# Supplementary material for: Deep mining reveals the diversity of endogenous viral elements in vertebrate genomes
Source: Nat Microbiol. 2024 Oct 22;9(11):3013–24. doi: 10.1038/s41564-024-01825-4 (PMC11521997; doi:10.1038/s41564-024-01825-4)
Supplement: Supplementary file 7 — NP tree files (Fig. 4a), and structural modelling files for the S. etruscus EVE, Ixodes scapularis EVE and South Bay virus nucleoprotein (Fig. 4b). [file 41564_2024_1825_MOESM7_ESM.zip › Source_Data_Figure_4/Ixodes_scapularis547_24recycles_amber_9dc3a/Ixodes_scapularis547_24recycles_amber_9dc3a_unrelaxed_rank_003_alphafold2_ptm_model_3_seed_000.pdb]

MODEL     1                                                                     
ATOM      1  N   MET A   1     -32.281   0.090  10.414  1.00 61.09           N  
ATOM      2  CA  MET A   1     -31.828   1.392  10.891  1.00 61.09           C  
ATOM      3  C   MET A   1     -30.312   1.505  10.805  1.00 61.09           C  
ATOM      4  CB  MET A   1     -32.281   1.625  12.328  1.00 61.09           C  
ATOM      5  O   MET A   1     -29.594   0.565  11.148  1.00 61.09           O  
ATOM      6  CG  MET A   1     -33.781   1.930  12.461  1.00 61.09           C  
ATOM      7  SD  MET A   1     -34.219   2.586  14.117  1.00 61.09           S  
ATOM      8  CE  MET A   1     -33.000   1.717  15.141  1.00 61.09           C  
ATOM      9  N   PRO A   2     -29.828   2.621  10.008  1.00 79.75           N  
ATOM     10  CA  PRO A   2     -28.375   2.848   9.938  1.00 79.75           C  
ATOM     11  C   PRO A   2     -27.719   2.930  11.312  1.00 79.75           C  
ATOM     12  CB  PRO A   2     -28.266   4.188   9.203  1.00 79.75           C  
ATOM     13  O   PRO A   2     -28.328   3.434  12.258  1.00 79.75           O  
ATOM     14  CG  PRO A   2     -29.625   4.809   9.336  1.00 79.75           C  
ATOM     15  CD  PRO A   2     -30.609   3.734   9.680  1.00 79.75           C  
ATOM     16  N   VAL A   3     -26.734   2.131  11.523  1.00 84.81           N  
ATOM     17  CA  VAL A   3     -25.938   2.152  12.750  1.00 84.81           C  
ATOM     18  C   VAL A   3     -24.688   3.004  12.547  1.00 84.81           C  
ATOM     19  CB  VAL A   3     -25.547   0.728  13.203  1.00 84.81           C  
ATOM     20  O   VAL A   3     -23.859   2.707  11.680  1.00 84.81           O  
ATOM     21  CG1 VAL A   3     -24.734   0.771  14.492  1.00 84.81           C  
ATOM     22  CG2 VAL A   3     -26.797  -0.137  13.383  1.00 84.81           C  
ATOM     23  N   ALA A   4     -24.594   4.098  13.328  1.00 90.56           N  
ATOM     24  CA  ALA A   4     -23.438   4.973  13.242  1.00 90.56           C  
ATOM     25  C   ALA A   4     -22.266   4.422  14.062  1.00 90.56           C  
ATOM     26  CB  ALA A   4     -23.781   6.383  13.703  1.00 90.56           C  
ATOM     27  O   ALA A   4     -22.484   3.723  15.055  1.00 90.56           O  
ATOM     28  N   LEU A   5     -21.031   4.727  13.578  1.00 92.88           N  
ATOM     29  CA  LEU A   5     -19.844   4.340  14.344  1.00 92.88           C  
ATOM     30  C   LEU A   5     -19.719   5.172  15.609  1.00 92.88           C  
ATOM     31  CB  LEU A   5     -18.578   4.496  13.492  1.00 92.88           C  
ATOM     32  O   LEU A   5     -19.641   6.402  15.547  1.00 92.88           O  
ATOM     33  CG  LEU A   5     -17.281   3.980  14.109  1.00 92.88           C  
ATOM     34  CD1 LEU A   5     -17.312   2.461  14.227  1.00 92.88           C  
ATOM     35  CD2 LEU A   5     -16.078   4.426  13.281  1.00 92.88           C  
ATOM     36  N   PRO A   6     -19.750   4.504  16.797  1.00 92.25           N  
ATOM     37  CA  PRO A   6     -19.625   5.266  18.047  1.00 92.25           C  
ATOM     38  C   PRO A   6     -18.172   5.625  18.375  1.00 92.25           C  
ATOM     39  CB  PRO A   6     -20.203   4.320  19.094  1.00 92.25           C  
ATOM     40  O   PRO A   6     -17.250   5.152  17.703  1.00 92.25           O  
ATOM     41  CG  PRO A   6     -19.906   2.947  18.578  1.00 92.25           C  
ATOM     42  CD  PRO A   6     -19.969   2.977  17.078  1.00 92.25           C  
ATOM     43  N   ARG A   7     -18.062   6.492  19.266  1.00 94.81           N  
ATOM     44  CA  ARG A   7     -16.750   6.805  19.828  1.00 94.81           C  
ATOM     45  C   ARG A   7     -16.344   5.766  20.875  1.00 94.81           C  
ATOM     46  CB  ARG A   7     -16.766   8.203  20.453  1.00 94.81           C  
ATOM     47  O   ARG A   7     -17.125   5.445  21.766  1.00 94.81           O  
ATOM     48  CG  ARG A   7     -15.414   8.641  21.000  1.00 94.81           C  
ATOM     49  CD  ARG A   7     -15.453  10.055  21.547  1.00 94.81           C  
ATOM     50  NE  ARG A   7     -14.180  10.445  22.156  1.00 94.81           N  
ATOM     51  NH1 ARG A   7     -13.617  11.945  20.484  1.00 94.81           N  
ATOM     52  NH2 ARG A   7     -12.203  11.609  22.266  1.00 94.81           N  
ATOM     53  CZ  ARG A   7     -13.336  11.328  21.641  1.00 94.81           C  
ATOM     54  N   PHE A   8     -15.094   5.223  20.672  1.00 94.81           N  
ATOM     55  CA  PHE A   8     -14.633   4.211  21.625  1.00 94.81           C  
ATOM     56  C   PHE A   8     -13.594   4.793  22.578  1.00 94.81           C  
ATOM     57  CB  PHE A   8     -14.047   3.008  20.875  1.00 94.81           C  
ATOM     58  O   PHE A   8     -12.664   5.477  22.141  1.00 94.81           O  
ATOM     59  CG  PHE A   8     -14.969   2.432  19.828  1.00 94.81           C  
ATOM     60  CD1 PHE A   8     -16.172   1.845  20.203  1.00 94.81           C  
ATOM     61  CD2 PHE A   8     -14.625   2.479  18.484  1.00 94.81           C  
ATOM     62  CE1 PHE A   8     -17.031   1.310  19.234  1.00 94.81           C  
ATOM     63  CE2 PHE A   8     -15.469   1.946  17.516  1.00 94.81           C  
ATOM     64  CZ  PHE A   8     -16.672   1.361  17.891  1.00 94.81           C  
ATOM     65  N   ALA A   9     -13.664   4.410  23.797  1.00 91.31           N  
ATOM     66  CA  ALA A   9     -12.680   4.840  24.797  1.00 91.31           C  
ATOM     67  C   ALA A   9     -11.445   3.936  24.766  1.00 91.31           C  
ATOM     68  CB  ALA A   9     -13.297   4.855  26.188  1.00 91.31           C  
ATOM     69  O   ALA A   9     -10.328   4.398  25.000  1.00 91.31           O  
ATOM     70  N   ASP A  10     -11.664   2.680  24.578  1.00 92.44           N  
ATOM     71  CA  ASP A  10     -10.594   1.692  24.594  1.00 92.44           C  
ATOM     72  C   ASP A  10     -10.953   0.478  23.734  1.00 92.44           C  
ATOM     73  CB  ASP A  10     -10.273   1.255  26.016  1.00 92.44           C  
ATOM     74  O   ASP A  10     -12.031   0.434  23.141  1.00 92.44           O  
ATOM     75  CG  ASP A  10     -11.484   0.718  26.766  1.00 92.44           C  
ATOM     76  OD1 ASP A  10     -12.414   0.198  26.109  1.00 92.44           O  
ATOM     77  OD2 ASP A  10     -11.508   0.819  28.016  1.00 92.44           O  
ATOM     78  N   ARG A  11     -10.094  -0.493  23.656  1.00 91.50           N  
ATOM     79  CA  ARG A  11     -10.250  -1.682  22.828  1.00 91.50           C  
ATOM     80  C   ARG A  11     -11.383  -2.562  23.344  1.00 91.50           C  
ATOM     81  CB  ARG A  11      -8.945  -2.480  22.781  1.00 91.50           C  
ATOM     82  O   ARG A  11     -12.055  -3.236  22.562  1.00 91.50           O  
ATOM     83  CG  ARG A  11      -7.883  -1.866  21.891  1.00 91.50           C  
ATOM     84  CD  ARG A  11      -6.770  -2.857  21.562  1.00 91.50           C  
ATOM     85  NE  ARG A  11      -5.762  -2.273  20.688  1.00 91.50           N  
ATOM     86  NH1 ARG A  11      -4.957  -4.301  19.922  1.00 91.50           N  
ATOM     87  NH2 ARG A  11      -4.043  -2.338  19.172  1.00 91.50           N  
ATOM     88  CZ  ARG A  11      -4.922  -2.971  19.922  1.00 91.50           C  
ATOM     89  N   ALA A  12     -11.633  -2.545  24.641  1.00 94.94           N  
ATOM     90  CA  ALA A  12     -12.719  -3.332  25.219  1.00 94.94           C  
ATOM     91  C   ALA A  12     -14.078  -2.844  24.719  1.00 94.94           C  
ATOM     92  CB  ALA A  12     -12.664  -3.275  26.750  1.00 94.94           C  
ATOM     93  O   ALA A  12     -14.953  -3.648  24.391  1.00 94.94           O  
ATOM     94  N   ALA A  13     -14.250  -1.522  24.703  1.00 96.12           N  
ATOM     95  CA  ALA A  13     -15.477  -0.927  24.172  1.00 96.12           C  
ATOM     96  C   ALA A  13     -15.664  -1.291  22.703  1.00 96.12           C  
ATOM     97  CB  ALA A  13     -15.445   0.590  24.344  1.00 96.12           C  
ATOM     98  O   ALA A  13     -16.781  -1.563  22.266  1.00 96.12           O  
ATOM     99  N   LEU A  14     -14.633  -1.312  21.984  1.00 95.94           N  
ATOM    100  CA  LEU A  14     -14.664  -1.710  20.578  1.00 95.94           C  
ATOM    101  C   LEU A  14     -15.125  -3.158  20.438  1.00 95.94           C  
ATOM    102  CB  LEU A  14     -13.281  -1.531  19.938  1.00 95.94           C  
ATOM    103  O   LEU A  14     -15.992  -3.459  19.609  1.00 95.94           O  
ATOM    104  CG  LEU A  14     -13.117  -2.080  18.531  1.00 95.94           C  
ATOM    105  CD1 LEU A  14     -14.016  -1.326  17.547  1.00 95.94           C  
ATOM    106  CD2 LEU A  14     -11.656  -1.994  18.094  1.00 95.94           C  
ATOM    107  N   ASP A  15     -14.578  -4.020  21.250  1.00 95.25           N  
ATOM    108  CA  ASP A  15     -14.898  -5.441  21.203  1.00 95.25           C  
ATOM    109  C   ASP A  15     -16.375  -5.680  21.500  1.00 95.25           C  
ATOM    110  CB  ASP A  15     -14.031  -6.223  22.188  1.00 95.25           C  
ATOM    111  O   ASP A  15     -17.031  -6.477  20.812  1.00 95.25           O  
ATOM    112  CG  ASP A  15     -12.594  -6.367  21.734  1.00 95.25           C  
ATOM    113  OD1 ASP A  15     -12.320  -6.211  20.531  1.00 95.25           O  
ATOM    114  OD2 ASP A  15     -11.727  -6.641  22.594  1.00 95.25           O  
ATOM    115  N   ASN A  16     -16.891  -4.992  22.484  1.00 96.06           N  
ATOM    116  CA  ASN A  16     -18.297  -5.113  22.844  1.00 96.06           C  
ATOM    117  C   ASN A  16     -19.203  -4.637  21.703  1.00 96.06           C  
ATOM    118  CB  ASN A  16     -18.594  -4.332  24.125  1.00 96.06           C  
ATOM    119  O   ASN A  16     -20.188  -5.301  21.375  1.00 96.06           O  
ATOM    120  CG  ASN A  16     -18.000  -4.984  25.359  1.00 96.06           C  
ATOM    121  ND2 ASN A  16     -17.844  -4.207  26.422  1.00 96.06           N  
ATOM    122  OD1 ASN A  16     -17.688  -6.176  25.359  1.00 96.06           O  
ATOM    123  N   TRP A  17     -18.875  -3.549  21.156  1.00 95.25           N  
ATOM    124  CA  TRP A  17     -19.641  -2.990  20.031  1.00 95.25           C  
ATOM    125  C   TRP A  17     -19.594  -3.922  18.828  1.00 95.25           C  
ATOM    126  CB  TRP A  17     -19.094  -1.611  19.656  1.00 95.25           C  
ATOM    127  O   TRP A  17     -20.625  -4.188  18.203  1.00 95.25           O  
ATOM    128  CG  TRP A  17     -19.688  -1.051  18.391  1.00 95.25           C  
ATOM    129  CD1 TRP A  17     -20.875  -0.386  18.266  1.00 95.25           C  
ATOM    130  CD2 TRP A  17     -19.109  -1.112  17.078  1.00 95.25           C  
ATOM    131  CE2 TRP A  17     -20.016  -0.462  16.203  1.00 95.25           C  
ATOM    132  CE3 TRP A  17     -17.938  -1.652  16.562  1.00 95.25           C  
ATOM    133  NE1 TRP A  17     -21.078  -0.030  16.953  1.00 95.25           N  
ATOM    134  CH2 TRP A  17     -18.609  -0.876  14.352  1.00 95.25           C  
ATOM    135  CZ2 TRP A  17     -19.766  -0.339  14.836  1.00 95.25           C  
ATOM    136  CZ3 TRP A  17     -17.688  -1.528  15.203  1.00 95.25           C  
ATOM    137  N   PHE A  18     -18.438  -4.402  18.500  1.00 94.88           N  
ATOM    138  CA  PHE A  18     -18.250  -5.250  17.328  1.00 94.88           C  
ATOM    139  C   PHE A  18     -19.094  -6.516  17.453  1.00 94.88           C  
ATOM    140  CB  PHE A  18     -16.781  -5.617  17.141  1.00 94.88           C  
ATOM    141  O   PHE A  18     -19.797  -6.895  16.516  1.00 94.88           O  
ATOM    142  CG  PHE A  18     -16.500  -6.406  15.898  1.00 94.88           C  
ATOM    143  CD1 PHE A  18     -16.406  -7.793  15.938  1.00 94.88           C  
ATOM    144  CD2 PHE A  18     -16.344  -5.758  14.680  1.00 94.88           C  
ATOM    145  CE1 PHE A  18     -16.156  -8.523  14.781  1.00 94.88           C  
ATOM    146  CE2 PHE A  18     -16.078  -6.484  13.516  1.00 94.88           C  
ATOM    147  CZ  PHE A  18     -15.992  -7.863  13.570  1.00 94.88           C  
ATOM    148  N   SER A  19     -19.031  -7.176  18.594  1.00 94.12           N  
ATOM    149  CA  SER A  19     -19.766  -8.406  18.828  1.00 94.12           C  
ATOM    150  C   SER A  19     -21.281  -8.164  18.734  1.00 94.12           C  
ATOM    151  CB  SER A  19     -19.422  -9.000  20.188  1.00 94.12           C  
ATOM    152  O   SER A  19     -22.016  -9.016  18.234  1.00 94.12           O  
ATOM    153  OG  SER A  19     -18.062  -9.383  20.234  1.00 94.12           O  
ATOM    154  N   ALA A  20     -21.734  -6.992  19.156  1.00 93.88           N  
ATOM    155  CA  ALA A  20     -23.156  -6.648  19.141  1.00 93.88           C  
ATOM    156  C   ALA A  20     -23.625  -6.254  17.750  1.00 93.88           C  
ATOM    157  CB  ALA A  20     -23.422  -5.520  20.141  1.00 93.88           C  
ATOM    158  O   ALA A  20     -24.719  -6.609  17.328  1.00 93.88           O  
ATOM    159  N   THR A  21     -22.812  -5.637  16.984  1.00 93.44           N  
ATOM    160  CA  THR A  21     -23.188  -5.043  15.711  1.00 93.44           C  
ATOM    161  C   THR A  21     -23.031  -6.051  14.570  1.00 93.44           C  
ATOM    162  CB  THR A  21     -22.344  -3.787  15.406  1.00 93.44           C  
ATOM    163  O   THR A  21     -23.812  -6.059  13.625  1.00 93.44           O  
ATOM    164  CG2 THR A  21     -22.828  -3.096  14.133  1.00 93.44           C  
ATOM    165  OG1 THR A  21     -22.453  -2.873  16.500  1.00 93.44           O  
ATOM    166  N   PHE A  22     -22.031  -6.949  14.695  1.00 92.88           N  
ATOM    167  CA  PHE A  22     -21.750  -7.922  13.648  1.00 92.88           C  
ATOM    168  C   PHE A  22     -21.750  -9.336  14.211  1.00 92.88           C  
ATOM    169  CB  PHE A  22     -20.406  -7.617  12.984  1.00 92.88           C  
ATOM    170  O   PHE A  22     -20.719 -10.023  14.164  1.00 92.88           O  
ATOM    171  CG  PHE A  22     -20.312  -6.230  12.414  1.00 92.88           C  
ATOM    172  CD1 PHE A  22     -20.922  -5.914  11.203  1.00 92.88           C  
ATOM    173  CD2 PHE A  22     -19.609  -5.238  13.086  1.00 92.88           C  
ATOM    174  CE1 PHE A  22     -20.828  -4.629  10.672  1.00 92.88           C  
ATOM    175  CE2 PHE A  22     -19.516  -3.951  12.562  1.00 92.88           C  
ATOM    176  CZ  PHE A  22     -20.125  -3.648  11.359  1.00 92.88           C  
ATOM    177  N   PRO A  23     -22.859  -9.852  14.656  1.00 91.81           N  
ATOM    178  CA  PRO A  23     -22.906 -11.148  15.328  1.00 91.81           C  
ATOM    179  C   PRO A  23     -22.672 -12.312  14.375  1.00 91.81           C  
ATOM    180  CB  PRO A  23     -24.328 -11.195  15.906  1.00 91.81           C  
ATOM    181  O   PRO A  23     -22.250 -13.398  14.805  1.00 91.81           O  
ATOM    182  CG  PRO A  23     -25.109 -10.258  15.062  1.00 91.81           C  
ATOM    183  CD  PRO A  23     -24.219  -9.125  14.641  1.00 91.81           C  
ATOM    184  N   ASP A  24     -22.797 -12.047  13.062  1.00 91.81           N  
ATOM    185  CA  ASP A  24     -22.734 -13.133  12.086  1.00 91.81           C  
ATOM    186  C   ASP A  24     -21.359 -13.180  11.406  1.00 91.81           C  
ATOM    187  CB  ASP A  24     -23.828 -12.977  11.031  1.00 91.81           C  
ATOM    188  O   ASP A  24     -21.141 -13.961  10.484  1.00 91.81           O  
ATOM    189  CG  ASP A  24     -25.219 -13.078  11.617  1.00 91.81           C  
ATOM    190  OD1 ASP A  24     -25.438 -13.875  12.555  1.00 91.81           O  
ATOM    191  OD2 ASP A  24     -26.125 -12.359  11.133  1.00 91.81           O  
ATOM    192  N   ALA A  25     -20.453 -12.328  11.844  1.00 92.06           N  
ATOM    193  CA  ALA A  25     -19.109 -12.359  11.281  1.00 92.06           C  
ATOM    194  C   ALA A  25     -18.422 -13.680  11.609  1.00 92.06           C  
ATOM    195  CB  ALA A  25     -18.297 -11.180  11.797  1.00 92.06           C  
ATOM    196  O   ALA A  25     -18.641 -14.250  12.680  1.00 92.06           O  
ATOM    197  N   ASN A  26     -17.703 -14.266  10.703  1.00 90.56           N  
ATOM    198  CA  ASN A  26     -17.031 -15.547  10.883  1.00 90.56           C  
ATOM    199  C   ASN A  26     -15.516 -15.367  11.023  1.00 90.56           C  
ATOM    200  CB  ASN A  26     -17.344 -16.484   9.711  1.00 90.56           C  
ATOM    201  O   ASN A  26     -15.016 -14.242  10.961  1.00 90.56           O  
ATOM    202  CG  ASN A  26     -16.844 -15.953   8.383  1.00 90.56           C  
ATOM    203  ND2 ASN A  26     -17.781 -15.680   7.473  1.00 90.56           N  
ATOM    204  OD1 ASN A  26     -15.641 -15.781   8.172  1.00 90.56           O  
ATOM    205  N   ASN A  27     -14.766 -16.469  11.266  1.00 88.62           N  
ATOM    206  CA  ASN A  27     -13.336 -16.406  11.562  1.00 88.62           C  
ATOM    207  C   ASN A  27     -12.500 -17.000  10.430  1.00 88.62           C  
ATOM    208  CB  ASN A  27     -13.031 -17.141  12.883  1.00 88.62           C  
ATOM    209  O   ASN A  27     -11.406 -17.516  10.664  1.00 88.62           O  
ATOM    210  CG  ASN A  27     -13.617 -16.422  14.086  1.00 88.62           C  
ATOM    211  ND2 ASN A  27     -14.109 -17.203  15.047  1.00 88.62           N  
ATOM    212  OD1 ASN A  27     -13.633 -15.195  14.148  1.00 88.62           O  
ATOM    213  N   ARG A  28     -13.062 -16.984   9.266  1.00 89.62           N  
ATOM    214  CA  ARG A  28     -12.344 -17.484   8.102  1.00 89.62           C  
ATOM    215  C   ARG A  28     -11.211 -16.547   7.707  1.00 89.62           C  
ATOM    216  CB  ARG A  28     -13.297 -17.688   6.922  1.00 89.62           C  
ATOM    217  O   ARG A  28     -10.328 -16.922   6.930  1.00 89.62           O  
ATOM    218  CG  ARG A  28     -14.227 -18.875   7.070  1.00 89.62           C  
ATOM    219  CD  ARG A  28     -14.984 -19.156   5.781  1.00 89.62           C  
ATOM    220  NE  ARG A  28     -14.156 -19.875   4.812  1.00 89.62           N  
ATOM    221  NH1 ARG A  28     -15.750 -19.875   3.139  1.00 89.62           N  
ATOM    222  NH2 ARG A  28     -13.695 -20.844   2.779  1.00 89.62           N  
ATOM    223  CZ  ARG A  28     -14.539 -20.188   3.578  1.00 89.62           C  
ATOM    224  N   THR A  29     -11.219 -15.344   8.195  1.00 93.50           N  
ATOM    225  CA  THR A  29     -10.188 -14.336   7.988  1.00 93.50           C  
ATOM    226  C   THR A  29      -9.453 -14.039   9.297  1.00 93.50           C  
ATOM    227  CB  THR A  29     -10.781 -13.031   7.430  1.00 93.50           C  
ATOM    228  O   THR A  29      -9.883 -14.484  10.367  1.00 93.50           O  
ATOM    229  CG2 THR A  29     -11.469 -13.273   6.090  1.00 93.50           C  
ATOM    230  OG1 THR A  29     -11.742 -12.508   8.359  1.00 93.50           O  
ATOM    231  N   TYR A  30      -8.242 -13.359   9.219  1.00 93.88           N  
ATOM    232  CA  TYR A  30      -7.520 -12.969  10.422  1.00 93.88           C  
ATOM    233  C   TYR A  30      -8.352 -12.016  11.273  1.00 93.88           C  
ATOM    234  CB  TYR A  30      -6.184 -12.305  10.055  1.00 93.88           C  
ATOM    235  O   TYR A  30      -8.422 -12.156  12.492  1.00 93.88           O  
ATOM    236  CG  TYR A  30      -5.156 -13.281   9.531  1.00 93.88           C  
ATOM    237  CD1 TYR A  30      -4.562 -14.219  10.375  1.00 93.88           C  
ATOM    238  CD2 TYR A  30      -4.770 -13.250   8.195  1.00 93.88           C  
ATOM    239  CE1 TYR A  30      -3.611 -15.109   9.891  1.00 93.88           C  
ATOM    240  CE2 TYR A  30      -3.818 -14.141   7.707  1.00 93.88           C  
ATOM    241  OH  TYR A  30      -2.305 -15.953   8.078  1.00 93.88           O  
ATOM    242  CZ  TYR A  30      -3.246 -15.070   8.562  1.00 93.88           C  
ATOM    243  N   SER A  31      -8.938 -11.008  10.641  1.00 93.75           N  
ATOM    244  CA  SER A  31      -9.953 -10.156  11.258  1.00 93.75           C  
ATOM    245  C   SER A  31     -11.352 -10.586  10.844  1.00 93.75           C  
ATOM    246  CB  SER A  31      -9.727  -8.688  10.867  1.00 93.75           C  
ATOM    247  O   SER A  31     -11.633 -10.773   9.656  1.00 93.75           O  
ATOM    248  OG  SER A  31     -10.695  -7.855  11.469  1.00 93.75           O  
ATOM    249  N   ALA A  32     -12.227 -10.781  11.844  1.00 92.81           N  
ATOM    250  CA  ALA A  32     -13.562 -11.297  11.578  1.00 92.81           C  
ATOM    251  C   ALA A  32     -14.273 -10.461  10.516  1.00 92.81           C  
ATOM    252  CB  ALA A  32     -14.391 -11.336  12.859  1.00 92.81           C  
ATOM    253  O   ALA A  32     -14.219  -9.227  10.555  1.00 92.81           O  
ATOM    254  N   SER A  33     -14.898 -11.234   9.500  1.00 92.88           N  
ATOM    255  CA  SER A  33     -15.664 -10.641   8.406  1.00 92.88           C  
ATOM    256  C   SER A  33     -16.766 -11.578   7.938  1.00 92.88           C  
ATOM    257  CB  SER A  33     -14.742 -10.297   7.238  1.00 92.88           C  
ATOM    258  O   SER A  33     -17.031 -12.609   8.570  1.00 92.88           O  
ATOM    259  OG  SER A  33     -14.320 -11.477   6.566  1.00 92.88           O  
ATOM    260  N   TYR A  34     -17.422 -11.172   6.809  1.00 92.56           N  
ATOM    261  CA  TYR A  34     -18.500 -11.969   6.250  1.00 92.56           C  
ATOM    262  C   TYR A  34     -18.016 -12.797   5.066  1.00 92.56           C  
ATOM    263  CB  TYR A  34     -19.656 -11.062   5.809  1.00 92.56           C  
ATOM    264  O   TYR A  34     -18.828 -13.242   4.242  1.00 92.56           O  
ATOM    265  CG  TYR A  34     -20.422 -10.453   6.961  1.00 92.56           C  
ATOM    266  CD1 TYR A  34     -21.359 -11.203   7.680  1.00 92.56           C  
ATOM    267  CD2 TYR A  34     -20.219  -9.125   7.328  1.00 92.56           C  
ATOM    268  CE1 TYR A  34     -22.062 -10.641   8.734  1.00 92.56           C  
ATOM    269  CE2 TYR A  34     -20.922  -8.555   8.383  1.00 92.56           C  
ATOM    270  OH  TYR A  34     -22.531  -8.766  10.133  1.00 92.56           O  
ATOM    271  CZ  TYR A  34     -21.844  -9.320   9.086  1.00 92.56           C  
ATOM    272  N   PHE A  35     -16.719 -12.945   4.945  1.00 92.19           N  
ATOM    273  CA  PHE A  35     -16.125 -13.695   3.840  1.00 92.19           C  
ATOM    274  C   PHE A  35     -16.594 -15.141   3.854  1.00 92.19           C  
ATOM    275  CB  PHE A  35     -14.594 -13.641   3.904  1.00 92.19           C  
ATOM    276  O   PHE A  35     -16.453 -15.836   4.863  1.00 92.19           O  
ATOM    277  CG  PHE A  35     -13.914 -14.320   2.748  1.00 92.19           C  
ATOM    278  CD1 PHE A  35     -13.289 -15.547   2.920  1.00 92.19           C  
ATOM    279  CD2 PHE A  35     -13.898 -13.734   1.490  1.00 92.19           C  
ATOM    280  CE1 PHE A  35     -12.656 -16.188   1.853  1.00 92.19           C  
ATOM    281  CE2 PHE A  35     -13.273 -14.359   0.419  1.00 92.19           C  
ATOM    282  CZ  PHE A  35     -12.648 -15.586   0.603  1.00 92.19           C  
ATOM    283  N   GLU A  36     -17.109 -15.602   2.713  1.00 89.06           N  
ATOM    284  CA  GLU A  36     -17.656 -16.953   2.684  1.00 89.06           C  
ATOM    285  C   GLU A  36     -17.000 -17.797   1.600  1.00 89.06           C  
ATOM    286  CB  GLU A  36     -19.172 -16.922   2.461  1.00 89.06           C  
ATOM    287  O   GLU A  36     -17.078 -19.031   1.630  1.00 89.06           O  
ATOM    288  CG  GLU A  36     -19.953 -16.344   3.641  1.00 89.06           C  
ATOM    289  CD  GLU A  36     -21.469 -16.344   3.418  1.00 89.06           C  
ATOM    290  OE1 GLU A  36     -22.219 -16.000   4.359  1.00 89.06           O  
ATOM    291  OE2 GLU A  36     -21.891 -16.688   2.293  1.00 89.06           O  
ATOM    292  N   GLY A  37     -16.250 -17.078   0.734  1.00 88.12           N  
ATOM    293  CA  GLY A  37     -15.617 -17.844  -0.328  1.00 88.12           C  
ATOM    294  C   GLY A  37     -15.297 -17.000  -1.554  1.00 88.12           C  
ATOM    295  O   GLY A  37     -15.625 -15.812  -1.604  1.00 88.12           O  
ATOM    296  N   LEU A  38     -14.648 -17.688  -2.531  1.00 90.25           N  
ATOM    297  CA  LEU A  38     -14.195 -17.047  -3.756  1.00 90.25           C  
ATOM    298  C   LEU A  38     -15.320 -16.969  -4.781  1.00 90.25           C  
ATOM    299  CB  LEU A  38     -13.000 -17.797  -4.352  1.00 90.25           C  
ATOM    300  O   LEU A  38     -16.219 -17.812  -4.781  1.00 90.25           O  
ATOM    301  CG  LEU A  38     -11.742 -17.875  -3.479  1.00 90.25           C  
ATOM    302  CD1 LEU A  38     -10.688 -18.750  -4.145  1.00 90.25           C  
ATOM    303  CD2 LEU A  38     -11.195 -16.484  -3.203  1.00 90.25           C  
ATOM    304  N   PRO A  39     -15.336 -15.891  -5.574  1.00 89.38           N  
ATOM    305  CA  PRO A  39     -16.344 -15.812  -6.629  1.00 89.38           C  
ATOM    306  C   PRO A  39     -16.172 -16.891  -7.699  1.00 89.38           C  
ATOM    307  CB  PRO A  39     -16.141 -14.414  -7.215  1.00 89.38           C  
ATOM    308  O   PRO A  39     -15.094 -17.469  -7.816  1.00 89.38           O  
ATOM    309  CG  PRO A  39     -14.703 -14.109  -6.961  1.00 89.38           C  
ATOM    310  CD  PRO A  39     -14.289 -14.789  -5.688  1.00 89.38           C  
ATOM    311  N   ASP A  40     -17.266 -17.109  -8.430  1.00 87.12           N  
ATOM    312  CA  ASP A  40     -17.219 -18.031  -9.562  1.00 87.12           C  
ATOM    313  C   ASP A  40     -16.406 -17.453 -10.719  1.00 87.12           C  
ATOM    314  CB  ASP A  40     -18.641 -18.359 -10.039  1.00 87.12           C  
ATOM    315  O   ASP A  40     -16.812 -16.469 -11.336  1.00 87.12           O  
ATOM    316  CG  ASP A  40     -18.672 -19.375 -11.164  1.00 87.12           C  
ATOM    317  OD1 ASP A  40     -17.641 -20.031 -11.414  1.00 87.12           O  
ATOM    318  OD2 ASP A  40     -19.734 -19.516 -11.812  1.00 87.12           O  
ATOM    319  N   VAL A  41     -15.336 -18.141 -11.094  1.00 86.88           N  
ATOM    320  CA  VAL A  41     -14.352 -17.641 -12.039  1.00 86.88           C  
ATOM    321  C   VAL A  41     -14.898 -17.719 -13.461  1.00 86.88           C  
ATOM    322  CB  VAL A  41     -13.016 -18.406 -11.945  1.00 86.88           C  
ATOM    323  O   VAL A  41     -14.539 -16.906 -14.320  1.00 86.88           O  
ATOM    324  CG1 VAL A  41     -11.922 -17.703 -12.734  1.00 86.88           C  
ATOM    325  CG2 VAL A  41     -12.602 -18.578 -10.484  1.00 86.88           C  
ATOM    326  N   ASP A  42     -15.820 -18.594 -13.820  1.00 86.88           N  
ATOM    327  CA  ASP A  42     -16.344 -18.859 -15.156  1.00 86.88           C  
ATOM    328  C   ASP A  42     -17.016 -17.609 -15.734  1.00 86.88           C  
ATOM    329  CB  ASP A  42     -17.312 -20.031 -15.141  1.00 86.88           C  
ATOM    330  O   ASP A  42     -16.844 -17.297 -16.906  1.00 86.88           O  
ATOM    331  CG  ASP A  42     -16.625 -21.375 -14.938  1.00 86.88           C  
ATOM    332  OD1 ASP A  42     -15.430 -21.500 -15.258  1.00 86.88           O  
ATOM    333  OD2 ASP A  42     -17.297 -22.312 -14.445  1.00 86.88           O  
ATOM    334  N   THR A  43     -17.688 -16.922 -14.922  1.00 88.12           N  
ATOM    335  CA  THR A  43     -18.391 -15.719 -15.344  1.00 88.12           C  
ATOM    336  C   THR A  43     -17.391 -14.641 -15.773  1.00 88.12           C  
ATOM    337  CB  THR A  43     -19.297 -15.172 -14.227  1.00 88.12           C  
ATOM    338  O   THR A  43     -17.609 -13.961 -16.781  1.00 88.12           O  
ATOM    339  CG2 THR A  43     -20.047 -13.930 -14.680  1.00 88.12           C  
ATOM    340  OG1 THR A  43     -20.234 -16.172 -13.852  1.00 88.12           O  
ATOM    341  N   TYR A  44     -16.328 -14.523 -15.164  1.00 89.44           N  
ATOM    342  CA  TYR A  44     -15.344 -13.484 -15.430  1.00 89.44           C  
ATOM    343  C   TYR A  44     -14.523 -13.820 -16.672  1.00 89.44           C  
ATOM    344  CB  TYR A  44     -14.422 -13.297 -14.227  1.00 89.44           C  
ATOM    345  O   TYR A  44     -14.203 -12.930 -17.469  1.00 89.44           O  
ATOM    346  CG  TYR A  44     -15.117 -12.734 -13.008  1.00 89.44           C  
ATOM    347  CD1 TYR A  44     -15.234 -11.359 -12.820  1.00 89.44           C  
ATOM    348  CD2 TYR A  44     -15.664 -13.578 -12.047  1.00 89.44           C  
ATOM    349  CE1 TYR A  44     -15.867 -10.836 -11.703  1.00 89.44           C  
ATOM    350  CE2 TYR A  44     -16.297 -13.070 -10.922  1.00 89.44           C  
ATOM    351  OH  TYR A  44     -17.031 -11.188  -9.648  1.00 89.44           O  
ATOM    352  CZ  TYR A  44     -16.406 -11.695 -10.758  1.00 89.44           C  
ATOM    353  N   LEU A  45     -14.219 -15.055 -16.797  1.00 87.12           N  
ATOM    354  CA  LEU A  45     -13.531 -15.500 -18.000  1.00 87.12           C  
ATOM    355  C   LEU A  45     -14.352 -15.172 -19.250  1.00 87.12           C  
ATOM    356  CB  LEU A  45     -13.266 -17.000 -17.938  1.00 87.12           C  
ATOM    357  O   LEU A  45     -13.805 -14.680 -20.250  1.00 87.12           O  
ATOM    358  CG  LEU A  45     -12.133 -17.453 -17.016  1.00 87.12           C  
ATOM    359  CD1 LEU A  45     -12.148 -18.969 -16.859  1.00 87.12           C  
ATOM    360  CD2 LEU A  45     -10.789 -16.984 -17.547  1.00 87.12           C  
ATOM    361  N   LEU A  46     -15.617 -15.453 -19.125  1.00 88.00           N  
ATOM    362  CA  LEU A  46     -16.531 -15.180 -20.234  1.00 88.00           C  
ATOM    363  C   LEU A  46     -16.625 -13.688 -20.516  1.00 88.00           C  
ATOM    364  CB  LEU A  46     -17.922 -15.742 -19.922  1.00 88.00           C  
ATOM    365  O   LEU A  46     -16.531 -13.258 -21.672  1.00 88.00           O  
ATOM    366  CG  LEU A  46     -18.969 -15.609 -21.031  1.00 88.00           C  
ATOM    367  CD1 LEU A  46     -18.750 -16.656 -22.109  1.00 88.00           C  
ATOM    368  CD2 LEU A  46     -20.375 -15.719 -20.453  1.00 88.00           C  
ATOM    369  N   GLU A  47     -16.734 -12.852 -19.516  1.00 89.19           N  
ATOM    370  CA  GLU A  47     -16.938 -11.414 -19.672  1.00 89.19           C  
ATOM    371  C   GLU A  47     -15.664 -10.734 -20.156  1.00 89.19           C  
ATOM    372  CB  GLU A  47     -17.391 -10.789 -18.344  1.00 89.19           C  
ATOM    373  O   GLU A  47     -15.727  -9.805 -20.984  1.00 89.19           O  
ATOM    374  CG  GLU A  47     -18.781 -11.203 -17.922  1.00 89.19           C  
ATOM    375  CD  GLU A  47     -19.875 -10.742 -18.891  1.00 89.19           C  
ATOM    376  OE1 GLU A  47     -20.953 -11.375 -18.922  1.00 89.19           O  
ATOM    377  OE2 GLU A  47     -19.641  -9.742 -19.594  1.00 89.19           O  
ATOM    378  N   ILE A  48     -14.586 -11.188 -19.641  1.00 86.50           N  
ATOM    379  CA  ILE A  48     -13.312 -10.641 -20.094  1.00 86.50           C  
ATOM    380  C   ILE A  48     -13.109 -10.953 -21.578  1.00 86.50           C  
ATOM    381  CB  ILE A  48     -12.133 -11.188 -19.266  1.00 86.50           C  
ATOM    382  O   ILE A  48     -12.609 -10.109 -22.328  1.00 86.50           O  
ATOM    383  CG1 ILE A  48     -12.125 -10.555 -17.859  1.00 86.50           C  
ATOM    384  CG2 ILE A  48     -10.805 -10.945 -19.984  1.00 86.50           C  
ATOM    385  CD1 ILE A  48     -11.055 -11.117 -16.938  1.00 86.50           C  
ATOM    386  N   GLY A  49     -13.477 -12.164 -22.016  1.00 86.50           N  
ATOM    387  CA  GLY A  49     -13.391 -12.578 -23.406  1.00 86.50           C  
ATOM    388  C   GLY A  49     -14.227 -11.719 -24.328  1.00 86.50           C  
ATOM    389  O   GLY A  49     -13.891 -11.547 -25.500  1.00 86.50           O  
ATOM    390  N   LYS A  50     -15.281 -11.062 -23.781  1.00 88.44           N  
ATOM    391  CA  LYS A  50     -16.188 -10.227 -24.562  1.00 88.44           C  
ATOM    392  C   LYS A  50     -15.625  -8.820 -24.719  1.00 88.44           C  
ATOM    393  CB  LYS A  50     -17.562 -10.172 -23.906  1.00 88.44           C  
ATOM    394  O   LYS A  50     -16.062  -8.062 -25.594  1.00 88.44           O  
ATOM    395  CG  LYS A  50     -18.312 -11.500 -23.938  1.00 88.44           C  
ATOM    396  CD  LYS A  50     -19.672 -11.383 -23.250  1.00 88.44           C  
ATOM    397  CE  LYS A  50     -20.406 -12.719 -23.250  1.00 88.44           C  
ATOM    398  NZ  LYS A  50     -21.703 -12.625 -22.516  1.00 88.44           N  
ATOM    399  N   GLN A  51     -14.680  -8.469 -23.891  1.00 86.19           N  
ATOM    400  CA  GLN A  51     -14.164  -7.105 -23.922  1.00 86.19           C  
ATOM    401  C   GLN A  51     -13.164  -6.922 -25.062  1.00 86.19           C  
ATOM    402  CB  GLN A  51     -13.516  -6.746 -22.594  1.00 86.19           C  
ATOM    403  O   GLN A  51     -12.352  -7.809 -25.328  1.00 86.19           O  
ATOM    404  CG  GLN A  51     -14.469  -6.816 -21.406  1.00 86.19           C  
ATOM    405  CD  GLN A  51     -15.664  -5.895 -21.547  1.00 86.19           C  
ATOM    406  NE2 GLN A  51     -16.844  -6.383 -21.188  1.00 86.19           N  
ATOM    407  OE1 GLN A  51     -15.523  -4.750 -22.000  1.00 86.19           O  
ATOM    408  N   THR A  52     -13.203  -5.727 -25.719  1.00 84.06           N  
ATOM    409  CA  THR A  52     -12.352  -5.477 -26.875  1.00 84.06           C  
ATOM    410  C   THR A  52     -11.156  -4.609 -26.484  1.00 84.06           C  
ATOM    411  CB  THR A  52     -13.133  -4.793 -28.016  1.00 84.06           C  
ATOM    412  O   THR A  52     -10.117  -4.645 -27.156  1.00 84.06           O  
ATOM    413  CG2 THR A  52     -14.203  -5.723 -28.578  1.00 84.06           C  
ATOM    414  OG1 THR A  52     -13.758  -3.609 -27.516  1.00 84.06           O  
ATOM    415  N   THR A  53     -11.406  -3.844 -25.391  1.00 83.25           N  
ATOM    416  CA  THR A  53     -10.344  -2.926 -24.984  1.00 83.25           C  
ATOM    417  C   THR A  53      -9.641  -3.436 -23.719  1.00 83.25           C  
ATOM    418  CB  THR A  53     -10.898  -1.513 -24.719  1.00 83.25           C  
ATOM    419  O   THR A  53     -10.227  -4.188 -22.938  1.00 83.25           O  
ATOM    420  CG2 THR A  53     -11.625  -0.977 -25.953  1.00 83.25           C  
ATOM    421  OG1 THR A  53     -11.812  -1.558 -23.625  1.00 83.25           O  
ATOM    422  N   ARG A  54      -8.406  -2.984 -23.562  1.00 82.12           N  
ATOM    423  CA  ARG A  54      -7.625  -3.301 -22.375  1.00 82.12           C  
ATOM    424  C   ARG A  54      -8.273  -2.723 -21.125  1.00 82.12           C  
ATOM    425  CB  ARG A  54      -6.195  -2.775 -22.516  1.00 82.12           C  
ATOM    426  O   ARG A  54      -8.328  -3.383 -20.078  1.00 82.12           O  
ATOM    427  CG  ARG A  54      -5.316  -3.043 -21.297  1.00 82.12           C  
ATOM    428  CD  ARG A  54      -5.125  -4.531 -21.062  1.00 82.12           C  
ATOM    429  NE  ARG A  54      -4.273  -4.785 -19.906  1.00 82.12           N  
ATOM    430  NH1 ARG A  54      -4.891  -7.000 -19.672  1.00 82.12           N  
ATOM    431  NH2 ARG A  54      -3.377  -6.070 -18.219  1.00 82.12           N  
ATOM    432  CZ  ARG A  54      -4.184  -5.953 -19.266  1.00 82.12           C  
ATOM    433  N   ALA A  55      -8.648  -1.596 -21.234  1.00 79.00           N  
ATOM    434  CA  ALA A  55      -9.289  -0.930 -20.109  1.00 79.00           C  
ATOM    435  C   ALA A  55     -10.531  -1.691 -19.656  1.00 79.00           C  
ATOM    436  CB  ALA A  55      -9.656   0.507 -20.469  1.00 79.00           C  
ATOM    437  O   ALA A  55     -10.789  -1.820 -18.453  1.00 79.00           O  
ATOM    438  N   GLY A  56     -11.211  -2.146 -20.625  1.00 82.38           N  
ATOM    439  CA  GLY A  56     -12.391  -2.941 -20.312  1.00 82.38           C  
ATOM    440  C   GLY A  56     -12.062  -4.262 -19.641  1.00 82.38           C  
ATOM    441  O   GLY A  56     -12.734  -4.660 -18.688  1.00 82.38           O  
ATOM    442  N   LYS A  57     -11.078  -4.914 -20.172  1.00 84.81           N  
ATOM    443  CA  LYS A  57     -10.641  -6.172 -19.578  1.00 84.81           C  
ATOM    444  C   LYS A  57     -10.125  -5.953 -18.156  1.00 84.81           C  
ATOM    445  CB  LYS A  57      -9.555  -6.824 -20.422  1.00 84.81           C  
ATOM    446  O   LYS A  57     -10.430  -6.730 -17.250  1.00 84.81           O  
ATOM    447  CG  LYS A  57     -10.047  -7.320 -21.781  1.00 84.81           C  
ATOM    448  CD  LYS A  57      -8.938  -8.000 -22.562  1.00 84.81           C  
ATOM    449  CE  LYS A  57      -9.430  -8.508 -23.906  1.00 84.81           C  
ATOM    450  NZ  LYS A  57      -8.336  -9.148 -24.703  1.00 84.81           N  
ATOM    451  N   ASP A  58      -9.375  -4.906 -17.922  1.00 81.88           N  
ATOM    452  CA  ASP A  58      -8.852  -4.551 -16.609  1.00 81.88           C  
ATOM    453  C   ASP A  58      -9.977  -4.285 -15.617  1.00 81.88           C  
ATOM    454  CB  ASP A  58      -7.938  -3.326 -16.703  1.00 81.88           C  
ATOM    455  O   ASP A  58      -9.875  -4.633 -14.438  1.00 81.88           O  
ATOM    456  CG  ASP A  58      -6.570  -3.648 -17.281  1.00 81.88           C  
ATOM    457  OD1 ASP A  58      -6.227  -4.844 -17.406  1.00 81.88           O  
ATOM    458  OD2 ASP A  58      -5.832  -2.697 -17.625  1.00 81.88           O  
ATOM    459  N   ALA A  59     -11.023  -3.689 -16.094  1.00 82.88           N  
ATOM    460  CA  ALA A  59     -12.180  -3.398 -15.250  1.00 82.88           C  
ATOM    461  C   ALA A  59     -12.789  -4.680 -14.695  1.00 82.88           C  
ATOM    462  CB  ALA A  59     -13.227  -2.609 -16.031  1.00 82.88           C  
ATOM    463  O   ALA A  59     -13.180  -4.734 -13.531  1.00 82.88           O  
ATOM    464  N   TRP A  60     -12.773  -5.676 -15.516  1.00 87.38           N  
ATOM    465  CA  TRP A  60     -13.367  -6.938 -15.086  1.00 87.38           C  
ATOM    466  C   TRP A  60     -12.438  -7.684 -14.141  1.00 87.38           C  
ATOM    467  CB  TRP A  60     -13.695  -7.816 -16.297  1.00 87.38           C  
ATOM    468  O   TRP A  60     -12.898  -8.391 -13.234  1.00 87.38           O  
ATOM    469  CG  TRP A  60     -15.023  -7.512 -16.938  1.00 87.38           C  
ATOM    470  CD1 TRP A  60     -15.242  -6.828 -18.094  1.00 87.38           C  
ATOM    471  CD2 TRP A  60     -16.312  -7.879 -16.438  1.00 87.38           C  
ATOM    472  CE2 TRP A  60     -17.266  -7.383 -17.344  1.00 87.38           C  
ATOM    473  CE3 TRP A  60     -16.750  -8.578 -15.305  1.00 87.38           C  
ATOM    474  NE1 TRP A  60     -16.594  -6.746 -18.344  1.00 87.38           N  
ATOM    475  CH2 TRP A  60     -19.047  -8.258 -16.047  1.00 87.38           C  
ATOM    476  CZ2 TRP A  60     -18.641  -7.566 -17.156  1.00 87.38           C  
ATOM    477  CZ3 TRP A  60     -18.125  -8.766 -15.125  1.00 87.38           C  
ATOM    478  N   VAL A  61     -11.125  -7.566 -14.422  1.00 87.81           N  
ATOM    479  CA  VAL A  61     -10.180  -8.117 -13.461  1.00 87.81           C  
ATOM    480  C   VAL A  61     -10.383  -7.461 -12.094  1.00 87.81           C  
ATOM    481  CB  VAL A  61      -8.719  -7.934 -13.930  1.00 87.81           C  
ATOM    482  O   VAL A  61     -10.406  -8.148 -11.070  1.00 87.81           O  
ATOM    483  CG1 VAL A  61      -7.746  -8.406 -12.852  1.00 87.81           C  
ATOM    484  CG2 VAL A  61      -8.484  -8.680 -15.242  1.00 87.81           C  
ATOM    485  N   SER A  62     -10.570  -6.172 -12.062  1.00 85.19           N  
ATOM    486  CA  SER A  62     -10.828  -5.418 -10.836  1.00 85.19           C  
ATOM    487  C   SER A  62     -12.141  -5.852 -10.195  1.00 85.19           C  
ATOM    488  CB  SER A  62     -10.859  -3.918 -11.125  1.00 85.19           C  
ATOM    489  O   SER A  62     -12.227  -5.969  -8.969  1.00 85.19           O  
ATOM    490  OG  SER A  62      -9.586  -3.457 -11.539  1.00 85.19           O  
ATOM    491  N   ARG A  63     -13.094  -6.090 -11.023  1.00 87.56           N  
ATOM    492  CA  ARG A  63     -14.383  -6.559 -10.523  1.00 87.56           C  
ATOM    493  C   ARG A  63     -14.250  -7.922  -9.859  1.00 87.56           C  
ATOM    494  CB  ARG A  63     -15.406  -6.629 -11.664  1.00 87.56           C  
ATOM    495  O   ARG A  63     -14.891  -8.188  -8.844  1.00 87.56           O  
ATOM    496  CG  ARG A  63     -16.797  -7.039 -11.211  1.00 87.56           C  
ATOM    497  CD  ARG A  63     -17.453  -5.957 -10.367  1.00 87.56           C  
ATOM    498  NE  ARG A  63     -18.844  -6.301 -10.031  1.00 87.56           N  
ATOM    499  NH1 ARG A  63     -19.188  -4.449  -8.695  1.00 87.56           N  
ATOM    500  NH2 ARG A  63     -20.875  -5.980  -9.016  1.00 87.56           N  
ATOM    501  CZ  ARG A  63     -19.625  -5.578  -9.250  1.00 87.56           C  
ATOM    502  N   TYR A  64     -13.523  -8.789 -10.492  1.00 90.25           N  
ATOM    503  CA  TYR A  64     -13.258 -10.094  -9.914  1.00 90.25           C  
ATOM    504  C   TYR A  64     -12.695  -9.961  -8.500  1.00 90.25           C  
ATOM    505  CB  TYR A  64     -12.281 -10.891 -10.789  1.00 90.25           C  
ATOM    506  O   TYR A  64     -13.148 -10.641  -7.578  1.00 90.25           O  
ATOM    507  CG  TYR A  64     -11.797 -12.164 -10.156  1.00 90.25           C  
ATOM    508  CD1 TYR A  64     -10.516 -12.258  -9.617  1.00 90.25           C  
ATOM    509  CD2 TYR A  64     -12.617 -13.289 -10.094  1.00 90.25           C  
ATOM    510  CE1 TYR A  64     -10.062 -13.438  -9.039  1.00 90.25           C  
ATOM    511  CE2 TYR A  64     -12.172 -14.469  -9.508  1.00 90.25           C  
ATOM    512  OH  TYR A  64     -10.453 -15.703  -8.406  1.00 90.25           O  
ATOM    513  CZ  TYR A  64     -10.898 -14.539  -8.984  1.00 90.25           C  
ATOM    514  N   LEU A  65     -11.703  -9.094  -8.320  1.00 89.75           N  
ATOM    515  CA  LEU A  65     -11.109  -8.867  -7.008  1.00 89.75           C  
ATOM    516  C   LEU A  65     -12.133  -8.273  -6.047  1.00 89.75           C  
ATOM    517  CB  LEU A  65      -9.898  -7.934  -7.117  1.00 89.75           C  
ATOM    518  O   LEU A  65     -12.211  -8.688  -4.887  1.00 89.75           O  
ATOM    519  CG  LEU A  65      -8.633  -8.531  -7.727  1.00 89.75           C  
ATOM    520  CD1 LEU A  65      -7.605  -7.441  -7.996  1.00 89.75           C  
ATOM    521  CD2 LEU A  65      -8.055  -9.602  -6.809  1.00 89.75           C  
ATOM    522  N   PHE A  66     -12.852  -7.355  -6.586  1.00 88.81           N  
ATOM    523  CA  PHE A  66     -13.891  -6.734  -5.773  1.00 88.81           C  
ATOM    524  C   PHE A  66     -14.859  -7.785  -5.238  1.00 88.81           C  
ATOM    525  CB  PHE A  66     -14.656  -5.684  -6.582  1.00 88.81           C  
ATOM    526  O   PHE A  66     -15.133  -7.828  -4.035  1.00 88.81           O  
ATOM    527  CG  PHE A  66     -15.805  -5.055  -5.840  1.00 88.81           C  
ATOM    528  CD1 PHE A  66     -17.094  -5.543  -5.980  1.00 88.81           C  
ATOM    529  CD2 PHE A  66     -15.586  -3.975  -4.992  1.00 88.81           C  
ATOM    530  CE1 PHE A  66     -18.156  -4.965  -5.293  1.00 88.81           C  
ATOM    531  CE2 PHE A  66     -16.641  -3.391  -4.301  1.00 88.81           C  
ATOM    532  CZ  PHE A  66     -17.938  -3.887  -4.453  1.00 88.81           C  
ATOM    533  N   ASP A  67     -15.406  -8.602  -6.066  1.00 89.44           N  
ATOM    534  CA  ASP A  67     -16.391  -9.594  -5.672  1.00 89.44           C  
ATOM    535  C   ASP A  67     -15.805 -10.602  -4.688  1.00 89.44           C  
ATOM    536  CB  ASP A  67     -16.953 -10.320  -6.898  1.00 89.44           C  
ATOM    537  O   ASP A  67     -16.500 -11.102  -3.805  1.00 89.44           O  
ATOM    538  CG  ASP A  67     -17.922  -9.477  -7.707  1.00 89.44           C  
ATOM    539  OD1 ASP A  67     -18.344  -8.414  -7.215  1.00 89.44           O  
ATOM    540  OD2 ASP A  67     -18.250  -9.883  -8.844  1.00 89.44           O  
ATOM    541  N   GLY A  68     -14.570 -10.797  -4.852  1.00 90.31           N  
ATOM    542  CA  GLY A  68     -13.898 -11.750  -3.988  1.00 90.31           C  
ATOM    543  C   GLY A  68     -13.555 -11.188  -2.625  1.00 90.31           C  
ATOM    544  O   GLY A  68     -13.359 -11.938  -1.666  1.00 90.31           O  
ATOM    545  N   LEU A  69     -13.617  -9.844  -2.500  1.00 92.19           N  
ATOM    546  CA  LEU A  69     -13.062  -9.258  -1.279  1.00 92.19           C  
ATOM    547  C   LEU A  69     -14.094  -8.359  -0.597  1.00 92.19           C  
ATOM    548  CB  LEU A  69     -11.797  -8.461  -1.590  1.00 92.19           C  
ATOM    549  O   LEU A  69     -13.852  -7.859   0.504  1.00 92.19           O  
ATOM    550  CG  LEU A  69     -10.578  -9.273  -2.041  1.00 92.19           C  
ATOM    551  CD1 LEU A  69      -9.461  -8.336  -2.498  1.00 92.19           C  
ATOM    552  CD2 LEU A  69     -10.094 -10.180  -0.916  1.00 92.19           C  
ATOM    553  N   ARG A  70     -15.164  -8.062  -1.193  1.00 90.38           N  
ATOM    554  CA  ARG A  70     -16.125  -7.090  -0.680  1.00 90.38           C  
ATOM    555  C   ARG A  70     -16.672  -7.523   0.677  1.00 90.38           C  
ATOM    556  CB  ARG A  70     -17.281  -6.895  -1.670  1.00 90.38           C  
ATOM    557  O   ARG A  70     -17.156  -6.695   1.446  1.00 90.38           O  
ATOM    558  CG  ARG A  70     -18.156  -8.125  -1.844  1.00 90.38           C  
ATOM    559  CD  ARG A  70     -19.266  -7.887  -2.859  1.00 90.38           C  
ATOM    560  NE  ARG A  70     -20.078  -9.086  -3.055  1.00 90.38           N  
ATOM    561  NH1 ARG A  70     -22.078  -7.941  -3.230  1.00 90.38           N  
ATOM    562  NH2 ARG A  70     -22.031 -10.227  -3.396  1.00 90.38           N  
ATOM    563  CZ  ARG A  70     -21.391  -9.078  -3.227  1.00 90.38           C  
ATOM    564  N   LYS A  71     -16.500  -8.766   1.030  1.00 91.19           N  
ATOM    565  CA  LYS A  71     -16.984  -9.266   2.318  1.00 91.19           C  
ATOM    566  C   LYS A  71     -15.812  -9.641   3.225  1.00 91.19           C  
ATOM    567  CB  LYS A  71     -17.906 -10.469   2.119  1.00 91.19           C  
ATOM    568  O   LYS A  71     -15.977 -10.430   4.164  1.00 91.19           O  
ATOM    569  CG  LYS A  71     -19.203 -10.141   1.416  1.00 91.19           C  
ATOM    570  CD  LYS A  71     -20.156 -11.336   1.398  1.00 91.19           C  
ATOM    571  CE  LYS A  71     -21.484 -10.992   0.761  1.00 91.19           C  
ATOM    572  NZ  LYS A  71     -22.406 -12.172   0.710  1.00 91.19           N  
ATOM    573  N   ALA A  72     -14.656  -9.141   2.852  1.00 92.88           N  
ATOM    574  CA  ALA A  72     -13.484  -9.609   3.584  1.00 92.88           C  
ATOM    575  C   ALA A  72     -12.766  -8.453   4.270  1.00 92.88           C  
ATOM    576  CB  ALA A  72     -12.523 -10.344   2.643  1.00 92.88           C  
ATOM    577  O   ALA A  72     -11.578  -8.555   4.605  1.00 92.88           O  
ATOM    578  N   PRO A  73     -13.391  -7.332   4.426  1.00 93.56           N  
ATOM    579  CA  PRO A  73     -12.625  -6.273   5.090  1.00 93.56           C  
ATOM    580  C   PRO A  73     -12.391  -6.555   6.574  1.00 93.56           C  
ATOM    581  CB  PRO A  73     -13.500  -5.035   4.902  1.00 93.56           C  
ATOM    582  O   PRO A  73     -13.227  -7.191   7.223  1.00 93.56           O  
ATOM    583  CG  PRO A  73     -14.883  -5.574   4.695  1.00 93.56           C  
ATOM    584  CD  PRO A  73     -14.773  -6.938   4.082  1.00 93.56           C  
ATOM    585  N   PRO A  74     -11.195  -6.152   7.129  1.00 93.75           N  
ATOM    586  CA  PRO A  74     -10.961  -6.195   8.578  1.00 93.75           C  
ATOM    587  C   PRO A  74     -11.797  -5.168   9.336  1.00 93.75           C  
ATOM    588  CB  PRO A  74      -9.469  -5.883   8.695  1.00 93.75           C  
ATOM    589  O   PRO A  74     -11.289  -4.113   9.727  1.00 93.75           O  
ATOM    590  CG  PRO A  74      -9.164  -5.012   7.523  1.00 93.75           C  
ATOM    591  CD  PRO A  74     -10.047  -5.426   6.379  1.00 93.75           C  
ATOM    592  N   LEU A  75     -13.109  -5.445   9.602  1.00 93.38           N  
ATOM    593  CA  LEU A  75     -14.125  -4.508  10.070  1.00 93.38           C  
ATOM    594  C   LEU A  75     -13.734  -3.906  11.414  1.00 93.38           C  
ATOM    595  CB  LEU A  75     -15.484  -5.203  10.188  1.00 93.38           C  
ATOM    596  O   LEU A  75     -13.820  -2.691  11.602  1.00 93.38           O  
ATOM    597  CG  LEU A  75     -16.109  -5.707   8.883  1.00 93.38           C  
ATOM    598  CD1 LEU A  75     -17.375  -6.496   9.164  1.00 93.38           C  
ATOM    599  CD2 LEU A  75     -16.391  -4.539   7.941  1.00 93.38           C  
ATOM    600  N   LYS A  76     -13.289  -4.738  12.281  1.00 94.62           N  
ATOM    601  CA  LYS A  76     -12.969  -4.293  13.633  1.00 94.62           C  
ATOM    602  C   LYS A  76     -11.812  -3.297  13.625  1.00 94.62           C  
ATOM    603  CB  LYS A  76     -12.633  -5.484  14.531  1.00 94.62           C  
ATOM    604  O   LYS A  76     -11.891  -2.244  14.266  1.00 94.62           O  
ATOM    605  CG  LYS A  76     -12.438  -5.125  15.992  1.00 94.62           C  
ATOM    606  CD  LYS A  76     -12.141  -6.355  16.844  1.00 94.62           C  
ATOM    607  CE  LYS A  76     -11.844  -5.988  18.281  1.00 94.62           C  
ATOM    608  NZ  LYS A  76     -11.555  -7.191  19.125  1.00 94.62           N  
ATOM    609  N   GLU A  77     -10.742  -3.602  12.961  1.00 95.50           N  
ATOM    610  CA  GLU A  77      -9.562  -2.746  12.891  1.00 95.50           C  
ATOM    611  C   GLU A  77      -9.875  -1.435  12.180  1.00 95.50           C  
ATOM    612  CB  GLU A  77      -8.414  -3.471  12.188  1.00 95.50           C  
ATOM    613  O   GLU A  77      -9.391  -0.373  12.578  1.00 95.50           O  
ATOM    614  CG  GLU A  77      -7.777  -4.570  13.023  1.00 95.50           C  
ATOM    615  CD  GLU A  77      -8.656  -5.805  13.164  1.00 95.50           C  
ATOM    616  OE1 GLU A  77      -8.602  -6.469  14.219  1.00 95.50           O  
ATOM    617  OE2 GLU A  77      -9.398  -6.113  12.203  1.00 95.50           O  
ATOM    618  N   GLN A  78     -10.656  -1.549  11.156  1.00 94.31           N  
ATOM    619  CA  GLN A  78     -11.039  -0.329  10.453  1.00 94.31           C  
ATOM    620  C   GLN A  78     -11.891   0.578  11.336  1.00 94.31           C  
ATOM    621  CB  GLN A  78     -11.789  -0.665   9.164  1.00 94.31           C  
ATOM    622  O   GLN A  78     -11.734   1.801  11.305  1.00 94.31           O  
ATOM    623  CG  GLN A  78     -10.891  -1.146   8.031  1.00 94.31           C  
ATOM    624  CD  GLN A  78     -11.625  -1.291   6.719  1.00 94.31           C  
ATOM    625  NE2 GLN A  78     -10.891  -1.254   5.613  1.00 94.31           N  
ATOM    626  OE1 GLN A  78     -12.852  -1.435   6.691  1.00 94.31           O  
ATOM    627  N   ALA A  79     -12.836  -0.031  12.062  1.00 95.50           N  
ATOM    628  CA  ALA A  79     -13.633   0.747  13.000  1.00 95.50           C  
ATOM    629  C   ALA A  79     -12.750   1.469  14.016  1.00 95.50           C  
ATOM    630  CB  ALA A  79     -14.633  -0.155  13.727  1.00 95.50           C  
ATOM    631  O   ALA A  79     -12.977   2.641  14.320  1.00 95.50           O  
ATOM    632  N   TRP A  80     -11.750   0.778  14.445  1.00 95.88           N  
ATOM    633  CA  TRP A  80     -10.820   1.356  15.406  1.00 95.88           C  
ATOM    634  C   TRP A  80     -10.055   2.525  14.797  1.00 95.88           C  
ATOM    635  CB  TRP A  80      -9.844   0.296  15.914  1.00 95.88           C  
ATOM    636  O   TRP A  80      -9.914   3.580  15.422  1.00 95.88           O  
ATOM    637  CG  TRP A  80      -8.875   0.800  16.953  1.00 95.88           C  
ATOM    638  CD1 TRP A  80      -7.516   0.877  16.828  1.00 95.88           C  
ATOM    639  CD2 TRP A  80      -9.203   1.295  18.250  1.00 95.88           C  
ATOM    640  CE2 TRP A  80      -7.988   1.654  18.875  1.00 95.88           C  
ATOM    641  CE3 TRP A  80     -10.406   1.469  18.953  1.00 95.88           C  
ATOM    642  NE1 TRP A  80      -6.977   1.390  17.984  1.00 95.88           N  
ATOM    643  CH2 TRP A  80      -9.133   2.340  20.828  1.00 95.88           C  
ATOM    644  CZ2 TRP A  80      -7.941   2.180  20.172  1.00 95.88           C  
ATOM    645  CZ3 TRP A  80     -10.359   1.991  20.234  1.00 95.88           C  
ATOM    646  N   LEU A  81      -9.555   2.361  13.594  1.00 95.62           N  
ATOM    647  CA  LEU A  81      -8.742   3.371  12.930  1.00 95.62           C  
ATOM    648  C   LEU A  81      -9.578   4.598  12.578  1.00 95.62           C  
ATOM    649  CB  LEU A  81      -8.102   2.793  11.664  1.00 95.62           C  
ATOM    650  O   LEU A  81      -9.047   5.703  12.461  1.00 95.62           O  
ATOM    651  CG  LEU A  81      -7.031   1.722  11.867  1.00 95.62           C  
ATOM    652  CD1 LEU A  81      -6.645   1.091  10.539  1.00 95.62           C  
ATOM    653  CD2 LEU A  81      -5.809   2.314  12.562  1.00 95.62           C  
ATOM    654  N   MET A  82     -10.883   4.434  12.406  1.00 95.69           N  
ATOM    655  CA  MET A  82     -11.789   5.527  12.047  1.00 95.69           C  
ATOM    656  C   MET A  82     -12.422   6.137  13.297  1.00 95.69           C  
ATOM    657  CB  MET A  82     -12.875   5.035  11.094  1.00 95.69           C  
ATOM    658  O   MET A  82     -13.195   7.090  13.195  1.00 95.69           O  
ATOM    659  CG  MET A  82     -12.359   4.660   9.711  1.00 95.69           C  
ATOM    660  SD  MET A  82     -13.711   4.273   8.539  1.00 95.69           S  
ATOM    661  CE  MET A  82     -14.398   2.787   9.320  1.00 95.69           C  
ATOM    662  N   ASN A  83     -12.117   5.605  14.430  1.00 95.19           N  
ATOM    663  CA  ASN A  83     -12.664   6.098  15.688  1.00 95.19           C  
ATOM    664  C   ASN A  83     -12.305   7.562  15.922  1.00 95.19           C  
ATOM    665  CB  ASN A  83     -12.180   5.238  16.859  1.00 95.19           C  
ATOM    666  O   ASN A  83     -11.156   7.965  15.711  1.00 95.19           O  
ATOM    667  CG  ASN A  83     -12.719   5.703  18.188  1.00 95.19           C  
ATOM    668  ND2 ASN A  83     -12.875   4.773  19.125  1.00 95.19           N  
ATOM    669  OD1 ASN A  83     -13.000   6.891  18.375  1.00 95.19           O  
ATOM    670  N   SER A  84     -13.305   8.344  16.359  1.00 94.88           N  
ATOM    671  CA  SER A  84     -13.125   9.781  16.500  1.00 94.88           C  
ATOM    672  C   SER A  84     -12.000  10.094  17.484  1.00 94.88           C  
ATOM    673  CB  SER A  84     -14.422  10.445  16.969  1.00 94.88           C  
ATOM    674  O   SER A  84     -11.211  11.016  17.266  1.00 94.88           O  
ATOM    675  OG  SER A  84     -14.812   9.953  18.234  1.00 94.88           O  
ATOM    676  N   ALA A  85     -11.914   9.344  18.609  1.00 94.38           N  
ATOM    677  CA  ALA A  85     -10.875   9.570  19.609  1.00 94.38           C  
ATOM    678  C   ALA A  85      -9.484   9.336  19.016  1.00 94.38           C  
ATOM    679  CB  ALA A  85     -11.094   8.656  20.812  1.00 94.38           C  
ATOM    680  O   ALA A  85      -8.578  10.148  19.219  1.00 94.38           O  
ATOM    681  N   LEU A  86      -9.359   8.227  18.266  1.00 94.81           N  
ATOM    682  CA  LEU A  86      -8.078   7.914  17.641  1.00 94.81           C  
ATOM    683  C   LEU A  86      -7.730   8.945  16.578  1.00 94.81           C  
ATOM    684  CB  LEU A  86      -8.102   6.512  17.031  1.00 94.81           C  
ATOM    685  O   LEU A  86      -6.582   9.391  16.484  1.00 94.81           O  
ATOM    686  CG  LEU A  86      -6.762   5.961  16.547  1.00 94.81           C  
ATOM    687  CD1 LEU A  86      -5.871   5.609  17.734  1.00 94.81           C  
ATOM    688  CD2 LEU A  86      -6.980   4.742  15.648  1.00 94.81           C  
ATOM    689  N   PHE A  87      -8.711   9.312  15.781  1.00 96.38           N  
ATOM    690  CA  PHE A  87      -8.523  10.305  14.734  1.00 96.38           C  
ATOM    691  C   PHE A  87      -7.988  11.609  15.312  1.00 96.38           C  
ATOM    692  CB  PHE A  87      -9.836  10.555  13.992  1.00 96.38           C  
ATOM    693  O   PHE A  87      -6.996  12.156  14.820  1.00 96.38           O  
ATOM    694  CG  PHE A  87      -9.750  11.641  12.953  1.00 96.38           C  
ATOM    695  CD1 PHE A  87     -10.047  12.961  13.273  1.00 96.38           C  
ATOM    696  CD2 PHE A  87      -9.375  11.344  11.648  1.00 96.38           C  
ATOM    697  CE1 PHE A  87      -9.961  13.969  12.312  1.00 96.38           C  
ATOM    698  CE2 PHE A  87      -9.297  12.336  10.680  1.00 96.38           C  
ATOM    699  CZ  PHE A  87      -9.594  13.648  11.016  1.00 96.38           C  
ATOM    700  N   GLU A  88      -8.648  12.148  16.328  1.00 95.75           N  
ATOM    701  CA  GLU A  88      -8.281  13.414  16.953  1.00 95.75           C  
ATOM    702  C   GLU A  88      -6.867  13.352  17.531  1.00 95.75           C  
ATOM    703  CB  GLU A  88      -9.281  13.781  18.047  1.00 95.75           C  
ATOM    704  O   GLU A  88      -6.086  14.297  17.375  1.00 95.75           O  
ATOM    705  CG  GLU A  88     -10.656  14.172  17.516  1.00 95.75           C  
ATOM    706  CD  GLU A  88     -11.688  14.375  18.625  1.00 95.75           C  
ATOM    707  OE1 GLU A  88     -12.852  14.695  18.312  1.00 95.75           O  
ATOM    708  OE2 GLU A  88     -11.320  14.203  19.812  1.00 95.75           O  
ATOM    709  N   ARG A  89      -6.617  12.289  18.125  1.00 95.69           N  
ATOM    710  CA  ARG A  89      -5.277  12.102  18.672  1.00 95.69           C  
ATOM    711  C   ARG A  89      -4.227  12.109  17.562  1.00 95.69           C  
ATOM    712  CB  ARG A  89      -5.199  10.789  19.453  1.00 95.69           C  
ATOM    713  O   ARG A  89      -3.168  12.719  17.719  1.00 95.69           O  
ATOM    714  CG  ARG A  89      -3.893  10.602  20.203  1.00 95.69           C  
ATOM    715  CD  ARG A  89      -3.904   9.328  21.047  1.00 95.69           C  
ATOM    716  NE  ARG A  89      -2.574   9.008  21.562  1.00 95.69           N  
ATOM    717  NH1 ARG A  89      -3.145   6.906  22.328  1.00 95.69           N  
ATOM    718  NH2 ARG A  89      -1.006   7.684  22.594  1.00 95.69           N  
ATOM    719  CZ  ARG A  89      -2.244   7.867  22.156  1.00 95.69           C  
ATOM    720  N   ALA A  90      -4.477  11.375  16.516  1.00 97.31           N  
ATOM    721  CA  ALA A  90      -3.553  11.312  15.383  1.00 97.31           C  
ATOM    722  C   ALA A  90      -3.305  12.703  14.805  1.00 97.31           C  
ATOM    723  CB  ALA A  90      -4.094  10.383  14.305  1.00 97.31           C  
ATOM    724  O   ALA A  90      -2.160  13.070  14.523  1.00 97.31           O  
ATOM    725  N   MET A  91      -4.359  13.500  14.586  1.00 97.56           N  
ATOM    726  CA  MET A  91      -4.227  14.836  14.008  1.00 97.56           C  
ATOM    727  C   MET A  91      -3.424  15.750  14.930  1.00 97.56           C  
ATOM    728  CB  MET A  91      -5.602  15.445  13.742  1.00 97.56           C  
ATOM    729  O   MET A  91      -2.609  16.547  14.461  1.00 97.56           O  
ATOM    730  CG  MET A  91      -6.391  14.727  12.656  1.00 97.56           C  
ATOM    731  SD  MET A  91      -5.484  14.648  11.062  1.00 97.56           S  
ATOM    732  CE  MET A  91      -4.820  12.961  11.156  1.00 97.56           C  
ATOM    733  N   ILE A  92      -3.633  15.641  16.266  1.00 96.69           N  
ATOM    734  CA  ILE A  92      -2.885  16.422  17.250  1.00 96.69           C  
ATOM    735  C   ILE A  92      -1.405  16.062  17.172  1.00 96.69           C  
ATOM    736  CB  ILE A  92      -3.426  16.203  18.672  1.00 96.69           C  
ATOM    737  O   ILE A  92      -0.541  16.938  17.156  1.00 96.69           O  
ATOM    738  CG1 ILE A  92      -4.809  16.844  18.828  1.00 96.69           C  
ATOM    739  CG2 ILE A  92      -2.447  16.766  19.719  1.00 96.69           C  
ATOM    740  CD1 ILE A  92      -5.527  16.469  20.125  1.00 96.69           C  
ATOM    741  N   LEU A  93      -1.145  14.820  17.156  1.00 97.12           N  
ATOM    742  CA  LEU A  93       0.227  14.328  17.078  1.00 97.12           C  
ATOM    743  C   LEU A  93       0.920  14.852  15.828  1.00 97.12           C  
ATOM    744  CB  LEU A  93       0.252  12.797  17.094  1.00 97.12           C  
ATOM    745  O   LEU A  93       2.055  15.328  15.898  1.00 97.12           O  
ATOM    746  CG  LEU A  93       1.622  12.141  16.906  1.00 97.12           C  
ATOM    747  CD1 LEU A  93       2.527  12.477  18.094  1.00 97.12           C  
ATOM    748  CD2 LEU A  93       1.476  10.633  16.766  1.00 97.12           C  
ATOM    749  N   MET A  94       0.288  14.719  14.758  1.00 97.19           N  
ATOM    750  CA  MET A  94       0.873  15.156  13.492  1.00 97.19           C  
ATOM    751  C   MET A  94       1.105  16.656  13.492  1.00 97.19           C  
ATOM    752  CB  MET A  94      -0.029  14.766  12.320  1.00 97.19           C  
ATOM    753  O   MET A  94       2.121  17.141  12.984  1.00 97.19           O  
ATOM    754  CG  MET A  94      -0.067  13.273  12.047  1.00 97.19           C  
ATOM    755  SD  MET A  94      -1.011  12.859  10.523  1.00 97.19           S  
ATOM    756  CE  MET A  94      -0.697  11.078  10.430  1.00 97.19           C  
ATOM    757  N   GLY A  95       0.159  17.391  14.086  1.00 96.88           N  
ATOM    758  CA  GLY A  95       0.349  18.828  14.258  1.00 96.88           C  
ATOM    759  C   GLY A  95       1.560  19.172  15.102  1.00 96.88           C  
ATOM    760  O   GLY A  95       2.320  20.078  14.766  1.00 96.88           O  
ATOM    761  N   ALA A  96       1.733  18.438  16.141  1.00 96.75           N  
ATOM    762  CA  ALA A  96       2.871  18.641  17.031  1.00 96.75           C  
ATOM    763  C   ALA A  96       4.184  18.312  16.328  1.00 96.75           C  
ATOM    764  CB  ALA A  96       2.719  17.781  18.297  1.00 96.75           C  
ATOM    765  O   ALA A  96       5.176  19.031  16.484  1.00 96.75           O  
ATOM    766  N   GLU A  97       4.160  17.219  15.492  1.00 97.00           N  
ATOM    767  CA  GLU A  97       5.359  16.797  14.766  1.00 97.00           C  
ATOM    768  C   GLU A  97       5.734  17.828  13.695  1.00 97.00           C  
ATOM    769  CB  GLU A  97       5.156  15.422  14.133  1.00 97.00           C  
ATOM    770  O   GLU A  97       6.918  18.078  13.461  1.00 97.00           O  
ATOM    771  CG  GLU A  97       5.191  14.273  15.133  1.00 97.00           C  
ATOM    772  CD  GLU A  97       6.520  14.164  15.867  1.00 97.00           C  
ATOM    773  OE1 GLU A  97       6.512  14.031  17.109  1.00 97.00           O  
ATOM    774  OE2 GLU A  97       7.570  14.203  15.195  1.00 97.00           O  
ATOM    775  N   GLU A  98       4.777  18.375  13.062  1.00 95.69           N  
ATOM    776  CA  GLU A  98       5.027  19.391  12.039  1.00 95.69           C  
ATOM    777  C   GLU A  98       5.652  20.641  12.641  1.00 95.69           C  
ATOM    778  CB  GLU A  98       3.729  19.750  11.312  1.00 95.69           C  
ATOM    779  O   GLU A  98       6.438  21.328  11.977  1.00 95.69           O  
ATOM    780  CG  GLU A  98       3.914  20.750  10.180  1.00 95.69           C  
ATOM    781  CD  GLU A  98       2.615  21.109   9.477  1.00 95.69           C  
ATOM    782  OE1 GLU A  98       2.654  21.859   8.469  1.00 95.69           O  
ATOM    783  OE2 GLU A  98       1.548  20.641   9.938  1.00 95.69           O  
ATOM    784  N   ALA A  99       5.367  21.031  13.906  1.00 95.69           N  
ATOM    785  CA  ALA A  99       5.859  22.219  14.586  1.00 95.69           C  
ATOM    786  C   ALA A  99       7.332  22.078  14.961  1.00 95.69           C  
ATOM    787  CB  ALA A  99       5.023  22.516  15.828  1.00 95.69           C  
ATOM    788  O   ALA A  99       8.023  23.062  15.188  1.00 95.69           O  
ATOM    789  N   LYS A 100       7.812  20.797  14.969  1.00 96.62           N  
ATOM    790  CA  LYS A 100       9.219  20.531  15.258  1.00 96.62           C  
ATOM    791  C   LYS A 100      10.078  20.703  14.008  1.00 96.62           C  
ATOM    792  CB  LYS A 100       9.398  19.141  15.836  1.00 96.62           C  
ATOM    793  O   LYS A 100       9.883  20.000  13.016  1.00 96.62           O  
ATOM    794  CG  LYS A 100       8.656  18.906  17.156  1.00 96.62           C  
ATOM    795  CD  LYS A 100       8.820  17.484  17.641  1.00 96.62           C  
ATOM    796  CE  LYS A 100       8.000  17.219  18.906  1.00 96.62           C  
ATOM    797  NZ  LYS A 100       8.086  15.797  19.344  1.00 96.62           N  
ATOM    798  N   PRO A 101      11.023  21.625  13.961  1.00 91.38           N  
ATOM    799  CA  PRO A 101      11.805  21.953  12.766  1.00 91.38           C  
ATOM    800  C   PRO A 101      12.625  20.766  12.250  1.00 91.38           C  
ATOM    801  CB  PRO A 101      12.727  23.078  13.250  1.00 91.38           C  
ATOM    802  O   PRO A 101      12.789  20.609  11.039  1.00 91.38           O  
ATOM    803  CG  PRO A 101      12.062  23.609  14.484  1.00 91.38           C  
ATOM    804  CD  PRO A 101      11.164  22.547  15.039  1.00 91.38           C  
ATOM    805  N   GLU A 102      13.000  19.844  13.070  1.00 92.81           N  
ATOM    806  CA  GLU A 102      13.883  18.766  12.664  1.00 92.81           C  
ATOM    807  C   GLU A 102      13.141  17.438  12.586  1.00 92.81           C  
ATOM    808  CB  GLU A 102      15.070  18.641  13.625  1.00 92.81           C  
ATOM    809  O   GLU A 102      13.758  16.375  12.477  1.00 92.81           O  
ATOM    810  CG  GLU A 102      15.961  19.875  13.656  1.00 92.81           C  
ATOM    811  CD  GLU A 102      17.203  19.703  14.516  1.00 92.81           C  
ATOM    812  OE1 GLU A 102      18.078  20.594  14.508  1.00 92.81           O  
ATOM    813  OE2 GLU A 102      17.297  18.656  15.203  1.00 92.81           O  
ATOM    814  N   SER A 103      11.828  17.531  12.695  1.00 96.75           N  
ATOM    815  CA  SER A 103      11.078  16.281  12.711  1.00 96.75           C  
ATOM    816  C   SER A 103      11.039  15.641  11.328  1.00 96.75           C  
ATOM    817  CB  SER A 103       9.648  16.516  13.203  1.00 96.75           C  
ATOM    818  O   SER A 103      11.047  16.344  10.312  1.00 96.75           O  
ATOM    819  OG  SER A 103       8.859  17.125  12.195  1.00 96.75           O  
ATOM    820  N   ALA A 104      11.102  14.297  11.250  1.00 96.19           N  
ATOM    821  CA  ALA A 104      10.992  13.531  10.008  1.00 96.19           C  
ATOM    822  C   ALA A 104       9.680  13.836   9.297  1.00 96.19           C  
ATOM    823  CB  ALA A 104      11.109  12.039  10.297  1.00 96.19           C  
ATOM    824  O   ALA A 104       9.648  13.953   8.070  1.00 96.19           O  
ATOM    825  N   PHE A 105       8.617  13.984  10.078  1.00 96.94           N  
ATOM    826  CA  PHE A 105       7.301  14.289   9.547  1.00 96.94           C  
ATOM    827  C   PHE A 105       7.312  15.617   8.797  1.00 96.94           C  
ATOM    828  CB  PHE A 105       6.262  14.336  10.672  1.00 96.94           C  
ATOM    829  O   PHE A 105       6.820  15.703   7.672  1.00 96.94           O  
ATOM    830  CG  PHE A 105       4.863  14.633  10.195  1.00 96.94           C  
ATOM    831  CD1 PHE A 105       4.383  15.938  10.188  1.00 96.94           C  
ATOM    832  CD2 PHE A 105       4.031  13.609   9.766  1.00 96.94           C  
ATOM    833  CE1 PHE A 105       3.092  16.219   9.742  1.00 96.94           C  
ATOM    834  CE2 PHE A 105       2.738  13.883   9.328  1.00 96.94           C  
ATOM    835  CZ  PHE A 105       2.270  15.188   9.320  1.00 96.94           C  
ATOM    836  N   LYS A 106       7.863  16.672   9.422  1.00 96.94           N  
ATOM    837  CA  LYS A 106       7.961  17.969   8.781  1.00 96.94           C  
ATOM    838  C   LYS A 106       8.773  17.906   7.496  1.00 96.94           C  
ATOM    839  CB  LYS A 106       8.586  19.000   9.742  1.00 96.94           C  
ATOM    840  O   LYS A 106       8.430  18.531   6.496  1.00 96.94           O  
ATOM    841  CG  LYS A 106       8.680  20.406   9.172  1.00 96.94           C  
ATOM    842  CD  LYS A 106       9.125  21.406  10.227  1.00 96.94           C  
ATOM    843  CE  LYS A 106       9.188  22.812   9.672  1.00 96.94           C  
ATOM    844  NZ  LYS A 106       9.562  23.812  10.719  1.00 96.94           N  
ATOM    845  N   TYR A 107       9.852  17.156   7.570  1.00 95.88           N  
ATOM    846  CA  TYR A 107      10.688  16.953   6.391  1.00 95.88           C  
ATOM    847  C   TYR A 107       9.867  16.391   5.234  1.00 95.88           C  
ATOM    848  CB  TYR A 107      11.844  15.992   6.715  1.00 95.88           C  
ATOM    849  O   TYR A 107       9.961  16.891   4.105  1.00 95.88           O  
ATOM    850  CG  TYR A 107      12.781  15.766   5.555  1.00 95.88           C  
ATOM    851  CD1 TYR A 107      12.539  14.750   4.633  1.00 95.88           C  
ATOM    852  CD2 TYR A 107      13.906  16.562   5.379  1.00 95.88           C  
ATOM    853  CE1 TYR A 107      13.406  14.531   3.564  1.00 95.88           C  
ATOM    854  CE2 TYR A 107      14.773  16.359   4.312  1.00 95.88           C  
ATOM    855  OH  TYR A 107      15.375  15.125   2.355  1.00 95.88           O  
ATOM    856  CZ  TYR A 107      14.516  15.336   3.412  1.00 95.88           C  
ATOM    857  N   LEU A 108       9.086  15.383   5.477  1.00 95.38           N  
ATOM    858  CA  LEU A 108       8.266  14.742   4.453  1.00 95.38           C  
ATOM    859  C   LEU A 108       7.223  15.711   3.902  1.00 95.38           C  
ATOM    860  CB  LEU A 108       7.570  13.500   5.023  1.00 95.38           C  
ATOM    861  O   LEU A 108       7.000  15.766   2.691  1.00 95.38           O  
ATOM    862  CG  LEU A 108       8.484  12.383   5.520  1.00 95.38           C  
ATOM    863  CD1 LEU A 108       7.660  11.242   6.105  1.00 95.38           C  
ATOM    864  CD2 LEU A 108       9.375  11.875   4.391  1.00 95.38           C  
ATOM    865  N   MET A 109       6.562  16.469   4.781  1.00 95.25           N  
ATOM    866  CA  MET A 109       5.562  17.453   4.387  1.00 95.25           C  
ATOM    867  C   MET A 109       6.168  18.484   3.439  1.00 95.25           C  
ATOM    868  CB  MET A 109       4.977  18.141   5.613  1.00 95.25           C  
ATOM    869  O   MET A 109       5.551  18.844   2.438  1.00 95.25           O  
ATOM    870  CG  MET A 109       4.000  17.281   6.398  1.00 95.25           C  
ATOM    871  SD  MET A 109       2.512  16.844   5.418  1.00 95.25           S  
ATOM    872  CE  MET A 109       1.726  18.469   5.277  1.00 95.25           C  
ATOM    873  N   THR A 110       7.367  18.875   3.754  1.00 94.56           N  
ATOM    874  CA  THR A 110       8.039  19.922   2.988  1.00 94.56           C  
ATOM    875  C   THR A 110       8.430  19.406   1.604  1.00 94.56           C  
ATOM    876  CB  THR A 110       9.297  20.438   3.723  1.00 94.56           C  
ATOM    877  O   THR A 110       8.406  20.172   0.629  1.00 94.56           O  
ATOM    878  CG2 THR A 110       9.984  21.547   2.932  1.00 94.56           C  
ATOM    879  OG1 THR A 110       8.914  20.953   5.004  1.00 94.56           O  
ATOM    880  N   HIS A 111       8.711  18.125   1.493  1.00 92.94           N  
ATOM    881  CA  HIS A 111       9.234  17.594   0.245  1.00 92.94           C  
ATOM    882  C   HIS A 111       8.133  16.922  -0.568  1.00 92.94           C  
ATOM    883  CB  HIS A 111      10.367  16.594   0.523  1.00 92.94           C  
ATOM    884  O   HIS A 111       8.383  16.422  -1.668  1.00 92.94           O  
ATOM    885  CG  HIS A 111      11.641  17.250   0.951  1.00 92.94           C  
ATOM    886  CD2 HIS A 111      12.789  17.484   0.270  1.00 92.94           C  
ATOM    887  ND1 HIS A 111      11.844  17.734   2.227  1.00 92.94           N  
ATOM    888  CE1 HIS A 111      13.062  18.234   2.312  1.00 92.94           C  
ATOM    889  NE2 HIS A 111      13.656  18.109   1.138  1.00 92.94           N  
ATOM    890  N   TYR A 112       6.938  16.891  -0.112  1.00 93.94           N  
ATOM    891  CA  TYR A 112       5.820  16.219  -0.772  1.00 93.94           C  
ATOM    892  C   TYR A 112       5.637  16.734  -2.191  1.00 93.94           C  
ATOM    893  CB  TYR A 112       4.531  16.406   0.029  1.00 93.94           C  
ATOM    894  O   TYR A 112       5.527  15.961  -3.139  1.00 93.94           O  
ATOM    895  CG  TYR A 112       3.387  15.547  -0.443  1.00 93.94           C  
ATOM    896  CD1 TYR A 112       2.561  15.961  -1.486  1.00 93.94           C  
ATOM    897  CD2 TYR A 112       3.129  14.320   0.153  1.00 93.94           C  
ATOM    898  CE1 TYR A 112       1.504  15.164  -1.923  1.00 93.94           C  
ATOM    899  CE2 TYR A 112       2.076  13.516  -0.276  1.00 93.94           C  
ATOM    900  OH  TYR A 112       0.227  13.156  -1.741  1.00 93.94           O  
ATOM    901  CZ  TYR A 112       1.271  13.945  -1.312  1.00 93.94           C  
ATOM    902  N   ASP A 113       5.625  18.078  -2.391  1.00 92.56           N  
ATOM    903  CA  ASP A 113       5.305  18.734  -3.662  1.00 92.56           C  
ATOM    904  C   ASP A 113       6.359  18.406  -4.719  1.00 92.56           C  
ATOM    905  CB  ASP A 113       5.188  20.250  -3.480  1.00 92.56           C  
ATOM    906  O   ASP A 113       6.086  18.484  -5.918  1.00 92.56           O  
ATOM    907  CG  ASP A 113       3.924  20.656  -2.742  1.00 92.56           C  
ATOM    908  OD1 ASP A 113       2.988  19.828  -2.629  1.00 92.56           O  
ATOM    909  OD2 ASP A 113       3.863  21.812  -2.273  1.00 92.56           O  
ATOM    910  N   ARG A 114       7.473  17.969  -4.320  1.00 90.56           N  
ATOM    911  CA  ARG A 114       8.562  17.609  -5.219  1.00 90.56           C  
ATOM    912  C   ARG A 114       8.172  16.406  -6.082  1.00 90.56           C  
ATOM    913  CB  ARG A 114       9.828  17.281  -4.426  1.00 90.56           C  
ATOM    914  O   ARG A 114       8.688  16.234  -7.191  1.00 90.56           O  
ATOM    915  CG  ARG A 114      11.000  16.828  -5.285  1.00 90.56           C  
ATOM    916  CD  ARG A 114      12.234  16.531  -4.445  1.00 90.56           C  
ATOM    917  NE  ARG A 114      13.328  16.016  -5.266  1.00 90.56           N  
ATOM    918  NH1 ARG A 114      14.836  15.867  -3.521  1.00 90.56           N  
ATOM    919  NH2 ARG A 114      15.461  15.250  -5.641  1.00 90.56           N  
ATOM    920  CZ  ARG A 114      14.539  15.711  -4.805  1.00 90.56           C  
ATOM    921  N   TYR A 115       7.203  15.680  -5.613  1.00 89.31           N  
ATOM    922  CA  TYR A 115       6.918  14.406  -6.270  1.00 89.31           C  
ATOM    923  C   TYR A 115       5.578  14.461  -6.996  1.00 89.31           C  
ATOM    924  CB  TYR A 115       6.918  13.266  -5.254  1.00 89.31           C  
ATOM    925  O   TYR A 115       5.074  13.430  -7.453  1.00 89.31           O  
ATOM    926  CG  TYR A 115       8.234  13.086  -4.539  1.00 89.31           C  
ATOM    927  CD1 TYR A 115       9.336  12.531  -5.188  1.00 89.31           C  
ATOM    928  CD2 TYR A 115       8.383  13.477  -3.211  1.00 89.31           C  
ATOM    929  CE1 TYR A 115      10.547  12.367  -4.535  1.00 89.31           C  
ATOM    930  CE2 TYR A 115       9.594  13.312  -2.547  1.00 89.31           C  
ATOM    931  OH  TYR A 115      11.875  12.594  -2.562  1.00 89.31           O  
ATOM    932  CZ  TYR A 115      10.672  12.758  -3.215  1.00 89.31           C  
ATOM    933  N   LEU A 116       5.020  15.586  -7.195  1.00 88.56           N  
ATOM    934  CA  LEU A 116       3.705  15.719  -7.820  1.00 88.56           C  
ATOM    935  C   LEU A 116       3.820  15.695  -9.336  1.00 88.56           C  
ATOM    936  CB  LEU A 116       3.027  17.016  -7.363  1.00 88.56           C  
ATOM    937  O   LEU A 116       3.004  15.070 -10.016  1.00 88.56           O  
ATOM    938  CG  LEU A 116       2.557  17.062  -5.910  1.00 88.56           C  
ATOM    939  CD1 LEU A 116       1.797  18.359  -5.637  1.00 88.56           C  
ATOM    940  CD2 LEU A 116       1.689  15.844  -5.590  1.00 88.56           C  
ATOM    941  N   PRO A 117       4.828  16.266  -9.812  1.00 87.19           N  
ATOM    942  CA  PRO A 117       4.910  16.328 -11.281  1.00 87.19           C  
ATOM    943  C   PRO A 117       5.078  14.953 -11.922  1.00 87.19           C  
ATOM    944  CB  PRO A 117       6.145  17.203 -11.523  1.00 87.19           C  
ATOM    945  O   PRO A 117       5.539  14.016 -11.266  1.00 87.19           O  
ATOM    946  CG  PRO A 117       6.328  17.969 -10.258  1.00 87.19           C  
ATOM    947  CD  PRO A 117       5.859  17.125  -9.109  1.00 87.19           C  
ATOM    948  N   ALA A 118       4.715  14.758 -13.234  1.00 80.81           N  
ATOM    949  CA  ALA A 118       4.672  13.523 -14.008  1.00 80.81           C  
ATOM    950  C   ALA A 118       6.062  12.898 -14.125  1.00 80.81           C  
ATOM    951  CB  ALA A 118       4.094  13.781 -15.398  1.00 80.81           C  
ATOM    952  O   ALA A 118       6.203  11.672 -14.164  1.00 80.81           O  
ATOM    953  N   GLN A 119       7.082  13.680 -14.000  1.00 76.75           N  
ATOM    954  CA  GLN A 119       8.438  13.188 -14.250  1.00 76.75           C  
ATOM    955  C   GLN A 119       9.164  12.906 -12.938  1.00 76.75           C  
ATOM    956  CB  GLN A 119       9.227  14.188 -15.094  1.00 76.75           C  
ATOM    957  O   GLN A 119      10.359  12.609 -12.945  1.00 76.75           O  
ATOM    958  CG  GLN A 119       8.602  14.484 -16.453  1.00 76.75           C  
ATOM    959  CD  GLN A 119       8.422  13.234 -17.297  1.00 76.75           C  
ATOM    960  NE2 GLN A 119       7.613  13.336 -18.344  1.00 76.75           N  
ATOM    961  OE1 GLN A 119       9.008  12.188 -17.016  1.00 76.75           O  
ATOM    962  N   SER A 120       8.406  13.000 -11.898  1.00 77.50           N  
ATOM    963  CA  SER A 120       9.047  12.820 -10.602  1.00 77.50           C  
ATOM    964  C   SER A 120       9.461  11.375 -10.391  1.00 77.50           C  
ATOM    965  CB  SER A 120       8.117  13.273  -9.477  1.00 77.50           C  
ATOM    966  O   SER A 120       8.773  10.453 -10.828  1.00 77.50           O  
ATOM    967  OG  SER A 120       7.762  14.633  -9.633  1.00 77.50           O  
ATOM    968  N   ARG A 121      10.664  11.266  -9.859  1.00 70.25           N  
ATOM    969  CA  ARG A 121      11.195   9.953  -9.500  1.00 70.25           C  
ATOM    970  C   ARG A 121      11.773   9.969  -8.086  1.00 70.25           C  
ATOM    971  CB  ARG A 121      12.258   9.516 -10.500  1.00 70.25           C  
ATOM    972  O   ARG A 121      12.148  11.023  -7.574  1.00 70.25           O  
ATOM    973  CG  ARG A 121      11.750   9.375 -11.930  1.00 70.25           C  
ATOM    974  CD  ARG A 121      12.836   8.891 -12.875  1.00 70.25           C  
ATOM    975  NE  ARG A 121      12.328   8.719 -14.234  1.00 70.25           N  
ATOM    976  NH1 ARG A 121      14.352   8.031 -15.117  1.00 70.25           N  
ATOM    977  NH2 ARG A 121      12.500   8.195 -16.469  1.00 70.25           N  
ATOM    978  CZ  ARG A 121      13.062   8.320 -15.266  1.00 70.25           C  
ATOM    979  N   SER A 122      11.625   8.812  -7.414  1.00 69.88           N  
ATOM    980  CA  SER A 122      12.141   8.688  -6.055  1.00 69.88           C  
ATOM    981  C   SER A 122      13.500   7.996  -6.039  1.00 69.88           C  
ATOM    982  CB  SER A 122      11.156   7.922  -5.172  1.00 69.88           C  
ATOM    983  O   SER A 122      13.594   6.801  -6.336  1.00 69.88           O  
ATOM    984  OG  SER A 122      11.680   7.750  -3.865  1.00 69.88           O  
ATOM    985  N   ASP A 123      14.539   8.711  -5.918  1.00 66.12           N  
ATOM    986  CA  ASP A 123      15.859   8.102  -5.777  1.00 66.12           C  
ATOM    987  C   ASP A 123      16.547   8.570  -4.500  1.00 66.12           C  
ATOM    988  CB  ASP A 123      16.734   8.422  -6.992  1.00 66.12           C  
ATOM    989  O   ASP A 123      17.750   8.352  -4.316  1.00 66.12           O  
ATOM    990  CG  ASP A 123      16.844   9.914  -7.270  1.00 66.12           C  
ATOM    991  OD1 ASP A 123      16.156  10.711  -6.586  1.00 66.12           O  
ATOM    992  OD2 ASP A 123      17.609  10.289  -8.180  1.00 66.12           O  
ATOM    993  N   ASP A 124      15.766   9.188  -3.641  1.00 73.00           N  
ATOM    994  CA  ASP A 124      16.359   9.812  -2.463  1.00 73.00           C  
ATOM    995  C   ASP A 124      16.234   8.914  -1.239  1.00 73.00           C  
ATOM    996  CB  ASP A 124      15.703  11.172  -2.186  1.00 73.00           C  
ATOM    997  O   ASP A 124      15.141   8.773  -0.671  1.00 73.00           O  
ATOM    998  CG  ASP A 124      16.453  12.000  -1.163  1.00 73.00           C  
ATOM    999  OD1 ASP A 124      17.344  11.453  -0.473  1.00 73.00           O  
ATOM   1000  OD2 ASP A 124      16.156  13.203  -1.043  1.00 73.00           O  
ATOM   1001  N   ALA A 125      17.312   8.305  -0.859  1.00 74.50           N  
ATOM   1002  CA  ALA A 125      17.359   7.391   0.278  1.00 74.50           C  
ATOM   1003  C   ALA A 125      16.984   8.102   1.573  1.00 74.50           C  
ATOM   1004  CB  ALA A 125      18.750   6.770   0.404  1.00 74.50           C  
ATOM   1005  O   ALA A 125      16.391   7.500   2.475  1.00 74.50           O  
ATOM   1006  N   GLU A 126      17.375   9.344   1.651  1.00 83.38           N  
ATOM   1007  CA  GLU A 126      17.078  10.133   2.844  1.00 83.38           C  
ATOM   1008  C   GLU A 126      15.570  10.242   3.061  1.00 83.38           C  
ATOM   1009  CB  GLU A 126      17.703  11.523   2.746  1.00 83.38           C  
ATOM   1010  O   GLU A 126      15.094  10.172   4.195  1.00 83.38           O  
ATOM   1011  CG  GLU A 126      17.547  12.359   4.012  1.00 83.38           C  
ATOM   1012  CD  GLU A 126      18.234  13.711   3.920  1.00 83.38           C  
ATOM   1013  OE1 GLU A 126      18.234  14.453   4.930  1.00 83.38           O  
ATOM   1014  OE2 GLU A 126      18.750  14.039   2.830  1.00 83.38           O  
ATOM   1015  N   VAL A 127      14.789  10.469   2.008  1.00 85.94           N  
ATOM   1016  CA  VAL A 127      13.336  10.594   2.082  1.00 85.94           C  
ATOM   1017  C   VAL A 127      12.742   9.312   2.668  1.00 85.94           C  
ATOM   1018  CB  VAL A 127      12.719  10.883   0.697  1.00 85.94           C  
ATOM   1019  O   VAL A 127      11.859   9.375   3.533  1.00 85.94           O  
ATOM   1020  CG1 VAL A 127      11.203  10.750   0.743  1.00 85.94           C  
ATOM   1021  CG2 VAL A 127      13.125  12.281   0.218  1.00 85.94           C  
ATOM   1022  N   LEU A 128      13.273   8.281   2.352  1.00 80.75           N  
ATOM   1023  CA  LEU A 128      12.773   6.996   2.822  1.00 80.75           C  
ATOM   1024  C   LEU A 128      13.133   6.781   4.289  1.00 80.75           C  
ATOM   1025  CB  LEU A 128      13.352   5.859   1.973  1.00 80.75           C  
ATOM   1026  O   LEU A 128      12.328   6.246   5.055  1.00 80.75           O  
ATOM   1027  CG  LEU A 128      12.836   5.762   0.534  1.00 80.75           C  
ATOM   1028  CD1 LEU A 128      13.547   4.637  -0.208  1.00 80.75           C  
ATOM   1029  CD2 LEU A 128      11.328   5.547   0.517  1.00 80.75           C  
ATOM   1030  N   GLU A 129      14.352   7.090   4.594  1.00 86.12           N  
ATOM   1031  CA  GLU A 129      14.773   7.000   5.988  1.00 86.12           C  
ATOM   1032  C   GLU A 129      13.883   7.855   6.887  1.00 86.12           C  
ATOM   1033  CB  GLU A 129      16.234   7.426   6.137  1.00 86.12           C  
ATOM   1034  O   GLU A 129      13.477   7.418   7.969  1.00 86.12           O  
ATOM   1035  CG  GLU A 129      17.234   6.391   5.641  1.00 86.12           C  
ATOM   1036  CD  GLU A 129      18.672   6.840   5.762  1.00 86.12           C  
ATOM   1037  OE1 GLU A 129      19.594   6.070   5.375  1.00 86.12           O  
ATOM   1038  OE2 GLU A 129      18.906   7.973   6.242  1.00 86.12           O  
ATOM   1039  N   LYS A 130      13.562   9.008   6.375  1.00 91.31           N  
ATOM   1040  CA  LYS A 130      12.703   9.898   7.148  1.00 91.31           C  
ATOM   1041  C   LYS A 130      11.281   9.352   7.242  1.00 91.31           C  
ATOM   1042  CB  LYS A 130      12.688  11.297   6.527  1.00 91.31           C  
ATOM   1043  O   LYS A 130      10.617   9.508   8.266  1.00 91.31           O  
ATOM   1044  CG  LYS A 130      13.992  12.062   6.695  1.00 91.31           C  
ATOM   1045  CD  LYS A 130      14.281  12.367   8.156  1.00 91.31           C  
ATOM   1046  CE  LYS A 130      15.562  13.172   8.320  1.00 91.31           C  
ATOM   1047  NZ  LYS A 130      15.922  13.352   9.758  1.00 91.31           N  
ATOM   1048  N   TYR A 131      10.883   8.773   6.176  1.00 92.06           N  
ATOM   1049  CA  TYR A 131       9.570   8.141   6.180  1.00 92.06           C  
ATOM   1050  C   TYR A 131       9.492   7.043   7.234  1.00 92.06           C  
ATOM   1051  CB  TYR A 131       9.250   7.559   4.801  1.00 92.06           C  
ATOM   1052  O   TYR A 131       8.547   6.996   8.023  1.00 92.06           O  
ATOM   1053  CG  TYR A 131       7.949   6.793   4.750  1.00 92.06           C  
ATOM   1054  CD1 TYR A 131       7.938   5.398   4.715  1.00 92.06           C  
ATOM   1055  CD2 TYR A 131       6.727   7.457   4.738  1.00 92.06           C  
ATOM   1056  CE1 TYR A 131       6.742   4.688   4.664  1.00 92.06           C  
ATOM   1057  CE2 TYR A 131       5.527   6.758   4.691  1.00 92.06           C  
ATOM   1058  OH  TYR A 131       4.359   4.680   4.609  1.00 92.06           O  
ATOM   1059  CZ  TYR A 131       5.543   5.375   4.656  1.00 92.06           C  
ATOM   1060  N   ARG A 132      10.445   6.176   7.270  1.00 90.31           N  
ATOM   1061  CA  ARG A 132      10.484   5.082   8.234  1.00 90.31           C  
ATOM   1062  C   ARG A 132      10.523   5.621   9.664  1.00 90.31           C  
ATOM   1063  CB  ARG A 132      11.688   4.176   7.984  1.00 90.31           C  
ATOM   1064  O   ARG A 132       9.859   5.082  10.555  1.00 90.31           O  
ATOM   1065  CG  ARG A 132      11.586   3.354   6.711  1.00 90.31           C  
ATOM   1066  CD  ARG A 132      12.836   2.518   6.473  1.00 90.31           C  
ATOM   1067  NE  ARG A 132      12.758   1.776   5.219  1.00 90.31           N  
ATOM   1068  NH1 ARG A 132      14.992   1.184   5.195  1.00 90.31           N  
ATOM   1069  NH2 ARG A 132      13.602   0.516   3.494  1.00 90.31           N  
ATOM   1070  CZ  ARG A 132      13.781   1.161   4.637  1.00 90.31           C  
ATOM   1071  N   GLU A 133      11.336   6.621   9.820  1.00 93.06           N  
ATOM   1072  CA  GLU A 133      11.438   7.262  11.125  1.00 93.06           C  
ATOM   1073  C   GLU A 133      10.094   7.844  11.562  1.00 93.06           C  
ATOM   1074  CB  GLU A 133      12.508   8.352  11.109  1.00 93.06           C  
ATOM   1075  O   GLU A 133       9.672   7.664  12.703  1.00 93.06           O  
ATOM   1076  CG  GLU A 133      12.703   9.047  12.453  1.00 93.06           C  
ATOM   1077  CD  GLU A 133      13.742  10.156  12.414  1.00 93.06           C  
ATOM   1078  OE1 GLU A 133      13.812  10.953  13.375  1.00 93.06           O  
ATOM   1079  OE2 GLU A 133      14.477  10.234  11.406  1.00 93.06           O  
ATOM   1080  N   ALA A 134       9.414   8.508  10.695  1.00 96.00           N  
ATOM   1081  CA  ALA A 134       8.125   9.109  11.008  1.00 96.00           C  
ATOM   1082  C   ALA A 134       7.082   8.047  11.336  1.00 96.00           C  
ATOM   1083  CB  ALA A 134       7.645   9.969   9.836  1.00 96.00           C  
ATOM   1084  O   ALA A 134       6.277   8.211  12.250  1.00 96.00           O  
ATOM   1085  N   CYS A 135       7.121   6.984  10.617  1.00 95.25           N  
ATOM   1086  CA  CYS A 135       6.199   5.883  10.852  1.00 95.25           C  
ATOM   1087  C   CYS A 135       6.398   5.293  12.242  1.00 95.25           C  
ATOM   1088  CB  CYS A 135       6.387   4.793   9.797  1.00 95.25           C  
ATOM   1089  O   CYS A 135       5.426   5.020  12.953  1.00 95.25           O  
ATOM   1090  SG  CYS A 135       5.828   5.270   8.148  1.00 95.25           S  
ATOM   1091  N   LYS A 136       7.609   5.098  12.562  1.00 94.12           N  
ATOM   1092  CA  LYS A 136       7.941   4.523  13.867  1.00 94.12           C  
ATOM   1093  C   LYS A 136       7.465   5.418  15.000  1.00 94.12           C  
ATOM   1094  CB  LYS A 136       9.445   4.289  13.977  1.00 94.12           C  
ATOM   1095  O   LYS A 136       6.879   4.941  15.977  1.00 94.12           O  
ATOM   1096  CG  LYS A 136       9.859   3.520  15.227  1.00 94.12           C  
ATOM   1097  CD  LYS A 136      11.367   3.279  15.266  1.00 94.12           C  
ATOM   1098  CE  LYS A 136      11.789   2.562  16.531  1.00 94.12           C  
ATOM   1099  NZ  LYS A 136      13.266   2.336  16.578  1.00 94.12           N  
ATOM   1100  N   VAL A 137       7.723   6.691  14.836  1.00 95.56           N  
ATOM   1101  CA  VAL A 137       7.309   7.656  15.852  1.00 95.56           C  
ATOM   1102  C   VAL A 137       5.785   7.656  15.969  1.00 95.56           C  
ATOM   1103  CB  VAL A 137       7.816   9.078  15.531  1.00 95.56           C  
ATOM   1104  O   VAL A 137       5.246   7.637  17.078  1.00 95.56           O  
ATOM   1105  CG1 VAL A 137       7.160  10.109  16.438  1.00 95.56           C  
ATOM   1106  CG2 VAL A 137       9.336   9.141  15.648  1.00 95.56           C  
ATOM   1107  N   PHE A 138       5.145   7.676  14.898  1.00 97.12           N  
ATOM   1108  CA  PHE A 138       3.686   7.680  14.859  1.00 97.12           C  
ATOM   1109  C   PHE A 138       3.123   6.434  15.531  1.00 97.12           C  
ATOM   1110  CB  PHE A 138       3.188   7.766  13.414  1.00 97.12           C  
ATOM   1111  O   PHE A 138       2.254   6.527  16.391  1.00 97.12           O  
ATOM   1112  CG  PHE A 138       1.688   7.715  13.281  1.00 97.12           C  
ATOM   1113  CD1 PHE A 138       1.039   6.516  13.031  1.00 97.12           C  
ATOM   1114  CD2 PHE A 138       0.929   8.875  13.414  1.00 97.12           C  
ATOM   1115  CE1 PHE A 138      -0.347   6.465  12.906  1.00 97.12           C  
ATOM   1116  CE2 PHE A 138      -0.458   8.828  13.297  1.00 97.12           C  
ATOM   1117  CZ  PHE A 138      -1.094   7.625  13.039  1.00 97.12           C  
ATOM   1118  N   ARG A 139       3.562   5.297  15.125  1.00 95.44           N  
ATOM   1119  CA  ARG A 139       3.033   4.039  15.648  1.00 95.44           C  
ATOM   1120  C   ARG A 139       3.283   3.922  17.156  1.00 95.44           C  
ATOM   1121  CB  ARG A 139       3.658   2.850  14.922  1.00 95.44           C  
ATOM   1122  O   ARG A 139       2.420   3.451  17.891  1.00 95.44           O  
ATOM   1123  CG  ARG A 139       3.273   2.758  13.453  1.00 95.44           C  
ATOM   1124  CD  ARG A 139       2.037   1.893  13.242  1.00 95.44           C  
ATOM   1125  NE  ARG A 139       1.744   1.697  11.828  1.00 95.44           N  
ATOM   1126  NH1 ARG A 139       0.048   0.169  12.180  1.00 95.44           N  
ATOM   1127  NH2 ARG A 139       0.625   0.782  10.047  1.00 95.44           N  
ATOM   1128  CZ  ARG A 139       0.806   0.883  11.352  1.00 95.44           C  
ATOM   1129  N   THR A 140       4.457   4.305  17.609  1.00 95.94           N  
ATOM   1130  CA  THR A 140       4.789   4.273  19.016  1.00 95.94           C  
ATOM   1131  C   THR A 140       3.859   5.184  19.812  1.00 95.94           C  
ATOM   1132  CB  THR A 140       6.254   4.695  19.266  1.00 95.94           C  
ATOM   1133  O   THR A 140       3.336   4.785  20.859  1.00 95.94           O  
ATOM   1134  CG2 THR A 140       6.594   4.680  20.750  1.00 95.94           C  
ATOM   1135  OG1 THR A 140       7.121   3.787  18.578  1.00 95.94           O  
ATOM   1136  N   SER A 141       3.570   6.305  19.281  1.00 96.25           N  
ATOM   1137  CA  SER A 141       2.742   7.293  19.969  1.00 96.25           C  
ATOM   1138  C   SER A 141       1.280   6.859  20.000  1.00 96.25           C  
ATOM   1139  CB  SER A 141       2.861   8.656  19.281  1.00 96.25           C  
ATOM   1140  O   SER A 141       0.530   7.254  20.891  1.00 96.25           O  
ATOM   1141  OG  SER A 141       4.188   9.148  19.375  1.00 96.25           O  
ATOM   1142  N   MET A 142       0.994   6.039  19.062  1.00 94.81           N  
ATOM   1143  CA  MET A 142      -0.397   5.609  18.938  1.00 94.81           C  
ATOM   1144  C   MET A 142      -0.599   4.230  19.562  1.00 94.81           C  
ATOM   1145  CB  MET A 142      -0.827   5.598  17.469  1.00 94.81           C  
ATOM   1146  O   MET A 142      -1.652   3.617  19.391  1.00 94.81           O  
ATOM   1147  CG  MET A 142      -0.835   6.973  16.828  1.00 94.81           C  
ATOM   1148  SD  MET A 142      -2.076   8.094  17.578  1.00 94.81           S  
ATOM   1149  CE  MET A 142      -3.604   7.379  16.922  1.00 94.81           C  
ATOM   1150  N   ASP A 143       0.402   3.676  20.156  1.00 93.31           N  
ATOM   1151  CA  ASP A 143       0.365   2.367  20.797  1.00 93.31           C  
ATOM   1152  C   ASP A 143       0.018   1.271  19.797  1.00 93.31           C  
ATOM   1153  CB  ASP A 143      -0.641   2.363  21.953  1.00 93.31           C  
ATOM   1154  O   ASP A 143      -0.831   0.418  20.062  1.00 93.31           O  
ATOM   1155  CG  ASP A 143      -0.234   3.273  23.094  1.00 93.31           C  
ATOM   1156  OD1 ASP A 143       0.972   3.350  23.422  1.00 93.31           O  
ATOM   1157  OD2 ASP A 143      -1.128   3.916  23.688  1.00 93.31           O  
ATOM   1158  N   MET A 144       0.660   1.286  18.641  1.00 94.94           N  
ATOM   1159  CA  MET A 144       0.434   0.331  17.562  1.00 94.94           C  
ATOM   1160  C   MET A 144       1.722  -0.407  17.203  1.00 94.94           C  
ATOM   1161  CB  MET A 144      -0.118   1.039  16.312  1.00 94.94           C  
ATOM   1162  O   MET A 144       2.061  -0.545  16.031  1.00 94.94           O  
ATOM   1163  CG  MET A 144      -1.461   1.714  16.547  1.00 94.94           C  
ATOM   1164  SD  MET A 144      -2.037   2.646  15.078  1.00 94.94           S  
ATOM   1165  CE  MET A 144      -3.527   3.428  15.758  1.00 94.94           C  
ATOM   1166  N   THR A 145       2.439  -0.955  18.234  1.00 93.94           N  
ATOM   1167  CA  THR A 145       3.762  -1.509  17.969  1.00 93.94           C  
ATOM   1168  C   THR A 145       3.768  -3.020  18.188  1.00 93.94           C  
ATOM   1169  CB  THR A 145       4.832  -0.856  18.859  1.00 93.94           C  
ATOM   1170  O   THR A 145       4.711  -3.705  17.781  1.00 93.94           O  
ATOM   1171  CG2 THR A 145       4.992   0.625  18.531  1.00 93.94           C  
ATOM   1172  OG1 THR A 145       4.445  -0.993  20.234  1.00 93.94           O  
ATOM   1173  N   SER A 146       2.729  -3.535  18.766  1.00 94.12           N  
ATOM   1174  CA  SER A 146       2.717  -4.961  19.078  1.00 94.12           C  
ATOM   1175  C   SER A 146       2.658  -5.801  17.797  1.00 94.12           C  
ATOM   1176  CB  SER A 146       1.534  -5.309  19.984  1.00 94.12           C  
ATOM   1177  O   SER A 146       1.729  -5.664  17.000  1.00 94.12           O  
ATOM   1178  OG  SER A 146       1.430  -6.711  20.156  1.00 94.12           O  
ATOM   1179  N   PRO A 147       3.643  -6.773  17.641  1.00 88.88           N  
ATOM   1180  CA  PRO A 147       3.695  -7.609  16.438  1.00 88.88           C  
ATOM   1181  C   PRO A 147       2.500  -8.555  16.328  1.00 88.88           C  
ATOM   1182  CB  PRO A 147       5.000  -8.391  16.609  1.00 88.88           C  
ATOM   1183  O   PRO A 147       2.150  -8.984  15.219  1.00 88.88           O  
ATOM   1184  CG  PRO A 147       5.305  -8.312  18.062  1.00 88.88           C  
ATOM   1185  CD  PRO A 147       4.723  -7.035  18.609  1.00 88.88           C  
ATOM   1186  N   ASP A 148       1.871  -8.883  17.438  1.00 90.19           N  
ATOM   1187  CA  ASP A 148       0.753  -9.820  17.438  1.00 90.19           C  
ATOM   1188  C   ASP A 148      -0.545  -9.125  17.031  1.00 90.19           C  
ATOM   1189  CB  ASP A 148       0.593 -10.461  18.812  1.00 90.19           C  
ATOM   1190  O   ASP A 148      -1.509  -9.789  16.625  1.00 90.19           O  
ATOM   1191  CG  ASP A 148       1.729 -11.406  19.156  1.00 90.19           C  
ATOM   1192  OD1 ASP A 148       2.361 -11.969  18.234  1.00 90.19           O  
ATOM   1193  OD2 ASP A 148       1.992 -11.602  20.375  1.00 90.19           O  
ATOM   1194  N   ASP A 149      -0.475  -7.871  17.031  1.00 93.25           N  
ATOM   1195  CA  ASP A 149      -1.649  -7.082  16.672  1.00 93.25           C  
ATOM   1196  C   ASP A 149      -1.747  -6.891  15.164  1.00 93.25           C  
ATOM   1197  CB  ASP A 149      -1.614  -5.723  17.375  1.00 93.25           C  
ATOM   1198  O   ASP A 149      -0.731  -6.707  14.492  1.00 93.25           O  
ATOM   1199  CG  ASP A 149      -2.963  -5.027  17.391  1.00 93.25           C  
ATOM   1200  OD1 ASP A 149      -3.863  -5.422  16.625  1.00 93.25           O  
ATOM   1201  OD2 ASP A 149      -3.129  -4.070  18.188  1.00 93.25           O  
ATOM   1202  N   LEU A 150      -2.990  -6.859  14.570  1.00 94.44           N  
ATOM   1203  CA  LEU A 150      -3.219  -6.734  13.133  1.00 94.44           C  
ATOM   1204  C   LEU A 150      -2.887  -5.324  12.648  1.00 94.44           C  
ATOM   1205  CB  LEU A 150      -4.672  -7.074  12.789  1.00 94.44           C  
ATOM   1206  O   LEU A 150      -2.771  -5.086  11.445  1.00 94.44           O  
ATOM   1207  CG  LEU A 150      -5.090  -8.531  12.977  1.00 94.44           C  
ATOM   1208  CD1 LEU A 150      -6.551  -8.719  12.586  1.00 94.44           C  
ATOM   1209  CD2 LEU A 150      -4.188  -9.453  12.172  1.00 94.44           C  
ATOM   1210  N   ILE A 151      -2.668  -4.406  13.586  1.00 94.12           N  
ATOM   1211  CA  ILE A 151      -2.307  -3.043  13.219  1.00 94.12           C  
ATOM   1212  C   ILE A 151      -0.904  -2.723  13.727  1.00 94.12           C  
ATOM   1213  CB  ILE A 151      -3.324  -2.020  13.766  1.00 94.12           C  
ATOM   1214  O   ILE A 151      -0.500  -1.559  13.758  1.00 94.12           O  
ATOM   1215  CG1 ILE A 151      -3.396  -2.107  15.297  1.00 94.12           C  
ATOM   1216  CG2 ILE A 151      -4.703  -2.238  13.141  1.00 94.12           C  
ATOM   1217  CD1 ILE A 151      -4.180  -0.976  15.945  1.00 94.12           C  
ATOM   1218  N   GLY A 152      -0.193  -3.723  14.156  1.00 93.88           N  
ATOM   1219  CA  GLY A 152       1.113  -3.541  14.773  1.00 93.88           C  
ATOM   1220  C   GLY A 152       2.252  -3.576  13.766  1.00 93.88           C  
ATOM   1221  O   GLY A 152       2.033  -3.430  12.562  1.00 93.88           O  
ATOM   1222  N   ILE A 153       3.541  -3.656  14.359  1.00 91.12           N  
ATOM   1223  CA  ILE A 153       4.762  -3.697  13.555  1.00 91.12           C  
ATOM   1224  C   ILE A 153       5.324  -5.117  13.555  1.00 91.12           C  
ATOM   1225  CB  ILE A 153       5.816  -2.703  14.086  1.00 91.12           C  
ATOM   1226  O   ILE A 153       5.602  -5.688  14.609  1.00 91.12           O  
ATOM   1227  CG1 ILE A 153       5.242  -1.282  14.125  1.00 91.12           C  
ATOM   1228  CG2 ILE A 153       7.086  -2.756  13.234  1.00 91.12           C  
ATOM   1229  CD1 ILE A 153       6.160  -0.259  14.781  1.00 91.12           C  
ATOM   1230  N   LEU A 154       5.449  -5.652  12.352  1.00 89.44           N  
ATOM   1231  CA  LEU A 154       6.012  -6.992  12.219  1.00 89.44           C  
ATOM   1232  C   LEU A 154       7.516  -6.977  12.477  1.00 89.44           C  
ATOM   1233  CB  LEU A 154       5.727  -7.559  10.820  1.00 89.44           C  
ATOM   1234  O   LEU A 154       8.219  -6.059  12.031  1.00 89.44           O  
ATOM   1235  CG  LEU A 154       4.258  -7.840  10.492  1.00 89.44           C  
ATOM   1236  CD1 LEU A 154       4.125  -8.352   9.062  1.00 89.44           C  
ATOM   1237  CD2 LEU A 154       3.676  -8.844  11.484  1.00 89.44           C  
ATOM   1238  N   GLU A 155       7.906  -8.008  13.273  1.00 85.88           N  
ATOM   1239  CA  GLU A 155       9.328  -8.188  13.547  1.00 85.88           C  
ATOM   1240  C   GLU A 155       9.789  -9.586  13.148  1.00 85.88           C  
ATOM   1241  CB  GLU A 155       9.625  -7.945  15.031  1.00 85.88           C  
ATOM   1242  O   GLU A 155       8.977 -10.500  13.000  1.00 85.88           O  
ATOM   1243  CG  GLU A 155       9.273  -6.543  15.508  1.00 85.88           C  
ATOM   1244  CD  GLU A 155       9.508  -6.336  17.000  1.00 85.88           C  
ATOM   1245  OE1 GLU A 155       9.297  -5.203  17.484  1.00 85.88           O  
ATOM   1246  OE2 GLU A 155       9.906  -7.312  17.672  1.00 85.88           O  
ATOM   1247  N   GLY A 156      11.055  -9.641  12.656  1.00 80.56           N  
ATOM   1248  CA  GLY A 156      11.617 -10.930  12.297  1.00 80.56           C  
ATOM   1249  C   GLY A 156      12.125 -10.977  10.867  1.00 80.56           C  
ATOM   1250  O   GLY A 156      12.664  -9.992  10.359  1.00 80.56           O  
ATOM   1251  N   SER A 157      12.062 -12.195  10.289  1.00 77.00           N  
ATOM   1252  CA  SER A 157      12.586 -12.383   8.938  1.00 77.00           C  
ATOM   1253  C   SER A 157      11.500 -12.836   7.977  1.00 77.00           C  
ATOM   1254  CB  SER A 157      13.727 -13.398   8.945  1.00 77.00           C  
ATOM   1255  O   SER A 157      10.508 -13.438   8.391  1.00 77.00           O  
ATOM   1256  OG  SER A 157      13.273 -14.664   9.391  1.00 77.00           O  
ATOM   1257  N   VAL A 158      11.641 -12.305   6.785  1.00 76.56           N  
ATOM   1258  CA  VAL A 158      10.695 -12.680   5.742  1.00 76.56           C  
ATOM   1259  C   VAL A 158      10.719 -14.195   5.543  1.00 76.56           C  
ATOM   1260  CB  VAL A 158      10.992 -11.961   4.410  1.00 76.56           C  
ATOM   1261  O   VAL A 158      11.719 -14.852   5.848  1.00 76.56           O  
ATOM   1262  CG1 VAL A 158      10.758 -10.453   4.547  1.00 76.56           C  
ATOM   1263  CG2 VAL A 158      12.430 -12.242   3.965  1.00 76.56           C  
ATOM   1264  N   ALA A 159       9.562 -14.742   5.152  1.00 72.69           N  
ATOM   1265  CA  ALA A 159       9.461 -16.172   4.871  1.00 72.69           C  
ATOM   1266  C   ALA A 159      10.398 -16.578   3.734  1.00 72.69           C  
ATOM   1267  CB  ALA A 159       8.023 -16.547   4.527  1.00 72.69           C  
ATOM   1268  O   ALA A 159      10.523 -15.852   2.742  1.00 72.69           O  
ATOM   1269  N   THR A 160      11.109 -17.750   3.945  1.00 75.50           N  
ATOM   1270  CA  THR A 160      12.031 -18.266   2.936  1.00 75.50           C  
ATOM   1271  C   THR A 160      11.344 -19.297   2.053  1.00 75.50           C  
ATOM   1272  CB  THR A 160      13.289 -18.875   3.580  1.00 75.50           C  
ATOM   1273  O   THR A 160      11.836 -19.625   0.968  1.00 75.50           O  
ATOM   1274  CG2 THR A 160      14.102 -17.812   4.309  1.00 75.50           C  
ATOM   1275  OG1 THR A 160      12.891 -19.875   4.516  1.00 75.50           O  
ATOM   1276  N   ARG A 161      10.219 -19.734   2.518  1.00 82.50           N  
ATOM   1277  CA  ARG A 161       9.469 -20.781   1.811  1.00 82.50           C  
ATOM   1278  C   ARG A 161       7.973 -20.516   1.885  1.00 82.50           C  
ATOM   1279  CB  ARG A 161       9.797 -22.156   2.387  1.00 82.50           C  
ATOM   1280  O   ARG A 161       7.426 -20.297   2.967  1.00 82.50           O  
ATOM   1281  CG  ARG A 161       9.117 -23.312   1.654  1.00 82.50           C  
ATOM   1282  CD  ARG A 161       9.484 -24.656   2.254  1.00 82.50           C  
ATOM   1283  NE  ARG A 161       8.703 -25.734   1.665  1.00 82.50           N  
ATOM   1284  NH1 ARG A 161       9.688 -27.406   2.916  1.00 82.50           N  
ATOM   1285  NH2 ARG A 161       8.055 -27.922   1.396  1.00 82.50           N  
ATOM   1286  CZ  ARG A 161       8.820 -27.016   1.994  1.00 82.50           C  
ATOM   1287  N   VAL A 162       7.254 -20.578   0.684  1.00 84.88           N  
ATOM   1288  CA  VAL A 162       5.812 -20.359   0.634  1.00 84.88           C  
ATOM   1289  C   VAL A 162       5.145 -21.500  -0.122  1.00 84.88           C  
ATOM   1290  CB  VAL A 162       5.469 -19.000  -0.029  1.00 84.88           C  
ATOM   1291  O   VAL A 162       5.555 -21.844  -1.232  1.00 84.88           O  
ATOM   1292  CG1 VAL A 162       3.959 -18.875  -0.244  1.00 84.88           C  
ATOM   1293  CG2 VAL A 162       5.988 -17.844   0.820  1.00 84.88           C  
ATOM   1294  N   GLU A 163       4.160 -22.125   0.557  1.00 87.12           N  
ATOM   1295  CA  GLU A 163       3.373 -23.188  -0.058  1.00 87.12           C  
ATOM   1296  C   GLU A 163       2.160 -22.625  -0.792  1.00 87.12           C  
ATOM   1297  CB  GLU A 163       2.926 -24.203   0.996  1.00 87.12           C  
ATOM   1298  O   GLU A 163       1.390 -21.844  -0.224  1.00 87.12           O  
ATOM   1299  CG  GLU A 163       4.078 -24.938   1.677  1.00 87.12           C  
ATOM   1300  CD  GLU A 163       3.617 -25.938   2.719  1.00 87.12           C  
ATOM   1301  OE1 GLU A 163       4.473 -26.641   3.303  1.00 87.12           O  
ATOM   1302  OE2 GLU A 163       2.391 -26.031   2.953  1.00 87.12           O  
ATOM   1303  N   VAL A 164       2.047 -23.078  -2.035  1.00 87.94           N  
ATOM   1304  CA  VAL A 164       0.959 -22.578  -2.867  1.00 87.94           C  
ATOM   1305  C   VAL A 164       0.152 -23.750  -3.426  1.00 87.94           C  
ATOM   1306  CB  VAL A 164       1.487 -21.688  -4.023  1.00 87.94           C  
ATOM   1307  O   VAL A 164       0.613 -24.891  -3.408  1.00 87.94           O  
ATOM   1308  CG1 VAL A 164       2.238 -20.484  -3.477  1.00 87.94           C  
ATOM   1309  CG2 VAL A 164       2.387 -22.516  -4.949  1.00 87.94           C  
ATOM   1310  N   PRO A 165      -1.087 -23.406  -3.846  1.00 86.81           N  
ATOM   1311  CA  PRO A 165      -1.843 -24.469  -4.516  1.00 86.81           C  
ATOM   1312  C   PRO A 165      -1.098 -25.047  -5.715  1.00 86.81           C  
ATOM   1313  CB  PRO A 165      -3.123 -23.750  -4.965  1.00 86.81           C  
ATOM   1314  O   PRO A 165      -0.543 -24.312  -6.527  1.00 86.81           O  
ATOM   1315  CG  PRO A 165      -3.256 -22.578  -4.043  1.00 86.81           C  
ATOM   1316  CD  PRO A 165      -1.880 -22.094  -3.701  1.00 86.81           C  
ATOM   1317  N   PRO A 166      -1.083 -26.406  -5.820  1.00 86.19           N  
ATOM   1318  CA  PRO A 166      -0.290 -27.078  -6.848  1.00 86.19           C  
ATOM   1319  C   PRO A 166      -0.627 -26.609  -8.266  1.00 86.19           C  
ATOM   1320  CB  PRO A 166      -0.657 -28.547  -6.664  1.00 86.19           C  
ATOM   1321  O   PRO A 166       0.267 -26.469  -9.102  1.00 86.19           O  
ATOM   1322  CG  PRO A 166      -1.080 -28.656  -5.234  1.00 86.19           C  
ATOM   1323  CD  PRO A 166      -1.732 -27.375  -4.828  1.00 86.19           C  
ATOM   1324  N   SER A 167      -1.826 -26.312  -8.477  1.00 85.44           N  
ATOM   1325  CA  SER A 167      -2.266 -25.922  -9.812  1.00 85.44           C  
ATOM   1326  C   SER A 167      -1.777 -24.531 -10.188  1.00 85.44           C  
ATOM   1327  CB  SER A 167      -3.791 -25.984  -9.914  1.00 85.44           C  
ATOM   1328  O   SER A 167      -1.729 -24.172 -11.367  1.00 85.44           O  
ATOM   1329  OG  SER A 167      -4.391 -25.109  -8.977  1.00 85.44           O  
ATOM   1330  N   LEU A 168      -1.396 -23.750  -9.219  1.00 88.94           N  
ATOM   1331  CA  LEU A 168      -1.025 -22.359  -9.461  1.00 88.94           C  
ATOM   1332  C   LEU A 168       0.475 -22.156  -9.273  1.00 88.94           C  
ATOM   1333  CB  LEU A 168      -1.798 -21.422  -8.523  1.00 88.94           C  
ATOM   1334  O   LEU A 168       0.965 -21.016  -9.328  1.00 88.94           O  
ATOM   1335  CG  LEU A 168      -3.301 -21.297  -8.773  1.00 88.94           C  
ATOM   1336  CD1 LEU A 168      -3.951 -20.438  -7.695  1.00 88.94           C  
ATOM   1337  CD2 LEU A 168      -3.570 -20.734 -10.156  1.00 88.94           C  
ATOM   1338  N   ILE A 169       1.191 -23.234  -9.031  1.00 88.62           N  
ATOM   1339  CA  ILE A 169       2.615 -23.125  -8.734  1.00 88.62           C  
ATOM   1340  C   ILE A 169       3.324 -22.406  -9.883  1.00 88.62           C  
ATOM   1341  CB  ILE A 169       3.254 -24.516  -8.500  1.00 88.62           C  
ATOM   1342  O   ILE A 169       4.145 -21.516  -9.648  1.00 88.62           O  
ATOM   1343  CG1 ILE A 169       4.672 -24.359  -7.941  1.00 88.62           C  
ATOM   1344  CG2 ILE A 169       3.264 -25.328  -9.797  1.00 88.62           C  
ATOM   1345  CD1 ILE A 169       5.270 -25.656  -7.410  1.00 88.62           C  
ATOM   1346  N   GLY A 170       3.037 -22.812 -11.133  1.00 88.06           N  
ATOM   1347  CA  GLY A 170       3.633 -22.188 -12.297  1.00 88.06           C  
ATOM   1348  C   GLY A 170       3.338 -20.688 -12.375  1.00 88.06           C  
ATOM   1349  O   GLY A 170       4.211 -19.906 -12.734  1.00 88.06           O  
ATOM   1350  N   VAL A 171       2.150 -20.328 -11.961  1.00 90.50           N  
ATOM   1351  CA  VAL A 171       1.695 -18.938 -11.984  1.00 90.50           C  
ATOM   1352  C   VAL A 171       2.521 -18.109 -11.008  1.00 90.50           C  
ATOM   1353  CB  VAL A 171       0.193 -18.828 -11.641  1.00 90.50           C  
ATOM   1354  O   VAL A 171       3.016 -17.031 -11.359  1.00 90.50           O  
ATOM   1355  CG1 VAL A 171      -0.214 -17.375 -11.469  1.00 90.50           C  
ATOM   1356  CG2 VAL A 171      -0.651 -19.500 -12.727  1.00 90.50           C  
ATOM   1357  N   PHE A 172       2.684 -18.562  -9.867  1.00 91.06           N  
ATOM   1358  CA  PHE A 172       3.387 -17.812  -8.828  1.00 91.06           C  
ATOM   1359  C   PHE A 172       4.879 -17.750  -9.133  1.00 91.06           C  
ATOM   1360  CB  PHE A 172       3.152 -18.453  -7.461  1.00 91.06           C  
ATOM   1361  O   PHE A 172       5.527 -16.734  -8.852  1.00 91.06           O  
ATOM   1362  CG  PHE A 172       1.807 -18.141  -6.863  1.00 91.06           C  
ATOM   1363  CD1 PHE A 172       1.506 -16.859  -6.430  1.00 91.06           C  
ATOM   1364  CD2 PHE A 172       0.842 -19.125  -6.742  1.00 91.06           C  
ATOM   1365  CE1 PHE A 172       0.261 -16.562  -5.879  1.00 91.06           C  
ATOM   1366  CE2 PHE A 172      -0.405 -18.844  -6.191  1.00 91.06           C  
ATOM   1367  CZ  PHE A 172      -0.693 -17.562  -5.758  1.00 91.06           C  
ATOM   1368  N   ARG A 173       5.441 -18.828  -9.656  1.00 89.81           N  
ATOM   1369  CA  ARG A 173       6.844 -18.812 -10.062  1.00 89.81           C  
ATOM   1370  C   ARG A 173       7.074 -17.766 -11.148  1.00 89.81           C  
ATOM   1371  CB  ARG A 173       7.289 -20.188 -10.547  1.00 89.81           C  
ATOM   1372  O   ARG A 173       8.086 -17.062 -11.141  1.00 89.81           O  
ATOM   1373  CG  ARG A 173       7.520 -21.188  -9.430  1.00 89.81           C  
ATOM   1374  CD  ARG A 173       7.945 -22.547  -9.969  1.00 89.81           C  
ATOM   1375  NE  ARG A 173       8.297 -23.469  -8.891  1.00 89.81           N  
ATOM   1376  NH1 ARG A 173       8.312 -25.359 -10.227  1.00 89.81           N  
ATOM   1377  NH2 ARG A 173       8.789 -25.531  -7.988  1.00 89.81           N  
ATOM   1378  CZ  ARG A 173       8.461 -24.781  -9.031  1.00 89.81           C  
ATOM   1379  N   GLU A 174       6.141 -17.703 -12.031  1.00 89.56           N  
ATOM   1380  CA  GLU A 174       6.230 -16.703 -13.094  1.00 89.56           C  
ATOM   1381  C   GLU A 174       6.148 -15.281 -12.531  1.00 89.56           C  
ATOM   1382  CB  GLU A 174       5.125 -16.922 -14.125  1.00 89.56           C  
ATOM   1383  O   GLU A 174       6.875 -14.391 -12.969  1.00 89.56           O  
ATOM   1384  CG  GLU A 174       5.281 -16.078 -15.383  1.00 89.56           C  
ATOM   1385  CD  GLU A 174       4.219 -16.359 -16.438  1.00 89.56           C  
ATOM   1386  OE1 GLU A 174       4.098 -15.570 -17.406  1.00 89.56           O  
ATOM   1387  OE2 GLU A 174       3.502 -17.375 -16.281  1.00 89.56           O  
ATOM   1388  N   MET A 175       5.234 -15.086 -11.602  1.00 89.12           N  
ATOM   1389  CA  MET A 175       5.102 -13.773 -10.961  1.00 89.12           C  
ATOM   1390  C   MET A 175       6.398 -13.375 -10.266  1.00 89.12           C  
ATOM   1391  CB  MET A 175       3.949 -13.781  -9.961  1.00 89.12           C  
ATOM   1392  O   MET A 175       6.848 -12.234 -10.383  1.00 89.12           O  
ATOM   1393  CG  MET A 175       2.574 -13.719 -10.602  1.00 89.12           C  
ATOM   1394  SD  MET A 175       1.221 -13.656  -9.367  1.00 89.12           S  
ATOM   1395  CE  MET A 175       1.719 -12.195  -8.414  1.00 89.12           C  
ATOM   1396  N   LEU A 176       6.957 -14.320  -9.500  1.00 87.94           N  
ATOM   1397  CA  LEU A 176       8.211 -14.070  -8.797  1.00 87.94           C  
ATOM   1398  C   LEU A 176       9.328 -13.727  -9.773  1.00 87.94           C  
ATOM   1399  CB  LEU A 176       8.609 -15.297  -7.965  1.00 87.94           C  
ATOM   1400  O   LEU A 176      10.102 -12.797  -9.531  1.00 87.94           O  
ATOM   1401  CG  LEU A 176       9.852 -15.141  -7.082  1.00 87.94           C  
ATOM   1402  CD1 LEU A 176       9.656 -14.000  -6.090  1.00 87.94           C  
ATOM   1403  CD2 LEU A 176      10.148 -16.438  -6.352  1.00 87.94           C  
ATOM   1404  N   LEU A 177       9.414 -14.414 -10.859  1.00 85.94           N  
ATOM   1405  CA  LEU A 177      10.430 -14.164 -11.883  1.00 85.94           C  
ATOM   1406  C   LEU A 177      10.281 -12.758 -12.461  1.00 85.94           C  
ATOM   1407  CB  LEU A 177      10.336 -15.203 -13.000  1.00 85.94           C  
ATOM   1408  O   LEU A 177      11.273 -12.055 -12.648  1.00 85.94           O  
ATOM   1409  CG  LEU A 177      10.875 -16.594 -12.672  1.00 85.94           C  
ATOM   1410  CD1 LEU A 177      10.492 -17.578 -13.766  1.00 85.94           C  
ATOM   1411  CD2 LEU A 177      12.391 -16.562 -12.484  1.00 85.94           C  
ATOM   1412  N   ARG A 178       9.039 -12.383 -12.758  1.00 85.38           N  
ATOM   1413  CA  ARG A 178       8.781 -11.055 -13.312  1.00 85.38           C  
ATOM   1414  C   ARG A 178       9.156  -9.969 -12.312  1.00 85.38           C  
ATOM   1415  CB  ARG A 178       7.316 -10.914 -13.719  1.00 85.38           C  
ATOM   1416  O   ARG A 178       9.734  -8.945 -12.695  1.00 85.38           O  
ATOM   1417  CG  ARG A 178       7.023  -9.672 -14.547  1.00 85.38           C  
ATOM   1418  CD  ARG A 178       5.574  -9.641 -15.016  1.00 85.38           C  
ATOM   1419  NE  ARG A 178       5.254  -8.375 -15.672  1.00 85.38           N  
ATOM   1420  NH1 ARG A 178       3.781  -7.660 -14.047  1.00 85.38           N  
ATOM   1421  NH2 ARG A 178       4.191  -6.348 -15.875  1.00 85.38           N  
ATOM   1422  CZ  ARG A 178       4.410  -7.465 -15.195  1.00 85.38           C  
ATOM   1423  N   MET A 179       8.797 -10.102 -11.055  1.00 83.00           N  
ATOM   1424  CA  MET A 179       9.133  -9.133 -10.008  1.00 83.00           C  
ATOM   1425  C   MET A 179      10.648  -8.969  -9.891  1.00 83.00           C  
ATOM   1426  CB  MET A 179       8.539  -9.555  -8.664  1.00 83.00           C  
ATOM   1427  O   MET A 179      11.141  -7.855  -9.719  1.00 83.00           O  
ATOM   1428  CG  MET A 179       7.035  -9.367  -8.570  1.00 83.00           C  
ATOM   1429  SD  MET A 179       6.398  -9.656  -6.875  1.00 83.00           S  
ATOM   1430  CE  MET A 179       6.613 -11.453  -6.754  1.00 83.00           C  
ATOM   1431  N   LYS A 180      11.359 -10.125 -10.008  1.00 80.44           N  
ATOM   1432  CA  LYS A 180      12.812 -10.086  -9.945  1.00 80.44           C  
ATOM   1433  C   LYS A 180      13.391  -9.336 -11.148  1.00 80.44           C  
ATOM   1434  CB  LYS A 180      13.391 -11.500  -9.891  1.00 80.44           C  
ATOM   1435  O   LYS A 180      14.328  -8.547 -11.000  1.00 80.44           O  
ATOM   1436  CG  LYS A 180      13.203 -12.188  -8.539  1.00 80.44           C  
ATOM   1437  CD  LYS A 180      13.836 -13.570  -8.523  1.00 80.44           C  
ATOM   1438  CE  LYS A 180      13.719 -14.227  -7.156  1.00 80.44           C  
ATOM   1439  NZ  LYS A 180      14.344 -15.586  -7.137  1.00 80.44           N  
ATOM   1440  N   LYS A 181      12.844  -9.562 -12.312  1.00 78.88           N  
ATOM   1441  CA  LYS A 181      13.289  -8.891 -13.523  1.00 78.88           C  
ATOM   1442  C   LYS A 181      13.047  -7.387 -13.445  1.00 78.88           C  
ATOM   1443  CB  LYS A 181      12.578  -9.469 -14.750  1.00 78.88           C  
ATOM   1444  O   LYS A 181      13.891  -6.594 -13.875  1.00 78.88           O  
ATOM   1445  CG  LYS A 181      13.102 -10.836 -15.180  1.00 78.88           C  
ATOM   1446  CD  LYS A 181      12.438 -11.305 -16.469  1.00 78.88           C  
ATOM   1447  CE  LYS A 181      12.930 -12.688 -16.875  1.00 78.88           C  
ATOM   1448  NZ  LYS A 181      12.242 -13.180 -18.109  1.00 78.88           N  
ATOM   1449  N   GLN A 182      11.906  -7.035 -12.930  1.00 75.12           N  
ATOM   1450  CA  GLN A 182      11.562  -5.625 -12.789  1.00 75.12           C  
ATOM   1451  C   GLN A 182      12.523  -4.922 -11.828  1.00 75.12           C  
ATOM   1452  CB  GLN A 182      10.125  -5.465 -12.297  1.00 75.12           C  
ATOM   1453  O   GLN A 182      12.930  -3.783 -12.070  1.00 75.12           O  
ATOM   1454  CG  GLN A 182       9.078  -5.785 -13.352  1.00 75.12           C  
ATOM   1455  CD  GLN A 182       7.656  -5.629 -12.844  1.00 75.12           C  
ATOM   1456  NE2 GLN A 182       6.727  -5.340 -13.742  1.00 75.12           N  
ATOM   1457  OE1 GLN A 182       7.398  -5.766 -11.641  1.00 75.12           O  
ATOM   1458  N   MET A 183      12.852  -5.684 -10.820  1.00 68.00           N  
ATOM   1459  CA  MET A 183      13.805  -5.160  -9.844  1.00 68.00           C  
ATOM   1460  C   MET A 183      15.195  -5.031 -10.461  1.00 68.00           C  
ATOM   1461  CB  MET A 183      13.859  -6.055  -8.609  1.00 68.00           C  
ATOM   1462  O   MET A 183      15.883  -4.031 -10.242  1.00 68.00           O  
ATOM   1463  CG  MET A 183      14.703  -5.488  -7.477  1.00 68.00           C  
ATOM   1464  SD  MET A 183      14.922  -6.680  -6.098  1.00 68.00           S  
ATOM   1465  CE  MET A 183      13.320  -6.488  -5.258  1.00 68.00           C  
ATOM   1466  N   GLU A 184      15.625  -6.062 -11.203  1.00 65.75           N  
ATOM   1467  CA  GLU A 184      16.938  -6.090 -11.844  1.00 65.75           C  
ATOM   1468  C   GLU A 184      17.047  -5.004 -12.906  1.00 65.75           C  
ATOM   1469  CB  GLU A 184      17.203  -7.465 -12.461  1.00 65.75           C  
ATOM   1470  O   GLU A 184      18.109  -4.395 -13.062  1.00 65.75           O  
ATOM   1471  CG  GLU A 184      17.453  -8.562 -11.438  1.00 65.75           C  
ATOM   1472  CD  GLU A 184      17.578  -9.945 -12.055  1.00 65.75           C  
ATOM   1473  OE1 GLU A 184      17.891 -10.914 -11.328  1.00 65.75           O  
ATOM   1474  OE2 GLU A 184      17.344 -10.062 -13.281  1.00 65.75           O  
ATOM   1475  N   GLY A 185      16.016  -4.918 -13.828  1.00 58.72           N  
ATOM   1476  CA  GLY A 185      15.984  -3.891 -14.852  1.00 58.72           C  
ATOM   1477  C   GLY A 185      16.203  -2.492 -14.305  1.00 58.72           C  
ATOM   1478  O   GLY A 185      16.891  -1.679 -14.930  1.00 58.72           O  
ATOM   1479  N   ARG A 186      15.875  -2.121 -13.078  1.00 55.16           N  
ATOM   1480  CA  ARG A 186      15.984  -0.779 -12.516  1.00 55.16           C  
ATOM   1481  C   ARG A 186      17.297  -0.600 -11.766  1.00 55.16           C  
ATOM   1482  CB  ARG A 186      14.805  -0.497 -11.578  1.00 55.16           C  
ATOM   1483  O   ARG A 186      17.828   0.509 -11.688  1.00 55.16           O  
ATOM   1484  CG  ARG A 186      13.578   0.068 -12.281  1.00 55.16           C  
ATOM   1485  CD  ARG A 186      12.680   0.828 -11.320  1.00 55.16           C  
ATOM   1486  NE  ARG A 186      11.609   1.528 -12.023  1.00 55.16           N  
ATOM   1487  NH1 ARG A 186      10.742   2.533 -10.133  1.00 55.16           N  
ATOM   1488  NH2 ARG A 186       9.781   2.910 -12.180  1.00 55.16           N  
ATOM   1489  CZ  ARG A 186      10.711   2.322 -11.438  1.00 55.16           C  
ATOM   1490  N   LEU A 187      17.719  -1.763 -11.117  1.00 51.41           N  
ATOM   1491  CA  LEU A 187      19.062  -1.646 -10.570  1.00 51.41           C  
ATOM   1492  C   LEU A 187      20.094  -1.523 -11.695  1.00 51.41           C  
ATOM   1493  CB  LEU A 187      19.391  -2.852  -9.688  1.00 51.41           C  
ATOM   1494  O   LEU A 187      21.281  -1.250 -11.430  1.00 51.41           O  
ATOM   1495  CG  LEU A 187      18.625  -2.965  -8.383  1.00 51.41           C  
ATOM   1496  CD1 LEU A 187      18.859  -4.328  -7.738  1.00 51.41           C  
ATOM   1497  CD2 LEU A 187      19.016  -1.843  -7.426  1.00 51.41           C  
ATOM   1498  N   GLY A 188      19.500  -1.369 -12.984  1.00 43.53           N  
ATOM   1499  CA  GLY A 188      20.453  -1.370 -14.086  1.00 43.53           C  
ATOM   1500  C   GLY A 188      21.203  -2.676 -14.211  1.00 43.53           C  
ATOM   1501  O   GLY A 188      22.344  -2.697 -14.711  1.00 43.53           O  
ATOM   1502  N   LEU A 189      20.594  -3.705 -13.539  1.00 41.38           N  
ATOM   1503  CA  LEU A 189      21.266  -4.996 -13.641  1.00 41.38           C  
ATOM   1504  C   LEU A 189      20.844  -5.734 -14.906  1.00 41.38           C  
ATOM   1505  CB  LEU A 189      20.953  -5.855 -12.406  1.00 41.38           C  
ATOM   1506  O   LEU A 189      21.047  -6.941 -15.023  1.00 41.38           O  
ATOM   1507  CG  LEU A 189      21.578  -5.395 -11.094  1.00 41.38           C  
ATOM   1508  CD1 LEU A 189      20.828  -6.020  -9.914  1.00 41.38           C  
ATOM   1509  CD2 LEU A 189      23.062  -5.742 -11.047  1.00 41.38           C  
ATOM   1510  N   GLN A 190      20.125  -4.988 -15.906  1.00 36.25           N  
ATOM   1511  CA  GLN A 190      19.766  -5.613 -17.172  1.00 36.25           C  
ATOM   1512  C   GLN A 190      20.938  -6.395 -17.750  1.00 36.25           C  
ATOM   1513  CB  GLN A 190      19.281  -4.566 -18.172  1.00 36.25           C  
ATOM   1514  O   GLN A 190      22.016  -5.832 -17.984  1.00 36.25           O  
ATOM   1515  CG  GLN A 190      17.766  -4.340 -18.141  1.00 36.25           C  
ATOM   1516  CD  GLN A 190      17.297  -3.459 -19.281  1.00 36.25           C  
ATOM   1517  NE2 GLN A 190      15.984  -3.207 -19.328  1.00 36.25           N  
ATOM   1518  OE1 GLN A 190      18.078  -3.010 -20.109  1.00 36.25           O  
ATOM   1519  N   THR A 191      21.250  -7.527 -17.219  1.00 37.12           N  
ATOM   1520  CA  THR A 191      22.156  -8.328 -18.031  1.00 37.12           C  
ATOM   1521  C   THR A 191      21.484  -8.758 -19.328  1.00 37.12           C  
ATOM   1522  CB  THR A 191      22.656  -9.562 -17.266  1.00 37.12           C  
ATOM   1523  O   THR A 191      20.312  -9.117 -19.328  1.00 37.12           O  
ATOM   1524  CG2 THR A 191      23.797  -9.211 -16.312  1.00 37.12           C  
ATOM   1525  OG1 THR A 191      21.578 -10.117 -16.500  1.00 37.12           O  
ATOM   1526  N   GLU A 192      21.266  -7.918 -20.344  1.00 33.38           N  
ATOM   1527  CA  GLU A 192      21.219  -8.469 -21.688  1.00 33.38           C  
ATOM   1528  C   GLU A 192      21.297  -9.992 -21.672  1.00 33.38           C  
ATOM   1529  CB  GLU A 192      22.359  -7.891 -22.547  1.00 33.38           C  
ATOM   1530  O   GLU A 192      22.078 -10.562 -20.891  1.00 33.38           O  
ATOM   1531  CG  GLU A 192      22.000  -6.582 -23.234  1.00 33.38           C  
ATOM   1532  CD  GLU A 192      23.062  -6.121 -24.219  1.00 33.38           C  
ATOM   1533  OE1 GLU A 192      22.844  -5.094 -24.906  1.00 33.38           O  
ATOM   1534  OE2 GLU A 192      24.109  -6.793 -24.312  1.00 33.38           O  
ATOM   1535  N   LYS A 193      20.234 -10.680 -21.453  1.00 32.66           N  
ATOM   1536  CA  LYS A 193      20.125 -12.078 -21.859  1.00 32.66           C  
ATOM   1537  C   LYS A 193      21.516 -12.711 -21.984  1.00 32.66           C  
ATOM   1538  CB  LYS A 193      19.375 -12.195 -23.188  1.00 32.66           C  
ATOM   1539  O   LYS A 193      21.766 -13.469 -22.922  1.00 32.66           O  
ATOM   1540  CG  LYS A 193      17.859 -12.219 -23.031  1.00 32.66           C  
ATOM   1541  CD  LYS A 193      17.172 -12.578 -24.344  1.00 32.66           C  
ATOM   1542  CE  LYS A 193      15.656 -12.602 -24.188  1.00 32.66           C  
ATOM   1543  NZ  LYS A 193      14.977 -12.922 -25.469  1.00 32.66           N  
ATOM   1544  N   SER A 194      22.531 -12.328 -21.078  1.00 37.22           N  
ATOM   1545  CA  SER A 194      23.672 -13.234 -21.156  1.00 37.22           C  
ATOM   1546  C   SER A 194      23.719 -14.172 -19.953  1.00 37.22           C  
ATOM   1547  CB  SER A 194      24.969 -12.445 -21.266  1.00 37.22           C  
ATOM   1548  O   SER A 194      23.328 -13.789 -18.859  1.00 37.22           O  
ATOM   1549  OG  SER A 194      25.406 -12.031 -19.984  1.00 37.22           O  
ATOM   1550  N   ASP A 195      23.000 -15.188 -19.922  1.00 39.12           N  
ATOM   1551  CA  ASP A 195      23.359 -16.297 -19.031  1.00 39.12           C  
ATOM   1552  C   ASP A 195      24.266 -15.820 -17.906  1.00 39.12           C  
ATOM   1553  CB  ASP A 195      24.031 -17.422 -19.812  1.00 39.12           C  
ATOM   1554  O   ASP A 195      25.453 -15.578 -18.109  1.00 39.12           O  
ATOM   1555  CG  ASP A 195      23.109 -18.594 -20.078  1.00 39.12           C  
ATOM   1556  OD1 ASP A 195      22.016 -18.656 -19.469  1.00 39.12           O  
ATOM   1557  OD2 ASP A 195      23.469 -19.469 -20.891  1.00 39.12           O  
ATOM   1558  N   SER A 196      23.922 -14.836 -17.094  1.00 55.97           N  
ATOM   1559  CA  SER A 196      24.641 -14.430 -15.891  1.00 55.97           C  
ATOM   1560  C   SER A 196      25.688 -15.469 -15.500  1.00 55.97           C  
ATOM   1561  CB  SER A 196      23.672 -14.219 -14.734  1.00 55.97           C  
ATOM   1562  O   SER A 196      26.766 -15.117 -15.023  1.00 55.97           O  
ATOM   1563  OG  SER A 196      23.047 -15.438 -14.367  1.00 55.97           O  
ATOM   1564  N   LYS A 197      25.438 -16.750 -15.945  1.00 63.25           N  
ATOM   1565  CA  LYS A 197      26.391 -17.766 -15.531  1.00 63.25           C  
ATOM   1566  C   LYS A 197      27.703 -17.641 -16.297  1.00 63.25           C  
ATOM   1567  CB  LYS A 197      25.812 -19.156 -15.727  1.00 63.25           C  
ATOM   1568  O   LYS A 197      28.781 -17.750 -15.719  1.00 63.25           O  
ATOM   1569  CG  LYS A 197      25.938 -20.062 -14.508  1.00 63.25           C  
ATOM   1570  CD  LYS A 197      25.312 -21.438 -14.750  1.00 63.25           C  
ATOM   1571  CE  LYS A 197      25.438 -22.328 -13.531  1.00 63.25           C  
ATOM   1572  NZ  LYS A 197      24.797 -23.656 -13.750  1.00 63.25           N  
ATOM   1573  N   SER A 198      27.625 -17.297 -17.609  1.00 68.94           N  
ATOM   1574  CA  SER A 198      28.812 -17.172 -18.453  1.00 68.94           C  
ATOM   1575  C   SER A 198      29.625 -15.945 -18.062  1.00 68.94           C  
ATOM   1576  CB  SER A 198      28.422 -17.094 -19.922  1.00 68.94           C  
ATOM   1577  O   SER A 198      30.859 -15.992 -18.047  1.00 68.94           O  
ATOM   1578  OG  SER A 198      27.844 -15.836 -20.234  1.00 68.94           O  
ATOM   1579  N   LEU A 199      28.906 -14.859 -17.812  1.00 74.62           N  
ATOM   1580  CA  LEU A 199      29.562 -13.625 -17.391  1.00 74.62           C  
ATOM   1581  C   LEU A 199      30.297 -13.828 -16.062  1.00 74.62           C  
ATOM   1582  CB  LEU A 199      28.547 -12.492 -17.250  1.00 74.62           C  
ATOM   1583  O   LEU A 199      31.469 -13.453 -15.938  1.00 74.62           O  
ATOM   1584  CG  LEU A 199      29.078 -11.148 -16.750  1.00 74.62           C  
ATOM   1585  CD1 LEU A 199      30.016 -10.539 -17.797  1.00 74.62           C  
ATOM   1586  CD2 LEU A 199      27.938 -10.203 -16.422  1.00 74.62           C  
ATOM   1587  N   LEU A 200      29.594 -14.461 -15.109  1.00 79.19           N  
ATOM   1588  CA  LEU A 200      30.188 -14.664 -13.781  1.00 79.19           C  
ATOM   1589  C   LEU A 200      31.375 -15.609 -13.852  1.00 79.19           C  
ATOM   1590  CB  LEU A 200      29.125 -15.211 -12.812  1.00 79.19           C  
ATOM   1591  O   LEU A 200      32.406 -15.375 -13.203  1.00 79.19           O  
ATOM   1592  CG  LEU A 200      27.922 -14.305 -12.539  1.00 79.19           C  
ATOM   1593  CD1 LEU A 200      26.969 -14.984 -11.570  1.00 79.19           C  
ATOM   1594  CD2 LEU A 200      28.391 -12.961 -11.984  1.00 79.19           C  
ATOM   1595  N   THR A 201      31.109 -16.688 -14.680  1.00 80.19           N  
ATOM   1596  CA  THR A 201      32.219 -17.625 -14.906  1.00 80.19           C  
ATOM   1597  C   THR A 201      33.375 -16.922 -15.570  1.00 80.19           C  
ATOM   1598  CB  THR A 201      31.766 -18.812 -15.773  1.00 80.19           C  
ATOM   1599  O   THR A 201      34.531 -17.188 -15.227  1.00 80.19           O  
ATOM   1600  CG2 THR A 201      32.844 -19.875 -15.867  1.00 80.19           C  
ATOM   1601  OG1 THR A 201      30.578 -19.406 -15.195  1.00 80.19           O  
ATOM   1602  N   GLY A 202      33.188 -16.062 -16.500  1.00 82.75           N  
ATOM   1603  CA  GLY A 202      34.219 -15.320 -17.203  1.00 82.75           C  
ATOM   1604  C   GLY A 202      34.969 -14.359 -16.312  1.00 82.75           C  
ATOM   1605  O   GLY A 202      36.188 -14.219 -16.422  1.00 82.75           O  
ATOM   1606  N   VAL A 203      34.250 -13.711 -15.414  1.00 86.00           N  
ATOM   1607  CA  VAL A 203      34.875 -12.789 -14.477  1.00 86.00           C  
ATOM   1608  C   VAL A 203      35.844 -13.547 -13.570  1.00 86.00           C  
ATOM   1609  CB  VAL A 203      33.812 -12.047 -13.625  1.00 86.00           C  
ATOM   1610  O   VAL A 203      36.969 -13.102 -13.352  1.00 86.00           O  
ATOM   1611  CG1 VAL A 203      34.469 -11.320 -12.453  1.00 86.00           C  
ATOM   1612  CG2 VAL A 203      33.031 -11.070 -14.484  1.00 86.00           C  
ATOM   1613  N   LYS A 204      35.438 -14.688 -13.070  1.00 88.69           N  
ATOM   1614  CA  LYS A 204      36.312 -15.516 -12.234  1.00 88.69           C  
ATOM   1615  C   LYS A 204      37.531 -15.961 -13.000  1.00 88.69           C  
ATOM   1616  CB  LYS A 204      35.531 -16.734 -11.711  1.00 88.69           C  
ATOM   1617  O   LYS A 204      38.656 -15.930 -12.469  1.00 88.69           O  
ATOM   1618  CG  LYS A 204      34.531 -16.422 -10.602  1.00 88.69           C  
ATOM   1619  CD  LYS A 204      33.906 -17.672 -10.047  1.00 88.69           C  
ATOM   1620  CE  LYS A 204      34.250 -18.906 -10.883  1.00 88.69           C  
ATOM   1621  NZ  LYS A 204      33.594 -20.141 -10.359  1.00 88.69           N  
ATOM   1622  N   ALA A 205      37.281 -16.375 -14.266  1.00 85.75           N  
ATOM   1623  CA  ALA A 205      38.375 -16.844 -15.117  1.00 85.75           C  
ATOM   1624  C   ALA A 205      39.375 -15.742 -15.367  1.00 85.75           C  
ATOM   1625  CB  ALA A 205      37.812 -17.375 -16.438  1.00 85.75           C  
ATOM   1626  O   ALA A 205      40.594 -15.984 -15.359  1.00 85.75           O  
ATOM   1627  N   PHE A 206      38.906 -14.594 -15.586  1.00 90.81           N  
ATOM   1628  CA  PHE A 206      39.750 -13.438 -15.805  1.00 90.81           C  
ATOM   1629  C   PHE A 206      40.594 -13.148 -14.562  1.00 90.81           C  
ATOM   1630  CB  PHE A 206      38.906 -12.203 -16.172  1.00 90.81           C  
ATOM   1631  O   PHE A 206      41.812 -12.945 -14.664  1.00 90.81           O  
ATOM   1632  CG  PHE A 206      39.719 -10.945 -16.297  1.00 90.81           C  
ATOM   1633  CD1 PHE A 206      39.688  -9.969 -15.297  1.00 90.81           C  
ATOM   1634  CD2 PHE A 206      40.531 -10.727 -17.406  1.00 90.81           C  
ATOM   1635  CE1 PHE A 206      40.438  -8.797 -15.414  1.00 90.81           C  
ATOM   1636  CE2 PHE A 206      41.281  -9.562 -17.516  1.00 90.81           C  
ATOM   1637  CZ  PHE A 206      41.219  -8.594 -16.531  1.00 90.81           C  
ATOM   1638  N   LEU A 207      39.938 -13.109 -13.367  1.00 90.00           N  
ATOM   1639  CA  LEU A 207      40.625 -12.820 -12.109  1.00 90.00           C  
ATOM   1640  C   LEU A 207      41.625 -13.938 -11.766  1.00 90.00           C  
ATOM   1641  CB  LEU A 207      39.625 -12.648 -10.969  1.00 90.00           C  
ATOM   1642  O   LEU A 207      42.750 -13.664 -11.320  1.00 90.00           O  
ATOM   1643  CG  LEU A 207      38.750 -11.398 -11.031  1.00 90.00           C  
ATOM   1644  CD1 LEU A 207      37.656 -11.453  -9.953  1.00 90.00           C  
ATOM   1645  CD2 LEU A 207      39.594 -10.141 -10.891  1.00 90.00           C  
ATOM   1646  N   LYS A 208      41.156 -15.133 -12.047  1.00 88.94           N  
ATOM   1647  CA  LYS A 208      41.969 -16.312 -11.766  1.00 88.94           C  
ATOM   1648  C   LYS A 208      43.219 -16.312 -12.633  1.00 88.94           C  
ATOM   1649  CB  LYS A 208      41.188 -17.594 -11.984  1.00 88.94           C  
ATOM   1650  O   LYS A 208      44.312 -16.703 -12.180  1.00 88.94           O  
ATOM   1651  CG  LYS A 208      41.875 -18.844 -11.453  1.00 88.94           C  
ATOM   1652  CD  LYS A 208      40.969 -20.062 -11.586  1.00 88.94           C  
ATOM   1653  CE  LYS A 208      41.656 -21.328 -11.070  1.00 88.94           C  
ATOM   1654  NZ  LYS A 208      40.781 -22.531 -11.172  1.00 88.94           N  
ATOM   1655  N   SER A 209      43.094 -15.836 -13.781  1.00 85.62           N  
ATOM   1656  CA  SER A 209      44.188 -15.875 -14.742  1.00 85.62           C  
ATOM   1657  C   SER A 209      45.062 -14.648 -14.609  1.00 85.62           C  
ATOM   1658  CB  SER A 209      43.625 -15.961 -16.172  1.00 85.62           C  
ATOM   1659  O   SER A 209      46.031 -14.492 -15.352  1.00 85.62           O  
ATOM   1660  OG  SER A 209      43.062 -14.727 -16.562  1.00 85.62           O  
ATOM   1661  N   LYS A 210      44.781 -13.781 -13.703  1.00 85.88           N  
ATOM   1662  CA  LYS A 210      45.531 -12.562 -13.461  1.00 85.88           C  
ATOM   1663  C   LYS A 210      45.656 -11.719 -14.734  1.00 85.88           C  
ATOM   1664  CB  LYS A 210      46.938 -12.898 -12.945  1.00 85.88           C  
ATOM   1665  O   LYS A 210      46.719 -11.172 -15.039  1.00 85.88           O  
ATOM   1666  CG  LYS A 210      46.938 -13.656 -11.625  1.00 85.88           C  
ATOM   1667  CD  LYS A 210      48.344 -14.078 -11.227  1.00 85.88           C  
ATOM   1668  CE  LYS A 210      48.344 -14.898  -9.945  1.00 85.88           C  
ATOM   1669  NZ  LYS A 210      49.688 -15.453  -9.641  1.00 85.88           N  
ATOM   1670  N   GLY A 211      44.562 -11.766 -15.555  1.00 78.88           N  
ATOM   1671  CA  GLY A 211      44.438 -10.906 -16.719  1.00 78.88           C  
ATOM   1672  C   GLY A 211      44.906 -11.555 -18.000  1.00 78.88           C  
ATOM   1673  O   GLY A 211      44.969 -10.906 -19.047  1.00 78.88           O  
ATOM   1674  N   LYS A 212      45.250 -12.820 -17.922  1.00 79.50           N  
ATOM   1675  CA  LYS A 212      45.750 -13.539 -19.109  1.00 79.50           C  
ATOM   1676  C   LYS A 212      44.562 -14.023 -19.969  1.00 79.50           C  
ATOM   1677  CB  LYS A 212      46.625 -14.727 -18.688  1.00 79.50           C  
ATOM   1678  O   LYS A 212      44.719 -14.164 -21.188  1.00 79.50           O  
ATOM   1679  CG  LYS A 212      47.938 -14.328 -18.062  1.00 79.50           C  
ATOM   1680  CD  LYS A 212      48.812 -15.547 -17.766  1.00 79.50           C  
ATOM   1681  CE  LYS A 212      50.094 -15.156 -17.062  1.00 79.50           C  
ATOM   1682  NZ  LYS A 212      50.938 -16.344 -16.766  1.00 79.50           N  
ATOM   1683  N   VAL A 213      43.500 -14.227 -19.281  1.00 81.62           N  
ATOM   1684  CA  VAL A 213      42.250 -14.547 -19.969  1.00 81.62           C  
ATOM   1685  C   VAL A 213      41.438 -13.266 -20.203  1.00 81.62           C  
ATOM   1686  CB  VAL A 213      41.406 -15.570 -19.188  1.00 81.62           C  
ATOM   1687  O   VAL A 213      41.344 -12.430 -19.297  1.00 81.62           O  
ATOM   1688  CG1 VAL A 213      40.062 -15.812 -19.875  1.00 81.62           C  
ATOM   1689  CG2 VAL A 213      42.188 -16.891 -19.031  1.00 81.62           C  
ATOM   1690  N   ALA A 214      41.031 -13.156 -21.438  1.00 78.19           N  
ATOM   1691  CA  ALA A 214      40.250 -11.953 -21.797  1.00 78.19           C  
ATOM   1692  C   ALA A 214      39.000 -11.844 -20.953  1.00 78.19           C  
ATOM   1693  CB  ALA A 214      39.906 -11.969 -23.281  1.00 78.19           C  
ATOM   1694  O   ALA A 214      38.344 -12.844 -20.672  1.00 78.19           O  
ATOM   1695  N   PRO A 215      38.781 -10.609 -20.531  1.00 80.88           N  
ATOM   1696  CA  PRO A 215      37.531 -10.406 -19.766  1.00 80.88           C  
ATOM   1697  C   PRO A 215      36.281 -10.617 -20.609  1.00 80.88           C  
ATOM   1698  CB  PRO A 215      37.656  -8.953 -19.297  1.00 80.88           C  
ATOM   1699  O   PRO A 215      36.312 -10.445 -21.828  1.00 80.88           O  
ATOM   1700  CG  PRO A 215      38.500  -8.289 -20.312  1.00 80.88           C  
ATOM   1701  CD  PRO A 215      39.469  -9.305 -20.859  1.00 80.88           C  
ATOM   1702  N   PRO A 216      35.188 -11.141 -20.031  1.00 73.56           N  
ATOM   1703  CA  PRO A 216      33.938 -11.406 -20.766  1.00 73.56           C  
ATOM   1704  C   PRO A 216      33.312 -10.141 -21.344  1.00 73.56           C  
ATOM   1705  CB  PRO A 216      33.031 -12.023 -19.688  1.00 73.56           C  
ATOM   1706  O   PRO A 216      32.500 -10.211 -22.266  1.00 73.56           O  
ATOM   1707  CG  PRO A 216      33.562 -11.523 -18.391  1.00 73.56           C  
ATOM   1708  CD  PRO A 216      35.062 -11.328 -18.547  1.00 73.56           C  
ATOM   1709  N   VAL A 217      33.688  -9.062 -20.797  1.00 73.31           N  
ATOM   1710  CA  VAL A 217      33.219  -7.754 -21.266  1.00 73.31           C  
ATOM   1711  C   VAL A 217      34.375  -6.738 -21.156  1.00 73.31           C  
ATOM   1712  CB  VAL A 217      32.000  -7.270 -20.453  1.00 73.31           C  
ATOM   1713  O   VAL A 217      35.281  -6.906 -20.359  1.00 73.31           O  
ATOM   1714  CG1 VAL A 217      30.797  -8.156 -20.719  1.00 73.31           C  
ATOM   1715  CG2 VAL A 217      32.344  -7.238 -18.953  1.00 73.31           C  
ATOM   1716  N   PRO A 218      34.312  -5.785 -22.094  1.00 80.00           N  
ATOM   1717  CA  PRO A 218      35.344  -4.746 -21.969  1.00 80.00           C  
ATOM   1718  C   PRO A 218      35.406  -4.137 -20.578  1.00 80.00           C  
ATOM   1719  CB  PRO A 218      34.906  -3.701 -23.000  1.00 80.00           C  
ATOM   1720  O   PRO A 218      34.375  -3.889 -19.953  1.00 80.00           O  
ATOM   1721  CG  PRO A 218      34.031  -4.449 -23.969  1.00 80.00           C  
ATOM   1722  CD  PRO A 218      33.344  -5.562 -23.219  1.00 80.00           C  
ATOM   1723  N   LEU A 219      36.625  -4.039 -20.016  1.00 83.25           N  
ATOM   1724  CA  LEU A 219      36.812  -3.535 -18.656  1.00 83.25           C  
ATOM   1725  C   LEU A 219      36.250  -2.123 -18.516  1.00 83.25           C  
ATOM   1726  CB  LEU A 219      38.312  -3.551 -18.297  1.00 83.25           C  
ATOM   1727  O   LEU A 219      35.969  -1.676 -17.406  1.00 83.25           O  
ATOM   1728  CG  LEU A 219      38.938  -4.926 -18.078  1.00 83.25           C  
ATOM   1729  CD1 LEU A 219      40.438  -4.797 -17.922  1.00 83.25           C  
ATOM   1730  CD2 LEU A 219      38.312  -5.617 -16.859  1.00 83.25           C  
ATOM   1731  N   THR A 220      36.062  -1.496 -19.672  1.00 80.75           N  
ATOM   1732  CA  THR A 220      35.625  -0.108 -19.656  1.00 80.75           C  
ATOM   1733  C   THR A 220      34.094  -0.026 -19.750  1.00 80.75           C  
ATOM   1734  CB  THR A 220      36.250   0.692 -20.812  1.00 80.75           C  
ATOM   1735  O   THR A 220      33.531   1.061 -19.672  1.00 80.75           O  
ATOM   1736  CG2 THR A 220      37.750   0.805 -20.641  1.00 80.75           C  
ATOM   1737  OG1 THR A 220      35.969   0.033 -22.062  1.00 80.75           O  
ATOM   1738  N   LYS A 221      33.500  -1.181 -20.047  1.00 80.50           N  
ATOM   1739  CA  LYS A 221      32.062  -1.207 -20.219  1.00 80.50           C  
ATOM   1740  C   LYS A 221      31.344  -0.888 -18.906  1.00 80.50           C  
ATOM   1741  CB  LYS A 221      31.609  -2.568 -20.734  1.00 80.50           C  
ATOM   1742  O   LYS A 221      31.672  -1.471 -17.859  1.00 80.50           O  
ATOM   1743  CG  LYS A 221      30.156  -2.598 -21.203  1.00 80.50           C  
ATOM   1744  CD  LYS A 221      29.844  -3.875 -21.969  1.00 80.50           C  
ATOM   1745  CE  LYS A 221      28.422  -3.865 -22.516  1.00 80.50           C  
ATOM   1746  NZ  LYS A 221      28.125  -5.105 -23.297  1.00 80.50           N  
ATOM   1747  N   ARG A 222      30.391   0.000 -19.000  1.00 79.25           N  
ATOM   1748  CA  ARG A 222      29.688   0.461 -17.797  1.00 79.25           C  
ATOM   1749  C   ARG A 222      28.203   0.146 -17.875  1.00 79.25           C  
ATOM   1750  CB  ARG A 222      29.906   1.964 -17.609  1.00 79.25           C  
ATOM   1751  O   ARG A 222      27.641   0.023 -18.969  1.00 79.25           O  
ATOM   1752  CG  ARG A 222      31.344   2.355 -17.344  1.00 79.25           C  
ATOM   1753  CD  ARG A 222      31.484   3.838 -17.031  1.00 79.25           C  
ATOM   1754  NE  ARG A 222      32.844   4.172 -16.578  1.00 79.25           N  
ATOM   1755  NH1 ARG A 222      32.250   4.480 -14.367  1.00 79.25           N  
ATOM   1756  NH2 ARG A 222      34.406   4.758 -15.023  1.00 79.25           N  
ATOM   1757  CZ  ARG A 222      33.156   4.469 -15.328  1.00 79.25           C  
ATOM   1758  N   ASN A 223      27.641  -0.068 -16.703  1.00 67.88           N  
ATOM   1759  CA  ASN A 223      26.203  -0.278 -16.609  1.00 67.88           C  
ATOM   1760  C   ASN A 223      25.453   1.046 -16.547  1.00 67.88           C  
ATOM   1761  CB  ASN A 223      25.859  -1.146 -15.406  1.00 67.88           C  
ATOM   1762  O   ASN A 223      26.047   2.115 -16.656  1.00 67.88           O  
ATOM   1763  CG  ASN A 223      26.250  -0.503 -14.094  1.00 67.88           C  
ATOM   1764  ND2 ASN A 223      26.641  -1.325 -13.125  1.00 67.88           N  
ATOM   1765  OD1 ASN A 223      26.219   0.722 -13.945  1.00 67.88           O  
ATOM   1766  N   LYS A 224      24.156   0.933 -16.672  1.00 65.25           N  
ATOM   1767  CA  LYS A 224      23.375   2.162 -16.734  1.00 65.25           C  
ATOM   1768  C   LYS A 224      22.953   2.609 -15.336  1.00 65.25           C  
ATOM   1769  CB  LYS A 224      22.141   1.972 -17.625  1.00 65.25           C  
ATOM   1770  O   LYS A 224      21.938   3.281 -15.180  1.00 65.25           O  
ATOM   1771  CG  LYS A 224      22.469   1.771 -19.094  1.00 65.25           C  
ATOM   1772  CD  LYS A 224      21.203   1.756 -19.938  1.00 65.25           C  
ATOM   1773  CE  LYS A 224      21.516   1.535 -21.406  1.00 65.25           C  
ATOM   1774  NZ  LYS A 224      20.281   1.521 -22.250  1.00 65.25           N  
ATOM   1775  N   LEU A 225      23.859   2.277 -14.336  1.00 59.66           N  
ATOM   1776  CA  LEU A 225      23.531   2.705 -12.977  1.00 59.66           C  
ATOM   1777  C   LEU A 225      23.672   4.219 -12.836  1.00 59.66           C  
ATOM   1778  CB  LEU A 225      24.422   1.999 -11.961  1.00 59.66           C  
ATOM   1779  O   LEU A 225      24.547   4.820 -13.445  1.00 59.66           O  
ATOM   1780  CG  LEU A 225      24.203   0.494 -11.797  1.00 59.66           C  
ATOM   1781  CD1 LEU A 225      25.344  -0.117 -10.977  1.00 59.66           C  
ATOM   1782  CD2 LEU A 225      22.859   0.213 -11.148  1.00 59.66           C  
ATOM   1783  N   ASP A 226      22.703   4.867 -12.203  1.00 64.75           N  
ATOM   1784  CA  ASP A 226      22.734   6.312 -12.016  1.00 64.75           C  
ATOM   1785  C   ASP A 226      23.656   6.699 -10.859  1.00 64.75           C  
ATOM   1786  CB  ASP A 226      21.328   6.848 -11.750  1.00 64.75           C  
ATOM   1787  O   ASP A 226      23.203   7.215  -9.836  1.00 64.75           O  
ATOM   1788  CG  ASP A 226      21.219   8.352 -11.898  1.00 64.75           C  
ATOM   1789  OD1 ASP A 226      22.156   8.977 -12.461  1.00 64.75           O  
ATOM   1790  OD2 ASP A 226      20.203   8.930 -11.445  1.00 64.75           O  
ATOM   1791  N   ILE A 227      25.000   6.371 -10.906  1.00 66.75           N  
ATOM   1792  CA  ILE A 227      26.078   6.730  -9.992  1.00 66.75           C  
ATOM   1793  C   ILE A 227      27.281   7.262 -10.781  1.00 66.75           C  
ATOM   1794  CB  ILE A 227      26.500   5.527  -9.117  1.00 66.75           C  
ATOM   1795  O   ILE A 227      27.438   6.945 -11.961  1.00 66.75           O  
ATOM   1796  CG1 ILE A 227      27.062   4.406 -10.000  1.00 66.75           C  
ATOM   1797  CG2 ILE A 227      25.328   5.031  -8.273  1.00 66.75           C  
ATOM   1798  CD1 ILE A 227      27.750   3.287  -9.219  1.00 66.75           C  
ATOM   1799  N   ARG A 228      27.859   8.281 -10.062  1.00 74.94           N  
ATOM   1800  CA  ARG A 228      29.125   8.711 -10.633  1.00 74.94           C  
ATOM   1801  C   ARG A 228      30.203   7.645 -10.453  1.00 74.94           C  
ATOM   1802  CB  ARG A 228      29.578  10.023 -10.000  1.00 74.94           C  
ATOM   1803  O   ARG A 228      30.578   7.316  -9.320  1.00 74.94           O  
ATOM   1804  CG  ARG A 228      28.750  11.234 -10.422  1.00 74.94           C  
ATOM   1805  CD  ARG A 228      29.531  12.531 -10.297  1.00 74.94           C  
ATOM   1806  NE  ARG A 228      28.734  13.688 -10.680  1.00 74.94           N  
ATOM   1807  NH1 ARG A 228      30.375  15.242 -10.227  1.00 74.94           N  
ATOM   1808  NH2 ARG A 228      28.344  15.922 -11.016  1.00 74.94           N  
ATOM   1809  CZ  ARG A 228      29.156  14.945 -10.641  1.00 74.94           C  
ATOM   1810  N   GLY A 229      30.594   6.965 -11.562  1.00 80.69           N  
ATOM   1811  CA  GLY A 229      31.562   5.875 -11.516  1.00 80.69           C  
ATOM   1812  C   GLY A 229      33.000   6.348 -11.297  1.00 80.69           C  
ATOM   1813  O   GLY A 229      33.219   7.508 -10.945  1.00 80.69           O  
ATOM   1814  N   CYS A 230      33.875   5.402 -11.227  1.00 87.12           N  
ATOM   1815  CA  CYS A 230      35.312   5.648 -11.055  1.00 87.12           C  
ATOM   1816  C   CYS A 230      36.094   5.262 -12.305  1.00 87.12           C  
ATOM   1817  CB  CYS A 230      35.844   4.879  -9.852  1.00 87.12           C  
ATOM   1818  O   CYS A 230      35.625   4.422 -13.086  1.00 87.12           O  
ATOM   1819  SG  CYS A 230      35.094   5.348  -8.281  1.00 87.12           S  
ATOM   1820  N   VAL A 231      37.125   6.047 -12.625  1.00 90.00           N  
ATOM   1821  CA  VAL A 231      38.031   5.688 -13.719  1.00 90.00           C  
ATOM   1822  C   VAL A 231      39.438   5.508 -13.180  1.00 90.00           C  
ATOM   1823  CB  VAL A 231      38.000   6.754 -14.836  1.00 90.00           C  
ATOM   1824  O   VAL A 231      39.812   6.129 -12.188  1.00 90.00           O  
ATOM   1825  CG1 VAL A 231      36.656   6.777 -15.539  1.00 90.00           C  
ATOM   1826  CG2 VAL A 231      38.344   8.133 -14.266  1.00 90.00           C  
ATOM   1827  N   PRO A 232      40.219   4.652 -13.812  1.00 89.19           N  
ATOM   1828  CA  PRO A 232      41.594   4.434 -13.375  1.00 89.19           C  
ATOM   1829  C   PRO A 232      42.469   5.676 -13.547  1.00 89.19           C  
ATOM   1830  CB  PRO A 232      42.062   3.299 -14.281  1.00 89.19           C  
ATOM   1831  O   PRO A 232      42.344   6.371 -14.562  1.00 89.19           O  
ATOM   1832  CG  PRO A 232      40.812   2.672 -14.805  1.00 89.19           C  
ATOM   1833  CD  PRO A 232      39.719   3.699 -14.773  1.00 89.19           C  
ATOM   1834  N   ASP A 233      43.125   6.109 -12.539  1.00 86.38           N  
ATOM   1835  CA  ASP A 233      44.188   7.129 -12.523  1.00 86.38           C  
ATOM   1836  C   ASP A 233      45.500   6.539 -12.070  1.00 86.38           C  
ATOM   1837  CB  ASP A 233      43.781   8.297 -11.617  1.00 86.38           C  
ATOM   1838  O   ASP A 233      45.875   6.648 -10.898  1.00 86.38           O  
ATOM   1839  CG  ASP A 233      44.750   9.469 -11.711  1.00 86.38           C  
ATOM   1840  OD1 ASP A 233      45.531   9.539 -12.680  1.00 86.38           O  
ATOM   1841  OD2 ASP A 233      44.688  10.336 -10.812  1.00 86.38           O  
ATOM   1842  N   GLY A 234      46.188   5.914 -12.945  1.00 84.94           N  
ATOM   1843  CA  GLY A 234      47.375   5.145 -12.555  1.00 84.94           C  
ATOM   1844  C   GLY A 234      47.031   3.930 -11.711  1.00 84.94           C  
ATOM   1845  O   GLY A 234      46.219   3.086 -12.125  1.00 84.94           O  
ATOM   1846  N   ALA A 235      47.656   3.777 -10.500  1.00 81.69           N  
ATOM   1847  CA  ALA A 235      47.406   2.635  -9.633  1.00 81.69           C  
ATOM   1848  C   ALA A 235      46.219   2.906  -8.695  1.00 81.69           C  
ATOM   1849  CB  ALA A 235      48.656   2.295  -8.820  1.00 81.69           C  
ATOM   1850  O   ALA A 235      45.781   2.023  -7.945  1.00 81.69           O  
ATOM   1851  N   THR A 236      45.688   4.145  -8.805  1.00 88.31           N  
ATOM   1852  CA  THR A 236      44.562   4.531  -7.973  1.00 88.31           C  
ATOM   1853  C   THR A 236      43.312   4.805  -8.828  1.00 88.31           C  
ATOM   1854  CB  THR A 236      44.875   5.777  -7.125  1.00 88.31           C  
ATOM   1855  O   THR A 236      43.344   4.559 -10.031  1.00 88.31           O  
ATOM   1856  CG2 THR A 236      46.094   5.523  -6.215  1.00 88.31           C  
ATOM   1857  OG1 THR A 236      45.188   6.871  -8.000  1.00 88.31           O  
ATOM   1858  N   SER A 237      42.188   5.188  -8.109  1.00 89.25           N  
ATOM   1859  CA  SER A 237      40.938   5.500  -8.820  1.00 89.25           C  
ATOM   1860  C   SER A 237      40.562   6.957  -8.625  1.00 89.25           C  
ATOM   1861  CB  SER A 237      39.812   4.578  -8.359  1.00 89.25           C  
ATOM   1862  O   SER A 237      40.969   7.598  -7.664  1.00 89.25           O  
ATOM   1863  OG  SER A 237      39.438   4.875  -7.027  1.00 89.25           O  
ATOM   1864  N   ARG A 238      39.938   7.590  -9.586  1.00 88.62           N  
ATOM   1865  CA  ARG A 238      39.344   8.914  -9.484  1.00 88.62           C  
ATOM   1866  C   ARG A 238      37.875   8.883  -9.930  1.00 88.62           C  
ATOM   1867  CB  ARG A 238      40.125   9.930 -10.328  1.00 88.62           C  
ATOM   1868  O   ARG A 238      37.469   7.984 -10.664  1.00 88.62           O  
ATOM   1869  CG  ARG A 238      39.969   9.734 -11.828  1.00 88.62           C  
ATOM   1870  CD  ARG A 238      40.750  10.781 -12.609  1.00 88.62           C  
ATOM   1871  NE  ARG A 238      40.688  10.539 -14.047  1.00 88.62           N  
ATOM   1872  NH1 ARG A 238      38.875  11.945 -14.406  1.00 88.62           N  
ATOM   1873  NH2 ARG A 238      39.812  10.805 -16.156  1.00 88.62           N  
ATOM   1874  CZ  ARG A 238      39.781  11.102 -14.867  1.00 88.62           C  
ATOM   1875  N   VAL A 239      37.094   9.820  -9.492  1.00 85.75           N  
ATOM   1876  CA  VAL A 239      35.656   9.883  -9.812  1.00 85.75           C  
ATOM   1877  C   VAL A 239      35.500  10.250 -11.289  1.00 85.75           C  
ATOM   1878  CB  VAL A 239      34.906  10.906  -8.922  1.00 85.75           C  
ATOM   1879  O   VAL A 239      36.125  11.164 -11.789  1.00 85.75           O  
ATOM   1880  CG1 VAL A 239      33.438  11.008  -9.328  1.00 85.75           C  
ATOM   1881  CG2 VAL A 239      35.062  10.523  -7.453  1.00 85.75           C  
ATOM   1882  N   SER A 240      34.750   9.422 -11.977  1.00 83.25           N  
ATOM   1883  CA  SER A 240      34.500   9.602 -13.406  1.00 83.25           C  
ATOM   1884  C   SER A 240      33.375  10.609 -13.648  1.00 83.25           C  
ATOM   1885  CB  SER A 240      34.125   8.266 -14.062  1.00 83.25           C  
ATOM   1886  O   SER A 240      32.500  10.805 -12.781  1.00 83.25           O  
ATOM   1887  OG  SER A 240      33.781   8.453 -15.422  1.00 83.25           O  
ATOM   1888  N   THR A 241      33.438  11.312 -14.875  1.00 77.19           N  
ATOM   1889  CA  THR A 241      32.344  12.164 -15.328  1.00 77.19           C  
ATOM   1890  C   THR A 241      31.203  11.328 -15.930  1.00 77.19           C  
ATOM   1891  CB  THR A 241      32.812  13.188 -16.375  1.00 77.19           C  
ATOM   1892  O   THR A 241      30.078  11.797 -16.047  1.00 77.19           O  
ATOM   1893  CG2 THR A 241      33.781  14.188 -15.750  1.00 77.19           C  
ATOM   1894  OG1 THR A 241      33.469  12.500 -17.438  1.00 77.19           O  
ATOM   1895  N   GLU A 242      31.516  10.031 -16.172  1.00 76.56           N  
ATOM   1896  CA  GLU A 242      30.547   9.133 -16.812  1.00 76.56           C  
ATOM   1897  C   GLU A 242      29.656   8.453 -15.773  1.00 76.56           C  
ATOM   1898  CB  GLU A 242      31.281   8.070 -17.641  1.00 76.56           C  
ATOM   1899  O   GLU A 242      30.109   8.180 -14.648  1.00 76.56           O  
ATOM   1900  CG  GLU A 242      32.031   8.648 -18.828  1.00 76.56           C  
ATOM   1901  CD  GLU A 242      32.750   7.582 -19.672  1.00 76.56           C  
ATOM   1902  OE1 GLU A 242      33.375   7.930 -20.688  1.00 76.56           O  
ATOM   1903  OE2 GLU A 242      32.656   6.391 -19.297  1.00 76.56           O  
ATOM   1904  N   VAL A 243      28.375   8.312 -16.188  1.00 74.31           N  
ATOM   1905  CA  VAL A 243      27.391   7.676 -15.336  1.00 74.31           C  
ATOM   1906  C   VAL A 243      27.469   6.160 -15.484  1.00 74.31           C  
ATOM   1907  CB  VAL A 243      25.953   8.172 -15.664  1.00 74.31           C  
ATOM   1908  O   VAL A 243      27.672   5.648 -16.594  1.00 74.31           O  
ATOM   1909  CG1 VAL A 243      24.922   7.430 -14.812  1.00 74.31           C  
ATOM   1910  CG2 VAL A 243      25.859   9.680 -15.445  1.00 74.31           C  
ATOM   1911  N   GLY A 244      27.453   5.500 -14.234  1.00 70.88           N  
ATOM   1912  CA  GLY A 244      27.406   4.047 -14.242  1.00 70.88           C  
ATOM   1913  C   GLY A 244      28.641   3.406 -13.633  1.00 70.88           C  
ATOM   1914  O   GLY A 244      29.703   4.020 -13.594  1.00 70.88           O  
ATOM   1915  N   ALA A 245      28.359   2.229 -13.102  1.00 78.88           N  
ATOM   1916  CA  ALA A 245      29.453   1.416 -12.602  1.00 78.88           C  
ATOM   1917  C   ALA A 245      29.953   0.447 -13.664  1.00 78.88           C  
ATOM   1918  CB  ALA A 245      29.031   0.652 -11.352  1.00 78.88           C  
ATOM   1919  O   ALA A 245      29.250   0.152 -14.625  1.00 78.88           O  
ATOM   1920  N   TYR A 246      31.203   0.088 -13.500  1.00 83.69           N  
ATOM   1921  CA  TYR A 246      31.719  -0.926 -14.414  1.00 83.69           C  
ATOM   1922  C   TYR A 246      30.906  -2.213 -14.312  1.00 83.69           C  
ATOM   1923  CB  TYR A 246      33.188  -1.215 -14.125  1.00 83.69           C  
ATOM   1924  O   TYR A 246      30.531  -2.629 -13.219  1.00 83.69           O  
ATOM   1925  CG  TYR A 246      34.125  -0.129 -14.594  1.00 83.69           C  
ATOM   1926  CD1 TYR A 246      34.219   0.206 -15.945  1.00 83.69           C  
ATOM   1927  CD2 TYR A 246      34.938   0.563 -13.695  1.00 83.69           C  
ATOM   1928  CE1 TYR A 246      35.094   1.204 -16.391  1.00 83.69           C  
ATOM   1929  CE2 TYR A 246      35.812   1.563 -14.125  1.00 83.69           C  
ATOM   1930  OH  TYR A 246      36.719   2.867 -15.898  1.00 83.69           O  
ATOM   1931  CZ  TYR A 246      35.875   1.877 -15.469  1.00 83.69           C  
ATOM   1932  N   LEU A 247      30.547  -2.709 -15.477  1.00 77.38           N  
ATOM   1933  CA  LEU A 247      29.844  -3.988 -15.516  1.00 77.38           C  
ATOM   1934  C   LEU A 247      30.594  -5.043 -14.711  1.00 77.38           C  
ATOM   1935  CB  LEU A 247      29.672  -4.461 -16.953  1.00 77.38           C  
ATOM   1936  O   LEU A 247      29.984  -5.875 -14.039  1.00 77.38           O  
ATOM   1937  CG  LEU A 247      28.688  -5.602 -17.188  1.00 77.38           C  
ATOM   1938  CD1 LEU A 247      27.281  -5.176 -16.750  1.00 77.38           C  
ATOM   1939  CD2 LEU A 247      28.688  -6.039 -18.641  1.00 77.38           C  
ATOM   1940  N   PHE A 248      31.906  -4.961 -14.711  1.00 84.12           N  
ATOM   1941  CA  PHE A 248      32.750  -5.891 -13.961  1.00 84.12           C  
ATOM   1942  C   PHE A 248      32.500  -5.758 -12.469  1.00 84.12           C  
ATOM   1943  CB  PHE A 248      34.219  -5.645 -14.273  1.00 84.12           C  
ATOM   1944  O   PHE A 248      32.469  -6.762 -11.750  1.00 84.12           O  
ATOM   1945  CG  PHE A 248      35.094  -6.875 -14.156  1.00 84.12           C  
ATOM   1946  CD1 PHE A 248      35.688  -7.223 -12.953  1.00 84.12           C  
ATOM   1947  CD2 PHE A 248      35.312  -7.691 -15.266  1.00 84.12           C  
ATOM   1948  CE1 PHE A 248      36.469  -8.359 -12.844  1.00 84.12           C  
ATOM   1949  CE2 PHE A 248      36.094  -8.836 -15.164  1.00 84.12           C  
ATOM   1950  CZ  PHE A 248      36.688  -9.164 -13.953  1.00 84.12           C  
ATOM   1951  N   THR A 249      32.344  -4.512 -12.008  1.00 84.19           N  
ATOM   1952  CA  THR A 249      32.031  -4.238 -10.602  1.00 84.19           C  
ATOM   1953  C   THR A 249      30.750  -4.910 -10.180  1.00 84.19           C  
ATOM   1954  CB  THR A 249      31.953  -2.725 -10.336  1.00 84.19           C  
ATOM   1955  O   THR A 249      30.688  -5.555  -9.133  1.00 84.19           O  
ATOM   1956  CG2 THR A 249      31.672  -2.441  -8.867  1.00 84.19           C  
ATOM   1957  OG1 THR A 249      33.188  -2.107 -10.695  1.00 84.19           O  
ATOM   1958  N   THR A 250      29.750  -4.812 -10.945  1.00 76.88           N  
ATOM   1959  CA  THR A 250      28.453  -5.387 -10.641  1.00 76.88           C  
ATOM   1960  C   THR A 250      28.516  -6.910 -10.641  1.00 76.88           C  
ATOM   1961  CB  THR A 250      27.375  -4.914 -11.641  1.00 76.88           C  
ATOM   1962  O   THR A 250      27.844  -7.566  -9.844  1.00 76.88           O  
ATOM   1963  CG2 THR A 250      27.094  -3.424 -11.477  1.00 76.88           C  
ATOM   1964  OG1 THR A 250      27.844  -5.152 -12.977  1.00 76.88           O  
ATOM   1965  N   SER A 251      29.281  -7.492 -11.547  1.00 78.75           N  
ATOM   1966  CA  SER A 251      29.484  -8.938 -11.594  1.00 78.75           C  
ATOM   1967  C   SER A 251      30.156  -9.445 -10.320  1.00 78.75           C  
ATOM   1968  CB  SER A 251      30.312  -9.328 -12.812  1.00 78.75           C  
ATOM   1969  O   SER A 251      29.781 -10.484  -9.781  1.00 78.75           O  
ATOM   1970  OG  SER A 251      29.641  -8.984 -14.008  1.00 78.75           O  
ATOM   1971  N   ILE A 252      31.141  -8.680  -9.828  1.00 82.94           N  
ATOM   1972  CA  ILE A 252      31.844  -9.031  -8.586  1.00 82.94           C  
ATOM   1973  C   ILE A 252      30.844  -9.000  -7.422  1.00 82.94           C  
ATOM   1974  CB  ILE A 252      33.031  -8.078  -8.312  1.00 82.94           C  
ATOM   1975  O   ILE A 252      30.859  -9.898  -6.578  1.00 82.94           O  
ATOM   1976  CG1 ILE A 252      34.125  -8.289  -9.352  1.00 82.94           C  
ATOM   1977  CG2 ILE A 252      33.562  -8.289  -6.895  1.00 82.94           C  
ATOM   1978  CD1 ILE A 252      35.250  -7.254  -9.297  1.00 82.94           C  
ATOM   1979  N   MET A 253      30.047  -8.047  -7.441  1.00 78.69           N  
ATOM   1980  CA  MET A 253      29.047  -7.910  -6.379  1.00 78.69           C  
ATOM   1981  C   MET A 253      28.047  -9.055  -6.430  1.00 78.69           C  
ATOM   1982  CB  MET A 253      28.328  -6.566  -6.488  1.00 78.69           C  
ATOM   1983  O   MET A 253      27.594  -9.539  -5.387  1.00 78.69           O  
ATOM   1984  CG  MET A 253      29.188  -5.375  -6.094  1.00 78.69           C  
ATOM   1985  SD  MET A 253      28.219  -3.818  -5.988  1.00 78.69           S  
ATOM   1986  CE  MET A 253      27.172  -4.184  -4.555  1.00 78.69           C  
ATOM   1987  N   GLN A 254      27.656  -9.391  -7.613  1.00 73.88           N  
ATOM   1988  CA  GLN A 254      26.766 -10.539  -7.777  1.00 73.88           C  
ATOM   1989  C   GLN A 254      27.391 -11.812  -7.215  1.00 73.88           C  
ATOM   1990  CB  GLN A 254      26.422 -10.734  -9.250  1.00 73.88           C  
ATOM   1991  O   GLN A 254      26.719 -12.625  -6.590  1.00 73.88           O  
ATOM   1992  CG  GLN A 254      25.312  -9.805  -9.750  1.00 73.88           C  
ATOM   1993  CD  GLN A 254      24.953 -10.055 -11.203  1.00 73.88           C  
ATOM   1994  NE2 GLN A 254      23.922  -9.367 -11.680  1.00 73.88           N  
ATOM   1995  OE1 GLN A 254      25.594 -10.859 -11.883  1.00 73.88           O  
ATOM   1996  N   LEU A 255      28.656 -11.992  -7.445  1.00 76.25           N  
ATOM   1997  CA  LEU A 255      29.359 -13.156  -6.910  1.00 76.25           C  
ATOM   1998  C   LEU A 255      29.406 -13.109  -5.387  1.00 76.25           C  
ATOM   1999  CB  LEU A 255      30.781 -13.227  -7.477  1.00 76.25           C  
ATOM   2000  O   LEU A 255      29.266 -14.133  -4.723  1.00 76.25           O  
ATOM   2001  CG  LEU A 255      30.906 -13.664  -8.938  1.00 76.25           C  
ATOM   2002  CD1 LEU A 255      32.312 -13.359  -9.461  1.00 76.25           C  
ATOM   2003  CD2 LEU A 255      30.594 -15.148  -9.078  1.00 76.25           C  
ATOM   2004  N   ARG A 256      29.547 -11.898  -4.875  1.00 76.69           N  
ATOM   2005  CA  ARG A 256      29.531 -11.734  -3.424  1.00 76.69           C  
ATOM   2006  C   ARG A 256      28.156 -12.055  -2.852  1.00 76.69           C  
ATOM   2007  CB  ARG A 256      29.938 -10.312  -3.041  1.00 76.69           C  
ATOM   2008  O   ARG A 256      28.047 -12.695  -1.803  1.00 76.69           O  
ATOM   2009  CG  ARG A 256      31.422 -10.047  -3.160  1.00 76.69           C  
ATOM   2010  CD  ARG A 256      31.781  -8.625  -2.746  1.00 76.69           C  
ATOM   2011  NE  ARG A 256      33.219  -8.359  -2.891  1.00 76.69           N  
ATOM   2012  NH1 ARG A 256      33.062  -6.102  -2.441  1.00 76.69           N  
ATOM   2013  NH2 ARG A 256      35.094  -7.043  -2.896  1.00 76.69           N  
ATOM   2014  CZ  ARG A 256      33.781  -7.172  -2.742  1.00 76.69           C  
ATOM   2015  N   ALA A 257      27.156 -11.555  -3.508  1.00 65.75           N  
ATOM   2016  CA  ALA A 257      25.766 -11.766  -3.088  1.00 65.75           C  
ATOM   2017  C   ALA A 257      25.406 -13.250  -3.111  1.00 65.75           C  
ATOM   2018  CB  ALA A 257      24.812 -10.977  -3.979  1.00 65.75           C  
ATOM   2019  O   ALA A 257      24.594 -13.711  -2.314  1.00 65.75           O  
ATOM   2020  N   ARG A 258      26.078 -14.016  -3.992  1.00 71.94           N  
ATOM   2021  CA  ARG A 258      25.844 -15.453  -4.090  1.00 71.94           C  
ATOM   2022  C   ARG A 258      26.734 -16.219  -3.129  1.00 71.94           C  
ATOM   2023  CB  ARG A 258      26.062 -15.938  -5.523  1.00 71.94           C  
ATOM   2024  O   ARG A 258      26.828 -17.453  -3.197  1.00 71.94           O  
ATOM   2025  CG  ARG A 258      25.031 -15.438  -6.516  1.00 71.94           C  
ATOM   2026  CD  ARG A 258      25.250 -16.016  -7.906  1.00 71.94           C  
ATOM   2027  NE  ARG A 258      24.281 -15.500  -8.867  1.00 71.94           N  
ATOM   2028  NH1 ARG A 258      25.078 -16.734 -10.648  1.00 71.94           N  
ATOM   2029  NH2 ARG A 258      23.297 -15.328 -10.938  1.00 71.94           N  
ATOM   2030  CZ  ARG A 258      24.219 -15.859 -10.148  1.00 71.94           C  
ATOM   2031  N   ARG A 259      27.453 -15.477  -2.328  1.00 70.44           N  
ATOM   2032  CA  ARG A 259      28.344 -16.031  -1.315  1.00 70.44           C  
ATOM   2033  C   ARG A 259      29.422 -16.922  -1.953  1.00 70.44           C  
ATOM   2034  CB  ARG A 259      27.562 -16.828  -0.278  1.00 70.44           C  
ATOM   2035  O   ARG A 259      29.719 -18.000  -1.438  1.00 70.44           O  
ATOM   2036  CG  ARG A 259      26.594 -15.984   0.545  1.00 70.44           C  
ATOM   2037  CD  ARG A 259      26.000 -16.781   1.705  1.00 70.44           C  
ATOM   2038  NE  ARG A 259      25.047 -15.977   2.467  1.00 70.44           N  
ATOM   2039  NH1 ARG A 259      24.750 -17.547   4.137  1.00 70.44           N  
ATOM   2040  NH2 ARG A 259      23.625 -15.555   4.215  1.00 70.44           N  
ATOM   2041  CZ  ARG A 259      24.484 -16.359   3.605  1.00 70.44           C  
ATOM   2042  N   ASP A 260      29.906 -16.531  -3.113  1.00 77.69           N  
ATOM   2043  CA  ASP A 260      31.031 -17.234  -3.717  1.00 77.69           C  
ATOM   2044  C   ASP A 260      32.281 -17.156  -2.826  1.00 77.69           C  
ATOM   2045  CB  ASP A 260      31.344 -16.672  -5.102  1.00 77.69           C  
ATOM   2046  O   ASP A 260      32.719 -16.062  -2.459  1.00 77.69           O  
ATOM   2047  CG  ASP A 260      32.312 -17.531  -5.902  1.00 77.69           C  
ATOM   2048  OD1 ASP A 260      33.500 -17.609  -5.539  1.00 77.69           O  
ATOM   2049  OD2 ASP A 260      31.859 -18.125  -6.902  1.00 77.69           O  
ATOM   2050  N   THR A 261      32.812 -18.281  -2.439  1.00 80.81           N  
ATOM   2051  CA  THR A 261      33.875 -18.391  -1.444  1.00 80.81           C  
ATOM   2052  C   THR A 261      35.219 -17.953  -2.029  1.00 80.81           C  
ATOM   2053  CB  THR A 261      34.000 -19.828  -0.907  1.00 80.81           C  
ATOM   2054  O   THR A 261      36.125 -17.609  -1.290  1.00 80.81           O  
ATOM   2055  CG2 THR A 261      32.750 -20.219  -0.113  1.00 80.81           C  
ATOM   2056  OG1 THR A 261      34.156 -20.734  -2.008  1.00 80.81           O  
ATOM   2057  N   GLN A 262      35.344 -17.797  -3.381  1.00 87.56           N  
ATOM   2058  CA  GLN A 262      36.656 -17.594  -4.008  1.00 87.56           C  
ATOM   2059  C   GLN A 262      36.875 -16.125  -4.379  1.00 87.56           C  
ATOM   2060  CB  GLN A 262      36.781 -18.469  -5.250  1.00 87.56           C  
ATOM   2061  O   GLN A 262      38.000 -15.695  -4.621  1.00 87.56           O  
ATOM   2062  CG  GLN A 262      36.812 -19.969  -4.949  1.00 87.56           C  
ATOM   2063  CD  GLN A 262      36.969 -20.812  -6.195  1.00 87.56           C  
ATOM   2064  NE2 GLN A 262      37.188 -22.109  -6.004  1.00 87.56           N  
ATOM   2065  OE1 GLN A 262      36.938 -20.297  -7.320  1.00 87.56           O  
ATOM   2066  N   ILE A 263      35.875 -15.414  -4.453  1.00 88.25           N  
ATOM   2067  CA  ILE A 263      35.906 -14.102  -5.094  1.00 88.25           C  
ATOM   2068  C   ILE A 263      36.844 -13.180  -4.309  1.00 88.25           C  
ATOM   2069  CB  ILE A 263      34.500 -13.469  -5.203  1.00 88.25           C  
ATOM   2070  O   ILE A 263      37.656 -12.469  -4.898  1.00 88.25           O  
ATOM   2071  CG1 ILE A 263      34.562 -12.195  -6.055  1.00 88.25           C  
ATOM   2072  CG2 ILE A 263      33.938 -13.180  -3.812  1.00 88.25           C  
ATOM   2073  CD1 ILE A 263      35.031 -12.430  -7.484  1.00 88.25           C  
ATOM   2074  N   GLU A 264      36.812 -13.172  -2.967  1.00 87.75           N  
ATOM   2075  CA  GLU A 264      37.656 -12.289  -2.164  1.00 87.75           C  
ATOM   2076  C   GLU A 264      39.125 -12.641  -2.336  1.00 87.75           C  
ATOM   2077  CB  GLU A 264      37.281 -12.375  -0.686  1.00 87.75           C  
ATOM   2078  O   GLU A 264      39.969 -11.750  -2.449  1.00 87.75           O  
ATOM   2079  CG  GLU A 264      35.906 -11.750  -0.371  1.00 87.75           C  
ATOM   2080  CD  GLU A 264      35.844 -10.266  -0.683  1.00 87.75           C  
ATOM   2081  OE1 GLU A 264      34.750  -9.750  -0.955  1.00 87.75           O  
ATOM   2082  OE2 GLU A 264      36.906  -9.609  -0.655  1.00 87.75           O  
ATOM   2083  N   ALA A 265      39.344 -13.922  -2.375  1.00 88.62           N  
ATOM   2084  CA  ALA A 265      40.719 -14.406  -2.576  1.00 88.62           C  
ATOM   2085  C   ALA A 265      41.219 -14.039  -3.965  1.00 88.62           C  
ATOM   2086  CB  ALA A 265      40.781 -15.922  -2.367  1.00 88.62           C  
ATOM   2087  O   ALA A 265      42.375 -13.633  -4.121  1.00 88.62           O  
ATOM   2088  N   LEU A 266      40.375 -14.109  -4.949  1.00 91.12           N  
ATOM   2089  CA  LEU A 266      40.781 -13.812  -6.328  1.00 91.12           C  
ATOM   2090  C   LEU A 266      41.125 -12.344  -6.492  1.00 91.12           C  
ATOM   2091  CB  LEU A 266      39.625 -14.195  -7.285  1.00 91.12           C  
ATOM   2092  O   LEU A 266      42.094 -12.000  -7.164  1.00 91.12           O  
ATOM   2093  CG  LEU A 266      39.406 -15.688  -7.508  1.00 91.12           C  
ATOM   2094  CD1 LEU A 266      38.156 -15.914  -8.344  1.00 91.12           C  
ATOM   2095  CD2 LEU A 266      40.625 -16.312  -8.188  1.00 91.12           C  
ATOM   2096  N   LEU A 267      40.375 -11.508  -5.891  1.00 91.00           N  
ATOM   2097  CA  LEU A 267      40.594 -10.070  -5.957  1.00 91.00           C  
ATOM   2098  C   LEU A 267      41.906  -9.703  -5.270  1.00 91.00           C  
ATOM   2099  CB  LEU A 267      39.438  -9.305  -5.309  1.00 91.00           C  
ATOM   2100  O   LEU A 267      42.688  -8.867  -5.773  1.00 91.00           O  
ATOM   2101  CG  LEU A 267      38.188  -9.164  -6.145  1.00 91.00           C  
ATOM   2102  CD1 LEU A 267      37.031  -8.664  -5.277  1.00 91.00           C  
ATOM   2103  CD2 LEU A 267      38.406  -8.227  -7.320  1.00 91.00           C  
ATOM   2104  N   ARG A 268      42.125 -10.352  -4.148  1.00 91.00           N  
ATOM   2105  CA  ARG A 268      43.375 -10.133  -3.414  1.00 91.00           C  
ATOM   2106  C   ARG A 268      44.562 -10.586  -4.230  1.00 91.00           C  
ATOM   2107  CB  ARG A 268      43.312 -10.875  -2.074  1.00 91.00           C  
ATOM   2108  O   ARG A 268      45.562  -9.867  -4.320  1.00 91.00           O  
ATOM   2109  CG  ARG A 268      44.500 -10.562  -1.170  1.00 91.00           C  
ATOM   2110  CD  ARG A 268      44.469 -11.391   0.107  1.00 91.00           C  
ATOM   2111  NE  ARG A 268      44.531 -12.820  -0.178  1.00 91.00           N  
ATOM   2112  NH1 ARG A 268      44.031 -13.477   1.980  1.00 91.00           N  
ATOM   2113  NH2 ARG A 268      44.375 -15.055   0.351  1.00 91.00           N  
ATOM   2114  CZ  ARG A 268      44.312 -13.781   0.719  1.00 91.00           C  
ATOM   2115  N   ASP A 269      44.469 -11.781  -4.828  1.00 90.19           N  
ATOM   2116  CA  ASP A 269      45.562 -12.344  -5.633  1.00 90.19           C  
ATOM   2117  C   ASP A 269      45.812 -11.500  -6.879  1.00 90.19           C  
ATOM   2118  CB  ASP A 269      45.250 -13.789  -6.031  1.00 90.19           C  
ATOM   2119  O   ASP A 269      46.969 -11.289  -7.270  1.00 90.19           O  
ATOM   2120  CG  ASP A 269      45.312 -14.750  -4.863  1.00 90.19           C  
ATOM   2121  OD1 ASP A 269      45.844 -14.383  -3.797  1.00 90.19           O  
ATOM   2122  OD2 ASP A 269      44.844 -15.898  -5.008  1.00 90.19           O  
ATOM   2123  N   PHE A 270      44.781 -11.078  -7.477  1.00 92.12           N  
ATOM   2124  CA  PHE A 270      44.844 -10.227  -8.656  1.00 92.12           C  
ATOM   2125  C   PHE A 270      45.594  -8.930  -8.344  1.00 92.12           C  
ATOM   2126  CB  PHE A 270      43.438  -9.922  -9.180  1.00 92.12           C  
ATOM   2127  O   PHE A 270      46.500  -8.547  -9.070  1.00 92.12           O  
ATOM   2128  CG  PHE A 270      43.438  -9.164 -10.484  1.00 92.12           C  
ATOM   2129  CD1 PHE A 270      43.406  -7.777 -10.492  1.00 92.12           C  
ATOM   2130  CD2 PHE A 270      43.438  -9.844 -11.695  1.00 92.12           C  
ATOM   2131  CE1 PHE A 270      43.375  -7.074 -11.703  1.00 92.12           C  
ATOM   2132  CE2 PHE A 270      43.438  -9.148 -12.898  1.00 92.12           C  
ATOM   2133  CZ  PHE A 270      43.406  -7.766 -12.898  1.00 92.12           C  
ATOM   2134  N   SER A 271      45.219  -8.258  -7.262  1.00 91.94           N  
ATOM   2135  CA  SER A 271      45.844  -7.000  -6.852  1.00 91.94           C  
ATOM   2136  C   SER A 271      47.312  -7.207  -6.461  1.00 91.94           C  
ATOM   2137  CB  SER A 271      45.062  -6.379  -5.684  1.00 91.94           C  
ATOM   2138  O   SER A 271      48.156  -6.398  -6.809  1.00 91.94           O  
ATOM   2139  OG  SER A 271      43.781  -5.977  -6.090  1.00 91.94           O  
ATOM   2140  N   ALA A 272      47.562  -8.328  -5.781  1.00 90.50           N  
ATOM   2141  CA  ALA A 272      48.938  -8.648  -5.355  1.00 90.50           C  
ATOM   2142  C   ALA A 272      49.844  -8.875  -6.555  1.00 90.50           C  
ATOM   2143  CB  ALA A 272      48.938  -9.883  -4.449  1.00 90.50           C  
ATOM   2144  O   ALA A 272      51.000  -8.430  -6.562  1.00 90.50           O  
ATOM   2145  N   HIS A 273      49.406  -9.578  -7.562  1.00 91.81           N  
ATOM   2146  CA  HIS A 273      50.156  -9.867  -8.773  1.00 91.81           C  
ATOM   2147  C   HIS A 273      50.562  -8.586  -9.492  1.00 91.81           C  
ATOM   2148  CB  HIS A 273      49.344 -10.766  -9.711  1.00 91.81           C  
ATOM   2149  O   HIS A 273      51.719  -8.414  -9.859  1.00 91.81           O  
ATOM   2150  CG  HIS A 273      50.000 -11.008 -11.031  1.00 91.81           C  
ATOM   2151  CD2 HIS A 273      49.719 -10.523 -12.266  1.00 91.81           C  
ATOM   2152  ND1 HIS A 273      51.094 -11.836 -11.180  1.00 91.81           N  
ATOM   2153  CE1 HIS A 273      51.469 -11.852 -12.453  1.00 91.81           C  
ATOM   2154  NE2 HIS A 273      50.625 -11.062 -13.133  1.00 91.81           N  
ATOM   2155  N   PHE A 274      49.688  -7.656  -9.656  1.00 92.06           N  
ATOM   2156  CA  PHE A 274      49.938  -6.453 -10.438  1.00 92.06           C  
ATOM   2157  C   PHE A 274      50.688  -5.418  -9.594  1.00 92.06           C  
ATOM   2158  CB  PHE A 274      48.656  -5.855 -10.969  1.00 92.06           C  
ATOM   2159  O   PHE A 274      51.375  -4.547 -10.141  1.00 92.06           O  
ATOM   2160  CG  PHE A 274      48.125  -6.551 -12.195  1.00 92.06           C  
ATOM   2161  CD1 PHE A 274      48.750  -6.387 -13.430  1.00 92.06           C  
ATOM   2162  CD2 PHE A 274      47.000  -7.371 -12.117  1.00 92.06           C  
ATOM   2163  CE1 PHE A 274      48.250  -7.031 -14.562  1.00 92.06           C  
ATOM   2164  CE2 PHE A 274      46.500  -8.016 -13.250  1.00 92.06           C  
ATOM   2165  CZ  PHE A 274      47.125  -7.844 -14.469  1.00 92.06           C  
ATOM   2166  N   THR A 275      50.625  -5.508  -8.289  1.00 92.12           N  
ATOM   2167  CA  THR A 275      51.438  -4.695  -7.418  1.00 92.12           C  
ATOM   2168  C   THR A 275      52.906  -5.090  -7.559  1.00 92.12           C  
ATOM   2169  CB  THR A 275      51.031  -4.832  -5.945  1.00 92.12           C  
ATOM   2170  O   THR A 275      53.781  -4.227  -7.637  1.00 92.12           O  
ATOM   2171  CG2 THR A 275      51.906  -3.990  -5.031  1.00 92.12           C  
ATOM   2172  OG1 THR A 275      49.656  -4.398  -5.809  1.00 92.12           O  
ATOM   2173  N   THR A 276      53.188  -6.371  -7.652  1.00 89.75           N  
ATOM   2174  CA  THR A 276      54.531  -6.887  -7.836  1.00 89.75           C  
ATOM   2175  C   THR A 276      55.094  -6.438  -9.180  1.00 89.75           C  
ATOM   2176  CB  THR A 276      54.562  -8.422  -7.754  1.00 89.75           C  
ATOM   2177  O   THR A 276      56.250  -6.000  -9.258  1.00 89.75           O  
ATOM   2178  CG2 THR A 276      56.000  -8.953  -7.863  1.00 89.75           C  
ATOM   2179  OG1 THR A 276      54.000  -8.836  -6.496  1.00 89.75           O  
ATOM   2180  N   LEU A 277      54.312  -6.473 -10.188  1.00 89.19           N  
ATOM   2181  CA  LEU A 277      54.719  -6.090 -11.531  1.00 89.19           C  
ATOM   2182  C   LEU A 277      54.969  -4.590 -11.617  1.00 89.19           C  
ATOM   2183  CB  LEU A 277      53.688  -6.512 -12.570  1.00 89.19           C  
ATOM   2184  O   LEU A 277      55.906  -4.145 -12.305  1.00 89.19           O  
ATOM   2185  CG  LEU A 277      53.594  -8.008 -12.867  1.00 89.19           C  
ATOM   2186  CD1 LEU A 277      52.438  -8.289 -13.805  1.00 89.19           C  
ATOM   2187  CD2 LEU A 277      54.906  -8.516 -13.477  1.00 89.19           C  
ATOM   2188  N   ALA A 278      54.250  -3.838 -10.875  1.00 87.12           N  
ATOM   2189  CA  ALA A 278      54.312  -2.381 -10.930  1.00 87.12           C  
ATOM   2190  C   ALA A 278      55.562  -1.868 -10.172  1.00 87.12           C  
ATOM   2191  CB  ALA A 278      53.062  -1.751 -10.375  1.00 87.12           C  
ATOM   2192  O   ALA A 278      56.125  -0.833 -10.523  1.00 87.12           O  
ATOM   2193  N   THR A 279      56.125  -2.635  -9.211  1.00 86.94           N  
ATOM   2194  CA  THR A 279      57.156  -2.146  -8.312  1.00 86.94           C  
ATOM   2195  C   THR A 279      58.500  -2.844  -8.602  1.00 86.94           C  
ATOM   2196  CB  THR A 279      56.781  -2.357  -6.840  1.00 86.94           C  
ATOM   2197  O   THR A 279      59.562  -2.389  -8.156  1.00 86.94           O  
ATOM   2198  CG2 THR A 279      55.594  -1.500  -6.453  1.00 86.94           C  
ATOM   2199  OG1 THR A 279      56.469  -3.738  -6.629  1.00 86.94           O  
ATOM   2200  N   ALA A 280      58.469  -3.887  -9.375  1.00 85.75           N  
ATOM   2201  CA  ALA A 280      59.688  -4.656  -9.633  1.00 85.75           C  
ATOM   2202  C   ALA A 280      60.656  -3.893 -10.555  1.00 85.75           C  
ATOM   2203  CB  ALA A 280      59.344  -6.012 -10.242  1.00 85.75           C  
ATOM   2204  O   ALA A 280      60.250  -3.414 -11.617  1.00 85.75           O  
ATOM   2205  N   PRO A 281      61.844  -3.725 -10.094  1.00 80.06           N  
ATOM   2206  CA  PRO A 281      62.875  -2.928 -10.797  1.00 80.06           C  
ATOM   2207  C   PRO A 281      63.156  -3.463 -12.195  1.00 80.06           C  
ATOM   2208  CB  PRO A 281      64.062  -3.037  -9.891  1.00 80.06           C  
ATOM   2209  O   PRO A 281      63.469  -2.686 -13.109  1.00 80.06           O  
ATOM   2210  CG  PRO A 281      63.719  -4.020  -8.836  1.00 80.06           C  
ATOM   2211  CD  PRO A 281      62.250  -4.344  -9.000  1.00 80.06           C  
ATOM   2212  N   ASP A 282      62.906  -4.742 -12.445  1.00 86.19           N  
ATOM   2213  CA  ASP A 282      63.312  -5.379 -13.703  1.00 86.19           C  
ATOM   2214  C   ASP A 282      62.125  -5.473 -14.656  1.00 86.19           C  
ATOM   2215  CB  ASP A 282      63.875  -6.770 -13.445  1.00 86.19           C  
ATOM   2216  O   ASP A 282      62.250  -5.961 -15.781  1.00 86.19           O  
ATOM   2217  CG  ASP A 282      65.188  -6.734 -12.617  1.00 86.19           C  
ATOM   2218  OD1 ASP A 282      65.938  -5.770 -12.742  1.00 86.19           O  
ATOM   2219  OD2 ASP A 282      65.375  -7.688 -11.836  1.00 86.19           O  
ATOM   2220  N   THR A 283      61.031  -4.953 -14.328  1.00 83.44           N  
ATOM   2221  CA  THR A 283      59.844  -5.031 -15.172  1.00 83.44           C  
ATOM   2222  C   THR A 283      59.844  -3.934 -16.234  1.00 83.44           C  
ATOM   2223  CB  THR A 283      58.562  -4.922 -14.328  1.00 83.44           C  
ATOM   2224  O   THR A 283      60.094  -2.764 -15.914  1.00 83.44           O  
ATOM   2225  CG2 THR A 283      57.312  -5.254 -15.164  1.00 83.44           C  
ATOM   2226  OG1 THR A 283      58.625  -5.828 -13.227  1.00 83.44           O  
ATOM   2227  N   PRO A 284      59.781  -4.352 -17.453  1.00 87.81           N  
ATOM   2228  CA  PRO A 284      59.719  -3.371 -18.531  1.00 87.81           C  
ATOM   2229  C   PRO A 284      58.688  -2.289 -18.281  1.00 87.81           C  
ATOM   2230  CB  PRO A 284      59.344  -4.219 -19.750  1.00 87.81           C  
ATOM   2231  O   PRO A 284      57.656  -2.549 -17.641  1.00 87.81           O  
ATOM   2232  CG  PRO A 284      59.750  -5.613 -19.391  1.00 87.81           C  
ATOM   2233  CD  PRO A 284      59.625  -5.762 -17.891  1.00 87.81           C  
ATOM   2234  N   GLU A 285      59.000  -1.127 -18.719  1.00 86.69           N  
ATOM   2235  CA  GLU A 285      58.156   0.048 -18.484  1.00 86.69           C  
ATOM   2236  C   GLU A 285      56.719  -0.192 -18.969  1.00 86.69           C  
ATOM   2237  CB  GLU A 285      58.750   1.271 -19.188  1.00 86.69           C  
ATOM   2238  O   GLU A 285      55.781   0.190 -18.297  1.00 86.69           O  
ATOM   2239  CG  GLU A 285      58.125   2.592 -18.750  1.00 86.69           C  
ATOM   2240  CD  GLU A 285      58.781   3.803 -19.406  1.00 86.69           C  
ATOM   2241  OE1 GLU A 285      58.312   4.941 -19.156  1.00 86.69           O  
ATOM   2242  OE2 GLU A 285      59.750   3.609 -20.188  1.00 86.69           O  
ATOM   2243  N   ALA A 286      56.625  -0.783 -20.094  1.00 84.19           N  
ATOM   2244  CA  ALA A 286      55.312  -1.040 -20.672  1.00 84.19           C  
ATOM   2245  C   ALA A 286      54.469  -1.933 -19.766  1.00 84.19           C  
ATOM   2246  CB  ALA A 286      55.438  -1.680 -22.062  1.00 84.19           C  
ATOM   2247  O   ALA A 286      53.250  -1.727 -19.609  1.00 84.19           O  
ATOM   2248  N   VAL A 287      55.094  -2.861 -19.188  1.00 87.25           N  
ATOM   2249  CA  VAL A 287      54.438  -3.801 -18.281  1.00 87.25           C  
ATOM   2250  C   VAL A 287      54.062  -3.100 -16.984  1.00 87.25           C  
ATOM   2251  CB  VAL A 287      55.312  -5.035 -18.000  1.00 87.25           C  
ATOM   2252  O   VAL A 287      53.000  -3.336 -16.422  1.00 87.25           O  
ATOM   2253  CG1 VAL A 287      54.656  -5.965 -17.000  1.00 87.25           C  
ATOM   2254  CG2 VAL A 287      55.625  -5.777 -19.297  1.00 87.25           C  
ATOM   2255  N   GLN A 288      54.906  -2.273 -16.594  1.00 86.25           N  
ATOM   2256  CA  GLN A 288      54.625  -1.502 -15.383  1.00 86.25           C  
ATOM   2257  C   GLN A 288      53.406  -0.603 -15.562  1.00 86.25           C  
ATOM   2258  CB  GLN A 288      55.844  -0.663 -15.000  1.00 86.25           C  
ATOM   2259  O   GLN A 288      52.594  -0.492 -14.664  1.00 86.25           O  
ATOM   2260  CG  GLN A 288      56.969  -1.468 -14.359  1.00 86.25           C  
ATOM   2261  CD  GLN A 288      58.156  -0.605 -13.945  1.00 86.25           C  
ATOM   2262  NE2 GLN A 288      59.281  -1.244 -13.625  1.00 86.25           N  
ATOM   2263  OE1 GLN A 288      58.062   0.626 -13.914  1.00 86.25           O  
ATOM   2264  N   THR A 289      53.375   0.028 -16.719  1.00 87.75           N  
ATOM   2265  CA  THR A 289      52.250   0.907 -17.047  1.00 87.75           C  
ATOM   2266  C   THR A 289      50.938   0.125 -17.078  1.00 87.75           C  
ATOM   2267  CB  THR A 289      52.469   1.611 -18.391  1.00 87.75           C  
ATOM   2268  O   THR A 289      49.906   0.583 -16.547  1.00 87.75           O  
ATOM   2269  CG2 THR A 289      51.344   2.600 -18.688  1.00 87.75           C  
ATOM   2270  OG1 THR A 289      53.688   2.320 -18.375  1.00 87.75           O  
ATOM   2271  N   HIS A 290      50.969  -1.007 -17.672  1.00 89.00           N  
ATOM   2272  CA  HIS A 290      49.812  -1.877 -17.734  1.00 89.00           C  
ATOM   2273  C   HIS A 290      49.406  -2.340 -16.344  1.00 89.00           C  
ATOM   2274  CB  HIS A 290      50.094  -3.088 -18.625  1.00 89.00           C  
ATOM   2275  O   HIS A 290      48.219  -2.350 -16.016  1.00 89.00           O  
ATOM   2276  CG  HIS A 290      48.938  -4.031 -18.734  1.00 89.00           C  
ATOM   2277  CD2 HIS A 290      48.781  -5.305 -18.297  1.00 89.00           C  
ATOM   2278  ND1 HIS A 290      47.750  -3.693 -19.359  1.00 89.00           N  
ATOM   2279  CE1 HIS A 290      46.906  -4.723 -19.312  1.00 89.00           C  
ATOM   2280  NE2 HIS A 290      47.531  -5.711 -18.672  1.00 89.00           N  
ATOM   2281  N   ALA A 291      50.375  -2.695 -15.586  1.00 90.06           N  
ATOM   2282  CA  ALA A 291      50.125  -3.143 -14.219  1.00 90.06           C  
ATOM   2283  C   ALA A 291      49.469  -2.041 -13.398  1.00 90.06           C  
ATOM   2284  CB  ALA A 291      51.438  -3.586 -13.547  1.00 90.06           C  
ATOM   2285  O   ALA A 291      48.531  -2.305 -12.648  1.00 90.06           O  
ATOM   2286  N   LYS A 292      49.906  -0.824 -13.578  1.00 89.75           N  
ATOM   2287  CA  LYS A 292      49.312   0.312 -12.875  1.00 89.75           C  
ATOM   2288  C   LYS A 292      47.844   0.535 -13.312  1.00 89.75           C  
ATOM   2289  CB  LYS A 292      50.125   1.579 -13.117  1.00 89.75           C  
ATOM   2290  O   LYS A 292      47.000   0.856 -12.492  1.00 89.75           O  
ATOM   2291  CG  LYS A 292      51.438   1.630 -12.336  1.00 89.75           C  
ATOM   2292  CD  LYS A 292      52.188   2.922 -12.602  1.00 89.75           C  
ATOM   2293  CE  LYS A 292      53.531   2.949 -11.867  1.00 89.75           C  
ATOM   2294  NZ  LYS A 292      54.312   4.172 -12.195  1.00 89.75           N  
ATOM   2295  N   LEU A 293      47.625   0.344 -14.555  1.00 91.19           N  
ATOM   2296  CA  LEU A 293      46.281   0.470 -15.086  1.00 91.19           C  
ATOM   2297  C   LEU A 293      45.375  -0.577 -14.477  1.00 91.19           C  
ATOM   2298  CB  LEU A 293      46.281   0.331 -16.609  1.00 91.19           C  
ATOM   2299  O   LEU A 293      44.250  -0.259 -14.062  1.00 91.19           O  
ATOM   2300  CG  LEU A 293      44.938   0.489 -17.312  1.00 91.19           C  
ATOM   2301  CD1 LEU A 293      44.406   1.896 -17.094  1.00 91.19           C  
ATOM   2302  CD2 LEU A 293      45.094   0.183 -18.797  1.00 91.19           C  
ATOM   2303  N   MET A 294      45.781  -1.804 -14.422  1.00 92.00           N  
ATOM   2304  CA  MET A 294      45.000  -2.887 -13.844  1.00 92.00           C  
ATOM   2305  C   MET A 294      44.719  -2.629 -12.367  1.00 92.00           C  
ATOM   2306  CB  MET A 294      45.719  -4.227 -14.016  1.00 92.00           C  
ATOM   2307  O   MET A 294      43.625  -2.902 -11.875  1.00 92.00           O  
ATOM   2308  CG  MET A 294      45.719  -4.734 -15.445  1.00 92.00           C  
ATOM   2309  SD  MET A 294      44.031  -4.949 -16.141  1.00 92.00           S  
ATOM   2310  CE  MET A 294      43.938  -3.488 -17.203  1.00 92.00           C  
ATOM   2311  N   LEU A 295      45.750  -2.148 -11.688  1.00 92.06           N  
ATOM   2312  CA  LEU A 295      45.531  -1.783 -10.289  1.00 92.06           C  
ATOM   2313  C   LEU A 295      44.500  -0.667 -10.156  1.00 92.06           C  
ATOM   2314  CB  LEU A 295      46.875  -1.348  -9.656  1.00 92.06           C  
ATOM   2315  O   LEU A 295      43.719  -0.652  -9.203  1.00 92.06           O  
ATOM   2316  CG  LEU A 295      47.875  -2.461  -9.352  1.00 92.06           C  
ATOM   2317  CD1 LEU A 295      49.219  -1.866  -8.945  1.00 92.06           C  
ATOM   2318  CD2 LEU A 295      47.344  -3.375  -8.258  1.00 92.06           C  
ATOM   2319  N   GLY A 296      44.594   0.266 -11.062  1.00 90.94           N  
ATOM   2320  CA  GLY A 296      43.594   1.306 -11.109  1.00 90.94           C  
ATOM   2321  C   GLY A 296      42.156   0.759 -11.266  1.00 90.94           C  
ATOM   2322  O   GLY A 296      41.250   1.219 -10.602  1.00 90.94           O  
ATOM   2323  N   TYR A 297      42.000  -0.216 -12.164  1.00 92.62           N  
ATOM   2324  CA  TYR A 297      40.688  -0.846 -12.328  1.00 92.62           C  
ATOM   2325  C   TYR A 297      40.250  -1.536 -11.039  1.00 92.62           C  
ATOM   2326  CB  TYR A 297      40.719  -1.856 -13.477  1.00 92.62           C  
ATOM   2327  O   TYR A 297      39.094  -1.438 -10.641  1.00 92.62           O  
ATOM   2328  CG  TYR A 297      40.500  -1.238 -14.836  1.00 92.62           C  
ATOM   2329  CD1 TYR A 297      39.281  -0.594 -15.133  1.00 92.62           C  
ATOM   2330  CD2 TYR A 297      41.469  -1.298 -15.820  1.00 92.62           C  
ATOM   2331  CE1 TYR A 297      39.062  -0.025 -16.375  1.00 92.62           C  
ATOM   2332  CE2 TYR A 297      41.250  -0.732 -17.078  1.00 92.62           C  
ATOM   2333  OH  TYR A 297      39.844   0.463 -18.578  1.00 92.62           O  
ATOM   2334  CZ  TYR A 297      40.062  -0.099 -17.344  1.00 92.62           C  
ATOM   2335  N   ALA A 298      41.156  -2.225 -10.430  1.00 90.56           N  
ATOM   2336  CA  ALA A 298      40.844  -2.898  -9.172  1.00 90.56           C  
ATOM   2337  C   ALA A 298      40.375  -1.899  -8.109  1.00 90.56           C  
ATOM   2338  CB  ALA A 298      42.031  -3.688  -8.680  1.00 90.56           C  
ATOM   2339  O   ALA A 298      39.438  -2.170  -7.352  1.00 90.56           O  
ATOM   2340  N   ALA A 299      41.062  -0.779  -8.086  1.00 89.75           N  
ATOM   2341  CA  ALA A 299      40.688   0.278  -7.152  1.00 89.75           C  
ATOM   2342  C   ALA A 299      39.281   0.809  -7.469  1.00 89.75           C  
ATOM   2343  CB  ALA A 299      41.688   1.414  -7.188  1.00 89.75           C  
ATOM   2344  O   ALA A 299      38.500   1.083  -6.559  1.00 89.75           O  
ATOM   2345  N   CYS A 300      39.031   0.995  -8.773  1.00 90.12           N  
ATOM   2346  CA  CYS A 300      37.719   1.432  -9.203  1.00 90.12           C  
ATOM   2347  C   CYS A 300      36.656   0.443  -8.766  1.00 90.12           C  
ATOM   2348  CB  CYS A 300      37.688   1.596 -10.727  1.00 90.12           C  
ATOM   2349  O   CYS A 300      35.594   0.843  -8.250  1.00 90.12           O  
ATOM   2350  SG  CYS A 300      38.625   3.008 -11.328  1.00 90.12           S  
ATOM   2351  N   TRP A 301      36.906  -0.851  -8.961  1.00 90.44           N  
ATOM   2352  CA  TRP A 301      35.938  -1.888  -8.586  1.00 90.44           C  
ATOM   2353  C   TRP A 301      35.625  -1.841  -7.094  1.00 90.44           C  
ATOM   2354  CB  TRP A 301      36.469  -3.271  -8.969  1.00 90.44           C  
ATOM   2355  O   TRP A 301      34.469  -1.980  -6.688  1.00 90.44           O  
ATOM   2356  CG  TRP A 301      36.781  -3.422 -10.430  1.00 90.44           C  
ATOM   2357  CD1 TRP A 301      36.219  -2.752 -11.469  1.00 90.44           C  
ATOM   2358  CD2 TRP A 301      37.750  -4.305 -11.008  1.00 90.44           C  
ATOM   2359  CE2 TRP A 301      37.719  -4.113 -12.406  1.00 90.44           C  
ATOM   2360  CE3 TRP A 301      38.656  -5.234 -10.484  1.00 90.44           C  
ATOM   2361  NE1 TRP A 301      36.750  -3.164 -12.664  1.00 90.44           N  
ATOM   2362  CH2 TRP A 301      39.406  -5.727 -12.742  1.00 90.44           C  
ATOM   2363  CZ2 TRP A 301      38.531  -4.824 -13.289  1.00 90.44           C  
ATOM   2364  CZ3 TRP A 301      39.469  -5.938 -11.359  1.00 90.44           C  
ATOM   2365  N   ALA A 302      36.625  -1.733  -6.305  1.00 87.06           N  
ATOM   2366  CA  ALA A 302      36.469  -1.699  -4.852  1.00 87.06           C  
ATOM   2367  C   ALA A 302      35.656  -0.492  -4.410  1.00 87.06           C  
ATOM   2368  CB  ALA A 302      37.844  -1.680  -4.184  1.00 87.06           C  
ATOM   2369  O   ALA A 302      34.750  -0.620  -3.588  1.00 87.06           O  
ATOM   2370  N   GLU A 303      36.000   0.692  -4.973  1.00 85.44           N  
ATOM   2371  CA  GLU A 303      35.281   1.926  -4.625  1.00 85.44           C  
ATOM   2372  C   GLU A 303      33.844   1.896  -5.105  1.00 85.44           C  
ATOM   2373  CB  GLU A 303      36.031   3.139  -5.211  1.00 85.44           C  
ATOM   2374  O   GLU A 303      32.938   2.289  -4.375  1.00 85.44           O  
ATOM   2375  CG  GLU A 303      37.188   3.633  -4.355  1.00 85.44           C  
ATOM   2376  CD  GLU A 303      37.781   4.938  -4.859  1.00 85.44           C  
ATOM   2377  OE1 GLU A 303      38.844   5.355  -4.340  1.00 85.44           O  
ATOM   2378  OE2 GLU A 303      37.188   5.547  -5.773  1.00 85.44           O  
ATOM   2379  N   GLU A 304      33.719   1.470  -6.344  1.00 83.00           N  
ATOM   2380  CA  GLU A 304      32.375   1.408  -6.922  1.00 83.00           C  
ATOM   2381  C   GLU A 304      31.500   0.370  -6.207  1.00 83.00           C  
ATOM   2382  CB  GLU A 304      32.438   1.093  -8.414  1.00 83.00           C  
ATOM   2383  O   GLU A 304      30.297   0.547  -6.070  1.00 83.00           O  
ATOM   2384  CG  GLU A 304      32.938   2.248  -9.266  1.00 83.00           C  
ATOM   2385  CD  GLU A 304      33.031   1.916 -10.750  1.00 83.00           C  
ATOM   2386  OE1 GLU A 304      33.250   2.838 -11.562  1.00 83.00           O  
ATOM   2387  OE2 GLU A 304      32.875   0.724 -11.094  1.00 83.00           O  
ATOM   2388  N   ALA A 305      32.094  -0.771  -5.816  1.00 80.06           N  
ATOM   2389  CA  ALA A 305      31.406  -1.806  -5.062  1.00 80.06           C  
ATOM   2390  C   ALA A 305      30.812  -1.241  -3.773  1.00 80.06           C  
ATOM   2391  CB  ALA A 305      32.344  -2.967  -4.750  1.00 80.06           C  
ATOM   2392  O   ALA A 305      29.688  -1.586  -3.395  1.00 80.06           O  
ATOM   2393  N   GLU A 306      31.609  -0.441  -3.156  1.00 73.25           N  
ATOM   2394  CA  GLU A 306      31.125   0.209  -1.944  1.00 73.25           C  
ATOM   2395  C   GLU A 306      29.938   1.114  -2.248  1.00 73.25           C  
ATOM   2396  CB  GLU A 306      32.250   1.014  -1.275  1.00 73.25           C  
ATOM   2397  O   GLU A 306      28.953   1.147  -1.488  1.00 73.25           O  
ATOM   2398  CG  GLU A 306      33.250   0.160  -0.511  1.00 73.25           C  
ATOM   2399  CD  GLU A 306      34.250   0.979   0.287  1.00 73.25           C  
ATOM   2400  OE1 GLU A 306      35.094   0.384   0.990  1.00 73.25           O  
ATOM   2401  OE2 GLU A 306      34.188   2.227   0.209  1.00 73.25           O  
ATOM   2402  N   LEU A 307      30.031   1.818  -3.348  1.00 69.50           N  
ATOM   2403  CA  LEU A 307      28.969   2.725  -3.762  1.00 69.50           C  
ATOM   2404  C   LEU A 307      27.703   1.950  -4.148  1.00 69.50           C  
ATOM   2405  CB  LEU A 307      29.422   3.594  -4.934  1.00 69.50           C  
ATOM   2406  O   LEU A 307      26.594   2.334  -3.777  1.00 69.50           O  
ATOM   2407  CG  LEU A 307      30.406   4.715  -4.602  1.00 69.50           C  
ATOM   2408  CD1 LEU A 307      31.016   5.277  -5.879  1.00 69.50           C  
ATOM   2409  CD2 LEU A 307      29.719   5.816  -3.803  1.00 69.50           C  
ATOM   2410  N   VAL A 308      28.031   0.877  -4.902  1.00 65.75           N  
ATOM   2411  CA  VAL A 308      26.922   0.034  -5.355  1.00 65.75           C  
ATOM   2412  C   VAL A 308      26.281  -0.673  -4.160  1.00 65.75           C  
ATOM   2413  CB  VAL A 308      27.406  -1.004  -6.398  1.00 65.75           C  
ATOM   2414  O   VAL A 308      25.062  -0.800  -4.090  1.00 65.75           O  
ATOM   2415  CG1 VAL A 308      26.266  -1.967  -6.754  1.00 65.75           C  
ATOM   2416  CG2 VAL A 308      27.922  -0.301  -7.648  1.00 65.75           C  
ATOM   2417  N   ALA A 309      27.156  -1.310  -3.297  1.00 62.53           N  
ATOM   2418  CA  ALA A 309      26.656  -1.939  -2.078  1.00 62.53           C  
ATOM   2419  C   ALA A 309      25.797  -0.973  -1.280  1.00 62.53           C  
ATOM   2420  CB  ALA A 309      27.812  -2.439  -1.220  1.00 62.53           C  
ATOM   2421  O   ALA A 309      24.781  -1.376  -0.690  1.00 62.53           O  
ATOM   2422  N   ALA A 310      26.328   0.286  -1.201  1.00 54.34           N  
ATOM   2423  CA  ALA A 310      25.547   1.303  -0.504  1.00 54.34           C  
ATOM   2424  C   ALA A 310      24.188   1.500  -1.170  1.00 54.34           C  
ATOM   2425  CB  ALA A 310      26.312   2.623  -0.459  1.00 54.34           C  
ATOM   2426  O   ALA A 310      23.188   1.789  -0.496  1.00 54.34           O  
ATOM   2427  N   LEU A 311      24.234   1.302  -2.479  1.00 49.47           N  
ATOM   2428  CA  LEU A 311      22.969   1.393  -3.195  1.00 49.47           C  
ATOM   2429  C   LEU A 311      22.109   0.158  -2.943  1.00 49.47           C  
ATOM   2430  CB  LEU A 311      23.219   1.561  -4.699  1.00 49.47           C  
ATOM   2431  O   LEU A 311      20.891   0.251  -2.887  1.00 49.47           O  
ATOM   2432  CG  LEU A 311      23.688   2.941  -5.156  1.00 49.47           C  
ATOM   2433  CD1 LEU A 311      24.266   2.861  -6.562  1.00 49.47           C  
ATOM   2434  CD2 LEU A 311      22.531   3.941  -5.109  1.00 49.47           C  
ATOM   2435  N   SER A 312      22.891  -1.081  -2.904  1.00 44.34           N  
ATOM   2436  CA  SER A 312      22.203  -2.361  -2.734  1.00 44.34           C  
ATOM   2437  C   SER A 312      21.797  -2.580  -1.283  1.00 44.34           C  
ATOM   2438  CB  SER A 312      23.109  -3.510  -3.195  1.00 44.34           C  
ATOM   2439  O   SER A 312      20.781  -3.221  -1.012  1.00 44.34           O  
ATOM   2440  OG  SER A 312      23.812  -3.160  -4.379  1.00 44.34           O  
ATOM   2441  N   GLY A 313      22.797  -2.121  -0.282  1.00 39.50           N  
ATOM   2442  CA  GLY A 313      22.516  -2.361   1.125  1.00 39.50           C  
ATOM   2443  C   GLY A 313      21.375  -1.515   1.662  1.00 39.50           C  
ATOM   2444  O   GLY A 313      20.625  -1.961   2.527  1.00 39.50           O  
ATOM   2445  N   GLY A 314      21.141  -0.339   0.997  1.00 36.22           N  
ATOM   2446  CA  GLY A 314      20.047   0.560   1.345  1.00 36.22           C  
ATOM   2447  C   GLY A 314      18.875   0.457   0.401  1.00 36.22           C  
ATOM   2448  O   GLY A 314      17.734   0.686   0.804  1.00 36.22           O  
ATOM   2449  N   THR A 315      19.078  -0.161  -0.834  1.00 32.84           N  
ATOM   2450  CA  THR A 315      18.125  -0.229  -1.929  1.00 32.84           C  
ATOM   2451  C   THR A 315      17.234  -1.463  -1.792  1.00 32.84           C  
ATOM   2452  CB  THR A 315      18.828  -0.254  -3.295  1.00 32.84           C  
ATOM   2453  O   THR A 315      16.062  -1.441  -2.189  1.00 32.84           O  
ATOM   2454  CG2 THR A 315      19.328   1.134  -3.680  1.00 32.84           C  
ATOM   2455  OG1 THR A 315      19.938  -1.153  -3.230  1.00 32.84           O  
ATOM   2456  N   THR A 316      17.891  -2.617  -1.191  1.00 36.12           N  
ATOM   2457  CA  THR A 316      16.969  -3.746  -1.059  1.00 36.12           C  
ATOM   2458  C   THR A 316      15.766  -3.365  -0.210  1.00 36.12           C  
ATOM   2459  CB  THR A 316      17.672  -4.965  -0.436  1.00 36.12           C  
ATOM   2460  O   THR A 316      14.641  -3.791  -0.493  1.00 36.12           O  
ATOM   2461  CG2 THR A 316      18.625  -5.629  -1.437  1.00 36.12           C  
ATOM   2462  OG1 THR A 316      18.438  -4.543   0.706  1.00 36.12           O  
ATOM   2463  N   GLY A 317      16.031  -2.363   0.839  1.00 36.34           N  
ATOM   2464  CA  GLY A 317      14.945  -1.780   1.607  1.00 36.34           C  
ATOM   2465  C   GLY A 317      14.094  -0.818   0.801  1.00 36.34           C  
ATOM   2466  O   GLY A 317      12.875  -0.758   0.982  1.00 36.34           O  
ATOM   2467  N   PHE A 318      14.812  -0.007  -0.126  1.00 36.53           N  
ATOM   2468  CA  PHE A 318      14.188   0.967  -1.009  1.00 36.53           C  
ATOM   2469  C   PHE A 318      13.211   0.283  -1.958  1.00 36.53           C  
ATOM   2470  CB  PHE A 318      15.242   1.735  -1.807  1.00 36.53           C  
ATOM   2471  O   PHE A 318      12.102   0.776  -2.176  1.00 36.53           O  
ATOM   2472  CG  PHE A 318      14.688   2.891  -2.596  1.00 36.53           C  
ATOM   2473  CD1 PHE A 318      14.398   2.752  -3.947  1.00 36.53           C  
ATOM   2474  CD2 PHE A 318      14.453   4.113  -1.983  1.00 36.53           C  
ATOM   2475  CE1 PHE A 318      13.883   3.820  -4.680  1.00 36.53           C  
ATOM   2476  CE2 PHE A 318      13.938   5.188  -2.709  1.00 36.53           C  
ATOM   2477  CZ  PHE A 318      13.656   5.039  -4.055  1.00 36.53           C  
ATOM   2478  N   PHE A 319      13.484  -1.000  -2.500  1.00 43.31           N  
ATOM   2479  CA  PHE A 319      12.719  -1.658  -3.553  1.00 43.31           C  
ATOM   2480  C   PHE A 319      11.672  -2.594  -2.959  1.00 43.31           C  
ATOM   2481  CB  PHE A 319      13.648  -2.439  -4.488  1.00 43.31           C  
ATOM   2482  O   PHE A 319      10.750  -3.027  -3.656  1.00 43.31           O  
ATOM   2483  CG  PHE A 319      14.547  -1.564  -5.316  1.00 43.31           C  
ATOM   2484  CD1 PHE A 319      14.031  -0.795  -6.352  1.00 43.31           C  
ATOM   2485  CD2 PHE A 319      15.914  -1.511  -5.062  1.00 43.31           C  
ATOM   2486  CE1 PHE A 319      14.859   0.015  -7.121  1.00 43.31           C  
ATOM   2487  CE2 PHE A 319      16.750  -0.703  -5.828  1.00 43.31           C  
ATOM   2488  CZ  PHE A 319      16.219   0.059  -6.859  1.00 43.31           C  
ATOM   2489  N   GLN A 320      11.891  -2.945  -1.630  1.00 43.16           N  
ATOM   2490  CA  GLN A 320      10.852  -3.658  -0.897  1.00 43.16           C  
ATOM   2491  C   GLN A 320       9.711  -2.721  -0.505  1.00 43.16           C  
ATOM   2492  CB  GLN A 320      11.430  -4.328   0.350  1.00 43.16           C  
ATOM   2493  O   GLN A 320       8.672  -3.168  -0.019  1.00 43.16           O  
ATOM   2494  CG  GLN A 320      12.023  -5.707   0.089  1.00 43.16           C  
ATOM   2495  CD  GLN A 320      12.477  -6.398   1.358  1.00 43.16           C  
ATOM   2496  NE2 GLN A 320      12.844  -7.672   1.242  1.00 43.16           N  
ATOM   2497  OE1 GLN A 320      12.508  -5.797   2.436  1.00 43.16           O  
ATOM   2498  N   GLN A 321       9.773  -1.336  -0.837  1.00 44.88           N  
ATOM   2499  CA  GLN A 321       9.016  -0.218  -0.289  1.00 44.88           C  
ATOM   2500  C   GLN A 321       7.555  -0.266  -0.746  1.00 44.88           C  
ATOM   2501  CB  GLN A 321       9.648   1.114  -0.694  1.00 44.88           C  
ATOM   2502  O   GLN A 321       6.648   0.074   0.016  1.00 44.88           O  
ATOM   2503  CG  GLN A 321      10.977   1.393  -0.014  1.00 44.88           C  
ATOM   2504  CD  GLN A 321      11.547   2.756  -0.366  1.00 44.88           C  
ATOM   2505  NE2 GLN A 321      12.688   3.092   0.216  1.00 44.88           N  
ATOM   2506  OE1 GLN A 321      10.953   3.502  -1.156  1.00 44.88           O  
ATOM   2507  N   GLY A 322       7.426  -0.605  -2.203  1.00 50.44           N  
ATOM   2508  CA  GLY A 322       6.027  -0.534  -2.596  1.00 50.44           C  
ATOM   2509  C   GLY A 322       5.148  -1.509  -1.840  1.00 50.44           C  
ATOM   2510  O   GLY A 322       4.031  -1.166  -1.441  1.00 50.44           O  
ATOM   2511  N   SER A 323       5.801  -2.594  -1.297  1.00 55.56           N  
ATOM   2512  CA  SER A 323       5.031  -3.605  -0.583  1.00 55.56           C  
ATOM   2513  C   SER A 323       5.094  -3.387   0.926  1.00 55.56           C  
ATOM   2514  CB  SER A 323       5.539  -5.008  -0.925  1.00 55.56           C  
ATOM   2515  O   SER A 323       4.266  -3.918   1.671  1.00 55.56           O  
ATOM   2516  OG  SER A 323       6.930  -5.113  -0.671  1.00 55.56           O  
ATOM   2517  N   GLY A 324       6.012  -2.451   1.450  1.00 66.56           N  
ATOM   2518  CA  GLY A 324       6.133  -2.223   2.881  1.00 66.56           C  
ATOM   2519  C   GLY A 324       5.559  -0.891   3.324  1.00 66.56           C  
ATOM   2520  O   GLY A 324       5.961  -0.344   4.352  1.00 66.56           O  
ATOM   2521  N   ILE A 325       4.695  -0.271   2.471  1.00 84.75           N  
ATOM   2522  CA  ILE A 325       4.066   0.991   2.846  1.00 84.75           C  
ATOM   2523  C   ILE A 325       3.314   0.822   4.164  1.00 84.75           C  
ATOM   2524  CB  ILE A 325       3.109   1.495   1.743  1.00 84.75           C  
ATOM   2525  O   ILE A 325       2.607  -0.170   4.359  1.00 84.75           O  
ATOM   2526  CG1 ILE A 325       3.891   1.820   0.466  1.00 84.75           C  
ATOM   2527  CG2 ILE A 325       2.322   2.715   2.229  1.00 84.75           C  
ATOM   2528  CD1 ILE A 325       3.010   2.137  -0.735  1.00 84.75           C  
ATOM   2529  N   ASP A 326       3.652   1.709   5.059  1.00 91.56           N  
ATOM   2530  CA  ASP A 326       2.803   1.829   6.238  1.00 91.56           C  
ATOM   2531  C   ASP A 326       1.481   2.516   5.898  1.00 91.56           C  
ATOM   2532  CB  ASP A 326       3.525   2.602   7.348  1.00 91.56           C  
ATOM   2533  O   ASP A 326       1.396   3.746   5.902  1.00 91.56           O  
ATOM   2534  CG  ASP A 326       2.814   2.523   8.688  1.00 91.56           C  
ATOM   2535  OD1 ASP A 326       1.566   2.477   8.711  1.00 91.56           O  
ATOM   2536  OD2 ASP A 326       3.510   2.510   9.727  1.00 91.56           O  
ATOM   2537  N   VAL A 327       0.442   1.729   5.652  1.00 93.25           N  
ATOM   2538  CA  VAL A 327      -0.826   2.199   5.105  1.00 93.25           C  
ATOM   2539  C   VAL A 327      -1.529   3.094   6.121  1.00 93.25           C  
ATOM   2540  CB  VAL A 327      -1.744   1.021   4.707  1.00 93.25           C  
ATOM   2541  O   VAL A 327      -2.148   4.098   5.754  1.00 93.25           O  
ATOM   2542  CG1 VAL A 327      -3.131   1.527   4.312  1.00 93.25           C  
ATOM   2543  CG2 VAL A 327      -1.119   0.221   3.566  1.00 93.25           C  
ATOM   2544  N   VAL A 328      -1.366   2.762   7.387  1.00 95.88           N  
ATOM   2545  CA  VAL A 328      -2.033   3.533   8.430  1.00 95.88           C  
ATOM   2546  C   VAL A 328      -1.413   4.926   8.523  1.00 95.88           C  
ATOM   2547  CB  VAL A 328      -1.951   2.824   9.805  1.00 95.88           C  
ATOM   2548  O   VAL A 328      -2.117   5.934   8.414  1.00 95.88           O  
ATOM   2549  CG1 VAL A 328      -2.518   3.717  10.906  1.00 95.88           C  
ATOM   2550  CG2 VAL A 328      -2.691   1.489   9.758  1.00 95.88           C  
ATOM   2551  N   PHE A 329      -0.112   4.941   8.695  1.00 96.56           N  
ATOM   2552  CA  PHE A 329       0.560   6.230   8.789  1.00 96.56           C  
ATOM   2553  C   PHE A 329       0.324   7.059   7.531  1.00 96.56           C  
ATOM   2554  CB  PHE A 329       2.062   6.039   9.016  1.00 96.56           C  
ATOM   2555  O   PHE A 329      -0.027   8.242   7.617  1.00 96.56           O  
ATOM   2556  CG  PHE A 329       2.861   7.312   8.898  1.00 96.56           C  
ATOM   2557  CD1 PHE A 329       3.596   7.586   7.754  1.00 96.56           C  
ATOM   2558  CD2 PHE A 329       2.875   8.234   9.938  1.00 96.56           C  
ATOM   2559  CE1 PHE A 329       4.336   8.758   7.645  1.00 96.56           C  
ATOM   2560  CE2 PHE A 329       3.613   9.406   9.836  1.00 96.56           C  
ATOM   2561  CZ  PHE A 329       4.344   9.672   8.688  1.00 96.56           C  
ATOM   2562  N   SER A 330       0.548   6.477   6.387  1.00 95.62           N  
ATOM   2563  CA  SER A 330       0.402   7.199   5.125  1.00 95.62           C  
ATOM   2564  C   SER A 330      -1.006   7.766   4.973  1.00 95.62           C  
ATOM   2565  CB  SER A 330       0.722   6.281   3.943  1.00 95.62           C  
ATOM   2566  O   SER A 330      -1.179   8.898   4.520  1.00 95.62           O  
ATOM   2567  OG  SER A 330       2.092   5.918   3.947  1.00 95.62           O  
ATOM   2568  N   SER A 331      -1.988   7.020   5.348  1.00 96.19           N  
ATOM   2569  CA  SER A 331      -3.373   7.465   5.250  1.00 96.19           C  
ATOM   2570  C   SER A 331      -3.621   8.688   6.137  1.00 96.19           C  
ATOM   2571  CB  SER A 331      -4.332   6.340   5.641  1.00 96.19           C  
ATOM   2572  O   SER A 331      -4.223   9.664   5.691  1.00 96.19           O  
ATOM   2573  OG  SER A 331      -4.262   5.273   4.711  1.00 96.19           O  
ATOM   2574  N   TYR A 332      -3.143   8.641   7.363  1.00 97.19           N  
ATOM   2575  CA  TYR A 332      -3.299   9.789   8.250  1.00 97.19           C  
ATOM   2576  C   TYR A 332      -2.475  10.977   7.754  1.00 97.19           C  
ATOM   2577  CB  TYR A 332      -2.891   9.430   9.680  1.00 97.19           C  
ATOM   2578  O   TYR A 332      -2.879  12.133   7.906  1.00 97.19           O  
ATOM   2579  CG  TYR A 332      -3.994   8.789  10.484  1.00 97.19           C  
ATOM   2580  CD1 TYR A 332      -5.070   9.539  10.945  1.00 97.19           C  
ATOM   2581  CD2 TYR A 332      -3.965   7.430  10.781  1.00 97.19           C  
ATOM   2582  CE1 TYR A 332      -6.090   8.953  11.688  1.00 97.19           C  
ATOM   2583  CE2 TYR A 332      -4.980   6.836  11.523  1.00 97.19           C  
ATOM   2584  OH  TYR A 332      -7.043   7.020  12.703  1.00 97.19           O  
ATOM   2585  CZ  TYR A 332      -6.035   7.605  11.969  1.00 97.19           C  
ATOM   2586  N   PHE A 333      -1.316  10.641   7.238  1.00 97.06           N  
ATOM   2587  CA  PHE A 333      -0.493  11.688   6.641  1.00 97.06           C  
ATOM   2588  C   PHE A 333      -1.261  12.422   5.551  1.00 97.06           C  
ATOM   2589  CB  PHE A 333       0.796  11.094   6.066  1.00 97.06           C  
ATOM   2590  O   PHE A 333      -1.277  13.656   5.520  1.00 97.06           O  
ATOM   2591  CG  PHE A 333       1.723  12.117   5.469  1.00 97.06           C  
ATOM   2592  CD1 PHE A 333       1.546  12.555   4.160  1.00 97.06           C  
ATOM   2593  CD2 PHE A 333       2.770  12.641   6.211  1.00 97.06           C  
ATOM   2594  CE1 PHE A 333       2.402  13.500   3.604  1.00 97.06           C  
ATOM   2595  CE2 PHE A 333       3.629  13.586   5.664  1.00 97.06           C  
ATOM   2596  CZ  PHE A 333       3.443  14.016   4.355  1.00 97.06           C  
ATOM   2597  N   TRP A 334      -1.936  11.719   4.699  1.00 96.12           N  
ATOM   2598  CA  TRP A 334      -2.689  12.312   3.600  1.00 96.12           C  
ATOM   2599  C   TRP A 334      -3.873  13.117   4.121  1.00 96.12           C  
ATOM   2600  CB  TRP A 334      -3.182  11.219   2.641  1.00 96.12           C  
ATOM   2601  O   TRP A 334      -4.180  14.188   3.598  1.00 96.12           O  
ATOM   2602  CG  TRP A 334      -2.080  10.461   1.964  1.00 96.12           C  
ATOM   2603  CD1 TRP A 334      -0.862  10.945   1.576  1.00 96.12           C  
ATOM   2604  CD2 TRP A 334      -2.100   9.078   1.591  1.00 96.12           C  
ATOM   2605  CE2 TRP A 334      -0.857   8.797   0.981  1.00 96.12           C  
ATOM   2606  CE3 TRP A 334      -3.045   8.055   1.714  1.00 96.12           C  
ATOM   2607  NE1 TRP A 334      -0.122   9.953   0.985  1.00 96.12           N  
ATOM   2608  CH2 TRP A 334      -1.481   6.539   0.628  1.00 96.12           C  
ATOM   2609  CZ2 TRP A 334      -0.538   7.523   0.496  1.00 96.12           C  
ATOM   2610  CZ3 TRP A 334      -2.727   6.793   1.230  1.00 96.12           C  
ATOM   2611  N   LEU A 335      -4.570  12.570   5.137  1.00 95.56           N  
ATOM   2612  CA  LEU A 335      -5.664  13.320   5.742  1.00 95.56           C  
ATOM   2613  C   LEU A 335      -5.172  14.672   6.258  1.00 95.56           C  
ATOM   2614  CB  LEU A 335      -6.293  12.523   6.887  1.00 95.56           C  
ATOM   2615  O   LEU A 335      -5.820  15.695   6.043  1.00 95.56           O  
ATOM   2616  CG  LEU A 335      -7.043  11.250   6.492  1.00 95.56           C  
ATOM   2617  CD1 LEU A 335      -7.656  10.594   7.723  1.00 95.56           C  
ATOM   2618  CD2 LEU A 335      -8.117  11.562   5.453  1.00 95.56           C  
ATOM   2619  N   TYR A 336      -4.078  14.586   6.949  1.00 96.31           N  
ATOM   2620  CA  TYR A 336      -3.506  15.805   7.516  1.00 96.31           C  
ATOM   2621  C   TYR A 336      -3.117  16.781   6.418  1.00 96.31           C  
ATOM   2622  CB  TYR A 336      -2.281  15.477   8.375  1.00 96.31           C  
ATOM   2623  O   TYR A 336      -3.434  17.984   6.504  1.00 96.31           O  
ATOM   2624  CG  TYR A 336      -1.768  16.641   9.180  1.00 96.31           C  
ATOM   2625  CD1 TYR A 336      -0.733  17.438   8.695  1.00 96.31           C  
ATOM   2626  CD2 TYR A 336      -2.312  16.953  10.422  1.00 96.31           C  
ATOM   2627  CE1 TYR A 336      -0.255  18.516   9.430  1.00 96.31           C  
ATOM   2628  CE2 TYR A 336      -1.842  18.031  11.164  1.00 96.31           C  
ATOM   2629  OH  TYR A 336      -0.345  19.875  11.391  1.00 96.31           O  
ATOM   2630  CZ  TYR A 336      -0.815  18.812  10.664  1.00 96.31           C  
ATOM   2631  N   LYS A 337      -2.445  16.375   5.348  1.00 95.00           N  
ATOM   2632  CA  LYS A 337      -2.021  17.219   4.234  1.00 95.00           C  
ATOM   2633  C   LYS A 337      -3.223  17.797   3.498  1.00 95.00           C  
ATOM   2634  CB  LYS A 337      -1.146  16.422   3.262  1.00 95.00           C  
ATOM   2635  O   LYS A 337      -3.166  18.922   3.010  1.00 95.00           O  
ATOM   2636  CG  LYS A 337      -0.540  17.266   2.148  1.00 95.00           C  
ATOM   2637  CD  LYS A 337       0.542  16.500   1.396  1.00 95.00           C  
ATOM   2638  CE  LYS A 337       1.172  17.344   0.303  1.00 95.00           C  
ATOM   2639  NZ  LYS A 337       1.736  18.625   0.847  1.00 95.00           N  
ATOM   2640  N   LEU A 338      -4.324  17.016   3.428  1.00 93.69           N  
ATOM   2641  CA  LEU A 338      -5.555  17.484   2.791  1.00 93.69           C  
ATOM   2642  C   LEU A 338      -6.273  18.500   3.670  1.00 93.69           C  
ATOM   2643  CB  LEU A 338      -6.480  16.312   2.492  1.00 93.69           C  
ATOM   2644  O   LEU A 338      -7.348  18.984   3.314  1.00 93.69           O  
ATOM   2645  CG  LEU A 338      -6.094  15.422   1.306  1.00 93.69           C  
ATOM   2646  CD1 LEU A 338      -6.965  14.172   1.272  1.00 93.69           C  
ATOM   2647  CD2 LEU A 338      -6.215  16.203  -0.001  1.00 93.69           C  
ATOM   2648  N   ASN A 339      -5.719  18.766   4.785  1.00 92.25           N  
ATOM   2649  CA  ASN A 339      -6.297  19.656   5.777  1.00 92.25           C  
ATOM   2650  C   ASN A 339      -7.617  19.109   6.324  1.00 92.25           C  
ATOM   2651  CB  ASN A 339      -6.504  21.062   5.188  1.00 92.25           C  
ATOM   2652  O   ASN A 339      -8.547  19.875   6.582  1.00 92.25           O  
ATOM   2653  CG  ASN A 339      -6.645  22.125   6.250  1.00 92.25           C  
ATOM   2654  ND2 ASN A 339      -7.445  23.141   5.965  1.00 92.25           N  
ATOM   2655  OD1 ASN A 339      -6.035  22.047   7.320  1.00 92.25           O  
ATOM   2656  N   CYS A 340      -7.766  17.859   6.297  1.00 92.75           N  
ATOM   2657  CA  CYS A 340      -8.883  17.172   6.945  1.00 92.75           C  
ATOM   2658  C   CYS A 340      -8.594  16.953   8.422  1.00 92.75           C  
ATOM   2659  CB  CYS A 340      -9.164  15.836   6.262  1.00 92.75           C  
ATOM   2660  O   CYS A 340      -8.258  15.836   8.836  1.00 92.75           O  
ATOM   2661  SG  CYS A 340     -10.695  15.047   6.816  1.00 92.75           S  
ATOM   2662  N   ARG A 341      -8.766  18.000   9.250  1.00 90.50           N  
ATOM   2663  CA  ARG A 341      -8.289  17.984  10.633  1.00 90.50           C  
ATOM   2664  C   ARG A 341      -9.445  17.812  11.609  1.00 90.50           C  
ATOM   2665  CB  ARG A 341      -7.520  19.266  10.953  1.00 90.50           C  
ATOM   2666  O   ARG A 341      -9.227  17.531  12.789  1.00 90.50           O  
ATOM   2667  CG  ARG A 341      -6.262  19.469  10.117  1.00 90.50           C  
ATOM   2668  CD  ARG A 341      -5.441  20.656  10.602  1.00 90.50           C  
ATOM   2669  NE  ARG A 341      -4.254  20.844   9.781  1.00 90.50           N  
ATOM   2670  NH1 ARG A 341      -3.309  22.438  11.180  1.00 90.50           N  
ATOM   2671  NH2 ARG A 341      -2.227  21.797   9.258  1.00 90.50           N  
ATOM   2672  CZ  ARG A 341      -3.266  21.688  10.078  1.00 90.50           C  
ATOM   2673  N   SER A 342     -10.664  17.969  11.117  1.00 92.31           N  
ATOM   2674  CA  SER A 342     -11.828  17.734  11.961  1.00 92.31           C  
ATOM   2675  C   SER A 342     -12.523  16.422  11.602  1.00 92.31           C  
ATOM   2676  CB  SER A 342     -12.820  18.891  11.828  1.00 92.31           C  
ATOM   2677  O   SER A 342     -12.430  15.961  10.469  1.00 92.31           O  
ATOM   2678  OG  SER A 342     -13.453  18.875  10.562  1.00 92.31           O  
ATOM   2679  N   TYR A 343     -13.234  15.891  12.570  1.00 93.06           N  
ATOM   2680  CA  TYR A 343     -13.914  14.617  12.352  1.00 93.06           C  
ATOM   2681  C   TYR A 343     -15.070  14.781  11.367  1.00 93.06           C  
ATOM   2682  CB  TYR A 343     -14.438  14.047  13.672  1.00 93.06           C  
ATOM   2683  O   TYR A 343     -15.375  13.867  10.602  1.00 93.06           O  
ATOM   2684  CG  TYR A 343     -14.742  12.570  13.625  1.00 93.06           C  
ATOM   2685  CD1 TYR A 343     -16.047  12.109  13.703  1.00 93.06           C  
ATOM   2686  CD2 TYR A 343     -13.719  11.641  13.492  1.00 93.06           C  
ATOM   2687  CE1 TYR A 343     -16.344  10.750  13.656  1.00 93.06           C  
ATOM   2688  CE2 TYR A 343     -13.992  10.273  13.453  1.00 93.06           C  
ATOM   2689  OH  TYR A 343     -15.586   8.492  13.484  1.00 93.06           O  
ATOM   2690  CZ  TYR A 343     -15.305   9.844  13.531  1.00 93.06           C  
ATOM   2691  N   ALA A 344     -15.664  15.945  11.281  1.00 90.81           N  
ATOM   2692  CA  ALA A 344     -16.719  16.250  10.320  1.00 90.81           C  
ATOM   2693  C   ALA A 344     -16.188  16.203   8.891  1.00 90.81           C  
ATOM   2694  CB  ALA A 344     -17.344  17.609  10.625  1.00 90.81           C  
ATOM   2695  O   ALA A 344     -16.828  15.641   8.000  1.00 90.81           O  
ATOM   2696  N   ALA A 345     -15.062  16.859   8.664  1.00 90.81           N  
ATOM   2697  CA  ALA A 345     -14.422  16.812   7.352  1.00 90.81           C  
ATOM   2698  C   ALA A 345     -14.055  15.391   6.965  1.00 90.81           C  
ATOM   2699  CB  ALA A 345     -13.180  17.703   7.340  1.00 90.81           C  
ATOM   2700  O   ALA A 345     -14.211  14.992   5.805  1.00 90.81           O  
ATOM   2701  N   PHE A 346     -13.633  14.672   7.969  1.00 94.12           N  
ATOM   2702  CA  PHE A 346     -13.266  13.273   7.758  1.00 94.12           C  
ATOM   2703  C   PHE A 346     -14.477  12.453   7.328  1.00 94.12           C  
ATOM   2704  CB  PHE A 346     -12.656  12.680   9.031  1.00 94.12           C  
ATOM   2705  O   PHE A 346     -14.375  11.602   6.445  1.00 94.12           O  
ATOM   2706  CG  PHE A 346     -12.383  11.203   8.938  1.00 94.12           C  
ATOM   2707  CD1 PHE A 346     -13.023  10.312   9.797  1.00 94.12           C  
ATOM   2708  CD2 PHE A 346     -11.492  10.703   8.000  1.00 94.12           C  
ATOM   2709  CE1 PHE A 346     -12.773   8.945   9.719  1.00 94.12           C  
ATOM   2710  CE2 PHE A 346     -11.242   9.336   7.910  1.00 94.12           C  
ATOM   2711  CZ  PHE A 346     -11.883   8.461   8.773  1.00 94.12           C  
ATOM   2712  N   THR A 347     -15.602  12.711   7.941  1.00 92.38           N  
ATOM   2713  CA  THR A 347     -16.828  12.000   7.609  1.00 92.38           C  
ATOM   2714  C   THR A 347     -17.188  12.203   6.141  1.00 92.38           C  
ATOM   2715  CB  THR A 347     -18.000  12.469   8.500  1.00 92.38           C  
ATOM   2716  O   THR A 347     -17.609  11.266   5.465  1.00 92.38           O  
ATOM   2717  CG2 THR A 347     -19.281  11.734   8.148  1.00 92.38           C  
ATOM   2718  OG1 THR A 347     -17.672  12.219   9.867  1.00 92.38           O  
ATOM   2719  N   GLU A 348     -17.016  13.414   5.645  1.00 90.56           N  
ATOM   2720  CA  GLU A 348     -17.266  13.711   4.234  1.00 90.56           C  
ATOM   2721  C   GLU A 348     -16.312  12.922   3.330  1.00 90.56           C  
ATOM   2722  CB  GLU A 348     -17.109  15.211   3.971  1.00 90.56           C  
ATOM   2723  O   GLU A 348     -16.750  12.352   2.326  1.00 90.56           O  
ATOM   2724  CG  GLU A 348     -17.500  15.625   2.561  1.00 90.56           C  
ATOM   2725  CD  GLU A 348     -17.375  17.125   2.320  1.00 90.56           C  
ATOM   2726  OE1 GLU A 348     -17.547  17.562   1.162  1.00 90.56           O  
ATOM   2727  OE2 GLU A 348     -17.125  17.859   3.301  1.00 90.56           O  
ATOM   2728  N   LEU A 349     -15.062  12.891   3.682  1.00 92.00           N  
ATOM   2729  CA  LEU A 349     -14.070  12.141   2.914  1.00 92.00           C  
ATOM   2730  C   LEU A 349     -14.398  10.648   2.928  1.00 92.00           C  
ATOM   2731  CB  LEU A 349     -12.664  12.367   3.475  1.00 92.00           C  
ATOM   2732  O   LEU A 349     -14.305   9.977   1.896  1.00 92.00           O  
ATOM   2733  CG  LEU A 349     -11.531  11.594   2.797  1.00 92.00           C  
ATOM   2734  CD1 LEU A 349     -11.383  12.039   1.346  1.00 92.00           C  
ATOM   2735  CD2 LEU A 349     -10.227  11.789   3.559  1.00 92.00           C  
ATOM   2736  N   ASN A 350     -14.727  10.141   4.098  1.00 93.62           N  
ATOM   2737  CA  ASN A 350     -15.109   8.742   4.223  1.00 93.62           C  
ATOM   2738  C   ASN A 350     -16.219   8.375   3.244  1.00 93.62           C  
ATOM   2739  CB  ASN A 350     -15.539   8.430   5.656  1.00 93.62           C  
ATOM   2740  O   ASN A 350     -16.156   7.332   2.590  1.00 93.62           O  
ATOM   2741  CG  ASN A 350     -16.062   7.016   5.816  1.00 93.62           C  
ATOM   2742  ND2 ASN A 350     -15.148   6.055   5.906  1.00 93.62           N  
ATOM   2743  OD1 ASN A 350     -17.266   6.789   5.855  1.00 93.62           O  
ATOM   2744  N   GLY A 351     -17.266   9.195   3.186  1.00 90.38           N  
ATOM   2745  CA  GLY A 351     -18.328   8.969   2.227  1.00 90.38           C  
ATOM   2746  C   GLY A 351     -17.844   8.875   0.795  1.00 90.38           C  
ATOM   2747  O   GLY A 351     -18.281   8.008   0.038  1.00 90.38           O  
ATOM   2748  N   LEU A 352     -16.922   9.742   0.453  1.00 89.62           N  
ATOM   2749  CA  LEU A 352     -16.328   9.742  -0.878  1.00 89.62           C  
ATOM   2750  C   LEU A 352     -15.555   8.453  -1.129  1.00 89.62           C  
ATOM   2751  CB  LEU A 352     -15.383  10.945  -1.048  1.00 89.62           C  
ATOM   2752  O   LEU A 352     -15.695   7.840  -2.191  1.00 89.62           O  
ATOM   2753  CG  LEU A 352     -14.719  11.094  -2.416  1.00 89.62           C  
ATOM   2754  CD1 LEU A 352     -15.758  11.430  -3.479  1.00 89.62           C  
ATOM   2755  CD2 LEU A 352     -13.633  12.172  -2.367  1.00 89.62           C  
ATOM   2756  N   LEU A 353     -14.773   7.992  -0.164  1.00 90.69           N  
ATOM   2757  CA  LEU A 353     -13.961   6.789  -0.289  1.00 90.69           C  
ATOM   2758  C   LEU A 353     -14.836   5.547  -0.419  1.00 90.69           C  
ATOM   2759  CB  LEU A 353     -13.023   6.645   0.918  1.00 90.69           C  
ATOM   2760  O   LEU A 353     -14.531   4.652  -1.210  1.00 90.69           O  
ATOM   2761  CG  LEU A 353     -11.961   7.734   1.088  1.00 90.69           C  
ATOM   2762  CD1 LEU A 353     -11.180   7.508   2.375  1.00 90.69           C  
ATOM   2763  CD2 LEU A 353     -11.031   7.762  -0.118  1.00 90.69           C  
ATOM   2764  N   VAL A 354     -15.891   5.539   0.366  1.00 89.94           N  
ATOM   2765  CA  VAL A 354     -16.828   4.426   0.292  1.00 89.94           C  
ATOM   2766  C   VAL A 354     -17.453   4.359  -1.102  1.00 89.94           C  
ATOM   2767  CB  VAL A 354     -17.938   4.539   1.364  1.00 89.94           C  
ATOM   2768  O   VAL A 354     -17.562   3.283  -1.688  1.00 89.94           O  
ATOM   2769  CG1 VAL A 354     -19.047   3.520   1.109  1.00 89.94           C  
ATOM   2770  CG2 VAL A 354     -17.344   4.355   2.762  1.00 89.94           C  
ATOM   2771  N   GLY A 355     -17.781   5.457  -1.674  1.00 86.94           N  
ATOM   2772  CA  GLY A 355     -18.359   5.527  -3.010  1.00 86.94           C  
ATOM   2773  C   GLY A 355     -17.406   5.023  -4.086  1.00 86.94           C  
ATOM   2774  O   GLY A 355     -17.828   4.270  -4.973  1.00 86.94           O  
ATOM   2775  N   ILE A 356     -16.188   5.473  -3.963  1.00 84.25           N  
ATOM   2776  CA  ILE A 356     -15.164   5.066  -4.926  1.00 84.25           C  
ATOM   2777  C   ILE A 356     -14.977   3.555  -4.875  1.00 84.25           C  
ATOM   2778  CB  ILE A 356     -13.828   5.785  -4.656  1.00 84.25           C  
ATOM   2779  O   ILE A 356     -14.867   2.900  -5.914  1.00 84.25           O  
ATOM   2780  CG1 ILE A 356     -13.945   7.281  -4.969  1.00 84.25           C  
ATOM   2781  CG2 ILE A 356     -12.695   5.145  -5.473  1.00 84.25           C  
ATOM   2782  CD1 ILE A 356     -12.773   8.117  -4.469  1.00 84.25           C  
ATOM   2783  N   SER A 357     -15.062   3.025  -3.721  1.00 84.94           N  
ATOM   2784  CA  SER A 357     -14.758   1.616  -3.506  1.00 84.94           C  
ATOM   2785  C   SER A 357     -15.930   0.728  -3.902  1.00 84.94           C  
ATOM   2786  CB  SER A 357     -14.391   1.364  -2.043  1.00 84.94           C  
ATOM   2787  O   SER A 357     -15.758  -0.461  -4.176  1.00 84.94           O  
ATOM   2788  OG  SER A 357     -15.531   1.471  -1.210  1.00 84.94           O  
ATOM   2789  N   GLN A 358     -17.094   1.213  -3.953  1.00 83.31           N  
ATOM   2790  CA  GLN A 358     -18.281   0.458  -4.297  1.00 83.31           C  
ATOM   2791  C   GLN A 358     -18.375   0.213  -5.801  1.00 83.31           C  
ATOM   2792  CB  GLN A 358     -19.547   1.192  -3.811  1.00 83.31           C  
ATOM   2793  O   GLN A 358     -19.000  -0.753  -6.242  1.00 83.31           O  
ATOM   2794  CG  GLN A 358     -19.734   1.132  -2.303  1.00 83.31           C  
ATOM   2795  CD  GLN A 358     -20.188  -0.236  -1.824  1.00 83.31           C  
ATOM   2796  NE2 GLN A 358     -19.750  -0.625  -0.634  1.00 83.31           N  
ATOM   2797  OE1 GLN A 358     -20.938  -0.938  -2.520  1.00 83.31           O  
ATOM   2798  N   HIS A 359     -17.672   1.064  -6.531  1.00 78.50           N  
ATOM   2799  CA  HIS A 359     -17.719   0.951  -7.984  1.00 78.50           C  
ATOM   2800  C   HIS A 359     -16.328   1.141  -8.594  1.00 78.50           C  
ATOM   2801  CB  HIS A 359     -18.688   1.971  -8.570  1.00 78.50           C  
ATOM   2802  O   HIS A 359     -16.016   2.209  -9.125  1.00 78.50           O  
ATOM   2803  CG  HIS A 359     -20.078   1.844  -8.039  1.00 78.50           C  
ATOM   2804  CD2 HIS A 359     -20.781   2.619  -7.172  1.00 78.50           C  
ATOM   2805  ND1 HIS A 359     -20.922   0.812  -8.391  1.00 78.50           N  
ATOM   2806  CE1 HIS A 359     -22.078   0.959  -7.766  1.00 78.50           C  
ATOM   2807  NE2 HIS A 359     -22.016   2.049  -7.020  1.00 78.50           N  
ATOM   2808  N   PRO A 360     -15.492   0.104  -8.469  1.00 71.25           N  
ATOM   2809  CA  PRO A 360     -14.156   0.313  -9.031  1.00 71.25           C  
ATOM   2810  C   PRO A 360     -14.180   0.512 -10.547  1.00 71.25           C  
ATOM   2811  CB  PRO A 360     -13.414  -0.973  -8.664  1.00 71.25           C  
ATOM   2812  O   PRO A 360     -14.789  -0.286 -11.266  1.00 71.25           O  
ATOM   2813  CG  PRO A 360     -14.484  -1.994  -8.469  1.00 71.25           C  
ATOM   2814  CD  PRO A 360     -15.750  -1.287  -8.078  1.00 71.25           C  
ATOM   2815  N   GLN A 361     -13.758   1.688 -11.039  1.00 70.25           N  
ATOM   2816  CA  GLN A 361     -13.898   2.062 -12.445  1.00 70.25           C  
ATOM   2817  C   GLN A 361     -12.531   2.281 -13.094  1.00 70.25           C  
ATOM   2818  CB  GLN A 361     -14.750   3.322 -12.586  1.00 70.25           C  
ATOM   2819  O   GLN A 361     -12.445   2.680 -14.258  1.00 70.25           O  
ATOM   2820  CG  GLN A 361     -16.156   3.174 -12.031  1.00 70.25           C  
ATOM   2821  CD  GLN A 361     -17.062   2.373 -12.945  1.00 70.25           C  
ATOM   2822  NE2 GLN A 361     -18.016   1.654 -12.359  1.00 70.25           N  
ATOM   2823  OE1 GLN A 361     -16.922   2.404 -14.172  1.00 70.25           O  
ATOM   2824  N   GLY A 362     -11.461   1.925 -12.430  1.00 66.69           N  
ATOM   2825  CA  GLY A 362     -10.125   2.195 -12.930  1.00 66.69           C  
ATOM   2826  C   GLY A 362      -9.586   3.547 -12.500  1.00 66.69           C  
ATOM   2827  O   GLY A 362     -10.352   4.410 -12.055  1.00 66.69           O  
ATOM   2828  N   LYS A 363      -8.258   3.738 -12.625  1.00 72.19           N  
ATOM   2829  CA  LYS A 363      -7.547   4.906 -12.109  1.00 72.19           C  
ATOM   2830  C   LYS A 363      -7.949   6.168 -12.867  1.00 72.19           C  
ATOM   2831  CB  LYS A 363      -6.035   4.695 -12.211  1.00 72.19           C  
ATOM   2832  O   LYS A 363      -8.250   7.195 -12.250  1.00 72.19           O  
ATOM   2833  CG  LYS A 363      -5.508   3.568 -11.336  1.00 72.19           C  
ATOM   2834  CD  LYS A 363      -4.012   3.355 -11.531  1.00 72.19           C  
ATOM   2835  CE  LYS A 363      -3.514   2.137 -10.773  1.00 72.19           C  
ATOM   2836  NZ  LYS A 363      -2.061   1.889 -11.008  1.00 72.19           N  
ATOM   2837  N   ALA A 364      -8.016   6.090 -14.156  1.00 72.75           N  
ATOM   2838  CA  ALA A 364      -8.305   7.242 -15.008  1.00 72.75           C  
ATOM   2839  C   ALA A 364      -9.750   7.707 -14.828  1.00 72.75           C  
ATOM   2840  CB  ALA A 364      -8.039   6.906 -16.469  1.00 72.75           C  
ATOM   2841  O   ALA A 364     -10.008   8.898 -14.688  1.00 72.75           O  
ATOM   2842  N   LYS A 365     -10.609   6.773 -14.789  1.00 77.31           N  
ATOM   2843  CA  LYS A 365     -12.023   7.098 -14.641  1.00 77.31           C  
ATOM   2844  C   LYS A 365     -12.312   7.645 -13.250  1.00 77.31           C  
ATOM   2845  CB  LYS A 365     -12.891   5.871 -14.914  1.00 77.31           C  
ATOM   2846  O   LYS A 365     -13.109   8.570 -13.094  1.00 77.31           O  
ATOM   2847  CG  LYS A 365     -14.367   6.180 -15.078  1.00 77.31           C  
ATOM   2848  CD  LYS A 365     -15.141   4.973 -15.586  1.00 77.31           C  
ATOM   2849  CE  LYS A 365     -16.625   5.285 -15.758  1.00 77.31           C  
ATOM   2850  NZ  LYS A 365     -17.391   4.105 -16.266  1.00 77.31           N  
ATOM   2851  N   THR A 366     -11.703   7.051 -12.250  1.00 78.25           N  
ATOM   2852  CA  THR A 366     -11.875   7.527 -10.883  1.00 78.25           C  
ATOM   2853  C   THR A 366     -11.445   8.984 -10.750  1.00 78.25           C  
ATOM   2854  CB  THR A 366     -11.086   6.664  -9.883  1.00 78.25           C  
ATOM   2855  O   THR A 366     -12.133   9.789 -10.125  1.00 78.25           O  
ATOM   2856  CG2 THR A 366     -11.258   7.176  -8.453  1.00 78.25           C  
ATOM   2857  OG1 THR A 366     -11.547   5.312  -9.953  1.00 78.25           O  
ATOM   2858  N   GLN A 367     -10.375   9.359 -11.336  1.00 80.56           N  
ATOM   2859  CA  GLN A 367      -9.898  10.734 -11.320  1.00 80.56           C  
ATOM   2860  C   GLN A 367     -10.875  11.664 -12.031  1.00 80.56           C  
ATOM   2861  CB  GLN A 367      -8.516  10.828 -11.961  1.00 80.56           C  
ATOM   2862  O   GLN A 367     -11.133  12.781 -11.562  1.00 80.56           O  
ATOM   2863  CG  GLN A 367      -7.391  10.273 -11.094  1.00 80.56           C  
ATOM   2864  CD  GLN A 367      -6.027  10.414 -11.742  1.00 80.56           C  
ATOM   2865  NE2 GLN A 367      -4.988   9.969 -11.039  1.00 80.56           N  
ATOM   2866  OE1 GLN A 367      -5.902  10.930 -12.859  1.00 80.56           O  
ATOM   2867  N   LYS A 368     -11.414  11.211 -13.148  1.00 81.50           N  
ATOM   2868  CA  LYS A 368     -12.391  11.992 -13.906  1.00 81.50           C  
ATOM   2869  C   LYS A 368     -13.656  12.227 -13.086  1.00 81.50           C  
ATOM   2870  CB  LYS A 368     -12.734  11.289 -15.219  1.00 81.50           C  
ATOM   2871  O   LYS A 368     -14.203  13.336 -13.086  1.00 81.50           O  
ATOM   2872  CG  LYS A 368     -11.656  11.398 -16.281  1.00 81.50           C  
ATOM   2873  CD  LYS A 368     -12.094  10.758 -17.594  1.00 81.50           C  
ATOM   2874  CE  LYS A 368     -10.992  10.805 -18.641  1.00 81.50           C  
ATOM   2875  NZ  LYS A 368     -11.383  10.086 -19.891  1.00 81.50           N  
ATOM   2876  N   ILE A 369     -14.055  11.195 -12.422  1.00 82.25           N  
ATOM   2877  CA  ILE A 369     -15.266  11.297 -11.609  1.00 82.25           C  
ATOM   2878  C   ILE A 369     -15.039  12.281 -10.461  1.00 82.25           C  
ATOM   2879  CB  ILE A 369     -15.695   9.922 -11.062  1.00 82.25           C  
ATOM   2880  O   ILE A 369     -15.891  13.125 -10.180  1.00 82.25           O  
ATOM   2881  CG1 ILE A 369     -16.188   9.023 -12.203  1.00 82.25           C  
ATOM   2882  CG2 ILE A 369     -16.766  10.078  -9.977  1.00 82.25           C  
ATOM   2883  CD1 ILE A 369     -16.469   7.586 -11.781  1.00 82.25           C  
ATOM   2884  N   LEU A 370     -13.891  12.078  -9.852  1.00 84.19           N  
ATOM   2885  CA  LEU A 370     -13.562  12.961  -8.727  1.00 84.19           C  
ATOM   2886  C   LEU A 370     -13.484  14.414  -9.180  1.00 84.19           C  
ATOM   2887  CB  LEU A 370     -12.234  12.539  -8.094  1.00 84.19           C  
ATOM   2888  O   LEU A 370     -13.961  15.312  -8.477  1.00 84.19           O  
ATOM   2889  CG  LEU A 370     -12.250  11.242  -7.285  1.00 84.19           C  
ATOM   2890  CD1 LEU A 370     -10.828  10.859  -6.871  1.00 84.19           C  
ATOM   2891  CD2 LEU A 370     -13.148  11.383  -6.062  1.00 84.19           C  
ATOM   2892  N   SER A 371     -12.938  14.609 -10.352  1.00 83.38           N  
ATOM   2893  CA  SER A 371     -12.852  15.961 -10.906  1.00 83.38           C  
ATOM   2894  C   SER A 371     -14.227  16.500 -11.250  1.00 83.38           C  
ATOM   2895  CB  SER A 371     -11.961  15.969 -12.148  1.00 83.38           C  
ATOM   2896  O   SER A 371     -14.508  17.688 -11.031  1.00 83.38           O  
ATOM   2897  OG  SER A 371     -10.625  15.648 -11.820  1.00 83.38           O  
ATOM   2898  N   ALA A 372     -15.109  15.656 -11.688  1.00 83.06           N  
ATOM   2899  CA  ALA A 372     -16.453  16.047 -12.109  1.00 83.06           C  
ATOM   2900  C   ALA A 372     -17.344  16.328 -10.906  1.00 83.06           C  
ATOM   2901  CB  ALA A 372     -17.062  14.953 -12.977  1.00 83.06           C  
ATOM   2902  O   ALA A 372     -18.266  17.141 -11.000  1.00 83.06           O  
ATOM   2903  N   MET A 373     -17.125  15.617  -9.773  1.00 83.12           N  
ATOM   2904  CA  MET A 373     -17.891  15.836  -8.555  1.00 83.12           C  
ATOM   2905  C   MET A 373     -17.812  17.297  -8.109  1.00 83.12           C  
ATOM   2906  CB  MET A 373     -17.422  14.922  -7.434  1.00 83.12           C  
ATOM   2907  O   MET A 373     -18.797  17.859  -7.633  1.00 83.12           O  
ATOM   2908  CG  MET A 373     -17.844  13.469  -7.609  1.00 83.12           C  
ATOM   2909  SD  MET A 373     -17.266  12.398  -6.230  1.00 83.12           S  
ATOM   2910  CE  MET A 373     -18.328  13.016  -4.891  1.00 83.12           C  
ATOM   2911  N   GLY A 374     -16.688  17.953  -8.266  1.00 75.88           N  
ATOM   2912  CA  GLY A 374     -16.484  19.375  -8.062  1.00 75.88           C  
ATOM   2913  C   GLY A 374     -16.547  19.781  -6.609  1.00 75.88           C  
ATOM   2914  O   GLY A 374     -16.578  20.984  -6.297  1.00 75.88           O  
ATOM   2915  N   THR A 375     -16.672  18.844  -5.672  1.00 84.69           N  
ATOM   2916  CA  THR A 375     -16.594  19.219  -4.266  1.00 84.69           C  
ATOM   2917  C   THR A 375     -15.180  19.625  -3.883  1.00 84.69           C  
ATOM   2918  CB  THR A 375     -17.078  18.078  -3.352  1.00 84.69           C  
ATOM   2919  O   THR A 375     -14.211  19.156  -4.477  1.00 84.69           O  
ATOM   2920  CG2 THR A 375     -18.484  17.625  -3.715  1.00 84.69           C  
ATOM   2921  OG1 THR A 375     -16.172  16.953  -3.494  1.00 84.69           O  
ATOM   2922  N   PRO A 376     -15.078  20.641  -3.049  1.00 85.69           N  
ATOM   2923  CA  PRO A 376     -13.750  21.109  -2.648  1.00 85.69           C  
ATOM   2924  C   PRO A 376     -12.828  19.984  -2.207  1.00 85.69           C  
ATOM   2925  CB  PRO A 376     -14.055  22.047  -1.480  1.00 85.69           C  
ATOM   2926  O   PRO A 376     -11.641  19.969  -2.553  1.00 85.69           O  
ATOM   2927  CG  PRO A 376     -15.438  22.547  -1.740  1.00 85.69           C  
ATOM   2928  CD  PRO A 376     -16.234  21.438  -2.377  1.00 85.69           C  
ATOM   2929  N   LEU A 377     -13.344  19.047  -1.516  1.00 86.75           N  
ATOM   2930  CA  LEU A 377     -12.547  17.922  -1.033  1.00 86.75           C  
ATOM   2931  C   LEU A 377     -12.070  17.062  -2.193  1.00 86.75           C  
ATOM   2932  CB  LEU A 377     -13.344  17.078  -0.039  1.00 86.75           C  
ATOM   2933  O   LEU A 377     -10.898  16.672  -2.256  1.00 86.75           O  
ATOM   2934  CG  LEU A 377     -12.602  15.914   0.613  1.00 86.75           C  
ATOM   2935  CD1 LEU A 377     -11.422  16.422   1.434  1.00 86.75           C  
ATOM   2936  CD2 LEU A 377     -13.547  15.094   1.482  1.00 86.75           C  
ATOM   2937  N   ALA A 378     -12.945  16.688  -3.100  1.00 87.12           N  
ATOM   2938  CA  ALA A 378     -12.602  15.859  -4.258  1.00 87.12           C  
ATOM   2939  C   ALA A 378     -11.531  16.531  -5.113  1.00 87.12           C  
ATOM   2940  CB  ALA A 378     -13.844  15.578  -5.098  1.00 87.12           C  
ATOM   2941  O   ALA A 378     -10.570  15.891  -5.543  1.00 87.12           O  
ATOM   2942  N   THR A 379     -11.766  17.828  -5.320  1.00 87.88           N  
ATOM   2943  CA  THR A 379     -10.812  18.594  -6.105  1.00 87.88           C  
ATOM   2944  C   THR A 379      -9.453  18.641  -5.418  1.00 87.88           C  
ATOM   2945  CB  THR A 379     -11.312  20.031  -6.336  1.00 87.88           C  
ATOM   2946  O   THR A 379      -8.414  18.516  -6.074  1.00 87.88           O  
ATOM   2947  CG2 THR A 379     -10.344  20.828  -7.203  1.00 87.88           C  
ATOM   2948  OG1 THR A 379     -12.594  19.984  -6.984  1.00 87.88           O  
ATOM   2949  N   SER A 380      -9.453  18.812  -4.125  1.00 90.75           N  
ATOM   2950  CA  SER A 380      -8.211  18.844  -3.354  1.00 90.75           C  
ATOM   2951  C   SER A 380      -7.500  17.500  -3.398  1.00 90.75           C  
ATOM   2952  CB  SER A 380      -8.492  19.234  -1.901  1.00 90.75           C  
ATOM   2953  O   SER A 380      -6.270  17.438  -3.490  1.00 90.75           O  
ATOM   2954  OG  SER A 380      -8.938  20.578  -1.818  1.00 90.75           O  
ATOM   2955  N   LEU A 381      -8.281  16.438  -3.301  1.00 90.81           N  
ATOM   2956  CA  LEU A 381      -7.734  15.094  -3.371  1.00 90.81           C  
ATOM   2957  C   LEU A 381      -7.016  14.867  -4.695  1.00 90.81           C  
ATOM   2958  CB  LEU A 381      -8.844  14.055  -3.193  1.00 90.81           C  
ATOM   2959  O   LEU A 381      -5.883  14.375  -4.719  1.00 90.81           O  
ATOM   2960  CG  LEU A 381      -8.391  12.594  -3.074  1.00 90.81           C  
ATOM   2961  CD1 LEU A 381      -7.539  12.406  -1.824  1.00 90.81           C  
ATOM   2962  CD2 LEU A 381      -9.602  11.664  -3.053  1.00 90.81           C  
ATOM   2963  N   VAL A 382      -7.641  15.258  -5.793  1.00 89.19           N  
ATOM   2964  CA  VAL A 382      -7.059  15.078  -7.117  1.00 89.19           C  
ATOM   2965  C   VAL A 382      -5.793  15.930  -7.242  1.00 89.19           C  
ATOM   2966  CB  VAL A 382      -8.062  15.461  -8.234  1.00 89.19           C  
ATOM   2967  O   VAL A 382      -4.785  15.477  -7.789  1.00 89.19           O  
ATOM   2968  CG1 VAL A 382      -7.375  15.477  -9.594  1.00 89.19           C  
ATOM   2969  CG2 VAL A 382      -9.242  14.484  -8.234  1.00 89.19           C  
ATOM   2970  N   ARG A 383      -5.762  17.094  -6.668  1.00 90.00           N  
ATOM   2971  CA  ARG A 383      -4.629  18.000  -6.746  1.00 90.00           C  
ATOM   2972  C   ARG A 383      -3.424  17.453  -5.992  1.00 90.00           C  
ATOM   2973  CB  ARG A 383      -5.012  19.375  -6.195  1.00 90.00           C  
ATOM   2974  O   ARG A 383      -2.279  17.688  -6.383  1.00 90.00           O  
ATOM   2975  CG  ARG A 383      -3.949  20.453  -6.406  1.00 90.00           C  
ATOM   2976  CD  ARG A 383      -4.418  21.812  -5.930  1.00 90.00           C  
ATOM   2977  NE  ARG A 383      -4.609  21.844  -4.484  1.00 90.00           N  
ATOM   2978  NH1 ARG A 383      -5.297  24.047  -4.410  1.00 90.00           N  
ATOM   2979  NH2 ARG A 383      -5.160  22.828  -2.479  1.00 90.00           N  
ATOM   2980  CZ  ARG A 383      -5.023  22.906  -3.795  1.00 90.00           C  
ATOM   2981  N   MET A 384      -3.672  16.688  -4.984  1.00 92.38           N  
ATOM   2982  CA  MET A 384      -2.607  16.172  -4.129  1.00 92.38           C  
ATOM   2983  C   MET A 384      -2.002  14.906  -4.723  1.00 92.38           C  
ATOM   2984  CB  MET A 384      -3.137  15.891  -2.723  1.00 92.38           C  
ATOM   2985  O   MET A 384      -0.912  14.484  -4.328  1.00 92.38           O  
ATOM   2986  CG  MET A 384      -2.059  15.469  -1.735  1.00 92.38           C  
ATOM   2987  SD  MET A 384      -2.742  15.062  -0.081  1.00 92.38           S  
ATOM   2988  CE  MET A 384      -3.844  13.695  -0.519  1.00 92.38           C  
ATOM   2989  N   MET A 385      -2.627  14.336  -5.680  1.00 91.56           N  
ATOM   2990  CA  MET A 385      -2.164  13.078  -6.258  1.00 91.56           C  
ATOM   2991  C   MET A 385      -1.022  13.312  -7.238  1.00 91.56           C  
ATOM   2992  CB  MET A 385      -3.314  12.352  -6.957  1.00 91.56           C  
ATOM   2993  O   MET A 385      -1.082  14.234  -8.055  1.00 91.56           O  
ATOM   2994  CG  MET A 385      -4.375  11.820  -6.008  1.00 91.56           C  
ATOM   2995  SD  MET A 385      -5.730  10.945  -6.883  1.00 91.56           S  
ATOM   2996  CE  MET A 385      -6.832  10.586  -5.488  1.00 91.56           C  
ATOM   2997  N   SER A 386       0.009  12.500  -7.129  1.00 89.25           N  
ATOM   2998  CA  SER A 386       1.136  12.547  -8.055  1.00 89.25           C  
ATOM   2999  C   SER A 386       0.722  12.102  -9.453  1.00 89.25           C  
ATOM   3000  CB  SER A 386       2.283  11.672  -7.547  1.00 89.25           C  
ATOM   3001  O   SER A 386      -0.042  11.148  -9.602  1.00 89.25           O  
ATOM   3002  OG  SER A 386       3.336  11.625  -8.492  1.00 89.25           O  
ATOM   3003  N   LYS A 387       1.257  12.781 -10.406  1.00 86.06           N  
ATOM   3004  CA  LYS A 387       0.982  12.438 -11.797  1.00 86.06           C  
ATOM   3005  C   LYS A 387       2.070  11.531 -12.359  1.00 86.06           C  
ATOM   3006  CB  LYS A 387       0.860  13.703 -12.648  1.00 86.06           C  
ATOM   3007  O   LYS A 387       2.023  11.156 -13.539  1.00 86.06           O  
ATOM   3008  CG  LYS A 387      -0.160  14.703 -12.125  1.00 86.06           C  
ATOM   3009  CD  LYS A 387      -1.552  14.094 -12.039  1.00 86.06           C  
ATOM   3010  CE  LYS A 387      -2.584  15.109 -11.570  1.00 86.06           C  
ATOM   3011  NZ  LYS A 387      -3.910  14.477 -11.312  1.00 86.06           N  
ATOM   3012  N   SER A 388       2.930  11.180 -11.500  1.00 80.69           N  
ATOM   3013  CA  SER A 388       4.039  10.320 -11.898  1.00 80.69           C  
ATOM   3014  C   SER A 388       3.568   8.891 -12.164  1.00 80.69           C  
ATOM   3015  CB  SER A 388       5.129  10.312 -10.828  1.00 80.69           C  
ATOM   3016  O   SER A 388       2.695   8.383 -11.461  1.00 80.69           O  
ATOM   3017  OG  SER A 388       6.145   9.375 -11.141  1.00 80.69           O  
ATOM   3018  N   THR A 389       4.047   8.289 -13.172  1.00 71.38           N  
ATOM   3019  CA  THR A 389       3.707   6.906 -13.508  1.00 71.38           C  
ATOM   3020  C   THR A 389       4.758   5.945 -12.961  1.00 71.38           C  
ATOM   3021  CB  THR A 389       3.578   6.719 -15.031  1.00 71.38           C  
ATOM   3022  O   THR A 389       4.734   4.754 -13.273  1.00 71.38           O  
ATOM   3023  CG2 THR A 389       2.443   7.566 -15.594  1.00 71.38           C  
ATOM   3024  OG1 THR A 389       4.809   7.102 -15.664  1.00 71.38           O  
ATOM   3025  N   ASP A 390       5.605   6.574 -12.109  1.00 71.81           N  
ATOM   3026  CA  ASP A 390       6.664   5.758 -11.523  1.00 71.81           C  
ATOM   3027  C   ASP A 390       6.113   4.824 -10.453  1.00 71.81           C  
ATOM   3028  CB  ASP A 390       7.770   6.641 -10.945  1.00 71.81           C  
ATOM   3029  O   ASP A 390       5.336   5.250  -9.594  1.00 71.81           O  
ATOM   3030  CG  ASP A 390       9.047   5.875 -10.641  1.00 71.81           C  
ATOM   3031  OD1 ASP A 390       9.156   4.691 -11.031  1.00 71.81           O  
ATOM   3032  OD2 ASP A 390       9.953   6.461 -10.008  1.00 71.81           O  
ATOM   3033  N   ILE A 391       6.449   3.521 -10.430  1.00 65.62           N  
ATOM   3034  CA  ILE A 391       5.949   2.500  -9.516  1.00 65.62           C  
ATOM   3035  C   ILE A 391       6.551   2.707  -8.133  1.00 65.62           C  
ATOM   3036  CB  ILE A 391       6.270   1.077 -10.031  1.00 65.62           C  
ATOM   3037  O   ILE A 391       5.949   2.328  -7.125  1.00 65.62           O  
ATOM   3038  CG1 ILE A 391       5.555   0.819 -11.367  1.00 65.62           C  
ATOM   3039  CG2 ILE A 391       5.879   0.026  -8.992  1.00 65.62           C  
ATOM   3040  CD1 ILE A 391       6.027  -0.437 -12.086  1.00 65.62           C  
ATOM   3041  N   HIS A 392       7.680   3.408  -8.008  1.00 66.94           N  
ATOM   3042  CA  HIS A 392       8.406   3.479  -6.750  1.00 66.94           C  
ATOM   3043  C   HIS A 392       8.391   4.891  -6.180  1.00 66.94           C  
ATOM   3044  CB  HIS A 392       9.852   3.012  -6.941  1.00 66.94           C  
ATOM   3045  O   HIS A 392       9.398   5.379  -5.672  1.00 66.94           O  
ATOM   3046  CG  HIS A 392       9.969   1.598  -7.410  1.00 66.94           C  
ATOM   3047  CD2 HIS A 392      10.336   1.088  -8.609  1.00 66.94           C  
ATOM   3048  ND1 HIS A 392       9.688   0.519  -6.602  1.00 66.94           N  
ATOM   3049  CE1 HIS A 392       9.875  -0.598  -7.285  1.00 66.94           C  
ATOM   3050  NE2 HIS A 392      10.273  -0.280  -8.508  1.00 66.94           N  
ATOM   3051  N   LEU A 393       7.270   5.570  -6.266  1.00 79.19           N  
ATOM   3052  CA  LEU A 393       7.117   6.824  -5.531  1.00 79.19           C  
ATOM   3053  C   LEU A 393       7.293   6.598  -4.035  1.00 79.19           C  
ATOM   3054  CB  LEU A 393       5.750   7.449  -5.812  1.00 79.19           C  
ATOM   3055  O   LEU A 393       7.020   5.508  -3.529  1.00 79.19           O  
ATOM   3056  CG  LEU A 393       5.555   8.062  -7.203  1.00 79.19           C  
ATOM   3057  CD1 LEU A 393       4.094   8.438  -7.414  1.00 79.19           C  
ATOM   3058  CD2 LEU A 393       6.457   9.273  -7.383  1.00 79.19           C  
ATOM   3059  N   PRO A 394       7.867   7.660  -3.451  1.00 84.75           N  
ATOM   3060  CA  PRO A 394       7.883   7.512  -1.994  1.00 84.75           C  
ATOM   3061  C   PRO A 394       6.516   7.156  -1.420  1.00 84.75           C  
ATOM   3062  CB  PRO A 394       8.336   8.891  -1.507  1.00 84.75           C  
ATOM   3063  O   PRO A 394       5.492   7.648  -1.904  1.00 84.75           O  
ATOM   3064  CG  PRO A 394       9.109   9.469  -2.652  1.00 84.75           C  
ATOM   3065  CD  PRO A 394       8.477   8.992  -3.934  1.00 84.75           C  
ATOM   3066  N   PRO A 395       6.500   6.301  -0.416  1.00 86.31           N  
ATOM   3067  CA  PRO A 395       5.262   5.727   0.121  1.00 86.31           C  
ATOM   3068  C   PRO A 395       4.305   6.789   0.655  1.00 86.31           C  
ATOM   3069  CB  PRO A 395       5.758   4.820   1.250  1.00 86.31           C  
ATOM   3070  O   PRO A 395       3.092   6.562   0.702  1.00 86.31           O  
ATOM   3071  CG  PRO A 395       7.195   4.570   0.938  1.00 86.31           C  
ATOM   3072  CD  PRO A 395       7.715   5.723   0.124  1.00 86.31           C  
ATOM   3073  N   PHE A 396       4.781   7.914   1.028  1.00 90.00           N  
ATOM   3074  CA  PHE A 396       3.918   8.914   1.650  1.00 90.00           C  
ATOM   3075  C   PHE A 396       3.279   9.805   0.597  1.00 90.00           C  
ATOM   3076  CB  PHE A 396       4.711   9.758   2.650  1.00 90.00           C  
ATOM   3077  O   PHE A 396       2.445  10.656   0.919  1.00 90.00           O  
ATOM   3078  CG  PHE A 396       5.781  10.602   2.016  1.00 90.00           C  
ATOM   3079  CD1 PHE A 396       7.047  10.086   1.779  1.00 90.00           C  
ATOM   3080  CD2 PHE A 396       5.520  11.922   1.653  1.00 90.00           C  
ATOM   3081  CE1 PHE A 396       8.039  10.867   1.191  1.00 90.00           C  
ATOM   3082  CE2 PHE A 396       6.504  12.703   1.065  1.00 90.00           C  
ATOM   3083  CZ  PHE A 396       7.766  12.180   0.836  1.00 90.00           C  
ATOM   3084  N   VAL A 397       3.600   9.594  -0.707  1.00 90.81           N  
ATOM   3085  CA  VAL A 397       3.033  10.391  -1.794  1.00 90.81           C  
ATOM   3086  C   VAL A 397       1.800   9.688  -2.355  1.00 90.81           C  
ATOM   3087  CB  VAL A 397       4.066  10.633  -2.916  1.00 90.81           C  
ATOM   3088  O   VAL A 397       1.866   8.516  -2.746  1.00 90.81           O  
ATOM   3089  CG1 VAL A 397       3.422  11.367  -4.094  1.00 90.81           C  
ATOM   3090  CG2 VAL A 397       5.262  11.422  -2.381  1.00 90.81           C  
ATOM   3091  N   LEU A 398       0.765  10.445  -2.420  1.00 91.50           N  
ATOM   3092  CA  LEU A 398      -0.501   9.914  -2.912  1.00 91.50           C  
ATOM   3093  C   LEU A 398      -0.515   9.867  -4.438  1.00 91.50           C  
ATOM   3094  CB  LEU A 398      -1.672  10.766  -2.406  1.00 91.50           C  
ATOM   3095  O   LEU A 398      -0.116  10.828  -5.094  1.00 91.50           O  
ATOM   3096  CG  LEU A 398      -3.074  10.234  -2.715  1.00 91.50           C  
ATOM   3097  CD1 LEU A 398      -3.316   8.914  -1.987  1.00 91.50           C  
ATOM   3098  CD2 LEU A 398      -4.129  11.266  -2.332  1.00 91.50           C  
ATOM   3099  N   ASN A 399      -0.952   8.695  -4.977  1.00 86.75           N  
ATOM   3100  CA  ASN A 399      -1.247   8.500  -6.395  1.00 86.75           C  
ATOM   3101  C   ASN A 399      -2.547   7.727  -6.594  1.00 86.75           C  
ATOM   3102  CB  ASN A 399      -0.089   7.785  -7.090  1.00 86.75           C  
ATOM   3103  O   ASN A 399      -3.166   7.285  -5.625  1.00 86.75           O  
ATOM   3104  CG  ASN A 399       0.115   6.375  -6.578  1.00 86.75           C  
ATOM   3105  ND2 ASN A 399       1.352   5.891  -6.645  1.00 86.75           N  
ATOM   3106  OD1 ASN A 399      -0.830   5.719  -6.133  1.00 86.75           O  
ATOM   3107  N   PRO A 400      -2.971   7.723  -7.793  1.00 82.75           N  
ATOM   3108  CA  PRO A 400      -4.270   7.082  -8.008  1.00 82.75           C  
ATOM   3109  C   PRO A 400      -4.324   5.660  -7.461  1.00 82.75           C  
ATOM   3110  CB  PRO A 400      -4.414   7.086  -9.531  1.00 82.75           C  
ATOM   3111  O   PRO A 400      -5.359   5.230  -6.945  1.00 82.75           O  
ATOM   3112  CG  PRO A 400      -3.668   8.297  -9.984  1.00 82.75           C  
ATOM   3113  CD  PRO A 400      -2.445   8.453  -9.133  1.00 82.75           C  
ATOM   3114  N   SER A 401      -3.301   4.965  -7.559  1.00 81.00           N  
ATOM   3115  CA  SER A 401      -3.277   3.596  -7.055  1.00 81.00           C  
ATOM   3116  C   SER A 401      -3.340   3.566  -5.531  1.00 81.00           C  
ATOM   3117  CB  SER A 401      -2.023   2.865  -7.535  1.00 81.00           C  
ATOM   3118  O   SER A 401      -3.969   2.684  -4.945  1.00 81.00           O  
ATOM   3119  OG  SER A 401      -1.992   2.797  -8.953  1.00 81.00           O  
ATOM   3120  N   ARG A 402      -2.754   4.527  -4.855  1.00 86.00           N  
ATOM   3121  CA  ARG A 402      -2.670   4.574  -3.398  1.00 86.00           C  
ATOM   3122  C   ARG A 402      -3.941   5.160  -2.795  1.00 86.00           C  
ATOM   3123  CB  ARG A 402      -1.455   5.395  -2.955  1.00 86.00           C  
ATOM   3124  O   ARG A 402      -4.125   5.137  -1.576  1.00 86.00           O  
ATOM   3125  CG  ARG A 402      -0.122   4.715  -3.221  1.00 86.00           C  
ATOM   3126  CD  ARG A 402       1.051   5.582  -2.787  1.00 86.00           C  
ATOM   3127  NE  ARG A 402       2.330   4.957  -3.107  1.00 86.00           N  
ATOM   3128  NH1 ARG A 402       3.615   6.742  -2.398  1.00 86.00           N  
ATOM   3129  NH2 ARG A 402       4.621   4.863  -3.240  1.00 86.00           N  
ATOM   3130  CZ  ARG A 402       3.520   5.520  -2.914  1.00 86.00           C  
ATOM   3131  N   LEU A 403      -4.793   5.684  -3.680  1.00 88.75           N  
ATOM   3132  CA  LEU A 403      -6.113   6.078  -3.199  1.00 88.75           C  
ATOM   3133  C   LEU A 403      -6.812   4.910  -2.516  1.00 88.75           C  
ATOM   3134  CB  LEU A 403      -6.973   6.598  -4.355  1.00 88.75           C  
ATOM   3135  O   LEU A 403      -7.492   5.094  -1.501  1.00 88.75           O  
ATOM   3136  CG  LEU A 403      -8.375   7.090  -3.990  1.00 88.75           C  
ATOM   3137  CD1 LEU A 403      -8.281   8.273  -3.027  1.00 88.75           C  
ATOM   3138  CD2 LEU A 403      -9.148   7.477  -5.246  1.00 88.75           C  
ATOM   3139  N   TYR A 404      -6.562   3.748  -3.012  1.00 89.19           N  
ATOM   3140  CA  TYR A 404      -7.176   2.559  -2.432  1.00 89.19           C  
ATOM   3141  C   TYR A 404      -6.523   2.203  -1.101  1.00 89.19           C  
ATOM   3142  CB  TYR A 404      -7.070   1.374  -3.398  1.00 89.19           C  
ATOM   3143  O   TYR A 404      -7.098   1.466  -0.297  1.00 89.19           O  
ATOM   3144  CG  TYR A 404      -8.133   1.368  -4.469  1.00 89.19           C  
ATOM   3145  CD1 TYR A 404      -9.383   0.793  -4.238  1.00 89.19           C  
ATOM   3146  CD2 TYR A 404      -7.891   1.937  -5.715  1.00 89.19           C  
ATOM   3147  CE1 TYR A 404     -10.359   0.784  -5.223  1.00 89.19           C  
ATOM   3148  CE2 TYR A 404      -8.867   1.933  -6.707  1.00 89.19           C  
ATOM   3149  OH  TYR A 404     -11.062   1.349  -7.430  1.00 89.19           O  
ATOM   3150  CZ  TYR A 404     -10.094   1.355  -6.453  1.00 89.19           C  
ATOM   3151  N   ASP A 405      -5.332   2.771  -0.865  1.00 91.00           N  
ATOM   3152  CA  ASP A 405      -4.758   2.654   0.471  1.00 91.00           C  
ATOM   3153  C   ASP A 405      -5.574   3.445   1.491  1.00 91.00           C  
ATOM   3154  CB  ASP A 405      -3.303   3.133   0.475  1.00 91.00           C  
ATOM   3155  O   ASP A 405      -5.746   3.006   2.631  1.00 91.00           O  
ATOM   3156  CG  ASP A 405      -2.373   2.215  -0.300  1.00 91.00           C  
ATOM   3157  OD1 ASP A 405      -2.725   1.035  -0.517  1.00 91.00           O  
ATOM   3158  OD2 ASP A 405      -1.280   2.676  -0.694  1.00 91.00           O  
ATOM   3159  N   LEU A 406      -6.082   4.539   1.053  1.00 92.44           N  
ATOM   3160  CA  LEU A 406      -6.988   5.305   1.900  1.00 92.44           C  
ATOM   3161  C   LEU A 406      -8.281   4.535   2.146  1.00 92.44           C  
ATOM   3162  CB  LEU A 406      -7.305   6.660   1.264  1.00 92.44           C  
ATOM   3163  O   LEU A 406      -8.781   4.496   3.271  1.00 92.44           O  
ATOM   3164  CG  LEU A 406      -6.289   7.777   1.514  1.00 92.44           C  
ATOM   3165  CD1 LEU A 406      -6.570   8.969   0.599  1.00 92.44           C  
ATOM   3166  CD2 LEU A 406      -6.312   8.203   2.977  1.00 92.44           C  
ATOM   3167  N   VAL A 407      -8.719   3.908   1.048  1.00 91.94           N  
ATOM   3168  CA  VAL A 407      -9.930   3.105   1.152  1.00 91.94           C  
ATOM   3169  C   VAL A 407      -9.703   1.948   2.123  1.00 91.94           C  
ATOM   3170  CB  VAL A 407     -10.375   2.566  -0.226  1.00 91.94           C  
ATOM   3171  O   VAL A 407     -10.562   1.652   2.959  1.00 91.94           O  
ATOM   3172  CG1 VAL A 407     -11.508   1.548  -0.069  1.00 91.94           C  
ATOM   3173  CG2 VAL A 407     -10.812   3.715  -1.133  1.00 91.94           C  
ATOM   3174  N   THR A 408      -8.562   1.354   2.000  1.00 92.88           N  
ATOM   3175  CA  THR A 408      -8.227   0.220   2.854  1.00 92.88           C  
ATOM   3176  C   THR A 408      -8.305   0.609   4.328  1.00 92.88           C  
ATOM   3177  CB  THR A 408      -6.816  -0.318   2.537  1.00 92.88           C  
ATOM   3178  O   THR A 408      -8.805  -0.157   5.152  1.00 92.88           O  
ATOM   3179  CG2 THR A 408      -6.445  -1.468   3.469  1.00 92.88           C  
ATOM   3180  OG1 THR A 408      -6.781  -0.784   1.183  1.00 92.88           O  
ATOM   3181  N   THR A 409      -7.902   1.844   4.641  1.00 94.06           N  
ATOM   3182  CA  THR A 409      -7.820   2.295   6.027  1.00 94.06           C  
ATOM   3183  C   THR A 409      -9.164   2.850   6.492  1.00 94.06           C  
ATOM   3184  CB  THR A 409      -6.730   3.367   6.203  1.00 94.06           C  
ATOM   3185  O   THR A 409      -9.609   2.553   7.602  1.00 94.06           O  
ATOM   3186  CG2 THR A 409      -6.574   3.754   7.668  1.00 94.06           C  
ATOM   3187  OG1 THR A 409      -5.484   2.857   5.719  1.00 94.06           O  
ATOM   3188  N   PHE A 410      -9.906   3.566   5.570  1.00 94.25           N  
ATOM   3189  CA  PHE A 410     -11.031   4.355   6.062  1.00 94.25           C  
ATOM   3190  C   PHE A 410     -12.297   4.047   5.273  1.00 94.25           C  
ATOM   3191  CB  PHE A 410     -10.711   5.852   5.977  1.00 94.25           C  
ATOM   3192  O   PHE A 410     -13.336   4.668   5.492  1.00 94.25           O  
ATOM   3193  CG  PHE A 410      -9.484   6.258   6.750  1.00 94.25           C  
ATOM   3194  CD1 PHE A 410      -9.312   5.844   8.062  1.00 94.25           C  
ATOM   3195  CD2 PHE A 410      -8.508   7.055   6.164  1.00 94.25           C  
ATOM   3196  CE1 PHE A 410      -8.180   6.219   8.781  1.00 94.25           C  
ATOM   3197  CE2 PHE A 410      -7.375   7.430   6.875  1.00 94.25           C  
ATOM   3198  CZ  PHE A 410      -7.211   7.016   8.188  1.00 94.25           C  
ATOM   3199  N   GLY A 411     -12.227   3.064   4.309  1.00 88.00           N  
ATOM   3200  CA  GLY A 411     -13.320   3.104   3.344  1.00 88.00           C  
ATOM   3201  C   GLY A 411     -14.156   1.839   3.336  1.00 88.00           C  
ATOM   3202  O   GLY A 411     -14.891   1.583   2.383  1.00 88.00           O  
ATOM   3203  N   ALA A 412     -14.070   1.025   4.344  1.00 89.62           N  
ATOM   3204  CA  ALA A 412     -14.820  -0.225   4.312  1.00 89.62           C  
ATOM   3205  C   ALA A 412     -16.312   0.034   4.441  1.00 89.62           C  
ATOM   3206  CB  ALA A 412     -14.352  -1.159   5.426  1.00 89.62           C  
ATOM   3207  O   ALA A 412     -17.125  -0.671   3.838  1.00 89.62           O  
ATOM   3208  N   PHE A 413     -16.703   1.053   5.273  1.00 91.19           N  
ATOM   3209  CA  PHE A 413     -18.109   1.400   5.492  1.00 91.19           C  
ATOM   3210  C   PHE A 413     -18.250   2.869   5.875  1.00 91.19           C  
ATOM   3211  CB  PHE A 413     -18.719   0.516   6.586  1.00 91.19           C  
ATOM   3212  O   PHE A 413     -17.281   3.488   6.348  1.00 91.19           O  
ATOM   3213  CG  PHE A 413     -17.875   0.421   7.828  1.00 91.19           C  
ATOM   3214  CD1 PHE A 413     -17.094  -0.700   8.070  1.00 91.19           C  
ATOM   3215  CD2 PHE A 413     -17.859   1.453   8.758  1.00 91.19           C  
ATOM   3216  CE1 PHE A 413     -16.312  -0.791   9.219  1.00 91.19           C  
ATOM   3217  CE2 PHE A 413     -17.094   1.370   9.914  1.00 91.19           C  
ATOM   3218  CZ  PHE A 413     -16.312   0.247  10.141  1.00 91.19           C  
ATOM   3219  N   PRO A 414     -19.438   3.391   5.539  1.00 92.00           N  
ATOM   3220  CA  PRO A 414     -19.672   4.777   5.949  1.00 92.00           C  
ATOM   3221  C   PRO A 414     -19.797   4.930   7.465  1.00 92.00           C  
ATOM   3222  CB  PRO A 414     -20.984   5.133   5.258  1.00 92.00           C  
ATOM   3223  O   PRO A 414     -20.328   4.047   8.141  1.00 92.00           O  
ATOM   3224  CG  PRO A 414     -21.672   3.820   5.043  1.00 92.00           C  
ATOM   3225  CD  PRO A 414     -20.625   2.752   4.910  1.00 92.00           C  
ATOM   3226  N   LEU A 415     -19.328   6.055   7.984  1.00 92.25           N  
ATOM   3227  CA  LEU A 415     -19.344   6.297   9.422  1.00 92.25           C  
ATOM   3228  C   LEU A 415     -20.766   6.383   9.953  1.00 92.25           C  
ATOM   3229  CB  LEU A 415     -18.578   7.582   9.758  1.00 92.25           C  
ATOM   3230  O   LEU A 415     -21.031   6.051  11.109  1.00 92.25           O  
ATOM   3231  CG  LEU A 415     -17.062   7.535   9.594  1.00 92.25           C  
ATOM   3232  CD1 LEU A 415     -16.469   8.930   9.773  1.00 92.25           C  
ATOM   3233  CD2 LEU A 415     -16.453   6.555  10.594  1.00 92.25           C  
ATOM   3234  N   ASP A 416     -21.703   6.789   9.102  1.00 90.44           N  
ATOM   3235  CA  ASP A 416     -23.078   6.992   9.547  1.00 90.44           C  
ATOM   3236  C   ASP A 416     -23.922   5.738   9.320  1.00 90.44           C  
ATOM   3237  CB  ASP A 416     -23.703   8.188   8.820  1.00 90.44           C  
ATOM   3238  O   ASP A 416     -25.094   5.703   9.672  1.00 90.44           O  
ATOM   3239  CG  ASP A 416     -23.641   8.055   7.309  1.00 90.44           C  
ATOM   3240  OD1 ASP A 416     -22.922   7.168   6.797  1.00 90.44           O  
ATOM   3241  OD2 ASP A 416     -24.328   8.852   6.617  1.00 90.44           O  
ATOM   3242  N   ASP A 417     -23.297   4.727   8.703  1.00 91.69           N  
ATOM   3243  CA  ASP A 417     -23.984   3.463   8.453  1.00 91.69           C  
ATOM   3244  C   ASP A 417     -22.984   2.322   8.273  1.00 91.69           C  
ATOM   3245  CB  ASP A 417     -24.891   3.578   7.227  1.00 91.69           C  
ATOM   3246  O   ASP A 417     -22.703   1.922   7.141  1.00 91.69           O  
ATOM   3247  CG  ASP A 417     -25.734   2.332   6.992  1.00 91.69           C  
ATOM   3248  OD1 ASP A 417     -25.844   1.490   7.906  1.00 91.69           O  
ATOM   3249  OD2 ASP A 417     -26.281   2.189   5.875  1.00 91.69           O  
ATOM   3250  N   VAL A 418     -22.641   1.692   9.438  1.00 90.00           N  
ATOM   3251  CA  VAL A 418     -21.562   0.716   9.422  1.00 90.00           C  
ATOM   3252  C   VAL A 418     -22.062  -0.605   8.844  1.00 90.00           C  
ATOM   3253  CB  VAL A 418     -20.984   0.492  10.836  1.00 90.00           C  
ATOM   3254  O   VAL A 418     -21.266  -1.436   8.398  1.00 90.00           O  
ATOM   3255  CG1 VAL A 418     -20.344   1.774  11.367  1.00 90.00           C  
ATOM   3256  CG2 VAL A 418     -22.062   0.000  11.789  1.00 90.00           C  
ATOM   3257  N   LYS A 419     -23.297  -0.852   8.844  1.00 86.88           N  
ATOM   3258  CA  LYS A 419     -23.859  -2.090   8.312  1.00 86.88           C  
ATOM   3259  C   LYS A 419     -24.047  -2.008   6.801  1.00 86.88           C  
ATOM   3260  CB  LYS A 419     -25.188  -2.402   8.992  1.00 86.88           C  
ATOM   3261  O   LYS A 419     -24.469  -2.977   6.172  1.00 86.88           O  
ATOM   3262  CG  LYS A 419     -25.078  -2.777  10.461  1.00 86.88           C  
ATOM   3263  CD  LYS A 419     -26.406  -3.258  11.031  1.00 86.88           C  
ATOM   3264  CE  LYS A 419     -26.266  -3.713  12.477  1.00 86.88           C  
ATOM   3265  NZ  LYS A 419     -27.562  -4.168  13.047  1.00 86.88           N  
ATOM   3266  N   CYS A 420     -23.750  -0.786   6.242  1.00 85.00           N  
ATOM   3267  CA  CYS A 420     -23.797  -0.542   4.809  1.00 85.00           C  
ATOM   3268  C   CYS A 420     -25.172  -0.919   4.246  1.00 85.00           C  
ATOM   3269  CB  CYS A 420     -22.703  -1.329   4.086  1.00 85.00           C  
ATOM   3270  O   CYS A 420     -25.266  -1.566   3.199  1.00 85.00           O  
ATOM   3271  SG  CYS A 420     -21.031  -0.802   4.508  1.00 85.00           S  
ATOM   3272  N   GLU A 421     -26.172  -0.520   5.016  1.00 75.88           N  
ATOM   3273  CA  GLU A 421     -27.531  -0.766   4.547  1.00 75.88           C  
ATOM   3274  C   GLU A 421     -27.797  -0.034   3.234  1.00 75.88           C  
ATOM   3275  CB  GLU A 421     -28.547  -0.342   5.605  1.00 75.88           C  
ATOM   3276  O   GLU A 421     -27.562   1.171   3.129  1.00 75.88           O  
ATOM   3277  CG  GLU A 421     -28.547  -1.222   6.848  1.00 75.88           C  
ATOM   3278  CD  GLU A 421     -29.672  -0.897   7.816  1.00 75.88           C  
ATOM   3279  OE1 GLU A 421     -29.828  -1.610   8.836  1.00 75.88           O  
ATOM   3280  OE2 GLU A 421     -30.406   0.078   7.555  1.00 75.88           O  
ATOM   3281  N   GLY A 422     -28.062  -0.764   2.148  1.00 71.44           N  
ATOM   3282  CA  GLY A 422     -28.391  -0.174   0.858  1.00 71.44           C  
ATOM   3283  C   GLY A 422     -27.234  -0.245  -0.130  1.00 71.44           C  
ATOM   3284  O   GLY A 422     -27.375   0.191  -1.276  1.00 71.44           O  
ATOM   3285  N   LEU A 423     -26.156  -0.693   0.372  1.00 79.81           N  
ATOM   3286  CA  LEU A 423     -25.000  -0.855  -0.509  1.00 79.81           C  
ATOM   3287  C   LEU A 423     -24.797  -2.322  -0.877  1.00 79.81           C  
ATOM   3288  CB  LEU A 423     -23.734  -0.308   0.156  1.00 79.81           C  
ATOM   3289  O   LEU A 423     -25.406  -3.207  -0.264  1.00 79.81           O  
ATOM   3290  CG  LEU A 423     -23.781   1.163   0.575  1.00 79.81           C  
ATOM   3291  CD1 LEU A 423     -22.469   1.550   1.268  1.00 79.81           C  
ATOM   3292  CD2 LEU A 423     -24.031   2.057  -0.633  1.00 79.81           C  
ATOM   3293  N   GLU A 424     -24.141  -2.619  -2.020  1.00 73.38           N  
ATOM   3294  CA  GLU A 424     -23.875  -3.963  -2.523  1.00 73.38           C  
ATOM   3295  C   GLU A 424     -22.812  -4.668  -1.680  1.00 73.38           C  
ATOM   3296  CB  GLU A 424     -23.438  -3.910  -3.988  1.00 73.38           C  
ATOM   3297  O   GLU A 424     -21.797  -5.109  -2.203  1.00 73.38           O  
ATOM   3298  CG  GLU A 424     -24.562  -3.574  -4.957  1.00 73.38           C  
ATOM   3299  CD  GLU A 424     -24.125  -3.594  -6.414  1.00 73.38           C  
ATOM   3300  OE1 GLU A 424     -24.969  -3.385  -7.309  1.00 73.38           O  
ATOM   3301  OE2 GLU A 424     -22.906  -3.822  -6.664  1.00 73.38           O  
ATOM   3302  N   GLY A 425     -22.812  -4.410  -0.362  1.00 79.12           N  
ATOM   3303  CA  GLY A 425     -21.797  -4.930   0.548  1.00 79.12           C  
ATOM   3304  C   GLY A 425     -20.828  -3.871   1.029  1.00 79.12           C  
ATOM   3305  O   GLY A 425     -21.078  -2.674   0.859  1.00 79.12           O  
ATOM   3306  N   PHE A 426     -19.781  -4.406   1.668  1.00 85.69           N  
ATOM   3307  CA  PHE A 426     -18.750  -3.482   2.150  1.00 85.69           C  
ATOM   3308  C   PHE A 426     -17.891  -2.977   1.000  1.00 85.69           C  
ATOM   3309  CB  PHE A 426     -17.875  -4.156   3.209  1.00 85.69           C  
ATOM   3310  O   PHE A 426     -17.844  -3.596  -0.065  1.00 85.69           O  
ATOM   3311  CG  PHE A 426     -18.625  -4.543   4.457  1.00 85.69           C  
ATOM   3312  CD1 PHE A 426     -18.844  -3.617   5.469  1.00 85.69           C  
ATOM   3313  CD2 PHE A 426     -19.094  -5.840   4.621  1.00 85.69           C  
ATOM   3314  CE1 PHE A 426     -19.531  -3.975   6.625  1.00 85.69           C  
ATOM   3315  CE2 PHE A 426     -19.781  -6.203   5.773  1.00 85.69           C  
ATOM   3316  CZ  PHE A 426     -20.000  -5.273   6.777  1.00 85.69           C  
ATOM   3317  N   SER A 427     -17.406  -1.789   1.187  1.00 84.81           N  
ATOM   3318  CA  SER A 427     -16.438  -1.280   0.219  1.00 84.81           C  
ATOM   3319  C   SER A 427     -15.180  -2.145   0.188  1.00 84.81           C  
ATOM   3320  CB  SER A 427     -16.062   0.166   0.545  1.00 84.81           C  
ATOM   3321  O   SER A 427     -14.883  -2.857   1.149  1.00 84.81           O  
ATOM   3322  OG  SER A 427     -17.203   1.002   0.510  1.00 84.81           O  
ATOM   3323  N   CYS A 428     -14.547  -2.199  -1.020  1.00 85.00           N  
ATOM   3324  CA  CYS A 428     -13.477  -3.172  -1.183  1.00 85.00           C  
ATOM   3325  C   CYS A 428     -12.172  -2.482  -1.575  1.00 85.00           C  
ATOM   3326  CB  CYS A 428     -13.844  -4.215  -2.234  1.00 85.00           C  
ATOM   3327  O   CYS A 428     -12.188  -1.451  -2.250  1.00 85.00           O  
ATOM   3328  SG  CYS A 428     -12.547  -5.430  -2.551  1.00 85.00           S  
ATOM   3329  N   SER A 429     -11.148  -3.059  -1.070  1.00 89.06           N  
ATOM   3330  CA  SER A 429      -9.758  -2.797  -1.419  1.00 89.06           C  
ATOM   3331  C   SER A 429      -9.008  -4.090  -1.722  1.00 89.06           C  
ATOM   3332  CB  SER A 429      -9.055  -2.045  -0.287  1.00 89.06           C  
ATOM   3333  O   SER A 429      -9.203  -5.102  -1.043  1.00 89.06           O  
ATOM   3334  OG  SER A 429      -7.660  -1.974  -0.521  1.00 89.06           O  
ATOM   3335  N   PRO A 430      -8.195  -3.990  -2.809  1.00 89.50           N  
ATOM   3336  CA  PRO A 430      -7.410  -5.191  -3.109  1.00 89.50           C  
ATOM   3337  C   PRO A 430      -6.559  -5.652  -1.927  1.00 89.50           C  
ATOM   3338  CB  PRO A 430      -6.527  -4.754  -4.281  1.00 89.50           C  
ATOM   3339  O   PRO A 430      -6.289  -6.848  -1.786  1.00 89.50           O  
ATOM   3340  CG  PRO A 430      -7.297  -3.664  -4.953  1.00 89.50           C  
ATOM   3341  CD  PRO A 430      -8.047  -2.893  -3.904  1.00 89.50           C  
ATOM   3342  N   ARG A 431      -6.234  -4.871  -0.980  1.00 90.44           N  
ATOM   3343  CA  ARG A 431      -5.363  -5.191   0.145  1.00 90.44           C  
ATOM   3344  C   ARG A 431      -6.090  -6.051   1.174  1.00 90.44           C  
ATOM   3345  CB  ARG A 431      -4.840  -3.912   0.804  1.00 90.44           C  
ATOM   3346  O   ARG A 431      -5.461  -6.633   2.061  1.00 90.44           O  
ATOM   3347  CG  ARG A 431      -3.748  -3.213   0.013  1.00 90.44           C  
ATOM   3348  CD  ARG A 431      -3.160  -2.037   0.781  1.00 90.44           C  
ATOM   3349  NE  ARG A 431      -2.070  -1.401   0.044  1.00 90.44           N  
ATOM   3350  NH1 ARG A 431      -0.387  -2.547   1.135  1.00 90.44           N  
ATOM   3351  NH2 ARG A 431       0.128  -1.021  -0.497  1.00 90.44           N  
ATOM   3352  CZ  ARG A 431      -0.779  -1.658   0.229  1.00 90.44           C  
ATOM   3353  N   TYR A 432      -7.379  -6.109   1.016  1.00 92.94           N  
ATOM   3354  CA  TYR A 432      -8.125  -6.945   1.948  1.00 92.94           C  
ATOM   3355  C   TYR A 432      -7.770  -8.414   1.764  1.00 92.94           C  
ATOM   3356  CB  TYR A 432      -9.633  -6.746   1.766  1.00 92.94           C  
ATOM   3357  O   TYR A 432      -8.102  -9.250   2.609  1.00 92.94           O  
ATOM   3358  CG  TYR A 432     -10.117  -5.383   2.191  1.00 92.94           C  
ATOM   3359  CD1 TYR A 432      -9.367  -4.590   3.057  1.00 92.94           C  
ATOM   3360  CD2 TYR A 432     -11.336  -4.883   1.730  1.00 92.94           C  
ATOM   3361  CE1 TYR A 432      -9.812  -3.334   3.453  1.00 92.94           C  
ATOM   3362  CE2 TYR A 432     -11.789  -3.627   2.121  1.00 92.94           C  
ATOM   3363  OH  TYR A 432     -11.469  -1.617   3.369  1.00 92.94           O  
ATOM   3364  CZ  TYR A 432     -11.023  -2.861   2.980  1.00 92.94           C  
ATOM   3365  N   VAL A 433      -7.105  -8.664   0.647  1.00 93.00           N  
ATOM   3366  CA  VAL A 433      -6.633 -10.023   0.422  1.00 93.00           C  
ATOM   3367  C   VAL A 433      -5.734 -10.453   1.578  1.00 93.00           C  
ATOM   3368  CB  VAL A 433      -5.871 -10.141  -0.918  1.00 93.00           C  
ATOM   3369  O   VAL A 433      -5.648 -11.648   1.896  1.00 93.00           O  
ATOM   3370  CG1 VAL A 433      -4.520  -9.430  -0.838  1.00 93.00           C  
ATOM   3371  CG2 VAL A 433      -5.684 -11.609  -1.294  1.00 93.00           C  
ATOM   3372  N   LEU A 434      -5.062  -9.531   2.213  1.00 92.31           N  
ATOM   3373  CA  LEU A 434      -4.133  -9.797   3.305  1.00 92.31           C  
ATOM   3374  C   LEU A 434      -4.879 -10.227   4.562  1.00 92.31           C  
ATOM   3375  CB  LEU A 434      -3.281  -8.555   3.598  1.00 92.31           C  
ATOM   3376  O   LEU A 434      -4.273 -10.734   5.508  1.00 92.31           O  
ATOM   3377  CG  LEU A 434      -2.355  -8.094   2.475  1.00 92.31           C  
ATOM   3378  CD1 LEU A 434      -1.683  -6.777   2.854  1.00 92.31           C  
ATOM   3379  CD2 LEU A 434      -1.313  -9.156   2.160  1.00 92.31           C  
ATOM   3380  N   ASN A 435      -6.125 -10.031   4.590  1.00 94.25           N  
ATOM   3381  CA  ASN A 435      -6.965 -10.453   5.707  1.00 94.25           C  
ATOM   3382  C   ASN A 435      -7.395 -11.906   5.574  1.00 94.25           C  
ATOM   3383  CB  ASN A 435      -8.195  -9.547   5.824  1.00 94.25           C  
ATOM   3384  O   ASN A 435      -7.879 -12.508   6.535  1.00 94.25           O  
ATOM   3385  CG  ASN A 435      -8.891  -9.680   7.164  1.00 94.25           C  
ATOM   3386  ND2 ASN A 435     -10.219  -9.594   7.148  1.00 94.25           N  
ATOM   3387  OD1 ASN A 435      -8.250  -9.859   8.203  1.00 94.25           O  
ATOM   3388  N   LEU A 436      -7.227 -12.445   4.398  1.00 93.31           N  
ATOM   3389  CA  LEU A 436      -7.543 -13.859   4.215  1.00 93.31           C  
ATOM   3390  C   LEU A 436      -6.453 -14.742   4.816  1.00 93.31           C  
ATOM   3391  CB  LEU A 436      -7.715 -14.180   2.729  1.00 93.31           C  
ATOM   3392  O   LEU A 436      -5.262 -14.461   4.664  1.00 93.31           O  
ATOM   3393  CG  LEU A 436      -8.750 -13.352   1.971  1.00 93.31           C  
ATOM   3394  CD1 LEU A 436      -8.812 -13.781   0.510  1.00 93.31           C  
ATOM   3395  CD2 LEU A 436     -10.117 -13.469   2.627  1.00 93.31           C  
ATOM   3396  N   ARG A 437      -6.879 -15.766   5.469  1.00 90.44           N  
ATOM   3397  CA  ARG A 437      -5.926 -16.641   6.148  1.00 90.44           C  
ATOM   3398  C   ARG A 437      -5.090 -17.422   5.141  1.00 90.44           C  
ATOM   3399  CB  ARG A 437      -6.656 -17.609   7.086  1.00 90.44           C  
ATOM   3400  O   ARG A 437      -5.609 -17.891   4.125  1.00 90.44           O  
ATOM   3401  CG  ARG A 437      -7.266 -16.938   8.305  1.00 90.44           C  
ATOM   3402  CD  ARG A 437      -7.988 -17.938   9.195  1.00 90.44           C  
ATOM   3403  NE  ARG A 437      -7.055 -18.719  10.000  1.00 90.44           N  
ATOM   3404  NH1 ARG A 437      -8.641 -19.422  11.523  1.00 90.44           N  
ATOM   3405  NH2 ARG A 437      -6.457 -20.094  11.742  1.00 90.44           N  
ATOM   3406  CZ  ARG A 437      -7.387 -19.406  11.086  1.00 90.44           C  
ATOM   3407  N   ARG A 438      -3.918 -17.625   5.398  1.00 85.50           N  
ATOM   3408  CA  ARG A 438      -2.973 -18.312   4.523  1.00 85.50           C  
ATOM   3409  C   ARG A 438      -3.281 -19.797   4.449  1.00 85.50           C  
ATOM   3410  CB  ARG A 438      -1.537 -18.094   5.008  1.00 85.50           C  
ATOM   3411  O   ARG A 438      -3.152 -20.422   3.387  1.00 85.50           O  
ATOM   3412  CG  ARG A 438      -1.030 -16.672   4.828  1.00 85.50           C  
ATOM   3413  CD  ARG A 438       0.440 -16.547   5.199  1.00 85.50           C  
ATOM   3414  NE  ARG A 438       0.971 -15.227   4.855  1.00 85.50           N  
ATOM   3415  NH1 ARG A 438       3.186 -15.820   5.156  1.00 85.50           N  
ATOM   3416  NH2 ARG A 438       2.637 -13.688   4.516  1.00 85.50           N  
ATOM   3417  CZ  ARG A 438       2.264 -14.914   4.844  1.00 85.50           C  
ATOM   3418  N   ASP A 439      -3.707 -20.312   5.594  1.00 84.19           N  
ATOM   3419  CA  ASP A 439      -3.967 -21.734   5.660  1.00 84.19           C  
ATOM   3420  C   ASP A 439      -5.199 -22.109   4.836  1.00 84.19           C  
ATOM   3421  CB  ASP A 439      -4.152 -22.188   7.109  1.00 84.19           C  
ATOM   3422  O   ASP A 439      -5.355 -23.266   4.434  1.00 84.19           O  
ATOM   3423  CG  ASP A 439      -5.234 -21.406   7.836  1.00 84.19           C  
ATOM   3424  OD1 ASP A 439      -5.598 -20.297   7.383  1.00 84.19           O  
ATOM   3425  OD2 ASP A 439      -5.727 -21.906   8.875  1.00 84.19           O  
ATOM   3426  N   GLY A 440      -6.039 -21.109   4.543  1.00 79.94           N  
ATOM   3427  CA  GLY A 440      -7.219 -21.359   3.730  1.00 79.94           C  
ATOM   3428  C   GLY A 440      -6.922 -21.406   2.244  1.00 79.94           C  
ATOM   3429  O   GLY A 440      -7.625 -22.062   1.483  1.00 79.94           O  
ATOM   3430  N   GLY A 441      -5.875 -20.828   1.812  1.00 85.00           N  
ATOM   3431  CA  GLY A 441      -5.395 -20.828   0.438  1.00 85.00           C  
ATOM   3432  C   GLY A 441      -6.180 -19.906  -0.470  1.00 85.00           C  
ATOM   3433  O   GLY A 441      -5.828 -19.734  -1.639  1.00 85.00           O  
ATOM   3434  N   GLU A 442      -7.281 -19.281   0.042  1.00 90.75           N  
ATOM   3435  CA  GLU A 442      -8.180 -18.469  -0.765  1.00 90.75           C  
ATOM   3436  C   GLU A 442      -7.500 -17.188  -1.229  1.00 90.75           C  
ATOM   3437  CB  GLU A 442      -9.453 -18.141   0.021  1.00 90.75           C  
ATOM   3438  O   GLU A 442      -7.727 -16.719  -2.350  1.00 90.75           O  
ATOM   3439  CG  GLU A 442     -10.359 -19.328   0.262  1.00 90.75           C  
ATOM   3440  CD  GLU A 442     -10.039 -20.078   1.548  1.00 90.75           C  
ATOM   3441  OE1 GLU A 442     -10.891 -20.875   2.014  1.00 90.75           O  
ATOM   3442  OE2 GLU A 442      -8.938 -19.859   2.094  1.00 90.75           O  
ATOM   3443  N   GLY A 443      -6.703 -16.578  -0.338  1.00 91.38           N  
ATOM   3444  CA  GLY A 443      -5.961 -15.391  -0.725  1.00 91.38           C  
ATOM   3445  C   GLY A 443      -5.020 -15.625  -1.891  1.00 91.38           C  
ATOM   3446  O   GLY A 443      -5.012 -14.859  -2.855  1.00 91.38           O  
ATOM   3447  N   LEU A 444      -4.238 -16.703  -1.813  1.00 91.00           N  
ATOM   3448  CA  LEU A 444      -3.291 -17.047  -2.867  1.00 91.00           C  
ATOM   3449  C   LEU A 444      -4.020 -17.422  -4.156  1.00 91.00           C  
ATOM   3450  CB  LEU A 444      -2.396 -18.219  -2.428  1.00 91.00           C  
ATOM   3451  O   LEU A 444      -3.578 -17.047  -5.250  1.00 91.00           O  
ATOM   3452  CG  LEU A 444      -1.315 -17.891  -1.397  1.00 91.00           C  
ATOM   3453  CD1 LEU A 444      -0.660 -19.156  -0.890  1.00 91.00           C  
ATOM   3454  CD2 LEU A 444      -0.273 -16.938  -1.996  1.00 91.00           C  
ATOM   3455  N   THR A 445      -5.098 -18.109  -3.998  1.00 91.62           N  
ATOM   3456  CA  THR A 445      -5.902 -18.469  -5.156  1.00 91.62           C  
ATOM   3457  C   THR A 445      -6.453 -17.234  -5.848  1.00 91.62           C  
ATOM   3458  CB  THR A 445      -7.066 -19.406  -4.762  1.00 91.62           C  
ATOM   3459  O   THR A 445      -6.395 -17.125  -7.074  1.00 91.62           O  
ATOM   3460  CG2 THR A 445      -7.910 -19.781  -5.973  1.00 91.62           C  
ATOM   3461  OG1 THR A 445      -6.535 -20.594  -4.176  1.00 91.62           O  
ATOM   3462  N   LEU A 446      -6.977 -16.312  -5.043  1.00 92.50           N  
ATOM   3463  CA  LEU A 446      -7.496 -15.062  -5.590  1.00 92.50           C  
ATOM   3464  C   LEU A 446      -6.410 -14.297  -6.340  1.00 92.50           C  
ATOM   3465  CB  LEU A 446      -8.070 -14.188  -4.473  1.00 92.50           C  
ATOM   3466  O   LEU A 446      -6.641 -13.805  -7.445  1.00 92.50           O  
ATOM   3467  CG  LEU A 446      -8.883 -12.961  -4.914  1.00 92.50           C  
ATOM   3468  CD1 LEU A 446     -10.172 -13.406  -5.590  1.00 92.50           C  
ATOM   3469  CD2 LEU A 446      -9.172 -12.055  -3.723  1.00 92.50           C  
ATOM   3470  N   ILE A 447      -5.223 -14.234  -5.766  1.00 92.88           N  
ATOM   3471  CA  ILE A 447      -4.082 -13.555  -6.367  1.00 92.88           C  
ATOM   3472  C   ILE A 447      -3.680 -14.258  -7.660  1.00 92.88           C  
ATOM   3473  CB  ILE A 447      -2.881 -13.492  -5.395  1.00 92.88           C  
ATOM   3474  O   ILE A 447      -3.492 -13.609  -8.695  1.00 92.88           O  
ATOM   3475  CG1 ILE A 447      -3.189 -12.555  -4.223  1.00 92.88           C  
ATOM   3476  CG2 ILE A 447      -1.612 -13.055  -6.129  1.00 92.88           C  
ATOM   3477  CD1 ILE A 447      -2.168 -12.625  -3.094  1.00 92.88           C  
ATOM   3478  N   GLY A 448      -3.521 -15.531  -7.609  1.00 92.00           N  
ATOM   3479  CA  GLY A 448      -3.111 -16.312  -8.758  1.00 92.00           C  
ATOM   3480  C   GLY A 448      -4.082 -16.219  -9.922  1.00 92.00           C  
ATOM   3481  O   GLY A 448      -3.672 -16.016 -11.062  1.00 92.00           O  
ATOM   3482  N   VAL A 449      -5.355 -16.375  -9.664  1.00 91.44           N  
ATOM   3483  CA  VAL A 449      -6.387 -16.328 -10.695  1.00 91.44           C  
ATOM   3484  C   VAL A 449      -6.469 -14.938 -11.297  1.00 91.44           C  
ATOM   3485  CB  VAL A 449      -7.766 -16.766 -10.141  1.00 91.44           C  
ATOM   3486  O   VAL A 449      -6.605 -14.781 -12.516  1.00 91.44           O  
ATOM   3487  CG1 VAL A 449      -8.867 -16.516 -11.172  1.00 91.44           C  
ATOM   3488  CG2 VAL A 449      -7.742 -18.234  -9.719  1.00 91.44           C  
ATOM   3489  N   SER A 450      -6.395 -13.961 -10.414  1.00 91.81           N  
ATOM   3490  CA  SER A 450      -6.395 -12.578 -10.898  1.00 91.81           C  
ATOM   3491  C   SER A 450      -5.223 -12.328 -11.844  1.00 91.81           C  
ATOM   3492  CB  SER A 450      -6.340 -11.602  -9.727  1.00 91.81           C  
ATOM   3493  O   SER A 450      -5.367 -11.617 -12.844  1.00 91.81           O  
ATOM   3494  OG  SER A 450      -5.000 -11.273  -9.406  1.00 91.81           O  
ATOM   3495  N   TRP A 451      -4.094 -12.844 -11.531  1.00 91.69           N  
ATOM   3496  CA  TRP A 451      -2.922 -12.742 -12.391  1.00 91.69           C  
ATOM   3497  C   TRP A 451      -3.191 -13.383 -13.750  1.00 91.69           C  
ATOM   3498  CB  TRP A 451      -1.709 -13.406 -11.734  1.00 91.69           C  
ATOM   3499  O   TRP A 451      -2.898 -12.789 -14.789  1.00 91.69           O  
ATOM   3500  CG  TRP A 451      -0.518 -13.531 -12.633  1.00 91.69           C  
ATOM   3501  CD1 TRP A 451      -0.198 -14.594 -13.438  1.00 91.69           C  
ATOM   3502  CD2 TRP A 451       0.517 -12.562 -12.820  1.00 91.69           C  
ATOM   3503  CE2 TRP A 451       1.432 -13.102 -13.758  1.00 91.69           C  
ATOM   3504  CE3 TRP A 451       0.758 -11.289 -12.297  1.00 91.69           C  
ATOM   3505  NE1 TRP A 451       0.973 -14.336 -14.109  1.00 91.69           N  
ATOM   3506  CH2 TRP A 451       2.783 -11.164 -13.633  1.00 91.69           C  
ATOM   3507  CZ2 TRP A 451       2.570 -12.406 -14.172  1.00 91.69           C  
ATOM   3508  CZ3 TRP A 451       1.893 -10.594 -12.711  1.00 91.69           C  
ATOM   3509  N   ASN A 452      -3.699 -14.508 -13.711  1.00 90.12           N  
ATOM   3510  CA  ASN A 452      -3.998 -15.211 -14.953  1.00 90.12           C  
ATOM   3511  C   ASN A 452      -4.965 -14.414 -15.828  1.00 90.12           C  
ATOM   3512  CB  ASN A 452      -4.570 -16.594 -14.664  1.00 90.12           C  
ATOM   3513  O   ASN A 452      -4.770 -14.312 -17.047  1.00 90.12           O  
ATOM   3514  CG  ASN A 452      -3.488 -17.641 -14.430  1.00 90.12           C  
ATOM   3515  ND2 ASN A 452      -3.842 -18.719 -13.742  1.00 90.12           N  
ATOM   3516  OD1 ASN A 452      -2.346 -17.469 -14.867  1.00 90.12           O  
ATOM   3517  N   LEU A 453      -6.008 -13.938 -15.188  1.00 89.31           N  
ATOM   3518  CA  LEU A 453      -6.953 -13.109 -15.922  1.00 89.31           C  
ATOM   3519  C   LEU A 453      -6.262 -11.898 -16.531  1.00 89.31           C  
ATOM   3520  CB  LEU A 453      -8.094 -12.656 -15.016  1.00 89.31           C  
ATOM   3521  O   LEU A 453      -6.492 -11.562 -17.703  1.00 89.31           O  
ATOM   3522  CG  LEU A 453      -9.039 -13.750 -14.508  1.00 89.31           C  
ATOM   3523  CD1 LEU A 453     -10.031 -13.172 -13.508  1.00 89.31           C  
ATOM   3524  CD2 LEU A 453      -9.758 -14.414 -15.672  1.00 89.31           C  
ATOM   3525  N   TRP A 454      -5.469 -11.289 -15.734  1.00 89.25           N  
ATOM   3526  CA  TRP A 454      -4.727 -10.109 -16.172  1.00 89.25           C  
ATOM   3527  C   TRP A 454      -3.734 -10.469 -17.281  1.00 89.25           C  
ATOM   3528  CB  TRP A 454      -3.988  -9.469 -14.992  1.00 89.25           C  
ATOM   3529  O   TRP A 454      -3.676  -9.797 -18.312  1.00 89.25           O  
ATOM   3530  CG  TRP A 454      -3.154  -8.281 -15.367  1.00 89.25           C  
ATOM   3531  CD1 TRP A 454      -3.592  -7.008 -15.594  1.00 89.25           C  
ATOM   3532  CD2 TRP A 454      -1.737  -8.266 -15.562  1.00 89.25           C  
ATOM   3533  CE2 TRP A 454      -1.383  -6.941 -15.906  1.00 89.25           C  
ATOM   3534  CE3 TRP A 454      -0.732  -9.234 -15.484  1.00 89.25           C  
ATOM   3535  NE1 TRP A 454      -2.531  -6.195 -15.922  1.00 89.25           N  
ATOM   3536  CH2 TRP A 454       0.901  -7.535 -16.078  1.00 89.25           C  
ATOM   3537  CZ2 TRP A 454      -0.063  -6.566 -16.172  1.00 89.25           C  
ATOM   3538  CZ3 TRP A 454       0.581  -8.859 -15.742  1.00 89.25           C  
ATOM   3539  N   TYR A 455      -2.910 -11.438 -17.047  1.00 87.69           N  
ATOM   3540  CA  TYR A 455      -1.891 -11.891 -17.984  1.00 87.69           C  
ATOM   3541  C   TYR A 455      -2.512 -12.242 -19.328  1.00 87.69           C  
ATOM   3542  CB  TYR A 455      -1.134 -13.094 -17.422  1.00 87.69           C  
ATOM   3543  O   TYR A 455      -1.982 -11.875 -20.375  1.00 87.69           O  
ATOM   3544  CG  TYR A 455       0.063 -13.500 -18.250  1.00 87.69           C  
ATOM   3545  CD1 TYR A 455      -0.056 -14.445 -19.266  1.00 87.69           C  
ATOM   3546  CD2 TYR A 455       1.313 -12.938 -18.016  1.00 87.69           C  
ATOM   3547  CE1 TYR A 455       1.044 -14.820 -20.031  1.00 87.69           C  
ATOM   3548  CE2 TYR A 455       2.420 -13.305 -18.781  1.00 87.69           C  
ATOM   3549  OH  TYR A 455       3.367 -14.617 -20.531  1.00 87.69           O  
ATOM   3550  CZ  TYR A 455       2.275 -14.250 -19.781  1.00 87.69           C  
ATOM   3551  N   ASN A 456      -3.623 -12.891 -19.312  1.00 84.88           N  
ATOM   3552  CA  ASN A 456      -4.285 -13.367 -20.531  1.00 84.88           C  
ATOM   3553  C   ASN A 456      -5.039 -12.250 -21.234  1.00 84.88           C  
ATOM   3554  CB  ASN A 456      -5.230 -14.523 -20.203  1.00 84.88           C  
ATOM   3555  O   ASN A 456      -5.551 -12.438 -22.344  1.00 84.88           O  
ATOM   3556  CG  ASN A 456      -4.496 -15.797 -19.812  1.00 84.88           C  
ATOM   3557  ND2 ASN A 456      -5.090 -16.578 -18.922  1.00 84.88           N  
ATOM   3558  OD1 ASN A 456      -3.400 -16.062 -20.312  1.00 84.88           O  
ATOM   3559  N   SER A 457      -5.105 -11.164 -20.547  1.00 82.94           N  
ATOM   3560  CA  SER A 457      -5.770 -10.016 -21.156  1.00 82.94           C  
ATOM   3561  C   SER A 457      -4.863  -9.328 -22.172  1.00 82.94           C  
ATOM   3562  CB  SER A 457      -6.211  -9.016 -20.094  1.00 82.94           C  
ATOM   3563  O   SER A 457      -5.316  -8.477 -22.938  1.00 82.94           O  
ATOM   3564  OG  SER A 457      -5.098  -8.328 -19.562  1.00 82.94           O  
ATOM   3565  N   PHE A 458      -3.561  -9.797 -22.172  1.00 80.69           N  
ATOM   3566  CA  PHE A 458      -2.605  -9.273 -23.141  1.00 80.69           C  
ATOM   3567  C   PHE A 458      -2.504 -10.195 -24.344  1.00 80.69           C  
ATOM   3568  CB  PHE A 458      -1.227  -9.094 -22.500  1.00 80.69           C  
ATOM   3569  O   PHE A 458      -2.596 -11.422 -24.219  1.00 80.69           O  
ATOM   3570  CG  PHE A 458      -1.169  -7.992 -21.484  1.00 80.69           C  
ATOM   3571  CD1 PHE A 458      -0.689  -6.734 -21.828  1.00 80.69           C  
ATOM   3572  CD2 PHE A 458      -1.595  -8.211 -20.172  1.00 80.69           C  
ATOM   3573  CE1 PHE A 458      -0.635  -5.711 -20.875  1.00 80.69           C  
ATOM   3574  CE2 PHE A 458      -1.544  -7.191 -19.234  1.00 80.69           C  
ATOM   3575  CZ  PHE A 458      -1.062  -5.941 -19.578  1.00 80.69           C  
ATOM   3576  N   ALA A 459      -2.617  -9.633 -25.594  1.00 76.00           N  
ATOM   3577  CA  ALA A 459      -2.439 -10.414 -26.812  1.00 76.00           C  
ATOM   3578  C   ALA A 459      -1.107 -11.156 -26.797  1.00 76.00           C  
ATOM   3579  CB  ALA A 459      -2.525  -9.508 -28.047  1.00 76.00           C  
ATOM   3580  O   ALA A 459      -1.023 -12.305 -27.250  1.00 76.00           O  
ATOM   3581  N   GLY A 460      -0.174 -10.750 -26.062  1.00 78.69           N  
ATOM   3582  CA  GLY A 460       1.131 -11.336 -25.812  1.00 78.69           C  
ATOM   3583  C   GLY A 460       1.501 -11.336 -24.328  1.00 78.69           C  
ATOM   3584  O   GLY A 460       0.643 -11.547 -23.469  1.00 78.69           O  
ATOM   3585  N   SER A 461       2.793 -11.141 -24.141  1.00 79.19           N  
ATOM   3586  CA  SER A 461       3.254 -11.062 -22.766  1.00 79.19           C  
ATOM   3587  C   SER A 461       3.344  -9.617 -22.297  1.00 79.19           C  
ATOM   3588  CB  SER A 461       4.617 -11.742 -22.609  1.00 79.19           C  
ATOM   3589  O   SER A 461       3.721  -8.727 -23.062  1.00 79.19           O  
ATOM   3590  OG  SER A 461       4.527 -13.117 -22.938  1.00 79.19           O  
ATOM   3591  N   PRO A 462       2.752  -9.414 -21.141  1.00 81.19           N  
ATOM   3592  CA  PRO A 462       2.844  -8.039 -20.625  1.00 81.19           C  
ATOM   3593  C   PRO A 462       4.281  -7.535 -20.547  1.00 81.19           C  
ATOM   3594  CB  PRO A 462       2.236  -8.148 -19.219  1.00 81.19           C  
ATOM   3595  O   PRO A 462       5.203  -8.312 -20.281  1.00 81.19           O  
ATOM   3596  CG  PRO A 462       2.355  -9.594 -18.859  1.00 81.19           C  
ATOM   3597  CD  PRO A 462       2.420 -10.398 -20.125  1.00 81.19           C  
ATOM   3598  N   SER A 463       4.441  -6.207 -20.906  1.00 77.44           N  
ATOM   3599  CA  SER A 463       5.758  -5.582 -20.797  1.00 77.44           C  
ATOM   3600  C   SER A 463       6.203  -5.496 -19.328  1.00 77.44           C  
ATOM   3601  CB  SER A 463       5.742  -4.184 -21.406  1.00 77.44           C  
ATOM   3602  O   SER A 463       5.375  -5.566 -18.422  1.00 77.44           O  
ATOM   3603  OG  SER A 463       5.086  -3.264 -20.562  1.00 77.44           O  
ATOM   3604  N   GLU A 464       7.543  -5.336 -19.094  1.00 71.25           N  
ATOM   3605  CA  GLU A 464       8.125  -5.219 -17.766  1.00 71.25           C  
ATOM   3606  C   GLU A 464       7.664  -3.938 -17.078  1.00 71.25           C  
ATOM   3607  CB  GLU A 464       9.648  -5.258 -17.828  1.00 71.25           C  
ATOM   3608  O   GLU A 464       7.621  -3.867 -15.844  1.00 71.25           O  
ATOM   3609  CG  GLU A 464      10.211  -6.609 -18.250  1.00 71.25           C  
ATOM   3610  CD  GLU A 464      11.734  -6.625 -18.328  1.00 71.25           C  
ATOM   3611  OE1 GLU A 464      12.305  -7.676 -18.703  1.00 71.25           O  
ATOM   3612  OE2 GLU A 464      12.352  -5.582 -18.031  1.00 71.25           O  
ATOM   3613  N   ALA A 465       7.234  -2.961 -17.828  1.00 69.75           N  
ATOM   3614  CA  ALA A 465       6.840  -1.660 -17.297  1.00 69.75           C  
ATOM   3615  C   ALA A 465       5.406  -1.698 -16.766  1.00 69.75           C  
ATOM   3616  CB  ALA A 465       6.977  -0.580 -18.375  1.00 69.75           C  
ATOM   3617  O   ALA A 465       4.992  -0.816 -16.016  1.00 69.75           O  
ATOM   3618  N   GLU A 466       4.750  -2.816 -17.172  1.00 76.00           N  
ATOM   3619  CA  GLU A 466       3.357  -2.914 -16.750  1.00 76.00           C  
ATOM   3620  C   GLU A 466       3.254  -3.305 -15.273  1.00 76.00           C  
ATOM   3621  CB  GLU A 466       2.600  -3.922 -17.609  1.00 76.00           C  
ATOM   3622  O   GLU A 466       3.986  -4.180 -14.805  1.00 76.00           O  
ATOM   3623  CG  GLU A 466       2.371  -3.455 -19.047  1.00 76.00           C  
ATOM   3624  CD  GLU A 466       1.356  -2.328 -19.156  1.00 76.00           C  
ATOM   3625  OE1 GLU A 466       1.315  -1.648 -20.203  1.00 76.00           O  
ATOM   3626  OE2 GLU A 466       0.598  -2.123 -18.188  1.00 76.00           O  
ATOM   3627  N   ILE A 467       2.398  -2.633 -14.562  1.00 74.56           N  
ATOM   3628  CA  ILE A 467       2.229  -2.871 -13.133  1.00 74.56           C  
ATOM   3629  C   ILE A 467       1.042  -3.805 -12.906  1.00 74.56           C  
ATOM   3630  CB  ILE A 467       2.027  -1.548 -12.359  1.00 74.56           C  
ATOM   3631  O   ILE A 467      -0.057  -3.557 -13.406  1.00 74.56           O  
ATOM   3632  CG1 ILE A 467       3.236  -0.626 -12.562  1.00 74.56           C  
ATOM   3633  CG2 ILE A 467       1.784  -1.823 -10.875  1.00 74.56           C  
ATOM   3634  CD1 ILE A 467       3.035   0.783 -12.016  1.00 74.56           C  
ATOM   3635  N   SER A 468       1.359  -4.902 -12.297  1.00 82.31           N  
ATOM   3636  CA  SER A 468       0.325  -5.875 -11.969  1.00 82.31           C  
ATOM   3637  C   SER A 468      -0.055  -5.809 -10.492  1.00 82.31           C  
ATOM   3638  CB  SER A 468       0.792  -7.289 -12.320  1.00 82.31           C  
ATOM   3639  O   SER A 468       0.802  -5.949  -9.625  1.00 82.31           O  
ATOM   3640  OG  SER A 468      -0.110  -8.258 -11.812  1.00 82.31           O  
ATOM   3641  N   GLU A 469      -1.351  -5.543 -10.234  1.00 83.44           N  
ATOM   3642  CA  GLU A 469      -1.866  -5.527  -8.867  1.00 83.44           C  
ATOM   3643  C   GLU A 469      -1.607  -6.855  -8.164  1.00 83.44           C  
ATOM   3644  CB  GLU A 469      -3.365  -5.211  -8.867  1.00 83.44           C  
ATOM   3645  O   GLU A 469      -1.273  -6.879  -6.980  1.00 83.44           O  
ATOM   3646  CG  GLU A 469      -3.939  -4.977  -7.477  1.00 83.44           C  
ATOM   3647  CD  GLU A 469      -3.430  -3.703  -6.820  1.00 83.44           C  
ATOM   3648  OE1 GLU A 469      -3.266  -3.680  -5.582  1.00 83.44           O  
ATOM   3649  OE2 GLU A 469      -3.193  -2.719  -7.559  1.00 83.44           O  
ATOM   3650  N   SER A 470      -1.713  -7.934  -8.852  1.00 88.38           N  
ATOM   3651  CA  SER A 470      -1.517  -9.273  -8.305  1.00 88.38           C  
ATOM   3652  C   SER A 470      -0.083  -9.469  -7.828  1.00 88.38           C  
ATOM   3653  CB  SER A 470      -1.862 -10.336  -9.352  1.00 88.38           C  
ATOM   3654  O   SER A 470       0.147 -10.062  -6.773  1.00 88.38           O  
ATOM   3655  OG  SER A 470      -3.238 -10.273  -9.688  1.00 88.38           O  
ATOM   3656  N   GLU A 471       0.779  -8.945  -8.594  1.00 86.50           N  
ATOM   3657  CA  GLU A 471       2.178  -9.023  -8.188  1.00 86.50           C  
ATOM   3658  C   GLU A 471       2.416  -8.273  -6.879  1.00 86.50           C  
ATOM   3659  CB  GLU A 471       3.092  -8.477  -9.281  1.00 86.50           C  
ATOM   3660  O   GLU A 471       3.117  -8.766  -5.992  1.00 86.50           O  
ATOM   3661  CG  GLU A 471       3.248  -9.406 -10.477  1.00 86.50           C  
ATOM   3662  CD  GLU A 471       4.086  -8.812 -11.594  1.00 86.50           C  
ATOM   3663  OE1 GLU A 471       4.691  -9.578 -12.375  1.00 86.50           O  
ATOM   3664  OE2 GLU A 471       4.137  -7.566 -11.695  1.00 86.50           O  
ATOM   3665  N   HIS A 472       1.865  -7.105  -6.918  1.00 83.75           N  
ATOM   3666  CA  HIS A 472       1.975  -6.301  -5.707  1.00 83.75           C  
ATOM   3667  C   HIS A 472       1.361  -7.016  -4.512  1.00 83.75           C  
ATOM   3668  CB  HIS A 472       1.302  -4.938  -5.906  1.00 83.75           C  
ATOM   3669  O   HIS A 472       1.955  -7.051  -3.430  1.00 83.75           O  
ATOM   3670  CG  HIS A 472       1.470  -4.012  -4.742  1.00 83.75           C  
ATOM   3671  CD2 HIS A 472       0.561  -3.480  -3.893  1.00 83.75           C  
ATOM   3672  ND1 HIS A 472       2.697  -3.525  -4.352  1.00 83.75           N  
ATOM   3673  CE1 HIS A 472       2.537  -2.734  -3.305  1.00 83.75           C  
ATOM   3674  NE2 HIS A 472       1.249  -2.689  -3.006  1.00 83.75           N  
ATOM   3675  N   LEU A 473       0.243  -7.609  -4.648  1.00 88.12           N  
ATOM   3676  CA  LEU A 473      -0.443  -8.336  -3.580  1.00 88.12           C  
ATOM   3677  C   LEU A 473       0.355  -9.562  -3.152  1.00 88.12           C  
ATOM   3678  CB  LEU A 473      -1.844  -8.750  -4.031  1.00 88.12           C  
ATOM   3679  O   LEU A 473       0.454  -9.859  -1.960  1.00 88.12           O  
ATOM   3680  CG  LEU A 473      -2.848  -7.621  -4.273  1.00 88.12           C  
ATOM   3681  CD1 LEU A 473      -4.137  -8.180  -4.867  1.00 88.12           C  
ATOM   3682  CD2 LEU A 473      -3.127  -6.871  -2.975  1.00 88.12           C  
ATOM   3683  N   PHE A 474       0.918 -10.172  -4.164  1.00 88.62           N  
ATOM   3684  CA  PHE A 474       1.732 -11.344  -3.861  1.00 88.62           C  
ATOM   3685  C   PHE A 474       2.953 -10.961  -3.037  1.00 88.62           C  
ATOM   3686  CB  PHE A 474       2.170 -12.047  -5.152  1.00 88.62           C  
ATOM   3687  O   PHE A 474       3.314 -11.656  -2.086  1.00 88.62           O  
ATOM   3688  CG  PHE A 474       2.951 -13.312  -4.922  1.00 88.62           C  
ATOM   3689  CD1 PHE A 474       4.152 -13.531  -5.582  1.00 88.62           C  
ATOM   3690  CD2 PHE A 474       2.480 -14.281  -4.043  1.00 88.62           C  
ATOM   3691  CE1 PHE A 474       4.879 -14.703  -5.367  1.00 88.62           C  
ATOM   3692  CE2 PHE A 474       3.199 -15.453  -3.828  1.00 88.62           C  
ATOM   3693  CZ  PHE A 474       4.398 -15.664  -4.492  1.00 88.62           C  
ATOM   3694  N   HIS A 475       3.541  -9.875  -3.471  1.00 85.69           N  
ATOM   3695  CA  HIS A 475       4.695  -9.391  -2.715  1.00 85.69           C  
ATOM   3696  C   HIS A 475       4.328  -9.133  -1.257  1.00 85.69           C  
ATOM   3697  CB  HIS A 475       5.258  -8.125  -3.350  1.00 85.69           C  
ATOM   3698  O   HIS A 475       5.086  -9.484  -0.350  1.00 85.69           O  
ATOM   3699  CG  HIS A 475       6.535  -7.656  -2.727  1.00 85.69           C  
ATOM   3700  CD2 HIS A 475       7.785  -8.172  -2.770  1.00 85.69           C  
ATOM   3701  ND1 HIS A 475       6.613  -6.523  -1.945  1.00 85.69           N  
ATOM   3702  CE1 HIS A 475       7.859  -6.367  -1.533  1.00 85.69           C  
ATOM   3703  NE2 HIS A 475       8.594  -7.355  -2.020  1.00 85.69           N  
ATOM   3704  N   GLN A 476       3.211  -8.516  -1.021  1.00 85.12           N  
ATOM   3705  CA  GLN A 476       2.752  -8.234   0.335  1.00 85.12           C  
ATOM   3706  C   GLN A 476       2.492  -9.531   1.104  1.00 85.12           C  
ATOM   3707  CB  GLN A 476       1.486  -7.379   0.308  1.00 85.12           C  
ATOM   3708  O   GLN A 476       2.777  -9.609   2.299  1.00 85.12           O  
ATOM   3709  CG  GLN A 476       1.717  -5.957  -0.186  1.00 85.12           C  
ATOM   3710  CD  GLN A 476       0.471  -5.094  -0.101  1.00 85.12           C  
ATOM   3711  NE2 GLN A 476       0.548  -3.885  -0.643  1.00 85.12           N  
ATOM   3712  OE1 GLN A 476      -0.554  -5.516   0.446  1.00 85.12           O  
ATOM   3713  N   PHE A 477       1.982 -10.438   0.364  1.00 85.19           N  
ATOM   3714  CA  PHE A 477       1.735 -11.750   0.957  1.00 85.19           C  
ATOM   3715  C   PHE A 477       3.039 -12.391   1.416  1.00 85.19           C  
ATOM   3716  CB  PHE A 477       1.022 -12.664  -0.041  1.00 85.19           C  
ATOM   3717  O   PHE A 477       3.098 -12.992   2.490  1.00 85.19           O  
ATOM   3718  CG  PHE A 477       0.512 -13.945   0.568  1.00 85.19           C  
ATOM   3719  CD1 PHE A 477       1.313 -15.078   0.611  1.00 85.19           C  
ATOM   3720  CD2 PHE A 477      -0.770 -14.008   1.099  1.00 85.19           C  
ATOM   3721  CE1 PHE A 477       0.843 -16.266   1.174  1.00 85.19           C  
ATOM   3722  CE2 PHE A 477      -1.246 -15.188   1.663  1.00 85.19           C  
ATOM   3723  CZ  PHE A 477      -0.439 -16.312   1.699  1.00 85.19           C  
ATOM   3724  N   LEU A 478       4.152 -12.219   0.724  1.00 85.44           N  
ATOM   3725  CA  LEU A 478       5.461 -12.789   1.019  1.00 85.44           C  
ATOM   3726  C   LEU A 478       6.055 -12.164   2.279  1.00 85.44           C  
ATOM   3727  CB  LEU A 478       6.414 -12.578  -0.163  1.00 85.44           C  
ATOM   3728  O   LEU A 478       6.914 -12.766   2.928  1.00 85.44           O  
ATOM   3729  CG  LEU A 478       6.035 -13.281  -1.468  1.00 85.44           C  
ATOM   3730  CD1 LEU A 478       7.051 -12.953  -2.559  1.00 85.44           C  
ATOM   3731  CD2 LEU A 478       5.945 -14.789  -1.256  1.00 85.44           C  
ATOM   3732  N   LEU A 479       5.523 -11.023   2.643  1.00 84.56           N  
ATOM   3733  CA  LEU A 479       6.020 -10.336   3.828  1.00 84.56           C  
ATOM   3734  C   LEU A 479       5.340 -10.859   5.090  1.00 84.56           C  
ATOM   3735  CB  LEU A 479       5.793  -8.828   3.703  1.00 84.56           C  
ATOM   3736  O   LEU A 479       5.582 -10.352   6.188  1.00 84.56           O  
ATOM   3737  CG  LEU A 479       6.555  -8.117   2.584  1.00 84.56           C  
ATOM   3738  CD1 LEU A 479       6.098  -6.668   2.465  1.00 84.56           C  
ATOM   3739  CD2 LEU A 479       8.062  -8.188   2.832  1.00 84.56           C  
ATOM   3740  N   ASN A 480       4.559 -11.820   4.969  1.00 83.25           N  
ATOM   3741  CA  ASN A 480       3.842 -12.500   6.043  1.00 83.25           C  
ATOM   3742  C   ASN A 480       2.846 -11.570   6.727  1.00 83.25           C  
ATOM   3743  CB  ASN A 480       4.824 -13.070   7.066  1.00 83.25           C  
ATOM   3744  O   ASN A 480       2.600 -11.688   7.930  1.00 83.25           O  
ATOM   3745  CG  ASN A 480       4.238 -14.211   7.867  1.00 83.25           C  
ATOM   3746  ND2 ASN A 480       4.734 -14.398   9.086  1.00 83.25           N  
ATOM   3747  OD1 ASN A 480       3.346 -14.922   7.395  1.00 83.25           O  
ATOM   3748  N   LYS A 481       2.391 -10.641   6.086  1.00 88.44           N  
ATOM   3749  CA  LYS A 481       1.381  -9.750   6.645  1.00 88.44           C  
ATOM   3750  C   LYS A 481       0.057 -10.477   6.852  1.00 88.44           C  
ATOM   3751  CB  LYS A 481       1.174  -8.531   5.738  1.00 88.44           C  
ATOM   3752  O   LYS A 481      -0.374 -11.250   5.996  1.00 88.44           O  
ATOM   3753  CG  LYS A 481       2.322  -7.535   5.766  1.00 88.44           C  
ATOM   3754  CD  LYS A 481       1.990  -6.277   4.977  1.00 88.44           C  
ATOM   3755  CE  LYS A 481       3.041  -5.195   5.176  1.00 88.44           C  
ATOM   3756  NZ  LYS A 481       2.721  -3.961   4.402  1.00 88.44           N  
ATOM   3757  N   ARG A 482      -0.578 -10.195   8.008  1.00 91.12           N  
ATOM   3758  CA  ARG A 482      -1.892 -10.758   8.305  1.00 91.12           C  
ATOM   3759  C   ARG A 482      -2.986  -9.711   8.125  1.00 91.12           C  
ATOM   3760  CB  ARG A 482      -1.929 -11.312   9.727  1.00 91.12           C  
ATOM   3761  O   ARG A 482      -4.176 -10.031   8.188  1.00 91.12           O  
ATOM   3762  CG  ARG A 482      -0.988 -12.492   9.953  1.00 91.12           C  
ATOM   3763  CD  ARG A 482      -1.039 -12.984  11.391  1.00 91.12           C  
ATOM   3764  NE  ARG A 482      -0.469 -12.016  12.320  1.00 91.12           N  
ATOM   3765  NH1 ARG A 482      -0.943 -13.234  14.219  1.00 91.12           N  
ATOM   3766  NH2 ARG A 482       0.106 -11.203  14.391  1.00 91.12           N  
ATOM   3767  CZ  ARG A 482      -0.437 -12.156  13.641  1.00 91.12           C  
ATOM   3768  N   SER A 483      -2.576  -8.625   7.969  1.00 92.44           N  
ATOM   3769  CA  SER A 483      -3.463  -7.488   7.746  1.00 92.44           C  
ATOM   3770  C   SER A 483      -2.781  -6.406   6.914  1.00 92.44           C  
ATOM   3771  CB  SER A 483      -3.926  -6.898   9.078  1.00 92.44           C  
ATOM   3772  O   SER A 483      -1.555  -6.277   6.938  1.00 92.44           O  
ATOM   3773  OG  SER A 483      -4.582  -5.656   8.883  1.00 92.44           O  
ATOM   3774  N   PRO A 484      -3.623  -5.664   6.227  1.00 91.94           N  
ATOM   3775  CA  PRO A 484      -3.051  -4.555   5.461  1.00 91.94           C  
ATOM   3776  C   PRO A 484      -2.430  -3.480   6.352  1.00 91.94           C  
ATOM   3777  CB  PRO A 484      -4.254  -3.998   4.691  1.00 91.94           C  
ATOM   3778  O   PRO A 484      -1.671  -2.635   5.867  1.00 91.94           O  
ATOM   3779  CG  PRO A 484      -5.445  -4.488   5.445  1.00 91.94           C  
ATOM   3780  CD  PRO A 484      -5.070  -5.754   6.160  1.00 91.94           C  
ATOM   3781  N   PHE A 485      -2.650  -3.566   7.625  1.00 94.50           N  
ATOM   3782  CA  PHE A 485      -2.303  -2.473   8.523  1.00 94.50           C  
ATOM   3783  C   PHE A 485      -0.948  -2.719   9.172  1.00 94.50           C  
ATOM   3784  CB  PHE A 485      -3.379  -2.295   9.594  1.00 94.50           C  
ATOM   3785  O   PHE A 485      -0.403  -1.834   9.836  1.00 94.50           O  
ATOM   3786  CG  PHE A 485      -4.773  -2.164   9.047  1.00 94.50           C  
ATOM   3787  CD1 PHE A 485      -5.074  -1.188   8.102  1.00 94.50           C  
ATOM   3788  CD2 PHE A 485      -5.781  -3.018   9.469  1.00 94.50           C  
ATOM   3789  CE1 PHE A 485      -6.363  -1.066   7.590  1.00 94.50           C  
ATOM   3790  CE2 PHE A 485      -7.074  -2.902   8.961  1.00 94.50           C  
ATOM   3791  CZ  PHE A 485      -7.363  -1.925   8.023  1.00 94.50           C  
ATOM   3792  N   GLN A 486      -0.424  -3.898   8.977  1.00 92.50           N  
ATOM   3793  CA  GLN A 486       0.843  -4.227   9.625  1.00 92.50           C  
ATOM   3794  C   GLN A 486       2.014  -3.555   8.906  1.00 92.50           C  
ATOM   3795  CB  GLN A 486       1.052  -5.738   9.664  1.00 92.50           C  
ATOM   3796  O   GLN A 486       2.068  -3.539   7.676  1.00 92.50           O  
ATOM   3797  CG  GLN A 486       0.143  -6.457  10.656  1.00 92.50           C  
ATOM   3798  CD  GLN A 486       0.418  -7.949  10.727  1.00 92.50           C  
ATOM   3799  NE2 GLN A 486       0.641  -8.453  11.938  1.00 92.50           N  
ATOM   3800  OE1 GLN A 486       0.428  -8.641   9.703  1.00 92.50           O  
ATOM   3801  N   ASN A 487       2.816  -2.980   9.695  1.00 91.19           N  
ATOM   3802  CA  ASN A 487       4.051  -2.371   9.211  1.00 91.19           C  
ATOM   3803  C   ASN A 487       5.195  -3.381   9.164  1.00 91.19           C  
ATOM   3804  CB  ASN A 487       4.438  -1.174  10.086  1.00 91.19           C  
ATOM   3805  O   ASN A 487       5.375  -4.164  10.102  1.00 91.19           O  
ATOM   3806  CG  ASN A 487       5.711  -0.497   9.617  1.00 91.19           C  
ATOM   3807  ND2 ASN A 487       5.562   0.574   8.844  1.00 91.19           N  
ATOM   3808  OD1 ASN A 487       6.816  -0.934   9.945  1.00 91.19           O  
ATOM   3809  N   THR A 488       6.016  -3.336   8.102  1.00 87.69           N  
ATOM   3810  CA  THR A 488       7.031  -4.363   7.906  1.00 87.69           C  
ATOM   3811  C   THR A 488       8.430  -3.756   7.941  1.00 87.69           C  
ATOM   3812  CB  THR A 488       6.828  -5.109   6.574  1.00 87.69           C  
ATOM   3813  O   THR A 488       9.391  -4.375   7.484  1.00 87.69           O  
ATOM   3814  CG2 THR A 488       5.496  -5.855   6.559  1.00 87.69           C  
ATOM   3815  OG1 THR A 488       6.844  -4.164   5.496  1.00 87.69           O  
ATOM   3816  N   HIS A 489       8.562  -2.586   8.438  1.00 84.50           N  
ATOM   3817  CA  HIS A 489       9.836  -1.877   8.398  1.00 84.50           C  
ATOM   3818  C   HIS A 489      10.891  -2.590   9.234  1.00 84.50           C  
ATOM   3819  CB  HIS A 489       9.664  -0.437   8.883  1.00 84.50           C  
ATOM   3820  O   HIS A 489      12.086  -2.461   8.977  1.00 84.50           O  
ATOM   3821  CG  HIS A 489       8.898   0.430   7.938  1.00 84.50           C  
ATOM   3822  CD2 HIS A 489       8.523   0.226   6.652  1.00 84.50           C  
ATOM   3823  ND1 HIS A 489       8.430   1.681   8.281  1.00 84.50           N  
ATOM   3824  CE1 HIS A 489       7.801   2.209   7.246  1.00 84.50           C  
ATOM   3825  NE2 HIS A 489       7.840   1.347   6.246  1.00 84.50           N  
ATOM   3826  N   GLN A 490      10.422  -3.369  10.180  1.00 82.06           N  
ATOM   3827  CA  GLN A 490      11.367  -4.035  11.070  1.00 82.06           C  
ATOM   3828  C   GLN A 490      11.578  -5.488  10.656  1.00 82.06           C  
ATOM   3829  CB  GLN A 490      10.883  -3.967  12.516  1.00 82.06           C  
ATOM   3830  O   GLN A 490      12.203  -6.262  11.383  1.00 82.06           O  
ATOM   3831  CG  GLN A 490      10.906  -2.564  13.109  1.00 82.06           C  
ATOM   3832  CD  GLN A 490      10.523  -2.539  14.578  1.00 82.06           C  
ATOM   3833  NE2 GLN A 490      10.445  -1.344  15.148  1.00 82.06           N  
ATOM   3834  OE1 GLN A 490      10.305  -3.588  15.195  1.00 82.06           O  
ATOM   3835  N   LEU A 491      11.031  -5.844   9.492  1.00 78.31           N  
ATOM   3836  CA  LEU A 491      11.242  -7.176   8.938  1.00 78.31           C  
ATOM   3837  C   LEU A 491      12.531  -7.238   8.133  1.00 78.31           C  
ATOM   3838  CB  LEU A 491      10.055  -7.574   8.047  1.00 78.31           C  
ATOM   3839  O   LEU A 491      12.797  -6.367   7.297  1.00 78.31           O  
ATOM   3840  CG  LEU A 491       8.836  -8.148   8.766  1.00 78.31           C  
ATOM   3841  CD1 LEU A 491       7.648  -8.234   7.809  1.00 78.31           C  
ATOM   3842  CD2 LEU A 491       9.156  -9.516   9.359  1.00 78.31           C  
ATOM   3843  N   GLU A 492      13.320  -8.211   8.461  1.00 74.44           N  
ATOM   3844  CA  GLU A 492      14.594  -8.391   7.770  1.00 74.44           C  
ATOM   3845  C   GLU A 492      14.492  -9.445   6.676  1.00 74.44           C  
ATOM   3846  CB  GLU A 492      15.695  -8.773   8.766  1.00 74.44           C  
ATOM   3847  O   GLU A 492      13.609 -10.305   6.719  1.00 74.44           O  
ATOM   3848  CG  GLU A 492      15.938  -7.730   9.844  1.00 74.44           C  
ATOM   3849  CD  GLU A 492      17.000  -8.141  10.844  1.00 74.44           C  
ATOM   3850  OE1 GLU A 492      17.328  -7.336  11.750  1.00 74.44           O  
ATOM   3851  OE2 GLU A 492      17.531  -9.273  10.727  1.00 74.44           O  
ATOM   3852  N   GLY A 493      15.266  -9.250   5.562  1.00 66.75           N  
ATOM   3853  CA  GLY A 493      15.297 -10.227   4.484  1.00 66.75           C  
ATOM   3854  C   GLY A 493      14.719  -9.695   3.186  1.00 66.75           C  
ATOM   3855  O   GLY A 493      14.180  -8.594   3.146  1.00 66.75           O  
ATOM   3856  N   ASN A 494      15.031 -10.523   2.117  1.00 73.88           N  
ATOM   3857  CA  ASN A 494      14.508 -10.211   0.792  1.00 73.88           C  
ATOM   3858  C   ASN A 494      13.367 -11.148   0.407  1.00 73.88           C  
ATOM   3859  CB  ASN A 494      15.617 -10.266  -0.255  1.00 73.88           C  
ATOM   3860  O   ASN A 494      13.594 -12.336   0.166  1.00 73.88           O  
ATOM   3861  CG  ASN A 494      15.164  -9.789  -1.620  1.00 73.88           C  
ATOM   3862  ND2 ASN A 494      16.109  -9.602  -2.529  1.00 73.88           N  
ATOM   3863  OD1 ASN A 494      13.969  -9.594  -1.854  1.00 73.88           O  
ATOM   3864  N   ALA A 495      12.141 -10.609   0.431  1.00 76.31           N  
ATOM   3865  CA  ALA A 495      10.953 -11.422   0.152  1.00 76.31           C  
ATOM   3866  C   ALA A 495      11.031 -12.039  -1.241  1.00 76.31           C  
ATOM   3867  CB  ALA A 495       9.688 -10.578   0.290  1.00 76.31           C  
ATOM   3868  O   ALA A 495      10.375 -13.055  -1.514  1.00 76.31           O  
ATOM   3869  N   LEU A 496      11.844 -11.539  -2.082  1.00 78.88           N  
ATOM   3870  CA  LEU A 496      11.930 -12.023  -3.455  1.00 78.88           C  
ATOM   3871  C   LEU A 496      12.805 -13.273  -3.541  1.00 78.88           C  
ATOM   3872  CB  LEU A 496      12.477 -10.938  -4.379  1.00 78.88           C  
ATOM   3873  O   LEU A 496      12.797 -13.969  -4.555  1.00 78.88           O  
ATOM   3874  CG  LEU A 496      11.602  -9.695  -4.562  1.00 78.88           C  
ATOM   3875  CD1 LEU A 496      12.273  -8.703  -5.500  1.00 78.88           C  
ATOM   3876  CD2 LEU A 496      10.227 -10.086  -5.090  1.00 78.88           C  
ATOM   3877  N   ASN A 497      13.555 -13.625  -2.490  1.00 75.31           N  
ATOM   3878  CA  ASN A 497      14.383 -14.820  -2.445  1.00 75.31           C  
ATOM   3879  C   ASN A 497      13.594 -16.031  -1.948  1.00 75.31           C  
ATOM   3880  CB  ASN A 497      15.617 -14.594  -1.566  1.00 75.31           C  
ATOM   3881  O   ASN A 497      14.172 -17.078  -1.676  1.00 75.31           O  
ATOM   3882  CG  ASN A 497      16.625 -13.664  -2.205  1.00 75.31           C  
ATOM   3883  ND2 ASN A 497      17.484 -13.070  -1.388  1.00 75.31           N  
ATOM   3884  OD1 ASN A 497      16.625 -13.477  -3.426  1.00 75.31           O  
ATOM   3885  N   VAL A 498      12.352 -15.945  -1.965  1.00 79.56           N  
ATOM   3886  CA  VAL A 498      11.484 -16.984  -1.416  1.00 79.56           C  
ATOM   3887  C   VAL A 498      11.422 -18.172  -2.373  1.00 79.56           C  
ATOM   3888  CB  VAL A 498      10.055 -16.453  -1.148  1.00 79.56           C  
ATOM   3889  O   VAL A 498      11.531 -18.000  -3.590  1.00 79.56           O  
ATOM   3890  CG1 VAL A 498       9.367 -16.062  -2.459  1.00 79.56           C  
ATOM   3891  CG2 VAL A 498       9.234 -17.484  -0.384  1.00 79.56           C  
ATOM   3892  N   GLU A 499      11.430 -19.359  -1.760  1.00 82.62           N  
ATOM   3893  CA  GLU A 499      11.180 -20.594  -2.510  1.00 82.62           C  
ATOM   3894  C   GLU A 499       9.695 -20.922  -2.553  1.00 82.62           C  
ATOM   3895  CB  GLU A 499      11.969 -21.750  -1.901  1.00 82.62           C  
ATOM   3896  O   GLU A 499       9.047 -21.047  -1.510  1.00 82.62           O  
ATOM   3897  CG  GLU A 499      11.898 -23.031  -2.721  1.00 82.62           C  
ATOM   3898  CD  GLU A 499      12.602 -24.219  -2.059  1.00 82.62           C  
ATOM   3899  OE1 GLU A 499      12.641 -25.312  -2.654  1.00 82.62           O  
ATOM   3900  OE2 GLU A 499      13.125 -24.031  -0.938  1.00 82.62           O  
ATOM   3901  N   ILE A 500       9.148 -21.016  -3.861  1.00 85.88           N  
ATOM   3902  CA  ILE A 500       7.742 -21.359  -4.051  1.00 85.88           C  
ATOM   3903  C   ILE A 500       7.602 -22.875  -4.215  1.00 85.88           C  
ATOM   3904  CB  ILE A 500       7.137 -20.625  -5.270  1.00 85.88           C  
ATOM   3905  O   ILE A 500       8.180 -23.453  -5.133  1.00 85.88           O  
ATOM   3906  CG1 ILE A 500       7.387 -19.125  -5.160  1.00 85.88           C  
ATOM   3907  CG2 ILE A 500       5.641 -20.938  -5.395  1.00 85.88           C  
ATOM   3908  CD1 ILE A 500       6.180 -18.328  -4.672  1.00 85.88           C  
ATOM   3909  N   VAL A 501       6.797 -23.500  -3.287  1.00 86.44           N  
ATOM   3910  CA  VAL A 501       6.641 -24.953  -3.332  1.00 86.44           C  
ATOM   3911  C   VAL A 501       5.156 -25.312  -3.379  1.00 86.44           C  
ATOM   3912  CB  VAL A 501       7.316 -25.641  -2.119  1.00 86.44           C  
ATOM   3913  O   VAL A 501       4.312 -24.562  -2.883  1.00 86.44           O  
ATOM   3914  CG1 VAL A 501       8.828 -25.406  -2.145  1.00 86.44           C  
ATOM   3915  CG2 VAL A 501       6.715 -25.109  -0.814  1.00 86.44           C  
ATOM   3916  N   ALA A 502       4.902 -26.375  -4.098  1.00 85.75           N  
ATOM   3917  CA  ALA A 502       3.535 -26.891  -4.141  1.00 85.75           C  
ATOM   3918  C   ALA A 502       3.137 -27.500  -2.799  1.00 85.75           C  
ATOM   3919  CB  ALA A 502       3.389 -27.906  -5.254  1.00 85.75           C  
ATOM   3920  O   ALA A 502       3.904 -28.250  -2.205  1.00 85.75           O  
ATOM   3921  N   SER A 503       1.883 -27.031  -2.318  1.00 83.44           N  
ATOM   3922  CA  SER A 503       1.398 -27.531  -1.034  1.00 83.44           C  
ATOM   3923  C   SER A 503       0.888 -28.953  -1.154  1.00 83.44           C  
ATOM   3924  CB  SER A 503       0.288 -26.625  -0.493  1.00 83.44           C  
ATOM   3925  O   SER A 503       0.355 -29.344  -2.195  1.00 83.44           O  
ATOM   3926  OG  SER A 503      -0.199 -27.109   0.745  1.00 83.44           O  
ATOM   3927  N   GLN A 504       1.085 -29.719  -0.068  1.00 77.38           N  
ATOM   3928  CA  GLN A 504       0.510 -31.062   0.047  1.00 77.38           C  
ATOM   3929  C   GLN A 504      -0.726 -31.047   0.943  1.00 77.38           C  
ATOM   3930  CB  GLN A 504       1.546 -32.031   0.591  1.00 77.38           C  
ATOM   3931  O   GLN A 504      -1.311 -32.094   1.212  1.00 77.38           O  
ATOM   3932  CG  GLN A 504       2.746 -32.250  -0.324  1.00 77.38           C  
ATOM   3933  CD  GLN A 504       3.740 -33.250   0.221  1.00 77.38           C  
ATOM   3934  NE2 GLN A 504       4.875 -33.406  -0.459  1.00 77.38           N  
ATOM   3935  OE1 GLN A 504       3.492 -33.906   1.244  1.00 77.38           O  
ATOM   3936  N   SER A 505      -1.083 -29.875   1.395  1.00 78.69           N  
ATOM   3937  CA  SER A 505      -2.230 -29.719   2.283  1.00 78.69           C  
ATOM   3938  C   SER A 505      -3.541 -29.953   1.541  1.00 78.69           C  
ATOM   3939  CB  SER A 505      -2.242 -28.312   2.906  1.00 78.69           C  
ATOM   3940  O   SER A 505      -3.699 -29.531   0.395  1.00 78.69           O  
ATOM   3941  OG  SER A 505      -3.562 -27.922   3.225  1.00 78.69           O  
ATOM   3942  N   ALA A 506      -4.492 -30.797   2.123  1.00 76.06           N  
ATOM   3943  CA  ALA A 506      -5.793 -31.125   1.550  1.00 76.06           C  
ATOM   3944  C   ALA A 506      -6.586 -29.859   1.206  1.00 76.06           C  
ATOM   3945  CB  ALA A 506      -6.590 -32.000   2.514  1.00 76.06           C  
ATOM   3946  O   ALA A 506      -7.285 -29.828   0.191  1.00 76.06           O  
ATOM   3947  N   THR A 507      -6.465 -28.844   2.072  1.00 78.38           N  
ATOM   3948  CA  THR A 507      -7.195 -27.594   1.870  1.00 78.38           C  
ATOM   3949  C   THR A 507      -6.754 -26.906   0.578  1.00 78.38           C  
ATOM   3950  CB  THR A 507      -6.996 -26.625   3.055  1.00 78.38           C  
ATOM   3951  O   THR A 507      -7.590 -26.500  -0.233  1.00 78.38           O  
ATOM   3952  CG2 THR A 507      -7.875 -25.391   2.910  1.00 78.38           C  
ATOM   3953  OG1 THR A 507      -7.336 -27.312   4.273  1.00 78.38           O  
ATOM   3954  N   LEU A 508      -5.523 -26.750   0.355  1.00 76.00           N  
ATOM   3955  CA  LEU A 508      -4.984 -26.078  -0.824  1.00 76.00           C  
ATOM   3956  C   LEU A 508      -5.195 -26.922  -2.074  1.00 76.00           C  
ATOM   3957  CB  LEU A 508      -3.494 -25.781  -0.637  1.00 76.00           C  
ATOM   3958  O   LEU A 508      -5.477 -26.391  -3.148  1.00 76.00           O  
ATOM   3959  CG  LEU A 508      -3.143 -24.625   0.299  1.00 76.00           C  
ATOM   3960  CD1 LEU A 508      -1.641 -24.594   0.558  1.00 76.00           C  
ATOM   3961  CD2 LEU A 508      -3.621 -23.297  -0.286  1.00 76.00           C  
ATOM   3962  N   VAL A 509      -5.164 -28.219  -1.867  1.00 70.81           N  
ATOM   3963  CA  VAL A 509      -5.406 -29.141  -2.969  1.00 70.81           C  
ATOM   3964  C   VAL A 509      -6.867 -29.062  -3.406  1.00 70.81           C  
ATOM   3965  CB  VAL A 509      -5.059 -30.594  -2.580  1.00 70.81           C  
ATOM   3966  O   VAL A 509      -7.172 -29.141  -4.598  1.00 70.81           O  
ATOM   3967  CG1 VAL A 509      -5.480 -31.562  -3.680  1.00 70.81           C  
ATOM   3968  CG2 VAL A 509      -3.562 -30.734  -2.295  1.00 70.81           C  
ATOM   3969  N   GLY A 510      -7.754 -28.828  -2.447  1.00 71.12           N  
ATOM   3970  CA  GLY A 510      -9.180 -28.703  -2.723  1.00 71.12           C  
ATOM   3971  C   GLY A 510      -9.516 -27.500  -3.570  1.00 71.12           C  
ATOM   3972  O   GLY A 510     -10.539 -27.484  -4.258  1.00 71.12           O  
ATOM   3973  N   LEU A 511      -8.656 -26.500  -3.553  1.00 76.44           N  
ATOM   3974  CA  LEU A 511      -8.891 -25.281  -4.332  1.00 76.44           C  
ATOM   3975  C   LEU A 511      -8.555 -25.500  -5.801  1.00 76.44           C  
ATOM   3976  CB  LEU A 511      -8.070 -24.125  -3.775  1.00 76.44           C  
ATOM   3977  O   LEU A 511      -8.914 -24.688  -6.652  1.00 76.44           O  
ATOM   3978  CG  LEU A 511      -8.531 -23.547  -2.434  1.00 76.44           C  
ATOM   3979  CD1 LEU A 511      -7.492 -22.562  -1.893  1.00 76.44           C  
ATOM   3980  CD2 LEU A 511      -9.891 -22.859  -2.580  1.00 76.44           C  
ATOM   3981  N   ASP A 512      -7.867 -26.625  -6.012  1.00 67.19           N  
ATOM   3982  CA  ASP A 512      -7.523 -27.016  -7.375  1.00 67.19           C  
ATOM   3983  C   ASP A 512      -8.781 -27.219  -8.227  1.00 67.19           C  
ATOM   3984  CB  ASP A 512      -6.688 -28.297  -7.371  1.00 67.19           C  
ATOM   3985  O   ASP A 512      -8.789 -26.891  -9.414  1.00 67.19           O  
ATOM   3986  CG  ASP A 512      -5.242 -28.062  -6.961  1.00 67.19           C  
ATOM   3987  OD1 ASP A 512      -4.816 -26.891  -6.891  1.00 67.19           O  
ATOM   3988  OD2 ASP A 512      -4.527 -29.047  -6.707  1.00 67.19           O  
ATOM   3989  N   ASN A 513      -9.836 -27.734  -7.559  1.00 66.75           N  
ATOM   3990  CA  ASN A 513     -11.109 -27.953  -8.234  1.00 66.75           C  
ATOM   3991  C   ASN A 513     -11.719 -26.625  -8.703  1.00 66.75           C  
ATOM   3992  CB  ASN A 513     -12.086 -28.688  -7.328  1.00 66.75           C  
ATOM   3993  O   ASN A 513     -12.336 -26.562  -9.766  1.00 66.75           O  
ATOM   3994  CG  ASN A 513     -11.680 -30.141  -7.098  1.00 66.75           C  
ATOM   3995  ND2 ASN A 513     -12.125 -30.703  -5.984  1.00 66.75           N  
ATOM   3996  OD1 ASN A 513     -10.977 -30.734  -7.914  1.00 66.75           O  
ATOM   3997  N   TYR A 514     -11.398 -25.625  -7.910  1.00 71.31           N  
ATOM   3998  CA  TYR A 514     -11.875 -24.297  -8.258  1.00 71.31           C  
ATOM   3999  C   TYR A 514     -11.125 -23.750  -9.469  1.00 71.31           C  
ATOM   4000  CB  TYR A 514     -11.703 -23.328  -7.074  1.00 71.31           C  
ATOM   4001  O   TYR A 514     -11.734 -23.141 -10.359  1.00 71.31           O  
ATOM   4002  CG  TYR A 514     -12.102 -21.906  -7.379  1.00 71.31           C  
ATOM   4003  CD1 TYR A 514     -11.148 -20.938  -7.672  1.00 71.31           C  
ATOM   4004  CD2 TYR A 514     -13.445 -21.531  -7.375  1.00 71.31           C  
ATOM   4005  CE1 TYR A 514     -11.508 -19.625  -7.949  1.00 71.31           C  
ATOM   4006  CE2 TYR A 514     -13.820 -20.219  -7.652  1.00 71.31           C  
ATOM   4007  OH  TYR A 514     -13.211 -17.984  -8.219  1.00 71.31           O  
ATOM   4008  CZ  TYR A 514     -12.844 -19.281  -7.941  1.00 71.31           C  
ATOM   4009  N   VAL A 515      -9.820 -23.984  -9.625  1.00 68.75           N  
ATOM   4010  CA  VAL A 515      -8.953 -23.406 -10.641  1.00 68.75           C  
ATOM   4011  C   VAL A 515      -9.062 -24.219 -11.938  1.00 68.75           C  
ATOM   4012  CB  VAL A 515      -7.484 -23.359 -10.172  1.00 68.75           C  
ATOM   4013  O   VAL A 515      -8.641 -23.766 -13.000  1.00 68.75           O  
ATOM   4014  CG1 VAL A 515      -6.602 -22.703 -11.242  1.00 68.75           C  
ATOM   4015  CG2 VAL A 515      -7.375 -22.594  -8.852  1.00 68.75           C  
ATOM   4016  N   ARG A 516      -9.547 -25.500 -11.867  1.00 63.47           N  
ATOM   4017  CA  ARG A 516      -9.648 -26.375 -13.023  1.00 63.47           C  
ATOM   4018  C   ARG A 516     -10.398 -25.703 -14.164  1.00 63.47           C  
ATOM   4019  CB  ARG A 516     -10.344 -27.688 -12.648  1.00 63.47           C  
ATOM   4020  O   ARG A 516     -10.086 -25.922 -15.336  1.00 63.47           O  
ATOM   4021  CG  ARG A 516      -9.828 -28.906 -13.406  1.00 63.47           C  
ATOM   4022  CD  ARG A 516     -10.531 -30.188 -12.969  1.00 63.47           C  
ATOM   4023  NE  ARG A 516      -9.844 -31.375 -13.461  1.00 63.47           N  
ATOM   4024  NH1 ARG A 516     -10.969 -32.844 -12.086  1.00 63.47           N  
ATOM   4025  NH2 ARG A 516      -9.383 -33.625 -13.547  1.00 63.47           N  
ATOM   4026  CZ  ARG A 516     -10.062 -32.594 -13.031  1.00 63.47           C  
ATOM   4027  N   ALA A 517     -11.180 -24.703 -13.836  1.00 56.59           N  
ATOM   4028  CA  ALA A 517     -11.906 -23.984 -14.875  1.00 56.59           C  
ATOM   4029  C   ALA A 517     -10.953 -23.141 -15.734  1.00 56.59           C  
ATOM   4030  CB  ALA A 517     -12.977 -23.094 -14.258  1.00 56.59           C  
ATOM   4031  O   ALA A 517     -11.195 -22.938 -16.922  1.00 56.59           O  
ATOM   4032  N   LEU A 518      -9.812 -22.734 -15.141  1.00 54.91           N  
ATOM   4033  CA  LEU A 518      -8.836 -21.938 -15.883  1.00 54.91           C  
ATOM   4034  C   LEU A 518      -8.094 -22.797 -16.891  1.00 54.91           C  
ATOM   4035  CB  LEU A 518      -7.844 -21.281 -14.930  1.00 54.91           C  
ATOM   4036  O   LEU A 518      -7.723 -22.328 -17.969  1.00 54.91           O  
ATOM   4037  CG  LEU A 518      -8.375 -20.109 -14.094  1.00 54.91           C  
ATOM   4038  CD1 LEU A 518      -7.418 -19.797 -12.953  1.00 54.91           C  
ATOM   4039  CD2 LEU A 518      -8.602 -18.891 -14.969  1.00 54.91           C  
ATOM   4040  N   ARG A 519      -8.047 -24.141 -16.656  1.00 52.56           N  
ATOM   4041  CA  ARG A 519      -7.250 -25.047 -17.484  1.00 52.56           C  
ATOM   4042  C   ARG A 519      -8.102 -25.672 -18.578  1.00 52.56           C  
ATOM   4043  CB  ARG A 519      -6.621 -26.141 -16.625  1.00 52.56           C  
ATOM   4044  O   ARG A 519      -7.586 -26.000 -19.656  1.00 52.56           O  
ATOM   4045  CG  ARG A 519      -5.434 -25.672 -15.797  1.00 52.56           C  
ATOM   4046  CD  ARG A 519      -4.730 -26.844 -15.109  1.00 52.56           C  
ATOM   4047  NE  ARG A 519      -3.689 -26.375 -14.195  1.00 52.56           N  
ATOM   4048  NH1 ARG A 519      -2.609 -28.422 -14.070  1.00 52.56           N  
ATOM   4049  NH2 ARG A 519      -1.812 -26.609 -12.891  1.00 52.56           N  
ATOM   4050  CZ  ARG A 519      -2.707 -27.141 -13.719  1.00 52.56           C  
ATOM   4051  N   GLY A 520      -9.523 -25.875 -18.328  1.00 47.28           N  
ATOM   4052  CA  GLY A 520     -10.398 -26.609 -19.219  1.00 47.28           C  
ATOM   4053  C   GLY A 520     -10.625 -25.922 -20.547  1.00 47.28           C  
ATOM   4054  O   GLY A 520     -10.922 -26.578 -21.547  1.00 47.28           O  
ATOM   4055  N   GLU A 521      -9.797 -24.828 -20.922  1.00 45.09           N  
ATOM   4056  CA  GLU A 521      -9.719 -24.344 -22.297  1.00 45.09           C  
ATOM   4057  C   GLU A 521      -8.320 -24.500 -22.859  1.00 45.09           C  
ATOM   4058  CB  GLU A 521     -10.156 -22.875 -22.359  1.00 45.09           C  
ATOM   4059  O   GLU A 521      -8.148 -24.672 -24.078  1.00 45.09           O  
ATOM   4060  CG  GLU A 521     -11.664 -22.672 -22.406  1.00 45.09           C  
ATOM   4061  CD  GLU A 521     -12.070 -21.234 -22.672  1.00 45.09           C  
ATOM   4062  OE1 GLU A 521     -13.281 -20.969 -22.828  1.00 45.09           O  
ATOM   4063  OE2 GLU A 521     -11.172 -20.359 -22.719  1.00 45.09           O  
ATOM   4064  N   GLN A 522      -7.324 -24.891 -21.953  1.00 36.69           N  
ATOM   4065  CA  GLN A 522      -6.000 -25.047 -22.547  1.00 36.69           C  
ATOM   4066  C   GLN A 522      -5.750 -26.484 -22.969  1.00 36.69           C  
ATOM   4067  CB  GLN A 522      -4.918 -24.578 -21.578  1.00 36.69           C  
ATOM   4068  O   GLN A 522      -5.062 -26.734 -23.953  1.00 36.69           O  
ATOM   4069  CG  GLN A 522      -4.738 -23.062 -21.531  1.00 36.69           C  
ATOM   4070  CD  GLN A 522      -3.574 -22.641 -20.656  1.00 36.69           C  
ATOM   4071  NE2 GLN A 522      -3.164 -21.391 -20.781  1.00 36.69           N  
ATOM   4072  OE1 GLN A 522      -3.047 -23.438 -19.859  1.00 36.69           O  
ATOM   4073  N   HIS A 523      -6.637 -27.438 -22.609  1.00 28.31           N  
ATOM   4074  CA  HIS A 523      -6.410 -28.812 -23.047  1.00 28.31           C  
ATOM   4075  C   HIS A 523      -7.340 -29.188 -24.203  1.00 28.31           C  
ATOM   4076  CB  HIS A 523      -6.605 -29.781 -21.875  1.00 28.31           C  
ATOM   4077  O   HIS A 523      -7.035 -30.078 -24.984  1.00 28.31           O  
ATOM   4078  CG  HIS A 523      -5.328 -30.172 -21.203  1.00 28.31           C  
ATOM   4079  CD2 HIS A 523      -5.094 -31.000 -20.156  1.00 28.31           C  
ATOM   4080  ND1 HIS A 523      -4.102 -29.672 -21.594  1.00 28.31           N  
ATOM   4081  CE1 HIS A 523      -3.162 -30.188 -20.812  1.00 28.31           C  
ATOM   4082  NE2 HIS A 523      -3.736 -30.984 -19.938  1.00 28.31           N  
ATOM   4083  N   GLU A 524      -8.328 -28.281 -24.562  1.00 29.22           N  
ATOM   4084  CA  GLU A 524      -9.094 -28.641 -25.750  1.00 29.22           C  
ATOM   4085  C   GLU A 524      -8.547 -27.922 -26.984  1.00 29.22           C  
ATOM   4086  CB  GLU A 524     -10.570 -28.297 -25.562  1.00 29.22           C  
ATOM   4087  O   GLU A 524      -8.859 -28.297 -28.109  1.00 29.22           O  
ATOM   4088  CG  GLU A 524     -11.422 -29.484 -25.125  1.00 29.22           C  
ATOM   4089  CD  GLU A 524     -12.898 -29.141 -24.984  1.00 29.22           C  
ATOM   4090  OE1 GLU A 524     -13.711 -30.062 -24.719  1.00 29.22           O  
ATOM   4091  OE2 GLU A 524     -13.242 -27.953 -25.125  1.00 29.22           O  
ATOM   4092  N   GLN A 525      -7.285 -27.453 -27.000  1.00 31.02           N  
ATOM   4093  CA  GLN A 525      -6.723 -27.047 -28.281  1.00 31.02           C  
ATOM   4094  C   GLN A 525      -5.410 -27.781 -28.562  1.00 31.02           C  
ATOM   4095  CB  GLN A 525      -6.500 -25.531 -28.328  1.00 31.02           C  
ATOM   4096  O   GLN A 525      -4.820 -27.625 -29.625  1.00 31.02           O  
ATOM   4097  CG  GLN A 525      -7.754 -24.734 -28.656  1.00 31.02           C  
ATOM   4098  CD  GLN A 525      -7.492 -23.250 -28.781  1.00 31.02           C  
ATOM   4099  NE2 GLN A 525      -8.555 -22.469 -28.938  1.00 31.02           N  
ATOM   4100  OE1 GLN A 525      -6.340 -22.812 -28.719  1.00 31.02           O  
ATOM   4101  N   GLN A 526      -5.195 -28.906 -27.875  1.00 28.30           N  
ATOM   4102  CA  GLN A 526      -4.094 -29.719 -28.391  1.00 28.30           C  
ATOM   4103  C   GLN A 526      -4.594 -31.047 -28.938  1.00 28.30           C  
ATOM   4104  CB  GLN A 526      -3.053 -29.953 -27.297  1.00 28.30           C  
ATOM   4105  O   GLN A 526      -4.133 -32.094 -28.516  1.00 28.30           O  
ATOM   4106  CG  GLN A 526      -1.811 -29.078 -27.422  1.00 28.30           C  
ATOM   4107  CD  GLN A 526      -0.806 -29.312 -26.312  1.00 28.30           C  
ATOM   4108  NE2 GLN A 526       0.339 -28.656 -26.391  1.00 28.30           N  
ATOM   4109  OE1 GLN A 526      -1.057 -30.094 -25.391  1.00 28.30           O  
ATOM   4110  N   GLU A 527      -5.836 -31.109 -29.500  1.00 25.58           N  
ATOM   4111  CA  GLU A 527      -6.176 -32.312 -30.234  1.00 25.58           C  
ATOM   4112  C   GLU A 527      -5.395 -32.406 -31.547  1.00 25.58           C  
ATOM   4113  CB  GLU A 527      -7.680 -32.375 -30.516  1.00 25.58           C  
ATOM   4114  O   GLU A 527      -5.336 -31.422 -32.312  1.00 25.58           O  
ATOM   4115  CG  GLU A 527      -8.484 -33.031 -29.406  1.00 25.58           C  
ATOM   4116  CD  GLU A 527      -9.938 -33.250 -29.781  1.00 25.58           C  
ATOM   4117  OE1 GLU A 527     -10.672 -33.906 -28.984  1.00 25.58           O  
ATOM   4118  OE2 GLU A 527     -10.352 -32.781 -30.859  1.00 25.58           O  
ATOM   4119  N   ASP A 528      -4.203 -33.000 -31.578  1.00 31.16           N  
ATOM   4120  CA  ASP A 528      -3.457 -33.875 -32.500  1.00 31.16           C  
ATOM   4121  C   ASP A 528      -4.051 -33.812 -33.906  1.00 31.16           C  
ATOM   4122  CB  ASP A 528      -3.434 -35.312 -31.984  1.00 31.16           C  
ATOM   4123  O   ASP A 528      -5.223 -34.125 -34.094  1.00 31.16           O  
ATOM   4124  CG  ASP A 528      -2.059 -35.938 -32.062  1.00 31.16           C  
ATOM   4125  OD1 ASP A 528      -1.167 -35.375 -32.750  1.00 31.16           O  
ATOM   4126  OD2 ASP A 528      -1.865 -37.000 -31.453  1.00 31.16           O  
ATOM   4127  N   PRO A 529      -3.475 -32.938 -34.875  1.00 41.78           N  
ATOM   4128  CA  PRO A 529      -3.920 -32.844 -36.250  1.00 41.78           C  
ATOM   4129  C   PRO A 529      -3.736 -34.156 -37.000  1.00 41.78           C  
ATOM   4130  CB  PRO A 529      -3.031 -31.766 -36.844  1.00 41.78           C  
ATOM   4131  O   PRO A 529      -4.246 -34.312 -38.125  1.00 41.78           O  
ATOM   4132  CG  PRO A 529      -1.899 -31.625 -35.875  1.00 41.78           C  
ATOM   4133  CD  PRO A 529      -2.121 -32.594 -34.750  1.00 41.78           C  
ATOM   4134  N   ARG A 530      -4.031 -35.344 -36.344  1.00 32.59           N  
ATOM   4135  CA  ARG A 530      -4.152 -36.438 -37.312  1.00 32.59           C  
ATOM   4136  C   ARG A 530      -5.250 -37.406 -36.906  1.00 32.59           C  
ATOM   4137  CB  ARG A 530      -2.818 -37.188 -37.438  1.00 32.59           C  
ATOM   4138  O   ARG A 530      -5.402 -38.469 -37.500  1.00 32.59           O  
ATOM   4139  CG  ARG A 530      -1.747 -36.406 -38.188  1.00 32.59           C  
ATOM   4140  CD  ARG A 530      -0.481 -37.219 -38.375  1.00 32.59           C  
ATOM   4141  NE  ARG A 530       0.608 -36.406 -38.906  1.00 32.59           N  
ATOM   4142  NH1 ARG A 530       2.221 -38.031 -38.688  1.00 32.59           N  
ATOM   4143  NH2 ARG A 530       2.777 -36.000 -39.562  1.00 32.59           N  
ATOM   4144  CZ  ARG A 530       1.866 -36.812 -39.062  1.00 32.59           C  
ATOM   4145  N   ARG A 531      -6.309 -36.938 -36.344  1.00 27.52           N  
ATOM   4146  CA  ARG A 531      -7.395 -37.906 -36.312  1.00 27.52           C  
ATOM   4147  C   ARG A 531      -8.539 -37.469 -37.250  1.00 27.52           C  
ATOM   4148  CB  ARG A 531      -7.910 -38.062 -34.875  1.00 27.52           C  
ATOM   4149  O   ARG A 531      -8.945 -36.312 -37.250  1.00 27.52           O  
ATOM   4150  CG  ARG A 531      -7.785 -39.500 -34.375  1.00 27.52           C  
ATOM   4151  CD  ARG A 531      -8.305 -39.625 -32.938  1.00 27.52           C  
ATOM   4152  NE  ARG A 531      -8.078 -40.969 -32.406  1.00 27.52           N  
ATOM   4153  NH1 ARG A 531      -9.062 -40.500 -30.344  1.00 27.52           N  
ATOM   4154  NH2 ARG A 531      -8.195 -42.594 -30.781  1.00 27.52           N  
ATOM   4155  CZ  ARG A 531      -8.445 -41.344 -31.172  1.00 27.52           C  
ATOM   4156  N   PRO A 532      -8.820 -38.125 -38.406  1.00 31.97           N  
ATOM   4157  CA  PRO A 532      -9.922 -37.938 -39.344  1.00 31.97           C  
ATOM   4158  C   PRO A 532     -11.289 -38.000 -38.656  1.00 31.97           C  
ATOM   4159  CB  PRO A 532      -9.758 -39.094 -40.312  1.00 31.97           C  
ATOM   4160  O   PRO A 532     -11.492 -38.781 -37.719  1.00 31.97           O  
ATOM   4161  CG  PRO A 532      -8.891 -40.094 -39.625  1.00 31.97           C  
ATOM   4162  CD  PRO A 532      -8.547 -39.531 -38.250  1.00 31.97           C  
ATOM   4163  N   LEU A 533     -11.859 -36.812 -38.469  1.00 30.09           N  
ATOM   4164  CA  LEU A 533     -13.203 -36.375 -38.094  1.00 30.09           C  
ATOM   4165  C   LEU A 533     -14.219 -37.500 -38.375  1.00 30.09           C  
ATOM   4166  CB  LEU A 533     -13.609 -35.094 -38.812  1.00 30.09           C  
ATOM   4167  O   LEU A 533     -14.227 -38.062 -39.469  1.00 30.09           O  
ATOM   4168  CG  LEU A 533     -12.945 -33.812 -38.344  1.00 30.09           C  
ATOM   4169  CD1 LEU A 533     -12.961 -32.750 -39.438  1.00 30.09           C  
ATOM   4170  CD2 LEU A 533     -13.633 -33.281 -37.062  1.00 30.09           C  
ATOM   4171  N   PRO A 534     -14.734 -38.156 -37.312  1.00 29.03           N  
ATOM   4172  CA  PRO A 534     -15.875 -39.062 -37.531  1.00 29.03           C  
ATOM   4173  C   PRO A 534     -17.188 -38.281 -37.719  1.00 29.03           C  
ATOM   4174  CB  PRO A 534     -15.930 -39.875 -36.219  1.00 29.03           C  
ATOM   4175  O   PRO A 534     -17.422 -37.281 -37.094  1.00 29.03           O  
ATOM   4176  CG  PRO A 534     -15.273 -39.000 -35.188  1.00 29.03           C  
ATOM   4177  CD  PRO A 534     -14.820 -37.719 -35.875  1.00 29.03           C  
ATOM   4178  N   GLY A 535     -17.609 -38.125 -39.031  1.00 28.86           N  
ATOM   4179  CA  GLY A 535     -18.906 -38.469 -39.562  1.00 28.86           C  
ATOM   4180  C   GLY A 535     -20.062 -37.906 -38.750  1.00 28.86           C  
ATOM   4181  O   GLY A 535     -20.047 -37.938 -37.531  1.00 28.86           O  
ATOM   4182  N   ILE A 536     -20.703 -36.844 -39.219  1.00 27.09           N  
ATOM   4183  CA  ILE A 536     -22.156 -36.906 -39.312  1.00 27.09           C  
ATOM   4184  C   ILE A 536     -22.734 -35.500 -39.281  1.00 27.09           C  
ATOM   4185  CB  ILE A 536     -22.750 -37.750 -38.156  1.00 27.09           C  
ATOM   4186  O   ILE A 536     -22.453 -34.719 -38.344  1.00 27.09           O  
ATOM   4187  CG1 ILE A 536     -22.172 -39.188 -38.188  1.00 27.09           C  
ATOM   4188  CG2 ILE A 536     -24.281 -37.781 -38.250  1.00 27.09           C  
ATOM   4189  CD1 ILE A 536     -22.641 -40.062 -37.031  1.00 27.09           C  
ATOM   4190  N   GLY A 537     -23.078 -34.969 -40.438  1.00 25.20           N  
ATOM   4191  CA  GLY A 537     -24.500 -34.688 -40.594  1.00 25.20           C  
ATOM   4192  C   GLY A 537     -24.781 -33.312 -41.125  1.00 25.20           C  
ATOM   4193  O   GLY A 537     -24.266 -32.312 -40.594  1.00 25.20           O  
ATOM   4194  N   ARG A 538     -24.812 -33.125 -42.469  1.00 26.44           N  
ATOM   4195  CA  ARG A 538     -25.984 -32.719 -43.219  1.00 26.44           C  
ATOM   4196  C   ARG A 538     -26.469 -31.344 -42.719  1.00 26.44           C  
ATOM   4197  CB  ARG A 538     -27.109 -33.719 -43.094  1.00 26.44           C  
ATOM   4198  O   ARG A 538     -26.719 -31.156 -41.531  1.00 26.44           O  
ATOM   4199  CG  ARG A 538     -27.188 -34.719 -44.250  1.00 26.44           C  
ATOM   4200  CD  ARG A 538     -28.453 -35.531 -44.188  1.00 26.44           C  
ATOM   4201  NE  ARG A 538     -28.438 -36.594 -45.219  1.00 26.44           N  
ATOM   4202  NH1 ARG A 538     -30.625 -37.250 -44.844  1.00 26.44           N  
ATOM   4203  NH2 ARG A 538     -29.344 -38.312 -46.438  1.00 26.44           N  
ATOM   4204  CZ  ARG A 538     -29.469 -37.375 -45.500  1.00 26.44           C  
ATOM   4205  N   GLY A 539     -26.141 -30.250 -43.375  1.00 25.02           N  
ATOM   4206  CA  GLY A 539     -27.188 -29.344 -43.812  1.00 25.02           C  
ATOM   4207  C   GLY A 539     -26.859 -27.891 -43.562  1.00 25.02           C  
ATOM   4208  O   GLY A 539     -26.594 -27.484 -42.438  1.00 25.02           O  
ATOM   4209  N   MET A 540     -26.297 -27.172 -44.438  1.00 27.53           N  
ATOM   4210  CA  MET A 540     -26.984 -25.984 -44.906  1.00 27.53           C  
ATOM   4211  C   MET A 540     -26.047 -25.109 -45.750  1.00 27.53           C  
ATOM   4212  CB  MET A 540     -27.547 -25.172 -43.750  1.00 27.53           C  
ATOM   4213  O   MET A 540     -25.000 -24.688 -45.281  1.00 27.53           O  
ATOM   4214  CG  MET A 540     -29.047 -25.344 -43.531  1.00 27.53           C  
ATOM   4215  SD  MET A 540     -29.734 -24.125 -42.344  1.00 27.53           S  
ATOM   4216  CE  MET A 540     -31.281 -24.953 -41.906  1.00 27.53           C  
ATOM   4217  N   ARG A 541     -25.875 -25.375 -46.938  1.00 26.59           N  
ATOM   4218  CA  ARG A 541     -26.219 -24.641 -48.156  1.00 26.59           C  
ATOM   4219  C   ARG A 541     -26.531 -23.188 -47.844  1.00 26.59           C  
ATOM   4220  CB  ARG A 541     -27.406 -25.297 -48.875  1.00 26.59           C  
ATOM   4221  O   ARG A 541     -27.297 -22.891 -46.938  1.00 26.59           O  
ATOM   4222  CG  ARG A 541     -27.016 -26.297 -49.938  1.00 26.59           C  
ATOM   4223  CD  ARG A 541     -28.234 -26.844 -50.656  1.00 26.59           C  
ATOM   4224  NE  ARG A 541     -27.859 -27.672 -51.812  1.00 26.59           N  
ATOM   4225  NH1 ARG A 541     -30.016 -28.094 -52.500  1.00 26.59           N  
ATOM   4226  NH2 ARG A 541     -28.250 -28.969 -53.656  1.00 26.59           N  
ATOM   4227  CZ  ARG A 541     -28.703 -28.234 -52.656  1.00 26.59           C  
ATOM   4228  N   THR A 542     -25.703 -22.203 -48.250  1.00 27.78           N  
ATOM   4229  CA  THR A 542     -26.203 -21.109 -49.062  1.00 27.78           C  
ATOM   4230  C   THR A 542     -25.109 -20.078 -49.344  1.00 27.78           C  
ATOM   4231  CB  THR A 542     -27.406 -20.406 -48.406  1.00 27.78           C  
ATOM   4232  O   THR A 542     -24.438 -19.609 -48.406  1.00 27.78           O  
ATOM   4233  CG2 THR A 542     -28.641 -21.312 -48.406  1.00 27.78           C  
ATOM   4234  OG1 THR A 542     -27.078 -20.062 -47.062  1.00 27.78           O  
ATOM   4235  N   HIS A 543     -24.484 -19.953 -50.438  1.00 24.52           N  
ATOM   4236  CA  HIS A 543     -24.250 -19.234 -51.688  1.00 24.52           C  
ATOM   4237  C   HIS A 543     -24.125 -17.734 -51.438  1.00 24.52           C  
ATOM   4238  CB  HIS A 543     -25.359 -19.516 -52.688  1.00 24.52           C  
ATOM   4239  O   HIS A 543     -24.953 -17.156 -50.750  1.00 24.52           O  
ATOM   4240  CG  HIS A 543     -25.219 -20.828 -53.406  1.00 24.52           C  
ATOM   4241  CD2 HIS A 543     -25.984 -21.938 -53.375  1.00 24.52           C  
ATOM   4242  ND1 HIS A 543     -24.156 -21.109 -54.250  1.00 24.52           N  
ATOM   4243  CE1 HIS A 543     -24.297 -22.328 -54.719  1.00 24.52           C  
ATOM   4244  NE2 HIS A 543     -25.391 -22.859 -54.219  1.00 24.52           N  
ATOM   4245  N   PRO A 544     -23.172 -17.031 -52.125  1.00 26.44           N  
ATOM   4246  CA  PRO A 544     -23.500 -16.234 -53.312  1.00 26.44           C  
ATOM   4247  C   PRO A 544     -22.703 -16.672 -54.562  1.00 26.44           C  
ATOM   4248  CB  PRO A 544     -23.125 -14.812 -52.906  1.00 26.44           C  
ATOM   4249  O   PRO A 544     -21.688 -17.359 -54.438  1.00 26.44           O  
ATOM   4250  CG  PRO A 544     -21.953 -14.969 -52.000  1.00 26.44           C  
ATOM   4251  CD  PRO A 544     -21.703 -16.438 -51.781  1.00 26.44           C  
ATOM   4252  N   LEU A 545     -23.406 -16.969 -55.594  1.00 26.09           N  
ATOM   4253  CA  LEU A 545     -23.453 -16.234 -56.844  1.00 26.09           C  
ATOM   4254  C   LEU A 545     -22.062 -15.734 -57.250  1.00 26.09           C  
ATOM   4255  CB  LEU A 545     -24.422 -15.047 -56.750  1.00 26.09           C  
ATOM   4256  O   LEU A 545     -21.375 -15.102 -56.438  1.00 26.09           O  
ATOM   4257  CG  LEU A 545     -25.906 -15.375 -56.750  1.00 26.09           C  
ATOM   4258  CD1 LEU A 545     -26.734 -14.195 -56.250  1.00 26.09           C  
ATOM   4259  CD2 LEU A 545     -26.344 -15.766 -58.156  1.00 26.09           C  
ATOM   4260  N   ASN A 546     -21.516 -16.312 -58.250  1.00 28.00           N  
ATOM   4261  CA  ASN A 546     -20.797 -16.219 -59.500  1.00 28.00           C  
ATOM   4262  C   ASN A 546     -19.859 -15.016 -59.531  1.00 28.00           C  
ATOM   4263  CB  ASN A 546     -21.797 -16.141 -60.688  1.00 28.00           C  
ATOM   4264  O   ASN A 546     -20.219 -13.922 -59.094  1.00 28.00           O  
ATOM   4265  CG  ASN A 546     -21.844 -17.422 -61.500  1.00 28.00           C  
ATOM   4266  ND2 ASN A 546     -22.750 -17.469 -62.438  1.00 28.00           N  
ATOM   4267  OD1 ASN A 546     -21.062 -18.344 -61.250  1.00 28.00           O  
ATOM   4268  N   PRO A 547     -18.844 -15.070 -60.406  1.00 42.91           N  
ATOM   4269  CA  PRO A 547     -18.250 -15.859 -61.469  1.00 42.91           C  
ATOM   4270  C   PRO A 547     -16.969 -16.578 -61.031  1.00 42.91           C  
ATOM   4271  CB  PRO A 547     -17.953 -14.812 -62.562  1.00 42.91           C  
ATOM   4272  O   PRO A 547     -16.375 -16.203 -60.031  1.00 42.91           O  
ATOM   4273  CG  PRO A 547     -17.594 -13.578 -61.781  1.00 42.91           C  
ATOM   4274  CD  PRO A 547     -17.781 -13.844 -60.344  1.00 42.91           C  
TER    4275      PRO A 547                                                      
ENDMDL                                                                          
END                                                                             
