# Supplementary material for: Deep mining reveals the diversity of endogenous viral elements in vertebrate genomes
Source: Nat Microbiol. 2024 Oct 22;9(11):3013–24. doi: 10.1038/s41564-024-01825-4 (PMC11521997; doi:10.1038/s41564-024-01825-4)
Supplement: Supplementary file 7 — NP tree files (Fig. 4a), and structural modelling files for the S. etruscus EVE, Ixodes scapularis EVE and South Bay virus nucleoprotein (Fig. 4b). [file 41564_2024_1825_MOESM7_ESM.zip › Source_Data_Figure_4/Ixodes_scapularis547_24recycles_amber_9dc3a/Ixodes_scapularis547_24recycles_amber_9dc3a_unrelaxed_rank_004_alphafold2_ptm_model_5_seed_000.pdb]

MODEL     1                                                                     
ATOM      1  N   MET A   1     -14.156  19.078  22.750  1.00 61.38           N  
ATOM      2  CA  MET A   1     -15.125  18.016  22.938  1.00 61.38           C  
ATOM      3  C   MET A   1     -15.023  16.984  21.812  1.00 61.38           C  
ATOM      4  CB  MET A   1     -16.547  18.578  23.000  1.00 61.38           C  
ATOM      5  O   MET A   1     -14.820  17.344  20.656  1.00 61.38           O  
ATOM      6  CG  MET A   1     -16.844  19.344  24.266  1.00 61.38           C  
ATOM      7  SD  MET A   1     -18.641  19.500  24.594  1.00 61.38           S  
ATOM      8  CE  MET A   1     -19.109  20.656  23.281  1.00 61.38           C  
ATOM      9  N   PRO A   2     -15.062  15.594  22.219  1.00 79.00           N  
ATOM     10  CA  PRO A   2     -15.023  14.555  21.172  1.00 79.00           C  
ATOM     11  C   PRO A   2     -16.188  14.656  20.203  1.00 79.00           C  
ATOM     12  CB  PRO A   2     -15.094  13.250  21.984  1.00 79.00           C  
ATOM     13  O   PRO A   2     -17.297  15.039  20.594  1.00 79.00           O  
ATOM     14  CG  PRO A   2     -15.586  13.664  23.328  1.00 79.00           C  
ATOM     15  CD  PRO A   2     -15.367  15.141  23.484  1.00 79.00           C  
ATOM     16  N   VAL A   3     -15.922  14.703  18.922  1.00 84.81           N  
ATOM     17  CA  VAL A   3     -16.922  14.695  17.859  1.00 84.81           C  
ATOM     18  C   VAL A   3     -17.047  13.281  17.281  1.00 84.81           C  
ATOM     19  CB  VAL A   3     -16.547  15.688  16.734  1.00 84.81           C  
ATOM     20  O   VAL A   3     -16.078  12.703  16.812  1.00 84.81           O  
ATOM     21  CG1 VAL A   3     -17.609  15.680  15.625  1.00 84.81           C  
ATOM     22  CG2 VAL A   3     -16.375  17.094  17.297  1.00 84.81           C  
ATOM     23  N   ALA A   4     -18.281  12.750  17.391  1.00 90.19           N  
ATOM     24  CA  ALA A   4     -18.531  11.422  16.844  1.00 90.19           C  
ATOM     25  C   ALA A   4     -18.766  11.484  15.336  1.00 90.19           C  
ATOM     26  CB  ALA A   4     -19.734  10.781  17.531  1.00 90.19           C  
ATOM     27  O   ALA A   4     -19.250  12.492  14.812  1.00 90.19           O  
ATOM     28  N   LEU A   5     -18.375  10.391  14.641  1.00 93.44           N  
ATOM     29  CA  LEU A   5     -18.641  10.305  13.203  1.00 93.44           C  
ATOM     30  C   LEU A   5     -20.125  10.125  12.938  1.00 93.44           C  
ATOM     31  CB  LEU A   5     -17.859   9.141  12.586  1.00 93.44           C  
ATOM     32  O   LEU A   5     -20.734   9.156  13.398  1.00 93.44           O  
ATOM     33  CG  LEU A   5     -17.891   9.031  11.062  1.00 93.44           C  
ATOM     34  CD1 LEU A   5     -17.125  10.188  10.430  1.00 93.44           C  
ATOM     35  CD2 LEU A   5     -17.328   7.695  10.602  1.00 93.44           C  
ATOM     36  N   PRO A   6     -20.766  11.102  12.211  1.00 92.69           N  
ATOM     37  CA  PRO A   6     -22.188  10.953  11.898  1.00 92.69           C  
ATOM     38  C   PRO A   6     -22.453   9.977  10.750  1.00 92.69           C  
ATOM     39  CB  PRO A   6     -22.609  12.375  11.500  1.00 92.69           C  
ATOM     40  O   PRO A   6     -21.516   9.547  10.078  1.00 92.69           O  
ATOM     41  CG  PRO A   6     -21.375  12.992  10.922  1.00 92.69           C  
ATOM     42  CD  PRO A   6     -20.172  12.398  11.609  1.00 92.69           C  
ATOM     43  N   ARG A   7     -23.672   9.633  10.672  1.00 94.75           N  
ATOM     44  CA  ARG A   7     -24.125   8.898   9.484  1.00 94.75           C  
ATOM     45  C   ARG A   7     -24.328   9.844   8.305  1.00 94.75           C  
ATOM     46  CB  ARG A   7     -25.406   8.141   9.781  1.00 94.75           C  
ATOM     47  O   ARG A   7     -24.984  10.875   8.438  1.00 94.75           O  
ATOM     48  CG  ARG A   7     -25.891   7.273   8.625  1.00 94.75           C  
ATOM     49  CD  ARG A   7     -27.141   6.480   8.992  1.00 94.75           C  
ATOM     50  NE  ARG A   7     -27.656   5.730   7.855  1.00 94.75           N  
ATOM     51  NH1 ARG A   7     -26.906   3.678   8.594  1.00 94.75           N  
ATOM     52  NH2 ARG A   7     -28.047   3.834   6.617  1.00 94.75           N  
ATOM     53  CZ  ARG A   7     -27.531   4.414   7.691  1.00 94.75           C  
ATOM     54  N   PHE A   8     -23.750   9.430   7.180  1.00 95.50           N  
ATOM     55  CA  PHE A   8     -23.906  10.297   6.020  1.00 95.50           C  
ATOM     56  C   PHE A   8     -24.906   9.719   5.035  1.00 95.50           C  
ATOM     57  CB  PHE A   8     -22.547  10.500   5.324  1.00 95.50           C  
ATOM     58  O   PHE A   8     -24.859   8.531   4.703  1.00 95.50           O  
ATOM     59  CG  PHE A   8     -21.469  11.031   6.234  1.00 95.50           C  
ATOM     60  CD1 PHE A   8     -21.594  12.289   6.816  1.00 95.50           C  
ATOM     61  CD2 PHE A   8     -20.344  10.273   6.508  1.00 95.50           C  
ATOM     62  CE1 PHE A   8     -20.594  12.781   7.656  1.00 95.50           C  
ATOM     63  CE2 PHE A   8     -19.344  10.758   7.348  1.00 95.50           C  
ATOM     64  CZ  PHE A   8     -19.484  12.016   7.922  1.00 95.50           C  
ATOM     65  N   ALA A   9     -25.781  10.531   4.500  1.00 91.62           N  
ATOM     66  CA  ALA A   9     -26.750  10.109   3.496  1.00 91.62           C  
ATOM     67  C   ALA A   9     -26.125  10.078   2.105  1.00 91.62           C  
ATOM     68  CB  ALA A   9     -27.953  11.039   3.506  1.00 91.62           C  
ATOM     69  O   ALA A   9     -26.438   9.211   1.290  1.00 91.62           O  
ATOM     70  N   ASP A  10     -25.281  11.000   1.825  1.00 93.12           N  
ATOM     71  CA  ASP A  10     -24.625  11.125   0.528  1.00 93.12           C  
ATOM     72  C   ASP A  10     -23.297  11.875   0.656  1.00 93.12           C  
ATOM     73  CB  ASP A  10     -25.531  11.836  -0.470  1.00 93.12           C  
ATOM     74  O   ASP A  10     -22.906  12.273   1.756  1.00 93.12           O  
ATOM     75  CG  ASP A  10     -26.000  13.195   0.020  1.00 93.12           C  
ATOM     76  OD1 ASP A  10     -25.266  13.867   0.766  1.00 93.12           O  
ATOM     77  OD2 ASP A  10     -27.141  13.602  -0.340  1.00 93.12           O  
ATOM     78  N   ARG A  11     -22.578  12.055  -0.451  1.00 91.50           N  
ATOM     79  CA  ARG A  11     -21.250  12.680  -0.471  1.00 91.50           C  
ATOM     80  C   ARG A  11     -21.344  14.164  -0.134  1.00 91.50           C  
ATOM     81  CB  ARG A  11     -20.594  12.492  -1.838  1.00 91.50           C  
ATOM     82  O   ARG A  11     -20.406  14.734   0.425  1.00 91.50           O  
ATOM     83  CG  ARG A  11     -19.984  11.109  -2.047  1.00 91.50           C  
ATOM     84  CD  ARG A  11     -19.000  11.094  -3.197  1.00 91.50           C  
ATOM     85  NE  ARG A  11     -18.344   9.797  -3.336  1.00 91.50           N  
ATOM     86  NH1 ARG A  11     -16.781  10.500  -4.871  1.00 91.50           N  
ATOM     87  NH2 ARG A  11     -16.797   8.320  -4.180  1.00 91.50           N  
ATOM     88  CZ  ARG A  11     -17.312   9.539  -4.129  1.00 91.50           C  
ATOM     89  N   ALA A  12     -22.531  14.773  -0.421  1.00 95.12           N  
ATOM     90  CA  ALA A  12     -22.719  16.188  -0.084  1.00 95.12           C  
ATOM     91  C   ALA A  12     -22.734  16.391   1.428  1.00 95.12           C  
ATOM     92  CB  ALA A  12     -24.031  16.703  -0.694  1.00 95.12           C  
ATOM     93  O   ALA A  12     -22.125  17.344   1.933  1.00 95.12           O  
ATOM     94  N   ALA A  13     -23.453  15.508   2.148  1.00 96.19           N  
ATOM     95  CA  ALA A  13     -23.469  15.547   3.607  1.00 96.19           C  
ATOM     96  C   ALA A  13     -22.078  15.367   4.180  1.00 96.19           C  
ATOM     97  CB  ALA A  13     -24.406  14.477   4.156  1.00 96.19           C  
ATOM     98  O   ALA A  13     -21.703  16.016   5.164  1.00 96.19           O  
ATOM     99  N   LEU A  14     -21.297  14.516   3.576  1.00 96.25           N  
ATOM    100  CA  LEU A  14     -19.906  14.297   3.980  1.00 96.25           C  
ATOM    101  C   LEU A  14     -19.094  15.570   3.807  1.00 96.25           C  
ATOM    102  CB  LEU A  14     -19.281  13.156   3.170  1.00 96.25           C  
ATOM    103  O   LEU A  14     -18.359  15.977   4.719  1.00 96.25           O  
ATOM    104  CG  LEU A  14     -17.781  12.953   3.332  1.00 96.25           C  
ATOM    105  CD1 LEU A  14     -17.453  12.523   4.758  1.00 96.25           C  
ATOM    106  CD2 LEU A  14     -17.266  11.930   2.326  1.00 96.25           C  
ATOM    107  N   ASP A  15     -19.297  16.250   2.711  1.00 95.81           N  
ATOM    108  CA  ASP A  15     -18.531  17.453   2.404  1.00 95.81           C  
ATOM    109  C   ASP A  15     -18.828  18.562   3.402  1.00 95.81           C  
ATOM    110  CB  ASP A  15     -18.828  17.922   0.980  1.00 95.81           C  
ATOM    111  O   ASP A  15     -17.922  19.250   3.877  1.00 95.81           O  
ATOM    112  CG  ASP A  15     -18.203  17.047  -0.083  1.00 95.81           C  
ATOM    113  OD1 ASP A  15     -17.234  16.312   0.228  1.00 95.81           O  
ATOM    114  OD2 ASP A  15     -18.656  17.094  -1.243  1.00 95.81           O  
ATOM    115  N   ASN A  16     -20.094  18.719   3.693  1.00 96.19           N  
ATOM    116  CA  ASN A  16     -20.500  19.734   4.656  1.00 96.19           C  
ATOM    117  C   ASN A  16     -19.938  19.453   6.043  1.00 96.19           C  
ATOM    118  CB  ASN A  16     -22.031  19.828   4.719  1.00 96.19           C  
ATOM    119  O   ASN A  16     -19.422  20.359   6.703  1.00 96.19           O  
ATOM    120  CG  ASN A  16     -22.625  20.438   3.473  1.00 96.19           C  
ATOM    121  ND2 ASN A  16     -23.922  20.188   3.246  1.00 96.19           N  
ATOM    122  OD1 ASN A  16     -21.938  21.141   2.721  1.00 96.19           O  
ATOM    123  N   TRP A  17     -20.016  18.234   6.441  1.00 95.56           N  
ATOM    124  CA  TRP A  17     -19.484  17.828   7.734  1.00 95.56           C  
ATOM    125  C   TRP A  17     -17.969  18.016   7.793  1.00 95.56           C  
ATOM    126  CB  TRP A  17     -19.828  16.359   8.016  1.00 95.56           C  
ATOM    127  O   TRP A  17     -17.453  18.547   8.781  1.00 95.56           O  
ATOM    128  CG  TRP A  17     -19.125  15.781   9.211  1.00 95.56           C  
ATOM    129  CD1 TRP A  17     -19.500  15.898  10.523  1.00 95.56           C  
ATOM    130  CD2 TRP A  17     -17.922  15.008   9.203  1.00 95.56           C  
ATOM    131  CE2 TRP A  17     -17.625  14.688  10.547  1.00 95.56           C  
ATOM    132  CE3 TRP A  17     -17.078  14.547   8.195  1.00 95.56           C  
ATOM    133  NE1 TRP A  17     -18.609  15.242  11.328  1.00 95.56           N  
ATOM    134  CH2 TRP A  17     -15.688  13.492   9.898  1.00 95.56           C  
ATOM    135  CZ2 TRP A  17     -16.516  13.930  10.906  1.00 95.56           C  
ATOM    136  CZ3 TRP A  17     -15.961  13.797   8.547  1.00 95.56           C  
ATOM    137  N   PHE A  18     -17.281  17.625   6.797  1.00 95.62           N  
ATOM    138  CA  PHE A  18     -15.828  17.703   6.773  1.00 95.62           C  
ATOM    139  C   PHE A  18     -15.367  19.156   6.895  1.00 95.62           C  
ATOM    140  CB  PHE A  18     -15.273  17.094   5.488  1.00 95.62           C  
ATOM    141  O   PHE A  18     -14.461  19.469   7.676  1.00 95.62           O  
ATOM    142  CG  PHE A  18     -13.773  17.047   5.434  1.00 95.62           C  
ATOM    143  CD1 PHE A  18     -13.055  18.047   4.801  1.00 95.62           C  
ATOM    144  CD2 PHE A  18     -13.078  15.992   6.020  1.00 95.62           C  
ATOM    145  CE1 PHE A  18     -11.664  18.016   4.754  1.00 95.62           C  
ATOM    146  CE2 PHE A  18     -11.688  15.945   5.973  1.00 95.62           C  
ATOM    147  CZ  PHE A  18     -10.984  16.953   5.340  1.00 95.62           C  
ATOM    148  N   SER A  19     -15.984  20.031   6.121  1.00 94.44           N  
ATOM    149  CA  SER A  19     -15.625  21.438   6.141  1.00 94.44           C  
ATOM    150  C   SER A  19     -15.867  22.047   7.516  1.00 94.44           C  
ATOM    151  CB  SER A  19     -16.422  22.203   5.086  1.00 94.44           C  
ATOM    152  O   SER A  19     -15.094  22.891   7.969  1.00 94.44           O  
ATOM    153  OG  SER A  19     -16.094  21.766   3.781  1.00 94.44           O  
ATOM    154  N   ALA A  20     -16.891  21.594   8.203  1.00 93.81           N  
ATOM    155  CA  ALA A  20     -17.234  22.109   9.523  1.00 93.81           C  
ATOM    156  C   ALA A  20     -16.328  21.531  10.602  1.00 93.81           C  
ATOM    157  CB  ALA A  20     -18.703  21.797   9.844  1.00 93.81           C  
ATOM    158  O   ALA A  20     -15.898  22.250  11.508  1.00 93.81           O  
ATOM    159  N   THR A  21     -15.914  20.312  10.492  1.00 93.94           N  
ATOM    160  CA  THR A  21     -15.203  19.594  11.539  1.00 93.94           C  
ATOM    161  C   THR A  21     -13.703  19.812  11.438  1.00 93.94           C  
ATOM    162  CB  THR A  21     -15.500  18.078  11.469  1.00 93.94           C  
ATOM    163  O   THR A  21     -13.008  19.906  12.453  1.00 93.94           O  
ATOM    164  CG2 THR A  21     -14.836  17.328  12.625  1.00 93.94           C  
ATOM    165  OG1 THR A  21     -16.922  17.875  11.539  1.00 93.94           O  
ATOM    166  N   PHE A  22     -13.211  19.953  10.203  1.00 93.69           N  
ATOM    167  CA  PHE A  22     -11.781  20.141   9.977  1.00 93.69           C  
ATOM    168  C   PHE A  22     -11.516  21.422   9.188  1.00 93.69           C  
ATOM    169  CB  PHE A  22     -11.203  18.938   9.227  1.00 93.69           C  
ATOM    170  O   PHE A  22     -11.016  21.359   8.062  1.00 93.69           O  
ATOM    171  CG  PHE A  22     -11.438  17.625   9.922  1.00 93.69           C  
ATOM    172  CD1 PHE A  22     -10.656  17.234  11.008  1.00 93.69           C  
ATOM    173  CD2 PHE A  22     -12.445  16.766   9.484  1.00 93.69           C  
ATOM    174  CE1 PHE A  22     -10.875  16.016  11.648  1.00 93.69           C  
ATOM    175  CE2 PHE A  22     -12.672  15.547  10.125  1.00 93.69           C  
ATOM    176  CZ  PHE A  22     -11.883  15.180  11.203  1.00 93.69           C  
ATOM    177  N   PRO A  23     -11.758  22.609   9.719  1.00 91.25           N  
ATOM    178  CA  PRO A  23     -11.664  23.859   8.977  1.00 91.25           C  
ATOM    179  C   PRO A  23     -10.219  24.250   8.656  1.00 91.25           C  
ATOM    180  CB  PRO A  23     -12.305  24.875   9.914  1.00 91.25           C  
ATOM    181  O   PRO A  23      -9.969  25.016   7.727  1.00 91.25           O  
ATOM    182  CG  PRO A  23     -12.164  24.281  11.281  1.00 91.25           C  
ATOM    183  CD  PRO A  23     -12.273  22.797  11.164  1.00 91.25           C  
ATOM    184  N   ASP A  24      -9.258  23.688   9.398  1.00 92.00           N  
ATOM    185  CA  ASP A  24      -7.867  24.109   9.258  1.00 92.00           C  
ATOM    186  C   ASP A  24      -7.082  23.156   8.375  1.00 92.00           C  
ATOM    187  CB  ASP A  24      -7.203  24.234  10.633  1.00 92.00           C  
ATOM    188  O   ASP A  24      -5.863  23.297   8.227  1.00 92.00           O  
ATOM    189  CG  ASP A  24      -7.844  25.281  11.516  1.00 92.00           C  
ATOM    190  OD1 ASP A  24      -8.250  26.344  10.992  1.00 92.00           O  
ATOM    191  OD2 ASP A  24      -7.938  25.062  12.742  1.00 92.00           O  
ATOM    192  N   ALA A  25      -7.773  22.156   7.836  1.00 92.31           N  
ATOM    193  CA  ALA A  25      -7.082  21.250   6.930  1.00 92.31           C  
ATOM    194  C   ALA A  25      -6.574  21.984   5.695  1.00 92.31           C  
ATOM    195  CB  ALA A  25      -8.000  20.094   6.523  1.00 92.31           C  
ATOM    196  O   ALA A  25      -7.176  22.969   5.258  1.00 92.31           O  
ATOM    197  N   ASN A  26      -5.441  21.672   5.156  1.00 91.44           N  
ATOM    198  CA  ASN A  26      -4.844  22.344   4.012  1.00 91.44           C  
ATOM    199  C   ASN A  26      -4.820  21.453   2.777  1.00 91.44           C  
ATOM    200  CB  ASN A  26      -3.428  22.828   4.352  1.00 91.44           C  
ATOM    201  O   ASN A  26      -5.270  20.312   2.826  1.00 91.44           O  
ATOM    202  CG  ASN A  26      -2.492  21.688   4.691  1.00 91.44           C  
ATOM    203  ND2 ASN A  26      -1.943  21.703   5.898  1.00 91.44           N  
ATOM    204  OD1 ASN A  26      -2.266  20.781   3.873  1.00 91.44           O  
ATOM    205  N   ASN A  27      -4.297  21.938   1.610  1.00 88.50           N  
ATOM    206  CA  ASN A  27      -4.387  21.234   0.336  1.00 88.50           C  
ATOM    207  C   ASN A  27      -3.018  20.750  -0.135  1.00 88.50           C  
ATOM    208  CB  ASN A  27      -5.031  22.125  -0.727  1.00 88.50           C  
ATOM    209  O   ASN A  27      -2.805  20.547  -1.331  1.00 88.50           O  
ATOM    210  CG  ASN A  27      -6.488  22.422  -0.437  1.00 88.50           C  
ATOM    211  ND2 ASN A  27      -6.930  23.625  -0.788  1.00 88.50           N  
ATOM    212  OD1 ASN A  27      -7.211  21.578   0.099  1.00 88.50           O  
ATOM    213  N   ARG A  28      -2.121  20.625   0.815  1.00 90.19           N  
ATOM    214  CA  ARG A  28      -0.784  20.141   0.492  1.00 90.19           C  
ATOM    215  C   ARG A  28      -0.817  18.672   0.097  1.00 90.19           C  
ATOM    216  CB  ARG A  28       0.163  20.344   1.678  1.00 90.19           C  
ATOM    217  O   ARG A  28       0.134  18.156  -0.497  1.00 90.19           O  
ATOM    218  CG  ARG A  28       0.534  21.797   1.927  1.00 90.19           C  
ATOM    219  CD  ARG A  28       1.628  21.938   2.977  1.00 90.19           C  
ATOM    220  NE  ARG A  28       2.953  21.719   2.404  1.00 90.19           N  
ATOM    221  NH1 ARG A  28       4.066  21.766   4.430  1.00 90.19           N  
ATOM    222  NH2 ARG A  28       5.234  21.438   2.482  1.00 90.19           N  
ATOM    223  CZ  ARG A  28       4.082  21.641   3.105  1.00 90.19           C  
ATOM    224  N   THR A  29      -1.831  17.953   0.430  1.00 94.50           N  
ATOM    225  CA  THR A  29      -2.076  16.547   0.079  1.00 94.50           C  
ATOM    226  C   THR A  29      -3.211  16.438  -0.936  1.00 94.50           C  
ATOM    227  CB  THR A  29      -2.414  15.711   1.325  1.00 94.50           C  
ATOM    228  O   THR A  29      -3.922  17.422  -1.188  1.00 94.50           O  
ATOM    229  CG2 THR A  29      -1.267  15.734   2.330  1.00 94.50           C  
ATOM    230  OG1 THR A  29      -3.590  16.250   1.948  1.00 94.50           O  
ATOM    231  N   TYR A  30      -3.359  15.227  -1.627  1.00 94.81           N  
ATOM    232  CA  TYR A  30      -4.473  15.023  -2.547  1.00 94.81           C  
ATOM    233  C   TYR A  30      -5.809  15.117  -1.814  1.00 94.81           C  
ATOM    234  CB  TYR A  30      -4.359  13.672  -3.248  1.00 94.81           C  
ATOM    235  O   TYR A  30      -6.742  15.773  -2.293  1.00 94.81           O  
ATOM    236  CG  TYR A  30      -3.252  13.609  -4.273  1.00 94.81           C  
ATOM    237  CD1 TYR A  30      -3.338  14.328  -5.461  1.00 94.81           C  
ATOM    238  CD2 TYR A  30      -2.121  12.828  -4.055  1.00 94.81           C  
ATOM    239  CE1 TYR A  30      -2.320  14.273  -6.410  1.00 94.81           C  
ATOM    240  CE2 TYR A  30      -1.099  12.766  -4.996  1.00 94.81           C  
ATOM    241  OH  TYR A  30      -0.198  13.438  -7.105  1.00 94.81           O  
ATOM    242  CZ  TYR A  30      -1.207  13.492  -6.168  1.00 94.81           C  
ATOM    243  N   SER A  31      -5.906  14.391  -0.696  1.00 94.75           N  
ATOM    244  CA  SER A  31      -7.012  14.602   0.236  1.00 94.75           C  
ATOM    245  C   SER A  31      -6.605  15.547   1.367  1.00 94.75           C  
ATOM    246  CB  SER A  31      -7.484  13.266   0.815  1.00 94.75           C  
ATOM    247  O   SER A  31      -5.527  15.398   1.944  1.00 94.75           O  
ATOM    248  OG  SER A  31      -8.602  13.461   1.668  1.00 94.75           O  
ATOM    249  N   ALA A  32      -7.473  16.531   1.615  1.00 93.31           N  
ATOM    250  CA  ALA A  32      -7.152  17.531   2.627  1.00 93.31           C  
ATOM    251  C   ALA A  32      -6.840  16.875   3.969  1.00 93.31           C  
ATOM    252  CB  ALA A  32      -8.305  18.516   2.777  1.00 93.31           C  
ATOM    253  O   ALA A  32      -7.539  15.945   4.395  1.00 93.31           O  
ATOM    254  N   SER A  33      -5.684  17.375   4.566  1.00 94.06           N  
ATOM    255  CA  SER A  33      -5.203  16.906   5.867  1.00 94.06           C  
ATOM    256  C   SER A  33      -4.477  18.031   6.613  1.00 94.06           C  
ATOM    257  CB  SER A  33      -4.277  15.711   5.699  1.00 94.06           C  
ATOM    258  O   SER A  33      -4.457  19.172   6.164  1.00 94.06           O  
ATOM    259  OG  SER A  33      -3.021  16.109   5.180  1.00 94.06           O  
ATOM    260  N   TYR A  34      -3.854  17.656   7.773  1.00 93.31           N  
ATOM    261  CA  TYR A  34      -3.113  18.625   8.562  1.00 93.31           C  
ATOM    262  C   TYR A  34      -1.619  18.547   8.273  1.00 93.31           C  
ATOM    263  CB  TYR A  34      -3.365  18.422  10.055  1.00 93.31           C  
ATOM    264  O   TYR A  34      -0.799  19.016   9.055  1.00 93.31           O  
ATOM    265  CG  TYR A  34      -4.727  18.891  10.516  1.00 93.31           C  
ATOM    266  CD1 TYR A  34      -4.992  20.234  10.703  1.00 93.31           C  
ATOM    267  CD2 TYR A  34      -5.746  17.969  10.766  1.00 93.31           C  
ATOM    268  CE1 TYR A  34      -6.246  20.672  11.125  1.00 93.31           C  
ATOM    269  CE2 TYR A  34      -7.004  18.391  11.188  1.00 93.31           C  
ATOM    270  OH  TYR A  34      -8.484  20.172  11.781  1.00 93.31           O  
ATOM    271  CZ  TYR A  34      -7.242  19.750  11.359  1.00 93.31           C  
ATOM    272  N   PHE A  35      -1.259  17.891   7.223  1.00 92.94           N  
ATOM    273  CA  PHE A  35       0.150  17.719   6.883  1.00 92.94           C  
ATOM    274  C   PHE A  35       0.819  19.078   6.676  1.00 92.94           C  
ATOM    275  CB  PHE A  35       0.303  16.859   5.625  1.00 92.94           C  
ATOM    276  O   PHE A  35       0.365  19.875   5.859  1.00 92.94           O  
ATOM    277  CG  PHE A  35       1.734  16.609   5.230  1.00 92.94           C  
ATOM    278  CD1 PHE A  35       2.316  17.312   4.184  1.00 92.94           C  
ATOM    279  CD2 PHE A  35       2.498  15.672   5.910  1.00 92.94           C  
ATOM    280  CE1 PHE A  35       3.641  17.094   3.816  1.00 92.94           C  
ATOM    281  CE2 PHE A  35       3.822  15.438   5.551  1.00 92.94           C  
ATOM    282  CZ  PHE A  35       4.391  16.141   4.504  1.00 92.94           C  
ATOM    283  N   GLU A  36       1.926  19.328   7.410  1.00 88.88           N  
ATOM    284  CA  GLU A  36       2.566  20.625   7.332  1.00 88.88           C  
ATOM    285  C   GLU A  36       4.020  20.516   6.879  1.00 88.88           C  
ATOM    286  CB  GLU A  36       2.492  21.344   8.680  1.00 88.88           C  
ATOM    287  O   GLU A  36       4.629  21.500   6.453  1.00 88.88           O  
ATOM    288  CG  GLU A  36       1.083  21.750   9.086  1.00 88.88           C  
ATOM    289  CD  GLU A  36       1.032  22.516  10.398  1.00 88.88           C  
ATOM    290  OE1 GLU A  36      -0.049  23.031  10.758  1.00 88.88           O  
ATOM    291  OE2 GLU A  36       2.080  22.594  11.078  1.00 88.88           O  
ATOM    292  N   GLY A  37       4.469  19.250   6.863  1.00 88.62           N  
ATOM    293  CA  GLY A  37       5.848  19.078   6.445  1.00 88.62           C  
ATOM    294  C   GLY A  37       6.480  17.812   6.992  1.00 88.62           C  
ATOM    295  O   GLY A  37       5.824  17.047   7.703  1.00 88.62           O  
ATOM    296  N   LEU A  38       7.797  17.594   6.566  1.00 90.12           N  
ATOM    297  CA  LEU A  38       8.523  16.375   6.938  1.00 90.12           C  
ATOM    298  C   LEU A  38       9.180  16.531   8.305  1.00 90.12           C  
ATOM    299  CB  LEU A  38       9.586  16.047   5.883  1.00 90.12           C  
ATOM    300  O   LEU A  38       9.531  17.641   8.703  1.00 90.12           O  
ATOM    301  CG  LEU A  38       9.070  15.766   4.473  1.00 90.12           C  
ATOM    302  CD1 LEU A  38      10.242  15.586   3.508  1.00 90.12           C  
ATOM    303  CD2 LEU A  38       8.180  14.523   4.465  1.00 90.12           C  
ATOM    304  N   PRO A  39       9.266  15.438   9.039  1.00 89.06           N  
ATOM    305  CA  PRO A  39       9.953  15.516  10.336  1.00 89.06           C  
ATOM    306  C   PRO A  39      11.438  15.844  10.195  1.00 89.06           C  
ATOM    307  CB  PRO A  39       9.758  14.117  10.922  1.00 89.06           C  
ATOM    308  O   PRO A  39      12.023  15.641   9.125  1.00 89.06           O  
ATOM    309  CG  PRO A  39       9.578  13.219   9.734  1.00 89.06           C  
ATOM    310  CD  PRO A  39       8.969  14.023   8.625  1.00 89.06           C  
ATOM    311  N   ASP A  40      12.008  16.359  11.320  1.00 86.56           N  
ATOM    312  CA  ASP A  40      13.445  16.609  11.383  1.00 86.56           C  
ATOM    313  C   ASP A  40      14.227  15.305  11.414  1.00 86.56           C  
ATOM    314  CB  ASP A  40      13.797  17.469  12.602  1.00 86.56           C  
ATOM    315  O   ASP A  40      14.133  14.539  12.383  1.00 86.56           O  
ATOM    316  CG  ASP A  40      15.266  17.844  12.664  1.00 86.56           C  
ATOM    317  OD1 ASP A  40      16.016  17.547  11.711  1.00 86.56           O  
ATOM    318  OD2 ASP A  40      15.672  18.453  13.672  1.00 86.56           O  
ATOM    319  N   VAL A  41      15.141  15.125  10.523  1.00 86.62           N  
ATOM    320  CA  VAL A  41      15.820  13.852  10.305  1.00 86.62           C  
ATOM    321  C   VAL A  41      16.922  13.664  11.352  1.00 86.62           C  
ATOM    322  CB  VAL A  41      16.422  13.758   8.883  1.00 86.62           C  
ATOM    323  O   VAL A  41      17.281  12.531  11.688  1.00 86.62           O  
ATOM    324  CG1 VAL A  41      17.594  14.734   8.727  1.00 86.62           C  
ATOM    325  CG2 VAL A  41      16.859  12.328   8.578  1.00 86.62           C  
ATOM    326  N   ASP A  42      17.453  14.680  11.953  1.00 86.00           N  
ATOM    327  CA  ASP A  42      18.609  14.648  12.852  1.00 86.00           C  
ATOM    328  C   ASP A  42      18.312  13.797  14.086  1.00 86.00           C  
ATOM    329  CB  ASP A  42      19.000  16.062  13.266  1.00 86.00           C  
ATOM    330  O   ASP A  42      19.172  13.016  14.516  1.00 86.00           O  
ATOM    331  CG  ASP A  42      19.656  16.859  12.148  1.00 86.00           C  
ATOM    332  OD1 ASP A  42      20.156  16.250  11.188  1.00 86.00           O  
ATOM    333  OD2 ASP A  42      19.656  18.109  12.227  1.00 86.00           O  
ATOM    334  N   THR A  43      17.141  13.906  14.586  1.00 87.00           N  
ATOM    335  CA  THR A  43      16.766  13.156  15.773  1.00 87.00           C  
ATOM    336  C   THR A  43      16.781  11.656  15.492  1.00 87.00           C  
ATOM    337  CB  THR A  43      15.359  13.570  16.266  1.00 87.00           C  
ATOM    338  O   THR A  43      17.234  10.867  16.328  1.00 87.00           O  
ATOM    339  CG2 THR A  43      14.977  12.812  17.531  1.00 87.00           C  
ATOM    340  OG1 THR A  43      15.359  14.977  16.547  1.00 87.00           O  
ATOM    341  N   TYR A  44      16.469  11.258  14.352  1.00 90.31           N  
ATOM    342  CA  TYR A  44      16.359   9.844  13.992  1.00 90.31           C  
ATOM    343  C   TYR A  44      17.719   9.250  13.680  1.00 90.31           C  
ATOM    344  CB  TYR A  44      15.430   9.672  12.789  1.00 90.31           C  
ATOM    345  O   TYR A  44      18.016   8.109  14.055  1.00 90.31           O  
ATOM    346  CG  TYR A  44      14.000  10.094  13.055  1.00 90.31           C  
ATOM    347  CD1 TYR A  44      13.078   9.211  13.609  1.00 90.31           C  
ATOM    348  CD2 TYR A  44      13.578  11.391  12.750  1.00 90.31           C  
ATOM    349  CE1 TYR A  44      11.766   9.602  13.852  1.00 90.31           C  
ATOM    350  CE2 TYR A  44      12.266  11.789  12.992  1.00 90.31           C  
ATOM    351  OH  TYR A  44      10.070  11.281  13.781  1.00 90.31           O  
ATOM    352  CZ  TYR A  44      11.375  10.891  13.539  1.00 90.31           C  
ATOM    353  N   LEU A  45      18.516  10.039  13.062  1.00 87.38           N  
ATOM    354  CA  LEU A  45      19.891   9.625  12.812  1.00 87.38           C  
ATOM    355  C   LEU A  45      20.625   9.336  14.117  1.00 87.38           C  
ATOM    356  CB  LEU A  45      20.641  10.695  12.023  1.00 87.38           C  
ATOM    357  O   LEU A  45      21.312   8.312  14.242  1.00 87.38           O  
ATOM    358  CG  LEU A  45      20.375  10.742  10.516  1.00 87.38           C  
ATOM    359  CD1 LEU A  45      20.922  12.039   9.922  1.00 87.38           C  
ATOM    360  CD2 LEU A  45      20.984   9.531   9.828  1.00 87.38           C  
ATOM    361  N   LEU A  46      20.453  10.250  15.023  1.00 88.06           N  
ATOM    362  CA  LEU A  46      21.078  10.117  16.328  1.00 88.06           C  
ATOM    363  C   LEU A  46      20.578   8.867  17.047  1.00 88.06           C  
ATOM    364  CB  LEU A  46      20.812  11.352  17.188  1.00 88.06           C  
ATOM    365  O   LEU A  46      21.375   8.078  17.562  1.00 88.06           O  
ATOM    366  CG  LEU A  46      21.422  11.367  18.578  1.00 88.06           C  
ATOM    367  CD1 LEU A  46      22.938  11.531  18.484  1.00 88.06           C  
ATOM    368  CD2 LEU A  46      20.812  12.469  19.438  1.00 88.06           C  
ATOM    369  N   GLU A  47      19.312   8.570  17.031  1.00 90.31           N  
ATOM    370  CA  GLU A  47      18.719   7.461  17.766  1.00 90.31           C  
ATOM    371  C   GLU A  47      19.062   6.121  17.125  1.00 90.31           C  
ATOM    372  CB  GLU A  47      17.203   7.621  17.859  1.00 90.31           C  
ATOM    373  O   GLU A  47      19.297   5.133  17.812  1.00 90.31           O  
ATOM    374  CG  GLU A  47      16.750   8.766  18.750  1.00 90.31           C  
ATOM    375  CD  GLU A  47      17.141   8.562  20.219  1.00 90.31           C  
ATOM    376  OE1 GLU A  47      17.328   9.570  20.938  1.00 90.31           O  
ATOM    377  OE2 GLU A  47      17.266   7.391  20.641  1.00 90.31           O  
ATOM    378  N   ILE A  48      19.109   6.160  15.805  1.00 88.81           N  
ATOM    379  CA  ILE A  48      19.484   4.945  15.086  1.00 88.81           C  
ATOM    380  C   ILE A  48      20.938   4.574  15.422  1.00 88.81           C  
ATOM    381  CB  ILE A  48      19.312   5.109  13.562  1.00 88.81           C  
ATOM    382  O   ILE A  48      21.250   3.400  15.625  1.00 88.81           O  
ATOM    383  CG1 ILE A  48      17.828   5.145  13.195  1.00 88.81           C  
ATOM    384  CG2 ILE A  48      20.031   3.988  12.812  1.00 88.81           C  
ATOM    385  CD1 ILE A  48      17.562   5.555  11.758  1.00 88.81           C  
ATOM    386  N   GLY A  49      21.781   5.574  15.547  1.00 88.38           N  
ATOM    387  CA  GLY A  49      23.188   5.371  15.875  1.00 88.38           C  
ATOM    388  C   GLY A  49      23.391   4.797  17.266  1.00 88.38           C  
ATOM    389  O   GLY A  49      24.391   4.129  17.531  1.00 88.38           O  
ATOM    390  N   LYS A  50      22.391   5.008  18.172  1.00 91.69           N  
ATOM    391  CA  LYS A  50      22.469   4.531  19.547  1.00 91.69           C  
ATOM    392  C   LYS A  50      22.016   3.076  19.656  1.00 91.69           C  
ATOM    393  CB  LYS A  50      21.609   5.410  20.469  1.00 91.69           C  
ATOM    394  O   LYS A  50      22.281   2.416  20.656  1.00 91.69           O  
ATOM    395  CG  LYS A  50      22.125   6.832  20.625  1.00 91.69           C  
ATOM    396  CD  LYS A  50      21.234   7.656  21.531  1.00 91.69           C  
ATOM    397  CE  LYS A  50      21.719   9.094  21.656  1.00 91.69           C  
ATOM    398  NZ  LYS A  50      20.812   9.922  22.484  1.00 91.69           N  
ATOM    399  N   GLN A  51      21.391   2.576  18.609  1.00 90.25           N  
ATOM    400  CA  GLN A  51      20.844   1.229  18.672  1.00 90.25           C  
ATOM    401  C   GLN A  51      21.891   0.181  18.328  1.00 90.25           C  
ATOM    402  CB  GLN A  51      19.641   1.096  17.734  1.00 90.25           C  
ATOM    403  O   GLN A  51      22.688   0.373  17.406  1.00 90.25           O  
ATOM    404  CG  GLN A  51      18.516   2.074  18.031  1.00 90.25           C  
ATOM    405  CD  GLN A  51      17.984   1.945  19.453  1.00 90.25           C  
ATOM    406  NE2 GLN A  51      17.797   3.078  20.125  1.00 90.25           N  
ATOM    407  OE1 GLN A  51      17.750   0.837  19.938  1.00 90.25           O  
ATOM    408  N   THR A  52      21.844  -1.015  19.047  1.00 88.31           N  
ATOM    409  CA  THR A  52      22.875  -2.037  18.844  1.00 88.31           C  
ATOM    410  C   THR A  52      22.312  -3.209  18.047  1.00 88.31           C  
ATOM    411  CB  THR A  52      23.422  -2.549  20.188  1.00 88.31           C  
ATOM    412  O   THR A  52      23.062  -3.953  17.406  1.00 88.31           O  
ATOM    413  CG2 THR A  52      24.203  -1.453  20.922  1.00 88.31           C  
ATOM    414  OG1 THR A  52      22.344  -2.982  21.016  1.00 88.31           O  
ATOM    415  N   THR A  53      20.953  -3.258  18.094  1.00 86.44           N  
ATOM    416  CA  THR A  53      20.328  -4.379  17.406  1.00 86.44           C  
ATOM    417  C   THR A  53      19.703  -3.924  16.094  1.00 86.44           C  
ATOM    418  CB  THR A  53      19.250  -5.047  18.281  1.00 86.44           C  
ATOM    419  O   THR A  53      19.328  -2.760  15.945  1.00 86.44           O  
ATOM    420  CG2 THR A  53      19.828  -5.496  19.625  1.00 86.44           C  
ATOM    421  OG1 THR A  53      18.188  -4.109  18.531  1.00 86.44           O  
ATOM    422  N   ARG A  54      19.531  -4.832  15.117  1.00 85.25           N  
ATOM    423  CA  ARG A  54      18.875  -4.570  13.844  1.00 85.25           C  
ATOM    424  C   ARG A  54      17.406  -4.191  14.055  1.00 85.25           C  
ATOM    425  CB  ARG A  54      18.969  -5.793  12.922  1.00 85.25           C  
ATOM    426  O   ARG A  54      16.906  -3.250  13.430  1.00 85.25           O  
ATOM    427  CG  ARG A  54      18.391  -5.566  11.531  1.00 85.25           C  
ATOM    428  CD  ARG A  54      19.141  -4.469  10.781  1.00 85.25           C  
ATOM    429  NE  ARG A  54      18.281  -3.312  10.531  1.00 85.25           N  
ATOM    430  NH1 ARG A  54      19.922  -2.068   9.484  1.00 85.25           N  
ATOM    431  NH2 ARG A  54      17.812  -1.205   9.750  1.00 85.25           N  
ATOM    432  CZ  ARG A  54      18.672  -2.197   9.922  1.00 85.25           C  
ATOM    433  N   ALA A  55      16.797  -4.910  14.867  1.00 80.69           N  
ATOM    434  CA  ALA A  55      15.383  -4.664  15.156  1.00 80.69           C  
ATOM    435  C   ALA A  55      15.172  -3.262  15.719  1.00 80.69           C  
ATOM    436  CB  ALA A  55      14.844  -5.711  16.125  1.00 80.69           C  
ATOM    437  O   ALA A  55      14.203  -2.584  15.375  1.00 80.69           O  
ATOM    438  N   GLY A  56      16.109  -2.891  16.531  1.00 83.19           N  
ATOM    439  CA  GLY A  56      16.047  -1.553  17.109  1.00 83.19           C  
ATOM    440  C   GLY A  56      16.250  -0.458  16.078  1.00 83.19           C  
ATOM    441  O   GLY A  56      15.539   0.551  16.094  1.00 83.19           O  
ATOM    442  N   LYS A  57      17.172  -0.676  15.211  1.00 87.06           N  
ATOM    443  CA  LYS A  57      17.422   0.281  14.133  1.00 87.06           C  
ATOM    444  C   LYS A  57      16.219   0.374  13.203  1.00 87.06           C  
ATOM    445  CB  LYS A  57      18.672  -0.108  13.344  1.00 87.06           C  
ATOM    446  O   LYS A  57      15.781   1.472  12.844  1.00 87.06           O  
ATOM    447  CG  LYS A  57      19.969   0.033  14.117  1.00 87.06           C  
ATOM    448  CD  LYS A  57      21.172  -0.326  13.266  1.00 87.06           C  
ATOM    449  CE  LYS A  57      22.469  -0.202  14.047  1.00 87.06           C  
ATOM    450  NZ  LYS A  57      23.656  -0.568  13.219  1.00 87.06           N  
ATOM    451  N   ASP A  58      15.594  -0.737  12.859  1.00 84.44           N  
ATOM    452  CA  ASP A  58      14.430  -0.786  11.984  1.00 84.44           C  
ATOM    453  C   ASP A  58      13.234  -0.077  12.617  1.00 84.44           C  
ATOM    454  CB  ASP A  58      14.070  -2.234  11.648  1.00 84.44           C  
ATOM    455  O   ASP A  58      12.445   0.568  11.914  1.00 84.44           O  
ATOM    456  CG  ASP A  58      15.023  -2.871  10.656  1.00 84.44           C  
ATOM    457  OD1 ASP A  58      15.805  -2.141  10.008  1.00 84.44           O  
ATOM    458  OD2 ASP A  58      14.984  -4.113  10.516  1.00 84.44           O  
ATOM    459  N   ALA A  59      13.156  -0.168  13.883  1.00 83.81           N  
ATOM    460  CA  ALA A  59      12.055   0.465  14.602  1.00 83.81           C  
ATOM    461  C   ALA A  59      12.109   1.983  14.461  1.00 83.81           C  
ATOM    462  CB  ALA A  59      12.078   0.066  16.078  1.00 83.81           C  
ATOM    463  O   ALA A  59      11.078   2.633  14.266  1.00 83.81           O  
ATOM    464  N   TRP A  60      13.305   2.490  14.500  1.00 88.38           N  
ATOM    465  CA  TRP A  60      13.453   3.938  14.398  1.00 88.38           C  
ATOM    466  C   TRP A  60      13.273   4.406  12.961  1.00 88.38           C  
ATOM    467  CB  TRP A  60      14.828   4.371  14.922  1.00 88.38           C  
ATOM    468  O   TRP A  60      12.773   5.508  12.719  1.00 88.38           O  
ATOM    469  CG  TRP A  60      14.891   4.551  16.406  1.00 88.38           C  
ATOM    470  CD1 TRP A  60      15.477   3.713  17.312  1.00 88.38           C  
ATOM    471  CD2 TRP A  60      14.336   5.633  17.156  1.00 88.38           C  
ATOM    472  CE2 TRP A  60      14.633   5.387  18.516  1.00 88.38           C  
ATOM    473  CE3 TRP A  60      13.625   6.789  16.812  1.00 88.38           C  
ATOM    474  NE1 TRP A  60      15.328   4.211  18.594  1.00 88.38           N  
ATOM    475  CH2 TRP A  60      13.539   7.383  19.172  1.00 88.38           C  
ATOM    476  CZ2 TRP A  60      14.234   6.258  19.531  1.00 88.38           C  
ATOM    477  CZ3 TRP A  60      13.234   7.656  17.828  1.00 88.38           C  
ATOM    478  N   VAL A  61      13.711   3.562  12.023  1.00 89.00           N  
ATOM    479  CA  VAL A  61      13.438   3.875  10.625  1.00 89.00           C  
ATOM    480  C   VAL A  61      11.930   3.932  10.398  1.00 89.00           C  
ATOM    481  CB  VAL A  61      14.078   2.840   9.680  1.00 89.00           C  
ATOM    482  O   VAL A  61      11.422   4.863   9.766  1.00 89.00           O  
ATOM    483  CG1 VAL A  61      13.656   3.098   8.234  1.00 89.00           C  
ATOM    484  CG2 VAL A  61      15.602   2.873   9.812  1.00 89.00           C  
ATOM    485  N   SER A  62      11.227   3.004  10.906  1.00 87.19           N  
ATOM    486  CA  SER A  62       9.773   2.953  10.797  1.00 87.19           C  
ATOM    487  C   SER A  62       9.125   4.148  11.484  1.00 87.19           C  
ATOM    488  CB  SER A  62       9.234   1.654  11.398  1.00 87.19           C  
ATOM    489  O   SER A  62       8.172   4.734  10.961  1.00 87.19           O  
ATOM    490  OG  SER A  62       9.625   0.538  10.617  1.00 87.19           O  
ATOM    491  N   ARG A  63       9.648   4.465  12.609  1.00 87.94           N  
ATOM    492  CA  ARG A  63       9.133   5.605  13.359  1.00 87.94           C  
ATOM    493  C   ARG A  63       9.242   6.891  12.547  1.00 87.94           C  
ATOM    494  CB  ARG A  63       9.875   5.758  14.688  1.00 87.94           C  
ATOM    495  O   ARG A  63       8.344   7.738  12.594  1.00 87.94           O  
ATOM    496  CG  ARG A  63       9.273   6.805  15.609  1.00 87.94           C  
ATOM    497  CD  ARG A  63       9.805   6.672  17.031  1.00 87.94           C  
ATOM    498  NE  ARG A  63       9.188   7.641  17.938  1.00 87.94           N  
ATOM    499  NH1 ARG A  63      10.125   6.773  19.859  1.00 87.94           N  
ATOM    500  NH2 ARG A  63       8.742   8.594  19.969  1.00 87.94           N  
ATOM    501  CZ  ARG A  63       9.352   7.668  19.250  1.00 87.94           C  
ATOM    502  N   TYR A  64      10.336   7.102  11.898  1.00 90.38           N  
ATOM    503  CA  TYR A  64      10.516   8.258  11.023  1.00 90.38           C  
ATOM    504  C   TYR A  64       9.375   8.367  10.023  1.00 90.38           C  
ATOM    505  CB  TYR A  64      11.859   8.172  10.289  1.00 90.38           C  
ATOM    506  O   TYR A  64       8.805   9.445   9.836  1.00 90.38           O  
ATOM    507  CG  TYR A  64      12.000   9.172   9.164  1.00 90.38           C  
ATOM    508  CD1 TYR A  64      11.875   8.781   7.836  1.00 90.38           C  
ATOM    509  CD2 TYR A  64      12.250  10.516   9.438  1.00 90.38           C  
ATOM    510  CE1 TYR A  64      12.008   9.695   6.797  1.00 90.38           C  
ATOM    511  CE2 TYR A  64      12.383  11.445   8.406  1.00 90.38           C  
ATOM    512  OH  TYR A  64      12.391  11.938   6.074  1.00 90.38           O  
ATOM    513  CZ  TYR A  64      12.258  11.023   7.094  1.00 90.38           C  
ATOM    514  N   LEU A  65       8.984   7.238   9.391  1.00 90.31           N  
ATOM    515  CA  LEU A  65       7.895   7.227   8.422  1.00 90.31           C  
ATOM    516  C   LEU A  65       6.566   7.559   9.086  1.00 90.31           C  
ATOM    517  CB  LEU A  65       7.809   5.859   7.734  1.00 90.31           C  
ATOM    518  O   LEU A  65       5.812   8.398   8.594  1.00 90.31           O  
ATOM    519  CG  LEU A  65       8.859   5.566   6.668  1.00 90.31           C  
ATOM    520  CD1 LEU A  65       8.797   4.102   6.246  1.00 90.31           C  
ATOM    521  CD2 LEU A  65       8.672   6.484   5.465  1.00 90.31           C  
ATOM    522  N   PHE A  66       6.348   6.984  10.219  1.00 88.69           N  
ATOM    523  CA  PHE A  66       5.078   7.156  10.914  1.00 88.69           C  
ATOM    524  C   PHE A  66       4.910   8.594  11.383  1.00 88.69           C  
ATOM    525  CB  PHE A  66       4.984   6.199  12.109  1.00 88.69           C  
ATOM    526  O   PHE A  66       3.842   9.188  11.211  1.00 88.69           O  
ATOM    527  CG  PHE A  66       4.543   4.809  11.742  1.00 88.69           C  
ATOM    528  CD1 PHE A  66       3.191   4.504  11.633  1.00 88.69           C  
ATOM    529  CD2 PHE A  66       5.477   3.811  11.508  1.00 88.69           C  
ATOM    530  CE1 PHE A  66       2.777   3.217  11.297  1.00 88.69           C  
ATOM    531  CE2 PHE A  66       5.070   2.523  11.164  1.00 88.69           C  
ATOM    532  CZ  PHE A  66       3.721   2.229  11.062  1.00 88.69           C  
ATOM    533  N   ASP A  67       5.945   9.125  11.867  1.00 88.88           N  
ATOM    534  CA  ASP A  67       5.875  10.508  12.328  1.00 88.88           C  
ATOM    535  C   ASP A  67       5.652  11.469  11.164  1.00 88.88           C  
ATOM    536  CB  ASP A  67       7.152  10.883  13.086  1.00 88.88           C  
ATOM    537  O   ASP A  67       4.930  12.453  11.297  1.00 88.88           O  
ATOM    538  CG  ASP A  67       7.230  10.266  14.469  1.00 88.88           C  
ATOM    539  OD1 ASP A  67       6.223   9.688  14.938  1.00 88.88           O  
ATOM    540  OD2 ASP A  67       8.305  10.352  15.102  1.00 88.88           O  
ATOM    541  N   GLY A  68       6.266  11.141  10.086  1.00 90.19           N  
ATOM    542  CA  GLY A  68       6.141  11.984   8.906  1.00 90.19           C  
ATOM    543  C   GLY A  68       4.754  11.938   8.289  1.00 90.19           C  
ATOM    544  O   GLY A  68       4.359  12.859   7.570  1.00 90.19           O  
ATOM    545  N   LEU A  69       3.992  10.922   8.633  1.00 92.25           N  
ATOM    546  CA  LEU A  69       2.727  10.703   7.938  1.00 92.25           C  
ATOM    547  C   LEU A  69       1.550  10.859   8.898  1.00 92.25           C  
ATOM    548  CB  LEU A  69       2.697   9.320   7.293  1.00 92.25           C  
ATOM    549  O   LEU A  69       0.392  10.742   8.484  1.00 92.25           O  
ATOM    550  CG  LEU A  69       3.674   9.086   6.137  1.00 92.25           C  
ATOM    551  CD1 LEU A  69       3.680   7.617   5.730  1.00 92.25           C  
ATOM    552  CD2 LEU A  69       3.316   9.977   4.949  1.00 92.25           C  
ATOM    553  N   ARG A  70       1.798  11.102  10.078  1.00 90.12           N  
ATOM    554  CA  ARG A  70       0.784  11.148  11.125  1.00 90.12           C  
ATOM    555  C   ARG A  70      -0.281  12.195  10.805  1.00 90.12           C  
ATOM    556  CB  ARG A  70       1.426  11.453  12.477  1.00 90.12           C  
ATOM    557  O   ARG A  70      -1.438  12.047  11.211  1.00 90.12           O  
ATOM    558  CG  ARG A  70       0.483  11.281  13.656  1.00 90.12           C  
ATOM    559  CD  ARG A  70       1.235  11.250  14.984  1.00 90.12           C  
ATOM    560  NE  ARG A  70       1.790   9.930  15.258  1.00 90.12           N  
ATOM    561  NH1 ARG A  70       2.922  10.578  17.172  1.00 90.12           N  
ATOM    562  NH2 ARG A  70       3.027   8.406  16.453  1.00 90.12           N  
ATOM    563  CZ  ARG A  70       2.578   9.641  16.297  1.00 90.12           C  
ATOM    564  N   LYS A  71       0.095  13.195  10.062  1.00 92.06           N  
ATOM    565  CA  LYS A  71      -0.835  14.281   9.773  1.00 92.06           C  
ATOM    566  C   LYS A  71      -1.264  14.258   8.305  1.00 92.06           C  
ATOM    567  CB  LYS A  71      -0.208  15.633  10.117  1.00 92.06           C  
ATOM    568  O   LYS A  71      -1.723  15.273   7.773  1.00 92.06           O  
ATOM    569  CG  LYS A  71       0.032  15.844  11.602  1.00 92.06           C  
ATOM    570  CD  LYS A  71       0.452  17.281  11.898  1.00 92.06           C  
ATOM    571  CE  LYS A  71       0.595  17.516  13.398  1.00 92.06           C  
ATOM    572  NZ  LYS A  71       1.046  18.906  13.695  1.00 92.06           N  
ATOM    573  N   ALA A  72      -1.082  13.055   7.723  1.00 93.56           N  
ATOM    574  CA  ALA A  72      -1.335  13.039   6.285  1.00 93.56           C  
ATOM    575  C   ALA A  72      -2.465  12.070   5.941  1.00 93.56           C  
ATOM    576  CB  ALA A  72      -0.065  12.656   5.527  1.00 93.56           C  
ATOM    577  O   ALA A  72      -2.590  11.641   4.793  1.00 93.56           O  
ATOM    578  N   PRO A  73      -3.223  11.641   6.895  1.00 94.56           N  
ATOM    579  CA  PRO A  73      -4.266  10.703   6.480  1.00 94.56           C  
ATOM    580  C   PRO A  73      -5.324  11.352   5.594  1.00 94.56           C  
ATOM    581  CB  PRO A  73      -4.871  10.242   7.809  1.00 94.56           C  
ATOM    582  O   PRO A  73      -5.660  12.523   5.781  1.00 94.56           O  
ATOM    583  CG  PRO A  73      -4.602  11.359   8.758  1.00 94.56           C  
ATOM    584  CD  PRO A  73      -3.332  12.047   8.344  1.00 94.56           C  
ATOM    585  N   PRO A  74      -5.836  10.609   4.590  1.00 94.56           N  
ATOM    586  CA  PRO A  74      -6.988  11.078   3.820  1.00 94.56           C  
ATOM    587  C   PRO A  74      -8.289  11.047   4.629  1.00 94.56           C  
ATOM    588  CB  PRO A  74      -7.055  10.102   2.646  1.00 94.56           C  
ATOM    589  O   PRO A  74      -9.102  10.141   4.457  1.00 94.56           O  
ATOM    590  CG  PRO A  74      -6.496   8.820   3.184  1.00 94.56           C  
ATOM    591  CD  PRO A  74      -5.449   9.148   4.207  1.00 94.56           C  
ATOM    592  N   LEU A  75      -8.570  12.047   5.465  1.00 94.44           N  
ATOM    593  CA  LEU A  75      -9.578  12.070   6.520  1.00 94.44           C  
ATOM    594  C   LEU A  75     -10.977  11.938   5.934  1.00 94.44           C  
ATOM    595  CB  LEU A  75      -9.469  13.359   7.336  1.00 94.44           C  
ATOM    596  O   LEU A  75     -11.797  11.164   6.438  1.00 94.44           O  
ATOM    597  CG  LEU A  75      -8.172  13.562   8.125  1.00 94.44           C  
ATOM    598  CD1 LEU A  75      -8.156  14.945   8.766  1.00 94.44           C  
ATOM    599  CD2 LEU A  75      -8.016  12.477   9.180  1.00 94.44           C  
ATOM    600  N   LYS A  76     -11.195  12.648   4.898  1.00 95.38           N  
ATOM    601  CA  LYS A  76     -12.523  12.664   4.293  1.00 95.38           C  
ATOM    602  C   LYS A  76     -12.891  11.289   3.740  1.00 95.38           C  
ATOM    603  CB  LYS A  76     -12.594  13.711   3.180  1.00 95.38           C  
ATOM    604  O   LYS A  76     -13.984  10.789   4.000  1.00 95.38           O  
ATOM    605  CG  LYS A  76     -13.984  13.891   2.580  1.00 95.38           C  
ATOM    606  CD  LYS A  76     -14.000  14.977   1.512  1.00 95.38           C  
ATOM    607  CE  LYS A  76     -15.352  15.062   0.821  1.00 95.38           C  
ATOM    608  NZ  LYS A  76     -15.375  16.125  -0.225  1.00 95.38           N  
ATOM    609  N   GLU A  77     -12.055  10.711   2.986  1.00 96.19           N  
ATOM    610  CA  GLU A  77     -12.289   9.406   2.379  1.00 96.19           C  
ATOM    611  C   GLU A  77     -12.414   8.320   3.441  1.00 96.19           C  
ATOM    612  CB  GLU A  77     -11.172   9.055   1.395  1.00 96.19           C  
ATOM    613  O   GLU A  77     -13.242   7.410   3.316  1.00 96.19           O  
ATOM    614  CG  GLU A  77     -11.227   9.852   0.097  1.00 96.19           C  
ATOM    615  CD  GLU A  77     -10.789  11.297   0.262  1.00 96.19           C  
ATOM    616  OE1 GLU A  77     -11.297  12.172  -0.477  1.00 96.19           O  
ATOM    617  OE2 GLU A  77      -9.930  11.562   1.136  1.00 96.19           O  
ATOM    618  N   GLN A  78     -11.625   8.414   4.441  1.00 95.19           N  
ATOM    619  CA  GLN A  78     -11.719   7.445   5.523  1.00 95.19           C  
ATOM    620  C   GLN A  78     -13.055   7.559   6.250  1.00 95.19           C  
ATOM    621  CB  GLN A  78     -10.562   7.633   6.516  1.00 95.19           C  
ATOM    622  O   GLN A  78     -13.656   6.547   6.613  1.00 95.19           O  
ATOM    623  CG  GLN A  78      -9.234   7.090   6.020  1.00 95.19           C  
ATOM    624  CD  GLN A  78      -8.148   7.133   7.078  1.00 95.19           C  
ATOM    625  NE2 GLN A  78      -7.637   5.965   7.453  1.00 95.19           N  
ATOM    626  OE1 GLN A  78      -7.773   8.203   7.559  1.00 95.19           O  
ATOM    627  N   ALA A  79     -13.453   8.805   6.461  1.00 96.25           N  
ATOM    628  CA  ALA A  79     -14.758   9.016   7.082  1.00 96.25           C  
ATOM    629  C   ALA A  79     -15.867   8.383   6.250  1.00 96.25           C  
ATOM    630  CB  ALA A  79     -15.023  10.508   7.266  1.00 96.25           C  
ATOM    631  O   ALA A  79     -16.781   7.750   6.797  1.00 96.25           O  
ATOM    632  N   TRP A  80     -15.750   8.516   4.984  1.00 96.56           N  
ATOM    633  CA  TRP A  80     -16.734   7.941   4.082  1.00 96.56           C  
ATOM    634  C   TRP A  80     -16.734   6.418   4.168  1.00 96.56           C  
ATOM    635  CB  TRP A  80     -16.484   8.383   2.639  1.00 96.56           C  
ATOM    636  O   TRP A  80     -17.797   5.793   4.246  1.00 96.56           O  
ATOM    637  CG  TRP A  80     -17.484   7.871   1.653  1.00 96.56           C  
ATOM    638  CD1 TRP A  80     -17.266   6.988   0.633  1.00 96.56           C  
ATOM    639  CD2 TRP A  80     -18.875   8.211   1.591  1.00 96.56           C  
ATOM    640  CE2 TRP A  80     -19.438   7.496   0.508  1.00 96.56           C  
ATOM    641  CE3 TRP A  80     -19.703   9.055   2.348  1.00 96.56           C  
ATOM    642  NE1 TRP A  80     -18.422   6.758  -0.060  1.00 96.56           N  
ATOM    643  CH2 TRP A  80     -21.562   8.430   0.919  1.00 96.56           C  
ATOM    644  CZ2 TRP A  80     -20.781   7.602   0.163  1.00 96.56           C  
ATOM    645  CZ3 TRP A  80     -21.047   9.156   2.004  1.00 96.56           C  
ATOM    646  N   LEU A  81     -15.555   5.828   4.164  1.00 96.12           N  
ATOM    647  CA  LEU A  81     -15.414   4.375   4.176  1.00 96.12           C  
ATOM    648  C   LEU A  81     -15.883   3.793   5.504  1.00 96.12           C  
ATOM    649  CB  LEU A  81     -13.953   3.977   3.924  1.00 96.12           C  
ATOM    650  O   LEU A  81     -16.312   2.637   5.562  1.00 96.12           O  
ATOM    651  CG  LEU A  81     -13.406   4.258   2.523  1.00 96.12           C  
ATOM    652  CD1 LEU A  81     -11.906   4.016   2.482  1.00 96.12           C  
ATOM    653  CD2 LEU A  81     -14.117   3.395   1.487  1.00 96.12           C  
ATOM    654  N   MET A  82     -15.852   4.582   6.555  1.00 95.69           N  
ATOM    655  CA  MET A  82     -16.250   4.133   7.887  1.00 95.69           C  
ATOM    656  C   MET A  82     -17.703   4.480   8.164  1.00 95.69           C  
ATOM    657  CB  MET A  82     -15.344   4.754   8.953  1.00 95.69           C  
ATOM    658  O   MET A  82     -18.234   4.141   9.227  1.00 95.69           O  
ATOM    659  CG  MET A  82     -13.906   4.258   8.906  1.00 95.69           C  
ATOM    660  SD  MET A  82     -12.891   4.922  10.281  1.00 95.69           S  
ATOM    661  CE  MET A  82     -12.844   6.676   9.828  1.00 95.69           C  
ATOM    662  N   ASN A  83     -18.312   5.137   7.277  1.00 94.88           N  
ATOM    663  CA  ASN A  83     -19.719   5.543   7.410  1.00 94.88           C  
ATOM    664  C   ASN A  83     -20.625   4.336   7.605  1.00 94.88           C  
ATOM    665  CB  ASN A  83     -20.156   6.355   6.195  1.00 94.88           C  
ATOM    666  O   ASN A  83     -20.500   3.338   6.895  1.00 94.88           O  
ATOM    667  CG  ASN A  83     -21.609   6.793   6.281  1.00 94.88           C  
ATOM    668  ND2 ASN A  83     -22.375   6.504   5.234  1.00 94.88           N  
ATOM    669  OD1 ASN A  83     -22.031   7.387   7.273  1.00 94.88           O  
ATOM    670  N   SER A  84     -21.578   4.418   8.555  1.00 94.38           N  
ATOM    671  CA  SER A  84     -22.438   3.289   8.898  1.00 94.38           C  
ATOM    672  C   SER A  84     -23.266   2.840   7.703  1.00 94.38           C  
ATOM    673  CB  SER A  84     -23.359   3.656  10.062  1.00 94.38           C  
ATOM    674  O   SER A  84     -23.453   1.642   7.492  1.00 94.38           O  
ATOM    675  OG  SER A  84     -24.188   4.754   9.727  1.00 94.38           O  
ATOM    676  N   ALA A  85     -23.766   3.789   6.926  1.00 93.75           N  
ATOM    677  CA  ALA A  85     -24.578   3.453   5.754  1.00 93.75           C  
ATOM    678  C   ALA A  85     -23.766   2.650   4.742  1.00 93.75           C  
ATOM    679  CB  ALA A  85     -25.125   4.723   5.105  1.00 93.75           C  
ATOM    680  O   ALA A  85     -24.234   1.631   4.230  1.00 93.75           O  
ATOM    681  N   LEU A  86     -22.547   3.115   4.465  1.00 95.00           N  
ATOM    682  CA  LEU A  86     -21.688   2.410   3.523  1.00 95.00           C  
ATOM    683  C   LEU A  86     -21.281   1.042   4.066  1.00 95.00           C  
ATOM    684  CB  LEU A  86     -20.422   3.234   3.225  1.00 95.00           C  
ATOM    685  O   LEU A  86     -21.297   0.052   3.332  1.00 95.00           O  
ATOM    686  CG  LEU A  86     -19.547   2.740   2.074  1.00 95.00           C  
ATOM    687  CD1 LEU A  86     -20.281   2.883   0.747  1.00 95.00           C  
ATOM    688  CD2 LEU A  86     -18.234   3.504   2.045  1.00 95.00           C  
ATOM    689  N   PHE A  87     -20.953   0.983   5.305  1.00 96.44           N  
ATOM    690  CA  PHE A  87     -20.594  -0.261   5.969  1.00 96.44           C  
ATOM    691  C   PHE A  87     -21.703  -1.295   5.832  1.00 96.44           C  
ATOM    692  CB  PHE A  87     -20.281  -0.010   7.449  1.00 96.44           C  
ATOM    693  O   PHE A  87     -21.453  -2.434   5.434  1.00 96.44           O  
ATOM    694  CG  PHE A  87     -20.031  -1.266   8.242  1.00 96.44           C  
ATOM    695  CD1 PHE A  87     -21.062  -1.934   8.875  1.00 96.44           C  
ATOM    696  CD2 PHE A  87     -18.734  -1.777   8.344  1.00 96.44           C  
ATOM    697  CE1 PHE A  87     -20.828  -3.096   9.602  1.00 96.44           C  
ATOM    698  CE2 PHE A  87     -18.500  -2.939   9.070  1.00 96.44           C  
ATOM    699  CZ  PHE A  87     -19.531  -3.596   9.703  1.00 96.44           C  
ATOM    700  N   GLU A  88     -22.891  -0.929   6.184  1.00 95.81           N  
ATOM    701  CA  GLU A  88     -24.047  -1.823   6.145  1.00 95.81           C  
ATOM    702  C   GLU A  88     -24.312  -2.322   4.727  1.00 95.81           C  
ATOM    703  CB  GLU A  88     -25.297  -1.121   6.695  1.00 95.81           C  
ATOM    704  O   GLU A  88     -24.594  -3.506   4.523  1.00 95.81           O  
ATOM    705  CG  GLU A  88     -25.234  -0.870   8.195  1.00 95.81           C  
ATOM    706  CD  GLU A  88     -26.375   0.004   8.695  1.00 95.81           C  
ATOM    707  OE1 GLU A  88     -26.438   0.283   9.914  1.00 95.81           O  
ATOM    708  OE2 GLU A  88     -27.219   0.412   7.859  1.00 95.81           O  
ATOM    709  N   ARG A  89     -24.234  -1.463   3.846  1.00 95.88           N  
ATOM    710  CA  ARG A  89     -24.406  -1.837   2.445  1.00 95.88           C  
ATOM    711  C   ARG A  89     -23.344  -2.850   2.018  1.00 95.88           C  
ATOM    712  CB  ARG A  89     -24.344  -0.600   1.547  1.00 95.88           C  
ATOM    713  O   ARG A  89     -23.656  -3.820   1.321  1.00 95.88           O  
ATOM    714  CG  ARG A  89     -24.766  -0.858   0.112  1.00 95.88           C  
ATOM    715  CD  ARG A  89     -24.766   0.420  -0.715  1.00 95.88           C  
ATOM    716  NE  ARG A  89     -24.203   0.201  -2.045  1.00 95.88           N  
ATOM    717  NH1 ARG A  89     -24.016   2.445  -2.561  1.00 95.88           N  
ATOM    718  NH2 ARG A  89     -23.359   0.856  -4.078  1.00 95.88           N  
ATOM    719  CZ  ARG A  89     -23.859   1.168  -2.891  1.00 95.88           C  
ATOM    720  N   ALA A  90     -22.078  -2.580   2.348  1.00 97.56           N  
ATOM    721  CA  ALA A  90     -20.984  -3.477   2.010  1.00 97.56           C  
ATOM    722  C   ALA A  90     -21.203  -4.867   2.592  1.00 97.56           C  
ATOM    723  CB  ALA A  90     -19.656  -2.902   2.506  1.00 97.56           C  
ATOM    724  O   ALA A  90     -21.000  -5.875   1.909  1.00 97.56           O  
ATOM    725  N   MET A  91     -21.578  -4.961   3.852  1.00 97.75           N  
ATOM    726  CA  MET A  91     -21.797  -6.246   4.512  1.00 97.75           C  
ATOM    727  C   MET A  91     -22.938  -7.004   3.852  1.00 97.75           C  
ATOM    728  CB  MET A  91     -22.094  -6.043   6.000  1.00 97.75           C  
ATOM    729  O   MET A  91     -22.859  -8.219   3.672  1.00 97.75           O  
ATOM    730  CG  MET A  91     -20.906  -5.492   6.785  1.00 97.75           C  
ATOM    731  SD  MET A  91     -19.422  -6.559   6.660  1.00 97.75           S  
ATOM    732  CE  MET A  91     -18.469  -5.645   5.414  1.00 97.75           C  
ATOM    733  N   ILE A  92     -24.047  -6.285   3.488  1.00 97.31           N  
ATOM    734  CA  ILE A  92     -25.188  -6.895   2.797  1.00 97.31           C  
ATOM    735  C   ILE A  92     -24.719  -7.465   1.459  1.00 97.31           C  
ATOM    736  CB  ILE A  92     -26.328  -5.875   2.580  1.00 97.31           C  
ATOM    737  O   ILE A  92     -25.062  -8.602   1.113  1.00 97.31           O  
ATOM    738  CG1 ILE A  92     -27.000  -5.539   3.916  1.00 97.31           C  
ATOM    739  CG2 ILE A  92     -27.344  -6.414   1.572  1.00 97.31           C  
ATOM    740  CD1 ILE A  92     -27.953  -4.355   3.844  1.00 97.31           C  
ATOM    741  N   LEU A  93     -24.000  -6.703   0.713  1.00 98.00           N  
ATOM    742  CA  LEU A  93     -23.469  -7.133  -0.581  1.00 98.00           C  
ATOM    743  C   LEU A  93     -22.625  -8.391  -0.435  1.00 98.00           C  
ATOM    744  CB  LEU A  93     -22.656  -6.012  -1.226  1.00 98.00           C  
ATOM    745  O   LEU A  93     -22.781  -9.344  -1.192  1.00 98.00           O  
ATOM    746  CG  LEU A  93     -21.938  -6.367  -2.527  1.00 98.00           C  
ATOM    747  CD1 LEU A  93     -22.953  -6.707  -3.617  1.00 98.00           C  
ATOM    748  CD2 LEU A  93     -21.031  -5.215  -2.969  1.00 98.00           C  
ATOM    749  N   MET A  94     -21.734  -8.359   0.462  1.00 97.94           N  
ATOM    750  CA  MET A  94     -20.844  -9.500   0.657  1.00 97.94           C  
ATOM    751  C   MET A  94     -21.625 -10.750   1.050  1.00 97.94           C  
ATOM    752  CB  MET A  94     -19.797  -9.180   1.726  1.00 97.94           C  
ATOM    753  O   MET A  94     -21.312 -11.852   0.591  1.00 97.94           O  
ATOM    754  CG  MET A  94     -18.766  -8.156   1.286  1.00 97.94           C  
ATOM    755  SD  MET A  94     -17.422  -7.926   2.525  1.00 97.94           S  
ATOM    756  CE  MET A  94     -16.344  -6.773   1.628  1.00 97.94           C  
ATOM    757  N   GLY A  95     -22.625 -10.531   1.882  1.00 97.81           N  
ATOM    758  CA  GLY A  95     -23.516 -11.633   2.213  1.00 97.81           C  
ATOM    759  C   GLY A  95     -24.234 -12.203   1.005  1.00 97.81           C  
ATOM    760  O   GLY A  95     -24.344 -13.422   0.858  1.00 97.81           O  
ATOM    761  N   ALA A  96     -24.703 -11.352   0.187  1.00 97.75           N  
ATOM    762  CA  ALA A  96     -25.391 -11.766  -1.035  1.00 97.75           C  
ATOM    763  C   ALA A  96     -24.438 -12.523  -1.966  1.00 97.75           C  
ATOM    764  CB  ALA A  96     -25.969 -10.547  -1.750  1.00 97.75           C  
ATOM    765  O   ALA A  96     -24.828 -13.539  -2.551  1.00 97.75           O  
ATOM    766  N   GLU A  97     -23.188 -12.047  -2.078  1.00 98.12           N  
ATOM    767  CA  GLU A  97     -22.203 -12.688  -2.945  1.00 98.12           C  
ATOM    768  C   GLU A  97     -21.812 -14.062  -2.416  1.00 98.12           C  
ATOM    769  CB  GLU A  97     -20.969 -11.805  -3.088  1.00 98.12           C  
ATOM    770  O   GLU A  97     -21.594 -14.992  -3.193  1.00 98.12           O  
ATOM    771  CG  GLU A  97     -21.172 -10.570  -3.961  1.00 98.12           C  
ATOM    772  CD  GLU A  97     -21.578 -10.914  -5.387  1.00 98.12           C  
ATOM    773  OE1 GLU A  97     -22.641 -10.430  -5.848  1.00 98.12           O  
ATOM    774  OE2 GLU A  97     -20.844 -11.672  -6.047  1.00 98.12           O  
ATOM    775  N   GLU A  98     -21.703 -14.180  -1.138  1.00 97.38           N  
ATOM    776  CA  GLU A  98     -21.375 -15.469  -0.535  1.00 97.38           C  
ATOM    777  C   GLU A  98     -22.453 -16.500  -0.792  1.00 97.38           C  
ATOM    778  CB  GLU A  98     -21.141 -15.312   0.969  1.00 97.38           C  
ATOM    779  O   GLU A  98     -22.172 -17.703  -0.880  1.00 97.38           O  
ATOM    780  CG  GLU A  98     -20.688 -16.594   1.660  1.00 97.38           C  
ATOM    781  CD  GLU A  98     -20.453 -16.422   3.152  1.00 97.38           C  
ATOM    782  OE1 GLU A  98     -19.922 -17.359   3.795  1.00 97.38           O  
ATOM    783  OE2 GLU A  98     -20.812 -15.344   3.684  1.00 97.38           O  
ATOM    784  N   ALA A  99     -23.719 -16.094  -0.891  1.00 97.06           N  
ATOM    785  CA  ALA A  99     -24.859 -16.984  -1.071  1.00 97.06           C  
ATOM    786  C   ALA A  99     -24.922 -17.531  -2.498  1.00 97.06           C  
ATOM    787  CB  ALA A  99     -26.156 -16.266  -0.731  1.00 97.06           C  
ATOM    788  O   ALA A  99     -25.531 -18.562  -2.752  1.00 97.06           O  
ATOM    789  N   LYS A 100     -24.188 -16.859  -3.400  1.00 97.50           N  
ATOM    790  CA  LYS A 100     -24.125 -17.312  -4.785  1.00 97.50           C  
ATOM    791  C   LYS A 100     -23.078 -18.422  -4.949  1.00 97.50           C  
ATOM    792  CB  LYS A 100     -23.797 -16.141  -5.715  1.00 97.50           C  
ATOM    793  O   LYS A 100     -21.906 -18.219  -4.645  1.00 97.50           O  
ATOM    794  CG  LYS A 100     -24.844 -15.039  -5.715  1.00 97.50           C  
ATOM    795  CD  LYS A 100     -24.438 -13.883  -6.613  1.00 97.50           C  
ATOM    796  CE  LYS A 100     -25.422 -12.734  -6.531  1.00 97.50           C  
ATOM    797  NZ  LYS A 100     -24.969 -11.547  -7.324  1.00 97.50           N  
ATOM    798  N   PRO A 101     -23.484 -19.625  -5.406  1.00 92.94           N  
ATOM    799  CA  PRO A 101     -22.578 -20.781  -5.449  1.00 92.94           C  
ATOM    800  C   PRO A 101     -21.359 -20.547  -6.340  1.00 92.94           C  
ATOM    801  CB  PRO A 101     -23.453 -21.891  -6.016  1.00 92.94           C  
ATOM    802  O   PRO A 101     -20.250 -20.984  -6.012  1.00 92.94           O  
ATOM    803  CG  PRO A 101     -24.859 -21.469  -5.707  1.00 92.94           C  
ATOM    804  CD  PRO A 101     -24.906 -19.969  -5.652  1.00 92.94           C  
ATOM    805  N   GLU A 102     -21.438 -19.750  -7.387  1.00 94.19           N  
ATOM    806  CA  GLU A 102     -20.312 -19.594  -8.320  1.00 94.19           C  
ATOM    807  C   GLU A 102     -19.641 -18.234  -8.148  1.00 94.19           C  
ATOM    808  CB  GLU A 102     -20.797 -19.766  -9.766  1.00 94.19           C  
ATOM    809  O   GLU A 102     -18.844 -17.828  -9.000  1.00 94.19           O  
ATOM    810  CG  GLU A 102     -21.391 -21.141 -10.047  1.00 94.19           C  
ATOM    811  CD  GLU A 102     -20.406 -22.281  -9.891  1.00 94.19           C  
ATOM    812  OE1 GLU A 102     -20.828 -23.422  -9.578  1.00 94.19           O  
ATOM    813  OE2 GLU A 102     -19.188 -22.031 -10.078  1.00 94.19           O  
ATOM    814  N   SER A 103     -19.984 -17.516  -7.094  1.00 97.44           N  
ATOM    815  CA  SER A 103     -19.438 -16.172  -6.977  1.00 97.44           C  
ATOM    816  C   SER A 103     -17.953 -16.203  -6.625  1.00 97.44           C  
ATOM    817  CB  SER A 103     -20.203 -15.367  -5.918  1.00 97.44           C  
ATOM    818  O   SER A 103     -17.500 -17.109  -5.938  1.00 97.44           O  
ATOM    819  OG  SER A 103     -19.828 -15.766  -4.613  1.00 97.44           O  
ATOM    820  N   ALA A 104     -17.156 -15.234  -7.172  1.00 97.12           N  
ATOM    821  CA  ALA A 104     -15.727 -15.086  -6.883  1.00 97.12           C  
ATOM    822  C   ALA A 104     -15.492 -14.875  -5.391  1.00 97.12           C  
ATOM    823  CB  ALA A 104     -15.141 -13.922  -7.680  1.00 97.12           C  
ATOM    824  O   ALA A 104     -14.539 -15.406  -4.824  1.00 97.12           O  
ATOM    825  N   PHE A 105     -16.391 -14.102  -4.766  1.00 98.12           N  
ATOM    826  CA  PHE A 105     -16.297 -13.820  -3.340  1.00 98.12           C  
ATOM    827  C   PHE A 105     -16.375 -15.109  -2.531  1.00 98.12           C  
ATOM    828  CB  PHE A 105     -17.406 -12.859  -2.904  1.00 98.12           C  
ATOM    829  O   PHE A 105     -15.555 -15.344  -1.640  1.00 98.12           O  
ATOM    830  CG  PHE A 105     -17.344 -12.492  -1.445  1.00 98.12           C  
ATOM    831  CD1 PHE A 105     -18.078 -13.219  -0.504  1.00 98.12           C  
ATOM    832  CD2 PHE A 105     -16.578 -11.422  -1.017  1.00 98.12           C  
ATOM    833  CE1 PHE A 105     -18.031 -12.883   0.846  1.00 98.12           C  
ATOM    834  CE2 PHE A 105     -16.531 -11.078   0.331  1.00 98.12           C  
ATOM    835  CZ  PHE A 105     -17.250 -11.805   1.261  1.00 98.12           C  
ATOM    836  N   LYS A 106     -17.391 -15.961  -2.836  1.00 97.94           N  
ATOM    837  CA  LYS A 106     -17.531 -17.234  -2.146  1.00 97.94           C  
ATOM    838  C   LYS A 106     -16.281 -18.109  -2.330  1.00 97.94           C  
ATOM    839  CB  LYS A 106     -18.766 -17.984  -2.650  1.00 97.94           C  
ATOM    840  O   LYS A 106     -15.844 -18.766  -1.395  1.00 97.94           O  
ATOM    841  CG  LYS A 106     -19.016 -19.312  -1.946  1.00 97.94           C  
ATOM    842  CD  LYS A 106     -20.359 -19.906  -2.340  1.00 97.94           C  
ATOM    843  CE  LYS A 106     -20.641 -21.219  -1.602  1.00 97.94           C  
ATOM    844  NZ  LYS A 106     -22.000 -21.734  -1.884  1.00 97.94           N  
ATOM    845  N   TYR A 107     -15.805 -18.125  -3.520  1.00 96.38           N  
ATOM    846  CA  TYR A 107     -14.578 -18.859  -3.814  1.00 96.38           C  
ATOM    847  C   TYR A 107     -13.445 -18.438  -2.887  1.00 96.38           C  
ATOM    848  CB  TYR A 107     -14.164 -18.656  -5.273  1.00 96.38           C  
ATOM    849  O   TYR A 107     -12.766 -19.281  -2.307  1.00 96.38           O  
ATOM    850  CG  TYR A 107     -12.938 -19.438  -5.672  1.00 96.38           C  
ATOM    851  CD1 TYR A 107     -11.664 -18.938  -5.453  1.00 96.38           C  
ATOM    852  CD2 TYR A 107     -13.055 -20.688  -6.270  1.00 96.38           C  
ATOM    853  CE1 TYR A 107     -10.531 -19.656  -5.820  1.00 96.38           C  
ATOM    854  CE2 TYR A 107     -11.930 -21.422  -6.641  1.00 96.38           C  
ATOM    855  OH  TYR A 107      -9.555 -21.609  -6.777  1.00 96.38           O  
ATOM    856  CZ  TYR A 107     -10.672 -20.891  -6.410  1.00 96.38           C  
ATOM    857  N   LEU A 108     -13.203 -17.141  -2.732  1.00 96.12           N  
ATOM    858  CA  LEU A 108     -12.141 -16.609  -1.885  1.00 96.12           C  
ATOM    859  C   LEU A 108     -12.359 -17.000  -0.429  1.00 96.12           C  
ATOM    860  CB  LEU A 108     -12.078 -15.078  -2.002  1.00 96.12           C  
ATOM    861  O   LEU A 108     -11.406 -17.391   0.259  1.00 96.12           O  
ATOM    862  CG  LEU A 108     -11.789 -14.516  -3.395  1.00 96.12           C  
ATOM    863  CD1 LEU A 108     -11.773 -12.992  -3.359  1.00 96.12           C  
ATOM    864  CD2 LEU A 108     -10.469 -15.062  -3.928  1.00 96.12           C  
ATOM    865  N   MET A 109     -13.578 -16.922   0.032  1.00 96.19           N  
ATOM    866  CA  MET A 109     -13.922 -17.312   1.397  1.00 96.19           C  
ATOM    867  C   MET A 109     -13.570 -18.766   1.660  1.00 96.19           C  
ATOM    868  CB  MET A 109     -15.414 -17.078   1.662  1.00 96.19           C  
ATOM    869  O   MET A 109     -13.000 -19.094   2.703  1.00 96.19           O  
ATOM    870  CG  MET A 109     -15.781 -15.609   1.823  1.00 96.19           C  
ATOM    871  SD  MET A 109     -14.953 -14.828   3.266  1.00 96.19           S  
ATOM    872  CE  MET A 109     -15.828 -15.664   4.621  1.00 96.19           C  
ATOM    873  N   THR A 110     -13.867 -19.594   0.700  1.00 94.94           N  
ATOM    874  CA  THR A 110     -13.688 -21.031   0.841  1.00 94.94           C  
ATOM    875  C   THR A 110     -12.203 -21.391   0.868  1.00 94.94           C  
ATOM    876  CB  THR A 110     -14.383 -21.797  -0.301  1.00 94.94           C  
ATOM    877  O   THR A 110     -11.812 -22.375   1.506  1.00 94.94           O  
ATOM    878  CG2 THR A 110     -14.211 -23.312  -0.141  1.00 94.94           C  
ATOM    879  OG1 THR A 110     -15.781 -21.484  -0.292  1.00 94.94           O  
ATOM    880  N   HIS A 111     -11.391 -20.547   0.220  1.00 92.81           N  
ATOM    881  CA  HIS A 111      -9.992 -20.922   0.059  1.00 92.81           C  
ATOM    882  C   HIS A 111      -9.094 -20.109   0.988  1.00 92.81           C  
ATOM    883  CB  HIS A 111      -9.555 -20.734  -1.394  1.00 92.81           C  
ATOM    884  O   HIS A 111      -7.871 -20.266   0.967  1.00 92.81           O  
ATOM    885  CG  HIS A 111     -10.078 -21.781  -2.320  1.00 92.81           C  
ATOM    886  CD2 HIS A 111      -9.484 -22.891  -2.842  1.00 92.81           C  
ATOM    887  ND1 HIS A 111     -11.359 -21.766  -2.818  1.00 92.81           N  
ATOM    888  CE1 HIS A 111     -11.539 -22.812  -3.607  1.00 92.81           C  
ATOM    889  NE2 HIS A 111     -10.414 -23.500  -3.639  1.00 92.81           N  
ATOM    890  N   TYR A 112      -9.656 -19.281   1.776  1.00 93.94           N  
ATOM    891  CA  TYR A 112      -8.891 -18.406   2.654  1.00 93.94           C  
ATOM    892  C   TYR A 112      -7.965 -19.203   3.559  1.00 93.94           C  
ATOM    893  CB  TYR A 112      -9.828 -17.547   3.502  1.00 93.94           C  
ATOM    894  O   TYR A 112      -6.773 -18.906   3.668  1.00 93.94           O  
ATOM    895  CG  TYR A 112      -9.117 -16.469   4.297  1.00 93.94           C  
ATOM    896  CD1 TYR A 112      -8.594 -16.750   5.559  1.00 93.94           C  
ATOM    897  CD2 TYR A 112      -8.969 -15.188   3.795  1.00 93.94           C  
ATOM    898  CE1 TYR A 112      -7.934 -15.773   6.297  1.00 93.94           C  
ATOM    899  CE2 TYR A 112      -8.312 -14.195   4.523  1.00 93.94           C  
ATOM    900  OH  TYR A 112      -7.156 -13.523   6.500  1.00 93.94           O  
ATOM    901  CZ  TYR A 112      -7.801 -14.500   5.773  1.00 93.94           C  
ATOM    902  N   ASP A 113      -8.477 -20.281   4.234  1.00 92.62           N  
ATOM    903  CA  ASP A 113      -7.758 -21.016   5.270  1.00 92.62           C  
ATOM    904  C   ASP A 113      -6.566 -21.781   4.680  1.00 92.62           C  
ATOM    905  CB  ASP A 113      -8.695 -22.000   5.980  1.00 92.62           C  
ATOM    906  O   ASP A 113      -5.629 -22.125   5.402  1.00 92.62           O  
ATOM    907  CG  ASP A 113      -9.695 -21.297   6.887  1.00 92.62           C  
ATOM    908  OD1 ASP A 113      -9.531 -20.094   7.168  1.00 92.62           O  
ATOM    909  OD2 ASP A 113     -10.656 -21.969   7.328  1.00 92.62           O  
ATOM    910  N   ARG A 114      -6.520 -21.938   3.408  1.00 89.56           N  
ATOM    911  CA  ARG A 114      -5.410 -22.609   2.732  1.00 89.56           C  
ATOM    912  C   ARG A 114      -4.121 -21.812   2.875  1.00 89.56           C  
ATOM    913  CB  ARG A 114      -5.734 -22.828   1.251  1.00 89.56           C  
ATOM    914  O   ARG A 114      -3.025 -22.359   2.750  1.00 89.56           O  
ATOM    915  CG  ARG A 114      -6.656 -24.000   0.985  1.00 89.56           C  
ATOM    916  CD  ARG A 114      -6.934 -24.172  -0.502  1.00 89.56           C  
ATOM    917  NE  ARG A 114      -7.855 -25.281  -0.752  1.00 89.56           N  
ATOM    918  NH1 ARG A 114      -7.961 -24.953  -3.037  1.00 89.56           N  
ATOM    919  NH2 ARG A 114      -9.156 -26.641  -2.064  1.00 89.56           N  
ATOM    920  CZ  ARG A 114      -8.320 -25.625  -1.950  1.00 89.56           C  
ATOM    921  N   TYR A 115      -4.301 -20.578   3.184  1.00 88.88           N  
ATOM    922  CA  TYR A 115      -3.133 -19.703   3.141  1.00 88.88           C  
ATOM    923  C   TYR A 115      -2.689 -19.312   4.547  1.00 88.88           C  
ATOM    924  CB  TYR A 115      -3.430 -18.438   2.320  1.00 88.88           C  
ATOM    925  O   TYR A 115      -1.798 -18.484   4.715  1.00 88.88           O  
ATOM    926  CG  TYR A 115      -3.762 -18.719   0.875  1.00 88.88           C  
ATOM    927  CD1 TYR A 115      -2.762 -19.047  -0.038  1.00 88.88           C  
ATOM    928  CD2 TYR A 115      -5.074 -18.672   0.420  1.00 88.88           C  
ATOM    929  CE1 TYR A 115      -3.062 -19.312  -1.371  1.00 88.88           C  
ATOM    930  CE2 TYR A 115      -5.387 -18.922  -0.911  1.00 88.88           C  
ATOM    931  OH  TYR A 115      -4.680 -19.500  -3.115  1.00 88.88           O  
ATOM    932  CZ  TYR A 115      -4.375 -19.250  -1.797  1.00 88.88           C  
ATOM    933  N   LEU A 116      -3.230 -19.953   5.562  1.00 86.44           N  
ATOM    934  CA  LEU A 116      -2.930 -19.594   6.941  1.00 86.44           C  
ATOM    935  C   LEU A 116      -1.620 -20.219   7.398  1.00 86.44           C  
ATOM    936  CB  LEU A 116      -4.070 -20.016   7.871  1.00 86.44           C  
ATOM    937  O   LEU A 116      -0.826 -19.578   8.094  1.00 86.44           O  
ATOM    938  CG  LEU A 116      -5.383 -19.250   7.730  1.00 86.44           C  
ATOM    939  CD1 LEU A 116      -6.391 -19.719   8.773  1.00 86.44           C  
ATOM    940  CD2 LEU A 116      -5.145 -17.750   7.855  1.00 86.44           C  
ATOM    941  N   PRO A 117      -1.329 -21.375   6.961  1.00 84.50           N  
ATOM    942  CA  PRO A 117      -0.107 -22.016   7.445  1.00 84.50           C  
ATOM    943  C   PRO A 117       1.160 -21.297   7.004  1.00 84.50           C  
ATOM    944  CB  PRO A 117      -0.179 -23.422   6.824  1.00 84.50           C  
ATOM    945  O   PRO A 117       1.138 -20.547   6.020  1.00 84.50           O  
ATOM    946  CG  PRO A 117      -1.630 -23.641   6.539  1.00 84.50           C  
ATOM    947  CD  PRO A 117      -2.244 -22.312   6.168  1.00 84.50           C  
ATOM    948  N   ALA A 118       2.375 -21.547   7.668  1.00 78.12           N  
ATOM    949  CA  ALA A 118       3.648 -20.844   7.516  1.00 78.12           C  
ATOM    950  C   ALA A 118       4.242 -21.078   6.129  1.00 78.12           C  
ATOM    951  CB  ALA A 118       4.633 -21.281   8.594  1.00 78.12           C  
ATOM    952  O   ALA A 118       4.922 -20.203   5.586  1.00 78.12           O  
ATOM    953  N   GLN A 119       3.850 -22.172   5.469  1.00 77.06           N  
ATOM    954  CA  GLN A 119       4.484 -22.516   4.203  1.00 77.06           C  
ATOM    955  C   GLN A 119       3.619 -22.094   3.020  1.00 77.06           C  
ATOM    956  CB  GLN A 119       4.773 -24.016   4.133  1.00 77.06           C  
ATOM    957  O   GLN A 119       3.924 -22.422   1.870  1.00 77.06           O  
ATOM    958  CG  GLN A 119       5.730 -24.516   5.207  1.00 77.06           C  
ATOM    959  CD  GLN A 119       6.355 -25.844   4.863  1.00 77.06           C  
ATOM    960  NE2 GLN A 119       7.254 -26.328   5.723  1.00 77.06           N  
ATOM    961  OE1 GLN A 119       6.035 -26.453   3.838  1.00 77.06           O  
ATOM    962  N   SER A 120       2.605 -21.375   3.281  1.00 78.06           N  
ATOM    963  CA  SER A 120       1.666 -21.016   2.225  1.00 78.06           C  
ATOM    964  C   SER A 120       2.266 -19.969   1.285  1.00 78.06           C  
ATOM    965  CB  SER A 120       0.363 -20.484   2.824  1.00 78.06           C  
ATOM    966  O   SER A 120       3.055 -19.125   1.710  1.00 78.06           O  
ATOM    967  OG  SER A 120      -0.253 -21.469   3.641  1.00 78.06           O  
ATOM    968  N   ARG A 121       2.076 -20.156   0.012  1.00 71.56           N  
ATOM    969  CA  ARG A 121       2.480 -19.156  -0.972  1.00 71.56           C  
ATOM    970  C   ARG A 121       1.427 -19.000  -2.062  1.00 71.56           C  
ATOM    971  CB  ARG A 121       3.828 -19.531  -1.594  1.00 71.56           C  
ATOM    972  O   ARG A 121       0.588 -19.891  -2.250  1.00 71.56           O  
ATOM    973  CG  ARG A 121       3.824 -20.859  -2.316  1.00 71.56           C  
ATOM    974  CD  ARG A 121       5.203 -21.219  -2.857  1.00 71.56           C  
ATOM    975  NE  ARG A 121       5.188 -22.484  -3.594  1.00 71.56           N  
ATOM    976  NH1 ARG A 121       7.449 -22.484  -4.055  1.00 71.56           N  
ATOM    977  NH2 ARG A 121       6.125 -24.203  -4.797  1.00 71.56           N  
ATOM    978  CZ  ARG A 121       6.254 -23.047  -4.148  1.00 71.56           C  
ATOM    979  N   SER A 122       1.333 -17.781  -2.664  1.00 69.94           N  
ATOM    980  CA  SER A 122       0.395 -17.562  -3.758  1.00 69.94           C  
ATOM    981  C   SER A 122       0.925 -18.125  -5.070  1.00 69.94           C  
ATOM    982  CB  SER A 122       0.113 -16.062  -3.920  1.00 69.94           C  
ATOM    983  O   SER A 122       1.840 -17.562  -5.672  1.00 69.94           O  
ATOM    984  OG  SER A 122      -0.807 -15.836  -4.973  1.00 69.94           O  
ATOM    985  N   ASP A 123       0.544 -19.266  -5.488  1.00 66.88           N  
ATOM    986  CA  ASP A 123       0.940 -19.797  -6.789  1.00 66.88           C  
ATOM    987  C   ASP A 123      -0.281 -20.094  -7.656  1.00 66.88           C  
ATOM    988  CB  ASP A 123       1.779 -21.062  -6.617  1.00 66.88           C  
ATOM    989  O   ASP A 123      -0.152 -20.641  -8.758  1.00 66.88           O  
ATOM    990  CG  ASP A 123       1.091 -22.125  -5.770  1.00 66.88           C  
ATOM    991  OD1 ASP A 123       0.005 -21.844  -5.215  1.00 66.88           O  
ATOM    992  OD2 ASP A 123       1.641 -23.234  -5.652  1.00 66.88           O  
ATOM    993  N   ASP A 124      -1.400 -19.672  -7.242  1.00 72.69           N  
ATOM    994  CA  ASP A 124      -2.613 -20.078  -7.949  1.00 72.69           C  
ATOM    995  C   ASP A 124      -3.209 -18.906  -8.727  1.00 72.69           C  
ATOM    996  CB  ASP A 124      -3.645 -20.641  -6.969  1.00 72.69           C  
ATOM    997  O   ASP A 124      -3.816 -18.016  -8.133  1.00 72.69           O  
ATOM    998  CG  ASP A 124      -4.824 -21.297  -7.660  1.00 72.69           C  
ATOM    999  OD1 ASP A 124      -5.031 -21.062  -8.867  1.00 72.69           O  
ATOM   1000  OD2 ASP A 124      -5.559 -22.062  -6.988  1.00 72.69           O  
ATOM   1001  N   ALA A 125      -3.006 -18.891 -10.008  1.00 73.50           N  
ATOM   1002  CA  ALA A 125      -3.465 -17.812 -10.891  1.00 73.50           C  
ATOM   1003  C   ALA A 125      -4.980 -17.656 -10.812  1.00 73.50           C  
ATOM   1004  CB  ALA A 125      -3.041 -18.094 -12.336  1.00 73.50           C  
ATOM   1005  O   ALA A 125      -5.492 -16.531 -10.922  1.00 73.50           O  
ATOM   1006  N   GLU A 126      -5.629 -18.750 -10.617  1.00 79.94           N  
ATOM   1007  CA  GLU A 126      -7.086 -18.703 -10.531  1.00 79.94           C  
ATOM   1008  C   GLU A 126      -7.539 -17.875  -9.336  1.00 79.94           C  
ATOM   1009  CB  GLU A 126      -7.668 -20.109 -10.445  1.00 79.94           C  
ATOM   1010  O   GLU A 126      -8.508 -17.109  -9.430  1.00 79.94           O  
ATOM   1011  CG  GLU A 126      -9.188 -20.156 -10.445  1.00 79.94           C  
ATOM   1012  CD  GLU A 126      -9.750 -21.562 -10.391  1.00 79.94           C  
ATOM   1013  OE1 GLU A 126     -10.984 -21.734 -10.508  1.00 79.94           O  
ATOM   1014  OE2 GLU A 126      -8.945 -22.516 -10.227  1.00 79.94           O  
ATOM   1015  N   VAL A 127      -6.875 -18.031  -8.195  1.00 84.44           N  
ATOM   1016  CA  VAL A 127      -7.215 -17.297  -6.980  1.00 84.44           C  
ATOM   1017  C   VAL A 127      -7.082 -15.797  -7.227  1.00 84.44           C  
ATOM   1018  CB  VAL A 127      -6.316 -17.719  -5.793  1.00 84.44           C  
ATOM   1019  O   VAL A 127      -7.957 -15.023  -6.832  1.00 84.44           O  
ATOM   1020  CG1 VAL A 127      -6.496 -16.766  -4.613  1.00 84.44           C  
ATOM   1021  CG2 VAL A 127      -6.633 -19.156  -5.379  1.00 84.44           C  
ATOM   1022  N   LEU A 128      -6.094 -15.391  -7.902  1.00 82.88           N  
ATOM   1023  CA  LEU A 128      -5.859 -13.977  -8.188  1.00 82.88           C  
ATOM   1024  C   LEU A 128      -6.910 -13.438  -9.148  1.00 82.88           C  
ATOM   1025  CB  LEU A 128      -4.461 -13.773  -8.773  1.00 82.88           C  
ATOM   1026  O   LEU A 128      -7.355 -12.297  -9.008  1.00 82.88           O  
ATOM   1027  CG  LEU A 128      -3.283 -14.000  -7.824  1.00 82.88           C  
ATOM   1028  CD1 LEU A 128      -1.962 -13.812  -8.562  1.00 82.88           C  
ATOM   1029  CD2 LEU A 128      -3.371 -13.047  -6.637  1.00 82.88           C  
ATOM   1030  N   GLU A 129      -7.281 -14.266 -10.094  1.00 82.94           N  
ATOM   1031  CA  GLU A 129      -8.344 -13.875 -11.023  1.00 82.94           C  
ATOM   1032  C   GLU A 129      -9.664 -13.680 -10.297  1.00 82.94           C  
ATOM   1033  CB  GLU A 129      -8.500 -14.930 -12.133  1.00 82.94           C  
ATOM   1034  O   GLU A 129     -10.383 -12.711 -10.555  1.00 82.94           O  
ATOM   1035  CG  GLU A 129      -9.445 -14.508 -13.242  1.00 82.94           C  
ATOM   1036  CD  GLU A 129      -9.570 -15.547 -14.344  1.00 82.94           C  
ATOM   1037  OE1 GLU A 129     -10.375 -15.336 -15.289  1.00 82.94           O  
ATOM   1038  OE2 GLU A 129      -8.859 -16.578 -14.273  1.00 82.94           O  
ATOM   1039  N   LYS A 130      -9.961 -14.578  -9.375  1.00 88.88           N  
ATOM   1040  CA  LYS A 130     -11.195 -14.469  -8.602  1.00 88.88           C  
ATOM   1041  C   LYS A 130     -11.164 -13.250  -7.691  1.00 88.88           C  
ATOM   1042  CB  LYS A 130     -11.422 -15.734  -7.777  1.00 88.88           C  
ATOM   1043  O   LYS A 130     -12.195 -12.602  -7.477  1.00 88.88           O  
ATOM   1044  CG  LYS A 130     -11.797 -16.969  -8.602  1.00 88.88           C  
ATOM   1045  CD  LYS A 130     -13.133 -16.781  -9.297  1.00 88.88           C  
ATOM   1046  CE  LYS A 130     -13.531 -18.031 -10.078  1.00 88.88           C  
ATOM   1047  NZ  LYS A 130     -14.789 -17.812 -10.859  1.00 88.88           N  
ATOM   1048  N   TYR A 131     -10.047 -13.016  -7.160  1.00 91.62           N  
ATOM   1049  CA  TYR A 131      -9.875 -11.812  -6.344  1.00 91.62           C  
ATOM   1050  C   TYR A 131     -10.188 -10.555  -7.145  1.00 91.62           C  
ATOM   1051  CB  TYR A 131      -8.453 -11.742  -5.789  1.00 91.62           C  
ATOM   1052  O   TYR A 131     -10.953  -9.703  -6.695  1.00 91.62           O  
ATOM   1053  CG  TYR A 131      -8.148 -10.453  -5.059  1.00 91.62           C  
ATOM   1054  CD1 TYR A 131      -7.328  -9.484  -5.629  1.00 91.62           C  
ATOM   1055  CD2 TYR A 131      -8.680 -10.211  -3.799  1.00 91.62           C  
ATOM   1056  CE1 TYR A 131      -7.047  -8.297  -4.961  1.00 91.62           C  
ATOM   1057  CE2 TYR A 131      -8.406  -9.023  -3.121  1.00 91.62           C  
ATOM   1058  OH  TYR A 131      -7.312  -6.906  -3.043  1.00 91.62           O  
ATOM   1059  CZ  TYR A 131      -7.590  -8.078  -3.709  1.00 91.62           C  
ATOM   1060  N   ARG A 132      -9.781 -10.430  -8.289  1.00 89.75           N  
ATOM   1061  CA  ARG A 132     -10.016  -9.273  -9.141  1.00 89.75           C  
ATOM   1062  C   ARG A 132     -11.492  -9.133  -9.484  1.00 89.75           C  
ATOM   1063  CB  ARG A 132      -9.188  -9.375 -10.422  1.00 89.75           C  
ATOM   1064  O   ARG A 132     -12.039  -8.031  -9.477  1.00 89.75           O  
ATOM   1065  CG  ARG A 132      -7.699  -9.156 -10.219  1.00 89.75           C  
ATOM   1066  CD  ARG A 132      -6.914  -9.359 -11.508  1.00 89.75           C  
ATOM   1067  NE  ARG A 132      -7.188  -8.305 -12.477  1.00 89.75           N  
ATOM   1068  NH1 ARG A 132      -5.594  -9.000 -13.992  1.00 89.75           N  
ATOM   1069  NH2 ARG A 132      -6.883  -7.160 -14.445  1.00 89.75           N  
ATOM   1070  CZ  ARG A 132      -6.555  -8.156 -13.633  1.00 89.75           C  
ATOM   1071  N   GLU A 133     -11.930 -10.266  -9.852  1.00 92.69           N  
ATOM   1072  CA  GLU A 133     -13.352 -10.281 -10.188  1.00 92.69           C  
ATOM   1073  C   GLU A 133     -14.203  -9.812  -9.008  1.00 92.69           C  
ATOM   1074  CB  GLU A 133     -13.789 -11.688 -10.617  1.00 92.69           C  
ATOM   1075  O   GLU A 133     -15.117  -9.008  -9.180  1.00 92.69           O  
ATOM   1076  CG  GLU A 133     -15.250 -11.773 -11.039  1.00 92.69           C  
ATOM   1077  CD  GLU A 133     -15.664 -13.172 -11.469  1.00 92.69           C  
ATOM   1078  OE1 GLU A 133     -16.875 -13.438 -11.586  1.00 92.69           O  
ATOM   1079  OE2 GLU A 133     -14.766 -14.016 -11.688  1.00 92.69           O  
ATOM   1080  N   ALA A 134     -13.875 -10.266  -7.859  1.00 97.00           N  
ATOM   1081  CA  ALA A 134     -14.617  -9.875  -6.660  1.00 97.00           C  
ATOM   1082  C   ALA A 134     -14.461  -8.383  -6.387  1.00 97.00           C  
ATOM   1083  CB  ALA A 134     -14.148 -10.688  -5.457  1.00 97.00           C  
ATOM   1084  O   ALA A 134     -15.430  -7.711  -6.012  1.00 97.00           O  
ATOM   1085  N   CYS A 135     -13.297  -7.902  -6.543  1.00 96.69           N  
ATOM   1086  CA  CYS A 135     -13.031  -6.480  -6.352  1.00 96.69           C  
ATOM   1087  C   CYS A 135     -13.859  -5.637  -7.305  1.00 96.69           C  
ATOM   1088  CB  CYS A 135     -11.547  -6.180  -6.555  1.00 96.69           C  
ATOM   1089  O   CYS A 135     -14.453  -4.633  -6.898  1.00 96.69           O  
ATOM   1090  SG  CYS A 135     -10.477  -6.855  -5.262  1.00 96.69           S  
ATOM   1091  N   LYS A 136     -13.852  -6.043  -8.500  1.00 94.56           N  
ATOM   1092  CA  LYS A 136     -14.602  -5.320  -9.523  1.00 94.56           C  
ATOM   1093  C   LYS A 136     -16.094  -5.281  -9.195  1.00 94.56           C  
ATOM   1094  CB  LYS A 136     -14.383  -5.961 -10.898  1.00 94.56           C  
ATOM   1095  O   LYS A 136     -16.719  -4.227  -9.289  1.00 94.56           O  
ATOM   1096  CG  LYS A 136     -15.023  -5.199 -12.047  1.00 94.56           C  
ATOM   1097  CD  LYS A 136     -14.742  -5.859 -13.391  1.00 94.56           C  
ATOM   1098  CE  LYS A 136     -15.422  -5.125 -14.531  1.00 94.56           C  
ATOM   1099  NZ  LYS A 136     -15.148  -5.773 -15.852  1.00 94.56           N  
ATOM   1100  N   VAL A 137     -16.609  -6.430  -8.836  1.00 96.75           N  
ATOM   1101  CA  VAL A 137     -18.031  -6.516  -8.484  1.00 96.75           C  
ATOM   1102  C   VAL A 137     -18.312  -5.605  -7.293  1.00 96.75           C  
ATOM   1103  CB  VAL A 137     -18.438  -7.965  -8.164  1.00 96.75           C  
ATOM   1104  O   VAL A 137     -19.297  -4.859  -7.297  1.00 96.75           O  
ATOM   1105  CG1 VAL A 137     -19.828  -8.000  -7.535  1.00 96.75           C  
ATOM   1106  CG2 VAL A 137     -18.406  -8.828  -9.422  1.00 96.75           C  
ATOM   1107  N   PHE A 138     -17.500  -5.652  -6.332  1.00 98.06           N  
ATOM   1108  CA  PHE A 138     -17.641  -4.844  -5.129  1.00 98.06           C  
ATOM   1109  C   PHE A 138     -17.625  -3.359  -5.469  1.00 98.06           C  
ATOM   1110  CB  PHE A 138     -16.547  -5.172  -4.117  1.00 98.06           C  
ATOM   1111  O   PHE A 138     -18.516  -2.611  -5.074  1.00 98.06           O  
ATOM   1112  CG  PHE A 138     -16.594  -4.344  -2.863  1.00 98.06           C  
ATOM   1113  CD1 PHE A 138     -15.875  -3.166  -2.754  1.00 98.06           C  
ATOM   1114  CD2 PHE A 138     -17.391  -4.742  -1.792  1.00 98.06           C  
ATOM   1115  CE1 PHE A 138     -15.930  -2.398  -1.594  1.00 98.06           C  
ATOM   1116  CE2 PHE A 138     -17.453  -3.982  -0.629  1.00 98.06           C  
ATOM   1117  CZ  PHE A 138     -16.719  -2.809  -0.531  1.00 98.06           C  
ATOM   1118  N   ARG A 139     -16.594  -2.887  -6.168  1.00 96.50           N  
ATOM   1119  CA  ARG A 139     -16.438  -1.473  -6.496  1.00 96.50           C  
ATOM   1120  C   ARG A 139     -17.609  -0.966  -7.328  1.00 96.50           C  
ATOM   1121  CB  ARG A 139     -15.125  -1.240  -7.246  1.00 96.50           C  
ATOM   1122  O   ARG A 139     -18.094   0.146  -7.113  1.00 96.50           O  
ATOM   1123  CG  ARG A 139     -13.883  -1.492  -6.406  1.00 96.50           C  
ATOM   1124  CD  ARG A 139     -13.578  -0.321  -5.480  1.00 96.50           C  
ATOM   1125  NE  ARG A 139     -12.289  -0.477  -4.820  1.00 96.50           N  
ATOM   1126  NH1 ARG A 139     -12.227   1.672  -3.975  1.00 96.50           N  
ATOM   1127  NH2 ARG A 139     -10.500   0.224  -3.559  1.00 96.50           N  
ATOM   1128  CZ  ARG A 139     -11.672   0.473  -4.117  1.00 96.50           C  
ATOM   1129  N   THR A 140     -18.047  -1.772  -8.266  1.00 96.56           N  
ATOM   1130  CA  THR A 140     -19.156  -1.403  -9.125  1.00 96.56           C  
ATOM   1131  C   THR A 140     -20.438  -1.269  -8.305  1.00 96.56           C  
ATOM   1132  CB  THR A 140     -19.375  -2.436 -10.242  1.00 96.56           C  
ATOM   1133  O   THR A 140     -21.172  -0.283  -8.438  1.00 96.56           O  
ATOM   1134  CG2 THR A 140     -20.547  -2.045 -11.141  1.00 96.56           C  
ATOM   1135  OG1 THR A 140     -18.188  -2.518 -11.039  1.00 96.56           O  
ATOM   1136  N   SER A 141     -20.625  -2.154  -7.410  1.00 96.81           N  
ATOM   1137  CA  SER A 141     -21.859  -2.178  -6.613  1.00 96.81           C  
ATOM   1138  C   SER A 141     -21.875  -1.037  -5.598  1.00 96.81           C  
ATOM   1139  CB  SER A 141     -22.000  -3.516  -5.887  1.00 96.81           C  
ATOM   1140  O   SER A 141     -22.938  -0.565  -5.207  1.00 96.81           O  
ATOM   1141  OG  SER A 141     -22.141  -4.578  -6.816  1.00 96.81           O  
ATOM   1142  N   MET A 142     -20.719  -0.639  -5.246  1.00 95.44           N  
ATOM   1143  CA  MET A 142     -20.594   0.400  -4.227  1.00 95.44           C  
ATOM   1144  C   MET A 142     -20.422   1.773  -4.867  1.00 95.44           C  
ATOM   1145  CB  MET A 142     -19.422   0.108  -3.293  1.00 95.44           C  
ATOM   1146  O   MET A 142     -20.156   2.756  -4.176  1.00 95.44           O  
ATOM   1147  CG  MET A 142     -19.578  -1.175  -2.492  1.00 95.44           C  
ATOM   1148  SD  MET A 142     -21.047  -1.142  -1.396  1.00 95.44           S  
ATOM   1149  CE  MET A 142     -20.516   0.084  -0.173  1.00 95.44           C  
ATOM   1150  N   ASP A 143     -20.484   1.824  -6.133  1.00 93.88           N  
ATOM   1151  CA  ASP A 143     -20.344   3.061  -6.898  1.00 93.88           C  
ATOM   1152  C   ASP A 143     -18.984   3.713  -6.645  1.00 93.88           C  
ATOM   1153  CB  ASP A 143     -21.469   4.035  -6.551  1.00 93.88           C  
ATOM   1154  O   ASP A 143     -18.906   4.922  -6.418  1.00 93.88           O  
ATOM   1155  CG  ASP A 143     -22.828   3.574  -7.047  1.00 93.88           C  
ATOM   1156  OD1 ASP A 143     -22.891   2.871  -8.078  1.00 93.88           O  
ATOM   1157  OD2 ASP A 143     -23.844   3.922  -6.406  1.00 93.88           O  
ATOM   1158  N   MET A 144     -17.906   2.932  -6.676  1.00 95.31           N  
ATOM   1159  CA  MET A 144     -16.531   3.375  -6.453  1.00 95.31           C  
ATOM   1160  C   MET A 144     -15.664   3.105  -7.684  1.00 95.31           C  
ATOM   1161  CB  MET A 144     -15.930   2.680  -5.230  1.00 95.31           C  
ATOM   1162  O   MET A 144     -14.570   2.549  -7.566  1.00 95.31           O  
ATOM   1163  CG  MET A 144     -16.656   2.982  -3.934  1.00 95.31           C  
ATOM   1164  SD  MET A 144     -15.930   2.109  -2.494  1.00 95.31           S  
ATOM   1165  CE  MET A 144     -17.406   1.954  -1.438  1.00 95.31           C  
ATOM   1166  N   THR A 145     -16.125   3.547  -8.914  1.00 94.75           N  
ATOM   1167  CA  THR A 145     -15.422   3.143 -10.125  1.00 94.75           C  
ATOM   1168  C   THR A 145     -14.805   4.352 -10.820  1.00 94.75           C  
ATOM   1169  CB  THR A 145     -16.359   2.406 -11.094  1.00 94.75           C  
ATOM   1170  O   THR A 145     -13.977   4.203 -11.719  1.00 94.75           O  
ATOM   1171  CG2 THR A 145     -16.844   1.087 -10.500  1.00 94.75           C  
ATOM   1172  OG1 THR A 145     -17.500   3.236 -11.375  1.00 94.75           O  
ATOM   1173  N   SER A 146     -15.148   5.504 -10.398  1.00 93.69           N  
ATOM   1174  CA  SER A 146     -14.648   6.688 -11.086  1.00 93.69           C  
ATOM   1175  C   SER A 146     -13.141   6.828 -10.922  1.00 93.69           C  
ATOM   1176  CB  SER A 146     -15.352   7.945 -10.562  1.00 93.69           C  
ATOM   1177  O   SER A 146     -12.641   6.891  -9.797  1.00 93.69           O  
ATOM   1178  OG  SER A 146     -14.805   9.109 -11.156  1.00 93.69           O  
ATOM   1179  N   PRO A 147     -12.375   7.004 -12.094  1.00 87.06           N  
ATOM   1180  CA  PRO A 147     -10.914   7.070 -12.031  1.00 87.06           C  
ATOM   1181  C   PRO A 147     -10.414   8.344 -11.359  1.00 87.06           C  
ATOM   1182  CB  PRO A 147     -10.492   7.020 -13.500  1.00 87.06           C  
ATOM   1183  O   PRO A 147      -9.289   8.375 -10.852  1.00 87.06           O  
ATOM   1184  CG  PRO A 147     -11.719   7.410 -14.258  1.00 87.06           C  
ATOM   1185  CD  PRO A 147     -12.930   7.031 -13.453  1.00 87.06           C  
ATOM   1186  N   ASP A 148     -11.219   9.414 -11.359  1.00 88.50           N  
ATOM   1187  CA  ASP A 148     -10.789  10.688 -10.789  1.00 88.50           C  
ATOM   1188  C   ASP A 148     -11.039  10.734  -9.289  1.00 88.50           C  
ATOM   1189  CB  ASP A 148     -11.508  11.852 -11.477  1.00 88.50           C  
ATOM   1190  O   ASP A 148     -10.531  11.617  -8.594  1.00 88.50           O  
ATOM   1191  CG  ASP A 148     -11.086  12.039 -12.930  1.00 88.50           C  
ATOM   1192  OD1 ASP A 148      -9.938  11.688 -13.273  1.00 88.50           O  
ATOM   1193  OD2 ASP A 148     -11.906  12.539 -13.727  1.00 88.50           O  
ATOM   1194  N   ASP A 149     -11.711   9.789  -8.859  1.00 93.38           N  
ATOM   1195  CA  ASP A 149     -12.047   9.711  -7.441  1.00 93.38           C  
ATOM   1196  C   ASP A 149     -10.922   9.055  -6.645  1.00 93.38           C  
ATOM   1197  CB  ASP A 149     -13.352   8.938  -7.242  1.00 93.38           C  
ATOM   1198  O   ASP A 149     -10.273   8.125  -7.133  1.00 93.38           O  
ATOM   1199  CG  ASP A 149     -13.961   9.141  -5.863  1.00 93.38           C  
ATOM   1200  OD1 ASP A 149     -13.219   9.500  -4.922  1.00 93.38           O  
ATOM   1201  OD2 ASP A 149     -15.180   8.938  -5.723  1.00 93.38           O  
ATOM   1202  N   LEU A 150     -10.648   9.492  -5.379  1.00 94.88           N  
ATOM   1203  CA  LEU A 150      -9.555   9.016  -4.547  1.00 94.88           C  
ATOM   1204  C   LEU A 150      -9.852   7.617  -4.004  1.00 94.88           C  
ATOM   1205  CB  LEU A 150      -9.297   9.977  -3.389  1.00 94.88           C  
ATOM   1206  O   LEU A 150      -8.969   6.969  -3.438  1.00 94.88           O  
ATOM   1207  CG  LEU A 150      -8.703  11.336  -3.760  1.00 94.88           C  
ATOM   1208  CD1 LEU A 150      -8.539  12.203  -2.514  1.00 94.88           C  
ATOM   1209  CD2 LEU A 150      -7.367  11.164  -4.473  1.00 94.88           C  
ATOM   1210  N   ILE A 151     -11.094   7.137  -4.238  1.00 94.88           N  
ATOM   1211  CA  ILE A 151     -11.453   5.789  -3.816  1.00 94.88           C  
ATOM   1212  C   ILE A 151     -11.836   4.953  -5.035  1.00 94.88           C  
ATOM   1213  CB  ILE A 151     -12.617   5.809  -2.795  1.00 94.88           C  
ATOM   1214  O   ILE A 151     -12.391   3.861  -4.898  1.00 94.88           O  
ATOM   1215  CG1 ILE A 151     -13.844   6.504  -3.393  1.00 94.88           C  
ATOM   1216  CG2 ILE A 151     -12.180   6.488  -1.494  1.00 94.88           C  
ATOM   1217  CD1 ILE A 151     -15.102   6.375  -2.545  1.00 94.88           C  
ATOM   1218  N   GLY A 152     -11.562   5.477  -6.215  1.00 94.56           N  
ATOM   1219  CA  GLY A 152     -12.016   4.844  -7.445  1.00 94.56           C  
ATOM   1220  C   GLY A 152     -11.016   3.854  -8.008  1.00 94.56           C  
ATOM   1221  O   GLY A 152     -10.141   3.369  -7.289  1.00 94.56           O  
ATOM   1222  N   ILE A 153     -11.281   3.498  -9.367  1.00 91.75           N  
ATOM   1223  CA  ILE A 153     -10.414   2.574 -10.094  1.00 91.75           C  
ATOM   1224  C   ILE A 153      -9.578   3.344 -11.109  1.00 91.75           C  
ATOM   1225  CB  ILE A 153     -11.234   1.471 -10.797  1.00 91.75           C  
ATOM   1226  O   ILE A 153     -10.117   4.012 -11.992  1.00 91.75           O  
ATOM   1227  CG1 ILE A 153     -12.109   0.721  -9.789  1.00 91.75           C  
ATOM   1228  CG2 ILE A 153     -10.312   0.505 -11.547  1.00 91.75           C  
ATOM   1229  CD1 ILE A 153     -13.062  -0.287 -10.414  1.00 91.75           C  
ATOM   1230  N   LEU A 154      -8.289   3.207 -10.930  1.00 89.50           N  
ATOM   1231  CA  LEU A 154      -7.395   3.869 -11.875  1.00 89.50           C  
ATOM   1232  C   LEU A 154      -7.414   3.164 -13.227  1.00 89.50           C  
ATOM   1233  CB  LEU A 154      -5.965   3.908 -11.328  1.00 89.50           C  
ATOM   1234  O   LEU A 154      -7.445   1.934 -13.289  1.00 89.50           O  
ATOM   1235  CG  LEU A 154      -5.734   4.781 -10.094  1.00 89.50           C  
ATOM   1236  CD1 LEU A 154      -4.277   4.703  -9.656  1.00 89.50           C  
ATOM   1237  CD2 LEU A 154      -6.133   6.227 -10.383  1.00 89.50           C  
ATOM   1238  N   GLU A 155      -7.438   4.004 -14.289  1.00 86.12           N  
ATOM   1239  CA  GLU A 155      -7.352   3.508 -15.656  1.00 86.12           C  
ATOM   1240  C   GLU A 155      -6.191   4.160 -16.406  1.00 86.12           C  
ATOM   1241  CB  GLU A 155      -8.664   3.756 -16.406  1.00 86.12           C  
ATOM   1242  O   GLU A 155      -5.691   5.207 -15.992  1.00 86.12           O  
ATOM   1243  CG  GLU A 155      -9.867   3.078 -15.773  1.00 86.12           C  
ATOM   1244  CD  GLU A 155     -11.172   3.385 -16.484  1.00 86.12           C  
ATOM   1245  OE1 GLU A 155     -12.227   2.842 -16.094  1.00 86.12           O  
ATOM   1246  OE2 GLU A 155     -11.141   4.172 -17.469  1.00 86.12           O  
ATOM   1247  N   GLY A 156      -5.633   3.369 -17.422  1.00 81.38           N  
ATOM   1248  CA  GLY A 156      -4.547   3.898 -18.234  1.00 81.38           C  
ATOM   1249  C   GLY A 156      -3.240   3.154 -18.031  1.00 81.38           C  
ATOM   1250  O   GLY A 156      -3.232   1.928 -17.906  1.00 81.38           O  
ATOM   1251  N   SER A 157      -2.100   3.947 -18.125  1.00 76.31           N  
ATOM   1252  CA  SER A 157      -0.785   3.320 -18.062  1.00 76.31           C  
ATOM   1253  C   SER A 157      -0.002   3.816 -16.844  1.00 76.31           C  
ATOM   1254  CB  SER A 157       0.010   3.592 -19.328  1.00 76.31           C  
ATOM   1255  O   SER A 157      -0.267   4.906 -16.328  1.00 76.31           O  
ATOM   1256  OG  SER A 157      -0.682   3.105 -20.469  1.00 76.31           O  
ATOM   1257  N   VAL A 158       0.791   2.883 -16.328  1.00 78.00           N  
ATOM   1258  CA  VAL A 158       1.668   3.262 -15.227  1.00 78.00           C  
ATOM   1259  C   VAL A 158       2.578   4.410 -15.664  1.00 78.00           C  
ATOM   1260  CB  VAL A 158       2.516   2.066 -14.734  1.00 78.00           C  
ATOM   1261  O   VAL A 158       2.701   4.695 -16.859  1.00 78.00           O  
ATOM   1262  CG1 VAL A 158       1.620   0.967 -14.164  1.00 78.00           C  
ATOM   1263  CG2 VAL A 158       3.375   1.521 -15.875  1.00 78.00           C  
ATOM   1264  N   ALA A 159       3.188   5.066 -14.625  1.00 75.81           N  
ATOM   1265  CA  ALA A 159       4.105   6.168 -14.906  1.00 75.81           C  
ATOM   1266  C   ALA A 159       5.336   5.680 -15.656  1.00 75.81           C  
ATOM   1267  CB  ALA A 159       4.520   6.855 -13.602  1.00 75.81           C  
ATOM   1268  O   ALA A 159       5.926   4.656 -15.297  1.00 75.81           O  
ATOM   1269  N   THR A 160       5.707   6.395 -16.781  1.00 78.31           N  
ATOM   1270  CA  THR A 160       6.887   6.023 -17.562  1.00 78.31           C  
ATOM   1271  C   THR A 160       8.086   6.875 -17.156  1.00 78.31           C  
ATOM   1272  CB  THR A 160       6.633   6.168 -19.062  1.00 78.31           C  
ATOM   1273  O   THR A 160       9.234   6.504 -17.422  1.00 78.31           O  
ATOM   1274  CG2 THR A 160       5.566   5.188 -19.547  1.00 78.31           C  
ATOM   1275  OG1 THR A 160       6.199   7.504 -19.344  1.00 78.31           O  
ATOM   1276  N   ARG A 161       7.762   7.910 -16.484  1.00 83.69           N  
ATOM   1277  CA  ARG A 161       8.789   8.844 -16.047  1.00 83.69           C  
ATOM   1278  C   ARG A 161       8.445   9.414 -14.672  1.00 83.69           C  
ATOM   1279  CB  ARG A 161       8.961   9.984 -17.062  1.00 83.69           C  
ATOM   1280  O   ARG A 161       7.309   9.812 -14.422  1.00 83.69           O  
ATOM   1281  CG  ARG A 161      10.055  10.969 -16.703  1.00 83.69           C  
ATOM   1282  CD  ARG A 161      10.195  12.062 -17.750  1.00 83.69           C  
ATOM   1283  NE  ARG A 161      11.211  13.047 -17.359  1.00 83.69           N  
ATOM   1284  NH1 ARG A 161      10.938  14.359 -19.250  1.00 83.69           N  
ATOM   1285  NH2 ARG A 161      12.477  14.938 -17.656  1.00 83.69           N  
ATOM   1286  CZ  ARG A 161      11.539  14.109 -18.094  1.00 83.69           C  
ATOM   1287  N   VAL A 162       9.492   9.453 -13.734  1.00 87.00           N  
ATOM   1288  CA  VAL A 162       9.281  10.008 -12.406  1.00 87.00           C  
ATOM   1289  C   VAL A 162      10.391  11.000 -12.078  1.00 87.00           C  
ATOM   1290  CB  VAL A 162       9.227   8.906 -11.328  1.00 87.00           C  
ATOM   1291  O   VAL A 162      11.578  10.695 -12.234  1.00 87.00           O  
ATOM   1292  CG1 VAL A 162       9.195   9.516  -9.930  1.00 87.00           C  
ATOM   1293  CG2 VAL A 162       8.008   8.008 -11.547  1.00 87.00           C  
ATOM   1294  N   GLU A 163       9.953  12.227 -11.734  1.00 87.38           N  
ATOM   1295  CA  GLU A 163      10.906  13.258 -11.320  1.00 87.38           C  
ATOM   1296  C   GLU A 163      11.148  13.203  -9.812  1.00 87.38           C  
ATOM   1297  CB  GLU A 163      10.406  14.641 -11.719  1.00 87.38           C  
ATOM   1298  O   GLU A 163      10.203  13.188  -9.023  1.00 87.38           O  
ATOM   1299  CG  GLU A 163      10.297  14.844 -13.227  1.00 87.38           C  
ATOM   1300  CD  GLU A 163       9.820  16.234 -13.609  1.00 87.38           C  
ATOM   1301  OE1 GLU A 163       9.820  16.562 -14.820  1.00 87.38           O  
ATOM   1302  OE2 GLU A 163       9.438  17.000 -12.695  1.00 87.38           O  
ATOM   1303  N   VAL A 164      12.469  13.195  -9.477  1.00 88.75           N  
ATOM   1304  CA  VAL A 164      12.828  13.102  -8.062  1.00 88.75           C  
ATOM   1305  C   VAL A 164      13.758  14.250  -7.688  1.00 88.75           C  
ATOM   1306  CB  VAL A 164      13.492  11.742  -7.742  1.00 88.75           C  
ATOM   1307  O   VAL A 164      14.359  14.883  -8.562  1.00 88.75           O  
ATOM   1308  CG1 VAL A 164      12.547  10.586  -8.055  1.00 88.75           C  
ATOM   1309  CG2 VAL A 164      14.805  11.594  -8.516  1.00 88.75           C  
ATOM   1310  N   PRO A 165      13.789  14.484  -6.363  1.00 86.25           N  
ATOM   1311  CA  PRO A 165      14.789  15.469  -5.945  1.00 86.25           C  
ATOM   1312  C   PRO A 165      16.203  15.109  -6.387  1.00 86.25           C  
ATOM   1313  CB  PRO A 165      14.672  15.461  -4.418  1.00 86.25           C  
ATOM   1314  O   PRO A 165      16.625  13.953  -6.246  1.00 86.25           O  
ATOM   1315  CG  PRO A 165      13.289  14.977  -4.141  1.00 86.25           C  
ATOM   1316  CD  PRO A 165      12.922  13.961  -5.188  1.00 86.25           C  
ATOM   1317  N   PRO A 166      16.984  16.094  -6.910  1.00 86.12           N  
ATOM   1318  CA  PRO A 166      18.297  15.820  -7.496  1.00 86.12           C  
ATOM   1319  C   PRO A 166      19.234  15.125  -6.516  1.00 86.12           C  
ATOM   1320  CB  PRO A 166      18.812  17.203  -7.867  1.00 86.12           C  
ATOM   1321  O   PRO A 166      19.984  14.227  -6.906  1.00 86.12           O  
ATOM   1322  CG  PRO A 166      17.594  18.031  -8.102  1.00 86.12           C  
ATOM   1323  CD  PRO A 166      16.500  17.547  -7.184  1.00 86.12           C  
ATOM   1324  N   SER A 167      19.188  15.461  -5.312  1.00 84.38           N  
ATOM   1325  CA  SER A 167      20.109  14.914  -4.324  1.00 84.38           C  
ATOM   1326  C   SER A 167      19.781  13.445  -4.031  1.00 84.38           C  
ATOM   1327  CB  SER A 167      20.047  15.719  -3.027  1.00 84.38           C  
ATOM   1328  O   SER A 167      20.625  12.719  -3.506  1.00 84.38           O  
ATOM   1329  OG  SER A 167      18.734  15.703  -2.480  1.00 84.38           O  
ATOM   1330  N   LEU A 168      18.578  12.992  -4.383  1.00 89.25           N  
ATOM   1331  CA  LEU A 168      18.141  11.641  -4.039  1.00 89.25           C  
ATOM   1332  C   LEU A 168      18.078  10.758  -5.281  1.00 89.25           C  
ATOM   1333  CB  LEU A 168      16.781  11.672  -3.344  1.00 89.25           C  
ATOM   1334  O   LEU A 168      17.609   9.617  -5.211  1.00 89.25           O  
ATOM   1335  CG  LEU A 168      16.750  12.289  -1.943  1.00 89.25           C  
ATOM   1336  CD1 LEU A 168      15.312  12.320  -1.414  1.00 89.25           C  
ATOM   1337  CD2 LEU A 168      17.656  11.508  -0.997  1.00 89.25           C  
ATOM   1338  N   ILE A 169      18.484  11.312  -6.402  1.00 88.88           N  
ATOM   1339  CA  ILE A 169      18.359  10.578  -7.656  1.00 88.88           C  
ATOM   1340  C   ILE A 169      19.094   9.242  -7.547  1.00 88.88           C  
ATOM   1341  CB  ILE A 169      18.906  11.391  -8.852  1.00 88.88           C  
ATOM   1342  O   ILE A 169      18.562   8.203  -7.949  1.00 88.88           O  
ATOM   1343  CG1 ILE A 169      18.531  10.719 -10.172  1.00 88.88           C  
ATOM   1344  CG2 ILE A 169      20.438  11.555  -8.734  1.00 88.88           C  
ATOM   1345  CD1 ILE A 169      18.750  11.602 -11.398  1.00 88.88           C  
ATOM   1346  N   GLY A 170      20.344   9.281  -7.035  1.00 87.38           N  
ATOM   1347  CA  GLY A 170      21.109   8.055  -6.867  1.00 87.38           C  
ATOM   1348  C   GLY A 170      20.406   7.031  -5.996  1.00 87.38           C  
ATOM   1349  O   GLY A 170      20.453   5.832  -6.270  1.00 87.38           O  
ATOM   1350  N   VAL A 171      19.688   7.551  -5.000  1.00 90.44           N  
ATOM   1351  CA  VAL A 171      18.969   6.707  -4.051  1.00 90.44           C  
ATOM   1352  C   VAL A 171      17.828   5.977  -4.758  1.00 90.44           C  
ATOM   1353  CB  VAL A 171      18.422   7.535  -2.865  1.00 90.44           C  
ATOM   1354  O   VAL A 171      17.688   4.762  -4.625  1.00 90.44           O  
ATOM   1355  CG1 VAL A 171      17.484   6.684  -2.002  1.00 90.44           C  
ATOM   1356  CG2 VAL A 171      19.562   8.094  -2.027  1.00 90.44           C  
ATOM   1357  N   PHE A 172      17.094   6.633  -5.492  1.00 90.38           N  
ATOM   1358  CA  PHE A 172      15.930   6.051  -6.164  1.00 90.38           C  
ATOM   1359  C   PHE A 172      16.359   5.098  -7.270  1.00 90.38           C  
ATOM   1360  CB  PHE A 172      15.031   7.152  -6.742  1.00 90.38           C  
ATOM   1361  O   PHE A 172      15.727   4.062  -7.488  1.00 90.38           O  
ATOM   1362  CG  PHE A 172      14.164   7.828  -5.719  1.00 90.38           C  
ATOM   1363  CD1 PHE A 172      13.055   7.180  -5.191  1.00 90.38           C  
ATOM   1364  CD2 PHE A 172      14.453   9.117  -5.289  1.00 90.38           C  
ATOM   1365  CE1 PHE A 172      12.242   7.801  -4.246  1.00 90.38           C  
ATOM   1366  CE2 PHE A 172      13.648   9.750  -4.340  1.00 90.38           C  
ATOM   1367  CZ  PHE A 172      12.547   9.086  -3.822  1.00 90.38           C  
ATOM   1368  N   ARG A 173      17.438   5.438  -7.969  1.00 89.94           N  
ATOM   1369  CA  ARG A 173      17.969   4.523  -8.977  1.00 89.94           C  
ATOM   1370  C   ARG A 173      18.438   3.219  -8.344  1.00 89.94           C  
ATOM   1371  CB  ARG A 173      19.125   5.176  -9.742  1.00 89.94           C  
ATOM   1372  O   ARG A 173      18.219   2.139  -8.898  1.00 89.94           O  
ATOM   1373  CG  ARG A 173      18.672   6.219 -10.758  1.00 89.94           C  
ATOM   1374  CD  ARG A 173      19.859   6.859 -11.461  1.00 89.94           C  
ATOM   1375  NE  ARG A 173      19.422   7.742 -12.547  1.00 89.94           N  
ATOM   1376  NH1 ARG A 173      21.469   8.797 -12.781  1.00 89.94           N  
ATOM   1377  NH2 ARG A 173      19.703   9.391 -14.117  1.00 89.94           N  
ATOM   1378  CZ  ARG A 173      20.203   8.641 -13.141  1.00 89.94           C  
ATOM   1379  N   GLU A 174      19.047   3.402  -7.238  1.00 88.19           N  
ATOM   1380  CA  GLU A 174      19.500   2.213  -6.520  1.00 88.19           C  
ATOM   1381  C   GLU A 174      18.312   1.367  -6.062  1.00 88.19           C  
ATOM   1382  CB  GLU A 174      20.359   2.605  -5.312  1.00 88.19           C  
ATOM   1383  O   GLU A 174      18.344   0.138  -6.145  1.00 88.19           O  
ATOM   1384  CG  GLU A 174      21.047   1.426  -4.641  1.00 88.19           C  
ATOM   1385  CD  GLU A 174      22.000   1.840  -3.529  1.00 88.19           C  
ATOM   1386  OE1 GLU A 174      22.453   0.961  -2.770  1.00 88.19           O  
ATOM   1387  OE2 GLU A 174      22.281   3.055  -3.420  1.00 88.19           O  
ATOM   1388  N   MET A 175      17.234   2.006  -5.531  1.00 88.31           N  
ATOM   1389  CA  MET A 175      16.031   1.306  -5.121  1.00 88.31           C  
ATOM   1390  C   MET A 175      15.414   0.542  -6.289  1.00 88.31           C  
ATOM   1391  CB  MET A 175      15.008   2.287  -4.543  1.00 88.31           C  
ATOM   1392  O   MET A 175      15.016  -0.615  -6.141  1.00 88.31           O  
ATOM   1393  CG  MET A 175      15.289   2.697  -3.107  1.00 88.31           C  
ATOM   1394  SD  MET A 175      14.047   3.877  -2.453  1.00 88.31           S  
ATOM   1395  CE  MET A 175      12.516   3.076  -3.016  1.00 88.31           C  
ATOM   1396  N   LEU A 176      15.336   1.228  -7.438  1.00 85.81           N  
ATOM   1397  CA  LEU A 176      14.773   0.611  -8.633  1.00 85.81           C  
ATOM   1398  C   LEU A 176      15.594  -0.605  -9.055  1.00 85.81           C  
ATOM   1399  CB  LEU A 176      14.719   1.622  -9.781  1.00 85.81           C  
ATOM   1400  O   LEU A 176      15.031  -1.650  -9.391  1.00 85.81           O  
ATOM   1401  CG  LEU A 176      14.047   1.147 -11.070  1.00 85.81           C  
ATOM   1402  CD1 LEU A 176      12.602   0.748 -10.805  1.00 85.81           C  
ATOM   1403  CD2 LEU A 176      14.117   2.232 -12.141  1.00 85.81           C  
ATOM   1404  N   LEU A 177      16.875  -0.506  -9.039  1.00 83.75           N  
ATOM   1405  CA  LEU A 177      17.766  -1.605  -9.398  1.00 83.75           C  
ATOM   1406  C   LEU A 177      17.562  -2.801  -8.477  1.00 83.75           C  
ATOM   1407  CB  LEU A 177      19.234  -1.153  -9.344  1.00 83.75           C  
ATOM   1408  O   LEU A 177      17.500  -3.943  -8.938  1.00 83.75           O  
ATOM   1409  CG  LEU A 177      19.719  -0.314 -10.523  1.00 83.75           C  
ATOM   1410  CD1 LEU A 177      21.062   0.324 -10.195  1.00 83.75           C  
ATOM   1411  CD2 LEU A 177      19.828  -1.167 -11.789  1.00 83.75           C  
ATOM   1412  N   ARG A 178      17.438  -2.523  -7.203  1.00 83.75           N  
ATOM   1413  CA  ARG A 178      17.234  -3.596  -6.234  1.00 83.75           C  
ATOM   1414  C   ARG A 178      15.883  -4.277  -6.453  1.00 83.75           C  
ATOM   1415  CB  ARG A 178      17.312  -3.053  -4.809  1.00 83.75           C  
ATOM   1416  O   ARG A 178      15.781  -5.500  -6.355  1.00 83.75           O  
ATOM   1417  CG  ARG A 178      17.547  -4.125  -3.754  1.00 83.75           C  
ATOM   1418  CD  ARG A 178      17.703  -3.527  -2.363  1.00 83.75           C  
ATOM   1419  NE  ARG A 178      17.422  -4.508  -1.319  1.00 83.75           N  
ATOM   1420  NH1 ARG A 178      19.547  -5.418  -1.323  1.00 83.75           N  
ATOM   1421  NH2 ARG A 178      17.953  -6.234   0.102  1.00 83.75           N  
ATOM   1422  CZ  ARG A 178      18.312  -5.387  -0.849  1.00 83.75           C  
ATOM   1423  N   MET A 179      14.844  -3.502  -6.652  1.00 80.88           N  
ATOM   1424  CA  MET A 179      13.523  -4.059  -6.914  1.00 80.88           C  
ATOM   1425  C   MET A 179      13.547  -4.973  -8.141  1.00 80.88           C  
ATOM   1426  CB  MET A 179      12.492  -2.943  -7.113  1.00 80.88           C  
ATOM   1427  O   MET A 179      12.930  -6.039  -8.133  1.00 80.88           O  
ATOM   1428  CG  MET A 179      12.117  -2.221  -5.832  1.00 80.88           C  
ATOM   1429  SD  MET A 179      10.766  -1.009  -6.078  1.00 80.88           S  
ATOM   1430  CE  MET A 179      11.594   0.183  -7.168  1.00 80.88           C  
ATOM   1431  N   LYS A 180      14.320  -4.539  -9.164  1.00 77.94           N  
ATOM   1432  CA  LYS A 180      14.445  -5.340 -10.383  1.00 77.94           C  
ATOM   1433  C   LYS A 180      15.195  -6.645 -10.102  1.00 77.94           C  
ATOM   1434  CB  LYS A 180      15.164  -4.547 -11.477  1.00 77.94           C  
ATOM   1435  O   LYS A 180      14.805  -7.703 -10.594  1.00 77.94           O  
ATOM   1436  CG  LYS A 180      14.312  -3.465 -12.117  1.00 77.94           C  
ATOM   1437  CD  LYS A 180      15.055  -2.758 -13.242  1.00 77.94           C  
ATOM   1438  CE  LYS A 180      14.164  -1.750 -13.953  1.00 77.94           C  
ATOM   1439  NZ  LYS A 180      14.883  -1.062 -15.062  1.00 77.94           N  
ATOM   1440  N   LYS A 181      16.266  -6.539  -9.344  1.00 75.06           N  
ATOM   1441  CA  LYS A 181      17.062  -7.715  -9.000  1.00 75.06           C  
ATOM   1442  C   LYS A 181      16.234  -8.711  -8.188  1.00 75.06           C  
ATOM   1443  CB  LYS A 181      18.312  -7.312  -8.211  1.00 75.06           C  
ATOM   1444  O   LYS A 181      16.312  -9.922  -8.406  1.00 75.06           O  
ATOM   1445  CG  LYS A 181      19.422  -6.730  -9.070  1.00 75.06           C  
ATOM   1446  CD  LYS A 181      20.672  -6.441  -8.250  1.00 75.06           C  
ATOM   1447  CE  LYS A 181      21.750  -5.801  -9.102  1.00 75.06           C  
ATOM   1448  NZ  LYS A 181      22.984  -5.496  -8.297  1.00 75.06           N  
ATOM   1449  N   GLN A 182      15.492  -8.156  -7.254  1.00 71.75           N  
ATOM   1450  CA  GLN A 182      14.648  -9.008  -6.410  1.00 71.75           C  
ATOM   1451  C   GLN A 182      13.578  -9.711  -7.238  1.00 71.75           C  
ATOM   1452  CB  GLN A 182      14.000  -8.180  -5.297  1.00 71.75           C  
ATOM   1453  O   GLN A 182      13.227 -10.852  -6.957  1.00 71.75           O  
ATOM   1454  CG  GLN A 182      14.977  -7.730  -4.219  1.00 71.75           C  
ATOM   1455  CD  GLN A 182      14.320  -6.863  -3.160  1.00 71.75           C  
ATOM   1456  NE2 GLN A 182      14.906  -6.832  -1.970  1.00 71.75           N  
ATOM   1457  OE1 GLN A 182      13.297  -6.223  -3.412  1.00 71.75           O  
ATOM   1458  N   MET A 183      13.195  -9.016  -8.242  1.00 63.88           N  
ATOM   1459  CA  MET A 183      12.203  -9.602  -9.141  1.00 63.88           C  
ATOM   1460  C   MET A 183      12.820 -10.719  -9.969  1.00 63.88           C  
ATOM   1461  CB  MET A 183      11.609  -8.531 -10.055  1.00 63.88           C  
ATOM   1462  O   MET A 183      12.195 -11.766 -10.180  1.00 63.88           O  
ATOM   1463  CG  MET A 183      10.414  -9.016 -10.859  1.00 63.88           C  
ATOM   1464  SD  MET A 183       9.984  -7.871 -12.234  1.00 63.88           S  
ATOM   1465  CE  MET A 183      11.508  -7.980 -13.219  1.00 63.88           C  
ATOM   1466  N   GLU A 184      13.984 -10.445 -10.586  1.00 60.84           N  
ATOM   1467  CA  GLU A 184      14.688 -11.414 -11.414  1.00 60.84           C  
ATOM   1468  C   GLU A 184      15.008 -12.680 -10.625  1.00 60.84           C  
ATOM   1469  CB  GLU A 184      15.969 -10.805 -11.984  1.00 60.84           C  
ATOM   1470  O   GLU A 184      14.930 -13.789 -11.156  1.00 60.84           O  
ATOM   1471  CG  GLU A 184      15.727  -9.758 -13.062  1.00 60.84           C  
ATOM   1472  CD  GLU A 184      17.000  -9.062 -13.508  1.00 60.84           C  
ATOM   1473  OE1 GLU A 184      16.953  -8.258 -14.469  1.00 60.84           O  
ATOM   1474  OE2 GLU A 184      18.062  -9.312 -12.898  1.00 60.84           O  
ATOM   1475  N   GLY A 185      15.648 -12.516  -9.445  1.00 51.62           N  
ATOM   1476  CA  GLY A 185      15.953 -13.641  -8.578  1.00 51.62           C  
ATOM   1477  C   GLY A 185      14.734 -14.492  -8.258  1.00 51.62           C  
ATOM   1478  O   GLY A 185      14.836 -15.711  -8.172  1.00 51.62           O  
ATOM   1479  N   ARG A 186      13.438 -14.023  -8.445  1.00 51.34           N  
ATOM   1480  CA  ARG A 186      12.141 -14.477  -7.941  1.00 51.34           C  
ATOM   1481  C   ARG A 186      11.375 -15.242  -9.016  1.00 51.34           C  
ATOM   1482  CB  ARG A 186      11.312 -13.289  -7.449  1.00 51.34           C  
ATOM   1483  O   ARG A 186      10.625 -16.172  -8.703  1.00 51.34           O  
ATOM   1484  CG  ARG A 186      11.844 -12.656  -6.172  1.00 51.34           C  
ATOM   1485  CD  ARG A 186      10.969 -11.492  -5.719  1.00 51.34           C  
ATOM   1486  NE  ARG A 186      11.602 -10.742  -4.637  1.00 51.34           N  
ATOM   1487  NH1 ARG A 186       9.898  -9.180  -4.457  1.00 51.34           N  
ATOM   1488  NH2 ARG A 186      11.734  -9.047  -3.090  1.00 51.34           N  
ATOM   1489  CZ  ARG A 186      11.078  -9.656  -4.066  1.00 51.34           C  
ATOM   1490  N   LEU A 187      11.273 -14.773 -10.312  1.00 44.69           N  
ATOM   1491  CA  LEU A 187      10.719 -15.508 -11.438  1.00 44.69           C  
ATOM   1492  C   LEU A 187      11.555 -16.750 -11.750  1.00 44.69           C  
ATOM   1493  CB  LEU A 187      10.633 -14.609 -12.680  1.00 44.69           C  
ATOM   1494  O   LEU A 187      11.164 -17.562 -12.586  1.00 44.69           O  
ATOM   1495  CG  LEU A 187       9.586 -13.492 -12.641  1.00 44.69           C  
ATOM   1496  CD1 LEU A 187       9.836 -12.492 -13.766  1.00 44.69           C  
ATOM   1497  CD2 LEU A 187       8.188 -14.078 -12.734  1.00 44.69           C  
ATOM   1498  N   GLY A 188      12.352 -17.188 -10.680  1.00 34.62           N  
ATOM   1499  CA  GLY A 188      13.188 -18.328 -11.031  1.00 34.62           C  
ATOM   1500  C   GLY A 188      14.117 -18.047 -12.195  1.00 34.62           C  
ATOM   1501  O   GLY A 188      14.539 -18.969 -12.891  1.00 34.62           O  
ATOM   1502  N   LEU A 189      14.172 -16.734 -12.547  1.00 36.28           N  
ATOM   1503  CA  LEU A 189      15.211 -16.484 -13.539  1.00 36.28           C  
ATOM   1504  C   LEU A 189      16.594 -16.500 -12.898  1.00 36.28           C  
ATOM   1505  CB  LEU A 189      14.977 -15.133 -14.234  1.00 36.28           C  
ATOM   1506  O   LEU A 189      16.859 -15.766 -11.945  1.00 36.28           O  
ATOM   1507  CG  LEU A 189      13.805 -15.070 -15.211  1.00 36.28           C  
ATOM   1508  CD1 LEU A 189      13.305 -13.633 -15.344  1.00 36.28           C  
ATOM   1509  CD2 LEU A 189      14.203 -15.633 -16.562  1.00 36.28           C  
ATOM   1510  N   GLN A 190      16.828 -17.469 -11.992  1.00 31.94           N  
ATOM   1511  CA  GLN A 190      18.172 -17.656 -11.445  1.00 31.94           C  
ATOM   1512  C   GLN A 190      19.219 -17.000 -12.336  1.00 31.94           C  
ATOM   1513  CB  GLN A 190      18.469 -19.141 -11.273  1.00 31.94           C  
ATOM   1514  O   GLN A 190      19.266 -17.250 -13.539  1.00 31.94           O  
ATOM   1515  CG  GLN A 190      18.016 -19.719  -9.938  1.00 31.94           C  
ATOM   1516  CD  GLN A 190      18.625 -21.062  -9.641  1.00 31.94           C  
ATOM   1517  NE2 GLN A 190      18.375 -21.594  -8.438  1.00 31.94           N  
ATOM   1518  OE1 GLN A 190      19.328 -21.641 -10.477  1.00 31.94           O  
ATOM   1519  N   THR A 191      19.406 -15.672 -12.234  1.00 35.31           N  
ATOM   1520  CA  THR A 191      20.656 -15.211 -12.836  1.00 35.31           C  
ATOM   1521  C   THR A 191      21.859 -15.945 -12.234  1.00 35.31           C  
ATOM   1522  CB  THR A 191      20.844 -13.695 -12.648  1.00 35.31           C  
ATOM   1523  O   THR A 191      22.000 -16.016 -11.008  1.00 35.31           O  
ATOM   1524  CG2 THR A 191      20.109 -12.914 -13.727  1.00 35.31           C  
ATOM   1525  OG1 THR A 191      20.328 -13.312 -11.367  1.00 35.31           O  
ATOM   1526  N   GLU A 192      21.797 -17.281 -12.125  1.00 33.25           N  
ATOM   1527  CA  GLU A 192      23.188 -17.703 -11.938  1.00 33.25           C  
ATOM   1528  C   GLU A 192      24.125 -16.516 -11.945  1.00 33.25           C  
ATOM   1529  CB  GLU A 192      23.578 -18.703 -13.031  1.00 33.25           C  
ATOM   1530  O   GLU A 192      24.047 -15.641 -12.812  1.00 33.25           O  
ATOM   1531  CG  GLU A 192      23.250 -20.141 -12.703  1.00 33.25           C  
ATOM   1532  CD  GLU A 192      23.828 -21.141 -13.703  1.00 33.25           C  
ATOM   1533  OE1 GLU A 192      23.672 -22.359 -13.492  1.00 33.25           O  
ATOM   1534  OE2 GLU A 192      24.438 -20.688 -14.695  1.00 33.25           O  
ATOM   1535  N   LYS A 193      24.234 -15.766 -10.836  1.00 32.09           N  
ATOM   1536  CA  LYS A 193      25.359 -14.984 -10.312  1.00 32.09           C  
ATOM   1537  C   LYS A 193      26.688 -15.453 -10.922  1.00 32.09           C  
ATOM   1538  CB  LYS A 193      25.422 -15.078  -8.789  1.00 32.09           C  
ATOM   1539  O   LYS A 193      27.609 -14.664 -11.070  1.00 32.09           O  
ATOM   1540  CG  LYS A 193      24.594 -14.016  -8.070  1.00 32.09           C  
ATOM   1541  CD  LYS A 193      24.859 -14.031  -6.570  1.00 32.09           C  
ATOM   1542  CE  LYS A 193      24.031 -12.969  -5.852  1.00 32.09           C  
ATOM   1543  NZ  LYS A 193      24.281 -12.984  -4.379  1.00 32.09           N  
ATOM   1544  N   SER A 194      26.766 -15.664 -12.344  1.00 32.94           N  
ATOM   1545  CA  SER A 194      28.156 -15.664 -12.773  1.00 32.94           C  
ATOM   1546  C   SER A 194      28.281 -16.094 -14.234  1.00 32.94           C  
ATOM   1547  CB  SER A 194      28.984 -16.578 -11.883  1.00 32.94           C  
ATOM   1548  O   SER A 194      27.641 -17.062 -14.648  1.00 32.94           O  
ATOM   1549  OG  SER A 194      28.750 -17.938 -12.195  1.00 32.94           O  
ATOM   1550  N   ASP A 195      27.797 -15.359 -15.359  1.00 39.91           N  
ATOM   1551  CA  ASP A 195      28.484 -15.273 -16.641  1.00 39.91           C  
ATOM   1552  C   ASP A 195      27.500 -15.094 -17.797  1.00 39.91           C  
ATOM   1553  CB  ASP A 195      29.328 -16.531 -16.875  1.00 39.91           C  
ATOM   1554  O   ASP A 195      27.656 -15.680 -18.859  1.00 39.91           O  
ATOM   1555  CG  ASP A 195      30.797 -16.328 -16.547  1.00 39.91           C  
ATOM   1556  OD1 ASP A 195      31.234 -15.156 -16.375  1.00 39.91           O  
ATOM   1557  OD2 ASP A 195      31.547 -17.328 -16.484  1.00 39.91           O  
ATOM   1558  N   SER A 196      26.250 -14.398 -17.625  1.00 50.66           N  
ATOM   1559  CA  SER A 196      25.359 -14.164 -18.766  1.00 50.66           C  
ATOM   1560  C   SER A 196      26.141 -13.594 -19.953  1.00 50.66           C  
ATOM   1561  CB  SER A 196      24.234 -13.211 -18.391  1.00 50.66           C  
ATOM   1562  O   SER A 196      25.812 -13.891 -21.109  1.00 50.66           O  
ATOM   1563  OG  SER A 196      24.734 -11.922 -18.078  1.00 50.66           O  
ATOM   1564  N   LYS A 197      27.281 -13.023 -19.625  1.00 59.34           N  
ATOM   1565  CA  LYS A 197      28.000 -12.477 -20.766  1.00 59.34           C  
ATOM   1566  C   LYS A 197      28.641 -13.578 -21.609  1.00 59.34           C  
ATOM   1567  CB  LYS A 197      29.062 -11.477 -20.312  1.00 59.34           C  
ATOM   1568  O   LYS A 197      28.594 -13.547 -22.828  1.00 59.34           O  
ATOM   1569  CG  LYS A 197      28.812 -10.047 -20.750  1.00 59.34           C  
ATOM   1570  CD  LYS A 197      29.938  -9.117 -20.328  1.00 59.34           C  
ATOM   1571  CE  LYS A 197      29.656  -7.672 -20.703  1.00 59.34           C  
ATOM   1572  NZ  LYS A 197      30.766  -6.762 -20.312  1.00 59.34           N  
ATOM   1573  N   SER A 198      29.172 -14.656 -20.891  1.00 68.25           N  
ATOM   1574  CA  SER A 198      29.812 -15.766 -21.594  1.00 68.25           C  
ATOM   1575  C   SER A 198      28.781 -16.578 -22.375  1.00 68.25           C  
ATOM   1576  CB  SER A 198      30.562 -16.672 -20.625  1.00 68.25           C  
ATOM   1577  O   SER A 198      29.047 -17.031 -23.484  1.00 68.25           O  
ATOM   1578  OG  SER A 198      29.688 -17.656 -20.062  1.00 68.25           O  
ATOM   1579  N   LEU A 199      27.625 -16.781 -21.719  1.00 69.06           N  
ATOM   1580  CA  LEU A 199      26.547 -17.516 -22.375  1.00 69.06           C  
ATOM   1581  C   LEU A 199      26.078 -16.781 -23.625  1.00 69.06           C  
ATOM   1582  CB  LEU A 199      25.375 -17.719 -21.406  1.00 69.06           C  
ATOM   1583  O   LEU A 199      25.922 -17.391 -24.688  1.00 69.06           O  
ATOM   1584  CG  LEU A 199      24.188 -18.516 -21.969  1.00 69.06           C  
ATOM   1585  CD1 LEU A 199      24.578 -19.969 -22.219  1.00 69.06           C  
ATOM   1586  CD2 LEU A 199      23.000 -18.438 -21.000  1.00 69.06           C  
ATOM   1587  N   LEU A 200      25.875 -15.438 -23.516  1.00 79.75           N  
ATOM   1588  CA  LEU A 200      25.344 -14.648 -24.625  1.00 79.75           C  
ATOM   1589  C   LEU A 200      26.359 -14.578 -25.766  1.00 79.75           C  
ATOM   1590  CB  LEU A 200      25.000 -13.234 -24.156  1.00 79.75           C  
ATOM   1591  O   LEU A 200      26.000 -14.719 -26.938  1.00 79.75           O  
ATOM   1592  CG  LEU A 200      23.891 -13.133 -23.094  1.00 79.75           C  
ATOM   1593  CD1 LEU A 200      23.656 -11.672 -22.719  1.00 79.75           C  
ATOM   1594  CD2 LEU A 200      22.609 -13.773 -23.609  1.00 79.75           C  
ATOM   1595  N   THR A 201      27.672 -14.367 -25.266  1.00 80.38           N  
ATOM   1596  CA  THR A 201      28.750 -14.359 -26.234  1.00 80.38           C  
ATOM   1597  C   THR A 201      28.859 -15.719 -26.938  1.00 80.38           C  
ATOM   1598  CB  THR A 201      30.094 -14.008 -25.578  1.00 80.38           C  
ATOM   1599  O   THR A 201      29.078 -15.789 -28.141  1.00 80.38           O  
ATOM   1600  CG2 THR A 201      31.188 -13.844 -26.625  1.00 80.38           C  
ATOM   1601  OG1 THR A 201      29.953 -12.781 -24.859  1.00 80.38           O  
ATOM   1602  N   GLY A 202      28.703 -16.828 -26.188  1.00 82.25           N  
ATOM   1603  CA  GLY A 202      28.766 -18.172 -26.719  1.00 82.25           C  
ATOM   1604  C   GLY A 202      27.656 -18.484 -27.703  1.00 82.25           C  
ATOM   1605  O   GLY A 202      27.891 -19.141 -28.719  1.00 82.25           O  
ATOM   1606  N   VAL A 203      26.453 -17.969 -27.422  1.00 86.25           N  
ATOM   1607  CA  VAL A 203      25.312 -18.172 -28.312  1.00 86.25           C  
ATOM   1608  C   VAL A 203      25.578 -17.469 -29.641  1.00 86.25           C  
ATOM   1609  CB  VAL A 203      24.000 -17.641 -27.688  1.00 86.25           C  
ATOM   1610  O   VAL A 203      25.375 -18.062 -30.703  1.00 86.25           O  
ATOM   1611  CG1 VAL A 203      22.891 -17.578 -28.734  1.00 86.25           C  
ATOM   1612  CG2 VAL A 203      23.578 -18.516 -26.516  1.00 86.25           C  
ATOM   1613  N   LYS A 204      26.094 -16.266 -29.594  1.00 90.38           N  
ATOM   1614  CA  LYS A 204      26.406 -15.531 -30.812  1.00 90.38           C  
ATOM   1615  C   LYS A 204      27.500 -16.234 -31.625  1.00 90.38           C  
ATOM   1616  CB  LYS A 204      26.844 -14.102 -30.484  1.00 90.38           C  
ATOM   1617  O   LYS A 204      27.406 -16.359 -32.844  1.00 90.38           O  
ATOM   1618  CG  LYS A 204      25.719 -13.195 -30.047  1.00 90.38           C  
ATOM   1619  CD  LYS A 204      26.203 -11.781 -29.750  1.00 90.38           C  
ATOM   1620  CE  LYS A 204      26.625 -11.062 -31.031  1.00 90.38           C  
ATOM   1621  NZ  LYS A 204      27.125  -9.680 -30.734  1.00 90.38           N  
ATOM   1622  N   ALA A 205      28.516 -16.672 -30.875  1.00 85.06           N  
ATOM   1623  CA  ALA A 205      29.641 -17.375 -31.500  1.00 85.06           C  
ATOM   1624  C   ALA A 205      29.156 -18.656 -32.188  1.00 85.06           C  
ATOM   1625  CB  ALA A 205      30.703 -17.703 -30.469  1.00 85.06           C  
ATOM   1626  O   ALA A 205      29.609 -18.969 -33.281  1.00 85.06           O  
ATOM   1627  N   PHE A 206      28.281 -19.359 -31.516  1.00 91.88           N  
ATOM   1628  CA  PHE A 206      27.719 -20.578 -32.094  1.00 91.88           C  
ATOM   1629  C   PHE A 206      26.953 -20.266 -33.344  1.00 91.88           C  
ATOM   1630  CB  PHE A 206      26.812 -21.281 -31.062  1.00 91.88           C  
ATOM   1631  O   PHE A 206      27.141 -20.938 -34.375  1.00 91.88           O  
ATOM   1632  CG  PHE A 206      26.094 -22.469 -31.625  1.00 91.88           C  
ATOM   1633  CD1 PHE A 206      24.734 -22.391 -31.953  1.00 91.88           C  
ATOM   1634  CD2 PHE A 206      26.766 -23.672 -31.828  1.00 91.88           C  
ATOM   1635  CE1 PHE A 206      24.062 -23.500 -32.469  1.00 91.88           C  
ATOM   1636  CE2 PHE A 206      26.094 -24.781 -32.344  1.00 91.88           C  
ATOM   1637  CZ  PHE A 206      24.750 -24.688 -32.656  1.00 91.88           C  
ATOM   1638  N   LEU A 207      26.078 -19.250 -33.344  1.00 93.88           N  
ATOM   1639  CA  LEU A 207      25.266 -18.875 -34.469  1.00 93.88           C  
ATOM   1640  C   LEU A 207      26.125 -18.328 -35.594  1.00 93.88           C  
ATOM   1641  CB  LEU A 207      24.203 -17.844 -34.062  1.00 93.88           C  
ATOM   1642  O   LEU A 207      25.922 -18.656 -36.781  1.00 93.88           O  
ATOM   1643  CG  LEU A 207      23.109 -18.344 -33.125  1.00 93.88           C  
ATOM   1644  CD1 LEU A 207      22.250 -17.156 -32.656  1.00 93.88           C  
ATOM   1645  CD2 LEU A 207      22.250 -19.391 -33.812  1.00 93.88           C  
ATOM   1646  N   LYS A 208      27.109 -17.516 -35.219  1.00 92.00           N  
ATOM   1647  CA  LYS A 208      28.016 -16.906 -36.188  1.00 92.00           C  
ATOM   1648  C   LYS A 208      28.828 -17.969 -36.906  1.00 92.00           C  
ATOM   1649  CB  LYS A 208      28.938 -15.906 -35.500  1.00 92.00           C  
ATOM   1650  O   LYS A 208      29.094 -17.844 -38.125  1.00 92.00           O  
ATOM   1651  CG  LYS A 208      29.719 -15.031 -36.469  1.00 92.00           C  
ATOM   1652  CD  LYS A 208      30.516 -13.961 -35.719  1.00 92.00           C  
ATOM   1653  CE  LYS A 208      31.312 -13.086 -36.688  1.00 92.00           C  
ATOM   1654  NZ  LYS A 208      32.062 -12.023 -35.969  1.00 92.00           N  
ATOM   1655  N   SER A 209      29.188 -18.953 -36.219  1.00 90.25           N  
ATOM   1656  CA  SER A 209      30.031 -20.000 -36.812  1.00 90.25           C  
ATOM   1657  C   SER A 209      29.188 -21.031 -37.562  1.00 90.25           C  
ATOM   1658  CB  SER A 209      30.875 -20.672 -35.750  1.00 90.25           C  
ATOM   1659  O   SER A 209      29.703 -22.031 -38.062  1.00 90.25           O  
ATOM   1660  OG  SER A 209      30.062 -21.484 -34.906  1.00 90.25           O  
ATOM   1661  N   LYS A 210      27.938 -20.906 -37.531  1.00 89.25           N  
ATOM   1662  CA  LYS A 210      27.031 -21.859 -38.156  1.00 89.25           C  
ATOM   1663  C   LYS A 210      27.156 -23.250 -37.562  1.00 89.25           C  
ATOM   1664  CB  LYS A 210      27.266 -21.906 -39.688  1.00 89.25           C  
ATOM   1665  O   LYS A 210      27.109 -24.250 -38.281  1.00 89.25           O  
ATOM   1666  CG  LYS A 210      27.094 -20.578 -40.375  1.00 89.25           C  
ATOM   1667  CD  LYS A 210      27.438 -20.672 -41.875  1.00 89.25           C  
ATOM   1668  CE  LYS A 210      27.250 -19.344 -42.562  1.00 89.25           C  
ATOM   1669  NZ  LYS A 210      27.656 -19.422 -44.000  1.00 89.25           N  
ATOM   1670  N   GLY A 211      27.422 -23.297 -36.219  1.00 85.25           N  
ATOM   1671  CA  GLY A 211      27.406 -24.531 -35.469  1.00 85.25           C  
ATOM   1672  C   GLY A 211      28.781 -25.188 -35.406  1.00 85.25           C  
ATOM   1673  O   GLY A 211      28.906 -26.297 -34.875  1.00 85.25           O  
ATOM   1674  N   LYS A 212      29.844 -24.516 -35.906  1.00 82.81           N  
ATOM   1675  CA  LYS A 212      31.203 -25.047 -35.875  1.00 82.81           C  
ATOM   1676  C   LYS A 212      31.797 -24.875 -34.469  1.00 82.81           C  
ATOM   1677  CB  LYS A 212      32.094 -24.359 -36.906  1.00 82.81           C  
ATOM   1678  O   LYS A 212      32.594 -25.688 -34.031  1.00 82.81           O  
ATOM   1679  CG  LYS A 212      31.734 -24.734 -38.344  1.00 82.81           C  
ATOM   1680  CD  LYS A 212      32.688 -24.062 -39.344  1.00 82.81           C  
ATOM   1681  CE  LYS A 212      32.281 -24.344 -40.781  1.00 82.81           C  
ATOM   1682  NZ  LYS A 212      33.188 -23.672 -41.750  1.00 82.81           N  
ATOM   1683  N   VAL A 213      31.391 -23.828 -33.844  1.00 86.56           N  
ATOM   1684  CA  VAL A 213      31.750 -23.594 -32.469  1.00 86.56           C  
ATOM   1685  C   VAL A 213      30.703 -24.234 -31.547  1.00 86.56           C  
ATOM   1686  CB  VAL A 213      31.875 -22.094 -32.156  1.00 86.56           C  
ATOM   1687  O   VAL A 213      29.500 -24.109 -31.797  1.00 86.56           O  
ATOM   1688  CG1 VAL A 213      32.125 -21.875 -30.656  1.00 86.56           C  
ATOM   1689  CG2 VAL A 213      33.000 -21.469 -32.969  1.00 86.56           C  
ATOM   1690  N   ALA A 214      31.219 -24.953 -30.516  1.00 79.31           N  
ATOM   1691  CA  ALA A 214      30.312 -25.625 -29.594  1.00 79.31           C  
ATOM   1692  C   ALA A 214      29.422 -24.609 -28.875  1.00 79.31           C  
ATOM   1693  CB  ALA A 214      31.078 -26.469 -28.578  1.00 79.31           C  
ATOM   1694  O   ALA A 214      29.859 -23.516 -28.531  1.00 79.31           O  
ATOM   1695  N   PRO A 215      28.125 -25.047 -28.719  1.00 78.81           N  
ATOM   1696  CA  PRO A 215      27.250 -24.156 -27.953  1.00 78.81           C  
ATOM   1697  C   PRO A 215      27.641 -24.078 -26.484  1.00 78.81           C  
ATOM   1698  CB  PRO A 215      25.859 -24.797 -28.125  1.00 78.81           C  
ATOM   1699  O   PRO A 215      28.234 -25.016 -25.938  1.00 78.81           O  
ATOM   1700  CG  PRO A 215      26.141 -26.234 -28.359  1.00 78.81           C  
ATOM   1701  CD  PRO A 215      27.469 -26.375 -29.047  1.00 78.81           C  
ATOM   1702  N   PRO A 216      27.406 -22.906 -25.812  1.00 74.06           N  
ATOM   1703  CA  PRO A 216      27.797 -22.719 -24.406  1.00 74.06           C  
ATOM   1704  C   PRO A 216      27.062 -23.641 -23.453  1.00 74.06           C  
ATOM   1705  CB  PRO A 216      27.438 -21.250 -24.156  1.00 74.06           C  
ATOM   1706  O   PRO A 216      27.500 -23.828 -22.312  1.00 74.06           O  
ATOM   1707  CG  PRO A 216      26.328 -20.953 -25.109  1.00 74.06           C  
ATOM   1708  CD  PRO A 216      26.562 -21.750 -26.359  1.00 74.06           C  
ATOM   1709  N   VAL A 217      26.000 -24.203 -23.906  1.00 73.50           N  
ATOM   1710  CA  VAL A 217      25.203 -25.156 -23.156  1.00 73.50           C  
ATOM   1711  C   VAL A 217      24.609 -26.188 -24.109  1.00 73.50           C  
ATOM   1712  CB  VAL A 217      24.062 -24.453 -22.375  1.00 73.50           C  
ATOM   1713  O   VAL A 217      24.453 -25.938 -25.297  1.00 73.50           O  
ATOM   1714  CG1 VAL A 217      24.641 -23.547 -21.281  1.00 73.50           C  
ATOM   1715  CG2 VAL A 217      23.188 -23.641 -23.328  1.00 73.50           C  
ATOM   1716  N   PRO A 218      24.391 -27.391 -23.578  1.00 79.62           N  
ATOM   1717  CA  PRO A 218      23.734 -28.391 -24.438  1.00 79.62           C  
ATOM   1718  C   PRO A 218      22.453 -27.859 -25.062  1.00 79.62           C  
ATOM   1719  CB  PRO A 218      23.438 -29.547 -23.469  1.00 79.62           C  
ATOM   1720  O   PRO A 218      21.656 -27.188 -24.406  1.00 79.62           O  
ATOM   1721  CG  PRO A 218      24.422 -29.375 -22.359  1.00 79.62           C  
ATOM   1722  CD  PRO A 218      24.688 -27.906 -22.188  1.00 79.62           C  
ATOM   1723  N   LEU A 219      22.250 -28.047 -26.359  1.00 82.50           N  
ATOM   1724  CA  LEU A 219      21.109 -27.516 -27.094  1.00 82.50           C  
ATOM   1725  C   LEU A 219      19.797 -28.078 -26.531  1.00 82.50           C  
ATOM   1726  CB  LEU A 219      21.219 -27.859 -28.578  1.00 82.50           C  
ATOM   1727  O   LEU A 219      18.734 -27.516 -26.766  1.00 82.50           O  
ATOM   1728  CG  LEU A 219      22.328 -27.125 -29.359  1.00 82.50           C  
ATOM   1729  CD1 LEU A 219      22.422 -27.672 -30.781  1.00 82.50           C  
ATOM   1730  CD2 LEU A 219      22.078 -25.625 -29.375  1.00 82.50           C  
ATOM   1731  N   THR A 220      19.969 -29.141 -25.703  1.00 80.56           N  
ATOM   1732  CA  THR A 220      18.766 -29.781 -25.172  1.00 80.56           C  
ATOM   1733  C   THR A 220      18.438 -29.250 -23.781  1.00 80.56           C  
ATOM   1734  CB  THR A 220      18.953 -31.312 -25.109  1.00 80.56           C  
ATOM   1735  O   THR A 220      17.406 -29.594 -23.203  1.00 80.56           O  
ATOM   1736  CG2 THR A 220      19.031 -31.922 -26.500  1.00 80.56           C  
ATOM   1737  OG1 THR A 220      20.156 -31.625 -24.391  1.00 80.56           O  
ATOM   1738  N   LYS A 221      19.375 -28.547 -23.141  1.00 76.44           N  
ATOM   1739  CA  LYS A 221      19.188 -28.062 -21.781  1.00 76.44           C  
ATOM   1740  C   LYS A 221      18.016 -27.078 -21.719  1.00 76.44           C  
ATOM   1741  CB  LYS A 221      20.469 -27.391 -21.281  1.00 76.44           C  
ATOM   1742  O   LYS A 221      17.938 -26.141 -22.500  1.00 76.44           O  
ATOM   1743  CG  LYS A 221      20.438 -27.078 -19.781  1.00 76.44           C  
ATOM   1744  CD  LYS A 221      21.812 -26.672 -19.281  1.00 76.44           C  
ATOM   1745  CE  LYS A 221      21.828 -26.438 -17.781  1.00 76.44           C  
ATOM   1746  NZ  LYS A 221      23.188 -26.094 -17.266  1.00 76.44           N  
ATOM   1747  N   ARG A 222      17.109 -27.359 -20.672  1.00 79.00           N  
ATOM   1748  CA  ARG A 222      15.906 -26.547 -20.547  1.00 79.00           C  
ATOM   1749  C   ARG A 222      15.883 -25.797 -19.219  1.00 79.00           C  
ATOM   1750  CB  ARG A 222      14.656 -27.422 -20.688  1.00 79.00           C  
ATOM   1751  O   ARG A 222      16.469 -26.250 -18.234  1.00 79.00           O  
ATOM   1752  CG  ARG A 222      14.508 -28.094 -22.031  1.00 79.00           C  
ATOM   1753  CD  ARG A 222      13.188 -28.828 -22.156  1.00 79.00           C  
ATOM   1754  NE  ARG A 222      12.930 -29.234 -23.547  1.00 79.00           N  
ATOM   1755  NH1 ARG A 222      11.055 -27.906 -23.812  1.00 79.00           N  
ATOM   1756  NH2 ARG A 222      11.781 -29.234 -25.531  1.00 79.00           N  
ATOM   1757  CZ  ARG A 222      11.922 -28.797 -24.281  1.00 79.00           C  
ATOM   1758  N   ASN A 223      15.227 -24.625 -19.219  1.00 69.75           N  
ATOM   1759  CA  ASN A 223      14.992 -23.906 -17.969  1.00 69.75           C  
ATOM   1760  C   ASN A 223      13.734 -24.406 -17.266  1.00 69.75           C  
ATOM   1761  CB  ASN A 223      14.906 -22.406 -18.219  1.00 69.75           C  
ATOM   1762  O   ASN A 223      13.109 -25.375 -17.703  1.00 69.75           O  
ATOM   1763  CG  ASN A 223      13.734 -22.031 -19.109  1.00 69.75           C  
ATOM   1764  ND2 ASN A 223      13.781 -20.828 -19.688  1.00 69.75           N  
ATOM   1765  OD1 ASN A 223      12.789 -22.812 -19.266  1.00 69.75           O  
ATOM   1766  N   LYS A 224      13.430 -23.875 -16.062  1.00 67.31           N  
ATOM   1767  CA  LYS A 224      12.273 -24.359 -15.305  1.00 67.31           C  
ATOM   1768  C   LYS A 224      11.047 -23.500 -15.570  1.00 67.31           C  
ATOM   1769  CB  LYS A 224      12.586 -24.391 -13.812  1.00 67.31           C  
ATOM   1770  O   LYS A 224      10.125 -23.453 -14.750  1.00 67.31           O  
ATOM   1771  CG  LYS A 224      13.641 -25.406 -13.414  1.00 67.31           C  
ATOM   1772  CD  LYS A 224      13.758 -25.531 -11.898  1.00 67.31           C  
ATOM   1773  CE  LYS A 224      14.836 -26.531 -11.500  1.00 67.31           C  
ATOM   1774  NZ  LYS A 224      14.938 -26.672 -10.016  1.00 67.31           N  
ATOM   1775  N   LEU A 225      10.938 -22.891 -16.766  1.00 58.06           N  
ATOM   1776  CA  LEU A 225       9.750 -22.094 -17.016  1.00 58.06           C  
ATOM   1777  C   LEU A 225       8.516 -22.984 -17.141  1.00 58.06           C  
ATOM   1778  CB  LEU A 225       9.922 -21.266 -18.297  1.00 58.06           C  
ATOM   1779  O   LEU A 225       8.602 -24.109 -17.625  1.00 58.06           O  
ATOM   1780  CG  LEU A 225      10.938 -20.109 -18.219  1.00 58.06           C  
ATOM   1781  CD1 LEU A 225      11.203 -19.547 -19.609  1.00 58.06           C  
ATOM   1782  CD2 LEU A 225      10.438 -19.031 -17.281  1.00 58.06           C  
ATOM   1783  N   ASP A 226       7.355 -22.578 -16.500  1.00 67.62           N  
ATOM   1784  CA  ASP A 226       6.117 -23.344 -16.578  1.00 67.62           C  
ATOM   1785  C   ASP A 226       5.438 -23.156 -17.922  1.00 67.62           C  
ATOM   1786  CB  ASP A 226       5.164 -22.938 -15.445  1.00 67.62           C  
ATOM   1787  O   ASP A 226       4.371 -22.547 -18.016  1.00 67.62           O  
ATOM   1788  CG  ASP A 226       4.027 -23.922 -15.250  1.00 67.62           C  
ATOM   1789  OD1 ASP A 226       4.109 -25.062 -15.758  1.00 67.62           O  
ATOM   1790  OD2 ASP A 226       3.035 -23.562 -14.578  1.00 67.62           O  
ATOM   1791  N   ILE A 227       6.078 -23.609 -19.047  1.00 72.06           N  
ATOM   1792  CA  ILE A 227       5.551 -23.594 -20.406  1.00 72.06           C  
ATOM   1793  C   ILE A 227       5.820 -24.953 -21.062  1.00 72.06           C  
ATOM   1794  CB  ILE A 227       6.160 -22.453 -21.250  1.00 72.06           C  
ATOM   1795  O   ILE A 227       6.754 -25.656 -20.688  1.00 72.06           O  
ATOM   1796  CG1 ILE A 227       7.676 -22.641 -21.375  1.00 72.06           C  
ATOM   1797  CG2 ILE A 227       5.828 -21.094 -20.625  1.00 72.06           C  
ATOM   1798  CD1 ILE A 227       8.320 -21.750 -22.438  1.00 72.06           C  
ATOM   1799  N   ARG A 228       4.777 -25.266 -21.922  1.00 77.44           N  
ATOM   1800  CA  ARG A 228       5.070 -26.453 -22.734  1.00 77.44           C  
ATOM   1801  C   ARG A 228       6.094 -26.125 -23.812  1.00 77.44           C  
ATOM   1802  CB  ARG A 228       3.789 -27.000 -23.359  1.00 77.44           C  
ATOM   1803  O   ARG A 228       5.816 -25.359 -24.734  1.00 77.44           O  
ATOM   1804  CG  ARG A 228       2.891 -27.734 -22.391  1.00 77.44           C  
ATOM   1805  CD  ARG A 228       1.932 -28.672 -23.109  1.00 77.44           C  
ATOM   1806  NE  ARG A 228       1.038 -29.359 -22.172  1.00 77.44           N  
ATOM   1807  NH1 ARG A 228       0.109 -30.750 -23.766  1.00 77.44           N  
ATOM   1808  NH2 ARG A 228      -0.577 -30.875 -21.578  1.00 77.44           N  
ATOM   1809  CZ  ARG A 228       0.192 -30.328 -22.500  1.00 77.44           C  
ATOM   1810  N   GLY A 229       7.297 -26.656 -23.703  1.00 80.12           N  
ATOM   1811  CA  GLY A 229       8.359 -26.391 -24.656  1.00 80.12           C  
ATOM   1812  C   GLY A 229       8.211 -27.156 -25.969  1.00 80.12           C  
ATOM   1813  O   GLY A 229       7.164 -27.750 -26.219  1.00 80.12           O  
ATOM   1814  N   CYS A 230       9.125 -26.922 -26.891  1.00 87.25           N  
ATOM   1815  CA  CYS A 230       9.164 -27.594 -28.188  1.00 87.25           C  
ATOM   1816  C   CYS A 230      10.422 -28.438 -28.328  1.00 87.25           C  
ATOM   1817  CB  CYS A 230       9.102 -26.562 -29.312  1.00 87.25           C  
ATOM   1818  O   CYS A 230      11.438 -28.156 -27.688  1.00 87.25           O  
ATOM   1819  SG  CYS A 230       7.617 -25.531 -29.281  1.00 87.25           S  
ATOM   1820  N   VAL A 231      10.297 -29.625 -29.062  1.00 88.94           N  
ATOM   1821  CA  VAL A 231      11.461 -30.422 -29.406  1.00 88.94           C  
ATOM   1822  C   VAL A 231      11.586 -30.516 -30.922  1.00 88.94           C  
ATOM   1823  CB  VAL A 231      11.383 -31.844 -28.797  1.00 88.94           C  
ATOM   1824  O   VAL A 231      10.586 -30.422 -31.641  1.00 88.94           O  
ATOM   1825  CG1 VAL A 231      11.484 -31.766 -27.266  1.00 88.94           C  
ATOM   1826  CG2 VAL A 231      10.086 -32.531 -29.219  1.00 88.94           C  
ATOM   1827  N   PRO A 232      12.836 -30.750 -31.391  1.00 91.06           N  
ATOM   1828  CA  PRO A 232      13.016 -30.891 -32.844  1.00 91.06           C  
ATOM   1829  C   PRO A 232      12.359 -32.156 -33.375  1.00 91.06           C  
ATOM   1830  CB  PRO A 232      14.539 -30.953 -33.000  1.00 91.06           C  
ATOM   1831  O   PRO A 232      12.391 -33.219 -32.750  1.00 91.06           O  
ATOM   1832  CG  PRO A 232      15.078 -30.500 -31.672  1.00 91.06           C  
ATOM   1833  CD  PRO A 232      14.000 -30.656 -30.641  1.00 91.06           C  
ATOM   1834  N   ASP A 233      11.594 -32.094 -34.500  1.00 87.69           N  
ATOM   1835  CA  ASP A 233      11.062 -33.188 -35.312  1.00 87.69           C  
ATOM   1836  C   ASP A 233      11.578 -33.062 -36.750  1.00 87.69           C  
ATOM   1837  CB  ASP A 233       9.539 -33.156 -35.312  1.00 87.69           C  
ATOM   1838  O   ASP A 233      10.852 -32.625 -37.656  1.00 87.69           O  
ATOM   1839  CG  ASP A 233       8.930 -34.406 -35.969  1.00 87.69           C  
ATOM   1840  OD1 ASP A 233       9.648 -35.406 -36.156  1.00 87.69           O  
ATOM   1841  OD2 ASP A 233       7.719 -34.375 -36.281  1.00 87.69           O  
ATOM   1842  N   GLY A 234      12.734 -33.500 -36.969  1.00 88.31           N  
ATOM   1843  CA  GLY A 234      13.359 -33.219 -38.250  1.00 88.31           C  
ATOM   1844  C   GLY A 234      13.672 -31.766 -38.469  1.00 88.31           C  
ATOM   1845  O   GLY A 234      14.328 -31.141 -37.625  1.00 88.31           O  
ATOM   1846  N   ALA A 235      13.211 -31.141 -39.625  1.00 86.56           N  
ATOM   1847  CA  ALA A 235      13.508 -29.750 -39.906  1.00 86.56           C  
ATOM   1848  C   ALA A 235      12.477 -28.812 -39.281  1.00 86.56           C  
ATOM   1849  CB  ALA A 235      13.555 -29.516 -41.406  1.00 86.56           C  
ATOM   1850  O   ALA A 235      12.617 -27.594 -39.344  1.00 86.56           O  
ATOM   1851  N   THR A 236      11.461 -29.422 -38.562  1.00 89.38           N  
ATOM   1852  CA  THR A 236      10.406 -28.656 -37.938  1.00 89.38           C  
ATOM   1853  C   THR A 236      10.398 -28.891 -36.406  1.00 89.38           C  
ATOM   1854  CB  THR A 236       9.023 -29.000 -38.500  1.00 89.38           C  
ATOM   1855  O   THR A 236      11.266 -29.594 -35.906  1.00 89.38           O  
ATOM   1856  CG2 THR A 236       8.961 -28.703 -40.000  1.00 89.38           C  
ATOM   1857  OG1 THR A 236       8.766 -30.391 -38.312  1.00 89.38           O  
ATOM   1858  N   SER A 237       9.461 -28.203 -35.656  1.00 89.88           N  
ATOM   1859  CA  SER A 237       9.352 -28.391 -34.219  1.00 89.88           C  
ATOM   1860  C   SER A 237       8.016 -29.016 -33.844  1.00 89.88           C  
ATOM   1861  CB  SER A 237       9.508 -27.047 -33.500  1.00 89.88           C  
ATOM   1862  O   SER A 237       7.051 -28.953 -34.594  1.00 89.88           O  
ATOM   1863  OG  SER A 237       8.406 -26.203 -33.781  1.00 89.88           O  
ATOM   1864  N   ARG A 238       7.953 -29.781 -32.781  1.00 89.56           N  
ATOM   1865  CA  ARG A 238       6.723 -30.297 -32.188  1.00 89.56           C  
ATOM   1866  C   ARG A 238       6.656 -29.953 -30.703  1.00 89.56           C  
ATOM   1867  CB  ARG A 238       6.617 -31.797 -32.375  1.00 89.56           C  
ATOM   1868  O   ARG A 238       7.688 -29.719 -30.062  1.00 89.56           O  
ATOM   1869  CG  ARG A 238       7.609 -32.594 -31.562  1.00 89.56           C  
ATOM   1870  CD  ARG A 238       7.430 -34.094 -31.750  1.00 89.56           C  
ATOM   1871  NE  ARG A 238       8.406 -34.875 -30.984  1.00 89.56           N  
ATOM   1872  NH1 ARG A 238       6.836 -36.219 -29.938  1.00 89.56           N  
ATOM   1873  NH2 ARG A 238       9.070 -36.469 -29.484  1.00 89.56           N  
ATOM   1874  CZ  ARG A 238       8.102 -35.844 -30.141  1.00 89.56           C  
ATOM   1875  N   VAL A 239       5.477 -29.984 -30.125  1.00 85.88           N  
ATOM   1876  CA  VAL A 239       5.301 -29.641 -28.719  1.00 85.88           C  
ATOM   1877  C   VAL A 239       5.914 -30.734 -27.844  1.00 85.88           C  
ATOM   1878  CB  VAL A 239       3.809 -29.453 -28.359  1.00 85.88           C  
ATOM   1879  O   VAL A 239       5.703 -31.922 -28.078  1.00 85.88           O  
ATOM   1880  CG1 VAL A 239       3.641 -29.156 -26.875  1.00 85.88           C  
ATOM   1881  CG2 VAL A 239       3.199 -28.328 -29.203  1.00 85.88           C  
ATOM   1882  N   SER A 240       6.715 -30.344 -26.891  1.00 83.81           N  
ATOM   1883  CA  SER A 240       7.406 -31.266 -26.000  1.00 83.81           C  
ATOM   1884  C   SER A 240       6.512 -31.672 -24.828  1.00 83.81           C  
ATOM   1885  CB  SER A 240       8.688 -30.625 -25.469  1.00 83.81           C  
ATOM   1886  O   SER A 240       5.617 -30.922 -24.438  1.00 83.81           O  
ATOM   1887  OG  SER A 240       9.305 -31.469 -24.500  1.00 83.81           O  
ATOM   1888  N   THR A 241       6.723 -32.938 -24.266  1.00 76.75           N  
ATOM   1889  CA  THR A 241       6.059 -33.344 -23.031  1.00 76.75           C  
ATOM   1890  C   THR A 241       6.746 -32.750 -21.812  1.00 76.75           C  
ATOM   1891  CB  THR A 241       6.047 -34.875 -22.906  1.00 76.75           C  
ATOM   1892  O   THR A 241       6.141 -32.625 -20.750  1.00 76.75           O  
ATOM   1893  CG2 THR A 241       5.160 -35.531 -23.984  1.00 76.75           C  
ATOM   1894  OG1 THR A 241       7.383 -35.375 -23.062  1.00 76.75           O  
ATOM   1895  N   GLU A 242       8.008 -32.281 -22.000  1.00 76.19           N  
ATOM   1896  CA  GLU A 242       8.797 -31.688 -20.938  1.00 76.19           C  
ATOM   1897  C   GLU A 242       8.453 -30.203 -20.766  1.00 76.19           C  
ATOM   1898  CB  GLU A 242      10.297 -31.844 -21.203  1.00 76.19           C  
ATOM   1899  O   GLU A 242       8.125 -29.531 -21.734  1.00 76.19           O  
ATOM   1900  CG  GLU A 242      10.766 -33.281 -21.219  1.00 76.19           C  
ATOM   1901  CD  GLU A 242      12.250 -33.438 -21.500  1.00 76.19           C  
ATOM   1902  OE1 GLU A 242      12.758 -34.594 -21.531  1.00 76.19           O  
ATOM   1903  OE2 GLU A 242      12.914 -32.406 -21.703  1.00 76.19           O  
ATOM   1904  N   VAL A 243       8.414 -29.797 -19.453  1.00 75.81           N  
ATOM   1905  CA  VAL A 243       8.156 -28.406 -19.125  1.00 75.81           C  
ATOM   1906  C   VAL A 243       9.461 -27.609 -19.203  1.00 75.81           C  
ATOM   1907  CB  VAL A 243       7.531 -28.250 -17.719  1.00 75.81           C  
ATOM   1908  O   VAL A 243      10.531 -28.109 -18.859  1.00 75.81           O  
ATOM   1909  CG1 VAL A 243       7.273 -26.781 -17.391  1.00 75.81           C  
ATOM   1910  CG2 VAL A 243       6.234 -29.062 -17.625  1.00 75.81           C  
ATOM   1911  N   GLY A 244       9.281 -26.344 -19.828  1.00 74.69           N  
ATOM   1912  CA  GLY A 244      10.422 -25.438 -19.859  1.00 74.69           C  
ATOM   1913  C   GLY A 244      10.875 -25.094 -21.266  1.00 74.69           C  
ATOM   1914  O   GLY A 244      10.562 -25.812 -22.219  1.00 74.69           O  
ATOM   1915  N   ALA A 245      11.516 -23.875 -21.328  1.00 76.62           N  
ATOM   1916  CA  ALA A 245      12.117 -23.453 -22.594  1.00 76.62           C  
ATOM   1917  C   ALA A 245      13.602 -23.812 -22.641  1.00 76.62           C  
ATOM   1918  CB  ALA A 245      11.922 -21.953 -22.797  1.00 76.62           C  
ATOM   1919  O   ALA A 245      14.250 -23.953 -21.594  1.00 76.62           O  
ATOM   1920  N   TYR A 246      14.102 -24.016 -23.891  1.00 81.75           N  
ATOM   1921  CA  TYR A 246      15.547 -24.219 -24.016  1.00 81.75           C  
ATOM   1922  C   TYR A 246      16.312 -23.031 -23.453  1.00 81.75           C  
ATOM   1923  CB  TYR A 246      15.938 -24.453 -25.484  1.00 81.75           C  
ATOM   1924  O   TYR A 246      15.930 -21.875 -23.703  1.00 81.75           O  
ATOM   1925  CG  TYR A 246      15.570 -25.828 -25.984  1.00 81.75           C  
ATOM   1926  CD1 TYR A 246      16.016 -26.969 -25.328  1.00 81.75           C  
ATOM   1927  CD2 TYR A 246      14.797 -25.984 -27.125  1.00 81.75           C  
ATOM   1928  CE1 TYR A 246      15.680 -28.250 -25.797  1.00 81.75           C  
ATOM   1929  CE2 TYR A 246      14.461 -27.250 -27.609  1.00 81.75           C  
ATOM   1930  OH  TYR A 246      14.578 -29.625 -27.406  1.00 81.75           O  
ATOM   1931  CZ  TYR A 246      14.906 -28.359 -26.938  1.00 81.75           C  
ATOM   1932  N   LEU A 247      17.328 -23.344 -22.734  1.00 72.94           N  
ATOM   1933  CA  LEU A 247      18.172 -22.281 -22.219  1.00 72.94           C  
ATOM   1934  C   LEU A 247      18.703 -21.422 -23.359  1.00 72.94           C  
ATOM   1935  CB  LEU A 247      19.344 -22.859 -21.422  1.00 72.94           C  
ATOM   1936  O   LEU A 247      18.828 -20.203 -23.219  1.00 72.94           O  
ATOM   1937  CG  LEU A 247      20.062 -21.906 -20.469  1.00 72.94           C  
ATOM   1938  CD1 LEU A 247      19.094 -21.406 -19.391  1.00 72.94           C  
ATOM   1939  CD2 LEU A 247      21.281 -22.578 -19.844  1.00 72.94           C  
ATOM   1940  N   PHE A 248      18.938 -22.016 -24.500  1.00 82.00           N  
ATOM   1941  CA  PHE A 248      19.391 -21.312 -25.703  1.00 82.00           C  
ATOM   1942  C   PHE A 248      18.359 -20.281 -26.141  1.00 82.00           C  
ATOM   1943  CB  PHE A 248      19.656 -22.297 -26.828  1.00 82.00           C  
ATOM   1944  O   PHE A 248      18.719 -19.156 -26.516  1.00 82.00           O  
ATOM   1945  CG  PHE A 248      20.625 -21.781 -27.875  1.00 82.00           C  
ATOM   1946  CD1 PHE A 248      20.172 -20.984 -28.906  1.00 82.00           C  
ATOM   1947  CD2 PHE A 248      21.969 -22.094 -27.797  1.00 82.00           C  
ATOM   1948  CE1 PHE A 248      21.062 -20.500 -29.875  1.00 82.00           C  
ATOM   1949  CE2 PHE A 248      22.859 -21.625 -28.766  1.00 82.00           C  
ATOM   1950  CZ  PHE A 248      22.406 -20.828 -29.797  1.00 82.00           C  
ATOM   1951  N   THR A 249      17.078 -20.688 -26.094  1.00 82.19           N  
ATOM   1952  CA  THR A 249      15.977 -19.812 -26.453  1.00 82.19           C  
ATOM   1953  C   THR A 249      15.938 -18.594 -25.547  1.00 82.19           C  
ATOM   1954  CB  THR A 249      14.625 -20.547 -26.406  1.00 82.19           C  
ATOM   1955  O   THR A 249      15.789 -17.453 -26.016  1.00 82.19           O  
ATOM   1956  CG2 THR A 249      13.477 -19.609 -26.781  1.00 82.19           C  
ATOM   1957  OG1 THR A 249      14.648 -21.641 -27.312  1.00 82.19           O  
ATOM   1958  N   THR A 250      16.062 -18.781 -24.312  1.00 75.38           N  
ATOM   1959  CA  THR A 250      16.016 -17.688 -23.344  1.00 75.38           C  
ATOM   1960  C   THR A 250      17.188 -16.734 -23.531  1.00 75.38           C  
ATOM   1961  CB  THR A 250      16.016 -18.234 -21.906  1.00 75.38           C  
ATOM   1962  O   THR A 250      17.047 -15.523 -23.344  1.00 75.38           O  
ATOM   1963  CG2 THR A 250      14.727 -18.984 -21.594  1.00 75.38           C  
ATOM   1964  OG1 THR A 250      17.125 -19.109 -21.734  1.00 75.38           O  
ATOM   1965  N   SER A 251      18.312 -17.250 -23.938  1.00 75.06           N  
ATOM   1966  CA  SER A 251      19.484 -16.406 -24.219  1.00 75.06           C  
ATOM   1967  C   SER A 251      19.234 -15.523 -25.438  1.00 75.06           C  
ATOM   1968  CB  SER A 251      20.719 -17.281 -24.453  1.00 75.06           C  
ATOM   1969  O   SER A 251      19.609 -14.352 -25.453  1.00 75.06           O  
ATOM   1970  OG  SER A 251      21.047 -18.000 -23.281  1.00 75.06           O  
ATOM   1971  N   ILE A 252      18.594 -16.125 -26.469  1.00 81.31           N  
ATOM   1972  CA  ILE A 252      18.234 -15.359 -27.656  1.00 81.31           C  
ATOM   1973  C   ILE A 252      17.297 -14.219 -27.281  1.00 81.31           C  
ATOM   1974  CB  ILE A 252      17.562 -16.266 -28.719  1.00 81.31           C  
ATOM   1975  O   ILE A 252      17.469 -13.086 -27.734  1.00 81.31           O  
ATOM   1976  CG1 ILE A 252      18.594 -17.250 -29.312  1.00 81.31           C  
ATOM   1977  CG2 ILE A 252      16.922 -15.422 -29.828  1.00 81.31           C  
ATOM   1978  CD1 ILE A 252      17.984 -18.312 -30.203  1.00 81.31           C  
ATOM   1979  N   MET A 253      16.422 -14.516 -26.422  1.00 78.62           N  
ATOM   1980  CA  MET A 253      15.445 -13.508 -26.000  1.00 78.62           C  
ATOM   1981  C   MET A 253      16.125 -12.414 -25.188  1.00 78.62           C  
ATOM   1982  CB  MET A 253      14.328 -14.156 -25.172  1.00 78.62           C  
ATOM   1983  O   MET A 253      15.758 -11.242 -25.297  1.00 78.62           O  
ATOM   1984  CG  MET A 253      13.336 -14.953 -26.016  1.00 78.62           C  
ATOM   1985  SD  MET A 253      12.484 -13.922 -27.266  1.00 78.62           S  
ATOM   1986  CE  MET A 253      13.883 -13.508 -28.344  1.00 78.62           C  
ATOM   1987  N   GLN A 254      17.016 -12.789 -24.406  1.00 70.31           N  
ATOM   1988  CA  GLN A 254      17.781 -11.812 -23.656  1.00 70.31           C  
ATOM   1989  C   GLN A 254      18.547 -10.875 -24.594  1.00 70.31           C  
ATOM   1990  CB  GLN A 254      18.766 -12.508 -22.703  1.00 70.31           C  
ATOM   1991  O   GLN A 254      18.609  -9.664 -24.344  1.00 70.31           O  
ATOM   1992  CG  GLN A 254      19.375 -11.586 -21.672  1.00 70.31           C  
ATOM   1993  CD  GLN A 254      20.188 -12.328 -20.625  1.00 70.31           C  
ATOM   1994  NE2 GLN A 254      20.844 -11.586 -19.750  1.00 70.31           N  
ATOM   1995  OE1 GLN A 254      20.234 -13.562 -20.625  1.00 70.31           O  
ATOM   1996  N   LEU A 255      19.172 -11.445 -25.656  1.00 75.00           N  
ATOM   1997  CA  LEU A 255      19.859 -10.633 -26.656  1.00 75.00           C  
ATOM   1998  C   LEU A 255      18.906  -9.688 -27.359  1.00 75.00           C  
ATOM   1999  CB  LEU A 255      20.562 -11.531 -27.672  1.00 75.00           C  
ATOM   2000  O   LEU A 255      19.234  -8.531 -27.609  1.00 75.00           O  
ATOM   2001  CG  LEU A 255      21.828 -12.250 -27.203  1.00 75.00           C  
ATOM   2002  CD1 LEU A 255      22.203 -13.367 -28.172  1.00 75.00           C  
ATOM   2003  CD2 LEU A 255      22.969 -11.266 -27.031  1.00 75.00           C  
ATOM   2004  N   ARG A 256      17.688 -10.188 -27.578  1.00 77.31           N  
ATOM   2005  CA  ARG A 256      16.672  -9.336 -28.203  1.00 77.31           C  
ATOM   2006  C   ARG A 256      16.266  -8.195 -27.266  1.00 77.31           C  
ATOM   2007  CB  ARG A 256      15.430 -10.156 -28.578  1.00 77.31           C  
ATOM   2008  O   ARG A 256      16.094  -7.055 -27.703  1.00 77.31           O  
ATOM   2009  CG  ARG A 256      15.609 -10.992 -29.828  1.00 77.31           C  
ATOM   2010  CD  ARG A 256      14.359 -11.805 -30.156  1.00 77.31           C  
ATOM   2011  NE  ARG A 256      14.523 -12.594 -31.375  1.00 77.31           N  
ATOM   2012  NH1 ARG A 256      12.594 -13.828 -31.078  1.00 77.31           N  
ATOM   2013  NH2 ARG A 256      13.930 -14.188 -32.906  1.00 77.31           N  
ATOM   2014  CZ  ARG A 256      13.688 -13.531 -31.781  1.00 77.31           C  
ATOM   2015  N   ALA A 257      16.125  -8.523 -26.047  1.00 64.12           N  
ATOM   2016  CA  ALA A 257      15.727  -7.555 -25.031  1.00 64.12           C  
ATOM   2017  C   ALA A 257      16.781  -6.465 -24.859  1.00 64.12           C  
ATOM   2018  CB  ALA A 257      15.477  -8.258 -23.688  1.00 64.12           C  
ATOM   2019  O   ALA A 257      16.469  -5.324 -24.531  1.00 64.12           O  
ATOM   2020  N   ARG A 258      18.047  -6.812 -25.094  1.00 70.69           N  
ATOM   2021  CA  ARG A 258      19.141  -5.840 -25.000  1.00 70.69           C  
ATOM   2022  C   ARG A 258      19.297  -5.066 -26.312  1.00 70.69           C  
ATOM   2023  CB  ARG A 258      20.453  -6.531 -24.656  1.00 70.69           C  
ATOM   2024  O   ARG A 258      20.281  -4.348 -26.500  1.00 70.69           O  
ATOM   2025  CG  ARG A 258      20.500  -7.094 -23.234  1.00 70.69           C  
ATOM   2026  CD  ARG A 258      21.859  -7.688 -22.906  1.00 70.69           C  
ATOM   2027  NE  ARG A 258      21.891  -8.219 -21.547  1.00 70.69           N  
ATOM   2028  NH1 ARG A 258      24.156  -8.680 -21.562  1.00 70.69           N  
ATOM   2029  NH2 ARG A 258      22.906  -9.141 -19.703  1.00 70.69           N  
ATOM   2030  CZ  ARG A 258      22.984  -8.680 -20.938  1.00 70.69           C  
ATOM   2031  N   ARG A 259      18.422  -5.363 -27.188  1.00 70.69           N  
ATOM   2032  CA  ARG A 259      18.406  -4.695 -28.484  1.00 70.69           C  
ATOM   2033  C   ARG A 259      19.688  -4.980 -29.250  1.00 70.69           C  
ATOM   2034  CB  ARG A 259      18.219  -3.186 -28.312  1.00 70.69           C  
ATOM   2035  O   ARG A 259      20.250  -4.082 -29.891  1.00 70.69           O  
ATOM   2036  CG  ARG A 259      16.891  -2.795 -27.703  1.00 70.69           C  
ATOM   2037  CD  ARG A 259      16.641  -1.294 -27.797  1.00 70.69           C  
ATOM   2038  NE  ARG A 259      15.375  -0.914 -27.188  1.00 70.69           N  
ATOM   2039  NH1 ARG A 259      15.469   1.292 -27.859  1.00 70.69           N  
ATOM   2040  NH2 ARG A 259      13.680   0.541 -26.641  1.00 70.69           N  
ATOM   2041  CZ  ARG A 259      14.844   0.305 -27.234  1.00 70.69           C  
ATOM   2042  N   ASP A 260      20.203  -6.172 -29.172  1.00 78.06           N  
ATOM   2043  CA  ASP A 260      21.359  -6.578 -29.969  1.00 78.06           C  
ATOM   2044  C   ASP A 260      21.062  -6.453 -31.469  1.00 78.06           C  
ATOM   2045  CB  ASP A 260      21.766  -8.008 -29.641  1.00 78.06           C  
ATOM   2046  O   ASP A 260      20.047  -6.973 -31.938  1.00 78.06           O  
ATOM   2047  CG  ASP A 260      23.094  -8.406 -30.250  1.00 78.06           C  
ATOM   2048  OD1 ASP A 260      23.109  -8.906 -31.391  1.00 78.06           O  
ATOM   2049  OD2 ASP A 260      24.141  -8.227 -29.578  1.00 78.06           O  
ATOM   2050  N   THR A 261      21.938  -5.801 -32.219  1.00 83.00           N  
ATOM   2051  CA  THR A 261      21.688  -5.418 -33.594  1.00 83.00           C  
ATOM   2052  C   THR A 261      21.969  -6.586 -34.531  1.00 83.00           C  
ATOM   2053  CB  THR A 261      22.562  -4.211 -34.000  1.00 83.00           C  
ATOM   2054  O   THR A 261      21.500  -6.602 -35.656  1.00 83.00           O  
ATOM   2055  CG2 THR A 261      22.156  -2.959 -33.219  1.00 83.00           C  
ATOM   2056  OG1 THR A 261      23.938  -4.508 -33.719  1.00 83.00           O  
ATOM   2057  N   GLN A 262      22.578  -7.711 -34.000  1.00 90.44           N  
ATOM   2058  CA  GLN A 262      23.062  -8.750 -34.906  1.00 90.44           C  
ATOM   2059  C   GLN A 262      22.219 -10.016 -34.781  1.00 90.44           C  
ATOM   2060  CB  GLN A 262      24.531  -9.070 -34.625  1.00 90.44           C  
ATOM   2061  O   GLN A 262      22.250 -10.875 -35.656  1.00 90.44           O  
ATOM   2062  CG  GLN A 262      25.484  -7.918 -34.906  1.00 90.44           C  
ATOM   2063  CD  GLN A 262      26.938  -8.273 -34.656  1.00 90.44           C  
ATOM   2064  NE2 GLN A 262      27.844  -7.359 -35.000  1.00 90.44           N  
ATOM   2065  OE1 GLN A 262      27.250  -9.359 -34.156  1.00 90.44           O  
ATOM   2066  N   ILE A 263      21.578 -10.211 -33.781  1.00 90.44           N  
ATOM   2067  CA  ILE A 263      21.016 -11.500 -33.406  1.00 90.44           C  
ATOM   2068  C   ILE A 263      20.016 -11.953 -34.469  1.00 90.44           C  
ATOM   2069  CB  ILE A 263      20.328 -11.445 -32.031  1.00 90.44           C  
ATOM   2070  O   ILE A 263      20.016 -13.117 -34.875  1.00 90.44           O  
ATOM   2071  CG1 ILE A 263      19.891 -12.852 -31.594  1.00 90.44           C  
ATOM   2072  CG2 ILE A 263      19.141 -10.484 -32.031  1.00 90.44           C  
ATOM   2073  CD1 ILE A 263      21.031 -13.852 -31.469  1.00 90.44           C  
ATOM   2074  N   GLU A 264      19.188 -11.070 -35.000  1.00 89.12           N  
ATOM   2075  CA  GLU A 264      18.188 -11.461 -36.000  1.00 89.12           C  
ATOM   2076  C   GLU A 264      18.859 -11.914 -37.312  1.00 89.12           C  
ATOM   2077  CB  GLU A 264      17.234 -10.297 -36.281  1.00 89.12           C  
ATOM   2078  O   GLU A 264      18.422 -12.891 -37.938  1.00 89.12           O  
ATOM   2079  CG  GLU A 264      16.312  -9.969 -35.125  1.00 89.12           C  
ATOM   2080  CD  GLU A 264      15.438 -11.141 -34.688  1.00 89.12           C  
ATOM   2081  OE1 GLU A 264      15.117 -11.250 -33.500  1.00 89.12           O  
ATOM   2082  OE2 GLU A 264      15.062 -11.953 -35.562  1.00 89.12           O  
ATOM   2083  N   ALA A 265      19.875 -11.156 -37.625  1.00 90.75           N  
ATOM   2084  CA  ALA A 265      20.625 -11.516 -38.812  1.00 90.75           C  
ATOM   2085  C   ALA A 265      21.312 -12.867 -38.656  1.00 90.75           C  
ATOM   2086  CB  ALA A 265      21.656 -10.438 -39.156  1.00 90.75           C  
ATOM   2087  O   ALA A 265      21.344 -13.688 -39.562  1.00 90.75           O  
ATOM   2088  N   LEU A 266      21.812 -13.148 -37.500  1.00 94.00           N  
ATOM   2089  CA  LEU A 266      22.500 -14.391 -37.219  1.00 94.00           C  
ATOM   2090  C   LEU A 266      21.547 -15.586 -37.281  1.00 94.00           C  
ATOM   2091  CB  LEU A 266      23.141 -14.336 -35.812  1.00 94.00           C  
ATOM   2092  O   LEU A 266      21.906 -16.625 -37.844  1.00 94.00           O  
ATOM   2093  CG  LEU A 266      24.391 -13.453 -35.688  1.00 94.00           C  
ATOM   2094  CD1 LEU A 266      24.812 -13.352 -34.219  1.00 94.00           C  
ATOM   2095  CD2 LEU A 266      25.531 -13.984 -36.531  1.00 94.00           C  
ATOM   2096  N   LEU A 267      20.422 -15.445 -36.750  1.00 93.88           N  
ATOM   2097  CA  LEU A 267      19.406 -16.484 -36.781  1.00 93.88           C  
ATOM   2098  C   LEU A 267      18.984 -16.797 -38.219  1.00 93.88           C  
ATOM   2099  CB  LEU A 267      18.172 -16.078 -35.969  1.00 93.88           C  
ATOM   2100  O   LEU A 267      18.828 -17.953 -38.594  1.00 93.88           O  
ATOM   2101  CG  LEU A 267      18.328 -16.172 -34.438  1.00 93.88           C  
ATOM   2102  CD1 LEU A 267      17.172 -15.438 -33.750  1.00 93.88           C  
ATOM   2103  CD2 LEU A 267      18.375 -17.625 -34.000  1.00 93.88           C  
ATOM   2104  N   ARG A 268      18.859 -15.703 -38.938  1.00 92.25           N  
ATOM   2105  CA  ARG A 268      18.484 -15.852 -40.344  1.00 92.25           C  
ATOM   2106  C   ARG A 268      19.578 -16.562 -41.125  1.00 92.25           C  
ATOM   2107  CB  ARG A 268      18.203 -14.484 -40.969  1.00 92.25           C  
ATOM   2108  O   ARG A 268      19.297 -17.484 -41.906  1.00 92.25           O  
ATOM   2109  CG  ARG A 268      17.609 -14.555 -42.375  1.00 92.25           C  
ATOM   2110  CD  ARG A 268      17.469 -13.172 -43.000  1.00 92.25           C  
ATOM   2111  NE  ARG A 268      17.875 -12.117 -42.062  1.00 92.25           N  
ATOM   2112  NH1 ARG A 268      16.609 -10.461 -43.062  1.00 92.25           N  
ATOM   2113  NH2 ARG A 268      17.906  -9.977 -41.219  1.00 92.25           N  
ATOM   2114  CZ  ARG A 268      17.469 -10.859 -42.125  1.00 92.25           C  
ATOM   2115  N   ASP A 269      20.828 -16.141 -40.938  1.00 93.19           N  
ATOM   2116  CA  ASP A 269      21.969 -16.750 -41.625  1.00 93.19           C  
ATOM   2117  C   ASP A 269      22.156 -18.203 -41.219  1.00 93.19           C  
ATOM   2118  CB  ASP A 269      23.250 -15.953 -41.344  1.00 93.19           C  
ATOM   2119  O   ASP A 269      22.469 -19.047 -42.062  1.00 93.19           O  
ATOM   2120  CG  ASP A 269      23.281 -14.602 -42.031  1.00 93.19           C  
ATOM   2121  OD1 ASP A 269      22.438 -14.352 -42.906  1.00 93.19           O  
ATOM   2122  OD2 ASP A 269      24.141 -13.773 -41.656  1.00 93.19           O  
ATOM   2123  N   PHE A 270      22.000 -18.453 -40.000  1.00 94.94           N  
ATOM   2124  CA  PHE A 270      22.094 -19.812 -39.469  1.00 94.94           C  
ATOM   2125  C   PHE A 270      21.062 -20.719 -40.125  1.00 94.94           C  
ATOM   2126  CB  PHE A 270      21.891 -19.797 -37.938  1.00 94.94           C  
ATOM   2127  O   PHE A 270      21.391 -21.812 -40.594  1.00 94.94           O  
ATOM   2128  CG  PHE A 270      22.109 -21.141 -37.281  1.00 94.94           C  
ATOM   2129  CD1 PHE A 270      21.047 -22.031 -37.125  1.00 94.94           C  
ATOM   2130  CD2 PHE A 270      23.359 -21.516 -36.844  1.00 94.94           C  
ATOM   2131  CE1 PHE A 270      21.234 -23.266 -36.531  1.00 94.94           C  
ATOM   2132  CE2 PHE A 270      23.562 -22.766 -36.250  1.00 94.94           C  
ATOM   2133  CZ  PHE A 270      22.500 -23.625 -36.094  1.00 94.94           C  
ATOM   2134  N   SER A 271      19.797 -20.281 -40.219  1.00 94.56           N  
ATOM   2135  CA  SER A 271      18.719 -21.047 -40.812  1.00 94.56           C  
ATOM   2136  C   SER A 271      18.938 -21.234 -42.312  1.00 94.56           C  
ATOM   2137  CB  SER A 271      17.375 -20.344 -40.594  1.00 94.56           C  
ATOM   2138  O   SER A 271      18.703 -22.328 -42.844  1.00 94.56           O  
ATOM   2139  OG  SER A 271      17.031 -20.359 -39.219  1.00 94.56           O  
ATOM   2140  N   ALA A 272      19.438 -20.203 -42.969  1.00 93.69           N  
ATOM   2141  CA  ALA A 272      19.703 -20.266 -44.406  1.00 93.69           C  
ATOM   2142  C   ALA A 272      20.812 -21.281 -44.719  1.00 93.69           C  
ATOM   2143  CB  ALA A 272      20.094 -18.891 -44.938  1.00 93.69           C  
ATOM   2144  O   ALA A 272      20.703 -22.047 -45.688  1.00 93.69           O  
ATOM   2145  N   HIS A 273      21.828 -21.266 -43.938  1.00 94.62           N  
ATOM   2146  CA  HIS A 273      22.953 -22.188 -44.094  1.00 94.62           C  
ATOM   2147  C   HIS A 273      22.484 -23.641 -44.000  1.00 94.62           C  
ATOM   2148  CB  HIS A 273      24.031 -21.906 -43.031  1.00 94.62           C  
ATOM   2149  O   HIS A 273      22.812 -24.453 -44.875  1.00 94.62           O  
ATOM   2150  CG  HIS A 273      25.141 -22.906 -43.031  1.00 94.62           C  
ATOM   2151  CD2 HIS A 273      25.406 -23.938 -42.188  1.00 94.62           C  
ATOM   2152  ND1 HIS A 273      26.125 -22.922 -43.969  1.00 94.62           N  
ATOM   2153  CE1 HIS A 273      26.969 -23.922 -43.719  1.00 94.62           C  
ATOM   2154  NE2 HIS A 273      26.562 -24.547 -42.625  1.00 94.62           N  
ATOM   2155  N   PHE A 274      21.734 -23.984 -43.062  1.00 95.44           N  
ATOM   2156  CA  PHE A 274      21.359 -25.375 -42.844  1.00 95.44           C  
ATOM   2157  C   PHE A 274      20.219 -25.781 -43.781  1.00 95.44           C  
ATOM   2158  CB  PHE A 274      20.938 -25.578 -41.375  1.00 95.44           C  
ATOM   2159  O   PHE A 274      20.062 -26.953 -44.094  1.00 95.44           O  
ATOM   2160  CG  PHE A 274      22.094 -25.766 -40.438  1.00 95.44           C  
ATOM   2161  CD1 PHE A 274      22.844 -26.938 -40.438  1.00 95.44           C  
ATOM   2162  CD2 PHE A 274      22.453 -24.750 -39.562  1.00 95.44           C  
ATOM   2163  CE1 PHE A 274      23.922 -27.094 -39.562  1.00 95.44           C  
ATOM   2164  CE2 PHE A 274      23.516 -24.906 -38.688  1.00 95.44           C  
ATOM   2165  CZ  PHE A 274      24.250 -26.078 -38.688  1.00 95.44           C  
ATOM   2166  N   THR A 275      19.484 -24.844 -44.281  1.00 94.81           N  
ATOM   2167  CA  THR A 275      18.516 -25.125 -45.344  1.00 94.81           C  
ATOM   2168  C   THR A 275      19.234 -25.562 -46.625  1.00 94.81           C  
ATOM   2169  CB  THR A 275      17.641 -23.906 -45.625  1.00 94.81           C  
ATOM   2170  O   THR A 275      18.797 -26.516 -47.281  1.00 94.81           O  
ATOM   2171  CG2 THR A 275      16.641 -24.188 -46.750  1.00 94.81           C  
ATOM   2172  OG1 THR A 275      16.906 -23.547 -44.469  1.00 94.81           O  
ATOM   2173  N   THR A 276      20.281 -24.891 -46.938  1.00 93.12           N  
ATOM   2174  CA  THR A 276      21.078 -25.234 -48.125  1.00 93.12           C  
ATOM   2175  C   THR A 276      21.672 -26.625 -48.000  1.00 93.12           C  
ATOM   2176  CB  THR A 276      22.203 -24.203 -48.344  1.00 93.12           C  
ATOM   2177  O   THR A 276      21.609 -27.422 -48.938  1.00 93.12           O  
ATOM   2178  CG2 THR A 276      23.000 -24.531 -49.594  1.00 93.12           C  
ATOM   2179  OG1 THR A 276      21.641 -22.891 -48.469  1.00 93.12           O  
ATOM   2180  N   LEU A 277      22.141 -26.938 -46.812  1.00 91.81           N  
ATOM   2181  CA  LEU A 277      22.750 -28.250 -46.594  1.00 91.81           C  
ATOM   2182  C   LEU A 277      21.719 -29.359 -46.625  1.00 91.81           C  
ATOM   2183  CB  LEU A 277      23.500 -28.266 -45.250  1.00 91.81           C  
ATOM   2184  O   LEU A 277      21.984 -30.453 -47.094  1.00 91.81           O  
ATOM   2185  CG  LEU A 277      24.797 -27.469 -45.156  1.00 91.81           C  
ATOM   2186  CD1 LEU A 277      25.359 -27.469 -43.750  1.00 91.81           C  
ATOM   2187  CD2 LEU A 277      25.812 -28.016 -46.156  1.00 91.81           C  
ATOM   2188  N   ALA A 278      20.547 -29.000 -46.219  1.00 91.00           N  
ATOM   2189  CA  ALA A 278      19.500 -30.016 -46.125  1.00 91.00           C  
ATOM   2190  C   ALA A 278      18.906 -30.328 -47.469  1.00 91.00           C  
ATOM   2191  CB  ALA A 278      18.406 -29.531 -45.156  1.00 91.00           C  
ATOM   2192  O   ALA A 278      18.422 -31.453 -47.719  1.00 91.00           O  
ATOM   2193  N   THR A 279      19.047 -29.391 -48.469  1.00 90.06           N  
ATOM   2194  CA  THR A 279      18.312 -29.547 -49.719  1.00 90.06           C  
ATOM   2195  C   THR A 279      19.281 -29.812 -50.875  1.00 90.06           C  
ATOM   2196  CB  THR A 279      17.469 -28.297 -50.031  1.00 90.06           C  
ATOM   2197  O   THR A 279      18.859 -30.281 -51.938  1.00 90.06           O  
ATOM   2198  CG2 THR A 279      16.344 -28.141 -49.000  1.00 90.06           C  
ATOM   2199  OG1 THR A 279      18.297 -27.141 -50.000  1.00 90.06           O  
ATOM   2200  N   ALA A 280      20.562 -29.578 -50.719  1.00 88.81           N  
ATOM   2201  CA  ALA A 280      21.531 -29.719 -51.812  1.00 88.81           C  
ATOM   2202  C   ALA A 280      21.734 -31.203 -52.156  1.00 88.81           C  
ATOM   2203  CB  ALA A 280      22.859 -29.078 -51.406  1.00 88.81           C  
ATOM   2204  O   ALA A 280      21.969 -32.031 -51.250  1.00 88.81           O  
ATOM   2205  N   PRO A 281      21.641 -31.531 -53.469  1.00 83.88           N  
ATOM   2206  CA  PRO A 281      21.703 -32.906 -53.938  1.00 83.88           C  
ATOM   2207  C   PRO A 281      23.047 -33.562 -53.625  1.00 83.88           C  
ATOM   2208  CB  PRO A 281      21.484 -32.781 -55.438  1.00 83.88           C  
ATOM   2209  O   PRO A 281      23.094 -34.781 -53.406  1.00 83.88           O  
ATOM   2210  CG  PRO A 281      21.438 -31.328 -55.688  1.00 83.88           C  
ATOM   2211  CD  PRO A 281      21.500 -30.594 -54.375  1.00 83.88           C  
ATOM   2212  N   ASP A 282      24.109 -32.781 -53.500  1.00 89.56           N  
ATOM   2213  CA  ASP A 282      25.438 -33.344 -53.344  1.00 89.56           C  
ATOM   2214  C   ASP A 282      25.828 -33.469 -51.844  1.00 89.56           C  
ATOM   2215  CB  ASP A 282      26.469 -32.500 -54.062  1.00 89.56           C  
ATOM   2216  O   ASP A 282      26.891 -33.969 -51.531  1.00 89.56           O  
ATOM   2217  CG  ASP A 282      26.188 -32.375 -55.562  1.00 89.56           C  
ATOM   2218  OD1 ASP A 282      25.641 -33.344 -56.156  1.00 89.56           O  
ATOM   2219  OD2 ASP A 282      26.531 -31.328 -56.156  1.00 89.56           O  
ATOM   2220  N   THR A 283      24.984 -33.156 -50.969  1.00 89.31           N  
ATOM   2221  CA  THR A 283      25.312 -33.219 -49.531  1.00 89.31           C  
ATOM   2222  C   THR A 283      25.156 -34.625 -49.000  1.00 89.31           C  
ATOM   2223  CB  THR A 283      24.422 -32.250 -48.719  1.00 89.31           C  
ATOM   2224  O   THR A 283      24.141 -35.281 -49.219  1.00 89.31           O  
ATOM   2225  CG2 THR A 283      24.875 -32.188 -47.281  1.00 89.31           C  
ATOM   2226  OG1 THR A 283      24.484 -30.938 -49.312  1.00 89.31           O  
ATOM   2227  N   PRO A 284      26.172 -35.156 -48.344  1.00 90.94           N  
ATOM   2228  CA  PRO A 284      26.078 -36.469 -47.719  1.00 90.94           C  
ATOM   2229  C   PRO A 284      24.875 -36.625 -46.812  1.00 90.94           C  
ATOM   2230  CB  PRO A 284      27.391 -36.594 -46.938  1.00 90.94           C  
ATOM   2231  O   PRO A 284      24.469 -35.656 -46.156  1.00 90.94           O  
ATOM   2232  CG  PRO A 284      28.297 -35.594 -47.562  1.00 90.94           C  
ATOM   2233  CD  PRO A 284      27.469 -34.438 -48.094  1.00 90.94           C  
ATOM   2234  N   GLU A 285      24.344 -37.812 -46.812  1.00 87.81           N  
ATOM   2235  CA  GLU A 285      23.109 -38.094 -46.062  1.00 87.81           C  
ATOM   2236  C   GLU A 285      23.281 -37.719 -44.562  1.00 87.81           C  
ATOM   2237  CB  GLU A 285      22.734 -39.562 -46.188  1.00 87.81           C  
ATOM   2238  O   GLU A 285      22.359 -37.125 -43.969  1.00 87.81           O  
ATOM   2239  CG  GLU A 285      21.312 -39.875 -45.719  1.00 87.81           C  
ATOM   2240  CD  GLU A 285      20.922 -41.312 -45.938  1.00 87.81           C  
ATOM   2241  OE1 GLU A 285      19.781 -41.719 -45.562  1.00 87.81           O  
ATOM   2242  OE2 GLU A 285      21.750 -42.094 -46.469  1.00 87.81           O  
ATOM   2243  N   ALA A 286      24.406 -38.062 -44.000  1.00 86.12           N  
ATOM   2244  CA  ALA A 286      24.656 -37.781 -42.594  1.00 86.12           C  
ATOM   2245  C   ALA A 286      24.609 -36.281 -42.344  1.00 86.12           C  
ATOM   2246  CB  ALA A 286      26.016 -38.344 -42.156  1.00 86.12           C  
ATOM   2247  O   ALA A 286      24.094 -35.844 -41.312  1.00 86.12           O  
ATOM   2248  N   VAL A 287      25.109 -35.562 -43.219  1.00 87.50           N  
ATOM   2249  CA  VAL A 287      25.141 -34.094 -43.125  1.00 87.50           C  
ATOM   2250  C   VAL A 287      23.734 -33.531 -43.312  1.00 87.50           C  
ATOM   2251  CB  VAL A 287      26.094 -33.500 -44.156  1.00 87.50           C  
ATOM   2252  O   VAL A 287      23.344 -32.594 -42.625  1.00 87.50           O  
ATOM   2253  CG1 VAL A 287      26.062 -31.953 -44.094  1.00 87.50           C  
ATOM   2254  CG2 VAL A 287      27.516 -34.000 -43.969  1.00 87.50           C  
ATOM   2255  N   GLN A 288      23.016 -34.094 -44.125  1.00 89.00           N  
ATOM   2256  CA  GLN A 288      21.641 -33.688 -44.375  1.00 89.00           C  
ATOM   2257  C   GLN A 288      20.797 -33.875 -43.094  1.00 89.00           C  
ATOM   2258  CB  GLN A 288      21.031 -34.438 -45.531  1.00 89.00           C  
ATOM   2259  O   GLN A 288      20.000 -33.000 -42.750  1.00 89.00           O  
ATOM   2260  CG  GLN A 288      21.500 -33.938 -46.906  1.00 89.00           C  
ATOM   2261  CD  GLN A 288      20.828 -34.656 -48.062  1.00 89.00           C  
ATOM   2262  NE2 GLN A 288      21.312 -34.406 -49.281  1.00 89.00           N  
ATOM   2263  OE1 GLN A 288      19.875 -35.438 -47.844  1.00 89.00           O  
ATOM   2264  N   THR A 289      21.016 -35.031 -42.500  1.00 88.38           N  
ATOM   2265  CA  THR A 289      20.297 -35.375 -41.281  1.00 88.38           C  
ATOM   2266  C   THR A 289      20.625 -34.375 -40.156  1.00 88.38           C  
ATOM   2267  CB  THR A 289      20.609 -36.781 -40.781  1.00 88.38           C  
ATOM   2268  O   THR A 289      19.734 -33.906 -39.469  1.00 88.38           O  
ATOM   2269  CG2 THR A 289      19.828 -37.156 -39.531  1.00 88.38           C  
ATOM   2270  OG1 THR A 289      20.281 -37.719 -41.844  1.00 88.38           O  
ATOM   2271  N   HIS A 290      21.859 -34.094 -40.031  1.00 89.19           N  
ATOM   2272  CA  HIS A 290      22.312 -33.125 -39.062  1.00 89.19           C  
ATOM   2273  C   HIS A 290      21.734 -31.734 -39.344  1.00 89.19           C  
ATOM   2274  CB  HIS A 290      23.844 -33.031 -39.031  1.00 89.19           C  
ATOM   2275  O   HIS A 290      21.281 -31.047 -38.438  1.00 89.19           O  
ATOM   2276  CG  HIS A 290      24.375 -32.031 -38.094  1.00 89.19           C  
ATOM   2277  CD2 HIS A 290      25.078 -30.875 -38.312  1.00 89.19           C  
ATOM   2278  ND1 HIS A 290      24.234 -32.125 -36.719  1.00 89.19           N  
ATOM   2279  CE1 HIS A 290      24.812 -31.062 -36.156  1.00 89.19           C  
ATOM   2280  NE2 HIS A 290      25.328 -30.312 -37.094  1.00 89.19           N  
ATOM   2281  N   ALA A 291      21.750 -31.359 -40.594  1.00 91.31           N  
ATOM   2282  CA  ALA A 291      21.203 -30.078 -41.000  1.00 91.31           C  
ATOM   2283  C   ALA A 291      19.719 -29.969 -40.625  1.00 91.31           C  
ATOM   2284  CB  ALA A 291      21.375 -29.875 -42.500  1.00 91.31           C  
ATOM   2285  O   ALA A 291      19.266 -28.922 -40.156  1.00 91.31           O  
ATOM   2286  N   LYS A 292      19.000 -31.031 -40.844  1.00 91.56           N  
ATOM   2287  CA  LYS A 292      17.578 -31.047 -40.500  1.00 91.56           C  
ATOM   2288  C   LYS A 292      17.375 -30.922 -39.000  1.00 91.56           C  
ATOM   2289  CB  LYS A 292      16.922 -32.344 -41.000  1.00 91.56           C  
ATOM   2290  O   LYS A 292      16.438 -30.234 -38.531  1.00 91.56           O  
ATOM   2291  CG  LYS A 292      16.719 -32.375 -42.500  1.00 91.56           C  
ATOM   2292  CD  LYS A 292      16.031 -33.656 -42.938  1.00 91.56           C  
ATOM   2293  CE  LYS A 292      15.867 -33.719 -44.469  1.00 91.56           C  
ATOM   2294  NZ  LYS A 292      15.281 -35.031 -44.906  1.00 91.56           N  
ATOM   2295  N   LEU A 293      18.203 -31.531 -38.250  1.00 91.00           N  
ATOM   2296  CA  LEU A 293      18.156 -31.422 -36.812  1.00 91.00           C  
ATOM   2297  C   LEU A 293      18.391 -29.984 -36.344  1.00 91.00           C  
ATOM   2298  CB  LEU A 293      19.203 -32.344 -36.156  1.00 91.00           C  
ATOM   2299  O   LEU A 293      17.641 -29.469 -35.531  1.00 91.00           O  
ATOM   2300  CG  LEU A 293      19.266 -32.344 -34.625  1.00 91.00           C  
ATOM   2301  CD1 LEU A 293      17.938 -32.812 -34.062  1.00 91.00           C  
ATOM   2302  CD2 LEU A 293      20.406 -33.219 -34.156  1.00 91.00           C  
ATOM   2303  N   MET A 294      19.359 -29.328 -36.844  1.00 93.88           N  
ATOM   2304  CA  MET A 294      19.656 -27.938 -36.500  1.00 93.88           C  
ATOM   2305  C   MET A 294      18.500 -27.031 -36.875  1.00 93.88           C  
ATOM   2306  CB  MET A 294      20.953 -27.484 -37.188  1.00 93.88           C  
ATOM   2307  O   MET A 294      18.172 -26.094 -36.156  1.00 93.88           O  
ATOM   2308  CG  MET A 294      22.203 -28.094 -36.594  1.00 93.88           C  
ATOM   2309  SD  MET A 294      22.391 -27.766 -34.812  1.00 93.88           S  
ATOM   2310  CE  MET A 294      22.078 -29.422 -34.125  1.00 93.88           C  
ATOM   2311  N   LEU A 295      17.938 -27.297 -38.062  1.00 93.88           N  
ATOM   2312  CA  LEU A 295      16.766 -26.531 -38.469  1.00 93.88           C  
ATOM   2313  C   LEU A 295      15.609 -26.750 -37.469  1.00 93.88           C  
ATOM   2314  CB  LEU A 295      16.328 -26.938 -39.875  1.00 93.88           C  
ATOM   2315  O   LEU A 295      14.844 -25.828 -37.188  1.00 93.88           O  
ATOM   2316  CG  LEU A 295      17.172 -26.391 -41.031  1.00 93.88           C  
ATOM   2317  CD1 LEU A 295      16.781 -27.062 -42.344  1.00 93.88           C  
ATOM   2318  CD2 LEU A 295      17.031 -24.875 -41.125  1.00 93.88           C  
ATOM   2319  N   GLY A 296      15.508 -27.984 -37.062  1.00 92.25           N  
ATOM   2320  CA  GLY A 296      14.523 -28.281 -36.031  1.00 92.25           C  
ATOM   2321  C   GLY A 296      14.727 -27.469 -34.750  1.00 92.25           C  
ATOM   2322  O   GLY A 296      13.766 -26.938 -34.188  1.00 92.25           O  
ATOM   2323  N   TYR A 297      15.961 -27.344 -34.281  1.00 93.31           N  
ATOM   2324  CA  TYR A 297      16.250 -26.531 -33.125  1.00 93.31           C  
ATOM   2325  C   TYR A 297      15.906 -25.062 -33.375  1.00 93.31           C  
ATOM   2326  CB  TYR A 297      17.719 -26.656 -32.719  1.00 93.31           C  
ATOM   2327  O   TYR A 297      15.328 -24.391 -32.500  1.00 93.31           O  
ATOM   2328  CG  TYR A 297      18.016 -27.859 -31.859  1.00 93.31           C  
ATOM   2329  CD1 TYR A 297      17.453 -27.984 -30.578  1.00 93.31           C  
ATOM   2330  CD2 TYR A 297      18.859 -28.859 -32.312  1.00 93.31           C  
ATOM   2331  CE1 TYR A 297      17.734 -29.094 -29.781  1.00 93.31           C  
ATOM   2332  CE2 TYR A 297      19.141 -29.984 -31.516  1.00 93.31           C  
ATOM   2333  OH  TYR A 297      18.844 -31.172 -29.469  1.00 93.31           O  
ATOM   2334  CZ  TYR A 297      18.562 -30.078 -30.250  1.00 93.31           C  
ATOM   2335  N   ALA A 298      16.281 -24.578 -34.531  1.00 91.69           N  
ATOM   2336  CA  ALA A 298      15.977 -23.188 -34.875  1.00 91.69           C  
ATOM   2337  C   ALA A 298      14.469 -22.938 -34.844  1.00 91.69           C  
ATOM   2338  CB  ALA A 298      16.531 -22.859 -36.281  1.00 91.69           C  
ATOM   2339  O   ALA A 298      14.016 -21.891 -34.406  1.00 91.69           O  
ATOM   2340  N   ALA A 299      13.734 -23.922 -35.312  1.00 90.38           N  
ATOM   2341  CA  ALA A 299      12.273 -23.812 -35.281  1.00 90.38           C  
ATOM   2342  C   ALA A 299      11.758 -23.781 -33.844  1.00 90.38           C  
ATOM   2343  CB  ALA A 299      11.648 -24.969 -36.062  1.00 90.38           C  
ATOM   2344  O   ALA A 299      10.820 -23.047 -33.531  1.00 90.38           O  
ATOM   2345  N   CYS A 300      12.328 -24.656 -33.000  1.00 91.44           N  
ATOM   2346  CA  CYS A 300      11.969 -24.656 -31.594  1.00 91.44           C  
ATOM   2347  C   CYS A 300      12.234 -23.312 -30.953  1.00 91.44           C  
ATOM   2348  CB  CYS A 300      12.750 -25.750 -30.844  1.00 91.44           C  
ATOM   2349  O   CYS A 300      11.391 -22.781 -30.203  1.00 91.44           O  
ATOM   2350  SG  CYS A 300      12.258 -27.438 -31.297  1.00 91.44           S  
ATOM   2351  N   TRP A 301      13.398 -22.719 -31.219  1.00 91.00           N  
ATOM   2352  CA  TRP A 301      13.781 -21.438 -30.641  1.00 91.00           C  
ATOM   2353  C   TRP A 301      12.789 -20.344 -31.047  1.00 91.00           C  
ATOM   2354  CB  TRP A 301      15.188 -21.031 -31.094  1.00 91.00           C  
ATOM   2355  O   TRP A 301      12.398 -19.516 -30.219  1.00 91.00           O  
ATOM   2356  CG  TRP A 301      16.234 -22.047 -30.750  1.00 91.00           C  
ATOM   2357  CD1 TRP A 301      16.219 -22.938 -29.719  1.00 91.00           C  
ATOM   2358  CD2 TRP A 301      17.469 -22.281 -31.453  1.00 91.00           C  
ATOM   2359  CE2 TRP A 301      18.141 -23.328 -30.781  1.00 91.00           C  
ATOM   2360  CE3 TRP A 301      18.062 -21.703 -32.594  1.00 91.00           C  
ATOM   2361  NE1 TRP A 301      17.359 -23.703 -29.719  1.00 91.00           N  
ATOM   2362  CH2 TRP A 301      19.938 -23.219 -32.312  1.00 91.00           C  
ATOM   2363  CZ2 TRP A 301      19.391 -23.797 -31.203  1.00 91.00           C  
ATOM   2364  CZ3 TRP A 301      19.297 -22.172 -33.000  1.00 91.00           C  
ATOM   2365  N   ALA A 302      12.391 -20.297 -32.281  1.00 87.69           N  
ATOM   2366  CA  ALA A 302      11.453 -19.312 -32.812  1.00 87.69           C  
ATOM   2367  C   ALA A 302      10.094 -19.438 -32.125  1.00 87.69           C  
ATOM   2368  CB  ALA A 302      11.312 -19.453 -34.312  1.00 87.69           C  
ATOM   2369  O   ALA A 302       9.508 -18.438 -31.703  1.00 87.69           O  
ATOM   2370  N   GLU A 303       9.586 -20.672 -32.000  1.00 85.19           N  
ATOM   2371  CA  GLU A 303       8.281 -20.922 -31.406  1.00 85.19           C  
ATOM   2372  C   GLU A 303       8.297 -20.641 -29.906  1.00 85.19           C  
ATOM   2373  CB  GLU A 303       7.848 -22.375 -31.656  1.00 85.19           C  
ATOM   2374  O   GLU A 303       7.367 -20.031 -29.375  1.00 85.19           O  
ATOM   2375  CG  GLU A 303       6.363 -22.625 -31.422  1.00 85.19           C  
ATOM   2376  CD  GLU A 303       5.910 -24.000 -31.844  1.00 85.19           C  
ATOM   2377  OE1 GLU A 303       4.750 -24.375 -31.547  1.00 85.19           O  
ATOM   2378  OE2 GLU A 303       6.723 -24.734 -32.469  1.00 85.19           O  
ATOM   2379  N   GLU A 304       9.312 -21.125 -29.219  1.00 83.69           N  
ATOM   2380  CA  GLU A 304       9.414 -20.922 -27.781  1.00 83.69           C  
ATOM   2381  C   GLU A 304       9.617 -19.438 -27.453  1.00 83.69           C  
ATOM   2382  CB  GLU A 304      10.562 -21.750 -27.203  1.00 83.69           C  
ATOM   2383  O   GLU A 304       9.172 -18.969 -26.406  1.00 83.69           O  
ATOM   2384  CG  GLU A 304      10.273 -23.234 -27.141  1.00 83.69           C  
ATOM   2385  CD  GLU A 304      11.414 -24.047 -26.531  1.00 83.69           C  
ATOM   2386  OE1 GLU A 304      11.211 -25.234 -26.219  1.00 83.69           O  
ATOM   2387  OE2 GLU A 304      12.516 -23.469 -26.375  1.00 83.69           O  
ATOM   2388  N   ALA A 305      10.375 -18.719 -28.297  1.00 80.44           N  
ATOM   2389  CA  ALA A 305      10.586 -17.281 -28.109  1.00 80.44           C  
ATOM   2390  C   ALA A 305       9.258 -16.547 -28.031  1.00 80.44           C  
ATOM   2391  CB  ALA A 305      11.453 -16.719 -29.234  1.00 80.44           C  
ATOM   2392  O   ALA A 305       9.094 -15.625 -27.234  1.00 80.44           O  
ATOM   2393  N   GLU A 306       8.375 -16.969 -28.906  1.00 74.12           N  
ATOM   2394  CA  GLU A 306       7.047 -16.359 -28.906  1.00 74.12           C  
ATOM   2395  C   GLU A 306       6.312 -16.641 -27.594  1.00 74.12           C  
ATOM   2396  CB  GLU A 306       6.219 -16.859 -30.094  1.00 74.12           C  
ATOM   2397  O   GLU A 306       5.633 -15.766 -27.062  1.00 74.12           O  
ATOM   2398  CG  GLU A 306       6.691 -16.312 -31.438  1.00 74.12           C  
ATOM   2399  CD  GLU A 306       6.035 -15.000 -31.828  1.00 74.12           C  
ATOM   2400  OE1 GLU A 306       6.594 -14.273 -32.688  1.00 74.12           O  
ATOM   2401  OE2 GLU A 306       4.957 -14.695 -31.266  1.00 74.12           O  
ATOM   2402  N   LEU A 307       6.449 -17.859 -27.109  1.00 71.81           N  
ATOM   2403  CA  LEU A 307       5.801 -18.250 -25.859  1.00 71.81           C  
ATOM   2404  C   LEU A 307       6.414 -17.531 -24.672  1.00 71.81           C  
ATOM   2405  CB  LEU A 307       5.906 -19.766 -25.672  1.00 71.81           C  
ATOM   2406  O   LEU A 307       5.695 -17.078 -23.781  1.00 71.81           O  
ATOM   2407  CG  LEU A 307       5.051 -20.641 -26.594  1.00 71.81           C  
ATOM   2408  CD1 LEU A 307       5.465 -22.094 -26.484  1.00 71.81           C  
ATOM   2409  CD2 LEU A 307       3.572 -20.469 -26.266  1.00 71.81           C  
ATOM   2410  N   VAL A 308       7.750 -17.469 -24.703  1.00 65.81           N  
ATOM   2411  CA  VAL A 308       8.469 -16.797 -23.625  1.00 65.81           C  
ATOM   2412  C   VAL A 308       8.141 -15.312 -23.625  1.00 65.81           C  
ATOM   2413  CB  VAL A 308      10.000 -17.016 -23.734  1.00 65.81           C  
ATOM   2414  O   VAL A 308       7.965 -14.703 -22.562  1.00 65.81           O  
ATOM   2415  CG1 VAL A 308      10.742 -16.156 -22.719  1.00 65.81           C  
ATOM   2416  CG2 VAL A 308      10.344 -18.484 -23.562  1.00 65.81           C  
ATOM   2417  N   ALA A 309       8.188 -14.711 -24.859  1.00 64.44           N  
ATOM   2418  CA  ALA A 309       7.836 -13.297 -24.984  1.00 64.44           C  
ATOM   2419  C   ALA A 309       6.449 -13.023 -24.406  1.00 64.44           C  
ATOM   2420  CB  ALA A 309       7.891 -12.867 -26.438  1.00 64.44           C  
ATOM   2421  O   ALA A 309       6.223 -11.984 -23.781  1.00 64.44           O  
ATOM   2422  N   ALA A 310       5.535 -14.008 -24.688  1.00 56.38           N  
ATOM   2423  CA  ALA A 310       4.184 -13.844 -24.156  1.00 56.38           C  
ATOM   2424  C   ALA A 310       4.172 -13.922 -22.641  1.00 56.38           C  
ATOM   2425  CB  ALA A 310       3.250 -14.898 -24.750  1.00 56.38           C  
ATOM   2426  O   ALA A 310       3.342 -13.297 -21.984  1.00 56.38           O  
ATOM   2427  N   LEU A 311       5.090 -14.703 -22.062  1.00 50.06           N  
ATOM   2428  CA  LEU A 311       5.160 -14.727 -20.609  1.00 50.06           C  
ATOM   2429  C   LEU A 311       5.809 -13.453 -20.078  1.00 50.06           C  
ATOM   2430  CB  LEU A 311       5.938 -15.945 -20.125  1.00 50.06           C  
ATOM   2431  O   LEU A 311       5.480 -12.984 -18.984  1.00 50.06           O  
ATOM   2432  CG  LEU A 311       5.199 -17.281 -20.172  1.00 50.06           C  
ATOM   2433  CD1 LEU A 311       6.188 -18.438 -20.078  1.00 50.06           C  
ATOM   2434  CD2 LEU A 311       4.156 -17.375 -19.062  1.00 50.06           C  
ATOM   2435  N   SER A 312       6.805 -12.938 -20.844  1.00 44.81           N  
ATOM   2436  CA  SER A 312       7.426 -11.711 -20.344  1.00 44.81           C  
ATOM   2437  C   SER A 312       6.562 -10.492 -20.656  1.00 44.81           C  
ATOM   2438  CB  SER A 312       8.812 -11.523 -20.969  1.00 44.81           C  
ATOM   2439  O   SER A 312       6.562  -9.523 -19.891  1.00 44.81           O  
ATOM   2440  OG  SER A 312       9.047 -12.477 -21.984  1.00 44.81           O  
ATOM   2441  N   GLY A 313       5.746 -10.492 -21.797  1.00 36.69           N  
ATOM   2442  CA  GLY A 313       5.020  -9.266 -22.062  1.00 36.69           C  
ATOM   2443  C   GLY A 313       3.645  -9.234 -21.422  1.00 36.69           C  
ATOM   2444  O   GLY A 313       3.158  -8.164 -21.031  1.00 36.69           O  
ATOM   2445  N   GLY A 314       3.086 -10.414 -21.016  1.00 31.44           N  
ATOM   2446  CA  GLY A 314       1.761 -10.328 -20.422  1.00 31.44           C  
ATOM   2447  C   GLY A 314       1.696 -10.898 -19.016  1.00 31.44           C  
ATOM   2448  O   GLY A 314       0.858 -10.484 -18.203  1.00 31.44           O  
ATOM   2449  N   THR A 315       2.721 -11.641 -18.578  1.00 31.38           N  
ATOM   2450  CA  THR A 315       2.592 -12.188 -17.219  1.00 31.38           C  
ATOM   2451  C   THR A 315       3.383 -11.344 -16.234  1.00 31.38           C  
ATOM   2452  CB  THR A 315       3.072 -13.648 -17.172  1.00 31.38           C  
ATOM   2453  O   THR A 315       3.068 -11.328 -15.031  1.00 31.38           O  
ATOM   2454  CG2 THR A 315       1.946 -14.609 -17.531  1.00 31.38           C  
ATOM   2455  OG1 THR A 315       4.152 -13.828 -18.094  1.00 31.38           O  
ATOM   2456  N   THR A 316       4.340 -10.484 -16.734  1.00 35.16           N  
ATOM   2457  CA  THR A 316       4.949  -9.742 -15.633  1.00 35.16           C  
ATOM   2458  C   THR A 316       4.059  -8.586 -15.203  1.00 35.16           C  
ATOM   2459  CB  THR A 316       6.340  -9.211 -16.031  1.00 35.16           C  
ATOM   2460  O   THR A 316       3.971  -8.273 -14.016  1.00 35.16           O  
ATOM   2461  CG2 THR A 316       7.352 -10.344 -16.156  1.00 35.16           C  
ATOM   2462  OG1 THR A 316       6.246  -8.531 -17.281  1.00 35.16           O  
ATOM   2463  N   GLY A 317       3.318  -7.996 -16.203  1.00 32.50           N  
ATOM   2464  CA  GLY A 317       2.404  -6.973 -15.734  1.00 32.50           C  
ATOM   2465  C   GLY A 317       1.170  -7.539 -15.062  1.00 32.50           C  
ATOM   2466  O   GLY A 317       0.662  -6.969 -14.094  1.00 32.50           O  
ATOM   2467  N   PHE A 318       0.667  -8.773 -15.570  1.00 33.03           N  
ATOM   2468  CA  PHE A 318      -0.470  -9.453 -14.953  1.00 33.03           C  
ATOM   2469  C   PHE A 318      -0.142  -9.867 -13.523  1.00 33.03           C  
ATOM   2470  CB  PHE A 318      -0.884 -10.672 -15.781  1.00 33.03           C  
ATOM   2471  O   PHE A 318      -0.968  -9.719 -12.625  1.00 33.03           O  
ATOM   2472  CG  PHE A 318      -2.215 -11.250 -15.383  1.00 33.03           C  
ATOM   2473  CD1 PHE A 318      -2.287 -12.336 -14.523  1.00 33.03           C  
ATOM   2474  CD2 PHE A 318      -3.396 -10.703 -15.867  1.00 33.03           C  
ATOM   2475  CE1 PHE A 318      -3.520 -12.875 -14.148  1.00 33.03           C  
ATOM   2476  CE2 PHE A 318      -4.629 -11.234 -15.500  1.00 33.03           C  
ATOM   2477  CZ  PHE A 318      -4.688 -12.320 -14.648  1.00 33.03           C  
ATOM   2478  N   PHE A 319       1.192 -10.195 -13.133  1.00 37.25           N  
ATOM   2479  CA  PHE A 319       1.460 -10.570 -11.750  1.00 37.25           C  
ATOM   2480  C   PHE A 319       1.763  -9.336 -10.898  1.00 37.25           C  
ATOM   2481  CB  PHE A 319       2.627 -11.555 -11.672  1.00 37.25           C  
ATOM   2482  O   PHE A 319       1.360  -9.266  -9.742  1.00 37.25           O  
ATOM   2483  CG  PHE A 319       2.205 -13.000 -11.734  1.00 37.25           C  
ATOM   2484  CD1 PHE A 319       1.771 -13.664 -10.594  1.00 37.25           C  
ATOM   2485  CD2 PHE A 319       2.244 -13.695 -12.938  1.00 37.25           C  
ATOM   2486  CE1 PHE A 319       1.380 -15.000 -10.648  1.00 37.25           C  
ATOM   2487  CE2 PHE A 319       1.855 -15.031 -13.000  1.00 37.25           C  
ATOM   2488  CZ  PHE A 319       1.425 -15.680 -11.859  1.00 37.25           C  
ATOM   2489  N   GLN A 320       2.225  -8.180 -11.516  1.00 41.94           N  
ATOM   2490  CA  GLN A 320       2.545  -7.086 -10.602  1.00 41.94           C  
ATOM   2491  C   GLN A 320       1.299  -6.277 -10.250  1.00 41.94           C  
ATOM   2492  CB  GLN A 320       3.605  -6.168 -11.211  1.00 41.94           C  
ATOM   2493  O   GLN A 320       1.108  -5.895  -9.094  1.00 41.94           O  
ATOM   2494  CG  GLN A 320       5.035  -6.562 -10.867  1.00 41.94           C  
ATOM   2495  CD  GLN A 320       6.055  -5.539 -11.328  1.00 41.94           C  
ATOM   2496  NE2 GLN A 320       7.328  -5.805 -11.055  1.00 41.94           N  
ATOM   2497  OE1 GLN A 320       5.703  -4.516 -11.922  1.00 41.94           O  
ATOM   2498  N   GLN A 321       0.382  -6.117 -11.328  1.00 45.31           N  
ATOM   2499  CA  GLN A 321      -0.777  -5.293 -11.000  1.00 45.31           C  
ATOM   2500  C   GLN A 321      -1.970  -6.156 -10.602  1.00 45.31           C  
ATOM   2501  CB  GLN A 321      -1.152  -4.395 -12.180  1.00 45.31           C  
ATOM   2502  O   GLN A 321      -2.811  -5.730  -9.805  1.00 45.31           O  
ATOM   2503  CG  GLN A 321      -0.128  -3.311 -12.477  1.00 45.31           C  
ATOM   2504  CD  GLN A 321      -0.527  -2.430 -13.648  1.00 45.31           C  
ATOM   2505  NE2 GLN A 321       0.300  -1.437 -13.953  1.00 45.31           N  
ATOM   2506  OE1 GLN A 321      -1.571  -2.643 -14.273  1.00 45.31           O  
ATOM   2507  N   GLY A 322      -1.909  -7.434 -11.180  1.00 43.97           N  
ATOM   2508  CA  GLY A 322      -2.965  -8.328 -10.727  1.00 43.97           C  
ATOM   2509  C   GLY A 322      -2.805  -8.758  -9.281  1.00 43.97           C  
ATOM   2510  O   GLY A 322      -3.787  -9.086  -8.617  1.00 43.97           O  
ATOM   2511  N   SER A 323      -1.573  -8.539  -8.727  1.00 52.09           N  
ATOM   2512  CA  SER A 323      -1.360  -8.883  -7.324  1.00 52.09           C  
ATOM   2513  C   SER A 323      -1.548  -7.664  -6.426  1.00 52.09           C  
ATOM   2514  CB  SER A 323       0.038  -9.461  -7.121  1.00 52.09           C  
ATOM   2515  O   SER A 323      -1.367  -7.750  -5.211  1.00 52.09           O  
ATOM   2516  OG  SER A 323       1.032  -8.555  -7.566  1.00 52.09           O  
ATOM   2517  N   GLY A 324      -1.813  -6.430  -7.047  1.00 72.88           N  
ATOM   2518  CA  GLY A 324      -1.999  -5.285  -6.172  1.00 72.88           C  
ATOM   2519  C   GLY A 324      -3.189  -5.434  -5.242  1.00 72.88           C  
ATOM   2520  O   GLY A 324      -4.219  -5.988  -5.629  1.00 72.88           O  
ATOM   2521  N   ILE A 325      -2.979  -5.141  -4.016  1.00 86.56           N  
ATOM   2522  CA  ILE A 325      -4.051  -5.203  -3.031  1.00 86.56           C  
ATOM   2523  C   ILE A 325      -5.047  -4.070  -3.273  1.00 86.56           C  
ATOM   2524  CB  ILE A 325      -3.500  -5.133  -1.589  1.00 86.56           C  
ATOM   2525  O   ILE A 325      -4.648  -2.922  -3.480  1.00 86.56           O  
ATOM   2526  CG1 ILE A 325      -4.613  -5.414  -0.575  1.00 86.56           C  
ATOM   2527  CG2 ILE A 325      -2.852  -3.770  -1.326  1.00 86.56           C  
ATOM   2528  CD1 ILE A 325      -4.109  -5.758   0.819  1.00 86.56           C  
ATOM   2529  N   ASP A 326      -6.297  -4.449  -3.510  1.00 93.06           N  
ATOM   2530  CA  ASP A 326      -7.391  -3.498  -3.324  1.00 93.06           C  
ATOM   2531  C   ASP A 326      -7.699  -3.299  -1.842  1.00 93.06           C  
ATOM   2532  CB  ASP A 326      -8.641  -3.971  -4.062  1.00 93.06           C  
ATOM   2533  O   ASP A 326      -8.422  -4.098  -1.240  1.00 93.06           O  
ATOM   2534  CG  ASP A 326      -9.766  -2.945  -4.047  1.00 93.06           C  
ATOM   2535  OD1 ASP A 326      -9.750  -2.043  -3.180  1.00 93.06           O  
ATOM   2536  OD2 ASP A 326     -10.672  -3.043  -4.902  1.00 93.06           O  
ATOM   2537  N   VAL A 327      -7.180  -2.219  -1.262  1.00 93.94           N  
ATOM   2538  CA  VAL A 327      -7.168  -2.000   0.181  1.00 93.94           C  
ATOM   2539  C   VAL A 327      -8.602  -1.897   0.703  1.00 93.94           C  
ATOM   2540  CB  VAL A 327      -6.371  -0.730   0.556  1.00 93.94           C  
ATOM   2541  O   VAL A 327      -8.922  -2.432   1.767  1.00 93.94           O  
ATOM   2542  CG1 VAL A 327      -6.500  -0.432   2.049  1.00 93.94           C  
ATOM   2543  CG2 VAL A 327      -4.902  -0.887   0.165  1.00 93.94           C  
ATOM   2544  N   VAL A 328      -9.461  -1.278  -0.096  1.00 96.69           N  
ATOM   2545  CA  VAL A 328     -10.844  -1.085   0.345  1.00 96.69           C  
ATOM   2546  C   VAL A 328     -11.570  -2.428   0.372  1.00 96.69           C  
ATOM   2547  CB  VAL A 328     -11.594  -0.089  -0.565  1.00 96.69           C  
ATOM   2548  O   VAL A 328     -12.117  -2.824   1.404  1.00 96.69           O  
ATOM   2549  CG1 VAL A 328     -13.070  -0.009  -0.175  1.00 96.69           C  
ATOM   2550  CG2 VAL A 328     -10.945   1.292  -0.496  1.00 96.69           C  
ATOM   2551  N   PHE A 329     -11.555  -3.115  -0.762  1.00 97.50           N  
ATOM   2552  CA  PHE A 329     -12.234  -4.406  -0.817  1.00 97.50           C  
ATOM   2553  C   PHE A 329     -11.656  -5.363   0.224  1.00 97.50           C  
ATOM   2554  CB  PHE A 329     -12.109  -5.020  -2.217  1.00 97.50           C  
ATOM   2555  O   PHE A 329     -12.406  -5.996   0.970  1.00 97.50           O  
ATOM   2556  CG  PHE A 329     -12.555  -6.453  -2.293  1.00 97.50           C  
ATOM   2557  CD1 PHE A 329     -11.633  -7.492  -2.268  1.00 97.50           C  
ATOM   2558  CD2 PHE A 329     -13.906  -6.766  -2.393  1.00 97.50           C  
ATOM   2559  CE1 PHE A 329     -12.047  -8.820  -2.338  1.00 97.50           C  
ATOM   2560  CE2 PHE A 329     -14.328  -8.094  -2.465  1.00 97.50           C  
ATOM   2561  CZ  PHE A 329     -13.398  -9.117  -2.438  1.00 97.50           C  
ATOM   2562  N   SER A 330     -10.367  -5.496   0.247  1.00 96.56           N  
ATOM   2563  CA  SER A 330      -9.727  -6.441   1.154  1.00 96.56           C  
ATOM   2564  C   SER A 330     -10.086  -6.145   2.607  1.00 96.56           C  
ATOM   2565  CB  SER A 330      -8.211  -6.402   0.978  1.00 96.56           C  
ATOM   2566  O   SER A 330     -10.328  -7.062   3.393  1.00 96.56           O  
ATOM   2567  OG  SER A 330      -7.840  -6.844  -0.317  1.00 96.56           O  
ATOM   2568  N   SER A 331     -10.117  -4.898   2.988  1.00 96.69           N  
ATOM   2569  CA  SER A 331     -10.469  -4.508   4.352  1.00 96.69           C  
ATOM   2570  C   SER A 331     -11.891  -4.926   4.703  1.00 96.69           C  
ATOM   2571  CB  SER A 331     -10.312  -2.996   4.531  1.00 96.69           C  
ATOM   2572  O   SER A 331     -12.125  -5.500   5.770  1.00 96.69           O  
ATOM   2573  OG  SER A 331      -8.953  -2.609   4.418  1.00 96.69           O  
ATOM   2574  N   TYR A 332     -12.844  -4.723   3.803  1.00 97.75           N  
ATOM   2575  CA  TYR A 332     -14.219  -5.148   4.055  1.00 97.75           C  
ATOM   2576  C   TYR A 332     -14.320  -6.672   4.043  1.00 97.75           C  
ATOM   2577  CB  TYR A 332     -15.164  -4.555   3.010  1.00 97.75           C  
ATOM   2578  O   TYR A 332     -15.109  -7.246   4.797  1.00 97.75           O  
ATOM   2579  CG  TYR A 332     -15.641  -3.162   3.346  1.00 97.75           C  
ATOM   2580  CD1 TYR A 332     -16.625  -2.955   4.309  1.00 97.75           C  
ATOM   2581  CD2 TYR A 332     -15.109  -2.049   2.705  1.00 97.75           C  
ATOM   2582  CE1 TYR A 332     -17.078  -1.675   4.621  1.00 97.75           C  
ATOM   2583  CE2 TYR A 332     -15.539  -0.764   3.010  1.00 97.75           C  
ATOM   2584  OH  TYR A 332     -16.953   0.683   4.273  1.00 97.75           O  
ATOM   2585  CZ  TYR A 332     -16.516  -0.587   3.967  1.00 97.75           C  
ATOM   2586  N   PHE A 333     -13.570  -7.250   3.141  1.00 97.62           N  
ATOM   2587  CA  PHE A 333     -13.523  -8.711   3.115  1.00 97.62           C  
ATOM   2588  C   PHE A 333     -13.109  -9.258   4.473  1.00 97.62           C  
ATOM   2589  CB  PHE A 333     -12.555  -9.195   2.031  1.00 97.62           C  
ATOM   2590  O   PHE A 333     -13.750 -10.172   5.004  1.00 97.62           O  
ATOM   2591  CG  PHE A 333     -12.438 -10.695   1.953  1.00 97.62           C  
ATOM   2592  CD1 PHE A 333     -11.523 -11.375   2.752  1.00 97.62           C  
ATOM   2593  CD2 PHE A 333     -13.234 -11.422   1.081  1.00 97.62           C  
ATOM   2594  CE1 PHE A 333     -11.414 -12.758   2.682  1.00 97.62           C  
ATOM   2595  CE2 PHE A 333     -13.125 -12.805   1.006  1.00 97.62           C  
ATOM   2596  CZ  PHE A 333     -12.211 -13.477   1.807  1.00 97.62           C  
ATOM   2597  N   TRP A 334     -12.109  -8.680   5.078  1.00 96.56           N  
ATOM   2598  CA  TRP A 334     -11.602  -9.141   6.367  1.00 96.56           C  
ATOM   2599  C   TRP A 334     -12.641  -8.906   7.465  1.00 96.56           C  
ATOM   2600  CB  TRP A 334     -10.297  -8.422   6.723  1.00 96.56           C  
ATOM   2601  O   TRP A 334     -12.828  -9.758   8.336  1.00 96.56           O  
ATOM   2602  CG  TRP A 334      -9.164  -8.734   5.789  1.00 96.56           C  
ATOM   2603  CD1 TRP A 334      -8.953  -9.898   5.109  1.00 96.56           C  
ATOM   2604  CD2 TRP A 334      -8.086  -7.859   5.441  1.00 96.56           C  
ATOM   2605  CE2 TRP A 334      -7.254  -8.562   4.543  1.00 96.56           C  
ATOM   2606  CE3 TRP A 334      -7.742  -6.551   5.801  1.00 96.56           C  
ATOM   2607  NE1 TRP A 334      -7.801  -9.805   4.355  1.00 96.56           N  
ATOM   2608  CH2 TRP A 334      -5.785  -6.715   4.367  1.00 96.56           C  
ATOM   2609  CZ2 TRP A 334      -6.098  -8.000   3.998  1.00 96.56           C  
ATOM   2610  CZ3 TRP A 334      -6.590  -5.988   5.258  1.00 96.56           C  
ATOM   2611  N   LEU A 335     -13.289  -7.766   7.410  1.00 95.38           N  
ATOM   2612  CA  LEU A 335     -14.344  -7.508   8.383  1.00 95.38           C  
ATOM   2613  C   LEU A 335     -15.422  -8.586   8.312  1.00 95.38           C  
ATOM   2614  CB  LEU A 335     -14.961  -6.129   8.148  1.00 95.38           C  
ATOM   2615  O   LEU A 335     -15.859  -9.094   9.344  1.00 95.38           O  
ATOM   2616  CG  LEU A 335     -14.062  -4.926   8.445  1.00 95.38           C  
ATOM   2617  CD1 LEU A 335     -14.828  -3.625   8.227  1.00 95.38           C  
ATOM   2618  CD2 LEU A 335     -13.516  -4.996   9.867  1.00 95.38           C  
ATOM   2619  N   TYR A 336     -15.820  -8.852   7.098  1.00 96.38           N  
ATOM   2620  CA  TYR A 336     -16.859  -9.852   6.883  1.00 96.38           C  
ATOM   2621  C   TYR A 336     -16.422 -11.219   7.387  1.00 96.38           C  
ATOM   2622  CB  TYR A 336     -17.219  -9.938   5.398  1.00 96.38           C  
ATOM   2623  O   TYR A 336     -17.156 -11.898   8.102  1.00 96.38           O  
ATOM   2624  CG  TYR A 336     -18.453 -10.766   5.121  1.00 96.38           C  
ATOM   2625  CD1 TYR A 336     -18.359 -12.133   4.879  1.00 96.38           C  
ATOM   2626  CD2 TYR A 336     -19.719 -10.180   5.105  1.00 96.38           C  
ATOM   2627  CE1 TYR A 336     -19.484 -12.898   4.621  1.00 96.38           C  
ATOM   2628  CE2 TYR A 336     -20.859 -10.938   4.852  1.00 96.38           C  
ATOM   2629  OH  TYR A 336     -21.859 -13.055   4.355  1.00 96.38           O  
ATOM   2630  CZ  TYR A 336     -20.734 -12.297   4.609  1.00 96.38           C  
ATOM   2631  N   LYS A 337     -15.227 -11.641   7.129  1.00 95.19           N  
ATOM   2632  CA  LYS A 337     -14.695 -12.938   7.543  1.00 95.19           C  
ATOM   2633  C   LYS A 337     -14.555 -13.016   9.062  1.00 95.19           C  
ATOM   2634  CB  LYS A 337     -13.344 -13.195   6.879  1.00 95.19           C  
ATOM   2635  O   LYS A 337     -14.742 -14.078   9.656  1.00 95.19           O  
ATOM   2636  CG  LYS A 337     -12.750 -14.562   7.195  1.00 95.19           C  
ATOM   2637  CD  LYS A 337     -13.492 -15.680   6.469  1.00 95.19           C  
ATOM   2638  CE  LYS A 337     -12.781 -17.016   6.629  1.00 95.19           C  
ATOM   2639  NZ  LYS A 337     -13.266 -17.750   7.832  1.00 95.19           N  
ATOM   2640  N   LEU A 338     -14.211 -11.914   9.656  1.00 93.12           N  
ATOM   2641  CA  LEU A 338     -14.070 -11.844  11.102  1.00 93.12           C  
ATOM   2642  C   LEU A 338     -15.430 -11.875  11.789  1.00 93.12           C  
ATOM   2643  CB  LEU A 338     -13.312 -10.578  11.508  1.00 93.12           C  
ATOM   2644  O   LEU A 338     -15.516 -11.805  13.016  1.00 93.12           O  
ATOM   2645  CG  LEU A 338     -11.797 -10.586  11.273  1.00 93.12           C  
ATOM   2646  CD1 LEU A 338     -11.219  -9.195  11.477  1.00 93.12           C  
ATOM   2647  CD2 LEU A 338     -11.117 -11.594  12.203  1.00 93.12           C  
ATOM   2648  N   ASN A 339     -16.406 -11.945  10.992  1.00 91.62           N  
ATOM   2649  CA  ASN A 339     -17.781 -11.883  11.461  1.00 91.62           C  
ATOM   2650  C   ASN A 339     -18.094 -10.539  12.125  1.00 91.62           C  
ATOM   2651  CB  ASN A 339     -18.078 -13.031  12.438  1.00 91.62           C  
ATOM   2652  O   ASN A 339     -18.828 -10.484  13.109  1.00 91.62           O  
ATOM   2653  CG  ASN A 339     -19.562 -13.305  12.586  1.00 91.62           C  
ATOM   2654  ND2 ASN A 339     -19.969 -13.727  13.781  1.00 91.62           N  
ATOM   2655  OD1 ASN A 339     -20.328 -13.148  11.633  1.00 91.62           O  
ATOM   2656  N   CYS A 340     -17.422  -9.531  11.797  1.00 93.19           N  
ATOM   2657  CA  CYS A 340     -17.734  -8.156  12.180  1.00 93.19           C  
ATOM   2658  C   CYS A 340     -18.797  -7.555  11.258  1.00 93.19           C  
ATOM   2659  CB  CYS A 340     -16.469  -7.297  12.156  1.00 93.19           C  
ATOM   2660  O   CYS A 340     -18.469  -6.758  10.375  1.00 93.19           O  
ATOM   2661  SG  CYS A 340     -16.688  -5.660  12.891  1.00 93.19           S  
ATOM   2662  N   ARG A 341     -20.031  -7.949  11.484  1.00 90.00           N  
ATOM   2663  CA  ARG A 341     -21.078  -7.629  10.516  1.00 90.00           C  
ATOM   2664  C   ARG A 341     -21.984  -6.520  11.039  1.00 90.00           C  
ATOM   2665  CB  ARG A 341     -21.906  -8.875  10.188  1.00 90.00           C  
ATOM   2666  O   ARG A 341     -22.750  -5.926  10.273  1.00 90.00           O  
ATOM   2667  CG  ARG A 341     -21.109 -10.000   9.570  1.00 90.00           C  
ATOM   2668  CD  ARG A 341     -21.984 -11.180   9.180  1.00 90.00           C  
ATOM   2669  NE  ARG A 341     -21.203 -12.289   8.641  1.00 90.00           N  
ATOM   2670  NH1 ARG A 341     -23.031 -13.594   8.109  1.00 90.00           N  
ATOM   2671  NH2 ARG A 341     -20.922 -14.359   7.688  1.00 90.00           N  
ATOM   2672  CZ  ARG A 341     -21.719 -13.414   8.148  1.00 90.00           C  
ATOM   2673  N   SER A 342     -21.875  -6.273  12.328  1.00 91.31           N  
ATOM   2674  CA  SER A 342     -22.641  -5.168  12.898  1.00 91.31           C  
ATOM   2675  C   SER A 342     -21.766  -3.938  13.102  1.00 91.31           C  
ATOM   2676  CB  SER A 342     -23.266  -5.586  14.227  1.00 91.31           C  
ATOM   2677  O   SER A 342     -20.547  -4.055  13.289  1.00 91.31           O  
ATOM   2678  OG  SER A 342     -22.266  -5.699  15.234  1.00 91.31           O  
ATOM   2679  N   TYR A 343     -22.422  -2.791  13.094  1.00 90.62           N  
ATOM   2680  CA  TYR A 343     -21.656  -1.556  13.250  1.00 90.62           C  
ATOM   2681  C   TYR A 343     -21.062  -1.450  14.648  1.00 90.62           C  
ATOM   2682  CB  TYR A 343     -22.547  -0.341  12.961  1.00 90.62           C  
ATOM   2683  O   TYR A 343     -20.000  -0.859  14.836  1.00 90.62           O  
ATOM   2684  CG  TYR A 343     -21.766   0.913  12.633  1.00 90.62           C  
ATOM   2685  CD1 TYR A 343     -21.750   1.994  13.516  1.00 90.62           C  
ATOM   2686  CD2 TYR A 343     -21.062   1.020  11.445  1.00 90.62           C  
ATOM   2687  CE1 TYR A 343     -21.047   3.152  13.219  1.00 90.62           C  
ATOM   2688  CE2 TYR A 343     -20.344   2.172  11.141  1.00 90.62           C  
ATOM   2689  OH  TYR A 343     -19.641   4.375  11.727  1.00 90.62           O  
ATOM   2690  CZ  TYR A 343     -20.344   3.232  12.023  1.00 90.62           C  
ATOM   2691  N   ALA A 344     -21.688  -2.059  15.672  1.00 88.44           N  
ATOM   2692  CA  ALA A 344     -21.172  -2.100  17.031  1.00 88.44           C  
ATOM   2693  C   ALA A 344     -19.859  -2.875  17.094  1.00 88.44           C  
ATOM   2694  CB  ALA A 344     -22.188  -2.719  17.984  1.00 88.44           C  
ATOM   2695  O   ALA A 344     -18.891  -2.438  17.719  1.00 88.44           O  
ATOM   2696  N   ALA A 345     -19.844  -4.059  16.500  1.00 89.12           N  
ATOM   2697  CA  ALA A 345     -18.609  -4.844  16.422  1.00 89.12           C  
ATOM   2698  C   ALA A 345     -17.516  -4.082  15.688  1.00 89.12           C  
ATOM   2699  CB  ALA A 345     -18.875  -6.180  15.734  1.00 89.12           C  
ATOM   2700  O   ALA A 345     -16.344  -4.141  16.078  1.00 89.12           O  
ATOM   2701  N   PHE A 346     -17.938  -3.379  14.672  1.00 92.94           N  
ATOM   2702  CA  PHE A 346     -17.016  -2.576  13.891  1.00 92.94           C  
ATOM   2703  C   PHE A 346     -16.391  -1.478  14.742  1.00 92.94           C  
ATOM   2704  CB  PHE A 346     -17.719  -1.961  12.680  1.00 92.94           C  
ATOM   2705  O   PHE A 346     -15.195  -1.199  14.633  1.00 92.94           O  
ATOM   2706  CG  PHE A 346     -16.844  -1.041  11.867  1.00 92.94           C  
ATOM   2707  CD1 PHE A 346     -17.203   0.288  11.680  1.00 92.94           C  
ATOM   2708  CD2 PHE A 346     -15.672  -1.504  11.297  1.00 92.94           C  
ATOM   2709  CE1 PHE A 346     -16.406   1.143  10.930  1.00 92.94           C  
ATOM   2710  CE2 PHE A 346     -14.859  -0.656  10.547  1.00 92.94           C  
ATOM   2711  CZ  PHE A 346     -15.227   0.667  10.367  1.00 92.94           C  
ATOM   2712  N   THR A 347     -17.172  -0.881  15.586  1.00 90.56           N  
ATOM   2713  CA  THR A 347     -16.688   0.176  16.469  1.00 90.56           C  
ATOM   2714  C   THR A 347     -15.578  -0.345  17.391  1.00 90.56           C  
ATOM   2715  CB  THR A 347     -17.828   0.758  17.328  1.00 90.56           C  
ATOM   2716  O   THR A 347     -14.578   0.337  17.609  1.00 90.56           O  
ATOM   2717  CG2 THR A 347     -17.328   1.857  18.250  1.00 90.56           C  
ATOM   2718  OG1 THR A 347     -18.828   1.304  16.453  1.00 90.56           O  
ATOM   2719  N   GLU A 348     -15.750  -1.517  17.906  1.00 88.50           N  
ATOM   2720  CA  GLU A 348     -14.734  -2.148  18.750  1.00 88.50           C  
ATOM   2721  C   GLU A 348     -13.445  -2.375  17.969  1.00 88.50           C  
ATOM   2722  CB  GLU A 348     -15.250  -3.477  19.312  1.00 88.50           C  
ATOM   2723  O   GLU A 348     -12.352  -2.090  18.469  1.00 88.50           O  
ATOM   2724  CG  GLU A 348     -14.312  -4.129  20.312  1.00 88.50           C  
ATOM   2725  CD  GLU A 348     -14.859  -5.422  20.891  1.00 88.50           C  
ATOM   2726  OE1 GLU A 348     -14.086  -6.164  21.547  1.00 88.50           O  
ATOM   2727  OE2 GLU A 348     -16.062  -5.691  20.703  1.00 88.50           O  
ATOM   2728  N   LEU A 349     -13.586  -2.904  16.781  1.00 91.00           N  
ATOM   2729  CA  LEU A 349     -12.422  -3.129  15.922  1.00 91.00           C  
ATOM   2730  C   LEU A 349     -11.711  -1.815  15.617  1.00 91.00           C  
ATOM   2731  CB  LEU A 349     -12.836  -3.814  14.625  1.00 91.00           C  
ATOM   2732  O   LEU A 349     -10.477  -1.749  15.648  1.00 91.00           O  
ATOM   2733  CG  LEU A 349     -11.727  -4.070  13.602  1.00 91.00           C  
ATOM   2734  CD1 LEU A 349     -10.695  -5.043  14.172  1.00 91.00           C  
ATOM   2735  CD2 LEU A 349     -12.305  -4.602  12.297  1.00 91.00           C  
ATOM   2736  N   ASN A 350     -12.500  -0.805  15.273  1.00 93.56           N  
ATOM   2737  CA  ASN A 350     -11.938   0.519  15.031  1.00 93.56           C  
ATOM   2738  C   ASN A 350     -11.070   0.987  16.188  1.00 93.56           C  
ATOM   2739  CB  ASN A 350     -13.047   1.531  14.750  1.00 93.56           C  
ATOM   2740  O   ASN A 350      -9.969   1.496  15.992  1.00 93.56           O  
ATOM   2741  CG  ASN A 350     -12.531   2.951  14.641  1.00 93.56           C  
ATOM   2742  ND2 ASN A 350     -12.016   3.307  13.469  1.00 93.56           N  
ATOM   2743  OD1 ASN A 350     -12.594   3.725  15.602  1.00 93.56           O  
ATOM   2744  N   GLY A 351     -11.555   0.848  17.391  1.00 90.00           N  
ATOM   2745  CA  GLY A 351     -10.781   1.203  18.562  1.00 90.00           C  
ATOM   2746  C   GLY A 351      -9.461   0.454  18.656  1.00 90.00           C  
ATOM   2747  O   GLY A 351      -8.430   1.043  18.984  1.00 90.00           O  
ATOM   2748  N   LEU A 352      -9.469  -0.802  18.359  1.00 88.38           N  
ATOM   2749  CA  LEU A 352      -8.266  -1.633  18.375  1.00 88.38           C  
ATOM   2750  C   LEU A 352      -7.258  -1.152  17.328  1.00 88.38           C  
ATOM   2751  CB  LEU A 352      -8.625  -3.098  18.109  1.00 88.38           C  
ATOM   2752  O   LEU A 352      -6.066  -1.027  17.625  1.00 88.38           O  
ATOM   2753  CG  LEU A 352      -9.305  -3.846  19.266  1.00 88.38           C  
ATOM   2754  CD1 LEU A 352      -9.820  -5.195  18.781  1.00 88.38           C  
ATOM   2755  CD2 LEU A 352      -8.336  -4.020  20.422  1.00 88.38           C  
ATOM   2756  N   LEU A 353      -7.738  -0.826  16.172  1.00 90.19           N  
ATOM   2757  CA  LEU A 353      -6.879  -0.395  15.070  1.00 90.19           C  
ATOM   2758  C   LEU A 353      -6.238   0.953  15.383  1.00 90.19           C  
ATOM   2759  CB  LEU A 353      -7.680  -0.307  13.766  1.00 90.19           C  
ATOM   2760  O   LEU A 353      -5.055   1.162  15.094  1.00 90.19           O  
ATOM   2761  CG  LEU A 353      -8.250  -1.620  13.234  1.00 90.19           C  
ATOM   2762  CD1 LEU A 353      -9.109  -1.361  12.000  1.00 90.19           C  
ATOM   2763  CD2 LEU A 353      -7.133  -2.604  12.914  1.00 90.19           C  
ATOM   2764  N   VAL A 354      -7.051   1.817  15.945  1.00 88.81           N  
ATOM   2765  CA  VAL A 354      -6.531   3.121  16.344  1.00 88.81           C  
ATOM   2766  C   VAL A 354      -5.418   2.941  17.375  1.00 88.81           C  
ATOM   2767  CB  VAL A 354      -7.648   4.023  16.922  1.00 88.81           C  
ATOM   2768  O   VAL A 354      -4.367   3.578  17.281  1.00 88.81           O  
ATOM   2769  CG1 VAL A 354      -7.051   5.258  17.594  1.00 88.81           C  
ATOM   2770  CG2 VAL A 354      -8.625   4.430  15.820  1.00 88.81           C  
ATOM   2771  N   GLY A 355      -5.590   2.061  18.281  1.00 84.94           N  
ATOM   2772  CA  GLY A 355      -4.594   1.779  19.312  1.00 84.94           C  
ATOM   2773  C   GLY A 355      -3.295   1.237  18.750  1.00 84.94           C  
ATOM   2774  O   GLY A 355      -2.209   1.675  19.141  1.00 84.94           O  
ATOM   2775  N   ILE A 356      -3.418   0.305  17.844  1.00 83.06           N  
ATOM   2776  CA  ILE A 356      -2.260  -0.315  17.219  1.00 83.06           C  
ATOM   2777  C   ILE A 356      -1.453   0.742  16.469  1.00 83.06           C  
ATOM   2778  CB  ILE A 356      -2.678  -1.453  16.266  1.00 83.06           C  
ATOM   2779  O   ILE A 356      -0.223   0.763  16.547  1.00 83.06           O  
ATOM   2780  CG1 ILE A 356      -3.234  -2.641  17.047  1.00 83.06           C  
ATOM   2781  CG2 ILE A 356      -1.497  -1.883  15.383  1.00 83.06           C  
ATOM   2782  CD1 ILE A 356      -3.926  -3.689  16.188  1.00 83.06           C  
ATOM   2783  N   SER A 357      -2.143   1.614  15.898  1.00 84.44           N  
ATOM   2784  CA  SER A 357      -1.501   2.586  15.016  1.00 84.44           C  
ATOM   2785  C   SER A 357      -0.900   3.740  15.812  1.00 84.44           C  
ATOM   2786  CB  SER A 357      -2.502   3.127  13.992  1.00 84.44           C  
ATOM   2787  O   SER A 357      -0.015   4.445  15.320  1.00 84.44           O  
ATOM   2788  OG  SER A 357      -3.416   4.020  14.609  1.00 84.44           O  
ATOM   2789  N   GLN A 358      -1.392   3.973  17.016  1.00 83.00           N  
ATOM   2790  CA  GLN A 358      -0.889   5.051  17.859  1.00 83.00           C  
ATOM   2791  C   GLN A 358       0.530   4.762  18.328  1.00 83.00           C  
ATOM   2792  CB  GLN A 358      -1.813   5.273  19.047  1.00 83.00           C  
ATOM   2793  O   GLN A 358       1.320   5.684  18.547  1.00 83.00           O  
ATOM   2794  CG  GLN A 358      -3.109   5.992  18.703  1.00 83.00           C  
ATOM   2795  CD  GLN A 358      -2.891   7.434  18.297  1.00 83.00           C  
ATOM   2796  NE2 GLN A 358      -3.514   7.844  17.203  1.00 83.00           N  
ATOM   2797  OE1 GLN A 358      -2.166   8.180  18.969  1.00 83.00           O  
ATOM   2798  N   HIS A 359       0.774   3.469  18.406  1.00 75.25           N  
ATOM   2799  CA  HIS A 359       2.111   3.062  18.828  1.00 75.25           C  
ATOM   2800  C   HIS A 359       2.607   1.879  18.000  1.00 75.25           C  
ATOM   2801  CB  HIS A 359       2.127   2.709  20.312  1.00 75.25           C  
ATOM   2802  O   HIS A 359       2.521   0.730  18.438  1.00 75.25           O  
ATOM   2803  CG  HIS A 359       1.650   3.816  21.203  1.00 75.25           C  
ATOM   2804  CD2 HIS A 359       0.512   3.953  21.922  1.00 75.25           C  
ATOM   2805  ND1 HIS A 359       2.385   4.965  21.422  1.00 75.25           N  
ATOM   2806  CE1 HIS A 359       1.716   5.758  22.234  1.00 75.25           C  
ATOM   2807  NE2 HIS A 359       0.576   5.168  22.547  1.00 75.25           N  
ATOM   2808  N   PRO A 360       3.121   2.131  16.875  1.00 69.19           N  
ATOM   2809  CA  PRO A 360       3.572   0.950  16.141  1.00 69.19           C  
ATOM   2810  C   PRO A 360       4.711   0.214  16.828  1.00 69.19           C  
ATOM   2811  CB  PRO A 360       4.039   1.529  14.797  1.00 69.19           C  
ATOM   2812  O   PRO A 360       5.703   0.835  17.234  1.00 69.19           O  
ATOM   2813  CG  PRO A 360       3.699   2.982  14.867  1.00 69.19           C  
ATOM   2814  CD  PRO A 360       3.340   3.316  16.297  1.00 69.19           C  
ATOM   2815  N   GLN A 361       4.582  -1.079  17.219  1.00 69.56           N  
ATOM   2816  CA  GLN A 361       5.539  -1.798  18.047  1.00 69.56           C  
ATOM   2817  C   GLN A 361       6.137  -2.986  17.297  1.00 69.56           C  
ATOM   2818  CB  GLN A 361       4.875  -2.273  19.344  1.00 69.56           C  
ATOM   2819  O   GLN A 361       6.922  -3.752  17.859  1.00 69.56           O  
ATOM   2820  CG  GLN A 361       4.336  -1.144  20.219  1.00 69.56           C  
ATOM   2821  CD  GLN A 361       5.418  -0.472  21.031  1.00 69.56           C  
ATOM   2822  NE2 GLN A 361       5.184   0.779  21.422  1.00 69.56           N  
ATOM   2823  OE1 GLN A 361       6.457  -1.071  21.328  1.00 69.56           O  
ATOM   2824  N   GLY A 362       5.988  -2.990  15.961  1.00 65.31           N  
ATOM   2825  CA  GLY A 362       6.434  -4.141  15.188  1.00 65.31           C  
ATOM   2826  C   GLY A 362       5.438  -5.285  15.195  1.00 65.31           C  
ATOM   2827  O   GLY A 362       4.523  -5.312  16.031  1.00 65.31           O  
ATOM   2828  N   LYS A 363       5.570  -6.238  14.188  1.00 69.75           N  
ATOM   2829  CA  LYS A 363       4.641  -7.316  13.875  1.00 69.75           C  
ATOM   2830  C   LYS A 363       4.512  -8.281  15.055  1.00 69.75           C  
ATOM   2831  CB  LYS A 363       5.086  -8.070  12.625  1.00 69.75           C  
ATOM   2832  O   LYS A 363       3.404  -8.617  15.477  1.00 69.75           O  
ATOM   2833  CG  LYS A 363       4.988  -7.254  11.344  1.00 69.75           C  
ATOM   2834  CD  LYS A 363       5.445  -8.055  10.133  1.00 69.75           C  
ATOM   2835  CE  LYS A 363       5.473  -7.199   8.875  1.00 69.75           C  
ATOM   2836  NZ  LYS A 363       5.977  -7.965   7.691  1.00 69.75           N  
ATOM   2837  N   ALA A 364       5.652  -8.719  15.648  1.00 70.94           N  
ATOM   2838  CA  ALA A 364       5.688  -9.711  16.719  1.00 70.94           C  
ATOM   2839  C   ALA A 364       5.074  -9.164  18.000  1.00 70.94           C  
ATOM   2840  CB  ALA A 364       7.125 -10.172  16.969  1.00 70.94           C  
ATOM   2841  O   ALA A 364       4.266  -9.836  18.641  1.00 70.94           O  
ATOM   2842  N   LYS A 365       5.414  -7.973  18.266  1.00 74.88           N  
ATOM   2843  CA  LYS A 365       4.902  -7.359  19.484  1.00 74.88           C  
ATOM   2844  C   LYS A 365       3.408  -7.062  19.359  1.00 74.88           C  
ATOM   2845  CB  LYS A 365       5.668  -6.074  19.797  1.00 74.88           C  
ATOM   2846  O   LYS A 365       2.658  -7.238  20.328  1.00 74.88           O  
ATOM   2847  CG  LYS A 365       5.430  -5.543  21.203  1.00 74.88           C  
ATOM   2848  CD  LYS A 365       6.414  -4.438  21.562  1.00 74.88           C  
ATOM   2849  CE  LYS A 365       6.203  -3.934  22.984  1.00 74.88           C  
ATOM   2850  NZ  LYS A 365       7.184  -2.867  23.344  1.00 74.88           N  
ATOM   2851  N   THR A 366       2.973  -6.555  18.172  1.00 76.38           N  
ATOM   2852  CA  THR A 366       1.559  -6.281  17.922  1.00 76.38           C  
ATOM   2853  C   THR A 366       0.729  -7.551  18.109  1.00 76.38           C  
ATOM   2854  CB  THR A 366       1.328  -5.711  16.516  1.00 76.38           C  
ATOM   2855  O   THR A 366      -0.334  -7.516  18.734  1.00 76.38           O  
ATOM   2856  CG2 THR A 366      -0.151  -5.434  16.266  1.00 76.38           C  
ATOM   2857  OG1 THR A 366       2.062  -4.492  16.375  1.00 76.38           O  
ATOM   2858  N   GLN A 367       1.223  -8.617  17.656  1.00 78.56           N  
ATOM   2859  CA  GLN A 367       0.533  -9.898  17.797  1.00 78.56           C  
ATOM   2860  C   GLN A 367       0.435 -10.297  19.266  1.00 78.56           C  
ATOM   2861  CB  GLN A 367       1.245 -10.984  17.000  1.00 78.56           C  
ATOM   2862  O   GLN A 367      -0.603 -10.797  19.703  1.00 78.56           O  
ATOM   2863  CG  GLN A 367       0.935 -10.953  15.508  1.00 78.56           C  
ATOM   2864  CD  GLN A 367       1.621 -12.070  14.742  1.00 78.56           C  
ATOM   2865  NE2 GLN A 367       1.305 -12.195  13.453  1.00 78.56           N  
ATOM   2866  OE1 GLN A 367       2.430 -12.820  15.297  1.00 78.56           O  
ATOM   2867  N   LYS A 368       1.516 -10.102  20.016  1.00 79.50           N  
ATOM   2868  CA  LYS A 368       1.553 -10.422  21.438  1.00 79.50           C  
ATOM   2869  C   LYS A 368       0.542  -9.586  22.219  1.00 79.50           C  
ATOM   2870  CB  LYS A 368       2.959 -10.203  22.000  1.00 79.50           C  
ATOM   2871  O   LYS A 368      -0.163 -10.102  23.094  1.00 79.50           O  
ATOM   2872  CG  LYS A 368       3.938 -11.320  21.672  1.00 79.50           C  
ATOM   2873  CD  LYS A 368       5.297 -11.086  22.328  1.00 79.50           C  
ATOM   2874  CE  LYS A 368       6.312 -12.125  21.891  1.00 79.50           C  
ATOM   2875  NZ  LYS A 368       7.664 -11.859  22.469  1.00 79.50           N  
ATOM   2876  N   ILE A 369       0.498  -8.336  21.844  1.00 79.19           N  
ATOM   2877  CA  ILE A 369      -0.415  -7.418  22.516  1.00 79.19           C  
ATOM   2878  C   ILE A 369      -1.859  -7.832  22.250  1.00 79.19           C  
ATOM   2879  CB  ILE A 369      -0.181  -5.957  22.078  1.00 79.19           C  
ATOM   2880  O   ILE A 369      -2.686  -7.871  23.156  1.00 79.19           O  
ATOM   2881  CG1 ILE A 369       1.159  -5.441  22.609  1.00 79.19           C  
ATOM   2882  CG2 ILE A 369      -1.335  -5.059  22.531  1.00 79.19           C  
ATOM   2883  CD1 ILE A 369       1.579  -4.094  22.047  1.00 79.19           C  
ATOM   2884  N   LEU A 370      -2.090  -8.102  20.984  1.00 80.62           N  
ATOM   2885  CA  LEU A 370      -3.438  -8.500  20.594  1.00 80.62           C  
ATOM   2886  C   LEU A 370      -3.846  -9.789  21.297  1.00 80.62           C  
ATOM   2887  CB  LEU A 370      -3.527  -8.688  19.078  1.00 80.62           C  
ATOM   2888  O   LEU A 370      -4.984  -9.922  21.750  1.00 80.62           O  
ATOM   2889  CG  LEU A 370      -3.496  -7.410  18.234  1.00 80.62           C  
ATOM   2890  CD1 LEU A 370      -3.381  -7.758  16.750  1.00 80.62           C  
ATOM   2891  CD2 LEU A 370      -4.738  -6.566  18.500  1.00 80.62           C  
ATOM   2892  N   SER A 371      -2.900 -10.695  21.391  1.00 81.50           N  
ATOM   2893  CA  SER A 371      -3.154 -11.961  22.062  1.00 81.50           C  
ATOM   2894  C   SER A 371      -3.402 -11.750  23.562  1.00 81.50           C  
ATOM   2895  CB  SER A 371      -1.979 -12.914  21.875  1.00 81.50           C  
ATOM   2896  O   SER A 371      -4.273 -12.391  24.141  1.00 81.50           O  
ATOM   2897  OG  SER A 371      -1.860 -13.289  20.516  1.00 81.50           O  
ATOM   2898  N   ALA A 372      -2.730 -10.805  24.156  1.00 80.69           N  
ATOM   2899  CA  ALA A 372      -2.826 -10.516  25.578  1.00 80.69           C  
ATOM   2900  C   ALA A 372      -4.133  -9.797  25.906  1.00 80.69           C  
ATOM   2901  CB  ALA A 372      -1.635  -9.680  26.031  1.00 80.69           C  
ATOM   2902  O   ALA A 372      -4.660  -9.930  27.016  1.00 80.69           O  
ATOM   2903  N   MET A 373      -4.648  -8.930  25.000  1.00 80.81           N  
ATOM   2904  CA  MET A 373      -5.910  -8.219  25.203  1.00 80.81           C  
ATOM   2905  C   MET A 373      -7.043  -9.188  25.500  1.00 80.81           C  
ATOM   2906  CB  MET A 373      -6.250  -7.379  23.969  1.00 80.81           C  
ATOM   2907  O   MET A 373      -7.918  -8.898  26.312  1.00 80.81           O  
ATOM   2908  CG  MET A 373      -5.410  -6.125  23.812  1.00 80.81           C  
ATOM   2909  SD  MET A 373      -5.855  -5.145  22.328  1.00 80.81           S  
ATOM   2910  CE  MET A 373      -7.473  -4.504  22.844  1.00 80.81           C  
ATOM   2911  N   GLY A 374      -7.102 -10.344  24.875  1.00 77.25           N  
ATOM   2912  CA  GLY A 374      -7.977 -11.477  25.141  1.00 77.25           C  
ATOM   2913  C   GLY A 374      -9.422 -11.219  24.750  1.00 77.25           C  
ATOM   2914  O   GLY A 374     -10.312 -11.984  25.109  1.00 77.25           O  
ATOM   2915  N   THR A 375      -9.734 -10.094  24.078  1.00 83.00           N  
ATOM   2916  CA  THR A 375     -11.102  -9.914  23.609  1.00 83.00           C  
ATOM   2917  C   THR A 375     -11.406 -10.859  22.453  1.00 83.00           C  
ATOM   2918  CB  THR A 375     -11.359  -8.461  23.172  1.00 83.00           C  
ATOM   2919  O   THR A 375     -10.508 -11.258  21.719  1.00 83.00           O  
ATOM   2920  CG2 THR A 375     -11.031  -7.484  24.297  1.00 83.00           C  
ATOM   2921  OG1 THR A 375     -10.539  -8.164  22.047  1.00 83.00           O  
ATOM   2922  N   PRO A 376     -12.672 -11.336  22.391  1.00 84.19           N  
ATOM   2923  CA  PRO A 376     -13.031 -12.258  21.312  1.00 84.19           C  
ATOM   2924  C   PRO A 376     -12.617 -11.742  19.938  1.00 84.19           C  
ATOM   2925  CB  PRO A 376     -14.555 -12.359  21.422  1.00 84.19           C  
ATOM   2926  O   PRO A 376     -12.117 -12.516  19.109  1.00 84.19           O  
ATOM   2927  CG  PRO A 376     -14.852 -12.117  22.875  1.00 84.19           C  
ATOM   2928  CD  PRO A 376     -13.867 -11.117  23.391  1.00 84.19           C  
ATOM   2929  N   LEU A 377     -12.750 -10.484  19.688  1.00 84.44           N  
ATOM   2930  CA  LEU A 377     -12.398  -9.898  18.391  1.00 84.44           C  
ATOM   2931  C   LEU A 377     -10.891  -9.930  18.188  1.00 84.44           C  
ATOM   2932  CB  LEU A 377     -12.914  -8.461  18.297  1.00 84.44           C  
ATOM   2933  O   LEU A 377     -10.414 -10.297  17.109  1.00 84.44           O  
ATOM   2934  CG  LEU A 377     -12.664  -7.742  16.969  1.00 84.44           C  
ATOM   2935  CD1 LEU A 377     -13.344  -8.484  15.828  1.00 84.44           C  
ATOM   2936  CD2 LEU A 377     -13.156  -6.301  17.047  1.00 84.44           C  
ATOM   2937  N   ALA A 378     -10.102  -9.531  19.156  1.00 84.88           N  
ATOM   2938  CA  ALA A 378      -8.641  -9.539  19.062  1.00 84.88           C  
ATOM   2939  C   ALA A 378      -8.117 -10.945  18.797  1.00 84.88           C  
ATOM   2940  CB  ALA A 378      -8.023  -8.977  20.344  1.00 84.88           C  
ATOM   2941  O   ALA A 378      -7.246 -11.141  17.953  1.00 84.88           O  
ATOM   2942  N   THR A 379      -8.672 -11.875  19.547  1.00 86.50           N  
ATOM   2943  CA  THR A 379      -8.273 -13.266  19.375  1.00 86.50           C  
ATOM   2944  C   THR A 379      -8.617 -13.766  17.969  1.00 86.50           C  
ATOM   2945  CB  THR A 379      -8.953 -14.172  20.422  1.00 86.50           C  
ATOM   2946  O   THR A 379      -7.812 -14.453  17.328  1.00 86.50           O  
ATOM   2947  CG2 THR A 379      -8.508 -15.625  20.266  1.00 86.50           C  
ATOM   2948  OG1 THR A 379      -8.602 -13.719  21.734  1.00 86.50           O  
ATOM   2949  N   SER A 380      -9.789 -13.375  17.516  1.00 89.69           N  
ATOM   2950  CA  SER A 380     -10.219 -13.773  16.172  1.00 89.69           C  
ATOM   2951  C   SER A 380      -9.320 -13.156  15.102  1.00 89.69           C  
ATOM   2952  CB  SER A 380     -11.672 -13.359  15.930  1.00 89.69           C  
ATOM   2953  O   SER A 380      -9.000 -13.812  14.102  1.00 89.69           O  
ATOM   2954  OG  SER A 380     -12.547 -14.109  16.750  1.00 89.69           O  
ATOM   2955  N   LEU A 381      -8.992 -11.922  15.312  1.00 89.44           N  
ATOM   2956  CA  LEU A 381      -8.102 -11.234  14.391  1.00 89.44           C  
ATOM   2957  C   LEU A 381      -6.762 -11.961  14.273  1.00 89.44           C  
ATOM   2958  CB  LEU A 381      -7.871  -9.789  14.852  1.00 89.44           C  
ATOM   2959  O   LEU A 381      -6.281 -12.203  13.164  1.00 89.44           O  
ATOM   2960  CG  LEU A 381      -7.047  -8.898  13.914  1.00 89.44           C  
ATOM   2961  CD1 LEU A 381      -7.750  -8.758  12.562  1.00 89.44           C  
ATOM   2962  CD2 LEU A 381      -6.809  -7.535  14.539  1.00 89.44           C  
ATOM   2963  N   VAL A 382      -6.188 -12.344  15.391  1.00 87.50           N  
ATOM   2964  CA  VAL A 382      -4.906 -13.039  15.414  1.00 87.50           C  
ATOM   2965  C   VAL A 382      -5.043 -14.398  14.719  1.00 87.50           C  
ATOM   2966  CB  VAL A 382      -4.387 -13.234  16.859  1.00 87.50           C  
ATOM   2967  O   VAL A 382      -4.172 -14.789  13.938  1.00 87.50           O  
ATOM   2968  CG1 VAL A 382      -3.174 -14.164  16.875  1.00 87.50           C  
ATOM   2969  CG2 VAL A 382      -4.043 -11.883  17.484  1.00 87.50           C  
ATOM   2970  N   ARG A 383      -6.133 -15.062  14.875  1.00 88.88           N  
ATOM   2971  CA  ARG A 383      -6.359 -16.391  14.305  1.00 88.88           C  
ATOM   2972  C   ARG A 383      -6.484 -16.312  12.789  1.00 88.88           C  
ATOM   2973  CB  ARG A 383      -7.617 -17.016  14.906  1.00 88.88           C  
ATOM   2974  O   ARG A 383      -6.113 -17.266  12.086  1.00 88.88           O  
ATOM   2975  CG  ARG A 383      -7.812 -18.484  14.523  1.00 88.88           C  
ATOM   2976  CD  ARG A 383      -8.984 -19.109  15.266  1.00 88.88           C  
ATOM   2977  NE  ARG A 383     -10.227 -18.359  15.039  1.00 88.88           N  
ATOM   2978  NH1 ARG A 383     -11.547 -19.766  16.297  1.00 88.88           N  
ATOM   2979  NH2 ARG A 383     -12.469 -17.953  15.266  1.00 88.88           N  
ATOM   2980  CZ  ARG A 383     -11.414 -18.688  15.539  1.00 88.88           C  
ATOM   2981  N   MET A 384      -6.930 -15.211  12.320  1.00 91.06           N  
ATOM   2982  CA  MET A 384      -7.172 -15.047  10.891  1.00 91.06           C  
ATOM   2983  C   MET A 384      -5.887 -14.664  10.156  1.00 91.06           C  
ATOM   2984  CB  MET A 384      -8.242 -13.984  10.641  1.00 91.06           C  
ATOM   2985  O   MET A 384      -5.805 -14.797   8.938  1.00 91.06           O  
ATOM   2986  CG  MET A 384      -8.703 -13.891   9.195  1.00 91.06           C  
ATOM   2987  SD  MET A 384      -9.969 -12.594   8.938  1.00 91.06           S  
ATOM   2988  CE  MET A 384      -9.000 -11.109   9.328  1.00 91.06           C  
ATOM   2989  N   MET A 385      -4.871 -14.297  10.875  1.00 89.94           N  
ATOM   2990  CA  MET A 385      -3.633 -13.828  10.258  1.00 89.94           C  
ATOM   2991  C   MET A 385      -2.789 -15.000   9.773  1.00 89.94           C  
ATOM   2992  CB  MET A 385      -2.828 -12.984  11.250  1.00 89.94           C  
ATOM   2993  O   MET A 385      -2.602 -15.977  10.500  1.00 89.94           O  
ATOM   2994  CG  MET A 385      -3.459 -11.633  11.555  1.00 89.94           C  
ATOM   2995  SD  MET A 385      -2.453 -10.633  12.727  1.00 89.94           S  
ATOM   2996  CE  MET A 385      -3.551  -9.211  12.953  1.00 89.94           C  
ATOM   2997  N   SER A 386      -2.371 -14.914   8.555  1.00 87.50           N  
ATOM   2998  CA  SER A 386      -1.464 -15.914   8.000  1.00 87.50           C  
ATOM   2999  C   SER A 386      -0.128 -15.914   8.734  1.00 87.50           C  
ATOM   3000  CB  SER A 386      -1.235 -15.664   6.512  1.00 87.50           C  
ATOM   3001  O   SER A 386       0.384 -14.859   9.109  1.00 87.50           O  
ATOM   3002  OG  SER A 386      -0.250 -16.547   6.000  1.00 87.50           O  
ATOM   3003  N   LYS A 387       0.423 -17.109   8.883  1.00 82.88           N  
ATOM   3004  CA  LYS A 387       1.716 -17.266   9.547  1.00 82.88           C  
ATOM   3005  C   LYS A 387       2.852 -17.312   8.531  1.00 82.88           C  
ATOM   3006  CB  LYS A 387       1.729 -18.516  10.414  1.00 82.88           C  
ATOM   3007  O   LYS A 387       4.020 -17.453   8.898  1.00 82.88           O  
ATOM   3008  CG  LYS A 387       0.689 -18.516  11.523  1.00 82.88           C  
ATOM   3009  CD  LYS A 387       0.688 -19.828  12.297  1.00 82.88           C  
ATOM   3010  CE  LYS A 387      -0.407 -19.859  13.352  1.00 82.88           C  
ATOM   3011  NZ  LYS A 387      -0.498 -21.188  14.023  1.00 82.88           N  
ATOM   3012  N   SER A 388       2.434 -17.219   7.324  1.00 77.56           N  
ATOM   3013  CA  SER A 388       3.410 -17.266   6.242  1.00 77.56           C  
ATOM   3014  C   SER A 388       4.301 -16.031   6.238  1.00 77.56           C  
ATOM   3015  CB  SER A 388       2.707 -17.406   4.891  1.00 77.56           C  
ATOM   3016  O   SER A 388       3.836 -14.930   6.516  1.00 77.56           O  
ATOM   3017  OG  SER A 388       3.646 -17.375   3.828  1.00 77.56           O  
ATOM   3018  N   THR A 389       5.551 -16.234   6.102  1.00 67.62           N  
ATOM   3019  CA  THR A 389       6.484 -15.117   5.996  1.00 67.62           C  
ATOM   3020  C   THR A 389       6.750 -14.766   4.535  1.00 67.62           C  
ATOM   3021  CB  THR A 389       7.816 -15.438   6.699  1.00 67.62           C  
ATOM   3022  O   THR A 389       7.582 -13.914   4.238  1.00 67.62           O  
ATOM   3023  CG2 THR A 389       7.617 -15.625   8.203  1.00 67.62           C  
ATOM   3024  OG1 THR A 389       8.359 -16.641   6.148  1.00 67.62           O  
ATOM   3025  N   ASP A 390       5.945 -15.562   3.775  1.00 66.00           N  
ATOM   3026  CA  ASP A 390       6.156 -15.328   2.350  1.00 66.00           C  
ATOM   3027  C   ASP A 390       5.605 -13.969   1.925  1.00 66.00           C  
ATOM   3028  CB  ASP A 390       5.504 -16.438   1.526  1.00 66.00           C  
ATOM   3029  O   ASP A 390       4.559 -13.539   2.410  1.00 66.00           O  
ATOM   3030  CG  ASP A 390       6.098 -16.578   0.135  1.00 66.00           C  
ATOM   3031  OD1 ASP A 390       6.473 -15.547  -0.469  1.00 66.00           O  
ATOM   3032  OD2 ASP A 390       6.188 -17.719  -0.364  1.00 66.00           O  
ATOM   3033  N   ILE A 391       6.301 -13.250   1.065  1.00 60.19           N  
ATOM   3034  CA  ILE A 391       5.926 -11.914   0.612  1.00 60.19           C  
ATOM   3035  C   ILE A 391       4.742 -12.008  -0.347  1.00 60.19           C  
ATOM   3036  CB  ILE A 391       7.113 -11.195  -0.070  1.00 60.19           C  
ATOM   3037  O   ILE A 391       3.990 -11.039  -0.513  1.00 60.19           O  
ATOM   3038  CG1 ILE A 391       8.273 -11.031   0.915  1.00 60.19           C  
ATOM   3039  CG2 ILE A 391       6.672  -9.836  -0.628  1.00 60.19           C  
ATOM   3040  CD1 ILE A 391       9.586 -10.609   0.263  1.00 60.19           C  
ATOM   3041  N   HIS A 392       4.445 -13.242  -0.957  1.00 67.44           N  
ATOM   3042  CA  HIS A 392       3.426 -13.305  -1.999  1.00 67.44           C  
ATOM   3043  C   HIS A 392       2.188 -14.055  -1.515  1.00 67.44           C  
ATOM   3044  CB  HIS A 392       3.988 -13.977  -3.254  1.00 67.44           C  
ATOM   3045  O   HIS A 392       1.890 -15.148  -1.996  1.00 67.44           O  
ATOM   3046  CG  HIS A 392       5.102 -13.219  -3.896  1.00 67.44           C  
ATOM   3047  CD2 HIS A 392       6.426 -13.484  -3.986  1.00 67.44           C  
ATOM   3048  ND1 HIS A 392       4.906 -12.016  -4.543  1.00 67.44           N  
ATOM   3049  CE1 HIS A 392       6.066 -11.578  -5.004  1.00 67.44           C  
ATOM   3050  NE2 HIS A 392       7.004 -12.453  -4.684  1.00 67.44           N  
ATOM   3051  N   LEU A 393       1.543 -13.547  -0.553  1.00 76.81           N  
ATOM   3052  CA  LEU A 393       0.207 -14.016  -0.202  1.00 76.81           C  
ATOM   3053  C   LEU A 393      -0.849 -13.359  -1.083  1.00 76.81           C  
ATOM   3054  CB  LEU A 393      -0.091 -13.734   1.272  1.00 76.81           C  
ATOM   3055  O   LEU A 393      -0.662 -12.234  -1.548  1.00 76.81           O  
ATOM   3056  CG  LEU A 393       0.627 -14.617   2.293  1.00 76.81           C  
ATOM   3057  CD1 LEU A 393       0.458 -14.047   3.699  1.00 76.81           C  
ATOM   3058  CD2 LEU A 393       0.106 -16.047   2.223  1.00 76.81           C  
ATOM   3059  N   PRO A 394      -1.805 -14.188  -1.371  1.00 84.88           N  
ATOM   3060  CA  PRO A 394      -2.896 -13.492  -2.062  1.00 84.88           C  
ATOM   3061  C   PRO A 394      -3.365 -12.242  -1.323  1.00 84.88           C  
ATOM   3062  CB  PRO A 394      -4.004 -14.547  -2.111  1.00 84.88           C  
ATOM   3063  O   PRO A 394      -3.357 -12.211  -0.090  1.00 84.88           O  
ATOM   3064  CG  PRO A 394      -3.295 -15.859  -1.972  1.00 84.88           C  
ATOM   3065  CD  PRO A 394      -2.088 -15.656  -1.102  1.00 84.88           C  
ATOM   3066  N   PRO A 395      -3.744 -11.188  -2.086  1.00 88.12           N  
ATOM   3067  CA  PRO A 395      -4.027  -9.859  -1.528  1.00 88.12           C  
ATOM   3068  C   PRO A 395      -5.156  -9.883  -0.500  1.00 88.12           C  
ATOM   3069  CB  PRO A 395      -4.422  -9.039  -2.756  1.00 88.12           C  
ATOM   3070  O   PRO A 395      -5.211  -9.023   0.382  1.00 88.12           O  
ATOM   3071  CG  PRO A 395      -3.801  -9.758  -3.912  1.00 88.12           C  
ATOM   3072  CD  PRO A 395      -3.740 -11.219  -3.590  1.00 88.12           C  
ATOM   3073  N   PHE A 396      -5.980 -10.883  -0.545  1.00 90.62           N  
ATOM   3074  CA  PHE A 396      -7.148 -10.883   0.324  1.00 90.62           C  
ATOM   3075  C   PHE A 396      -6.855 -11.609   1.630  1.00 90.62           C  
ATOM   3076  CB  PHE A 396      -8.344 -11.539  -0.382  1.00 90.62           C  
ATOM   3077  O   PHE A 396      -7.715 -11.703   2.506  1.00 90.62           O  
ATOM   3078  CG  PHE A 396      -8.148 -13.000  -0.672  1.00 90.62           C  
ATOM   3079  CD1 PHE A 396      -7.484 -13.414  -1.818  1.00 90.62           C  
ATOM   3080  CD2 PHE A 396      -8.641 -13.961   0.201  1.00 90.62           C  
ATOM   3081  CE1 PHE A 396      -7.305 -14.766  -2.090  1.00 90.62           C  
ATOM   3082  CE2 PHE A 396      -8.469 -15.320  -0.065  1.00 90.62           C  
ATOM   3083  CZ  PHE A 396      -7.797 -15.719  -1.211  1.00 90.62           C  
ATOM   3084  N   VAL A 397      -5.602 -12.156   1.784  1.00 91.19           N  
ATOM   3085  CA  VAL A 397      -5.211 -12.859   3.004  1.00 91.19           C  
ATOM   3086  C   VAL A 397      -4.543 -11.883   3.967  1.00 91.19           C  
ATOM   3087  CB  VAL A 397      -4.270 -14.039   2.701  1.00 91.19           C  
ATOM   3088  O   VAL A 397      -3.598 -11.180   3.594  1.00 91.19           O  
ATOM   3089  CG1 VAL A 397      -3.787 -14.695   3.996  1.00 91.19           C  
ATOM   3090  CG2 VAL A 397      -4.969 -15.070   1.812  1.00 91.19           C  
ATOM   3091  N   LEU A 398      -5.008 -11.891   5.160  1.00 90.62           N  
ATOM   3092  CA  LEU A 398      -4.508 -11.000   6.199  1.00 90.62           C  
ATOM   3093  C   LEU A 398      -3.227 -11.555   6.816  1.00 90.62           C  
ATOM   3094  CB  LEU A 398      -5.566 -10.797   7.285  1.00 90.62           C  
ATOM   3095  O   LEU A 398      -3.160 -12.734   7.172  1.00 90.62           O  
ATOM   3096  CG  LEU A 398      -5.234  -9.773   8.367  1.00 90.62           C  
ATOM   3097  CD1 LEU A 398      -5.129  -8.375   7.766  1.00 90.62           C  
ATOM   3098  CD2 LEU A 398      -6.281  -9.805   9.477  1.00 90.62           C  
ATOM   3099  N   ASN A 399      -2.168 -10.695   6.898  1.00 85.62           N  
ATOM   3100  CA  ASN A 399      -0.954 -10.930   7.672  1.00 85.62           C  
ATOM   3101  C   ASN A 399      -0.588  -9.727   8.523  1.00 85.62           C  
ATOM   3102  CB  ASN A 399       0.209 -11.305   6.750  1.00 85.62           C  
ATOM   3103  O   ASN A 399      -1.230  -8.672   8.438  1.00 85.62           O  
ATOM   3104  CG  ASN A 399       0.605 -10.164   5.828  1.00 85.62           C  
ATOM   3105  ND2 ASN A 399       1.139 -10.508   4.660  1.00 85.62           N  
ATOM   3106  OD1 ASN A 399       0.434  -8.992   6.160  1.00 85.62           O  
ATOM   3107  N   PRO A 400       0.325  -9.930   9.398  1.00 78.56           N  
ATOM   3108  CA  PRO A 400       0.613  -8.844  10.336  1.00 78.56           C  
ATOM   3109  C   PRO A 400       0.934  -7.527   9.633  1.00 78.56           C  
ATOM   3110  CB  PRO A 400       1.829  -9.359  11.109  1.00 78.56           C  
ATOM   3111  O   PRO A 400       0.552  -6.457  10.109  1.00 78.56           O  
ATOM   3112  CG  PRO A 400       1.668 -10.844  11.125  1.00 78.56           C  
ATOM   3113  CD  PRO A 400       1.108 -11.281   9.805  1.00 78.56           C  
ATOM   3114  N   SER A 401       1.632  -7.578   8.547  1.00 78.75           N  
ATOM   3115  CA  SER A 401       1.989  -6.363   7.824  1.00 78.75           C  
ATOM   3116  C   SER A 401       0.754  -5.684   7.238  1.00 78.75           C  
ATOM   3117  CB  SER A 401       2.984  -6.676   6.707  1.00 78.75           C  
ATOM   3118  O   SER A 401       0.718  -4.461   7.105  1.00 78.75           O  
ATOM   3119  OG  SER A 401       4.160  -7.270   7.230  1.00 78.75           O  
ATOM   3120  N   ARG A 402      -0.295  -6.441   6.910  1.00 85.69           N  
ATOM   3121  CA  ARG A 402      -1.495  -5.926   6.258  1.00 85.69           C  
ATOM   3122  C   ARG A 402      -2.484  -5.387   7.285  1.00 85.69           C  
ATOM   3123  CB  ARG A 402      -2.158  -7.012   5.410  1.00 85.69           C  
ATOM   3124  O   ARG A 402      -3.516  -4.816   6.922  1.00 85.69           O  
ATOM   3125  CG  ARG A 402      -1.383  -7.371   4.152  1.00 85.69           C  
ATOM   3126  CD  ARG A 402      -2.070  -8.477   3.363  1.00 85.69           C  
ATOM   3127  NE  ARG A 402      -1.329  -8.812   2.150  1.00 85.69           N  
ATOM   3128  NH1 ARG A 402      -2.686 -10.594   1.567  1.00 85.69           N  
ATOM   3129  NH2 ARG A 402      -0.895 -10.031   0.250  1.00 85.69           N  
ATOM   3130  CZ  ARG A 402      -1.638  -9.812   1.325  1.00 85.69           C  
ATOM   3131  N   LEU A 403      -2.125  -5.547   8.570  1.00 86.19           N  
ATOM   3132  CA  LEU A 403      -2.924  -4.906   9.609  1.00 86.19           C  
ATOM   3133  C   LEU A 403      -2.975  -3.396   9.398  1.00 86.19           C  
ATOM   3134  CB  LEU A 403      -2.357  -5.219  10.992  1.00 86.19           C  
ATOM   3135  O   LEU A 403      -4.008  -2.766   9.641  1.00 86.19           O  
ATOM   3136  CG  LEU A 403      -3.209  -4.789  12.188  1.00 86.19           C  
ATOM   3137  CD1 LEU A 403      -4.543  -5.523  12.180  1.00 86.19           C  
ATOM   3138  CD2 LEU A 403      -2.463  -5.035  13.500  1.00 86.19           C  
ATOM   3139  N   TYR A 404      -1.924  -2.910   8.867  1.00 88.19           N  
ATOM   3140  CA  TYR A 404      -1.874  -1.470   8.648  1.00 88.19           C  
ATOM   3141  C   TYR A 404      -2.701  -1.079   7.426  1.00 88.19           C  
ATOM   3142  CB  TYR A 404      -0.426  -1.004   8.461  1.00 88.19           C  
ATOM   3143  O   TYR A 404      -3.098   0.080   7.285  1.00 88.19           O  
ATOM   3144  CG  TYR A 404       0.336  -0.870   9.758  1.00 88.19           C  
ATOM   3145  CD1 TYR A 404       0.227   0.280  10.539  1.00 88.19           C  
ATOM   3146  CD2 TYR A 404       1.166  -1.892  10.211  1.00 88.19           C  
ATOM   3147  CE1 TYR A 404       0.928   0.409  11.734  1.00 88.19           C  
ATOM   3148  CE2 TYR A 404       1.872  -1.773  11.398  1.00 88.19           C  
ATOM   3149  OH  TYR A 404       2.443  -0.500  13.336  1.00 88.19           O  
ATOM   3150  CZ  TYR A 404       1.747  -0.622  12.156  1.00 88.19           C  
ATOM   3151  N   ASP A 405      -3.014  -2.107   6.574  1.00 90.81           N  
ATOM   3152  CA  ASP A 405      -3.980  -1.850   5.512  1.00 90.81           C  
ATOM   3153  C   ASP A 405      -5.379  -1.637   6.082  1.00 90.81           C  
ATOM   3154  CB  ASP A 405      -3.992  -3.002   4.508  1.00 90.81           C  
ATOM   3155  O   ASP A 405      -6.141  -0.802   5.582  1.00 90.81           O  
ATOM   3156  CG  ASP A 405      -2.697  -3.115   3.721  1.00 90.81           C  
ATOM   3157  OD1 ASP A 405      -2.059  -2.078   3.443  1.00 90.81           O  
ATOM   3158  OD2 ASP A 405      -2.314  -4.254   3.371  1.00 90.81           O  
ATOM   3159  N   LEU A 406      -5.672  -2.348   7.113  1.00 91.62           N  
ATOM   3160  CA  LEU A 406      -6.926  -2.125   7.824  1.00 91.62           C  
ATOM   3161  C   LEU A 406      -6.941  -0.748   8.477  1.00 91.62           C  
ATOM   3162  CB  LEU A 406      -7.148  -3.209   8.883  1.00 91.62           C  
ATOM   3163  O   LEU A 406      -7.953  -0.042   8.430  1.00 91.62           O  
ATOM   3164  CG  LEU A 406      -7.816  -4.500   8.398  1.00 91.62           C  
ATOM   3165  CD1 LEU A 406      -7.727  -5.574   9.477  1.00 91.62           C  
ATOM   3166  CD2 LEU A 406      -9.266  -4.234   8.016  1.00 91.62           C  
ATOM   3167  N   VAL A 407      -5.762  -0.417   9.031  1.00 91.25           N  
ATOM   3168  CA  VAL A 407      -5.633   0.893   9.656  1.00 91.25           C  
ATOM   3169  C   VAL A 407      -5.828   1.990   8.617  1.00 91.25           C  
ATOM   3170  CB  VAL A 407      -4.262   1.057  10.352  1.00 91.25           C  
ATOM   3171  O   VAL A 407      -6.527   2.975   8.867  1.00 91.25           O  
ATOM   3172  CG1 VAL A 407      -4.047   2.502  10.797  1.00 91.25           C  
ATOM   3173  CG2 VAL A 407      -4.148   0.107  11.539  1.00 91.25           C  
ATOM   3174  N   THR A 408      -5.273   1.770   7.500  1.00 92.88           N  
ATOM   3175  CA  THR A 408      -5.363   2.750   6.422  1.00 92.88           C  
ATOM   3176  C   THR A 408      -6.820   3.035   6.070  1.00 92.88           C  
ATOM   3177  CB  THR A 408      -4.613   2.271   5.164  1.00 92.88           C  
ATOM   3178  O   THR A 408      -7.199   4.188   5.859  1.00 92.88           O  
ATOM   3179  CG2 THR A 408      -4.766   3.266   4.020  1.00 92.88           C  
ATOM   3180  OG1 THR A 408      -3.221   2.125   5.473  1.00 92.88           O  
ATOM   3181  N   THR A 409      -7.656   2.004   6.152  1.00 94.56           N  
ATOM   3182  CA  THR A 409      -9.047   2.129   5.730  1.00 94.56           C  
ATOM   3183  C   THR A 409      -9.930   2.582   6.898  1.00 94.56           C  
ATOM   3184  CB  THR A 409      -9.586   0.798   5.172  1.00 94.56           C  
ATOM   3185  O   THR A 409     -10.758   3.475   6.742  1.00 94.56           O  
ATOM   3186  CG2 THR A 409     -10.992   0.967   4.602  1.00 94.56           C  
ATOM   3187  OG1 THR A 409      -8.711   0.339   4.133  1.00 94.56           O  
ATOM   3188  N   PHE A 410      -9.625   2.051   8.125  1.00 94.56           N  
ATOM   3189  CA  PHE A 410     -10.609   2.205   9.188  1.00 94.56           C  
ATOM   3190  C   PHE A 410      -9.969   2.799  10.438  1.00 94.56           C  
ATOM   3191  CB  PHE A 410     -11.258   0.857   9.523  1.00 94.56           C  
ATOM   3192  O   PHE A 410     -10.609   2.889  11.492  1.00 94.56           O  
ATOM   3193  CG  PHE A 410     -11.945   0.208   8.352  1.00 94.56           C  
ATOM   3194  CD1 PHE A 410     -12.758   0.951   7.508  1.00 94.56           C  
ATOM   3195  CD2 PHE A 410     -11.773  -1.146   8.102  1.00 94.56           C  
ATOM   3196  CE1 PHE A 410     -13.398   0.352   6.426  1.00 94.56           C  
ATOM   3197  CE2 PHE A 410     -12.406  -1.752   7.020  1.00 94.56           C  
ATOM   3198  CZ  PHE A 410     -13.219  -1.001   6.184  1.00 94.56           C  
ATOM   3199  N   GLY A 411      -8.664   3.189  10.383  1.00 88.56           N  
ATOM   3200  CA  GLY A 411      -8.039   3.369  11.680  1.00 88.56           C  
ATOM   3201  C   GLY A 411      -7.426   4.746  11.867  1.00 88.56           C  
ATOM   3202  O   GLY A 411      -6.586   4.945  12.750  1.00 88.56           O  
ATOM   3203  N   ALA A 412      -7.816   5.688  11.055  1.00 88.25           N  
ATOM   3204  CA  ALA A 412      -7.188   7.000  11.203  1.00 88.25           C  
ATOM   3205  C   ALA A 412      -7.629   7.680  12.492  1.00 88.25           C  
ATOM   3206  CB  ALA A 412      -7.520   7.883  10.000  1.00 88.25           C  
ATOM   3207  O   ALA A 412      -6.832   8.359  13.148  1.00 88.25           O  
ATOM   3208  N   PHE A 413      -8.930   7.512  12.867  1.00 92.19           N  
ATOM   3209  CA  PHE A 413      -9.500   8.109  14.070  1.00 92.19           C  
ATOM   3210  C   PHE A 413     -10.609   7.230  14.633  1.00 92.19           C  
ATOM   3211  CB  PHE A 413     -10.039   9.508  13.773  1.00 92.19           C  
ATOM   3212  O   PHE A 413     -11.195   6.422  13.914  1.00 92.19           O  
ATOM   3213  CG  PHE A 413     -10.898   9.586  12.539  1.00 92.19           C  
ATOM   3214  CD1 PHE A 413     -10.398  10.117  11.359  1.00 92.19           C  
ATOM   3215  CD2 PHE A 413     -12.211   9.125  12.562  1.00 92.19           C  
ATOM   3216  CE1 PHE A 413     -11.188  10.188  10.219  1.00 92.19           C  
ATOM   3217  CE2 PHE A 413     -13.008   9.188  11.422  1.00 92.19           C  
ATOM   3218  CZ  PHE A 413     -12.492   9.719  10.250  1.00 92.19           C  
ATOM   3219  N   PRO A 414     -10.789   7.406  15.961  1.00 92.94           N  
ATOM   3220  CA  PRO A 414     -11.906   6.672  16.562  1.00 92.94           C  
ATOM   3221  C   PRO A 414     -13.273   7.176  16.094  1.00 92.94           C  
ATOM   3222  CB  PRO A 414     -11.719   6.918  18.062  1.00 92.94           C  
ATOM   3223  O   PRO A 414     -13.430   8.367  15.828  1.00 92.94           O  
ATOM   3224  CG  PRO A 414     -10.328   7.449  18.188  1.00 92.94           C  
ATOM   3225  CD  PRO A 414      -9.938   8.094  16.891  1.00 92.94           C  
ATOM   3226  N   LEU A 415     -14.242   6.285  15.977  1.00 92.50           N  
ATOM   3227  CA  LEU A 415     -15.570   6.652  15.500  1.00 92.50           C  
ATOM   3228  C   LEU A 415     -16.250   7.621  16.469  1.00 92.50           C  
ATOM   3229  CB  LEU A 415     -16.438   5.402  15.328  1.00 92.50           C  
ATOM   3230  O   LEU A 415     -17.062   8.453  16.047  1.00 92.50           O  
ATOM   3231  CG  LEU A 415     -16.078   4.480  14.164  1.00 92.50           C  
ATOM   3232  CD1 LEU A 415     -16.922   3.211  14.203  1.00 92.50           C  
ATOM   3233  CD2 LEU A 415     -16.250   5.203  12.828  1.00 92.50           C  
ATOM   3234  N   ASP A 416     -15.922   7.574  17.750  1.00 90.44           N  
ATOM   3235  CA  ASP A 416     -16.594   8.414  18.750  1.00 90.44           C  
ATOM   3236  C   ASP A 416     -15.789   9.688  19.000  1.00 90.44           C  
ATOM   3237  CB  ASP A 416     -16.797   7.645  20.047  1.00 90.44           C  
ATOM   3238  O   ASP A 416     -16.203  10.531  19.797  1.00 90.44           O  
ATOM   3239  CG  ASP A 416     -15.500   7.098  20.625  1.00 90.44           C  
ATOM   3240  OD1 ASP A 416     -14.461   7.117  19.922  1.00 90.44           O  
ATOM   3241  OD2 ASP A 416     -15.516   6.641  21.781  1.00 90.44           O  
ATOM   3242  N   ASP A 417     -14.594   9.836  18.375  1.00 92.38           N  
ATOM   3243  CA  ASP A 417     -13.758  11.023  18.531  1.00 92.38           C  
ATOM   3244  C   ASP A 417     -12.875  11.234  17.297  1.00 92.38           C  
ATOM   3245  CB  ASP A 417     -12.891  10.914  19.781  1.00 92.38           C  
ATOM   3246  O   ASP A 417     -11.672  10.969  17.344  1.00 92.38           O  
ATOM   3247  CG  ASP A 417     -12.094  12.172  20.078  1.00 92.38           C  
ATOM   3248  OD1 ASP A 417     -12.398  13.234  19.484  1.00 92.38           O  
ATOM   3249  OD2 ASP A 417     -11.141  12.094  20.875  1.00 92.38           O  
ATOM   3250  N   VAL A 418     -13.445  11.953  16.281  1.00 91.06           N  
ATOM   3251  CA  VAL A 418     -12.742  12.047  15.000  1.00 91.06           C  
ATOM   3252  C   VAL A 418     -11.633  13.094  15.102  1.00 91.06           C  
ATOM   3253  CB  VAL A 418     -13.711  12.398  13.852  1.00 91.06           C  
ATOM   3254  O   VAL A 418     -10.719  13.109  14.273  1.00 91.06           O  
ATOM   3255  CG1 VAL A 418     -14.750  11.297  13.656  1.00 91.06           C  
ATOM   3256  CG2 VAL A 418     -14.391  13.742  14.117  1.00 91.06           C  
ATOM   3257  N   LYS A 419     -11.672  13.945  16.078  1.00 87.75           N  
ATOM   3258  CA  LYS A 419     -10.625  14.953  16.250  1.00 87.75           C  
ATOM   3259  C   LYS A 419      -9.430  14.383  17.000  1.00 87.75           C  
ATOM   3260  CB  LYS A 419     -11.172  16.172  16.984  1.00 87.75           C  
ATOM   3261  O   LYS A 419      -8.406  15.047  17.156  1.00 87.75           O  
ATOM   3262  CG  LYS A 419     -12.172  16.984  16.172  1.00 87.75           C  
ATOM   3263  CD  LYS A 419     -12.523  18.297  16.859  1.00 87.75           C  
ATOM   3264  CE  LYS A 419     -13.422  19.172  15.992  1.00 87.75           C  
ATOM   3265  NZ  LYS A 419     -13.789  20.438  16.672  1.00 87.75           N  
ATOM   3266  N   CYS A 420      -9.656  13.141  17.531  1.00 87.00           N  
ATOM   3267  CA  CYS A 420      -8.602  12.430  18.250  1.00 87.00           C  
ATOM   3268  C   CYS A 420      -8.125  13.242  19.453  1.00 87.00           C  
ATOM   3269  CB  CYS A 420      -7.426  12.133  17.328  1.00 87.00           C  
ATOM   3270  O   CYS A 420      -6.918  13.352  19.688  1.00 87.00           O  
ATOM   3271  SG  CYS A 420      -7.848  11.047  15.945  1.00 87.00           S  
ATOM   3272  N   GLU A 421      -9.094  13.859  20.156  1.00 80.75           N  
ATOM   3273  CA  GLU A 421      -8.773  14.602  21.375  1.00 80.75           C  
ATOM   3274  C   GLU A 421      -8.180  13.688  22.438  1.00 80.75           C  
ATOM   3275  CB  GLU A 421     -10.023  15.305  21.922  1.00 80.75           C  
ATOM   3276  O   GLU A 421      -8.734  12.633  22.734  1.00 80.75           O  
ATOM   3277  CG  GLU A 421     -10.523  16.438  21.047  1.00 80.75           C  
ATOM   3278  CD  GLU A 421     -11.617  17.266  21.703  1.00 80.75           C  
ATOM   3279  OE1 GLU A 421     -12.023  18.297  21.125  1.00 80.75           O  
ATOM   3280  OE2 GLU A 421     -12.070  16.875  22.797  1.00 80.75           O  
ATOM   3281  N   GLY A 422      -6.977  14.008  22.906  1.00 76.31           N  
ATOM   3282  CA  GLY A 422      -6.324  13.234  23.953  1.00 76.31           C  
ATOM   3283  C   GLY A 422      -5.324  12.227  23.422  1.00 76.31           C  
ATOM   3284  O   GLY A 422      -4.648  11.547  24.188  1.00 76.31           O  
ATOM   3285  N   LEU A 423      -5.344  12.078  22.109  1.00 80.75           N  
ATOM   3286  CA  LEU A 423      -4.363  11.195  21.484  1.00 80.75           C  
ATOM   3287  C   LEU A 423      -3.174  11.984  20.953  1.00 80.75           C  
ATOM   3288  CB  LEU A 423      -5.008  10.398  20.344  1.00 80.75           C  
ATOM   3289  O   LEU A 423      -3.217  13.219  20.906  1.00 80.75           O  
ATOM   3290  CG  LEU A 423      -6.219   9.539  20.719  1.00 80.75           C  
ATOM   3291  CD1 LEU A 423      -6.746   8.805  19.484  1.00 80.75           C  
ATOM   3292  CD2 LEU A 423      -5.855   8.555  21.812  1.00 80.75           C  
ATOM   3293  N   GLU A 424      -2.057  11.328  20.688  1.00 78.19           N  
ATOM   3294  CA  GLU A 424      -0.830  11.961  20.203  1.00 78.19           C  
ATOM   3295  C   GLU A 424      -0.980  12.438  18.766  1.00 78.19           C  
ATOM   3296  CB  GLU A 424       0.352  10.992  20.312  1.00 78.19           C  
ATOM   3297  O   GLU A 424      -0.025  12.938  18.172  1.00 78.19           O  
ATOM   3298  CG  GLU A 424       0.821  10.758  21.750  1.00 78.19           C  
ATOM   3299  CD  GLU A 424       2.059   9.883  21.844  1.00 78.19           C  
ATOM   3300  OE1 GLU A 424       2.582   9.680  22.953  1.00 78.19           O  
ATOM   3301  OE2 GLU A 424       2.508   9.383  20.781  1.00 78.19           O  
ATOM   3302  N   GLY A 425      -2.219  12.406  18.250  1.00 82.88           N  
ATOM   3303  CA  GLY A 425      -2.555  12.727  16.875  1.00 82.88           C  
ATOM   3304  C   GLY A 425      -3.336  11.633  16.172  1.00 82.88           C  
ATOM   3305  O   GLY A 425      -3.850  10.719  16.828  1.00 82.88           O  
ATOM   3306  N   PHE A 426      -3.447  11.781  14.773  1.00 87.44           N  
ATOM   3307  CA  PHE A 426      -4.152  10.758  14.016  1.00 87.44           C  
ATOM   3308  C   PHE A 426      -3.338   9.469  13.953  1.00 87.44           C  
ATOM   3309  CB  PHE A 426      -4.453  11.250  12.594  1.00 87.44           C  
ATOM   3310  O   PHE A 426      -2.109   9.500  14.062  1.00 87.44           O  
ATOM   3311  CG  PHE A 426      -5.383  12.430  12.547  1.00 87.44           C  
ATOM   3312  CD1 PHE A 426      -6.750  12.266  12.734  1.00 87.44           C  
ATOM   3313  CD2 PHE A 426      -4.891  13.711  12.312  1.00 87.44           C  
ATOM   3314  CE1 PHE A 426      -7.613  13.359  12.688  1.00 87.44           C  
ATOM   3315  CE2 PHE A 426      -5.746  14.805  12.273  1.00 87.44           C  
ATOM   3316  CZ  PHE A 426      -7.105  14.633  12.461  1.00 87.44           C  
ATOM   3317  N   SER A 427      -4.086   8.375  13.891  1.00 86.62           N  
ATOM   3318  CA  SER A 427      -3.404   7.105  13.648  1.00 86.62           C  
ATOM   3319  C   SER A 427      -2.756   7.078  12.273  1.00 86.62           C  
ATOM   3320  CB  SER A 427      -4.383   5.938  13.781  1.00 86.62           C  
ATOM   3321  O   SER A 427      -3.209   7.770  11.352  1.00 86.62           O  
ATOM   3322  OG  SER A 427      -4.910   5.871  15.102  1.00 86.62           O  
ATOM   3323  N   CYS A 428      -1.628   6.359  12.227  1.00 86.50           N  
ATOM   3324  CA  CYS A 428      -0.831   6.496  11.016  1.00 86.50           C  
ATOM   3325  C   CYS A 428      -0.636   5.145  10.336  1.00 86.50           C  
ATOM   3326  CB  CYS A 428       0.528   7.117  11.336  1.00 86.50           C  
ATOM   3327  O   CYS A 428      -0.662   4.105  10.992  1.00 86.50           O  
ATOM   3328  SG  CYS A 428       1.604   7.293   9.891  1.00 86.50           S  
ATOM   3329  N   SER A 429      -0.522   5.219   9.023  1.00 89.81           N  
ATOM   3330  CA  SER A 429      -0.150   4.137   8.117  1.00 89.81           C  
ATOM   3331  C   SER A 429       0.883   4.602   7.098  1.00 89.81           C  
ATOM   3332  CB  SER A 429      -1.383   3.594   7.398  1.00 89.81           C  
ATOM   3333  O   SER A 429       0.804   5.727   6.594  1.00 89.81           O  
ATOM   3334  OG  SER A 429      -1.008   2.699   6.363  1.00 89.81           O  
ATOM   3335  N   PRO A 430       1.803   3.639   6.797  1.00 89.94           N  
ATOM   3336  CA  PRO A 430       2.777   4.008   5.770  1.00 89.94           C  
ATOM   3337  C   PRO A 430       2.123   4.336   4.426  1.00 89.94           C  
ATOM   3338  CB  PRO A 430       3.662   2.766   5.656  1.00 89.94           C  
ATOM   3339  O   PRO A 430       2.676   5.109   3.639  1.00 89.94           O  
ATOM   3340  CG  PRO A 430       3.551   2.096   6.988  1.00 89.94           C  
ATOM   3341  CD  PRO A 430       2.170   2.338   7.527  1.00 89.94           C  
ATOM   3342  N   ARG A 431       0.896   3.900   4.125  1.00 91.19           N  
ATOM   3343  CA  ARG A 431       0.224   4.090   2.844  1.00 91.19           C  
ATOM   3344  C   ARG A 431      -0.284   5.523   2.699  1.00 91.19           C  
ATOM   3345  CB  ARG A 431      -0.937   3.107   2.691  1.00 91.19           C  
ATOM   3346  O   ARG A 431      -0.653   5.949   1.604  1.00 91.19           O  
ATOM   3347  CG  ARG A 431      -0.500   1.678   2.410  1.00 91.19           C  
ATOM   3348  CD  ARG A 431      -1.686   0.777   2.092  1.00 91.19           C  
ATOM   3349  NE  ARG A 431      -1.258  -0.576   1.750  1.00 91.19           N  
ATOM   3350  NH1 ARG A 431      -1.380  -0.261  -0.535  1.00 91.19           N  
ATOM   3351  NH2 ARG A 431      -0.727  -2.287   0.314  1.00 91.19           N  
ATOM   3352  CZ  ARG A 431      -1.122  -1.038   0.511  1.00 91.19           C  
ATOM   3353  N   TYR A 432      -0.239   6.223   3.811  1.00 93.56           N  
ATOM   3354  CA  TYR A 432      -0.679   7.609   3.723  1.00 93.56           C  
ATOM   3355  C   TYR A 432       0.280   8.430   2.871  1.00 93.56           C  
ATOM   3356  CB  TYR A 432      -0.797   8.227   5.121  1.00 93.56           C  
ATOM   3357  O   TYR A 432      -0.051   9.547   2.451  1.00 93.56           O  
ATOM   3358  CG  TYR A 432      -1.931   7.656   5.941  1.00 93.56           C  
ATOM   3359  CD1 TYR A 432      -2.953   6.930   5.340  1.00 93.56           C  
ATOM   3360  CD2 TYR A 432      -1.980   7.852   7.316  1.00 93.56           C  
ATOM   3361  CE1 TYR A 432      -4.000   6.406   6.090  1.00 93.56           C  
ATOM   3362  CE2 TYR A 432      -3.023   7.332   8.078  1.00 93.56           C  
ATOM   3363  OH  TYR A 432      -5.062   6.094   8.203  1.00 93.56           O  
ATOM   3364  CZ  TYR A 432      -4.027   6.609   7.457  1.00 93.56           C  
ATOM   3365  N   VAL A 433       1.443   7.828   2.639  1.00 93.62           N  
ATOM   3366  CA  VAL A 433       2.400   8.492   1.762  1.00 93.62           C  
ATOM   3367  C   VAL A 433       1.755   8.766   0.405  1.00 93.62           C  
ATOM   3368  CB  VAL A 433       3.684   7.652   1.580  1.00 93.62           C  
ATOM   3369  O   VAL A 433       2.109   9.734  -0.274  1.00 93.62           O  
ATOM   3370  CG1 VAL A 433       3.402   6.414   0.731  1.00 93.62           C  
ATOM   3371  CG2 VAL A 433       4.789   8.492   0.950  1.00 93.62           C  
ATOM   3372  N   LEU A 434       0.828   7.965  -0.004  1.00 93.12           N  
ATOM   3373  CA  LEU A 434       0.168   8.070  -1.301  1.00 93.12           C  
ATOM   3374  C   LEU A 434      -0.773   9.273  -1.336  1.00 93.12           C  
ATOM   3375  CB  LEU A 434      -0.610   6.789  -1.612  1.00 93.12           C  
ATOM   3376  O   LEU A 434      -1.187   9.711  -2.412  1.00 93.12           O  
ATOM   3377  CG  LEU A 434       0.219   5.512  -1.753  1.00 93.12           C  
ATOM   3378  CD1 LEU A 434      -0.696   4.305  -1.919  1.00 93.12           C  
ATOM   3379  CD2 LEU A 434       1.182   5.625  -2.930  1.00 93.12           C  
ATOM   3380  N   ASN A 435      -1.078   9.805  -0.213  1.00 95.06           N  
ATOM   3381  CA  ASN A 435      -1.905  11.000  -0.118  1.00 95.06           C  
ATOM   3382  C   ASN A 435      -1.079  12.273  -0.305  1.00 95.06           C  
ATOM   3383  CB  ASN A 435      -2.641  11.039   1.224  1.00 95.06           C  
ATOM   3384  O   ASN A 435      -1.632  13.352  -0.509  1.00 95.06           O  
ATOM   3385  CG  ASN A 435      -3.795  12.023   1.229  1.00 95.06           C  
ATOM   3386  ND2 ASN A 435      -4.023  12.664   2.369  1.00 95.06           N  
ATOM   3387  OD1 ASN A 435      -4.473  12.211   0.215  1.00 95.06           O  
ATOM   3388  N   LEU A 436       0.232  12.180  -0.189  1.00 94.12           N  
ATOM   3389  CA  LEU A 436       1.085  13.328  -0.455  1.00 94.12           C  
ATOM   3390  C   LEU A 436       1.179  13.602  -1.953  1.00 94.12           C  
ATOM   3391  CB  LEU A 436       2.484  13.109   0.123  1.00 94.12           C  
ATOM   3392  O   LEU A 436       1.359  12.680  -2.746  1.00 94.12           O  
ATOM   3393  CG  LEU A 436       2.561  12.820   1.624  1.00 94.12           C  
ATOM   3394  CD1 LEU A 436       4.008  12.602   2.049  1.00 94.12           C  
ATOM   3395  CD2 LEU A 436       1.933  13.961   2.416  1.00 94.12           C  
ATOM   3396  N   ARG A 437       1.096  14.852  -2.312  1.00 91.62           N  
ATOM   3397  CA  ARG A 437       1.090  15.211  -3.727  1.00 91.62           C  
ATOM   3398  C   ARG A 437       2.449  14.945  -4.363  1.00 91.62           C  
ATOM   3399  CB  ARG A 437       0.703  16.672  -3.906  1.00 91.62           C  
ATOM   3400  O   ARG A 437       3.488  15.203  -3.754  1.00 91.62           O  
ATOM   3401  CG  ARG A 437      -0.763  16.969  -3.627  1.00 91.62           C  
ATOM   3402  CD  ARG A 437      -1.139  18.391  -4.008  1.00 91.62           C  
ATOM   3403  NE  ARG A 437      -2.576  18.625  -3.885  1.00 91.62           N  
ATOM   3404  NH1 ARG A 437      -2.662  20.250  -5.520  1.00 91.62           N  
ATOM   3405  NH2 ARG A 437      -4.570  19.625  -4.414  1.00 91.62           N  
ATOM   3406  CZ  ARG A 437      -3.266  19.500  -4.605  1.00 91.62           C  
ATOM   3407  N   ARG A 438       2.422  14.547  -5.523  1.00 87.62           N  
ATOM   3408  CA  ARG A 438       3.643  14.227  -6.258  1.00 87.62           C  
ATOM   3409  C   ARG A 438       4.430  15.484  -6.586  1.00 87.62           C  
ATOM   3410  CB  ARG A 438       3.312  13.461  -7.543  1.00 87.62           C  
ATOM   3411  O   ARG A 438       5.660  15.500  -6.484  1.00 87.62           O  
ATOM   3412  CG  ARG A 438       2.830  12.039  -7.309  1.00 87.62           C  
ATOM   3413  CD  ARG A 438       2.609  11.297  -8.617  1.00 87.62           C  
ATOM   3414  NE  ARG A 438       2.277   9.898  -8.391  1.00 87.62           N  
ATOM   3415  NH1 ARG A 438       3.523   9.102 -10.172  1.00 87.62           N  
ATOM   3416  NH2 ARG A 438       2.354   7.645  -8.844  1.00 87.62           N  
ATOM   3417  CZ  ARG A 438       2.719   8.883  -9.133  1.00 87.62           C  
ATOM   3418  N   ASP A 439       3.654  16.500  -6.906  1.00 84.75           N  
ATOM   3419  CA  ASP A 439       4.312  17.750  -7.293  1.00 84.75           C  
ATOM   3420  C   ASP A 439       4.988  18.406  -6.094  1.00 84.75           C  
ATOM   3421  CB  ASP A 439       3.311  18.703  -7.926  1.00 84.75           C  
ATOM   3422  O   ASP A 439       5.887  19.234  -6.258  1.00 84.75           O  
ATOM   3423  CG  ASP A 439       2.102  18.969  -7.047  1.00 84.75           C  
ATOM   3424  OD1 ASP A 439       1.873  18.219  -6.082  1.00 84.75           O  
ATOM   3425  OD2 ASP A 439       1.370  19.953  -7.320  1.00 84.75           O  
ATOM   3426  N   GLY A 440       4.555  18.047  -4.898  1.00 84.19           N  
ATOM   3427  CA  GLY A 440       5.168  18.609  -3.709  1.00 84.19           C  
ATOM   3428  C   GLY A 440       6.520  18.000  -3.383  1.00 84.19           C  
ATOM   3429  O   GLY A 440       7.355  18.641  -2.738  1.00 84.19           O  
ATOM   3430  N   GLY A 441       6.785  16.812  -3.820  1.00 87.50           N  
ATOM   3431  CA  GLY A 441       8.047  16.094  -3.672  1.00 87.50           C  
ATOM   3432  C   GLY A 441       8.250  15.531  -2.279  1.00 87.50           C  
ATOM   3433  O   GLY A 441       9.234  14.828  -2.025  1.00 87.50           O  
ATOM   3434  N   GLU A 442       7.391  15.812  -1.324  1.00 90.56           N  
ATOM   3435  CA  GLU A 442       7.543  15.422   0.072  1.00 90.56           C  
ATOM   3436  C   GLU A 442       7.434  13.906   0.233  1.00 90.56           C  
ATOM   3437  CB  GLU A 442       6.500  16.125   0.948  1.00 90.56           C  
ATOM   3438  O   GLU A 442       8.156  13.305   1.027  1.00 90.56           O  
ATOM   3439  CG  GLU A 442       6.738  17.609   1.114  1.00 90.56           C  
ATOM   3440  CD  GLU A 442       6.004  18.453   0.085  1.00 90.56           C  
ATOM   3441  OE1 GLU A 442       5.859  19.688   0.296  1.00 90.56           O  
ATOM   3442  OE2 GLU A 442       5.570  17.891  -0.941  1.00 90.56           O  
ATOM   3443  N   GLY A 443       6.441  13.320  -0.498  1.00 92.00           N  
ATOM   3444  CA  GLY A 443       6.312  11.875  -0.453  1.00 92.00           C  
ATOM   3445  C   GLY A 443       7.574  11.148  -0.886  1.00 92.00           C  
ATOM   3446  O   GLY A 443       8.047  10.242  -0.194  1.00 92.00           O  
ATOM   3447  N   LEU A 444       8.141  11.609  -2.029  1.00 91.44           N  
ATOM   3448  CA  LEU A 444       9.359  11.000  -2.561  1.00 91.44           C  
ATOM   3449  C   LEU A 444      10.547  11.258  -1.636  1.00 91.44           C  
ATOM   3450  CB  LEU A 444       9.656  11.539  -3.961  1.00 91.44           C  
ATOM   3451  O   LEU A 444      11.383  10.375  -1.436  1.00 91.44           O  
ATOM   3452  CG  LEU A 444       8.789  11.000  -5.098  1.00 91.44           C  
ATOM   3453  CD1 LEU A 444       9.047  11.789  -6.379  1.00 91.44           C  
ATOM   3454  CD2 LEU A 444       9.047   9.516  -5.312  1.00 91.44           C  
ATOM   3455  N   THR A 445      10.570  12.414  -1.065  1.00 92.06           N  
ATOM   3456  CA  THR A 445      11.633  12.750  -0.124  1.00 92.06           C  
ATOM   3457  C   THR A 445      11.555  11.867   1.120  1.00 92.06           C  
ATOM   3458  CB  THR A 445      11.570  14.227   0.287  1.00 92.06           C  
ATOM   3459  O   THR A 445      12.570  11.336   1.581  1.00 92.06           O  
ATOM   3460  CG2 THR A 445      12.664  14.570   1.292  1.00 92.06           C  
ATOM   3461  OG1 THR A 445      11.727  15.047  -0.876  1.00 92.06           O  
ATOM   3462  N   LEU A 446      10.375  11.734   1.636  1.00 92.88           N  
ATOM   3463  CA  LEU A 446      10.156  10.883   2.799  1.00 92.88           C  
ATOM   3464  C   LEU A 446      10.617   9.453   2.521  1.00 92.88           C  
ATOM   3465  CB  LEU A 446       8.680  10.883   3.201  1.00 92.88           C  
ATOM   3466  O   LEU A 446      11.320   8.852   3.338  1.00 92.88           O  
ATOM   3467  CG  LEU A 446       8.328  10.172   4.508  1.00 92.88           C  
ATOM   3468  CD1 LEU A 446       8.938  10.914   5.695  1.00 92.88           C  
ATOM   3469  CD2 LEU A 446       6.820  10.047   4.664  1.00 92.88           C  
ATOM   3470  N   ILE A 447      10.281   8.930   1.338  1.00 93.31           N  
ATOM   3471  CA  ILE A 447      10.648   7.582   0.915  1.00 93.31           C  
ATOM   3472  C   ILE A 447      12.172   7.480   0.777  1.00 93.31           C  
ATOM   3473  CB  ILE A 447       9.969   7.203  -0.417  1.00 93.31           C  
ATOM   3474  O   ILE A 447      12.781   6.543   1.290  1.00 93.31           O  
ATOM   3475  CG1 ILE A 447       8.453   7.055  -0.215  1.00 93.31           C  
ATOM   3476  CG2 ILE A 447      10.570   5.918  -0.987  1.00 93.31           C  
ATOM   3477  CD1 ILE A 447       7.664   6.930  -1.512  1.00 93.31           C  
ATOM   3478  N   GLY A 448      12.734   8.414   0.102  1.00 92.44           N  
ATOM   3479  CA  GLY A 448      14.164   8.430  -0.132  1.00 92.44           C  
ATOM   3480  C   GLY A 448      14.977   8.508   1.146  1.00 92.44           C  
ATOM   3481  O   GLY A 448      15.938   7.754   1.328  1.00 92.44           O  
ATOM   3482  N   VAL A 449      14.641   9.375   2.018  1.00 91.19           N  
ATOM   3483  CA  VAL A 449      15.352   9.562   3.277  1.00 91.19           C  
ATOM   3484  C   VAL A 449      15.203   8.312   4.145  1.00 91.19           C  
ATOM   3485  CB  VAL A 449      14.844  10.805   4.035  1.00 91.19           C  
ATOM   3486  O   VAL A 449      16.172   7.863   4.770  1.00 91.19           O  
ATOM   3487  CG1 VAL A 449      15.438  10.859   5.445  1.00 91.19           C  
ATOM   3488  CG2 VAL A 449      15.180  12.078   3.262  1.00 91.19           C  
ATOM   3489  N   SER A 450      14.000   7.797   4.168  1.00 92.19           N  
ATOM   3490  CA  SER A 450      13.773   6.562   4.910  1.00 92.19           C  
ATOM   3491  C   SER A 450      14.664   5.434   4.402  1.00 92.19           C  
ATOM   3492  CB  SER A 450      12.305   6.141   4.816  1.00 92.19           C  
ATOM   3493  O   SER A 450      15.211   4.660   5.191  1.00 92.19           O  
ATOM   3494  OG  SER A 450      12.078   4.930   5.516  1.00 92.19           O  
ATOM   3495  N   TRP A 451      14.805   5.352   3.113  1.00 92.00           N  
ATOM   3496  CA  TRP A 451      15.695   4.371   2.498  1.00 92.00           C  
ATOM   3497  C   TRP A 451      17.125   4.586   2.951  1.00 92.00           C  
ATOM   3498  CB  TRP A 451      15.609   4.449   0.972  1.00 92.00           C  
ATOM   3499  O   TRP A 451      17.812   3.635   3.340  1.00 92.00           O  
ATOM   3500  CG  TRP A 451      16.625   3.604   0.261  1.00 92.00           C  
ATOM   3501  CD1 TRP A 451      17.875   3.979  -0.126  1.00 92.00           C  
ATOM   3502  CD2 TRP A 451      16.469   2.244  -0.152  1.00 92.00           C  
ATOM   3503  CE2 TRP A 451      17.672   1.855  -0.784  1.00 92.00           C  
ATOM   3504  CE3 TRP A 451      15.422   1.313  -0.048  1.00 92.00           C  
ATOM   3505  NE1 TRP A 451      18.516   2.930  -0.755  1.00 92.00           N  
ATOM   3506  CH2 TRP A 451      16.812  -0.315  -1.195  1.00 92.00           C  
ATOM   3507  CZ2 TRP A 451      17.844   0.575  -1.310  1.00 92.00           C  
ATOM   3508  CZ3 TRP A 451      15.609   0.040  -0.572  1.00 92.00           C  
ATOM   3509  N   ASN A 452      17.531   5.703   2.918  1.00 90.88           N  
ATOM   3510  CA  ASN A 452      18.906   6.020   3.328  1.00 90.88           C  
ATOM   3511  C   ASN A 452      19.156   5.637   4.785  1.00 90.88           C  
ATOM   3512  CB  ASN A 452      19.203   7.504   3.109  1.00 90.88           C  
ATOM   3513  O   ASN A 452      20.203   5.102   5.121  1.00 90.88           O  
ATOM   3514  CG  ASN A 452      19.672   7.801   1.700  1.00 90.88           C  
ATOM   3515  ND2 ASN A 452      19.594   9.070   1.303  1.00 90.88           N  
ATOM   3516  OD1 ASN A 452      20.109   6.906   0.975  1.00 90.88           O  
ATOM   3517  N   LEU A 453      18.203   6.055   5.598  1.00 90.56           N  
ATOM   3518  CA  LEU A 453      18.344   5.676   7.000  1.00 90.56           C  
ATOM   3519  C   LEU A 453      18.484   4.164   7.141  1.00 90.56           C  
ATOM   3520  CB  LEU A 453      17.125   6.160   7.801  1.00 90.56           C  
ATOM   3521  O   LEU A 453      19.328   3.684   7.891  1.00 90.56           O  
ATOM   3522  CG  LEU A 453      17.000   7.676   7.977  1.00 90.56           C  
ATOM   3523  CD1 LEU A 453      15.688   8.016   8.680  1.00 90.56           C  
ATOM   3524  CD2 LEU A 453      18.188   8.227   8.750  1.00 90.56           C  
ATOM   3525  N   TRP A 454      17.656   3.502   6.430  1.00 91.19           N  
ATOM   3526  CA  TRP A 454      17.656   2.043   6.457  1.00 91.19           C  
ATOM   3527  C   TRP A 454      18.953   1.491   5.879  1.00 91.19           C  
ATOM   3528  CB  TRP A 454      16.469   1.487   5.680  1.00 91.19           C  
ATOM   3529  O   TRP A 454      19.609   0.653   6.504  1.00 91.19           O  
ATOM   3530  CG  TRP A 454      16.469  -0.005   5.531  1.00 91.19           C  
ATOM   3531  CD1 TRP A 454      16.109  -0.928   6.469  1.00 91.19           C  
ATOM   3532  CD2 TRP A 454      16.875  -0.745   4.379  1.00 91.19           C  
ATOM   3533  CE2 TRP A 454      16.734  -2.115   4.688  1.00 91.19           C  
ATOM   3534  CE3 TRP A 454      17.359  -0.383   3.113  1.00 91.19           C  
ATOM   3535  NE1 TRP A 454      16.250  -2.199   5.969  1.00 91.19           N  
ATOM   3536  CH2 TRP A 454      17.500  -2.744   2.541  1.00 91.19           C  
ATOM   3537  CZ2 TRP A 454      17.047  -3.125   3.771  1.00 91.19           C  
ATOM   3538  CZ3 TRP A 454      17.672  -1.390   2.205  1.00 91.19           C  
ATOM   3539  N   TYR A 455      19.312   1.892   4.715  1.00 89.56           N  
ATOM   3540  CA  TYR A 455      20.484   1.414   4.000  1.00 89.56           C  
ATOM   3541  C   TYR A 455      21.750   1.655   4.812  1.00 89.56           C  
ATOM   3542  CB  TYR A 455      20.609   2.102   2.637  1.00 89.56           C  
ATOM   3543  O   TYR A 455      22.594   0.767   4.930  1.00 89.56           O  
ATOM   3544  CG  TYR A 455      21.672   1.518   1.752  1.00 89.56           C  
ATOM   3545  CD1 TYR A 455      22.969   2.021   1.772  1.00 89.56           C  
ATOM   3546  CD2 TYR A 455      21.391   0.461   0.893  1.00 89.56           C  
ATOM   3547  CE1 TYR A 455      23.969   1.486   0.958  1.00 89.56           C  
ATOM   3548  CE2 TYR A 455      22.375  -0.082   0.073  1.00 89.56           C  
ATOM   3549  OH  TYR A 455      24.641  -0.097  -0.697  1.00 89.56           O  
ATOM   3550  CZ  TYR A 455      23.656   0.437   0.113  1.00 89.56           C  
ATOM   3551  N   ASN A 456      21.844   2.771   5.383  1.00 87.38           N  
ATOM   3552  CA  ASN A 456      23.047   3.174   6.094  1.00 87.38           C  
ATOM   3553  C   ASN A 456      23.109   2.570   7.492  1.00 87.38           C  
ATOM   3554  CB  ASN A 456      23.141   4.699   6.168  1.00 87.38           C  
ATOM   3555  O   ASN A 456      24.109   2.695   8.188  1.00 87.38           O  
ATOM   3556  CG  ASN A 456      23.438   5.336   4.824  1.00 87.38           C  
ATOM   3557  ND2 ASN A 456      22.938   6.543   4.613  1.00 87.38           N  
ATOM   3558  OD1 ASN A 456      24.109   4.742   3.980  1.00 87.38           O  
ATOM   3559  N   SER A 457      22.031   2.074   7.863  1.00 86.50           N  
ATOM   3560  CA  SER A 457      22.016   1.461   9.188  1.00 86.50           C  
ATOM   3561  C   SER A 457      22.703   0.102   9.180  1.00 86.50           C  
ATOM   3562  CB  SER A 457      20.578   1.307   9.680  1.00 86.50           C  
ATOM   3563  O   SER A 457      22.984  -0.466  10.234  1.00 86.50           O  
ATOM   3564  OG  SER A 457      19.906   0.268   8.984  1.00 86.50           O  
ATOM   3565  N   PHE A 458      23.125  -0.368   7.930  1.00 84.38           N  
ATOM   3566  CA  PHE A 458      23.875  -1.610   7.785  1.00 84.38           C  
ATOM   3567  C   PHE A 458      25.375  -1.340   7.781  1.00 84.38           C  
ATOM   3568  CB  PHE A 458      23.469  -2.334   6.496  1.00 84.38           C  
ATOM   3569  O   PHE A 458      25.828  -0.293   7.309  1.00 84.38           O  
ATOM   3570  CG  PHE A 458      22.109  -2.977   6.559  1.00 84.38           C  
ATOM   3571  CD1 PHE A 458      21.984  -4.328   6.848  1.00 84.38           C  
ATOM   3572  CD2 PHE A 458      20.969  -2.227   6.332  1.00 84.38           C  
ATOM   3573  CE1 PHE A 458      20.719  -4.926   6.910  1.00 84.38           C  
ATOM   3574  CE2 PHE A 458      19.703  -2.818   6.391  1.00 84.38           C  
ATOM   3575  CZ  PHE A 458      19.594  -4.168   6.680  1.00 84.38           C  
ATOM   3576  N   ALA A 459      26.156  -2.211   8.539  1.00 79.56           N  
ATOM   3577  CA  ALA A 459      27.609  -2.078   8.523  1.00 79.56           C  
ATOM   3578  C   ALA A 459      28.156  -2.180   7.102  1.00 79.56           C  
ATOM   3579  CB  ALA A 459      28.250  -3.143   9.414  1.00 79.56           C  
ATOM   3580  O   ALA A 459      29.109  -1.494   6.750  1.00 79.56           O  
ATOM   3581  N   GLY A 460      27.453  -2.756   6.203  1.00 82.50           N  
ATOM   3582  CA  GLY A 460      27.672  -2.895   4.773  1.00 82.50           C  
ATOM   3583  C   GLY A 460      26.406  -2.703   3.951  1.00 82.50           C  
ATOM   3584  O   GLY A 460      25.547  -1.902   4.309  1.00 82.50           O  
ATOM   3585  N   SER A 461      26.391  -3.424   2.787  1.00 80.94           N  
ATOM   3586  CA  SER A 461      25.188  -3.350   1.963  1.00 80.94           C  
ATOM   3587  C   SER A 461      24.156  -4.402   2.383  1.00 80.94           C  
ATOM   3588  CB  SER A 461      25.531  -3.529   0.485  1.00 80.94           C  
ATOM   3589  O   SER A 461      24.531  -5.520   2.742  1.00 80.94           O  
ATOM   3590  OG  SER A 461      26.406  -2.496   0.044  1.00 80.94           O  
ATOM   3591  N   PRO A 462      22.922  -3.947   2.523  1.00 83.56           N  
ATOM   3592  CA  PRO A 462      21.906  -4.953   2.842  1.00 83.56           C  
ATOM   3593  C   PRO A 462      21.891  -6.109   1.841  1.00 83.56           C  
ATOM   3594  CB  PRO A 462      20.594  -4.164   2.787  1.00 83.56           C  
ATOM   3595  O   PRO A 462      22.172  -5.910   0.658  1.00 83.56           O  
ATOM   3596  CG  PRO A 462      20.922  -2.939   1.996  1.00 83.56           C  
ATOM   3597  CD  PRO A 462      22.406  -2.721   2.043  1.00 83.56           C  
ATOM   3598  N   SER A 463      21.719  -7.332   2.361  1.00 78.25           N  
ATOM   3599  CA  SER A 463      21.562  -8.492   1.489  1.00 78.25           C  
ATOM   3600  C   SER A 463      20.328  -8.367   0.607  1.00 78.25           C  
ATOM   3601  CB  SER A 463      21.484  -9.781   2.316  1.00 78.25           C  
ATOM   3602  O   SER A 463      19.438  -7.570   0.893  1.00 78.25           O  
ATOM   3603  OG  SER A 463      20.234  -9.883   2.963  1.00 78.25           O  
ATOM   3604  N   GLU A 464      20.234  -9.211  -0.487  1.00 70.38           N  
ATOM   3605  CA  GLU A 464      19.125  -9.227  -1.430  1.00 70.38           C  
ATOM   3606  C   GLU A 464      17.828  -9.672  -0.751  1.00 70.38           C  
ATOM   3607  CB  GLU A 464      19.438 -10.133  -2.619  1.00 70.38           C  
ATOM   3608  O   GLU A 464      16.734  -9.289  -1.166  1.00 70.38           O  
ATOM   3609  CG  GLU A 464      20.453  -9.547  -3.594  1.00 70.38           C  
ATOM   3610  CD  GLU A 464      20.734 -10.453  -4.777  1.00 70.38           C  
ATOM   3611  OE1 GLU A 464      21.562 -10.078  -5.645  1.00 70.38           O  
ATOM   3612  OE2 GLU A 464      20.141 -11.555  -4.840  1.00 70.38           O  
ATOM   3613  N   ALA A 465      17.922 -10.430   0.336  1.00 70.69           N  
ATOM   3614  CA  ALA A 465      16.766 -11.008   1.021  1.00 70.69           C  
ATOM   3615  C   ALA A 465      16.109  -9.984   1.938  1.00 70.69           C  
ATOM   3616  CB  ALA A 465      17.188 -12.242   1.816  1.00 70.69           C  
ATOM   3617  O   ALA A 465      14.961 -10.164   2.350  1.00 70.69           O  
ATOM   3618  N   GLU A 466      16.891  -8.883   2.174  1.00 78.31           N  
ATOM   3619  CA  GLU A 466      16.359  -7.867   3.066  1.00 78.31           C  
ATOM   3620  C   GLU A 466      15.250  -7.062   2.381  1.00 78.31           C  
ATOM   3621  CB  GLU A 466      17.469  -6.930   3.555  1.00 78.31           C  
ATOM   3622  O   GLU A 466      15.375  -6.707   1.207  1.00 78.31           O  
ATOM   3623  CG  GLU A 466      18.453  -7.594   4.496  1.00 78.31           C  
ATOM   3624  CD  GLU A 466      17.875  -7.891   5.871  1.00 78.31           C  
ATOM   3625  OE1 GLU A 466      18.484  -8.672   6.637  1.00 78.31           O  
ATOM   3626  OE2 GLU A 466      16.797  -7.340   6.184  1.00 78.31           O  
ATOM   3627  N   ILE A 467      14.172  -6.812   3.006  1.00 73.62           N  
ATOM   3628  CA  ILE A 467      13.023  -6.102   2.453  1.00 73.62           C  
ATOM   3629  C   ILE A 467      12.930  -4.711   3.080  1.00 73.62           C  
ATOM   3630  CB  ILE A 467      11.711  -6.879   2.682  1.00 73.62           C  
ATOM   3631  O   ILE A 467      12.969  -4.570   4.305  1.00 73.62           O  
ATOM   3632  CG1 ILE A 467      11.797  -8.266   2.037  1.00 73.62           C  
ATOM   3633  CG2 ILE A 467      10.516  -6.094   2.135  1.00 73.62           C  
ATOM   3634  CD1 ILE A 467      10.609  -9.172   2.363  1.00 73.62           C  
ATOM   3635  N   SER A 468      12.906  -3.783   2.223  1.00 82.88           N  
ATOM   3636  CA  SER A 468      12.766  -2.400   2.668  1.00 82.88           C  
ATOM   3637  C   SER A 468      11.344  -1.887   2.441  1.00 82.88           C  
ATOM   3638  CB  SER A 468      13.766  -1.498   1.942  1.00 82.88           C  
ATOM   3639  O   SER A 468      10.797  -2.025   1.346  1.00 82.88           O  
ATOM   3640  OG  SER A 468      13.477  -0.132   2.188  1.00 82.88           O  
ATOM   3641  N   GLU A 469      10.719  -1.321   3.463  1.00 83.62           N  
ATOM   3642  CA  GLU A 469       9.406  -0.688   3.350  1.00 83.62           C  
ATOM   3643  C   GLU A 469       9.422   0.424   2.305  1.00 83.62           C  
ATOM   3644  CB  GLU A 469       8.961  -0.131   4.703  1.00 83.62           C  
ATOM   3645  O   GLU A 469       8.438   0.614   1.580  1.00 83.62           O  
ATOM   3646  CG  GLU A 469       7.520   0.363   4.723  1.00 83.62           C  
ATOM   3647  CD  GLU A 469       6.500  -0.752   4.547  1.00 83.62           C  
ATOM   3648  OE1 GLU A 469       5.363  -0.471   4.105  1.00 83.62           O  
ATOM   3649  OE2 GLU A 469       6.844  -1.916   4.855  1.00 83.62           O  
ATOM   3650  N   SER A 470      10.477   1.120   2.160  1.00 89.25           N  
ATOM   3651  CA  SER A 470      10.633   2.219   1.211  1.00 89.25           C  
ATOM   3652  C   SER A 470      10.492   1.730  -0.227  1.00 89.25           C  
ATOM   3653  CB  SER A 470      11.984   2.902   1.398  1.00 89.25           C  
ATOM   3654  O   SER A 470       9.906   2.414  -1.066  1.00 89.25           O  
ATOM   3655  OG  SER A 470      12.070   3.514   2.674  1.00 89.25           O  
ATOM   3656  N   GLU A 471      11.031   0.556  -0.475  1.00 86.81           N  
ATOM   3657  CA  GLU A 471      10.906  -0.025  -1.809  1.00 86.81           C  
ATOM   3658  C   GLU A 471       9.445  -0.279  -2.160  1.00 86.81           C  
ATOM   3659  CB  GLU A 471      11.703  -1.327  -1.907  1.00 86.81           C  
ATOM   3660  O   GLU A 471       9.008   0.019  -3.275  1.00 86.81           O  
ATOM   3661  CG  GLU A 471      13.211  -1.123  -1.940  1.00 86.81           C  
ATOM   3662  CD  GLU A 471      13.992  -2.426  -1.916  1.00 86.81           C  
ATOM   3663  OE1 GLU A 471      15.164  -2.439  -2.355  1.00 86.81           O  
ATOM   3664  OE2 GLU A 471      13.430  -3.443  -1.453  1.00 86.81           O  
ATOM   3665  N   HIS A 472       8.789  -0.857  -1.182  1.00 81.81           N  
ATOM   3666  CA  HIS A 472       7.367  -1.122  -1.372  1.00 81.81           C  
ATOM   3667  C   HIS A 472       6.590   0.170  -1.603  1.00 81.81           C  
ATOM   3668  CB  HIS A 472       6.797  -1.869  -0.165  1.00 81.81           C  
ATOM   3669  O   HIS A 472       5.762   0.248  -2.514  1.00 81.81           O  
ATOM   3670  CG  HIS A 472       5.344  -2.209  -0.302  1.00 81.81           C  
ATOM   3671  CD2 HIS A 472       4.262  -1.768   0.376  1.00 81.81           C  
ATOM   3672  ND1 HIS A 472       4.879  -3.115  -1.230  1.00 81.81           N  
ATOM   3673  CE1 HIS A 472       3.564  -3.215  -1.117  1.00 81.81           C  
ATOM   3674  NE2 HIS A 472       3.164  -2.406  -0.150  1.00 81.81           N  
ATOM   3675  N   LEU A 473       6.844   1.201  -0.853  1.00 88.06           N  
ATOM   3676  CA  LEU A 473       6.156   2.482  -0.965  1.00 88.06           C  
ATOM   3677  C   LEU A 473       6.473   3.154  -2.297  1.00 88.06           C  
ATOM   3678  CB  LEU A 473       6.547   3.404   0.192  1.00 88.06           C  
ATOM   3679  O   LEU A 473       5.590   3.740  -2.928  1.00 88.06           O  
ATOM   3680  CG  LEU A 473       6.047   3.000   1.580  1.00 88.06           C  
ATOM   3681  CD1 LEU A 473       6.625   3.930   2.643  1.00 88.06           C  
ATOM   3682  CD2 LEU A 473       4.523   3.008   1.625  1.00 88.06           C  
ATOM   3683  N   PHE A 474       7.715   2.977  -2.689  1.00 88.69           N  
ATOM   3684  CA  PHE A 474       8.125   3.557  -3.965  1.00 88.69           C  
ATOM   3685  C   PHE A 474       7.391   2.887  -5.121  1.00 88.69           C  
ATOM   3686  CB  PHE A 474       9.641   3.426  -4.156  1.00 88.69           C  
ATOM   3687  O   PHE A 474       6.941   3.561  -6.051  1.00 88.69           O  
ATOM   3688  CG  PHE A 474      10.156   4.105  -5.398  1.00 88.69           C  
ATOM   3689  CD1 PHE A 474      11.055   3.457  -6.234  1.00 88.69           C  
ATOM   3690  CD2 PHE A 474       9.734   5.387  -5.723  1.00 88.69           C  
ATOM   3691  CE1 PHE A 474      11.531   4.082  -7.387  1.00 88.69           C  
ATOM   3692  CE2 PHE A 474      10.211   6.020  -6.871  1.00 88.69           C  
ATOM   3693  CZ  PHE A 474      11.109   5.363  -7.699  1.00 88.69           C  
ATOM   3694  N   HIS A 475       7.293   1.587  -5.000  1.00 85.44           N  
ATOM   3695  CA  HIS A 475       6.562   0.855  -6.027  1.00 85.44           C  
ATOM   3696  C   HIS A 475       5.129   1.356  -6.148  1.00 85.44           C  
ATOM   3697  CB  HIS A 475       6.570  -0.645  -5.727  1.00 85.44           C  
ATOM   3698  O   HIS A 475       4.625   1.551  -7.258  1.00 85.44           O  
ATOM   3699  CG  HIS A 475       5.785  -1.458  -6.703  1.00 85.44           C  
ATOM   3700  CD2 HIS A 475       6.098  -1.905  -7.941  1.00 85.44           C  
ATOM   3701  ND1 HIS A 475       4.508  -1.901  -6.445  1.00 85.44           N  
ATOM   3702  CE1 HIS A 475       4.066  -2.590  -7.484  1.00 85.44           C  
ATOM   3703  NE2 HIS A 475       5.016  -2.605  -8.406  1.00 85.44           N  
ATOM   3704  N   GLN A 476       4.496   1.555  -5.016  1.00 85.06           N  
ATOM   3705  CA  GLN A 476       3.121   2.039  -5.004  1.00 85.06           C  
ATOM   3706  C   GLN A 476       3.027   3.443  -5.594  1.00 85.06           C  
ATOM   3707  CB  GLN A 476       2.559   2.027  -3.582  1.00 85.06           C  
ATOM   3708  O   GLN A 476       2.064   3.768  -6.293  1.00 85.06           O  
ATOM   3709  CG  GLN A 476       2.414   0.633  -2.988  1.00 85.06           C  
ATOM   3710  CD  GLN A 476       1.323  -0.180  -3.660  1.00 85.06           C  
ATOM   3711  NE2 GLN A 476       1.550  -1.482  -3.791  1.00 85.06           N  
ATOM   3712  OE1 GLN A 476       0.285   0.358  -4.059  1.00 85.06           O  
ATOM   3713  N   PHE A 477       4.039   4.176  -5.305  1.00 84.81           N  
ATOM   3714  CA  PHE A 477       4.102   5.531  -5.836  1.00 84.81           C  
ATOM   3715  C   PHE A 477       4.195   5.512  -7.359  1.00 84.81           C  
ATOM   3716  CB  PHE A 477       5.293   6.289  -5.246  1.00 84.81           C  
ATOM   3717  O   PHE A 477       3.592   6.352  -8.031  1.00 84.81           O  
ATOM   3718  CG  PHE A 477       5.250   7.773  -5.492  1.00 84.81           C  
ATOM   3719  CD1 PHE A 477       5.812   8.320  -6.637  1.00 84.81           C  
ATOM   3720  CD2 PHE A 477       4.648   8.625  -4.574  1.00 84.81           C  
ATOM   3721  CE1 PHE A 477       5.773   9.695  -6.867  1.00 84.81           C  
ATOM   3722  CE2 PHE A 477       4.605  10.000  -4.793  1.00 84.81           C  
ATOM   3723  CZ  PHE A 477       5.172  10.531  -5.941  1.00 84.81           C  
ATOM   3724  N   LEU A 478       4.805   4.508  -7.988  1.00 85.38           N  
ATOM   3725  CA  LEU A 478       5.027   4.391  -9.422  1.00 85.38           C  
ATOM   3726  C   LEU A 478       3.734   4.027 -10.148  1.00 85.38           C  
ATOM   3727  CB  LEU A 478       6.102   3.338  -9.719  1.00 85.38           C  
ATOM   3728  O   LEU A 478       3.627   4.199 -11.367  1.00 85.38           O  
ATOM   3729  CG  LEU A 478       7.508   3.646  -9.195  1.00 85.38           C  
ATOM   3730  CD1 LEU A 478       8.453   2.500  -9.531  1.00 85.38           C  
ATOM   3731  CD2 LEU A 478       8.016   4.957  -9.781  1.00 85.38           C  
ATOM   3732  N   LEU A 479       2.730   3.637  -9.367  1.00 85.62           N  
ATOM   3733  CA  LEU A 479       1.465   3.219  -9.953  1.00 85.62           C  
ATOM   3734  C   LEU A 479       0.542   4.414 -10.164  1.00 85.62           C  
ATOM   3735  CB  LEU A 479       0.777   2.180  -9.062  1.00 85.62           C  
ATOM   3736  O   LEU A 479      -0.597   4.254 -10.609  1.00 85.62           O  
ATOM   3737  CG  LEU A 479       1.516   0.853  -8.875  1.00 85.62           C  
ATOM   3738  CD1 LEU A 479       0.792  -0.016  -7.855  1.00 85.62           C  
ATOM   3739  CD2 LEU A 479       1.648   0.122 -10.211  1.00 85.62           C  
ATOM   3740  N   ASN A 480       1.028   5.555  -9.914  1.00 84.06           N  
ATOM   3741  CA  ASN A 480       0.323   6.828 -10.008  1.00 84.06           C  
ATOM   3742  C   ASN A 480      -0.826   6.910  -9.008  1.00 84.06           C  
ATOM   3743  CB  ASN A 480      -0.197   7.047 -11.430  1.00 84.06           C  
ATOM   3744  O   ASN A 480      -1.821   7.594  -9.250  1.00 84.06           O  
ATOM   3745  CG  ASN A 480      -0.341   8.516 -11.781  1.00 84.06           C  
ATOM   3746  ND2 ASN A 480      -1.197   8.812 -12.750  1.00 84.06           N  
ATOM   3747  OD1 ASN A 480       0.313   9.375 -11.188  1.00 84.06           O  
ATOM   3748  N   LYS A 481      -0.847   6.258  -8.070  1.00 89.50           N  
ATOM   3749  CA  LYS A 481      -1.912   6.379  -7.078  1.00 89.50           C  
ATOM   3750  C   LYS A 481      -1.873   7.742  -6.395  1.00 89.50           C  
ATOM   3751  CB  LYS A 481      -1.805   5.266  -6.035  1.00 89.50           C  
ATOM   3752  O   LYS A 481      -0.796   8.273  -6.109  1.00 89.50           O  
ATOM   3753  CG  LYS A 481      -2.150   3.883  -6.570  1.00 89.50           C  
ATOM   3754  CD  LYS A 481      -2.150   2.840  -5.461  1.00 89.50           C  
ATOM   3755  CE  LYS A 481      -2.662   1.494  -5.957  1.00 89.50           C  
ATOM   3756  NZ  LYS A 481      -2.650   0.463  -4.879  1.00 89.50           N  
ATOM   3757  N   ARG A 482      -3.088   8.266  -6.141  1.00 91.69           N  
ATOM   3758  CA  ARG A 482      -3.207   9.531  -5.422  1.00 91.69           C  
ATOM   3759  C   ARG A 482      -3.791   9.312  -4.031  1.00 91.69           C  
ATOM   3760  CB  ARG A 482      -4.070  10.523  -6.207  1.00 91.69           C  
ATOM   3761  O   ARG A 482      -3.922  10.266  -3.252  1.00 91.69           O  
ATOM   3762  CG  ARG A 482      -3.488  10.914  -7.555  1.00 91.69           C  
ATOM   3763  CD  ARG A 482      -4.410  11.859  -8.312  1.00 91.69           C  
ATOM   3764  NE  ARG A 482      -5.602  11.172  -8.805  1.00 91.69           N  
ATOM   3765  NH1 ARG A 482      -6.520  13.039  -9.805  1.00 91.69           N  
ATOM   3766  NH2 ARG A 482      -7.613  11.031  -9.898  1.00 91.69           N  
ATOM   3767  CZ  ARG A 482      -6.574  11.750  -9.500  1.00 91.69           C  
ATOM   3768  N   SER A 483      -4.141   8.211  -3.760  1.00 93.00           N  
ATOM   3769  CA  SER A 483      -4.629   7.754  -2.461  1.00 93.00           C  
ATOM   3770  C   SER A 483      -4.410   6.254  -2.283  1.00 93.00           C  
ATOM   3771  CB  SER A 483      -6.113   8.086  -2.301  1.00 93.00           C  
ATOM   3772  O   SER A 483      -4.293   5.516  -3.266  1.00 93.00           O  
ATOM   3773  OG  SER A 483      -6.918   7.117  -2.957  1.00 93.00           O  
ATOM   3774  N   PRO A 484      -4.387   5.848  -1.058  1.00 92.75           N  
ATOM   3775  CA  PRO A 484      -4.211   4.414  -0.802  1.00 92.75           C  
ATOM   3776  C   PRO A 484      -5.430   3.590  -1.212  1.00 92.75           C  
ATOM   3777  CB  PRO A 484      -3.994   4.352   0.711  1.00 92.75           C  
ATOM   3778  O   PRO A 484      -5.352   2.361  -1.284  1.00 92.75           O  
ATOM   3779  CG  PRO A 484      -4.598   5.609   1.238  1.00 92.75           C  
ATOM   3780  CD  PRO A 484      -4.500   6.668   0.177  1.00 92.75           C  
ATOM   3781  N   PHE A 485      -6.473   4.297  -1.579  1.00 95.31           N  
ATOM   3782  CA  PHE A 485      -7.746   3.605  -1.750  1.00 95.31           C  
ATOM   3783  C   PHE A 485      -8.000   3.297  -3.221  1.00 95.31           C  
ATOM   3784  CB  PHE A 485      -8.898   4.441  -1.182  1.00 95.31           C  
ATOM   3785  O   PHE A 485      -8.977   2.623  -3.559  1.00 95.31           O  
ATOM   3786  CG  PHE A 485      -8.680   4.879   0.242  1.00 95.31           C  
ATOM   3787  CD1 PHE A 485      -8.508   3.941   1.253  1.00 95.31           C  
ATOM   3788  CD2 PHE A 485      -8.656   6.227   0.570  1.00 95.31           C  
ATOM   3789  CE1 PHE A 485      -8.312   4.344   2.572  1.00 95.31           C  
ATOM   3790  CE2 PHE A 485      -8.461   6.637   1.886  1.00 95.31           C  
ATOM   3791  CZ  PHE A 485      -8.289   5.691   2.885  1.00 95.31           C  
ATOM   3792  N   GLN A 486      -7.117   3.814  -4.105  1.00 93.25           N  
ATOM   3793  CA  GLN A 486      -7.336   3.615  -5.531  1.00 93.25           C  
ATOM   3794  C   GLN A 486      -6.910   2.217  -5.965  1.00 93.25           C  
ATOM   3795  CB  GLN A 486      -6.582   4.668  -6.344  1.00 93.25           C  
ATOM   3796  O   GLN A 486      -5.848   1.735  -5.570  1.00 93.25           O  
ATOM   3797  CG  GLN A 486      -7.156   6.074  -6.211  1.00 93.25           C  
ATOM   3798  CD  GLN A 486      -6.438   7.086  -7.090  1.00 93.25           C  
ATOM   3799  NE2 GLN A 486      -7.199   7.805  -7.906  1.00 93.25           N  
ATOM   3800  OE1 GLN A 486      -5.211   7.219  -7.031  1.00 93.25           O  
ATOM   3801  N   ASN A 487      -7.781   1.619  -6.652  1.00 91.94           N  
ATOM   3802  CA  ASN A 487      -7.523   0.307  -7.238  1.00 91.94           C  
ATOM   3803  C   ASN A 487      -6.766   0.420  -8.555  1.00 91.94           C  
ATOM   3804  CB  ASN A 487      -8.836  -0.454  -7.445  1.00 91.94           C  
ATOM   3805  O   ASN A 487      -7.082   1.271  -9.391  1.00 91.94           O  
ATOM   3806  CG  ASN A 487      -8.625  -1.845  -8.008  1.00 91.94           C  
ATOM   3807  ND2 ASN A 487      -8.633  -2.846  -7.137  1.00 91.94           N  
ATOM   3808  OD1 ASN A 487      -8.445  -2.018  -9.219  1.00 91.94           O  
ATOM   3809  N   THR A 488      -5.777  -0.498  -8.820  1.00 87.94           N  
ATOM   3810  CA  THR A 488      -4.895  -0.345  -9.969  1.00 87.94           C  
ATOM   3811  C   THR A 488      -5.066  -1.511 -10.938  1.00 87.94           C  
ATOM   3812  CB  THR A 488      -3.422  -0.247  -9.539  1.00 87.94           C  
ATOM   3813  O   THR A 488      -4.234  -1.713 -11.828  1.00 87.94           O  
ATOM   3814  CG2 THR A 488      -3.180   0.996  -8.688  1.00 87.94           C  
ATOM   3815  OG1 THR A 488      -3.076  -1.409  -8.773  1.00 87.94           O  
ATOM   3816  N   HIS A 489      -6.078  -2.250 -10.781  1.00 85.44           N  
ATOM   3817  CA  HIS A 489      -6.234  -3.479 -11.547  1.00 85.44           C  
ATOM   3818  C   HIS A 489      -6.395  -3.182 -13.039  1.00 85.44           C  
ATOM   3819  CB  HIS A 489      -7.438  -4.277 -11.039  1.00 85.44           C  
ATOM   3820  O   HIS A 489      -6.090  -4.027 -13.875  1.00 85.44           O  
ATOM   3821  CG  HIS A 489      -7.211  -4.918  -9.711  1.00 85.44           C  
ATOM   3822  CD2 HIS A 489      -6.086  -5.066  -8.969  1.00 85.44           C  
ATOM   3823  ND1 HIS A 489      -8.227  -5.496  -8.977  1.00 85.44           N  
ATOM   3824  CE1 HIS A 489      -7.734  -5.977  -7.852  1.00 85.44           C  
ATOM   3825  NE2 HIS A 489      -6.438  -5.730  -7.820  1.00 85.44           N  
ATOM   3826  N   GLN A 490      -6.832  -1.983 -13.352  1.00 82.94           N  
ATOM   3827  CA  GLN A 490      -7.070  -1.662 -14.758  1.00 82.94           C  
ATOM   3828  C   GLN A 490      -5.902  -0.871 -15.344  1.00 82.94           C  
ATOM   3829  CB  GLN A 490      -8.375  -0.875 -14.914  1.00 82.94           C  
ATOM   3830  O   GLN A 490      -5.977  -0.404 -16.484  1.00 82.94           O  
ATOM   3831  CG  GLN A 490      -9.625  -1.695 -14.641  1.00 82.94           C  
ATOM   3832  CD  GLN A 490     -10.898  -0.956 -15.000  1.00 82.94           C  
ATOM   3833  NE2 GLN A 490     -12.039  -1.587 -14.742  1.00 82.94           N  
ATOM   3834  OE1 GLN A 490     -10.859   0.174 -15.492  1.00 82.94           O  
ATOM   3835  N   LEU A 491      -4.859  -0.680 -14.578  1.00 78.25           N  
ATOM   3836  CA  LEU A 491      -3.672   0.005 -15.070  1.00 78.25           C  
ATOM   3837  C   LEU A 491      -2.818  -0.933 -15.922  1.00 78.25           C  
ATOM   3838  CB  LEU A 491      -2.844   0.557 -13.914  1.00 78.25           C  
ATOM   3839  O   LEU A 491      -2.607  -2.090 -15.555  1.00 78.25           O  
ATOM   3840  CG  LEU A 491      -3.354   1.846 -13.266  1.00 78.25           C  
ATOM   3841  CD1 LEU A 491      -2.508   2.201 -12.047  1.00 78.25           C  
ATOM   3842  CD2 LEU A 491      -3.352   2.986 -14.273  1.00 78.25           C  
ATOM   3843  N   GLU A 492      -2.406  -0.438 -17.062  1.00 73.88           N  
ATOM   3844  CA  GLU A 492      -1.545  -1.207 -17.953  1.00 73.88           C  
ATOM   3845  C   GLU A 492      -0.094  -0.743 -17.859  1.00 73.88           C  
ATOM   3846  CB  GLU A 492      -2.035  -1.099 -19.406  1.00 73.88           C  
ATOM   3847  O   GLU A 492       0.175   0.393 -17.469  1.00 73.88           O  
ATOM   3848  CG  GLU A 492      -3.439  -1.644 -19.625  1.00 73.88           C  
ATOM   3849  CD  GLU A 492      -3.900  -1.561 -21.062  1.00 73.88           C  
ATOM   3850  OE1 GLU A 492      -5.004  -2.061 -21.391  1.00 73.88           O  
ATOM   3851  OE2 GLU A 492      -3.152  -0.992 -21.891  1.00 73.88           O  
ATOM   3852  N   GLY A 493       0.906  -1.729 -18.078  1.00 67.00           N  
ATOM   3853  CA  GLY A 493       2.324  -1.414 -18.094  1.00 67.00           C  
ATOM   3854  C   GLY A 493       3.080  -2.006 -16.922  1.00 67.00           C  
ATOM   3855  O   GLY A 493       2.490  -2.670 -16.062  1.00 67.00           O  
ATOM   3856  N   ASN A 494       4.480  -1.864 -17.016  1.00 71.19           N  
ATOM   3857  CA  ASN A 494       5.363  -2.277 -15.930  1.00 71.19           C  
ATOM   3858  C   ASN A 494       5.926  -1.075 -15.172  1.00 71.19           C  
ATOM   3859  CB  ASN A 494       6.500  -3.148 -16.469  1.00 71.19           C  
ATOM   3860  O   ASN A 494       6.730  -0.318 -15.719  1.00 71.19           O  
ATOM   3861  CG  ASN A 494       7.363  -3.729 -15.359  1.00 71.19           C  
ATOM   3862  ND2 ASN A 494       8.266  -4.633 -15.727  1.00 71.19           N  
ATOM   3863  OD1 ASN A 494       7.215  -3.371 -14.188  1.00 71.19           O  
ATOM   3864  N   ALA A 495       5.535  -0.958 -13.922  1.00 74.62           N  
ATOM   3865  CA  ALA A 495       5.973   0.186 -13.125  1.00 74.62           C  
ATOM   3866  C   ALA A 495       7.492   0.182 -12.953  1.00 74.62           C  
ATOM   3867  CB  ALA A 495       5.285   0.183 -11.766  1.00 74.62           C  
ATOM   3868  O   ALA A 495       8.094   1.229 -12.719  1.00 74.62           O  
ATOM   3869  N   LEU A 496       8.141  -0.951 -13.156  1.00 78.00           N  
ATOM   3870  CA  LEU A 496       9.570  -1.048 -12.914  1.00 78.00           C  
ATOM   3871  C   LEU A 496      10.359  -0.558 -14.125  1.00 78.00           C  
ATOM   3872  CB  LEU A 496       9.969  -2.490 -12.586  1.00 78.00           C  
ATOM   3873  O   LEU A 496      11.570  -0.358 -14.047  1.00 78.00           O  
ATOM   3874  CG  LEU A 496       9.422  -3.062 -11.281  1.00 78.00           C  
ATOM   3875  CD1 LEU A 496       9.922  -4.488 -11.070  1.00 78.00           C  
ATOM   3876  CD2 LEU A 496       9.812  -2.176 -10.102  1.00 78.00           C  
ATOM   3877  N   ASN A 497       9.688  -0.304 -15.273  1.00 76.56           N  
ATOM   3878  CA  ASN A 497      10.336   0.230 -16.469  1.00 76.56           C  
ATOM   3879  C   ASN A 497      10.383   1.755 -16.453  1.00 76.56           C  
ATOM   3880  CB  ASN A 497       9.633  -0.267 -17.734  1.00 76.56           C  
ATOM   3881  O   ASN A 497      10.664   2.387 -17.469  1.00 76.56           O  
ATOM   3882  CG  ASN A 497       9.883  -1.739 -18.000  1.00 76.56           C  
ATOM   3883  ND2 ASN A 497       9.016  -2.350 -18.797  1.00 76.56           N  
ATOM   3884  OD1 ASN A 497      10.844  -2.322 -17.484  1.00 76.56           O  
ATOM   3885  N   VAL A 498      10.211   2.340 -15.336  1.00 80.50           N  
ATOM   3886  CA  VAL A 498      10.125   3.791 -15.203  1.00 80.50           C  
ATOM   3887  C   VAL A 498      11.516   4.406 -15.344  1.00 80.50           C  
ATOM   3888  CB  VAL A 498       9.492   4.195 -13.852  1.00 80.50           C  
ATOM   3889  O   VAL A 498      12.508   3.803 -14.938  1.00 80.50           O  
ATOM   3890  CG1 VAL A 498      10.383   3.756 -12.688  1.00 80.50           C  
ATOM   3891  CG2 VAL A 498       9.258   5.703 -13.805  1.00 80.50           C  
ATOM   3892  N   GLU A 499      11.555   5.523 -16.000  1.00 82.88           N  
ATOM   3893  CA  GLU A 499      12.758   6.348 -16.047  1.00 82.88           C  
ATOM   3894  C   GLU A 499      12.773   7.355 -14.898  1.00 82.88           C  
ATOM   3895  CB  GLU A 499      12.867   7.074 -17.391  1.00 82.88           C  
ATOM   3896  O   GLU A 499      11.820   8.117 -14.719  1.00 82.88           O  
ATOM   3897  CG  GLU A 499      14.180   7.812 -17.578  1.00 82.88           C  
ATOM   3898  CD  GLU A 499      14.234   8.602 -18.875  1.00 82.88           C  
ATOM   3899  OE1 GLU A 499      15.297   9.188 -19.188  1.00 82.88           O  
ATOM   3900  OE2 GLU A 499      13.203   8.641 -19.594  1.00 82.88           O  
ATOM   3901  N   ILE A 500      13.938   7.289 -14.070  1.00 85.81           N  
ATOM   3902  CA  ILE A 500      14.102   8.234 -12.969  1.00 85.81           C  
ATOM   3903  C   ILE A 500      14.922   9.430 -13.438  1.00 85.81           C  
ATOM   3904  CB  ILE A 500      14.766   7.562 -11.750  1.00 85.81           C  
ATOM   3905  O   ILE A 500      16.062   9.266 -13.891  1.00 85.81           O  
ATOM   3906  CG1 ILE A 500      13.953   6.344 -11.297  1.00 85.81           C  
ATOM   3907  CG2 ILE A 500      14.922   8.570 -10.602  1.00 85.81           C  
ATOM   3908  CD1 ILE A 500      14.570   5.586 -10.125  1.00 85.81           C  
ATOM   3909  N   VAL A 501      14.328  10.656 -13.328  1.00 87.69           N  
ATOM   3910  CA  VAL A 501      15.039  11.852 -13.781  1.00 87.69           C  
ATOM   3911  C   VAL A 501      15.070  12.891 -12.672  1.00 87.69           C  
ATOM   3912  CB  VAL A 501      14.391  12.445 -15.055  1.00 87.69           C  
ATOM   3913  O   VAL A 501      14.172  12.930 -11.828  1.00 87.69           O  
ATOM   3914  CG1 VAL A 501      14.508  11.477 -16.234  1.00 87.69           C  
ATOM   3915  CG2 VAL A 501      12.922  12.797 -14.789  1.00 87.69           C  
ATOM   3916  N   ALA A 502      16.203  13.609 -12.617  1.00 84.94           N  
ATOM   3917  CA  ALA A 502      16.281  14.703 -11.648  1.00 84.94           C  
ATOM   3918  C   ALA A 502      15.328  15.836 -12.023  1.00 84.94           C  
ATOM   3919  CB  ALA A 502      17.719  15.227 -11.570  1.00 84.94           C  
ATOM   3920  O   ALA A 502      15.211  16.203 -13.195  1.00 84.94           O  
ATOM   3921  N   SER A 503      14.648  16.312 -10.922  1.00 82.00           N  
ATOM   3922  CA  SER A 503      13.711  17.406 -11.156  1.00 82.00           C  
ATOM   3923  C   SER A 503      14.430  18.750 -11.297  1.00 82.00           C  
ATOM   3924  CB  SER A 503      12.695  17.484 -10.016  1.00 82.00           C  
ATOM   3925  O   SER A 503      15.469  18.969 -10.664  1.00 82.00           O  
ATOM   3926  OG  SER A 503      11.781  18.562 -10.227  1.00 82.00           O  
ATOM   3927  N   GLN A 504      13.773  19.641 -12.188  1.00 73.31           N  
ATOM   3928  CA  GLN A 504      14.234  21.016 -12.305  1.00 73.31           C  
ATOM   3929  C   GLN A 504      13.312  21.969 -11.547  1.00 73.31           C  
ATOM   3930  CB  GLN A 504      14.336  21.422 -13.773  1.00 73.31           C  
ATOM   3931  O   GLN A 504      13.555  23.172 -11.516  1.00 73.31           O  
ATOM   3932  CG  GLN A 504      15.383  20.656 -14.562  1.00 73.31           C  
ATOM   3933  CD  GLN A 504      15.570  21.188 -15.969  1.00 73.31           C  
ATOM   3934  NE2 GLN A 504      16.406  20.500 -16.750  1.00 73.31           N  
ATOM   3935  OE1 GLN A 504      14.977  22.203 -16.344  1.00 73.31           O  
ATOM   3936  N   SER A 505      12.320  21.422 -10.914  1.00 73.94           N  
ATOM   3937  CA  SER A 505      11.320  22.234 -10.203  1.00 73.94           C  
ATOM   3938  C   SER A 505      11.906  22.812  -8.922  1.00 73.94           C  
ATOM   3939  CB  SER A 505      10.094  21.375  -9.867  1.00 73.94           C  
ATOM   3940  O   SER A 505      12.672  22.156  -8.219  1.00 73.94           O  
ATOM   3941  OG  SER A 505       9.352  21.969  -8.812  1.00 73.94           O  
ATOM   3942  N   ALA A 506      11.633  24.188  -8.633  1.00 70.88           N  
ATOM   3943  CA  ALA A 506      12.102  24.906  -7.457  1.00 70.88           C  
ATOM   3944  C   ALA A 506      11.672  24.203  -6.172  1.00 70.88           C  
ATOM   3945  CB  ALA A 506      11.586  26.344  -7.477  1.00 70.88           C  
ATOM   3946  O   ALA A 506      12.422  24.172  -5.195  1.00 70.88           O  
ATOM   3947  N   THR A 507      10.438  23.641  -6.141  1.00 72.19           N  
ATOM   3948  CA  THR A 507       9.883  22.984  -4.965  1.00 72.19           C  
ATOM   3949  C   THR A 507      10.727  21.766  -4.570  1.00 72.19           C  
ATOM   3950  CB  THR A 507       8.430  22.531  -5.207  1.00 72.19           C  
ATOM   3951  O   THR A 507      11.102  21.625  -3.404  1.00 72.19           O  
ATOM   3952  CG2 THR A 507       7.793  22.000  -3.926  1.00 72.19           C  
ATOM   3953  OG1 THR A 507       7.664  23.656  -5.676  1.00 72.19           O  
ATOM   3954  N   LEU A 508      11.055  20.922  -5.496  1.00 69.81           N  
ATOM   3955  CA  LEU A 508      11.828  19.719  -5.242  1.00 69.81           C  
ATOM   3956  C   LEU A 508      13.281  20.047  -4.922  1.00 69.81           C  
ATOM   3957  CB  LEU A 508      11.758  18.781  -6.449  1.00 69.81           C  
ATOM   3958  O   LEU A 508      13.898  19.391  -4.086  1.00 69.81           O  
ATOM   3959  CG  LEU A 508      10.484  17.938  -6.586  1.00 69.81           C  
ATOM   3960  CD1 LEU A 508      10.273  17.531  -8.039  1.00 69.81           C  
ATOM   3961  CD2 LEU A 508      10.562  16.703  -5.684  1.00 69.81           C  
ATOM   3962  N   VAL A 509      13.734  21.125  -5.516  1.00 62.94           N  
ATOM   3963  CA  VAL A 509      15.094  21.594  -5.254  1.00 62.94           C  
ATOM   3964  C   VAL A 509      15.195  22.109  -3.820  1.00 62.94           C  
ATOM   3965  CB  VAL A 509      15.523  22.688  -6.250  1.00 62.94           C  
ATOM   3966  O   VAL A 509      16.203  21.875  -3.141  1.00 62.94           O  
ATOM   3967  CG1 VAL A 509      16.859  23.297  -5.840  1.00 62.94           C  
ATOM   3968  CG2 VAL A 509      15.602  22.125  -7.668  1.00 62.94           C  
ATOM   3969  N   GLY A 510      14.133  22.766  -3.357  1.00 67.06           N  
ATOM   3970  CA  GLY A 510      14.078  23.297  -2.002  1.00 67.06           C  
ATOM   3971  C   GLY A 510      14.141  22.219  -0.941  1.00 67.06           C  
ATOM   3972  O   GLY A 510      14.602  22.453   0.176  1.00 67.06           O  
ATOM   3973  N   LEU A 511      13.719  20.984  -1.308  1.00 74.62           N  
ATOM   3974  CA  LEU A 511      13.727  19.875  -0.363  1.00 74.62           C  
ATOM   3975  C   LEU A 511      15.133  19.297  -0.214  1.00 74.62           C  
ATOM   3976  CB  LEU A 511      12.758  18.781  -0.816  1.00 74.62           C  
ATOM   3977  O   LEU A 511      15.398  18.547   0.726  1.00 74.62           O  
ATOM   3978  CG  LEU A 511      11.266  19.078  -0.646  1.00 74.62           C  
ATOM   3979  CD1 LEU A 511      10.430  18.047  -1.391  1.00 74.62           C  
ATOM   3980  CD2 LEU A 511      10.891  19.109   0.833  1.00 74.62           C  
ATOM   3981  N   ASP A 512      15.992  19.719  -1.192  1.00 67.62           N  
ATOM   3982  CA  ASP A 512      17.391  19.312  -1.136  1.00 67.62           C  
ATOM   3983  C   ASP A 512      18.078  19.875   0.102  1.00 67.62           C  
ATOM   3984  CB  ASP A 512      18.125  19.750  -2.400  1.00 67.62           C  
ATOM   3985  O   ASP A 512      18.969  19.250   0.668  1.00 67.62           O  
ATOM   3986  CG  ASP A 512      17.922  18.797  -3.572  1.00 67.62           C  
ATOM   3987  OD1 ASP A 512      17.344  17.703  -3.377  1.00 67.62           O  
ATOM   3988  OD2 ASP A 512      18.328  19.156  -4.699  1.00 67.62           O  
ATOM   3989  N   ASN A 513      17.656  21.094   0.522  1.00 66.38           N  
ATOM   3990  CA  ASN A 513      18.188  21.703   1.735  1.00 66.38           C  
ATOM   3991  C   ASN A 513      17.875  20.859   2.969  1.00 66.38           C  
ATOM   3992  CB  ASN A 513      17.641  23.125   1.911  1.00 66.38           C  
ATOM   3993  O   ASN A 513      18.688  20.781   3.891  1.00 66.38           O  
ATOM   3994  CG  ASN A 513      18.203  24.094   0.892  1.00 66.38           C  
ATOM   3995  ND2 ASN A 513      17.469  25.172   0.623  1.00 66.38           N  
ATOM   3996  OD1 ASN A 513      19.297  23.891   0.350  1.00 66.38           O  
ATOM   3997  N   TYR A 514      16.703  20.219   2.877  1.00 68.31           N  
ATOM   3998  CA  TYR A 514      16.297  19.297   3.939  1.00 68.31           C  
ATOM   3999  C   TYR A 514      17.188  18.062   3.967  1.00 68.31           C  
ATOM   4000  CB  TYR A 514      14.836  18.875   3.764  1.00 68.31           C  
ATOM   4001  O   TYR A 514      17.625  17.625   5.035  1.00 68.31           O  
ATOM   4002  CG  TYR A 514      14.375  17.859   4.770  1.00 68.31           C  
ATOM   4003  CD1 TYR A 514      14.289  16.500   4.434  1.00 68.31           C  
ATOM   4004  CD2 TYR A 514      14.023  18.234   6.062  1.00 68.31           C  
ATOM   4005  CE1 TYR A 514      13.859  15.555   5.355  1.00 68.31           C  
ATOM   4006  CE2 TYR A 514      13.594  17.297   6.992  1.00 68.31           C  
ATOM   4007  OH  TYR A 514      13.094  15.023   7.551  1.00 68.31           O  
ATOM   4008  CZ  TYR A 514      13.516  15.961   6.633  1.00 68.31           C  
ATOM   4009  N   VAL A 515      17.672  17.562   2.730  1.00 65.75           N  
ATOM   4010  CA  VAL A 515      18.438  16.328   2.586  1.00 65.75           C  
ATOM   4011  C   VAL A 515      19.906  16.578   2.918  1.00 65.75           C  
ATOM   4012  CB  VAL A 515      18.297  15.742   1.160  1.00 65.75           C  
ATOM   4013  O   VAL A 515      20.578  15.711   3.465  1.00 65.75           O  
ATOM   4014  CG1 VAL A 515      19.156  14.484   1.010  1.00 65.75           C  
ATOM   4015  CG2 VAL A 515      16.844  15.430   0.840  1.00 65.75           C  
ATOM   4016  N   ARG A 516      20.453  17.797   2.449  1.00 62.00           N  
ATOM   4017  CA  ARG A 516      21.859  18.141   2.662  1.00 62.00           C  
ATOM   4018  C   ARG A 516      22.219  18.094   4.145  1.00 62.00           C  
ATOM   4019  CB  ARG A 516      22.156  19.531   2.092  1.00 62.00           C  
ATOM   4020  O   ARG A 516      23.328  17.750   4.508  1.00 62.00           O  
ATOM   4021  CG  ARG A 516      22.516  19.531   0.613  1.00 62.00           C  
ATOM   4022  CD  ARG A 516      22.984  20.891   0.142  1.00 62.00           C  
ATOM   4023  NE  ARG A 516      22.938  21.016  -1.312  1.00 62.00           N  
ATOM   4024  NH1 ARG A 516      23.391  23.266  -1.354  1.00 62.00           N  
ATOM   4025  NH2 ARG A 516      23.062  22.125  -3.312  1.00 62.00           N  
ATOM   4026  CZ  ARG A 516      23.141  22.141  -1.989  1.00 62.00           C  
ATOM   4027  N   ALA A 517      21.281  18.266   5.031  1.00 52.69           N  
ATOM   4028  CA  ALA A 517      21.562  18.094   6.457  1.00 52.69           C  
ATOM   4029  C   ALA A 517      21.969  16.656   6.766  1.00 52.69           C  
ATOM   4030  CB  ALA A 517      20.344  18.500   7.289  1.00 52.69           C  
ATOM   4031  O   ALA A 517      22.750  16.406   7.676  1.00 52.69           O  
ATOM   4032  N   LEU A 518      21.672  15.688   5.844  1.00 54.09           N  
ATOM   4033  CA  LEU A 518      22.094  14.305   6.047  1.00 54.09           C  
ATOM   4034  C   LEU A 518      23.531  14.094   5.582  1.00 54.09           C  
ATOM   4035  CB  LEU A 518      21.156  13.352   5.301  1.00 54.09           C  
ATOM   4036  O   LEU A 518      24.266  13.297   6.164  1.00 54.09           O  
ATOM   4037  CG  LEU A 518      19.781  13.117   5.934  1.00 54.09           C  
ATOM   4038  CD1 LEU A 518      18.828  12.492   4.918  1.00 54.09           C  
ATOM   4039  CD2 LEU A 518      19.891  12.242   7.176  1.00 54.09           C  
ATOM   4040  N   ARG A 519      24.047  14.898   4.613  1.00 51.22           N  
ATOM   4041  CA  ARG A 519      25.391  14.656   4.094  1.00 51.22           C  
ATOM   4042  C   ARG A 519      26.438  15.461   4.859  1.00 51.22           C  
ATOM   4043  CB  ARG A 519      25.453  14.984   2.602  1.00 51.22           C  
ATOM   4044  O   ARG A 519      27.578  15.023   5.020  1.00 51.22           O  
ATOM   4045  CG  ARG A 519      24.797  13.953   1.708  1.00 51.22           C  
ATOM   4046  CD  ARG A 519      25.047  14.234   0.234  1.00 51.22           C  
ATOM   4047  NE  ARG A 519      24.203  13.398  -0.625  1.00 51.22           N  
ATOM   4048  NH1 ARG A 519      25.469  13.750  -2.535  1.00 51.22           N  
ATOM   4049  NH2 ARG A 519      23.609  12.406  -2.607  1.00 51.22           N  
ATOM   4050  CZ  ARG A 519      24.422  13.188  -1.921  1.00 51.22           C  
ATOM   4051  N   GLY A 520      26.125  16.734   5.352  1.00 43.53           N  
ATOM   4052  CA  GLY A 520      27.141  17.531   6.004  1.00 43.53           C  
ATOM   4053  C   GLY A 520      27.578  16.984   7.348  1.00 43.53           C  
ATOM   4054  O   GLY A 520      28.734  17.141   7.750  1.00 43.53           O  
ATOM   4055  N   GLU A 521      26.969  15.898   7.926  1.00 41.28           N  
ATOM   4056  CA  GLU A 521      27.500  15.273   9.133  1.00 41.28           C  
ATOM   4057  C   GLU A 521      28.188  13.953   8.805  1.00 41.28           C  
ATOM   4058  CB  GLU A 521      26.391  15.055  10.156  1.00 41.28           C  
ATOM   4059  O   GLU A 521      29.000  13.461   9.594  1.00 41.28           O  
ATOM   4060  CG  GLU A 521      26.062  16.281  10.984  1.00 41.28           C  
ATOM   4061  CD  GLU A 521      25.078  16.000  12.109  1.00 41.28           C  
ATOM   4062  OE1 GLU A 521      24.797  16.922  12.906  1.00 41.28           O  
ATOM   4063  OE2 GLU A 521      24.578  14.859  12.180  1.00 41.28           O  
ATOM   4064  N   GLN A 522      28.062  13.539   7.531  1.00 41.50           N  
ATOM   4065  CA  GLN A 522      28.828  12.336   7.223  1.00 41.50           C  
ATOM   4066  C   GLN A 522      30.234  12.695   6.719  1.00 41.50           C  
ATOM   4067  CB  GLN A 522      28.109  11.484   6.184  1.00 41.50           C  
ATOM   4068  O   GLN A 522      31.188  11.945   6.934  1.00 41.50           O  
ATOM   4069  CG  GLN A 522      26.953  10.672   6.758  1.00 41.50           C  
ATOM   4070  CD  GLN A 522      26.312   9.750   5.730  1.00 41.50           C  
ATOM   4071  NE2 GLN A 522      25.484   8.828   6.199  1.00 41.50           N  
ATOM   4072  OE1 GLN A 522      26.562   9.867   4.531  1.00 41.50           O  
ATOM   4073  N   HIS A 523      30.469  13.977   6.383  1.00 33.12           N  
ATOM   4074  CA  HIS A 523      31.859  14.305   6.090  1.00 33.12           C  
ATOM   4075  C   HIS A 523      32.594  14.836   7.328  1.00 33.12           C  
ATOM   4076  CB  HIS A 523      31.938  15.328   4.957  1.00 33.12           C  
ATOM   4077  O   HIS A 523      33.812  14.727   7.438  1.00 33.12           O  
ATOM   4078  CG  HIS A 523      32.281  14.734   3.631  1.00 33.12           C  
ATOM   4079  CD2 HIS A 523      32.156  15.227   2.375  1.00 33.12           C  
ATOM   4080  ND1 HIS A 523      32.844  13.477   3.502  1.00 33.12           N  
ATOM   4081  CE1 HIS A 523      33.031  13.219   2.219  1.00 33.12           C  
ATOM   4082  NE2 HIS A 523      32.625  14.266   1.515  1.00 33.12           N  
ATOM   4083  N   GLU A 524      31.906  15.078   8.414  1.00 33.25           N  
ATOM   4084  CA  GLU A 524      32.688  15.477   9.578  1.00 33.25           C  
ATOM   4085  C   GLU A 524      32.969  14.289  10.492  1.00 33.25           C  
ATOM   4086  CB  GLU A 524      31.984  16.578  10.359  1.00 33.25           C  
ATOM   4087  O   GLU A 524      33.969  14.289  11.234  1.00 33.25           O  
ATOM   4088  CG  GLU A 524      32.375  17.984   9.930  1.00 33.25           C  
ATOM   4089  CD  GLU A 524      31.719  19.078  10.773  1.00 33.25           C  
ATOM   4090  OE1 GLU A 524      32.094  20.266  10.641  1.00 33.25           O  
ATOM   4091  OE2 GLU A 524      30.812  18.734  11.562  1.00 33.25           O  
ATOM   4092  N   GLN A 525      32.406  13.141  10.227  1.00 33.22           N  
ATOM   4093  CA  GLN A 525      32.812  12.023  11.070  1.00 33.22           C  
ATOM   4094  C   GLN A 525      33.812  11.125  10.367  1.00 33.22           C  
ATOM   4095  CB  GLN A 525      31.578  11.211  11.484  1.00 33.22           C  
ATOM   4096  O   GLN A 525      34.500  10.312  11.008  1.00 33.22           O  
ATOM   4097  CG  GLN A 525      30.812  11.797  12.664  1.00 33.22           C  
ATOM   4098  CD  GLN A 525      29.656  10.930  13.109  1.00 33.22           C  
ATOM   4099  NE2 GLN A 525      28.828  11.445  14.008  1.00 33.22           N  
ATOM   4100  OE1 GLN A 525      29.500   9.789  12.641  1.00 33.22           O  
ATOM   4101  N   GLN A 526      34.219  11.461   9.148  1.00 30.92           N  
ATOM   4102  CA  GLN A 526      35.250  10.648   8.539  1.00 30.92           C  
ATOM   4103  C   GLN A 526      36.562  11.414   8.484  1.00 30.92           C  
ATOM   4104  CB  GLN A 526      34.844  10.203   7.137  1.00 30.92           C  
ATOM   4105  O   GLN A 526      37.625  10.820   8.242  1.00 30.92           O  
ATOM   4106  CG  GLN A 526      34.594   8.703   7.023  1.00 30.92           C  
ATOM   4107  CD  GLN A 526      34.125   8.297   5.637  1.00 30.92           C  
ATOM   4108  NE2 GLN A 526      33.750   7.031   5.484  1.00 30.92           N  
ATOM   4109  OE1 GLN A 526      34.094   9.117   4.715  1.00 30.92           O  
ATOM   4110  N   GLU A 527      36.688  12.586   9.180  1.00 25.38           N  
ATOM   4111  CA  GLU A 527      38.000  13.195   9.172  1.00 25.38           C  
ATOM   4112  C   GLU A 527      38.656  13.164  10.562  1.00 25.38           C  
ATOM   4113  CB  GLU A 527      37.938  14.641   8.672  1.00 25.38           C  
ATOM   4114  O   GLU A 527      38.188  13.828  11.484  1.00 25.38           O  
ATOM   4115  CG  GLU A 527      38.125  14.781   7.164  1.00 25.38           C  
ATOM   4116  CD  GLU A 527      38.188  16.219   6.699  1.00 25.38           C  
ATOM   4117  OE1 GLU A 527      38.438  16.469   5.500  1.00 25.38           O  
ATOM   4118  OE2 GLU A 527      38.000  17.125   7.547  1.00 25.38           O  
ATOM   4119  N   ASP A 528      38.688  12.094  11.266  1.00 32.59           N  
ATOM   4120  CA  ASP A 528      39.594  12.023  12.414  1.00 32.59           C  
ATOM   4121  C   ASP A 528      41.031  12.008  11.969  1.00 32.59           C  
ATOM   4122  CB  ASP A 528      39.281  10.789  13.266  1.00 32.59           C  
ATOM   4123  O   ASP A 528      41.469  11.102  11.258  1.00 32.59           O  
ATOM   4124  CG  ASP A 528      39.531  11.016  14.742  1.00 32.59           C  
ATOM   4125  OD1 ASP A 528      40.062  12.070  15.117  1.00 32.59           O  
ATOM   4126  OD2 ASP A 528      39.156  10.125  15.547  1.00 32.59           O  
ATOM   4127  N   PRO A 529      41.781  13.141  11.836  1.00 32.56           N  
ATOM   4128  CA  PRO A 529      43.188  13.375  11.508  1.00 32.56           C  
ATOM   4129  C   PRO A 529      44.125  12.719  12.500  1.00 32.56           C  
ATOM   4130  CB  PRO A 529      43.312  14.898  11.555  1.00 32.56           C  
ATOM   4131  O   PRO A 529      45.344  12.711  12.289  1.00 32.56           O  
ATOM   4132  CG  PRO A 529      42.094  15.359  12.289  1.00 32.56           C  
ATOM   4133  CD  PRO A 529      41.281  14.156  12.672  1.00 32.56           C  
ATOM   4134  N   ARG A 530      43.812  11.492  13.102  1.00 33.12           N  
ATOM   4135  CA  ARG A 530      44.938  10.969  13.836  1.00 33.12           C  
ATOM   4136  C   ARG A 530      45.312   9.578  13.344  1.00 33.12           C  
ATOM   4137  CB  ARG A 530      44.656  10.938  15.336  1.00 33.12           C  
ATOM   4138  O   ARG A 530      46.219   8.938  13.898  1.00 33.12           O  
ATOM   4139  CG  ARG A 530      44.625  12.305  15.992  1.00 33.12           C  
ATOM   4140  CD  ARG A 530      44.438  12.211  17.500  1.00 33.12           C  
ATOM   4141  NE  ARG A 530      44.125  13.508  18.094  1.00 33.12           N  
ATOM   4142  NH1 ARG A 530      44.156  12.758  20.281  1.00 33.12           N  
ATOM   4143  NH2 ARG A 530      43.688  14.953  19.812  1.00 33.12           N  
ATOM   4144  CZ  ARG A 530      44.000  13.734  19.391  1.00 33.12           C  
ATOM   4145  N   ARG A 531      45.156   9.320  12.070  1.00 27.47           N  
ATOM   4146  CA  ARG A 531      45.844   8.070  11.703  1.00 27.47           C  
ATOM   4147  C   ARG A 531      46.844   8.297  10.570  1.00 27.47           C  
ATOM   4148  CB  ARG A 531      44.812   7.012  11.305  1.00 27.47           C  
ATOM   4149  O   ARG A 531      46.469   8.859   9.531  1.00 27.47           O  
ATOM   4150  CG  ARG A 531      44.469   6.039  12.422  1.00 27.47           C  
ATOM   4151  CD  ARG A 531      43.531   4.938  11.938  1.00 27.47           C  
ATOM   4152  NE  ARG A 531      42.938   4.215  13.047  1.00 27.47           N  
ATOM   4153  NH1 ARG A 531      41.875   2.645  11.727  1.00 27.47           N  
ATOM   4154  NH2 ARG A 531      41.656   2.561  14.008  1.00 27.47           N  
ATOM   4155  CZ  ARG A 531      42.156   3.141  12.922  1.00 27.47           C  
ATOM   4156  N   PRO A 532      48.125   8.516  10.844  1.00 25.17           N  
ATOM   4157  CA  PRO A 532      49.156   8.727   9.812  1.00 25.17           C  
ATOM   4158  C   PRO A 532      49.125   7.641   8.734  1.00 25.17           C  
ATOM   4159  CB  PRO A 532      50.469   8.695  10.594  1.00 25.17           C  
ATOM   4160  O   PRO A 532      49.000   6.457   9.055  1.00 25.17           O  
ATOM   4161  CG  PRO A 532      50.094   8.102  11.914  1.00 25.17           C  
ATOM   4162  CD  PRO A 532      48.625   7.781  11.914  1.00 25.17           C  
ATOM   4163  N   LEU A 533      48.500   7.867   7.664  1.00 27.75           N  
ATOM   4164  CA  LEU A 533      48.594   7.121   6.414  1.00 27.75           C  
ATOM   4165  C   LEU A 533      50.062   6.918   6.008  1.00 27.75           C  
ATOM   4166  CB  LEU A 533      47.844   7.844   5.297  1.00 27.75           C  
ATOM   4167  O   LEU A 533      50.844   7.855   6.066  1.00 27.75           O  
ATOM   4168  CG  LEU A 533      46.312   7.754   5.344  1.00 27.75           C  
ATOM   4169  CD1 LEU A 533      45.688   8.891   4.539  1.00 27.75           C  
ATOM   4170  CD2 LEU A 533      45.844   6.402   4.820  1.00 27.75           C  
ATOM   4171  N   PRO A 534      50.562   5.625   6.043  1.00 24.69           N  
ATOM   4172  CA  PRO A 534      51.906   5.227   5.551  1.00 24.69           C  
ATOM   4173  C   PRO A 534      52.062   5.434   4.047  1.00 24.69           C  
ATOM   4174  CB  PRO A 534      51.969   3.740   5.906  1.00 24.69           C  
ATOM   4175  O   PRO A 534      51.094   5.223   3.287  1.00 24.69           O  
ATOM   4176  CG  PRO A 534      50.562   3.322   6.105  1.00 24.69           C  
ATOM   4177  CD  PRO A 534      49.656   4.512   5.875  1.00 24.69           C  
ATOM   4178  N   GLY A 535      52.781   6.543   3.676  1.00 22.34           N  
ATOM   4179  CA  GLY A 535      53.906   6.582   2.781  1.00 22.34           C  
ATOM   4180  C   GLY A 535      53.562   6.238   1.347  1.00 22.34           C  
ATOM   4181  O   GLY A 535      53.062   5.141   1.068  1.00 22.34           O  
ATOM   4182  N   ILE A 536      53.062   7.172   0.592  1.00 26.58           N  
ATOM   4183  CA  ILE A 536      53.312   7.000  -0.832  1.00 26.58           C  
ATOM   4184  C   ILE A 536      53.688   8.344  -1.458  1.00 26.58           C  
ATOM   4185  CB  ILE A 536      52.125   6.371  -1.561  1.00 26.58           C  
ATOM   4186  O   ILE A 536      52.906   9.305  -1.365  1.00 26.58           O  
ATOM   4187  CG1 ILE A 536      51.750   5.035  -0.907  1.00 26.58           C  
ATOM   4188  CG2 ILE A 536      52.406   6.184  -3.049  1.00 26.58           C  
ATOM   4189  CD1 ILE A 536      50.469   4.402  -1.487  1.00 26.58           C  
ATOM   4190  N   GLY A 537      54.906   8.867  -1.270  1.00 21.58           N  
ATOM   4191  CA  GLY A 537      55.969   9.180  -2.197  1.00 21.58           C  
ATOM   4192  C   GLY A 537      55.531   9.164  -3.648  1.00 21.58           C  
ATOM   4193  O   GLY A 537      54.906   8.203  -4.102  1.00 21.58           O  
ATOM   4194  N   ARG A 538      55.094  10.281  -4.188  1.00 23.11           N  
ATOM   4195  CA  ARG A 538      55.531  10.594  -5.543  1.00 23.11           C  
ATOM   4196  C   ARG A 538      54.750  11.773  -6.113  1.00 23.11           C  
ATOM   4197  CB  ARG A 538      55.375   9.375  -6.453  1.00 23.11           C  
ATOM   4198  O   ARG A 538      53.531  11.750  -6.133  1.00 23.11           O  
ATOM   4199  CG  ARG A 538      56.625   8.508  -6.535  1.00 23.11           C  
ATOM   4200  CD  ARG A 538      56.531   7.465  -7.645  1.00 23.11           C  
ATOM   4201  NE  ARG A 538      57.531   6.414  -7.496  1.00 23.11           N  
ATOM   4202  NH1 ARG A 538      57.375   5.664  -9.672  1.00 23.11           N  
ATOM   4203  NH2 ARG A 538      58.812   4.664  -8.219  1.00 23.11           N  
ATOM   4204  CZ  ARG A 538      57.906   5.582  -8.461  1.00 23.11           C  
ATOM   4205  N   GLY A 539      55.188  13.047  -5.852  1.00 19.12           N  
ATOM   4206  CA  GLY A 539      55.688  14.055  -6.770  1.00 19.12           C  
ATOM   4207  C   GLY A 539      54.688  14.430  -7.848  1.00 19.12           C  
ATOM   4208  O   GLY A 539      54.344  13.602  -8.688  1.00 19.12           O  
ATOM   4209  N   MET A 540      53.625  15.180  -7.559  1.00 22.38           N  
ATOM   4210  CA  MET A 540      53.000  15.883  -8.688  1.00 22.38           C  
ATOM   4211  C   MET A 540      53.219  17.391  -8.555  1.00 22.38           C  
ATOM   4212  CB  MET A 540      51.531  15.562  -8.773  1.00 22.38           C  
ATOM   4213  O   MET A 540      52.875  17.984  -7.535  1.00 22.38           O  
ATOM   4214  CG  MET A 540      51.188  14.484  -9.789  1.00 22.38           C  
ATOM   4215  SD  MET A 540      49.438  14.594 -10.383  1.00 22.38           S  
ATOM   4216  CE  MET A 540      48.938  12.859 -10.195  1.00 22.38           C  
ATOM   4217  N   ARG A 541      54.406  17.906  -8.852  1.00 21.16           N  
ATOM   4218  CA  ARG A 541      54.938  19.031  -9.625  1.00 21.16           C  
ATOM   4219  C   ARG A 541      53.875  20.078  -9.859  1.00 21.16           C  
ATOM   4220  CB  ARG A 541      55.500  18.547 -10.969  1.00 21.16           C  
ATOM   4221  O   ARG A 541      52.844  19.797 -10.453  1.00 21.16           O  
ATOM   4222  CG  ARG A 541      56.969  18.094 -10.906  1.00 21.16           C  
ATOM   4223  CD  ARG A 541      57.500  17.781 -12.281  1.00 21.16           C  
ATOM   4224  NE  ARG A 541      58.875  17.297 -12.219  1.00 21.16           N  
ATOM   4225  NH1 ARG A 541      59.219  17.281 -14.500  1.00 21.16           N  
ATOM   4226  NH2 ARG A 541      60.906  16.609 -13.094  1.00 21.16           N  
ATOM   4227  CZ  ARG A 541      59.656  17.062 -13.273  1.00 21.16           C  
ATOM   4228  N   THR A 542      53.531  20.891  -8.891  1.00 23.53           N  
ATOM   4229  CA  THR A 542      52.969  22.234  -8.805  1.00 23.53           C  
ATOM   4230  C   THR A 542      53.594  23.156  -9.859  1.00 23.53           C  
ATOM   4231  CB  THR A 542      53.188  22.844  -7.406  1.00 23.53           C  
ATOM   4232  O   THR A 542      54.812  23.141 -10.055  1.00 23.53           O  
ATOM   4233  CG2 THR A 542      52.312  22.125  -6.367  1.00 23.53           C  
ATOM   4234  OG1 THR A 542      54.562  22.719  -7.035  1.00 23.53           O  
ATOM   4235  N   HIS A 543      53.000  23.266 -11.000  1.00 23.16           N  
ATOM   4236  CA  HIS A 543      52.969  24.391 -11.914  1.00 23.16           C  
ATOM   4237  C   HIS A 543      53.031  25.719 -11.164  1.00 23.16           C  
ATOM   4238  CB  HIS A 543      51.750  24.344 -12.820  1.00 23.16           C  
ATOM   4239  O   HIS A 543      52.250  25.922 -10.211  1.00 23.16           O  
ATOM   4240  CG  HIS A 543      51.938  23.500 -14.047  1.00 23.16           C  
ATOM   4241  CD2 HIS A 543      51.344  22.344 -14.430  1.00 23.16           C  
ATOM   4242  ND1 HIS A 543      52.812  23.828 -15.047  1.00 23.16           N  
ATOM   4243  CE1 HIS A 543      52.781  22.906 -15.992  1.00 23.16           C  
ATOM   4244  NE2 HIS A 543      51.875  21.984 -15.641  1.00 23.16           N  
ATOM   4245  N   PRO A 544      54.062  26.609 -11.383  1.00 28.88           N  
ATOM   4246  CA  PRO A 544      54.312  27.938 -10.797  1.00 28.88           C  
ATOM   4247  C   PRO A 544      53.312  28.984 -11.266  1.00 28.88           C  
ATOM   4248  CB  PRO A 544      55.719  28.281 -11.273  1.00 28.88           C  
ATOM   4249  O   PRO A 544      53.000  29.047 -12.453  1.00 28.88           O  
ATOM   4250  CG  PRO A 544      56.000  27.297 -12.367  1.00 28.88           C  
ATOM   4251  CD  PRO A 544      54.812  26.391 -12.516  1.00 28.88           C  
ATOM   4252  N   LEU A 545      52.344  29.344 -10.445  1.00 27.23           N  
ATOM   4253  CA  LEU A 545      51.562  30.578 -10.594  1.00 27.23           C  
ATOM   4254  C   LEU A 545      52.438  31.781 -10.312  1.00 27.23           C  
ATOM   4255  CB  LEU A 545      50.375  30.562  -9.656  1.00 27.23           C  
ATOM   4256  O   LEU A 545      53.156  31.844  -9.289  1.00 27.23           O  
ATOM   4257  CG  LEU A 545      49.156  29.719 -10.094  1.00 27.23           C  
ATOM   4258  CD1 LEU A 545      48.281  29.391  -8.898  1.00 27.23           C  
ATOM   4259  CD2 LEU A 545      48.375  30.469 -11.164  1.00 27.23           C  
ATOM   4260  N   ASN A 546      53.031  32.406 -11.328  1.00 23.94           N  
ATOM   4261  CA  ASN A 546      53.469  33.750 -11.703  1.00 23.94           C  
ATOM   4262  C   ASN A 546      53.000  34.781 -10.703  1.00 23.94           C  
ATOM   4263  CB  ASN A 546      53.000  34.094 -13.109  1.00 23.94           C  
ATOM   4264  O   ASN A 546      51.844  34.781 -10.266  1.00 23.94           O  
ATOM   4265  CG  ASN A 546      54.062  33.938 -14.164  1.00 23.94           C  
ATOM   4266  ND2 ASN A 546      53.688  33.969 -15.430  1.00 23.94           N  
ATOM   4267  OD1 ASN A 546      55.250  33.750 -13.844  1.00 23.94           O  
ATOM   4268  N   PRO A 547      53.938  35.844 -10.375  1.00 37.84           N  
ATOM   4269  CA  PRO A 547      54.219  36.562  -9.133  1.00 37.84           C  
ATOM   4270  C   PRO A 547      52.938  37.250  -8.570  1.00 37.84           C  
ATOM   4271  CB  PRO A 547      55.250  37.625  -9.547  1.00 37.84           C  
ATOM   4272  O   PRO A 547      52.062  37.594  -9.320  1.00 37.84           O  
ATOM   4273  CG  PRO A 547      55.062  37.750 -11.023  1.00 37.84           C  
ATOM   4274  CD  PRO A 547      54.000  36.812 -11.469  1.00 37.84           C  
TER    4275      PRO A 547                                                      
ENDMDL                                                                          
END                                                                             
