# Supplementary material for: Deep mining reveals the diversity of endogenous viral elements in vertebrate genomes
Source: Nat Microbiol. 2024 Oct 22;9(11):3013–24. doi: 10.1038/s41564-024-01825-4 (PMC11521997; doi:10.1038/s41564-024-01825-4)
Supplement: Supplementary file 7 — NP tree files (Fig. 4a), and structural modelling files for the S. etruscus EVE, Ixodes scapularis EVE and South Bay virus nucleoprotein (Fig. 4b). [file 41564_2024_1825_MOESM7_ESM.zip › Source_Data_Figure_4/Ixodes_scapularis547_24recycles_amber_9dc3a/Ixodes_scapularis547_24recycles_amber_9dc3a_relaxed_rank_001_alphafold2_ptm_model_1_seed_000.pdb]

ATOM      1  N   MET A   1      30.414  11.396  -0.069  1.00 59.81           N  
ATOM      2  H   MET A   1      31.231  11.766   0.397  1.00 59.81           H  
ATOM      3  H2  MET A   1      30.159  10.488   0.291  1.00 59.81           H  
ATOM      4  H3  MET A   1      29.609  11.961   0.161  1.00 59.81           H  
ATOM      5  CA  MET A   1      30.561  11.339  -1.538  1.00 59.81           C  
ATOM      6  HA  MET A   1      30.583  12.351  -1.943  1.00 59.81           H  
ATOM      7  C   MET A   1      29.324  10.639  -2.060  1.00 59.81           C  
ATOM      8  CB  MET A   1      31.802  10.561  -2.024  1.00 59.81           C  
ATOM      9  HB2 MET A   1      32.039   9.761  -1.323  1.00 59.81           H  
ATOM     10  HB3 MET A   1      31.553  10.103  -2.982  1.00 59.81           H  
ATOM     11  O   MET A   1      29.110   9.512  -1.612  1.00 59.81           O  
ATOM     12  CG  MET A   1      33.038  11.441  -2.243  1.00 59.81           C  
ATOM     13  HG2 MET A   1      32.772  12.234  -2.943  1.00 59.81           H  
ATOM     14  HG3 MET A   1      33.312  11.906  -1.296  1.00 59.81           H  
ATOM     15  SD  MET A   1      34.503  10.584  -2.902  1.00 59.81           S  
ATOM     16  CE  MET A   1      33.832   9.735  -4.363  1.00 59.81           C  
ATOM     17  HE1 MET A   1      34.652   9.295  -4.931  1.00 59.81           H  
ATOM     18  HE2 MET A   1      33.303  10.448  -4.996  1.00 59.81           H  
ATOM     19  HE3 MET A   1      33.152   8.940  -4.057  1.00 59.81           H  
ATOM     20  N   PRO A   2      28.575  11.253  -2.995  1.00 79.69           N  
ATOM     21  CA  PRO A   2      27.396  10.642  -3.595  1.00 79.69           C  
ATOM     22  HA  PRO A   2      26.610  10.610  -2.840  1.00 79.69           H  
ATOM     23  C   PRO A   2      27.693   9.238  -4.113  1.00 79.69           C  
ATOM     24  CB  PRO A   2      26.974  11.573  -4.735  1.00 79.69           C  
ATOM     25  HB2 PRO A   2      27.487  11.303  -5.657  1.00 79.69           H  
ATOM     26  HB3 PRO A   2      25.895  11.566  -4.891  1.00 79.69           H  
ATOM     27  O   PRO A   2      28.724   9.019  -4.759  1.00 79.69           O  
ATOM     28  CG  PRO A   2      27.468  12.935  -4.264  1.00 79.69           C  
ATOM     29  HG2 PRO A   2      26.750  13.359  -3.562  1.00 79.69           H  
ATOM     30  HG3 PRO A   2      27.640  13.616  -5.097  1.00 79.69           H  
ATOM     31  CD  PRO A   2      28.763  12.594  -3.528  1.00 79.69           C  
ATOM     32  HD2 PRO A   2      29.596  12.594  -4.231  1.00 79.69           H  
ATOM     33  HD3 PRO A   2      28.931  13.320  -2.732  1.00 79.69           H  
ATOM     34  N   VAL A   3      26.816   8.284  -3.813  1.00 86.69           N  
ATOM     35  H   VAL A   3      25.991   8.552  -3.295  1.00 86.69           H  
ATOM     36  CA  VAL A   3      26.946   6.904  -4.300  1.00 86.69           C  
ATOM     37  HA  VAL A   3      27.895   6.786  -4.823  1.00 86.69           H  
ATOM     38  C   VAL A   3      25.838   6.639  -5.309  1.00 86.69           C  
ATOM     39  CB  VAL A   3      26.946   5.887  -3.141  1.00 86.69           C  
ATOM     40  HB  VAL A   3      26.035   6.000  -2.552  1.00 86.69           H  
ATOM     41  O   VAL A   3      24.683   6.501  -4.930  1.00 86.69           O  
ATOM     42  CG1 VAL A   3      27.037   4.442  -3.658  1.00 86.69           C  
ATOM     43 HG11 VAL A   3      26.159   4.202  -4.259  1.00 86.69           H  
ATOM     44 HG12 VAL A   3      27.932   4.315  -4.267  1.00 86.69           H  
ATOM     45 HG13 VAL A   3      27.067   3.745  -2.820  1.00 86.69           H  
ATOM     46  CG2 VAL A   3      28.138   6.115  -2.202  1.00 86.69           C  
ATOM     47 HG21 VAL A   3      28.172   5.331  -1.445  1.00 86.69           H  
ATOM     48 HG22 VAL A   3      28.031   7.082  -1.710  1.00 86.69           H  
ATOM     49 HG23 VAL A   3      29.066   6.111  -2.773  1.00 86.69           H  
ATOM     50  N   ALA A   4      26.181   6.534  -6.591  1.00 91.50           N  
ATOM     51  H   ALA A   4      27.137   6.711  -6.863  1.00 91.50           H  
ATOM     52  CA  ALA A   4      25.204   6.201  -7.624  1.00 91.50           C  
ATOM     53  HA  ALA A   4      24.318   6.814  -7.457  1.00 91.50           H  
ATOM     54  C   ALA A   4      24.776   4.724  -7.547  1.00 91.50           C  
ATOM     55  CB  ALA A   4      25.775   6.570  -8.997  1.00 91.50           C  
ATOM     56  HB1 ALA A   4      26.666   5.977  -9.203  1.00 91.50           H  
ATOM     57  HB2 ALA A   4      26.025   7.630  -9.014  1.00 91.50           H  
ATOM     58  HB3 ALA A   4      25.025   6.374  -9.763  1.00 91.50           H  
ATOM     59  O   ALA A   4      25.581   3.844  -7.226  1.00 91.50           O  
ATOM     60  N   LEU A   5      23.517   4.441  -7.890  1.00 94.06           N  
ATOM     61  H   LEU A   5      22.916   5.211  -8.144  1.00 94.06           H  
ATOM     62  CA  LEU A   5      22.983   3.086  -7.985  1.00 94.06           C  
ATOM     63  HA  LEU A   5      23.232   2.576  -7.054  1.00 94.06           H  
ATOM     64  C   LEU A   5      23.627   2.356  -9.180  1.00 94.06           C  
ATOM     65  CB  LEU A   5      21.448   3.141  -8.119  1.00 94.06           C  
ATOM     66  HB2 LEU A   5      21.200   3.634  -9.059  1.00 94.06           H  
ATOM     67  HB3 LEU A   5      21.034   3.744  -7.311  1.00 94.06           H  
ATOM     68  O   LEU A   5      23.444   2.782 -10.326  1.00 94.06           O  
ATOM     69  CG  LEU A   5      20.792   1.746  -8.096  1.00 94.06           C  
ATOM     70  HG  LEU A   5      21.300   1.085  -8.798  1.00 94.06           H  
ATOM     71  CD1 LEU A   5      20.840   1.116  -6.705  1.00 94.06           C  
ATOM     72 HD11 LEU A   5      20.386   0.127  -6.757  1.00 94.06           H  
ATOM     73 HD12 LEU A   5      20.295   1.730  -5.989  1.00 94.06           H  
ATOM     74 HD13 LEU A   5      21.870   1.000  -6.368  1.00 94.06           H  
ATOM     75  CD2 LEU A   5      19.324   1.825  -8.509  1.00 94.06           C  
ATOM     76 HD21 LEU A   5      18.865   0.840  -8.437  1.00 94.06           H  
ATOM     77 HD22 LEU A   5      19.259   2.156  -9.546  1.00 94.06           H  
ATOM     78 HD23 LEU A   5      18.788   2.525  -7.867  1.00 94.06           H  
ATOM     79  N   PRO A   6      24.362   1.252  -8.962  1.00 92.75           N  
ATOM     80  CA  PRO A   6      24.974   0.514 -10.054  1.00 92.75           C  
ATOM     81  HA  PRO A   6      25.413   1.208 -10.771  1.00 92.75           H  
ATOM     82  C   PRO A   6      23.953  -0.365 -10.783  1.00 92.75           C  
ATOM     83  CB  PRO A   6      26.094  -0.302  -9.407  1.00 92.75           C  
ATOM     84  HB2 PRO A   6      26.336  -1.206  -9.965  1.00 92.75           H  
ATOM     85  HB3 PRO A   6      26.978   0.323  -9.281  1.00 92.75           H  
ATOM     86  O   PRO A   6      22.842  -0.629 -10.322  1.00 92.75           O  
ATOM     87  CG  PRO A   6      25.498  -0.621  -8.046  1.00 92.75           C  
ATOM     88  HG2 PRO A   6      24.807  -1.456  -8.163  1.00 92.75           H  
ATOM     89  HG3 PRO A   6      26.280  -0.853  -7.322  1.00 92.75           H  
ATOM     90  CD  PRO A   6      24.714   0.640  -7.689  1.00 92.75           C  
ATOM     91  HD2 PRO A   6      25.350   1.320  -7.121  1.00 92.75           H  
ATOM     92  HD3 PRO A   6      23.829   0.372  -7.112  1.00 92.75           H  
ATOM     93  N   ARG A   7      24.367  -0.873 -11.944  1.00 94.62           N  
ATOM     94  H   ARG A   7      25.305  -0.649 -12.243  1.00 94.62           H  
ATOM     95  CA  ARG A   7      23.648  -1.936 -12.645  1.00 94.62           C  
ATOM     96  HA  ARG A   7      22.577  -1.741 -12.583  1.00 94.62           H  
ATOM     97  C   ARG A   7      23.933  -3.276 -11.967  1.00 94.62           C  
ATOM     98  CB  ARG A   7      24.080  -1.933 -14.115  1.00 94.62           C  
ATOM     99  HB2 ARG A   7      25.141  -2.177 -14.181  1.00 94.62           H  
ATOM    100  HB3 ARG A   7      23.930  -0.935 -14.525  1.00 94.62           H  
ATOM    101  O   ARG A   7      25.098  -3.644 -11.827  1.00 94.62           O  
ATOM    102  CG  ARG A   7      23.275  -2.939 -14.943  1.00 94.62           C  
ATOM    103  HG2 ARG A   7      23.425  -3.949 -14.562  1.00 94.62           H  
ATOM    104  HG3 ARG A   7      22.216  -2.690 -14.877  1.00 94.62           H  
ATOM    105  CD  ARG A   7      23.729  -2.888 -16.403  1.00 94.62           C  
ATOM    106  HD2 ARG A   7      24.765  -3.222 -16.459  1.00 94.62           H  
ATOM    107  HD3 ARG A   7      23.692  -1.859 -16.759  1.00 94.62           H  
ATOM    108  NE  ARG A   7      22.896  -3.750 -17.264  1.00 94.62           N  
ATOM    109  HE  ARG A   7      23.186  -4.710 -17.379  1.00 94.62           H  
ATOM    110  NH1 ARG A   7      21.336  -2.164 -17.864  1.00 94.62           N  
ATOM    111 HH11 ARG A   7      21.612  -1.518 -17.138  1.00 94.62           H  
ATOM    112 HH12 ARG A   7      20.672  -1.866 -18.564  1.00 94.62           H  
ATOM    113  NH2 ARG A   7      21.270  -4.124 -18.835  1.00 94.62           N  
ATOM    114 HH21 ARG A   7      20.554  -3.673 -19.388  1.00 94.62           H  
ATOM    115 HH22 ARG A   7      21.587  -5.061 -19.038  1.00 94.62           H  
ATOM    116  CZ  ARG A   7      21.850  -3.351 -17.970  1.00 94.62           C  
ATOM    117  N   PHE A   8      22.891  -4.031 -11.625  1.00 94.81           N  
ATOM    118  H   PHE A   8      21.955  -3.685 -11.781  1.00 94.81           H  
ATOM    119  CA  PHE A   8      23.034  -5.394 -11.107  1.00 94.81           C  
ATOM    120  HA  PHE A   8      24.055  -5.537 -10.753  1.00 94.81           H  
ATOM    121  C   PHE A   8      22.774  -6.412 -12.216  1.00 94.81           C  
ATOM    122  CB  PHE A   8      22.108  -5.618  -9.907  1.00 94.81           C  
ATOM    123  HB2 PHE A   8      22.311  -6.603  -9.486  1.00 94.81           H  
ATOM    124  HB3 PHE A   8      21.075  -5.610 -10.254  1.00 94.81           H  
ATOM    125  O   PHE A   8      21.791  -6.301 -12.946  1.00 94.81           O  
ATOM    126  CG  PHE A   8      22.275  -4.589  -8.810  1.00 94.81           C  
ATOM    127  CD1 PHE A   8      23.506  -4.457  -8.145  1.00 94.81           C  
ATOM    128  HD1 PHE A   8      24.333  -5.110  -8.383  1.00 94.81           H  
ATOM    129  CD2 PHE A   8      21.207  -3.737  -8.480  1.00 94.81           C  
ATOM    130  HD2 PHE A   8      20.253  -3.846  -8.975  1.00 94.81           H  
ATOM    131  CE1 PHE A   8      23.665  -3.469  -7.162  1.00 94.81           C  
ATOM    132  HE1 PHE A   8      24.618  -3.361  -6.665  1.00 94.81           H  
ATOM    133  CE2 PHE A   8      21.376  -2.734  -7.513  1.00 94.81           C  
ATOM    134  HE2 PHE A   8      20.556  -2.071  -7.278  1.00 94.81           H  
ATOM    135  CZ  PHE A   8      22.607  -2.596  -6.857  1.00 94.81           C  
ATOM    136  HZ  PHE A   8      22.738  -1.812  -6.124  1.00 94.81           H  
ATOM    137  N   ALA A   9      23.653  -7.404 -12.345  1.00 90.00           N  
ATOM    138  H   ALA A   9      24.459  -7.433 -11.736  1.00 90.00           H  
ATOM    139  CA  ALA A   9      23.438  -8.527 -13.258  1.00 90.00           C  
ATOM    140  HA  ALA A   9      22.961  -8.168 -14.170  1.00 90.00           H  
ATOM    141  C   ALA A   9      22.509  -9.591 -12.646  1.00 90.00           C  
ATOM    142  CB  ALA A   9      24.806  -9.110 -13.629  1.00 90.00           C  
ATOM    143  HB1 ALA A   9      25.432  -8.342 -14.082  1.00 90.00           H  
ATOM    144  HB2 ALA A   9      24.670  -9.924 -14.341  1.00 90.00           H  
ATOM    145  HB3 ALA A   9      25.299  -9.506 -12.741  1.00 90.00           H  
ATOM    146  O   ALA A   9      21.727 -10.217 -13.356  1.00 90.00           O  
ATOM    147  N   ASP A  10      22.585  -9.771 -11.327  1.00 92.44           N  
ATOM    148  H   ASP A  10      23.249  -9.224 -10.798  1.00 92.44           H  
ATOM    149  CA  ASP A  10      21.862 -10.780 -10.560  1.00 92.44           C  
ATOM    150  HA  ASP A  10      20.868 -10.910 -10.986  1.00 92.44           H  
ATOM    151  C   ASP A  10      21.694 -10.338  -9.091  1.00 92.44           C  
ATOM    152  CB  ASP A  10      22.609 -12.125 -10.676  1.00 92.44           C  
ATOM    153  HB2 ASP A  10      22.072 -12.886 -10.109  1.00 92.44           H  
ATOM    154  HB3 ASP A  10      22.600 -12.437 -11.720  1.00 92.44           H  
ATOM    155  O   ASP A  10      22.139  -9.258  -8.684  1.00 92.44           O  
ATOM    156  CG  ASP A  10      24.059 -12.073 -10.183  1.00 92.44           C  
ATOM    157  OD1 ASP A  10      24.303 -11.395  -9.160  1.00 92.44           O  
ATOM    158  OD2 ASP A  10      24.912 -12.727 -10.813  1.00 92.44           O  
ATOM    159  N   ARG A  11      21.044 -11.184  -8.280  1.00 91.50           N  
ATOM    160  H   ARG A  11      20.733 -12.064  -8.665  1.00 91.50           H  
ATOM    161  CA  ARG A  11      20.844 -10.923  -6.847  1.00 91.50           C  
ATOM    162  HA  ARG A  11      20.449  -9.915  -6.727  1.00 91.50           H  
ATOM    163  C   ARG A  11      22.144 -10.948  -6.039  1.00 91.50           C  
ATOM    164  CB  ARG A  11      19.846 -11.918  -6.238  1.00 91.50           C  
ATOM    165  HB2 ARG A  11      19.817 -11.746  -5.162  1.00 91.50           H  
ATOM    166  HB3 ARG A  11      20.189 -12.938  -6.409  1.00 91.50           H  
ATOM    167  O   ARG A  11      22.229 -10.237  -5.047  1.00 91.50           O  
ATOM    168  CG  ARG A  11      18.425 -11.753  -6.789  1.00 91.50           C  
ATOM    169  HG2 ARG A  11      18.393 -12.096  -7.824  1.00 91.50           H  
ATOM    170  HG3 ARG A  11      18.134 -10.704  -6.751  1.00 91.50           H  
ATOM    171  CD  ARG A  11      17.449 -12.574  -5.938  1.00 91.50           C  
ATOM    172  HD2 ARG A  11      17.443 -12.168  -4.927  1.00 91.50           H  
ATOM    173  HD3 ARG A  11      17.793 -13.608  -5.898  1.00 91.50           H  
ATOM    174  NE  ARG A  11      16.098 -12.546  -6.516  1.00 91.50           N  
ATOM    175  HE  ARG A  11      16.032 -12.645  -7.519  1.00 91.50           H  
ATOM    176  NH1 ARG A  11      14.841 -12.360  -4.584  1.00 91.50           N  
ATOM    177 HH11 ARG A  11      13.928 -12.169  -4.196  1.00 91.50           H  
ATOM    178 HH12 ARG A  11      15.655 -12.371  -3.987  1.00 91.50           H  
ATOM    179  NH2 ARG A  11      13.854 -12.423  -6.575  1.00 91.50           N  
ATOM    180 HH21 ARG A  11      12.994 -12.335  -6.052  1.00 91.50           H  
ATOM    181 HH22 ARG A  11      13.821 -12.615  -7.566  1.00 91.50           H  
ATOM    182  CZ  ARG A  11      14.947 -12.444  -5.881  1.00 91.50           C  
ATOM    183  N   ALA A  12      23.162 -11.703  -6.452  1.00 94.88           N  
ATOM    184  H   ALA A  12      23.132 -12.107  -7.377  1.00 94.88           H  
ATOM    185  CA  ALA A  12      24.431 -11.757  -5.726  1.00 94.88           C  
ATOM    186  HA  ALA A  12      24.225 -11.925  -4.669  1.00 94.88           H  
ATOM    187  C   ALA A  12      25.196 -10.425  -5.840  1.00 94.88           C  
ATOM    188  CB  ALA A  12      25.251 -12.941  -6.251  1.00 94.88           C  
ATOM    189  HB1 ALA A  12      24.686 -13.865  -6.129  1.00 94.88           H  
ATOM    190  HB2 ALA A  12      26.179 -13.018  -5.685  1.00 94.88           H  
ATOM    191  HB3 ALA A  12      25.490 -12.802  -7.305  1.00 94.88           H  
ATOM    192  O   ALA A  12      25.754  -9.935  -4.858  1.00 94.88           O  
ATOM    193  N   ALA A  13      25.171  -9.794  -7.018  1.00 96.25           N  
ATOM    194  H   ALA A  13      24.764 -10.279  -7.805  1.00 96.25           H  
ATOM    195  CA  ALA A  13      25.713  -8.455  -7.228  1.00 96.25           C  
ATOM    196  HA  ALA A  13      26.761  -8.452  -6.928  1.00 96.25           H  
ATOM    197  C   ALA A  13      24.986  -7.398  -6.376  1.00 96.25           C  
ATOM    198  CB  ALA A  13      25.632  -8.128  -8.724  1.00 96.25           C  
ATOM    199  HB1 ALA A  13      26.168  -8.887  -9.294  1.00 96.25           H  
ATOM    200  HB2 ALA A  13      24.590  -8.115  -9.045  1.00 96.25           H  
ATOM    201  HB3 ALA A  13      26.081  -7.153  -8.911  1.00 96.25           H  
ATOM    202  O   ALA A  13      25.638  -6.523  -5.803  1.00 96.25           O  
ATOM    203  N   LEU A  14      23.656  -7.501  -6.261  1.00 96.44           N  
ATOM    204  H   LEU A  14      23.192  -8.240  -6.769  1.00 96.44           H  
ATOM    205  CA  LEU A  14      22.851  -6.657  -5.372  1.00 96.44           C  
ATOM    206  HA  LEU A  14      23.029  -5.611  -5.620  1.00 96.44           H  
ATOM    207  C   LEU A  14      23.249  -6.847  -3.902  1.00 96.44           C  
ATOM    208  CB  LEU A  14      21.361  -6.974  -5.596  1.00 96.44           C  
ATOM    209  HB2 LEU A  14      21.091  -6.707  -6.618  1.00 96.44           H  
ATOM    210  HB3 LEU A  14      21.217  -8.048  -5.486  1.00 96.44           H  
ATOM    211  O   LEU A  14      23.453  -5.858  -3.202  1.00 96.44           O  
ATOM    212  CG  LEU A  14      20.403  -6.275  -4.612  1.00 96.44           C  
ATOM    213  HG  LEU A  14      20.736  -6.416  -3.584  1.00 96.44           H  
ATOM    214  CD1 LEU A  14      20.297  -4.776  -4.887  1.00 96.44           C  
ATOM    215 HD11 LEU A  14      19.917  -4.606  -5.895  1.00 96.44           H  
ATOM    216 HD12 LEU A  14      19.620  -4.323  -4.164  1.00 96.44           H  
ATOM    217 HD13 LEU A  14      21.277  -4.310  -4.785  1.00 96.44           H  
ATOM    218  CD2 LEU A  14      19.021  -6.913  -4.722  1.00 96.44           C  
ATOM    219 HD21 LEU A  14      18.303  -6.351  -4.124  1.00 96.44           H  
ATOM    220 HD22 LEU A  14      18.699  -6.934  -5.763  1.00 96.44           H  
ATOM    221 HD23 LEU A  14      19.071  -7.936  -4.350  1.00 96.44           H  
ATOM    222  N   ASP A  15      23.371  -8.093  -3.444  1.00 96.00           N  
ATOM    223  H   ASP A  15      23.108  -8.855  -4.053  1.00 96.00           H  
ATOM    224  CA  ASP A  15      23.692  -8.430  -2.052  1.00 96.00           C  
ATOM    225  HA  ASP A  15      22.946  -7.981  -1.396  1.00 96.00           H  
ATOM    226  C   ASP A  15      25.053  -7.862  -1.637  1.00 96.00           C  
ATOM    227  CB  ASP A  15      23.662  -9.961  -1.862  1.00 96.00           C  
ATOM    228  HB2 ASP A  15      24.292 -10.436  -2.613  1.00 96.00           H  
ATOM    229  HB3 ASP A  15      24.075 -10.192  -0.880  1.00 96.00           H  
ATOM    230  O   ASP A  15      25.155  -7.164  -0.627  1.00 96.00           O  
ATOM    231  CG  ASP A  15      22.255 -10.561  -1.929  1.00 96.00           C  
ATOM    232  OD1 ASP A  15      21.279  -9.787  -2.011  1.00 96.00           O  
ATOM    233  OD2 ASP A  15      22.100 -11.790  -1.793  1.00 96.00           O  
ATOM    234  N   ASN A  16      26.078  -8.081  -2.465  1.00 96.31           N  
ATOM    235  H   ASN A  16      25.915  -8.674  -3.267  1.00 96.31           H  
ATOM    236  CA  ASN A  16      27.427  -7.568  -2.228  1.00 96.31           C  
ATOM    237  HA  ASN A  16      27.787  -7.938  -1.267  1.00 96.31           H  
ATOM    238  C   ASN A  16      27.456  -6.036  -2.163  1.00 96.31           C  
ATOM    239  CB  ASN A  16      28.346  -8.072  -3.353  1.00 96.31           C  
ATOM    240  HB2 ASN A  16      27.888  -7.859  -4.318  1.00 96.31           H  
ATOM    241  HB3 ASN A  16      29.298  -7.545  -3.300  1.00 96.31           H  
ATOM    242  O   ASN A  16      28.080  -5.454  -1.274  1.00 96.31           O  
ATOM    243  CG  ASN A  16      28.651  -9.555  -3.255  1.00 96.31           C  
ATOM    244  ND2 ASN A  16      28.956 -10.192  -4.360  1.00 96.31           N  
ATOM    245 HD21 ASN A  16      28.830  -9.739  -5.254  1.00 96.31           H  
ATOM    246 HD22 ASN A  16      29.085 -11.189  -4.258  1.00 96.31           H  
ATOM    247  OD1 ASN A  16      28.669 -10.156  -2.197  1.00 96.31           O  
ATOM    248  N   TRP A  17      26.768  -5.373  -3.097  1.00 96.50           N  
ATOM    249  H   TRP A  17      26.256  -5.897  -3.791  1.00 96.50           H  
ATOM    250  CA  TRP A  17      26.672  -3.917  -3.104  1.00 96.50           C  
ATOM    251  HA  TRP A  17      27.673  -3.487  -3.077  1.00 96.50           H  
ATOM    252  C   TRP A  17      25.919  -3.382  -1.885  1.00 96.50           C  
ATOM    253  CB  TRP A  17      25.982  -3.469  -4.387  1.00 96.50           C  
ATOM    254  HB2 TRP A  17      25.058  -4.034  -4.502  1.00 96.50           H  
ATOM    255  HB3 TRP A  17      26.625  -3.700  -5.236  1.00 96.50           H  
ATOM    256  O   TRP A  17      26.350  -2.393  -1.290  1.00 96.50           O  
ATOM    257  CG  TRP A  17      25.638  -2.015  -4.409  1.00 96.50           C  
ATOM    258  CD1 TRP A  17      26.474  -1.009  -4.749  1.00 96.50           C  
ATOM    259  HD1 TRP A  17      27.501  -1.136  -5.057  1.00 96.50           H  
ATOM    260  CD2 TRP A  17      24.390  -1.380  -3.997  1.00 96.50           C  
ATOM    261  CE2 TRP A  17      24.513   0.020  -4.222  1.00 96.50           C  
ATOM    262  CE3 TRP A  17      23.162  -1.842  -3.471  1.00 96.50           C  
ATOM    263  HE3 TRP A  17      23.031  -2.899  -3.291  1.00 96.50           H  
ATOM    264  NE1 TRP A  17      25.808   0.195  -4.654  1.00 96.50           N  
ATOM    265  HE1 TRP A  17      26.240   1.093  -4.820  1.00 96.50           H  
ATOM    266  CH2 TRP A  17      22.247   0.424  -3.487  1.00 96.50           C  
ATOM    267  HH2 TRP A  17      21.424   1.102  -3.315  1.00 96.50           H  
ATOM    268  CZ2 TRP A  17      23.454   0.906  -4.017  1.00 96.50           C  
ATOM    269  HZ2 TRP A  17      23.573   1.943  -4.292  1.00 96.50           H  
ATOM    270  CZ3 TRP A  17      22.110  -0.947  -3.197  1.00 96.50           C  
ATOM    271  HZ3 TRP A  17      21.182  -1.319  -2.789  1.00 96.50           H  
ATOM    272  N   PHE A  18      24.819  -4.031  -1.496  1.00 96.12           N  
ATOM    273  H   PHE A  18      24.522  -4.840  -2.023  1.00 96.12           H  
ATOM    274  CA  PHE A  18      23.994  -3.602  -0.373  1.00 96.12           C  
ATOM    275  HA  PHE A  18      23.703  -2.564  -0.533  1.00 96.12           H  
ATOM    276  C   PHE A  18      24.783  -3.659   0.938  1.00 96.12           C  
ATOM    277  CB  PHE A  18      22.723  -4.459  -0.311  1.00 96.12           C  
ATOM    278  HB2 PHE A  18      22.205  -4.395  -1.268  1.00 96.12           H  
ATOM    279  HB3 PHE A  18      22.992  -5.503  -0.148  1.00 96.12           H  
ATOM    280  O   PHE A  18      24.836  -2.662   1.657  1.00 96.12           O  
ATOM    281  CG  PHE A  18      21.776  -4.007   0.778  1.00 96.12           C  
ATOM    282  CD1 PHE A  18      21.789  -4.624   2.043  1.00 96.12           C  
ATOM    283  HD1 PHE A  18      22.460  -5.448   2.238  1.00 96.12           H  
ATOM    284  CD2 PHE A  18      20.934  -2.908   0.544  1.00 96.12           C  
ATOM    285  HD2 PHE A  18      20.942  -2.411  -0.415  1.00 96.12           H  
ATOM    286  CE1 PHE A  18      20.959  -4.140   3.071  1.00 96.12           C  
ATOM    287  HE1 PHE A  18      20.995  -4.592   4.051  1.00 96.12           H  
ATOM    288  CE2 PHE A  18      20.117  -2.420   1.574  1.00 96.12           C  
ATOM    289  HE2 PHE A  18      19.515  -1.541   1.398  1.00 96.12           H  
ATOM    290  CZ  PHE A  18      20.119  -3.038   2.836  1.00 96.12           C  
ATOM    291  HZ  PHE A  18      19.501  -2.646   3.630  1.00 96.12           H  
ATOM    292  N   SER A  19      25.472  -4.775   1.202  1.00 94.88           N  
ATOM    293  H   SER A  19      25.382  -5.563   0.577  1.00 94.88           H  
ATOM    294  CA  SER A  19      26.321  -4.935   2.389  1.00 94.88           C  
ATOM    295  HA  SER A  19      25.713  -4.784   3.281  1.00 94.88           H  
ATOM    296  C   SER A  19      27.467  -3.921   2.452  1.00 94.88           C  
ATOM    297  CB  SER A  19      26.903  -6.350   2.422  1.00 94.88           C  
ATOM    298  HB2 SER A  19      27.427  -6.554   1.488  1.00 94.88           H  
ATOM    299  HB3 SER A  19      27.609  -6.433   3.248  1.00 94.88           H  
ATOM    300  O   SER A  19      27.820  -3.473   3.540  1.00 94.88           O  
ATOM    301  OG  SER A  19      25.872  -7.300   2.601  1.00 94.88           O  
ATOM    302  HG  SER A  19      25.439  -7.126   3.440  1.00 94.88           H  
ATOM    303  N   ALA A  20      28.037  -3.528   1.308  1.00 94.94           N  
ATOM    304  H   ALA A  20      27.745  -3.964   0.445  1.00 94.94           H  
ATOM    305  CA  ALA A  20      29.092  -2.514   1.256  1.00 94.94           C  
ATOM    306  HA  ALA A  20      29.790  -2.687   2.075  1.00 94.94           H  
ATOM    307  C   ALA A  20      28.560  -1.075   1.407  1.00 94.94           C  
ATOM    308  CB  ALA A  20      29.847  -2.689  -0.067  1.00 94.94           C  
ATOM    309  HB1 ALA A  20      30.247  -3.701  -0.132  1.00 94.94           H  
ATOM    310  HB2 ALA A  20      29.175  -2.516  -0.908  1.00 94.94           H  
ATOM    311  HB3 ALA A  20      30.670  -1.977  -0.115  1.00 94.94           H  
ATOM    312  O   ALA A  20      29.242  -0.210   1.956  1.00 94.94           O  
ATOM    313  N   THR A  21      27.355  -0.801   0.902  1.00 94.00           N  
ATOM    314  H   THR A  21      26.855  -1.552   0.447  1.00 94.00           H  
ATOM    315  CA  THR A  21      26.800   0.559   0.815  1.00 94.00           C  
ATOM    316  HA  THR A  21      27.624   1.264   0.702  1.00 94.00           H  
ATOM    317  C   THR A  21      26.034   0.964   2.071  1.00 94.00           C  
ATOM    318  CB  THR A  21      25.915   0.696  -0.431  1.00 94.00           C  
ATOM    319  HB  THR A  21      25.057   0.029  -0.354  1.00 94.00           H  
ATOM    320  O   THR A  21      26.110   2.128   2.472  1.00 94.00           O  
ATOM    321  CG2 THR A  21      25.426   2.123  -0.663  1.00 94.00           C  
ATOM    322 HG21 THR A  21      24.721   2.412   0.117  1.00 94.00           H  
ATOM    323 HG22 THR A  21      24.914   2.159  -1.624  1.00 94.00           H  
ATOM    324 HG23 THR A  21      26.269   2.814  -0.675  1.00 94.00           H  
ATOM    325  OG1 THR A  21      26.674   0.346  -1.566  1.00 94.00           O  
ATOM    326  HG1 THR A  21      26.620  -0.610  -1.634  1.00 94.00           H  
ATOM    327  N   PHE A  22      25.354   0.008   2.711  1.00 93.75           N  
ATOM    328  H   PHE A  22      25.359  -0.923   2.319  1.00 93.75           H  
ATOM    329  CA  PHE A  22      24.532   0.203   3.908  1.00 93.75           C  
ATOM    330  HA  PHE A  22      24.659   1.222   4.273  1.00 93.75           H  
ATOM    331  C   PHE A  22      24.956  -0.746   5.050  1.00 93.75           C  
ATOM    332  CB  PHE A  22      23.052   0.031   3.533  1.00 93.75           C  
ATOM    333  HB2 PHE A  22      22.447   0.246   4.413  1.00 93.75           H  
ATOM    334  HB3 PHE A  22      22.873  -1.009   3.258  1.00 93.75           H  
ATOM    335  O   PHE A  22      24.145  -1.553   5.506  1.00 93.75           O  
ATOM    336  CG  PHE A  22      22.570   0.923   2.408  1.00 93.75           C  
ATOM    337  CD1 PHE A  22      22.335   2.290   2.640  1.00 93.75           C  
ATOM    338  HD1 PHE A  22      22.538   2.715   3.612  1.00 93.75           H  
ATOM    339  CD2 PHE A  22      22.353   0.384   1.128  1.00 93.75           C  
ATOM    340  HD2 PHE A  22      22.555  -0.661   0.944  1.00 93.75           H  
ATOM    341  CE1 PHE A  22      21.848   3.109   1.607  1.00 93.75           C  
ATOM    342  HE1 PHE A  22      21.665   4.159   1.779  1.00 93.75           H  
ATOM    343  CE2 PHE A  22      21.868   1.203   0.095  1.00 93.75           C  
ATOM    344  HE2 PHE A  22      21.692   0.785  -0.885  1.00 93.75           H  
ATOM    345  CZ  PHE A  22      21.606   2.562   0.336  1.00 93.75           C  
ATOM    346  HZ  PHE A  22      21.224   3.193  -0.453  1.00 93.75           H  
ATOM    347  N   PRO A  23      26.214  -0.675   5.533  1.00 92.25           N  
ATOM    348  CA  PRO A  23      26.732  -1.608   6.542  1.00 92.25           C  
ATOM    349  HA  PRO A  23      26.642  -2.632   6.178  1.00 92.25           H  
ATOM    350  C   PRO A  23      26.002  -1.519   7.893  1.00 92.25           C  
ATOM    351  CB  PRO A  23      28.215  -1.252   6.685  1.00 92.25           C  
ATOM    352  HB2 PRO A  23      28.796  -1.828   5.964  1.00 92.25           H  
ATOM    353  HB3 PRO A  23      28.587  -1.426   7.695  1.00 92.25           H  
ATOM    354  O   PRO A  23      25.968  -2.497   8.634  1.00 92.25           O  
ATOM    355  CG  PRO A  23      28.267   0.229   6.311  1.00 92.25           C  
ATOM    356  HG2 PRO A  23      29.256   0.526   5.963  1.00 92.25           H  
ATOM    357  HG3 PRO A  23      27.959   0.837   7.162  1.00 92.25           H  
ATOM    358  CD  PRO A  23      27.224   0.321   5.201  1.00 92.25           C  
ATOM    359  HD2 PRO A  23      27.687   0.063   4.248  1.00 92.25           H  
ATOM    360  HD3 PRO A  23      26.804   1.326   5.161  1.00 92.25           H  
ATOM    361  N   ASP A  24      25.395  -0.367   8.191  1.00 92.62           N  
ATOM    362  H   ASP A  24      25.546   0.411   7.565  1.00 92.62           H  
ATOM    363  CA  ASP A  24      24.700  -0.089   9.455  1.00 92.62           C  
ATOM    364  HA  ASP A  24      25.110  -0.736  10.230  1.00 92.62           H  
ATOM    365  C   ASP A  24      23.182  -0.356   9.393  1.00 92.62           C  
ATOM    366  CB  ASP A  24      24.979   1.363   9.868  1.00 92.62           C  
ATOM    367  HB2 ASP A  24      24.522   1.562  10.837  1.00 92.62           H  
ATOM    368  HB3 ASP A  24      24.519   2.016   9.127  1.00 92.62           H  
ATOM    369  O   ASP A  24      22.464  -0.114  10.368  1.00 92.62           O  
ATOM    370  CG  ASP A  24      26.467   1.701   9.948  1.00 92.62           C  
ATOM    371  OD1 ASP A  24      27.215   0.944  10.603  1.00 92.62           O  
ATOM    372  OD2 ASP A  24      26.841   2.714   9.314  1.00 92.62           O  
ATOM    373  N   ALA A  25      22.660  -0.831   8.254  1.00 93.06           N  
ATOM    374  H   ALA A  25      23.286  -1.093   7.506  1.00 93.06           H  
ATOM    375  CA  ALA A  25      21.259  -1.227   8.160  1.00 93.06           C  
ATOM    376  HA  ALA A  25      20.649  -0.389   8.499  1.00 93.06           H  
ATOM    377  C   ALA A  25      20.982  -2.423   9.087  1.00 93.06           C  
ATOM    378  CB  ALA A  25      20.890  -1.517   6.701  1.00 93.06           C  
ATOM    379  HB1 ALA A  25      21.058  -0.624   6.098  1.00 93.06           H  
ATOM    380  HB2 ALA A  25      21.505  -2.332   6.318  1.00 93.06           H  
ATOM    381  HB3 ALA A  25      19.838  -1.795   6.636  1.00 93.06           H  
ATOM    382  O   ALA A  25      21.755  -3.377   9.164  1.00 93.06           O  
ATOM    383  N   ASN A  26      19.856  -2.384   9.796  1.00 92.00           N  
ATOM    384  H   ASN A  26      19.218  -1.620   9.625  1.00 92.00           H  
ATOM    385  CA  ASN A  26      19.489  -3.375  10.799  1.00 92.00           C  
ATOM    386  HA  ASN A  26      20.347  -4.027  10.963  1.00 92.00           H  
ATOM    387  C   ASN A  26      18.337  -4.286  10.331  1.00 92.00           C  
ATOM    388  CB  ASN A  26      19.229  -2.643  12.129  1.00 92.00           C  
ATOM    389  HB2 ASN A  26      19.208  -3.367  12.943  1.00 92.00           H  
ATOM    390  HB3 ASN A  26      20.053  -1.956  12.321  1.00 92.00           H  
ATOM    391  O   ASN A  26      17.646  -4.005   9.353  1.00 92.00           O  
ATOM    392  CG  ASN A  26      17.914  -1.885  12.155  1.00 92.00           C  
ATOM    393  ND2 ASN A  26      17.932  -0.599  12.410  1.00 92.00           N  
ATOM    394 HD21 ASN A  26      17.035  -0.144  12.504  1.00 92.00           H  
ATOM    395 HD22 ASN A  26      18.804  -0.094  12.473  1.00 92.00           H  
ATOM    396  OD1 ASN A  26      16.852  -2.474  12.029  1.00 92.00           O  
ATOM    397  N   ASN A  27      18.108  -5.375  11.076  1.00 90.44           N  
ATOM    398  H   ASN A  27      18.724  -5.531  11.861  1.00 90.44           H  
ATOM    399  CA  ASN A  27      17.123  -6.420  10.755  1.00 90.44           C  
ATOM    400  HA  ASN A  27      16.829  -6.307   9.711  1.00 90.44           H  
ATOM    401  C   ASN A  27      15.810  -6.311  11.564  1.00 90.44           C  
ATOM    402  CB  ASN A  27      17.800  -7.797  10.893  1.00 90.44           C  
ATOM    403  HB2 ASN A  27      17.071  -8.581  10.686  1.00 90.44           H  
ATOM    404  HB3 ASN A  27      18.160  -7.925  11.914  1.00 90.44           H  
ATOM    405  O   ASN A  27      15.116  -7.313  11.771  1.00 90.44           O  
ATOM    406  CG  ASN A  27      18.944  -7.995   9.916  1.00 90.44           C  
ATOM    407  ND2 ASN A  27      19.977  -8.704  10.305  1.00 90.44           N  
ATOM    408 HD21 ASN A  27      20.029  -9.103  11.231  1.00 90.44           H  
ATOM    409 HD22 ASN A  27      20.726  -8.771   9.630  1.00 90.44           H  
ATOM    410  OD1 ASN A  27      18.930  -7.529   8.793  1.00 90.44           O  
ATOM    411  N   ARG A  28      15.466  -5.114  12.071  1.00 90.06           N  
ATOM    412  H   ARG A  28      16.057  -4.319  11.875  1.00 90.06           H  
ATOM    413  CA  ARG A  28      14.189  -4.880  12.780  1.00 90.06           C  
ATOM    414  HA  ARG A  28      14.008  -5.704  13.471  1.00 90.06           H  
ATOM    415  C   ARG A  28      12.981  -4.864  11.839  1.00 90.06           C  
ATOM    416  CB  ARG A  28      14.239  -3.571  13.580  1.00 90.06           C  
ATOM    417  HB2 ARG A  28      14.467  -2.736  12.917  1.00 90.06           H  
ATOM    418  HB3 ARG A  28      13.248  -3.397  14.001  1.00 90.06           H  
ATOM    419  O   ARG A  28      11.850  -5.033  12.285  1.00 90.06           O  
ATOM    420  CG  ARG A  28      15.259  -3.633  14.725  1.00 90.06           C  
ATOM    421  HG2 ARG A  28      15.056  -4.502  15.351  1.00 90.06           H  
ATOM    422  HG3 ARG A  28      16.264  -3.729  14.315  1.00 90.06           H  
ATOM    423  CD  ARG A  28      15.200  -2.370  15.585  1.00 90.06           C  
ATOM    424  HD2 ARG A  28      16.030  -2.406  16.291  1.00 90.06           H  
ATOM    425  HD3 ARG A  28      15.332  -1.502  14.939  1.00 90.06           H  
ATOM    426  NE  ARG A  28      13.925  -2.255  16.330  1.00 90.06           N  
ATOM    427  HE  ARG A  28      13.176  -2.893  16.104  1.00 90.06           H  
ATOM    428  NH1 ARG A  28      14.528  -0.424  17.521  1.00 90.06           N  
ATOM    429 HH11 ARG A  28      15.443  -0.495  17.099  1.00 90.06           H  
ATOM    430 HH12 ARG A  28      14.255   0.466  17.913  1.00 90.06           H  
ATOM    431  NH2 ARG A  28      12.440  -1.197  17.712  1.00 90.06           N  
ATOM    432 HH21 ARG A  28      11.667  -1.780  17.424  1.00 90.06           H  
ATOM    433 HH22 ARG A  28      12.249  -0.461  18.378  1.00 90.06           H  
ATOM    434  CZ  ARG A  28      13.628  -1.301  17.188  1.00 90.06           C  
ATOM    435  N   THR A  29      13.222  -4.688  10.547  1.00 94.69           N  
ATOM    436  H   THR A  29      14.179  -4.518  10.274  1.00 94.69           H  
ATOM    437  CA  THR A  29      12.248  -4.733   9.449  1.00 94.69           C  
ATOM    438  HA  THR A  29      11.236  -4.719   9.853  1.00 94.69           H  
ATOM    439  C   THR A  29      12.387  -6.029   8.638  1.00 94.69           C  
ATOM    440  CB  THR A  29      12.408  -3.474   8.585  1.00 94.69           C  
ATOM    441  HB  THR A  29      11.843  -3.571   7.658  1.00 94.69           H  
ATOM    442  O   THR A  29      13.339  -6.780   8.836  1.00 94.69           O  
ATOM    443  CG2 THR A  29      11.925  -2.253   9.360  1.00 94.69           C  
ATOM    444 HG21 THR A  29      10.951  -2.473   9.798  1.00 94.69           H  
ATOM    445 HG22 THR A  29      11.843  -1.400   8.686  1.00 94.69           H  
ATOM    446 HG23 THR A  29      12.620  -2.016  10.165  1.00 94.69           H  
ATOM    447  OG1 THR A  29      13.759  -3.206   8.302  1.00 94.69           O  
ATOM    448  HG1 THR A  29      13.944  -3.555   7.427  1.00 94.69           H  
ATOM    449  N   TYR A  30      11.428  -6.341   7.758  1.00 94.88           N  
ATOM    450  H   TYR A  30      10.661  -5.697   7.627  1.00 94.88           H  
ATOM    451  CA  TYR A  30      11.501  -7.523   6.884  1.00 94.88           C  
ATOM    452  HA  TYR A  30      11.737  -8.398   7.490  1.00 94.88           H  
ATOM    453  C   TYR A  30      12.623  -7.400   5.844  1.00 94.88           C  
ATOM    454  CB  TYR A  30      10.154  -7.754   6.186  1.00 94.88           C  
ATOM    455  HB2 TYR A  30       9.803  -6.811   5.766  1.00 94.88           H  
ATOM    456  HB3 TYR A  30      10.314  -8.436   5.350  1.00 94.88           H  
ATOM    457  O   TYR A  30      13.394  -8.337   5.663  1.00 94.88           O  
ATOM    458  CG  TYR A  30       9.076  -8.367   7.058  1.00 94.88           C  
ATOM    459  CD1 TYR A  30       9.239  -9.677   7.552  1.00 94.88           C  
ATOM    460  HD1 TYR A  30      10.146 -10.222   7.334  1.00 94.88           H  
ATOM    461  CD2 TYR A  30       7.896  -7.653   7.336  1.00 94.88           C  
ATOM    462  HD2 TYR A  30       7.767  -6.656   6.942  1.00 94.88           H  
ATOM    463  CE1 TYR A  30       8.231 -10.266   8.337  1.00 94.88           C  
ATOM    464  HE1 TYR A  30       8.355 -11.260   8.739  1.00 94.88           H  
ATOM    465  CE2 TYR A  30       6.869  -8.248   8.089  1.00 94.88           C  
ATOM    466  HE2 TYR A  30       5.968  -7.684   8.280  1.00 94.88           H  
ATOM    467  OH  TYR A  30       6.065 -10.134   9.335  1.00 94.88           O  
ATOM    468  HH  TYR A  30       5.268  -9.599   9.316  1.00 94.88           H  
ATOM    469  CZ  TYR A  30       7.046  -9.552   8.602  1.00 94.88           C  
ATOM    470  N   SER A  31      12.731  -6.240   5.198  1.00 95.06           N  
ATOM    471  H   SER A  31      12.016  -5.545   5.364  1.00 95.06           H  
ATOM    472  CA  SER A  31      13.895  -5.798   4.428  1.00 95.06           C  
ATOM    473  HA  SER A  31      14.493  -6.655   4.119  1.00 95.06           H  
ATOM    474  C   SER A  31      14.738  -4.865   5.281  1.00 95.06           C  
ATOM    475  CB  SER A  31      13.449  -5.041   3.185  1.00 95.06           C  
ATOM    476  HB2 SER A  31      12.773  -4.234   3.468  1.00 95.06           H  
ATOM    477  HB3 SER A  31      12.934  -5.718   2.503  1.00 95.06           H  
ATOM    478  O   SER A  31      14.178  -3.964   5.911  1.00 95.06           O  
ATOM    479  OG  SER A  31      14.568  -4.485   2.538  1.00 95.06           O  
ATOM    480  HG  SER A  31      14.468  -4.739   1.617  1.00 95.06           H  
ATOM    481  N   ALA A  32      16.057  -5.059   5.297  1.00 93.88           N  
ATOM    482  H   ALA A  32      16.444  -5.771   4.694  1.00 93.88           H  
ATOM    483  CA  ALA A  32      16.979  -4.285   6.122  1.00 93.88           C  
ATOM    484  HA  ALA A  32      16.722  -4.477   7.164  1.00 93.88           H  
ATOM    485  C   ALA A  32      16.852  -2.769   5.877  1.00 93.88           C  
ATOM    486  CB  ALA A  32      18.406  -4.792   5.891  1.00 93.88           C  
ATOM    487  HB1 ALA A  32      19.102  -4.230   6.515  1.00 93.88           H  
ATOM    488  HB2 ALA A  32      18.677  -4.668   4.843  1.00 93.88           H  
ATOM    489  HB3 ALA A  32      18.473  -5.845   6.164  1.00 93.88           H  
ATOM    490  O   ALA A  32      16.784  -2.301   4.738  1.00 93.88           O  
ATOM    491  N   SER A  33      16.804  -2.005   6.969  1.00 94.31           N  
ATOM    492  H   SER A  33      16.952  -2.443   7.866  1.00 94.31           H  
ATOM    493  CA  SER A  33      16.579  -0.555   6.951  1.00 94.31           C  
ATOM    494  HA  SER A  33      17.013  -0.139   6.042  1.00 94.31           H  
ATOM    495  C   SER A  33      17.259   0.130   8.143  1.00 94.31           C  
ATOM    496  CB  SER A  33      15.069  -0.272   6.924  1.00 94.31           C  
ATOM    497  HB2 SER A  33      14.589  -0.904   6.177  1.00 94.31           H  
ATOM    498  HB3 SER A  33      14.910   0.765   6.627  1.00 94.31           H  
ATOM    499  O   SER A  33      17.914  -0.523   8.953  1.00 94.31           O  
ATOM    500  OG  SER A  33      14.475  -0.494   8.192  1.00 94.31           O  
ATOM    501  HG  SER A  33      14.357  -1.440   8.305  1.00 94.31           H  
ATOM    502  N   TYR A  34      17.097   1.447   8.277  1.00 94.06           N  
ATOM    503  H   TYR A  34      16.463   1.915   7.644  1.00 94.06           H  
ATOM    504  CA  TYR A  34      17.618   2.224   9.409  1.00 94.06           C  
ATOM    505  HA  TYR A  34      18.439   1.675   9.870  1.00 94.06           H  
ATOM    506  C   TYR A  34      16.574   2.422  10.521  1.00 94.06           C  
ATOM    507  CB  TYR A  34      18.196   3.547   8.892  1.00 94.06           C  
ATOM    508  HB2 TYR A  34      17.463   4.045   8.257  1.00 94.06           H  
ATOM    509  HB3 TYR A  34      18.402   4.207   9.734  1.00 94.06           H  
ATOM    510  O   TYR A  34      16.719   3.308  11.362  1.00 94.06           O  
ATOM    511  CG  TYR A  34      19.494   3.371   8.137  1.00 94.06           C  
ATOM    512  CD1 TYR A  34      20.707   3.346   8.849  1.00 94.06           C  
ATOM    513  HD1 TYR A  34      20.713   3.437   9.925  1.00 94.06           H  
ATOM    514  CD2 TYR A  34      19.497   3.219   6.739  1.00 94.06           C  
ATOM    515  HD2 TYR A  34      18.564   3.205   6.194  1.00 94.06           H  
ATOM    516  CE1 TYR A  34      21.923   3.208   8.161  1.00 94.06           C  
ATOM    517  HE1 TYR A  34      22.849   3.223   8.717  1.00 94.06           H  
ATOM    518  CE2 TYR A  34      20.715   3.071   6.047  1.00 94.06           C  
ATOM    519  HE2 TYR A  34      20.722   2.946   4.974  1.00 94.06           H  
ATOM    520  OH  TYR A  34      23.118   2.931   6.106  1.00 94.06           O  
ATOM    521  HH  TYR A  34      23.852   2.973   6.723  1.00 94.06           H  
ATOM    522  CZ  TYR A  34      21.934   3.067   6.759  1.00 94.06           C  
ATOM    523  N   PHE A  35      15.472   1.666  10.509  1.00 93.44           N  
ATOM    524  H   PHE A  35      15.363   0.975   9.781  1.00 93.44           H  
ATOM    525  CA  PHE A  35      14.385   1.851  11.463  1.00 93.44           C  
ATOM    526  HA  PHE A  35      14.079   2.897  11.430  1.00 93.44           H  
ATOM    527  C   PHE A  35      14.842   1.539  12.894  1.00 93.44           C  
ATOM    528  CB  PHE A  35      13.180   1.003  11.054  1.00 93.44           C  
ATOM    529  HB2 PHE A  35      12.872   1.284  10.047  1.00 93.44           H  
ATOM    530  HB3 PHE A  35      13.483  -0.044  11.029  1.00 93.44           H  
ATOM    531  O   PHE A  35      15.334   0.449  13.186  1.00 93.44           O  
ATOM    532  CG  PHE A  35      11.997   1.161  11.989  1.00 93.44           C  
ATOM    533  CD1 PHE A  35      11.739   0.185  12.970  1.00 93.44           C  
ATOM    534  HD1 PHE A  35      12.372  -0.687  13.043  1.00 93.44           H  
ATOM    535  CD2 PHE A  35      11.179   2.304  11.909  1.00 93.44           C  
ATOM    536  HD2 PHE A  35      11.372   3.067  11.170  1.00 93.44           H  
ATOM    537  CE1 PHE A  35      10.662   0.343  13.860  1.00 93.44           C  
ATOM    538  HE1 PHE A  35      10.465  -0.410  14.608  1.00 93.44           H  
ATOM    539  CE2 PHE A  35      10.104   2.461  12.800  1.00 93.44           C  
ATOM    540  HE2 PHE A  35       9.487   3.346  12.750  1.00 93.44           H  
ATOM    541  CZ  PHE A  35       9.843   1.482  13.773  1.00 93.44           C  
ATOM    542  HZ  PHE A  35       9.020   1.613  14.459  1.00 93.44           H  
ATOM    543  N   GLU A  36      14.655   2.499  13.797  1.00 89.19           N  
ATOM    544  H   GLU A  36      14.329   3.395  13.463  1.00 89.19           H  
ATOM    545  CA  GLU A  36      15.113   2.424  15.193  1.00 89.19           C  
ATOM    546  HA  GLU A  36      15.584   1.460  15.385  1.00 89.19           H  
ATOM    547  C   GLU A  36      13.966   2.567  16.204  1.00 89.19           C  
ATOM    548  CB  GLU A  36      16.167   3.515  15.426  1.00 89.19           C  
ATOM    549  HB2 GLU A  36      15.773   4.446  15.020  1.00 89.19           H  
ATOM    550  HB3 GLU A  36      16.325   3.648  16.497  1.00 89.19           H  
ATOM    551  O   GLU A  36      14.125   2.217  17.374  1.00 89.19           O  
ATOM    552  CG  GLU A  36      17.521   3.169  14.783  1.00 89.19           C  
ATOM    553  HG2 GLU A  36      17.994   2.391  15.382  1.00 89.19           H  
ATOM    554  HG3 GLU A  36      17.359   2.758  13.787  1.00 89.19           H  
ATOM    555  CD  GLU A  36      18.460   4.380  14.666  1.00 89.19           C  
ATOM    556  OE1 GLU A  36      19.647   4.164  14.358  1.00 89.19           O  
ATOM    557  OE2 GLU A  36      17.983   5.540  14.770  1.00 89.19           O  
ATOM    558  N   GLY A  37      12.791   3.031  15.779  1.00 88.56           N  
ATOM    559  H   GLY A  37      12.674   3.295  14.811  1.00 88.56           H  
ATOM    560  CA  GLY A  37      11.649   3.221  16.665  1.00 88.56           C  
ATOM    561  HA2 GLY A  37      11.987   3.642  17.612  1.00 88.56           H  
ATOM    562  HA3 GLY A  37      11.189   2.252  16.862  1.00 88.56           H  
ATOM    563  C   GLY A  37      10.588   4.152  16.090  1.00 88.56           C  
ATOM    564  O   GLY A  37      10.746   4.716  15.008  1.00 88.56           O  
ATOM    565  N   LEU A  38       9.493   4.285  16.835  1.00 90.25           N  
ATOM    566  H   LEU A  38       9.489   3.861  17.752  1.00 90.25           H  
ATOM    567  CA  LEU A  38       8.374   5.165  16.507  1.00 90.25           C  
ATOM    568  HA  LEU A  38       8.253   5.177  15.424  1.00 90.25           H  
ATOM    569  C   LEU A  38       8.658   6.610  16.957  1.00 90.25           C  
ATOM    570  CB  LEU A  38       7.098   4.607  17.160  1.00 90.25           C  
ATOM    571  HB2 LEU A  38       7.251   4.559  18.238  1.00 90.25           H  
ATOM    572  HB3 LEU A  38       6.277   5.300  16.976  1.00 90.25           H  
ATOM    573  O   LEU A  38       9.386   6.803  17.932  1.00 90.25           O  
ATOM    574  CG  LEU A  38       6.675   3.221  16.648  1.00 90.25           C  
ATOM    575  HG  LEU A  38       7.476   2.500  16.809  1.00 90.25           H  
ATOM    576  CD1 LEU A  38       5.445   2.750  17.418  1.00 90.25           C  
ATOM    577 HD11 LEU A  38       5.171   1.751  17.078  1.00 90.25           H  
ATOM    578 HD12 LEU A  38       4.617   3.437  17.244  1.00 90.25           H  
ATOM    579 HD13 LEU A  38       5.668   2.718  18.485  1.00 90.25           H  
ATOM    580  CD2 LEU A  38       6.321   3.257  15.161  1.00 90.25           C  
ATOM    581 HD21 LEU A  38       7.206   3.471  14.562  1.00 90.25           H  
ATOM    582 HD22 LEU A  38       5.566   4.024  14.988  1.00 90.25           H  
ATOM    583 HD23 LEU A  38       5.924   2.292  14.847  1.00 90.25           H  
ATOM    584  N   PRO A  39       8.089   7.622  16.279  1.00 89.06           N  
ATOM    585  CA  PRO A  39       8.293   9.020  16.642  1.00 89.06           C  
ATOM    586  HA  PRO A  39       9.354   9.224  16.785  1.00 89.06           H  
ATOM    587  C   PRO A  39       7.544   9.351  17.936  1.00 89.06           C  
ATOM    588  CB  PRO A  39       7.773   9.817  15.443  1.00 89.06           C  
ATOM    589  HB2 PRO A  39       8.559   9.899  14.692  1.00 89.06           H  
ATOM    590  HB3 PRO A  39       7.416  10.806  15.729  1.00 89.06           H  
ATOM    591  O   PRO A  39       6.542   8.713  18.245  1.00 89.06           O  
ATOM    592  CG  PRO A  39       6.648   8.938  14.902  1.00 89.06           C  
ATOM    593  HG2 PRO A  39       5.741   9.135  15.474  1.00 89.06           H  
ATOM    594  HG3 PRO A  39       6.474   9.107  13.839  1.00 89.06           H  
ATOM    595  CD  PRO A  39       7.132   7.516  15.186  1.00 89.06           C  
ATOM    596  HD2 PRO A  39       7.644   7.108  14.314  1.00 89.06           H  
ATOM    597  HD3 PRO A  39       6.283   6.887  15.450  1.00 89.06           H  
ATOM    598  N   ASP A  40       7.982  10.358  18.683  1.00 86.94           N  
ATOM    599  H   ASP A  40       8.799  10.881  18.401  1.00 86.94           H  
ATOM    600  CA  ASP A  40       7.259  10.815  19.874  1.00 86.94           C  
ATOM    601  HA  ASP A  40       7.098   9.965  20.537  1.00 86.94           H  
ATOM    602  C   ASP A  40       5.881  11.394  19.504  1.00 86.94           C  
ATOM    603  CB  ASP A  40       8.120  11.832  20.626  1.00 86.94           C  
ATOM    604  HB2 ASP A  40       8.373  12.652  19.954  1.00 86.94           H  
ATOM    605  HB3 ASP A  40       9.044  11.350  20.946  1.00 86.94           H  
ATOM    606  O   ASP A  40       5.780  12.219  18.597  1.00 86.94           O  
ATOM    607  CG  ASP A  40       7.397  12.387  21.851  1.00 86.94           C  
ATOM    608  OD1 ASP A  40       6.492  11.678  22.347  1.00 86.94           O  
ATOM    609  OD2 ASP A  40       7.734  13.529  22.219  1.00 86.94           O  
ATOM    610  N   VAL A  41       4.818  10.944  20.174  1.00 86.88           N  
ATOM    611  H   VAL A  41       5.000  10.479  21.052  1.00 86.88           H  
ATOM    612  CA  VAL A  41       3.430  11.274  19.815  1.00 86.88           C  
ATOM    613  HA  VAL A  41       3.367  11.321  18.728  1.00 86.88           H  
ATOM    614  C   VAL A  41       2.999  12.638  20.349  1.00 86.88           C  
ATOM    615  CB  VAL A  41       2.439  10.200  20.295  1.00 86.88           C  
ATOM    616  HB  VAL A  41       2.406  10.179  21.385  1.00 86.88           H  
ATOM    617  O   VAL A  41       2.191  13.307  19.700  1.00 86.88           O  
ATOM    618  CG1 VAL A  41       1.044  10.491  19.747  1.00 86.88           C  
ATOM    619 HG11 VAL A  41       0.583  11.289  20.329  1.00 86.88           H  
ATOM    620 HG12 VAL A  41       0.436   9.588  19.800  1.00 86.88           H  
ATOM    621 HG13 VAL A  41       1.105  10.797  18.702  1.00 86.88           H  
ATOM    622  CG2 VAL A  41       2.801   8.804  19.793  1.00 86.88           C  
ATOM    623 HG21 VAL A  41       2.104   8.070  20.198  1.00 86.88           H  
ATOM    624 HG22 VAL A  41       3.795   8.553  20.162  1.00 86.88           H  
ATOM    625 HG23 VAL A  41       2.783   8.780  18.704  1.00 86.88           H  
ATOM    626  N   ASP A  42       3.552  13.076  21.481  1.00 85.94           N  
ATOM    627  H   ASP A  42       4.221  12.490  21.960  1.00 85.94           H  
ATOM    628  CA  ASP A  42       3.097  14.270  22.207  1.00 85.94           C  
ATOM    629  HA  ASP A  42       2.046  14.154  22.473  1.00 85.94           H  
ATOM    630  C   ASP A  42       3.224  15.533  21.341  1.00 85.94           C  
ATOM    631  CB  ASP A  42       3.905  14.399  23.512  1.00 85.94           C  
ATOM    632  HB2 ASP A  42       4.967  14.439  23.271  1.00 85.94           H  
ATOM    633  HB3 ASP A  42       3.634  15.340  23.992  1.00 85.94           H  
ATOM    634  O   ASP A  42       2.319  16.370  21.268  1.00 85.94           O  
ATOM    635  CG  ASP A  42       3.653  13.259  24.516  1.00 85.94           C  
ATOM    636  OD1 ASP A  42       2.690  12.481  24.304  1.00 85.94           O  
ATOM    637  OD2 ASP A  42       4.433  13.163  25.489  1.00 85.94           O  
ATOM    638  N   THR A  43       4.299  15.611  20.552  1.00 87.81           N  
ATOM    639  H   THR A  43       4.987  14.879  20.658  1.00 87.81           H  
ATOM    640  CA  THR A  43       4.510  16.685  19.569  1.00 87.81           C  
ATOM    641  HA  THR A  43       4.558  17.637  20.099  1.00 87.81           H  
ATOM    642  C   THR A  43       3.357  16.779  18.557  1.00 87.81           C  
ATOM    643  CB  THR A  43       5.848  16.473  18.840  1.00 87.81           C  
ATOM    644  HB  THR A  43       5.852  15.497  18.357  1.00 87.81           H  
ATOM    645  O   THR A  43       2.913  17.875  18.215  1.00 87.81           O  
ATOM    646  CG2 THR A  43       6.129  17.553  17.792  1.00 87.81           C  
ATOM    647 HG21 THR A  43       7.135  17.415  17.394  1.00 87.81           H  
ATOM    648 HG22 THR A  43       6.055  18.540  18.249  1.00 87.81           H  
ATOM    649 HG23 THR A  43       5.418  17.477  16.969  1.00 87.81           H  
ATOM    650  OG1 THR A  43       6.922  16.544  19.753  1.00 87.81           O  
ATOM    651  HG1 THR A  43       6.873  15.816  20.376  1.00 87.81           H  
ATOM    652  N   TYR A  44       2.823  15.648  18.089  1.00 90.81           N  
ATOM    653  H   TYR A  44       3.110  14.776  18.511  1.00 90.81           H  
ATOM    654  CA  TYR A  44       1.752  15.623  17.087  1.00 90.81           C  
ATOM    655  HA  TYR A  44       1.961  16.385  16.336  1.00 90.81           H  
ATOM    656  C   TYR A  44       0.388  15.938  17.683  1.00 90.81           C  
ATOM    657  CB  TYR A  44       1.700  14.266  16.383  1.00 90.81           C  
ATOM    658  HB2 TYR A  44       1.519  13.476  17.113  1.00 90.81           H  
ATOM    659  HB3 TYR A  44       0.864  14.262  15.684  1.00 90.81           H  
ATOM    660  O   TYR A  44      -0.406  16.616  17.032  1.00 90.81           O  
ATOM    661  CG  TYR A  44       2.964  13.967  15.624  1.00 90.81           C  
ATOM    662  CD1 TYR A  44       3.101  14.386  14.290  1.00 90.81           C  
ATOM    663  HD1 TYR A  44       2.282  14.883  13.791  1.00 90.81           H  
ATOM    664  CD2 TYR A  44       4.026  13.328  16.281  1.00 90.81           C  
ATOM    665  HD2 TYR A  44       3.916  13.038  17.315  1.00 90.81           H  
ATOM    666  CE1 TYR A  44       4.308  14.148  13.615  1.00 90.81           C  
ATOM    667  HE1 TYR A  44       4.440  14.467  12.592  1.00 90.81           H  
ATOM    668  CE2 TYR A  44       5.234  13.089  15.609  1.00 90.81           C  
ATOM    669  HE2 TYR A  44       6.052  12.613  16.130  1.00 90.81           H  
ATOM    670  OH  TYR A  44       6.514  13.252  13.601  1.00 90.81           O  
ATOM    671  HH  TYR A  44       7.214  12.915  14.165  1.00 90.81           H  
ATOM    672  CZ  TYR A  44       5.369  13.493  14.270  1.00 90.81           C  
ATOM    673  N   LEU A  45       0.115  15.482  18.908  1.00 88.06           N  
ATOM    674  H   LEU A  45       0.823  14.951  19.393  1.00 88.06           H  
ATOM    675  CA  LEU A  45      -1.108  15.835  19.633  1.00 88.06           C  
ATOM    676  HA  LEU A  45      -1.976  15.506  19.061  1.00 88.06           H  
ATOM    677  C   LEU A  45      -1.228  17.356  19.786  1.00 88.06           C  
ATOM    678  CB  LEU A  45      -1.096  15.152  21.012  1.00 88.06           C  
ATOM    679  HB2 LEU A  45      -0.116  15.292  21.469  1.00 88.06           H  
ATOM    680  HB3 LEU A  45      -1.819  15.648  21.659  1.00 88.06           H  
ATOM    681  O   LEU A  45      -2.249  17.940  19.405  1.00 88.06           O  
ATOM    682  CG  LEU A  45      -1.425  13.652  20.992  1.00 88.06           C  
ATOM    683  HG  LEU A  45      -0.808  13.145  20.250  1.00 88.06           H  
ATOM    684  CD1 LEU A  45      -1.143  13.063  22.369  1.00 88.06           C  
ATOM    685 HD11 LEU A  45      -0.069  13.021  22.548  1.00 88.06           H  
ATOM    686 HD12 LEU A  45      -1.570  12.065  22.475  1.00 88.06           H  
ATOM    687 HD13 LEU A  45      -1.584  13.693  23.141  1.00 88.06           H  
ATOM    688  CD2 LEU A  45      -2.903  13.402  20.668  1.00 88.06           C  
ATOM    689 HD21 LEU A  45      -3.521  13.889  21.423  1.00 88.06           H  
ATOM    690 HD22 LEU A  45      -3.152  13.801  19.684  1.00 88.06           H  
ATOM    691 HD23 LEU A  45      -3.099  12.330  20.685  1.00 88.06           H  
ATOM    692  N   LEU A  46      -0.151  18.000  20.247  1.00 89.94           N  
ATOM    693  H   LEU A  46       0.631  17.444  20.565  1.00 89.94           H  
ATOM    694  CA  LEU A  46      -0.081  19.451  20.408  1.00 89.94           C  
ATOM    695  HA  LEU A  46      -0.889  19.769  21.068  1.00 89.94           H  
ATOM    696  C   LEU A  46      -0.276  20.187  19.078  1.00 89.94           C  
ATOM    697  CB  LEU A  46       1.276  19.822  21.034  1.00 89.94           C  
ATOM    698  HB2 LEU A  46       1.407  20.903  20.975  1.00 89.94           H  
ATOM    699  HB3 LEU A  46       2.066  19.360  20.443  1.00 89.94           H  
ATOM    700  O   LEU A  46      -1.070  21.126  18.994  1.00 89.94           O  
ATOM    701  CG  LEU A  46       1.445  19.394  22.504  1.00 89.94           C  
ATOM    702  HG  LEU A  46       1.233  18.330  22.612  1.00 89.94           H  
ATOM    703  CD1 LEU A  46       2.889  19.658  22.936  1.00 89.94           C  
ATOM    704 HD11 LEU A  46       3.129  20.719  22.859  1.00 89.94           H  
ATOM    705 HD12 LEU A  46       3.564  19.074  22.311  1.00 89.94           H  
ATOM    706 HD13 LEU A  46       3.018  19.325  23.965  1.00 89.94           H  
ATOM    707  CD2 LEU A  46       0.517  20.180  23.434  1.00 89.94           C  
ATOM    708 HD21 LEU A  46       0.710  19.873  24.462  1.00 89.94           H  
ATOM    709 HD22 LEU A  46       0.685  21.252  23.335  1.00 89.94           H  
ATOM    710 HD23 LEU A  46      -0.523  19.935  23.218  1.00 89.94           H  
ATOM    711  N   GLU A  47       0.426  19.771  18.023  1.00 91.94           N  
ATOM    712  H   GLU A  47       1.092  19.022  18.148  1.00 91.94           H  
ATOM    713  CA  GLU A  47       0.358  20.445  16.725  1.00 91.94           C  
ATOM    714  HA  GLU A  47       0.445  21.519  16.887  1.00 91.94           H  
ATOM    715  C   GLU A  47      -0.985  20.252  16.012  1.00 91.94           C  
ATOM    716  CB  GLU A  47       1.528  20.005  15.840  1.00 91.94           C  
ATOM    717  HB2 GLU A  47       1.582  18.917  15.814  1.00 91.94           H  
ATOM    718  HB3 GLU A  47       1.326  20.359  14.829  1.00 91.94           H  
ATOM    719  O   GLU A  47      -1.490  21.208  15.417  1.00 91.94           O  
ATOM    720  CG  GLU A  47       2.879  20.585  16.299  1.00 91.94           C  
ATOM    721  HG2 GLU A  47       3.670  20.216  15.647  1.00 91.94           H  
ATOM    722  HG3 GLU A  47       3.095  20.228  17.306  1.00 91.94           H  
ATOM    723  CD  GLU A  47       2.900  22.122  16.312  1.00 91.94           C  
ATOM    724  OE1 GLU A  47       3.487  22.703  17.258  1.00 91.94           O  
ATOM    725  OE2 GLU A  47       2.229  22.760  15.467  1.00 91.94           O  
ATOM    726  N   ILE A  48      -1.618  19.076  16.128  1.00 89.31           N  
ATOM    727  H   ILE A  48      -1.148  18.338  16.633  1.00 89.31           H  
ATOM    728  CA  ILE A  48      -2.982  18.820  15.634  1.00 89.31           C  
ATOM    729  HA  ILE A  48      -3.027  19.096  14.580  1.00 89.31           H  
ATOM    730  C   ILE A  48      -3.996  19.702  16.371  1.00 89.31           C  
ATOM    731  CB  ILE A  48      -3.340  17.315  15.758  1.00 89.31           C  
ATOM    732  HB  ILE A  48      -3.068  16.976  16.758  1.00 89.31           H  
ATOM    733  O   ILE A  48      -4.892  20.260  15.730  1.00 89.31           O  
ATOM    734  CG1 ILE A  48      -2.545  16.506  14.711  1.00 89.31           C  
ATOM    735 HG12 ILE A  48      -1.500  16.817  14.741  1.00 89.31           H  
ATOM    736 HG13 ILE A  48      -2.934  16.725  13.717  1.00 89.31           H  
ATOM    737  CG2 ILE A  48      -4.847  17.045  15.558  1.00 89.31           C  
ATOM    738 HG21 ILE A  48      -5.158  17.372  14.566  1.00 89.31           H  
ATOM    739 HG22 ILE A  48      -5.052  15.980  15.672  1.00 89.31           H  
ATOM    740 HG23 ILE A  48      -5.433  17.558  16.321  1.00 89.31           H  
ATOM    741  CD1 ILE A  48      -2.572  14.989  14.924  1.00 89.31           C  
ATOM    742 HD11 ILE A  48      -1.893  14.514  14.215  1.00 89.31           H  
ATOM    743 HD12 ILE A  48      -3.575  14.595  14.762  1.00 89.31           H  
ATOM    744 HD13 ILE A  48      -2.243  14.758  15.937  1.00 89.31           H  
ATOM    745  N   GLY A  49      -3.848  19.865  17.691  1.00 88.94           N  
ATOM    746  H   GLY A  49      -3.114  19.352  18.159  1.00 88.94           H  
ATOM    747  CA  GLY A  49      -4.708  20.723  18.512  1.00 88.94           C  
ATOM    748  HA2 GLY A  49      -5.738  20.373  18.453  1.00 88.94           H  
ATOM    749  HA3 GLY A  49      -4.376  20.651  19.548  1.00 88.94           H  
ATOM    750  C   GLY A  49      -4.667  22.201  18.105  1.00 88.94           C  
ATOM    751  O   GLY A  49      -5.684  22.889  18.181  1.00 88.94           O  
ATOM    752  N   LYS A  50      -3.525  22.678  17.591  1.00 92.31           N  
ATOM    753  H   LYS A  50      -2.724  22.062  17.600  1.00 92.31           H  
ATOM    754  CA  LYS A  50      -3.354  24.051  17.076  1.00 92.31           C  
ATOM    755  HA  LYS A  50      -3.832  24.748  17.765  1.00 92.31           H  
ATOM    756  C   LYS A  50      -4.013  24.283  15.711  1.00 92.31           C  
ATOM    757  CB  LYS A  50      -1.855  24.386  16.995  1.00 92.31           C  
ATOM    758  HB2 LYS A  50      -1.362  23.631  16.382  1.00 92.31           H  
ATOM    759  HB3 LYS A  50      -1.730  25.349  16.499  1.00 92.31           H  
ATOM    760  O   LYS A  50      -4.208  25.434  15.317  1.00 92.31           O  
ATOM    761  CG  LYS A  50      -1.165  24.465  18.366  1.00 92.31           C  
ATOM    762  HG2 LYS A  50      -1.523  25.341  18.906  1.00 92.31           H  
ATOM    763  HG3 LYS A  50      -1.402  23.579  18.956  1.00 92.31           H  
ATOM    764  CD  LYS A  50       0.355  24.557  18.179  1.00 92.31           C  
ATOM    765  HD2 LYS A  50       0.614  25.528  17.756  1.00 92.31           H  
ATOM    766  HD3 LYS A  50       0.670  23.782  17.480  1.00 92.31           H  
ATOM    767  CE  LYS A  50       1.100  24.340  19.498  1.00 92.31           C  
ATOM    768  HE2 LYS A  50       0.748  23.403  19.930  1.00 92.31           H  
ATOM    769  HE3 LYS A  50       0.864  25.148  20.191  1.00 92.31           H  
ATOM    770  NZ  LYS A  50       2.562  24.252  19.258  1.00 92.31           N  
ATOM    771  HZ1 LYS A  50       2.946  25.106  18.880  1.00 92.31           H  
ATOM    772  HZ2 LYS A  50       2.766  23.559  18.551  1.00 92.31           H  
ATOM    773  HZ3 LYS A  50       3.072  23.961  20.079  1.00 92.31           H  
ATOM    774  N   GLN A  51      -4.346  23.230  14.959  1.00 91.44           N  
ATOM    775  H   GLN A  51      -4.219  22.305  15.344  1.00 91.44           H  
ATOM    776  CA  GLN A  51      -4.898  23.378  13.611  1.00 91.44           C  
ATOM    777  HA  GLN A  51      -4.396  24.218  13.131  1.00 91.44           H  
ATOM    778  C   GLN A  51      -6.397  23.684  13.629  1.00 91.44           C  
ATOM    779  CB  GLN A  51      -4.643  22.137  12.751  1.00 91.44           C  
ATOM    780  HB2 GLN A  51      -5.065  22.305  11.760  1.00 91.44           H  
ATOM    781  HB3 GLN A  51      -5.157  21.291  13.207  1.00 91.44           H  
ATOM    782  O   GLN A  51      -7.213  22.914  14.136  1.00 91.44           O  
ATOM    783  CG  GLN A  51      -3.175  21.752  12.594  1.00 91.44           C  
ATOM    784  HG2 GLN A  51      -3.105  20.972  11.835  1.00 91.44           H  
ATOM    785  HG3 GLN A  51      -2.837  21.308  13.530  1.00 91.44           H  
ATOM    786  CD  GLN A  51      -2.269  22.907  12.191  1.00 91.44           C  
ATOM    787  NE2 GLN A  51      -1.196  23.138  12.917  1.00 91.44           N  
ATOM    788 HE21 GLN A  51      -0.644  23.959  12.716  1.00 91.44           H  
ATOM    789 HE22 GLN A  51      -1.023  22.582  13.742  1.00 91.44           H  
ATOM    790  OE1 GLN A  51      -2.533  23.609  11.225  1.00 91.44           O  
ATOM    791  N   THR A  52      -6.787  24.764  12.955  1.00 88.06           N  
ATOM    792  H   THR A  52      -6.080  25.400  12.613  1.00 88.06           H  
ATOM    793  CA  THR A  52      -8.193  25.177  12.818  1.00 88.06           C  
ATOM    794  HA  THR A  52      -8.734  24.899  13.723  1.00 88.06           H  
ATOM    795  C   THR A  52      -8.917  24.507  11.647  1.00 88.06           C  
ATOM    796  CB  THR A  52      -8.283  26.700  12.673  1.00 88.06           C  
ATOM    797  HB  THR A  52      -9.321  26.990  12.509  1.00 88.06           H  
ATOM    798  O   THR A  52     -10.145  24.494  11.608  1.00 88.06           O  
ATOM    799  CG2 THR A  52      -7.761  27.426  13.913  1.00 88.06           C  
ATOM    800 HG21 THR A  52      -6.698  27.232  14.059  1.00 88.06           H  
ATOM    801 HG22 THR A  52      -8.305  27.084  14.793  1.00 88.06           H  
ATOM    802 HG23 THR A  52      -7.917  28.500  13.806  1.00 88.06           H  
ATOM    803  OG1 THR A  52      -7.498  27.119  11.577  1.00 88.06           O  
ATOM    804  HG1 THR A  52      -7.416  28.073  11.642  1.00 88.06           H  
ATOM    805  N   THR A  53      -8.184  23.922  10.691  1.00 87.06           N  
ATOM    806  H   THR A  53      -7.182  23.899  10.822  1.00 87.06           H  
ATOM    807  CA  THR A  53      -8.750  23.300   9.481  1.00 87.06           C  
ATOM    808  HA  THR A  53      -9.825  23.476   9.471  1.00 87.06           H  
ATOM    809  C   THR A  53      -8.541  21.785   9.462  1.00 87.06           C  
ATOM    810  CB  THR A  53      -8.196  23.925   8.187  1.00 87.06           C  
ATOM    811  HB  THR A  53      -8.746  23.499   7.349  1.00 87.06           H  
ATOM    812  O   THR A  53      -7.509  21.288   9.912  1.00 87.06           O  
ATOM    813  CG2 THR A  53      -8.344  25.445   8.128  1.00 87.06           C  
ATOM    814 HG21 THR A  53      -7.750  25.923   8.908  1.00 87.06           H  
ATOM    815 HG22 THR A  53      -9.390  25.716   8.268  1.00 87.06           H  
ATOM    816 HG23 THR A  53      -8.012  25.807   7.155  1.00 87.06           H  
ATOM    817  OG1 THR A  53      -6.833  23.620   8.009  1.00 87.06           O  
ATOM    818  HG1 THR A  53      -6.326  24.268   8.504  1.00 87.06           H  
ATOM    819  N   ARG A  54      -9.493  21.038   8.876  1.00 84.75           N  
ATOM    820  H   ARG A  54     -10.340  21.500   8.579  1.00 84.75           H  
ATOM    821  CA  ARG A  54      -9.384  19.579   8.650  1.00 84.75           C  
ATOM    822  HA  ARG A  54      -9.301  19.065   9.608  1.00 84.75           H  
ATOM    823  C   ARG A  54      -8.118  19.221   7.869  1.00 84.75           C  
ATOM    824  CB  ARG A  54     -10.652  19.086   7.927  1.00 84.75           C  
ATOM    825  HB2 ARG A  54     -10.757  19.642   6.996  1.00 84.75           H  
ATOM    826  HB3 ARG A  54     -11.519  19.319   8.545  1.00 84.75           H  
ATOM    827  O   ARG A  54      -7.360  18.365   8.301  1.00 84.75           O  
ATOM    828  CG  ARG A  54     -10.706  17.586   7.575  1.00 84.75           C  
ATOM    829  HG2 ARG A  54     -11.614  17.432   6.991  1.00 84.75           H  
ATOM    830  HG3 ARG A  54      -9.873  17.317   6.925  1.00 84.75           H  
ATOM    831  CD  ARG A  54     -10.783  16.633   8.776  1.00 84.75           C  
ATOM    832  HD2 ARG A  54     -11.277  17.140   9.604  1.00 84.75           H  
ATOM    833  HD3 ARG A  54     -11.404  15.788   8.479  1.00 84.75           H  
ATOM    834  NE  ARG A  54      -9.475  16.092   9.182  1.00 84.75           N  
ATOM    835  HE  ARG A  54      -8.812  15.898   8.444  1.00 84.75           H  
ATOM    836  NH1 ARG A  54     -10.012  15.679  11.365  1.00 84.75           N  
ATOM    837 HH11 ARG A  54      -9.709  15.280  12.242  1.00 84.75           H  
ATOM    838 HH12 ARG A  54     -10.996  15.697  11.137  1.00 84.75           H  
ATOM    839  NH2 ARG A  54      -7.999  15.147  10.652  1.00 84.75           N  
ATOM    840 HH21 ARG A  54      -7.819  14.789  11.579  1.00 84.75           H  
ATOM    841 HH22 ARG A  54      -7.460  14.846   9.853  1.00 84.75           H  
ATOM    842  CZ  ARG A  54      -9.162  15.648  10.384  1.00 84.75           C  
ATOM    843  N   ALA A  55      -7.837  19.960   6.794  1.00 80.00           N  
ATOM    844  H   ALA A  55      -8.509  20.655   6.504  1.00 80.00           H  
ATOM    845  CA  ALA A  55      -6.639  19.759   5.982  1.00 80.00           C  
ATOM    846  HA  ALA A  55      -6.639  18.733   5.615  1.00 80.00           H  
ATOM    847  C   ALA A  55      -5.334  19.960   6.776  1.00 80.00           C  
ATOM    848  CB  ALA A  55      -6.710  20.714   4.783  1.00 80.00           C  
ATOM    849  HB1 ALA A  55      -5.840  20.556   4.146  1.00 80.00           H  
ATOM    850  HB2 ALA A  55      -6.718  21.748   5.125  1.00 80.00           H  
ATOM    851  HB3 ALA A  55      -7.612  20.513   4.204  1.00 80.00           H  
ATOM    852  O   ALA A  55      -4.381  19.212   6.574  1.00 80.00           O  
ATOM    853  N   GLY A  56      -5.291  20.936   7.692  1.00 83.31           N  
ATOM    854  H   GLY A  56      -6.092  21.540   7.812  1.00 83.31           H  
ATOM    855  CA  GLY A  56      -4.157  21.123   8.600  1.00 83.31           C  
ATOM    856  HA2 GLY A  56      -4.305  22.032   9.184  1.00 83.31           H  
ATOM    857  HA3 GLY A  56      -3.236  21.223   8.026  1.00 83.31           H  
ATOM    858  C   GLY A  56      -4.000  19.952   9.572  1.00 83.31           C  
ATOM    859  O   GLY A  56      -2.896  19.442   9.742  1.00 83.31           O  
ATOM    860  N   LYS A  57      -5.105  19.476  10.161  1.00 88.12           N  
ATOM    861  H   LYS A  57      -5.981  19.944   9.976  1.00 88.12           H  
ATOM    862  CA  LYS A  57      -5.111  18.301  11.049  1.00 88.12           C  
ATOM    863  HA  LYS A  57      -4.402  18.464  11.862  1.00 88.12           H  
ATOM    864  C   LYS A  57      -4.626  17.039  10.322  1.00 88.12           C  
ATOM    865  CB  LYS A  57      -6.514  18.103  11.653  1.00 88.12           C  
ATOM    866  HB2 LYS A  57      -7.255  18.053  10.855  1.00 88.12           H  
ATOM    867  HB3 LYS A  57      -6.530  17.158  12.195  1.00 88.12           H  
ATOM    868  O   LYS A  57      -3.752  16.342  10.828  1.00 88.12           O  
ATOM    869  CG  LYS A  57      -6.891  19.225  12.632  1.00 88.12           C  
ATOM    870  HG2 LYS A  57      -6.786  20.195  12.145  1.00 88.12           H  
ATOM    871  HG3 LYS A  57      -6.207  19.182  13.479  1.00 88.12           H  
ATOM    872  CD  LYS A  57      -8.333  19.107  13.136  1.00 88.12           C  
ATOM    873  HD2 LYS A  57      -8.548  18.070  13.393  1.00 88.12           H  
ATOM    874  HD3 LYS A  57      -9.020  19.420  12.350  1.00 88.12           H  
ATOM    875  CE  LYS A  57      -8.504  19.995  14.374  1.00 88.12           C  
ATOM    876  HE2 LYS A  57      -8.381  21.040  14.089  1.00 88.12           H  
ATOM    877  HE3 LYS A  57      -7.703  19.761  15.074  1.00 88.12           H  
ATOM    878  NZ  LYS A  57      -9.816  19.787  15.032  1.00 88.12           N  
ATOM    879  HZ1 LYS A  57      -9.996  18.801  15.161  1.00 88.12           H  
ATOM    880  HZ2 LYS A  57     -10.566  20.171  14.476  1.00 88.12           H  
ATOM    881  HZ3 LYS A  57      -9.817  20.228  15.941  1.00 88.12           H  
ATOM    882  N   ASP A  58      -5.121  16.781   9.111  1.00 83.62           N  
ATOM    883  H   ASP A  58      -5.853  17.383   8.760  1.00 83.62           H  
ATOM    884  CA  ASP A  58      -4.704  15.636   8.283  1.00 83.62           C  
ATOM    885  HA  ASP A  58      -4.834  14.717   8.855  1.00 83.62           H  
ATOM    886  C   ASP A  58      -3.230  15.697   7.872  1.00 83.62           C  
ATOM    887  CB  ASP A  58      -5.567  15.551   7.014  1.00 83.62           C  
ATOM    888  HB2 ASP A  58      -5.146  14.797   6.348  1.00 83.62           H  
ATOM    889  HB3 ASP A  58      -5.546  16.510   6.497  1.00 83.62           H  
ATOM    890  O   ASP A  58      -2.575  14.657   7.774  1.00 83.62           O  
ATOM    891  CG  ASP A  58      -7.005  15.155   7.320  1.00 83.62           C  
ATOM    892  OD1 ASP A  58      -7.210  14.342   8.246  1.00 83.62           O  
ATOM    893  OD2 ASP A  58      -7.928  15.730   6.711  1.00 83.62           O  
ATOM    894  N   ALA A  59      -2.686  16.898   7.657  1.00 83.31           N  
ATOM    895  H   ALA A  59      -3.272  17.719   7.714  1.00 83.31           H  
ATOM    896  CA  ALA A  59      -1.273  17.072   7.338  1.00 83.31           C  
ATOM    897  HA  ALA A  59      -1.035  16.448   6.476  1.00 83.31           H  
ATOM    898  C   ALA A  59      -0.366  16.615   8.492  1.00 83.31           C  
ATOM    899  CB  ALA A  59      -1.016  18.534   6.956  1.00 83.31           C  
ATOM    900  HB1 ALA A  59       0.025  18.650   6.653  1.00 83.31           H  
ATOM    901  HB2 ALA A  59      -1.664  18.820   6.127  1.00 83.31           H  
ATOM    902  HB3 ALA A  59      -1.207  19.186   7.808  1.00 83.31           H  
ATOM    903  O   ALA A  59       0.639  15.956   8.241  1.00 83.31           O  
ATOM    904  N   TRP A  60      -0.740  16.890   9.744  1.00 88.75           N  
ATOM    905  H   TRP A  60      -1.569  17.448   9.893  1.00 88.75           H  
ATOM    906  CA  TRP A  60       0.016  16.439  10.918  1.00 88.75           C  
ATOM    907  HA  TRP A  60       1.080  16.582  10.728  1.00 88.75           H  
ATOM    908  C   TRP A  60      -0.167  14.952  11.226  1.00 88.75           C  
ATOM    909  CB  TRP A  60      -0.348  17.298  12.122  1.00 88.75           C  
ATOM    910  HB2 TRP A  60      -1.429  17.434  12.165  1.00 88.75           H  
ATOM    911  HB3 TRP A  60      -0.028  16.777  13.024  1.00 88.75           H  
ATOM    912  O   TRP A  60       0.809  14.283  11.560  1.00 88.75           O  
ATOM    913  CG  TRP A  60       0.324  18.627  12.129  1.00 88.75           C  
ATOM    914  CD1 TRP A  60      -0.248  19.812  11.838  1.00 88.75           C  
ATOM    915  HD1 TRP A  60      -1.284  19.933  11.556  1.00 88.75           H  
ATOM    916  CD2 TRP A  60       1.716  18.918  12.445  1.00 88.75           C  
ATOM    917  CE2 TRP A  60       1.914  20.327  12.340  1.00 88.75           C  
ATOM    918  CE3 TRP A  60       2.822  18.132  12.833  1.00 88.75           C  
ATOM    919  HE3 TRP A  60       2.702  17.066  12.951  1.00 88.75           H  
ATOM    920  NE1 TRP A  60       0.678  20.824  11.989  1.00 88.75           N  
ATOM    921  HE1 TRP A  60       0.442  21.806  11.959  1.00 88.75           H  
ATOM    922  CH2 TRP A  60       4.228  20.122  13.009  1.00 88.75           C  
ATOM    923  HH2 TRP A  60       5.174  20.572  13.270  1.00 88.75           H  
ATOM    924  CZ2 TRP A  60       3.144  20.931  12.628  1.00 88.75           C  
ATOM    925  HZ2 TRP A  60       3.244  22.006  12.611  1.00 88.75           H  
ATOM    926  CZ3 TRP A  60       4.066  18.727  13.110  1.00 88.75           C  
ATOM    927  HZ3 TRP A  60       4.892  18.116  13.440  1.00 88.75           H  
ATOM    928  N   VAL A  61      -1.371  14.401  11.030  1.00 88.50           N  
ATOM    929  H   VAL A  61      -2.148  15.009  10.816  1.00 88.50           H  
ATOM    930  CA  VAL A  61      -1.593  12.941  11.074  1.00 88.50           C  
ATOM    931  HA  VAL A  61      -1.304  12.561  12.054  1.00 88.50           H  
ATOM    932  C   VAL A  61      -0.724  12.234  10.029  1.00 88.50           C  
ATOM    933  CB  VAL A  61      -3.076  12.607  10.829  1.00 88.50           C  
ATOM    934  HB  VAL A  61      -3.389  13.076   9.896  1.00 88.50           H  
ATOM    935  O   VAL A  61      -0.111  11.205  10.313  1.00 88.50           O  
ATOM    936  CG1 VAL A  61      -3.337  11.100  10.712  1.00 88.50           C  
ATOM    937 HG11 VAL A  61      -3.126  10.600  11.657  1.00 88.50           H  
ATOM    938 HG12 VAL A  61      -4.380  10.941  10.438  1.00 88.50           H  
ATOM    939 HG13 VAL A  61      -2.738  10.650   9.921  1.00 88.50           H  
ATOM    940  CG2 VAL A  61      -3.970  13.134  11.957  1.00 88.50           C  
ATOM    941 HG21 VAL A  61      -3.804  14.199  12.121  1.00 88.50           H  
ATOM    942 HG22 VAL A  61      -3.750  12.604  12.884  1.00 88.50           H  
ATOM    943 HG23 VAL A  61      -5.017  12.982  11.694  1.00 88.50           H  
ATOM    944  N   SER A  62      -0.629  12.804   8.825  1.00 85.56           N  
ATOM    945  H   SER A  62      -1.188  13.625   8.638  1.00 85.56           H  
ATOM    946  CA  SER A  62       0.259  12.298   7.777  1.00 85.56           C  
ATOM    947  HA  SER A  62       0.065  11.235   7.634  1.00 85.56           H  
ATOM    948  C   SER A  62       1.722  12.452   8.190  1.00 85.56           C  
ATOM    949  CB  SER A  62       0.008  13.006   6.442  1.00 85.56           C  
ATOM    950  HB2 SER A  62       0.646  12.560   5.680  1.00 85.56           H  
ATOM    951  HB3 SER A  62       0.258  14.064   6.531  1.00 85.56           H  
ATOM    952  O   SER A  62       2.485  11.503   8.073  1.00 85.56           O  
ATOM    953  OG  SER A  62      -1.344  12.879   6.045  1.00 85.56           O  
ATOM    954  HG  SER A  62      -1.882  13.389   6.655  1.00 85.56           H  
ATOM    955  N   ARG A  63       2.131  13.601   8.743  1.00 87.19           N  
ATOM    956  H   ARG A  63       1.473  14.363   8.817  1.00 87.19           H  
ATOM    957  CA  ARG A  63       3.510  13.816   9.209  1.00 87.19           C  
ATOM    958  HA  ARG A  63       4.174  13.678   8.356  1.00 87.19           H  
ATOM    959  C   ARG A  63       3.941  12.767  10.239  1.00 87.19           C  
ATOM    960  CB  ARG A  63       3.666  15.249   9.748  1.00 87.19           C  
ATOM    961  HB2 ARG A  63       3.298  15.958   9.006  1.00 87.19           H  
ATOM    962  HB3 ARG A  63       3.061  15.357  10.648  1.00 87.19           H  
ATOM    963  O   ARG A  63       5.039  12.245  10.101  1.00 87.19           O  
ATOM    964  CG  ARG A  63       5.116  15.617  10.103  1.00 87.19           C  
ATOM    965  HG2 ARG A  63       5.115  16.580  10.613  1.00 87.19           H  
ATOM    966  HG3 ARG A  63       5.530  14.878  10.788  1.00 87.19           H  
ATOM    967  CD  ARG A  63       6.040  15.710   8.885  1.00 87.19           C  
ATOM    968  HD2 ARG A  63       5.989  14.781   8.317  1.00 87.19           H  
ATOM    969  HD3 ARG A  63       5.720  16.543   8.259  1.00 87.19           H  
ATOM    970  NE  ARG A  63       7.426  15.895   9.330  1.00 87.19           N  
ATOM    971  HE  ARG A  63       7.666  15.419  10.188  1.00 87.19           H  
ATOM    972  NH1 ARG A  63       8.372  16.719   7.406  1.00 87.19           N  
ATOM    973 HH11 ARG A  63       9.186  17.094   6.939  1.00 87.19           H  
ATOM    974 HH12 ARG A  63       7.498  16.555   6.927  1.00 87.19           H  
ATOM    975  NH2 ARG A  63       9.606  16.492   9.247  1.00 87.19           N  
ATOM    976 HH21 ARG A  63       9.682  16.089  10.170  1.00 87.19           H  
ATOM    977 HH22 ARG A  63      10.398  16.955   8.824  1.00 87.19           H  
ATOM    978  CZ  ARG A  63       8.452  16.374   8.661  1.00 87.19           C  
ATOM    979  N   TYR A  64       3.063  12.394  11.174  1.00 90.69           N  
ATOM    980  H   TYR A  64       2.196  12.907  11.246  1.00 90.69           H  
ATOM    981  CA  TYR A  64       3.309  11.312  12.135  1.00 90.69           C  
ATOM    982  HA  TYR A  64       4.164  11.571  12.760  1.00 90.69           H  
ATOM    983  C   TYR A  64       3.653   9.984  11.443  1.00 90.69           C  
ATOM    984  CB  TYR A  64       2.076  11.150  13.039  1.00 90.69           C  
ATOM    985  HB2 TYR A  64       1.951  12.045  13.648  1.00 90.69           H  
ATOM    986  HB3 TYR A  64       1.181  11.056  12.423  1.00 90.69           H  
ATOM    987  O   TYR A  64       4.662   9.354  11.764  1.00 90.69           O  
ATOM    988  CG  TYR A  64       2.153   9.947  13.954  1.00 90.69           C  
ATOM    989  CD1 TYR A  64       1.446   8.768  13.644  1.00 90.69           C  
ATOM    990  HD1 TYR A  64       0.825   8.730  12.761  1.00 90.69           H  
ATOM    991  CD2 TYR A  64       2.986   9.990  15.084  1.00 90.69           C  
ATOM    992  HD2 TYR A  64       3.538  10.889  15.315  1.00 90.69           H  
ATOM    993  CE1 TYR A  64       1.583   7.632  14.466  1.00 90.69           C  
ATOM    994  HE1 TYR A  64       1.067   6.713  14.229  1.00 90.69           H  
ATOM    995  CE2 TYR A  64       3.133   8.855  15.898  1.00 90.69           C  
ATOM    996  HE2 TYR A  64       3.801   8.891  16.745  1.00 90.69           H  
ATOM    997  OH  TYR A  64       2.634   6.558  16.347  1.00 90.69           O  
ATOM    998  HH  TYR A  64       3.281   6.724  17.037  1.00 90.69           H  
ATOM    999  CZ  TYR A  64       2.442   7.668  15.586  1.00 90.69           C  
ATOM   1000  N   LEU A  65       2.853   9.582  10.446  1.00 89.81           N  
ATOM   1001  H   LEU A  65       2.059  10.159  10.209  1.00 89.81           H  
ATOM   1002  CA  LEU A  65       3.118   8.376   9.653  1.00 89.81           C  
ATOM   1003  HA  LEU A  65       3.203   7.521  10.323  1.00 89.81           H  
ATOM   1004  C   LEU A  65       4.449   8.475   8.899  1.00 89.81           C  
ATOM   1005  CB  LEU A  65       1.973   8.135   8.648  1.00 89.81           C  
ATOM   1006  HB2 LEU A  65       1.811   9.045   8.071  1.00 89.81           H  
ATOM   1007  HB3 LEU A  65       2.289   7.363   7.947  1.00 89.81           H  
ATOM   1008  O   LEU A  65       5.214   7.516   8.869  1.00 89.81           O  
ATOM   1009  CG  LEU A  65       0.635   7.698   9.264  1.00 89.81           C  
ATOM   1010  HG  LEU A  65       0.315   8.430  10.005  1.00 89.81           H  
ATOM   1011  CD1 LEU A  65      -0.431   7.615   8.171  1.00 89.81           C  
ATOM   1012 HD11 LEU A  65      -0.142   6.885   7.416  1.00 89.81           H  
ATOM   1013 HD12 LEU A  65      -0.556   8.592   7.703  1.00 89.81           H  
ATOM   1014 HD13 LEU A  65      -1.385   7.317   8.608  1.00 89.81           H  
ATOM   1015  CD2 LEU A  65       0.755   6.329   9.931  1.00 89.81           C  
ATOM   1016 HD21 LEU A  65       1.312   6.446  10.861  1.00 89.81           H  
ATOM   1017 HD22 LEU A  65       1.266   5.625   9.274  1.00 89.81           H  
ATOM   1018 HD23 LEU A  65      -0.234   5.938  10.167  1.00 89.81           H  
ATOM   1019  N   PHE A  66       4.736   9.625   8.292  1.00 88.38           N  
ATOM   1020  H   PHE A  66       4.080  10.388   8.376  1.00 88.38           H  
ATOM   1021  CA  PHE A  66       5.935   9.805   7.477  1.00 88.38           C  
ATOM   1022  HA  PHE A  66       6.028   8.944   6.816  1.00 88.38           H  
ATOM   1023  C   PHE A  66       7.217   9.840   8.306  1.00 88.38           C  
ATOM   1024  CB  PHE A  66       5.788  11.057   6.610  1.00 88.38           C  
ATOM   1025  HB2 PHE A  66       6.783  11.437   6.379  1.00 88.38           H  
ATOM   1026  HB3 PHE A  66       5.270  11.837   7.167  1.00 88.38           H  
ATOM   1027  O   PHE A  66       8.206   9.227   7.916  1.00 88.38           O  
ATOM   1028  CG  PHE A  66       5.063  10.797   5.302  1.00 88.38           C  
ATOM   1029  CD1 PHE A  66       5.788  10.750   4.102  1.00 88.38           C  
ATOM   1030  HD1 PHE A  66       6.854  10.922   4.113  1.00 88.38           H  
ATOM   1031  CD2 PHE A  66       3.674  10.591   5.259  1.00 88.38           C  
ATOM   1032  HD2 PHE A  66       3.103  10.506   6.172  1.00 88.38           H  
ATOM   1033  CE1 PHE A  66       5.125  10.568   2.877  1.00 88.38           C  
ATOM   1034  HE1 PHE A  66       5.695  10.550   1.960  1.00 88.38           H  
ATOM   1035  CE2 PHE A  66       3.000  10.453   4.038  1.00 88.38           C  
ATOM   1036  HE2 PHE A  66       1.929  10.318   4.024  1.00 88.38           H  
ATOM   1037  CZ  PHE A  66       3.727  10.452   2.840  1.00 88.38           C  
ATOM   1038  HZ  PHE A  66       3.212  10.326   1.899  1.00 88.38           H  
ATOM   1039  N   ASP A  67       7.209  10.493   9.463  1.00 88.94           N  
ATOM   1040  H   ASP A  67       6.385  11.007   9.740  1.00 88.94           H  
ATOM   1041  CA  ASP A  67       8.378  10.535  10.341  1.00 88.94           C  
ATOM   1042  HA  ASP A  67       9.262  10.753   9.742  1.00 88.94           H  
ATOM   1043  C   ASP A  67       8.637   9.163  10.983  1.00 88.94           C  
ATOM   1044  CB  ASP A  67       8.214  11.682  11.352  1.00 88.94           C  
ATOM   1045  HB2 ASP A  67       8.975  11.579  12.126  1.00 88.94           H  
ATOM   1046  HB3 ASP A  67       7.233  11.589  11.819  1.00 88.94           H  
ATOM   1047  O   ASP A  67       9.793   8.761  11.113  1.00 88.94           O  
ATOM   1048  CG  ASP A  67       8.370  13.074  10.700  1.00 88.94           C  
ATOM   1049  OD1 ASP A  67       8.758  13.164   9.506  1.00 88.94           O  
ATOM   1050  OD2 ASP A  67       8.153  14.115  11.359  1.00 88.94           O  
ATOM   1051  N   GLY A  68       7.586   8.380  11.259  1.00 89.69           N  
ATOM   1052  H   GLY A  68       6.657   8.763  11.158  1.00 89.69           H  
ATOM   1053  CA  GLY A  68       7.729   6.993  11.710  1.00 89.69           C  
ATOM   1054  HA2 GLY A  68       8.486   6.959  12.494  1.00 89.69           H  
ATOM   1055  HA3 GLY A  68       6.774   6.654  12.114  1.00 89.69           H  
ATOM   1056  C   GLY A  68       8.178   5.997  10.639  1.00 89.69           C  
ATOM   1057  O   GLY A  68       8.673   4.925  10.978  1.00 89.69           O  
ATOM   1058  N   LEU A  69       8.050   6.331   9.353  1.00 92.19           N  
ATOM   1059  H   LEU A  69       7.585   7.203   9.141  1.00 92.19           H  
ATOM   1060  CA  LEU A  69       8.399   5.438   8.241  1.00 92.19           C  
ATOM   1061  HA  LEU A  69       8.670   4.458   8.635  1.00 92.19           H  
ATOM   1062  C   LEU A  69       9.626   5.884   7.446  1.00 92.19           C  
ATOM   1063  CB  LEU A  69       7.173   5.266   7.335  1.00 92.19           C  
ATOM   1064  HB2 LEU A  69       7.465   4.730   6.432  1.00 92.19           H  
ATOM   1065  HB3 LEU A  69       6.822   6.256   7.047  1.00 92.19           H  
ATOM   1066  O   LEU A  69      10.123   5.117   6.621  1.00 92.19           O  
ATOM   1067  CG  LEU A  69       6.010   4.522   8.000  1.00 92.19           C  
ATOM   1068  HG  LEU A  69       5.726   5.049   8.910  1.00 92.19           H  
ATOM   1069  CD1 LEU A  69       4.814   4.517   7.049  1.00 92.19           C  
ATOM   1070 HD11 LEU A  69       4.547   5.546   6.812  1.00 92.19           H  
ATOM   1071 HD12 LEU A  69       3.960   4.043   7.533  1.00 92.19           H  
ATOM   1072 HD13 LEU A  69       5.067   3.986   6.131  1.00 92.19           H  
ATOM   1073  CD2 LEU A  69       6.367   3.086   8.383  1.00 92.19           C  
ATOM   1074 HD21 LEU A  69       6.796   2.561   7.529  1.00 92.19           H  
ATOM   1075 HD22 LEU A  69       5.473   2.575   8.740  1.00 92.19           H  
ATOM   1076 HD23 LEU A  69       7.091   3.095   9.198  1.00 92.19           H  
ATOM   1077  N   ARG A  70      10.166   7.077   7.718  1.00 89.44           N  
ATOM   1078  H   ARG A  70       9.656   7.678   8.349  1.00 89.44           H  
ATOM   1079  CA  ARG A  70      11.301   7.655   6.985  1.00 89.44           C  
ATOM   1080  HA  ARG A  70      11.015   7.749   5.937  1.00 89.44           H  
ATOM   1081  C   ARG A  70      12.553   6.782   6.999  1.00 89.44           C  
ATOM   1082  CB  ARG A  70      11.607   9.047   7.557  1.00 89.44           C  
ATOM   1083  HB2 ARG A  70      10.674   9.572   7.761  1.00 89.44           H  
ATOM   1084  HB3 ARG A  70      12.167   8.963   8.489  1.00 89.44           H  
ATOM   1085  O   ARG A  70      13.296   6.757   6.028  1.00 89.44           O  
ATOM   1086  CG  ARG A  70      12.403   9.851   6.528  1.00 89.44           C  
ATOM   1087  HG2 ARG A  70      13.353   9.357   6.321  1.00 89.44           H  
ATOM   1088  HG3 ARG A  70      11.817   9.890   5.610  1.00 89.44           H  
ATOM   1089  CD  ARG A  70      12.702  11.284   6.945  1.00 89.44           C  
ATOM   1090  HD2 ARG A  70      13.309  11.292   7.850  1.00 89.44           H  
ATOM   1091  HD3 ARG A  70      13.273  11.721   6.126  1.00 89.44           H  
ATOM   1092  NE  ARG A  70      11.479  12.077   7.145  1.00 89.44           N  
ATOM   1093  HE  ARG A  70      10.608  11.583   7.281  1.00 89.44           H  
ATOM   1094  NH1 ARG A  70      12.472  14.147   7.028  1.00 89.44           N  
ATOM   1095 HH11 ARG A  70      13.357  13.704   6.824  1.00 89.44           H  
ATOM   1096 HH12 ARG A  70      12.442  15.150   6.919  1.00 89.44           H  
ATOM   1097  NH2 ARG A  70      10.278  13.978   7.354  1.00 89.44           N  
ATOM   1098 HH21 ARG A  70       9.616  13.502   7.951  1.00 89.44           H  
ATOM   1099 HH22 ARG A  70      10.308  14.986   7.403  1.00 89.44           H  
ATOM   1100  CZ  ARG A  70      11.417  13.392   7.163  1.00 89.44           C  
ATOM   1101  N   LYS A  71      12.777   6.039   8.084  1.00 92.00           N  
ATOM   1102  H   LYS A  71      12.126   6.140   8.849  1.00 92.00           H  
ATOM   1103  CA  LYS A  71      13.902   5.101   8.212  1.00 92.00           C  
ATOM   1104  HA  LYS A  71      14.662   5.357   7.474  1.00 92.00           H  
ATOM   1105  C   LYS A  71      13.542   3.639   7.905  1.00 92.00           C  
ATOM   1106  CB  LYS A  71      14.551   5.242   9.593  1.00 92.00           C  
ATOM   1107  HB2 LYS A  71      13.823   4.994  10.366  1.00 92.00           H  
ATOM   1108  HB3 LYS A  71      15.351   4.503   9.626  1.00 92.00           H  
ATOM   1109  O   LYS A  71      14.420   2.788   7.956  1.00 92.00           O  
ATOM   1110  CG  LYS A  71      15.186   6.610   9.909  1.00 92.00           C  
ATOM   1111  HG2 LYS A  71      15.775   6.950   9.058  1.00 92.00           H  
ATOM   1112  HG3 LYS A  71      14.407   7.339  10.130  1.00 92.00           H  
ATOM   1113  CD  LYS A  71      16.111   6.431  11.129  1.00 92.00           C  
ATOM   1114  HD2 LYS A  71      15.548   5.969  11.939  1.00 92.00           H  
ATOM   1115  HD3 LYS A  71      16.910   5.748  10.840  1.00 92.00           H  
ATOM   1116  CE  LYS A  71      16.776   7.703  11.663  1.00 92.00           C  
ATOM   1117  HE2 LYS A  71      17.279   8.212  10.841  1.00 92.00           H  
ATOM   1118  HE3 LYS A  71      16.006   8.363  12.061  1.00 92.00           H  
ATOM   1119  NZ  LYS A  71      17.764   7.361  12.731  1.00 92.00           N  
ATOM   1120  HZ1 LYS A  71      17.394   6.794  13.481  1.00 92.00           H  
ATOM   1121  HZ2 LYS A  71      18.509   6.770  12.390  1.00 92.00           H  
ATOM   1122  HZ3 LYS A  71      18.185   8.170  13.166  1.00 92.00           H  
ATOM   1123  N   ALA A  72      12.282   3.351   7.575  1.00 93.81           N  
ATOM   1124  H   ALA A  72      11.635   4.118   7.464  1.00 93.81           H  
ATOM   1125  CA  ALA A  72      11.776   2.018   7.253  1.00 93.81           C  
ATOM   1126  HA  ALA A  72      12.448   1.287   7.704  1.00 93.81           H  
ATOM   1127  C   ALA A  72      11.688   1.623   5.751  1.00 93.81           C  
ATOM   1128  CB  ALA A  72      10.419   1.869   7.955  1.00 93.81           C  
ATOM   1129  HB1 ALA A  72      10.511   2.127   9.010  1.00 93.81           H  
ATOM   1130  HB2 ALA A  72       9.682   2.521   7.486  1.00 93.81           H  
ATOM   1131  HB3 ALA A  72      10.073   0.838   7.879  1.00 93.81           H  
ATOM   1132  O   ALA A  72      11.107   0.561   5.489  1.00 93.81           O  
ATOM   1133  N   PRO A  73      12.193   2.374   4.741  1.00 94.56           N  
ATOM   1134  CA  PRO A  73      12.122   1.907   3.357  1.00 94.56           C  
ATOM   1135  HA  PRO A  73      11.067   1.850   3.092  1.00 94.56           H  
ATOM   1136  C   PRO A  73      12.820   0.546   3.151  1.00 94.56           C  
ATOM   1137  CB  PRO A  73      12.788   2.981   2.492  1.00 94.56           C  
ATOM   1138  HB2 PRO A  73      12.252   3.128   1.555  1.00 94.56           H  
ATOM   1139  HB3 PRO A  73      13.826   2.715   2.297  1.00 94.56           H  
ATOM   1140  O   PRO A  73      13.892   0.325   3.715  1.00 94.56           O  
ATOM   1141  CG  PRO A  73      12.757   4.238   3.348  1.00 94.56           C  
ATOM   1142  HG2 PRO A  73      13.614   4.878   3.139  1.00 94.56           H  
ATOM   1143  HG3 PRO A  73      11.827   4.786   3.196  1.00 94.56           H  
ATOM   1144  CD  PRO A  73      12.799   3.702   4.769  1.00 94.56           C  
ATOM   1145  HD2 PRO A  73      13.833   3.628   5.104  1.00 94.56           H  
ATOM   1146  HD3 PRO A  73      12.233   4.397   5.390  1.00 94.56           H  
ATOM   1147  N   PRO A  74      12.265  -0.356   2.320  1.00 94.69           N  
ATOM   1148  CA  PRO A  74      12.928  -1.596   1.900  1.00 94.69           C  
ATOM   1149  HA  PRO A  74      13.386  -2.087   2.759  1.00 94.69           H  
ATOM   1150  C   PRO A  74      14.028  -1.295   0.866  1.00 94.69           C  
ATOM   1151  CB  PRO A  74      11.793  -2.474   1.360  1.00 94.69           C  
ATOM   1152  HB2 PRO A  74      11.325  -3.014   2.183  1.00 94.69           H  
ATOM   1153  HB3 PRO A  74      12.135  -3.177   0.600  1.00 94.69           H  
ATOM   1154  O   PRO A  74      13.805  -1.365  -0.345  1.00 94.69           O  
ATOM   1155  CG  PRO A  74      10.802  -1.449   0.810  1.00 94.69           C  
ATOM   1156  HG2 PRO A  74      11.136  -1.096  -0.165  1.00 94.69           H  
ATOM   1157  HG3 PRO A  74       9.788  -1.847   0.758  1.00 94.69           H  
ATOM   1158  CD  PRO A  74      10.910  -0.299   1.797  1.00 94.69           C  
ATOM   1159  HD2 PRO A  74      10.714   0.647   1.291  1.00 94.69           H  
ATOM   1160  HD3 PRO A  74      10.204  -0.444   2.614  1.00 94.69           H  
ATOM   1161  N   LEU A  75      15.195  -0.858   1.349  1.00 94.81           N  
ATOM   1162  H   LEU A  75      15.285  -0.807   2.354  1.00 94.81           H  
ATOM   1163  CA  LEU A  75      16.265  -0.264   0.535  1.00 94.81           C  
ATOM   1164  HA  LEU A  75      15.869   0.600   0.001  1.00 94.81           H  
ATOM   1165  C   LEU A  75      16.808  -1.224  -0.533  1.00 94.81           C  
ATOM   1166  CB  LEU A  75      17.406   0.185   1.468  1.00 94.81           C  
ATOM   1167  HB2 LEU A  75      18.263   0.469   0.857  1.00 94.81           H  
ATOM   1168  HB3 LEU A  75      17.688  -0.669   2.084  1.00 94.81           H  
ATOM   1169  O   LEU A  75      17.020  -0.821  -1.677  1.00 94.81           O  
ATOM   1170  CG  LEU A  75      17.097   1.348   2.424  1.00 94.81           C  
ATOM   1171  HG  LEU A  75      16.259   1.078   3.067  1.00 94.81           H  
ATOM   1172  CD1 LEU A  75      18.313   1.612   3.312  1.00 94.81           C  
ATOM   1173 HD11 LEU A  75      18.097   2.439   3.990  1.00 94.81           H  
ATOM   1174 HD12 LEU A  75      19.176   1.874   2.700  1.00 94.81           H  
ATOM   1175 HD13 LEU A  75      18.545   0.723   3.898  1.00 94.81           H  
ATOM   1176  CD2 LEU A  75      16.751   2.637   1.681  1.00 94.81           C  
ATOM   1177 HD21 LEU A  75      16.554   3.428   2.404  1.00 94.81           H  
ATOM   1178 HD22 LEU A  75      17.590   2.936   1.052  1.00 94.81           H  
ATOM   1179 HD23 LEU A  75      15.862   2.503   1.065  1.00 94.81           H  
ATOM   1180  N   LYS A  76      16.996  -2.497  -0.174  1.00 95.88           N  
ATOM   1181  H   LYS A  76      16.758  -2.755   0.773  1.00 95.88           H  
ATOM   1182  CA  LYS A  76      17.538  -3.533  -1.062  1.00 95.88           C  
ATOM   1183  HA  LYS A  76      18.481  -3.184  -1.484  1.00 95.88           H  
ATOM   1184  C   LYS A  76      16.606  -3.833  -2.237  1.00 95.88           C  
ATOM   1185  CB  LYS A  76      17.802  -4.780  -0.211  1.00 95.88           C  
ATOM   1186  HB2 LYS A  76      18.486  -4.526   0.599  1.00 95.88           H  
ATOM   1187  HB3 LYS A  76      16.865  -5.122   0.230  1.00 95.88           H  
ATOM   1188  O   LYS A  76      17.032  -3.843  -3.390  1.00 95.88           O  
ATOM   1189  CG  LYS A  76      18.410  -5.915  -1.035  1.00 95.88           C  
ATOM   1190  HG2 LYS A  76      17.728  -6.188  -1.841  1.00 95.88           H  
ATOM   1191  HG3 LYS A  76      19.363  -5.595  -1.457  1.00 95.88           H  
ATOM   1192  CD  LYS A  76      18.619  -7.136  -0.144  1.00 95.88           C  
ATOM   1193  HD2 LYS A  76      17.673  -7.418   0.319  1.00 95.88           H  
ATOM   1194  HD3 LYS A  76      19.354  -6.905   0.627  1.00 95.88           H  
ATOM   1195  CE  LYS A  76      19.117  -8.268  -1.029  1.00 95.88           C  
ATOM   1196  HE2 LYS A  76      18.383  -8.471  -1.808  1.00 95.88           H  
ATOM   1197  HE3 LYS A  76      20.033  -7.943  -1.521  1.00 95.88           H  
ATOM   1198  NZ  LYS A  76      19.396  -9.500  -0.260  1.00 95.88           N  
ATOM   1199  HZ1 LYS A  76      19.961 -10.075  -0.869  1.00 95.88           H  
ATOM   1200  HZ2 LYS A  76      19.988  -9.301   0.534  1.00 95.88           H  
ATOM   1201  HZ3 LYS A  76      18.554  -9.988   0.009  1.00 95.88           H  
ATOM   1202  N   GLU A  77      15.325  -4.050  -1.966  1.00 96.44           N  
ATOM   1203  H   GLU A  77      15.040  -4.110  -0.999  1.00 96.44           H  
ATOM   1204  CA  GLU A  77      14.328  -4.359  -2.990  1.00 96.44           C  
ATOM   1205  HA  GLU A  77      14.713  -5.145  -3.640  1.00 96.44           H  
ATOM   1206  C   GLU A  77      14.052  -3.140  -3.870  1.00 96.44           C  
ATOM   1207  CB  GLU A  77      13.016  -4.853  -2.362  1.00 96.44           C  
ATOM   1208  HB2 GLU A  77      12.268  -4.921  -3.151  1.00 96.44           H  
ATOM   1209  HB3 GLU A  77      12.672  -4.113  -1.639  1.00 96.44           H  
ATOM   1210  O   GLU A  77      13.857  -3.301  -5.068  1.00 96.44           O  
ATOM   1211  CG  GLU A  77      13.099  -6.231  -1.684  1.00 96.44           C  
ATOM   1212  HG2 GLU A  77      12.089  -6.525  -1.400  1.00 96.44           H  
ATOM   1213  HG3 GLU A  77      13.471  -6.956  -2.408  1.00 96.44           H  
ATOM   1214  CD  GLU A  77      13.983  -6.231  -0.434  1.00 96.44           C  
ATOM   1215  OE1 GLU A  77      14.598  -7.270  -0.121  1.00 96.44           O  
ATOM   1216  OE2 GLU A  77      14.076  -5.158   0.201  1.00 96.44           O  
ATOM   1217  N   GLN A  78      14.105  -1.918  -3.329  1.00 95.06           N  
ATOM   1218  H   GLN A  78      14.248  -1.826  -2.333  1.00 95.06           H  
ATOM   1219  CA  GLN A  78      14.027  -0.709  -4.155  1.00 95.06           C  
ATOM   1220  HA  GLN A  78      13.168  -0.796  -4.820  1.00 95.06           H  
ATOM   1221  C   GLN A  78      15.245  -0.546  -5.061  1.00 95.06           C  
ATOM   1222  CB  GLN A  78      13.832   0.533  -3.285  1.00 95.06           C  
ATOM   1223  HB2 GLN A  78      14.010   1.426  -3.884  1.00 95.06           H  
ATOM   1224  HB3 GLN A  78      14.521   0.529  -2.440  1.00 95.06           H  
ATOM   1225  O   GLN A  78      15.076  -0.255  -6.243  1.00 95.06           O  
ATOM   1226  CG  GLN A  78      12.389   0.573  -2.805  1.00 95.06           C  
ATOM   1227  HG2 GLN A  78      11.713   0.477  -3.654  1.00 95.06           H  
ATOM   1228  HG3 GLN A  78      12.229  -0.263  -2.124  1.00 95.06           H  
ATOM   1229  CD  GLN A  78      12.068   1.875  -2.110  1.00 95.06           C  
ATOM   1230  NE2 GLN A  78      11.833   1.826  -0.819  1.00 95.06           N  
ATOM   1231 HE21 GLN A  78      11.937   0.953  -0.323  1.00 95.06           H  
ATOM   1232 HE22 GLN A  78      11.455   2.679  -0.432  1.00 95.06           H  
ATOM   1233  OE1 GLN A  78      12.029   2.942  -2.705  1.00 95.06           O  
ATOM   1234  N   ALA A  79      16.460  -0.795  -4.561  1.00 96.50           N  
ATOM   1235  H   ALA A  79      16.554  -1.000  -3.576  1.00 96.50           H  
ATOM   1236  CA  ALA A  79      17.667  -0.818  -5.389  1.00 96.50           C  
ATOM   1237  HA  ALA A  79      17.814   0.166  -5.834  1.00 96.50           H  
ATOM   1238  C   ALA A  79      17.534  -1.831  -6.538  1.00 96.50           C  
ATOM   1239  CB  ALA A  79      18.870  -1.140  -4.493  1.00 96.50           C  
ATOM   1240  HB1 ALA A  79      18.999  -0.366  -3.737  1.00 96.50           H  
ATOM   1241  HB2 ALA A  79      18.725  -2.095  -3.989  1.00 96.50           H  
ATOM   1242  HB3 ALA A  79      19.780  -1.207  -5.090  1.00 96.50           H  
ATOM   1243  O   ALA A  79      17.860  -1.519  -7.683  1.00 96.50           O  
ATOM   1244  N   TRP A  80      16.978  -3.015  -6.263  1.00 96.44           N  
ATOM   1245  H   TRP A  80      16.775  -3.238  -5.299  1.00 96.44           H  
ATOM   1246  CA  TRP A  80      16.661  -3.994  -7.299  1.00 96.44           C  
ATOM   1247  HA  TRP A  80      17.571  -4.209  -7.861  1.00 96.44           H  
ATOM   1248  C   TRP A  80      15.618  -3.473  -8.291  1.00 96.44           C  
ATOM   1249  CB  TRP A  80      16.171  -5.294  -6.663  1.00 96.44           C  
ATOM   1250  HB2 TRP A  80      16.898  -5.617  -5.917  1.00 96.44           H  
ATOM   1251  HB3 TRP A  80      15.232  -5.117  -6.138  1.00 96.44           H  
ATOM   1252  O   TRP A  80      15.840  -3.526  -9.496  1.00 96.44           O  
ATOM   1253  CG  TRP A  80      15.968  -6.402  -7.645  1.00 96.44           C  
ATOM   1254  CD1 TRP A  80      14.775  -6.919  -8.018  1.00 96.44           C  
ATOM   1255  HD1 TRP A  80      13.820  -6.593  -7.632  1.00 96.44           H  
ATOM   1256  CD2 TRP A  80      16.976  -7.122  -8.417  1.00 96.44           C  
ATOM   1257  CE2 TRP A  80      16.313  -8.096  -9.222  1.00 96.44           C  
ATOM   1258  CE3 TRP A  80      18.382  -7.046  -8.524  1.00 96.44           C  
ATOM   1259  HE3 TRP A  80      18.921  -6.309  -7.947  1.00 96.44           H  
ATOM   1260  NE1 TRP A  80      14.974  -7.928  -8.940  1.00 96.44           N  
ATOM   1261  HE1 TRP A  80      14.227  -8.484  -9.330  1.00 96.44           H  
ATOM   1262  CH2 TRP A  80      18.408  -8.871 -10.148  1.00 96.44           C  
ATOM   1263  HH2 TRP A  80      18.962  -9.520 -10.810  1.00 96.44           H  
ATOM   1264  CZ2 TRP A  80      17.008  -8.965 -10.074  1.00 96.44           C  
ATOM   1265  HZ2 TRP A  80      16.474  -9.692 -10.668  1.00 96.44           H  
ATOM   1266  CZ3 TRP A  80      19.089  -7.914  -9.375  1.00 96.44           C  
ATOM   1267  HZ3 TRP A  80      20.164  -7.839  -9.443  1.00 96.44           H  
ATOM   1268  N   LEU A  81      14.499  -2.930  -7.813  1.00 96.12           N  
ATOM   1269  H   LEU A  81      14.375  -2.898  -6.811  1.00 96.12           H  
ATOM   1270  CA  LEU A  81      13.404  -2.462  -8.663  1.00 96.12           C  
ATOM   1271  HA  LEU A  81      13.153  -3.260  -9.362  1.00 96.12           H  
ATOM   1272  C   LEU A  81      13.769  -1.246  -9.520  1.00 96.12           C  
ATOM   1273  CB  LEU A  81      12.163  -2.188  -7.803  1.00 96.12           C  
ATOM   1274  HB2 LEU A  81      11.426  -1.652  -8.401  1.00 96.12           H  
ATOM   1275  HB3 LEU A  81      12.450  -1.538  -6.977  1.00 96.12           H  
ATOM   1276  O   LEU A  81      13.153  -1.056 -10.563  1.00 96.12           O  
ATOM   1277  CG  LEU A  81      11.508  -3.469  -7.251  1.00 96.12           C  
ATOM   1278  HG  LEU A  81      12.246  -4.090  -6.743  1.00 96.12           H  
ATOM   1279  CD1 LEU A  81      10.427  -3.089  -6.245  1.00 96.12           C  
ATOM   1280 HD11 LEU A  81      10.872  -2.505  -5.439  1.00 96.12           H  
ATOM   1281 HD12 LEU A  81       9.650  -2.499  -6.731  1.00 96.12           H  
ATOM   1282 HD13 LEU A  81       9.992  -3.990  -5.813  1.00 96.12           H  
ATOM   1283  CD2 LEU A  81      10.873  -4.325  -8.349  1.00 96.12           C  
ATOM   1284 HD21 LEU A  81      10.287  -5.127  -7.901  1.00 96.12           H  
ATOM   1285 HD22 LEU A  81      10.232  -3.704  -8.975  1.00 96.12           H  
ATOM   1286 HD23 LEU A  81      11.654  -4.776  -8.961  1.00 96.12           H  
ATOM   1287  N   MET A  82      14.752  -0.449  -9.107  1.00 95.75           N  
ATOM   1288  H   MET A  82      15.134  -0.624  -8.188  1.00 95.75           H  
ATOM   1289  CA  MET A  82      15.194   0.758  -9.804  1.00 95.75           C  
ATOM   1290  HA  MET A  82      14.383   1.140 -10.424  1.00 95.75           H  
ATOM   1291  C   MET A  82      16.392   0.553 -10.737  1.00 95.75           C  
ATOM   1292  CB  MET A  82      15.547   1.819  -8.759  1.00 95.75           C  
ATOM   1293  HB2 MET A  82      16.058   2.637  -9.266  1.00 95.75           H  
ATOM   1294  HB3 MET A  82      16.230   1.399  -8.021  1.00 95.75           H  
ATOM   1295  O   MET A  82      16.680   1.432 -11.544  1.00 95.75           O  
ATOM   1296  CG  MET A  82      14.310   2.394  -8.073  1.00 95.75           C  
ATOM   1297  HG2 MET A  82      13.630   2.726  -8.857  1.00 95.75           H  
ATOM   1298  HG3 MET A  82      13.815   1.618  -7.487  1.00 95.75           H  
ATOM   1299  SD  MET A  82      14.616   3.832  -7.020  1.00 95.75           S  
ATOM   1300  CE  MET A  82      15.696   3.102  -5.781  1.00 95.75           C  
ATOM   1301  HE1 MET A  82      16.665   2.882  -6.229  1.00 95.75           H  
ATOM   1302  HE2 MET A  82      15.820   3.809  -4.961  1.00 95.75           H  
ATOM   1303  HE3 MET A  82      15.253   2.179  -5.406  1.00 95.75           H  
ATOM   1304  N   ASN A  83      17.124  -0.560 -10.641  1.00 95.06           N  
ATOM   1305  H   ASN A  83      16.878  -1.250  -9.945  1.00 95.06           H  
ATOM   1306  CA  ASN A  83      18.370  -0.700 -11.395  1.00 95.06           C  
ATOM   1307  HA  ASN A  83      18.947   0.205 -11.204  1.00 95.06           H  
ATOM   1308  C   ASN A  83      18.144  -0.766 -12.920  1.00 95.06           C  
ATOM   1309  CB  ASN A  83      19.200  -1.874 -10.858  1.00 95.06           C  
ATOM   1310  HB2 ASN A  83      20.254  -1.661 -11.035  1.00 95.06           H  
ATOM   1311  HB3 ASN A  83      19.074  -1.965  -9.779  1.00 95.06           H  
ATOM   1312  O   ASN A  83      17.139  -1.302 -13.399  1.00 95.06           O  
ATOM   1313  CG  ASN A  83      18.890  -3.197 -11.528  1.00 95.06           C  
ATOM   1314  ND2 ASN A  83      18.039  -4.020 -10.982  1.00 95.06           N  
ATOM   1315 HD21 ASN A  83      17.425  -3.715 -10.241  1.00 95.06           H  
ATOM   1316 HD22 ASN A  83      17.921  -4.925 -11.414  1.00 95.06           H  
ATOM   1317  OD1 ASN A  83      19.439  -3.510 -12.570  1.00 95.06           O  
ATOM   1318  N   SER A  84      19.120  -0.276 -13.694  1.00 95.00           N  
ATOM   1319  H   SER A  84      19.910   0.162 -13.243  1.00 95.00           H  
ATOM   1320  CA  SER A  84      18.993  -0.139 -15.153  1.00 95.00           C  
ATOM   1321  HA  SER A  84      18.142   0.513 -15.352  1.00 95.00           H  
ATOM   1322  C   SER A  84      18.701  -1.444 -15.892  1.00 95.00           C  
ATOM   1323  CB  SER A  84      20.232   0.537 -15.754  1.00 95.00           C  
ATOM   1324  HB2 SER A  84      20.088   0.660 -16.828  1.00 95.00           H  
ATOM   1325  HB3 SER A  84      20.341   1.527 -15.311  1.00 95.00           H  
ATOM   1326  O   SER A  84      17.941  -1.423 -16.858  1.00 95.00           O  
ATOM   1327  OG  SER A  84      21.423  -0.203 -15.519  1.00 95.00           O  
ATOM   1328  HG  SER A  84      22.122   0.446 -15.407  1.00 95.00           H  
ATOM   1329  N   ALA A  85      19.230  -2.586 -15.436  1.00 94.81           N  
ATOM   1330  H   ALA A  85      19.735  -2.580 -14.562  1.00 94.81           H  
ATOM   1331  CA  ALA A  85      18.992  -3.869 -16.099  1.00 94.81           C  
ATOM   1332  HA  ALA A  85      19.204  -3.758 -17.163  1.00 94.81           H  
ATOM   1333  C   ALA A  85      17.527  -4.303 -15.986  1.00 94.81           C  
ATOM   1334  CB  ALA A  85      19.925  -4.937 -15.511  1.00 94.81           C  
ATOM   1335  HB1 ALA A  85      19.643  -5.169 -14.484  1.00 94.81           H  
ATOM   1336  HB2 ALA A  85      19.848  -5.851 -16.100  1.00 94.81           H  
ATOM   1337  HB3 ALA A  85      20.960  -4.595 -15.518  1.00 94.81           H  
ATOM   1338  O   ALA A  85      16.924  -4.745 -16.966  1.00 94.81           O  
ATOM   1339  N   LEU A  86      16.944  -4.149 -14.795  1.00 95.12           N  
ATOM   1340  H   LEU A  86      17.481  -3.732 -14.048  1.00 95.12           H  
ATOM   1341  CA  LEU A  86      15.545  -4.483 -14.558  1.00 95.12           C  
ATOM   1342  HA  LEU A  86      15.356  -5.478 -14.961  1.00 95.12           H  
ATOM   1343  C   LEU A  86      14.612  -3.501 -15.277  1.00 95.12           C  
ATOM   1344  CB  LEU A  86      15.289  -4.494 -13.047  1.00 95.12           C  
ATOM   1345  HB2 LEU A  86      16.101  -5.014 -12.538  1.00 95.12           H  
ATOM   1346  HB3 LEU A  86      15.276  -3.466 -12.687  1.00 95.12           H  
ATOM   1347  O   LEU A  86      13.655  -3.934 -15.920  1.00 95.12           O  
ATOM   1348  CG  LEU A  86      13.964  -5.196 -12.714  1.00 95.12           C  
ATOM   1349  HG  LEU A  86      13.235  -5.025 -13.507  1.00 95.12           H  
ATOM   1350  CD1 LEU A  86      14.189  -6.700 -12.538  1.00 95.12           C  
ATOM   1351 HD11 LEU A  86      14.910  -6.878 -11.740  1.00 95.12           H  
ATOM   1352 HD12 LEU A  86      13.252  -7.193 -12.278  1.00 95.12           H  
ATOM   1353 HD13 LEU A  86      14.573  -7.129 -13.463  1.00 95.12           H  
ATOM   1354  CD2 LEU A  86      13.374  -4.645 -11.433  1.00 95.12           C  
ATOM   1355 HD21 LEU A  86      13.357  -3.557 -11.494  1.00 95.12           H  
ATOM   1356 HD22 LEU A  86      13.982  -4.955 -10.583  1.00 95.12           H  
ATOM   1357 HD23 LEU A  86      12.350  -5.000 -11.314  1.00 95.12           H  
ATOM   1358  N   PHE A  87      14.926  -2.203 -15.220  1.00 96.88           N  
ATOM   1359  H   PHE A  87      15.707  -1.922 -14.645  1.00 96.88           H  
ATOM   1360  CA  PHE A  87      14.165  -1.162 -15.907  1.00 96.88           C  
ATOM   1361  HA  PHE A  87      13.143  -1.180 -15.529  1.00 96.88           H  
ATOM   1362  C   PHE A  87      14.093  -1.410 -17.422  1.00 96.88           C  
ATOM   1363  CB  PHE A  87      14.777   0.212 -15.592  1.00 96.88           C  
ATOM   1364  HB2 PHE A  87      14.631   0.433 -14.534  1.00 96.88           H  
ATOM   1365  HB3 PHE A  87      15.851   0.174 -15.773  1.00 96.88           H  
ATOM   1366  O   PHE A  87      13.004  -1.435 -17.997  1.00 96.88           O  
ATOM   1367  CG  PHE A  87      14.190   1.335 -16.427  1.00 96.88           C  
ATOM   1368  CD1 PHE A  87      14.756   1.644 -17.680  1.00 96.88           C  
ATOM   1369  HD1 PHE A  87      15.629   1.110 -18.025  1.00 96.88           H  
ATOM   1370  CD2 PHE A  87      13.052   2.035 -15.986  1.00 96.88           C  
ATOM   1371  HD2 PHE A  87      12.622   1.820 -15.019  1.00 96.88           H  
ATOM   1372  CE1 PHE A  87      14.177   2.626 -18.500  1.00 96.88           C  
ATOM   1373  HE1 PHE A  87      14.598   2.835 -19.473  1.00 96.88           H  
ATOM   1374  CE2 PHE A  87      12.484   3.027 -16.807  1.00 96.88           C  
ATOM   1375  HE2 PHE A  87      11.623   3.590 -16.479  1.00 96.88           H  
ATOM   1376  CZ  PHE A  87      13.042   3.322 -18.059  1.00 96.88           C  
ATOM   1377  HZ  PHE A  87      12.599   4.089 -18.677  1.00 96.88           H  
ATOM   1378  N   GLU A  88      15.239  -1.640 -18.071  1.00 96.50           N  
ATOM   1379  H   GLU A  88      16.104  -1.610 -17.551  1.00 96.50           H  
ATOM   1380  CA  GLU A  88      15.315  -1.897 -19.515  1.00 96.50           C  
ATOM   1381  HA  GLU A  88      14.907  -1.049 -20.065  1.00 96.50           H  
ATOM   1382  C   GLU A  88      14.505  -3.136 -19.905  1.00 96.50           C  
ATOM   1383  CB  GLU A  88      16.780  -2.108 -19.922  1.00 96.50           C  
ATOM   1384  HB2 GLU A  88      17.228  -2.804 -19.213  1.00 96.50           H  
ATOM   1385  HB3 GLU A  88      16.815  -2.564 -20.911  1.00 96.50           H  
ATOM   1386  O   GLU A  88      13.713  -3.094 -20.849  1.00 96.50           O  
ATOM   1387  CG  GLU A  88      17.595  -0.806 -19.970  1.00 96.50           C  
ATOM   1388  HG2 GLU A  88      17.328  -0.177 -19.120  1.00 96.50           H  
ATOM   1389  HG3 GLU A  88      17.330  -0.262 -20.876  1.00 96.50           H  
ATOM   1390  CD  GLU A  88      19.111  -1.062 -19.939  1.00 96.50           C  
ATOM   1391  OE1 GLU A  88      19.867  -0.093 -19.716  1.00 96.50           O  
ATOM   1392  OE2 GLU A  88      19.566  -2.231 -20.031  1.00 96.50           O  
ATOM   1393  N   ARG A  89      14.644  -4.227 -19.139  1.00 96.31           N  
ATOM   1394  H   ARG A  89      15.305  -4.187 -18.376  1.00 96.31           H  
ATOM   1395  CA  ARG A  89      13.881  -5.462 -19.354  1.00 96.31           C  
ATOM   1396  HA  ARG A  89      14.061  -5.808 -20.372  1.00 96.31           H  
ATOM   1397  C   ARG A  89      12.374  -5.222 -19.235  1.00 96.31           C  
ATOM   1398  CB  ARG A  89      14.377  -6.525 -18.364  1.00 96.31           C  
ATOM   1399  HB2 ARG A  89      14.178  -6.183 -17.349  1.00 96.31           H  
ATOM   1400  HB3 ARG A  89      15.456  -6.633 -18.479  1.00 96.31           H  
ATOM   1401  O   ARG A  89      11.622  -5.701 -20.083  1.00 96.31           O  
ATOM   1402  CG  ARG A  89      13.723  -7.900 -18.575  1.00 96.31           C  
ATOM   1403  HG2 ARG A  89      13.980  -8.282 -19.563  1.00 96.31           H  
ATOM   1404  HG3 ARG A  89      12.639  -7.814 -18.498  1.00 96.31           H  
ATOM   1405  CD  ARG A  89      14.229  -8.866 -17.498  1.00 96.31           C  
ATOM   1406  HD2 ARG A  89      14.058  -8.412 -16.522  1.00 96.31           H  
ATOM   1407  HD3 ARG A  89      15.302  -9.003 -17.634  1.00 96.31           H  
ATOM   1408  NE  ARG A  89      13.552 -10.178 -17.534  1.00 96.31           N  
ATOM   1409  HE  ARG A  89      12.760 -10.289 -18.151  1.00 96.31           H  
ATOM   1410  NH1 ARG A  89      14.771 -11.152 -15.844  1.00 96.31           N  
ATOM   1411 HH11 ARG A  89      14.918 -11.929 -15.216  1.00 96.31           H  
ATOM   1412 HH12 ARG A  89      15.276 -10.288 -15.706  1.00 96.31           H  
ATOM   1413  NH2 ARG A  89      13.207 -12.335 -16.854  1.00 96.31           N  
ATOM   1414 HH21 ARG A  89      13.416 -13.092 -16.219  1.00 96.31           H  
ATOM   1415 HH22 ARG A  89      12.312 -12.334 -17.322  1.00 96.31           H  
ATOM   1416  CZ  ARG A  89      13.844 -11.210 -16.756  1.00 96.31           C  
ATOM   1417  N   ALA A  90      11.935  -4.465 -18.229  1.00 97.38           N  
ATOM   1418  H   ALA A  90      12.609  -4.103 -17.569  1.00 97.38           H  
ATOM   1419  CA  ALA A  90      10.527  -4.131 -18.033  1.00 97.38           C  
ATOM   1420  HA  ALA A  90       9.953  -5.056 -17.983  1.00 97.38           H  
ATOM   1421  C   ALA A  90       9.963  -3.297 -19.197  1.00 97.38           C  
ATOM   1422  CB  ALA A  90      10.378  -3.399 -16.696  1.00 97.38           C  
ATOM   1423  HB1 ALA A  90      10.969  -2.483 -16.703  1.00 97.38           H  
ATOM   1424  HB2 ALA A  90       9.332  -3.143 -16.528  1.00 97.38           H  
ATOM   1425  HB3 ALA A  90      10.724  -4.035 -15.881  1.00 97.38           H  
ATOM   1426  O   ALA A  90       8.870  -3.588 -19.682  1.00 97.38           O  
ATOM   1427  N   MET A  91      10.711  -2.303 -19.690  1.00 97.62           N  
ATOM   1428  H   MET A  91      11.594  -2.097 -19.244  1.00 97.62           H  
ATOM   1429  CA  MET A  91      10.290  -1.485 -20.836  1.00 97.62           C  
ATOM   1430  HA  MET A  91       9.284  -1.112 -20.645  1.00 97.62           H  
ATOM   1431  C   MET A  91      10.202  -2.295 -22.136  1.00 97.62           C  
ATOM   1432  CB  MET A  91      11.234  -0.284 -21.017  1.00 97.62           C  
ATOM   1433  HB2 MET A  91      11.001   0.203 -21.964  1.00 97.62           H  
ATOM   1434  HB3 MET A  91      12.265  -0.635 -21.063  1.00 97.62           H  
ATOM   1435  O   MET A  91       9.239  -2.129 -22.886  1.00 97.62           O  
ATOM   1436  CG  MET A  91      11.114   0.770 -19.910  1.00 97.62           C  
ATOM   1437  HG2 MET A  91      11.434   0.342 -18.960  1.00 97.62           H  
ATOM   1438  HG3 MET A  91      11.803   1.580 -20.147  1.00 97.62           H  
ATOM   1439  SD  MET A  91       9.455   1.490 -19.711  1.00 97.62           S  
ATOM   1440  CE  MET A  91       8.921   0.600 -18.226  1.00 97.62           C  
ATOM   1441  HE1 MET A  91       7.919   0.925 -17.944  1.00 97.62           H  
ATOM   1442  HE2 MET A  91       9.615   0.821 -17.416  1.00 97.62           H  
ATOM   1443  HE3 MET A  91       8.909  -0.474 -18.414  1.00 97.62           H  
ATOM   1444  N   ILE A  92      11.160  -3.198 -22.388  1.00 97.25           N  
ATOM   1445  H   ILE A  92      11.941  -3.256 -21.751  1.00 97.25           H  
ATOM   1446  CA  ILE A  92      11.131  -4.112 -23.544  1.00 97.25           C  
ATOM   1447  HA  ILE A  92      11.036  -3.525 -24.457  1.00 97.25           H  
ATOM   1448  C   ILE A  92       9.904  -5.026 -23.472  1.00 97.25           C  
ATOM   1449  CB  ILE A  92      12.441  -4.934 -23.621  1.00 97.25           C  
ATOM   1450  HB  ILE A  92      12.637  -5.362 -22.638  1.00 97.25           H  
ATOM   1451  O   ILE A  92       9.175  -5.159 -24.456  1.00 97.25           O  
ATOM   1452  CG1 ILE A  92      13.623  -4.018 -24.010  1.00 97.25           C  
ATOM   1453 HG12 ILE A  92      13.583  -3.098 -23.427  1.00 97.25           H  
ATOM   1454 HG13 ILE A  92      13.538  -3.739 -25.060  1.00 97.25           H  
ATOM   1455  CG2 ILE A  92      12.327  -6.094 -24.634  1.00 97.25           C  
ATOM   1456 HG21 ILE A  92      11.572  -6.813 -24.316  1.00 97.25           H  
ATOM   1457 HG22 ILE A  92      12.061  -5.707 -25.618  1.00 97.25           H  
ATOM   1458 HG23 ILE A  92      13.271  -6.635 -24.707  1.00 97.25           H  
ATOM   1459  CD1 ILE A  92      14.999  -4.653 -23.768  1.00 97.25           C  
ATOM   1460 HD11 ILE A  92      15.162  -5.495 -24.441  1.00 97.25           H  
ATOM   1461 HD12 ILE A  92      15.774  -3.909 -23.953  1.00 97.25           H  
ATOM   1462 HD13 ILE A  92      15.076  -4.989 -22.734  1.00 97.25           H  
ATOM   1463  N   LEU A  93       9.653  -5.626 -22.305  1.00 97.62           N  
ATOM   1464  H   LEU A  93      10.300  -5.484 -21.543  1.00 97.62           H  
ATOM   1465  CA  LEU A  93       8.510  -6.508 -22.084  1.00 97.62           C  
ATOM   1466  HA  LEU A  93       8.568  -7.338 -22.788  1.00 97.62           H  
ATOM   1467  C   LEU A  93       7.185  -5.782 -22.334  1.00 97.62           C  
ATOM   1468  CB  LEU A  93       8.592  -7.055 -20.651  1.00 97.62           C  
ATOM   1469  HB2 LEU A  93       9.507  -7.638 -20.549  1.00 97.62           H  
ATOM   1470  HB3 LEU A  93       8.655  -6.215 -19.960  1.00 97.62           H  
ATOM   1471  O   LEU A  93       6.345  -6.278 -23.076  1.00 97.62           O  
ATOM   1472  CG  LEU A  93       7.392  -7.925 -20.241  1.00 97.62           C  
ATOM   1473  HG  LEU A  93       6.467  -7.357 -20.336  1.00 97.62           H  
ATOM   1474  CD1 LEU A  93       7.284  -9.201 -21.078  1.00 97.62           C  
ATOM   1475 HD11 LEU A  93       7.047  -8.947 -22.111  1.00 97.62           H  
ATOM   1476 HD12 LEU A  93       8.218  -9.761 -21.040  1.00 97.62           H  
ATOM   1477 HD13 LEU A  93       6.474  -9.822 -20.697  1.00 97.62           H  
ATOM   1478  CD2 LEU A  93       7.552  -8.306 -18.774  1.00 97.62           C  
ATOM   1479 HD21 LEU A  93       6.693  -8.905 -18.473  1.00 97.62           H  
ATOM   1480 HD22 LEU A  93       8.469  -8.877 -18.630  1.00 97.62           H  
ATOM   1481 HD23 LEU A  93       7.597  -7.408 -18.158  1.00 97.62           H  
ATOM   1482  N   MET A  94       7.006  -4.595 -21.754  1.00 97.69           N  
ATOM   1483  H   MET A  94       7.734  -4.232 -21.155  1.00 97.69           H  
ATOM   1484  CA  MET A  94       5.783  -3.810 -21.938  1.00 97.69           C  
ATOM   1485  HA  MET A  94       4.924  -4.427 -21.673  1.00 97.69           H  
ATOM   1486  C   MET A  94       5.574  -3.386 -23.395  1.00 97.69           C  
ATOM   1487  CB  MET A  94       5.813  -2.596 -21.008  1.00 97.69           C  
ATOM   1488  HB2 MET A  94       5.010  -1.915 -21.292  1.00 97.69           H  
ATOM   1489  HB3 MET A  94       6.769  -2.079 -21.094  1.00 97.69           H  
ATOM   1490  O   MET A  94       4.445  -3.425 -23.879  1.00 97.69           O  
ATOM   1491  CG  MET A  94       5.587  -3.034 -19.562  1.00 97.69           C  
ATOM   1492  HG2 MET A  94       4.663  -3.611 -19.530  1.00 97.69           H  
ATOM   1493  HG3 MET A  94       6.400  -3.687 -19.245  1.00 97.69           H  
ATOM   1494  SD  MET A  94       5.438  -1.678 -18.378  1.00 97.69           S  
ATOM   1495  CE  MET A  94       4.905  -2.679 -16.970  1.00 97.69           C  
ATOM   1496  HE1 MET A  94       5.737  -3.293 -16.627  1.00 97.69           H  
ATOM   1497  HE2 MET A  94       4.560  -2.048 -16.151  1.00 97.69           H  
ATOM   1498  HE3 MET A  94       4.080  -3.326 -17.270  1.00 97.69           H  
ATOM   1499  N   GLY A  95       6.650  -3.065 -24.122  1.00 97.31           N  
ATOM   1500  H   GLY A  95       7.552  -3.031 -23.668  1.00 97.31           H  
ATOM   1501  CA  GLY A  95       6.584  -2.807 -25.563  1.00 97.31           C  
ATOM   1502  HA2 GLY A  95       7.564  -2.487 -25.916  1.00 97.31           H  
ATOM   1503  HA3 GLY A  95       5.857  -2.020 -25.763  1.00 97.31           H  
ATOM   1504  C   GLY A  95       6.151  -4.028 -26.374  1.00 97.31           C  
ATOM   1505  O   GLY A  95       5.309  -3.916 -27.264  1.00 97.31           O  
ATOM   1506  N   ALA A  96       6.670  -5.209 -26.034  1.00 97.50           N  
ATOM   1507  H   ALA A  96       7.362  -5.243 -25.298  1.00 97.50           H  
ATOM   1508  CA  ALA A  96       6.267  -6.461 -26.668  1.00 97.50           C  
ATOM   1509  HA  ALA A  96       6.353  -6.345 -27.748  1.00 97.50           H  
ATOM   1510  C   ALA A  96       4.804  -6.827 -26.363  1.00 97.50           C  
ATOM   1511  CB  ALA A  96       7.231  -7.566 -26.221  1.00 97.50           C  
ATOM   1512  HB1 ALA A  96       7.150  -7.723 -25.145  1.00 97.50           H  
ATOM   1513  HB2 ALA A  96       6.985  -8.494 -26.735  1.00 97.50           H  
ATOM   1514  HB3 ALA A  96       8.255  -7.283 -26.465  1.00 97.50           H  
ATOM   1515  O   ALA A  96       4.101  -7.316 -27.247  1.00 97.50           O  
ATOM   1516  N   GLU A  97       4.330  -6.579 -25.140  1.00 97.81           N  
ATOM   1517  H   GLU A  97       4.969  -6.243 -24.434  1.00 97.81           H  
ATOM   1518  CA  GLU A  97       2.931  -6.804 -24.768  1.00 97.81           C  
ATOM   1519  HA  GLU A  97       2.629  -7.791 -25.119  1.00 97.81           H  
ATOM   1520  C   GLU A  97       1.984  -5.812 -25.454  1.00 97.81           C  
ATOM   1521  CB  GLU A  97       2.755  -6.761 -23.240  1.00 97.81           C  
ATOM   1522  HB2 GLU A  97       1.685  -6.773 -23.032  1.00 97.81           H  
ATOM   1523  HB3 GLU A  97       3.168  -5.832 -22.847  1.00 97.81           H  
ATOM   1524  O   GLU A  97       0.933  -6.220 -25.941  1.00 97.81           O  
ATOM   1525  CG  GLU A  97       3.370  -7.954 -22.491  1.00 97.81           C  
ATOM   1526  HG2 GLU A  97       4.455  -7.922 -22.586  1.00 97.81           H  
ATOM   1527  HG3 GLU A  97       3.127  -7.865 -21.432  1.00 97.81           H  
ATOM   1528  CD  GLU A  97       2.846  -9.293 -23.024  1.00 97.81           C  
ATOM   1529  OE1 GLU A  97       3.675 -10.141 -23.433  1.00 97.81           O  
ATOM   1530  OE2 GLU A  97       1.613  -9.462 -23.134  1.00 97.81           O  
ATOM   1531  N   GLU A  98       2.344  -4.532 -25.576  1.00 96.81           N  
ATOM   1532  H   GLU A  98       3.204  -4.223 -25.146  1.00 96.81           H  
ATOM   1533  CA  GLU A  98       1.524  -3.547 -26.295  1.00 96.81           C  
ATOM   1534  HA  GLU A  98       0.529  -3.544 -25.850  1.00 96.81           H  
ATOM   1535  C   GLU A  98       1.351  -3.882 -27.788  1.00 96.81           C  
ATOM   1536  CB  GLU A  98       2.139  -2.147 -26.141  1.00 96.81           C  
ATOM   1537  HB2 GLU A  98       3.082  -2.101 -26.686  1.00 96.81           H  
ATOM   1538  HB3 GLU A  98       2.333  -1.953 -25.086  1.00 96.81           H  
ATOM   1539  O   GLU A  98       0.305  -3.588 -28.372  1.00 96.81           O  
ATOM   1540  CG  GLU A  98       1.174  -1.076 -26.673  1.00 96.81           C  
ATOM   1541  HG2 GLU A  98       0.236  -1.159 -26.123  1.00 96.81           H  
ATOM   1542  HG3 GLU A  98       0.961  -1.254 -27.727  1.00 96.81           H  
ATOM   1543  CD  GLU A  98       1.677   0.360 -26.563  1.00 96.81           C  
ATOM   1544  OE1 GLU A  98       0.809   1.243 -26.752  1.00 96.81           O  
ATOM   1545  OE2 GLU A  98       2.884   0.581 -26.319  1.00 96.81           O  
ATOM   1546  N   ALA A  99       2.358  -4.502 -28.411  1.00 96.50           N  
ATOM   1547  H   ALA A  99       3.208  -4.671 -27.891  1.00 96.50           H  
ATOM   1548  CA  ALA A  99       2.316  -4.901 -29.817  1.00 96.50           C  
ATOM   1549  HA  ALA A  99       1.962  -4.054 -30.405  1.00 96.50           H  
ATOM   1550  C   ALA A  99       1.356  -6.075 -30.096  1.00 96.50           C  
ATOM   1551  CB  ALA A  99       3.747  -5.226 -30.260  1.00 96.50           C  
ATOM   1552  HB1 ALA A  99       3.756  -5.465 -31.324  1.00 96.50           H  
ATOM   1553  HB2 ALA A  99       4.394  -4.367 -30.084  1.00 96.50           H  
ATOM   1554  HB3 ALA A  99       4.125  -6.080 -29.698  1.00 96.50           H  
ATOM   1555  O   ALA A  99       0.990  -6.302 -31.249  1.00 96.50           O  
ATOM   1556  N   LYS A 100       0.936  -6.817 -29.063  1.00 97.12           N  
ATOM   1557  H   LYS A 100       1.228  -6.535 -28.138  1.00 97.12           H  
ATOM   1558  CA  LYS A 100      -0.010  -7.936 -29.167  1.00 97.12           C  
ATOM   1559  HA  LYS A 100       0.123  -8.436 -30.127  1.00 97.12           H  
ATOM   1560  C   LYS A 100      -1.451  -7.412 -29.039  1.00 97.12           C  
ATOM   1561  CB  LYS A 100       0.295  -8.950 -28.060  1.00 97.12           C  
ATOM   1562  HB2 LYS A 100       0.302  -8.403 -27.117  1.00 97.12           H  
ATOM   1563  HB3 LYS A 100      -0.498  -9.698 -28.026  1.00 97.12           H  
ATOM   1564  O   LYS A 100      -1.811  -6.950 -27.957  1.00 97.12           O  
ATOM   1565  CG  LYS A 100       1.647  -9.659 -28.204  1.00 97.12           C  
ATOM   1566  HG2 LYS A 100       2.438  -8.923 -28.344  1.00 97.12           H  
ATOM   1567  HG3 LYS A 100       1.626 -10.325 -29.066  1.00 97.12           H  
ATOM   1568  CD  LYS A 100       1.924 -10.462 -26.926  1.00 97.12           C  
ATOM   1569  HD2 LYS A 100       1.801  -9.809 -26.062  1.00 97.12           H  
ATOM   1570  HD3 LYS A 100       1.206 -11.278 -26.848  1.00 97.12           H  
ATOM   1571  CE  LYS A 100       3.349 -11.013 -26.914  1.00 97.12           C  
ATOM   1572  HE2 LYS A 100       3.471 -11.713 -27.742  1.00 97.12           H  
ATOM   1573  HE3 LYS A 100       4.035 -10.179 -27.057  1.00 97.12           H  
ATOM   1574  NZ  LYS A 100       3.629 -11.673 -25.618  1.00 97.12           N  
ATOM   1575  HZ1 LYS A 100       3.538 -11.006 -24.864  1.00 97.12           H  
ATOM   1576  HZ2 LYS A 100       2.961 -12.400 -25.402  1.00 97.12           H  
ATOM   1577  HZ3 LYS A 100       4.575 -12.019 -25.551  1.00 97.12           H  
ATOM   1578  N   PRO A 101      -2.302  -7.512 -30.081  1.00 93.31           N  
ATOM   1579  CA  PRO A 101      -3.662  -6.959 -30.047  1.00 93.31           C  
ATOM   1580  HA  PRO A 101      -3.592  -5.878 -29.924  1.00 93.31           H  
ATOM   1581  C   PRO A 101      -4.547  -7.514 -28.922  1.00 93.31           C  
ATOM   1582  CB  PRO A 101      -4.262  -7.267 -31.424  1.00 93.31           C  
ATOM   1583  HB2 PRO A 101      -4.760  -8.237 -31.413  1.00 93.31           H  
ATOM   1584  HB3 PRO A 101      -4.957  -6.490 -31.742  1.00 93.31           H  
ATOM   1585  O   PRO A 101      -5.313  -6.765 -28.328  1.00 93.31           O  
ATOM   1586  CG  PRO A 101      -3.037  -7.337 -32.332  1.00 93.31           C  
ATOM   1587  HG2 PRO A 101      -3.225  -7.938 -33.222  1.00 93.31           H  
ATOM   1588  HG3 PRO A 101      -2.722  -6.329 -32.605  1.00 93.31           H  
ATOM   1589  CD  PRO A 101      -1.988  -7.974 -31.427  1.00 93.31           C  
ATOM   1590  HD2 PRO A 101      -0.996  -7.664 -31.755  1.00 93.31           H  
ATOM   1591  HD3 PRO A 101      -2.077  -9.060 -31.467  1.00 93.31           H  
ATOM   1592  N   GLU A 102      -4.388  -8.799 -28.600  1.00 93.88           N  
ATOM   1593  H   GLU A 102      -3.779  -9.359 -29.180  1.00 93.88           H  
ATOM   1594  CA  GLU A 102      -5.188  -9.512 -27.592  1.00 93.88           C  
ATOM   1595  HA  GLU A 102      -6.174  -9.052 -27.525  1.00 93.88           H  
ATOM   1596  C   GLU A 102      -4.589  -9.461 -26.176  1.00 93.88           C  
ATOM   1597  CB  GLU A 102      -5.366 -10.977 -28.034  1.00 93.88           C  
ATOM   1598  HB2 GLU A 102      -5.962 -11.510 -27.292  1.00 93.88           H  
ATOM   1599  HB3 GLU A 102      -4.385 -11.452 -28.068  1.00 93.88           H  
ATOM   1600  O   GLU A 102      -5.131 -10.069 -25.250  1.00 93.88           O  
ATOM   1601  CG  GLU A 102      -6.032 -11.153 -29.409  1.00 93.88           C  
ATOM   1602  HG2 GLU A 102      -5.378 -10.734 -30.173  1.00 93.88           H  
ATOM   1603  HG3 GLU A 102      -6.117 -12.221 -29.611  1.00 93.88           H  
ATOM   1604  CD  GLU A 102      -7.426 -10.514 -29.507  1.00 93.88           C  
ATOM   1605  OE1 GLU A 102      -7.811 -10.182 -30.650  1.00 93.88           O  
ATOM   1606  OE2 GLU A 102      -8.081 -10.357 -28.453  1.00 93.88           O  
ATOM   1607  N   SER A 103      -3.444  -8.790 -25.974  1.00 97.25           N  
ATOM   1608  H   SER A 103      -3.080  -8.187 -26.697  1.00 97.25           H  
ATOM   1609  CA  SER A 103      -2.815  -8.791 -24.652  1.00 97.25           C  
ATOM   1610  HA  SER A 103      -2.787  -9.827 -24.314  1.00 97.25           H  
ATOM   1611  C   SER A 103      -3.639  -8.002 -23.644  1.00 97.25           C  
ATOM   1612  CB  SER A 103      -1.366  -8.300 -24.656  1.00 97.25           C  
ATOM   1613  HB2 SER A 103      -0.888  -8.605 -23.725  1.00 97.25           H  
ATOM   1614  HB3 SER A 103      -0.835  -8.781 -25.477  1.00 97.25           H  
ATOM   1615  O   SER A 103      -4.187  -6.929 -23.922  1.00 97.25           O  
ATOM   1616  OG  SER A 103      -1.292  -6.893 -24.754  1.00 97.25           O  
ATOM   1617  HG  SER A 103      -0.533  -6.680 -25.302  1.00 97.25           H  
ATOM   1618  N   ALA A 104      -3.653  -8.500 -22.411  1.00 96.81           N  
ATOM   1619  H   ALA A 104      -3.276  -9.422 -22.244  1.00 96.81           H  
ATOM   1620  CA  ALA A 104      -4.275  -7.786 -21.314  1.00 96.81           C  
ATOM   1621  HA  ALA A 104      -5.321  -7.615 -21.569  1.00 96.81           H  
ATOM   1622  C   ALA A 104      -3.633  -6.408 -21.092  1.00 96.81           C  
ATOM   1623  CB  ALA A 104      -4.206  -8.683 -20.085  1.00 96.81           C  
ATOM   1624  HB1 ALA A 104      -4.820  -8.233 -19.304  1.00 96.81           H  
ATOM   1625  HB2 ALA A 104      -3.179  -8.801 -19.742  1.00 96.81           H  
ATOM   1626  HB3 ALA A 104      -4.625  -9.660 -20.326  1.00 96.81           H  
ATOM   1627  O   ALA A 104      -4.337  -5.434 -20.854  1.00 96.81           O  
ATOM   1628  N   PHE A 105      -2.315  -6.281 -21.276  1.00 97.62           N  
ATOM   1629  H   PHE A 105      -1.788  -7.100 -21.543  1.00 97.62           H  
ATOM   1630  CA  PHE A 105      -1.623  -4.993 -21.207  1.00 97.62           C  
ATOM   1631  HA  PHE A 105      -1.780  -4.560 -20.219  1.00 97.62           H  
ATOM   1632  C   PHE A 105      -2.144  -3.986 -22.246  1.00 97.62           C  
ATOM   1633  CB  PHE A 105      -0.127  -5.231 -21.410  1.00 97.62           C  
ATOM   1634  HB2 PHE A 105       0.016  -5.609 -22.423  1.00 97.62           H  
ATOM   1635  HB3 PHE A 105       0.217  -5.995 -20.712  1.00 97.62           H  
ATOM   1636  O   PHE A 105      -2.421  -2.835 -21.898  1.00 97.62           O  
ATOM   1637  CG  PHE A 105       0.714  -3.986 -21.228  1.00 97.62           C  
ATOM   1638  CD1 PHE A 105       1.029  -3.171 -22.333  1.00 97.62           C  
ATOM   1639  HD1 PHE A 105       0.696  -3.443 -23.323  1.00 97.62           H  
ATOM   1640  CD2 PHE A 105       1.171  -3.634 -19.946  1.00 97.62           C  
ATOM   1641  HD2 PHE A 105       0.942  -4.265 -19.100  1.00 97.62           H  
ATOM   1642  CE1 PHE A 105       1.785  -2.000 -22.147  1.00 97.62           C  
ATOM   1643  HE1 PHE A 105       2.039  -1.373 -22.989  1.00 97.62           H  
ATOM   1644  CE2 PHE A 105       1.939  -2.472 -19.766  1.00 97.62           C  
ATOM   1645  HE2 PHE A 105       2.312  -2.209 -18.787  1.00 97.62           H  
ATOM   1646  CZ  PHE A 105       2.234  -1.650 -20.864  1.00 97.62           C  
ATOM   1647  HZ  PHE A 105       2.827  -0.760 -20.717  1.00 97.62           H  
ATOM   1648  N   LYS A 106      -2.327  -4.411 -23.507  1.00 97.75           N  
ATOM   1649  H   LYS A 106      -2.117  -5.372 -23.737  1.00 97.75           H  
ATOM   1650  CA  LYS A 106      -2.875  -3.558 -24.568  1.00 97.75           C  
ATOM   1651  HA  LYS A 106      -2.259  -2.659 -24.617  1.00 97.75           H  
ATOM   1652  C   LYS A 106      -4.296  -3.113 -24.239  1.00 97.75           C  
ATOM   1653  CB  LYS A 106      -2.825  -4.294 -25.921  1.00 97.75           C  
ATOM   1654  HB2 LYS A 106      -1.795  -4.583 -26.129  1.00 97.75           H  
ATOM   1655  HB3 LYS A 106      -3.419  -5.206 -25.865  1.00 97.75           H  
ATOM   1656  O   LYS A 106      -4.610  -1.933 -24.400  1.00 97.75           O  
ATOM   1657  CG  LYS A 106      -3.341  -3.455 -27.104  1.00 97.75           C  
ATOM   1658  HG2 LYS A 106      -3.197  -4.032 -28.018  1.00 97.75           H  
ATOM   1659  HG3 LYS A 106      -4.406  -3.253 -26.990  1.00 97.75           H  
ATOM   1660  CD  LYS A 106      -2.571  -2.133 -27.216  1.00 97.75           C  
ATOM   1661  HD2 LYS A 106      -2.837  -1.478 -26.386  1.00 97.75           H  
ATOM   1662  HD3 LYS A 106      -1.507  -2.360 -27.152  1.00 97.75           H  
ATOM   1663  CE  LYS A 106      -2.847  -1.389 -28.518  1.00 97.75           C  
ATOM   1664  HE2 LYS A 106      -2.781  -2.101 -29.341  1.00 97.75           H  
ATOM   1665  HE3 LYS A 106      -3.857  -0.981 -28.486  1.00 97.75           H  
ATOM   1666  NZ  LYS A 106      -1.837  -0.314 -28.693  1.00 97.75           N  
ATOM   1667  HZ1 LYS A 106      -0.915  -0.723 -28.733  1.00 97.75           H  
ATOM   1668  HZ2 LYS A 106      -1.993   0.213 -29.540  1.00 97.75           H  
ATOM   1669  HZ3 LYS A 106      -1.825   0.315 -27.903  1.00 97.75           H  
ATOM   1670  N   TYR A 107      -5.118  -4.021 -23.714  1.00 96.94           N  
ATOM   1671  H   TYR A 107      -4.800  -4.978 -23.664  1.00 96.94           H  
ATOM   1672  CA  TYR A 107      -6.460  -3.696 -23.234  1.00 96.94           C  
ATOM   1673  HA  TYR A 107      -7.049  -3.336 -24.078  1.00 96.94           H  
ATOM   1674  C   TYR A 107      -6.425  -2.572 -22.185  1.00 96.94           C  
ATOM   1675  CB  TYR A 107      -7.135  -4.969 -22.703  1.00 96.94           C  
ATOM   1676  HB2 TYR A 107      -7.162  -5.709 -23.503  1.00 96.94           H  
ATOM   1677  HB3 TYR A 107      -6.544  -5.394 -21.892  1.00 96.94           H  
ATOM   1678  O   TYR A 107      -7.132  -1.574 -22.345  1.00 96.94           O  
ATOM   1679  CG  TYR A 107      -8.540  -4.752 -22.182  1.00 96.94           C  
ATOM   1680  CD1 TYR A 107      -8.735  -4.193 -20.905  1.00 96.94           C  
ATOM   1681  HD1 TYR A 107      -7.890  -3.931 -20.286  1.00 96.94           H  
ATOM   1682  CD2 TYR A 107      -9.651  -5.138 -22.957  1.00 96.94           C  
ATOM   1683  HD2 TYR A 107      -9.513  -5.604 -23.921  1.00 96.94           H  
ATOM   1684  CE1 TYR A 107     -10.037  -3.986 -20.419  1.00 96.94           C  
ATOM   1685  HE1 TYR A 107     -10.203  -3.552 -19.444  1.00 96.94           H  
ATOM   1686  CE2 TYR A 107     -10.956  -4.978 -22.448  1.00 96.94           C  
ATOM   1687  HE2 TYR A 107     -11.810  -5.334 -23.005  1.00 96.94           H  
ATOM   1688  OH  TYR A 107     -12.395  -4.238 -20.660  1.00 96.94           O  
ATOM   1689  HH  TYR A 107     -13.076  -4.724 -21.131  1.00 96.94           H  
ATOM   1690  CZ  TYR A 107     -11.152  -4.393 -21.180  1.00 96.94           C  
ATOM   1691  N   LEU A 108      -5.573  -2.676 -21.154  1.00 95.94           N  
ATOM   1692  H   LEU A 108      -5.020  -3.517 -21.079  1.00 95.94           H  
ATOM   1693  CA  LEU A 108      -5.448  -1.645 -20.110  1.00 95.94           C  
ATOM   1694  HA  LEU A 108      -6.421  -1.486 -19.647  1.00 95.94           H  
ATOM   1695  C   LEU A 108      -4.988  -0.294 -20.678  1.00 95.94           C  
ATOM   1696  CB  LEU A 108      -4.443  -2.085 -19.032  1.00 95.94           C  
ATOM   1697  HB2 LEU A 108      -3.469  -2.199 -19.509  1.00 95.94           H  
ATOM   1698  HB3 LEU A 108      -4.361  -1.280 -18.302  1.00 95.94           H  
ATOM   1699  O   LEU A 108      -5.534   0.748 -20.315  1.00 95.94           O  
ATOM   1700  CG  LEU A 108      -4.745  -3.384 -18.274  1.00 95.94           C  
ATOM   1701  HG  LEU A 108      -4.738  -4.228 -18.965  1.00 95.94           H  
ATOM   1702  CD1 LEU A 108      -3.623  -3.611 -17.262  1.00 95.94           C  
ATOM   1703 HD11 LEU A 108      -3.686  -4.631 -16.881  1.00 95.94           H  
ATOM   1704 HD12 LEU A 108      -3.697  -2.887 -16.451  1.00 95.94           H  
ATOM   1705 HD13 LEU A 108      -2.657  -3.505 -17.755  1.00 95.94           H  
ATOM   1706  CD2 LEU A 108      -6.100  -3.393 -17.583  1.00 95.94           C  
ATOM   1707 HD21 LEU A 108      -6.244  -4.336 -17.057  1.00 95.94           H  
ATOM   1708 HD22 LEU A 108      -6.903  -3.284 -18.312  1.00 95.94           H  
ATOM   1709 HD23 LEU A 108      -6.144  -2.569 -16.870  1.00 95.94           H  
ATOM   1710  N   MET A 109      -4.005  -0.305 -21.586  1.00 96.25           N  
ATOM   1711  H   MET A 109      -3.589  -1.195 -21.820  1.00 96.25           H  
ATOM   1712  CA  MET A 109      -3.499   0.902 -22.252  1.00 96.25           C  
ATOM   1713  HA  MET A 109      -3.142   1.601 -21.496  1.00 96.25           H  
ATOM   1714  C   MET A 109      -4.596   1.624 -23.041  1.00 96.25           C  
ATOM   1715  CB  MET A 109      -2.331   0.535 -23.183  1.00 96.25           C  
ATOM   1716  HB2 MET A 109      -2.162   1.349 -23.888  1.00 96.25           H  
ATOM   1717  HB3 MET A 109      -2.589  -0.352 -23.760  1.00 96.25           H  
ATOM   1718  O   MET A 109      -4.720   2.844 -22.928  1.00 96.25           O  
ATOM   1719  CG  MET A 109      -1.028   0.271 -22.419  1.00 96.25           C  
ATOM   1720  HG2 MET A 109      -1.213  -0.486 -21.657  1.00 96.25           H  
ATOM   1721  HG3 MET A 109      -0.299  -0.140 -23.117  1.00 96.25           H  
ATOM   1722  SD  MET A 109      -0.288   1.727 -21.619  1.00 96.25           S  
ATOM   1723  CE  MET A 109       0.241   2.661 -23.081  1.00 96.25           C  
ATOM   1724  HE1 MET A 109       0.847   3.513 -22.772  1.00 96.25           H  
ATOM   1725  HE2 MET A 109      -0.628   3.018 -23.633  1.00 96.25           H  
ATOM   1726  HE3 MET A 109       0.836   2.021 -23.732  1.00 96.25           H  
ATOM   1727  N   THR A 110      -5.414   0.880 -23.791  1.00 95.38           N  
ATOM   1728  H   THR A 110      -5.226  -0.109 -23.871  1.00 95.38           H  
ATOM   1729  CA  THR A 110      -6.539   1.426 -24.566  1.00 95.38           C  
ATOM   1730  HA  THR A 110      -6.178   2.252 -25.180  1.00 95.38           H  
ATOM   1731  C   THR A 110      -7.647   1.987 -23.669  1.00 95.38           C  
ATOM   1732  CB  THR A 110      -7.095   0.342 -25.506  1.00 95.38           C  
ATOM   1733  HB  THR A 110      -7.342  -0.549 -24.928  1.00 95.38           H  
ATOM   1734  O   THR A 110      -8.263   2.995 -24.011  1.00 95.38           O  
ATOM   1735  CG2 THR A 110      -8.330   0.776 -26.294  1.00 95.38           C  
ATOM   1736 HG21 THR A 110      -9.175   0.902 -25.617  1.00 95.38           H  
ATOM   1737 HG22 THR A 110      -8.138   1.718 -26.806  1.00 95.38           H  
ATOM   1738 HG23 THR A 110      -8.598   0.011 -27.023  1.00 95.38           H  
ATOM   1739  OG1 THR A 110      -6.119   0.000 -26.467  1.00 95.38           O  
ATOM   1740  HG1 THR A 110      -6.510  -0.683 -27.016  1.00 95.38           H  
ATOM   1741  N   HIS A 111      -7.893   1.378 -22.505  1.00 93.25           N  
ATOM   1742  H   HIS A 111      -7.381   0.535 -22.286  1.00 93.25           H  
ATOM   1743  CA  HIS A 111      -8.975   1.783 -21.601  1.00 93.25           C  
ATOM   1744  HA  HIS A 111      -9.764   2.244 -22.196  1.00 93.25           H  
ATOM   1745  C   HIS A 111      -8.574   2.843 -20.564  1.00 93.25           C  
ATOM   1746  CB  HIS A 111      -9.585   0.537 -20.949  1.00 93.25           C  
ATOM   1747  HB2 HIS A 111     -10.258   0.841 -20.147  1.00 93.25           H  
ATOM   1748  HB3 HIS A 111      -8.799  -0.080 -20.513  1.00 93.25           H  
ATOM   1749  O   HIS A 111      -9.450   3.390 -19.897  1.00 93.25           O  
ATOM   1750  CG  HIS A 111     -10.380  -0.275 -21.936  1.00 93.25           C  
ATOM   1751  CD2 HIS A 111     -11.717  -0.160 -22.187  1.00 93.25           C  
ATOM   1752  HD2 HIS A 111     -12.395   0.516 -21.688  1.00 93.25           H  
ATOM   1753  ND1 HIS A 111      -9.893  -1.235 -22.787  1.00 93.25           N  
ATOM   1754  HD1 HIS A 111      -8.958  -1.616 -22.761  1.00 93.25           H  
ATOM   1755  CE1 HIS A 111     -10.916  -1.698 -23.525  1.00 93.25           C  
ATOM   1756  HE1 HIS A 111     -10.852  -2.505 -24.240  1.00 93.25           H  
ATOM   1757  NE2 HIS A 111     -12.048  -1.046 -23.213  1.00 93.25           N  
ATOM   1758  N   TYR A 112      -7.286   3.175 -20.433  1.00 94.75           N  
ATOM   1759  H   TYR A 112      -6.613   2.648 -20.971  1.00 94.75           H  
ATOM   1760  CA  TYR A 112      -6.776   4.111 -19.424  1.00 94.75           C  
ATOM   1761  HA  TYR A 112      -6.888   3.661 -18.437  1.00 94.75           H  
ATOM   1762  C   TYR A 112      -7.513   5.455 -19.404  1.00 94.75           C  
ATOM   1763  CB  TYR A 112      -5.288   4.356 -19.692  1.00 94.75           C  
ATOM   1764  HB2 TYR A 112      -4.799   3.397 -19.866  1.00 94.75           H  
ATOM   1765  HB3 TYR A 112      -5.167   4.944 -20.601  1.00 94.75           H  
ATOM   1766  O   TYR A 112      -7.980   5.907 -18.356  1.00 94.75           O  
ATOM   1767  CG  TYR A 112      -4.588   5.053 -18.546  1.00 94.75           C  
ATOM   1768  CD1 TYR A 112      -4.634   6.454 -18.384  1.00 94.75           C  
ATOM   1769  HD1 TYR A 112      -5.177   7.066 -19.088  1.00 94.75           H  
ATOM   1770  CD2 TYR A 112      -3.893   4.266 -17.621  1.00 94.75           C  
ATOM   1771  HD2 TYR A 112      -3.880   3.193 -17.746  1.00 94.75           H  
ATOM   1772  CE1 TYR A 112      -3.991   7.049 -17.279  1.00 94.75           C  
ATOM   1773  HE1 TYR A 112      -4.031   8.118 -17.126  1.00 94.75           H  
ATOM   1774  CE2 TYR A 112      -3.201   4.866 -16.559  1.00 94.75           C  
ATOM   1775  HE2 TYR A 112      -2.613   4.261 -15.885  1.00 94.75           H  
ATOM   1776  OH  TYR A 112      -2.619   6.786 -15.306  1.00 94.75           O  
ATOM   1777  HH  TYR A 112      -2.007   6.156 -14.918  1.00 94.75           H  
ATOM   1778  CZ  TYR A 112      -3.270   6.253 -16.368  1.00 94.75           C  
ATOM   1779  N   ASP A 113      -7.644   6.084 -20.574  1.00 93.81           N  
ATOM   1780  H   ASP A 113      -7.235   5.657 -21.393  1.00 93.81           H  
ATOM   1781  CA  ASP A 113      -8.149   7.454 -20.689  1.00 93.81           C  
ATOM   1782  HA  ASP A 113      -7.598   8.073 -19.981  1.00 93.81           H  
ATOM   1783  C   ASP A 113      -9.644   7.554 -20.313  1.00 93.81           C  
ATOM   1784  CB  ASP A 113      -7.845   8.005 -22.093  1.00 93.81           C  
ATOM   1785  HB2 ASP A 113      -8.306   8.989 -22.180  1.00 93.81           H  
ATOM   1786  HB3 ASP A 113      -8.311   7.354 -22.834  1.00 93.81           H  
ATOM   1787  O   ASP A 113     -10.120   8.617 -19.907  1.00 93.81           O  
ATOM   1788  CG  ASP A 113      -6.342   8.156 -22.425  1.00 93.81           C  
ATOM   1789  OD1 ASP A 113      -5.456   7.978 -21.548  1.00 93.81           O  
ATOM   1790  OD2 ASP A 113      -6.035   8.437 -23.600  1.00 93.81           O  
ATOM   1791  N   ARG A 114     -10.364   6.421 -20.334  1.00 92.38           N  
ATOM   1792  H   ARG A 114      -9.870   5.576 -20.583  1.00 92.38           H  
ATOM   1793  CA  ARG A 114     -11.768   6.287 -19.909  1.00 92.38           C  
ATOM   1794  HA  ARG A 114     -12.365   6.999 -20.478  1.00 92.38           H  
ATOM   1795  C   ARG A 114     -11.972   6.627 -18.427  1.00 92.38           C  
ATOM   1796  CB  ARG A 114     -12.229   4.848 -20.225  1.00 92.38           C  
ATOM   1797  HB2 ARG A 114     -11.628   4.458 -21.047  1.00 92.38           H  
ATOM   1798  HB3 ARG A 114     -12.059   4.210 -19.358  1.00 92.38           H  
ATOM   1799  O   ARG A 114     -13.075   6.997 -18.041  1.00 92.38           O  
ATOM   1800  CG  ARG A 114     -13.697   4.747 -20.663  1.00 92.38           C  
ATOM   1801  HG2 ARG A 114     -13.841   5.361 -21.552  1.00 92.38           H  
ATOM   1802  HG3 ARG A 114     -14.349   5.107 -19.867  1.00 92.38           H  
ATOM   1803  CD  ARG A 114     -14.039   3.284 -20.989  1.00 92.38           C  
ATOM   1804  HD2 ARG A 114     -14.085   2.721 -20.057  1.00 92.38           H  
ATOM   1805  HD3 ARG A 114     -13.243   2.867 -21.606  1.00 92.38           H  
ATOM   1806  NE  ARG A 114     -15.315   3.152 -21.721  1.00 92.38           N  
ATOM   1807  HE  ARG A 114     -15.805   4.006 -21.948  1.00 92.38           H  
ATOM   1808  NH1 ARG A 114     -15.359   0.848 -21.838  1.00 92.38           N  
ATOM   1809 HH11 ARG A 114     -14.550   0.778 -21.238  1.00 92.38           H  
ATOM   1810 HH12 ARG A 114     -15.797  -0.015 -22.127  1.00 92.38           H  
ATOM   1811  NH2 ARG A 114     -16.957   2.030 -22.838  1.00 92.38           N  
ATOM   1812 HH21 ARG A 114     -17.407   2.901 -23.081  1.00 92.38           H  
ATOM   1813 HH22 ARG A 114     -17.362   1.147 -23.116  1.00 92.38           H  
ATOM   1814  CZ  ARG A 114     -15.865   2.016 -22.126  1.00 92.38           C  
ATOM   1815  N   TYR A 115     -10.912   6.545 -17.617  1.00 91.38           N  
ATOM   1816  H   TYR A 115     -10.046   6.220 -18.023  1.00 91.38           H  
ATOM   1817  CA  TYR A 115     -10.947   6.745 -16.164  1.00 91.38           C  
ATOM   1818  HA  TYR A 115     -11.991   6.784 -15.852  1.00 91.38           H  
ATOM   1819  C   TYR A 115     -10.304   8.058 -15.689  1.00 91.38           C  
ATOM   1820  CB  TYR A 115     -10.301   5.539 -15.482  1.00 91.38           C  
ATOM   1821  HB2 TYR A 115      -9.250   5.512 -15.770  1.00 91.38           H  
ATOM   1822  HB3 TYR A 115     -10.351   5.667 -14.401  1.00 91.38           H  
ATOM   1823  O   TYR A 115     -10.170   8.287 -14.483  1.00 91.38           O  
ATOM   1824  CG  TYR A 115     -10.950   4.216 -15.827  1.00 91.38           C  
ATOM   1825  CD1 TYR A 115     -12.173   3.853 -15.228  1.00 91.38           C  
ATOM   1826  HD1 TYR A 115     -12.653   4.513 -14.521  1.00 91.38           H  
ATOM   1827  CD2 TYR A 115     -10.337   3.360 -16.761  1.00 91.38           C  
ATOM   1828  HD2 TYR A 115      -9.410   3.643 -17.237  1.00 91.38           H  
ATOM   1829  CE1 TYR A 115     -12.784   2.628 -15.557  1.00 91.38           C  
ATOM   1830  HE1 TYR A 115     -13.724   2.347 -15.106  1.00 91.38           H  
ATOM   1831  CE2 TYR A 115     -10.947   2.138 -17.094  1.00 91.38           C  
ATOM   1832  HE2 TYR A 115     -10.495   1.474 -17.816  1.00 91.38           H  
ATOM   1833  OH  TYR A 115     -12.743   0.597 -16.834  1.00 91.38           O  
ATOM   1834  HH  TYR A 115     -13.521   0.383 -16.314  1.00 91.38           H  
ATOM   1835  CZ  TYR A 115     -12.168   1.772 -16.493  1.00 91.38           C  
ATOM   1836  N   LEU A 116      -9.891   8.935 -16.608  1.00 90.88           N  
ATOM   1837  H   LEU A 116     -10.006   8.691 -17.582  1.00 90.88           H  
ATOM   1838  CA  LEU A 116      -9.348  10.257 -16.276  1.00 90.88           C  
ATOM   1839  HA  LEU A 116      -8.604  10.118 -15.491  1.00 90.88           H  
ATOM   1840  C   LEU A 116     -10.377  11.255 -15.705  1.00 90.88           C  
ATOM   1841  CB  LEU A 116      -8.646  10.858 -17.506  1.00 90.88           C  
ATOM   1842  HB2 LEU A 116      -9.338  10.865 -18.349  1.00 90.88           H  
ATOM   1843  HB3 LEU A 116      -8.380  11.891 -17.287  1.00 90.88           H  
ATOM   1844  O   LEU A 116      -9.997  12.044 -14.827  1.00 90.88           O  
ATOM   1845  CG  LEU A 116      -7.369  10.114 -17.924  1.00 90.88           C  
ATOM   1846  HG  LEU A 116      -7.603   9.070 -18.128  1.00 90.88           H  
ATOM   1847  CD1 LEU A 116      -6.798  10.760 -19.186  1.00 90.88           C  
ATOM   1848 HD11 LEU A 116      -5.939  10.184 -19.532  1.00 90.88           H  
ATOM   1849 HD12 LEU A 116      -6.486  11.784 -18.983  1.00 90.88           H  
ATOM   1850 HD13 LEU A 116      -7.549  10.751 -19.977  1.00 90.88           H  
ATOM   1851  CD2 LEU A 116      -6.302  10.168 -16.833  1.00 90.88           C  
ATOM   1852 HD21 LEU A 116      -6.563   9.507 -16.007  1.00 90.88           H  
ATOM   1853 HD22 LEU A 116      -5.354   9.830 -17.249  1.00 90.88           H  
ATOM   1854 HD23 LEU A 116      -6.172  11.188 -16.472  1.00 90.88           H  
ATOM   1855  N   PRO A 117     -11.650  11.274 -16.158  1.00 89.56           N  
ATOM   1856  CA  PRO A 117     -12.651  12.200 -15.632  1.00 89.56           C  
ATOM   1857  HA  PRO A 117     -12.312  13.214 -15.843  1.00 89.56           H  
ATOM   1858  C   PRO A 117     -12.884  12.058 -14.120  1.00 89.56           C  
ATOM   1859  CB  PRO A 117     -13.930  11.935 -16.434  1.00 89.56           C  
ATOM   1860  HB2 PRO A 117     -14.514  12.844 -16.580  1.00 89.56           H  
ATOM   1861  HB3 PRO A 117     -14.532  11.174 -15.937  1.00 89.56           H  
ATOM   1862  O   PRO A 117     -12.672  10.998 -13.525  1.00 89.56           O  
ATOM   1863  CG  PRO A 117     -13.410  11.378 -17.756  1.00 89.56           C  
ATOM   1864  HG2 PRO A 117     -13.081  12.193 -18.401  1.00 89.56           H  
ATOM   1865  HG3 PRO A 117     -14.153  10.759 -18.259  1.00 89.56           H  
ATOM   1866  CD  PRO A 117     -12.207  10.559 -17.306  1.00 89.56           C  
ATOM   1867  HD2 PRO A 117     -11.497  10.472 -18.128  1.00 89.56           H  
ATOM   1868  HD3 PRO A 117     -12.540   9.569 -16.994  1.00 89.56           H  
ATOM   1869  N   ALA A 118     -13.359  13.134 -13.487  1.00 78.25           N  
ATOM   1870  H   ALA A 118     -13.632  13.933 -14.040  1.00 78.25           H  
ATOM   1871  CA  ALA A 118     -13.815  13.076 -12.099  1.00 78.25           C  
ATOM   1872  HA  ALA A 118     -12.997  12.714 -11.477  1.00 78.25           H  
ATOM   1873  C   ALA A 118     -14.987  12.084 -11.972  1.00 78.25           C  
ATOM   1874  CB  ALA A 118     -14.197  14.488 -11.637  1.00 78.25           C  
ATOM   1875  HB1 ALA A 118     -13.342  15.156 -11.733  1.00 78.25           H  
ATOM   1876  HB2 ALA A 118     -14.505  14.459 -10.592  1.00 78.25           H  
ATOM   1877  HB3 ALA A 118     -15.026  14.863 -12.238  1.00 78.25           H  
ATOM   1878  O   ALA A 118     -15.749  11.926 -12.919  1.00 78.25           O  
ATOM   1879  N   GLN A 119     -15.128  11.435 -10.811  1.00 77.25           N  
ATOM   1880  H   GLN A 119     -14.459  11.621 -10.077  1.00 77.25           H  
ATOM   1881  CA  GLN A 119     -16.155  10.411 -10.529  1.00 77.25           C  
ATOM   1882  HA  GLN A 119     -16.038  10.132  -9.482  1.00 77.25           H  
ATOM   1883  C   GLN A 119     -16.007   9.088 -11.305  1.00 77.25           C  
ATOM   1884  CB  GLN A 119     -17.581  10.980 -10.673  1.00 77.25           C  
ATOM   1885  HB2 GLN A 119     -18.290  10.246 -10.291  1.00 77.25           H  
ATOM   1886  HB3 GLN A 119     -17.804  11.123 -11.730  1.00 77.25           H  
ATOM   1887  O   GLN A 119     -16.844   8.202 -11.158  1.00 77.25           O  
ATOM   1888  CG  GLN A 119     -17.812  12.299  -9.923  1.00 77.25           C  
ATOM   1889  HG2 GLN A 119     -17.070  13.041 -10.218  1.00 77.25           H  
ATOM   1890  HG3 GLN A 119     -17.715  12.121  -8.852  1.00 77.25           H  
ATOM   1891  CD  GLN A 119     -19.183  12.903 -10.206  1.00 77.25           C  
ATOM   1892  NE2 GLN A 119     -19.574  13.927  -9.480  1.00 77.25           N  
ATOM   1893 HE21 GLN A 119     -19.012  14.274  -8.715  1.00 77.25           H  
ATOM   1894 HE22 GLN A 119     -20.495  14.277  -9.702  1.00 77.25           H  
ATOM   1895  OE1 GLN A 119     -19.926  12.505 -11.082  1.00 77.25           O  
ATOM   1896  N   SER A 120     -14.937   8.916 -12.088  1.00 82.56           N  
ATOM   1897  H   SER A 120     -14.322   9.697 -12.268  1.00 82.56           H  
ATOM   1898  CA  SER A 120     -14.642   7.629 -12.726  1.00 82.56           C  
ATOM   1899  HA  SER A 120     -15.485   7.356 -13.361  1.00 82.56           H  
ATOM   1900  C   SER A 120     -14.434   6.533 -11.681  1.00 82.56           C  
ATOM   1901  CB  SER A 120     -13.392   7.705 -13.601  1.00 82.56           C  
ATOM   1902  HB2 SER A 120     -13.246   6.736 -14.078  1.00 82.56           H  
ATOM   1903  HB3 SER A 120     -12.519   7.929 -12.988  1.00 82.56           H  
ATOM   1904  O   SER A 120     -13.693   6.723 -10.714  1.00 82.56           O  
ATOM   1905  OG  SER A 120     -13.531   8.691 -14.599  1.00 82.56           O  
ATOM   1906  HG  SER A 120     -13.202   9.519 -14.243  1.00 82.56           H  
ATOM   1907  N   ARG A 121     -15.037   5.371 -11.913  1.00 75.38           N  
ATOM   1908  H   ARG A 121     -15.612   5.288 -12.739  1.00 75.38           H  
ATOM   1909  CA  ARG A 121     -14.901   4.155 -11.104  1.00 75.38           C  
ATOM   1910  HA  ARG A 121     -13.938   4.156 -10.593  1.00 75.38           H  
ATOM   1911  C   ARG A 121     -14.939   2.934 -12.025  1.00 75.38           C  
ATOM   1912  CB  ARG A 121     -16.012   4.117 -10.036  1.00 75.38           C  
ATOM   1913  HB2 ARG A 121     -15.824   3.278  -9.367  1.00 75.38           H  
ATOM   1914  HB3 ARG A 121     -15.970   5.032  -9.445  1.00 75.38           H  
ATOM   1915  O   ARG A 121     -15.431   3.046 -13.145  1.00 75.38           O  
ATOM   1916  CG  ARG A 121     -17.420   3.964 -10.636  1.00 75.38           C  
ATOM   1917  HG2 ARG A 121     -17.475   3.021 -11.180  1.00 75.38           H  
ATOM   1918  HG3 ARG A 121     -17.625   4.781 -11.328  1.00 75.38           H  
ATOM   1919  CD  ARG A 121     -18.496   3.957  -9.549  1.00 75.38           C  
ATOM   1920  HD2 ARG A 121     -18.588   4.961  -9.135  1.00 75.38           H  
ATOM   1921  HD3 ARG A 121     -18.193   3.270  -8.759  1.00 75.38           H  
ATOM   1922  NE  ARG A 121     -19.779   3.507 -10.113  1.00 75.38           N  
ATOM   1923  HE  ARG A 121     -19.753   3.103 -11.039  1.00 75.38           H  
ATOM   1924  NH1 ARG A 121     -21.076   3.774  -8.240  1.00 75.38           N  
ATOM   1925 HH11 ARG A 121     -20.264   4.136  -7.759  1.00 75.38           H  
ATOM   1926 HH12 ARG A 121     -21.942   3.597  -7.752  1.00 75.38           H  
ATOM   1927  NH2 ARG A 121     -21.936   2.864 -10.109  1.00 75.38           N  
ATOM   1928 HH21 ARG A 121     -22.813   2.681  -9.642  1.00 75.38           H  
ATOM   1929 HH22 ARG A 121     -21.750   2.396 -10.984  1.00 75.38           H  
ATOM   1930  CZ  ARG A 121     -20.928   3.396  -9.482  1.00 75.38           C  
ATOM   1931  N   SER A 122     -14.432   1.797 -11.564  1.00 73.50           N  
ATOM   1932  H   SER A 122     -14.010   1.780 -10.646  1.00 73.50           H  
ATOM   1933  CA  SER A 122     -14.628   0.502 -12.217  1.00 73.50           C  
ATOM   1934  HA  SER A 122     -14.953   0.650 -13.247  1.00 73.50           H  
ATOM   1935  C   SER A 122     -15.695  -0.278 -11.465  1.00 73.50           C  
ATOM   1936  CB  SER A 122     -13.329  -0.312 -12.239  1.00 73.50           C  
ATOM   1937  HB2 SER A 122     -13.246  -0.942 -11.353  1.00 73.50           H  
ATOM   1938  HB3 SER A 122     -12.485   0.378 -12.221  1.00 73.50           H  
ATOM   1939  O   SER A 122     -15.490  -0.635 -10.308  1.00 73.50           O  
ATOM   1940  OG  SER A 122     -13.266  -1.110 -13.407  1.00 73.50           O  
ATOM   1941  HG  SER A 122     -13.635  -1.981 -13.245  1.00 73.50           H  
ATOM   1942  N   ASP A 123     -16.811  -0.557 -12.125  1.00 67.75           N  
ATOM   1943  H   ASP A 123     -17.008  -0.089 -12.999  1.00 67.75           H  
ATOM   1944  CA  ASP A 123     -17.760  -1.635 -11.811  1.00 67.75           C  
ATOM   1945  HA  ASP A 123     -17.580  -1.999 -10.799  1.00 67.75           H  
ATOM   1946  C   ASP A 123     -17.578  -2.844 -12.759  1.00 67.75           C  
ATOM   1947  CB  ASP A 123     -19.201  -1.105 -11.761  1.00 67.75           C  
ATOM   1948  HB2 ASP A 123     -19.340  -0.643 -10.784  1.00 67.75           H  
ATOM   1949  HB3 ASP A 123     -19.900  -1.939 -11.824  1.00 67.75           H  
ATOM   1950  O   ASP A 123     -18.186  -3.891 -12.563  1.00 67.75           O  
ATOM   1951  CG  ASP A 123     -19.560  -0.063 -12.823  1.00 67.75           C  
ATOM   1952  OD1 ASP A 123     -18.865   0.007 -13.863  1.00 67.75           O  
ATOM   1953  OD2 ASP A 123     -20.460   0.759 -12.508  1.00 67.75           O  
ATOM   1954  N   ASP A 124     -16.679  -2.726 -13.742  1.00 73.50           N  
ATOM   1955  H   ASP A 124     -16.273  -1.814 -13.891  1.00 73.50           H  
ATOM   1956  CA  ASP A 124     -16.412  -3.745 -14.756  1.00 73.50           C  
ATOM   1957  HA  ASP A 124     -17.351  -4.243 -14.998  1.00 73.50           H  
ATOM   1958  C   ASP A 124     -15.413  -4.810 -14.268  1.00 73.50           C  
ATOM   1959  CB  ASP A 124     -15.930  -3.043 -16.029  1.00 73.50           C  
ATOM   1960  HB2 ASP A 124     -14.942  -2.618 -15.854  1.00 73.50           H  
ATOM   1961  HB3 ASP A 124     -16.612  -2.222 -16.254  1.00 73.50           H  
ATOM   1962  O   ASP A 124     -14.252  -4.511 -13.960  1.00 73.50           O  
ATOM   1963  CG  ASP A 124     -15.880  -3.971 -17.243  1.00 73.50           C  
ATOM   1964  OD1 ASP A 124     -15.916  -5.207 -17.038  1.00 73.50           O  
ATOM   1965  OD2 ASP A 124     -15.780  -3.411 -18.354  1.00 73.50           O  
ATOM   1966  N   ALA A 125     -15.878  -6.059 -14.179  1.00 72.94           N  
ATOM   1967  H   ALA A 125     -16.820  -6.227 -14.500  1.00 72.94           H  
ATOM   1968  CA  ALA A 125     -15.072  -7.202 -13.763  1.00 72.94           C  
ATOM   1969  HA  ALA A 125     -14.530  -6.939 -12.855  1.00 72.94           H  
ATOM   1970  C   ALA A 125     -14.019  -7.589 -14.814  1.00 72.94           C  
ATOM   1971  CB  ALA A 125     -16.013  -8.369 -13.446  1.00 72.94           C  
ATOM   1972  HB1 ALA A 125     -15.430  -9.223 -13.100  1.00 72.94           H  
ATOM   1973  HB2 ALA A 125     -16.565  -8.657 -14.341  1.00 72.94           H  
ATOM   1974  HB3 ALA A 125     -16.716  -8.076 -12.666  1.00 72.94           H  
ATOM   1975  O   ALA A 125     -12.925  -8.011 -14.438  1.00 72.94           O  
ATOM   1976  N   GLU A 126     -14.298  -7.394 -16.107  1.00 82.44           N  
ATOM   1977  H   GLU A 126     -15.128  -6.877 -16.362  1.00 82.44           H  
ATOM   1978  CA  GLU A 126     -13.366  -7.720 -17.193  1.00 82.44           C  
ATOM   1979  HA  GLU A 126     -13.092  -8.773 -17.127  1.00 82.44           H  
ATOM   1980  C   GLU A 126     -12.085  -6.888 -17.076  1.00 82.44           C  
ATOM   1981  CB  GLU A 126     -14.051  -7.471 -18.548  1.00 82.44           C  
ATOM   1982  HB2 GLU A 126     -14.232  -6.403 -18.666  1.00 82.44           H  
ATOM   1983  HB3 GLU A 126     -15.003  -8.001 -18.570  1.00 82.44           H  
ATOM   1984  O   GLU A 126     -10.976  -7.416 -17.162  1.00 82.44           O  
ATOM   1985  CG  GLU A 126     -13.181  -7.962 -19.714  1.00 82.44           C  
ATOM   1986  HG2 GLU A 126     -13.043  -9.039 -19.614  1.00 82.44           H  
ATOM   1987  HG3 GLU A 126     -12.197  -7.496 -19.647  1.00 82.44           H  
ATOM   1988  CD  GLU A 126     -13.751  -7.651 -21.106  1.00 82.44           C  
ATOM   1989  OE1 GLU A 126     -13.045  -7.997 -22.080  1.00 82.44           O  
ATOM   1990  OE2 GLU A 126     -14.835  -7.038 -21.214  1.00 82.44           O  
ATOM   1991  N   VAL A 127     -12.230  -5.595 -16.775  1.00 85.31           N  
ATOM   1992  H   VAL A 127     -13.176  -5.242 -16.755  1.00 85.31           H  
ATOM   1993  CA  VAL A 127     -11.116  -4.655 -16.570  1.00 85.31           C  
ATOM   1994  HA  VAL A 127     -10.545  -4.585 -17.496  1.00 85.31           H  
ATOM   1995  C   VAL A 127     -10.158  -5.136 -15.477  1.00 85.31           C  
ATOM   1996  CB  VAL A 127     -11.694  -3.268 -16.229  1.00 85.31           C  
ATOM   1997  HB  VAL A 127     -12.399  -3.374 -15.405  1.00 85.31           H  
ATOM   1998  O   VAL A 127      -8.941  -4.961 -15.581  1.00 85.31           O  
ATOM   1999  CG1 VAL A 127     -10.631  -2.249 -15.806  1.00 85.31           C  
ATOM   2000 HG11 VAL A 127     -11.104  -1.281 -15.642  1.00 85.31           H  
ATOM   2001 HG12 VAL A 127      -9.878  -2.161 -16.589  1.00 85.31           H  
ATOM   2002 HG13 VAL A 127     -10.170  -2.563 -14.869  1.00 85.31           H  
ATOM   2003  CG2 VAL A 127     -12.438  -2.690 -17.439  1.00 85.31           C  
ATOM   2004 HG21 VAL A 127     -13.064  -1.856 -17.119  1.00 85.31           H  
ATOM   2005 HG22 VAL A 127     -11.741  -2.353 -18.205  1.00 85.31           H  
ATOM   2006 HG23 VAL A 127     -13.103  -3.431 -17.882  1.00 85.31           H  
ATOM   2007  N   LEU A 128     -10.683  -5.771 -14.430  1.00 80.94           N  
ATOM   2008  H   LEU A 128     -11.673  -5.967 -14.444  1.00 80.94           H  
ATOM   2009  CA  LEU A 128      -9.873  -6.287 -13.329  1.00 80.94           C  
ATOM   2010  HA  LEU A 128      -9.053  -5.598 -13.128  1.00 80.94           H  
ATOM   2011  C   LEU A 128      -9.251  -7.633 -13.630  1.00 80.94           C  
ATOM   2012  CB  LEU A 128     -10.723  -6.436 -12.083  1.00 80.94           C  
ATOM   2013  HB2 LEU A 128     -11.516  -7.151 -12.301  1.00 80.94           H  
ATOM   2014  HB3 LEU A 128     -10.107  -6.842 -11.280  1.00 80.94           H  
ATOM   2015  O   LEU A 128      -8.106  -7.852 -13.241  1.00 80.94           O  
ATOM   2016  CG  LEU A 128     -11.332  -5.117 -11.634  1.00 80.94           C  
ATOM   2017  HG  LEU A 128     -11.976  -4.713 -12.415  1.00 80.94           H  
ATOM   2018  CD1 LEU A 128     -12.184  -5.481 -10.445  1.00 80.94           C  
ATOM   2019 HD11 LEU A 128     -12.920  -4.683 -10.353  1.00 80.94           H  
ATOM   2020 HD12 LEU A 128     -11.575  -5.598  -9.548  1.00 80.94           H  
ATOM   2021 HD13 LEU A 128     -12.720  -6.409 -10.644  1.00 80.94           H  
ATOM   2022  CD2 LEU A 128     -10.282  -4.068 -11.253  1.00 80.94           C  
ATOM   2023 HD21 LEU A 128      -9.632  -4.448 -10.465  1.00 80.94           H  
ATOM   2024 HD22 LEU A 128      -9.685  -3.804 -12.126  1.00 80.94           H  
ATOM   2025 HD23 LEU A 128     -10.795  -3.161 -10.935  1.00 80.94           H  
ATOM   2026  N   GLU A 129      -9.963  -8.514 -14.325  1.00 85.12           N  
ATOM   2027  H   GLU A 129     -10.916  -8.299 -14.582  1.00 85.12           H  
ATOM   2028  CA  GLU A 129      -9.376  -9.765 -14.794  1.00 85.12           C  
ATOM   2029  HA  GLU A 129      -8.942 -10.298 -13.948  1.00 85.12           H  
ATOM   2030  C   GLU A 129      -8.213  -9.477 -15.746  1.00 85.12           C  
ATOM   2031  CB  GLU A 129     -10.444 -10.662 -15.441  1.00 85.12           C  
ATOM   2032  HB2 GLU A 129     -10.964 -10.109 -16.224  1.00 85.12           H  
ATOM   2033  HB3 GLU A 129      -9.943 -11.508 -15.910  1.00 85.12           H  
ATOM   2034  O   GLU A 129      -7.119 -10.004 -15.552  1.00 85.12           O  
ATOM   2035  CG  GLU A 129     -11.477 -11.209 -14.436  1.00 85.12           C  
ATOM   2036  HG2 GLU A 129     -12.105 -11.939 -14.947  1.00 85.12           H  
ATOM   2037  HG3 GLU A 129     -12.123 -10.393 -14.111  1.00 85.12           H  
ATOM   2038  CD  GLU A 129     -10.837 -11.865 -13.200  1.00 85.12           C  
ATOM   2039  OE1 GLU A 129     -11.309 -11.602 -12.066  1.00 85.12           O  
ATOM   2040  OE2 GLU A 129      -9.808 -12.563 -13.347  1.00 85.12           O  
ATOM   2041  N   LYS A 130      -8.377  -8.523 -16.674  1.00 92.56           N  
ATOM   2042  H   LYS A 130      -9.300  -8.132 -16.790  1.00 92.56           H  
ATOM   2043  CA  LYS A 130      -7.288  -8.046 -17.539  1.00 92.56           C  
ATOM   2044  HA  LYS A 130      -6.841  -8.916 -18.020  1.00 92.56           H  
ATOM   2045  C   LYS A 130      -6.149  -7.420 -16.741  1.00 92.56           C  
ATOM   2046  CB  LYS A 130      -7.852  -7.073 -18.597  1.00 92.56           C  
ATOM   2047  HB2 LYS A 130      -8.415  -6.287 -18.094  1.00 92.56           H  
ATOM   2048  HB3 LYS A 130      -7.027  -6.602 -19.131  1.00 92.56           H  
ATOM   2049  O   LYS A 130      -4.979  -7.671 -17.025  1.00 92.56           O  
ATOM   2050  CG  LYS A 130      -8.774  -7.760 -19.624  1.00 92.56           C  
ATOM   2051  HG2 LYS A 130      -9.546  -8.331 -19.107  1.00 92.56           H  
ATOM   2052  HG3 LYS A 130      -9.265  -7.001 -20.233  1.00 92.56           H  
ATOM   2053  CD  LYS A 130      -7.984  -8.700 -20.542  1.00 92.56           C  
ATOM   2054  HD2 LYS A 130      -7.347  -8.103 -21.195  1.00 92.56           H  
ATOM   2055  HD3 LYS A 130      -7.354  -9.354 -19.939  1.00 92.56           H  
ATOM   2056  CE  LYS A 130      -8.871  -9.597 -21.400  1.00 92.56           C  
ATOM   2057  HE2 LYS A 130      -9.671  -9.992 -20.774  1.00 92.56           H  
ATOM   2058  HE3 LYS A 130      -9.328  -9.013 -22.199  1.00 92.56           H  
ATOM   2059  NZ  LYS A 130      -8.051 -10.717 -21.936  1.00 92.56           N  
ATOM   2060  HZ1 LYS A 130      -8.630 -11.415 -22.381  1.00 92.56           H  
ATOM   2061  HZ2 LYS A 130      -7.371 -10.393 -22.609  1.00 92.56           H  
ATOM   2062  HZ3 LYS A 130      -7.530 -11.163 -21.195  1.00 92.56           H  
ATOM   2063  N   TYR A 131      -6.450  -6.661 -15.692  1.00 92.88           N  
ATOM   2064  H   TYR A 131      -7.419  -6.439 -15.515  1.00 92.88           H  
ATOM   2065  CA  TYR A 131      -5.409  -6.150 -14.803  1.00 92.88           C  
ATOM   2066  HA  TYR A 131      -4.691  -5.586 -15.399  1.00 92.88           H  
ATOM   2067  C   TYR A 131      -4.611  -7.275 -14.129  1.00 92.88           C  
ATOM   2068  CB  TYR A 131      -6.015  -5.184 -13.786  1.00 92.88           C  
ATOM   2069  HB2 TYR A 131      -6.838  -5.673 -13.265  1.00 92.88           H  
ATOM   2070  HB3 TYR A 131      -6.421  -4.320 -14.311  1.00 92.88           H  
ATOM   2071  O   TYR A 131      -3.378  -7.259 -14.159  1.00 92.88           O  
ATOM   2072  CG  TYR A 131      -5.005  -4.716 -12.765  1.00 92.88           C  
ATOM   2073  CD1 TYR A 131      -5.029  -5.242 -11.460  1.00 92.88           C  
ATOM   2074  HD1 TYR A 131      -5.783  -5.962 -11.177  1.00 92.88           H  
ATOM   2075  CD2 TYR A 131      -4.004  -3.805 -13.144  1.00 92.88           C  
ATOM   2076  HD2 TYR A 131      -3.973  -3.447 -14.163  1.00 92.88           H  
ATOM   2077  CE1 TYR A 131      -4.059  -4.840 -10.526  1.00 92.88           C  
ATOM   2078  HE1 TYR A 131      -4.073  -5.229  -9.518  1.00 92.88           H  
ATOM   2079  CE2 TYR A 131      -3.044  -3.381 -12.207  1.00 92.88           C  
ATOM   2080  HE2 TYR A 131      -2.285  -2.663 -12.482  1.00 92.88           H  
ATOM   2081  OH  TYR A 131      -2.193  -3.463  -9.970  1.00 92.88           O  
ATOM   2082  HH  TYR A 131      -1.658  -2.742 -10.311  1.00 92.88           H  
ATOM   2083  CZ  TYR A 131      -3.068  -3.911 -10.900  1.00 92.88           C  
ATOM   2084  N   ARG A 132      -5.289  -8.277 -13.557  1.00 90.44           N  
ATOM   2085  H   ARG A 132      -6.298  -8.256 -13.612  1.00 90.44           H  
ATOM   2086  CA  ARG A 132      -4.642  -9.421 -12.898  1.00 90.44           C  
ATOM   2087  HA  ARG A 132      -3.940  -9.052 -12.150  1.00 90.44           H  
ATOM   2088  C   ARG A 132      -3.832 -10.263 -13.876  1.00 90.44           C  
ATOM   2089  CB  ARG A 132      -5.689 -10.311 -12.224  1.00 90.44           C  
ATOM   2090  HB2 ARG A 132      -6.449 -10.589 -12.955  1.00 90.44           H  
ATOM   2091  HB3 ARG A 132      -5.199 -11.224 -11.886  1.00 90.44           H  
ATOM   2092  O   ARG A 132      -2.713 -10.651 -13.542  1.00 90.44           O  
ATOM   2093  CG  ARG A 132      -6.363  -9.655 -11.017  1.00 90.44           C  
ATOM   2094  HG2 ARG A 132      -6.907  -8.760 -11.319  1.00 90.44           H  
ATOM   2095  HG3 ARG A 132      -5.621  -9.376 -10.269  1.00 90.44           H  
ATOM   2096  CD  ARG A 132      -7.328 -10.670 -10.416  1.00 90.44           C  
ATOM   2097  HD2 ARG A 132      -7.931 -11.071 -11.231  1.00 90.44           H  
ATOM   2098  HD3 ARG A 132      -6.765 -11.489  -9.969  1.00 90.44           H  
ATOM   2099  NE  ARG A 132      -8.203 -10.060  -9.403  1.00 90.44           N  
ATOM   2100  HE  ARG A 132      -7.884  -9.220  -8.941  1.00 90.44           H  
ATOM   2101  NH1 ARG A 132      -9.949 -11.501  -9.763  1.00 90.44           N  
ATOM   2102 HH11 ARG A 132      -9.323 -12.098 -10.285  1.00 90.44           H  
ATOM   2103 HH12 ARG A 132     -10.819 -11.457 -10.274  1.00 90.44           H  
ATOM   2104  NH2 ARG A 132     -10.285  -9.683  -8.568  1.00 90.44           N  
ATOM   2105 HH21 ARG A 132      -9.995  -8.842  -8.090  1.00 90.44           H  
ATOM   2106 HH22 ARG A 132     -11.247  -9.991  -8.584  1.00 90.44           H  
ATOM   2107  CZ  ARG A 132      -9.461 -10.418  -9.241  1.00 90.44           C  
ATOM   2108  N   GLU A 133      -4.373 -10.506 -15.067  1.00 93.88           N  
ATOM   2109  H   GLU A 133      -5.322 -10.201 -15.225  1.00 93.88           H  
ATOM   2110  CA  GLU A 133      -3.708 -11.212 -16.162  1.00 93.88           C  
ATOM   2111  HA  GLU A 133      -3.451 -12.218 -15.832  1.00 93.88           H  
ATOM   2112  C   GLU A 133      -2.404 -10.497 -16.547  1.00 93.88           C  
ATOM   2113  CB  GLU A 133      -4.689 -11.329 -17.347  1.00 93.88           C  
ATOM   2114  HB2 GLU A 133      -4.899 -10.332 -17.735  1.00 93.88           H  
ATOM   2115  HB3 GLU A 133      -5.621 -11.766 -16.990  1.00 93.88           H  
ATOM   2116  O   GLU A 133      -1.337 -11.111 -16.525  1.00 93.88           O  
ATOM   2117  CG  GLU A 133      -4.151 -12.213 -18.481  1.00 93.88           C  
ATOM   2118  HG2 GLU A 133      -3.171 -11.838 -18.775  1.00 93.88           H  
ATOM   2119  HG3 GLU A 133      -4.016 -13.223 -18.094  1.00 93.88           H  
ATOM   2120  CD  GLU A 133      -5.048 -12.262 -19.738  1.00 93.88           C  
ATOM   2121  OE1 GLU A 133      -4.549 -12.799 -20.746  1.00 93.88           O  
ATOM   2122  OE2 GLU A 133      -6.182 -11.714 -19.758  1.00 93.88           O  
ATOM   2123  N   ALA A 134      -2.455  -9.181 -16.783  1.00 96.62           N  
ATOM   2124  H   ALA A 134      -3.356  -8.724 -16.777  1.00 96.62           H  
ATOM   2125  CA  ALA A 134      -1.276  -8.384 -17.118  1.00 96.62           C  
ATOM   2126  HA  ALA A 134      -0.810  -8.819 -18.002  1.00 96.62           H  
ATOM   2127  C   ALA A 134      -0.224  -8.388 -15.993  1.00 96.62           C  
ATOM   2128  CB  ALA A 134      -1.726  -6.960 -17.459  1.00 96.62           C  
ATOM   2129  HB1 ALA A 134      -2.494  -6.983 -18.232  1.00 96.62           H  
ATOM   2130  HB2 ALA A 134      -2.130  -6.475 -16.571  1.00 96.62           H  
ATOM   2131  HB3 ALA A 134      -0.872  -6.392 -17.829  1.00 96.62           H  
ATOM   2132  O   ALA A 134       0.968  -8.550 -16.266  1.00 96.62           O  
ATOM   2133  N   CYS A 135      -0.650  -8.282 -14.727  1.00 95.69           N  
ATOM   2134  H   CYS A 135      -1.634  -8.119 -14.567  1.00 95.69           H  
ATOM   2135  CA  CYS A 135       0.249  -8.397 -13.574  1.00 95.69           C  
ATOM   2136  HA  CYS A 135       1.025  -7.635 -13.647  1.00 95.69           H  
ATOM   2137  C   CYS A 135       0.940  -9.764 -13.542  1.00 95.69           C  
ATOM   2138  CB  CYS A 135      -0.522  -8.203 -12.261  1.00 95.69           C  
ATOM   2139  HB2 CYS A 135       0.154  -8.389 -11.426  1.00 95.69           H  
ATOM   2140  HB3 CYS A 135      -1.350  -8.911 -12.213  1.00 95.69           H  
ATOM   2141  O   CYS A 135       2.155  -9.838 -13.373  1.00 95.69           O  
ATOM   2142  SG  CYS A 135      -1.157  -6.519 -12.112  1.00 95.69           S  
ATOM   2143  HG  CYS A 135      -1.985  -6.555 -13.160  1.00 95.69           H  
ATOM   2144  N   LYS A 136       0.182 -10.852 -13.724  1.00 94.44           N  
ATOM   2145  H   LYS A 136      -0.805 -10.723 -13.893  1.00 94.44           H  
ATOM   2146  CA  LYS A 136       0.714 -12.220 -13.697  1.00 94.44           C  
ATOM   2147  HA  LYS A 136       1.237 -12.370 -12.753  1.00 94.44           H  
ATOM   2148  C   LYS A 136       1.738 -12.443 -14.807  1.00 94.44           C  
ATOM   2149  CB  LYS A 136      -0.451 -13.216 -13.785  1.00 94.44           C  
ATOM   2150  HB2 LYS A 136      -0.956 -13.106 -14.744  1.00 94.44           H  
ATOM   2151  HB3 LYS A 136      -1.166 -12.991 -12.993  1.00 94.44           H  
ATOM   2152  O   LYS A 136       2.808 -12.987 -14.532  1.00 94.44           O  
ATOM   2153  CG  LYS A 136       0.025 -14.668 -13.625  1.00 94.44           C  
ATOM   2154  HG2 LYS A 136       0.527 -14.775 -12.663  1.00 94.44           H  
ATOM   2155  HG3 LYS A 136       0.727 -14.918 -14.420  1.00 94.44           H  
ATOM   2156  CD  LYS A 136      -1.157 -15.643 -13.689  1.00 94.44           C  
ATOM   2157  HD2 LYS A 136      -1.867 -15.396 -12.899  1.00 94.44           H  
ATOM   2158  HD3 LYS A 136      -1.651 -15.546 -14.656  1.00 94.44           H  
ATOM   2159  CE  LYS A 136      -0.657 -17.080 -13.503  1.00 94.44           C  
ATOM   2160  HE2 LYS A 136       0.046 -17.313 -14.303  1.00 94.44           H  
ATOM   2161  HE3 LYS A 136      -0.114 -17.140 -12.560  1.00 94.44           H  
ATOM   2162  NZ  LYS A 136      -1.776 -18.057 -13.500  1.00 94.44           N  
ATOM   2163  HZ1 LYS A 136      -2.283 -18.030 -14.373  1.00 94.44           H  
ATOM   2164  HZ2 LYS A 136      -2.418 -17.856 -12.747  1.00 94.44           H  
ATOM   2165  HZ3 LYS A 136      -1.426 -18.993 -13.357  1.00 94.44           H  
ATOM   2166  N   VAL A 137       1.438 -11.995 -16.029  1.00 96.25           N  
ATOM   2167  H   VAL A 137       0.528 -11.581 -16.174  1.00 96.25           H  
ATOM   2168  CA  VAL A 137       2.367 -12.056 -17.168  1.00 96.25           C  
ATOM   2169  HA  VAL A 137       2.658 -13.092 -17.337  1.00 96.25           H  
ATOM   2170  C   VAL A 137       3.643 -11.286 -16.842  1.00 96.25           C  
ATOM   2171  CB  VAL A 137       1.705 -11.531 -18.459  1.00 96.25           C  
ATOM   2172  HB  VAL A 137       1.258 -10.555 -18.265  1.00 96.25           H  
ATOM   2173  O   VAL A 137       4.728 -11.859 -16.904  1.00 96.25           O  
ATOM   2174  CG1 VAL A 137       2.704 -11.386 -19.615  1.00 96.25           C  
ATOM   2175 HG11 VAL A 137       3.436 -10.607 -19.398  1.00 96.25           H  
ATOM   2176 HG12 VAL A 137       3.225 -12.328 -19.787  1.00 96.25           H  
ATOM   2177 HG13 VAL A 137       2.179 -11.099 -20.525  1.00 96.25           H  
ATOM   2178  CG2 VAL A 137       0.606 -12.496 -18.922  1.00 96.25           C  
ATOM   2179 HG21 VAL A 137       1.039 -13.461 -19.185  1.00 96.25           H  
ATOM   2180 HG22 VAL A 137       0.100 -12.084 -19.795  1.00 96.25           H  
ATOM   2181 HG23 VAL A 137      -0.138 -12.644 -18.139  1.00 96.25           H  
ATOM   2182  N   PHE A 138       3.522 -10.035 -16.389  1.00 97.62           N  
ATOM   2183  H   PHE A 138       2.602  -9.620 -16.339  1.00 97.62           H  
ATOM   2184  CA  PHE A 138       4.674  -9.213 -16.023  1.00 97.62           C  
ATOM   2185  HA  PHE A 138       5.299  -9.084 -16.906  1.00 97.62           H  
ATOM   2186  C   PHE A 138       5.546  -9.869 -14.946  1.00 97.62           C  
ATOM   2187  CB  PHE A 138       4.189  -7.832 -15.576  1.00 97.62           C  
ATOM   2188  HB2 PHE A 138       3.495  -7.943 -14.742  1.00 97.62           H  
ATOM   2189  HB3 PHE A 138       3.642  -7.371 -16.398  1.00 97.62           H  
ATOM   2190  O   PHE A 138       6.747 -10.037 -15.141  1.00 97.62           O  
ATOM   2191  CG  PHE A 138       5.317  -6.909 -15.158  1.00 97.62           C  
ATOM   2192  CD1 PHE A 138       5.709  -6.831 -13.808  1.00 97.62           C  
ATOM   2193  HD1 PHE A 138       5.201  -7.422 -13.059  1.00 97.62           H  
ATOM   2194  CD2 PHE A 138       5.988  -6.141 -16.126  1.00 97.62           C  
ATOM   2195  HD2 PHE A 138       5.695  -6.201 -17.163  1.00 97.62           H  
ATOM   2196  CE1 PHE A 138       6.776  -5.996 -13.431  1.00 97.62           C  
ATOM   2197  HE1 PHE A 138       7.092  -5.959 -12.399  1.00 97.62           H  
ATOM   2198  CE2 PHE A 138       7.056  -5.309 -15.748  1.00 97.62           C  
ATOM   2199  HE2 PHE A 138       7.582  -4.736 -16.497  1.00 97.62           H  
ATOM   2200  CZ  PHE A 138       7.445  -5.228 -14.400  1.00 97.62           C  
ATOM   2201  HZ  PHE A 138       8.269  -4.591 -14.113  1.00 97.62           H  
ATOM   2202  N   ARG A 139       4.950 -10.292 -13.826  1.00 96.44           N  
ATOM   2203  H   ARG A 139       3.953 -10.151 -13.744  1.00 96.44           H  
ATOM   2204  CA  ARG A 139       5.671 -10.911 -12.703  1.00 96.44           C  
ATOM   2205  HA  ARG A 139       6.458 -10.238 -12.363  1.00 96.44           H  
ATOM   2206  C   ARG A 139       6.382 -12.199 -13.111  1.00 96.44           C  
ATOM   2207  CB  ARG A 139       4.690 -11.194 -11.555  1.00 96.44           C  
ATOM   2208  HB2 ARG A 139       5.189 -11.803 -10.802  1.00 96.44           H  
ATOM   2209  HB3 ARG A 139       3.852 -11.772 -11.945  1.00 96.44           H  
ATOM   2210  O   ARG A 139       7.527 -12.401 -12.720  1.00 96.44           O  
ATOM   2211  CG  ARG A 139       4.135  -9.935 -10.870  1.00 96.44           C  
ATOM   2212  HG2 ARG A 139       3.732  -9.237 -11.604  1.00 96.44           H  
ATOM   2213  HG3 ARG A 139       3.330 -10.237 -10.201  1.00 96.44           H  
ATOM   2214  CD  ARG A 139       5.204  -9.212 -10.057  1.00 96.44           C  
ATOM   2215  HD2 ARG A 139       5.962  -8.803 -10.725  1.00 96.44           H  
ATOM   2216  HD3 ARG A 139       5.671  -9.936  -9.390  1.00 96.44           H  
ATOM   2217  NE  ARG A 139       4.609  -8.126  -9.266  1.00 96.44           N  
ATOM   2218  HE  ARG A 139       3.653  -7.862  -9.455  1.00 96.44           H  
ATOM   2219  NH1 ARG A 139       6.333  -7.915  -7.776  1.00 96.44           N  
ATOM   2220 HH11 ARG A 139       6.854  -8.621  -8.277  1.00 96.44           H  
ATOM   2221 HH12 ARG A 139       6.568  -7.812  -6.800  1.00 96.44           H  
ATOM   2222  NH2 ARG A 139       4.435  -6.867  -7.397  1.00 96.44           N  
ATOM   2223 HH21 ARG A 139       4.757  -6.671  -6.460  1.00 96.44           H  
ATOM   2224 HH22 ARG A 139       3.605  -6.457  -7.801  1.00 96.44           H  
ATOM   2225  CZ  ARG A 139       5.130  -7.639  -8.162  1.00 96.44           C  
ATOM   2226  N   THR A 140       5.736 -13.031 -13.928  1.00 96.44           N  
ATOM   2227  H   THR A 140       4.801 -12.780 -14.217  1.00 96.44           H  
ATOM   2228  CA  THR A 140       6.326 -14.274 -14.453  1.00 96.44           C  
ATOM   2229  HA  THR A 140       6.698 -14.878 -13.626  1.00 96.44           H  
ATOM   2230  C   THR A 140       7.513 -13.966 -15.362  1.00 96.44           C  
ATOM   2231  CB  THR A 140       5.282 -15.102 -15.219  1.00 96.44           C  
ATOM   2232  HB  THR A 140       4.961 -14.554 -16.105  1.00 96.44           H  
ATOM   2233  O   THR A 140       8.602 -14.503 -15.176  1.00 96.44           O  
ATOM   2234  CG2 THR A 140       5.822 -16.465 -15.647  1.00 96.44           C  
ATOM   2235 HG21 THR A 140       6.184 -17.010 -14.775  1.00 96.44           H  
ATOM   2236 HG22 THR A 140       5.025 -17.037 -16.121  1.00 96.44           H  
ATOM   2237 HG23 THR A 140       6.637 -16.344 -16.360  1.00 96.44           H  
ATOM   2238  OG1 THR A 140       4.155 -15.338 -14.406  1.00 96.44           O  
ATOM   2239  HG1 THR A 140       3.655 -14.518 -14.383  1.00 96.44           H  
ATOM   2240  N   SER A 141       7.342 -13.042 -16.308  1.00 96.44           N  
ATOM   2241  H   SER A 141       6.430 -12.628 -16.436  1.00 96.44           H  
ATOM   2242  CA  SER A 141       8.395 -12.648 -17.247  1.00 96.44           C  
ATOM   2243  HA  SER A 141       8.807 -13.545 -17.710  1.00 96.44           H  
ATOM   2244  C   SER A 141       9.558 -11.899 -16.599  1.00 96.44           C  
ATOM   2245  CB  SER A 141       7.795 -11.764 -18.336  1.00 96.44           C  
ATOM   2246  HB2 SER A 141       7.286 -10.923 -17.864  1.00 96.44           H  
ATOM   2247  HB3 SER A 141       8.585 -11.387 -18.986  1.00 96.44           H  
ATOM   2248  O   SER A 141      10.616 -11.811 -17.218  1.00 96.44           O  
ATOM   2249  OG  SER A 141       6.867 -12.493 -19.110  1.00 96.44           O  
ATOM   2250  HG  SER A 141       7.314 -13.224 -19.542  1.00 96.44           H  
ATOM   2251  N   MET A 142       9.384 -11.369 -15.387  1.00 94.81           N  
ATOM   2252  H   MET A 142       8.455 -11.408 -14.993  1.00 94.81           H  
ATOM   2253  CA  MET A 142      10.406 -10.651 -14.618  1.00 94.81           C  
ATOM   2254  HA  MET A 142      11.231 -10.390 -15.281  1.00 94.81           H  
ATOM   2255  C   MET A 142      11.034 -11.484 -13.492  1.00 94.81           C  
ATOM   2256  CB  MET A 142       9.812  -9.339 -14.079  1.00 94.81           C  
ATOM   2257  HB2 MET A 142      10.535  -8.858 -13.420  1.00 94.81           H  
ATOM   2258  HB3 MET A 142       8.921  -9.561 -13.492  1.00 94.81           H  
ATOM   2259  O   MET A 142      11.886 -10.955 -12.783  1.00 94.81           O  
ATOM   2260  CG  MET A 142       9.450  -8.348 -15.195  1.00 94.81           C  
ATOM   2261  HG2 MET A 142       8.980  -7.478 -14.737  1.00 94.81           H  
ATOM   2262  HG3 MET A 142       8.713  -8.807 -15.853  1.00 94.81           H  
ATOM   2263  SD  MET A 142      10.820  -7.774 -16.239  1.00 94.81           S  
ATOM   2264  CE  MET A 142      11.754  -6.806 -15.031  1.00 94.81           C  
ATOM   2265  HE1 MET A 142      11.104  -6.060 -14.572  1.00 94.81           H  
ATOM   2266  HE2 MET A 142      12.581  -6.301 -15.530  1.00 94.81           H  
ATOM   2267  HE3 MET A 142      12.148  -7.471 -14.262  1.00 94.81           H  
ATOM   2268  N   ASP A 143      10.655 -12.759 -13.344  1.00 93.75           N  
ATOM   2269  H   ASP A 143       9.957 -13.133 -13.971  1.00 93.75           H  
ATOM   2270  CA  ASP A 143      11.124 -13.650 -12.270  1.00 93.75           C  
ATOM   2271  HA  ASP A 143      10.545 -14.569 -12.360  1.00 93.75           H  
ATOM   2272  C   ASP A 143      10.817 -13.110 -10.852  1.00 93.75           C  
ATOM   2273  CB  ASP A 143      12.593 -14.039 -12.519  1.00 93.75           C  
ATOM   2274  HB2 ASP A 143      12.707 -14.333 -13.562  1.00 93.75           H  
ATOM   2275  HB3 ASP A 143      13.235 -13.176 -12.343  1.00 93.75           H  
ATOM   2276  O   ASP A 143      11.672 -13.006  -9.973  1.00 93.75           O  
ATOM   2277  CG  ASP A 143      13.056 -15.204 -11.644  1.00 93.75           C  
ATOM   2278  OD1 ASP A 143      12.209 -16.076 -11.349  1.00 93.75           O  
ATOM   2279  OD2 ASP A 143      14.269 -15.229 -11.339  1.00 93.75           O  
ATOM   2280  N   MET A 144       9.560 -12.694 -10.647  1.00 94.88           N  
ATOM   2281  H   MET A 144       8.927 -12.756 -11.432  1.00 94.88           H  
ATOM   2282  CA  MET A 144       9.051 -12.086  -9.406  1.00 94.88           C  
ATOM   2283  HA  MET A 144       9.834 -12.114  -8.648  1.00 94.88           H  
ATOM   2284  C   MET A 144       7.855 -12.856  -8.821  1.00 94.88           C  
ATOM   2285  CB  MET A 144       8.675 -10.618  -9.643  1.00 94.88           C  
ATOM   2286  HB2 MET A 144       8.301 -10.195  -8.711  1.00 94.88           H  
ATOM   2287  HB3 MET A 144       7.879 -10.574 -10.387  1.00 94.88           H  
ATOM   2288  O   MET A 144       6.909 -12.253  -8.312  1.00 94.88           O  
ATOM   2289  CG  MET A 144       9.822  -9.731 -10.107  1.00 94.88           C  
ATOM   2290  HG2 MET A 144      10.199 -10.096 -11.063  1.00 94.88           H  
ATOM   2291  HG3 MET A 144      10.627  -9.772  -9.374  1.00 94.88           H  
ATOM   2292  SD  MET A 144       9.264  -8.020 -10.309  1.00 94.88           S  
ATOM   2293  CE  MET A 144      10.832  -7.262 -10.769  1.00 94.88           C  
ATOM   2294  HE1 MET A 144      10.645  -6.219 -11.023  1.00 94.88           H  
ATOM   2295  HE2 MET A 144      11.247  -7.783 -11.633  1.00 94.88           H  
ATOM   2296  HE3 MET A 144      11.533  -7.321  -9.936  1.00 94.88           H  
ATOM   2297  N   THR A 145       7.839 -14.183  -8.953  1.00 94.44           N  
ATOM   2298  H   THR A 145       8.600 -14.639  -9.435  1.00 94.44           H  
ATOM   2299  CA  THR A 145       6.690 -15.015  -8.548  1.00 94.44           C  
ATOM   2300  HA  THR A 145       5.807 -14.385  -8.443  1.00 94.44           H  
ATOM   2301  C   THR A 145       6.863 -15.701  -7.196  1.00 94.44           C  
ATOM   2302  CB  THR A 145       6.352 -16.057  -9.619  1.00 94.44           C  
ATOM   2303  HB  THR A 145       5.552 -16.704  -9.258  1.00 94.44           H  
ATOM   2304  O   THR A 145       5.856 -16.005  -6.572  1.00 94.44           O  
ATOM   2305  CG2 THR A 145       5.914 -15.396 -10.927  1.00 94.44           C  
ATOM   2306 HG21 THR A 145       5.062 -14.740 -10.746  1.00 94.44           H  
ATOM   2307 HG22 THR A 145       5.624 -16.164 -11.644  1.00 94.44           H  
ATOM   2308 HG23 THR A 145       6.736 -14.812 -11.341  1.00 94.44           H  
ATOM   2309  OG1 THR A 145       7.497 -16.823  -9.897  1.00 94.44           O  
ATOM   2310  HG1 THR A 145       7.219 -17.710 -10.137  1.00 94.44           H  
ATOM   2311  N   SER A 146       8.097 -15.900  -6.716  1.00 93.81           N  
ATOM   2312  H   SER A 146       8.876 -15.613  -7.291  1.00 93.81           H  
ATOM   2313  CA  SER A 146       8.382 -16.657  -5.484  1.00 93.81           C  
ATOM   2314  HA  SER A 146       8.091 -17.694  -5.650  1.00 93.81           H  
ATOM   2315  C   SER A 146       7.651 -16.092  -4.249  1.00 93.81           C  
ATOM   2316  CB  SER A 146       9.888 -16.669  -5.212  1.00 93.81           C  
ATOM   2317  HB2 SER A 146      10.404 -17.136  -6.051  1.00 93.81           H  
ATOM   2318  HB3 SER A 146      10.251 -15.648  -5.093  1.00 93.81           H  
ATOM   2319  O   SER A 146       7.951 -14.963  -3.859  1.00 93.81           O  
ATOM   2320  OG  SER A 146      10.139 -17.407  -4.033  1.00 93.81           O  
ATOM   2321  HG  SER A 146      11.086 -17.479  -3.894  1.00 93.81           H  
ATOM   2322  N   PRO A 147       6.745 -16.843  -3.589  1.00 87.88           N  
ATOM   2323  CA  PRO A 147       5.960 -16.346  -2.447  1.00 87.88           C  
ATOM   2324  HA  PRO A 147       5.407 -15.463  -2.767  1.00 87.88           H  
ATOM   2325  C   PRO A 147       6.789 -15.965  -1.211  1.00 87.88           C  
ATOM   2326  CB  PRO A 147       4.975 -17.475  -2.112  1.00 87.88           C  
ATOM   2327  HB2 PRO A 147       5.395 -18.125  -1.344  1.00 87.88           H  
ATOM   2328  HB3 PRO A 147       4.011 -17.083  -1.788  1.00 87.88           H  
ATOM   2329  O   PRO A 147       6.392 -15.107  -0.409  1.00 87.88           O  
ATOM   2330  CG  PRO A 147       4.848 -18.263  -3.413  1.00 87.88           C  
ATOM   2331  HG2 PRO A 147       4.121 -17.783  -4.068  1.00 87.88           H  
ATOM   2332  HG3 PRO A 147       4.572 -19.303  -3.236  1.00 87.88           H  
ATOM   2333  CD  PRO A 147       6.238 -18.140  -4.020  1.00 87.88           C  
ATOM   2334  HD2 PRO A 147       6.883 -18.930  -3.634  1.00 87.88           H  
ATOM   2335  HD3 PRO A 147       6.153 -18.212  -5.104  1.00 87.88           H  
ATOM   2336  N   ASP A 148       7.965 -16.578  -1.068  1.00 88.38           N  
ATOM   2337  H   ASP A 148       8.219 -17.291  -1.737  1.00 88.38           H  
ATOM   2338  CA  ASP A 148       8.883 -16.314   0.040  1.00 88.38           C  
ATOM   2339  HA  ASP A 148       8.296 -16.247   0.956  1.00 88.38           H  
ATOM   2340  C   ASP A 148       9.631 -14.989  -0.110  1.00 88.38           C  
ATOM   2341  CB  ASP A 148       9.863 -17.481   0.198  1.00 88.38           C  
ATOM   2342  HB2 ASP A 148      10.302 -17.722  -0.770  1.00 88.38           H  
ATOM   2343  HB3 ASP A 148      10.667 -17.181   0.871  1.00 88.38           H  
ATOM   2344  O   ASP A 148      10.122 -14.445   0.883  1.00 88.38           O  
ATOM   2345  CG  ASP A 148       9.186 -18.713   0.800  1.00 88.38           C  
ATOM   2346  OD1 ASP A 148       8.293 -18.518   1.657  1.00 88.38           O  
ATOM   2347  OD2 ASP A 148       9.602 -19.828   0.426  1.00 88.38           O  
ATOM   2348  N   ASP A 149       9.652 -14.436  -1.318  1.00 93.75           N  
ATOM   2349  H   ASP A 149       9.136 -14.891  -2.058  1.00 93.75           H  
ATOM   2350  CA  ASP A 149      10.365 -13.218  -1.652  1.00 93.75           C  
ATOM   2351  HA  ASP A 149      11.286 -13.203  -1.069  1.00 93.75           H  
ATOM   2352  C   ASP A 149       9.566 -11.949  -1.314  1.00 93.75           C  
ATOM   2353  CB  ASP A 149      10.741 -13.292  -3.130  1.00 93.75           C  
ATOM   2354  HB2 ASP A 149       9.855 -13.113  -3.739  1.00 93.75           H  
ATOM   2355  HB3 ASP A 149      11.116 -14.291  -3.353  1.00 93.75           H  
ATOM   2356  O   ASP A 149       8.335 -11.883  -1.441  1.00 93.75           O  
ATOM   2357  CG  ASP A 149      11.819 -12.300  -3.517  1.00 93.75           C  
ATOM   2358  OD1 ASP A 149      12.519 -11.738  -2.651  1.00 93.75           O  
ATOM   2359  OD2 ASP A 149      11.997 -12.114  -4.732  1.00 93.75           O  
ATOM   2360  N   LEU A 150      10.273 -10.885  -0.929  1.00 94.94           N  
ATOM   2361  H   LEU A 150      11.280 -10.962  -0.955  1.00 94.94           H  
ATOM   2362  CA  LEU A 150       9.657  -9.602  -0.571  1.00 94.94           C  
ATOM   2363  HA  LEU A 150       8.800  -9.803   0.071  1.00 94.94           H  
ATOM   2364  C   LEU A 150       9.080  -8.861  -1.785  1.00 94.94           C  
ATOM   2365  CB  LEU A 150      10.665  -8.734   0.204  1.00 94.94           C  
ATOM   2366  HB2 LEU A 150      11.568  -8.630  -0.397  1.00 94.94           H  
ATOM   2367  HB3 LEU A 150      10.243  -7.739   0.341  1.00 94.94           H  
ATOM   2368  O   LEU A 150       8.291  -7.935  -1.606  1.00 94.94           O  
ATOM   2369  CG  LEU A 150      11.060  -9.287   1.586  1.00 94.94           C  
ATOM   2370  HG  LEU A 150      11.575 -10.240   1.460  1.00 94.94           H  
ATOM   2371  CD1 LEU A 150      12.006  -8.308   2.270  1.00 94.94           C  
ATOM   2372 HD11 LEU A 150      11.488  -7.372   2.483  1.00 94.94           H  
ATOM   2373 HD12 LEU A 150      12.866  -8.113   1.629  1.00 94.94           H  
ATOM   2374 HD13 LEU A 150      12.374  -8.740   3.201  1.00 94.94           H  
ATOM   2375  CD2 LEU A 150       9.864  -9.493   2.525  1.00 94.94           C  
ATOM   2376 HD21 LEU A 150       9.323  -8.557   2.663  1.00 94.94           H  
ATOM   2377 HD22 LEU A 150       9.201 -10.261   2.128  1.00 94.94           H  
ATOM   2378 HD23 LEU A 150      10.230  -9.841   3.491  1.00 94.94           H  
ATOM   2379  N   ILE A 151       9.413  -9.284  -3.005  1.00 94.56           N  
ATOM   2380  H   ILE A 151      10.115 -10.008  -3.063  1.00 94.56           H  
ATOM   2381  CA  ILE A 151       8.817  -8.807  -4.263  1.00 94.56           C  
ATOM   2382  HA  ILE A 151       8.144  -7.981  -4.035  1.00 94.56           H  
ATOM   2383  C   ILE A 151       7.917  -9.859  -4.937  1.00 94.56           C  
ATOM   2384  CB  ILE A 151       9.906  -8.250  -5.213  1.00 94.56           C  
ATOM   2385  HB  ILE A 151       9.409  -7.867  -6.104  1.00 94.56           H  
ATOM   2386  O   ILE A 151       7.527  -9.664  -6.084  1.00 94.56           O  
ATOM   2387  CG1 ILE A 151      10.895  -9.351  -5.642  1.00 94.56           C  
ATOM   2388 HG12 ILE A 151      10.341 -10.212  -6.017  1.00 94.56           H  
ATOM   2389 HG13 ILE A 151      11.475  -9.661  -4.773  1.00 94.56           H  
ATOM   2390  CG2 ILE A 151      10.656  -7.073  -4.562  1.00 94.56           C  
ATOM   2391 HG21 ILE A 151       9.949  -6.331  -4.191  1.00 94.56           H  
ATOM   2392 HG22 ILE A 151      11.270  -7.425  -3.733  1.00 94.56           H  
ATOM   2393 HG23 ILE A 151      11.301  -6.584  -5.292  1.00 94.56           H  
ATOM   2394  CD1 ILE A 151      11.874  -8.920  -6.737  1.00 94.56           C  
ATOM   2395 HD11 ILE A 151      11.331  -8.476  -7.571  1.00 94.56           H  
ATOM   2396 HD12 ILE A 151      12.588  -8.199  -6.338  1.00 94.56           H  
ATOM   2397 HD13 ILE A 151      12.425  -9.791  -7.091  1.00 94.56           H  
ATOM   2398  N   GLY A 152       7.597 -10.959  -4.252  1.00 94.06           N  
ATOM   2399  H   GLY A 152       7.947 -11.057  -3.309  1.00 94.06           H  
ATOM   2400  CA  GLY A 152       6.870 -12.110  -4.792  1.00 94.06           C  
ATOM   2401  HA2 GLY A 152       7.022 -12.924  -4.083  1.00 94.06           H  
ATOM   2402  HA3 GLY A 152       7.294 -12.405  -5.752  1.00 94.06           H  
ATOM   2403  C   GLY A 152       5.351 -11.972  -4.933  1.00 94.06           C  
ATOM   2404  O   GLY A 152       4.766 -10.913  -4.677  1.00 94.06           O  
ATOM   2405  N   ILE A 153       4.695 -13.081  -5.294  1.00 92.12           N  
ATOM   2406  H   ILE A 153       5.226 -13.929  -5.434  1.00 92.12           H  
ATOM   2407  CA  ILE A 153       3.232 -13.231  -5.280  1.00 92.12           C  
ATOM   2408  HA  ILE A 153       2.767 -12.252  -5.165  1.00 92.12           H  
ATOM   2409  C   ILE A 153       2.841 -14.080  -4.068  1.00 92.12           C  
ATOM   2410  CB  ILE A 153       2.709 -13.857  -6.596  1.00 92.12           C  
ATOM   2411  HB  ILE A 153       3.121 -14.862  -6.686  1.00 92.12           H  
ATOM   2412  O   ILE A 153       3.316 -15.197  -3.916  1.00 92.12           O  
ATOM   2413  CG1 ILE A 153       3.151 -13.041  -7.837  1.00 92.12           C  
ATOM   2414 HG12 ILE A 153       4.235 -12.933  -7.831  1.00 92.12           H  
ATOM   2415 HG13 ILE A 153       2.721 -12.040  -7.801  1.00 92.12           H  
ATOM   2416  CG2 ILE A 153       1.171 -13.966  -6.540  1.00 92.12           C  
ATOM   2417 HG21 ILE A 153       0.870 -14.612  -5.715  1.00 92.12           H  
ATOM   2418 HG22 ILE A 153       0.720 -12.982  -6.409  1.00 92.12           H  
ATOM   2419 HG23 ILE A 153       0.790 -14.429  -7.450  1.00 92.12           H  
ATOM   2420  CD1 ILE A 153       2.764 -13.679  -9.177  1.00 92.12           C  
ATOM   2421 HD11 ILE A 153       3.089 -14.719  -9.201  1.00 92.12           H  
ATOM   2422 HD12 ILE A 153       3.250 -13.136  -9.988  1.00 92.12           H  
ATOM   2423 HD13 ILE A 153       1.686 -13.626  -9.330  1.00 92.12           H  
ATOM   2424  N   LEU A 154       1.977 -13.556  -3.201  1.00 89.81           N  
ATOM   2425  H   LEU A 154       1.579 -12.648  -3.398  1.00 89.81           H  
ATOM   2426  CA  LEU A 154       1.436 -14.308  -2.072  1.00 89.81           C  
ATOM   2427  HA  LEU A 154       2.235 -14.909  -1.639  1.00 89.81           H  
ATOM   2428  C   LEU A 154       0.347 -15.279  -2.536  1.00 89.81           C  
ATOM   2429  CB  LEU A 154       0.891 -13.353  -0.998  1.00 89.81           C  
ATOM   2430  HB2 LEU A 154       0.130 -12.714  -1.447  1.00 89.81           H  
ATOM   2431  HB3 LEU A 154       0.413 -13.955  -0.225  1.00 89.81           H  
ATOM   2432  O   LEU A 154      -0.549 -14.895  -3.289  1.00 89.81           O  
ATOM   2433  CG  LEU A 154       1.952 -12.472  -0.326  1.00 89.81           C  
ATOM   2434  HG  LEU A 154       2.405 -11.818  -1.071  1.00 89.81           H  
ATOM   2435  CD1 LEU A 154       1.312 -11.606   0.758  1.00 89.81           C  
ATOM   2436 HD11 LEU A 154       0.589 -10.921   0.314  1.00 89.81           H  
ATOM   2437 HD12 LEU A 154       0.816 -12.233   1.499  1.00 89.81           H  
ATOM   2438 HD13 LEU A 154       2.089 -11.019   1.247  1.00 89.81           H  
ATOM   2439  CD2 LEU A 154       3.052 -13.299   0.343  1.00 89.81           C  
ATOM   2440 HD21 LEU A 154       3.706 -13.727  -0.417  1.00 89.81           H  
ATOM   2441 HD22 LEU A 154       3.647 -12.671   1.005  1.00 89.81           H  
ATOM   2442 HD23 LEU A 154       2.608 -14.106   0.926  1.00 89.81           H  
ATOM   2443  N   GLU A 155       0.408 -16.499  -2.011  1.00 85.38           N  
ATOM   2444  H   GLU A 155       1.171 -16.715  -1.386  1.00 85.38           H  
ATOM   2445  CA  GLU A 155      -0.505 -17.608  -2.302  1.00 85.38           C  
ATOM   2446  HA  GLU A 155      -1.295 -17.274  -2.974  1.00 85.38           H  
ATOM   2447  C   GLU A 155      -1.167 -18.124  -1.012  1.00 85.38           C  
ATOM   2448  CB  GLU A 155       0.267 -18.743  -2.998  1.00 85.38           C  
ATOM   2449  HB2 GLU A 155       1.069 -19.075  -2.339  1.00 85.38           H  
ATOM   2450  HB3 GLU A 155      -0.418 -19.576  -3.157  1.00 85.38           H  
ATOM   2451  O   GLU A 155      -0.668 -17.898   0.096  1.00 85.38           O  
ATOM   2452  CG  GLU A 155       0.864 -18.335  -4.358  1.00 85.38           C  
ATOM   2453  HG2 GLU A 155       0.050 -17.992  -4.996  1.00 85.38           H  
ATOM   2454  HG3 GLU A 155       1.548 -17.499  -4.212  1.00 85.38           H  
ATOM   2455  CD  GLU A 155       1.627 -19.474  -5.061  1.00 85.38           C  
ATOM   2456  OE1 GLU A 155       2.141 -19.223  -6.177  1.00 85.38           O  
ATOM   2457  OE2 GLU A 155       1.726 -20.578  -4.475  1.00 85.38           O  
ATOM   2458  N   GLY A 156      -2.301 -18.818  -1.145  1.00 81.62           N  
ATOM   2459  H   GLY A 156      -2.706 -18.897  -2.067  1.00 81.62           H  
ATOM   2460  CA  GLY A 156      -3.046 -19.401  -0.025  1.00 81.62           C  
ATOM   2461  HA2 GLY A 156      -3.419 -20.382  -0.319  1.00 81.62           H  
ATOM   2462  HA3 GLY A 156      -2.384 -19.536   0.830  1.00 81.62           H  
ATOM   2463  C   GLY A 156      -4.243 -18.549   0.394  1.00 81.62           C  
ATOM   2464  O   GLY A 156      -4.956 -18.024  -0.452  1.00 81.62           O  
ATOM   2465  N   SER A 157      -4.496 -18.412   1.698  1.00 73.94           N  
ATOM   2466  H   SER A 157      -3.867 -18.841   2.361  1.00 73.94           H  
ATOM   2467  CA  SER A 157      -5.657 -17.678   2.226  1.00 73.94           C  
ATOM   2468  HA  SER A 157      -6.240 -17.286   1.393  1.00 73.94           H  
ATOM   2469  C   SER A 157      -5.257 -16.492   3.100  1.00 73.94           C  
ATOM   2470  CB  SER A 157      -6.580 -18.619   3.006  1.00 73.94           C  
ATOM   2471  HB2 SER A 157      -6.882 -19.447   2.364  1.00 73.94           H  
ATOM   2472  HB3 SER A 157      -7.472 -18.071   3.309  1.00 73.94           H  
ATOM   2473  O   SER A 157      -4.278 -16.563   3.845  1.00 73.94           O  
ATOM   2474  OG  SER A 157      -5.927 -19.124   4.159  1.00 73.94           O  
ATOM   2475  HG  SER A 157      -5.418 -18.408   4.547  1.00 73.94           H  
ATOM   2476  N   VAL A 158      -6.065 -15.431   3.090  1.00 76.12           N  
ATOM   2477  H   VAL A 158      -6.836 -15.433   2.437  1.00 76.12           H  
ATOM   2478  CA  VAL A 158      -5.936 -14.310   4.036  1.00 76.12           C  
ATOM   2479  HA  VAL A 158      -4.950 -13.870   3.888  1.00 76.12           H  
ATOM   2480  C   VAL A 158      -6.011 -14.781   5.496  1.00 76.12           C  
ATOM   2481  CB  VAL A 158      -6.984 -13.210   3.782  1.00 76.12           C  
ATOM   2482  HB  VAL A 158      -6.810 -12.404   4.495  1.00 76.12           H  
ATOM   2483  O   VAL A 158      -6.636 -15.794   5.817  1.00 76.12           O  
ATOM   2484  CG1 VAL A 158      -6.838 -12.604   2.380  1.00 76.12           C  
ATOM   2485 HG11 VAL A 158      -7.529 -11.769   2.258  1.00 76.12           H  
ATOM   2486 HG12 VAL A 158      -7.056 -13.348   1.614  1.00 76.12           H  
ATOM   2487 HG13 VAL A 158      -5.820 -12.243   2.237  1.00 76.12           H  
ATOM   2488  CG2 VAL A 158      -8.422 -13.706   3.982  1.00 76.12           C  
ATOM   2489 HG21 VAL A 158      -8.588 -13.960   5.029  1.00 76.12           H  
ATOM   2490 HG22 VAL A 158      -8.608 -14.587   3.367  1.00 76.12           H  
ATOM   2491 HG23 VAL A 158      -9.119 -12.919   3.695  1.00 76.12           H  
ATOM   2492  N   ALA A 159      -5.399 -14.021   6.406  1.00 72.38           N  
ATOM   2493  H   ALA A 159      -4.945 -13.168   6.111  1.00 72.38           H  
ATOM   2494  CA  ALA A 159      -5.407 -14.346   7.829  1.00 72.38           C  
ATOM   2495  HA  ALA A 159      -5.049 -15.370   7.943  1.00 72.38           H  
ATOM   2496  C   ALA A 159      -6.828 -14.262   8.420  1.00 72.38           C  
ATOM   2497  CB  ALA A 159      -4.431 -13.416   8.560  1.00 72.38           C  
ATOM   2498  HB1 ALA A 159      -4.404 -13.668   9.620  1.00 72.38           H  
ATOM   2499  HB2 ALA A 159      -4.751 -12.380   8.448  1.00 72.38           H  
ATOM   2500  HB3 ALA A 159      -3.429 -13.531   8.145  1.00 72.38           H  
ATOM   2501  O   ALA A 159      -7.501 -13.238   8.310  1.00 72.38           O  
ATOM   2502  N   THR A 160      -7.268 -15.318   9.111  1.00 74.75           N  
ATOM   2503  H   THR A 160      -6.732 -16.173   9.085  1.00 74.75           H  
ATOM   2504  CA  THR A 160      -8.572 -15.345   9.804  1.00 74.75           C  
ATOM   2505  HA  THR A 160      -9.274 -14.715   9.259  1.00 74.75           H  
ATOM   2506  C   THR A 160      -8.506 -14.795  11.227  1.00 74.75           C  
ATOM   2507  CB  THR A 160      -9.157 -16.762   9.834  1.00 74.75           C  
ATOM   2508  HB  THR A 160     -10.110 -16.746  10.363  1.00 74.75           H  
ATOM   2509  O   THR A 160      -9.543 -14.529  11.828  1.00 74.75           O  
ATOM   2510  CG2 THR A 160      -9.399 -17.311   8.428  1.00 74.75           C  
ATOM   2511 HG21 THR A 160      -8.457 -17.411   7.889  1.00 74.75           H  
ATOM   2512 HG22 THR A 160      -9.871 -18.291   8.496  1.00 74.75           H  
ATOM   2513 HG23 THR A 160     -10.052 -16.635   7.877  1.00 74.75           H  
ATOM   2514  OG1 THR A 160      -8.278 -17.645  10.497  1.00 74.75           O  
ATOM   2515  HG1 THR A 160      -8.445 -17.582  11.440  1.00 74.75           H  
ATOM   2516  N   ARG A 161      -7.298 -14.608  11.772  1.00 83.44           N  
ATOM   2517  H   ARG A 161      -6.494 -14.832  11.204  1.00 83.44           H  
ATOM   2518  CA  ARG A 161      -7.034 -14.037  13.097  1.00 83.44           C  
ATOM   2519  HA  ARG A 161      -7.880 -13.417  13.394  1.00 83.44           H  
ATOM   2520  C   ARG A 161      -5.793 -13.151  13.038  1.00 83.44           C  
ATOM   2521  CB  ARG A 161      -6.891 -15.182  14.115  1.00 83.44           C  
ATOM   2522  HB2 ARG A 161      -6.143 -15.887  13.751  1.00 83.44           H  
ATOM   2523  HB3 ARG A 161      -7.846 -15.701  14.185  1.00 83.44           H  
ATOM   2524  O   ARG A 161      -4.789 -13.552  12.454  1.00 83.44           O  
ATOM   2525  CG  ARG A 161      -6.478 -14.714  15.518  1.00 83.44           C  
ATOM   2526  HG2 ARG A 161      -5.475 -14.290  15.471  1.00 83.44           H  
ATOM   2527  HG3 ARG A 161      -7.170 -13.953  15.879  1.00 83.44           H  
ATOM   2528  CD  ARG A 161      -6.474 -15.901  16.487  1.00 83.44           C  
ATOM   2529  HD2 ARG A 161      -7.503 -16.105  16.781  1.00 83.44           H  
ATOM   2530  HD3 ARG A 161      -6.077 -16.778  15.976  1.00 83.44           H  
ATOM   2531  NE  ARG A 161      -5.627 -15.635  17.664  1.00 83.44           N  
ATOM   2532  HE  ARG A 161      -4.830 -15.029  17.530  1.00 83.44           H  
ATOM   2533  NH1 ARG A 161      -6.684 -16.995  19.175  1.00 83.44           N  
ATOM   2534 HH11 ARG A 161      -7.405 -17.168  18.490  1.00 83.44           H  
ATOM   2535 HH12 ARG A 161      -6.744 -17.388  20.104  1.00 83.44           H  
ATOM   2536  NH2 ARG A 161      -4.837 -15.860  19.774  1.00 83.44           N  
ATOM   2537 HH21 ARG A 161      -3.999 -15.360  19.513  1.00 83.44           H  
ATOM   2538 HH22 ARG A 161      -4.852 -16.284  20.691  1.00 83.44           H  
ATOM   2539  CZ  ARG A 161      -5.725 -16.165  18.867  1.00 83.44           C  
ATOM   2540  N   VAL A 162      -5.854 -11.975  13.658  1.00 85.38           N  
ATOM   2541  H   VAL A 162      -6.720 -11.725  14.114  1.00 85.38           H  
ATOM   2542  CA  VAL A 162      -4.726 -11.040  13.776  1.00 85.38           C  
ATOM   2543  HA  VAL A 162      -3.808 -11.551  13.487  1.00 85.38           H  
ATOM   2544  C   VAL A 162      -4.565 -10.623  15.230  1.00 85.38           C  
ATOM   2545  CB  VAL A 162      -4.892  -9.833  12.830  1.00 85.38           C  
ATOM   2546  HB  VAL A 162      -5.897  -9.425  12.932  1.00 85.38           H  
ATOM   2547  O   VAL A 162      -5.522 -10.193  15.881  1.00 85.38           O  
ATOM   2548  CG1 VAL A 162      -3.878  -8.709  13.091  1.00 85.38           C  
ATOM   2549 HG11 VAL A 162      -2.860  -9.094  13.041  1.00 85.38           H  
ATOM   2550 HG12 VAL A 162      -4.001  -7.918  12.352  1.00 85.38           H  
ATOM   2551 HG13 VAL A 162      -4.043  -8.275  14.077  1.00 85.38           H  
ATOM   2552  CG2 VAL A 162      -4.678 -10.288  11.379  1.00 85.38           C  
ATOM   2553 HG21 VAL A 162      -5.352 -11.105  11.125  1.00 85.38           H  
ATOM   2554 HG22 VAL A 162      -4.857  -9.458  10.695  1.00 85.38           H  
ATOM   2555 HG23 VAL A 162      -3.655 -10.641  11.247  1.00 85.38           H  
ATOM   2556  N   GLU A 163      -3.342 -10.766  15.735  1.00 87.31           N  
ATOM   2557  H   GLU A 163      -2.593 -11.088  15.139  1.00 87.31           H  
ATOM   2558  CA  GLU A 163      -2.974 -10.311  17.071  1.00 87.31           C  
ATOM   2559  HA  GLU A 163      -3.859 -10.358  17.706  1.00 87.31           H  
ATOM   2560  C   GLU A 163      -2.506  -8.858  17.028  1.00 87.31           C  
ATOM   2561  CB  GLU A 163      -1.912 -11.207  17.716  1.00 87.31           C  
ATOM   2562  HB2 GLU A 163      -0.936 -11.009  17.274  1.00 87.31           H  
ATOM   2563  HB3 GLU A 163      -1.884 -10.935  18.771  1.00 87.31           H  
ATOM   2564  O   GLU A 163      -1.719  -8.478  16.161  1.00 87.31           O  
ATOM   2565  CG  GLU A 163      -2.220 -12.707  17.601  1.00 87.31           C  
ATOM   2566  HG2 GLU A 163      -3.299 -12.853  17.647  1.00 87.31           H  
ATOM   2567  HG3 GLU A 163      -1.882 -13.067  16.629  1.00 87.31           H  
ATOM   2568  CD  GLU A 163      -1.568 -13.531  18.713  1.00 87.31           C  
ATOM   2569  OE1 GLU A 163      -2.190 -14.578  19.037  1.00 87.31           O  
ATOM   2570  OE2 GLU A 163      -0.544 -13.068  19.278  1.00 87.31           O  
ATOM   2571  N   VAL A 164      -2.997  -8.046  17.961  1.00 87.81           N  
ATOM   2572  H   VAL A 164      -3.660  -8.423  18.623  1.00 87.81           H  
ATOM   2573  CA  VAL A 164      -2.686  -6.613  18.050  1.00 87.81           C  
ATOM   2574  HA  VAL A 164      -1.850  -6.403  17.382  1.00 87.81           H  
ATOM   2575  C   VAL A 164      -2.230  -6.232  19.461  1.00 87.81           C  
ATOM   2576  CB  VAL A 164      -3.880  -5.752  17.584  1.00 87.81           C  
ATOM   2577  HB  VAL A 164      -3.579  -4.705  17.623  1.00 87.81           H  
ATOM   2578  O   VAL A 164      -2.537  -6.970  20.407  1.00 87.81           O  
ATOM   2579  CG1 VAL A 164      -4.275  -6.058  16.134  1.00 87.81           C  
ATOM   2580 HG11 VAL A 164      -4.676  -7.069  16.055  1.00 87.81           H  
ATOM   2581 HG12 VAL A 164      -5.030  -5.349  15.795  1.00 87.81           H  
ATOM   2582 HG13 VAL A 164      -3.402  -5.971  15.487  1.00 87.81           H  
ATOM   2583  CG2 VAL A 164      -5.128  -5.902  18.462  1.00 87.81           C  
ATOM   2584 HG21 VAL A 164      -5.912  -5.250  18.078  1.00 87.81           H  
ATOM   2585 HG22 VAL A 164      -4.901  -5.620  19.490  1.00 87.81           H  
ATOM   2586 HG23 VAL A 164      -5.485  -6.931  18.434  1.00 87.81           H  
ATOM   2587  N   PRO A 165      -1.534  -5.090  19.644  1.00 86.62           N  
ATOM   2588  CA  PRO A 165      -1.218  -4.574  20.974  1.00 86.62           C  
ATOM   2589  HA  PRO A 165      -0.460  -5.222  21.414  1.00 86.62           H  
ATOM   2590  C   PRO A 165      -2.479  -4.492  21.857  1.00 86.62           C  
ATOM   2591  CB  PRO A 165      -0.595  -3.191  20.757  1.00 86.62           C  
ATOM   2592  HB2 PRO A 165      -1.362  -2.417  20.777  1.00 86.62           H  
ATOM   2593  HB3 PRO A 165       0.173  -2.977  21.501  1.00 86.62           H  
ATOM   2594  O   PRO A 165      -3.492  -3.940  21.405  1.00 86.62           O  
ATOM   2595  CG  PRO A 165      -0.007  -3.281  19.351  1.00 86.62           C  
ATOM   2596  HG2 PRO A 165       0.049  -2.305  18.870  1.00 86.62           H  
ATOM   2597  HG3 PRO A 165       0.986  -3.727  19.403  1.00 86.62           H  
ATOM   2598  CD  PRO A 165      -0.975  -4.211  18.620  1.00 86.62           C  
ATOM   2599  HD2 PRO A 165      -0.445  -4.770  17.850  1.00 86.62           H  
ATOM   2600  HD3 PRO A 165      -1.771  -3.614  18.175  1.00 86.62           H  
ATOM   2601  N   PRO A 166      -2.464  -5.016  23.099  1.00 84.19           N  
ATOM   2602  CA  PRO A 166      -3.646  -5.047  23.963  1.00 84.19           C  
ATOM   2603  HA  PRO A 166      -4.390  -5.702  23.509  1.00 84.19           H  
ATOM   2604  C   PRO A 166      -4.271  -3.669  24.195  1.00 84.19           C  
ATOM   2605  CB  PRO A 166      -3.171  -5.660  25.284  1.00 84.19           C  
ATOM   2606  HB2 PRO A 166      -3.960  -6.235  25.770  1.00 84.19           H  
ATOM   2607  HB3 PRO A 166      -2.794  -4.886  25.952  1.00 84.19           H  
ATOM   2608  O   PRO A 166      -5.495  -3.532  24.154  1.00 84.19           O  
ATOM   2609  CG  PRO A 166      -2.010  -6.548  24.853  1.00 84.19           C  
ATOM   2610  HG2 PRO A 166      -2.401  -7.487  24.462  1.00 84.19           H  
ATOM   2611  HG3 PRO A 166      -1.311  -6.730  25.670  1.00 84.19           H  
ATOM   2612  CD  PRO A 166      -1.369  -5.753  23.721  1.00 84.19           C  
ATOM   2613  HD2 PRO A 166      -0.639  -5.052  24.126  1.00 84.19           H  
ATOM   2614  HD3 PRO A 166      -0.890  -6.445  23.029  1.00 84.19           H  
ATOM   2615  N   SER A 167      -3.452  -2.627  24.367  1.00 83.06           N  
ATOM   2616  H   SER A 167      -2.456  -2.789  24.415  1.00 83.06           H  
ATOM   2617  CA  SER A 167      -3.925  -1.246  24.535  1.00 83.06           C  
ATOM   2618  HA  SER A 167      -4.635  -1.227  25.363  1.00 83.06           H  
ATOM   2619  C   SER A 167      -4.641  -0.667  23.305  1.00 83.06           C  
ATOM   2620  CB  SER A 167      -2.751  -0.339  24.900  1.00 83.06           C  
ATOM   2621  HB2 SER A 167      -2.308  -0.668  25.841  1.00 83.06           H  
ATOM   2622  HB3 SER A 167      -3.106   0.685  25.019  1.00 83.06           H  
ATOM   2623  O   SER A 167      -5.432   0.270  23.451  1.00 83.06           O  
ATOM   2624  OG  SER A 167      -1.782  -0.383  23.879  1.00 83.06           O  
ATOM   2625  HG  SER A 167      -1.136  -1.041  24.145  1.00 83.06           H  
ATOM   2626  N   LEU A 168      -4.423  -1.233  22.114  1.00 88.00           N  
ATOM   2627  H   LEU A 168      -3.769  -2.001  22.080  1.00 88.00           H  
ATOM   2628  CA  LEU A 168      -5.008  -0.793  20.843  1.00 88.00           C  
ATOM   2629  HA  LEU A 168      -5.515   0.160  20.995  1.00 88.00           H  
ATOM   2630  C   LEU A 168      -6.090  -1.747  20.315  1.00 88.00           C  
ATOM   2631  CB  LEU A 168      -3.884  -0.569  19.812  1.00 88.00           C  
ATOM   2632  HB2 LEU A 168      -3.338  -1.504  19.690  1.00 88.00           H  
ATOM   2633  HB3 LEU A 168      -4.335  -0.321  18.851  1.00 88.00           H  
ATOM   2634  O   LEU A 168      -6.660  -1.501  19.256  1.00 88.00           O  
ATOM   2635  CG  LEU A 168      -2.887   0.550  20.171  1.00 88.00           C  
ATOM   2636  HG  LEU A 168      -2.429   0.338  21.137  1.00 88.00           H  
ATOM   2637  CD1 LEU A 168      -1.785   0.603  19.117  1.00 88.00           C  
ATOM   2638 HD11 LEU A 168      -1.238  -0.340  19.109  1.00 88.00           H  
ATOM   2639 HD12 LEU A 168      -1.082   1.400  19.359  1.00 88.00           H  
ATOM   2640 HD13 LEU A 168      -2.206   0.787  18.129  1.00 88.00           H  
ATOM   2641  CD2 LEU A 168      -3.554   1.929  20.223  1.00 88.00           C  
ATOM   2642 HD21 LEU A 168      -2.795   2.693  20.386  1.00 88.00           H  
ATOM   2643 HD22 LEU A 168      -4.262   1.972  21.052  1.00 88.00           H  
ATOM   2644 HD23 LEU A 168      -4.066   2.135  19.283  1.00 88.00           H  
ATOM   2645  N   ILE A 169      -6.444  -2.815  21.040  1.00 88.69           N  
ATOM   2646  H   ILE A 169      -5.917  -3.023  21.875  1.00 88.69           H  
ATOM   2647  CA  ILE A 169      -7.445  -3.783  20.560  1.00 88.69           C  
ATOM   2648  HA  ILE A 169      -7.067  -4.190  19.622  1.00 88.69           H  
ATOM   2649  C   ILE A 169      -8.800  -3.133  20.234  1.00 88.69           C  
ATOM   2650  CB  ILE A 169      -7.598  -4.953  21.554  1.00 88.69           C  
ATOM   2651  HB  ILE A 169      -6.600  -5.308  21.808  1.00 88.69           H  
ATOM   2652  O   ILE A 169      -9.424  -3.470  19.227  1.00 88.69           O  
ATOM   2653  CG1 ILE A 169      -8.341  -6.111  20.849  1.00 88.69           C  
ATOM   2654 HG12 ILE A 169      -7.709  -6.469  20.036  1.00 88.69           H  
ATOM   2655 HG13 ILE A 169      -9.278  -5.757  20.419  1.00 88.69           H  
ATOM   2656  CG2 ILE A 169      -8.292  -4.532  22.865  1.00 88.69           C  
ATOM   2657 HG21 ILE A 169      -7.861  -3.606  23.245  1.00 88.69           H  
ATOM   2658 HG22 ILE A 169      -9.363  -4.397  22.712  1.00 88.69           H  
ATOM   2659 HG23 ILE A 169      -8.135  -5.299  23.623  1.00 88.69           H  
ATOM   2660  CD1 ILE A 169      -8.676  -7.304  21.744  1.00 88.69           C  
ATOM   2661 HD11 ILE A 169      -9.485  -7.047  22.427  1.00 88.69           H  
ATOM   2662 HD12 ILE A 169      -7.798  -7.594  22.322  1.00 88.69           H  
ATOM   2663 HD13 ILE A 169      -8.982  -8.144  21.121  1.00 88.69           H  
ATOM   2664  N   GLY A 170      -9.249  -2.179  21.059  1.00 87.31           N  
ATOM   2665  H   GLY A 170      -8.674  -1.939  21.854  1.00 87.31           H  
ATOM   2666  CA  GLY A 170     -10.484  -1.426  20.821  1.00 87.31           C  
ATOM   2667  HA2 GLY A 170     -10.653  -0.737  21.648  1.00 87.31           H  
ATOM   2668  HA3 GLY A 170     -11.329  -2.111  20.753  1.00 87.31           H  
ATOM   2669  C   GLY A 170     -10.414  -0.611  19.530  1.00 87.31           C  
ATOM   2670  O   GLY A 170     -11.339  -0.668  18.726  1.00 87.31           O  
ATOM   2671  N   VAL A 171      -9.268   0.034  19.295  1.00 90.19           N  
ATOM   2672  H   VAL A 171      -8.524  -0.059  19.972  1.00 90.19           H  
ATOM   2673  CA  VAL A 171      -8.974   0.838  18.100  1.00 90.19           C  
ATOM   2674  HA  VAL A 171      -9.707   1.640  18.020  1.00 90.19           H  
ATOM   2675  C   VAL A 171      -9.077  -0.002  16.829  1.00 90.19           C  
ATOM   2676  CB  VAL A 171      -7.568   1.466  18.218  1.00 90.19           C  
ATOM   2677  HB  VAL A 171      -6.819   0.693  18.392  1.00 90.19           H  
ATOM   2678  O   VAL A 171      -9.790   0.354  15.895  1.00 90.19           O  
ATOM   2679  CG1 VAL A 171      -7.157   2.164  16.926  1.00 90.19           C  
ATOM   2680 HG11 VAL A 171      -6.400   2.924  17.118  1.00 90.19           H  
ATOM   2681 HG12 VAL A 171      -8.044   2.621  16.487  1.00 90.19           H  
ATOM   2682 HG13 VAL A 171      -6.757   1.437  16.219  1.00 90.19           H  
ATOM   2683  CG2 VAL A 171      -7.500   2.427  19.406  1.00 90.19           C  
ATOM   2684 HG21 VAL A 171      -7.691   1.902  20.341  1.00 90.19           H  
ATOM   2685 HG22 VAL A 171      -8.240   3.218  19.279  1.00 90.19           H  
ATOM   2686 HG23 VAL A 171      -6.500   2.859  19.450  1.00 90.19           H  
ATOM   2687  N   PHE A 172      -8.422  -1.162  16.799  1.00 91.62           N  
ATOM   2688  H   PHE A 172      -7.820  -1.397  17.576  1.00 91.62           H  
ATOM   2689  CA  PHE A 172      -8.457  -2.039  15.627  1.00 91.62           C  
ATOM   2690  HA  PHE A 172      -8.213  -1.452  14.742  1.00 91.62           H  
ATOM   2691  C   PHE A 172      -9.832  -2.656  15.374  1.00 91.62           C  
ATOM   2692  CB  PHE A 172      -7.408  -3.135  15.792  1.00 91.62           C  
ATOM   2693  HB2 PHE A 172      -7.490  -3.577  16.785  1.00 91.62           H  
ATOM   2694  HB3 PHE A 172      -7.595  -3.919  15.058  1.00 91.62           H  
ATOM   2695  O   PHE A 172     -10.227  -2.832  14.221  1.00 91.62           O  
ATOM   2696  CG  PHE A 172      -6.009  -2.624  15.564  1.00 91.62           C  
ATOM   2697  CD1 PHE A 172      -5.629  -2.238  14.267  1.00 91.62           C  
ATOM   2698  HD1 PHE A 172      -6.334  -2.285  13.450  1.00 91.62           H  
ATOM   2699  CD2 PHE A 172      -5.095  -2.538  16.629  1.00 91.62           C  
ATOM   2700  HD2 PHE A 172      -5.382  -2.836  17.626  1.00 91.62           H  
ATOM   2701  CE1 PHE A 172      -4.321  -1.809  14.022  1.00 91.62           C  
ATOM   2702  HE1 PHE A 172      -4.015  -1.535  13.023  1.00 91.62           H  
ATOM   2703  CE2 PHE A 172      -3.787  -2.093  16.387  1.00 91.62           C  
ATOM   2704  HE2 PHE A 172      -3.069  -2.029  17.191  1.00 91.62           H  
ATOM   2705  CZ  PHE A 172      -3.407  -1.757  15.080  1.00 91.62           C  
ATOM   2706  HZ  PHE A 172      -2.386  -1.474  14.869  1.00 91.62           H  
ATOM   2707  N   ARG A 173     -10.585  -2.971  16.435  1.00 90.62           N  
ATOM   2708  H   ARG A 173     -10.206  -2.797  17.354  1.00 90.62           H  
ATOM   2709  CA  ARG A 173     -11.971  -3.443  16.303  1.00 90.62           C  
ATOM   2710  HA  ARG A 173     -12.004  -4.258  15.581  1.00 90.62           H  
ATOM   2711  C   ARG A 173     -12.878  -2.358  15.734  1.00 90.62           C  
ATOM   2712  CB  ARG A 173     -12.491  -3.939  17.657  1.00 90.62           C  
ATOM   2713  HB2 ARG A 173     -12.245  -3.214  18.433  1.00 90.62           H  
ATOM   2714  HB3 ARG A 173     -13.576  -4.037  17.609  1.00 90.62           H  
ATOM   2715  O   ARG A 173     -13.675  -2.655  14.849  1.00 90.62           O  
ATOM   2716  CG  ARG A 173     -11.896  -5.307  18.005  1.00 90.62           C  
ATOM   2717  HG2 ARG A 173     -12.249  -6.041  17.280  1.00 90.62           H  
ATOM   2718  HG3 ARG A 173     -10.808  -5.270  17.963  1.00 90.62           H  
ATOM   2719  CD  ARG A 173     -12.332  -5.726  19.409  1.00 90.62           C  
ATOM   2720  HD2 ARG A 173     -13.420  -5.690  19.468  1.00 90.62           H  
ATOM   2721  HD3 ARG A 173     -11.911  -5.021  20.125  1.00 90.62           H  
ATOM   2722  NE  ARG A 173     -11.867  -7.087  19.717  1.00 90.62           N  
ATOM   2723  HE  ARG A 173     -11.325  -7.566  19.012  1.00 90.62           H  
ATOM   2724  NH1 ARG A 173     -12.679  -7.223  21.863  1.00 90.62           N  
ATOM   2725 HH11 ARG A 173     -12.790  -7.748  22.718  1.00 90.62           H  
ATOM   2726 HH12 ARG A 173     -13.003  -6.269  21.793  1.00 90.62           H  
ATOM   2727  NH2 ARG A 173     -11.613  -8.969  20.930  1.00 90.62           N  
ATOM   2728 HH21 ARG A 173     -11.772  -9.532  21.753  1.00 90.62           H  
ATOM   2729 HH22 ARG A 173     -11.096  -9.354  20.153  1.00 90.62           H  
ATOM   2730  CZ  ARG A 173     -12.060  -7.749  20.839  1.00 90.62           C  
ATOM   2731  N   GLU A 174     -12.739  -1.120  16.197  1.00 89.25           N  
ATOM   2732  H   GLU A 174     -12.076  -0.944  16.938  1.00 89.25           H  
ATOM   2733  CA  GLU A 174     -13.482   0.027  15.674  1.00 89.25           C  
ATOM   2734  HA  GLU A 174     -14.550  -0.183  15.732  1.00 89.25           H  
ATOM   2735  C   GLU A 174     -13.150   0.295  14.200  1.00 89.25           C  
ATOM   2736  CB  GLU A 174     -13.189   1.241  16.559  1.00 89.25           C  
ATOM   2737  HB2 GLU A 174     -12.130   1.494  16.498  1.00 89.25           H  
ATOM   2738  HB3 GLU A 174     -13.432   0.980  17.589  1.00 89.25           H  
ATOM   2739  O   GLU A 174     -14.057   0.406  13.373  1.00 89.25           O  
ATOM   2740  CG  GLU A 174     -14.029   2.454  16.145  1.00 89.25           C  
ATOM   2741  HG2 GLU A 174     -15.079   2.159  16.132  1.00 89.25           H  
ATOM   2742  HG3 GLU A 174     -13.750   2.755  15.135  1.00 89.25           H  
ATOM   2743  CD  GLU A 174     -13.855   3.652  17.084  1.00 89.25           C  
ATOM   2744  OE1 GLU A 174     -14.601   4.630  16.867  1.00 89.25           O  
ATOM   2745  OE2 GLU A 174     -13.008   3.577  18.002  1.00 89.25           O  
ATOM   2746  N   MET A 175     -11.862   0.285  13.848  1.00 89.62           N  
ATOM   2747  H   MET A 175     -11.170   0.255  14.584  1.00 89.62           H  
ATOM   2748  CA  MET A 175     -11.394   0.429  12.469  1.00 89.62           C  
ATOM   2749  HA  MET A 175     -11.738   1.389  12.086  1.00 89.62           H  
ATOM   2750  C   MET A 175     -11.950  -0.679  11.559  1.00 89.62           C  
ATOM   2751  CB  MET A 175      -9.862   0.429  12.485  1.00 89.62           C  
ATOM   2752  HB2 MET A 175      -9.530   1.102  13.276  1.00 89.62           H  
ATOM   2753  HB3 MET A 175      -9.493  -0.573  12.702  1.00 89.62           H  
ATOM   2754  O   MET A 175     -12.467  -0.398  10.479  1.00 89.62           O  
ATOM   2755  CG  MET A 175      -9.268   0.916  11.163  1.00 89.62           C  
ATOM   2756  HG2 MET A 175      -9.551   1.959  11.024  1.00 89.62           H  
ATOM   2757  HG3 MET A 175      -9.688   0.338  10.340  1.00 89.62           H  
ATOM   2758  SD  MET A 175      -7.463   0.795  11.069  1.00 89.62           S  
ATOM   2759  CE  MET A 175      -6.963   1.565  12.627  1.00 89.62           C  
ATOM   2760  HE1 MET A 175      -7.563   2.461  12.784  1.00 89.62           H  
ATOM   2761  HE2 MET A 175      -5.908   1.834  12.584  1.00 89.62           H  
ATOM   2762  HE3 MET A 175      -7.127   0.874  13.453  1.00 89.62           H  
ATOM   2763  N   LEU A 176     -11.931  -1.942  12.007  1.00 88.38           N  
ATOM   2764  H   LEU A 176     -11.476  -2.127  12.890  1.00 88.38           H  
ATOM   2765  CA  LEU A 176     -12.507  -3.067  11.261  1.00 88.38           C  
ATOM   2766  HA  LEU A 176     -12.053  -3.076  10.270  1.00 88.38           H  
ATOM   2767  C   LEU A 176     -14.022  -2.924  11.061  1.00 88.38           C  
ATOM   2768  CB  LEU A 176     -12.164  -4.383  11.983  1.00 88.38           C  
ATOM   2769  HB2 LEU A 176     -11.083  -4.448  12.102  1.00 88.38           H  
ATOM   2770  HB3 LEU A 176     -12.608  -4.361  12.978  1.00 88.38           H  
ATOM   2771  O   LEU A 176     -14.530  -3.183   9.969  1.00 88.38           O  
ATOM   2772  CG  LEU A 176     -12.658  -5.644  11.247  1.00 88.38           C  
ATOM   2773  HG  LEU A 176     -13.740  -5.605  11.126  1.00 88.38           H  
ATOM   2774  CD1 LEU A 176     -12.009  -5.793   9.872  1.00 88.38           C  
ATOM   2775 HD11 LEU A 176     -12.259  -6.765   9.446  1.00 88.38           H  
ATOM   2776 HD12 LEU A 176     -10.925  -5.722   9.957  1.00 88.38           H  
ATOM   2777 HD13 LEU A 176     -12.373  -5.019   9.197  1.00 88.38           H  
ATOM   2778  CD2 LEU A 176     -12.332  -6.884  12.073  1.00 88.38           C  
ATOM   2779 HD21 LEU A 176     -12.692  -7.780  11.568  1.00 88.38           H  
ATOM   2780 HD22 LEU A 176     -11.251  -6.965  12.187  1.00 88.38           H  
ATOM   2781 HD23 LEU A 176     -12.793  -6.813  13.059  1.00 88.38           H  
ATOM   2782  N   LEU A 177     -14.753  -2.511  12.101  1.00 86.06           N  
ATOM   2783  H   LEU A 177     -14.277  -2.307  12.967  1.00 86.06           H  
ATOM   2784  CA  LEU A 177     -16.195  -2.265  12.019  1.00 86.06           C  
ATOM   2785  HA  LEU A 177     -16.693  -3.161  11.649  1.00 86.06           H  
ATOM   2786  C   LEU A 177     -16.518  -1.148  11.026  1.00 86.06           C  
ATOM   2787  CB  LEU A 177     -16.738  -1.899  13.412  1.00 86.06           C  
ATOM   2788  HB2 LEU A 177     -16.088  -1.143  13.852  1.00 86.06           H  
ATOM   2789  HB3 LEU A 177     -17.725  -1.450  13.298  1.00 86.06           H  
ATOM   2790  O   LEU A 177     -17.475  -1.263  10.259  1.00 86.06           O  
ATOM   2791  CG  LEU A 177     -16.859  -3.084  14.382  1.00 86.06           C  
ATOM   2792  HG  LEU A 177     -15.927  -3.648  14.411  1.00 86.06           H  
ATOM   2793  CD1 LEU A 177     -17.167  -2.561  15.785  1.00 86.06           C  
ATOM   2794 HD11 LEU A 177     -17.247  -3.395  16.483  1.00 86.06           H  
ATOM   2795 HD12 LEU A 177     -18.098  -1.995  15.783  1.00 86.06           H  
ATOM   2796 HD13 LEU A 177     -16.355  -1.913  16.115  1.00 86.06           H  
ATOM   2797  CD2 LEU A 177     -17.978  -4.045  13.970  1.00 86.06           C  
ATOM   2798 HD21 LEU A 177     -18.924  -3.508  13.902  1.00 86.06           H  
ATOM   2799 HD22 LEU A 177     -18.068  -4.837  14.713  1.00 86.06           H  
ATOM   2800 HD23 LEU A 177     -17.750  -4.499  13.006  1.00 86.06           H  
ATOM   2801  N   ARG A 178     -15.714  -0.085  11.008  1.00 85.25           N  
ATOM   2802  H   ARG A 178     -14.965  -0.031  11.683  1.00 85.25           H  
ATOM   2803  CA  ARG A 178     -15.910   1.030  10.088  1.00 85.25           C  
ATOM   2804  HA  ARG A 178     -16.963   1.313  10.109  1.00 85.25           H  
ATOM   2805  C   ARG A 178     -15.590   0.665   8.643  1.00 85.25           C  
ATOM   2806  CB  ARG A 178     -15.084   2.207  10.572  1.00 85.25           C  
ATOM   2807  HB2 ARG A 178     -14.024   1.968  10.484  1.00 85.25           H  
ATOM   2808  HB3 ARG A 178     -15.315   2.403  11.619  1.00 85.25           H  
ATOM   2809  O   ARG A 178     -16.404   0.983   7.782  1.00 85.25           O  
ATOM   2810  CG  ARG A 178     -15.417   3.445   9.739  1.00 85.25           C  
ATOM   2811  HG2 ARG A 178     -16.479   3.684   9.794  1.00 85.25           H  
ATOM   2812  HG3 ARG A 178     -15.122   3.287   8.702  1.00 85.25           H  
ATOM   2813  CD  ARG A 178     -14.596   4.569  10.327  1.00 85.25           C  
ATOM   2814  HD2 ARG A 178     -13.613   4.130  10.498  1.00 85.25           H  
ATOM   2815  HD3 ARG A 178     -15.002   4.893  11.286  1.00 85.25           H  
ATOM   2816  NE  ARG A 178     -14.449   5.668   9.375  1.00 85.25           N  
ATOM   2817  HE  ARG A 178     -13.717   5.514   8.698  1.00 85.25           H  
ATOM   2818  NH1 ARG A 178     -16.180   6.958  10.126  1.00 85.25           N  
ATOM   2819 HH11 ARG A 178     -16.231   6.369  10.945  1.00 85.25           H  
ATOM   2820 HH12 ARG A 178     -16.682   7.833  10.097  1.00 85.25           H  
ATOM   2821  NH2 ARG A 178     -15.040   7.553   8.294  1.00 85.25           N  
ATOM   2822 HH21 ARG A 178     -14.327   7.397   7.595  1.00 85.25           H  
ATOM   2823 HH22 ARG A 178     -15.682   8.315   8.131  1.00 85.25           H  
ATOM   2824  CZ  ARG A 178     -15.220   6.724   9.270  1.00 85.25           C  
ATOM   2825  N   MET A 179     -14.505  -0.066   8.380  1.00 82.12           N  
ATOM   2826  H   MET A 179     -13.839  -0.219   9.124  1.00 82.12           H  
ATOM   2827  CA  MET A 179     -14.211  -0.586   7.038  1.00 82.12           C  
ATOM   2828  HA  MET A 179     -14.102   0.250   6.347  1.00 82.12           H  
ATOM   2829  C   MET A 179     -15.350  -1.473   6.515  1.00 82.12           C  
ATOM   2830  CB  MET A 179     -12.908  -1.393   7.045  1.00 82.12           C  
ATOM   2831  HB2 MET A 179     -12.938  -2.123   7.854  1.00 82.12           H  
ATOM   2832  HB3 MET A 179     -12.830  -1.932   6.101  1.00 82.12           H  
ATOM   2833  O   MET A 179     -15.766  -1.328   5.367  1.00 82.12           O  
ATOM   2834  CG  MET A 179     -11.662  -0.516   7.181  1.00 82.12           C  
ATOM   2835  HG2 MET A 179     -11.703   0.261   6.417  1.00 82.12           H  
ATOM   2836  HG3 MET A 179     -11.655  -0.026   8.154  1.00 82.12           H  
ATOM   2837  SD  MET A 179     -10.112  -1.432   6.963  1.00 82.12           S  
ATOM   2838  CE  MET A 179     -10.155  -2.546   8.385  1.00 82.12           C  
ATOM   2839  HE1 MET A 179     -10.985  -3.244   8.279  1.00 82.12           H  
ATOM   2840  HE2 MET A 179      -9.224  -3.112   8.422  1.00 82.12           H  
ATOM   2841  HE3 MET A 179     -10.271  -1.964   9.299  1.00 82.12           H  
ATOM   2842  N   LYS A 180     -15.920  -2.343   7.366  1.00 80.56           N  
ATOM   2843  H   LYS A 180     -15.519  -2.439   8.288  1.00 80.56           H  
ATOM   2844  CA  LYS A 180     -17.114  -3.137   7.016  1.00 80.56           C  
ATOM   2845  HA  LYS A 180     -16.912  -3.706   6.108  1.00 80.56           H  
ATOM   2846  C   LYS A 180     -18.312  -2.252   6.691  1.00 80.56           C  
ATOM   2847  CB  LYS A 180     -17.483  -4.103   8.148  1.00 80.56           C  
ATOM   2848  HB2 LYS A 180     -17.492  -3.574   9.101  1.00 80.56           H  
ATOM   2849  HB3 LYS A 180     -18.482  -4.498   7.964  1.00 80.56           H  
ATOM   2850  O   LYS A 180     -18.950  -2.451   5.666  1.00 80.56           O  
ATOM   2851  CG  LYS A 180     -16.507  -5.274   8.213  1.00 80.56           C  
ATOM   2852  HG2 LYS A 180     -16.560  -5.829   7.276  1.00 80.56           H  
ATOM   2853  HG3 LYS A 180     -15.489  -4.904   8.336  1.00 80.56           H  
ATOM   2854  CD  LYS A 180     -16.855  -6.208   9.376  1.00 80.56           C  
ATOM   2855  HD2 LYS A 180     -17.853  -6.623   9.233  1.00 80.56           H  
ATOM   2856  HD3 LYS A 180     -16.799  -5.665  10.319  1.00 80.56           H  
ATOM   2857  CE  LYS A 180     -15.803  -7.307   9.330  1.00 80.56           C  
ATOM   2858  HE2 LYS A 180     -14.823  -6.846   9.446  1.00 80.56           H  
ATOM   2859  HE3 LYS A 180     -15.817  -7.757   8.338  1.00 80.56           H  
ATOM   2860  NZ  LYS A 180     -15.967  -8.368  10.346  1.00 80.56           N  
ATOM   2861  HZ1 LYS A 180     -15.186  -8.999  10.237  1.00 80.56           H  
ATOM   2862  HZ2 LYS A 180     -15.939  -7.983  11.279  1.00 80.56           H  
ATOM   2863  HZ3 LYS A 180     -16.822  -8.882  10.186  1.00 80.56           H  
ATOM   2864  N   LYS A 181     -18.584  -1.244   7.522  1.00 76.62           N  
ATOM   2865  H   LYS A 181     -18.021  -1.162   8.356  1.00 76.62           H  
ATOM   2866  CA  LYS A 181     -19.694  -0.304   7.323  1.00 76.62           C  
ATOM   2867  HA  LYS A 181     -20.617  -0.875   7.221  1.00 76.62           H  
ATOM   2868  C   LYS A 181     -19.543   0.520   6.039  1.00 76.62           C  
ATOM   2869  CB  LYS A 181     -19.787   0.588   8.564  1.00 76.62           C  
ATOM   2870  HB2 LYS A 181     -18.920   1.248   8.601  1.00 76.62           H  
ATOM   2871  HB3 LYS A 181     -19.785  -0.038   9.456  1.00 76.62           H  
ATOM   2872  O   LYS A 181     -20.515   0.695   5.314  1.00 76.62           O  
ATOM   2873  CG  LYS A 181     -21.067   1.424   8.562  1.00 76.62           C  
ATOM   2874  HG2 LYS A 181     -21.930   0.762   8.621  1.00 76.62           H  
ATOM   2875  HG3 LYS A 181     -21.127   2.006   7.643  1.00 76.62           H  
ATOM   2876  CD  LYS A 181     -21.066   2.387   9.750  1.00 76.62           C  
ATOM   2877  HD2 LYS A 181     -20.215   3.060   9.646  1.00 76.62           H  
ATOM   2878  HD3 LYS A 181     -20.990   1.839  10.690  1.00 76.62           H  
ATOM   2879  CE  LYS A 181     -22.371   3.173   9.692  1.00 76.62           C  
ATOM   2880  HE2 LYS A 181     -22.603   3.321   8.637  1.00 76.62           H  
ATOM   2881  HE3 LYS A 181     -23.190   2.592  10.116  1.00 76.62           H  
ATOM   2882  NZ  LYS A 181     -22.251   4.509  10.316  1.00 76.62           N  
ATOM   2883  HZ1 LYS A 181     -22.536   4.559  11.284  1.00 76.62           H  
ATOM   2884  HZ2 LYS A 181     -21.315   4.866  10.186  1.00 76.62           H  
ATOM   2885  HZ3 LYS A 181     -22.795   5.122   9.726  1.00 76.62           H  
ATOM   2886  N   GLN A 182     -18.336   1.002   5.740  1.00 71.75           N  
ATOM   2887  H   GLN A 182     -17.584   0.841   6.394  1.00 71.75           H  
ATOM   2888  CA  GLN A 182     -18.026   1.709   4.494  1.00 71.75           C  
ATOM   2889  HA  GLN A 182     -18.705   2.552   4.370  1.00 71.75           H  
ATOM   2890  C   GLN A 182     -18.197   0.790   3.281  1.00 71.75           C  
ATOM   2891  CB  GLN A 182     -16.580   2.218   4.524  1.00 71.75           C  
ATOM   2892  HB2 GLN A 182     -16.280   2.480   3.510  1.00 71.75           H  
ATOM   2893  HB3 GLN A 182     -15.940   1.400   4.857  1.00 71.75           H  
ATOM   2894  O   GLN A 182     -18.751   1.221   2.274  1.00 71.75           O  
ATOM   2895  CG  GLN A 182     -16.339   3.454   5.410  1.00 71.75           C  
ATOM   2896  HG2 GLN A 182     -16.716   3.274   6.416  1.00 71.75           H  
ATOM   2897  HG3 GLN A 182     -16.870   4.308   4.988  1.00 71.75           H  
ATOM   2898  CD  GLN A 182     -14.846   3.781   5.505  1.00 71.75           C  
ATOM   2899  NE2 GLN A 182     -14.452   4.951   5.951  1.00 71.75           N  
ATOM   2900 HE21 GLN A 182     -13.455   5.019   6.101  1.00 71.75           H  
ATOM   2901 HE22 GLN A 182     -15.073   5.742   6.046  1.00 71.75           H  
ATOM   2902  OE1 GLN A 182     -13.997   2.980   5.157  1.00 71.75           O  
ATOM   2903  N   MET A 183     -17.755  -0.468   3.378  1.00 67.31           N  
ATOM   2904  H   MET A 183     -17.249  -0.746   4.207  1.00 67.31           H  
ATOM   2905  CA  MET A 183     -17.962  -1.469   2.333  1.00 67.31           C  
ATOM   2906  HA  MET A 183     -17.557  -1.083   1.398  1.00 67.31           H  
ATOM   2907  C   MET A 183     -19.462  -1.722   2.113  1.00 67.31           C  
ATOM   2908  CB  MET A 183     -17.190  -2.746   2.702  1.00 67.31           C  
ATOM   2909  HB2 MET A 183     -17.602  -3.160   3.623  1.00 67.31           H  
ATOM   2910  HB3 MET A 183     -16.143  -2.498   2.876  1.00 67.31           H  
ATOM   2911  O   MET A 183     -19.928  -1.629   0.985  1.00 67.31           O  
ATOM   2912  CG  MET A 183     -17.257  -3.804   1.598  1.00 67.31           C  
ATOM   2913  HG2 MET A 183     -18.304  -3.961   1.335  1.00 67.31           H  
ATOM   2914  HG3 MET A 183     -16.741  -3.422   0.717  1.00 67.31           H  
ATOM   2915  SD  MET A 183     -16.556  -5.421   2.024  1.00 67.31           S  
ATOM   2916  CE  MET A 183     -17.750  -5.974   3.272  1.00 67.31           C  
ATOM   2917  HE1 MET A 183     -18.757  -5.937   2.856  1.00 67.31           H  
ATOM   2918  HE2 MET A 183     -17.700  -5.331   4.151  1.00 67.31           H  
ATOM   2919  HE3 MET A 183     -17.520  -6.999   3.566  1.00 67.31           H  
ATOM   2920  N   GLU A 184     -20.242  -1.954   3.171  1.00 64.38           N  
ATOM   2921  H   GLU A 184     -19.809  -2.031   4.080  1.00 64.38           H  
ATOM   2922  CA  GLU A 184     -21.697  -2.153   3.088  1.00 64.38           C  
ATOM   2923  HA  GLU A 184     -21.904  -2.996   2.428  1.00 64.38           H  
ATOM   2924  C   GLU A 184     -22.415  -0.934   2.476  1.00 64.38           C  
ATOM   2925  CB  GLU A 184     -22.255  -2.486   4.486  1.00 64.38           C  
ATOM   2926  HB2 GLU A 184     -23.343  -2.418   4.452  1.00 64.38           H  
ATOM   2927  HB3 GLU A 184     -21.887  -1.751   5.202  1.00 64.38           H  
ATOM   2928  O   GLU A 184     -23.136  -1.069   1.488  1.00 64.38           O  
ATOM   2929  CG  GLU A 184     -21.875  -3.903   4.959  1.00 64.38           C  
ATOM   2930  HG2 GLU A 184     -20.800  -4.047   4.856  1.00 64.38           H  
ATOM   2931  HG3 GLU A 184     -22.359  -4.623   4.299  1.00 64.38           H  
ATOM   2932  CD  GLU A 184     -22.285  -4.211   6.414  1.00 64.38           C  
ATOM   2933  OE1 GLU A 184     -21.828  -5.255   6.936  1.00 64.38           O  
ATOM   2934  OE2 GLU A 184     -23.086  -3.448   7.007  1.00 64.38           O  
ATOM   2935  N   GLY A 185     -22.149   0.275   2.983  1.00 56.44           N  
ATOM   2936  H   GLY A 185     -21.542   0.334   3.789  1.00 56.44           H  
ATOM   2937  CA  GLY A 185     -22.767   1.509   2.488  1.00 56.44           C  
ATOM   2938  HA2 GLY A 185     -22.432   2.342   3.106  1.00 56.44           H  
ATOM   2939  HA3 GLY A 185     -23.850   1.424   2.577  1.00 56.44           H  
ATOM   2940  C   GLY A 185     -22.430   1.833   1.026  1.00 56.44           C  
ATOM   2941  O   GLY A 185     -23.282   2.341   0.299  1.00 56.44           O  
ATOM   2942  N   ARG A 186     -21.212   1.508   0.567  1.00 54.91           N  
ATOM   2943  H   ARG A 186     -20.564   1.086   1.216  1.00 54.91           H  
ATOM   2944  CA  ARG A 186     -20.755   1.754  -0.817  1.00 54.91           C  
ATOM   2945  HA  ARG A 186     -21.189   2.686  -1.178  1.00 54.91           H  
ATOM   2946  C   ARG A 186     -21.215   0.693  -1.809  1.00 54.91           C  
ATOM   2947  CB  ARG A 186     -19.227   1.876  -0.855  1.00 54.91           C  
ATOM   2948  HB2 ARG A 186     -18.892   1.887  -1.893  1.00 54.91           H  
ATOM   2949  HB3 ARG A 186     -18.783   1.009  -0.366  1.00 54.91           H  
ATOM   2950  O   ARG A 186     -21.410   1.011  -2.977  1.00 54.91           O  
ATOM   2951  CG  ARG A 186     -18.759   3.171  -0.182  1.00 54.91           C  
ATOM   2952  HG2 ARG A 186     -19.109   4.026  -0.760  1.00 54.91           H  
ATOM   2953  HG3 ARG A 186     -19.176   3.243   0.823  1.00 54.91           H  
ATOM   2954  CD  ARG A 186     -17.233   3.206  -0.099  1.00 54.91           C  
ATOM   2955  HD2 ARG A 186     -16.882   2.279   0.354  1.00 54.91           H  
ATOM   2956  HD3 ARG A 186     -16.832   3.282  -1.110  1.00 54.91           H  
ATOM   2957  NE  ARG A 186     -16.790   4.342   0.730  1.00 54.91           N  
ATOM   2958  HE  ARG A 186     -17.467   4.709   1.382  1.00 54.91           H  
ATOM   2959  NH1 ARG A 186     -14.639   4.505  -0.047  1.00 54.91           N  
ATOM   2960 HH11 ARG A 186     -14.842   3.767  -0.706  1.00 54.91           H  
ATOM   2961 HH12 ARG A 186     -13.720   4.919   0.013  1.00 54.91           H  
ATOM   2962  NH2 ARG A 186     -15.347   5.870   1.582  1.00 54.91           N  
ATOM   2963 HH21 ARG A 186     -14.441   6.316   1.606  1.00 54.91           H  
ATOM   2964 HH22 ARG A 186     -16.035   6.153   2.265  1.00 54.91           H  
ATOM   2965  CZ  ARG A 186     -15.594   4.898   0.749  1.00 54.91           C  
ATOM   2966  N   LEU A 187     -21.456  -0.533  -1.349  1.00 46.50           N  
ATOM   2967  H   LEU A 187     -21.235  -0.733  -0.384  1.00 46.50           H  
ATOM   2968  CA  LEU A 187     -22.008  -1.614  -2.169  1.00 46.50           C  
ATOM   2969  HA  LEU A 187     -21.520  -1.597  -3.144  1.00 46.50           H  
ATOM   2970  C   LEU A 187     -23.506  -1.441  -2.465  1.00 46.50           C  
ATOM   2971  CB  LEU A 187     -21.711  -2.957  -1.474  1.00 46.50           C  
ATOM   2972  HB2 LEU A 187     -22.026  -2.887  -0.433  1.00 46.50           H  
ATOM   2973  HB3 LEU A 187     -22.294  -3.745  -1.953  1.00 46.50           H  
ATOM   2974  O   LEU A 187     -24.116  -2.329  -3.054  1.00 46.50           O  
ATOM   2975  CG  LEU A 187     -20.234  -3.378  -1.536  1.00 46.50           C  
ATOM   2976  HG  LEU A 187     -19.584  -2.564  -1.215  1.00 46.50           H  
ATOM   2977  CD1 LEU A 187     -19.988  -4.597  -0.647  1.00 46.50           C  
ATOM   2978 HD11 LEU A 187     -18.935  -4.878  -0.696  1.00 46.50           H  
ATOM   2979 HD12 LEU A 187     -20.593  -5.436  -0.992  1.00 46.50           H  
ATOM   2980 HD13 LEU A 187     -20.247  -4.353   0.383  1.00 46.50           H  
ATOM   2981  CD2 LEU A 187     -19.818  -3.760  -2.946  1.00 46.50           C  
ATOM   2982 HD21 LEU A 187     -19.883  -2.901  -3.614  1.00 46.50           H  
ATOM   2983 HD22 LEU A 187     -18.778  -4.083  -2.920  1.00 46.50           H  
ATOM   2984 HD23 LEU A 187     -20.442  -4.567  -3.329  1.00 46.50           H  
ATOM   2985  N   GLY A 188     -24.141  -0.358  -1.994  1.00 39.41           N  
ATOM   2986  H   GLY A 188     -23.604   0.350  -1.514  1.00 39.41           H  
ATOM   2987  CA  GLY A 188     -25.601  -0.238  -2.020  1.00 39.41           C  
ATOM   2988  HA2 GLY A 188     -25.949  -0.305  -3.051  1.00 39.41           H  
ATOM   2989  HA3 GLY A 188     -25.887   0.728  -1.605  1.00 39.41           H  
ATOM   2990  C   GLY A 188     -26.290  -1.340  -1.206  1.00 39.41           C  
ATOM   2991  O   GLY A 188     -27.518  -1.460  -1.234  1.00 39.41           O  
ATOM   2992  N   LEU A 189     -25.506  -2.117  -0.444  1.00 38.56           N  
ATOM   2993  H   LEU A 189     -24.517  -1.914  -0.449  1.00 38.56           H  
ATOM   2994  CA  LEU A 189     -25.973  -3.015   0.587  1.00 38.56           C  
ATOM   2995  HA  LEU A 189     -26.822  -3.591   0.218  1.00 38.56           H  
ATOM   2996  C   LEU A 189     -26.451  -2.115   1.716  1.00 38.56           C  
ATOM   2997  CB  LEU A 189     -24.855  -3.980   1.032  1.00 38.56           C  
ATOM   2998  HB2 LEU A 189     -25.184  -4.505   1.929  1.00 38.56           H  
ATOM   2999  HB3 LEU A 189     -23.981  -3.391   1.310  1.00 38.56           H  
ATOM   3000  O   LEU A 189     -25.775  -1.898   2.716  1.00 38.56           O  
ATOM   3001  CG  LEU A 189     -24.425  -5.018  -0.013  1.00 38.56           C  
ATOM   3002  HG  LEU A 189     -24.199  -4.527  -0.960  1.00 38.56           H  
ATOM   3003  CD1 LEU A 189     -23.175  -5.748   0.480  1.00 38.56           C  
ATOM   3004 HD11 LEU A 189     -22.800  -6.405  -0.305  1.00 38.56           H  
ATOM   3005 HD12 LEU A 189     -23.406  -6.332   1.370  1.00 38.56           H  
ATOM   3006 HD13 LEU A 189     -22.404  -5.019   0.731  1.00 38.56           H  
ATOM   3007  CD2 LEU A 189     -25.507  -6.069  -0.238  1.00 38.56           C  
ATOM   3008 HD21 LEU A 189     -26.343  -5.627  -0.779  1.00 38.56           H  
ATOM   3009 HD22 LEU A 189     -25.849  -6.475   0.715  1.00 38.56           H  
ATOM   3010 HD23 LEU A 189     -25.078  -6.874  -0.835  1.00 38.56           H  
ATOM   3011  N   GLN A 190     -27.668  -1.597   1.561  1.00 34.31           N  
ATOM   3012  H   GLN A 190     -28.099  -1.698   0.653  1.00 34.31           H  
ATOM   3013  CA  GLN A 190     -28.501  -1.325   2.713  1.00 34.31           C  
ATOM   3014  HA  GLN A 190     -27.970  -0.673   3.406  1.00 34.31           H  
ATOM   3015  C   GLN A 190     -28.704  -2.675   3.400  1.00 34.31           C  
ATOM   3016  CB  GLN A 190     -29.826  -0.656   2.307  1.00 34.31           C  
ATOM   3017  HB2 GLN A 190     -30.507  -0.692   3.158  1.00 34.31           H  
ATOM   3018  HB3 GLN A 190     -30.279  -1.201   1.479  1.00 34.31           H  
ATOM   3019  O   GLN A 190     -29.713  -3.353   3.210  1.00 34.31           O  
ATOM   3020  CG  GLN A 190     -29.629   0.816   1.916  1.00 34.31           C  
ATOM   3021  HG2 GLN A 190     -29.111   1.324   2.730  1.00 34.31           H  
ATOM   3022  HG3 GLN A 190     -29.003   0.877   1.027  1.00 34.31           H  
ATOM   3023  CD  GLN A 190     -30.941   1.553   1.640  1.00 34.31           C  
ATOM   3024  NE2 GLN A 190     -30.959   2.856   1.818  1.00 34.31           N  
ATOM   3025 HE21 GLN A 190     -30.130   3.331   2.144  1.00 34.31           H  
ATOM   3026 HE22 GLN A 190     -31.838   3.338   1.688  1.00 34.31           H  
ATOM   3027  OE1 GLN A 190     -31.955   1.008   1.213  1.00 34.31           O  
ATOM   3028  N   THR A 191     -27.726  -3.081   4.209  1.00 36.59           N  
ATOM   3029  H   THR A 191     -26.857  -2.565   4.210  1.00 36.59           H  
ATOM   3030  CA  THR A 191     -28.026  -3.812   5.418  1.00 36.59           C  
ATOM   3031  HA  THR A 191     -28.604  -4.705   5.183  1.00 36.59           H  
ATOM   3032  C   THR A 191     -28.920  -2.847   6.183  1.00 36.59           C  
ATOM   3033  CB  THR A 191     -26.742  -4.241   6.169  1.00 36.59           C  
ATOM   3034  HB  THR A 191     -27.005  -4.573   7.173  1.00 36.59           H  
ATOM   3035  O   THR A 191     -28.468  -1.969   6.917  1.00 36.59           O  
ATOM   3036  CG2 THR A 191     -26.059  -5.392   5.427  1.00 36.59           C  
ATOM   3037 HG21 THR A 191     -26.740  -6.240   5.346  1.00 36.59           H  
ATOM   3038 HG22 THR A 191     -25.761  -5.067   4.430  1.00 36.59           H  
ATOM   3039 HG23 THR A 191     -25.170  -5.698   5.978  1.00 36.59           H  
ATOM   3040  OG1 THR A 191     -25.812  -3.183   6.248  1.00 36.59           O  
ATOM   3041  HG1 THR A 191     -24.954  -3.474   6.567  1.00 36.59           H  
ATOM   3042  N   GLU A 192     -30.240  -2.942   5.941  1.00 33.38           N  
ATOM   3043  H   GLU A 192     -30.539  -3.543   5.187  1.00 33.38           H  
ATOM   3044  CA  GLU A 192     -31.203  -2.592   6.973  1.00 33.38           C  
ATOM   3045  HA  GLU A 192     -31.310  -1.510   7.049  1.00 33.38           H  
ATOM   3046  C   GLU A 192     -30.557  -3.143   8.240  1.00 33.38           C  
ATOM   3047  CB  GLU A 192     -32.589  -3.253   6.746  1.00 33.38           C  
ATOM   3048  HB2 GLU A 192     -33.104  -3.292   7.705  1.00 33.38           H  
ATOM   3049  HB3 GLU A 192     -32.444  -4.276   6.400  1.00 33.38           H  
ATOM   3050  O   GLU A 192     -30.293  -4.348   8.319  1.00 33.38           O  
ATOM   3051  CG  GLU A 192     -33.507  -2.502   5.761  1.00 33.38           C  
ATOM   3052  HG2 GLU A 192     -33.001  -2.443   4.797  1.00 33.38           H  
ATOM   3053  HG3 GLU A 192     -33.638  -1.485   6.130  1.00 33.38           H  
ATOM   3054  CD  GLU A 192     -34.905  -3.150   5.554  1.00 33.38           C  
ATOM   3055  OE1 GLU A 192     -35.800  -2.487   4.988  1.00 33.38           O  
ATOM   3056  OE2 GLU A 192     -35.130  -4.343   5.877  1.00 33.38           O  
ATOM   3057  N   LYS A 193     -30.211  -2.262   9.184  1.00 33.28           N  
ATOM   3058  H   LYS A 193     -30.284  -1.281   8.958  1.00 33.28           H  
ATOM   3059  CA  LYS A 193     -29.870  -2.644  10.553  1.00 33.28           C  
ATOM   3060  HA  LYS A 193     -29.117  -3.432  10.531  1.00 33.28           H  
ATOM   3061  C   LYS A 193     -31.126  -3.247  11.198  1.00 33.28           C  
ATOM   3062  CB  LYS A 193     -29.334  -1.443  11.352  1.00 33.28           C  
ATOM   3063  HB2 LYS A 193     -29.353  -1.717  12.407  1.00 33.28           H  
ATOM   3064  HB3 LYS A 193     -30.011  -0.600  11.218  1.00 33.28           H  
ATOM   3065  O   LYS A 193     -31.607  -2.786  12.219  1.00 33.28           O  
ATOM   3066  CG  LYS A 193     -27.896  -1.005  11.036  1.00 33.28           C  
ATOM   3067  HG2 LYS A 193     -27.216  -1.840  11.200  1.00 33.28           H  
ATOM   3068  HG3 LYS A 193     -27.823  -0.671  10.001  1.00 33.28           H  
ATOM   3069  CD  LYS A 193     -27.550   0.149  11.991  1.00 33.28           C  
ATOM   3070  HD2 LYS A 193     -28.195   0.997  11.761  1.00 33.28           H  
ATOM   3071  HD3 LYS A 193     -27.751  -0.171  13.014  1.00 33.28           H  
ATOM   3072  CE  LYS A 193     -26.087   0.580  11.896  1.00 33.28           C  
ATOM   3073  HE2 LYS A 193     -25.458  -0.289  12.089  1.00 33.28           H  
ATOM   3074  HE3 LYS A 193     -25.888   0.918  10.879  1.00 33.28           H  
ATOM   3075  NZ  LYS A 193     -25.808   1.657  12.880  1.00 33.28           N  
ATOM   3076  HZ1 LYS A 193     -26.045   1.342  13.810  1.00 33.28           H  
ATOM   3077  HZ2 LYS A 193     -26.369   2.471  12.673  1.00 33.28           H  
ATOM   3078  HZ3 LYS A 193     -24.830   1.909  12.869  1.00 33.28           H  
ATOM   3079  N   SER A 194     -31.710  -4.255  10.563  1.00 37.19           N  
ATOM   3080  H   SER A 194     -31.259  -4.528   9.701  1.00 37.19           H  
ATOM   3081  CA  SER A 194     -32.380  -5.338  11.228  1.00 37.19           C  
ATOM   3082  HA  SER A 194     -33.204  -4.962  11.835  1.00 37.19           H  
ATOM   3083  C   SER A 194     -31.302  -5.938  12.109  1.00 37.19           C  
ATOM   3084  CB  SER A 194     -32.909  -6.314  10.160  1.00 37.19           C  
ATOM   3085  HB2 SER A 194     -32.306  -6.223   9.257  1.00 37.19           H  
ATOM   3086  HB3 SER A 194     -33.934  -6.043   9.906  1.00 37.19           H  
ATOM   3087  O   SER A 194     -30.194  -6.219  11.647  1.00 37.19           O  
ATOM   3088  OG  SER A 194     -32.859  -7.670  10.562  1.00 37.19           O  
ATOM   3089  HG  SER A 194     -33.352  -7.787  11.378  1.00 37.19           H  
ATOM   3090  N   ASP A 195     -31.603  -6.083  13.394  1.00 41.34           N  
ATOM   3091  H   ASP A 195     -32.462  -5.689  13.749  1.00 41.34           H  
ATOM   3092  CA  ASP A 195     -30.865  -6.986  14.258  1.00 41.34           C  
ATOM   3093  HA  ASP A 195     -29.888  -6.563  14.495  1.00 41.34           H  
ATOM   3094  C   ASP A 195     -30.672  -8.296  13.489  1.00 41.34           C  
ATOM   3095  CB  ASP A 195     -31.677  -7.237  15.545  1.00 41.34           C  
ATOM   3096  HB2 ASP A 195     -31.567  -8.282  15.836  1.00 41.34           H  
ATOM   3097  HB3 ASP A 195     -32.738  -7.065  15.363  1.00 41.34           H  
ATOM   3098  O   ASP A 195     -31.587  -9.114  13.412  1.00 41.34           O  
ATOM   3099  CG  ASP A 195     -31.205  -6.419  16.741  1.00 41.34           C  
ATOM   3100  OD1 ASP A 195     -29.972  -6.237  16.849  1.00 41.34           O  
ATOM   3101  OD2 ASP A 195     -32.072  -6.096  17.577  1.00 41.34           O  
ATOM   3102  N   SER A 196     -29.498  -8.500  12.873  1.00 58.75           N  
ATOM   3103  H   SER A 196     -28.935  -7.675  12.721  1.00 58.75           H  
ATOM   3104  CA  SER A 196     -29.245  -9.699  12.059  1.00 58.75           C  
ATOM   3105  HA  SER A 196     -29.947  -9.704  11.225  1.00 58.75           H  
ATOM   3106  C   SER A 196     -29.503 -10.954  12.892  1.00 58.75           C  
ATOM   3107  CB  SER A 196     -27.821  -9.706  11.490  1.00 58.75           C  
ATOM   3108  HB2 SER A 196     -27.697 -10.594  10.870  1.00 58.75           H  
ATOM   3109  HB3 SER A 196     -27.681  -8.828  10.860  1.00 58.75           H  
ATOM   3110  O   SER A 196     -29.870 -11.999  12.380  1.00 58.75           O  
ATOM   3111  OG  SER A 196     -26.841  -9.714  12.524  1.00 58.75           O  
ATOM   3112  HG  SER A 196     -26.778  -8.812  12.848  1.00 58.75           H  
ATOM   3113  N   LYS A 197     -29.418 -10.835  14.219  1.00 67.38           N  
ATOM   3114  H   LYS A 197     -29.186  -9.918  14.573  1.00 67.38           H  
ATOM   3115  CA  LYS A 197     -29.817 -11.868  15.162  1.00 67.38           C  
ATOM   3116  HA  LYS A 197     -29.258 -12.771  14.914  1.00 67.38           H  
ATOM   3117  C   LYS A 197     -31.303 -12.249  15.070  1.00 67.38           C  
ATOM   3118  CB  LYS A 197     -29.410 -11.398  16.562  1.00 67.38           C  
ATOM   3119  HB2 LYS A 197     -28.426 -10.932  16.509  1.00 67.38           H  
ATOM   3120  HB3 LYS A 197     -30.120 -10.657  16.927  1.00 67.38           H  
ATOM   3121  O   LYS A 197     -31.575 -13.446  15.068  1.00 67.38           O  
ATOM   3122  CG  LYS A 197     -29.328 -12.577  17.537  1.00 67.38           C  
ATOM   3123  HG2 LYS A 197     -30.316 -13.020  17.663  1.00 67.38           H  
ATOM   3124  HG3 LYS A 197     -28.647 -13.329  17.139  1.00 67.38           H  
ATOM   3125  CD  LYS A 197     -28.807 -12.094  18.893  1.00 67.38           C  
ATOM   3126  HD2 LYS A 197     -29.504 -11.361  19.300  1.00 67.38           H  
ATOM   3127  HD3 LYS A 197     -27.834 -11.620  18.760  1.00 67.38           H  
ATOM   3128  CE  LYS A 197     -28.676 -13.275  19.858  1.00 67.38           C  
ATOM   3129  HE2 LYS A 197     -29.648 -13.761  19.945  1.00 67.38           H  
ATOM   3130  HE3 LYS A 197     -27.978 -13.998  19.435  1.00 67.38           H  
ATOM   3131  NZ  LYS A 197     -28.208 -12.830  21.194  1.00 67.38           N  
ATOM   3132  HZ1 LYS A 197     -28.128 -13.612  21.828  1.00 67.38           H  
ATOM   3133  HZ2 LYS A 197     -27.307 -12.377  21.130  1.00 67.38           H  
ATOM   3134  HZ3 LYS A 197     -28.859 -12.169  21.594  1.00 67.38           H  
ATOM   3135  N   SER A 198     -32.253 -11.313  14.978  1.00 72.25           N  
ATOM   3136  H   SER A 198     -31.982 -10.354  14.815  1.00 72.25           H  
ATOM   3137  CA  SER A 198     -33.693 -11.626  14.902  1.00 72.25           C  
ATOM   3138  HA  SER A 198     -33.918 -12.391  15.646  1.00 72.25           H  
ATOM   3139  C   SER A 198     -34.086 -12.201  13.540  1.00 72.25           C  
ATOM   3140  CB  SER A 198     -34.555 -10.402  15.247  1.00 72.25           C  
ATOM   3141  HB2 SER A 198     -34.244 -10.006  16.214  1.00 72.25           H  
ATOM   3142  HB3 SER A 198     -35.599 -10.708  15.316  1.00 72.25           H  
ATOM   3143  O   SER A 198     -34.789 -13.209  13.493  1.00 72.25           O  
ATOM   3144  OG  SER A 198     -34.435  -9.392  14.268  1.00 72.25           O  
ATOM   3145  HG  SER A 198     -34.812  -8.580  14.616  1.00 72.25           H  
ATOM   3146  N   LEU A 199     -33.545 -11.647  12.447  1.00 74.19           N  
ATOM   3147  H   LEU A 199     -33.030 -10.788  12.571  1.00 74.19           H  
ATOM   3148  CA  LEU A 199     -33.743 -12.158  11.087  1.00 74.19           C  
ATOM   3149  HA  LEU A 199     -34.814 -12.193  10.889  1.00 74.19           H  
ATOM   3150  C   LEU A 199     -33.197 -13.585  10.942  1.00 74.19           C  
ATOM   3151  CB  LEU A 199     -33.085 -11.182  10.093  1.00 74.19           C  
ATOM   3152  HB2 LEU A 199     -33.548 -10.203  10.219  1.00 74.19           H  
ATOM   3153  HB3 LEU A 199     -32.029 -11.087  10.345  1.00 74.19           H  
ATOM   3154  O   LEU A 199     -33.920 -14.483  10.520  1.00 74.19           O  
ATOM   3155  CG  LEU A 199     -33.194 -11.582   8.607  1.00 74.19           C  
ATOM   3156  HG  LEU A 199     -32.758 -12.571   8.465  1.00 74.19           H  
ATOM   3157  CD1 LEU A 199     -34.643 -11.599   8.124  1.00 74.19           C  
ATOM   3158 HD11 LEU A 199     -34.670 -11.845   7.062  1.00 74.19           H  
ATOM   3159 HD12 LEU A 199     -35.097 -10.622   8.284  1.00 74.19           H  
ATOM   3160 HD13 LEU A 199     -35.200 -12.360   8.671  1.00 74.19           H  
ATOM   3161  CD2 LEU A 199     -32.421 -10.579   7.752  1.00 74.19           C  
ATOM   3162 HD21 LEU A 199     -32.812  -9.573   7.902  1.00 74.19           H  
ATOM   3163 HD22 LEU A 199     -32.508 -10.846   6.698  1.00 74.19           H  
ATOM   3164 HD23 LEU A 199     -31.367 -10.601   8.026  1.00 74.19           H  
ATOM   3165  N   LEU A 200     -31.952 -13.829  11.364  1.00 84.25           N  
ATOM   3166  H   LEU A 200     -31.391 -13.055  11.690  1.00 84.25           H  
ATOM   3167  CA  LEU A 200     -31.333 -15.153  11.268  1.00 84.25           C  
ATOM   3168  HA  LEU A 200     -31.470 -15.524  10.253  1.00 84.25           H  
ATOM   3169  C   LEU A 200     -31.998 -16.177  12.199  1.00 84.25           C  
ATOM   3170  CB  LEU A 200     -29.830 -15.040  11.567  1.00 84.25           C  
ATOM   3171  HB2 LEU A 200     -29.705 -14.608  12.560  1.00 84.25           H  
ATOM   3172  HB3 LEU A 200     -29.409 -16.045  11.592  1.00 84.25           H  
ATOM   3173  O   LEU A 200     -32.208 -17.324  11.802  1.00 84.25           O  
ATOM   3174  CG  LEU A 200     -29.029 -14.209  10.544  1.00 84.25           C  
ATOM   3175  HG  LEU A 200     -29.436 -13.202  10.458  1.00 84.25           H  
ATOM   3176  CD1 LEU A 200     -27.587 -14.107  11.034  1.00 84.25           C  
ATOM   3177 HD11 LEU A 200     -27.138 -15.099  11.073  1.00 84.25           H  
ATOM   3178 HD12 LEU A 200     -27.594 -13.648  12.023  1.00 84.25           H  
ATOM   3179 HD13 LEU A 200     -27.029 -13.475  10.343  1.00 84.25           H  
ATOM   3180  CD2 LEU A 200     -29.069 -14.770   9.129  1.00 84.25           C  
ATOM   3181 HD21 LEU A 200     -28.063 -14.962   8.755  1.00 84.25           H  
ATOM   3182 HD22 LEU A 200     -29.543 -14.040   8.473  1.00 84.25           H  
ATOM   3183 HD23 LEU A 200     -29.639 -15.698   9.082  1.00 84.25           H  
ATOM   3184  N   THR A 201     -32.384 -15.768  13.414  1.00 85.56           N  
ATOM   3185  H   THR A 201     -32.187 -14.815  13.687  1.00 85.56           H  
ATOM   3186  CA  THR A 201     -33.150 -16.629  14.333  1.00 85.56           C  
ATOM   3187  HA  THR A 201     -32.609 -17.565  14.469  1.00 85.56           H  
ATOM   3188  C   THR A 201     -34.517 -16.974  13.741  1.00 85.56           C  
ATOM   3189  CB  THR A 201     -33.327 -15.981  15.717  1.00 85.56           C  
ATOM   3190  HB  THR A 201     -33.877 -15.045  15.617  1.00 85.56           H  
ATOM   3191  O   THR A 201     -34.925 -18.132  13.792  1.00 85.56           O  
ATOM   3192  CG2 THR A 201     -34.054 -16.882  16.713  1.00 85.56           C  
ATOM   3193 HG21 THR A 201     -34.060 -16.407  17.694  1.00 85.56           H  
ATOM   3194 HG22 THR A 201     -33.549 -17.845  16.783  1.00 85.56           H  
ATOM   3195 HG23 THR A 201     -35.087 -17.036  16.399  1.00 85.56           H  
ATOM   3196  OG1 THR A 201     -32.065 -15.714  16.282  1.00 85.56           O  
ATOM   3197  HG1 THR A 201     -31.768 -14.902  15.863  1.00 85.56           H  
ATOM   3198  N   GLY A 202     -35.199 -16.005  13.126  1.00 85.62           N  
ATOM   3199  H   GLY A 202     -34.826 -15.066  13.127  1.00 85.62           H  
ATOM   3200  CA  GLY A 202     -36.481 -16.208  12.456  1.00 85.62           C  
ATOM   3201  HA2 GLY A 202     -36.857 -15.238  12.129  1.00 85.62           H  
ATOM   3202  HA3 GLY A 202     -37.197 -16.636  13.157  1.00 85.62           H  
ATOM   3203  C   GLY A 202     -36.383 -17.121  11.233  1.00 85.62           C  
ATOM   3204  O   GLY A 202     -37.236 -17.985  11.058  1.00 85.62           O  
ATOM   3205  N   VAL A 203     -35.320 -17.009  10.429  1.00 87.94           N  
ATOM   3206  H   VAL A 203     -34.684 -16.240  10.586  1.00 87.94           H  
ATOM   3207  CA  VAL A 203     -35.058 -17.907   9.288  1.00 87.94           C  
ATOM   3208  HA  VAL A 203     -35.931 -17.919   8.635  1.00 87.94           H  
ATOM   3209  C   VAL A 203     -34.858 -19.341   9.770  1.00 87.94           C  
ATOM   3210  CB  VAL A 203     -33.852 -17.404   8.468  1.00 87.94           C  
ATOM   3211  HB  VAL A 203     -33.054 -17.108   9.149  1.00 87.94           H  
ATOM   3212  O   VAL A 203     -35.493 -20.261   9.253  1.00 87.94           O  
ATOM   3213  CG1 VAL A 203     -33.276 -18.441   7.494  1.00 87.94           C  
ATOM   3214 HG11 VAL A 203     -32.826 -19.270   8.040  1.00 87.94           H  
ATOM   3215 HG12 VAL A 203     -32.501 -17.983   6.880  1.00 87.94           H  
ATOM   3216 HG13 VAL A 203     -34.060 -18.825   6.841  1.00 87.94           H  
ATOM   3217  CG2 VAL A 203     -34.284 -16.181   7.655  1.00 87.94           C  
ATOM   3218 HG21 VAL A 203     -35.053 -16.458   6.934  1.00 87.94           H  
ATOM   3219 HG22 VAL A 203     -34.668 -15.394   8.305  1.00 87.94           H  
ATOM   3220 HG23 VAL A 203     -33.429 -15.779   7.112  1.00 87.94           H  
ATOM   3221  N   LYS A 204     -34.060 -19.544  10.828  1.00 92.50           N  
ATOM   3222  H   LYS A 204     -33.556 -18.755  11.208  1.00 92.50           H  
ATOM   3223  CA  LYS A 204     -33.911 -20.866  11.453  1.00 92.50           C  
ATOM   3224  HA  LYS A 204     -33.625 -21.581  10.681  1.00 92.50           H  
ATOM   3225  C   LYS A 204     -35.230 -21.382  12.030  1.00 92.50           C  
ATOM   3226  CB  LYS A 204     -32.818 -20.843  12.532  1.00 92.50           C  
ATOM   3227  HB2 LYS A 204     -33.000 -20.023  13.227  1.00 92.50           H  
ATOM   3228  HB3 LYS A 204     -32.870 -21.782  13.083  1.00 92.50           H  
ATOM   3229  O   LYS A 204     -35.511 -22.568  11.888  1.00 92.50           O  
ATOM   3230  CG  LYS A 204     -31.416 -20.701  11.921  1.00 92.50           C  
ATOM   3231  HG2 LYS A 204     -31.274 -21.470  11.162  1.00 92.50           H  
ATOM   3232  HG3 LYS A 204     -31.333 -19.729  11.434  1.00 92.50           H  
ATOM   3233  CD  LYS A 204     -30.291 -20.822  12.959  1.00 92.50           C  
ATOM   3234  HD2 LYS A 204     -29.351 -20.599  12.455  1.00 92.50           H  
ATOM   3235  HD3 LYS A 204     -30.438 -20.095  13.758  1.00 92.50           H  
ATOM   3236  CE  LYS A 204     -30.220 -22.242  13.531  1.00 92.50           C  
ATOM   3237  HE2 LYS A 204     -31.060 -22.411  14.205  1.00 92.50           H  
ATOM   3238  HE3 LYS A 204     -30.299 -22.947  12.703  1.00 92.50           H  
ATOM   3239  NZ  LYS A 204     -28.943 -22.497  14.228  1.00 92.50           N  
ATOM   3240  HZ1 LYS A 204     -28.175 -22.384  13.582  1.00 92.50           H  
ATOM   3241  HZ2 LYS A 204     -28.914 -23.449  14.563  1.00 92.50           H  
ATOM   3242  HZ3 LYS A 204     -28.761 -21.839  14.973  1.00 92.50           H  
ATOM   3243  N   ALA A 205     -36.045 -20.531  12.655  1.00 90.31           N  
ATOM   3244  H   ALA A 205     -35.740 -19.575  12.773  1.00 90.31           H  
ATOM   3245  CA  ALA A 205     -37.347 -20.915  13.203  1.00 90.31           C  
ATOM   3246  HA  ALA A 205     -37.208 -21.787  13.843  1.00 90.31           H  
ATOM   3247  C   ALA A 205     -38.351 -21.313  12.106  1.00 90.31           C  
ATOM   3248  CB  ALA A 205     -37.880 -19.771  14.073  1.00 90.31           C  
ATOM   3249  HB1 ALA A 205     -38.066 -18.888  13.461  1.00 90.31           H  
ATOM   3250  HB2 ALA A 205     -37.156 -19.523  14.849  1.00 90.31           H  
ATOM   3251  HB3 ALA A 205     -38.814 -20.075  14.544  1.00 90.31           H  
ATOM   3252  O   ALA A 205     -39.025 -22.336  12.237  1.00 90.31           O  
ATOM   3253  N   PHE A 206     -38.402 -20.568  10.999  1.00 93.62           N  
ATOM   3254  H   PHE A 206     -37.862 -19.715  10.968  1.00 93.62           H  
ATOM   3255  CA  PHE A 206     -39.204 -20.899   9.820  1.00 93.62           C  
ATOM   3256  HA  PHE A 206     -40.256 -20.951  10.100  1.00 93.62           H  
ATOM   3257  C   PHE A 206     -38.805 -22.263   9.241  1.00 93.62           C  
ATOM   3258  CB  PHE A 206     -39.055 -19.784   8.778  1.00 93.62           C  
ATOM   3259  HB2 PHE A 206     -39.454 -18.860   9.198  1.00 93.62           H  
ATOM   3260  HB3 PHE A 206     -37.998 -19.618   8.567  1.00 93.62           H  
ATOM   3261  O   PHE A 206     -39.654 -23.147   9.115  1.00 93.62           O  
ATOM   3262  CG  PHE A 206     -39.768 -20.084   7.474  1.00 93.62           C  
ATOM   3263  CD1 PHE A 206     -39.095 -20.741   6.431  1.00 93.62           C  
ATOM   3264  HD1 PHE A 206     -38.070 -21.061   6.552  1.00 93.62           H  
ATOM   3265  CD2 PHE A 206     -41.123 -19.753   7.311  1.00 93.62           C  
ATOM   3266  HD2 PHE A 206     -41.647 -19.233   8.100  1.00 93.62           H  
ATOM   3267  CE1 PHE A 206     -39.760 -21.031   5.232  1.00 93.62           C  
ATOM   3268  HE1 PHE A 206     -39.231 -21.539   4.439  1.00 93.62           H  
ATOM   3269  CE2 PHE A 206     -41.803 -20.075   6.125  1.00 93.62           C  
ATOM   3270  HE2 PHE A 206     -42.850 -19.834   6.016  1.00 93.62           H  
ATOM   3271  CZ  PHE A 206     -41.118 -20.711   5.078  1.00 93.62           C  
ATOM   3272  HZ  PHE A 206     -41.634 -20.965   4.164  1.00 93.62           H  
ATOM   3273  N   LEU A 207     -37.507 -22.480   8.982  1.00 95.00           N  
ATOM   3274  H   LEU A 207     -36.858 -21.715   9.099  1.00 95.00           H  
ATOM   3275  CA  LEU A 207     -37.007 -23.747   8.435  1.00 95.00           C  
ATOM   3276  HA  LEU A 207     -37.563 -23.978   7.527  1.00 95.00           H  
ATOM   3277  C   LEU A 207     -37.239 -24.918   9.404  1.00 95.00           C  
ATOM   3278  CB  LEU A 207     -35.515 -23.623   8.080  1.00 95.00           C  
ATOM   3279  HB2 LEU A 207     -35.167 -24.615   7.794  1.00 95.00           H  
ATOM   3280  HB3 LEU A 207     -34.968 -23.310   8.969  1.00 95.00           H  
ATOM   3281  O   LEU A 207     -37.794 -25.944   9.018  1.00 95.00           O  
ATOM   3282  CG  LEU A 207     -35.178 -22.666   6.921  1.00 95.00           C  
ATOM   3283  HG  LEU A 207     -35.612 -21.685   7.113  1.00 95.00           H  
ATOM   3284  CD1 LEU A 207     -33.661 -22.511   6.812  1.00 95.00           C  
ATOM   3285 HD11 LEU A 207     -33.421 -21.823   6.001  1.00 95.00           H  
ATOM   3286 HD12 LEU A 207     -33.199 -23.476   6.602  1.00 95.00           H  
ATOM   3287 HD13 LEU A 207     -33.261 -22.106   7.742  1.00 95.00           H  
ATOM   3288  CD2 LEU A 207     -35.713 -23.180   5.585  1.00 95.00           C  
ATOM   3289 HD21 LEU A 207     -35.383 -22.531   4.774  1.00 95.00           H  
ATOM   3290 HD22 LEU A 207     -36.803 -23.186   5.585  1.00 95.00           H  
ATOM   3291 HD23 LEU A 207     -35.350 -24.190   5.394  1.00 95.00           H  
ATOM   3292  N   LYS A 208     -36.905 -24.743  10.690  1.00 94.12           N  
ATOM   3293  H   LYS A 208     -36.460 -23.871  10.940  1.00 94.12           H  
ATOM   3294  CA  LYS A 208     -37.077 -25.766  11.740  1.00 94.12           C  
ATOM   3295  HA  LYS A 208     -36.558 -26.673  11.431  1.00 94.12           H  
ATOM   3296  C   LYS A 208     -38.538 -26.160  11.941  1.00 94.12           C  
ATOM   3297  CB  LYS A 208     -36.461 -25.241  13.047  1.00 94.12           C  
ATOM   3298  HB2 LYS A 208     -36.991 -24.342  13.361  1.00 94.12           H  
ATOM   3299  HB3 LYS A 208     -35.418 -24.983  12.859  1.00 94.12           H  
ATOM   3300  O   LYS A 208     -38.837 -27.322  12.200  1.00 94.12           O  
ATOM   3301  CG  LYS A 208     -36.503 -26.273  14.183  1.00 94.12           C  
ATOM   3302  HG2 LYS A 208     -36.005 -27.186  13.854  1.00 94.12           H  
ATOM   3303  HG3 LYS A 208     -37.538 -26.504  14.433  1.00 94.12           H  
ATOM   3304  CD  LYS A 208     -35.805 -25.741  15.439  1.00 94.12           C  
ATOM   3305  HD2 LYS A 208     -34.767 -25.509  15.199  1.00 94.12           H  
ATOM   3306  HD3 LYS A 208     -36.310 -24.835  15.774  1.00 94.12           H  
ATOM   3307  CE  LYS A 208     -35.859 -26.810  16.535  1.00 94.12           C  
ATOM   3308  HE2 LYS A 208     -36.904 -27.045  16.738  1.00 94.12           H  
ATOM   3309  HE3 LYS A 208     -35.387 -27.717  16.156  1.00 94.12           H  
ATOM   3310  NZ  LYS A 208     -35.184 -26.366  17.780  1.00 94.12           N  
ATOM   3311  HZ1 LYS A 208     -34.209 -26.173  17.602  1.00 94.12           H  
ATOM   3312  HZ2 LYS A 208     -35.240 -27.088  18.484  1.00 94.12           H  
ATOM   3313  HZ3 LYS A 208     -35.623 -25.533  18.146  1.00 94.12           H  
ATOM   3314  N   SER A 209     -39.448 -25.197  11.837  1.00 91.25           N  
ATOM   3315  H   SER A 209     -39.128 -24.258  11.645  1.00 91.25           H  
ATOM   3316  CA  SER A 209     -40.889 -25.431  11.959  1.00 91.25           C  
ATOM   3317  HA  SER A 209     -41.055 -26.179  12.734  1.00 91.25           H  
ATOM   3318  C   SER A 209     -41.532 -25.965  10.679  1.00 91.25           C  
ATOM   3319  CB  SER A 209     -41.587 -24.150  12.398  1.00 91.25           C  
ATOM   3320  HB2 SER A 209     -41.071 -23.724  13.258  1.00 91.25           H  
ATOM   3321  HB3 SER A 209     -42.612 -24.380  12.688  1.00 91.25           H  
ATOM   3322  O   SER A 209     -42.729 -26.256  10.696  1.00 91.25           O  
ATOM   3323  OG  SER A 209     -41.598 -23.227  11.333  1.00 91.25           O  
ATOM   3324  HG  SER A 209     -40.720 -22.844  11.263  1.00 91.25           H  
ATOM   3325  N   LYS A 210     -40.760 -26.098   9.589  1.00 91.69           N  
ATOM   3326  H   LYS A 210     -39.785 -25.846   9.660  1.00 91.69           H  
ATOM   3327  CA  LYS A 210     -41.239 -26.516   8.266  1.00 91.69           C  
ATOM   3328  HA  LYS A 210     -40.414 -26.404   7.562  1.00 91.69           H  
ATOM   3329  C   LYS A 210     -42.349 -25.593   7.742  1.00 91.69           C  
ATOM   3330  CB  LYS A 210     -41.617 -28.008   8.290  1.00 91.69           C  
ATOM   3331  HB2 LYS A 210     -41.907 -28.297   7.280  1.00 91.69           H  
ATOM   3332  HB3 LYS A 210     -42.476 -28.156   8.943  1.00 91.69           H  
ATOM   3333  O   LYS A 210     -43.366 -26.055   7.241  1.00 91.69           O  
ATOM   3334  CG  LYS A 210     -40.462 -28.920   8.737  1.00 91.69           C  
ATOM   3335  HG2 LYS A 210     -39.702 -28.930   7.955  1.00 91.69           H  
ATOM   3336  HG3 LYS A 210     -40.010 -28.549   9.657  1.00 91.69           H  
ATOM   3337  CD  LYS A 210     -40.954 -30.347   8.999  1.00 91.69           C  
ATOM   3338  HD2 LYS A 210     -41.498 -30.705   8.125  1.00 91.69           H  
ATOM   3339  HD3 LYS A 210     -41.623 -30.347   9.859  1.00 91.69           H  
ATOM   3340  CE  LYS A 210     -39.748 -31.252   9.265  1.00 91.69           C  
ATOM   3341  HE2 LYS A 210     -39.235 -30.904  10.162  1.00 91.69           H  
ATOM   3342  HE3 LYS A 210     -39.053 -31.142   8.433  1.00 91.69           H  
ATOM   3343  NZ  LYS A 210     -40.136 -32.677   9.401  1.00 91.69           N  
ATOM   3344  HZ1 LYS A 210     -40.578 -32.992   8.549  1.00 91.69           H  
ATOM   3345  HZ2 LYS A 210     -39.308 -33.239   9.537  1.00 91.69           H  
ATOM   3346  HZ3 LYS A 210     -40.762 -32.815  10.182  1.00 91.69           H  
ATOM   3347  N   GLY A 211     -42.172 -24.282   7.932  1.00 81.31           N  
ATOM   3348  H   GLY A 211     -41.309 -23.977   8.358  1.00 81.31           H  
ATOM   3349  CA  GLY A 211     -43.121 -23.248   7.501  1.00 81.31           C  
ATOM   3350  HA2 GLY A 211     -43.522 -23.511   6.522  1.00 81.31           H  
ATOM   3351  HA3 GLY A 211     -42.579 -22.308   7.401  1.00 81.31           H  
ATOM   3352  C   GLY A 211     -44.307 -22.996   8.442  1.00 81.31           C  
ATOM   3353  O   GLY A 211     -45.148 -22.159   8.129  1.00 81.31           O  
ATOM   3354  N   LYS A 212     -44.388 -23.670   9.602  1.00 79.75           N  
ATOM   3355  H   LYS A 212     -43.688 -24.375   9.785  1.00 79.75           H  
ATOM   3356  CA  LYS A 212     -45.456 -23.441  10.602  1.00 79.75           C  
ATOM   3357  HA  LYS A 212     -46.404 -23.319  10.079  1.00 79.75           H  
ATOM   3358  C   LYS A 212     -45.265 -22.155  11.413  1.00 79.75           C  
ATOM   3359  CB  LYS A 212     -45.567 -24.636  11.558  1.00 79.75           C  
ATOM   3360  HB2 LYS A 212     -46.309 -24.401  12.321  1.00 79.75           H  
ATOM   3361  HB3 LYS A 212     -44.609 -24.789  12.054  1.00 79.75           H  
ATOM   3362  O   LYS A 212     -46.235 -21.585  11.898  1.00 79.75           O  
ATOM   3363  CG  LYS A 212     -45.989 -25.932  10.857  1.00 79.75           C  
ATOM   3364  HG2 LYS A 212     -45.292 -26.170  10.054  1.00 79.75           H  
ATOM   3365  HG3 LYS A 212     -46.984 -25.802  10.431  1.00 79.75           H  
ATOM   3366  CD  LYS A 212     -46.009 -27.086  11.866  1.00 79.75           C  
ATOM   3367  HD2 LYS A 212     -46.733 -26.862  12.649  1.00 79.75           H  
ATOM   3368  HD3 LYS A 212     -45.017 -27.195  12.306  1.00 79.75           H  
ATOM   3369  CE  LYS A 212     -46.398 -28.378  11.145  1.00 79.75           C  
ATOM   3370  HE2 LYS A 212     -47.338 -28.209  10.620  1.00 79.75           H  
ATOM   3371  HE3 LYS A 212     -45.640 -28.594  10.392  1.00 79.75           H  
ATOM   3372  NZ  LYS A 212     -46.538 -29.511  12.092  1.00 79.75           N  
ATOM   3373  HZ1 LYS A 212     -47.259 -29.309  12.769  1.00 79.75           H  
ATOM   3374  HZ2 LYS A 212     -46.806 -30.346  11.591  1.00 79.75           H  
ATOM   3375  HZ3 LYS A 212     -45.667 -29.678  12.575  1.00 79.75           H  
ATOM   3376  N   VAL A 213     -44.021 -21.716  11.595  1.00 83.94           N  
ATOM   3377  H   VAL A 213     -43.278 -22.245  11.159  1.00 83.94           H  
ATOM   3378  CA  VAL A 213     -43.676 -20.395  12.136  1.00 83.94           C  
ATOM   3379  HA  VAL A 213     -44.472 -20.051  12.796  1.00 83.94           H  
ATOM   3380  C   VAL A 213     -43.572 -19.438  10.962  1.00 83.94           C  
ATOM   3381  CB  VAL A 213     -42.360 -20.431  12.939  1.00 83.94           C  
ATOM   3382  HB  VAL A 213     -41.565 -20.850  12.322  1.00 83.94           H  
ATOM   3383  O   VAL A 213     -42.882 -19.750   9.995  1.00 83.94           O  
ATOM   3384  CG1 VAL A 213     -41.907 -19.040  13.399  1.00 83.94           C  
ATOM   3385 HG11 VAL A 213     -42.711 -18.537  13.937  1.00 83.94           H  
ATOM   3386 HG12 VAL A 213     -41.618 -18.438  12.537  1.00 83.94           H  
ATOM   3387 HG13 VAL A 213     -41.038 -19.125  14.051  1.00 83.94           H  
ATOM   3388  CG2 VAL A 213     -42.520 -21.293  14.199  1.00 83.94           C  
ATOM   3389 HG21 VAL A 213     -42.899 -22.282  13.940  1.00 83.94           H  
ATOM   3390 HG22 VAL A 213     -43.229 -20.822  14.881  1.00 83.94           H  
ATOM   3391 HG23 VAL A 213     -41.557 -21.400  14.696  1.00 83.94           H  
ATOM   3392  N   ALA A 214     -44.233 -18.284  11.052  1.00 79.81           N  
ATOM   3393  H   ALA A 214     -44.789 -18.095  11.874  1.00 79.81           H  
ATOM   3394  CA  ALA A 214     -44.183 -17.268  10.008  1.00 79.81           C  
ATOM   3395  HA  ALA A 214     -44.604 -17.711   9.105  1.00 79.81           H  
ATOM   3396  C   ALA A 214     -42.730 -16.830   9.725  1.00 79.81           C  
ATOM   3397  CB  ALA A 214     -45.061 -16.081  10.419  1.00 79.81           C  
ATOM   3398  HB1 ALA A 214     -46.086 -16.413  10.578  1.00 79.81           H  
ATOM   3399  HB2 ALA A 214     -45.052 -15.327   9.631  1.00 79.81           H  
ATOM   3400  HB3 ALA A 214     -44.676 -15.633  11.335  1.00 79.81           H  
ATOM   3401  O   ALA A 214     -41.933 -16.698  10.661  1.00 79.81           O  
ATOM   3402  N   PRO A 215     -42.362 -16.599   8.453  1.00 84.25           N  
ATOM   3403  CA  PRO A 215     -41.023 -16.145   8.123  1.00 84.25           C  
ATOM   3404  HA  PRO A 215     -40.298 -16.830   8.562  1.00 84.25           H  
ATOM   3405  C   PRO A 215     -40.802 -14.725   8.675  1.00 84.25           C  
ATOM   3406  CB  PRO A 215     -40.934 -16.225   6.598  1.00 84.25           C  
ATOM   3407  HB2 PRO A 215     -40.639 -17.231   6.300  1.00 84.25           H  
ATOM   3408  HB3 PRO A 215     -40.231 -15.501   6.186  1.00 84.25           H  
ATOM   3409  O   PRO A 215     -41.737 -13.925   8.719  1.00 84.25           O  
ATOM   3410  CG  PRO A 215     -42.377 -15.969   6.162  1.00 84.25           C  
ATOM   3411  HG2 PRO A 215     -42.579 -14.898   6.157  1.00 84.25           H  
ATOM   3412  HG3 PRO A 215     -42.592 -16.407   5.188  1.00 84.25           H  
ATOM   3413  CD  PRO A 215     -43.197 -16.643   7.262  1.00 84.25           C  
ATOM   3414  HD2 PRO A 215     -44.134 -16.105   7.410  1.00 84.25           H  
ATOM   3415  HD3 PRO A 215     -43.395 -17.680   6.994  1.00 84.25           H  
ATOM   3416  N   PRO A 216     -39.567 -14.375   9.075  1.00 75.44           N  
ATOM   3417  CA  PRO A 216     -39.257 -13.061   9.652  1.00 75.44           C  
ATOM   3418  HA  PRO A 216     -39.917 -12.861  10.497  1.00 75.44           H  
ATOM   3419  C   PRO A 216     -39.403 -11.906   8.652  1.00 75.44           C  
ATOM   3420  CB  PRO A 216     -37.814 -13.180  10.143  1.00 75.44           C  
ATOM   3421  HB2 PRO A 216     -37.814 -13.547  11.169  1.00 75.44           H  
ATOM   3422  HB3 PRO A 216     -37.276 -12.233  10.085  1.00 75.44           H  
ATOM   3423  O   PRO A 216     -39.413 -10.743   9.046  1.00 75.44           O  
ATOM   3424  CG  PRO A 216     -37.218 -14.231   9.208  1.00 75.44           C  
ATOM   3425  HG2 PRO A 216     -36.947 -13.773   8.256  1.00 75.44           H  
ATOM   3426  HG3 PRO A 216     -36.356 -14.717   9.663  1.00 75.44           H  
ATOM   3427  CD  PRO A 216     -38.373 -15.198   8.984  1.00 75.44           C  
ATOM   3428  HD2 PRO A 216     -38.280 -15.673   8.007  1.00 75.44           H  
ATOM   3429  HD3 PRO A 216     -38.395 -15.949   9.773  1.00 75.44           H  
ATOM   3430  N   VAL A 217     -39.490 -12.225   7.360  1.00 80.19           N  
ATOM   3431  H   VAL A 217     -39.530 -13.208   7.131  1.00 80.19           H  
ATOM   3432  CA  VAL A 217     -39.731 -11.314   6.239  1.00 80.19           C  
ATOM   3433  HA  VAL A 217     -40.278 -10.448   6.611  1.00 80.19           H  
ATOM   3434  C   VAL A 217     -40.599 -12.042   5.210  1.00 80.19           C  
ATOM   3435  CB  VAL A 217     -38.409 -10.833   5.604  1.00 80.19           C  
ATOM   3436  HB  VAL A 217     -38.651 -10.200   4.750  1.00 80.19           H  
ATOM   3437  O   VAL A 217     -40.534 -13.273   5.152  1.00 80.19           O  
ATOM   3438  CG1 VAL A 217     -37.632  -9.977   6.612  1.00 80.19           C  
ATOM   3439 HG11 VAL A 217     -38.262  -9.165   6.974  1.00 80.19           H  
ATOM   3440 HG12 VAL A 217     -36.730  -9.555   6.168  1.00 80.19           H  
ATOM   3441 HG13 VAL A 217     -37.322 -10.585   7.462  1.00 80.19           H  
ATOM   3442  CG2 VAL A 217     -37.506 -11.973   5.107  1.00 80.19           C  
ATOM   3443 HG21 VAL A 217     -36.583 -11.563   4.697  1.00 80.19           H  
ATOM   3444 HG22 VAL A 217     -37.254 -12.647   5.926  1.00 80.19           H  
ATOM   3445 HG23 VAL A 217     -38.011 -12.535   4.321  1.00 80.19           H  
ATOM   3446  N   PRO A 218     -41.398 -11.340   4.385  1.00 86.00           N  
ATOM   3447  CA  PRO A 218     -42.122 -11.986   3.294  1.00 86.00           C  
ATOM   3448  HA  PRO A 218     -42.906 -12.616   3.716  1.00 86.00           H  
ATOM   3449  C   PRO A 218     -41.170 -12.832   2.444  1.00 86.00           C  
ATOM   3450  CB  PRO A 218     -42.754 -10.847   2.484  1.00 86.00           C  
ATOM   3451  HB2 PRO A 218     -43.725 -11.133   2.078  1.00 86.00           H  
ATOM   3452  HB3 PRO A 218     -42.090 -10.536   1.678  1.00 86.00           H  
ATOM   3453  O   PRO A 218     -40.088 -12.358   2.097  1.00 86.00           O  
ATOM   3454  CG  PRO A 218     -42.880  -9.713   3.503  1.00 86.00           C  
ATOM   3455  HG2 PRO A 218     -43.793  -9.846   4.083  1.00 86.00           H  
ATOM   3456  HG3 PRO A 218     -42.871  -8.735   3.022  1.00 86.00           H  
ATOM   3457  CD  PRO A 218     -41.666  -9.910   4.410  1.00 86.00           C  
ATOM   3458  HD2 PRO A 218     -40.809  -9.371   4.007  1.00 86.00           H  
ATOM   3459  HD3 PRO A 218     -41.896  -9.563   5.417  1.00 86.00           H  
ATOM   3460  N   LEU A 219     -41.564 -14.058   2.081  1.00 87.38           N  
ATOM   3461  H   LEU A 219     -42.442 -14.415   2.430  1.00 87.38           H  
ATOM   3462  CA  LEU A 219     -40.744 -14.924   1.216  1.00 87.38           C  
ATOM   3463  HA  LEU A 219     -39.766 -15.061   1.676  1.00 87.38           H  
ATOM   3464  C   LEU A 219     -40.483 -14.288  -0.156  1.00 87.38           C  
ATOM   3465  CB  LEU A 219     -41.413 -16.299   1.037  1.00 87.38           C  
ATOM   3466  HB2 LEU A 219     -42.396 -16.157   0.588  1.00 87.38           H  
ATOM   3467  HB3 LEU A 219     -40.815 -16.878   0.334  1.00 87.38           H  
ATOM   3468  O   LEU A 219     -39.509 -14.629  -0.812  1.00 87.38           O  
ATOM   3469  CG  LEU A 219     -41.563 -17.123   2.325  1.00 87.38           C  
ATOM   3470  HG  LEU A 219     -42.212 -16.579   3.011  1.00 87.38           H  
ATOM   3471  CD1 LEU A 219     -42.238 -18.453   2.003  1.00 87.38           C  
ATOM   3472 HD11 LEU A 219     -41.610 -19.040   1.333  1.00 87.38           H  
ATOM   3473 HD12 LEU A 219     -42.408 -19.016   2.921  1.00 87.38           H  
ATOM   3474 HD13 LEU A 219     -43.198 -18.268   1.522  1.00 87.38           H  
ATOM   3475  CD2 LEU A 219     -40.223 -17.385   3.015  1.00 87.38           C  
ATOM   3476 HD21 LEU A 219     -39.850 -16.464   3.461  1.00 87.38           H  
ATOM   3477 HD22 LEU A 219     -39.494 -17.746   2.289  1.00 87.38           H  
ATOM   3478 HD23 LEU A 219     -40.343 -18.126   3.805  1.00 87.38           H  
ATOM   3479  N   THR A 220     -41.324 -13.328  -0.547  1.00 86.88           N  
ATOM   3480  H   THR A 220     -42.125 -13.131   0.035  1.00 86.88           H  
ATOM   3481  CA  THR A 220     -41.190 -12.506  -1.750  1.00 86.88           C  
ATOM   3482  HA  THR A 220     -40.754 -13.119  -2.540  1.00 86.88           H  
ATOM   3483  C   THR A 220     -40.299 -11.271  -1.572  1.00 86.88           C  
ATOM   3484  CB  THR A 220     -42.574 -12.042  -2.225  1.00 86.88           C  
ATOM   3485  HB  THR A 220     -42.459 -11.359  -3.067  1.00 86.88           H  
ATOM   3486  O   THR A 220     -39.967 -10.632  -2.566  1.00 86.88           O  
ATOM   3487  CG2 THR A 220     -43.465 -13.205  -2.654  1.00 86.88           C  
ATOM   3488 HG21 THR A 220     -44.402 -12.820  -3.056  1.00 86.88           H  
ATOM   3489 HG22 THR A 220     -43.679 -13.857  -1.807  1.00 86.88           H  
ATOM   3490 HG23 THR A 220     -42.963 -13.778  -3.433  1.00 86.88           H  
ATOM   3491  OG1 THR A 220     -43.246 -11.382  -1.171  1.00 86.88           O  
ATOM   3492  HG1 THR A 220     -43.999 -10.939  -1.568  1.00 86.88           H  
ATOM   3493  N   LYS A 221     -39.906 -10.890  -0.342  1.00 85.56           N  
ATOM   3494  H   LYS A 221     -40.103 -11.505   0.435  1.00 85.56           H  
ATOM   3495  CA  LYS A 221     -39.100  -9.679  -0.094  1.00 85.56           C  
ATOM   3496  HA  LYS A 221     -39.570  -8.861  -0.641  1.00 85.56           H  
ATOM   3497  C   LYS A 221     -37.702  -9.879  -0.677  1.00 85.56           C  
ATOM   3498  CB  LYS A 221     -39.070  -9.292   1.408  1.00 85.56           C  
ATOM   3499  HB2 LYS A 221     -40.097  -9.216   1.763  1.00 85.56           H  
ATOM   3500  HB3 LYS A 221     -38.564 -10.072   1.977  1.00 85.56           H  
ATOM   3501  O   LYS A 221     -36.949 -10.737  -0.213  1.00 85.56           O  
ATOM   3502  CG  LYS A 221     -38.365  -7.935   1.660  1.00 85.56           C  
ATOM   3503  HG2 LYS A 221     -37.318  -8.030   1.373  1.00 85.56           H  
ATOM   3504  HG3 LYS A 221     -38.822  -7.188   1.012  1.00 85.56           H  
ATOM   3505  CD  LYS A 221     -38.422  -7.407   3.117  1.00 85.56           C  
ATOM   3506  HD2 LYS A 221     -37.956  -8.137   3.780  1.00 85.56           H  
ATOM   3507  HD3 LYS A 221     -39.463  -7.276   3.415  1.00 85.56           H  
ATOM   3508  CE  LYS A 221     -37.677  -6.051   3.223  1.00 85.56           C  
ATOM   3509  HE2 LYS A 221     -36.707  -6.162   2.738  1.00 85.56           H  
ATOM   3510  HE3 LYS A 221     -38.231  -5.311   2.644  1.00 85.56           H  
ATOM   3511  NZ  LYS A 221     -37.454  -5.529   4.610  1.00 85.56           N  
ATOM   3512  HZ1 LYS A 221     -36.848  -6.122   5.159  1.00 85.56           H  
ATOM   3513  HZ2 LYS A 221     -38.309  -5.343   5.114  1.00 85.56           H  
ATOM   3514  HZ3 LYS A 221     -36.928  -4.667   4.606  1.00 85.56           H  
ATOM   3515  N   ARG A 222     -37.347  -9.056  -1.662  1.00 84.19           N  
ATOM   3516  H   ARG A 222     -38.050  -8.429  -2.028  1.00 84.19           H  
ATOM   3517  CA  ARG A 222     -36.015  -9.010  -2.275  1.00 84.19           C  
ATOM   3518  HA  ARG A 222     -35.509  -9.959  -2.098  1.00 84.19           H  
ATOM   3519  C   ARG A 222     -35.146  -7.928  -1.645  1.00 84.19           C  
ATOM   3520  CB  ARG A 222     -36.125  -8.834  -3.798  1.00 84.19           C  
ATOM   3521  HB2 ARG A 222     -35.123  -8.726  -4.213  1.00 84.19           H  
ATOM   3522  HB3 ARG A 222     -36.685  -7.926  -4.022  1.00 84.19           H  
ATOM   3523  O   ARG A 222     -35.645  -6.934  -1.117  1.00 84.19           O  
ATOM   3524  CG  ARG A 222     -36.800 -10.036  -4.470  1.00 84.19           C  
ATOM   3525  HG2 ARG A 222     -37.827 -10.133  -4.118  1.00 84.19           H  
ATOM   3526  HG3 ARG A 222     -36.249 -10.941  -4.218  1.00 84.19           H  
ATOM   3527  CD  ARG A 222     -36.814  -9.848  -5.992  1.00 84.19           C  
ATOM   3528  HD2 ARG A 222     -37.376  -8.945  -6.231  1.00 84.19           H  
ATOM   3529  HD3 ARG A 222     -35.798  -9.715  -6.361  1.00 84.19           H  
ATOM   3530  NE  ARG A 222     -37.452 -10.987  -6.665  1.00 84.19           N  
ATOM   3531  HE  ARG A 222     -38.382 -10.799  -7.012  1.00 84.19           H  
ATOM   3532  NH1 ARG A 222     -35.696 -12.483  -6.503  1.00 84.19           N  
ATOM   3533 HH11 ARG A 222     -35.350 -13.430  -6.448  1.00 84.19           H  
ATOM   3534 HH12 ARG A 222     -35.030 -11.747  -6.318  1.00 84.19           H  
ATOM   3535  NH2 ARG A 222     -37.665 -13.148  -7.270  1.00 84.19           N  
ATOM   3536 HH21 ARG A 222     -38.615 -12.964  -7.557  1.00 84.19           H  
ATOM   3537 HH22 ARG A 222     -37.294 -14.087  -7.259  1.00 84.19           H  
ATOM   3538  CZ  ARG A 222     -36.930 -12.193  -6.807  1.00 84.19           C  
ATOM   3539  N   ASN A 223     -33.840  -8.146  -1.676  1.00 75.38           N  
ATOM   3540  H   ASN A 223     -33.530  -8.977  -2.160  1.00 75.38           H  
ATOM   3541  CA  ASN A 223     -32.853  -7.104  -1.425  1.00 75.38           C  
ATOM   3542  HA  ASN A 223     -33.249  -6.410  -0.684  1.00 75.38           H  
ATOM   3543  C   ASN A 223     -32.600  -6.288  -2.708  1.00 75.38           C  
ATOM   3544  CB  ASN A 223     -31.602  -7.767  -0.829  1.00 75.38           C  
ATOM   3545  HB2 ASN A 223     -31.895  -8.321   0.063  1.00 75.38           H  
ATOM   3546  HB3 ASN A 223     -30.882  -7.007  -0.526  1.00 75.38           H  
ATOM   3547  O   ASN A 223     -33.258  -6.491  -3.721  1.00 75.38           O  
ATOM   3548  CG  ASN A 223     -30.907  -8.715  -1.786  1.00 75.38           C  
ATOM   3549  ND2 ASN A 223     -30.246  -9.706  -1.262  1.00 75.38           N  
ATOM   3550 HD21 ASN A 223     -30.302  -9.911  -0.275  1.00 75.38           H  
ATOM   3551 HD22 ASN A 223     -29.793 -10.331  -1.914  1.00 75.38           H  
ATOM   3552  OD1 ASN A 223     -30.909  -8.569  -2.994  1.00 75.38           O  
ATOM   3553  N   LYS A 224     -31.649  -5.353  -2.657  1.00 74.56           N  
ATOM   3554  H   LYS A 224     -31.124  -5.248  -1.801  1.00 74.56           H  
ATOM   3555  CA  LYS A 224     -31.273  -4.498  -3.796  1.00 74.56           C  
ATOM   3556  HA  LYS A 224     -32.030  -4.587  -4.575  1.00 74.56           H  
ATOM   3557  C   LYS A 224     -29.970  -4.952  -4.475  1.00 74.56           C  
ATOM   3558  CB  LYS A 224     -31.229  -3.024  -3.354  1.00 74.56           C  
ATOM   3559  HB2 LYS A 224     -30.471  -2.910  -2.580  1.00 74.56           H  
ATOM   3560  HB3 LYS A 224     -30.936  -2.411  -4.206  1.00 74.56           H  
ATOM   3561  O   LYS A 224     -29.248  -4.116  -5.002  1.00 74.56           O  
ATOM   3562  CG  LYS A 224     -32.577  -2.497  -2.838  1.00 74.56           C  
ATOM   3563  HG2 LYS A 224     -32.911  -3.093  -1.989  1.00 74.56           H  
ATOM   3564  HG3 LYS A 224     -33.320  -2.558  -3.633  1.00 74.56           H  
ATOM   3565  CD  LYS A 224     -32.419  -1.039  -2.389  1.00 74.56           C  
ATOM   3566  HD2 LYS A 224     -31.661  -0.997  -1.607  1.00 74.56           H  
ATOM   3567  HD3 LYS A 224     -32.089  -0.434  -3.233  1.00 74.56           H  
ATOM   3568  CE  LYS A 224     -33.741  -0.492  -1.847  1.00 74.56           C  
ATOM   3569  HE2 LYS A 224     -34.140  -1.203  -1.122  1.00 74.56           H  
ATOM   3570  HE3 LYS A 224     -34.451  -0.416  -2.670  1.00 74.56           H  
ATOM   3571  NZ  LYS A 224     -33.544   0.828  -1.198  1.00 74.56           N  
ATOM   3572  HZ1 LYS A 224     -33.113   1.481  -1.836  1.00 74.56           H  
ATOM   3573  HZ2 LYS A 224     -32.944   0.740  -0.390  1.00 74.56           H  
ATOM   3574  HZ3 LYS A 224     -34.424   1.204  -0.873  1.00 74.56           H  
ATOM   3575  N   LEU A 225     -29.627  -6.244  -4.398  1.00 66.38           N  
ATOM   3576  H   LEU A 225     -30.292  -6.901  -4.018  1.00 66.38           H  
ATOM   3577  CA  LEU A 225     -28.451  -6.779  -5.097  1.00 66.38           C  
ATOM   3578  HA  LEU A 225     -27.579  -6.177  -4.845  1.00 66.38           H  
ATOM   3579  C   LEU A 225     -28.648  -6.688  -6.610  1.00 66.38           C  
ATOM   3580  CB  LEU A 225     -28.196  -8.248  -4.715  1.00 66.38           C  
ATOM   3581  HB2 LEU A 225     -29.125  -8.806  -4.837  1.00 66.38           H  
ATOM   3582  HB3 LEU A 225     -27.483  -8.669  -5.424  1.00 66.38           H  
ATOM   3583  O   LEU A 225     -29.722  -7.020  -7.104  1.00 66.38           O  
ATOM   3584  CG  LEU A 225     -27.643  -8.465  -3.301  1.00 66.38           C  
ATOM   3585  HG  LEU A 225     -28.301  -8.012  -2.559  1.00 66.38           H  
ATOM   3586  CD1 LEU A 225     -27.530  -9.965  -3.026  1.00 66.38           C  
ATOM   3587 HD11 LEU A 225     -26.755 -10.386  -3.667  1.00 66.38           H  
ATOM   3588 HD12 LEU A 225     -27.264 -10.135  -1.982  1.00 66.38           H  
ATOM   3589 HD13 LEU A 225     -28.472 -10.461  -3.258  1.00 66.38           H  
ATOM   3590  CD2 LEU A 225     -26.244  -7.875  -3.154  1.00 66.38           C  
ATOM   3591 HD21 LEU A 225     -26.299  -6.789  -3.082  1.00 66.38           H  
ATOM   3592 HD22 LEU A 225     -25.631  -8.144  -4.014  1.00 66.38           H  
ATOM   3593 HD23 LEU A 225     -25.771  -8.282  -2.260  1.00 66.38           H  
ATOM   3594  N   ASP A 226     -27.600  -6.318  -7.340  1.00 73.44           N  
ATOM   3595  H   ASP A 226     -26.744  -6.038  -6.884  1.00 73.44           H  
ATOM   3596  CA  ASP A 226     -27.623  -6.252  -8.804  1.00 73.44           C  
ATOM   3597  HA  ASP A 226     -28.603  -5.880  -9.103  1.00 73.44           H  
ATOM   3598  C   ASP A 226     -27.467  -7.649  -9.433  1.00 73.44           C  
ATOM   3599  CB  ASP A 226     -26.592  -5.224  -9.293  1.00 73.44           C  
ATOM   3600  HB2 ASP A 226     -26.689  -4.319  -8.693  1.00 73.44           H  
ATOM   3601  HB3 ASP A 226     -25.585  -5.615  -9.149  1.00 73.44           H  
ATOM   3602  O   ASP A 226     -26.447  -7.996 -10.024  1.00 73.44           O  
ATOM   3603  CG  ASP A 226     -26.803  -4.837 -10.763  1.00 73.44           C  
ATOM   3604  OD1 ASP A 226     -27.916  -5.086 -11.285  1.00 73.44           O  
ATOM   3605  OD2 ASP A 226     -25.875  -4.216 -11.322  1.00 73.44           O  
ATOM   3606  N   ILE A 227     -28.475  -8.500  -9.217  1.00 75.00           N  
ATOM   3607  H   ILE A 227     -29.254  -8.146  -8.680  1.00 75.00           H  
ATOM   3608  CA  ILE A 227     -28.630  -9.807  -9.865  1.00 75.00           C  
ATOM   3609  HA  ILE A 227     -27.966  -9.836 -10.729  1.00 75.00           H  
ATOM   3610  C   ILE A 227     -30.050  -9.968 -10.382  1.00 75.00           C  
ATOM   3611  CB  ILE A 227     -28.269 -11.005  -8.956  1.00 75.00           C  
ATOM   3612  HB  ILE A 227     -28.384 -11.908  -9.555  1.00 75.00           H  
ATOM   3613  O   ILE A 227     -31.006  -9.479  -9.774  1.00 75.00           O  
ATOM   3614  CG1 ILE A 227     -29.175 -11.148  -7.711  1.00 75.00           C  
ATOM   3615 HG12 ILE A 227     -30.217 -11.196  -8.030  1.00 75.00           H  
ATOM   3616 HG13 ILE A 227     -29.059 -10.287  -7.053  1.00 75.00           H  
ATOM   3617  CG2 ILE A 227     -26.800 -10.911  -8.563  1.00 75.00           C  
ATOM   3618 HG21 ILE A 227     -26.182 -10.763  -9.448  1.00 75.00           H  
ATOM   3619 HG22 ILE A 227     -26.700 -10.043  -7.911  1.00 75.00           H  
ATOM   3620 HG23 ILE A 227     -26.476 -11.822  -8.060  1.00 75.00           H  
ATOM   3621  CD1 ILE A 227     -28.895 -12.436  -6.929  1.00 75.00           C  
ATOM   3622 HD11 ILE A 227     -28.042 -12.296  -6.265  1.00 75.00           H  
ATOM   3623 HD12 ILE A 227     -29.782 -12.704  -6.355  1.00 75.00           H  
ATOM   3624 HD13 ILE A 227     -28.693 -13.257  -7.616  1.00 75.00           H  
ATOM   3625  N   ARG A 228     -30.206 -10.735 -11.463  1.00 84.50           N  
ATOM   3626  H   ARG A 228     -29.380 -11.136 -11.883  1.00 84.50           H  
ATOM   3627  CA  ARG A 228     -31.511 -11.297 -11.818  1.00 84.50           C  
ATOM   3628  HA  ARG A 228     -32.289 -10.544 -11.688  1.00 84.50           H  
ATOM   3629  C   ARG A 228     -31.808 -12.436 -10.850  1.00 84.50           C  
ATOM   3630  CB  ARG A 228     -31.527 -11.773 -13.274  1.00 84.50           C  
ATOM   3631  HB2 ARG A 228     -30.715 -12.480 -13.448  1.00 84.50           H  
ATOM   3632  HB3 ARG A 228     -32.475 -12.283 -13.449  1.00 84.50           H  
ATOM   3633  O   ARG A 228     -31.155 -13.471 -10.919  1.00 84.50           O  
ATOM   3634  CG  ARG A 228     -31.413 -10.596 -14.248  1.00 84.50           C  
ATOM   3635  HG2 ARG A 228     -32.157  -9.842 -13.989  1.00 84.50           H  
ATOM   3636  HG3 ARG A 228     -30.418 -10.155 -14.183  1.00 84.50           H  
ATOM   3637  CD  ARG A 228     -31.669 -11.080 -15.675  1.00 84.50           C  
ATOM   3638  HD2 ARG A 228     -32.655 -11.544 -15.708  1.00 84.50           H  
ATOM   3639  HD3 ARG A 228     -30.917 -11.826 -15.934  1.00 84.50           H  
ATOM   3640  NE  ARG A 228     -31.613  -9.962 -16.633  1.00 84.50           N  
ATOM   3641  HE  ARG A 228     -31.256  -9.086 -16.279  1.00 84.50           H  
ATOM   3642  NH1 ARG A 228     -32.440 -11.097 -18.446  1.00 84.50           N  
ATOM   3643 HH11 ARG A 228     -32.695 -11.126 -19.423  1.00 84.50           H  
ATOM   3644 HH12 ARG A 228     -32.506 -11.924 -17.870  1.00 84.50           H  
ATOM   3645  NH2 ARG A 228     -31.878  -8.944 -18.652  1.00 84.50           N  
ATOM   3646 HH21 ARG A 228     -32.138  -8.981 -19.627  1.00 84.50           H  
ATOM   3647 HH22 ARG A 228     -31.497  -8.092 -18.264  1.00 84.50           H  
ATOM   3648  CZ  ARG A 228     -31.977 -10.005 -17.901  1.00 84.50           C  
ATOM   3649  N   GLY A 229     -32.736 -12.209  -9.921  1.00 85.94           N  
ATOM   3650  H   GLY A 229     -33.203 -11.313  -9.909  1.00 85.94           H  
ATOM   3651  CA  GLY A 229     -33.140 -13.231  -8.956  1.00 85.94           C  
ATOM   3652  HA2 GLY A 229     -33.740 -12.771  -8.171  1.00 85.94           H  
ATOM   3653  HA3 GLY A 229     -32.256 -13.668  -8.492  1.00 85.94           H  
ATOM   3654  C   GLY A 229     -33.946 -14.357  -9.606  1.00 85.94           C  
ATOM   3655  O   GLY A 229     -34.171 -14.359 -10.816  1.00 85.94           O  
ATOM   3656  N   CYS A 230     -34.453 -15.280  -8.796  1.00 91.50           N  
ATOM   3657  H   CYS A 230     -34.252 -15.212  -7.808  1.00 91.50           H  
ATOM   3658  CA  CYS A 230     -35.311 -16.379  -9.238  1.00 91.50           C  
ATOM   3659  HA  CYS A 230     -35.428 -16.339 -10.321  1.00 91.50           H  
ATOM   3660  C   CYS A 230     -36.706 -16.244  -8.619  1.00 91.50           C  
ATOM   3661  CB  CYS A 230     -34.649 -17.724  -8.910  1.00 91.50           C  
ATOM   3662  HB2 CYS A 230     -35.295 -18.533  -9.249  1.00 91.50           H  
ATOM   3663  HB3 CYS A 230     -34.484 -17.814  -7.836  1.00 91.50           H  
ATOM   3664  O   CYS A 230     -36.846 -15.747  -7.504  1.00 91.50           O  
ATOM   3665  SG  CYS A 230     -33.061 -17.854  -9.781  1.00 91.50           S  
ATOM   3666  HG  CYS A 230     -32.991 -19.184  -9.884  1.00 91.50           H  
ATOM   3667  N   VAL A 231     -37.751 -16.663  -9.329  1.00 93.12           N  
ATOM   3668  H   VAL A 231     -37.567 -17.079 -10.231  1.00 93.12           H  
ATOM   3669  CA  VAL A 231     -39.122 -16.783  -8.805  1.00 93.12           C  
ATOM   3670  HA  VAL A 231     -39.111 -16.476  -7.760  1.00 93.12           H  
ATOM   3671  C   VAL A 231     -39.584 -18.241  -8.860  1.00 93.12           C  
ATOM   3672  CB  VAL A 231     -40.139 -15.882  -9.532  1.00 93.12           C  
ATOM   3673  HB  VAL A 231     -41.137 -16.143  -9.181  1.00 93.12           H  
ATOM   3674  O   VAL A 231     -39.178 -18.958  -9.780  1.00 93.12           O  
ATOM   3675  CG1 VAL A 231     -39.922 -14.409  -9.192  1.00 93.12           C  
ATOM   3676 HG11 VAL A 231     -40.665 -13.793  -9.698  1.00 93.12           H  
ATOM   3677 HG12 VAL A 231     -38.926 -14.104  -9.512  1.00 93.12           H  
ATOM   3678 HG13 VAL A 231     -40.032 -14.273  -8.116  1.00 93.12           H  
ATOM   3679  CG2 VAL A 231     -40.127 -16.041 -11.055  1.00 93.12           C  
ATOM   3680 HG21 VAL A 231     -39.140 -15.815 -11.459  1.00 93.12           H  
ATOM   3681 HG22 VAL A 231     -40.860 -15.366 -11.496  1.00 93.12           H  
ATOM   3682 HG23 VAL A 231     -40.398 -17.067 -11.304  1.00 93.12           H  
ATOM   3683  N   PRO A 232     -40.437 -18.688  -7.918  1.00 93.56           N  
ATOM   3684  CA  PRO A 232     -41.002 -20.031  -7.957  1.00 93.56           C  
ATOM   3685  HA  PRO A 232     -40.190 -20.753  -7.876  1.00 93.56           H  
ATOM   3686  C   PRO A 232     -41.794 -20.283  -9.245  1.00 93.56           C  
ATOM   3687  CB  PRO A 232     -41.899 -20.139  -6.719  1.00 93.56           C  
ATOM   3688  HB2 PRO A 232     -41.903 -21.147  -6.304  1.00 93.56           H  
ATOM   3689  HB3 PRO A 232     -42.915 -19.830  -6.964  1.00 93.56           H  
ATOM   3690  O   PRO A 232     -42.613 -19.455  -9.652  1.00 93.56           O  
ATOM   3691  CG  PRO A 232     -41.294 -19.130  -5.749  1.00 93.56           C  
ATOM   3692  HG2 PRO A 232     -40.444 -19.579  -5.236  1.00 93.56           H  
ATOM   3693  HG3 PRO A 232     -42.032 -18.765  -5.034  1.00 93.56           H  
ATOM   3694  CD  PRO A 232     -40.803 -18.022  -6.674  1.00 93.56           C  
ATOM   3695  HD2 PRO A 232     -41.602 -17.305  -6.861  1.00 93.56           H  
ATOM   3696  HD3 PRO A 232     -39.946 -17.536  -6.208  1.00 93.56           H  
ATOM   3697  N   ASP A 233     -41.583 -21.450  -9.844  1.00 91.50           N  
ATOM   3698  H   ASP A 233     -40.871 -22.056  -9.461  1.00 91.50           H  
ATOM   3699  CA  ASP A 233     -42.370 -22.004 -10.944  1.00 91.50           C  
ATOM   3700  HA  ASP A 233     -43.296 -21.438 -11.044  1.00 91.50           H  
ATOM   3701  C   ASP A 233     -42.729 -23.455 -10.602  1.00 91.50           C  
ATOM   3702  CB  ASP A 233     -41.601 -21.886 -12.267  1.00 91.50           C  
ATOM   3703  HB2 ASP A 233     -41.265 -20.855 -12.376  1.00 91.50           H  
ATOM   3704  HB3 ASP A 233     -40.721 -22.529 -12.246  1.00 91.50           H  
ATOM   3705  O   ASP A 233     -41.943 -24.387 -10.793  1.00 91.50           O  
ATOM   3706  CG  ASP A 233     -42.475 -22.231 -13.478  1.00 91.50           C  
ATOM   3707  OD1 ASP A 233     -43.708 -22.365 -13.294  1.00 91.50           O  
ATOM   3708  OD2 ASP A 233     -41.916 -22.245 -14.595  1.00 91.50           O  
ATOM   3709  N   GLY A 234     -43.882 -23.643  -9.953  1.00 90.62           N  
ATOM   3710  H   GLY A 234     -44.481 -22.842  -9.816  1.00 90.62           H  
ATOM   3711  CA  GLY A 234     -44.222 -24.916  -9.321  1.00 90.62           C  
ATOM   3712  HA2 GLY A 234     -44.267 -25.687 -10.089  1.00 90.62           H  
ATOM   3713  HA3 GLY A 234     -45.198 -24.838  -8.842  1.00 90.62           H  
ATOM   3714  C   GLY A 234     -43.187 -25.309  -8.260  1.00 90.62           C  
ATOM   3715  O   GLY A 234     -42.886 -24.513  -7.376  1.00 90.62           O  
ATOM   3716  N   ALA A 235     -42.665 -26.538  -8.347  1.00 88.25           N  
ATOM   3717  H   ALA A 235     -42.896 -27.086  -9.164  1.00 88.25           H  
ATOM   3718  CA  ALA A 235     -41.612 -27.060  -7.463  1.00 88.25           C  
ATOM   3719  HA  ALA A 235     -41.743 -26.624  -6.472  1.00 88.25           H  
ATOM   3720  C   ALA A 235     -40.182 -26.680  -7.897  1.00 88.25           C  
ATOM   3721  CB  ALA A 235     -41.785 -28.580  -7.341  1.00 88.25           C  
ATOM   3722  HB1 ALA A 235     -41.045 -28.976  -6.645  1.00 88.25           H  
ATOM   3723  HB2 ALA A 235     -42.781 -28.813  -6.963  1.00 88.25           H  
ATOM   3724  HB3 ALA A 235     -41.640 -29.051  -8.314  1.00 88.25           H  
ATOM   3725  O   ALA A 235     -39.220 -27.070  -7.239  1.00 88.25           O  
ATOM   3726  N   THR A 236     -40.051 -25.949  -9.003  1.00 91.25           N  
ATOM   3727  H   THR A 236     -40.888 -25.616  -9.461  1.00 91.25           H  
ATOM   3728  CA  THR A 236     -38.788 -25.470  -9.576  1.00 91.25           C  
ATOM   3729  HA  THR A 236     -37.948 -25.856  -8.998  1.00 91.25           H  
ATOM   3730  C   THR A 236     -38.707 -23.945  -9.496  1.00 91.25           C  
ATOM   3731  CB  THR A 236     -38.628 -25.969 -11.027  1.00 91.25           C  
ATOM   3732  HB  THR A 236     -37.766 -25.488 -11.488  1.00 91.25           H  
ATOM   3733  O   THR A 236     -39.607 -23.285  -8.972  1.00 91.25           O  
ATOM   3734  CG2 THR A 236     -38.408 -27.481 -11.070  1.00 91.25           C  
ATOM   3735 HG21 THR A 236     -39.272 -28.003 -10.659  1.00 91.25           H  
ATOM   3736 HG22 THR A 236     -38.260 -27.792 -12.104  1.00 91.25           H  
ATOM   3737 HG23 THR A 236     -37.518 -27.738 -10.495  1.00 91.25           H  
ATOM   3738  OG1 THR A 236     -39.767 -25.737 -11.826  1.00 91.25           O  
ATOM   3739  HG1 THR A 236     -40.290 -25.005 -11.490  1.00 91.25           H  
ATOM   3740  N   SER A 237     -37.626 -23.372 -10.009  1.00 92.31           N  
ATOM   3741  H   SER A 237     -36.882 -23.945 -10.381  1.00 92.31           H  
ATOM   3742  CA  SER A 237     -37.409 -21.932 -10.124  1.00 92.31           C  
ATOM   3743  HA  SER A 237     -38.273 -21.398  -9.729  1.00 92.31           H  
ATOM   3744  C   SER A 237     -37.247 -21.517 -11.582  1.00 92.31           C  
ATOM   3745  CB  SER A 237     -36.191 -21.515  -9.295  1.00 92.31           C  
ATOM   3746  HB2 SER A 237     -36.522 -21.407  -8.262  1.00 92.31           H  
ATOM   3747  HB3 SER A 237     -35.791 -20.564  -9.647  1.00 92.31           H  
ATOM   3748  O   SER A 237     -36.836 -22.301 -12.434  1.00 92.31           O  
ATOM   3749  OG  SER A 237     -35.187 -22.498  -9.295  1.00 92.31           O  
ATOM   3750  HG  SER A 237     -34.519 -22.343  -9.966  1.00 92.31           H  
ATOM   3751  N   ARG A 238     -37.565 -20.255 -11.870  1.00 93.56           N  
ATOM   3752  H   ARG A 238     -37.967 -19.694 -11.133  1.00 93.56           H  
ATOM   3753  CA  ARG A 238     -37.251 -19.596 -13.143  1.00 93.56           C  
ATOM   3754  HA  ARG A 238     -36.481 -20.182 -13.644  1.00 93.56           H  
ATOM   3755  C   ARG A 238     -36.671 -18.212 -12.888  1.00 93.56           C  
ATOM   3756  CB  ARG A 238     -38.494 -19.563 -14.049  1.00 93.56           C  
ATOM   3757  HB2 ARG A 238     -38.886 -20.575 -14.152  1.00 93.56           H  
ATOM   3758  HB3 ARG A 238     -38.200 -19.212 -15.039  1.00 93.56           H  
ATOM   3759  O   ARG A 238     -36.945 -17.601 -11.856  1.00 93.56           O  
ATOM   3760  CG  ARG A 238     -39.596 -18.646 -13.502  1.00 93.56           C  
ATOM   3761  HG2 ARG A 238     -39.899 -18.995 -12.515  1.00 93.56           H  
ATOM   3762  HG3 ARG A 238     -39.212 -17.630 -13.416  1.00 93.56           H  
ATOM   3763  CD  ARG A 238     -40.818 -18.631 -14.423  1.00 93.56           C  
ATOM   3764  HD2 ARG A 238     -40.520 -18.319 -15.424  1.00 93.56           H  
ATOM   3765  HD3 ARG A 238     -41.211 -19.645 -14.497  1.00 93.56           H  
ATOM   3766  NE  ARG A 238     -41.870 -17.741 -13.898  1.00 93.56           N  
ATOM   3767  HE  ARG A 238     -42.617 -18.210 -13.406  1.00 93.56           H  
ATOM   3768  NH1 ARG A 238     -40.997 -15.731 -14.609  1.00 93.56           N  
ATOM   3769 HH11 ARG A 238     -40.158 -16.213 -14.900  1.00 93.56           H  
ATOM   3770 HH12 ARG A 238     -41.037 -14.723 -14.658  1.00 93.56           H  
ATOM   3771  NH2 ARG A 238     -42.942 -15.772 -13.516  1.00 93.56           N  
ATOM   3772 HH21 ARG A 238     -43.665 -16.290 -13.036  1.00 93.56           H  
ATOM   3773 HH22 ARG A 238     -42.995 -14.767 -13.604  1.00 93.56           H  
ATOM   3774  CZ  ARG A 238     -41.930 -16.426 -14.015  1.00 93.56           C  
ATOM   3775  N   VAL A 239     -35.931 -17.677 -13.853  1.00 89.25           N  
ATOM   3776  H   VAL A 239     -35.725 -18.242 -14.665  1.00 89.25           H  
ATOM   3777  CA  VAL A 239     -35.338 -16.336 -13.750  1.00 89.25           C  
ATOM   3778  HA  VAL A 239     -34.728 -16.314 -12.847  1.00 89.25           H  
ATOM   3779  C   VAL A 239     -36.431 -15.265 -13.602  1.00 89.25           C  
ATOM   3780  CB  VAL A 239     -34.402 -16.046 -14.939  1.00 89.25           C  
ATOM   3781  HB  VAL A 239     -34.981 -16.049 -15.862  1.00 89.25           H  
ATOM   3782  O   VAL A 239     -37.426 -15.247 -14.334  1.00 89.25           O  
ATOM   3783  CG1 VAL A 239     -33.711 -14.684 -14.799  1.00 89.25           C  
ATOM   3784 HG11 VAL A 239     -33.178 -14.638 -13.849  1.00 89.25           H  
ATOM   3785 HG12 VAL A 239     -32.999 -14.544 -15.613  1.00 89.25           H  
ATOM   3786 HG13 VAL A 239     -34.445 -13.880 -14.840  1.00 89.25           H  
ATOM   3787  CG2 VAL A 239     -33.302 -17.112 -15.048  1.00 89.25           C  
ATOM   3788 HG21 VAL A 239     -33.730 -18.093 -15.252  1.00 89.25           H  
ATOM   3789 HG22 VAL A 239     -32.736 -17.163 -14.118  1.00 89.25           H  
ATOM   3790 HG23 VAL A 239     -32.621 -16.868 -15.863  1.00 89.25           H  
ATOM   3791  N   SER A 240     -36.241 -14.374 -12.633  1.00 88.44           N  
ATOM   3792  H   SER A 240     -35.385 -14.450 -12.103  1.00 88.44           H  
ATOM   3793  CA  SER A 240     -37.099 -13.231 -12.331  1.00 88.44           C  
ATOM   3794  HA  SER A 240     -38.141 -13.534 -12.433  1.00 88.44           H  
ATOM   3795  C   SER A 240     -36.817 -12.056 -13.267  1.00 88.44           C  
ATOM   3796  CB  SER A 240     -36.862 -12.776 -10.889  1.00 88.44           C  
ATOM   3797  HB2 SER A 240     -36.902 -13.635 -10.218  1.00 88.44           H  
ATOM   3798  HB3 SER A 240     -35.873 -12.324 -10.814  1.00 88.44           H  
ATOM   3799  O   SER A 240     -35.677 -11.814 -13.667  1.00 88.44           O  
ATOM   3800  OG  SER A 240     -37.839 -11.828 -10.510  1.00 88.44           O  
ATOM   3801  HG  SER A 240     -37.473 -11.315  -9.786  1.00 88.44           H  
ATOM   3802  N   THR A 241     -37.851 -11.269 -13.568  1.00 83.69           N  
ATOM   3803  H   THR A 241     -38.765 -11.509 -13.211  1.00 83.69           H  
ATOM   3804  CA  THR A 241     -37.700  -9.933 -14.170  1.00 83.69           C  
ATOM   3805  HA  THR A 241     -36.896  -9.956 -14.906  1.00 83.69           H  
ATOM   3806  C   THR A 241     -37.322  -8.869 -13.136  1.00 83.69           C  
ATOM   3807  CB  THR A 241     -38.993  -9.509 -14.881  1.00 83.69           C  
ATOM   3808  HB  THR A 241     -38.913  -8.471 -15.203  1.00 83.69           H  
ATOM   3809  O   THR A 241     -36.898  -7.780 -13.508  1.00 83.69           O  
ATOM   3810  CG2 THR A 241     -39.270 -10.379 -16.107  1.00 83.69           C  
ATOM   3811 HG21 THR A 241     -39.404 -11.420 -15.812  1.00 83.69           H  
ATOM   3812 HG22 THR A 241     -38.436 -10.306 -16.805  1.00 83.69           H  
ATOM   3813 HG23 THR A 241     -40.177 -10.028 -16.601  1.00 83.69           H  
ATOM   3814  OG1 THR A 241     -40.102  -9.651 -14.017  1.00 83.69           O  
ATOM   3815  HG1 THR A 241     -40.114  -8.905 -13.413  1.00 83.69           H  
ATOM   3816  N   GLU A 242     -37.494  -9.164 -11.845  1.00 80.81           N  
ATOM   3817  H   GLU A 242     -37.801 -10.098 -11.611  1.00 80.81           H  
ATOM   3818  CA  GLU A 242     -37.138  -8.284 -10.730  1.00 80.81           C  
ATOM   3819  HA  GLU A 242     -37.298  -7.249 -11.033  1.00 80.81           H  
ATOM   3820  C   GLU A 242     -35.665  -8.451 -10.337  1.00 80.81           C  
ATOM   3821  CB  GLU A 242     -38.017  -8.564  -9.505  1.00 80.81           C  
ATOM   3822  HB2 GLU A 242     -37.718  -7.890  -8.702  1.00 80.81           H  
ATOM   3823  HB3 GLU A 242     -37.823  -9.585  -9.177  1.00 80.81           H  
ATOM   3824  O   GLU A 242     -35.145  -9.569 -10.271  1.00 80.81           O  
ATOM   3825  CG  GLU A 242     -39.523  -8.385  -9.756  1.00 80.81           C  
ATOM   3826  HG2 GLU A 242     -39.710  -7.342 -10.012  1.00 80.81           H  
ATOM   3827  HG3 GLU A 242     -39.825  -9.002 -10.601  1.00 80.81           H  
ATOM   3828  CD  GLU A 242     -40.368  -8.785  -8.535  1.00 80.81           C  
ATOM   3829  OE1 GLU A 242     -41.573  -8.453  -8.547  1.00 80.81           O  
ATOM   3830  OE2 GLU A 242     -39.822  -9.460  -7.623  1.00 80.81           O  
ATOM   3831  N   VAL A 243     -35.019  -7.327 -10.027  1.00 78.75           N  
ATOM   3832  H   VAL A 243     -35.530  -6.457 -10.060  1.00 78.75           H  
ATOM   3833  CA  VAL A 243     -33.636  -7.270  -9.538  1.00 78.75           C  
ATOM   3834  HA  VAL A 243     -33.052  -8.027 -10.060  1.00 78.75           H  
ATOM   3835  C   VAL A 243     -33.594  -7.594  -8.040  1.00 78.75           C  
ATOM   3836  CB  VAL A 243     -33.016  -5.893  -9.858  1.00 78.75           C  
ATOM   3837  HB  VAL A 243     -33.633  -5.113  -9.411  1.00 78.75           H  
ATOM   3838  O   VAL A 243     -34.464  -7.159  -7.283  1.00 78.75           O  
ATOM   3839  CG1 VAL A 243     -31.590  -5.741  -9.325  1.00 78.75           C  
ATOM   3840 HG11 VAL A 243     -30.966  -6.564  -9.672  1.00 78.75           H  
ATOM   3841 HG12 VAL A 243     -31.602  -5.722  -8.235  1.00 78.75           H  
ATOM   3842 HG13 VAL A 243     -31.153  -4.804  -9.670  1.00 78.75           H  
ATOM   3843  CG2 VAL A 243     -32.967  -5.657 -11.376  1.00 78.75           C  
ATOM   3844 HG21 VAL A 243     -33.970  -5.674 -11.802  1.00 78.75           H  
ATOM   3845 HG22 VAL A 243     -32.521  -4.685 -11.584  1.00 78.75           H  
ATOM   3846 HG23 VAL A 243     -32.361  -6.429 -11.849  1.00 78.75           H  
ATOM   3847  N   GLY A 244     -32.574  -8.343  -7.616  1.00 78.25           N  
ATOM   3848  H   GLY A 244     -31.916  -8.669  -8.308  1.00 78.25           H  
ATOM   3849  CA  GLY A 244     -32.309  -8.672  -6.214  1.00 78.25           C  
ATOM   3850  HA2 GLY A 244     -32.942  -8.068  -5.564  1.00 78.25           H  
ATOM   3851  HA3 GLY A 244     -31.274  -8.426  -5.980  1.00 78.25           H  
ATOM   3852  C   GLY A 244     -32.542 -10.136  -5.854  1.00 78.25           C  
ATOM   3853  O   GLY A 244     -33.452 -10.789  -6.367  1.00 78.25           O  
ATOM   3854  N   ALA A 245     -31.743 -10.644  -4.913  1.00 82.75           N  
ATOM   3855  H   ALA A 245     -31.100 -10.011  -4.461  1.00 82.75           H  
ATOM   3856  CA  ALA A 245     -31.983 -11.944  -4.285  1.00 82.75           C  
ATOM   3857  HA  ALA A 245     -32.297 -12.657  -5.048  1.00 82.75           H  
ATOM   3858  C   ALA A 245     -33.093 -11.823  -3.235  1.00 82.75           C  
ATOM   3859  CB  ALA A 245     -30.698 -12.468  -3.627  1.00 82.75           C  
ATOM   3860  HB1 ALA A 245     -29.830 -12.302  -4.265  1.00 82.75           H  
ATOM   3861  HB2 ALA A 245     -30.535 -11.964  -2.674  1.00 82.75           H  
ATOM   3862  HB3 ALA A 245     -30.803 -13.536  -3.439  1.00 82.75           H  
ATOM   3863  O   ALA A 245     -33.265 -10.760  -2.627  1.00 82.75           O  
ATOM   3864  N   TYR A 246     -33.793 -12.912  -2.927  1.00 88.38           N  
ATOM   3865  H   TYR A 246     -33.644 -13.764  -3.448  1.00 88.38           H  
ATOM   3866  CA  TYR A 246     -34.645 -12.949  -1.747  1.00 88.38           C  
ATOM   3867  HA  TYR A 246     -35.387 -12.157  -1.850  1.00 88.38           H  
ATOM   3868  C   TYR A 246     -33.828 -12.649  -0.487  1.00 88.38           C  
ATOM   3869  CB  TYR A 246     -35.393 -14.282  -1.630  1.00 88.38           C  
ATOM   3870  HB2 TYR A 246     -34.675 -15.102  -1.662  1.00 88.38           H  
ATOM   3871  HB3 TYR A 246     -35.890 -14.319  -0.661  1.00 88.38           H  
ATOM   3872  O   TYR A 246     -32.730 -13.166  -0.267  1.00 88.38           O  
ATOM   3873  CG  TYR A 246     -36.454 -14.497  -2.689  1.00 88.38           C  
ATOM   3874  CD1 TYR A 246     -37.473 -13.538  -2.854  1.00 88.38           C  
ATOM   3875  HD1 TYR A 246     -37.499 -12.655  -2.234  1.00 88.38           H  
ATOM   3876  CD2 TYR A 246     -36.432 -15.646  -3.505  1.00 88.38           C  
ATOM   3877  HD2 TYR A 246     -35.622 -16.355  -3.425  1.00 88.38           H  
ATOM   3878  CE1 TYR A 246     -38.465 -13.723  -3.830  1.00 88.38           C  
ATOM   3879  HE1 TYR A 246     -39.210 -12.958  -3.993  1.00 88.38           H  
ATOM   3880  CE2 TYR A 246     -37.457 -15.856  -4.449  1.00 88.38           C  
ATOM   3881  HE2 TYR A 246     -37.453 -16.729  -5.084  1.00 88.38           H  
ATOM   3882  OH  TYR A 246     -39.479 -15.090  -5.504  1.00 88.38           O  
ATOM   3883  HH  TYR A 246     -40.113 -14.370  -5.478  1.00 88.38           H  
ATOM   3884  CZ  TYR A 246     -38.478 -14.898  -4.606  1.00 88.38           C  
ATOM   3885  N   LEU A 247     -34.394 -11.832   0.399  1.00 79.31           N  
ATOM   3886  H   LEU A 247     -35.290 -11.426   0.170  1.00 79.31           H  
ATOM   3887  CA  LEU A 247     -33.775 -11.504   1.682  1.00 79.31           C  
ATOM   3888  HA  LEU A 247     -32.797 -11.071   1.472  1.00 79.31           H  
ATOM   3889  C   LEU A 247     -33.568 -12.773   2.538  1.00 79.31           C  
ATOM   3890  CB  LEU A 247     -34.664 -10.447   2.353  1.00 79.31           C  
ATOM   3891  HB2 LEU A 247     -34.851  -9.650   1.633  1.00 79.31           H  
ATOM   3892  HB3 LEU A 247     -35.624 -10.906   2.592  1.00 79.31           H  
ATOM   3893  O   LEU A 247     -32.611 -12.868   3.316  1.00 79.31           O  
ATOM   3894  CG  LEU A 247     -34.074  -9.814   3.623  1.00 79.31           C  
ATOM   3895  HG  LEU A 247     -33.927 -10.581   4.383  1.00 79.31           H  
ATOM   3896  CD1 LEU A 247     -32.758  -9.081   3.364  1.00 79.31           C  
ATOM   3897 HD11 LEU A 247     -32.446  -8.555   4.266  1.00 79.31           H  
ATOM   3898 HD12 LEU A 247     -31.975  -9.794   3.105  1.00 79.31           H  
ATOM   3899 HD13 LEU A 247     -32.876  -8.363   2.553  1.00 79.31           H  
ATOM   3900  CD2 LEU A 247     -35.066  -8.780   4.147  1.00 79.31           C  
ATOM   3901 HD21 LEU A 247     -36.057  -9.232   4.182  1.00 79.31           H  
ATOM   3902 HD22 LEU A 247     -35.092  -7.920   3.479  1.00 79.31           H  
ATOM   3903 HD23 LEU A 247     -34.762  -8.455   5.143  1.00 79.31           H  
ATOM   3904  N   PHE A 248     -34.423 -13.780   2.323  1.00 86.31           N  
ATOM   3905  H   PHE A 248     -35.164 -13.615   1.657  1.00 86.31           H  
ATOM   3906  CA  PHE A 248     -34.301 -15.130   2.870  1.00 86.31           C  
ATOM   3907  HA  PHE A 248     -34.217 -15.050   3.954  1.00 86.31           H  
ATOM   3908  C   PHE A 248     -33.035 -15.851   2.361  1.00 86.31           C  
ATOM   3909  CB  PHE A 248     -35.589 -15.908   2.547  1.00 86.31           C  
ATOM   3910  HB2 PHE A 248     -36.434 -15.219   2.538  1.00 86.31           H  
ATOM   3911  HB3 PHE A 248     -35.519 -16.341   1.550  1.00 86.31           H  
ATOM   3912  O   PHE A 248     -32.271 -16.367   3.178  1.00 86.31           O  
ATOM   3913  CG  PHE A 248     -35.894 -16.996   3.554  1.00 86.31           C  
ATOM   3914  CD1 PHE A 248     -35.285 -18.257   3.436  1.00 86.31           C  
ATOM   3915  HD1 PHE A 248     -34.641 -18.471   2.596  1.00 86.31           H  
ATOM   3916  CD2 PHE A 248     -36.771 -16.737   4.627  1.00 86.31           C  
ATOM   3917  HD2 PHE A 248     -37.258 -15.777   4.707  1.00 86.31           H  
ATOM   3918  CE1 PHE A 248     -35.520 -19.243   4.407  1.00 86.31           C  
ATOM   3919  HE1 PHE A 248     -35.054 -20.212   4.310  1.00 86.31           H  
ATOM   3920  CE2 PHE A 248     -37.012 -17.727   5.595  1.00 86.31           C  
ATOM   3921  HE2 PHE A 248     -37.687 -17.534   6.416  1.00 86.31           H  
ATOM   3922  CZ  PHE A 248     -36.363 -18.968   5.496  1.00 86.31           C  
ATOM   3923  HZ  PHE A 248     -36.502 -19.714   6.264  1.00 86.31           H  
ATOM   3924  N   THR A 249     -32.734 -15.781   1.055  1.00 87.06           N  
ATOM   3925  H   THR A 249     -33.386 -15.344   0.419  1.00 87.06           H  
ATOM   3926  CA  THR A 249     -31.491 -16.291   0.443  1.00 87.06           C  
ATOM   3927  HA  THR A 249     -31.441 -17.372   0.578  1.00 87.06           H  
ATOM   3928  C   THR A 249     -30.257 -15.667   1.092  1.00 87.06           C  
ATOM   3929  CB  THR A 249     -31.441 -16.000  -1.072  1.00 87.06           C  
ATOM   3930  HB  THR A 249     -31.381 -14.924  -1.238  1.00 87.06           H  
ATOM   3931  O   THR A 249     -29.360 -16.374   1.551  1.00 87.06           O  
ATOM   3932  CG2 THR A 249     -30.222 -16.649  -1.720  1.00 87.06           C  
ATOM   3933 HG21 THR A 249     -30.341 -17.732  -1.740  1.00 87.06           H  
ATOM   3934 HG22 THR A 249     -29.299 -16.398  -1.196  1.00 87.06           H  
ATOM   3935 HG23 THR A 249     -30.119 -16.271  -2.737  1.00 87.06           H  
ATOM   3936  OG1 THR A 249     -32.601 -16.494  -1.693  1.00 87.06           O  
ATOM   3937  HG1 THR A 249     -32.659 -16.133  -2.581  1.00 87.06           H  
ATOM   3938  N   THR A 250     -30.208 -14.338   1.223  1.00 80.12           N  
ATOM   3939  H   THR A 250     -30.939 -13.778   0.808  1.00 80.12           H  
ATOM   3940  CA  THR A 250     -29.056 -13.680   1.865  1.00 80.12           C  
ATOM   3941  HA  THR A 250     -28.149 -14.044   1.381  1.00 80.12           H  
ATOM   3942  C   THR A 250     -28.908 -14.024   3.341  1.00 80.12           C  
ATOM   3943  CB  THR A 250     -29.087 -12.159   1.715  1.00 80.12           C  
ATOM   3944  HB  THR A 250     -28.380 -11.717   2.416  1.00 80.12           H  
ATOM   3945  O   THR A 250     -27.792 -14.061   3.851  1.00 80.12           O  
ATOM   3946  CG2 THR A 250     -28.657 -11.786   0.304  1.00 80.12           C  
ATOM   3947 HG21 THR A 250     -29.413 -12.098  -0.416  1.00 80.12           H  
ATOM   3948 HG22 THR A 250     -28.483 -10.711   0.264  1.00 80.12           H  
ATOM   3949 HG23 THR A 250     -27.714 -12.276   0.058  1.00 80.12           H  
ATOM   3950  OG1 THR A 250     -30.369 -11.611   1.936  1.00 80.12           O  
ATOM   3951  HG1 THR A 250     -30.817 -12.094   2.634  1.00 80.12           H  
ATOM   3952  N   SER A 251     -30.006 -14.329   4.031  1.00 79.56           N  
ATOM   3953  H   SER A 251     -30.893 -14.337   3.547  1.00 79.56           H  
ATOM   3954  CA  SER A 251     -29.967 -14.774   5.426  1.00 79.56           C  
ATOM   3955  HA  SER A 251     -29.315 -14.113   5.995  1.00 79.56           H  
ATOM   3956  C   SER A 251     -29.424 -16.203   5.555  1.00 79.56           C  
ATOM   3957  CB  SER A 251     -31.362 -14.691   6.032  1.00 79.56           C  
ATOM   3958  HB2 SER A 251     -31.309 -14.992   7.078  1.00 79.56           H  
ATOM   3959  HB3 SER A 251     -32.028 -15.370   5.499  1.00 79.56           H  
ATOM   3960  O   SER A 251     -28.627 -16.476   6.451  1.00 79.56           O  
ATOM   3961  OG  SER A 251     -31.876 -13.377   5.956  1.00 79.56           O  
ATOM   3962  HG  SER A 251     -32.112 -13.183   5.046  1.00 79.56           H  
ATOM   3963  N   ILE A 252     -29.778 -17.103   4.627  1.00 85.06           N  
ATOM   3964  H   ILE A 252     -30.456 -16.835   3.929  1.00 85.06           H  
ATOM   3965  CA  ILE A 252     -29.162 -18.437   4.506  1.00 85.06           C  
ATOM   3966  HA  ILE A 252     -29.285 -18.976   5.445  1.00 85.06           H  
ATOM   3967  C   ILE A 252     -27.656 -18.296   4.257  1.00 85.06           C  
ATOM   3968  CB  ILE A 252     -29.847 -19.252   3.382  1.00 85.06           C  
ATOM   3969  HB  ILE A 252     -29.889 -18.641   2.480  1.00 85.06           H  
ATOM   3970  O   ILE A 252     -26.853 -18.938   4.934  1.00 85.06           O  
ATOM   3971  CG1 ILE A 252     -31.292 -19.631   3.779  1.00 85.06           C  
ATOM   3972 HG12 ILE A 252     -31.782 -18.788   4.266  1.00 85.06           H  
ATOM   3973 HG13 ILE A 252     -31.269 -20.457   4.490  1.00 85.06           H  
ATOM   3974  CG2 ILE A 252     -29.037 -20.520   3.049  1.00 85.06           C  
ATOM   3975 HG21 ILE A 252     -28.887 -21.119   3.947  1.00 85.06           H  
ATOM   3976 HG22 ILE A 252     -28.067 -20.262   2.624  1.00 85.06           H  
ATOM   3977 HG23 ILE A 252     -29.553 -21.117   2.296  1.00 85.06           H  
ATOM   3978  CD1 ILE A 252     -32.160 -20.029   2.577  1.00 85.06           C  
ATOM   3979 HD11 ILE A 252     -31.712 -20.853   2.020  1.00 85.06           H  
ATOM   3980 HD12 ILE A 252     -32.282 -19.174   1.912  1.00 85.06           H  
ATOM   3981 HD13 ILE A 252     -33.141 -20.348   2.928  1.00 85.06           H  
ATOM   3982  N   MET A 253     -27.256 -17.403   3.348  1.00 81.69           N  
ATOM   3983  H   MET A 253     -27.960 -16.949   2.784  1.00 81.69           H  
ATOM   3984  CA  MET A 253     -25.844 -17.136   3.064  1.00 81.69           C  
ATOM   3985  HA  MET A 253     -25.362 -18.083   2.822  1.00 81.69           H  
ATOM   3986  C   MET A 253     -25.093 -16.592   4.280  1.00 81.69           C  
ATOM   3987  CB  MET A 253     -25.713 -16.170   1.877  1.00 81.69           C  
ATOM   3988  HB2 MET A 253     -26.281 -15.266   2.096  1.00 81.69           H  
ATOM   3989  HB3 MET A 253     -24.669 -15.880   1.760  1.00 81.69           H  
ATOM   3990  O   MET A 253     -23.987 -17.041   4.570  1.00 81.69           O  
ATOM   3991  CG  MET A 253     -26.207 -16.742   0.545  1.00 81.69           C  
ATOM   3992  HG2 MET A 253     -26.464 -15.901  -0.099  1.00 81.69           H  
ATOM   3993  HG3 MET A 253     -27.116 -17.327   0.691  1.00 81.69           H  
ATOM   3994  SD  MET A 253     -24.999 -17.736  -0.357  1.00 81.69           S  
ATOM   3995  CE  MET A 253     -24.957 -19.236   0.616  1.00 81.69           C  
ATOM   3996  HE1 MET A 253     -24.545 -20.027  -0.011  1.00 81.69           H  
ATOM   3997  HE2 MET A 253     -24.283 -19.086   1.459  1.00 81.69           H  
ATOM   3998  HE3 MET A 253     -25.963 -19.498   0.945  1.00 81.69           H  
ATOM   3999  N   GLN A 254     -25.707 -15.691   5.048  1.00 72.56           N  
ATOM   4000  H   GLN A 254     -26.595 -15.323   4.740  1.00 72.56           H  
ATOM   4001  CA  GLN A 254     -25.140 -15.203   6.306  1.00 72.56           C  
ATOM   4002  HA  GLN A 254     -24.143 -14.807   6.113  1.00 72.56           H  
ATOM   4003  C   GLN A 254     -24.987 -16.317   7.353  1.00 72.56           C  
ATOM   4004  CB  GLN A 254     -26.019 -14.077   6.862  1.00 72.56           C  
ATOM   4005  HB2 GLN A 254     -27.066 -14.373   6.795  1.00 72.56           H  
ATOM   4006  HB3 GLN A 254     -25.770 -13.926   7.912  1.00 72.56           H  
ATOM   4007  O   GLN A 254     -23.990 -16.329   8.074  1.00 72.56           O  
ATOM   4008  CG  GLN A 254     -25.830 -12.741   6.132  1.00 72.56           C  
ATOM   4009  HG2 GLN A 254     -24.802 -12.403   6.262  1.00 72.56           H  
ATOM   4010  HG3 GLN A 254     -26.003 -12.864   5.062  1.00 72.56           H  
ATOM   4011  CD  GLN A 254     -26.764 -11.659   6.667  1.00 72.56           C  
ATOM   4012  NE2 GLN A 254     -26.846 -10.524   6.010  1.00 72.56           N  
ATOM   4013 HE21 GLN A 254     -27.484  -9.833   6.379  1.00 72.56           H  
ATOM   4014 HE22 GLN A 254     -26.337 -10.384   5.150  1.00 72.56           H  
ATOM   4015  OE1 GLN A 254     -27.395 -11.789   7.706  1.00 72.56           O  
ATOM   4016  N   LEU A 255     -25.928 -17.265   7.440  1.00 80.69           N  
ATOM   4017  H   LEU A 255     -26.740 -17.190   6.845  1.00 80.69           H  
ATOM   4018  CA  LEU A 255     -25.810 -18.436   8.319  1.00 80.69           C  
ATOM   4019  HA  LEU A 255     -25.549 -18.098   9.322  1.00 80.69           H  
ATOM   4020  C   LEU A 255     -24.670 -19.367   7.878  1.00 80.69           C  
ATOM   4021  CB  LEU A 255     -27.158 -19.181   8.381  1.00 80.69           C  
ATOM   4022  HB2 LEU A 255     -27.532 -19.310   7.366  1.00 80.69           H  
ATOM   4023  HB3 LEU A 255     -27.001 -20.174   8.802  1.00 80.69           H  
ATOM   4024  O   LEU A 255     -23.877 -19.780   8.724  1.00 80.69           O  
ATOM   4025  CG  LEU A 255     -28.221 -18.452   9.218  1.00 80.69           C  
ATOM   4026  HG  LEU A 255     -28.234 -17.399   8.937  1.00 80.69           H  
ATOM   4027  CD1 LEU A 255     -29.612 -19.033   8.973  1.00 80.69           C  
ATOM   4028 HD11 LEU A 255     -29.655 -20.053   9.356  1.00 80.69           H  
ATOM   4029 HD12 LEU A 255     -30.359 -18.423   9.481  1.00 80.69           H  
ATOM   4030 HD13 LEU A 255     -29.830 -19.027   7.905  1.00 80.69           H  
ATOM   4031  CD2 LEU A 255     -27.929 -18.555  10.718  1.00 80.69           C  
ATOM   4032 HD21 LEU A 255     -27.760 -19.597  10.992  1.00 80.69           H  
ATOM   4033 HD22 LEU A 255     -27.040 -17.976  10.966  1.00 80.69           H  
ATOM   4034 HD23 LEU A 255     -28.774 -18.173  11.291  1.00 80.69           H  
ATOM   4035  N   ARG A 256     -24.521 -19.624   6.569  1.00 81.56           N  
ATOM   4036  H   ARG A 256     -25.227 -19.278   5.936  1.00 81.56           H  
ATOM   4037  CA  ARG A 256     -23.383 -20.386   6.016  1.00 81.56           C  
ATOM   4038  HA  ARG A 256     -23.324 -21.353   6.517  1.00 81.56           H  
ATOM   4039  C   ARG A 256     -22.046 -19.691   6.288  1.00 81.56           C  
ATOM   4040  CB  ARG A 256     -23.561 -20.633   4.506  1.00 81.56           C  
ATOM   4041  HB2 ARG A 256     -23.739 -19.687   3.996  1.00 81.56           H  
ATOM   4042  HB3 ARG A 256     -22.631 -21.053   4.122  1.00 81.56           H  
ATOM   4043  O   ARG A 256     -21.117 -20.323   6.783  1.00 81.56           O  
ATOM   4044  CG  ARG A 256     -24.696 -21.616   4.174  1.00 81.56           C  
ATOM   4045  HG2 ARG A 256     -25.658 -21.175   4.434  1.00 81.56           H  
ATOM   4046  HG3 ARG A 256     -24.562 -22.533   4.747  1.00 81.56           H  
ATOM   4047  CD  ARG A 256     -24.678 -21.952   2.677  1.00 81.56           C  
ATOM   4048  HD2 ARG A 256     -23.746 -22.466   2.443  1.00 81.56           H  
ATOM   4049  HD3 ARG A 256     -24.717 -21.019   2.113  1.00 81.56           H  
ATOM   4050  NE  ARG A 256     -25.799 -22.816   2.297  1.00 81.56           N  
ATOM   4051  HE  ARG A 256     -26.007 -23.528   2.982  1.00 81.56           H  
ATOM   4052  NH1 ARG A 256     -26.076 -22.373   0.047  1.00 81.56           N  
ATOM   4053 HH11 ARG A 256     -25.421 -21.605   0.095  1.00 81.56           H  
ATOM   4054 HH12 ARG A 256     -26.465 -22.646  -0.844  1.00 81.56           H  
ATOM   4055  NH2 ARG A 256     -27.054 -24.149   0.992  1.00 81.56           N  
ATOM   4056 HH21 ARG A 256     -27.002 -24.847   1.721  1.00 81.56           H  
ATOM   4057 HH22 ARG A 256     -27.400 -24.437   0.088  1.00 81.56           H  
ATOM   4058  CZ  ARG A 256     -26.308 -23.091   1.113  1.00 81.56           C  
ATOM   4059  N   ALA A 257     -21.963 -18.379   6.062  1.00 68.00           N  
ATOM   4060  H   ALA A 257     -22.748 -17.928   5.614  1.00 68.00           H  
ATOM   4061  CA  ALA A 257     -20.763 -17.579   6.324  1.00 68.00           C  
ATOM   4062  HA  ALA A 257     -19.928 -18.014   5.774  1.00 68.00           H  
ATOM   4063  C   ALA A 257     -20.373 -17.558   7.814  1.00 68.00           C  
ATOM   4064  CB  ALA A 257     -21.005 -16.160   5.796  1.00 68.00           C  
ATOM   4065  HB1 ALA A 257     -21.224 -16.195   4.729  1.00 68.00           H  
ATOM   4066  HB2 ALA A 257     -21.843 -15.701   6.320  1.00 68.00           H  
ATOM   4067  HB3 ALA A 257     -20.111 -15.556   5.951  1.00 68.00           H  
ATOM   4068  O   ALA A 257     -19.190 -17.550   8.148  1.00 68.00           O  
ATOM   4069  N   ARG A 258     -21.360 -17.603   8.721  1.00 74.69           N  
ATOM   4070  H   ARG A 258     -22.308 -17.566   8.374  1.00 74.69           H  
ATOM   4071  CA  ARG A 258     -21.160 -17.739  10.176  1.00 74.69           C  
ATOM   4072  HA  ARG A 258     -20.269 -17.179  10.460  1.00 74.69           H  
ATOM   4073  C   ARG A 258     -20.874 -19.177  10.627  1.00 74.69           C  
ATOM   4074  CB  ARG A 258     -22.370 -17.156  10.925  1.00 74.69           C  
ATOM   4075  HB2 ARG A 258     -22.304 -17.412  11.982  1.00 74.69           H  
ATOM   4076  HB3 ARG A 258     -23.283 -17.600  10.527  1.00 74.69           H  
ATOM   4077  O   ARG A 258     -20.773 -19.405  11.830  1.00 74.69           O  
ATOM   4078  CG  ARG A 258     -22.439 -15.628  10.819  1.00 74.69           C  
ATOM   4079  HG2 ARG A 258     -22.456 -15.322   9.773  1.00 74.69           H  
ATOM   4080  HG3 ARG A 258     -21.558 -15.192  11.291  1.00 74.69           H  
ATOM   4081  CD  ARG A 258     -23.698 -15.120  11.527  1.00 74.69           C  
ATOM   4082  HD2 ARG A 258     -23.604 -15.331  12.592  1.00 74.69           H  
ATOM   4083  HD3 ARG A 258     -24.559 -15.661  11.133  1.00 74.69           H  
ATOM   4084  NE  ARG A 258     -23.899 -13.677  11.297  1.00 74.69           N  
ATOM   4085  HE  ARG A 258     -23.485 -13.303  10.455  1.00 74.69           H  
ATOM   4086  NH1 ARG A 258     -25.240 -13.228  13.109  1.00 74.69           N  
ATOM   4087 HH11 ARG A 258     -25.129 -14.186  13.411  1.00 74.69           H  
ATOM   4088 HH12 ARG A 258     -25.827 -12.570  13.601  1.00 74.69           H  
ATOM   4089  NH2 ARG A 258     -24.839 -11.629  11.614  1.00 74.69           N  
ATOM   4090 HH21 ARG A 258     -24.440 -11.309  10.743  1.00 74.69           H  
ATOM   4091 HH22 ARG A 258     -25.494 -11.023  12.088  1.00 74.69           H  
ATOM   4092  CZ  ARG A 258     -24.651 -12.856  12.008  1.00 74.69           C  
ATOM   4093  N   ARG A 259     -20.738 -20.128   9.694  1.00 76.81           N  
ATOM   4094  H   ARG A 259     -20.840 -19.852   8.728  1.00 76.81           H  
ATOM   4095  CA  ARG A 259     -20.528 -21.561   9.961  1.00 76.81           C  
ATOM   4096  HA  ARG A 259     -20.636 -22.088   9.012  1.00 76.81           H  
ATOM   4097  C   ARG A 259     -21.610 -22.162  10.871  1.00 76.81           C  
ATOM   4098  CB  ARG A 259     -19.098 -21.818  10.481  1.00 76.81           C  
ATOM   4099  HB2 ARG A 259     -18.990 -21.369  11.468  1.00 76.81           H  
ATOM   4100  HB3 ARG A 259     -18.963 -22.895  10.588  1.00 76.81           H  
ATOM   4101  O   ARG A 259     -21.306 -22.974  11.743  1.00 76.81           O  
ATOM   4102  CG  ARG A 259     -17.984 -21.285   9.567  1.00 76.81           C  
ATOM   4103  HG2 ARG A 259     -18.082 -21.733   8.578  1.00 76.81           H  
ATOM   4104  HG3 ARG A 259     -18.059 -20.201   9.479  1.00 76.81           H  
ATOM   4105  CD  ARG A 259     -16.618 -21.649  10.164  1.00 76.81           C  
ATOM   4106  HD2 ARG A 259     -16.535 -21.193  11.150  1.00 76.81           H  
ATOM   4107  HD3 ARG A 259     -16.566 -22.732  10.271  1.00 76.81           H  
ATOM   4108  NE  ARG A 259     -15.504 -21.185   9.314  1.00 76.81           N  
ATOM   4109  HE  ARG A 259     -15.747 -20.590   8.535  1.00 76.81           H  
ATOM   4110  NH1 ARG A 259     -13.805 -22.252  10.436  1.00 76.81           N  
ATOM   4111 HH11 ARG A 259     -12.825 -22.482  10.521  1.00 76.81           H  
ATOM   4112 HH12 ARG A 259     -14.478 -22.620  11.093  1.00 76.81           H  
ATOM   4113  NH2 ARG A 259     -13.333 -21.038   8.628  1.00 76.81           N  
ATOM   4114 HH21 ARG A 259     -12.361 -21.289   8.732  1.00 76.81           H  
ATOM   4115 HH22 ARG A 259     -13.611 -20.467   7.842  1.00 76.81           H  
ATOM   4116  CZ  ARG A 259     -14.225 -21.491   9.463  1.00 76.81           C  
ATOM   4117  N   ASP A 260     -22.871 -21.754  10.697  1.00 83.25           N  
ATOM   4118  H   ASP A 260     -23.076 -21.104   9.951  1.00 83.25           H  
ATOM   4119  CA  ASP A 260     -23.988 -22.344  11.442  1.00 83.25           C  
ATOM   4120  HA  ASP A 260     -23.790 -22.213  12.505  1.00 83.25           H  
ATOM   4121  C   ASP A 260     -24.079 -23.848  11.144  1.00 83.25           C  
ATOM   4122  CB  ASP A 260     -25.311 -21.632  11.118  1.00 83.25           C  
ATOM   4123  HB2 ASP A 260     -25.578 -21.811  10.076  1.00 83.25           H  
ATOM   4124  HB3 ASP A 260     -25.180 -20.559  11.252  1.00 83.25           H  
ATOM   4125  O   ASP A 260     -24.237 -24.262   9.999  1.00 83.25           O  
ATOM   4126  CG  ASP A 260     -26.450 -22.114  12.028  1.00 83.25           C  
ATOM   4127  OD1 ASP A 260     -27.039 -23.190  11.789  1.00 83.25           O  
ATOM   4128  OD2 ASP A 260     -26.778 -21.423  13.019  1.00 83.25           O  
ATOM   4129  N   THR A 261     -23.982 -24.678  12.180  1.00 88.25           N  
ATOM   4130  H   THR A 261     -23.826 -24.297  13.102  1.00 88.25           H  
ATOM   4131  CA  THR A 261     -23.897 -26.139  12.034  1.00 88.25           C  
ATOM   4132  HA  THR A 261     -23.196 -26.366  11.231  1.00 88.25           H  
ATOM   4133  C   THR A 261     -25.222 -26.801  11.648  1.00 88.25           C  
ATOM   4134  CB  THR A 261     -23.366 -26.776  13.326  1.00 88.25           C  
ATOM   4135  HB  THR A 261     -23.393 -27.862  13.233  1.00 88.25           H  
ATOM   4136  O   THR A 261     -25.243 -27.994  11.355  1.00 88.25           O  
ATOM   4137  CG2 THR A 261     -21.929 -26.352  13.627  1.00 88.25           C  
ATOM   4138 HG21 THR A 261     -21.870 -25.276  13.796  1.00 88.25           H  
ATOM   4139 HG22 THR A 261     -21.290 -26.608  12.782  1.00 88.25           H  
ATOM   4140 HG23 THR A 261     -21.564 -26.877  14.511  1.00 88.25           H  
ATOM   4141  OG1 THR A 261     -24.149 -26.383  14.435  1.00 88.25           O  
ATOM   4142  HG1 THR A 261     -23.723 -26.759  15.210  1.00 88.25           H  
ATOM   4143  N   GLN A 262     -26.337 -26.062  11.657  1.00 91.81           N  
ATOM   4144  H   GLN A 262     -26.255 -25.071  11.835  1.00 91.81           H  
ATOM   4145  CA  GLN A 262     -27.679 -26.607  11.441  1.00 91.81           C  
ATOM   4146  HA  GLN A 262     -27.641 -27.696  11.463  1.00 91.81           H  
ATOM   4147  C   GLN A 262     -28.271 -26.224  10.083  1.00 91.81           C  
ATOM   4148  CB  GLN A 262     -28.606 -26.145  12.578  1.00 91.81           C  
ATOM   4149  HB2 GLN A 262     -28.627 -25.056  12.601  1.00 91.81           H  
ATOM   4150  HB3 GLN A 262     -29.617 -26.500  12.379  1.00 91.81           H  
ATOM   4151  O   GLN A 262     -29.211 -26.880   9.645  1.00 91.81           O  
ATOM   4152  CG  GLN A 262     -28.165 -26.685  13.947  1.00 91.81           C  
ATOM   4153  HG2 GLN A 262     -28.237 -27.772  13.935  1.00 91.81           H  
ATOM   4154  HG3 GLN A 262     -27.126 -26.418  14.137  1.00 91.81           H  
ATOM   4155  CD  GLN A 262     -28.995 -26.144  15.107  1.00 91.81           C  
ATOM   4156  NE2 GLN A 262     -28.862 -26.729  16.277  1.00 91.81           N  
ATOM   4157 HE21 GLN A 262     -28.229 -27.510  16.374  1.00 91.81           H  
ATOM   4158 HE22 GLN A 262     -29.361 -26.335  17.062  1.00 91.81           H  
ATOM   4159  OE1 GLN A 262     -29.731 -25.167  15.015  1.00 91.81           O  
ATOM   4160  N   ILE A 263     -27.765 -25.183   9.415  1.00 91.00           N  
ATOM   4161  H   ILE A 263     -26.993 -24.679   9.829  1.00 91.00           H  
ATOM   4162  CA  ILE A 263     -28.435 -24.590   8.248  1.00 91.00           C  
ATOM   4163  HA  ILE A 263     -29.441 -24.335   8.580  1.00 91.00           H  
ATOM   4164  C   ILE A 263     -28.623 -25.566   7.076  1.00 91.00           C  
ATOM   4165  CB  ILE A 263     -27.745 -23.270   7.838  1.00 91.00           C  
ATOM   4166  HB  ILE A 263     -27.688 -22.647   8.731  1.00 91.00           H  
ATOM   4167  O   ILE A 263     -29.731 -25.655   6.553  1.00 91.00           O  
ATOM   4168  CG1 ILE A 263     -28.533 -22.478   6.773  1.00 91.00           C  
ATOM   4169 HG12 ILE A 263     -28.524 -23.019   5.827  1.00 91.00           H  
ATOM   4170 HG13 ILE A 263     -28.030 -21.524   6.611  1.00 91.00           H  
ATOM   4171  CG2 ILE A 263     -26.309 -23.473   7.328  1.00 91.00           C  
ATOM   4172 HG21 ILE A 263     -26.312 -23.951   6.348  1.00 91.00           H  
ATOM   4173 HG22 ILE A 263     -25.734 -24.092   8.017  1.00 91.00           H  
ATOM   4174 HG23 ILE A 263     -25.810 -22.509   7.237  1.00 91.00           H  
ATOM   4175  CD1 ILE A 263     -29.991 -22.191   7.156  1.00 91.00           C  
ATOM   4176 HD11 ILE A 263     -30.388 -21.406   6.511  1.00 91.00           H  
ATOM   4177 HD12 ILE A 263     -30.595 -23.088   7.022  1.00 91.00           H  
ATOM   4178 HD13 ILE A 263     -30.055 -21.874   8.197  1.00 91.00           H  
ATOM   4179  N   GLU A 264     -27.614 -26.368   6.719  1.00 91.81           N  
ATOM   4180  H   GLU A 264     -26.704 -26.218   7.129  1.00 91.81           H  
ATOM   4181  CA  GLU A 264     -27.756 -27.363   5.638  1.00 91.81           C  
ATOM   4182  HA  GLU A 264     -28.147 -26.874   4.746  1.00 91.81           H  
ATOM   4183  C   GLU A 264     -28.748 -28.475   5.995  1.00 91.81           C  
ATOM   4184  CB  GLU A 264     -26.407 -28.018   5.293  1.00 91.81           C  
ATOM   4185  HB2 GLU A 264     -26.583 -28.768   4.522  1.00 91.81           H  
ATOM   4186  HB3 GLU A 264     -26.020 -28.533   6.172  1.00 91.81           H  
ATOM   4187  O   GLU A 264     -29.543 -28.900   5.158  1.00 91.81           O  
ATOM   4188  CG  GLU A 264     -25.333 -27.058   4.779  1.00 91.81           C  
ATOM   4189  HG2 GLU A 264     -24.511 -27.638   4.358  1.00 91.81           H  
ATOM   4190  HG3 GLU A 264     -24.941 -26.502   5.631  1.00 91.81           H  
ATOM   4191  CD  GLU A 264     -25.866 -26.080   3.728  1.00 91.81           C  
ATOM   4192  OE1 GLU A 264     -25.668 -24.871   3.944  1.00 91.81           O  
ATOM   4193  OE2 GLU A 264     -26.550 -26.467   2.756  1.00 91.81           O  
ATOM   4194  N   ALA A 265     -28.740 -28.930   7.253  1.00 92.94           N  
ATOM   4195  H   ALA A 265     -28.120 -28.490   7.919  1.00 92.94           H  
ATOM   4196  CA  ALA A 265     -29.695 -29.927   7.726  1.00 92.94           C  
ATOM   4197  HA  ALA A 265     -29.670 -30.782   7.051  1.00 92.94           H  
ATOM   4198  C   ALA A 265     -31.127 -29.371   7.697  1.00 92.94           C  
ATOM   4199  CB  ALA A 265     -29.283 -30.395   9.127  1.00 92.94           C  
ATOM   4200  HB1 ALA A 265     -28.279 -30.818   9.097  1.00 92.94           H  
ATOM   4201  HB2 ALA A 265     -29.300 -29.558   9.824  1.00 92.94           H  
ATOM   4202  HB3 ALA A 265     -29.983 -31.155   9.473  1.00 92.94           H  
ATOM   4203  O   ALA A 265     -32.034 -30.045   7.224  1.00 92.94           O  
ATOM   4204  N   LEU A 266     -31.316 -28.119   8.124  1.00 95.25           N  
ATOM   4205  H   LEU A 266     -30.512 -27.615   8.473  1.00 95.25           H  
ATOM   4206  CA  LEU A 266     -32.608 -27.437   8.110  1.00 95.25           C  
ATOM   4207  HA  LEU A 266     -33.337 -28.058   8.632  1.00 95.25           H  
ATOM   4208  C   LEU A 266     -33.156 -27.248   6.688  1.00 95.25           C  
ATOM   4209  CB  LEU A 266     -32.467 -26.081   8.824  1.00 95.25           C  
ATOM   4210  HB2 LEU A 266     -33.349 -25.480   8.602  1.00 95.25           H  
ATOM   4211  HB3 LEU A 266     -31.607 -25.556   8.408  1.00 95.25           H  
ATOM   4212  O   LEU A 266     -34.343 -27.474   6.476  1.00 95.25           O  
ATOM   4213  CG  LEU A 266     -32.320 -26.156  10.354  1.00 95.25           C  
ATOM   4214  HG  LEU A 266     -31.492 -26.809  10.628  1.00 95.25           H  
ATOM   4215  CD1 LEU A 266     -32.046 -24.753  10.907  1.00 95.25           C  
ATOM   4216 HD11 LEU A 266     -31.912 -24.806  11.987  1.00 95.25           H  
ATOM   4217 HD12 LEU A 266     -32.878 -24.090  10.668  1.00 95.25           H  
ATOM   4218 HD13 LEU A 266     -31.132 -24.364  10.458  1.00 95.25           H  
ATOM   4219  CD2 LEU A 266     -33.584 -26.687  11.028  1.00 95.25           C  
ATOM   4220 HD21 LEU A 266     -33.745 -27.727  10.745  1.00 95.25           H  
ATOM   4221 HD22 LEU A 266     -33.476 -26.640  12.111  1.00 95.25           H  
ATOM   4222 HD23 LEU A 266     -34.440 -26.092  10.708  1.00 95.25           H  
ATOM   4223  N   LEU A 267     -32.315 -26.868   5.720  1.00 94.38           N  
ATOM   4224  H   LEU A 267     -31.355 -26.670   5.966  1.00 94.38           H  
ATOM   4225  CA  LEU A 267     -32.712 -26.752   4.311  1.00 94.38           C  
ATOM   4226  HA  LEU A 267     -33.592 -26.112   4.235  1.00 94.38           H  
ATOM   4227  C   LEU A 267     -33.110 -28.109   3.723  1.00 94.38           C  
ATOM   4228  CB  LEU A 267     -31.556 -26.140   3.500  1.00 94.38           C  
ATOM   4229  HB2 LEU A 267     -30.643 -26.689   3.730  1.00 94.38           H  
ATOM   4230  HB3 LEU A 267     -31.759 -26.273   2.437  1.00 94.38           H  
ATOM   4231  O   LEU A 267     -34.151 -28.223   3.080  1.00 94.38           O  
ATOM   4232  CG  LEU A 267     -31.328 -24.645   3.764  1.00 94.38           C  
ATOM   4233  HG  LEU A 267     -31.292 -24.458   4.838  1.00 94.38           H  
ATOM   4234  CD1 LEU A 267     -29.994 -24.220   3.155  1.00 94.38           C  
ATOM   4235 HD11 LEU A 267     -29.186 -24.813   3.582  1.00 94.38           H  
ATOM   4236 HD12 LEU A 267     -29.811 -23.170   3.384  1.00 94.38           H  
ATOM   4237 HD13 LEU A 267     -30.010 -24.362   2.074  1.00 94.38           H  
ATOM   4238  CD2 LEU A 267     -32.437 -23.779   3.162  1.00 94.38           C  
ATOM   4239 HD21 LEU A 267     -32.238 -22.732   3.389  1.00 94.38           H  
ATOM   4240 HD22 LEU A 267     -32.474 -23.913   2.081  1.00 94.38           H  
ATOM   4241 HD23 LEU A 267     -33.405 -24.043   3.588  1.00 94.38           H  
ATOM   4242  N   ARG A 268     -32.322 -29.155   3.995  1.00 94.50           N  
ATOM   4243  H   ARG A 268     -31.471 -28.987   4.512  1.00 94.50           H  
ATOM   4244  CA  ARG A 268     -32.617 -30.520   3.546  1.00 94.50           C  
ATOM   4245  HA  ARG A 268     -32.751 -30.510   2.464  1.00 94.50           H  
ATOM   4246  C   ARG A 268     -33.922 -31.053   4.142  1.00 94.50           C  
ATOM   4247  CB  ARG A 268     -31.421 -31.407   3.897  1.00 94.50           C  
ATOM   4248  HB2 ARG A 268     -31.296 -31.399   4.980  1.00 94.50           H  
ATOM   4249  HB3 ARG A 268     -30.522 -30.983   3.447  1.00 94.50           H  
ATOM   4250  O   ARG A 268     -34.745 -31.594   3.408  1.00 94.50           O  
ATOM   4251  CG  ARG A 268     -31.593 -32.849   3.394  1.00 94.50           C  
ATOM   4252  HG2 ARG A 268     -31.653 -32.847   2.306  1.00 94.50           H  
ATOM   4253  HG3 ARG A 268     -32.509 -33.284   3.794  1.00 94.50           H  
ATOM   4254  CD  ARG A 268     -30.413 -33.718   3.833  1.00 94.50           C  
ATOM   4255  HD2 ARG A 268     -29.504 -33.298   3.404  1.00 94.50           H  
ATOM   4256  HD3 ARG A 268     -30.552 -34.725   3.437  1.00 94.50           H  
ATOM   4257  NE  ARG A 268     -30.330 -33.777   5.305  1.00 94.50           N  
ATOM   4258  HE  ARG A 268     -31.207 -33.742   5.804  1.00 94.50           H  
ATOM   4259  NH1 ARG A 268     -28.039 -33.769   5.519  1.00 94.50           N  
ATOM   4260 HH11 ARG A 268     -27.956 -33.794   4.513  1.00 94.50           H  
ATOM   4261 HH12 ARG A 268     -27.214 -33.744   6.100  1.00 94.50           H  
ATOM   4262  NH2 ARG A 268     -29.347 -33.706   7.338  1.00 94.50           N  
ATOM   4263 HH21 ARG A 268     -28.529 -33.705   7.929  1.00 94.50           H  
ATOM   4264 HH22 ARG A 268     -30.272 -33.654   7.740  1.00 94.50           H  
ATOM   4265  CZ  ARG A 268     -29.236 -33.753   6.041  1.00 94.50           C  
ATOM   4266  N   ASP A 269     -34.129 -30.883   5.446  1.00 94.56           N  
ATOM   4267  H   ASP A 269     -33.381 -30.490   5.999  1.00 94.56           H  
ATOM   4268  CA  ASP A 269     -35.326 -31.358   6.150  1.00 94.56           C  
ATOM   4269  HA  ASP A 269     -35.482 -32.411   5.917  1.00 94.56           H  
ATOM   4270  C   ASP A 269     -36.587 -30.587   5.721  1.00 94.56           C  
ATOM   4271  CB  ASP A 269     -35.131 -31.217   7.669  1.00 94.56           C  
ATOM   4272  HB2 ASP A 269     -36.084 -31.431   8.154  1.00 94.56           H  
ATOM   4273  HB3 ASP A 269     -34.873 -30.183   7.899  1.00 94.56           H  
ATOM   4274  O   ASP A 269     -37.679 -31.162   5.656  1.00 94.56           O  
ATOM   4275  CG  ASP A 269     -34.076 -32.147   8.288  1.00 94.56           C  
ATOM   4276  OD1 ASP A 269     -33.514 -33.017   7.578  1.00 94.56           O  
ATOM   4277  OD2 ASP A 269     -33.872 -31.999   9.515  1.00 94.56           O  
ATOM   4278  N   PHE A 270     -36.438 -29.294   5.412  1.00 95.00           N  
ATOM   4279  H   PHE A 270     -35.527 -28.876   5.538  1.00 95.00           H  
ATOM   4280  CA  PHE A 270     -37.491 -28.454   4.845  1.00 95.00           C  
ATOM   4281  HA  PHE A 270     -38.372 -28.512   5.485  1.00 95.00           H  
ATOM   4282  C   PHE A 270     -37.903 -28.956   3.455  1.00 95.00           C  
ATOM   4283  CB  PHE A 270     -37.010 -26.996   4.819  1.00 95.00           C  
ATOM   4284  HB2 PHE A 270     -36.723 -26.710   5.832  1.00 95.00           H  
ATOM   4285  HB3 PHE A 270     -36.121 -26.914   4.194  1.00 95.00           H  
ATOM   4286  O   PHE A 270     -39.078 -29.262   3.244  1.00 95.00           O  
ATOM   4287  CG  PHE A 270     -38.037 -25.999   4.327  1.00 95.00           C  
ATOM   4288  CD1 PHE A 270     -38.171 -25.730   2.951  1.00 95.00           C  
ATOM   4289  HD1 PHE A 270     -37.547 -26.239   2.232  1.00 95.00           H  
ATOM   4290  CD2 PHE A 270     -38.845 -25.318   5.256  1.00 95.00           C  
ATOM   4291  HD2 PHE A 270     -38.733 -25.517   6.312  1.00 95.00           H  
ATOM   4292  CE1 PHE A 270     -39.124 -24.798   2.506  1.00 95.00           C  
ATOM   4293  HE1 PHE A 270     -39.234 -24.601   1.450  1.00 95.00           H  
ATOM   4294  CE2 PHE A 270     -39.778 -24.364   4.814  1.00 95.00           C  
ATOM   4295  HE2 PHE A 270     -40.394 -23.832   5.524  1.00 95.00           H  
ATOM   4296  CZ  PHE A 270     -39.928 -24.117   3.436  1.00 95.00           C  
ATOM   4297  HZ  PHE A 270     -40.662 -23.405   3.088  1.00 95.00           H  
ATOM   4298  N   SER A 271     -36.945 -29.129   2.538  1.00 95.06           N  
ATOM   4299  H   SER A 271     -36.004 -28.825   2.742  1.00 95.06           H  
ATOM   4300  CA  SER A 271     -37.214 -29.648   1.191  1.00 95.06           C  
ATOM   4301  HA  SER A 271     -37.943 -28.998   0.707  1.00 95.06           H  
ATOM   4302  C   SER A 271     -37.814 -31.056   1.231  1.00 95.06           C  
ATOM   4303  CB  SER A 271     -35.939 -29.630   0.343  1.00 95.06           C  
ATOM   4304  HB2 SER A 271     -36.153 -30.062  -0.635  1.00 95.06           H  
ATOM   4305  HB3 SER A 271     -35.160 -30.213   0.833  1.00 95.06           H  
ATOM   4306  O   SER A 271     -38.825 -31.305   0.584  1.00 95.06           O  
ATOM   4307  OG  SER A 271     -35.507 -28.295   0.177  1.00 95.06           O  
ATOM   4308  HG  SER A 271     -34.769 -28.272  -0.437  1.00 95.06           H  
ATOM   4309  N   ALA A 272     -37.283 -31.966   2.056  1.00 94.50           N  
ATOM   4310  H   ALA A 272     -36.453 -31.723   2.577  1.00 94.50           H  
ATOM   4311  CA  ALA A 272     -37.816 -33.325   2.190  1.00 94.50           C  
ATOM   4312  HA  ALA A 272     -37.790 -33.808   1.213  1.00 94.50           H  
ATOM   4313  C   ALA A 272     -39.278 -33.352   2.679  1.00 94.50           C  
ATOM   4314  CB  ALA A 272     -36.904 -34.105   3.144  1.00 94.50           C  
ATOM   4315  HB1 ALA A 272     -36.894 -33.634   4.126  1.00 94.50           H  
ATOM   4316  HB2 ALA A 272     -37.262 -35.130   3.239  1.00 94.50           H  
ATOM   4317  HB3 ALA A 272     -35.888 -34.124   2.748  1.00 94.50           H  
ATOM   4318  O   ALA A 272     -40.091 -34.151   2.200  1.00 94.50           O  
ATOM   4319  N   HIS A 273     -39.638 -32.461   3.610  1.00 95.50           N  
ATOM   4320  H   HIS A 273     -38.943 -31.816   3.956  1.00 95.50           H  
ATOM   4321  CA  HIS A 273     -41.011 -32.348   4.097  1.00 95.50           C  
ATOM   4322  HA  HIS A 273     -41.327 -33.322   4.470  1.00 95.50           H  
ATOM   4323  C   HIS A 273     -41.986 -31.949   2.987  1.00 95.50           C  
ATOM   4324  CB  HIS A 273     -41.070 -31.334   5.243  1.00 95.50           C  
ATOM   4325  HB2 HIS A 273     -40.694 -30.370   4.900  1.00 95.50           H  
ATOM   4326  HB3 HIS A 273     -40.425 -31.677   6.052  1.00 95.50           H  
ATOM   4327  O   HIS A 273     -43.012 -32.609   2.808  1.00 95.50           O  
ATOM   4328  CG  HIS A 273     -42.467 -31.144   5.772  1.00 95.50           C  
ATOM   4329  CD2 HIS A 273     -43.197 -29.985   5.771  1.00 95.50           C  
ATOM   4330  HD2 HIS A 273     -42.887 -29.032   5.367  1.00 95.50           H  
ATOM   4331  ND1 HIS A 273     -43.257 -32.125   6.331  1.00 95.50           N  
ATOM   4332  HD1 HIS A 273     -43.117 -33.119   6.224  1.00 95.50           H  
ATOM   4333  CE1 HIS A 273     -44.424 -31.561   6.682  1.00 95.50           C  
ATOM   4334  HE1 HIS A 273     -45.284 -32.095   7.058  1.00 95.50           H  
ATOM   4335  NE2 HIS A 273     -44.414 -30.252   6.406  1.00 95.50           N  
ATOM   4336  N   PHE A 274     -41.662 -30.903   2.224  1.00 95.12           N  
ATOM   4337  H   PHE A 274     -40.799 -30.407   2.399  1.00 95.12           H  
ATOM   4338  CA  PHE A 274     -42.536 -30.435   1.153  1.00 95.12           C  
ATOM   4339  HA  PHE A 274     -43.561 -30.456   1.523  1.00 95.12           H  
ATOM   4340  C   PHE A 274     -42.531 -31.362  -0.067  1.00 95.12           C  
ATOM   4341  CB  PHE A 274     -42.218 -28.978   0.812  1.00 95.12           C  
ATOM   4342  HB2 PHE A 274     -42.739 -28.722  -0.110  1.00 95.12           H  
ATOM   4343  HB3 PHE A 274     -41.148 -28.858   0.642  1.00 95.12           H  
ATOM   4344  O   PHE A 274     -43.575 -31.513  -0.692  1.00 95.12           O  
ATOM   4345  CG  PHE A 274     -42.700 -28.014   1.877  1.00 95.12           C  
ATOM   4346  CD1 PHE A 274     -44.081 -27.807   2.049  1.00 95.12           C  
ATOM   4347  HD1 PHE A 274     -44.786 -28.359   1.446  1.00 95.12           H  
ATOM   4348  CD2 PHE A 274     -41.792 -27.351   2.721  1.00 95.12           C  
ATOM   4349  HD2 PHE A 274     -40.729 -27.500   2.604  1.00 95.12           H  
ATOM   4350  CE1 PHE A 274     -44.556 -26.909   3.018  1.00 95.12           C  
ATOM   4351  HE1 PHE A 274     -45.617 -26.742   3.135  1.00 95.12           H  
ATOM   4352  CE2 PHE A 274     -42.273 -26.498   3.728  1.00 95.12           C  
ATOM   4353  HE2 PHE A 274     -41.582 -26.028   4.412  1.00 95.12           H  
ATOM   4354  CZ  PHE A 274     -43.648 -26.255   3.864  1.00 95.12           C  
ATOM   4355  HZ  PHE A 274     -44.010 -25.586   4.631  1.00 95.12           H  
ATOM   4356  N   THR A 275     -41.445 -32.090  -0.344  1.00 95.12           N  
ATOM   4357  H   THR A 275     -40.568 -31.856   0.099  1.00 95.12           H  
ATOM   4358  CA  THR A 275     -41.448 -33.180  -1.338  1.00 95.12           C  
ATOM   4359  HA  THR A 275     -41.749 -32.786  -2.309  1.00 95.12           H  
ATOM   4360  C   THR A 275     -42.447 -34.272  -0.969  1.00 95.12           C  
ATOM   4361  CB  THR A 275     -40.047 -33.789  -1.496  1.00 95.12           C  
ATOM   4362  HB  THR A 275     -39.691 -34.151  -0.532  1.00 95.12           H  
ATOM   4363  O   THR A 275     -43.186 -34.748  -1.830  1.00 95.12           O  
ATOM   4364  CG2 THR A 275     -39.995 -34.926  -2.514  1.00 95.12           C  
ATOM   4365 HG21 THR A 275     -40.570 -35.781  -2.157  1.00 95.12           H  
ATOM   4366 HG22 THR A 275     -38.964 -35.249  -2.659  1.00 95.12           H  
ATOM   4367 HG23 THR A 275     -40.407 -34.592  -3.466  1.00 95.12           H  
ATOM   4368  OG1 THR A 275     -39.169 -32.804  -1.974  1.00 95.12           O  
ATOM   4369  HG1 THR A 275     -38.335 -33.223  -2.196  1.00 95.12           H  
ATOM   4370  N   THR A 276     -42.529 -34.635   0.315  1.00 93.56           N  
ATOM   4371  H   THR A 276     -41.908 -34.193   0.979  1.00 93.56           H  
ATOM   4372  CA  THR A 276     -43.502 -35.629   0.795  1.00 93.56           C  
ATOM   4373  HA  THR A 276     -43.392 -36.542   0.211  1.00 93.56           H  
ATOM   4374  C   THR A 276     -44.935 -35.129   0.598  1.00 93.56           C  
ATOM   4375  CB  THR A 276     -43.264 -35.972   2.273  1.00 93.56           C  
ATOM   4376  HB  THR A 276     -43.468 -35.096   2.889  1.00 93.56           H  
ATOM   4377  O   THR A 276     -45.767 -35.847   0.056  1.00 93.56           O  
ATOM   4378  CG2 THR A 276     -44.153 -37.119   2.751  1.00 93.56           C  
ATOM   4379 HG21 THR A 276     -45.203 -36.828   2.716  1.00 93.56           H  
ATOM   4380 HG22 THR A 276     -44.002 -37.992   2.115  1.00 93.56           H  
ATOM   4381 HG23 THR A 276     -43.895 -37.378   3.778  1.00 93.56           H  
ATOM   4382  OG1 THR A 276     -41.928 -36.371   2.492  1.00 93.56           O  
ATOM   4383  HG1 THR A 276     -41.340 -35.646   2.264  1.00 93.56           H  
ATOM   4384  N   LEU A 277     -45.221 -33.874   0.966  1.00 93.19           N  
ATOM   4385  H   LEU A 277     -44.490 -33.316   1.384  1.00 93.19           H  
ATOM   4386  CA  LEU A 277     -46.551 -33.278   0.790  1.00 93.19           C  
ATOM   4387  HA  LEU A 277     -47.302 -33.955   1.196  1.00 93.19           H  
ATOM   4388  C   LEU A 277     -46.932 -33.068  -0.683  1.00 93.19           C  
ATOM   4389  CB  LEU A 277     -46.612 -31.935   1.537  1.00 93.19           C  
ATOM   4390  HB2 LEU A 277     -47.530 -31.425   1.244  1.00 93.19           H  
ATOM   4391  HB3 LEU A 277     -45.772 -31.322   1.211  1.00 93.19           H  
ATOM   4392  O   LEU A 277     -48.105 -33.154  -1.021  1.00 93.19           O  
ATOM   4393  CG  LEU A 277     -46.591 -32.029   3.071  1.00 93.19           C  
ATOM   4394  HG  LEU A 277     -45.695 -32.555   3.401  1.00 93.19           H  
ATOM   4395  CD1 LEU A 277     -46.565 -30.613   3.648  1.00 93.19           C  
ATOM   4396 HD11 LEU A 277     -45.648 -30.110   3.343  1.00 93.19           H  
ATOM   4397 HD12 LEU A 277     -47.426 -30.046   3.293  1.00 93.19           H  
ATOM   4398 HD13 LEU A 277     -46.588 -30.655   4.737  1.00 93.19           H  
ATOM   4399  CD2 LEU A 277     -47.820 -32.751   3.628  1.00 93.19           C  
ATOM   4400 HD21 LEU A 277     -48.731 -32.275   3.265  1.00 93.19           H  
ATOM   4401 HD22 LEU A 277     -47.807 -32.723   4.718  1.00 93.19           H  
ATOM   4402 HD23 LEU A 277     -47.821 -33.794   3.312  1.00 93.19           H  
ATOM   4403  N   ALA A 278     -45.968 -32.794  -1.564  1.00 92.12           N  
ATOM   4404  H   ALA A 278     -45.026 -32.659  -1.225  1.00 92.12           H  
ATOM   4405  CA  ALA A 278     -46.220 -32.566  -2.986  1.00 92.12           C  
ATOM   4406  HA  ALA A 278     -47.116 -31.954  -3.090  1.00 92.12           H  
ATOM   4407  C   ALA A 278     -46.466 -33.860  -3.780  1.00 92.12           C  
ATOM   4408  CB  ALA A 278     -45.035 -31.783  -3.565  1.00 92.12           C  
ATOM   4409  HB1 ALA A 278     -45.210 -31.582  -4.622  1.00 92.12           H  
ATOM   4410  HB2 ALA A 278     -44.118 -32.364  -3.463  1.00 92.12           H  
ATOM   4411  HB3 ALA A 278     -44.919 -30.835  -3.039  1.00 92.12           H  
ATOM   4412  O   ALA A 278     -47.044 -33.790  -4.865  1.00 92.12           O  
ATOM   4413  N   THR A 279     -46.009 -35.012  -3.273  1.00 91.12           N  
ATOM   4414  H   THR A 279     -45.516 -34.979  -2.392  1.00 91.12           H  
ATOM   4415  CA  THR A 279     -46.065 -36.308  -3.976  1.00 91.12           C  
ATOM   4416  HA  THR A 279     -46.469 -36.152  -4.977  1.00 91.12           H  
ATOM   4417  C   THR A 279     -46.994 -37.337  -3.326  1.00 91.12           C  
ATOM   4418  CB  THR A 279     -44.661 -36.912  -4.153  1.00 91.12           C  
ATOM   4419  HB  THR A 279     -44.754 -37.866  -4.673  1.00 91.12           H  
ATOM   4420  O   THR A 279     -47.339 -38.324  -3.971  1.00 91.12           O  
ATOM   4421  CG2 THR A 279     -43.723 -36.015  -4.963  1.00 91.12           C  
ATOM   4422 HG21 THR A 279     -43.541 -35.077  -4.438  1.00 91.12           H  
ATOM   4423 HG22 THR A 279     -42.775 -36.532  -5.111  1.00 91.12           H  
ATOM   4424 HG23 THR A 279     -44.165 -35.803  -5.936  1.00 91.12           H  
ATOM   4425  OG1 THR A 279     -44.038 -37.120  -2.907  1.00 91.12           O  
ATOM   4426  HG1 THR A 279     -43.715 -36.269  -2.601  1.00 91.12           H  
ATOM   4427  N   ALA A 280     -47.434 -37.123  -2.080  1.00 91.81           N  
ATOM   4428  H   ALA A 280     -47.084 -36.328  -1.565  1.00 91.81           H  
ATOM   4429  CA  ALA A 280     -48.320 -38.049  -1.378  1.00 91.81           C  
ATOM   4430  HA  ALA A 280     -47.867 -39.037  -1.451  1.00 91.81           H  
ATOM   4431  C   ALA A 280     -49.749 -38.069  -1.983  1.00 91.81           C  
ATOM   4432  CB  ALA A 280     -48.325 -37.702   0.112  1.00 91.81           C  
ATOM   4433  HB1 ALA A 280     -48.486 -36.632   0.239  1.00 91.81           H  
ATOM   4434  HB2 ALA A 280     -47.360 -37.961   0.547  1.00 91.81           H  
ATOM   4435  HB3 ALA A 280     -49.106 -38.264   0.626  1.00 91.81           H  
ATOM   4436  O   ALA A 280     -50.407 -37.021  -1.999  1.00 91.81           O  
ATOM   4437  N   PRO A 281     -50.265 -39.248  -2.403  1.00 84.69           N  
ATOM   4438  CA  PRO A 281     -51.569 -39.387  -3.066  1.00 84.69           C  
ATOM   4439  HA  PRO A 281     -51.540 -38.843  -4.010  1.00 84.69           H  
ATOM   4440  C   PRO A 281     -52.757 -38.877  -2.241  1.00 84.69           C  
ATOM   4441  CB  PRO A 281     -51.732 -40.886  -3.353  1.00 84.69           C  
ATOM   4442  HB2 PRO A 281     -52.263 -41.372  -2.535  1.00 84.69           H  
ATOM   4443  HB3 PRO A 281     -52.256 -41.059  -4.293  1.00 84.69           H  
ATOM   4444  O   PRO A 281     -53.686 -38.304  -2.797  1.00 84.69           O  
ATOM   4445  CG  PRO A 281     -50.304 -41.415  -3.399  1.00 84.69           C  
ATOM   4446  HG2 PRO A 281     -50.252 -42.469  -3.126  1.00 84.69           H  
ATOM   4447  HG3 PRO A 281     -49.888 -41.253  -4.393  1.00 84.69           H  
ATOM   4448  CD  PRO A 281     -49.576 -40.533  -2.395  1.00 84.69           C  
ATOM   4449  HD2 PRO A 281     -48.537 -40.447  -2.712  1.00 84.69           H  
ATOM   4450  HD3 PRO A 281     -49.640 -40.974  -1.400  1.00 84.69           H  
ATOM   4451  N   ASP A 282     -52.694 -39.033  -0.916  1.00 90.62           N  
ATOM   4452  H   ASP A 282     -51.951 -39.611  -0.550  1.00 90.62           H  
ATOM   4453  CA  ASP A 282     -53.781 -38.685   0.012  1.00 90.62           C  
ATOM   4454  HA  ASP A 282     -54.733 -38.833  -0.499  1.00 90.62           H  
ATOM   4455  C   ASP A 282     -53.740 -37.220   0.488  1.00 90.62           C  
ATOM   4456  CB  ASP A 282     -53.741 -39.646   1.211  1.00 90.62           C  
ATOM   4457  HB2 ASP A 282     -52.827 -39.462   1.775  1.00 90.62           H  
ATOM   4458  HB3 ASP A 282     -54.589 -39.439   1.864  1.00 90.62           H  
ATOM   4459  O   ASP A 282     -54.545 -36.794   1.318  1.00 90.62           O  
ATOM   4460  CG  ASP A 282     -53.800 -41.118   0.799  1.00 90.62           C  
ATOM   4461  OD1 ASP A 282     -54.632 -41.453  -0.071  1.00 90.62           O  
ATOM   4462  OD2 ASP A 282     -52.975 -41.887   1.341  1.00 90.62           O  
ATOM   4463  N   THR A 283     -52.778 -36.427   0.004  1.00 90.50           N  
ATOM   4464  H   THR A 283     -52.214 -36.785  -0.753  1.00 90.50           H  
ATOM   4465  CA  THR A 283     -52.647 -35.018   0.398  1.00 90.50           C  
ATOM   4466  HA  THR A 283     -52.889 -34.949   1.458  1.00 90.50           H  
ATOM   4467  C   THR A 283     -53.614 -34.149  -0.411  1.00 90.50           C  
ATOM   4468  CB  THR A 283     -51.201 -34.531   0.253  1.00 90.50           C  
ATOM   4469  HB  THR A 283     -50.858 -34.650  -0.775  1.00 90.50           H  
ATOM   4470  O   THR A 283     -53.589 -34.226  -1.638  1.00 90.50           O  
ATOM   4471  CG2 THR A 283     -51.014 -33.085   0.692  1.00 90.50           C  
ATOM   4472 HG21 THR A 283     -49.950 -32.853   0.737  1.00 90.50           H  
ATOM   4473 HG22 THR A 283     -51.457 -32.936   1.677  1.00 90.50           H  
ATOM   4474 HG23 THR A 283     -51.479 -32.427  -0.043  1.00 90.50           H  
ATOM   4475  OG1 THR A 283     -50.398 -35.296   1.115  1.00 90.50           O  
ATOM   4476  HG1 THR A 283     -50.438 -36.194   0.778  1.00 90.50           H  
ATOM   4477  N   PRO A 284     -54.428 -33.276   0.221  1.00 93.12           N  
ATOM   4478  CA  PRO A 284     -55.347 -32.400  -0.503  1.00 93.12           C  
ATOM   4479  HA  PRO A 284     -56.101 -33.021  -0.987  1.00 93.12           H  
ATOM   4480  C   PRO A 284     -54.636 -31.545  -1.559  1.00 93.12           C  
ATOM   4481  CB  PRO A 284     -56.014 -31.526   0.565  1.00 93.12           C  
ATOM   4482  HB2 PRO A 284     -55.438 -30.613   0.718  1.00 93.12           H  
ATOM   4483  HB3 PRO A 284     -57.044 -31.286   0.301  1.00 93.12           H  
ATOM   4484  O   PRO A 284     -53.547 -31.028  -1.310  1.00 93.12           O  
ATOM   4485  CG  PRO A 284     -55.939 -32.385   1.825  1.00 93.12           C  
ATOM   4486  HG2 PRO A 284     -55.946 -31.780   2.732  1.00 93.12           H  
ATOM   4487  HG3 PRO A 284     -56.764 -33.097   1.831  1.00 93.12           H  
ATOM   4488  CD  PRO A 284     -54.622 -33.139   1.658  1.00 93.12           C  
ATOM   4489  HD2 PRO A 284     -54.697 -34.109   2.149  1.00 93.12           H  
ATOM   4490  HD3 PRO A 284     -53.804 -32.557   2.083  1.00 93.12           H  
ATOM   4491  N   GLU A 285     -55.276 -31.318  -2.706  1.00 90.56           N  
ATOM   4492  H   GLU A 285     -56.137 -31.816  -2.880  1.00 90.56           H  
ATOM   4493  CA  GLU A 285     -54.700 -30.578  -3.843  1.00 90.56           C  
ATOM   4494  HA  GLU A 285     -53.864 -31.147  -4.250  1.00 90.56           H  
ATOM   4495  C   GLU A 285     -54.182 -29.180  -3.456  1.00 90.56           C  
ATOM   4496  CB  GLU A 285     -55.782 -30.470  -4.924  1.00 90.56           C  
ATOM   4497  HB2 GLU A 285     -56.607 -29.874  -4.534  1.00 90.56           H  
ATOM   4498  HB3 GLU A 285     -56.149 -31.473  -5.145  1.00 90.56           H  
ATOM   4499  O   GLU A 285     -53.106 -28.758  -3.886  1.00 90.56           O  
ATOM   4500  CG  GLU A 285     -55.262 -29.839  -6.223  1.00 90.56           C  
ATOM   4501  HG2 GLU A 285     -54.906 -28.830  -6.012  1.00 90.56           H  
ATOM   4502  HG3 GLU A 285     -54.417 -30.427  -6.582  1.00 90.56           H  
ATOM   4503  CD  GLU A 285     -56.334 -29.760  -7.320  1.00 90.56           C  
ATOM   4504  OE1 GLU A 285     -55.953 -29.377  -8.447  1.00 90.56           O  
ATOM   4505  OE2 GLU A 285     -57.514 -30.051  -7.017  1.00 90.56           O  
ATOM   4506  N   ALA A 286     -54.892 -28.478  -2.567  1.00 87.56           N  
ATOM   4507  H   ALA A 286     -55.784 -28.853  -2.279  1.00 87.56           H  
ATOM   4508  CA  ALA A 286     -54.457 -27.187  -2.032  1.00 87.56           C  
ATOM   4509  HA  ALA A 286     -54.296 -26.500  -2.863  1.00 87.56           H  
ATOM   4510  C   ALA A 286     -53.134 -27.289  -1.245  1.00 87.56           C  
ATOM   4511  CB  ALA A 286     -55.585 -26.636  -1.151  1.00 87.56           C  
ATOM   4512  HB1 ALA A 286     -55.776 -27.308  -0.315  1.00 87.56           H  
ATOM   4513  HB2 ALA A 286     -56.494 -26.526  -1.742  1.00 87.56           H  
ATOM   4514  HB3 ALA A 286     -55.299 -25.658  -0.764  1.00 87.56           H  
ATOM   4515  O   ALA A 286     -52.275 -26.409  -1.336  1.00 87.56           O  
ATOM   4516  N   VAL A 287     -52.942 -28.386  -0.507  1.00 88.69           N  
ATOM   4517  H   VAL A 287     -53.612 -29.135  -0.600  1.00 88.69           H  
ATOM   4518  CA  VAL A 287     -51.719 -28.665   0.258  1.00 88.69           C  
ATOM   4519  HA  VAL A 287     -51.396 -27.745   0.746  1.00 88.69           H  
ATOM   4520  C   VAL A 287     -50.589 -29.095  -0.677  1.00 88.69           C  
ATOM   4521  CB  VAL A 287     -51.981 -29.713   1.359  1.00 88.69           C  
ATOM   4522  HB  VAL A 287     -52.342 -30.635   0.904  1.00 88.69           H  
ATOM   4523  O   VAL A 287     -49.467 -28.624  -0.508  1.00 88.69           O  
ATOM   4524  CG1 VAL A 287     -50.714 -30.023   2.167  1.00 88.69           C  
ATOM   4525 HG11 VAL A 287     -49.950 -30.460   1.524  1.00 88.69           H  
ATOM   4526 HG12 VAL A 287     -50.944 -30.743   2.953  1.00 88.69           H  
ATOM   4527 HG13 VAL A 287     -50.322 -29.110   2.616  1.00 88.69           H  
ATOM   4528  CG2 VAL A 287     -53.055 -29.236   2.345  1.00 88.69           C  
ATOM   4529 HG21 VAL A 287     -53.996 -29.054   1.826  1.00 88.69           H  
ATOM   4530 HG22 VAL A 287     -52.733 -28.316   2.832  1.00 88.69           H  
ATOM   4531 HG23 VAL A 287     -53.226 -30.004   3.100  1.00 88.69           H  
ATOM   4532  N   GLN A 288     -50.873 -29.896  -1.709  1.00 91.31           N  
ATOM   4533  H   GLN A 288     -51.807 -30.273  -1.786  1.00 91.31           H  
ATOM   4534  CA  GLN A 288     -49.890 -30.237  -2.746  1.00 91.31           C  
ATOM   4535  HA  GLN A 288     -49.018 -30.690  -2.275  1.00 91.31           H  
ATOM   4536  C   GLN A 288     -49.423 -28.992  -3.518  1.00 91.31           C  
ATOM   4537  CB  GLN A 288     -50.484 -31.243  -3.742  1.00 91.31           C  
ATOM   4538  HB2 GLN A 288     -51.399 -30.831  -4.168  1.00 91.31           H  
ATOM   4539  HB3 GLN A 288     -49.765 -31.374  -4.551  1.00 91.31           H  
ATOM   4540  O   GLN A 288     -48.232 -28.830  -3.781  1.00 91.31           O  
ATOM   4541  CG  GLN A 288     -50.787 -32.628  -3.151  1.00 91.31           C  
ATOM   4542  HG2 GLN A 288     -49.879 -33.044  -2.714  1.00 91.31           H  
ATOM   4543  HG3 GLN A 288     -51.546 -32.541  -2.374  1.00 91.31           H  
ATOM   4544  CD  GLN A 288     -51.288 -33.608  -4.208  1.00 91.31           C  
ATOM   4545  NE2 GLN A 288     -51.551 -34.846  -3.858  1.00 91.31           N  
ATOM   4546 HE21 GLN A 288     -51.456 -35.169  -2.906  1.00 91.31           H  
ATOM   4547 HE22 GLN A 288     -51.954 -35.445  -4.564  1.00 91.31           H  
ATOM   4548  OE1 GLN A 288     -51.432 -33.278  -5.376  1.00 91.31           O  
ATOM   4549  N   THR A 289     -50.341 -28.080  -3.845  1.00 90.19           N  
ATOM   4550  H   THR A 289     -51.309 -28.306  -3.663  1.00 90.19           H  
ATOM   4551  CA  THR A 289     -50.042 -26.814  -4.536  1.00 90.19           C  
ATOM   4552  HA  THR A 289     -49.492 -27.030  -5.452  1.00 90.19           H  
ATOM   4553  C   THR A 289     -49.167 -25.906  -3.675  1.00 90.19           C  
ATOM   4554  CB  THR A 289     -51.340 -26.092  -4.924  1.00 90.19           C  
ATOM   4555  HB  THR A 289     -51.923 -25.866  -4.031  1.00 90.19           H  
ATOM   4556  O   THR A 289     -48.156 -25.383  -4.145  1.00 90.19           O  
ATOM   4557  CG2 THR A 289     -51.082 -24.799  -5.698  1.00 90.19           C  
ATOM   4558 HG21 THR A 289     -50.457 -25.003  -6.568  1.00 90.19           H  
ATOM   4559 HG22 THR A 289     -52.033 -24.388  -6.036  1.00 90.19           H  
ATOM   4560 HG23 THR A 289     -50.592 -24.062  -5.061  1.00 90.19           H  
ATOM   4561  OG1 THR A 289     -52.093 -26.924  -5.770  1.00 90.19           O  
ATOM   4562  HG1 THR A 289     -52.557 -27.577  -5.240  1.00 90.19           H  
ATOM   4563  N   HIS A 290     -49.499 -25.770  -2.389  1.00 90.44           N  
ATOM   4564  H   HIS A 290     -50.350 -26.198  -2.053  1.00 90.44           H  
ATOM   4565  CA  HIS A 290     -48.672 -25.032  -1.437  1.00 90.44           C  
ATOM   4566  HA  HIS A 290     -48.512 -24.025  -1.821  1.00 90.44           H  
ATOM   4567  C   HIS A 290     -47.291 -25.679  -1.245  1.00 90.44           C  
ATOM   4568  CB  HIS A 290     -49.422 -24.937  -0.106  1.00 90.44           C  
ATOM   4569  HB2 HIS A 290     -49.605 -25.939   0.282  1.00 90.44           H  
ATOM   4570  HB3 HIS A 290     -50.387 -24.458  -0.272  1.00 90.44           H  
ATOM   4571  O   HIS A 290     -46.282 -24.979  -1.180  1.00 90.44           O  
ATOM   4572  CG  HIS A 290     -48.661 -24.143   0.920  1.00 90.44           C  
ATOM   4573  CD2 HIS A 290     -47.989 -24.638   2.005  1.00 90.44           C  
ATOM   4574  HD2 HIS A 290     -47.920 -25.677   2.290  1.00 90.44           H  
ATOM   4575  ND1 HIS A 290     -48.473 -22.781   0.910  1.00 90.44           N  
ATOM   4576  HD1 HIS A 290     -48.857 -22.133   0.237  1.00 90.44           H  
ATOM   4577  CE1 HIS A 290     -47.715 -22.461   1.972  1.00 90.44           C  
ATOM   4578  HE1 HIS A 290     -47.405 -21.462   2.239  1.00 90.44           H  
ATOM   4579  NE2 HIS A 290     -47.397 -23.560   2.671  1.00 90.44           N  
ATOM   4580  N   ALA A 291     -47.226 -27.011  -1.206  1.00 93.50           N  
ATOM   4581  H   ALA A 291     -48.083 -27.545  -1.216  1.00 93.50           H  
ATOM   4582  CA  ALA A 291     -45.973 -27.737  -1.075  1.00 93.50           C  
ATOM   4583  HA  ALA A 291     -45.438 -27.321  -0.220  1.00 93.50           H  
ATOM   4584  C   ALA A 291     -45.059 -27.546  -2.290  1.00 93.50           C  
ATOM   4585  CB  ALA A 291     -46.287 -29.210  -0.811  1.00 93.50           C  
ATOM   4586  HB1 ALA A 291     -45.354 -29.755  -0.665  1.00 93.50           H  
ATOM   4587  HB2 ALA A 291     -46.824 -29.644  -1.654  1.00 93.50           H  
ATOM   4588  HB3 ALA A 291     -46.898 -29.301   0.088  1.00 93.50           H  
ATOM   4589  O   ALA A 291     -43.869 -27.287  -2.117  1.00 93.50           O  
ATOM   4590  N   LYS A 292     -45.618 -27.575  -3.507  1.00 94.00           N  
ATOM   4591  H   LYS A 292     -46.594 -27.827  -3.574  1.00 94.00           H  
ATOM   4592  CA  LYS A 292     -44.892 -27.214  -4.732  1.00 94.00           C  
ATOM   4593  HA  LYS A 292     -44.013 -27.852  -4.826  1.00 94.00           H  
ATOM   4594  C   LYS A 292     -44.354 -25.787  -4.637  1.00 94.00           C  
ATOM   4595  CB  LYS A 292     -45.783 -27.416  -5.967  1.00 94.00           C  
ATOM   4596  HB2 LYS A 292     -45.306 -26.949  -6.830  1.00 94.00           H  
ATOM   4597  HB3 LYS A 292     -46.745 -26.930  -5.803  1.00 94.00           H  
ATOM   4598  O   LYS A 292     -43.164 -25.600  -4.824  1.00 94.00           O  
ATOM   4599  CG  LYS A 292     -45.997 -28.907  -6.278  1.00 94.00           C  
ATOM   4600  HG2 LYS A 292     -45.048 -29.353  -6.575  1.00 94.00           H  
ATOM   4601  HG3 LYS A 292     -46.349 -29.424  -5.385  1.00 94.00           H  
ATOM   4602  CD  LYS A 292     -47.024 -29.105  -7.401  1.00 94.00           C  
ATOM   4603  HD2 LYS A 292     -46.656 -28.644  -8.318  1.00 94.00           H  
ATOM   4604  HD3 LYS A 292     -47.959 -28.627  -7.109  1.00 94.00           H  
ATOM   4605  CE  LYS A 292     -47.268 -30.604  -7.628  1.00 94.00           C  
ATOM   4606  HE2 LYS A 292     -46.341 -31.067  -7.966  1.00 94.00           H  
ATOM   4607  HE3 LYS A 292     -47.531 -31.058  -6.672  1.00 94.00           H  
ATOM   4608  NZ  LYS A 292     -48.358 -30.852  -8.607  1.00 94.00           N  
ATOM   4609  HZ1 LYS A 292     -49.222 -30.439  -8.287  1.00 94.00           H  
ATOM   4610  HZ2 LYS A 292     -48.133 -30.473  -9.517  1.00 94.00           H  
ATOM   4611  HZ3 LYS A 292     -48.525 -31.844  -8.698  1.00 94.00           H  
ATOM   4612  N   LEU A 293     -45.169 -24.812  -4.227  1.00 93.06           N  
ATOM   4613  H   LEU A 293     -46.143 -25.032  -4.078  1.00 93.06           H  
ATOM   4614  CA  LEU A 293     -44.716 -23.426  -4.052  1.00 93.06           C  
ATOM   4615  HA  LEU A 293     -44.363 -23.069  -5.019  1.00 93.06           H  
ATOM   4616  C   LEU A 293     -43.535 -23.296  -3.067  1.00 93.06           C  
ATOM   4617  CB  LEU A 293     -45.922 -22.575  -3.613  1.00 93.06           C  
ATOM   4618  HB2 LEU A 293     -46.318 -22.983  -2.683  1.00 93.06           H  
ATOM   4619  HB3 LEU A 293     -46.702 -22.654  -4.370  1.00 93.06           H  
ATOM   4620  O   LEU A 293     -42.588 -22.562  -3.341  1.00 93.06           O  
ATOM   4621  CG  LEU A 293     -45.601 -21.089  -3.380  1.00 93.06           C  
ATOM   4622  HG  LEU A 293     -44.801 -20.997  -2.645  1.00 93.06           H  
ATOM   4623  CD1 LEU A 293     -45.173 -20.380  -4.663  1.00 93.06           C  
ATOM   4624 HD11 LEU A 293     -45.005 -19.320  -4.471  1.00 93.06           H  
ATOM   4625 HD12 LEU A 293     -45.937 -20.492  -5.432  1.00 93.06           H  
ATOM   4626 HD13 LEU A 293     -44.237 -20.808  -5.024  1.00 93.06           H  
ATOM   4627  CD2 LEU A 293     -46.829 -20.380  -2.809  1.00 93.06           C  
ATOM   4628 HD21 LEU A 293     -47.657 -20.451  -3.515  1.00 93.06           H  
ATOM   4629 HD22 LEU A 293     -47.116 -20.848  -1.867  1.00 93.06           H  
ATOM   4630 HD23 LEU A 293     -46.600 -19.330  -2.630  1.00 93.06           H  
ATOM   4631  N   MET A 294     -43.567 -23.999  -1.931  1.00 94.19           N  
ATOM   4632  H   MET A 294     -44.379 -24.568  -1.741  1.00 94.19           H  
ATOM   4633  CA  MET A 294     -42.464 -23.989  -0.956  1.00 94.19           C  
ATOM   4634  HA  MET A 294     -42.191 -22.955  -0.745  1.00 94.19           H  
ATOM   4635  C   MET A 294     -41.190 -24.661  -1.490  1.00 94.19           C  
ATOM   4636  CB  MET A 294     -42.907 -24.649   0.359  1.00 94.19           C  
ATOM   4637  HB2 MET A 294     -42.035 -24.775   1.001  1.00 94.19           H  
ATOM   4638  HB3 MET A 294     -43.317 -25.636   0.147  1.00 94.19           H  
ATOM   4639  O   MET A 294     -40.092 -24.187  -1.199  1.00 94.19           O  
ATOM   4640  CG  MET A 294     -43.947 -23.829   1.135  1.00 94.19           C  
ATOM   4641  HG2 MET A 294     -44.210 -24.384   2.036  1.00 94.19           H  
ATOM   4642  HG3 MET A 294     -44.856 -23.742   0.539  1.00 94.19           H  
ATOM   4643  SD  MET A 294     -43.407 -22.172   1.652  1.00 94.19           S  
ATOM   4644  CE  MET A 294     -44.397 -21.189   0.498  1.00 94.19           C  
ATOM   4645  HE1 MET A 294     -44.141 -20.134   0.598  1.00 94.19           H  
ATOM   4646  HE2 MET A 294     -45.456 -21.332   0.712  1.00 94.19           H  
ATOM   4647  HE3 MET A 294     -44.193 -21.517  -0.521  1.00 94.19           H  
ATOM   4648  N   LEU A 295     -41.319 -25.715  -2.305  1.00 95.62           N  
ATOM   4649  H   LEU A 295     -42.246 -26.070  -2.492  1.00 95.62           H  
ATOM   4650  CA  LEU A 295     -40.193 -26.307  -3.038  1.00 95.62           C  
ATOM   4651  HA  LEU A 295     -39.385 -26.523  -2.339  1.00 95.62           H  
ATOM   4652  C   LEU A 295     -39.620 -25.337  -4.074  1.00 95.62           C  
ATOM   4653  CB  LEU A 295     -40.629 -27.608  -3.731  1.00 95.62           C  
ATOM   4654  HB2 LEU A 295     -41.532 -27.412  -4.309  1.00 95.62           H  
ATOM   4655  HB3 LEU A 295     -39.853 -27.909  -4.435  1.00 95.62           H  
ATOM   4656  O   LEU A 295     -38.403 -25.202  -4.156  1.00 95.62           O  
ATOM   4657  CG  LEU A 295     -40.896 -28.776  -2.777  1.00 95.62           C  
ATOM   4658  HG  LEU A 295     -41.564 -28.449  -1.980  1.00 95.62           H  
ATOM   4659  CD1 LEU A 295     -41.580 -29.907  -3.544  1.00 95.62           C  
ATOM   4660 HD11 LEU A 295     -40.909 -30.300  -4.308  1.00 95.62           H  
ATOM   4661 HD12 LEU A 295     -42.493 -29.537  -4.010  1.00 95.62           H  
ATOM   4662 HD13 LEU A 295     -41.849 -30.701  -2.848  1.00 95.62           H  
ATOM   4663  CD2 LEU A 295     -39.606 -29.301  -2.148  1.00 95.62           C  
ATOM   4664 HD21 LEU A 295     -39.827 -30.179  -1.541  1.00 95.62           H  
ATOM   4665 HD22 LEU A 295     -38.898 -29.583  -2.927  1.00 95.62           H  
ATOM   4666 HD23 LEU A 295     -39.159 -28.541  -1.508  1.00 95.62           H  
ATOM   4667  N   GLY A 296     -40.474 -24.605  -4.792  1.00 94.12           N  
ATOM   4668  H   GLY A 296     -41.462 -24.802  -4.727  1.00 94.12           H  
ATOM   4669  CA  GLY A 296     -40.040 -23.566  -5.723  1.00 94.12           C  
ATOM   4670  HA2 GLY A 296     -39.398 -24.012  -6.482  1.00 94.12           H  
ATOM   4671  HA3 GLY A 296     -40.912 -23.138  -6.217  1.00 94.12           H  
ATOM   4672  C   GLY A 296     -39.258 -22.449  -5.026  1.00 94.12           C  
ATOM   4673  O   GLY A 296     -38.217 -22.035  -5.524  1.00 94.12           O  
ATOM   4674  N   TYR A 297     -39.670 -22.021  -3.825  1.00 94.94           N  
ATOM   4675  H   TYR A 297     -40.552 -22.359  -3.470  1.00 94.94           H  
ATOM   4676  CA  TYR A 297     -38.863 -21.097  -3.014  1.00 94.94           C  
ATOM   4677  HA  TYR A 297     -38.627 -20.224  -3.623  1.00 94.94           H  
ATOM   4678  C   TYR A 297     -37.518 -21.698  -2.587  1.00 94.94           C  
ATOM   4679  CB  TYR A 297     -39.634 -20.630  -1.774  1.00 94.94           C  
ATOM   4680  HB2 TYR A 297     -40.136 -21.480  -1.312  1.00 94.94           H  
ATOM   4681  HB3 TYR A 297     -38.912 -20.252  -1.050  1.00 94.94           H  
ATOM   4682  O   TYR A 297     -36.508 -21.001  -2.642  1.00 94.94           O  
ATOM   4683  CG  TYR A 297     -40.617 -19.508  -2.025  1.00 94.94           C  
ATOM   4684  CD1 TYR A 297     -40.146 -18.235  -2.403  1.00 94.94           C  
ATOM   4685  HD1 TYR A 297     -39.088 -18.063  -2.534  1.00 94.94           H  
ATOM   4686  CD2 TYR A 297     -41.995 -19.729  -1.860  1.00 94.94           C  
ATOM   4687  HD2 TYR A 297     -42.345 -20.713  -1.583  1.00 94.94           H  
ATOM   4688  CE1 TYR A 297     -41.057 -17.187  -2.631  1.00 94.94           C  
ATOM   4689  HE1 TYR A 297     -40.700 -16.213  -2.931  1.00 94.94           H  
ATOM   4690  CE2 TYR A 297     -42.911 -18.686  -2.089  1.00 94.94           C  
ATOM   4691  HE2 TYR A 297     -43.970 -18.864  -1.980  1.00 94.94           H  
ATOM   4692  OH  TYR A 297     -43.326 -16.418  -2.724  1.00 94.94           O  
ATOM   4693  HH  TYR A 297     -44.232 -16.736  -2.701  1.00 94.94           H  
ATOM   4694  CZ  TYR A 297     -42.440 -17.416  -2.482  1.00 94.94           C  
ATOM   4695  N   ALA A 298     -37.476 -22.975  -2.198  1.00 94.00           N  
ATOM   4696  H   ALA A 298     -38.334 -23.507  -2.166  1.00 94.00           H  
ATOM   4697  CA  ALA A 298     -36.223 -23.650  -1.857  1.00 94.00           C  
ATOM   4698  HA  ALA A 298     -35.708 -23.051  -1.106  1.00 94.00           H  
ATOM   4699  C   ALA A 298     -35.268 -23.758  -3.060  1.00 94.00           C  
ATOM   4700  CB  ALA A 298     -36.543 -25.016  -1.239  1.00 94.00           C  
ATOM   4701  HB1 ALA A 298     -37.207 -24.890  -0.384  1.00 94.00           H  
ATOM   4702  HB2 ALA A 298     -37.022 -25.661  -1.975  1.00 94.00           H  
ATOM   4703  HB3 ALA A 298     -35.619 -25.488  -0.905  1.00 94.00           H  
ATOM   4704  O   ALA A 298     -34.064 -23.554  -2.895  1.00 94.00           O  
ATOM   4705  N   ALA A 299     -35.801 -24.006  -4.261  1.00 93.56           N  
ATOM   4706  H   ALA A 299     -36.788 -24.213  -4.317  1.00 93.56           H  
ATOM   4707  CA  ALA A 299     -35.048 -23.979  -5.513  1.00 93.56           C  
ATOM   4708  HA  ALA A 299     -34.188 -24.643  -5.422  1.00 93.56           H  
ATOM   4709  C   ALA A 299     -34.506 -22.570  -5.811  1.00 93.56           C  
ATOM   4710  CB  ALA A 299     -35.944 -24.511  -6.639  1.00 93.56           C  
ATOM   4711  HB1 ALA A 299     -36.319 -25.502  -6.383  1.00 93.56           H  
ATOM   4712  HB2 ALA A 299     -35.363 -24.581  -7.559  1.00 93.56           H  
ATOM   4713  HB3 ALA A 299     -36.786 -23.841  -6.807  1.00 93.56           H  
ATOM   4714  O   ALA A 299     -33.308 -22.415  -6.046  1.00 93.56           O  
ATOM   4715  N   CYS A 300     -35.338 -21.527  -5.660  1.00 93.25           N  
ATOM   4716  H   CYS A 300     -36.321 -21.708  -5.513  1.00 93.25           H  
ATOM   4717  CA  CYS A 300     -34.883 -20.140  -5.772  1.00 93.25           C  
ATOM   4718  HA  CYS A 300     -34.479 -19.989  -6.773  1.00 93.25           H  
ATOM   4719  C   CYS A 300     -33.759 -19.816  -4.784  1.00 93.25           C  
ATOM   4720  CB  CYS A 300     -36.032 -19.153  -5.527  1.00 93.25           C  
ATOM   4721  HB2 CYS A 300     -35.624 -18.143  -5.558  1.00 93.25           H  
ATOM   4722  HB3 CYS A 300     -36.465 -19.321  -4.541  1.00 93.25           H  
ATOM   4723  O   CYS A 300     -32.796 -19.169  -5.173  1.00 93.25           O  
ATOM   4724  SG  CYS A 300     -37.321 -19.285  -6.783  1.00 93.25           S  
ATOM   4725  HG  CYS A 300     -36.510 -19.589  -7.801  1.00 93.25           H  
ATOM   4726  N   TRP A 301     -33.846 -20.246  -3.519  1.00 93.38           N  
ATOM   4727  H   TRP A 301     -34.678 -20.736  -3.224  1.00 93.38           H  
ATOM   4728  CA  TRP A 301     -32.785 -19.980  -2.541  1.00 93.38           C  
ATOM   4729  HA  TRP A 301     -32.573 -18.910  -2.538  1.00 93.38           H  
ATOM   4730  C   TRP A 301     -31.479 -20.687  -2.888  1.00 93.38           C  
ATOM   4731  CB  TRP A 301     -33.199 -20.407  -1.130  1.00 93.38           C  
ATOM   4732  HB2 TRP A 301     -32.391 -20.144  -0.447  1.00 93.38           H  
ATOM   4733  HB3 TRP A 301     -33.295 -21.493  -1.118  1.00 93.38           H  
ATOM   4734  O   TRP A 301     -30.421 -20.146  -2.589  1.00 93.38           O  
ATOM   4735  CG  TRP A 301     -34.462 -19.834  -0.578  1.00 93.38           C  
ATOM   4736  CD1 TRP A 301     -35.024 -18.649  -0.911  1.00 93.38           C  
ATOM   4737  HD1 TRP A 301     -34.612 -17.959  -1.633  1.00 93.38           H  
ATOM   4738  CD2 TRP A 301     -35.384 -20.468   0.353  1.00 93.38           C  
ATOM   4739  CE2 TRP A 301     -36.521 -19.622   0.501  1.00 93.38           C  
ATOM   4740  CE3 TRP A 301     -35.390 -21.697   1.050  1.00 93.38           C  
ATOM   4741  HE3 TRP A 301     -34.546 -22.363   0.942  1.00 93.38           H  
ATOM   4742  NE1 TRP A 301     -36.240 -18.515  -0.272  1.00 93.38           N  
ATOM   4743  HE1 TRP A 301     -36.885 -17.765  -0.475  1.00 93.38           H  
ATOM   4744  CH2 TRP A 301     -37.627 -21.251   1.907  1.00 93.38           C  
ATOM   4745  HH2 TRP A 301     -38.506 -21.588   2.436  1.00 93.38           H  
ATOM   4746  CZ2 TRP A 301     -37.630 -20.002   1.267  1.00 93.38           C  
ATOM   4747  HZ2 TRP A 301     -38.505 -19.369   1.306  1.00 93.38           H  
ATOM   4748  CZ3 TRP A 301     -36.504 -22.090   1.814  1.00 93.38           C  
ATOM   4749  HZ3 TRP A 301     -36.516 -23.058   2.294  1.00 93.38           H  
ATOM   4750  N   ALA A 302     -31.532 -21.882  -3.479  1.00 91.19           N  
ATOM   4751  H   ALA A 302     -32.434 -22.277  -3.704  1.00 91.19           H  
ATOM   4752  CA  ALA A 302     -30.341 -22.603  -3.912  1.00 91.19           C  
ATOM   4753  HA  ALA A 302     -29.620 -22.611  -3.094  1.00 91.19           H  
ATOM   4754  C   ALA A 302     -29.665 -21.896  -5.099  1.00 91.19           C  
ATOM   4755  CB  ALA A 302     -30.722 -24.054  -4.222  1.00 91.19           C  
ATOM   4756  HB1 ALA A 302     -31.167 -24.519  -3.342  1.00 91.19           H  
ATOM   4757  HB2 ALA A 302     -31.438 -24.086  -5.043  1.00 91.19           H  
ATOM   4758  HB3 ALA A 302     -29.831 -24.610  -4.515  1.00 91.19           H  
ATOM   4759  O   ALA A 302     -28.491 -21.546  -4.997  1.00 91.19           O  
ATOM   4760  N   GLU A 303     -30.417 -21.601  -6.163  1.00 89.75           N  
ATOM   4761  H   GLU A 303     -31.377 -21.914  -6.181  1.00 89.75           H  
ATOM   4762  CA  GLU A 303     -29.906 -20.910  -7.357  1.00 89.75           C  
ATOM   4763  HA  GLU A 303     -29.053 -21.452  -7.764  1.00 89.75           H  
ATOM   4764  C   GLU A 303     -29.437 -19.483  -7.043  1.00 89.75           C  
ATOM   4765  CB  GLU A 303     -31.006 -20.834  -8.424  1.00 89.75           C  
ATOM   4766  HB2 GLU A 303     -30.677 -20.143  -9.201  1.00 89.75           H  
ATOM   4767  HB3 GLU A 303     -31.911 -20.432  -7.969  1.00 89.75           H  
ATOM   4768  O   GLU A 303     -28.335 -19.077  -7.410  1.00 89.75           O  
ATOM   4769  CG  GLU A 303     -31.319 -22.181  -9.088  1.00 89.75           C  
ATOM   4770  HG2 GLU A 303     -31.632 -22.891  -8.323  1.00 89.75           H  
ATOM   4771  HG3 GLU A 303     -30.412 -22.561  -9.558  1.00 89.75           H  
ATOM   4772  CD  GLU A 303     -32.428 -22.056 -10.147  1.00 89.75           C  
ATOM   4773  OE1 GLU A 303     -32.877 -23.101 -10.662  1.00 89.75           O  
ATOM   4774  OE2 GLU A 303     -32.942 -20.936 -10.385  1.00 89.75           O  
ATOM   4775  N   GLU A 304     -30.233 -18.706  -6.302  1.00 89.56           N  
ATOM   4776  H   GLU A 304     -31.140 -19.052  -6.024  1.00 89.56           H  
ATOM   4777  CA  GLU A 304     -29.823 -17.366  -5.892  1.00 89.56           C  
ATOM   4778  HA  GLU A 304     -29.490 -16.818  -6.774  1.00 89.56           H  
ATOM   4779  C   GLU A 304     -28.644 -17.411  -4.913  1.00 89.56           C  
ATOM   4780  CB  GLU A 304     -30.970 -16.585  -5.246  1.00 89.56           C  
ATOM   4781  HB2 GLU A 304     -30.548 -15.664  -4.844  1.00 89.56           H  
ATOM   4782  HB3 GLU A 304     -31.364 -17.174  -4.418  1.00 89.56           H  
ATOM   4783  O   GLU A 304     -27.844 -16.484  -4.913  1.00 89.56           O  
ATOM   4784  CG  GLU A 304     -32.122 -16.166  -6.170  1.00 89.56           C  
ATOM   4785  HG2 GLU A 304     -31.715 -15.557  -6.977  1.00 89.56           H  
ATOM   4786  HG3 GLU A 304     -32.591 -17.046  -6.611  1.00 89.56           H  
ATOM   4787  CD  GLU A 304     -33.175 -15.349  -5.401  1.00 89.56           C  
ATOM   4788  OE1 GLU A 304     -34.010 -14.682  -6.063  1.00 89.56           O  
ATOM   4789  OE2 GLU A 304     -33.126 -15.309  -4.143  1.00 89.56           O  
ATOM   4790  N   ALA A 305     -28.491 -18.452  -4.083  1.00 82.94           N  
ATOM   4791  H   ALA A 305     -29.158 -19.209  -4.115  1.00 82.94           H  
ATOM   4792  CA  ALA A 305     -27.309 -18.597  -3.233  1.00 82.94           C  
ATOM   4793  HA  ALA A 305     -27.153 -17.662  -2.695  1.00 82.94           H  
ATOM   4794  C   ALA A 305     -26.046 -18.848  -4.061  1.00 82.94           C  
ATOM   4795  CB  ALA A 305     -27.505 -19.709  -2.198  1.00 82.94           C  
ATOM   4796  HB1 ALA A 305     -26.569 -19.875  -1.665  1.00 82.94           H  
ATOM   4797  HB2 ALA A 305     -27.793 -20.636  -2.694  1.00 82.94           H  
ATOM   4798  HB3 ALA A 305     -28.273 -19.414  -1.483  1.00 82.94           H  
ATOM   4799  O   ALA A 305     -25.000 -18.328  -3.694  1.00 82.94           O  
ATOM   4800  N   GLU A 306     -26.124 -19.584  -5.171  1.00 81.81           N  
ATOM   4801  H   GLU A 306     -27.001 -20.023  -5.413  1.00 81.81           H  
ATOM   4802  CA  GLU A 306     -25.005 -19.729  -6.109  1.00 81.81           C  
ATOM   4803  HA  GLU A 306     -24.112 -20.031  -5.562  1.00 81.81           H  
ATOM   4804  C   GLU A 306     -24.678 -18.403  -6.801  1.00 81.81           C  
ATOM   4805  CB  GLU A 306     -25.305 -20.812  -7.151  1.00 81.81           C  
ATOM   4806  HB2 GLU A 306     -24.527 -20.782  -7.913  1.00 81.81           H  
ATOM   4807  HB3 GLU A 306     -26.266 -20.610  -7.624  1.00 81.81           H  
ATOM   4808  O   GLU A 306     -23.511 -18.027  -6.868  1.00 81.81           O  
ATOM   4809  CG  GLU A 306     -25.314 -22.212  -6.522  1.00 81.81           C  
ATOM   4810  HG2 GLU A 306     -24.350 -22.376  -6.041  1.00 81.81           H  
ATOM   4811  HG3 GLU A 306     -26.079 -22.260  -5.747  1.00 81.81           H  
ATOM   4812  CD  GLU A 306     -25.565 -23.330  -7.543  1.00 81.81           C  
ATOM   4813  OE1 GLU A 306     -25.338 -24.498  -7.152  1.00 81.81           O  
ATOM   4814  OE2 GLU A 306     -25.963 -23.023  -8.688  1.00 81.81           O  
ATOM   4815  N   LEU A 307     -25.688 -17.635  -7.225  1.00 76.06           N  
ATOM   4816  H   LEU A 307     -26.617 -18.031  -7.197  1.00 76.06           H  
ATOM   4817  CA  LEU A 307     -25.498 -16.304  -7.816  1.00 76.06           C  
ATOM   4818  HA  LEU A 307     -24.768 -16.380  -8.622  1.00 76.06           H  
ATOM   4819  C   LEU A 307     -24.934 -15.291  -6.807  1.00 76.06           C  
ATOM   4820  CB  LEU A 307     -26.835 -15.802  -8.390  1.00 76.06           C  
ATOM   4821  HB2 LEU A 307     -27.581 -15.831  -7.596  1.00 76.06           H  
ATOM   4822  HB3 LEU A 307     -26.716 -14.761  -8.691  1.00 76.06           H  
ATOM   4823  O   LEU A 307     -24.019 -14.538  -7.126  1.00 76.06           O  
ATOM   4824  CG  LEU A 307     -27.362 -16.598  -9.598  1.00 76.06           C  
ATOM   4825  HG  LEU A 307     -27.395 -17.662  -9.362  1.00 76.06           H  
ATOM   4826  CD1 LEU A 307     -28.779 -16.130  -9.932  1.00 76.06           C  
ATOM   4827 HD11 LEU A 307     -29.439 -16.318  -9.085  1.00 76.06           H  
ATOM   4828 HD12 LEU A 307     -29.160 -16.696 -10.782  1.00 76.06           H  
ATOM   4829 HD13 LEU A 307     -28.789 -15.067 -10.173  1.00 76.06           H  
ATOM   4830  CD2 LEU A 307     -26.484 -16.401 -10.836  1.00 76.06           C  
ATOM   4831 HD21 LEU A 307     -25.492 -16.817 -10.660  1.00 76.06           H  
ATOM   4832 HD22 LEU A 307     -26.402 -15.342 -11.080  1.00 76.06           H  
ATOM   4833 HD23 LEU A 307     -26.926 -16.934 -11.678  1.00 76.06           H  
ATOM   4834  N   VAL A 308     -25.436 -15.284  -5.569  1.00 67.94           N  
ATOM   4835  H   VAL A 308     -26.208 -15.909  -5.384  1.00 67.94           H  
ATOM   4836  CA  VAL A 308     -24.935 -14.446  -4.467  1.00 67.94           C  
ATOM   4837  HA  VAL A 308     -24.842 -13.421  -4.824  1.00 67.94           H  
ATOM   4838  C   VAL A 308     -23.541 -14.900  -4.031  1.00 67.94           C  
ATOM   4839  CB  VAL A 308     -25.918 -14.457  -3.276  1.00 67.94           C  
ATOM   4840  HB  VAL A 308     -26.152 -15.488  -3.011  1.00 67.94           H  
ATOM   4841  O   VAL A 308     -22.703 -14.058  -3.708  1.00 67.94           O  
ATOM   4842  CG1 VAL A 308     -25.360 -13.758  -2.025  1.00 67.94           C  
ATOM   4843 HG11 VAL A 308     -24.517 -14.324  -1.628  1.00 67.94           H  
ATOM   4844 HG12 VAL A 308     -25.030 -12.750  -2.277  1.00 67.94           H  
ATOM   4845 HG13 VAL A 308     -26.129 -13.711  -1.254  1.00 67.94           H  
ATOM   4846  CG2 VAL A 308     -27.218 -13.719  -3.623  1.00 67.94           C  
ATOM   4847 HG21 VAL A 308     -27.645 -14.101  -4.551  1.00 67.94           H  
ATOM   4848 HG22 VAL A 308     -27.949 -13.855  -2.826  1.00 67.94           H  
ATOM   4849 HG23 VAL A 308     -27.014 -12.658  -3.768  1.00 67.94           H  
ATOM   4850  N   ALA A 309     -23.257 -16.204  -4.054  1.00 66.25           N  
ATOM   4851  H   ALA A 309     -23.990 -16.862  -4.279  1.00 66.25           H  
ATOM   4852  CA  ALA A 309     -21.928 -16.744  -3.808  1.00 66.25           C  
ATOM   4853  HA  ALA A 309     -21.568 -16.326  -2.868  1.00 66.25           H  
ATOM   4854  C   ALA A 309     -20.960 -16.348  -4.925  1.00 66.25           C  
ATOM   4855  CB  ALA A 309     -21.972 -18.262  -3.626  1.00 66.25           C  
ATOM   4856  HB1 ALA A 309     -20.964 -18.640  -3.458  1.00 66.25           H  
ATOM   4857  HB2 ALA A 309     -22.589 -18.515  -2.763  1.00 66.25           H  
ATOM   4858  HB3 ALA A 309     -22.382 -18.737  -4.517  1.00 66.25           H  
ATOM   4859  O   ALA A 309     -19.863 -15.915  -4.603  1.00 66.25           O  
ATOM   4860  N   ALA A 310     -21.362 -16.409  -6.197  1.00 62.81           N  
ATOM   4861  H   ALA A 310     -22.256 -16.838  -6.390  1.00 62.81           H  
ATOM   4862  CA  ALA A 310     -20.576 -15.985  -7.357  1.00 62.81           C  
ATOM   4863  HA  ALA A 310     -19.606 -16.480  -7.326  1.00 62.81           H  
ATOM   4864  C   ALA A 310     -20.332 -14.474  -7.361  1.00 62.81           C  
ATOM   4865  CB  ALA A 310     -21.301 -16.420  -8.634  1.00 62.81           C  
ATOM   4866  HB1 ALA A 310     -22.282 -15.949  -8.694  1.00 62.81           H  
ATOM   4867  HB2 ALA A 310     -21.425 -17.503  -8.636  1.00 62.81           H  
ATOM   4868  HB3 ALA A 310     -20.714 -16.131  -9.506  1.00 62.81           H  
ATOM   4869  O   ALA A 310     -19.209 -14.043  -7.628  1.00 62.81           O  
ATOM   4870  N   LEU A 311     -21.333 -13.681  -6.950  1.00 55.94           N  
ATOM   4871  H   LEU A 311     -22.253 -14.083  -6.841  1.00 55.94           H  
ATOM   4872  CA  LEU A 311     -21.115 -12.294  -6.573  1.00 55.94           C  
ATOM   4873  HA  LEU A 311     -20.715 -11.757  -7.433  1.00 55.94           H  
ATOM   4874  C   LEU A 311     -20.043 -12.261  -5.498  1.00 55.94           C  
ATOM   4875  CB  LEU A 311     -22.383 -11.593  -6.081  1.00 55.94           C  
ATOM   4876  HB2 LEU A 311     -22.883 -12.229  -5.351  1.00 55.94           H  
ATOM   4877  HB3 LEU A 311     -22.060 -10.691  -5.562  1.00 55.94           H  
ATOM   4878  O   LEU A 311     -18.984 -11.749  -5.776  1.00 55.94           O  
ATOM   4879  CG  LEU A 311     -23.412 -11.174  -7.140  1.00 55.94           C  
ATOM   4880  HG  LEU A 311     -23.818 -12.046  -7.652  1.00 55.94           H  
ATOM   4881  CD1 LEU A 311     -24.533 -10.472  -6.362  1.00 55.94           C  
ATOM   4882 HD11 LEU A 311     -24.161 -10.020  -5.442  1.00 55.94           H  
ATOM   4883 HD12 LEU A 311     -24.932  -9.648  -6.954  1.00 55.94           H  
ATOM   4884 HD13 LEU A 311     -25.313 -11.190  -6.112  1.00 55.94           H  
ATOM   4885  CD2 LEU A 311     -22.836 -10.219  -8.187  1.00 55.94           C  
ATOM   4886 HD21 LEU A 311     -22.088 -10.731  -8.793  1.00 55.94           H  
ATOM   4887 HD22 LEU A 311     -22.388  -9.349  -7.706  1.00 55.94           H  
ATOM   4888 HD23 LEU A 311     -23.629  -9.886  -8.856  1.00 55.94           H  
ATOM   4889  N   SER A 312     -20.201 -12.861  -4.321  1.00 48.78           N  
ATOM   4890  H   SER A 312     -21.081 -13.319  -4.129  1.00 48.78           H  
ATOM   4891  CA  SER A 312     -19.183 -12.784  -3.259  1.00 48.78           C  
ATOM   4892  HA  SER A 312     -18.995 -11.728  -3.064  1.00 48.78           H  
ATOM   4893  C   SER A 312     -17.812 -13.406  -3.606  1.00 48.78           C  
ATOM   4894  CB  SER A 312     -19.747 -13.358  -1.961  1.00 48.78           C  
ATOM   4895  HB2 SER A 312     -19.044 -13.166  -1.151  1.00 48.78           H  
ATOM   4896  HB3 SER A 312     -20.686 -12.857  -1.729  1.00 48.78           H  
ATOM   4897  O   SER A 312     -16.810 -12.988  -3.041  1.00 48.78           O  
ATOM   4898  OG  SER A 312     -19.977 -14.743  -2.051  1.00 48.78           O  
ATOM   4899  HG  SER A 312     -19.965 -15.018  -2.971  1.00 48.78           H  
ATOM   4900  N   GLY A 313     -17.725 -14.348  -4.546  1.00 39.56           N  
ATOM   4901  H   GLY A 313     -18.593 -14.672  -4.947  1.00 39.56           H  
ATOM   4902  CA  GLY A 313     -16.517 -15.077  -4.953  1.00 39.56           C  
ATOM   4903  HA2 GLY A 313     -15.862 -15.228  -4.095  1.00 39.56           H  
ATOM   4904  HA3 GLY A 313     -16.817 -16.054  -5.330  1.00 39.56           H  
ATOM   4905  C   GLY A 313     -15.722 -14.380  -6.058  1.00 39.56           C  
ATOM   4906  O   GLY A 313     -14.500 -14.346  -5.995  1.00 39.56           O  
ATOM   4907  N   GLY A 314     -16.396 -13.733  -7.014  1.00 35.72           N  
ATOM   4908  H   GLY A 314     -17.398 -13.853  -7.070  1.00 35.72           H  
ATOM   4909  CA  GLY A 314     -15.769 -12.813  -7.972  1.00 35.72           C  
ATOM   4910  HA2 GLY A 314     -16.400 -12.748  -8.858  1.00 35.72           H  
ATOM   4911  HA3 GLY A 314     -14.792 -13.191  -8.272  1.00 35.72           H  
ATOM   4912  C   GLY A 314     -15.598 -11.400  -7.402  1.00 35.72           C  
ATOM   4913  O   GLY A 314     -14.634 -10.697  -7.710  1.00 35.72           O  
ATOM   4914  N   THR A 315     -16.488 -10.991  -6.491  1.00 34.47           N  
ATOM   4915  H   THR A 315     -17.280 -11.591  -6.308  1.00 34.47           H  
ATOM   4916  CA  THR A 315     -16.475  -9.655  -5.886  1.00 34.47           C  
ATOM   4917  HA  THR A 315     -16.060  -9.012  -6.662  1.00 34.47           H  
ATOM   4918  C   THR A 315     -15.584  -9.513  -4.658  1.00 34.47           C  
ATOM   4919  CB  THR A 315     -17.838  -9.039  -5.572  1.00 34.47           C  
ATOM   4920  HB  THR A 315     -17.621  -8.032  -5.217  1.00 34.47           H  
ATOM   4921  O   THR A 315     -15.168  -8.401  -4.353  1.00 34.47           O  
ATOM   4922  CG2 THR A 315     -18.776  -8.863  -6.764  1.00 34.47           C  
ATOM   4923 HG21 THR A 315     -18.363  -8.109  -7.434  1.00 34.47           H  
ATOM   4924 HG22 THR A 315     -19.754  -8.528  -6.418  1.00 34.47           H  
ATOM   4925 HG23 THR A 315     -18.886  -9.793  -7.323  1.00 34.47           H  
ATOM   4926  OG1 THR A 315     -18.476  -9.691  -4.515  1.00 34.47           O  
ATOM   4927  HG1 THR A 315     -18.745 -10.523  -4.911  1.00 34.47           H  
ATOM   4928  N   THR A 316     -15.195 -10.591  -3.974  1.00 35.28           N  
ATOM   4929  H   THR A 316     -15.556 -11.500  -4.226  1.00 35.28           H  
ATOM   4930  CA  THR A 316     -14.153 -10.497  -2.931  1.00 35.28           C  
ATOM   4931  HA  THR A 316     -14.424  -9.699  -2.239  1.00 35.28           H  
ATOM   4932  C   THR A 316     -12.813 -10.091  -3.534  1.00 35.28           C  
ATOM   4933  CB  THR A 316     -13.994 -11.786  -2.116  1.00 35.28           C  
ATOM   4934  HB  THR A 316     -12.988 -11.817  -1.696  1.00 35.28           H  
ATOM   4935  O   THR A 316     -12.152  -9.209  -2.991  1.00 35.28           O  
ATOM   4936  CG2 THR A 316     -14.984 -11.828  -0.952  1.00 35.28           C  
ATOM   4937 HG21 THR A 316     -15.973 -11.498  -1.269  1.00 35.28           H  
ATOM   4938 HG22 THR A 316     -14.630 -11.151  -0.175  1.00 35.28           H
[truncated: 290,961 more chars]
