# Supplementary material for: Deep mining reveals the diversity of endogenous viral elements in vertebrate genomes
Source: Nat Microbiol. 2024 Oct 22;9(11):3013–24. doi: 10.1038/s41564-024-01825-4 (PMC11521997; doi:10.1038/s41564-024-01825-4)
Supplement: Supplementary file 7 — NP tree files (Fig. 4a), and structural modelling files for the S. etruscus EVE, Ixodes scapularis EVE and South Bay virus nucleoprotein (Fig. 4b). [file 41564_2024_1825_MOESM7_ESM.zip › Source_Data_Figure_4/Ixodes_scapularis547_24recycles_amber_9dc3a/Ixodes_scapularis547_24recycles_amber_9dc3a.a3m]

#547	1
>101
MPVALPRFADRAALDNWFSATFPDANNRTYSASYFEGLPDVDTYLLEIGKQTTRAGKDAWVSRYLFDGLRKAPPLKEQAWLMNSALFERAMILMGAEEAKPESAFKYLMTHYDRYLPAQSRSDDAEVLEKYREACKVFRTSMDMTSPDDLIGILEGSVATRVEVPPSLIGVFREMLLRMKKQMEGRLGLQTEKSDSKSLLTGVKAFLKSKGKVAPPVPLTKRNKLDIRGCVPDGATSRVSTEVGAYLFTTSIMQLRARRDTQIEALLRDFSAHFTTLATAPDTPEAVQTHAKLMLGYAACWAEEAELVAALSGGTTGFFQQGSGIDVVFSSYFWLYKLNCRSYAAFTELNGLLVGISQHPQGKAKTQKILSAMGTPLATSLVRMMSKSTDIHLPPFVLNPSRLYDLVTTFGAFPLDDVKCEGLEGFSCSPRYVLNLRRDGGEGLTLIGVSWNLWYNSFAGSPSEAEISESEHLFHQFLLNKRSPFQNTHQLEGNALNVEIVASQSATLVGLDNYVRALRGEQHEQQEDPRRPLPGIGRGMRTHPLNP
>B7QF30	811	1.00	1.761E-259	0	546	547	0	546	547
MPVALPRFADRAALDNWFSATFPDANNRTYSASYFEGLPDVDTYLLEIGKQTTRAGKDAWVSRYLFDGLRKAPPLKEQAWLMNSALFERAMILMGAEEAKPESAFKYLMTHYDRYLPAQSRSDDAEVLEKYREACKVFRTSMDMTSPDDLIGILEGSVATRVEVPPSLIGVFREMLLRMKKQMEGRLGLQTEKSDSKSLLTGVKAFLKSKGKVAPPVPLTKRNKLDIRGCVPDGATSRVSTEVGAYLFTTSIMQLRARRDTQIEALLRDFSAHFTTLATAPDTPEAVQTHAKLMLGYAACWAEEAELVAALSGGTTGFFQQGSGIDVVFSSYFWLYKLNCRSYAAFTELNGLLVGISQHPQGKAKTQKILSAMGTPLATSLVRMMSKSTDIHLPPFVLNPSRLYDLVTTFGAFPLDDVKCEGLEGFSCSPRYVLNLRRDGGEGLTLIGVSWNLWYNSFAGSPSEAEISESEHLFHQFLLNKRSPFQNTHQLEGNALNVEIVASQSATLVGLDNYVRALRGEQHEQQEDPRRPLPGIGRGMRTHPLNP
>A0A7S8IXD7	689	0.599	3.792E-217	0	538	547	0	540	552
MPVALPRFATKDDLERWFNATYPDVNDRTYSPSYFDGLPDLDLYLEEIDKQTTRAGKDAWVSRFLYEGLRRAPPLREQAWLMNATFFEKAMRHLTSEAGKDGTPVKKLLTVYPAYLEAGSKCTDPEVIKTYQLACRKFRTAMDLSEPNSLTGILYGSVATKVEVPATLISVFRAMLLRMKHQLEGRLGVEGkEKPDSTKFLTQVKAFLRSLGTILPPVPLTKRNSLNIKGWAPKEGAAEQSAENGAYLLTTAIMQLRSKKDTEIDNLLTNFREHHIQVAGDEASADNVKEHSIKMLALVECWEREAELVTALSGEGGGFTQQGSGIDVIFSAYLWAFKLECRNQTQFAQLNGLLVGIGQSPQGKKKTQKMLQQMGSPIALRLVAMMSKSTEIHLPPFVLNAHRLYDLVTAFGAFPLDDVKCEGLDGFSNSPRYVLNLKRERGEGLALIAKSWELWSASYPSGPAEGDISESEHLFHQFLLRKTSPFQNTHNLSGNALNVEVVPCTSNAFAGLEPYVVRLMPSGQQGVSTPStsgiRP---FGRG--------
>A0A076E6Q2	681	0.771	2.034E-214	0	546	547	0	545	547
MPVVLPRFNDRAALDAWFNANFADTNQRTYSASYFDGLPDVETYLLEIGRQVTRAGKDAWVSKYLFDGLRKAPPIKEQAWLMNESLFERAMMIMSAEEAKPDSAFKFLMTHYDMYLPVGASCQDAETLEKYRTACLDFRNTMDMTAPDDLIGMLVGSVATRVEVPPGLINVFRDMLARMKKQVEGRLGIQTERSDSKPLLTGVKAFLRSKGKVAPPVPLSKRNKLDMHGKVPDGSACRDSTEVGAYLFTTAIMQLRSKRDPQIDTLLQEFHAHFTTLATTQETPELEKRHAMLMLGYAACWASEAETVSALADGASGFYQQGSGIDVVFSCFFWLYRLNCRSYARFAELNGLLVGISQQPQGKTKTLKVLSAMGTDLANRLVRLMSKSTDIHLPPYILNPSRLFDLVTAFGAFPLDDVKCEGLEGYSCSPRYVLNLRRDGGEGLTLIGVSWNLWFNSFPARPAEAEISESEHLFHQFLLNKRSPFQNTHRLEGNALNVEIVATQGAQMAGLENYLRAIQEAQQERQEEPGRRAPGXGRGLRI-PLPP
>A0A286N5X6	669	0.625	3.456E-210	0	514	547	0	515	551
MPVALPRFATKDDLDKWFKATYKDVNERTYSPSYFDGLPDLDMYLEEMGKQATRAGKDAWVSRFLYEGLRRAPPLREQAWLMNGEFFEKAMRYLGLEASKVGSPVKKLLTIYPTYLAAGSKCTDPEVIKTYQQACKEFRATMDLSEPDSLTGILYGSVATKVEVPATLISVFRAMLLRMKQQMDGRLGVEGkERSDSTKFLTQVKAFLRSLGTVLPPVPLTKRNSLEIKGFAPKEGAAEQSAENGAYLLTTAIMQLRAKKDTEIDTLLANFRAHHTQVAGDENSAADVKQHSIKMLALMECWEKEAEVVAALSGEGGGFTQQGSGIDVIFSAYLWAYKMECRNLSQFAQLNGLLVGIAQSPQGKSKTLKMLQQMGSPVALRLVAMMSKSTEIHLPPFVLNAHRLYDLVTAFGAFPLDDVTCEGLDGFSSSPRYVLNLRRESGEGLALIAKSWELWSASYTAGPAATDISESEHLFHQFLLRKTSPFQNTHNLSGNALNVEVVPCASDAFAGLESYV--------------------------------
>A0A6B0VBS7	567	0.617	7.128E-175	0	445	547	0	446	449
MPVALPRFSSKEELEKWFKASFTDVNDRTYSPSYFDGLPDIDLYLEEIDKQTTRPAKDAWVSRFLYEGLRRAPPLREQAWLMNATFFEKAMRYLALEASKEGSPVKKLLTIYPTYLAAGSKCTDPEVIKTYQQACKGFRANMDLSEPDSLTGILYGSVATKVEVPATLISVFRAMLLRMKHQMEGRLGIAGgEKTDSTRFLTQVKAFLRSLGTVLPPVPLTKRNSLDIKGWIPKEGSAEQSAESGAYLLTTAIMQLRAKKDTEIDNLLANFRAHHTQIAGDENSAEDIKLHSIKMLALMECWEKEAEAVTALSGDGGGFSQQGSGIDVIFSAYFWAYKMECRNQPQFAQLNGLLVGIAQNPQGKSKTLKMLQQMGSPVALRLVAMLSKSVEIHLPPFMLNAHRLYDLVTAFGAFPLDDVTCEGLDGFSSSPRYVLNLRRESGEGLAL-----------------------------------------------------------------------------------------------------
>A0A8G0QV58	524	0.549	2.648E-160	0	543	547	0	548	550
MPVVLPSFSSEAELNAWFRQNFSDTNDRTHSPSFFRELPDSEVYIREVEQQTTRRGKDAWLSRYIHDGLRWAPPIREQAWLMNRNFFERAMAYLTMEAGLEESPLKKLIQRYDEFIPANAACNDPEVIILYRQACEEFRTKLNLTDPASLTGMLVGSVTTKVEVPQSLAQTLRDMLVRMKQQSQHRLGKTDSKTTSSTLLTGVKAFLRSMGRIPPPVPLNKRNGLAVQGFKPSGGQAVQSEENGALLITTAIMQLKAKGDTEIEDLVAKFAGHFTGLLLKPTLAAAEKARAHKMLGYVSCWKKEAAVVADLTTGAGAFHQQGSGIDVVFSSYLWAFLLDCKTYDNFAELNGLLVGIAQNPQGRARMNAVLQEMGTPLAVEVTRKMSKCQDIHLPPFVLNVSRMYDFVATFGAFPIDDVRCEGLEGFSSSPRYVLNLKRESGEGLALIAVSWGMWRASYGGRPSVEEISEAEHLFHQFLLRKTSPFQNTHLLTGNALDVVLVPVRSAVYDSLGTSVpRQLRDDQEpEAVAGPSGIAsaqrAGFGRGQQI-P---
>A0A385DNI0	479	0.607	1.160E-144	116	478	547	0	363	364
--------------------------------------------------------------------------------------------------------------------EAGSKCTDPEVIKTYQLACRKFRTAMDLSEPNSLTGILYGSVATKVEVPATLISVFRAMLLRMKHQLEGRLGVEGkEKPDSTKFLTQVKAFLRSLGTILPPVPLTKRNSLNIKGWAPKEGAAEQSAENGAYLLTTAIMQLRSKKDTEIDNLLTNFREHHIQVAGDETSADNVKEHSIKMLALMECWERETELVTALSGEGGGFTQQGSGIDVIFSAYLWAFKLECRNQTQFAQLNGLLVGIGQSPQGKKKTQKMLQQMGSPIALRLVAMMSKSTEIHLPPFVLNAHRLYDLVTAFGAFPLDDVKCEXLDGFSNSPRYVLNLKRERGEGLALIAKSWELWSASYPSGPAEGDISESEHLFHQFLL--------------------------------------------------------------------
>B7PK93	176	0.586	1.058E-41	293	459	547	0	162	232
-----------------------------------------------------------------------------------------------------------------------------------------------------------------------------------------------------------------------------------------------------------------------------------------------------MLGYTACWAEEAFRVTALTGSGTGFQQQGSSIDVIFSSYFWLYKMGCRGYQMFEELNGLLVGISQSPQGKGKTAKVLEEMGTPVSRSLVLMMSKSTEVHLPPFILNSSRLYDLVAIFGTFPVDDDYAEVLM--SAYFLYQLEVSLVLNP--ELKKLSYDEQKRVVEG---------------------------------------------------------------------------------------
>Q5YCW6	151	0.262	1.299E-33	367	500	547	0	136	137
-------------------------------------------------------------------------------------------------------------------------------------------------------------------------------------------------------------------------------------------------------------------------------------------------------------------------------------------------------------------------------KALLSTPMKWGKKLYELFADDSfqqnRIYMHPAVLTAGRISEMGVCFGTIPVANPDDAALG--SGHTKSILNLRTSteaNNPCAKTIVKLFEIQKTGFN--IKDMDIVASEHLLHQSLVGKQSPFQNAYNVKGNATSANII----------------------------------------------
>A0A650GAM7	117	0.412	6.276E-23	379	484	547	4	109	112
-------------------------------------------------------------------------------------------------------------------------------------------------------------------------------------------------------------------------------------------------------------------------------------------------------------------------------------------------------------------------------------------DLFASVSrDSESIHLHPGVLTPGRLcTEMVCSFGAFPVTDP-ARIVEG-SSSPRFVLNLKTDeSNPAATSICNMFREYRTAFXDWQGE-EVVPTEHLLHQTFLNKHGPF--------------------------------------------------------------
>B7PP58	107	0.833	1.024E-19	0	59	547	0	59	150
MPVALPKFADKAQLDTWFNATFPDVNHRTYSASYFEGLPDVETYLLERGKQATRAGKDAW-------------------------------------------------------------------------------------------------------------------------------------------------------------------------------------------------------------------------------------------------------------------------------------------------------------------------------------------------------------------------------------------------------------------------------------------------------------------------------------------------------
>A0A346FH41	99	0.288	2.927E-17	414	500	547	2	87	88
------------------------------------------------------------------------------------------------------------------------------------------------------------------------------------------------------------------------------------------------------------------------------------------------------------------------------------------------------------------------------------------------------------------------------VSNPDDAA-QG-SGHTKSILNLRTnteTNNPCAKTIVKLFEVQKTGFN--IQDMDIVASEHLLHQSLVGKQSPFQNAYNVKGNATSANII----------------------------------------------
>A0A346FH40	91	0.222	8.155E-15	9	76	547	1	71	72
---------NKDEMNRWFEEF-KKGNglvvTFTNSYSFCESVPNLDRFVFQMASATDDAQKDSIYASALVEATKFCAPIYE--------------------------------------------------------------------------------------------------------------------------------------------------------------------------------------------------------------------------------------------------------------------------------------------------------------------------------------------------------------------------------------------------------------------------------------------------------------------------------------
>101
MPVALPRFADRAALDNWFSATFPDANNRTYSASYFEGLPDVDTYLLEIGKQTTRAGKDAWVSRYLFDGLRKAPPLKEQAWLMNSALFERAMILMGAEEAKPESAFKYLMTHYDRYLPAQSRSDDAEVLEKYREACKVFRTSMDMTSPDDLIGILEGSVATRVEVPPSLIGVFREMLLRMKKQMEGRLGLQTEKSDSKSLLTGVKAFLKSKGKVAPPVPLTKRNKLDIRGCVPDGATSRVSTEVGAYLFTTSIMQLRARRDTQIEALLRDFSAHFTTLATAPDTPEAVQTHAKLMLGYAACWAEEAELVAALSGGTTGFFQQGSGIDVVFSSYFWLYKLNCRSYAAFTELNGLLVGISQHPQGKAKTQKILSAMGTPLATSLVRMMSKSTDIHLPPFVLNPSRLYDLVTTFGAFPLDDVKCEGLEGFSCSPRYVLNLRRDGGEGLTLIGVSWNLWYNSFAGSPSEAEISESEHLFHQFLLNKRSPFQNTHQLEGNALNVEIVASQSATLVGLDNYVRALRGEQHEQQEDPRRPLPGIGRGMRTHPLNP
>B7QF30	919	1.00	6.973E-297	0	546	547	0	546	547
MPVALPRFADRAALDNWFSATFPDANNRTYSASYFEGLPDVDTYLLEIGKQTTRAGKDAWVSRYLFDGLRKAPPLKEQAWLMNSALFERAMILMGAEEAKPESAFKYLMTHYDRYLPAQSRSDDAEVLEKYREACKVFRTSMDMTSPDDLIGILEGSVATRVEVPPSLIGVFREMLLRMKKQMEGRLGLQTEKSDSKSLLTGVKAFLKSKGKVAPPVPLTKRNKLDIRGCVPDGATSRVSTEVGAYLFTTSIMQLRARRDTQIEALLRDFSAHFTTLATAPDTPEAVQTHAKLMLGYAACWAEEAELVAALSGGTTGFFQQGSGIDVVFSSYFWLYKLNCRSYAAFTELNGLLVGISQHPQGKAKTQKILSAMGTPLATSLVRMMSKSTDIHLPPFVLNPSRLYDLVTTFGAFPLDDVKCEGLEGFSCSPRYVLNLRRDGGEGLTLIGVSWNLWYNSFAGSPSEAEISESEHLFHQFLLNKRSPFQNTHQLEGNALNVEIVASQSATLVGLDNYVRALRGEQHEQQEDPRRPLPGIGRGMRTHPLNP
>A0A1B1QG82	776	0.775	2.806E-247	0	546	547	0	545	547
MPVVLPRFNDRAALDAWFNANFADTNQRTYSASYFDGLPDVETYLLEIGRQVTRAGKDAWVSKYLFDGLRKAPPIKEQAWLMNESLFERAMMIMSAEEAKPDSAFKFLMTHYDMYLPVGASCQDAETLEKYRTACLDFRNTMDMTAPDDLIGMLVGSVATRVEVPPGLINVFRDMLARMKKQVEGRLGIQTERSDSKPLLTGVKAFLRSKGKVAPPVPLSKRNKLDMHGKVPDGSACRDSTEVGAYLFTTAIMQLRSKRDPQIDTLLQEFHAHFTTLATTQETPELEKRHAMLMLGYAACWASEAETVSALADGASGFYQQGSGIDVVFSCFFWLYKLNCRSYARFAELNGLLVGISQQPQGKTKTLKVLSAMGTDLANRLVRLMSKSTDIHLPPYILNPSRLFDLVTAFGAFPLDDVKCEGLEGYSCSPRYVLNLRRDGGEGLTLIGVSWNLWFNSFPARPAEAEISESEHLFHQFLLNKRSPFQNTHRLEGNALNVEIVATQGAQMAGLENYLRAIQEAQQERQEEPGRRAPGIGRGLRI-PLPP
>UniRef100_A0A293LH58	717	0.236	6.237E-227	7	514	547	5	507	565
-------FDDVLGLGEWYDEFCKSIalsEEGNNSPCVDSAVTDLIKFEIQMEGAKKDEEKYAIYYKAVMEATRKAAPIFECAWTACDGMFERG--LTWFEGNKETEDFKAWHDNYNHL---KSNESDINTLEAYHKCAAIWREETGY-EINENTSSLDKDLCLTYAVSNTNVDTILRMLVDMKTKSDERLKRGG---GSVRLGTGVSD----EHT-----GWMER---WIKGkCgllstPPWGSWKK-ENKTGRKLAATAIANLTQKTGSKVIsEAKERHSMVVATVHDQDEVadlgliLSAVSNIADDIGSAIQEAEDLLDQSKA--QTPSAYHQQVAAMDVVFSSYYWLWRIKI-NRHSYSYLSQWLFELGQHPIGNKKVRTMLGALPFQWSRNLLGLFANDTfngnKMYIHPGVLTRGRLSDMAACFGAFPVGNPH-RILEG-SGNPRFLLNLRRDGeNPCAQTVTNLFRVFSSGFD--YKNMEIVPPEDMLHQSFLGKTSPFQRAAGHDAGFQEVNIVASKherGTKLDSKSPYV--------------------------------
>A0A293LH58	717	0.236	6.237E-227	7	514	547	5	507	565
-------FDDVLGLGEWYDEFCKSIalsEEGNNSPCVDSAVTDLIKFEIQMEGAKKDEEKYAIYYKAVMEATRKAAPIFECAWTACDGMFERG--LTWFEGNKETEDFKAWHDNYNHL---KSNESDINTLEAYHKCAAIWREETGY-EINENTSSLDKDLCLTYAVSNTNVDTILRMLVDMKTKSDERLKRGG---GSVRLGTGVSD----EHT-----GWMER---WIKGkCgllstPPWGSWKK-ENKTGRKLAATAIANLTQKTGSKVIsEAKERHSMVVATVHDQDEVadlgliLSAVSNIADDIGSAIQEAEDLLDQSKA--QTPSAYHQQVAAMDVVFSSYYWLWRIKI-NRHSYSYLSQWLFELGQHPIGNKKVRTMLGALPFQWSRNLLGLFANDTfngnKMYIHPGVLTRGRLSDMAACFGAFPVGNPH-RILEG-SGNPRFLLNLRRDGeNPCAQTVTNLFRVFSSGFD--YKNMEIVPPEDMLHQSFLGKTSPFQRAAGHDAGFQEVNIVASKherGTKLDSKSPYV--------------------------------
>A0A286N5Y0	651	0.622	3.854E-204	0	517	547	0	518	551
MPVALPRFATKDDLEKWFRATYKDVNERTYSPSYFDGLPDLDMYLEEIGKQATRAGKDAWVSRFLYEGLRRAPPLREQAWLMNGEFFEKAMRYLGLEASKVGSPVKKLLTIYPTYLAAGSKCTDPEVIKTYQQACKEFRATMDLSEPDSLTGILYGSVATKVEVPATLISVFRAMLLRMKQQMDGRLGVeGKERSDSTKFLTQVKAFLRSLGTVLPPVPLTKRNSLEIKGFAPKEGAAEQSAENGAYLLTTAIMQLRAKKDTEIDTLLANFRAHHTQVAGDENSAADVKQHSIKMLALMECWEKEAGVVEALSGEGGGFTQQGSGIDVIFSAYLWAYKMECRNLSQFAQLNGLLVGIAQSPQGKSKTLKMLQQMGSPVALRLVAMMSKSTEIHLPPFVLNAHRLYDLVTAFGAFPLDDVTCEGLDGFSSSPRYVLNLRRESGEGLALIAKSWELWSASYTAGPAATDISESEHLFHQFLLRKTSPFQNTHNLSGNALNVEIVPCASDAFAGLESYVVRL-----------------------------
>A0A1S5NQA3	416	0.232	6.740E-123	7	502	547	5	496	502
-------FEDKQGWEDWFSRFRRTIplyNVNTYSHCTNKDIPDLLNYITEMSGLDNEKEKNACYGRAVVEATKGLAPIREFAWCASNGIVRKS--LAWFTNNRDSAILKSWDESYNKL---KGELPSVEQLGDYHKCAKAWRKDIGF-EAVELTSALKGDVVTHYAVSERNVDTVKLMLEDMLAKRKARF-----ESDE---GRGAVAF-RAGGTQPDHINWTKR---WLTDetlllmCPPWGNWRK-KNKQDQLLGATAIANIEQTSDIKaMEIAEMKLEAIKAT---AMNAEECRQRGLEQ--KAVQRTAEEIDAClvgaRTLikesrdSGRISKYHQQMAAMDTAFSAHYWLWKISG-SVPILPVISQWLFELGQRPAGPKKVSAMLNGMPYLWAQRMLDLFAADkfigNKIYMHPAILTPGRLSDMTAAFGLFPVAEPS-RVMEG-TGCIRTVLNLKTAGNnPCAEVIVNLFKVFSAGFD--PKNEEIVPPEHMLHQSFLGKHSPFQTAADVGGTFAKVKVVPS--------------------------------------------
>A0A0M4KEP9	407	0.250	4.728E-120	7	500	547	5	483	486
-------FENVEGLNEWFNAFsaGKGLDNRSsNSLCFGYEAPDYTNYAIRVGEARDDKEKNAIYGQAVIAATRFIAPLKECAWVSCKGMIERSM--KWFDiAAHGNEDFKIWHDNYNAL---KSRVPSLMEITGYRTSVLNWRAATRFEEL-DTVQTLYGEMRMDYAINADIAPTIVEMLNDMKDKRERAFGAnGGSRGrVSQEHVGWVRLWLDGQID-----PLS---------IPQWGSWDK-TNSSGKRLGATGIVNLydPQNYDSLALAEIKYGEAVAAarT-AARDLDPAAITATLQRIRACIDEAKEIANARE--GNGNVAFTQQMAAMDVAFSSHYWLWRSGC-KFESFAPLSQYLFELGQRPVGSAKIDKMLGEMPWMWARGLRSSFADKTfqdKIHIHPAVLTQGRLLDMASCFGAIPANNPE-RAREG-TGNPRFILNLRRSGrNLCGTVAAKLFEVFKAGFN--VQESEIIPAEHMLHQSFLGKQSHLQYAGMLQGDFTKIHIV----------------------------------------------
>M4PWE6	406	0.236	1.205E-119	16	500	547	15	484	485
----------------WYKQFaekHKLNNKYTESASFCAEIPQLDTYKYKMELASTDNERDAIYSSALIEATRFCAPIMECAWASCTGTVKRG--LEWFDKNKDSDTVKVWDANYQKL---RTETPPAEALLAYQKAALNWRKDVGF-SIGEYTSILKKAVAAEYKVPGTVINNIKEMLSDMIRRRnriinggsDDAPKRGP---VGREHLDWCREFASGKF----------LNAF----NPPWGEINK-AGKSGYPLLATGLAKLVELEGKDVmDKAKASIAQLEGWV--KENKDQVDQDKAEDLLKGVRESYKTA---LALAKQSNAFRAQGAQIDTVFSSYYWLWKAGV-TPVTFPSVSQFLFELGKNPKGQKKMQKALINTPLKWGKRLIELFADNdfTEnrIYMHPCVLTSGRMSELGISFGAVPVTSPD-DAAQG-SGHTKAVLNYKTKtevGNPCACIISSLFEIQKAGYD--IESMDIVASEHLLHQSLVGKRSPFQNAYLIKGNATNINII----------------------------------------------
>A0A191KW73	402	0.247	3.727E-118	7	500	547	6	476	479
-------FEDKEGLNKWFSEFRQNFNlstSCTNSLSLCKELPDLTKYLS-ME-PKTDREKDAFYSQAVIDAVGNAAPIYECAWTSCTGMVKRG--LKWFEDNqQQTTELIAI---YDNV---KKRVPLLSELNTYQQAARKWRLDVKY-AINEFTETASGNVLNTYSVPNDIILDVQTMLKDIIRRRNLVLGASANRStVQPDHVRYVQSWVMGTTHPAS--------------LPPWGETNK-KNSSNRSLFATGLCKLSQTVDEDILrKAKKRLEELEKMVED-PDKHGLDKDAAGEHLKGVRASIEEA---ETMTESSGAMMSQAGNIDLPFSSYFWAYRAGV-TPNTFPALSQFLFELGTQARGKEKMCSILNNTPFKWGKGLVGLFADNSfqgnKMYLHPMVLTSGRLSDMAACFGAFPVAYPG-RALEG-AGHARYILNLKTSGkNACAHAITQLFKI-DTSYYPDYESKEVIPSEHMLHQSFIGKKSPFINVSRVKGNAANVQIV----------------------------------------------
>A0A0M3SU51	401	0.214	6.954E-118	7	530	547	6	495	673
-------FTGVDGLQRWLKLTFPDTPigkELTNFGSFMSVVPDLSEFELQARKAGSDQEKDAIYSKALIAATRKAAPIAACAWTSSNDMVTKG--LKWFEDQitKENPKFISWHKEYEFF---KKNVPTVEQLMDYQTSALEWRRDTGY-SVIPETATLTSKVVAQFSVPGVYVVAVQDMIKDMVARRGG----GPKRGVSDEHIRCCLDIMNGNYSA------------II--NPSWGELDK-KNKQGLMLLATGFAKLREVHGPVAMvKVGQTVDKFKAW---CQNQDILDKTKADEACNILEQAVNE---SLTLGGGAAIYRNQVAQIDTVFSSYYWMWRAGV-TSQSFPLLSDFLFELGQNARGNIKVVKALERTGLKWSRPLLSLFADNTfkvgRIHMHPAVLTVGRLSEMGACFGIIPATHPQ-SAVLG-SGFAKNILNVKTDGlNPSASLVVQLFDIQRQSRM--LTDLDVVSSEHLLHQVLVGKKSAYQNAFQVRGNATDTKIVGFDPPKLK---------RGSNMRSSFDPKK----------------
>A0A0C5B4Y5	396	0.244	5.473E-116	7	500	547	4	479	480
-------FTDQAGLNEWFDVFKRTHNltsVLTHSPSTCGLLPSMTPFIDRMLAAQDEKQKDAIYSEAVIEVCKHTAPVKEVAWAGCVGTFLKGM--TWMKAKVPG---MLFDQQYDRL---KRGDASIEMLKEYQKCAREFREDIGF-HINDFTATLRGQIVEEYKVDATLVVTINEMLRDMLHKRNVLLKNQyGENRVNPEHIIWVREFL--EGTFGA----------D---FtPPWGSIRK-TNKSGVPLLTTGFCK-AMQEQTMDEqALNAKVDSVIQKISTWMNTgsdPGLNKvELQKDIDFIRSC----ATQAVSMQADSSGYFAQCAQMDNLFSAYYWMHKAGV-TVKTFPPLSSYLFRLGQKSRGRKKITVDLEQTAMRWGRGLLDIASTDefeNRIYLHPAVFTLSRLSDMGACFGAFPVGDPD-LLSKG-AGHPKFLLNLRTmteqNKNPAAEAIAGLFELQKES--GKPIADEIVPSEHMLHQSFVGKKSVFQNASLVKGNITKVHIV----------------------------------------------
>A0A1S5NSC8	394	0.247	1.905E-115	6	501	547	5	481	483
------KFTDSKGLKTWCDEFYKKVGatNRfTRSYSLCTEIPG----EKKWEPSGDSKANNAVIAKMVHDRLKVCAPIKECAWTACEHISLAS--LKWFETNKKRP-ILAWSEKYDDL---KTRMPTYDEVKAYQAAALKWREDIKYGQI-PLTKAITDHVVTEYKVNGGIVMDLNQMLRDMIDRRKRALGIEGD--VERKPATHIKEF----------ADWLER-KNW--SLPcPWDEWAKV-NKSGHSLAVTACAG-------MIQRKMTNMTDLVLALNDLGNDaeaaasnGEYVKEKCEEVAAFFKGLPKEVE--KFMQGTGPGqtgpFVQQGSALDTAFSSYFWAWKSGV-TGNSFPGLSNMLFELGKSPTGRSKLEKKLKQSPFRWAHNLVDLFAsvsrDSESIHLHPGVLTPGRLcTEMVCSFGAFPVTDPA-RIVEG-SSSPRFVLNLKTDEtNPAATSICNMFREYQTAFS-DWQGEEVVPTEHLLHQTFLNKHGPFINVSQVKGKALDVLIVG---------------------------------------------
>A0A0B5KKS2	388	0.261	2.790E-113	0	499	547	3	482	490
LPKSLLTFSDASGLDSWFKDFeAKNImsEEYTNSKSFC--------FDLRMATQwkklPTRAENDAMIAQLVHERLKTCAPIKEFAWTACDGMVERG--LNWFDRNKDGET-MTWAANYEAL---KGRLPTTAEVNQYQKAALQWRTDTNY-AINKYTAAISDSVVKIYQVNNKIVTDIRDLLSDMVARRNKALGIKP---GEER----VPA----EH-VDSFSNWLKQ-GDWSAPC-PWGDWEK-KNKKGNSLIVTACAG-VINRALFKEeELKERLKSLAgdASLASKTEGfdPKKCEDTAKILL-------DLYGKAKAfISGGdgssqSGGFVQQGSALDTVFSSYFWAWKCGV-KKDVFPALSSMLYALGKNPTGKTKIIKVLKASPYTWAHKMTEMFSTlSTDpIHMHPGVLTAGRLtTEMVASFGAFPVSDPS-KAADG-ASSPRFLLNLKsSDMNPAATTVSRMFYEYRQGYpD--WRDEEIVPVEHLLHQTFLSKLGPYVNVSQVQGNALAVKI-----------------------------------------------
>A0A191KW98	385	0.229	3.374E-112	7	542	547	6	520	630
-------FSGRDGLDRWLRATFPDVIlsvGLTNYGSLMTSVPDLSHFE-QMARQaKSEQEKDAVYSKALTEATRKAAPIAACALTSSKEMVKKG--LQWFEDQiiSEDGNFLVWHQNYEQL---KKAPPSFEQLMGYQMSALNWRQSVGYGQLEE-TAVLVSQVIAQFSVPGTLVVTVQEMIKDMIARRGG----GPKRGVSEEHVRCCVDIMNGNLSALI--------------NPAWGDIDK-KNKNGLMLLTTGIAKLRELYGPvamvKVQQAADKFGE---W---GKAQDVLDQSRVQEIHQVLLKSIAE---STSLGGGAAVFKNQIAQIDSVFSSYYWMWRAGV-TPESFPLLSDFLFELGQNARGSAKIIKTLDRIGLKWSKPLVNLFADSTfkmgRIHMHPAVLTTGRLNEMGLCFGIIPASHPE-SAVNG-SGFAKNILNVRTDGmNPSAQLVVQLFDIQRQSRT--LSDLDVVSSEHLFHQILVGKQTAYQNAFQVKGNATDTKIVGFDPPKID-KNKAIRDA-VDQHLMASGyavaPERSVMDLRREMeeREH----
>A0A0B5KKQ8	384	0.240	6.292E-112	0	501	547	0	478	483
MAVSKLDFTNKAGLDTWFGGLAHEgiiLEkLFTNSPALISTI---------IGSQqwkpGEKKYNDSIIAKLMREHLKFCAPIYECAWTSCNGTVNRG--LQWFEKNKDLP-VMEWHQKYEEL---KARLPTPEEVRQYQQAALKWRSDTGY-FINQFTEASTDSVMKVYSVTSRNVTDIRQILEDMVRRRKEALGIKDN--EAVR----APA----EHAK----PLSDWILLgdWTAPC-PWGDWWK-ENQKGHKLAATGLAS-AIQRGyiKKAEAITKLGAMAVAaragmTVGDYDTV--ACGKLAQL----FKDLPGEAEVF--LSGavNSDGFVQQGSALDSVFSSFYWAWKAGV-TLRTFPSLSNMLYQFGFSDAGKAKLTKQLKASPFKWAQNFPDLFSTLQEepIHIHPGVLTAGRMDDMTACFGAFPVSEPS-KMING-GFSKRYILNLRTDGNnPSADTVVNLFKEYTIGYP-EWKNEPIVPIEHLLHQTFLSKAGPFVNVFQVTGNALNVQITG---------------------------------------------
>A0A0B5KU56	373	0.243	3.853E-108	4	499	547	3	484	490
----LPQsvliFTNRQGLDDWYKG-FKDANTGLNFLTTCTTSESLCKEVLRADthpGGVTDPEKDANLAGKL--HTRLAdlAPIYECAWTSSNLIVGRS--LQWFEANQDKP-FMQWNKVYDAL---RARLPTVAEVEQYQDAALRWRADIGY-HINDLTMATKESVVKTYRVSPNIIMDIRDLLEDMKRRKNEMLGIKP---GEER----------------APSAHVDQFASWVKlGDwsvPcPWGDWSK-KNKAEQLLSTTAAAGVVGKK-LMRDAELKTSlAAMVASIRASANDeqydPDALKKLGDNLeGIYPTMQAYLADM-RT--KESGGFVQQGSAIDTAFSSHYWAWKAGI-KVETFPSLSAMLFALGKAPLGRKKVERKLQDCPFMWSQKLGNLFStlKNDAIHMHPGILTPGRMcSDMVCAFGAFPVSAPE-KIRDG-SSSPRFLLNLRSDGeNPAGQAISYIFREYKVAYpD--WKTKDIVPVEHMLHQSFLSKMGPFVNVSQVPGQALSVNI-----------------------------------------------
>A0A1S5NQD2	371	0.249	1.827E-107	10	499	547	9	477	481
----------VAELDSWLKNFPPYVTastAVTNSKSLAGHLESIEPYRAKVRDNMSQPEKDALYSQAAMGLFKFGAPIRECIWTSSTGVFERSM--KWFEDNHTTPTFITWDEKYATL---KTDVPTLEQLKAYQKSAIAWRVDIGY-NAGPLTSILEEQLVDRYAVPMTIITDVQRMLDDMIAKRNNLLKSPANKGiVQDEHIRWVKDWLEGKCHAA---------------CsPLWG-FDK-KNTAGKYLFATGMAK-IHQTVPKFDVMDK-FDGRVQELSKLKKGDEvYTSAAIEGALKHLEGIRAEA---AELIEGSSSYLAQCAQMDVPFSAYYWLWKAGV-TEKSFPSLSDFLFQLANKQVGTGKMVKILSGRGETWAAPIVQLFsAKETfkgdRIRMHPAVLTAGRLSDMGACFGAVPVNRPE-DVTQG-AGFARFALNFKTgRGNPCATNIVELFRLQDE--MGEVSVENIVPSEHLLHQSLVGKRSPFQNAYNVKGNAIEVKV-----------------------------------------------
>A0A191KW72	357	0.248	7.169E-103	7	500	547	9	496	498
-------FRTQADWDAWYDEFkrsYPELNsNLTNYDSFMSKLPDLKDFAKDMGRHKgdSRALKDSIFGKAVIDLTQHSAPIKECAWLTNKTFITNA--LNWFENNKDNKTVKIWDAEYNRL---MTDLPTLNQVQSYQTAARKFRAEVLL--PNDpAFSILQGEVLVEYKVGRDISRTIMDMLVDMERRRGD--IRNPNaGSAENRKETldcnanWINSWLRGRLAV-----------LDI---PPWGAWDK-TSANGHLIAHTSIIKAEQNLEEDLEdlvtKRVKDVKLMYSRPASELADyDIGVFDLIIKILDSFAEFKKKL---KTNSkQGAAGFTQQVAALDTVFSSCYWLWKSGV-TVHSFPALSKFLHELGSRAVGKTKLLSILKSCGWKWGKGMANIVSagefKGNKIHMHPAVLTAGRLSmDMVLSFGAVPTYNPD-LAVEP-VGSLRSLLNMETNRNnTCARAIVELWDVFNAGYS--YQEEDIVPPEHMLHQSFLGKVSPFQNVSLRTGDALKVKII----------------------------------------------
>A0A191KWD4	312	0.218	1.649E-87	7	500	547	15	493	497
-------FKDVGQWNQWwetFKKRFPELNtSITNFESFGTTIGDVS-FIIdelrRMQGNKhANAERDALIAKAVLIITRYAGPVKYCAWLVSENYVSIA--IKWFEKNSKAEDVAIWDVAYEKL---MRQLPIESQVKAYQRAALRFRKETGL--PDELgFAILTGKTPREWKVTRDTAVDIQAMLIDMVNRRKKTVGGSRNKEQSRENGDFIAALIQGQES--------------ILGNIPWRRWNK-KNEKGLHISSTAIMN-AIQRNLIMEEDVQTFiDEMKVELNSEKDQD--IQHGIAEIIEALEAFkVEKAQMS---GQTGvGGYSQQGSNMDIIFSSFYWVWKSGC-TKRDFPALSKFLNCMGQKIVGRAHMIETLETVKFKWGKGLINIISTDkfaDRVHMHPAVLTSGRInNEMVACFGVVPAHNPD-LAQNG-CASIRHVTNFEtRQTNAAAVAITTLFRVFKAAYP-QYDQEEVVPAEHMLHQSFLGKYCAFQNASQLDGDALDVNII----------------------------------------------
>B8R313	75	0.162	8.748E-10	126	291	547	0	161	168
------------------------------------------------------------------------------------------------------------------------------QLVAYQRAAQKWRQDNKF-EINQYTRSLTHSVQADYKVPGEYAVDVKEMLSDMVRRRNILLNgngddAGKKGPVSREHVNWGRELAAGKFQVVF--------------NPPWGDINK-TGRSGIPLAVTSMVKVAELDGHKrLEDIRKTLLDLKKWTEDNKDEledgkgDELVKTLTK---------------------------------------------------------------------------------------------------------------------------------------------------------------------------------------------------------------------------------------------------------------
