# Supplementary material for: Deep mining reveals the diversity of endogenous viral elements in vertebrate genomes
Source: Nat Microbiol. 2024 Oct 22;9(11):3013–24. doi: 10.1038/s41564-024-01825-4 (PMC11521997; doi:10.1038/s41564-024-01825-4)
Supplement: Supplementary file 7 — NP tree files (Fig. 4a), and structural modelling files for the S. etruscus EVE, Ixodes scapularis EVE and South Bay virus nucleoprotein (Fig. 4b). [file 41564_2024_1825_MOESM7_ESM.zip › Source_Data_Figure_4/Ixodes_scapularis547_24recycles_amber_9dc3a/Ixodes_scapularis547_24recycles_amber_9dc3a_unrelaxed_rank_005_alphafold2_ptm_model_4_seed_000.pdb]

MODEL     1                                                                     
ATOM      1  N   MET A   1     -28.453  -4.328  19.156  1.00 54.97           N  
ATOM      2  CA  MET A   1     -27.766  -3.234  19.828  1.00 54.97           C  
ATOM      3  C   MET A   1     -26.391  -3.008  19.219  1.00 54.97           C  
ATOM      4  CB  MET A   1     -27.641  -3.518  21.328  1.00 54.97           C  
ATOM      5  O   MET A   1     -25.672  -3.967  18.891  1.00 54.97           O  
ATOM      6  CG  MET A   1     -28.938  -3.330  22.094  1.00 54.97           C  
ATOM      7  SD  MET A   1     -28.672  -3.141  23.891  1.00 54.97           S  
ATOM      8  CE  MET A   1     -26.922  -2.656  23.906  1.00 54.97           C  
ATOM      9  N   PRO A   2     -26.031  -1.614  18.812  1.00 77.19           N  
ATOM     10  CA  PRO A   2     -24.672  -1.307  18.344  1.00 77.19           C  
ATOM     11  C   PRO A   2     -23.594  -1.783  19.312  1.00 77.19           C  
ATOM     12  CB  PRO A   2     -24.672   0.220  18.234  1.00 77.19           C  
ATOM     13  O   PRO A   2     -23.797  -1.781  20.531  1.00 77.19           O  
ATOM     14  CG  PRO A   2     -25.812   0.662  19.109  1.00 77.19           C  
ATOM     15  CD  PRO A   2     -26.766  -0.481  19.250  1.00 77.19           C  
ATOM     16  N   VAL A   3     -22.641  -2.527  18.797  1.00 81.06           N  
ATOM     17  CA  VAL A   3     -21.500  -2.969  19.578  1.00 81.06           C  
ATOM     18  C   VAL A   3     -20.312  -2.029  19.344  1.00 81.06           C  
ATOM     19  CB  VAL A   3     -21.094  -4.422  19.234  1.00 81.06           C  
ATOM     20  O   VAL A   3     -19.828  -1.902  18.219  1.00 81.06           O  
ATOM     21  CG1 VAL A   3     -19.906  -4.871  20.078  1.00 81.06           C  
ATOM     22  CG2 VAL A   3     -22.281  -5.359  19.438  1.00 81.06           C  
ATOM     23  N   ALA A   4     -19.906  -1.325  20.422  1.00 87.69           N  
ATOM     24  CA  ALA A   4     -18.750  -0.422  20.328  1.00 87.69           C  
ATOM     25  C   ALA A   4     -17.438  -1.191  20.422  1.00 87.69           C  
ATOM     26  CB  ALA A   4     -18.828   0.641  21.422  1.00 87.69           C  
ATOM     27  O   ALA A   4     -17.375  -2.244  21.062  1.00 87.69           O  
ATOM     28  N   LEU A   5     -16.422  -0.680  19.703  1.00 89.94           N  
ATOM     29  CA  LEU A   5     -15.086  -1.281  19.812  1.00 89.94           C  
ATOM     30  C   LEU A   5     -14.484  -1.034  21.188  1.00 89.94           C  
ATOM     31  CB  LEU A   5     -14.164  -0.722  18.719  1.00 89.94           C  
ATOM     32  O   LEU A   5     -14.336   0.115  21.609  1.00 89.94           O  
ATOM     33  CG  LEU A   5     -12.766  -1.341  18.641  1.00 89.94           C  
ATOM     34  CD1 LEU A   5     -12.859  -2.793  18.188  1.00 89.94           C  
ATOM     35  CD2 LEU A   5     -11.883  -0.533  17.688  1.00 89.94           C  
ATOM     36  N   PRO A   6     -14.156  -2.123  21.938  1.00 89.81           N  
ATOM     37  CA  PRO A   6     -13.570  -1.936  23.266  1.00 89.81           C  
ATOM     38  C   PRO A   6     -12.078  -1.621  23.203  1.00 89.81           C  
ATOM     39  CB  PRO A   6     -13.820  -3.279  23.953  1.00 89.81           C  
ATOM     40  O   PRO A   6     -11.469  -1.703  22.125  1.00 89.81           O  
ATOM     41  CG  PRO A   6     -13.812  -4.281  22.844  1.00 89.81           C  
ATOM     42  CD  PRO A   6     -14.375  -3.633  21.609  1.00 89.81           C  
ATOM     43  N   ARG A   7     -11.617  -1.197  24.250  1.00 93.50           N  
ATOM     44  CA  ARG A   7     -10.180  -1.097  24.469  1.00 93.50           C  
ATOM     45  C   ARG A   7      -9.570  -2.463  24.766  1.00 93.50           C  
ATOM     46  CB  ARG A   7      -9.867  -0.126  25.609  1.00 93.50           C  
ATOM     47  O   ARG A   7     -10.086  -3.207  25.609  1.00 93.50           O  
ATOM     48  CG  ARG A   7      -8.383   0.075  25.875  1.00 93.50           C  
ATOM     49  CD  ARG A   7      -8.133   1.090  26.984  1.00 93.50           C  
ATOM     50  NE  ARG A   7      -6.715   1.209  27.297  1.00 93.50           N  
ATOM     51  NH1 ARG A   7      -6.312   2.902  25.766  1.00 93.50           N  
ATOM     52  NH2 ARG A   7      -4.605   2.092  27.062  1.00 93.50           N  
ATOM     53  CZ  ARG A   7      -5.883   2.068  26.703  1.00 93.50           C  
ATOM     54  N   PHE A   8      -8.492  -2.783  23.984  1.00 92.50           N  
ATOM     55  CA  PHE A   8      -7.871  -4.078  24.234  1.00 92.50           C  
ATOM     56  C   PHE A   8      -6.547  -3.910  24.969  1.00 92.50           C  
ATOM     57  CB  PHE A   8      -7.648  -4.828  22.922  1.00 92.50           C  
ATOM     58  O   PHE A   8      -5.711  -3.094  24.578  1.00 92.50           O  
ATOM     59  CG  PHE A   8      -8.891  -4.965  22.078  1.00 92.50           C  
ATOM     60  CD1 PHE A   8      -9.961  -5.730  22.516  1.00 92.50           C  
ATOM     61  CD2 PHE A   8      -8.992  -4.328  20.844  1.00 92.50           C  
ATOM     62  CE1 PHE A   8     -11.117  -5.859  21.750  1.00 92.50           C  
ATOM     63  CE2 PHE A   8     -10.141  -4.453  20.078  1.00 92.50           C  
ATOM     64  CZ  PHE A   8     -11.203  -5.219  20.516  1.00 92.50           C  
ATOM     65  N   ALA A   9      -6.324  -4.730  25.969  1.00 88.19           N  
ATOM     66  CA  ALA A   9      -5.062  -4.711  26.703  1.00 88.19           C  
ATOM     67  C   ALA A   9      -3.996  -5.531  25.984  1.00 88.19           C  
ATOM     68  CB  ALA A   9      -5.262  -5.230  28.125  1.00 88.19           C  
ATOM     69  O   ALA A   9      -2.805  -5.230  26.062  1.00 88.19           O  
ATOM     70  N   ASP A  10      -4.367  -6.547  25.312  1.00 90.25           N  
ATOM     71  CA  ASP A  10      -3.453  -7.461  24.641  1.00 90.25           C  
ATOM     72  C   ASP A  10      -4.176  -8.250  23.547  1.00 90.25           C  
ATOM     73  CB  ASP A  10      -2.801  -8.414  25.641  1.00 90.25           C  
ATOM     74  O   ASP A  10      -5.375  -8.055  23.328  1.00 90.25           O  
ATOM     75  CG  ASP A  10      -3.812  -9.219  26.438  1.00 90.25           C  
ATOM     76  OD1 ASP A  10      -4.941  -9.438  25.938  1.00 90.25           O  
ATOM     77  OD2 ASP A  10      -3.477  -9.641  27.562  1.00 90.25           O  
ATOM     78  N   ARG A  11      -3.469  -9.102  22.812  1.00 90.12           N  
ATOM     79  CA  ARG A  11      -3.986  -9.875  21.688  1.00 90.12           C  
ATOM     80  C   ARG A  11      -5.012 -10.898  22.156  1.00 90.12           C  
ATOM     81  CB  ARG A  11      -2.846 -10.570  20.938  1.00 90.12           C  
ATOM     82  O   ARG A  11      -5.977 -11.188  21.438  1.00 90.12           O  
ATOM     83  CG  ARG A  11      -2.021  -9.641  20.062  1.00 90.12           C  
ATOM     84  CD  ARG A  11      -1.098 -10.414  19.141  1.00 90.12           C  
ATOM     85  NE  ARG A  11      -0.308  -9.523  18.297  1.00 90.12           N  
ATOM     86  NH1 ARG A  11       0.437 -11.188  16.875  1.00 90.12           N  
ATOM     87  NH2 ARG A  11       1.085  -9.008  16.547  1.00 90.12           N  
ATOM     88  CZ  ARG A  11       0.403  -9.906  17.234  1.00 90.12           C  
ATOM     89  N   ALA A  12      -4.832 -11.398  23.344  1.00 93.56           N  
ATOM     90  CA  ALA A  12      -5.781 -12.375  23.891  1.00 93.56           C  
ATOM     91  C   ALA A  12      -7.164 -11.750  24.062  1.00 93.56           C  
ATOM     92  CB  ALA A  12      -5.273 -12.930  25.219  1.00 93.56           C  
ATOM     93  O   ALA A  12      -8.180 -12.367  23.734  1.00 93.56           O  
ATOM     94  N   ALA A  13      -7.207 -10.531  24.594  1.00 94.25           N  
ATOM     95  CA  ALA A  13      -8.469  -9.797  24.750  1.00 94.25           C  
ATOM     96  C   ALA A  13      -9.125  -9.555  23.391  1.00 94.25           C  
ATOM     97  CB  ALA A  13      -8.227  -8.477  25.469  1.00 94.25           C  
ATOM     98  O   ALA A  13     -10.344  -9.656  23.266  1.00 94.25           O  
ATOM     99  N   LEU A  14      -8.359  -9.250  22.438  1.00 94.81           N  
ATOM    100  CA  LEU A  14      -8.859  -9.062  21.078  1.00 94.81           C  
ATOM    101  C   LEU A  14      -9.492 -10.352  20.547  1.00 94.81           C  
ATOM    102  CB  LEU A  14      -7.730  -8.617  20.156  1.00 94.81           C  
ATOM    103  O   LEU A  14     -10.609 -10.336  20.031  1.00 94.81           O  
ATOM    104  CG  LEU A  14      -8.047  -8.602  18.656  1.00 94.81           C  
ATOM    105  CD1 LEU A  14      -9.125  -7.559  18.359  1.00 94.81           C  
ATOM    106  CD2 LEU A  14      -6.789  -8.328  17.844  1.00 94.81           C  
ATOM    107  N   ASP A  15      -8.820 -11.461  20.766  1.00 94.19           N  
ATOM    108  CA  ASP A  15      -9.281 -12.750  20.266  1.00 94.19           C  
ATOM    109  C   ASP A  15     -10.617 -13.133  20.906  1.00 94.19           C  
ATOM    110  CB  ASP A  15      -8.242 -13.836  20.531  1.00 94.19           C  
ATOM    111  O   ASP A  15     -11.531 -13.594  20.203  1.00 94.19           O  
ATOM    112  CG  ASP A  15      -7.020 -13.719  19.641  1.00 94.19           C  
ATOM    113  OD1 ASP A  15      -7.086 -13.039  18.594  1.00 94.19           O  
ATOM    114  OD2 ASP A  15      -5.977 -14.320  19.984  1.00 94.19           O  
ATOM    115  N   ASN A  16     -10.703 -12.945  22.172  1.00 94.31           N  
ATOM    116  CA  ASN A  16     -11.938 -13.266  22.875  1.00 94.31           C  
ATOM    117  C   ASN A  16     -13.102 -12.406  22.391  1.00 94.31           C  
ATOM    118  CB  ASN A  16     -11.750 -13.094  24.391  1.00 94.31           C  
ATOM    119  O   ASN A  16     -14.195 -12.914  22.141  1.00 94.31           O  
ATOM    120  CG  ASN A  16     -10.875 -14.172  24.984  1.00 94.31           C  
ATOM    121  ND2 ASN A  16     -10.320 -13.898  26.172  1.00 94.31           N  
ATOM    122  OD1 ASN A  16     -10.688 -15.242  24.406  1.00 94.31           O  
ATOM    123  N   TRP A  17     -12.812 -11.172  22.266  1.00 94.44           N  
ATOM    124  CA  TRP A  17     -13.828 -10.242  21.781  1.00 94.44           C  
ATOM    125  C   TRP A  17     -14.258 -10.586  20.359  1.00 94.44           C  
ATOM    126  CB  TRP A  17     -13.312  -8.805  21.844  1.00 94.44           C  
ATOM    127  O   TRP A  17     -15.445 -10.617  20.047  1.00 94.44           O  
ATOM    128  CG  TRP A  17     -14.219  -7.805  21.188  1.00 94.44           C  
ATOM    129  CD1 TRP A  17     -15.297  -7.176  21.750  1.00 94.44           C  
ATOM    130  CD2 TRP A  17     -14.117  -7.316  19.844  1.00 94.44           C  
ATOM    131  CE2 TRP A  17     -15.180  -6.398  19.656  1.00 94.44           C  
ATOM    132  CE3 TRP A  17     -13.242  -7.570  18.781  1.00 94.44           C  
ATOM    133  NE1 TRP A  17     -15.875  -6.328  20.828  1.00 94.44           N  
ATOM    134  CH2 TRP A  17     -14.508  -5.996  17.422  1.00 94.44           C  
ATOM    135  CZ2 TRP A  17     -15.375  -5.730  18.453  1.00 94.44           C  
ATOM    136  CZ3 TRP A  17     -13.445  -6.906  17.578  1.00 94.44           C  
ATOM    137  N   PHE A  18     -13.328 -10.820  19.531  1.00 94.25           N  
ATOM    138  CA  PHE A  18     -13.609 -11.094  18.125  1.00 94.25           C  
ATOM    139  C   PHE A  18     -14.484 -12.328  17.984  1.00 94.25           C  
ATOM    140  CB  PHE A  18     -12.312 -11.273  17.344  1.00 94.25           C  
ATOM    141  O   PHE A  18     -15.477 -12.312  17.234  1.00 94.25           O  
ATOM    142  CG  PHE A  18     -12.508 -11.414  15.859  1.00 94.25           C  
ATOM    143  CD1 PHE A  18     -12.625 -12.672  15.281  1.00 94.25           C  
ATOM    144  CD2 PHE A  18     -12.586 -10.297  15.047  1.00 94.25           C  
ATOM    145  CE1 PHE A  18     -12.812 -12.812  13.906  1.00 94.25           C  
ATOM    146  CE2 PHE A  18     -12.773 -10.422  13.672  1.00 94.25           C  
ATOM    147  CZ  PHE A  18     -12.883 -11.680  13.102  1.00 94.25           C  
ATOM    148  N   SER A  19     -14.156 -13.383  18.672  1.00 92.44           N  
ATOM    149  CA  SER A  19     -14.914 -14.625  18.594  1.00 92.44           C  
ATOM    150  C   SER A  19     -16.344 -14.438  19.078  1.00 92.44           C  
ATOM    151  CB  SER A  19     -14.234 -15.719  19.422  1.00 92.44           C  
ATOM    152  O   SER A  19     -17.281 -15.031  18.516  1.00 92.44           O  
ATOM    153  OG  SER A  19     -12.961 -16.031  18.891  1.00 92.44           O  
ATOM    154  N   ALA A  20     -16.547 -13.531  20.016  1.00 91.94           N  
ATOM    155  CA  ALA A  20     -17.875 -13.273  20.578  1.00 91.94           C  
ATOM    156  C   ALA A  20     -18.688 -12.344  19.672  1.00 91.94           C  
ATOM    157  CB  ALA A  20     -17.734 -12.664  21.969  1.00 91.94           C  
ATOM    158  O   ALA A  20     -19.891 -12.523  19.516  1.00 91.94           O  
ATOM    159  N   THR A  21     -18.078 -11.453  19.031  1.00 91.12           N  
ATOM    160  CA  THR A  21     -18.750 -10.391  18.281  1.00 91.12           C  
ATOM    161  C   THR A  21     -19.047 -10.836  16.844  1.00 91.12           C  
ATOM    162  CB  THR A  21     -17.906  -9.109  18.266  1.00 91.12           C  
ATOM    163  O   THR A  21     -20.078 -10.477  16.281  1.00 91.12           O  
ATOM    164  CG2 THR A  21     -18.641  -7.977  17.547  1.00 91.12           C  
ATOM    165  OG1 THR A  21     -17.641  -8.703  19.609  1.00 91.12           O  
ATOM    166  N   PHE A  22     -18.156 -11.633  16.266  1.00 91.25           N  
ATOM    167  CA  PHE A  22     -18.297 -12.086  14.891  1.00 91.25           C  
ATOM    168  C   PHE A  22     -18.312 -13.609  14.820  1.00 91.25           C  
ATOM    169  CB  PHE A  22     -17.188 -11.523  14.016  1.00 91.25           C  
ATOM    170  O   PHE A  22     -17.422 -14.211  14.203  1.00 91.25           O  
ATOM    171  CG  PHE A  22     -17.094 -10.023  14.023  1.00 91.25           C  
ATOM    172  CD1 PHE A  22     -17.984  -9.258  13.281  1.00 91.25           C  
ATOM    173  CD2 PHE A  22     -16.125  -9.375  14.781  1.00 91.25           C  
ATOM    174  CE1 PHE A  22     -17.906  -7.863  13.289  1.00 91.25           C  
ATOM    175  CE2 PHE A  22     -16.047  -7.988  14.789  1.00 91.25           C  
ATOM    176  CZ  PHE A  22     -16.938  -7.234  14.047  1.00 91.25           C  
ATOM    177  N   PRO A  23     -19.328 -14.258  15.352  1.00 88.31           N  
ATOM    178  CA  PRO A  23     -19.312 -15.719  15.414  1.00 88.31           C  
ATOM    179  C   PRO A  23     -19.500 -16.375  14.047  1.00 88.31           C  
ATOM    180  CB  PRO A  23     -20.500 -16.047  16.328  1.00 88.31           C  
ATOM    181  O   PRO A  23     -19.109 -17.516  13.844  1.00 88.31           O  
ATOM    182  CG  PRO A  23     -21.391 -14.844  16.250  1.00 88.31           C  
ATOM    183  CD  PRO A  23     -20.516 -13.617  16.094  1.00 88.31           C  
ATOM    184  N   ASP A  24     -19.984 -15.578  13.094  1.00 89.00           N  
ATOM    185  CA  ASP A  24     -20.312 -16.156  11.797  1.00 89.00           C  
ATOM    186  C   ASP A  24     -19.234 -15.859  10.766  1.00 89.00           C  
ATOM    187  CB  ASP A  24     -21.672 -15.609  11.312  1.00 89.00           C  
ATOM    188  O   ASP A  24     -19.375 -16.219   9.594  1.00 89.00           O  
ATOM    189  CG  ASP A  24     -22.828 -16.016  12.203  1.00 89.00           C  
ATOM    190  OD1 ASP A  24     -22.812 -17.125  12.758  1.00 89.00           O  
ATOM    191  OD2 ASP A  24     -23.766 -15.203  12.352  1.00 89.00           O  
ATOM    192  N   ALA A  25     -18.203 -15.164  11.242  1.00 90.31           N  
ATOM    193  CA  ALA A  25     -17.094 -14.938  10.312  1.00 90.31           C  
ATOM    194  C   ALA A  25     -16.453 -16.266   9.898  1.00 90.31           C  
ATOM    195  CB  ALA A  25     -16.062 -14.016  10.938  1.00 90.31           C  
ATOM    196  O   ALA A  25     -16.422 -17.219  10.680  1.00 90.31           O  
ATOM    197  N   ASN A  26     -16.078 -16.453   8.641  1.00 88.00           N  
ATOM    198  CA  ASN A  26     -15.508 -17.688   8.117  1.00 88.00           C  
ATOM    199  C   ASN A  26     -14.008 -17.547   7.848  1.00 88.00           C  
ATOM    200  CB  ASN A  26     -16.234 -18.125   6.848  1.00 88.00           C  
ATOM    201  O   ASN A  26     -13.438 -16.469   8.039  1.00 88.00           O  
ATOM    202  CG  ASN A  26     -16.141 -17.094   5.734  1.00 88.00           C  
ATOM    203  ND2 ASN A  26     -17.281 -16.578   5.301  1.00 88.00           N  
ATOM    204  OD1 ASN A  26     -15.047 -16.766   5.273  1.00 88.00           O  
ATOM    205  N   ASN A  27     -13.305 -18.625   7.516  1.00 87.00           N  
ATOM    206  CA  ASN A  27     -11.859 -18.641   7.359  1.00 87.00           C  
ATOM    207  C   ASN A  27     -11.453 -18.812   5.895  1.00 87.00           C  
ATOM    208  CB  ASN A  27     -11.242 -19.750   8.203  1.00 87.00           C  
ATOM    209  O   ASN A  27     -10.383 -19.344   5.598  1.00 87.00           O  
ATOM    210  CG  ASN A  27     -11.391 -19.516   9.695  1.00 87.00           C  
ATOM    211  ND2 ASN A  27     -11.562 -20.578  10.461  1.00 87.00           N  
ATOM    212  OD1 ASN A  27     -11.352 -18.359  10.148  1.00 87.00           O  
ATOM    213  N   ARG A  28     -12.359 -18.375   4.988  1.00 88.62           N  
ATOM    214  CA  ARG A  28     -12.070 -18.438   3.559  1.00 88.62           C  
ATOM    215  C   ARG A  28     -10.992 -17.438   3.164  1.00 88.62           C  
ATOM    216  CB  ARG A  28     -13.344 -18.188   2.746  1.00 88.62           C  
ATOM    217  O   ARG A  28     -10.375 -17.578   2.102  1.00 88.62           O  
ATOM    218  CG  ARG A  28     -14.344 -19.328   2.785  1.00 88.62           C  
ATOM    219  CD  ARG A  28     -15.445 -19.156   1.752  1.00 88.62           C  
ATOM    220  NE  ARG A  28     -16.250 -20.359   1.609  1.00 88.62           N  
ATOM    221  NH1 ARG A  28     -17.359 -19.656  -0.289  1.00 88.62           N  
ATOM    222  NH2 ARG A  28     -17.828 -21.703   0.608  1.00 88.62           N  
ATOM    223  CZ  ARG A  28     -17.141 -20.562   0.643  1.00 88.62           C  
ATOM    224  N   THR A  29     -10.758 -16.422   3.934  1.00 93.25           N  
ATOM    225  CA  THR A  29      -9.727 -15.414   3.746  1.00 93.25           C  
ATOM    226  C   THR A  29      -8.578 -15.609   4.738  1.00 93.25           C  
ATOM    227  CB  THR A  29     -10.297 -13.992   3.902  1.00 93.25           C  
ATOM    228  O   THR A  29      -8.680 -16.438   5.645  1.00 93.25           O  
ATOM    229  CG2 THR A  29     -11.430 -13.742   2.904  1.00 93.25           C  
ATOM    230  OG1 THR A  29     -10.805 -13.828   5.230  1.00 93.25           O  
ATOM    231  N   TYR A  30      -7.383 -14.938   4.535  1.00 93.19           N  
ATOM    232  CA  TYR A  30      -6.281 -15.023   5.488  1.00 93.19           C  
ATOM    233  C   TYR A  30      -6.711 -14.531   6.863  1.00 93.19           C  
ATOM    234  CB  TYR A  30      -5.078 -14.211   4.992  1.00 93.19           C  
ATOM    235  O   TYR A  30      -6.375 -15.141   7.883  1.00 93.19           O  
ATOM    236  CG  TYR A  30      -4.332 -14.867   3.857  1.00 93.19           C  
ATOM    237  CD1 TYR A  30      -3.598 -16.031   4.059  1.00 93.19           C  
ATOM    238  CD2 TYR A  30      -4.355 -14.320   2.580  1.00 93.19           C  
ATOM    239  CE1 TYR A  30      -2.904 -16.641   3.016  1.00 93.19           C  
ATOM    240  CE2 TYR A  30      -3.666 -14.914   1.528  1.00 93.19           C  
ATOM    241  OH  TYR A  30      -2.262 -16.672   0.719  1.00 93.19           O  
ATOM    242  CZ  TYR A  30      -2.945 -16.078   1.756  1.00 93.19           C  
ATOM    243  N   SER A  31      -7.430 -13.422   6.906  1.00 93.69           N  
ATOM    244  CA  SER A  31      -8.102 -12.922   8.102  1.00 93.69           C  
ATOM    245  C   SER A  31      -9.609 -13.133   8.023  1.00 93.69           C  
ATOM    246  CB  SER A  31      -7.793 -11.445   8.312  1.00 93.69           C  
ATOM    247  O   SER A  31     -10.219 -12.914   6.977  1.00 93.69           O  
ATOM    248  OG  SER A  31      -8.461 -10.945   9.461  1.00 93.69           O  
ATOM    249  N   ALA A  32     -10.172 -13.633   9.148  1.00 92.00           N  
ATOM    250  CA  ALA A  32     -11.594 -13.961   9.172  1.00 92.00           C  
ATOM    251  C   ALA A  32     -12.438 -12.766   8.742  1.00 92.00           C  
ATOM    252  CB  ALA A  32     -12.016 -14.430  10.562  1.00 92.00           C  
ATOM    253  O   ALA A  32     -12.195 -11.633   9.172  1.00 92.00           O  
ATOM    254  N   SER A  33     -13.414 -13.125   7.785  1.00 92.56           N  
ATOM    255  CA  SER A  33     -14.367 -12.156   7.246  1.00 92.56           C  
ATOM    256  C   SER A  33     -15.680 -12.828   6.859  1.00 92.56           C  
ATOM    257  CB  SER A  33     -13.773 -11.438   6.031  1.00 92.56           C  
ATOM    258  O   SER A  33     -15.875 -14.016   7.109  1.00 92.56           O  
ATOM    259  OG  SER A  33     -13.750 -12.297   4.906  1.00 92.56           O  
ATOM    260  N   TYR A  34     -16.594 -12.039   6.242  1.00 91.19           N  
ATOM    261  CA  TYR A  34     -17.875 -12.570   5.812  1.00 91.19           C  
ATOM    262  C   TYR A  34     -17.875 -12.852   4.312  1.00 91.19           C  
ATOM    263  CB  TYR A  34     -19.016 -11.586   6.152  1.00 91.19           C  
ATOM    264  O   TYR A  34     -18.938 -12.969   3.695  1.00 91.19           O  
ATOM    265  CG  TYR A  34     -19.328 -11.516   7.629  1.00 91.19           C  
ATOM    266  CD1 TYR A  34     -20.078 -12.508   8.250  1.00 91.19           C  
ATOM    267  CD2 TYR A  34     -18.859 -10.461   8.406  1.00 91.19           C  
ATOM    268  CE1 TYR A  34     -20.375 -12.445   9.609  1.00 91.19           C  
ATOM    269  CE2 TYR A  34     -19.156 -10.383   9.766  1.00 91.19           C  
ATOM    270  OH  TYR A  34     -20.188 -11.312  11.695  1.00 91.19           O  
ATOM    271  CZ  TYR A  34     -19.906 -11.383  10.352  1.00 91.19           C  
ATOM    272  N   PHE A  35     -16.688 -12.891   3.740  1.00 91.00           N  
ATOM    273  CA  PHE A  35     -16.562 -13.156   2.312  1.00 91.00           C  
ATOM    274  C   PHE A  35     -17.141 -14.523   1.961  1.00 91.00           C  
ATOM    275  CB  PHE A  35     -15.094 -13.086   1.883  1.00 91.00           C  
ATOM    276  O   PHE A  35     -16.766 -15.539   2.549  1.00 91.00           O  
ATOM    277  CG  PHE A  35     -14.883 -13.312   0.410  1.00 91.00           C  
ATOM    278  CD1 PHE A  35     -14.359 -14.516  -0.055  1.00 91.00           C  
ATOM    279  CD2 PHE A  35     -15.195 -12.320  -0.510  1.00 91.00           C  
ATOM    280  CE1 PHE A  35     -14.164 -14.727  -1.417  1.00 91.00           C  
ATOM    281  CE2 PHE A  35     -15.000 -12.531  -1.872  1.00 91.00           C  
ATOM    282  CZ  PHE A  35     -14.484 -13.734  -2.324  1.00 91.00           C  
ATOM    283  N   GLU A  36     -18.078 -14.570   0.945  1.00 87.69           N  
ATOM    284  CA  GLU A  36     -18.734 -15.828   0.624  1.00 87.69           C  
ATOM    285  C   GLU A  36     -18.547 -16.188  -0.845  1.00 87.69           C  
ATOM    286  CB  GLU A  36     -20.234 -15.758   0.959  1.00 87.69           C  
ATOM    287  O   GLU A  36     -18.703 -17.359  -1.229  1.00 87.69           O  
ATOM    288  CG  GLU A  36     -20.531 -15.680   2.449  1.00 87.69           C  
ATOM    289  CD  GLU A  36     -22.016 -15.641   2.768  1.00 87.69           C  
ATOM    290  OE1 GLU A  36     -22.375 -15.680   3.965  1.00 87.69           O  
ATOM    291  OE2 GLU A  36     -22.812 -15.562   1.813  1.00 87.69           O  
ATOM    292  N   GLY A  37     -18.047 -15.195  -1.582  1.00 87.94           N  
ATOM    293  CA  GLY A  37     -17.875 -15.500  -2.992  1.00 87.94           C  
ATOM    294  C   GLY A  37     -17.828 -14.258  -3.867  1.00 87.94           C  
ATOM    295  O   GLY A  37     -17.953 -13.141  -3.373  1.00 87.94           O  
ATOM    296  N   LEU A  38     -17.578 -14.531  -5.223  1.00 90.50           N  
ATOM    297  CA  LEU A  38     -17.406 -13.469  -6.211  1.00 90.50           C  
ATOM    298  C   LEU A  38     -18.750 -12.961  -6.703  1.00 90.50           C  
ATOM    299  CB  LEU A  38     -16.578 -13.977  -7.395  1.00 90.50           C  
ATOM    300  O   LEU A  38     -19.750 -13.703  -6.703  1.00 90.50           O  
ATOM    301  CG  LEU A  38     -15.156 -14.453  -7.074  1.00 90.50           C  
ATOM    302  CD1 LEU A  38     -14.500 -15.039  -8.320  1.00 90.50           C  
ATOM    303  CD2 LEU A  38     -14.320 -13.312  -6.504  1.00 90.50           C  
ATOM    304  N   PRO A  39     -18.828 -11.680  -7.000  1.00 89.50           N  
ATOM    305  CA  PRO A  39     -20.078 -11.148  -7.559  1.00 89.50           C  
ATOM    306  C   PRO A  39     -20.422 -11.766  -8.914  1.00 89.50           C  
ATOM    307  CB  PRO A  39     -19.797  -9.648  -7.695  1.00 89.50           C  
ATOM    308  O   PRO A  39     -19.547 -12.328  -9.578  1.00 89.50           O  
ATOM    309  CG  PRO A  39     -18.312  -9.547  -7.785  1.00 89.50           C  
ATOM    310  CD  PRO A  39     -17.703 -10.719  -7.070  1.00 89.50           C  
ATOM    311  N   ASP A  40     -21.719 -11.648  -9.266  1.00 87.44           N  
ATOM    312  CA  ASP A  40     -22.203 -12.102 -10.570  1.00 87.44           C  
ATOM    313  C   ASP A  40     -21.719 -11.188 -11.688  1.00 87.44           C  
ATOM    314  CB  ASP A  40     -23.734 -12.180 -10.570  1.00 87.44           C  
ATOM    315  O   ASP A  40     -22.172 -10.047 -11.805  1.00 87.44           O  
ATOM    316  CG  ASP A  40     -24.297 -12.734 -11.875  1.00 87.44           C  
ATOM    317  OD1 ASP A  40     -23.516 -13.227 -12.711  1.00 87.44           O  
ATOM    318  OD2 ASP A  40     -25.531 -12.672 -12.055  1.00 87.44           O  
ATOM    319  N   VAL A  41     -20.953 -11.727 -12.609  1.00 87.25           N  
ATOM    320  CA  VAL A  41     -20.250 -10.953 -13.633  1.00 87.25           C  
ATOM    321  C   VAL A  41     -21.250 -10.477 -14.688  1.00 87.25           C  
ATOM    322  CB  VAL A  41     -19.109 -11.766 -14.289  1.00 87.25           C  
ATOM    323  O   VAL A  41     -21.094  -9.391 -15.250  1.00 87.25           O  
ATOM    324  CG1 VAL A  41     -18.484 -10.977 -15.430  1.00 87.25           C  
ATOM    325  CG2 VAL A  41     -18.062 -12.148 -13.250  1.00 87.25           C  
ATOM    326  N   ASP A  42     -22.328 -11.172 -14.945  1.00 86.75           N  
ATOM    327  CA  ASP A  42     -23.297 -10.883 -16.000  1.00 86.75           C  
ATOM    328  C   ASP A  42     -23.984  -9.539 -15.766  1.00 86.75           C  
ATOM    329  CB  ASP A  42     -24.344 -11.992 -16.078  1.00 86.75           C  
ATOM    330  O   ASP A  42     -24.188  -8.766 -16.703  1.00 86.75           O  
ATOM    331  CG  ASP A  42     -23.797 -13.289 -16.656  1.00 86.75           C  
ATOM    332  OD1 ASP A  42     -22.797 -13.242 -17.406  1.00 86.75           O  
ATOM    333  OD2 ASP A  42     -24.359 -14.359 -16.359  1.00 86.75           O  
ATOM    334  N   THR A  43     -24.234  -9.281 -14.523  1.00 87.94           N  
ATOM    335  CA  THR A  43     -24.875  -8.031 -14.156  1.00 87.94           C  
ATOM    336  C   THR A  43     -24.000  -6.840 -14.523  1.00 87.94           C  
ATOM    337  CB  THR A  43     -25.203  -7.984 -12.648  1.00 87.94           C  
ATOM    338  O   THR A  43     -24.484  -5.840 -15.062  1.00 87.94           O  
ATOM    339  CG2 THR A  43     -25.859  -6.664 -12.273  1.00 87.94           C  
ATOM    340  OG1 THR A  43     -26.094  -9.062 -12.328  1.00 87.94           O  
ATOM    341  N   TYR A  44     -22.781  -6.934 -14.430  1.00 90.25           N  
ATOM    342  CA  TYR A  44     -21.859  -5.832 -14.641  1.00 90.25           C  
ATOM    343  C   TYR A  44     -21.531  -5.656 -16.125  1.00 90.25           C  
ATOM    344  CB  TYR A  44     -20.562  -6.062 -13.852  1.00 90.25           C  
ATOM    345  O   TYR A  44     -21.422  -4.531 -16.609  1.00 90.25           O  
ATOM    346  CG  TYR A  44     -20.750  -6.016 -12.359  1.00 90.25           C  
ATOM    347  CD1 TYR A  44     -20.656  -4.816 -11.656  1.00 90.25           C  
ATOM    348  CD2 TYR A  44     -21.016  -7.176 -11.641  1.00 90.25           C  
ATOM    349  CE1 TYR A  44     -20.828  -4.770 -10.281  1.00 90.25           C  
ATOM    350  CE2 TYR A  44     -21.188  -7.145 -10.258  1.00 90.25           C  
ATOM    351  OH  TYR A  44     -21.250  -5.898  -8.219  1.00 90.25           O  
ATOM    352  CZ  TYR A  44     -21.094  -5.938  -9.586  1.00 90.25           C  
ATOM    353  N   LEU A  45     -21.422  -6.734 -16.797  1.00 87.75           N  
ATOM    354  CA  LEU A  45     -21.266  -6.660 -18.234  1.00 87.75           C  
ATOM    355  C   LEU A  45     -22.406  -5.891 -18.875  1.00 87.75           C  
ATOM    356  CB  LEU A  45     -21.172  -8.062 -18.844  1.00 87.75           C  
ATOM    357  O   LEU A  45     -22.188  -5.027 -19.734  1.00 87.75           O  
ATOM    358  CG  LEU A  45     -19.844  -8.789 -18.688  1.00 87.75           C  
ATOM    359  CD1 LEU A  45     -19.984 -10.258 -19.078  1.00 87.75           C  
ATOM    360  CD2 LEU A  45     -18.766  -8.117 -19.531  1.00 87.75           C  
ATOM    361  N   LEU A  46     -23.594  -6.227 -18.438  1.00 88.25           N  
ATOM    362  CA  LEU A  46     -24.797  -5.578 -18.953  1.00 88.25           C  
ATOM    363  C   LEU A  46     -24.797  -4.090 -18.625  1.00 88.25           C  
ATOM    364  CB  LEU A  46     -26.062  -6.238 -18.391  1.00 88.25           C  
ATOM    365  O   LEU A  46     -25.047  -3.252 -19.500  1.00 88.25           O  
ATOM    366  CG  LEU A  46     -27.391  -5.695 -18.875  1.00 88.25           C  
ATOM    367  CD1 LEU A  46     -27.609  -6.074 -20.344  1.00 88.25           C  
ATOM    368  CD2 LEU A  46     -28.547  -6.215 -18.016  1.00 88.25           C  
ATOM    369  N   GLU A  47     -24.469  -3.705 -17.406  1.00 90.94           N  
ATOM    370  CA  GLU A  47     -24.531  -2.314 -16.953  1.00 90.94           C  
ATOM    371  C   GLU A  47     -23.438  -1.480 -17.609  1.00 90.94           C  
ATOM    372  CB  GLU A  47     -24.422  -2.234 -15.430  1.00 90.94           C  
ATOM    373  O   GLU A  47     -23.656  -0.321 -17.953  1.00 90.94           O  
ATOM    374  CG  GLU A  47     -25.641  -2.783 -14.695  1.00 90.94           C  
ATOM    375  CD  GLU A  47     -26.906  -2.008 -14.984  1.00 90.94           C  
ATOM    376  OE1 GLU A  47     -28.000  -2.607 -14.938  1.00 90.94           O  
ATOM    377  OE2 GLU A  47     -26.812  -0.792 -15.258  1.00 90.94           O  
ATOM    378  N   ILE A  48     -22.312  -2.102 -17.797  1.00 87.56           N  
ATOM    379  CA  ILE A  48     -21.219  -1.404 -18.453  1.00 87.56           C  
ATOM    380  C   ILE A  48     -21.578  -1.120 -19.906  1.00 87.56           C  
ATOM    381  CB  ILE A  48     -19.906  -2.219 -18.375  1.00 87.56           C  
ATOM    382  O   ILE A  48     -21.297  -0.039 -20.422  1.00 87.56           O  
ATOM    383  CG1 ILE A  48     -19.344  -2.197 -16.953  1.00 87.56           C  
ATOM    384  CG2 ILE A  48     -18.875  -1.682 -19.375  1.00 87.56           C  
ATOM    385  CD1 ILE A  48     -18.156  -3.131 -16.734  1.00 87.56           C  
ATOM    386  N   GLY A  49     -22.234  -2.037 -20.562  1.00 87.88           N  
ATOM    387  CA  GLY A  49     -22.672  -1.887 -21.938  1.00 87.88           C  
ATOM    388  C   GLY A  49     -23.672  -0.760 -22.125  1.00 87.88           C  
ATOM    389  O   GLY A  49     -23.750  -0.181 -23.219  1.00 87.88           O  
ATOM    390  N   LYS A  50     -24.375  -0.366 -21.016  1.00 90.12           N  
ATOM    391  CA  LYS A  50     -25.391   0.683 -21.062  1.00 90.12           C  
ATOM    392  C   LYS A  50     -24.750   2.064 -20.906  1.00 90.12           C  
ATOM    393  CB  LYS A  50     -26.438   0.459 -19.969  1.00 90.12           C  
ATOM    394  O   LYS A  50     -25.391   3.080 -21.172  1.00 90.12           O  
ATOM    395  CG  LYS A  50     -27.297  -0.774 -20.188  1.00 90.12           C  
ATOM    396  CD  LYS A  50     -28.312  -0.962 -19.062  1.00 90.12           C  
ATOM    397  CE  LYS A  50     -29.141  -2.221 -19.250  1.00 90.12           C  
ATOM    398  NZ  LYS A  50     -30.062  -2.455 -18.109  1.00 90.12           N  
ATOM    399  N   GLN A  51     -23.531   2.104 -20.500  1.00 89.00           N  
ATOM    400  CA  GLN A  51     -22.891   3.389 -20.219  1.00 89.00           C  
ATOM    401  C   GLN A  51     -22.312   3.996 -21.500  1.00 89.00           C  
ATOM    402  CB  GLN A  51     -21.797   3.232 -19.172  1.00 89.00           C  
ATOM    403  O   GLN A  51     -21.719   3.287 -22.312  1.00 89.00           O  
ATOM    404  CG  GLN A  51     -22.297   2.660 -17.844  1.00 89.00           C  
ATOM    405  CD  GLN A  51     -23.422   3.482 -17.234  1.00 89.00           C  
ATOM    406  NE2 GLN A  51     -24.469   2.805 -16.766  1.00 89.00           N  
ATOM    407  OE1 GLN A  51     -23.344   4.715 -17.188  1.00 89.00           O  
ATOM    408  N   THR A  52     -22.438   5.375 -21.656  1.00 86.62           N  
ATOM    409  CA  THR A  52     -21.984   6.043 -22.859  1.00 86.62           C  
ATOM    410  C   THR A  52     -20.656   6.738 -22.641  1.00 86.62           C  
ATOM    411  CB  THR A  52     -23.031   7.070 -23.359  1.00 86.62           C  
ATOM    412  O   THR A  52     -19.922   7.016 -23.594  1.00 86.62           O  
ATOM    413  CG2 THR A  52     -24.312   6.383 -23.812  1.00 86.62           C  
ATOM    414  OG1 THR A  52     -23.328   7.977 -22.297  1.00 86.62           O  
ATOM    415  N   THR A  53     -20.406   6.996 -21.328  1.00 82.94           N  
ATOM    416  CA  THR A  53     -19.188   7.723 -21.031  1.00 82.94           C  
ATOM    417  C   THR A  53     -18.141   6.793 -20.406  1.00 82.94           C  
ATOM    418  CB  THR A  53     -19.453   8.898 -20.078  1.00 82.94           C  
ATOM    419  O   THR A  53     -18.484   5.770 -19.812  1.00 82.94           O  
ATOM    420  CG2 THR A  53     -20.516   9.828 -20.641  1.00 82.94           C  
ATOM    421  OG1 THR A  53     -19.891   8.391 -18.812  1.00 82.94           O  
ATOM    422  N   ARG A  54     -16.797   7.156 -20.531  1.00 84.81           N  
ATOM    423  CA  ARG A  54     -15.695   6.422 -19.906  1.00 84.81           C  
ATOM    424  C   ARG A  54     -15.828   6.422 -18.391  1.00 84.81           C  
ATOM    425  CB  ARG A  54     -14.352   7.020 -20.328  1.00 84.81           C  
ATOM    426  O   ARG A  54     -15.664   5.383 -17.750  1.00 84.81           O  
ATOM    427  CG  ARG A  54     -13.148   6.266 -19.781  1.00 84.81           C  
ATOM    428  CD  ARG A  54     -13.086   4.844 -20.312  1.00 84.81           C  
ATOM    429  NE  ARG A  54     -13.727   3.895 -19.422  1.00 84.81           N  
ATOM    430  NH1 ARG A  54     -13.328   2.047 -20.750  1.00 84.81           N  
ATOM    431  NH2 ARG A  54     -14.438   1.813 -18.750  1.00 84.81           N  
ATOM    432  CZ  ARG A  54     -13.828   2.588 -19.641  1.00 84.81           C  
ATOM    433  N   ALA A  55     -16.125   7.523 -17.938  1.00 79.38           N  
ATOM    434  CA  ALA A  55     -16.281   7.668 -16.500  1.00 79.38           C  
ATOM    435  C   ALA A  55     -17.375   6.742 -15.969  1.00 79.38           C  
ATOM    436  CB  ALA A  55     -16.594   9.117 -16.141  1.00 79.38           C  
ATOM    437  O   ALA A  55     -17.219   6.125 -14.906  1.00 79.38           O  
ATOM    438  N   GLY A  56     -18.406   6.637 -16.672  1.00 80.31           N  
ATOM    439  CA  GLY A  56     -19.484   5.742 -16.297  1.00 80.31           C  
ATOM    440  C   GLY A  56     -19.094   4.277 -16.344  1.00 80.31           C  
ATOM    441  O   GLY A  56     -19.422   3.512 -15.438  1.00 80.31           O  
ATOM    442  N   LYS A  57     -18.391   3.910 -17.375  1.00 84.94           N  
ATOM    443  CA  LYS A  57     -17.906   2.539 -17.484  1.00 84.94           C  
ATOM    444  C   LYS A  57     -16.922   2.209 -16.375  1.00 84.94           C  
ATOM    445  CB  LYS A  57     -17.250   2.322 -18.859  1.00 84.94           C  
ATOM    446  O   LYS A  57     -17.016   1.149 -15.750  1.00 84.94           O  
ATOM    447  CG  LYS A  57     -18.219   2.377 -20.031  1.00 84.94           C  
ATOM    448  CD  LYS A  57     -17.500   2.121 -21.344  1.00 84.94           C  
ATOM    449  CE  LYS A  57     -18.484   2.162 -22.516  1.00 84.94           C  
ATOM    450  NZ  LYS A  57     -17.797   1.909 -23.828  1.00 84.94           N  
ATOM    451  N   ASP A  58     -16.000   3.086 -16.031  1.00 82.56           N  
ATOM    452  CA  ASP A  58     -15.023   2.904 -14.969  1.00 82.56           C  
ATOM    453  C   ASP A  58     -15.711   2.762 -13.617  1.00 82.56           C  
ATOM    454  CB  ASP A  58     -14.039   4.074 -14.945  1.00 82.56           C  
ATOM    455  O   ASP A  58     -15.273   1.979 -12.766  1.00 82.56           O  
ATOM    456  CG  ASP A  58     -13.055   4.051 -16.094  1.00 82.56           C  
ATOM    457  OD1 ASP A  58     -12.945   3.010 -16.781  1.00 82.56           O  
ATOM    458  OD2 ASP A  58     -12.383   5.078 -16.328  1.00 82.56           O  
ATOM    459  N   ALA A  59     -16.781   3.490 -13.469  1.00 83.19           N  
ATOM    460  CA  ALA A  59     -17.516   3.445 -12.211  1.00 83.19           C  
ATOM    461  C   ALA A  59     -18.094   2.055 -11.969  1.00 83.19           C  
ATOM    462  CB  ALA A  59     -18.641   4.488 -12.219  1.00 83.19           C  
ATOM    463  O   ALA A  59     -18.062   1.549 -10.844  1.00 83.19           O  
ATOM    464  N   TRP A  60     -18.516   1.423 -12.992  1.00 88.12           N  
ATOM    465  CA  TRP A  60     -19.125   0.099 -12.836  1.00 88.12           C  
ATOM    466  C   TRP A  60     -18.047  -0.962 -12.641  1.00 88.12           C  
ATOM    467  CB  TRP A  60     -19.969  -0.249 -14.055  1.00 88.12           C  
ATOM    468  O   TRP A  60     -18.266  -1.954 -11.938  1.00 88.12           O  
ATOM    469  CG  TRP A  60     -21.375   0.269 -13.984  1.00 88.12           C  
ATOM    470  CD1 TRP A  60     -21.906   1.337 -14.656  1.00 88.12           C  
ATOM    471  CD2 TRP A  60     -22.438  -0.257 -13.180  1.00 88.12           C  
ATOM    472  CE2 TRP A  60     -23.578   0.542 -13.422  1.00 88.12           C  
ATOM    473  CE3 TRP A  60     -22.547  -1.328 -12.281  1.00 88.12           C  
ATOM    474  NE1 TRP A  60     -23.234   1.506 -14.328  1.00 88.12           N  
ATOM    475  CH2 TRP A  60     -24.875  -0.752 -11.922  1.00 88.12           C  
ATOM    476  CZ2 TRP A  60     -24.812   0.302 -12.797  1.00 88.12           C  
ATOM    477  CZ3 TRP A  60     -23.766  -1.565 -11.664  1.00 88.12           C  
ATOM    478  N   VAL A  61     -16.906  -0.760 -13.344  1.00 87.56           N  
ATOM    479  CA  VAL A  61     -15.789  -1.655 -13.070  1.00 87.56           C  
ATOM    480  C   VAL A  61     -15.398  -1.554 -11.594  1.00 87.56           C  
ATOM    481  CB  VAL A  61     -14.570  -1.337 -13.961  1.00 87.56           C  
ATOM    482  O   VAL A  61     -15.188  -2.570 -10.930  1.00 87.56           O  
ATOM    483  CG1 VAL A  61     -13.367  -2.195 -13.562  1.00 87.56           C  
ATOM    484  CG2 VAL A  61     -14.922  -1.550 -15.438  1.00 87.56           C  
ATOM    485  N   SER A  62     -15.344  -0.403 -11.062  1.00 84.75           N  
ATOM    486  CA  SER A  62     -15.031  -0.162  -9.664  1.00 84.75           C  
ATOM    487  C   SER A  62     -16.094  -0.772  -8.750  1.00 84.75           C  
ATOM    488  CB  SER A  62     -14.914   1.338  -9.391  1.00 84.75           C  
ATOM    489  O   SER A  62     -15.766  -1.343  -7.707  1.00 84.75           O  
ATOM    490  OG  SER A  62     -13.781   1.881 -10.039  1.00 84.75           O  
ATOM    491  N   ARG A  63     -17.328  -0.654  -9.164  1.00 87.00           N  
ATOM    492  CA  ARG A  63     -18.422  -1.244  -8.406  1.00 87.00           C  
ATOM    493  C   ARG A  63     -18.281  -2.760  -8.320  1.00 87.00           C  
ATOM    494  CB  ARG A  63     -19.766  -0.879  -9.023  1.00 87.00           C  
ATOM    495  O   ARG A  63     -18.562  -3.361  -7.285  1.00 87.00           O  
ATOM    496  CG  ARG A  63     -20.969  -1.449  -8.281  1.00 87.00           C  
ATOM    497  CD  ARG A  63     -21.141  -0.800  -6.914  1.00 87.00           C  
ATOM    498  NE  ARG A  63     -22.359  -1.264  -6.250  1.00 87.00           N  
ATOM    499  NH1 ARG A  63     -22.375   0.417  -4.664  1.00 87.00           N  
ATOM    500  NH2 ARG A  63     -24.016  -1.182  -4.672  1.00 87.00           N  
ATOM    501  CZ  ARG A  63     -22.922  -0.675  -5.195  1.00 87.00           C  
ATOM    502  N   TYR A  64     -17.922  -3.359  -9.398  1.00 90.56           N  
ATOM    503  CA  TYR A  64     -17.656  -4.793  -9.414  1.00 90.56           C  
ATOM    504  C   TYR A  64     -16.641  -5.172  -8.344  1.00 90.56           C  
ATOM    505  CB  TYR A  64     -17.141  -5.238 -10.789  1.00 90.56           C  
ATOM    506  O   TYR A  64     -16.844  -6.117  -7.578  1.00 90.56           O  
ATOM    507  CG  TYR A  64     -16.625  -6.652 -10.812  1.00 90.56           C  
ATOM    508  CD1 TYR A  64     -15.250  -6.906 -10.852  1.00 90.56           C  
ATOM    509  CD2 TYR A  64     -17.500  -7.734 -10.812  1.00 90.56           C  
ATOM    510  CE1 TYR A  64     -14.766  -8.211 -10.875  1.00 90.56           C  
ATOM    511  CE2 TYR A  64     -17.016  -9.039 -10.836  1.00 90.56           C  
ATOM    512  OH  TYR A  64     -15.172 -10.555 -10.898  1.00 90.56           O  
ATOM    513  CZ  TYR A  64     -15.648  -9.266 -10.867  1.00 90.56           C  
ATOM    514  N   LEU A  65     -15.547  -4.434  -8.266  1.00 89.31           N  
ATOM    515  CA  LEU A  65     -14.523  -4.684  -7.254  1.00 89.31           C  
ATOM    516  C   LEU A  65     -15.078  -4.449  -5.852  1.00 89.31           C  
ATOM    517  CB  LEU A  65     -13.305  -3.787  -7.488  1.00 89.31           C  
ATOM    518  O   LEU A  65     -14.836  -5.246  -4.941  1.00 89.31           O  
ATOM    519  CG  LEU A  65     -12.430  -4.141  -8.688  1.00 89.31           C  
ATOM    520  CD1 LEU A  65     -11.422  -3.027  -8.953  1.00 89.31           C  
ATOM    521  CD2 LEU A  65     -11.719  -5.469  -8.461  1.00 89.31           C  
ATOM    522  N   PHE A  66     -15.797  -3.393  -5.746  1.00 87.25           N  
ATOM    523  CA  PHE A  66     -16.406  -3.074  -4.461  1.00 87.25           C  
ATOM    524  C   PHE A  66     -17.281  -4.223  -3.980  1.00 87.25           C  
ATOM    525  CB  PHE A  66     -17.234  -1.790  -4.566  1.00 87.25           C  
ATOM    526  O   PHE A  66     -17.141  -4.680  -2.842  1.00 87.25           O  
ATOM    527  CG  PHE A  66     -17.938  -1.412  -3.285  1.00 87.25           C  
ATOM    528  CD1 PHE A  66     -19.234  -1.839  -3.031  1.00 87.25           C  
ATOM    529  CD2 PHE A  66     -17.281  -0.631  -2.336  1.00 87.25           C  
ATOM    530  CE1 PHE A  66     -19.875  -1.490  -1.848  1.00 87.25           C  
ATOM    531  CE2 PHE A  66     -17.922  -0.279  -1.150  1.00 87.25           C  
ATOM    532  CZ  PHE A  66     -19.219  -0.709  -0.909  1.00 87.25           C  
ATOM    533  N   ASP A  67     -18.141  -4.707  -4.770  1.00 88.69           N  
ATOM    534  CA  ASP A  67     -19.062  -5.770  -4.391  1.00 88.69           C  
ATOM    535  C   ASP A  67     -18.312  -7.062  -4.062  1.00 88.69           C  
ATOM    536  CB  ASP A  67     -20.078  -6.020  -5.504  1.00 88.69           C  
ATOM    537  O   ASP A  67     -18.734  -7.824  -3.188  1.00 88.69           O  
ATOM    538  CG  ASP A  67     -21.141  -4.938  -5.594  1.00 88.69           C  
ATOM    539  OD1 ASP A  67     -21.234  -4.098  -4.676  1.00 88.69           O  
ATOM    540  OD2 ASP A  67     -21.906  -4.930  -6.590  1.00 88.69           O  
ATOM    541  N   GLY A  68     -17.234  -7.180  -4.727  1.00 89.88           N  
ATOM    542  CA  GLY A  68     -16.453  -8.383  -4.508  1.00 89.88           C  
ATOM    543  C   GLY A  68     -15.617  -8.328  -3.240  1.00 89.88           C  
ATOM    544  O   GLY A  68     -15.234  -9.359  -2.695  1.00 89.88           O  
ATOM    545  N   LEU A  69     -15.477  -7.137  -2.689  1.00 90.62           N  
ATOM    546  CA  LEU A  69     -14.508  -7.016  -1.603  1.00 90.62           C  
ATOM    547  C   LEU A  69     -15.172  -6.480  -0.340  1.00 90.62           C  
ATOM    548  CB  LEU A  69     -13.352  -6.102  -2.012  1.00 90.62           C  
ATOM    549  O   LEU A  69     -14.562  -6.469   0.732  1.00 90.62           O  
ATOM    550  CG  LEU A  69     -12.422  -6.629  -3.109  1.00 90.62           C  
ATOM    551  CD1 LEU A  69     -11.438  -5.547  -3.537  1.00 90.62           C  
ATOM    552  CD2 LEU A  69     -11.688  -7.875  -2.631  1.00 90.62           C  
ATOM    553  N   ARG A  70     -16.344  -5.949  -0.383  1.00 88.12           N  
ATOM    554  CA  ARG A  70     -16.969  -5.277   0.751  1.00 88.12           C  
ATOM    555  C   ARG A  70     -17.156  -6.238   1.922  1.00 88.12           C  
ATOM    556  CB  ARG A  70     -18.312  -4.680   0.346  1.00 88.12           C  
ATOM    557  O   ARG A  70     -17.281  -5.809   3.070  1.00 88.12           O  
ATOM    558  CG  ARG A  70     -19.375  -5.719  -0.012  1.00 88.12           C  
ATOM    559  CD  ARG A  70     -20.672  -5.070  -0.446  1.00 88.12           C  
ATOM    560  NE  ARG A  70     -21.656  -6.066  -0.853  1.00 88.12           N  
ATOM    561  NH1 ARG A  70     -23.203  -5.504   0.775  1.00 88.12           N  
ATOM    562  NH2 ARG A  70     -23.656  -7.184  -0.715  1.00 88.12           N  
ATOM    563  CZ  ARG A  70     -22.844  -6.250  -0.263  1.00 88.12           C  
ATOM    564  N   LYS A  71     -17.078  -7.551   1.689  1.00 89.75           N  
ATOM    565  CA  LYS A  71     -17.234  -8.523   2.766  1.00 89.75           C  
ATOM    566  C   LYS A  71     -15.906  -9.203   3.090  1.00 89.75           C  
ATOM    567  CB  LYS A  71     -18.281  -9.578   2.393  1.00 89.75           C  
ATOM    568  O   LYS A  71     -15.875 -10.266   3.705  1.00 89.75           O  
ATOM    569  CG  LYS A  71     -19.688  -9.023   2.248  1.00 89.75           C  
ATOM    570  CD  LYS A  71     -20.703 -10.133   1.989  1.00 89.75           C  
ATOM    571  CE  LYS A  71     -22.125  -9.594   1.901  1.00 89.75           C  
ATOM    572  NZ  LYS A  71     -23.109 -10.672   1.620  1.00 89.75           N  
ATOM    573  N   ALA A  72     -14.820  -8.562   2.633  1.00 92.06           N  
ATOM    574  CA  ALA A  72     -13.539  -9.250   2.795  1.00 92.06           C  
ATOM    575  C   ALA A  72     -12.570  -8.414   3.621  1.00 92.06           C  
ATOM    576  CB  ALA A  72     -12.938  -9.578   1.432  1.00 92.06           C  
ATOM    577  O   ALA A  72     -11.352  -8.547   3.479  1.00 92.06           O  
ATOM    578  N   PRO A  73     -13.078  -7.535   4.414  1.00 92.31           N  
ATOM    579  CA  PRO A  73     -12.078  -6.824   5.207  1.00 92.31           C  
ATOM    580  C   PRO A  73     -11.438  -7.707   6.281  1.00 92.31           C  
ATOM    581  CB  PRO A  73     -12.875  -5.688   5.844  1.00 92.31           C  
ATOM    582  O   PRO A  73     -12.102  -8.594   6.832  1.00 92.31           O  
ATOM    583  CG  PRO A  73     -14.281  -6.184   5.891  1.00 92.31           C  
ATOM    584  CD  PRO A  73     -14.492  -7.133   4.746  1.00 92.31           C  
ATOM    585  N   PRO A  74     -10.094  -7.520   6.562  1.00 93.31           N  
ATOM    586  CA  PRO A  74      -9.469  -8.180   7.707  1.00 93.31           C  
ATOM    587  C   PRO A  74      -9.938  -7.613   9.047  1.00 93.31           C  
ATOM    588  CB  PRO A  74      -7.973  -7.910   7.496  1.00 93.31           C  
ATOM    589  O   PRO A  74      -9.219  -6.824   9.672  1.00 93.31           O  
ATOM    590  CG  PRO A  74      -7.922  -6.602   6.770  1.00 93.31           C  
ATOM    591  CD  PRO A  74      -9.125  -6.504   5.879  1.00 93.31           C  
ATOM    592  N   LEU A  75     -11.109  -8.008   9.547  1.00 93.00           N  
ATOM    593  CA  LEU A  75     -11.859  -7.398  10.633  1.00 93.00           C  
ATOM    594  C   LEU A  75     -11.039  -7.383  11.922  1.00 93.00           C  
ATOM    595  CB  LEU A  75     -13.180  -8.148  10.867  1.00 93.00           C  
ATOM    596  O   LEU A  75     -10.977  -6.359  12.609  1.00 93.00           O  
ATOM    597  CG  LEU A  75     -14.195  -8.086   9.727  1.00 93.00           C  
ATOM    598  CD1 LEU A  75     -15.406  -8.961  10.047  1.00 93.00           C  
ATOM    599  CD2 LEU A  75     -14.625  -6.648   9.469  1.00 93.00           C  
ATOM    600  N   LYS A  76     -10.422  -8.453  12.172  1.00 94.00           N  
ATOM    601  CA  LYS A  76      -9.680  -8.578  13.422  1.00 94.00           C  
ATOM    602  C   LYS A  76      -8.508  -7.598  13.469  1.00 94.00           C  
ATOM    603  CB  LYS A  76      -9.172 -10.008  13.609  1.00 94.00           C  
ATOM    604  O   LYS A  76      -8.312  -6.895  14.461  1.00 94.00           O  
ATOM    605  CG  LYS A  76      -8.539 -10.266  14.969  1.00 94.00           C  
ATOM    606  CD  LYS A  76      -8.102 -11.719  15.109  1.00 94.00           C  
ATOM    607  CE  LYS A  76      -7.387 -11.961  16.438  1.00 94.00           C  
ATOM    608  NZ  LYS A  76      -6.992 -13.391  16.594  1.00 94.00           N  
ATOM    609  N   GLU A  77      -7.727  -7.590  12.438  1.00 94.88           N  
ATOM    610  CA  GLU A  77      -6.570  -6.707  12.367  1.00 94.88           C  
ATOM    611  C   GLU A  77      -6.988  -5.238  12.383  1.00 94.88           C  
ATOM    612  CB  GLU A  77      -5.746  -7.000  11.109  1.00 94.88           C  
ATOM    613  O   GLU A  77      -6.344  -4.410  13.031  1.00 94.88           O  
ATOM    614  CG  GLU A  77      -4.988  -8.320  11.164  1.00 94.88           C  
ATOM    615  CD  GLU A  77      -5.887  -9.531  11.008  1.00 94.88           C  
ATOM    616  OE1 GLU A  77      -5.590 -10.594  11.609  1.00 94.88           O  
ATOM    617  OE2 GLU A  77      -6.898  -9.430  10.273  1.00 94.88           O  
ATOM    618  N   GLN A  78      -8.000  -4.938  11.719  1.00 93.81           N  
ATOM    619  CA  GLN A  78      -8.492  -3.562  11.734  1.00 93.81           C  
ATOM    620  C   GLN A  78      -8.961  -3.160  13.133  1.00 93.81           C  
ATOM    621  CB  GLN A  78      -9.633  -3.385  10.734  1.00 93.81           C  
ATOM    622  O   GLN A  78      -8.734  -2.027  13.570  1.00 93.81           O  
ATOM    623  CG  GLN A  78      -9.164  -3.309   9.281  1.00 93.81           C  
ATOM    624  CD  GLN A  78     -10.297  -3.012   8.320  1.00 93.81           C  
ATOM    625  NE2 GLN A  78     -10.180  -1.909   7.590  1.00 93.81           N  
ATOM    626  OE1 GLN A  78     -11.273  -3.768   8.234  1.00 93.81           O  
ATOM    627  N   ALA A  79      -9.664  -4.090  13.820  1.00 94.69           N  
ATOM    628  CA  ALA A  79     -10.070  -3.820  15.195  1.00 94.69           C  
ATOM    629  C   ALA A  79      -8.859  -3.539  16.078  1.00 94.69           C  
ATOM    630  CB  ALA A  79     -10.867  -4.992  15.750  1.00 94.69           C  
ATOM    631  O   ALA A  79      -8.875  -2.611  16.891  1.00 94.69           O  
ATOM    632  N   TRP A  80      -7.852  -4.289  15.820  1.00 95.19           N  
ATOM    633  CA  TRP A  80      -6.625  -4.109  16.594  1.00 95.19           C  
ATOM    634  C   TRP A  80      -6.012  -2.740  16.328  1.00 95.19           C  
ATOM    635  CB  TRP A  80      -5.613  -5.211  16.250  1.00 95.19           C  
ATOM    636  O   TRP A  80      -5.648  -2.027  17.266  1.00 95.19           O  
ATOM    637  CG  TRP A  80      -4.312  -5.086  16.984  1.00 95.19           C  
ATOM    638  CD1 TRP A  80      -3.088  -4.801  16.453  1.00 95.19           C  
ATOM    639  CD2 TRP A  80      -4.109  -5.246  18.391  1.00 95.19           C  
ATOM    640  CE2 TRP A  80      -2.732  -5.043  18.641  1.00 95.19           C  
ATOM    641  CE3 TRP A  80      -4.957  -5.543  19.469  1.00 95.19           C  
ATOM    642  NE1 TRP A  80      -2.133  -4.773  17.438  1.00 95.19           N  
ATOM    643  CH2 TRP A  80      -3.035  -5.418  20.969  1.00 95.19           C  
ATOM    644  CZ2 TRP A  80      -2.186  -5.129  19.922  1.00 95.19           C  
ATOM    645  CZ3 TRP A  80      -4.406  -5.625  20.750  1.00 95.19           C  
ATOM    646  N   LEU A  81      -5.934  -2.357  15.086  1.00 94.88           N  
ATOM    647  CA  LEU A  81      -5.270  -1.124  14.680  1.00 94.88           C  
ATOM    648  C   LEU A  81      -6.074   0.096  15.117  1.00 94.88           C  
ATOM    649  CB  LEU A  81      -5.074  -1.102  13.156  1.00 94.88           C  
ATOM    650  O   LEU A  81      -5.508   1.171  15.336  1.00 94.88           O  
ATOM    651  CG  LEU A  81      -4.094  -2.125  12.586  1.00 94.88           C  
ATOM    652  CD1 LEU A  81      -4.164  -2.135  11.062  1.00 94.88           C  
ATOM    653  CD2 LEU A  81      -2.672  -1.827  13.062  1.00 94.88           C  
ATOM    654  N   MET A  82      -7.371  -0.019  15.297  1.00 94.56           N  
ATOM    655  CA  MET A  82      -8.250   1.114  15.586  1.00 94.56           C  
ATOM    656  C   MET A  82      -8.516   1.228  17.078  1.00 94.56           C  
ATOM    657  CB  MET A  82      -9.570   0.980  14.828  1.00 94.56           C  
ATOM    658  O   MET A  82      -9.109   2.207  17.547  1.00 94.56           O  
ATOM    659  CG  MET A  82      -9.430   1.135  13.320  1.00 94.56           C  
ATOM    660  SD  MET A  82     -11.047   1.182  12.461  1.00 94.56           S  
ATOM    661  CE  MET A  82     -11.672  -0.477  12.859  1.00 94.56           C  
ATOM    662  N   ASN A  83      -8.086   0.250  17.859  1.00 93.62           N  
ATOM    663  CA  ASN A  83      -8.445   0.316  19.266  1.00 93.62           C  
ATOM    664  C   ASN A  83      -7.730   1.465  19.984  1.00 93.62           C  
ATOM    665  CB  ASN A  83      -8.133  -1.011  19.969  1.00 93.62           C  
ATOM    666  O   ASN A  83      -6.641   1.871  19.578  1.00 93.62           O  
ATOM    667  CG  ASN A  83      -6.652  -1.199  20.234  1.00 93.62           C  
ATOM    668  ND2 ASN A  83      -5.938  -1.724  19.234  1.00 93.62           N  
ATOM    669  OD1 ASN A  83      -6.152  -0.877  21.312  1.00 93.62           O  
ATOM    670  N   SER A  84      -8.344   2.014  21.047  1.00 94.00           N  
ATOM    671  CA  SER A  84      -7.906   3.248  21.688  1.00 94.00           C  
ATOM    672  C   SER A  84      -6.500   3.104  22.266  1.00 94.00           C  
ATOM    673  CB  SER A  84      -8.883   3.646  22.797  1.00 94.00           C  
ATOM    674  O   SER A  84      -5.695   4.035  22.188  1.00 94.00           O  
ATOM    675  OG  SER A  84      -8.945   2.639  23.797  1.00 94.00           O  
ATOM    676  N   ALA A  85      -6.160   1.960  22.828  1.00 93.94           N  
ATOM    677  CA  ALA A  85      -4.840   1.741  23.422  1.00 93.94           C  
ATOM    678  C   ALA A  85      -3.742   1.858  22.375  1.00 93.94           C  
ATOM    679  CB  ALA A  85      -4.781   0.374  24.094  1.00 93.94           C  
ATOM    680  O   ALA A  85      -2.754   2.568  22.562  1.00 93.94           O  
ATOM    681  N   LEU A  86      -3.936   1.167  21.250  1.00 94.19           N  
ATOM    682  CA  LEU A  86      -2.934   1.204  20.188  1.00 94.19           C  
ATOM    683  C   LEU A  86      -2.848   2.596  19.562  1.00 94.19           C  
ATOM    684  CB  LEU A  86      -3.260   0.171  19.109  1.00 94.19           C  
ATOM    685  O   LEU A  86      -1.752   3.092  19.297  1.00 94.19           O  
ATOM    686  CG  LEU A  86      -2.154  -0.117  18.094  1.00 94.19           C  
ATOM    687  CD1 LEU A  86      -1.104  -1.041  18.688  1.00 94.19           C  
ATOM    688  CD2 LEU A  86      -2.742  -0.727  16.812  1.00 94.19           C  
ATOM    689  N   PHE A  87      -3.969   3.197  19.344  1.00 95.81           N  
ATOM    690  CA  PHE A  87      -4.020   4.547  18.781  1.00 95.81           C  
ATOM    691  C   PHE A  87      -3.199   5.508  19.641  1.00 95.81           C  
ATOM    692  CB  PHE A  87      -5.469   5.035  18.688  1.00 95.81           C  
ATOM    693  O   PHE A  87      -2.346   6.230  19.109  1.00 95.81           O  
ATOM    694  CG  PHE A  87      -5.594   6.477  18.281  1.00 95.81           C  
ATOM    695  CD1 PHE A  87      -5.688   7.477  19.234  1.00 95.81           C  
ATOM    696  CD2 PHE A  87      -5.617   6.836  16.938  1.00 95.81           C  
ATOM    697  CE1 PHE A  87      -5.805   8.812  18.875  1.00 95.81           C  
ATOM    698  CE2 PHE A  87      -5.734   8.172  16.562  1.00 95.81           C  
ATOM    699  CZ  PHE A  87      -5.832   9.156  17.531  1.00 95.81           C  
ATOM    700  N   GLU A  88      -3.428   5.547  20.891  1.00 95.44           N  
ATOM    701  CA  GLU A  88      -2.754   6.453  21.828  1.00 95.44           C  
ATOM    702  C   GLU A  88      -1.249   6.203  21.844  1.00 95.44           C  
ATOM    703  CB  GLU A  88      -3.330   6.309  23.234  1.00 95.44           C  
ATOM    704  O   GLU A  88      -0.458   7.148  21.828  1.00 95.44           O  
ATOM    705  CG  GLU A  88      -4.754   6.832  23.375  1.00 95.44           C  
ATOM    706  CD  GLU A  88      -5.383   6.508  24.719  1.00 95.44           C  
ATOM    707  OE1 GLU A  88      -6.551   6.887  24.953  1.00 95.44           O  
ATOM    708  OE2 GLU A  88      -4.695   5.867  25.547  1.00 95.44           O  
ATOM    709  N   ARG A  89      -0.972   4.996  21.891  1.00 95.19           N  
ATOM    710  CA  ARG A  89       0.443   4.641  21.844  1.00 95.19           C  
ATOM    711  C   ARG A  89       1.104   5.156  20.578  1.00 95.19           C  
ATOM    712  CB  ARG A  89       0.620   3.123  21.953  1.00 95.19           C  
ATOM    713  O   ARG A  89       2.209   5.703  20.625  1.00 95.19           O  
ATOM    714  CG  ARG A  89       2.068   2.680  22.078  1.00 95.19           C  
ATOM    715  CD  ARG A  89       2.184   1.171  22.250  1.00 95.19           C  
ATOM    716  NE  ARG A  89       3.572   0.724  22.172  1.00 95.19           N  
ATOM    717  NH1 ARG A  89       3.057  -1.522  22.016  1.00 95.19           N  
ATOM    718  NH2 ARG A  89       5.246  -0.840  22.000  1.00 95.19           N  
ATOM    719  CZ  ARG A  89       3.955  -0.545  22.062  1.00 95.19           C  
ATOM    720  N   ALA A  90       0.471   4.918  19.453  1.00 96.75           N  
ATOM    721  CA  ALA A  90       0.999   5.375  18.172  1.00 96.75           C  
ATOM    722  C   ALA A  90       1.202   6.891  18.156  1.00 96.75           C  
ATOM    723  CB  ALA A  90       0.065   4.965  17.031  1.00 96.75           C  
ATOM    724  O   ALA A  90       2.240   7.383  17.719  1.00 96.75           O  
ATOM    725  N   MET A  91       0.246   7.664  18.609  1.00 97.31           N  
ATOM    726  CA  MET A  91       0.340   9.117  18.625  1.00 97.31           C  
ATOM    727  C   MET A  91       1.479   9.578  19.531  1.00 97.31           C  
ATOM    728  CB  MET A  91      -0.980   9.734  19.094  1.00 97.31           C  
ATOM    729  O   MET A  91       2.209  10.508  19.203  1.00 97.31           O  
ATOM    730  CG  MET A  91      -2.127   9.539  18.125  1.00 97.31           C  
ATOM    731  SD  MET A  91      -1.747  10.195  16.453  1.00 97.31           S  
ATOM    732  CE  MET A  91      -1.306   8.664  15.594  1.00 97.31           C  
ATOM    733  N   ILE A  92       1.643   8.922  20.734  1.00 96.19           N  
ATOM    734  CA  ILE A  92       2.727   9.242  21.656  1.00 96.19           C  
ATOM    735  C   ILE A  92       4.070   8.992  20.984  1.00 96.19           C  
ATOM    736  CB  ILE A  92       2.623   8.430  22.969  1.00 96.19           C  
ATOM    737  O   ILE A  92       4.969   9.836  21.047  1.00 96.19           O  
ATOM    738  CG1 ILE A  92       1.432   8.906  23.812  1.00 96.19           C  
ATOM    739  CG2 ILE A  92       3.926   8.516  23.766  1.00 96.19           C  
ATOM    740  CD1 ILE A  92       1.097   7.996  24.984  1.00 96.19           C  
ATOM    741  N   LEU A  93       4.148   7.898  20.375  1.00 96.81           N  
ATOM    742  CA  LEU A  93       5.383   7.531  19.688  1.00 96.81           C  
ATOM    743  C   LEU A  93       5.723   8.547  18.594  1.00 96.81           C  
ATOM    744  CB  LEU A  93       5.258   6.137  19.062  1.00 96.81           C  
ATOM    745  O   LEU A  93       6.863   9.008  18.500  1.00 96.81           O  
ATOM    746  CG  LEU A  93       6.438   5.664  18.219  1.00 96.81           C  
ATOM    747  CD1 LEU A  93       7.695   5.535  19.062  1.00 96.81           C  
ATOM    748  CD2 LEU A  93       6.105   4.340  17.531  1.00 96.81           C  
ATOM    749  N   MET A  94       4.785   8.844  17.797  1.00 96.94           N  
ATOM    750  CA  MET A  94       5.016   9.789  16.703  1.00 96.94           C  
ATOM    751  C   MET A  94       5.422  11.156  17.250  1.00 96.94           C  
ATOM    752  CB  MET A  94       3.768   9.922  15.836  1.00 96.94           C  
ATOM    753  O   MET A  94       6.305  11.812  16.688  1.00 96.94           O  
ATOM    754  CG  MET A  94       3.469   8.680  15.000  1.00 96.94           C  
ATOM    755  SD  MET A  94       2.129   8.961  13.781  1.00 96.94           S  
ATOM    756  CE  MET A  94       2.107   7.348  12.953  1.00 96.94           C  
ATOM    757  N   GLY A  95       4.797  11.539  18.359  1.00 96.62           N  
ATOM    758  CA  GLY A  95       5.199  12.758  19.031  1.00 96.62           C  
ATOM    759  C   GLY A  95       6.637  12.734  19.516  1.00 96.62           C  
ATOM    760  O   GLY A  95       7.371  13.711  19.344  1.00 96.62           O  
ATOM    761  N   ALA A  96       7.000  11.672  20.078  1.00 96.69           N  
ATOM    762  CA  ALA A  96       8.367  11.500  20.562  1.00 96.69           C  
ATOM    763  C   ALA A  96       9.367  11.547  19.422  1.00 96.69           C  
ATOM    764  CB  ALA A  96       8.500  10.180  21.328  1.00 96.69           C  
ATOM    765  O   ALA A  96      10.422  12.180  19.531  1.00 96.69           O  
ATOM    766  N   GLU A  97       9.000  10.914  18.281  1.00 97.38           N  
ATOM    767  CA  GLU A  97       9.883  10.891  17.125  1.00 97.38           C  
ATOM    768  C   GLU A  97      10.016  12.281  16.500  1.00 97.38           C  
ATOM    769  CB  GLU A  97       9.375   9.898  16.078  1.00 97.38           C  
ATOM    770  O   GLU A  97      11.102  12.664  16.047  1.00 97.38           O  
ATOM    771  CG  GLU A  97       9.562   8.445  16.469  1.00 97.38           C  
ATOM    772  CD  GLU A  97      11.008   8.070  16.734  1.00 97.38           C  
ATOM    773  OE1 GLU A  97      11.305   7.523  17.828  1.00 97.38           O  
ATOM    774  OE2 GLU A  97      11.859   8.336  15.859  1.00 97.38           O  
ATOM    775  N   GLU A  98       8.961  13.016  16.484  1.00 95.88           N  
ATOM    776  CA  GLU A  98       9.000  14.375  15.945  1.00 95.88           C  
ATOM    777  C   GLU A  98       9.898  15.273  16.781  1.00 95.88           C  
ATOM    778  CB  GLU A  98       7.590  14.961  15.875  1.00 95.88           C  
ATOM    779  O   GLU A  98      10.500  16.219  16.266  1.00 95.88           O  
ATOM    780  CG  GLU A  98       7.531  16.344  15.242  1.00 95.88           C  
ATOM    781  CD  GLU A  98       6.121  16.906  15.148  1.00 95.88           C  
ATOM    782  OE1 GLU A  98       5.926  17.953  14.492  1.00 95.88           O  
ATOM    783  OE2 GLU A  98       5.203  16.281  15.727  1.00 95.88           O  
ATOM    784  N   ALA A  99      10.039  15.055  18.125  1.00 95.62           N  
ATOM    785  CA  ALA A  99      10.828  15.875  19.047  1.00 95.62           C  
ATOM    786  C   ALA A  99      12.320  15.617  18.859  1.00 95.62           C  
ATOM    787  CB  ALA A  99      10.422  15.594  20.484  1.00 95.62           C  
ATOM    788  O   ALA A  99      13.156  16.438  19.250  1.00 95.62           O  
ATOM    789  N   LYS A 100      12.656  14.500  18.156  1.00 96.50           N  
ATOM    790  CA  LYS A 100      14.047  14.180  17.875  1.00 96.50           C  
ATOM    791  C   LYS A 100      14.516  14.859  16.594  1.00 96.50           C  
ATOM    792  CB  LYS A 100      14.242  12.664  17.750  1.00 96.50           C  
ATOM    793  O   LYS A 100      14.000  14.578  15.508  1.00 96.50           O  
ATOM    794  CG  LYS A 100      13.883  11.898  19.016  1.00 96.50           C  
ATOM    795  CD  LYS A 100      14.023  10.391  18.828  1.00 96.50           C  
ATOM    796  CE  LYS A 100      13.570   9.617  20.047  1.00 96.50           C  
ATOM    797  NZ  LYS A 100      13.617   8.141  19.828  1.00 96.50           N  
ATOM    798  N   PRO A 101      15.492  15.797  16.688  1.00 92.00           N  
ATOM    799  CA  PRO A 101      15.891  16.609  15.531  1.00 92.00           C  
ATOM    800  C   PRO A 101      16.422  15.766  14.367  1.00 92.00           C  
ATOM    801  CB  PRO A 101      16.984  17.516  16.094  1.00 92.00           C  
ATOM    802  O   PRO A 101      16.219  16.109  13.203  1.00 92.00           O  
ATOM    803  CG  PRO A 101      16.734  17.547  17.562  1.00 92.00           C  
ATOM    804  CD  PRO A 101      16.047  16.266  17.969  1.00 92.00           C  
ATOM    805  N   GLU A 102      16.922  14.602  14.633  1.00 94.00           N  
ATOM    806  CA  GLU A 102      17.578  13.820  13.586  1.00 94.00           C  
ATOM    807  C   GLU A 102      16.719  12.641  13.156  1.00 94.00           C  
ATOM    808  CB  GLU A 102      18.953  13.328  14.062  1.00 94.00           C  
ATOM    809  O   GLU A 102      17.172  11.758  12.430  1.00 94.00           O  
ATOM    810  CG  GLU A 102      19.922  14.445  14.414  1.00 94.00           C  
ATOM    811  CD  GLU A 102      20.188  15.391  13.250  1.00 94.00           C  
ATOM    812  OE1 GLU A 102      20.516  16.578  13.500  1.00 94.00           O  
ATOM    813  OE2 GLU A 102      20.094  14.938  12.094  1.00 94.00           O  
ATOM    814  N   SER A 103      15.516  12.617  13.695  1.00 97.06           N  
ATOM    815  CA  SER A 103      14.695  11.445  13.398  1.00 97.06           C  
ATOM    816  C   SER A 103      14.195  11.461  11.961  1.00 97.06           C  
ATOM    817  CB  SER A 103      13.508  11.367  14.359  1.00 97.06           C  
ATOM    818  O   SER A 103      13.984  12.531  11.383  1.00 97.06           O  
ATOM    819  OG  SER A 103      12.531  12.336  14.031  1.00 97.06           O  
ATOM    820  N   ALA A 104      14.062  10.234  11.328  1.00 96.62           N  
ATOM    821  CA  ALA A 104      13.508  10.078   9.984  1.00 96.62           C  
ATOM    822  C   ALA A 104      12.086  10.625   9.914  1.00 96.62           C  
ATOM    823  CB  ALA A 104      13.531   8.609   9.562  1.00 96.62           C  
ATOM    824  O   ALA A 104      11.703  11.258   8.922  1.00 96.62           O  
ATOM    825  N   PHE A 105      11.352  10.383  10.984  1.00 97.12           N  
ATOM    826  CA  PHE A 105       9.969  10.859  11.055  1.00 97.12           C  
ATOM    827  C   PHE A 105       9.914  12.375  10.953  1.00 97.12           C  
ATOM    828  CB  PHE A 105       9.312  10.391  12.359  1.00 97.12           C  
ATOM    829  O   PHE A 105       9.133  12.922  10.172  1.00 97.12           O  
ATOM    830  CG  PHE A 105       7.883  10.836  12.508  1.00 97.12           C  
ATOM    831  CD1 PHE A 105       7.566  12.016  13.172  1.00 97.12           C  
ATOM    832  CD2 PHE A 105       6.848  10.070  11.977  1.00 97.12           C  
ATOM    833  CE1 PHE A 105       6.242  12.422  13.305  1.00 97.12           C  
ATOM    834  CE2 PHE A 105       5.523  10.477  12.109  1.00 97.12           C  
ATOM    835  CZ  PHE A 105       5.223  11.648  12.773  1.00 97.12           C  
ATOM    836  N   LYS A 106      10.703  13.078  11.742  1.00 97.19           N  
ATOM    837  CA  LYS A 106      10.750  14.539  11.695  1.00 97.19           C  
ATOM    838  C   LYS A 106      11.133  15.031  10.297  1.00 97.19           C  
ATOM    839  CB  LYS A 106      11.734  15.078  12.727  1.00 97.19           C  
ATOM    840  O   LYS A 106      10.570  16.016   9.805  1.00 97.19           O  
ATOM    841  CG  LYS A 106      11.883  16.594  12.703  1.00 97.19           C  
ATOM    842  CD  LYS A 106      10.633  17.297  13.219  1.00 97.19           C  
ATOM    843  CE  LYS A 106      10.836  18.797  13.336  1.00 97.19           C  
ATOM    844  NZ  LYS A 106       9.609  19.484  13.844  1.00 97.19           N  
ATOM    845  N   TYR A 107      12.070  14.359   9.734  1.00 96.06           N  
ATOM    846  CA  TYR A 107      12.477  14.695   8.375  1.00 96.06           C  
ATOM    847  C   TYR A 107      11.289  14.656   7.426  1.00 96.06           C  
ATOM    848  CB  TYR A 107      13.562  13.734   7.887  1.00 96.06           C  
ATOM    849  O   TYR A 107      11.078  15.586   6.645  1.00 96.06           O  
ATOM    850  CG  TYR A 107      14.086  14.055   6.512  1.00 96.06           C  
ATOM    851  CD1 TYR A 107      13.445  13.586   5.371  1.00 96.06           C  
ATOM    852  CD2 TYR A 107      15.234  14.836   6.348  1.00 96.06           C  
ATOM    853  CE1 TYR A 107      13.930  13.875   4.098  1.00 96.06           C  
ATOM    854  CE2 TYR A 107      15.719  15.133   5.082  1.00 96.06           C  
ATOM    855  OH  TYR A 107      15.547  14.945   2.709  1.00 96.06           O  
ATOM    856  CZ  TYR A 107      15.062  14.656   3.965  1.00 96.06           C  
ATOM    857  N   LEU A 108      10.539  13.594   7.465  1.00 95.31           N  
ATOM    858  CA  LEU A 108       9.375  13.430   6.594  1.00 95.31           C  
ATOM    859  C   LEU A 108       8.352  14.531   6.852  1.00 95.31           C  
ATOM    860  CB  LEU A 108       8.734  12.062   6.805  1.00 95.31           C  
ATOM    861  O   LEU A 108       7.801  15.109   5.910  1.00 95.31           O  
ATOM    862  CG  LEU A 108       9.617  10.844   6.523  1.00 95.31           C  
ATOM    863  CD1 LEU A 108       8.836   9.555   6.750  1.00 95.31           C  
ATOM    864  CD2 LEU A 108      10.164  10.898   5.102  1.00 95.31           C  
ATOM    865  N   MET A 109       8.086  14.859   8.102  1.00 94.62           N  
ATOM    866  CA  MET A 109       7.145  15.914   8.469  1.00 94.62           C  
ATOM    867  C   MET A 109       7.559  17.250   7.855  1.00 94.62           C  
ATOM    868  CB  MET A 109       7.047  16.047   9.984  1.00 94.62           C  
ATOM    869  O   MET A 109       6.723  17.984   7.320  1.00 94.62           O  
ATOM    870  CG  MET A 109       6.305  14.898  10.656  1.00 94.62           C  
ATOM    871  SD  MET A 109       4.555  14.781  10.117  1.00 94.62           S  
ATOM    872  CE  MET A 109       3.881  16.281  10.898  1.00 94.62           C  
ATOM    873  N   THR A 110       8.812  17.484   7.898  1.00 94.06           N  
ATOM    874  CA  THR A 110       9.344  18.766   7.434  1.00 94.06           C  
ATOM    875  C   THR A 110       9.258  18.859   5.914  1.00 94.06           C  
ATOM    876  CB  THR A 110      10.805  18.953   7.883  1.00 94.06           C  
ATOM    877  O   THR A 110       9.102  19.953   5.371  1.00 94.06           O  
ATOM    878  CG2 THR A 110      11.367  20.281   7.398  1.00 94.06           C  
ATOM    879  OG1 THR A 110      10.875  18.906   9.312  1.00 94.06           O  
ATOM    880  N   HIS A 111       9.281  17.719   5.258  1.00 92.44           N  
ATOM    881  CA  HIS A 111       9.352  17.750   3.803  1.00 92.44           C  
ATOM    882  C   HIS A 111       7.992  17.438   3.182  1.00 92.44           C  
ATOM    883  CB  HIS A 111      10.398  16.750   3.301  1.00 92.44           C  
ATOM    884  O   HIS A 111       7.855  17.406   1.956  1.00 92.44           O  
ATOM    885  CG  HIS A 111      11.805  17.203   3.512  1.00 92.44           C  
ATOM    886  CD2 HIS A 111      12.711  17.734   2.650  1.00 92.44           C  
ATOM    887  ND1 HIS A 111      12.438  17.141   4.738  1.00 92.44           N  
ATOM    888  CE1 HIS A 111      13.664  17.609   4.621  1.00 92.44           C  
ATOM    889  NE2 HIS A 111      13.859  17.969   3.365  1.00 92.44           N  
ATOM    890  N   TYR A 112       7.016  17.188   3.908  1.00 92.56           N  
ATOM    891  CA  TYR A 112       5.688  16.828   3.422  1.00 92.56           C  
ATOM    892  C   TYR A 112       5.152  17.891   2.461  1.00 92.56           C  
ATOM    893  CB  TYR A 112       4.719  16.656   4.594  1.00 92.56           C  
ATOM    894  O   TYR A 112       4.707  17.562   1.358  1.00 92.56           O  
ATOM    895  CG  TYR A 112       3.383  16.078   4.191  1.00 92.56           C  
ATOM    896  CD1 TYR A 112       2.348  16.906   3.754  1.00 92.56           C  
ATOM    897  CD2 TYR A 112       3.150  14.703   4.246  1.00 92.56           C  
ATOM    898  CE1 TYR A 112       1.115  16.375   3.385  1.00 92.56           C  
ATOM    899  CE2 TYR A 112       1.921  14.172   3.879  1.00 92.56           C  
ATOM    900  OH  TYR A 112      -0.307  14.484   3.084  1.00 92.56           O  
ATOM    901  CZ  TYR A 112       0.912  15.008   3.449  1.00 92.56           C  
ATOM    902  N   ASP A 113       5.211  19.219   2.826  1.00 91.38           N  
ATOM    903  CA  ASP A 113       4.582  20.297   2.080  1.00 91.38           C  
ATOM    904  C   ASP A 113       5.230  20.469   0.710  1.00 91.38           C  
ATOM    905  CB  ASP A 113       4.660  21.609   2.869  1.00 91.38           C  
ATOM    906  O   ASP A 113       4.609  21.000  -0.217  1.00 91.38           O  
ATOM    907  CG  ASP A 113       3.719  21.641   4.062  1.00 91.38           C  
ATOM    908  OD1 ASP A 113       2.801  20.797   4.137  1.00 91.38           O  
ATOM    909  OD2 ASP A 113       3.896  22.516   4.934  1.00 91.38           O  
ATOM    910  N   ARG A 114       6.375  19.969   0.554  1.00 89.00           N  
ATOM    911  CA  ARG A 114       7.090  20.031  -0.715  1.00 89.00           C  
ATOM    912  C   ARG A 114       6.344  19.281  -1.810  1.00 89.00           C  
ATOM    913  CB  ARG A 114       8.508  19.484  -0.564  1.00 89.00           C  
ATOM    914  O   ARG A 114       6.527  19.562  -2.996  1.00 89.00           O  
ATOM    915  CG  ARG A 114       9.289  19.422  -1.865  1.00 89.00           C  
ATOM    916  CD  ARG A 114      10.672  18.828  -1.668  1.00 89.00           C  
ATOM    917  NE  ARG A 114      11.383  18.672  -2.936  1.00 89.00           N  
ATOM    918  NH1 ARG A 114      13.289  17.750  -2.002  1.00 89.00           N  
ATOM    919  NH2 ARG A 114      13.164  18.094  -4.266  1.00 89.00           N  
ATOM    920  CZ  ARG A 114      12.609  18.172  -3.064  1.00 89.00           C  
ATOM    921  N   TYR A 115       5.520  18.391  -1.396  1.00 87.31           N  
ATOM    922  CA  TYR A 115       4.910  17.500  -2.379  1.00 87.31           C  
ATOM    923  C   TYR A 115       3.436  17.828  -2.572  1.00 87.31           C  
ATOM    924  CB  TYR A 115       5.066  16.047  -1.950  1.00 87.31           C  
ATOM    925  O   TYR A 115       2.709  17.094  -3.232  1.00 87.31           O  
ATOM    926  CG  TYR A 115       6.504  15.594  -1.848  1.00 87.31           C  
ATOM    927  CD1 TYR A 115       7.246  15.305  -2.990  1.00 87.31           C  
ATOM    928  CD2 TYR A 115       7.121  15.445  -0.609  1.00 87.31           C  
ATOM    929  CE1 TYR A 115       8.570  14.883  -2.900  1.00 87.31           C  
ATOM    930  CE2 TYR A 115       8.445  15.031  -0.507  1.00 87.31           C  
ATOM    931  OH  TYR A 115      10.469  14.336  -1.562  1.00 87.31           O  
ATOM    932  CZ  TYR A 115       9.156  14.750  -1.656  1.00 87.31           C  
ATOM    933  N   LEU A 116       2.988  18.938  -2.119  1.00 85.81           N  
ATOM    934  CA  LEU A 116       1.577  19.312  -2.186  1.00 85.81           C  
ATOM    935  C   LEU A 116       1.247  19.969  -3.521  1.00 85.81           C  
ATOM    936  CB  LEU A 116       1.213  20.250  -1.036  1.00 85.81           C  
ATOM    937  O   LEU A 116       0.197  19.688  -4.109  1.00 85.81           O  
ATOM    938  CG  LEU A 116       1.203  19.641   0.366  1.00 85.81           C  
ATOM    939  CD1 LEU A 116       0.713  20.656   1.386  1.00 85.81           C  
ATOM    940  CD2 LEU A 116       0.336  18.391   0.397  1.00 85.81           C  
ATOM    941  N   PRO A 117       2.133  20.719  -4.035  1.00 83.75           N  
ATOM    942  CA  PRO A 117       1.790  21.422  -5.281  1.00 83.75           C  
ATOM    943  C   PRO A 117       1.610  20.453  -6.453  1.00 83.75           C  
ATOM    944  CB  PRO A 117       2.986  22.344  -5.512  1.00 83.75           C  
ATOM    945  O   PRO A 117       2.150  19.344  -6.438  1.00 83.75           O  
ATOM    946  CG  PRO A 117       3.598  22.516  -4.160  1.00 83.75           C  
ATOM    947  CD  PRO A 117       3.430  21.250  -3.389  1.00 83.75           C  
ATOM    948  N   ALA A 118       0.896  20.875  -7.613  1.00 79.06           N  
ATOM    949  CA  ALA A 118       0.492  20.078  -8.766  1.00 79.06           C  
ATOM    950  C   ALA A 118       1.709  19.578  -9.539  1.00 79.06           C  
ATOM    951  CB  ALA A 118      -0.411  20.891  -9.688  1.00 79.06           C  
ATOM    952  O   ALA A 118       1.686  18.469 -10.086  1.00 79.06           O  
ATOM    953  N   GLN A 119       2.840  20.219  -9.383  1.00 76.50           N  
ATOM    954  CA  GLN A 119       3.990  19.859 -10.211  1.00 76.50           C  
ATOM    955  C   GLN A 119       5.000  19.031  -9.422  1.00 76.50           C  
ATOM    956  CB  GLN A 119       4.660  21.125 -10.750  1.00 76.50           C  
ATOM    957  O   GLN A 119       6.113  18.797  -9.898  1.00 76.50           O  
ATOM    958  CG  GLN A 119       3.752  21.969 -11.633  1.00 76.50           C  
ATOM    959  CD  GLN A 119       4.359  23.328 -11.977  1.00 76.50           C  
ATOM    960  NE2 GLN A 119       3.580  24.172 -12.641  1.00 76.50           N  
ATOM    961  OE1 GLN A 119       5.516  23.594 -11.648  1.00 76.50           O  
ATOM    962  N   SER A 120       4.594  18.672  -8.258  1.00 77.25           N  
ATOM    963  CA  SER A 120       5.527  17.938  -7.410  1.00 77.25           C  
ATOM    964  C   SER A 120       5.781  16.531  -7.953  1.00 77.25           C  
ATOM    965  CB  SER A 120       4.992  17.844  -5.977  1.00 77.25           C  
ATOM    966  O   SER A 120       4.902  15.930  -8.570  1.00 77.25           O  
ATOM    967  OG  SER A 120       4.809  19.141  -5.430  1.00 77.25           O  
ATOM    968  N   ARG A 121       7.070  16.156  -7.848  1.00 71.88           N  
ATOM    969  CA  ARG A 121       7.484  14.812  -8.242  1.00 71.88           C  
ATOM    970  C   ARG A 121       8.383  14.188  -7.180  1.00 71.88           C  
ATOM    971  CB  ARG A 121       8.211  14.844  -9.586  1.00 71.88           C  
ATOM    972  O   ARG A 121       9.000  14.891  -6.383  1.00 71.88           O  
ATOM    973  CG  ARG A 121       7.371  15.414 -10.727  1.00 71.88           C  
ATOM    974  CD  ARG A 121       8.125  15.398 -12.039  1.00 71.88           C  
ATOM    975  NE  ARG A 121       7.305  15.898 -13.141  1.00 71.88           N  
ATOM    976  NH1 ARG A 121       8.914  15.578 -14.766  1.00 71.88           N  
ATOM    977  NH2 ARG A 121       6.871  16.438 -15.328  1.00 71.88           N  
ATOM    978  CZ  ARG A 121       7.699  15.969 -14.406  1.00 71.88           C  
ATOM    979  N   SER A 122       8.266  12.836  -7.094  1.00 71.00           N  
ATOM    980  CA  SER A 122       9.133  12.109  -6.168  1.00 71.00           C  
ATOM    981  C   SER A 122      10.453  11.734  -6.820  1.00 71.00           C  
ATOM    982  CB  SER A 122       8.430  10.852  -5.656  1.00 71.00           C  
ATOM    983  O   SER A 122      10.523  10.781  -7.602  1.00 71.00           O  
ATOM    984  OG  SER A 122       9.266  10.133  -4.766  1.00 71.00           O  
ATOM    985  N   ASP A 123      11.484  12.492  -6.719  1.00 69.00           N  
ATOM    986  CA  ASP A 123      12.773  12.117  -7.309  1.00 69.00           C  
ATOM    987  C   ASP A 123      13.867  12.047  -6.246  1.00 69.00           C  
ATOM    988  CB  ASP A 123      13.164  13.117  -8.406  1.00 69.00           C  
ATOM    989  O   ASP A 123      15.039  11.883  -6.574  1.00 69.00           O  
ATOM    990  CG  ASP A 123      13.156  14.555  -7.926  1.00 69.00           C  
ATOM    991  OD1 ASP A 123      12.766  14.812  -6.770  1.00 69.00           O  
ATOM    992  OD2 ASP A 123      13.547  15.445  -8.719  1.00 69.00           O  
ATOM    993  N   ASP A 124      13.469  12.078  -4.973  1.00 74.69           N  
ATOM    994  CA  ASP A 124      14.484  12.195  -3.932  1.00 74.69           C  
ATOM    995  C   ASP A 124      14.695  10.867  -3.209  1.00 74.69           C  
ATOM    996  CB  ASP A 124      14.102  13.289  -2.930  1.00 74.69           C  
ATOM    997  O   ASP A 124      13.852  10.453  -2.410  1.00 74.69           O  
ATOM    998  CG  ASP A 124      15.219  13.633  -1.969  1.00 74.69           C  
ATOM    999  OD1 ASP A 124      16.172  12.828  -1.817  1.00 74.69           O  
ATOM   1000  OD2 ASP A 124      15.164  14.719  -1.355  1.00 74.69           O  
ATOM   1001  N   ALA A 125      15.750  10.180  -3.502  1.00 78.06           N  
ATOM   1002  CA  ALA A 125      16.094   8.883  -2.924  1.00 78.06           C  
ATOM   1003  C   ALA A 125      16.203   8.977  -1.404  1.00 78.06           C  
ATOM   1004  CB  ALA A 125      17.391   8.359  -3.520  1.00 78.06           C  
ATOM   1005  O   ALA A 125      15.844   8.031  -0.692  1.00 78.06           O  
ATOM   1006  N   GLU A 126      16.688  10.062  -0.959  1.00 84.31           N  
ATOM   1007  CA  GLU A 126      16.844  10.258   0.479  1.00 84.31           C  
ATOM   1008  C   GLU A 126      15.500  10.203   1.193  1.00 84.31           C  
ATOM   1009  CB  GLU A 126      17.547  11.586   0.770  1.00 84.31           C  
ATOM   1010  O   GLU A 126      15.391   9.609   2.270  1.00 84.31           O  
ATOM   1011  CG  GLU A 126      17.812  11.836   2.248  1.00 84.31           C  
ATOM   1012  CD  GLU A 126      18.500  13.156   2.520  1.00 84.31           C  
ATOM   1013  OE1 GLU A 126      18.859  13.422   3.689  1.00 84.31           O  
ATOM   1014  OE2 GLU A 126      18.703  13.938   1.557  1.00 84.31           O  
ATOM   1015  N   VAL A 127      14.477  10.828   0.619  1.00 87.50           N  
ATOM   1016  CA  VAL A 127      13.148  10.867   1.215  1.00 87.50           C  
ATOM   1017  C   VAL A 127      12.609   9.453   1.358  1.00 87.50           C  
ATOM   1018  CB  VAL A 127      12.180  11.727   0.377  1.00 87.50           C  
ATOM   1019  O   VAL A 127      12.055   9.094   2.402  1.00 87.50           O  
ATOM   1020  CG1 VAL A 127      10.734  11.516   0.833  1.00 87.50           C  
ATOM   1021  CG2 VAL A 127      12.555  13.211   0.473  1.00 87.50           C  
ATOM   1022  N   LEU A 128      12.828   8.664   0.416  1.00 85.12           N  
ATOM   1023  CA  LEU A 128      12.352   7.285   0.428  1.00 85.12           C  
ATOM   1024  C   LEU A 128      13.094   6.457   1.472  1.00 85.12           C  
ATOM   1025  CB  LEU A 128      12.508   6.648  -0.955  1.00 85.12           C  
ATOM   1026  O   LEU A 128      12.492   5.625   2.152  1.00 85.12           O  
ATOM   1027  CG  LEU A 128      11.617   7.207  -2.066  1.00 85.12           C  
ATOM   1028  CD1 LEU A 128      11.938   6.523  -3.393  1.00 85.12           C  
ATOM   1029  CD2 LEU A 128      10.148   7.031  -1.711  1.00 85.12           C  
ATOM   1030  N   GLU A 129      14.383   6.684   1.552  1.00 86.94           N  
ATOM   1031  CA  GLU A 129      15.172   6.012   2.578  1.00 86.94           C  
ATOM   1032  C   GLU A 129      14.695   6.387   3.979  1.00 86.94           C  
ATOM   1033  CB  GLU A 129      16.656   6.348   2.422  1.00 86.94           C  
ATOM   1034  O   GLU A 129      14.570   5.527   4.852  1.00 86.94           O  
ATOM   1035  CG  GLU A 129      17.344   5.609   1.277  1.00 86.94           C  
ATOM   1036  CD  GLU A 129      18.828   5.910   1.170  1.00 86.94           C  
ATOM   1037  OE1 GLU A 129      19.500   5.309   0.308  1.00 86.94           O  
ATOM   1038  OE2 GLU A 129      19.312   6.758   1.953  1.00 86.94           O  
ATOM   1039  N   LYS A 130      14.398   7.645   4.152  1.00 92.44           N  
ATOM   1040  CA  LYS A 130      13.906   8.109   5.449  1.00 92.44           C  
ATOM   1041  C   LYS A 130      12.531   7.520   5.754  1.00 92.44           C  
ATOM   1042  CB  LYS A 130      13.844   9.633   5.484  1.00 92.44           C  
ATOM   1043  O   LYS A 130      12.219   7.215   6.906  1.00 92.44           O  
ATOM   1044  CG  LYS A 130      15.211  10.305   5.527  1.00 92.44           C  
ATOM   1045  CD  LYS A 130      15.969   9.953   6.797  1.00 92.44           C  
ATOM   1046  CE  LYS A 130      17.312  10.656   6.859  1.00 92.44           C  
ATOM   1047  NZ  LYS A 130      18.125  10.203   8.031  1.00 92.44           N  
ATOM   1048  N   TYR A 131      11.781   7.445   4.762  1.00 92.75           N  
ATOM   1049  CA  TYR A 131      10.484   6.809   4.926  1.00 92.75           C  
ATOM   1050  C   TYR A 131      10.633   5.371   5.410  1.00 92.75           C  
ATOM   1051  CB  TYR A 131       9.703   6.832   3.607  1.00 92.75           C  
ATOM   1052  O   TYR A 131       9.977   4.961   6.371  1.00 92.75           O  
ATOM   1053  CG  TYR A 131       8.406   6.055   3.652  1.00 92.75           C  
ATOM   1054  CD1 TYR A 131       8.297   4.820   3.020  1.00 92.75           C  
ATOM   1055  CD2 TYR A 131       7.301   6.555   4.328  1.00 92.75           C  
ATOM   1056  CE1 TYR A 131       7.105   4.102   3.055  1.00 92.75           C  
ATOM   1057  CE2 TYR A 131       6.105   5.844   4.371  1.00 92.75           C  
ATOM   1058  OH  TYR A 131       4.836   3.912   3.773  1.00 92.75           O  
ATOM   1059  CZ  TYR A 131       6.016   4.621   3.732  1.00 92.75           C  
ATOM   1060  N   ARG A 132      11.445   4.598   4.793  1.00 91.25           N  
ATOM   1061  CA  ARG A 132      11.672   3.207   5.172  1.00 91.25           C  
ATOM   1062  C   ARG A 132      12.180   3.107   6.605  1.00 91.25           C  
ATOM   1063  CB  ARG A 132      12.672   2.543   4.215  1.00 91.25           C  
ATOM   1064  O   ARG A 132      11.734   2.250   7.371  1.00 91.25           O  
ATOM   1065  CG  ARG A 132      12.117   2.316   2.816  1.00 91.25           C  
ATOM   1066  CD  ARG A 132      13.156   1.679   1.901  1.00 91.25           C  
ATOM   1067  NE  ARG A 132      12.719   1.684   0.508  1.00 91.25           N  
ATOM   1068  NH1 ARG A 132      14.820   1.288  -0.367  1.00 91.25           N  
ATOM   1069  NH2 ARG A 132      13.016   1.522  -1.764  1.00 91.25           N  
ATOM   1070  CZ  ARG A 132      13.523   1.498  -0.538  1.00 91.25           C  
ATOM   1071  N   GLU A 133      13.062   3.969   6.918  1.00 93.31           N  
ATOM   1072  CA  GLU A 133      13.609   4.012   8.273  1.00 93.31           C  
ATOM   1073  C   GLU A 133      12.523   4.316   9.297  1.00 93.31           C  
ATOM   1074  CB  GLU A 133      14.734   5.047   8.367  1.00 93.31           C  
ATOM   1075  O   GLU A 133      12.438   3.662  10.336  1.00 93.31           O  
ATOM   1076  CG  GLU A 133      15.398   5.109   9.734  1.00 93.31           C  
ATOM   1077  CD  GLU A 133      16.500   6.145   9.820  1.00 93.31           C  
ATOM   1078  OE1 GLU A 133      16.953   6.469  10.945  1.00 93.31           O  
ATOM   1079  OE2 GLU A 133      16.938   6.637   8.750  1.00 93.31           O  
ATOM   1080  N   ALA A 134      11.711   5.277   8.992  1.00 96.25           N  
ATOM   1081  CA  ALA A 134      10.633   5.648   9.906  1.00 96.25           C  
ATOM   1082  C   ALA A 134       9.648   4.500  10.086  1.00 96.25           C  
ATOM   1083  CB  ALA A 134       9.906   6.891   9.383  1.00 96.25           C  
ATOM   1084  O   ALA A 134       9.180   4.238  11.195  1.00 96.25           O  
ATOM   1085  N   CYS A 135       9.359   3.852   9.016  1.00 95.19           N  
ATOM   1086  CA  CYS A 135       8.453   2.703   9.070  1.00 95.19           C  
ATOM   1087  C   CYS A 135       9.016   1.617   9.977  1.00 95.19           C  
ATOM   1088  CB  CYS A 135       8.227   2.137   7.668  1.00 95.19           C  
ATOM   1089  O   CYS A 135       8.289   1.063  10.805  1.00 95.19           O  
ATOM   1090  SG  CYS A 135       7.242   3.215   6.598  1.00 95.19           S  
ATOM   1091  N   LYS A 136      10.227   1.364   9.797  1.00 94.00           N  
ATOM   1092  CA  LYS A 136      10.891   0.330  10.586  1.00 94.00           C  
ATOM   1093  C   LYS A 136      10.867   0.671  12.078  1.00 94.00           C  
ATOM   1094  CB  LYS A 136      12.336   0.142  10.117  1.00 94.00           C  
ATOM   1095  O   LYS A 136      10.539  -0.179  12.906  1.00 94.00           O  
ATOM   1096  CG  LYS A 136      13.062  -1.002  10.805  1.00 94.00           C  
ATOM   1097  CD  LYS A 136      14.484  -1.166  10.266  1.00 94.00           C  
ATOM   1098  CE  LYS A 136      15.227  -2.277  10.992  1.00 94.00           C  
ATOM   1099  NZ  LYS A 136      16.625  -2.439  10.469  1.00 94.00           N  
ATOM   1100  N   VAL A 137      11.195   1.877  12.359  1.00 95.69           N  
ATOM   1101  CA  VAL A 137      11.203   2.322  13.750  1.00 95.69           C  
ATOM   1102  C   VAL A 137       9.797   2.211  14.336  1.00 95.69           C  
ATOM   1103  CB  VAL A 137      11.719   3.773  13.875  1.00 95.69           C  
ATOM   1104  O   VAL A 137       9.625   1.705  15.445  1.00 95.69           O  
ATOM   1105  CG1 VAL A 137      11.461   4.316  15.281  1.00 95.69           C  
ATOM   1106  CG2 VAL A 137      13.211   3.840  13.547  1.00 95.69           C  
ATOM   1107  N   PHE A 138       8.891   2.668  13.609  1.00 97.19           N  
ATOM   1108  CA  PHE A 138       7.496   2.617  14.039  1.00 97.19           C  
ATOM   1109  C   PHE A 138       7.059   1.179  14.297  1.00 97.19           C  
ATOM   1110  CB  PHE A 138       6.582   3.264  12.992  1.00 97.19           C  
ATOM   1111  O   PHE A 138       6.531   0.865  15.359  1.00 97.19           O  
ATOM   1112  CG  PHE A 138       5.121   3.191  13.336  1.00 97.19           C  
ATOM   1113  CD1 PHE A 138       4.332   2.148  12.867  1.00 97.19           C  
ATOM   1114  CD2 PHE A 138       4.531   4.168  14.125  1.00 97.19           C  
ATOM   1115  CE1 PHE A 138       2.977   2.080  13.180  1.00 97.19           C  
ATOM   1116  CE2 PHE A 138       3.178   4.109  14.445  1.00 97.19           C  
ATOM   1117  CZ  PHE A 138       2.402   3.062  13.969  1.00 97.19           C  
ATOM   1118  N   ARG A 139       7.266   0.284  13.336  1.00 96.00           N  
ATOM   1119  CA  ARG A 139       6.828  -1.104  13.445  1.00 96.00           C  
ATOM   1120  C   ARG A 139       7.496  -1.802  14.625  1.00 96.00           C  
ATOM   1121  CB  ARG A 139       7.133  -1.860  12.148  1.00 96.00           C  
ATOM   1122  O   ARG A 139       6.848  -2.555  15.352  1.00 96.00           O  
ATOM   1123  CG  ARG A 139       6.305  -1.400  10.953  1.00 96.00           C  
ATOM   1124  CD  ARG A 139       4.879  -1.932  11.023  1.00 96.00           C  
ATOM   1125  NE  ARG A 139       4.156  -1.682   9.781  1.00 96.00           N  
ATOM   1126  NH1 ARG A 139       2.254  -2.830  10.414  1.00 96.00           N  
ATOM   1127  NH2 ARG A 139       2.359  -1.830   8.352  1.00 96.00           N  
ATOM   1128  CZ  ARG A 139       2.924  -2.115   9.516  1.00 96.00           C  
ATOM   1129  N   THR A 140       8.742  -1.551  14.828  1.00 95.81           N  
ATOM   1130  CA  THR A 140       9.492  -2.146  15.930  1.00 95.81           C  
ATOM   1131  C   THR A 140       8.938  -1.687  17.266  1.00 95.81           C  
ATOM   1132  CB  THR A 140      10.984  -1.793  15.844  1.00 95.81           C  
ATOM   1133  O   THR A 140       8.703  -2.504  18.172  1.00 95.81           O  
ATOM   1134  CG2 THR A 140      11.766  -2.391  17.016  1.00 95.81           C  
ATOM   1135  OG1 THR A 140      11.523  -2.305  14.617  1.00 95.81           O  
ATOM   1136  N   SER A 141       8.633  -0.461  17.359  1.00 95.69           N  
ATOM   1137  CA  SER A 141       8.148   0.114  18.609  1.00 95.69           C  
ATOM   1138  C   SER A 141       6.730  -0.353  18.922  1.00 95.69           C  
ATOM   1139  CB  SER A 141       8.188   1.642  18.547  1.00 95.69           C  
ATOM   1140  O   SER A 141       6.336  -0.406  20.094  1.00 95.69           O  
ATOM   1141  OG  SER A 141       9.523   2.105  18.438  1.00 95.69           O  
ATOM   1142  N   MET A 142       6.062  -0.658  17.906  1.00 94.31           N  
ATOM   1143  CA  MET A 142       4.672  -1.070  18.062  1.00 94.31           C  
ATOM   1144  C   MET A 142       4.559  -2.590  18.141  1.00 94.31           C  
ATOM   1145  CB  MET A 142       3.811  -0.538  16.922  1.00 94.31           C  
ATOM   1146  O   MET A 142       3.453  -3.135  18.141  1.00 94.31           O  
ATOM   1147  CG  MET A 142       3.717   0.979  16.875  1.00 94.31           C  
ATOM   1148  SD  MET A 142       2.883   1.673  18.359  1.00 94.31           S  
ATOM   1149  CE  MET A 142       1.177   1.145  18.047  1.00 94.31           C  
ATOM   1150  N   ASP A 143       5.656  -3.256  18.156  1.00 93.06           N  
ATOM   1151  CA  ASP A 143       5.727  -4.715  18.219  1.00 93.06           C  
ATOM   1152  C   ASP A 143       4.980  -5.348  17.031  1.00 93.06           C  
ATOM   1153  CB  ASP A 143       5.156  -5.223  19.531  1.00 93.06           C  
ATOM   1154  O   ASP A 143       4.203  -6.285  17.219  1.00 93.06           O  
ATOM   1155  CG  ASP A 143       5.559  -6.652  19.844  1.00 93.06           C  
ATOM   1156  OD1 ASP A 143       6.602  -7.117  19.344  1.00 93.06           O  
ATOM   1157  OD2 ASP A 143       4.824  -7.324  20.609  1.00 93.06           O  
ATOM   1158  N   MET A 144       5.184  -4.836  15.836  1.00 94.56           N  
ATOM   1159  CA  MET A 144       4.566  -5.312  14.602  1.00 94.56           C  
ATOM   1160  C   MET A 144       5.625  -5.789  13.609  1.00 94.56           C  
ATOM   1161  CB  MET A 144       3.715  -4.215  13.961  1.00 94.56           C  
ATOM   1162  O   MET A 144       5.590  -5.430  12.438  1.00 94.56           O  
ATOM   1163  CG  MET A 144       2.576  -3.732  14.852  1.00 94.56           C  
ATOM   1164  SD  MET A 144       1.684  -2.301  14.125  1.00 94.56           S  
ATOM   1165  CE  MET A 144       0.425  -2.031  15.406  1.00 94.56           C  
ATOM   1166  N   THR A 145       6.574  -6.703  14.055  1.00 93.62           N  
ATOM   1167  CA  THR A 145       7.715  -7.027  13.203  1.00 93.62           C  
ATOM   1168  C   THR A 145       7.684  -8.500  12.797  1.00 93.62           C  
ATOM   1169  CB  THR A 145       9.047  -6.719  13.914  1.00 93.62           C  
ATOM   1170  O   THR A 145       8.422  -8.914  11.898  1.00 93.62           O  
ATOM   1171  CG2 THR A 145       9.195  -5.223  14.172  1.00 93.62           C  
ATOM   1172  OG1 THR A 145       9.086  -7.414  15.164  1.00 93.62           O  
ATOM   1173  N   SER A 146       6.805  -9.266  13.398  1.00 92.44           N  
ATOM   1174  CA  SER A 146       6.785 -10.688  13.086  1.00 92.44           C  
ATOM   1175  C   SER A 146       6.316 -10.938  11.656  1.00 92.44           C  
ATOM   1176  CB  SER A 146       5.883 -11.438  14.070  1.00 92.44           C  
ATOM   1177  O   SER A 146       5.195 -10.578  11.297  1.00 92.44           O  
ATOM   1178  OG  SER A 146       5.789 -12.812  13.719  1.00 92.44           O  
ATOM   1179  N   PRO A 147       7.207 -11.703  10.852  1.00 86.81           N  
ATOM   1180  CA  PRO A 147       6.875 -11.922   9.438  1.00 86.81           C  
ATOM   1181  C   PRO A 147       5.648 -12.805   9.258  1.00 86.81           C  
ATOM   1182  CB  PRO A 147       8.133 -12.602   8.891  1.00 86.81           C  
ATOM   1183  O   PRO A 147       4.992 -12.750   8.211  1.00 86.81           O  
ATOM   1184  CG  PRO A 147       8.852 -13.109  10.094  1.00 86.81           C  
ATOM   1185  CD  PRO A 147       8.516 -12.234  11.258  1.00 86.81           C  
ATOM   1186  N   ASP A 148       5.316 -13.602  10.273  1.00 87.12           N  
ATOM   1187  CA  ASP A 148       4.191 -14.523  10.164  1.00 87.12           C  
ATOM   1188  C   ASP A 148       2.877 -13.828  10.516  1.00 87.12           C  
ATOM   1189  CB  ASP A 148       4.402 -15.742  11.062  1.00 87.12           C  
ATOM   1190  O   ASP A 148       1.796 -14.352  10.227  1.00 87.12           O  
ATOM   1191  CG  ASP A 148       5.535 -16.641  10.586  1.00 87.12           C  
ATOM   1192  OD1 ASP A 148       5.844 -16.641   9.375  1.00 87.12           O  
ATOM   1193  OD2 ASP A 148       6.125 -17.344  11.438  1.00 87.12           O  
ATOM   1194  N   ASP A 149       3.002 -12.664  10.984  1.00 92.19           N  
ATOM   1195  CA  ASP A 149       1.822 -11.906  11.391  1.00 92.19           C  
ATOM   1196  C   ASP A 149       1.246 -11.125  10.211  1.00 92.19           C  
ATOM   1197  CB  ASP A 149       2.162 -10.953  12.539  1.00 92.19           C  
ATOM   1198  O   ASP A 149       1.991 -10.641   9.359  1.00 92.19           O  
ATOM   1199  CG  ASP A 149       0.934 -10.438  13.266  1.00 92.19           C  
ATOM   1200  OD1 ASP A 149      -0.187 -10.547  12.719  1.00 92.19           O  
ATOM   1201  OD2 ASP A 149       1.086  -9.906  14.383  1.00 92.19           O  
ATOM   1202  N   LEU A 150      -0.152 -10.945  10.180  1.00 93.94           N  
ATOM   1203  CA  LEU A 150      -0.840 -10.273   9.078  1.00 93.94           C  
ATOM   1204  C   LEU A 150      -0.587  -8.766   9.117  1.00 93.94           C  
ATOM   1205  CB  LEU A 150      -2.344 -10.547   9.141  1.00 93.94           C  
ATOM   1206  O   LEU A 150      -0.957  -8.047   8.188  1.00 93.94           O  
ATOM   1207  CG  LEU A 150      -2.781 -11.984   8.852  1.00 93.94           C  
ATOM   1208  CD1 LEU A 150      -4.297 -12.109   8.938  1.00 93.94           C  
ATOM   1209  CD2 LEU A 150      -2.281 -12.430   7.480  1.00 93.94           C  
ATOM   1210  N   ILE A 151       0.109  -8.289  10.172  1.00 93.69           N  
ATOM   1211  CA  ILE A 151       0.440  -6.871  10.281  1.00 93.69           C  
ATOM   1212  C   ILE A 151       1.954  -6.703  10.391  1.00 93.69           C  
ATOM   1213  CB  ILE A 151      -0.263  -6.219  11.492  1.00 93.69           C  
ATOM   1214  O   ILE A 151       2.439  -5.637  10.773  1.00 93.69           O  
ATOM   1215  CG1 ILE A 151       0.133  -6.934  12.789  1.00 93.69           C  
ATOM   1216  CG2 ILE A 151      -1.783  -6.227  11.297  1.00 93.69           C  
ATOM   1217  CD1 ILE A 151      -0.308  -6.211  14.055  1.00 93.69           C  
ATOM   1218  N   GLY A 152       2.711  -7.766  10.133  1.00 93.69           N  
ATOM   1219  CA  GLY A 152       4.152  -7.766  10.328  1.00 93.69           C  
ATOM   1220  C   GLY A 152       4.922  -7.312   9.102  1.00 93.69           C  
ATOM   1221  O   GLY A 152       4.348  -6.734   8.180  1.00 93.69           O  
ATOM   1222  N   ILE A 153       6.332  -7.480   9.219  1.00 92.00           N  
ATOM   1223  CA  ILE A 153       7.250  -7.125   8.141  1.00 92.00           C  
ATOM   1224  C   ILE A 153       7.672  -8.383   7.383  1.00 92.00           C  
ATOM   1225  CB  ILE A 153       8.492  -6.383   8.680  1.00 92.00           C  
ATOM   1226  O   ILE A 153       8.258  -9.297   7.965  1.00 92.00           O  
ATOM   1227  CG1 ILE A 153       8.070  -5.137   9.477  1.00 92.00           C  
ATOM   1228  CG2 ILE A 153       9.438  -6.008   7.539  1.00 92.00           C  
ATOM   1229  CD1 ILE A 153       9.219  -4.426  10.164  1.00 92.00           C  
ATOM   1230  N   LEU A 154       7.355  -8.367   6.113  1.00 90.06           N  
ATOM   1231  CA  LEU A 154       7.730  -9.516   5.289  1.00 90.06           C  
ATOM   1232  C   LEU A 154       9.227  -9.523   5.016  1.00 90.06           C  
ATOM   1233  CB  LEU A 154       6.957  -9.492   3.969  1.00 90.06           C  
ATOM   1234  O   LEU A 154       9.836  -8.461   4.828  1.00 90.06           O  
ATOM   1235  CG  LEU A 154       5.438  -9.641   4.070  1.00 90.06           C  
ATOM   1236  CD1 LEU A 154       4.809  -9.625   2.680  1.00 90.06           C  
ATOM   1237  CD2 LEU A 154       5.070 -10.922   4.812  1.00 90.06           C  
ATOM   1238  N   GLU A 155       9.766 -10.766   5.082  1.00 86.94           N  
ATOM   1239  CA  GLU A 155      11.164 -11.000   4.738  1.00 86.94           C  
ATOM   1240  C   GLU A 155      11.289 -12.039   3.625  1.00 86.94           C  
ATOM   1241  CB  GLU A 155      11.945 -11.453   5.973  1.00 86.94           C  
ATOM   1242  O   GLU A 155      10.359 -12.805   3.371  1.00 86.94           O  
ATOM   1243  CG  GLU A 155      11.961 -10.438   7.102  1.00 86.94           C  
ATOM   1244  CD  GLU A 155      12.711 -10.922   8.336  1.00 86.94           C  
ATOM   1245  OE1 GLU A 155      12.844 -10.141   9.305  1.00 86.94           O  
ATOM   1246  OE2 GLU A 155      13.164 -12.086   8.328  1.00 86.94           O  
ATOM   1247  N   GLY A 156      12.391 -11.836   2.791  1.00 81.44           N  
ATOM   1248  CA  GLY A 156      12.633 -12.797   1.729  1.00 81.44           C  
ATOM   1249  C   GLY A 156      12.547 -12.195   0.341  1.00 81.44           C  
ATOM   1250  O   GLY A 156      13.070 -11.102   0.104  1.00 81.44           O  
ATOM   1251  N   SER A 157      12.000 -13.000  -0.619  1.00 78.38           N  
ATOM   1252  CA  SER A 157      11.969 -12.562  -2.014  1.00 78.38           C  
ATOM   1253  C   SER A 157      10.539 -12.516  -2.549  1.00 78.38           C  
ATOM   1254  CB  SER A 157      12.812 -13.500  -2.881  1.00 78.38           C  
ATOM   1255  O   SER A 157       9.648 -13.164  -2.008  1.00 78.38           O  
ATOM   1256  OG  SER A 157      12.297 -14.820  -2.838  1.00 78.38           O  
ATOM   1257  N   VAL A 158      10.367 -11.516  -3.449  1.00 80.81           N  
ATOM   1258  CA  VAL A 158       9.078 -11.430  -4.129  1.00 80.81           C  
ATOM   1259  C   VAL A 158       8.781 -12.742  -4.844  1.00 80.81           C  
ATOM   1260  CB  VAL A 158       9.047 -10.250  -5.133  1.00 80.81           C  
ATOM   1261  O   VAL A 158       9.664 -13.594  -4.988  1.00 80.81           O  
ATOM   1262  CG1 VAL A 158       9.211  -8.922  -4.410  1.00 80.81           C  
ATOM   1263  CG2 VAL A 158      10.133 -10.430  -6.191  1.00 80.81           C  
ATOM   1264  N   ALA A 159       7.508 -12.930  -5.203  1.00 78.75           N  
ATOM   1265  CA  ALA A 159       7.082 -14.133  -5.914  1.00 78.75           C  
ATOM   1266  C   ALA A 159       7.812 -14.266  -7.250  1.00 78.75           C  
ATOM   1267  CB  ALA A 159       5.574 -14.109  -6.137  1.00 78.75           C  
ATOM   1268  O   ALA A 159       7.914 -13.305  -8.008  1.00 78.75           O  
ATOM   1269  N   THR A 160       8.383 -15.508  -7.500  1.00 79.31           N  
ATOM   1270  CA  THR A 160       9.062 -15.766  -8.766  1.00 79.31           C  
ATOM   1271  C   THR A 160       8.141 -16.500  -9.734  1.00 79.31           C  
ATOM   1272  CB  THR A 160      10.344 -16.578  -8.555  1.00 79.31           C  
ATOM   1273  O   THR A 160       8.375 -16.484 -10.945  1.00 79.31           O  
ATOM   1274  CG2 THR A 160      11.375 -15.797  -7.746  1.00 79.31           C  
ATOM   1275  OG1 THR A 160      10.023 -17.797  -7.855  1.00 79.31           O  
ATOM   1276  N   ARG A 161       7.129 -17.062  -9.172  1.00 85.50           N  
ATOM   1277  CA  ARG A 161       6.133 -17.828  -9.914  1.00 85.50           C  
ATOM   1278  C   ARG A 161       4.742 -17.641  -9.320  1.00 85.50           C  
ATOM   1279  CB  ARG A 161       6.500 -19.312  -9.930  1.00 85.50           C  
ATOM   1280  O   ARG A 161       4.559 -17.766  -8.109  1.00 85.50           O  
ATOM   1281  CG  ARG A 161       5.547 -20.172 -10.750  1.00 85.50           C  
ATOM   1282  CD  ARG A 161       5.961 -21.641 -10.734  1.00 85.50           C  
ATOM   1283  NE  ARG A 161       4.949 -22.484 -11.359  1.00 85.50           N  
ATOM   1284  NH1 ARG A 161       6.191 -24.422 -11.203  1.00 85.50           N  
ATOM   1285  NH2 ARG A 161       4.102 -24.469 -12.148  1.00 85.50           N  
ATOM   1286  CZ  ARG A 161       5.082 -23.797 -11.570  1.00 85.50           C  
ATOM   1287  N   VAL A 162       3.746 -17.328 -10.203  1.00 86.75           N  
ATOM   1288  CA  VAL A 162       2.371 -17.156  -9.750  1.00 86.75           C  
ATOM   1289  C   VAL A 162       1.439 -18.047 -10.570  1.00 86.75           C  
ATOM   1290  CB  VAL A 162       1.921 -15.688  -9.836  1.00 86.75           C  
ATOM   1291  O   VAL A 162       1.477 -18.016 -11.805  1.00 86.75           O  
ATOM   1292  CG1 VAL A 162       0.427 -15.555  -9.547  1.00 86.75           C  
ATOM   1293  CG2 VAL A 162       2.734 -14.820  -8.875  1.00 86.75           C  
ATOM   1294  N   GLU A 163       0.728 -18.906  -9.836  1.00 88.31           N  
ATOM   1295  CA  GLU A 163      -0.275 -19.766 -10.469  1.00 88.31           C  
ATOM   1296  C   GLU A 163      -1.619 -19.047 -10.570  1.00 88.31           C  
ATOM   1297  CB  GLU A 163      -0.435 -21.078  -9.688  1.00 88.31           C  
ATOM   1298  O   GLU A 163      -2.119 -18.500  -9.586  1.00 88.31           O  
ATOM   1299  CG  GLU A 163       0.823 -21.922  -9.656  1.00 88.31           C  
ATOM   1300  CD  GLU A 163       0.647 -23.234  -8.891  1.00 88.31           C  
ATOM   1301  OE1 GLU A 163       1.584 -24.062  -8.875  1.00 88.31           O  
ATOM   1302  OE2 GLU A 163      -0.437 -23.422  -8.297  1.00 88.31           O  
ATOM   1303  N   VAL A 164      -2.174 -19.109 -11.836  1.00 88.62           N  
ATOM   1304  CA  VAL A 164      -3.436 -18.422 -12.078  1.00 88.62           C  
ATOM   1305  C   VAL A 164      -4.449 -19.391 -12.680  1.00 88.62           C  
ATOM   1306  CB  VAL A 164      -3.242 -17.203 -13.023  1.00 88.62           C  
ATOM   1307  O   VAL A 164      -4.078 -20.453 -13.172  1.00 88.62           O  
ATOM   1308  CG1 VAL A 164      -2.275 -16.203 -12.406  1.00 88.62           C  
ATOM   1309  CG2 VAL A 164      -2.740 -17.672 -14.391  1.00 88.62           C  
ATOM   1310  N   PRO A 165      -5.762 -18.984 -12.539  1.00 86.38           N  
ATOM   1311  CA  PRO A 165      -6.742 -19.797 -13.250  1.00 86.38           C  
ATOM   1312  C   PRO A 165      -6.426 -19.938 -14.742  1.00 86.38           C  
ATOM   1313  CB  PRO A 165      -8.055 -19.047 -13.039  1.00 86.38           C  
ATOM   1314  O   PRO A 165      -6.098 -18.938 -15.398  1.00 86.38           O  
ATOM   1315  CG  PRO A 165      -7.855 -18.281 -11.773  1.00 86.38           C  
ATOM   1316  CD  PRO A 165      -6.422 -17.828 -11.703  1.00 86.38           C  
ATOM   1317  N   PRO A 166      -6.555 -21.188 -15.289  1.00 85.44           N  
ATOM   1318  CA  PRO A 166      -6.141 -21.438 -16.672  1.00 85.44           C  
ATOM   1319  C   PRO A 166      -6.844 -20.531 -17.688  1.00 85.44           C  
ATOM   1320  CB  PRO A 166      -6.539 -22.906 -16.891  1.00 85.44           C  
ATOM   1321  O   PRO A 166      -6.211 -20.062 -18.625  1.00 85.44           O  
ATOM   1322  CG  PRO A 166      -6.480 -23.516 -15.523  1.00 85.44           C  
ATOM   1323  CD  PRO A 166      -6.906 -22.484 -14.516  1.00 85.44           C  
ATOM   1324  N   SER A 167      -8.039 -20.250 -17.422  1.00 84.56           N  
ATOM   1325  CA  SER A 167      -8.820 -19.453 -18.359  1.00 84.56           C  
ATOM   1326  C   SER A 167      -8.375 -18.000 -18.359  1.00 84.56           C  
ATOM   1327  CB  SER A 167     -10.312 -19.547 -18.031  1.00 84.56           C  
ATOM   1328  O   SER A 167      -8.688 -17.250 -19.281  1.00 84.56           O  
ATOM   1329  OG  SER A 167     -10.570 -19.031 -16.734  1.00 84.56           O  
ATOM   1330  N   LEU A 168      -7.648 -17.562 -17.359  1.00 89.00           N  
ATOM   1331  CA  LEU A 168      -7.273 -16.156 -17.234  1.00 89.00           C  
ATOM   1332  C   LEU A 168      -5.777 -15.977 -17.453  1.00 89.00           C  
ATOM   1333  CB  LEU A 168      -7.656 -15.633 -15.844  1.00 89.00           C  
ATOM   1334  O   LEU A 168      -5.242 -14.891 -17.250  1.00 89.00           O  
ATOM   1335  CG  LEU A 168      -9.156 -15.523 -15.555  1.00 89.00           C  
ATOM   1336  CD1 LEU A 168      -9.383 -15.070 -14.117  1.00 89.00           C  
ATOM   1337  CD2 LEU A 168      -9.820 -14.562 -16.531  1.00 89.00           C  
ATOM   1338  N   ILE A 169      -5.105 -17.078 -17.859  1.00 89.25           N  
ATOM   1339  CA  ILE A 169      -3.654 -17.016 -18.016  1.00 89.25           C  
ATOM   1340  C   ILE A 169      -3.285 -15.906 -19.000  1.00 89.25           C  
ATOM   1341  CB  ILE A 169      -3.078 -18.359 -18.484  1.00 89.25           C  
ATOM   1342  O   ILE A 169      -2.381 -15.109 -18.750  1.00 89.25           O  
ATOM   1343  CG1 ILE A 169      -1.549 -18.359 -18.391  1.00 89.25           C  
ATOM   1344  CG2 ILE A 169      -3.537 -18.688 -19.922  1.00 89.25           C  
ATOM   1345  CD1 ILE A 169      -0.913 -19.734 -18.531  1.00 89.25           C  
ATOM   1346  N   GLY A 170      -3.945 -15.859 -20.172  1.00 87.12           N  
ATOM   1347  CA  GLY A 170      -3.686 -14.828 -21.156  1.00 87.12           C  
ATOM   1348  C   GLY A 170      -3.895 -13.422 -20.625  1.00 87.12           C  
ATOM   1349  O   GLY A 170      -3.131 -12.508 -20.953  1.00 87.12           O  
ATOM   1350  N   VAL A 171      -4.871 -13.305 -19.766  1.00 89.69           N  
ATOM   1351  CA  VAL A 171      -5.211 -12.016 -19.172  1.00 89.69           C  
ATOM   1352  C   VAL A 171      -4.059 -11.523 -18.297  1.00 89.69           C  
ATOM   1353  CB  VAL A 171      -6.508 -12.102 -18.328  1.00 89.69           C  
ATOM   1354  O   VAL A 171      -3.613 -10.383 -18.438  1.00 89.69           O  
ATOM   1355  CG1 VAL A 171      -6.723 -10.820 -17.531  1.00 89.69           C  
ATOM   1356  CG2 VAL A 171      -7.707 -12.375 -19.234  1.00 89.69           C  
ATOM   1357  N   PHE A 172      -3.576 -12.320 -17.484  1.00 91.31           N  
ATOM   1358  CA  PHE A 172      -2.523 -11.938 -16.562  1.00 91.31           C  
ATOM   1359  C   PHE A 172      -1.205 -11.711 -17.297  1.00 91.31           C  
ATOM   1360  CB  PHE A 172      -2.348 -13.000 -15.469  1.00 91.31           C  
ATOM   1361  O   PHE A 172      -0.427 -10.828 -16.922  1.00 91.31           O  
ATOM   1362  CG  PHE A 172      -3.391 -12.938 -14.391  1.00 91.31           C  
ATOM   1363  CD1 PHE A 172      -3.367 -11.930 -13.438  1.00 91.31           C  
ATOM   1364  CD2 PHE A 172      -4.395 -13.898 -14.320  1.00 91.31           C  
ATOM   1365  CE1 PHE A 172      -4.332 -11.867 -12.430  1.00 91.31           C  
ATOM   1366  CE2 PHE A 172      -5.363 -13.844 -13.320  1.00 91.31           C  
ATOM   1367  CZ  PHE A 172      -5.328 -12.828 -12.375  1.00 91.31           C  
ATOM   1368  N   ARG A 173      -0.937 -12.492 -18.281  1.00 90.31           N  
ATOM   1369  CA  ARG A 173       0.259 -12.258 -19.094  1.00 90.31           C  
ATOM   1370  C   ARG A 173       0.193 -10.898 -19.797  1.00 90.31           C  
ATOM   1371  CB  ARG A 173       0.439 -13.367 -20.125  1.00 90.31           C  
ATOM   1372  O   ARG A 173       1.190 -10.180 -19.844  1.00 90.31           O  
ATOM   1373  CG  ARG A 173       0.952 -14.672 -19.547  1.00 90.31           C  
ATOM   1374  CD  ARG A 173       1.085 -15.758 -20.609  1.00 90.31           C  
ATOM   1375  NE  ARG A 173       1.735 -16.953 -20.078  1.00 90.31           N  
ATOM   1376  NH1 ARG A 173       1.129 -18.312 -21.844  1.00 90.31           N  
ATOM   1377  NH2 ARG A 173       2.363 -19.156 -20.109  1.00 90.31           N  
ATOM   1378  CZ  ARG A 173       1.741 -18.141 -20.672  1.00 90.31           C  
ATOM   1379  N   GLU A 174      -0.953 -10.641 -20.281  1.00 89.06           N  
ATOM   1380  CA  GLU A 174      -1.145  -9.352 -20.922  1.00 89.06           C  
ATOM   1381  C   GLU A 174      -0.971  -8.203 -19.938  1.00 89.06           C  
ATOM   1382  CB  GLU A 174      -2.525  -9.273 -21.578  1.00 89.06           C  
ATOM   1383  O   GLU A 174      -0.357  -7.184 -20.266  1.00 89.06           O  
ATOM   1384  CG  GLU A 174      -2.740  -8.031 -22.422  1.00 89.06           C  
ATOM   1385  CD  GLU A 174      -4.098  -7.996 -23.109  1.00 89.06           C  
ATOM   1386  OE1 GLU A 174      -4.441  -6.957 -23.719  1.00 89.06           O  
ATOM   1387  OE2 GLU A 174      -4.820  -9.016 -23.031  1.00 89.06           O  
ATOM   1388  N   MET A 175      -1.560  -8.359 -18.750  1.00 88.75           N  
ATOM   1389  CA  MET A 175      -1.414  -7.348 -17.719  1.00 88.75           C  
ATOM   1390  C   MET A 175       0.055  -7.137 -17.359  1.00 88.75           C  
ATOM   1391  CB  MET A 175      -2.197  -7.750 -16.453  1.00 88.75           C  
ATOM   1392  O   MET A 175       0.514  -6.000 -17.250  1.00 88.75           O  
ATOM   1393  CG  MET A 175      -2.324  -6.641 -15.430  1.00 88.75           C  
ATOM   1394  SD  MET A 175      -3.344  -7.129 -13.984  1.00 88.75           S  
ATOM   1395  CE  MET A 175      -4.859  -7.664 -14.828  1.00 88.75           C  
ATOM   1396  N   LEU A 176       0.818  -8.258 -17.172  1.00 86.94           N  
ATOM   1397  CA  LEU A 176       2.238  -8.195 -16.844  1.00 86.94           C  
ATOM   1398  C   LEU A 176       3.018  -7.488 -17.953  1.00 86.94           C  
ATOM   1399  CB  LEU A 176       2.805  -9.602 -16.625  1.00 86.94           C  
ATOM   1400  O   LEU A 176       3.865  -6.637 -17.672  1.00 86.94           O  
ATOM   1401  CG  LEU A 176       4.262  -9.680 -16.172  1.00 86.94           C  
ATOM   1402  CD1 LEU A 176       4.461  -8.906 -14.867  1.00 86.94           C  
ATOM   1403  CD2 LEU A 176       4.691 -11.133 -16.000  1.00 86.94           C  
ATOM   1404  N   LEU A 177       2.746  -7.781 -19.156  1.00 85.38           N  
ATOM   1405  CA  LEU A 177       3.412  -7.160 -20.281  1.00 85.38           C  
ATOM   1406  C   LEU A 177       3.168  -5.652 -20.297  1.00 85.38           C  
ATOM   1407  CB  LEU A 177       2.924  -7.777 -21.594  1.00 85.38           C  
ATOM   1408  O   LEU A 177       4.094  -4.871 -20.531  1.00 85.38           O  
ATOM   1409  CG  LEU A 177       3.643  -7.324 -22.875  1.00 85.38           C  
ATOM   1410  CD1 LEU A 177       5.078  -7.836 -22.875  1.00 85.38           C  
ATOM   1411  CD2 LEU A 177       2.893  -7.801 -24.109  1.00 85.38           C  
ATOM   1412  N   ARG A 178       1.941  -5.301 -20.109  1.00 82.75           N  
ATOM   1413  CA  ARG A 178       1.610  -3.879 -20.094  1.00 82.75           C  
ATOM   1414  C   ARG A 178       2.330  -3.162 -18.953  1.00 82.75           C  
ATOM   1415  CB  ARG A 178       0.099  -3.680 -19.969  1.00 82.75           C  
ATOM   1416  O   ARG A 178       2.832  -2.051 -19.125  1.00 82.75           O  
ATOM   1417  CG  ARG A 178      -0.345  -2.232 -20.094  1.00 82.75           C  
ATOM   1418  CD  ARG A 178      -1.862  -2.104 -20.078  1.00 82.75           C  
ATOM   1419  NE  ARG A 178      -2.283  -0.714 -19.922  1.00 82.75           N  
ATOM   1420  NH1 ARG A 178      -2.295  -0.261 -22.188  1.00 82.75           N  
ATOM   1421  NH2 ARG A 178      -2.863   1.374 -20.688  1.00 82.75           N  
ATOM   1422  CZ  ARG A 178      -2.480   0.130 -20.938  1.00 82.75           C  
ATOM   1423  N   MET A 179       2.344  -3.688 -17.750  1.00 81.81           N  
ATOM   1424  CA  MET A 179       3.049  -3.109 -16.609  1.00 81.81           C  
ATOM   1425  C   MET A 179       4.527  -2.920 -16.922  1.00 81.81           C  
ATOM   1426  CB  MET A 179       2.885  -3.992 -15.367  1.00 81.81           C  
ATOM   1427  O   MET A 179       5.117  -1.895 -16.562  1.00 81.81           O  
ATOM   1428  CG  MET A 179       1.476  -3.994 -14.797  1.00 81.81           C  
ATOM   1429  SD  MET A 179       1.271  -5.203 -13.430  1.00 81.81           S  
ATOM   1430  CE  MET A 179       2.426  -4.508 -12.211  1.00 81.81           C  
ATOM   1431  N   LYS A 180       5.113  -3.904 -17.641  1.00 80.00           N  
ATOM   1432  CA  LYS A 180       6.516  -3.805 -18.047  1.00 80.00           C  
ATOM   1433  C   LYS A 180       6.727  -2.670 -19.031  1.00 80.00           C  
ATOM   1434  CB  LYS A 180       7.000  -5.125 -18.641  1.00 80.00           C  
ATOM   1435  O   LYS A 180       7.691  -1.912 -18.938  1.00 80.00           O  
ATOM   1436  CG  LYS A 180       7.207  -6.230 -17.609  1.00 80.00           C  
ATOM   1437  CD  LYS A 180       7.734  -7.504 -18.266  1.00 80.00           C  
ATOM   1438  CE  LYS A 180       8.023  -8.578 -17.234  1.00 80.00           C  
ATOM   1439  NZ  LYS A 180       8.547  -9.828 -17.859  1.00 80.00           N  
ATOM   1440  N   LYS A 181       5.840  -2.557 -19.953  1.00 76.38           N  
ATOM   1441  CA  LYS A 181       5.922  -1.504 -20.969  1.00 76.38           C  
ATOM   1442  C   LYS A 181       5.797  -0.122 -20.328  1.00 76.38           C  
ATOM   1443  CB  LYS A 181       4.836  -1.689 -22.031  1.00 76.38           C  
ATOM   1444  O   LYS A 181       6.516   0.807 -20.703  1.00 76.38           O  
ATOM   1445  CG  LYS A 181       5.125  -2.805 -23.016  1.00 76.38           C  
ATOM   1446  CD  LYS A 181       4.062  -2.873 -24.109  1.00 76.38           C  
ATOM   1447  CE  LYS A 181       4.316  -4.027 -25.078  1.00 76.38           C  
ATOM   1448  NZ  LYS A 181       3.242  -4.141 -26.094  1.00 76.38           N  
ATOM   1449  N   GLN A 182       4.867  -0.007 -19.438  1.00 73.44           N  
ATOM   1450  CA  GLN A 182       4.676   1.262 -18.750  1.00 73.44           C  
ATOM   1451  C   GLN A 182       5.930   1.650 -17.953  1.00 73.44           C  
ATOM   1452  CB  GLN A 182       3.473   1.186 -17.797  1.00 73.44           C  
ATOM   1453  O   GLN A 182       6.289   2.828 -17.906  1.00 73.44           O  
ATOM   1454  CG  GLN A 182       2.131   1.199 -18.516  1.00 73.44           C  
ATOM   1455  CD  GLN A 182       0.953   1.116 -17.562  1.00 73.44           C  
ATOM   1456  NE2 GLN A 182      -0.184   1.668 -17.984  1.00 73.44           N  
ATOM   1457  OE1 GLN A 182       1.063   0.561 -16.469  1.00 73.44           O  
ATOM   1458  N   MET A 183       6.586   0.561 -17.484  1.00 67.06           N  
ATOM   1459  CA  MET A 183       7.852   0.767 -16.781  1.00 67.06           C  
ATOM   1460  C   MET A 183       8.938   1.241 -17.734  1.00 67.06           C  
ATOM   1461  CB  MET A 183       8.297  -0.520 -16.078  1.00 67.06           C  
ATOM   1462  O   MET A 183       9.695   2.158 -17.422  1.00 67.06           O  
ATOM   1463  CG  MET A 183       9.547  -0.357 -15.227  1.00 67.06           C  
ATOM   1464  SD  MET A 183      10.211  -1.963 -14.641  1.00 67.06           S  
ATOM   1465  CE  MET A 183      10.445  -2.816 -16.219  1.00 67.06           C  
ATOM   1466  N   GLU A 184       9.109   0.679 -18.844  1.00 64.75           N  
ATOM   1467  CA  GLU A 184      10.125   0.992 -19.844  1.00 64.75           C  
ATOM   1468  C   GLU A 184       9.906   2.383 -20.438  1.00 64.75           C  
ATOM   1469  CB  GLU A 184      10.125  -0.058 -20.953  1.00 64.75           C  
ATOM   1470  O   GLU A 184      10.875   3.107 -20.688  1.00 64.75           O  
ATOM   1471  CG  GLU A 184      10.648  -1.417 -20.516  1.00 64.75           C  
ATOM   1472  CD  GLU A 184      10.484  -2.492 -21.578  1.00 64.75           C  
ATOM   1473  OE1 GLU A 184      11.000  -3.615 -21.391  1.00 64.75           O  
ATOM   1474  OE2 GLU A 184       9.820  -2.211 -22.609  1.00 64.75           O  
ATOM   1475  N   GLY A 185       8.648   2.705 -20.797  1.00 57.34           N  
ATOM   1476  CA  GLY A 185       8.305   4.016 -21.328  1.00 57.34           C  
ATOM   1477  C   GLY A 185       8.688   5.152 -20.406  1.00 57.34           C  
ATOM   1478  O   GLY A 185       9.172   6.191 -20.859  1.00 57.34           O  
ATOM   1479  N   ARG A 186       8.758   5.047 -19.141  1.00 56.25           N  
ATOM   1480  CA  ARG A 186       8.969   6.082 -18.125  1.00 56.25           C  
ATOM   1481  C   ARG A 186      10.445   6.195 -17.766  1.00 56.25           C  
ATOM   1482  CB  ARG A 186       8.141   5.793 -16.875  1.00 56.25           C  
ATOM   1483  O   ARG A 186      10.922   7.281 -17.422  1.00 56.25           O  
ATOM   1484  CG  ARG A 186       6.707   6.305 -16.953  1.00 56.25           C  
ATOM   1485  CD  ARG A 186       5.996   6.191 -15.609  1.00 56.25           C  
ATOM   1486  NE  ARG A 186       4.562   6.441 -15.742  1.00 56.25           N  
ATOM   1487  NH1 ARG A 186       4.195   6.688 -13.469  1.00 56.25           N  
ATOM   1488  NH2 ARG A 186       2.453   6.883 -14.953  1.00 56.25           N  
ATOM   1489  CZ  ARG A 186       3.740   6.668 -14.719  1.00 56.25           C  
ATOM   1490  N   LEU A 187      11.180   5.016 -17.828  1.00 51.81           N  
ATOM   1491  CA  LEU A 187      12.633   5.102 -17.688  1.00 51.81           C  
ATOM   1492  C   LEU A 187      13.258   5.680 -18.953  1.00 51.81           C  
ATOM   1493  CB  LEU A 187      13.227   3.721 -17.406  1.00 51.81           C  
ATOM   1494  O   LEU A 187      14.461   5.926 -19.000  1.00 51.81           O  
ATOM   1495  CG  LEU A 187      12.898   3.115 -16.031  1.00 51.81           C  
ATOM   1496  CD1 LEU A 187      13.328   1.652 -15.984  1.00 51.81           C  
ATOM   1497  CD2 LEU A 187      13.570   3.912 -14.922  1.00 51.81           C  
ATOM   1498  N   GLY A 188      12.344   6.238 -19.859  1.00 40.44           N  
ATOM   1499  CA  GLY A 188      12.914   6.742 -21.094  1.00 40.44           C  
ATOM   1500  C   GLY A 188      13.562   5.660 -21.938  1.00 40.44           C  
ATOM   1501  O   GLY A 188      14.461   5.938 -22.734  1.00 40.44           O  
ATOM   1502  N   LEU A 189      13.250   4.371 -21.562  1.00 39.75           N  
ATOM   1503  CA  LEU A 189      13.836   3.326 -22.391  1.00 39.75           C  
ATOM   1504  C   LEU A 189      13.008   3.119 -23.656  1.00 39.75           C  
ATOM   1505  CB  LEU A 189      13.938   2.012 -21.625  1.00 39.75           C  
ATOM   1506  O   LEU A 189      11.805   2.855 -23.594  1.00 39.75           O  
ATOM   1507  CG  LEU A 189      14.922   1.989 -20.453  1.00 39.75           C  
ATOM   1508  CD1 LEU A 189      14.625   0.809 -19.531  1.00 39.75           C  
ATOM   1509  CD2 LEU A 189      16.359   1.931 -20.969  1.00 39.75           C  
ATOM   1510  N   GLN A 190      12.578   4.191 -24.359  1.00 36.50           N  
ATOM   1511  CA  GLN A 190      11.961   4.078 -25.672  1.00 36.50           C  
ATOM   1512  C   GLN A 190      12.500   2.877 -26.438  1.00 36.50           C  
ATOM   1513  CB  GLN A 190      12.180   5.359 -26.484  1.00 36.50           C  
ATOM   1514  O   GLN A 190      13.719   2.711 -26.547  1.00 36.50           O  
ATOM   1515  CG  GLN A 190      11.172   6.461 -26.172  1.00 36.50           C  
ATOM   1516  CD  GLN A 190      11.172   7.566 -27.203  1.00 36.50           C  
ATOM   1517  NE2 GLN A 190      10.227   8.492 -27.094  1.00 36.50           N  
ATOM   1518  OE1 GLN A 190      12.023   7.586 -28.109  1.00 36.50           O  
ATOM   1519  N   THR A 191      11.867   1.707 -26.234  1.00 38.09           N  
ATOM   1520  CA  THR A 191      12.141   0.672 -27.219  1.00 38.09           C  
ATOM   1521  C   THR A 191      11.617   1.085 -28.594  1.00 38.09           C  
ATOM   1522  CB  THR A 191      11.516  -0.673 -26.812  1.00 38.09           C  
ATOM   1523  O   THR A 191      10.414   1.244 -28.781  1.00 38.09           O  
ATOM   1524  CG2 THR A 191      12.398  -1.418 -25.828  1.00 38.09           C  
ATOM   1525  OG1 THR A 191      10.234  -0.432 -26.203  1.00 38.09           O  
ATOM   1526  N   GLU A 192      11.844   2.377 -29.000  1.00 35.25           N  
ATOM   1527  CA  GLU A 192      11.680   2.473 -30.453  1.00 35.25           C  
ATOM   1528  C   GLU A 192      11.922   1.126 -31.125  1.00 35.25           C  
ATOM   1529  CB  GLU A 192      12.617   3.533 -31.031  1.00 35.25           C  
ATOM   1530  O   GLU A 192      12.906   0.446 -30.828  1.00 35.25           O  
ATOM   1531  CG  GLU A 192      12.039   4.941 -31.016  1.00 35.25           C  
ATOM   1532  CD  GLU A 192      12.875   5.945 -31.781  1.00 35.25           C  
ATOM   1533  OE1 GLU A 192      12.469   7.121 -31.891  1.00 35.25           O  
ATOM   1534  OE2 GLU A 192      13.953   5.551 -32.281  1.00 35.25           O  
ATOM   1535  N   LYS A 193      10.914   0.273 -31.078  1.00 37.56           N  
ATOM   1536  CA  LYS A 193      10.930  -0.785 -32.062  1.00 37.56           C  
ATOM   1537  C   LYS A 193      11.789  -0.387 -33.281  1.00 37.56           C  
ATOM   1538  CB  LYS A 193       9.516  -1.117 -32.531  1.00 37.56           C  
ATOM   1539  O   LYS A 193      11.328  -0.425 -34.406  1.00 37.56           O  
ATOM   1540  CG  LYS A 193       8.797  -2.133 -31.656  1.00 37.56           C  
ATOM   1541  CD  LYS A 193       7.477  -2.570 -32.281  1.00 37.56           C  
ATOM   1542  CE  LYS A 193       6.750  -3.574 -31.391  1.00 37.56           C  
ATOM   1543  NZ  LYS A 193       5.445  -3.998 -31.984  1.00 37.56           N  
ATOM   1544  N   SER A 194      12.867   0.517 -33.031  1.00 41.00           N  
ATOM   1545  CA  SER A 194      13.711   0.645 -34.219  1.00 41.00           C  
ATOM   1546  C   SER A 194      14.695  -0.521 -34.312  1.00 41.00           C  
ATOM   1547  CB  SER A 194      14.484   1.966 -34.188  1.00 41.00           C  
ATOM   1548  O   SER A 194      15.141  -1.055 -33.281  1.00 41.00           O  
ATOM   1549  OG  SER A 194      15.797   1.773 -33.656  1.00 41.00           O  
ATOM   1550  N   ASP A 195      14.320  -1.587 -34.812  1.00 45.59           N  
ATOM   1551  CA  ASP A 195      15.234  -2.660 -35.188  1.00 45.59           C  
ATOM   1552  C   ASP A 195      16.547  -2.572 -34.406  1.00 45.59           C  
ATOM   1553  CB  ASP A 195      15.516  -2.617 -36.688  1.00 45.59           C  
ATOM   1554  O   ASP A 195      17.469  -1.862 -34.812  1.00 45.59           O  
ATOM   1555  CG  ASP A 195      14.555  -3.475 -37.500  1.00 45.59           C  
ATOM   1556  OD1 ASP A 195      13.844  -4.312 -36.906  1.00 45.59           O  
ATOM   1557  OD2 ASP A 195      14.516  -3.316 -38.719  1.00 45.59           O  
ATOM   1558  N   SER A 196      16.578  -2.311 -33.000  1.00 60.59           N  
ATOM   1559  CA  SER A 196      17.719  -2.320 -32.125  1.00 60.59           C  
ATOM   1560  C   SER A 196      18.828  -3.246 -32.625  1.00 60.59           C  
ATOM   1561  CB  SER A 196      17.312  -2.750 -30.703  1.00 60.59           C  
ATOM   1562  O   SER A 196      20.016  -2.963 -32.469  1.00 60.59           O  
ATOM   1563  OG  SER A 196      17.078  -4.148 -30.656  1.00 60.59           O  
ATOM   1564  N   LYS A 197      18.406  -4.137 -33.531  1.00 68.75           N  
ATOM   1565  CA  LYS A 197      19.453  -5.055 -33.938  1.00 68.75           C  
ATOM   1566  C   LYS A 197      20.422  -4.379 -34.938  1.00 68.75           C  
ATOM   1567  CB  LYS A 197      18.859  -6.305 -34.594  1.00 68.75           C  
ATOM   1568  O   LYS A 197      21.641  -4.527 -34.812  1.00 68.75           O  
ATOM   1569  CG  LYS A 197      19.812  -7.477 -34.688  1.00 68.75           C  
ATOM   1570  CD  LYS A 197      19.125  -8.734 -35.188  1.00 68.75           C  
ATOM   1571  CE  LYS A 197      20.094  -9.891 -35.344  1.00 68.75           C  
ATOM   1572  NZ  LYS A 197      19.422 -11.141 -35.781  1.00 68.75           N  
ATOM   1573  N   SER A 198      19.906  -3.512 -35.844  1.00 73.06           N  
ATOM   1574  CA  SER A 198      20.734  -2.830 -36.844  1.00 73.06           C  
ATOM   1575  C   SER A 198      21.609  -1.776 -36.188  1.00 73.06           C  
ATOM   1576  CB  SER A 198      19.859  -2.178 -37.906  1.00 73.06           C  
ATOM   1577  O   SER A 198      22.781  -1.620 -36.562  1.00 73.06           O  
ATOM   1578  OG  SER A 198      19.188  -1.037 -37.406  1.00 73.06           O  
ATOM   1579  N   LEU A 199      21.000  -1.075 -35.219  1.00 77.19           N  
ATOM   1580  CA  LEU A 199      21.734  -0.044 -34.500  1.00 77.19           C  
ATOM   1581  C   LEU A 199      22.875  -0.653 -33.688  1.00 77.19           C  
ATOM   1582  CB  LEU A 199      20.781   0.727 -33.562  1.00 77.19           C  
ATOM   1583  O   LEU A 199      24.000  -0.169 -33.750  1.00 77.19           O  
ATOM   1584  CG  LEU A 199      21.422   1.839 -32.719  1.00 77.19           C  
ATOM   1585  CD1 LEU A 199      21.922   2.963 -33.625  1.00 77.19           C  
ATOM   1586  CD2 LEU A 199      20.438   2.369 -31.703  1.00 77.19           C  
ATOM   1587  N   LEU A 200      22.594  -1.769 -32.969  1.00 82.12           N  
ATOM   1588  CA  LEU A 200      23.609  -2.418 -32.156  1.00 82.12           C  
ATOM   1589  C   LEU A 200      24.703  -3.029 -33.000  1.00 82.12           C  
ATOM   1590  CB  LEU A 200      22.953  -3.500 -31.281  1.00 82.12           C  
ATOM   1591  O   LEU A 200      25.891  -2.898 -32.688  1.00 82.12           O  
ATOM   1592  CG  LEU A 200      21.891  -3.029 -30.297  1.00 82.12           C  
ATOM   1593  CD1 LEU A 200      21.391  -4.199 -29.453  1.00 82.12           C  
ATOM   1594  CD2 LEU A 200      22.422  -1.912 -29.406  1.00 82.12           C  
ATOM   1595  N   THR A 201      24.219  -3.660 -34.094  1.00 79.94           N  
ATOM   1596  CA  THR A 201      25.172  -4.211 -35.062  1.00 79.94           C  
ATOM   1597  C   THR A 201      26.031  -3.102 -35.688  1.00 79.94           C  
ATOM   1598  CB  THR A 201      24.438  -4.969 -36.188  1.00 79.94           C  
ATOM   1599  O   THR A 201      27.234  -3.271 -35.844  1.00 79.94           O  
ATOM   1600  CG2 THR A 201      25.438  -5.617 -37.156  1.00 79.94           C  
ATOM   1601  OG1 THR A 201      23.609  -5.988 -35.625  1.00 79.94           O  
ATOM   1602  N   GLY A 202      25.484  -1.986 -36.000  1.00 84.06           N  
ATOM   1603  CA  GLY A 202      26.172  -0.846 -36.594  1.00 84.06           C  
ATOM   1604  C   GLY A 202      27.203  -0.244 -35.656  1.00 84.06           C  
ATOM   1605  O   GLY A 202      28.297   0.141 -36.094  1.00 84.06           O  
ATOM   1606  N   VAL A 203      26.859  -0.169 -34.375  1.00 86.94           N  
ATOM   1607  CA  VAL A 203      27.781   0.361 -33.375  1.00 86.94           C  
ATOM   1608  C   VAL A 203      29.016  -0.528 -33.281  1.00 86.94           C  
ATOM   1609  CB  VAL A 203      27.109   0.475 -32.000  1.00 86.94           C  
ATOM   1610  O   VAL A 203      30.141  -0.033 -33.312  1.00 86.94           O  
ATOM   1611  CG1 VAL A 203      28.156   0.696 -30.906  1.00 86.94           C  
ATOM   1612  CG2 VAL A 203      26.078   1.604 -31.984  1.00 86.94           C  
ATOM   1613  N   LYS A 204      28.828  -1.842 -33.250  1.00 88.25           N  
ATOM   1614  CA  LYS A 204      29.953  -2.773 -33.188  1.00 88.25           C  
ATOM   1615  C   LYS A 204      30.828  -2.658 -34.438  1.00 88.25           C  
ATOM   1616  CB  LYS A 204      29.453  -4.211 -33.031  1.00 88.25           C  
ATOM   1617  O   LYS A 204      32.062  -2.652 -34.344  1.00 88.25           O  
ATOM   1618  CG  LYS A 204      28.891  -4.523 -31.656  1.00 88.25           C  
ATOM   1619  CD  LYS A 204      28.406  -5.961 -31.562  1.00 88.25           C  
ATOM   1620  CE  LYS A 204      29.562  -6.957 -31.625  1.00 88.25           C  
ATOM   1621  NZ  LYS A 204      29.078  -8.367 -31.547  1.00 88.25           N  
ATOM   1622  N   ALA A 205      30.125  -2.535 -35.594  1.00 85.06           N  
ATOM   1623  CA  ALA A 205      30.828  -2.410 -36.875  1.00 85.06           C  
ATOM   1624  C   ALA A 205      31.688  -1.143 -36.906  1.00 85.06           C  
ATOM   1625  CB  ALA A 205      29.844  -2.414 -38.031  1.00 85.06           C  
ATOM   1626  O   ALA A 205      32.812  -1.163 -37.375  1.00 85.06           O  
ATOM   1627  N   PHE A 206      31.078  -0.115 -36.438  1.00 90.38           N  
ATOM   1628  CA  PHE A 206      31.797   1.152 -36.375  1.00 90.38           C  
ATOM   1629  C   PHE A 206      33.031   1.028 -35.469  1.00 90.38           C  
ATOM   1630  CB  PHE A 206      30.891   2.264 -35.844  1.00 90.38           C  
ATOM   1631  O   PHE A 206      34.125   1.442 -35.844  1.00 90.38           O  
ATOM   1632  CG  PHE A 206      31.594   3.566 -35.594  1.00 90.38           C  
ATOM   1633  CD1 PHE A 206      31.891   3.973 -34.281  1.00 90.38           C  
ATOM   1634  CD2 PHE A 206      31.969   4.383 -36.656  1.00 90.38           C  
ATOM   1635  CE1 PHE A 206      32.531   5.180 -34.062  1.00 90.38           C  
ATOM   1636  CE2 PHE A 206      32.625   5.590 -36.406  1.00 90.38           C  
ATOM   1637  CZ  PHE A 206      32.906   5.984 -35.125  1.00 90.38           C  
ATOM   1638  N   LEU A 207      32.906   0.457 -34.281  1.00 90.25           N  
ATOM   1639  CA  LEU A 207      33.969   0.303 -33.312  1.00 90.25           C  
ATOM   1640  C   LEU A 207      35.031  -0.670 -33.844  1.00 90.25           C  
ATOM   1641  CB  LEU A 207      33.438  -0.185 -31.953  1.00 90.25           C  
ATOM   1642  O   LEU A 207      36.250  -0.422 -33.688  1.00 90.25           O  
ATOM   1643  CG  LEU A 207      32.562   0.798 -31.188  1.00 90.25           C  
ATOM   1644  CD1 LEU A 207      31.969   0.119 -29.953  1.00 90.25           C  
ATOM   1645  CD2 LEU A 207      33.375   2.031 -30.781  1.00 90.25           C  
ATOM   1646  N   LYS A 208      34.594  -1.739 -34.469  1.00 88.69           N  
ATOM   1647  CA  LYS A 208      35.469  -2.744 -35.031  1.00 88.69           C  
ATOM   1648  C   LYS A 208      36.344  -2.154 -36.156  1.00 88.69           C  
ATOM   1649  CB  LYS A 208      34.688  -3.936 -35.562  1.00 88.69           C  
ATOM   1650  O   LYS A 208      37.500  -2.496 -36.281  1.00 88.69           O  
ATOM   1651  CG  LYS A 208      35.531  -5.145 -35.906  1.00 88.69           C  
ATOM   1652  CD  LYS A 208      34.656  -6.340 -36.312  1.00 88.69           C  
ATOM   1653  CE  LYS A 208      35.531  -7.543 -36.688  1.00 88.69           C  
ATOM   1654  NZ  LYS A 208      34.688  -8.727 -37.031  1.00 88.69           N  
ATOM   1655  N   SER A 209      35.750  -1.258 -36.844  1.00 86.88           N  
ATOM   1656  CA  SER A 209      36.438  -0.678 -37.969  1.00 86.88           C  
ATOM   1657  C   SER A 209      37.281   0.512 -37.562  1.00 86.88           C  
ATOM   1658  CB  SER A 209      35.438  -0.246 -39.062  1.00 86.88           C  
ATOM   1659  O   SER A 209      37.906   1.158 -38.406  1.00 86.88           O  
ATOM   1660  OG  SER A 209      34.719   0.919 -38.656  1.00 86.88           O  
ATOM   1661  N   LYS A 210      37.312   0.863 -36.281  1.00 85.88           N  
ATOM   1662  CA  LYS A 210      38.062   2.006 -35.750  1.00 85.88           C  
ATOM   1663  C   LYS A 210      37.656   3.297 -36.469  1.00 85.88           C  
ATOM   1664  CB  LYS A 210      39.562   1.780 -35.906  1.00 85.88           C  
ATOM   1665  O   LYS A 210      38.500   4.129 -36.781  1.00 85.88           O  
ATOM   1666  CG  LYS A 210      40.062   0.544 -35.188  1.00 85.88           C  
ATOM   1667  CD  LYS A 210      41.531   0.300 -35.469  1.00 85.88           C  
ATOM   1668  CE  LYS A 210      42.031  -0.972 -34.781  1.00 85.88           C  
ATOM   1669  NZ  LYS A 210      43.469  -1.276 -35.156  1.00 85.88           N  
ATOM   1670  N   GLY A 211      36.312   3.398 -36.812  1.00 81.06           N  
ATOM   1671  CA  GLY A 211      35.750   4.617 -37.344  1.00 81.06           C  
ATOM   1672  C   GLY A 211      35.781   4.668 -38.875  1.00 81.06           C  
ATOM   1673  O   GLY A 211      35.438   5.688 -39.469  1.00 81.06           O  
ATOM   1674  N   LYS A 212      36.219   3.574 -39.562  1.00 80.00           N  
ATOM   1675  CA  LYS A 212      36.250   3.500 -41.000  1.00 80.00           C  
ATOM   1676  C   LYS A 212      34.875   3.250 -41.594  1.00 80.00           C  
ATOM   1677  CB  LYS A 212      37.219   2.402 -41.469  1.00 80.00           C  
ATOM   1678  O   LYS A 212      34.562   3.670 -42.688  1.00 80.00           O  
ATOM   1679  CG  LYS A 212      38.688   2.711 -41.188  1.00 80.00           C  
ATOM   1680  CD  LYS A 212      39.594   1.604 -41.719  1.00 80.00           C  
ATOM   1681  CE  LYS A 212      41.031   1.867 -41.344  1.00 80.00           C  
ATOM   1682  NZ  LYS A 212      41.938   0.769 -41.844  1.00 80.00           N  
ATOM   1683  N   VAL A 213      34.094   2.613 -40.781  1.00 82.69           N  
ATOM   1684  CA  VAL A 213      32.688   2.424 -41.094  1.00 82.69           C  
ATOM   1685  C   VAL A 213      31.859   3.527 -40.438  1.00 82.69           C  
ATOM   1686  CB  VAL A 213      32.188   1.037 -40.625  1.00 82.69           C  
ATOM   1687  O   VAL A 213      32.094   3.887 -39.281  1.00 82.69           O  
ATOM   1688  CG1 VAL A 213      30.672   0.922 -40.812  1.00 82.69           C  
ATOM   1689  CG2 VAL A 213      32.906  -0.072 -41.406  1.00 82.69           C  
ATOM   1690  N   ALA A 214      30.953   4.082 -41.312  1.00 78.88           N  
ATOM   1691  CA  ALA A 214      30.109   5.160 -40.812  1.00 78.88           C  
ATOM   1692  C   ALA A 214      29.219   4.684 -39.656  1.00 78.88           C  
ATOM   1693  CB  ALA A 214      29.234   5.723 -41.938  1.00 78.88           C  
ATOM   1694  O   ALA A 214      28.750   3.547 -39.656  1.00 78.88           O  
ATOM   1695  N   PRO A 215      29.109   5.598 -38.656  1.00 82.81           N  
ATOM   1696  CA  PRO A 215      28.234   5.242 -37.531  1.00 82.81           C  
ATOM   1697  C   PRO A 215      26.766   5.160 -37.938  1.00 82.81           C  
ATOM   1698  CB  PRO A 215      28.453   6.375 -36.531  1.00 82.81           C  
ATOM   1699  O   PRO A 215      26.344   5.828 -38.906  1.00 82.81           O  
ATOM   1700  CG  PRO A 215      28.859   7.551 -37.375  1.00 82.81           C  
ATOM   1701  CD  PRO A 215      29.594   7.051 -38.594  1.00 82.81           C  
ATOM   1702  N   PRO A 216      25.984   4.262 -37.344  1.00 77.50           N  
ATOM   1703  CA  PRO A 216      24.562   4.086 -37.688  1.00 77.50           C  
ATOM   1704  C   PRO A 216      23.734   5.332 -37.406  1.00 77.50           C  
ATOM   1705  CB  PRO A 216      24.141   2.922 -36.781  1.00 77.50           C  
ATOM   1706  O   PRO A 216      22.625   5.477 -37.938  1.00 77.50           O  
ATOM   1707  CG  PRO A 216      25.078   2.975 -35.625  1.00 77.50           C  
ATOM   1708  CD  PRO A 216      26.422   3.459 -36.094  1.00 77.50           C  
ATOM   1709  N   VAL A 217      24.219   6.188 -36.594  1.00 77.88           N  
ATOM   1710  CA  VAL A 217      23.594   7.457 -36.219  1.00 77.88           C  
ATOM   1711  C   VAL A 217      24.688   8.523 -36.031  1.00 77.88           C  
ATOM   1712  CB  VAL A 217      22.750   7.320 -34.938  1.00 77.88           C  
ATOM   1713  O   VAL A 217      25.844   8.195 -35.750  1.00 77.88           O  
ATOM   1714  CG1 VAL A 217      21.562   6.402 -35.156  1.00 77.88           C  
ATOM   1715  CG2 VAL A 217      23.609   6.801 -33.781  1.00 77.88           C  
ATOM   1716  N   PRO A 218      24.281   9.766 -36.312  1.00 80.62           N  
ATOM   1717  CA  PRO A 218      25.266  10.820 -36.031  1.00 80.62           C  
ATOM   1718  C   PRO A 218      25.828  10.734 -34.594  1.00 80.62           C  
ATOM   1719  CB  PRO A 218      24.453  12.102 -36.219  1.00 80.62           C  
ATOM   1720  O   PRO A 218      25.094  10.469 -33.656  1.00 80.62           O  
ATOM   1721  CG  PRO A 218      23.328  11.719 -37.125  1.00 80.62           C  
ATOM   1722  CD  PRO A 218      22.953  10.289 -36.844  1.00 80.62           C  
ATOM   1723  N   LEU A 219      27.156  10.867 -34.406  1.00 81.75           N  
ATOM   1724  CA  LEU A 219      27.812  10.750 -33.125  1.00 81.75           C  
ATOM   1725  C   LEU A 219      27.328  11.844 -32.156  1.00 81.75           C  
ATOM   1726  CB  LEU A 219      29.328  10.828 -33.281  1.00 81.75           C  
ATOM   1727  O   LEU A 219      27.500  11.734 -30.953  1.00 81.75           O  
ATOM   1728  CG  LEU A 219      30.016   9.641 -33.938  1.00 81.75           C  
ATOM   1729  CD1 LEU A 219      31.500   9.922 -34.156  1.00 81.75           C  
ATOM   1730  CD2 LEU A 219      29.797   8.367 -33.125  1.00 81.75           C  
ATOM   1731  N   THR A 220      26.641  12.844 -32.750  1.00 80.31           N  
ATOM   1732  CA  THR A 220      26.219  13.992 -31.953  1.00 80.31           C  
ATOM   1733  C   THR A 220      24.750  13.844 -31.531  1.00 80.31           C  
ATOM   1734  CB  THR A 220      26.406  15.305 -32.719  1.00 80.31           C  
ATOM   1735  O   THR A 220      24.234  14.680 -30.781  1.00 80.31           O  
ATOM   1736  CG2 THR A 220      27.875  15.586 -32.969  1.00 80.31           C  
ATOM   1737  OG1 THR A 220      25.719  15.219 -33.969  1.00 80.31           O  
ATOM   1738  N   LYS A 221      24.094  12.867 -32.125  1.00 80.06           N  
ATOM   1739  CA  LYS A 221      22.672  12.664 -31.828  1.00 80.06           C  
ATOM   1740  C   LYS A 221      22.469  12.250 -30.375  1.00 80.06           C  
ATOM   1741  CB  LYS A 221      22.078  11.617 -32.750  1.00 80.06           C  
ATOM   1742  O   LYS A 221      23.094  11.305 -29.891  1.00 80.06           O  
ATOM   1743  CG  LYS A 221      20.562  11.539 -32.719  1.00 80.06           C  
ATOM   1744  CD  LYS A 221      20.016  10.688 -33.844  1.00 80.06           C  
ATOM   1745  CE  LYS A 221      18.484  10.680 -33.875  1.00 80.06           C  
ATOM   1746  NZ  LYS A 221      17.938   9.914 -35.031  1.00 80.06           N  
ATOM   1747  N   ARG A 222      21.484  13.023 -29.688  1.00 79.88           N  
ATOM   1748  CA  ARG A 222      21.219  12.781 -28.266  1.00 79.88           C  
ATOM   1749  C   ARG A 222      19.797  12.273 -28.062  1.00 79.88           C  
ATOM   1750  CB  ARG A 222      21.438  14.062 -27.453  1.00 79.88           C  
ATOM   1751  O   ARG A 222      18.906  12.539 -28.875  1.00 79.88           O  
ATOM   1752  CG  ARG A 222      22.875  14.539 -27.438  1.00 79.88           C  
ATOM   1753  CD  ARG A 222      23.047  15.789 -26.578  1.00 79.88           C  
ATOM   1754  NE  ARG A 222      24.453  16.125 -26.406  1.00 79.88           N  
ATOM   1755  NH1 ARG A 222      24.641  15.180 -24.312  1.00 79.88           N  
ATOM   1756  NH2 ARG A 222      26.453  16.188 -25.266  1.00 79.88           N  
ATOM   1757  CZ  ARG A 222      25.172  15.836 -25.328  1.00 79.88           C  
ATOM   1758  N   ASN A 223      19.609  11.453 -27.031  1.00 74.56           N  
ATOM   1759  CA  ASN A 223      18.266  11.039 -26.625  1.00 74.56           C  
ATOM   1760  C   ASN A 223      17.641  12.047 -25.656  1.00 74.56           C  
ATOM   1761  CB  ASN A 223      18.312   9.656 -25.984  1.00 74.56           C  
ATOM   1762  O   ASN A 223      18.172  13.141 -25.453  1.00 74.56           O  
ATOM   1763  CG  ASN A 223      19.141   9.617 -24.719  1.00 74.56           C  
ATOM   1764  ND2 ASN A 223      19.625   8.430 -24.344  1.00 74.56           N  
ATOM   1765  OD1 ASN A 223      19.375  10.648 -24.078  1.00 74.56           O  
ATOM   1766  N   LYS A 224      16.344  11.805 -25.312  1.00 71.12           N  
ATOM   1767  CA  LYS A 224      15.633  12.766 -24.469  1.00 71.12           C  
ATOM   1768  C   LYS A 224      15.820  12.453 -22.984  1.00 71.12           C  
ATOM   1769  CB  LYS A 224      14.141  12.773 -24.812  1.00 71.12           C  
ATOM   1770  O   LYS A 224      15.000  12.844 -22.156  1.00 71.12           O  
ATOM   1771  CG  LYS A 224      13.828  13.312 -26.203  1.00 71.12           C  
ATOM   1772  CD  LYS A 224      12.328  13.398 -26.438  1.00 71.12           C  
ATOM   1773  CE  LYS A 224      12.016  13.898 -27.844  1.00 71.12           C  
ATOM   1774  NZ  LYS A 224      10.539  14.000 -28.078  1.00 71.12           N  
ATOM   1775  N   LEU A 225      16.906  11.758 -22.641  1.00 60.72           N  
ATOM   1776  CA  LEU A 225      17.109  11.477 -21.219  1.00 60.72           C  
ATOM   1777  C   LEU A 225      17.375  12.758 -20.438  1.00 60.72           C  
ATOM   1778  CB  LEU A 225      18.297  10.508 -21.031  1.00 60.72           C  
ATOM   1779  O   LEU A 225      17.969  13.703 -20.969  1.00 60.72           O  
ATOM   1780  CG  LEU A 225      18.062   9.070 -21.500  1.00 60.72           C  
ATOM   1781  CD1 LEU A 225      19.359   8.281 -21.453  1.00 60.72           C  
ATOM   1782  CD2 LEU A 225      17.000   8.391 -20.641  1.00 60.72           C  
ATOM   1783  N   ASP A 226      16.703  12.914 -19.234  1.00 69.38           N  
ATOM   1784  CA  ASP A 226      16.875  14.086 -18.375  1.00 69.38           C  
ATOM   1785  C   ASP A 226      18.203  14.047 -17.625  1.00 69.38           C  
ATOM   1786  CB  ASP A 226      15.711  14.195 -17.375  1.00 69.38           C  
ATOM   1787  O   ASP A 226      18.234  13.859 -16.406  1.00 69.38           O  
ATOM   1788  CG  ASP A 226      15.648  15.539 -16.688  1.00 69.38           C  
ATOM   1789  OD1 ASP A 226      16.312  16.500 -17.141  1.00 69.38           O  
ATOM   1790  OD2 ASP A 226      14.930  15.648 -15.672  1.00 69.38           O  
ATOM   1791  N   ILE A 227      19.391  14.062 -18.297  1.00 70.44           N  
ATOM   1792  CA  ILE A 227      20.734  14.117 -17.750  1.00 70.44           C  
ATOM   1793  C   ILE A 227      21.531  15.219 -18.438  1.00 70.44           C  
ATOM   1794  CB  ILE A 227      21.469  12.758 -17.891  1.00 70.44           C  
ATOM   1795  O   ILE A 227      21.203  15.617 -19.562  1.00 70.44           O  
ATOM   1796  CG1 ILE A 227      21.625  12.398 -19.375  1.00 70.44           C  
ATOM   1797  CG2 ILE A 227      20.719  11.656 -17.141  1.00 70.44           C  
ATOM   1798  CD1 ILE A 227      22.562  11.219 -19.625  1.00 70.44           C  
ATOM   1799  N   ARG A 228      22.312  15.875 -17.531  1.00 75.31           N  
ATOM   1800  CA  ARG A 228      23.281  16.781 -18.141  1.00 75.31           C  
ATOM   1801  C   ARG A 228      24.328  16.000 -18.938  1.00 75.31           C  
ATOM   1802  CB  ARG A 228      23.953  17.641 -17.078  1.00 75.31           C  
ATOM   1803  O   ARG A 228      25.141  15.273 -18.359  1.00 75.31           O  
ATOM   1804  CG  ARG A 228      23.141  18.859 -16.656  1.00 75.31           C  
ATOM   1805  CD  ARG A 228      23.969  19.828 -15.828  1.00 75.31           C  
ATOM   1806  NE  ARG A 228      23.141  20.938 -15.328  1.00 75.31           N  
ATOM   1807  NH1 ARG A 228      24.906  22.062 -14.336  1.00 75.31           N  
ATOM   1808  NH2 ARG A 228      22.781  22.906 -14.219  1.00 75.31           N  
ATOM   1809  CZ  ARG A 228      23.609  21.969 -14.625  1.00 75.31           C  
ATOM   1810  N   GLY A 229      24.281  16.094 -20.281  1.00 79.00           N  
ATOM   1811  CA  GLY A 229      25.188  15.352 -21.156  1.00 79.00           C  
ATOM   1812  C   GLY A 229      26.578  15.930 -21.203  1.00 79.00           C  
ATOM   1813  O   GLY A 229      26.938  16.781 -20.375  1.00 79.00           O  
ATOM   1814  N   CYS A 230      27.500  15.227 -21.922  1.00 85.31           N  
ATOM   1815  CA  CYS A 230      28.891  15.625 -22.156  1.00 85.31           C  
ATOM   1816  C   CYS A 230      29.141  15.859 -23.641  1.00 85.31           C  
ATOM   1817  CB  CYS A 230      29.859  14.562 -21.625  1.00 85.31           C  
ATOM   1818  O   CYS A 230      28.453  15.289 -24.484  1.00 85.31           O  
ATOM   1819  SG  CYS A 230      29.703  14.266 -19.844  1.00 85.31           S  
ATOM   1820  N   VAL A 231      30.016  16.922 -23.906  1.00 86.44           N  
ATOM   1821  CA  VAL A 231      30.484  17.141 -25.266  1.00 86.44           C  
ATOM   1822  C   VAL A 231      32.000  16.984 -25.312  1.00 86.44           C  
ATOM   1823  CB  VAL A 231      30.078  18.531 -25.781  1.00 86.44           C  
ATOM   1824  O   VAL A 231      32.688  17.219 -24.312  1.00 86.44           O  
ATOM   1825  CG1 VAL A 231      28.562  18.625 -25.969  1.00 86.44           C  
ATOM   1826  CG2 VAL A 231      30.562  19.625 -24.844  1.00 86.44           C  
ATOM   1827  N   PRO A 232      32.531  16.641 -26.516  1.00 85.81           N  
ATOM   1828  CA  PRO A 232      33.969  16.547 -26.641  1.00 85.81           C  
ATOM   1829  C   PRO A 232      34.688  17.891 -26.453  1.00 85.81           C  
ATOM   1830  CB  PRO A 232      34.188  16.031 -28.062  1.00 85.81           C  
ATOM   1831  O   PRO A 232      34.156  18.922 -26.906  1.00 85.81           O  
ATOM   1832  CG  PRO A 232      32.875  15.398 -28.422  1.00 85.81           C  
ATOM   1833  CD  PRO A 232      31.781  16.094 -27.656  1.00 85.81           C  
ATOM   1834  N   ASP A 233      35.750  18.016 -25.641  1.00 83.44           N  
ATOM   1835  CA  ASP A 233      36.719  19.078 -25.469  1.00 83.44           C  
ATOM   1836  C   ASP A 233      38.125  18.594 -25.797  1.00 83.44           C  
ATOM   1837  CB  ASP A 233      36.656  19.641 -24.047  1.00 83.44           C  
ATOM   1838  O   ASP A 233      38.906  18.266 -24.875  1.00 83.44           O  
ATOM   1839  CG  ASP A 233      37.500  20.891 -23.875  1.00 83.44           C  
ATOM   1840  OD1 ASP A 233      37.906  21.500 -24.875  1.00 83.44           O  
ATOM   1841  OD2 ASP A 233      37.750  21.266 -22.703  1.00 83.44           O  
ATOM   1842  N   GLY A 234      38.562  18.609 -27.031  1.00 82.81           N  
ATOM   1843  CA  GLY A 234      39.812  17.953 -27.406  1.00 82.81           C  
ATOM   1844  C   GLY A 234      39.781  16.453 -27.156  1.00 82.81           C  
ATOM   1845  O   GLY A 234      38.875  15.758 -27.656  1.00 82.81           O  
ATOM   1846  N   ALA A 235      40.812  15.867 -26.453  1.00 77.75           N  
ATOM   1847  CA  ALA A 235      40.875  14.430 -26.188  1.00 77.75           C  
ATOM   1848  C   ALA A 235      40.094  14.062 -24.922  1.00 77.75           C  
ATOM   1849  CB  ALA A 235      42.344  14.000 -26.047  1.00 77.75           C  
ATOM   1850  O   ALA A 235      40.094  12.898 -24.516  1.00 77.75           O  
ATOM   1851  N   THR A 236      39.438  15.109 -24.266  1.00 84.19           N  
ATOM   1852  CA  THR A 236      38.656  14.914 -23.047  1.00 84.19           C  
ATOM   1853  C   THR A 236      37.219  15.297 -23.266  1.00 84.19           C  
ATOM   1854  CB  THR A 236      39.250  15.734 -21.875  1.00 84.19           C  
ATOM   1855  O   THR A 236      36.812  15.562 -24.406  1.00 84.19           O  
ATOM   1856  CG2 THR A 236      40.688  15.344 -21.578  1.00 84.19           C  
ATOM   1857  OG1 THR A 236      39.188  17.125 -22.203  1.00 84.19           O  
ATOM   1858  N   SER A 237      36.406  15.242 -22.172  1.00 87.06           N  
ATOM   1859  CA  SER A 237      35.000  15.617 -22.219  1.00 87.06           C  
ATOM   1860  C   SER A 237      34.688  16.750 -21.250  1.00 87.06           C  
ATOM   1861  CB  SER A 237      34.094  14.414 -21.906  1.00 87.06           C  
ATOM   1862  O   SER A 237      35.438  17.000 -20.328  1.00 87.06           O  
ATOM   1863  OG  SER A 237      34.250  14.016 -20.562  1.00 87.06           O  
ATOM   1864  N   ARG A 238      33.750  17.609 -21.547  1.00 86.19           N  
ATOM   1865  CA  ARG A 238      33.219  18.641 -20.672  1.00 86.19           C  
ATOM   1866  C   ARG A 238      31.703  18.516 -20.562  1.00 86.19           C  
ATOM   1867  CB  ARG A 238      33.594  20.031 -21.172  1.00 86.19           C  
ATOM   1868  O   ARG A 238      31.047  17.938 -21.438  1.00 86.19           O  
ATOM   1869  CG  ARG A 238      32.906  20.438 -22.453  1.00 86.19           C  
ATOM   1870  CD  ARG A 238      33.281  21.844 -22.891  1.00 86.19           C  
ATOM   1871  NE  ARG A 238      32.656  22.219 -24.156  1.00 86.19           N  
ATOM   1872  NH1 ARG A 238      30.844  23.297 -23.203  1.00 86.19           N  
ATOM   1873  NH2 ARG A 238      31.031  23.172 -25.484  1.00 86.19           N  
ATOM   1874  CZ  ARG A 238      31.516  22.891 -24.266  1.00 86.19           C  
ATOM   1875  N   VAL A 239      31.125  19.062 -19.516  1.00 83.88           N  
ATOM   1876  CA  VAL A 239      29.688  19.031 -19.281  1.00 83.88           C  
ATOM   1877  C   VAL A 239      28.984  19.891 -20.328  1.00 83.88           C  
ATOM   1878  CB  VAL A 239      29.344  19.531 -17.859  1.00 83.88           C  
ATOM   1879  O   VAL A 239      29.406  21.016 -20.609  1.00 83.88           O  
ATOM   1880  CG1 VAL A 239      27.828  19.578 -17.672  1.00 83.88           C  
ATOM   1881  CG2 VAL A 239      29.984  18.641 -16.812  1.00 83.88           C  
ATOM   1882  N   SER A 240      27.953  19.266 -20.984  1.00 81.88           N  
ATOM   1883  CA  SER A 240      27.156  19.922 -22.016  1.00 81.88           C  
ATOM   1884  C   SER A 240      26.031  20.750 -21.422  1.00 81.88           C  
ATOM   1885  CB  SER A 240      26.578  18.891 -22.984  1.00 81.88           C  
ATOM   1886  O   SER A 240      25.562  20.469 -20.312  1.00 81.88           O  
ATOM   1887  OG  SER A 240      25.688  19.500 -23.906  1.00 81.88           O  
ATOM   1888  N   THR A 241      25.609  21.906 -22.125  1.00 76.06           N  
ATOM   1889  CA  THR A 241      24.406  22.656 -21.781  1.00 76.06           C  
ATOM   1890  C   THR A 241      23.156  21.953 -22.281  1.00 76.06           C  
ATOM   1891  CB  THR A 241      24.469  24.078 -22.359  1.00 76.06           C  
ATOM   1892  O   THR A 241      22.047  22.234 -21.828  1.00 76.06           O  
ATOM   1893  CG2 THR A 241      25.578  24.906 -21.703  1.00 76.06           C  
ATOM   1894  OG1 THR A 241      24.719  24.016 -23.766  1.00 76.06           O  
ATOM   1895  N   GLU A 242      23.359  20.969 -23.234  1.00 76.31           N  
ATOM   1896  CA  GLU A 242      22.266  20.203 -23.844  1.00 76.31           C  
ATOM   1897  C   GLU A 242      21.891  19.000 -22.984  1.00 76.31           C  
ATOM   1898  CB  GLU A 242      22.641  19.734 -25.250  1.00 76.31           C  
ATOM   1899  O   GLU A 242      22.750  18.406 -22.328  1.00 76.31           O  
ATOM   1900  CG  GLU A 242      22.891  20.875 -26.234  1.00 76.31           C  
ATOM   1901  CD  GLU A 242      23.281  20.406 -27.625  1.00 76.31           C  
ATOM   1902  OE1 GLU A 242      23.500  21.250 -28.516  1.00 76.31           O  
ATOM   1903  OE2 GLU A 242      23.344  19.172 -27.828  1.00 76.31           O  
ATOM   1904  N   VAL A 243      20.516  18.828 -22.875  1.00 74.50           N  
ATOM   1905  CA  VAL A 243      19.953  17.703 -22.141  1.00 74.50           C  
ATOM   1906  C   VAL A 243      19.953  16.453 -23.016  1.00 74.50           C  
ATOM   1907  CB  VAL A 243      18.516  18.000 -21.641  1.00 74.50           C  
ATOM   1908  O   VAL A 243      19.719  16.547 -24.234  1.00 74.50           O  
ATOM   1909  CG1 VAL A 243      17.922  16.781 -20.953  1.00 74.50           C  
ATOM   1910  CG2 VAL A 243      18.516  19.203 -20.703  1.00 74.50           C  
ATOM   1911  N   GLY A 244      20.375  15.258 -22.281  1.00 72.81           N  
ATOM   1912  CA  GLY A 244      20.312  13.977 -22.953  1.00 72.81           C  
ATOM   1913  C   GLY A 244      21.672  13.328 -23.141  1.00 72.81           C  
ATOM   1914  O   GLY A 244      22.703  14.008 -23.109  1.00 72.81           O  
ATOM   1915  N   ALA A 245      21.625  11.938 -23.203  1.00 77.38           N  
ATOM   1916  CA  ALA A 245      22.812  11.156 -23.531  1.00 77.38           C  
ATOM   1917  C   ALA A 245      22.922  10.906 -25.031  1.00 77.38           C  
ATOM   1918  CB  ALA A 245      22.797   9.836 -22.766  1.00 77.38           C  
ATOM   1919  O   ALA A 245      21.922  10.930 -25.734  1.00 77.38           O  
ATOM   1920  N   TYR A 246      24.203  10.727 -25.500  1.00 81.88           N  
ATOM   1921  CA  TYR A 246      24.359  10.328 -26.891  1.00 81.88           C  
ATOM   1922  C   TYR A 246      23.672   9.000 -27.156  1.00 81.88           C  
ATOM   1923  CB  TYR A 246      25.844  10.219 -27.250  1.00 81.88           C  
ATOM   1924  O   TYR A 246      23.719   8.086 -26.328  1.00 81.88           O  
ATOM   1925  CG  TYR A 246      26.531  11.555 -27.406  1.00 81.88           C  
ATOM   1926  CD1 TYR A 246      26.094  12.484 -28.359  1.00 81.88           C  
ATOM   1927  CD2 TYR A 246      27.625  11.898 -26.625  1.00 81.88           C  
ATOM   1928  CE1 TYR A 246      26.719  13.711 -28.516  1.00 81.88           C  
ATOM   1929  CE2 TYR A 246      28.266  13.125 -26.766  1.00 81.88           C  
ATOM   1930  OH  TYR A 246      28.422  15.242 -27.859  1.00 81.88           O  
ATOM   1931  CZ  TYR A 246      27.797  14.023 -27.719  1.00 81.88           C  
ATOM   1932  N   LEU A 247      22.969   8.992 -28.281  1.00 74.31           N  
ATOM   1933  CA  LEU A 247      22.344   7.742 -28.688  1.00 74.31           C  
ATOM   1934  C   LEU A 247      23.359   6.613 -28.750  1.00 74.31           C  
ATOM   1935  CB  LEU A 247      21.656   7.902 -30.047  1.00 74.31           C  
ATOM   1936  O   LEU A 247      23.062   5.473 -28.391  1.00 74.31           O  
ATOM   1937  CG  LEU A 247      20.656   6.820 -30.422  1.00 74.31           C  
ATOM   1938  CD1 LEU A 247      19.531   6.750 -29.391  1.00 74.31           C  
ATOM   1939  CD2 LEU A 247      20.094   7.082 -31.828  1.00 74.31           C  
ATOM   1940  N   PHE A 248      24.594   6.910 -29.156  1.00 81.31           N  
ATOM   1941  CA  PHE A 248      25.672   5.938 -29.203  1.00 81.31           C  
ATOM   1942  C   PHE A 248      25.969   5.371 -27.828  1.00 81.31           C  
ATOM   1943  CB  PHE A 248      26.938   6.574 -29.797  1.00 81.31           C  
ATOM   1944  O   PHE A 248      26.188   4.168 -27.672  1.00 81.31           O  
ATOM   1945  CG  PHE A 248      27.844   5.598 -30.500  1.00 81.31           C  
ATOM   1946  CD1 PHE A 248      28.766   4.848 -29.781  1.00 81.31           C  
ATOM   1947  CD2 PHE A 248      27.766   5.426 -31.875  1.00 81.31           C  
ATOM   1948  CE1 PHE A 248      29.609   3.943 -30.422  1.00 81.31           C  
ATOM   1949  CE2 PHE A 248      28.594   4.520 -32.531  1.00 81.31           C  
ATOM   1950  CZ  PHE A 248      29.516   3.781 -31.797  1.00 81.31           C  
ATOM   1951  N   THR A 249      25.938   6.270 -26.781  1.00 82.19           N  
ATOM   1952  CA  THR A 249      26.141   5.871 -25.406  1.00 82.19           C  
ATOM   1953  C   THR A 249      25.078   4.871 -24.953  1.00 82.19           C  
ATOM   1954  CB  THR A 249      26.125   7.090 -24.453  1.00 82.19           C  
ATOM   1955  O   THR A 249      25.391   3.842 -24.359  1.00 82.19           O  
ATOM   1956  CG2 THR A 249      26.312   6.664 -23.000  1.00 82.19           C  
ATOM   1957  OG1 THR A 249      27.188   7.980 -24.828  1.00 82.19           O  
ATOM   1958  N   THR A 250      23.875   5.086 -25.219  1.00 76.00           N  
ATOM   1959  CA  THR A 250      22.766   4.223 -24.828  1.00 76.00           C  
ATOM   1960  C   THR A 250      22.875   2.861 -25.516  1.00 76.00           C  
ATOM   1961  CB  THR A 250      21.406   4.867 -25.172  1.00 76.00           C  
ATOM   1962  O   THR A 250      22.562   1.833 -24.922  1.00 76.00           O  
ATOM   1963  CG2 THR A 250      21.141   6.074 -24.281  1.00 76.00           C  
ATOM   1964  OG1 THR A 250      21.422   5.285 -26.531  1.00 76.00           O  
ATOM   1965  N   SER A 251      23.344   2.824 -26.781  1.00 78.06           N  
ATOM   1966  CA  SER A 251      23.562   1.572 -27.500  1.00 78.06           C  
ATOM   1967  C   SER A 251      24.656   0.738 -26.844  1.00 78.06           C  
ATOM   1968  CB  SER A 251      23.922   1.846 -28.969  1.00 78.06           C  
ATOM   1969  O   SER A 251      24.516  -0.480 -26.719  1.00 78.06           O  
ATOM   1970  OG  SER A 251      22.844   2.484 -29.625  1.00 78.06           O  
ATOM   1971  N   ILE A 252      25.719   1.443 -26.438  1.00 82.94           N  
ATOM   1972  CA  ILE A 252      26.812   0.774 -25.719  1.00 82.94           C  
ATOM   1973  C   ILE A 252      26.266   0.151 -24.438  1.00 82.94           C  
ATOM   1974  CB  ILE A 252      27.953   1.751 -25.406  1.00 82.94           C  
ATOM   1975  O   ILE A 252      26.594  -0.999 -24.125  1.00 82.94           O  
ATOM   1976  CG1 ILE A 252      28.672   2.170 -26.703  1.00 82.94           C  
ATOM   1977  CG2 ILE A 252      28.953   1.120 -24.422  1.00 82.94           C  
ATOM   1978  CD1 ILE A 252      29.688   3.293 -26.516  1.00 82.94           C  
ATOM   1979  N   MET A 253      25.453   0.865 -23.766  1.00 79.69           N  
ATOM   1980  CA  MET A 253      24.891   0.384 -22.516  1.00 79.69           C  
ATOM   1981  C   MET A 253      23.953  -0.805 -22.750  1.00 79.69           C  
ATOM   1982  CB  MET A 253      24.125   1.504 -21.797  1.00 79.69           C  
ATOM   1983  O   MET A 253      23.938  -1.755 -21.969  1.00 79.69           O  
ATOM   1984  CG  MET A 253      25.016   2.559 -21.172  1.00 79.69           C  
ATOM   1985  SD  MET A 253      26.078   1.881 -19.828  1.00 79.69           S  
ATOM   1986  CE  MET A 253      26.516   0.274 -20.547  1.00 79.69           C  
ATOM   1987  N   GLN A 254      23.219  -0.763 -23.766  1.00 74.00           N  
ATOM   1988  CA  GLN A 254      22.359  -1.883 -24.141  1.00 74.00           C  
ATOM   1989  C   GLN A 254      23.188  -3.137 -24.422  1.00 74.00           C  
ATOM   1990  CB  GLN A 254      21.516  -1.528 -25.359  1.00 74.00           C  
ATOM   1991  O   GLN A 254      22.797  -4.238 -24.016  1.00 74.00           O  
ATOM   1992  CG  GLN A 254      20.328  -0.617 -25.062  1.00 74.00           C  
ATOM   1993  CD  GLN A 254      19.484  -0.311 -26.281  1.00 74.00           C  
ATOM   1994  NE2 GLN A 254      18.422   0.468 -26.094  1.00 74.00           N  
ATOM   1995  OE1 GLN A 254      19.781  -0.771 -27.391  1.00 74.00           O  
ATOM   1996  N   LEU A 255      24.312  -2.980 -25.141  1.00 77.56           N  
ATOM   1997  CA  LEU A 255      25.188  -4.109 -25.422  1.00 77.56           C  
ATOM   1998  C   LEU A 255      25.781  -4.664 -24.125  1.00 77.56           C  
ATOM   1999  CB  LEU A 255      26.312  -3.688 -26.375  1.00 77.56           C  
ATOM   2000  O   LEU A 255      25.891  -5.883 -23.969  1.00 77.56           O  
ATOM   2001  CG  LEU A 255      25.922  -3.469 -27.828  1.00 77.56           C  
ATOM   2002  CD1 LEU A 255      27.031  -2.707 -28.562  1.00 77.56           C  
ATOM   2003  CD2 LEU A 255      25.641  -4.801 -28.516  1.00 77.56           C  
ATOM   2004  N   ARG A 256      26.078  -3.734 -23.188  1.00 79.06           N  
ATOM   2005  CA  ARG A 256      26.578  -4.180 -21.891  1.00 79.06           C  
ATOM   2006  C   ARG A 256      25.500  -4.945 -21.125  1.00 79.06           C  
ATOM   2007  CB  ARG A 256      27.047  -2.984 -21.062  1.00 79.06           C  
ATOM   2008  O   ARG A 256      25.781  -5.969 -20.500  1.00 79.06           O  
ATOM   2009  CG  ARG A 256      28.391  -2.414 -21.531  1.00 79.06           C  
ATOM   2010  CD  ARG A 256      28.797  -1.208 -20.703  1.00 79.06           C  
ATOM   2011  NE  ARG A 256      30.109  -0.692 -21.109  1.00 79.06           N  
ATOM   2012  NH1 ARG A 256      29.969   1.243 -19.859  1.00 79.06           N  
ATOM   2013  NH2 ARG A 256      31.812   0.834 -21.141  1.00 79.06           N  
ATOM   2014  CZ  ARG A 256      30.625   0.461 -20.703  1.00 79.06           C  
ATOM   2015  N   ALA A 257      24.312  -4.457 -21.125  1.00 66.69           N  
ATOM   2016  CA  ALA A 257      23.188  -5.070 -20.422  1.00 66.69           C  
ATOM   2017  C   ALA A 257      22.891  -6.457 -20.984  1.00 66.69           C  
ATOM   2018  CB  ALA A 257      21.953  -4.180 -20.531  1.00 66.69           C  
ATOM   2019  O   ALA A 257      22.422  -7.344 -20.266  1.00 66.69           O  
ATOM   2020  N   ARG A 258      23.188  -6.660 -22.312  1.00 73.31           N  
ATOM   2021  CA  ARG A 258      22.984  -7.953 -22.969  1.00 73.31           C  
ATOM   2022  C   ARG A 258      24.188  -8.859 -22.781  1.00 73.31           C  
ATOM   2023  CB  ARG A 258      22.688  -7.766 -24.453  1.00 73.31           C  
ATOM   2024  O   ARG A 258      24.281  -9.922 -23.406  1.00 73.31           O  
ATOM   2025  CG  ARG A 258      21.359  -7.082 -24.750  1.00 73.31           C  
ATOM   2026  CD  ARG A 258      21.109  -6.953 -26.250  1.00 73.31           C  
ATOM   2027  NE  ARG A 258      19.859  -6.246 -26.516  1.00 73.31           N  
ATOM   2028  NH1 ARG A 258      19.906  -6.633 -28.797  1.00 73.31           N  
ATOM   2029  NH2 ARG A 258      18.188  -5.449 -27.859  1.00 73.31           N  
ATOM   2030  CZ  ARG A 258      19.328  -6.109 -27.719  1.00 73.31           C  
ATOM   2031  N   ARG A 259      25.156  -8.422 -22.016  1.00 73.69           N  
ATOM   2032  CA  ARG A 259      26.375  -9.156 -21.734  1.00 73.69           C  
ATOM   2033  C   ARG A 259      27.141  -9.477 -23.016  1.00 73.69           C  
ATOM   2034  CB  ARG A 259      26.078 -10.453 -20.969  1.00 73.69           C  
ATOM   2035  O   ARG A 259      27.641 -10.594 -23.188  1.00 73.69           O  
ATOM   2036  CG  ARG A 259      25.453 -10.227 -19.594  1.00 73.69           C  
ATOM   2037  CD  ARG A 259      25.312 -11.531 -18.828  1.00 73.69           C  
ATOM   2038  NE  ARG A 259      24.688 -11.320 -17.531  1.00 73.69           N  
ATOM   2039  NH1 ARG A 259      25.047 -13.477 -16.766  1.00 73.69           N  
ATOM   2040  NH2 ARG A 259      23.984 -11.953 -15.430  1.00 73.69           N  
ATOM   2041  CZ  ARG A 259      24.578 -12.250 -16.578  1.00 73.69           C  
ATOM   2042  N   ASP A 260      27.156  -8.523 -23.969  1.00 78.69           N  
ATOM   2043  CA  ASP A 260      27.969  -8.711 -25.156  1.00 78.69           C  
ATOM   2044  C   ASP A 260      29.453  -8.891 -24.797  1.00 78.69           C  
ATOM   2045  CB  ASP A 260      27.812  -7.523 -26.109  1.00 78.69           C  
ATOM   2046  O   ASP A 260      30.031  -8.062 -24.109  1.00 78.69           O  
ATOM   2047  CG  ASP A 260      28.422  -7.766 -27.469  1.00 78.69           C  
ATOM   2048  OD1 ASP A 260      29.672  -7.668 -27.609  1.00 78.69           O  
ATOM   2049  OD2 ASP A 260      27.672  -8.047 -28.422  1.00 78.69           O  
ATOM   2050  N   THR A 261      30.078  -9.969 -25.234  1.00 82.50           N  
ATOM   2051  CA  THR A 261      31.406 -10.391 -24.797  1.00 82.50           C  
ATOM   2052  C   THR A 261      32.469  -9.539 -25.469  1.00 82.50           C  
ATOM   2053  CB  THR A 261      31.656 -11.875 -25.109  1.00 82.50           C  
ATOM   2054  O   THR A 261      33.625  -9.516 -25.016  1.00 82.50           O  
ATOM   2055  CG2 THR A 261      30.734 -12.773 -24.297  1.00 82.50           C  
ATOM   2056  OG1 THR A 261      31.422 -12.109 -26.500  1.00 82.50           O  
ATOM   2057  N   GLN A 262      32.094  -8.672 -26.516  1.00 89.06           N  
ATOM   2058  CA  GLN A 262      33.125  -8.000 -27.328  1.00 89.06           C  
ATOM   2059  C   GLN A 262      33.156  -6.508 -27.016  1.00 89.06           C  
ATOM   2060  CB  GLN A 262      32.844  -8.227 -28.812  1.00 89.06           C  
ATOM   2061  O   GLN A 262      34.156  -5.832 -27.359  1.00 89.06           O  
ATOM   2062  CG  GLN A 262      33.000  -9.672 -29.250  1.00 89.06           C  
ATOM   2063  CD  GLN A 262      32.750  -9.867 -30.734  1.00 89.06           C  
ATOM   2064  NE2 GLN A 262      32.812 -11.117 -31.203  1.00 89.06           N  
ATOM   2065  OE1 GLN A 262      32.469  -8.906 -31.469  1.00 89.06           O  
ATOM   2066  N   ILE A 263      32.156  -5.980 -26.516  1.00 89.25           N  
ATOM   2067  CA  ILE A 263      31.938  -4.539 -26.484  1.00 89.25           C  
ATOM   2068  C   ILE A 263      33.062  -3.871 -25.703  1.00 89.25           C  
ATOM   2069  CB  ILE A 263      30.562  -4.176 -25.875  1.00 89.25           C  
ATOM   2070  O   ILE A 263      33.594  -2.852 -26.125  1.00 89.25           O  
ATOM   2071  CG1 ILE A 263      30.312  -2.668 -25.969  1.00 89.25           C  
ATOM   2072  CG2 ILE A 263      30.484  -4.652 -24.422  1.00 89.25           C  
ATOM   2073  CD1 ILE A 263      30.328  -2.129 -27.391  1.00 89.25           C  
ATOM   2074  N   GLU A 264      33.531  -4.414 -24.562  1.00 88.12           N  
ATOM   2075  CA  GLU A 264      34.594  -3.797 -23.766  1.00 88.12           C  
ATOM   2076  C   GLU A 264      35.906  -3.799 -24.516  1.00 88.12           C  
ATOM   2077  CB  GLU A 264      34.750  -4.520 -22.422  1.00 88.12           C  
ATOM   2078  O   GLU A 264      36.656  -2.807 -24.484  1.00 88.12           O  
ATOM   2079  CG  GLU A 264      33.562  -4.344 -21.484  1.00 88.12           C  
ATOM   2080  CD  GLU A 264      33.250  -2.889 -21.141  1.00 88.12           C  
ATOM   2081  OE1 GLU A 264      32.094  -2.539 -20.906  1.00 88.12           O  
ATOM   2082  OE2 GLU A 264      34.219  -2.092 -21.109  1.00 88.12           O  
ATOM   2083  N   ALA A 265      36.156  -4.910 -25.172  1.00 88.75           N  
ATOM   2084  CA  ALA A 265      37.375  -5.016 -25.969  1.00 88.75           C  
ATOM   2085  C   ALA A 265      37.375  -4.031 -27.141  1.00 88.75           C  
ATOM   2086  CB  ALA A 265      37.562  -6.441 -26.484  1.00 88.75           C  
ATOM   2087  O   ALA A 265      38.375  -3.395 -27.438  1.00 88.75           O  
ATOM   2088  N   LEU A 266      36.250  -3.852 -27.766  1.00 92.00           N  
ATOM   2089  CA  LEU A 266      36.125  -2.947 -28.906  1.00 92.00           C  
ATOM   2090  C   LEU A 266      36.344  -1.500 -28.484  1.00 92.00           C  
ATOM   2091  CB  LEU A 266      34.719  -3.092 -29.547  1.00 92.00           C  
ATOM   2092  O   LEU A 266      37.000  -0.739 -29.188  1.00 92.00           O  
ATOM   2093  CG  LEU A 266      34.469  -4.391 -30.312  1.00 92.00           C  
ATOM   2094  CD1 LEU A 266      33.000  -4.457 -30.750  1.00 92.00           C  
ATOM   2095  CD2 LEU A 266      35.406  -4.504 -31.500  1.00 92.00           C  
ATOM   2096  N   LEU A 267      35.781  -1.110 -27.391  1.00 90.88           N  
ATOM   2097  CA  LEU A 267      35.969   0.238 -26.859  1.00 90.88           C  
ATOM   2098  C   LEU A 267      37.406   0.517 -26.516  1.00 90.88           C  
ATOM   2099  CB  LEU A 267      35.094   0.433 -25.609  1.00 90.88           C  
ATOM   2100  O   LEU A 267      37.938   1.597 -26.828  1.00 90.88           O  
ATOM   2101  CG  LEU A 267      33.594   0.599 -25.844  1.00 90.88           C  
ATOM   2102  CD1 LEU A 267      32.812   0.468 -24.531  1.00 90.88           C  
ATOM   2103  CD2 LEU A 267      33.281   1.940 -26.516  1.00 90.88           C  
ATOM   2104  N   ARG A 268      38.031  -0.494 -25.906  1.00 90.75           N  
ATOM   2105  CA  ARG A 268      39.438  -0.378 -25.562  1.00 90.75           C  
ATOM   2106  C   ARG A 268      40.312  -0.239 -26.797  1.00 90.75           C  
ATOM   2107  CB  ARG A 268      39.875  -1.589 -24.734  1.00 90.75           C  
ATOM   2108  O   ARG A 268      41.188   0.614 -26.859  1.00 90.75           O  
ATOM   2109  CG  ARG A 268      41.281  -1.459 -24.172  1.00 90.75           C  
ATOM   2110  CD  ARG A 268      41.719  -2.723 -23.438  1.00 90.75           C  
ATOM   2111  NE  ARG A 268      40.562  -3.473 -22.938  1.00 90.75           N  
ATOM   2112  NH1 ARG A 268      41.844  -5.156 -21.969  1.00 90.75           N  
ATOM   2113  NH2 ARG A 268      39.531  -5.211 -21.844  1.00 90.75           N  
ATOM   2114  CZ  ARG A 268      40.656  -4.613 -22.250  1.00 90.75           C  
ATOM   2115  N   ASP A 269      40.062  -1.053 -27.812  1.00 90.81           N  
ATOM   2116  CA  ASP A 269      40.844  -1.041 -29.062  1.00 90.81           C  
ATOM   2117  C   ASP A 269      40.625   0.268 -29.828  1.00 90.81           C  
ATOM   2118  CB  ASP A 269      40.438  -2.229 -29.953  1.00 90.81           C  
ATOM   2119  O   ASP A 269      41.562   0.819 -30.391  1.00 90.81           O  
ATOM   2120  CG  ASP A 269      40.938  -3.559 -29.406  1.00 90.81           C  
ATOM   2121  OD1 ASP A 269      41.781  -3.566 -28.500  1.00 90.81           O  
ATOM   2122  OD2 ASP A 269      40.469  -4.609 -29.891  1.00 90.81           O  
ATOM   2123  N   PHE A 270      39.406   0.686 -29.828  1.00 91.62           N  
ATOM   2124  CA  PHE A 270      39.062   1.949 -30.469  1.00 91.62           C  
ATOM   2125  C   PHE A 270      39.844   3.105 -29.828  1.00 91.62           C  
ATOM   2126  CB  PHE A 270      37.562   2.205 -30.375  1.00 91.62           C  
ATOM   2127  O   PHE A 270      40.469   3.904 -30.531  1.00 91.62           O  
ATOM   2128  CG  PHE A 270      37.094   3.438 -31.109  1.00 91.62           C  
ATOM   2129  CD1 PHE A 270      37.031   4.664 -30.453  1.00 91.62           C  
ATOM   2130  CD2 PHE A 270      36.750   3.371 -32.438  1.00 91.62           C  
ATOM   2131  CE1 PHE A 270      36.625   5.809 -31.125  1.00 91.62           C  
ATOM   2132  CE2 PHE A 270      36.344   4.508 -33.125  1.00 91.62           C  
ATOM   2133  CZ  PHE A 270      36.281   5.727 -32.469  1.00 91.62           C  
ATOM   2134  N   SER A 271      39.844   3.203 -28.500  1.00 91.06           N  
ATOM   2135  CA  SER A 271      40.562   4.254 -27.766  1.00 91.06           C  
ATOM   2136  C   SER A 271      42.062   4.172 -27.984  1.00 91.06           C  
ATOM   2137  CB  SER A 271      40.219   4.168 -26.281  1.00 91.06           C  
ATOM   2138  O   SER A 271      42.719   5.191 -28.156  1.00 91.06           O  
ATOM   2139  OG  SER A 271      38.875   4.496 -26.031  1.00 91.06           O  
ATOM   2140  N   ALA A 272      42.594   2.963 -28.000  1.00 90.00           N  
ATOM   2141  CA  ALA A 272      44.031   2.748 -28.203  1.00 90.00           C  
ATOM   2142  C   ALA A 272      44.469   3.209 -29.578  1.00 90.00           C  
ATOM   2143  CB  ALA A 272      44.375   1.275 -27.984  1.00 90.00           C  
ATOM   2144  O   ALA A 272      45.531   3.838 -29.734  1.00 90.00           O  
ATOM   2145  N   HIS A 273      43.688   2.881 -30.578  1.00 91.81           N  
ATOM   2146  CA  HIS A 273      44.000   3.271 -31.953  1.00 91.81           C  
ATOM   2147  C   HIS A 273      44.062   4.789 -32.094  1.00 91.81           C  
ATOM   2148  CB  HIS A 273      42.906   2.723 -32.906  1.00 91.81           C  
ATOM   2149  O   HIS A 273      45.062   5.309 -32.656  1.00 91.81           O  
ATOM   2150  CG  HIS A 273      43.062   3.221 -34.312  1.00 91.81           C  
ATOM   2151  CD2 HIS A 273      42.312   4.121 -35.000  1.00 91.81           C  
ATOM   2152  ND1 HIS A 273      44.031   2.777 -35.156  1.00 91.81           N  
ATOM   2153  CE1 HIS A 273      43.906   3.387 -36.344  1.00 91.81           C  
ATOM   2154  NE2 HIS A 273      42.875   4.207 -36.281  1.00 91.81           N  
ATOM   2155  N   PHE A 274      43.156   5.496 -31.531  1.00 92.44           N  
ATOM   2156  CA  PHE A 274      43.125   6.941 -31.734  1.00 92.44           C  
ATOM   2157  C   PHE A 274      44.094   7.645 -30.781  1.00 92.44           C  
ATOM   2158  CB  PHE A 274      41.688   7.473 -31.516  1.00 92.44           C  
ATOM   2159  O   PHE A 274      44.562   8.750 -31.078  1.00 92.44           O  
ATOM   2160  CG  PHE A 274      40.812   7.297 -32.719  1.00 92.44           C  
ATOM   2161  CD1 PHE A 274      40.969   8.086 -33.844  1.00 92.44           C  
ATOM   2162  CD2 PHE A 274      39.812   6.340 -32.719  1.00 92.44           C  
ATOM   2163  CE1 PHE A 274      40.156   7.926 -34.969  1.00 92.44           C  
ATOM   2164  CE2 PHE A 274      38.969   6.176 -33.812  1.00 92.44           C  
ATOM   2165  CZ  PHE A 274      39.156   6.969 -34.938  1.00 92.44           C  
ATOM   2166  N   THR A 275      44.469   7.023 -29.688  1.00 91.38           N  
ATOM   2167  CA  THR A 275      45.531   7.531 -28.859  1.00 91.38           C  
ATOM   2168  C   THR A 275      46.875   7.504 -29.609  1.00 91.38           C  
ATOM   2169  CB  THR A 275      45.688   6.719 -27.562  1.00 91.38           C  
ATOM   2170  O   THR A 275      47.656   8.469 -29.562  1.00 91.38           O  
ATOM   2171  CG2 THR A 275      46.844   7.223 -26.703  1.00 91.38           C  
ATOM   2172  OG1 THR A 275      44.469   6.832 -26.812  1.00 91.38           O  
ATOM   2173  N   THR A 276      47.125   6.441 -30.328  1.00 89.88           N  
ATOM   2174  CA  THR A 276      48.344   6.305 -31.125  1.00 89.88           C  
ATOM   2175  C   THR A 276      48.406   7.363 -32.219  1.00 89.88           C  
ATOM   2176  CB  THR A 276      48.438   4.902 -31.750  1.00 89.88           C  
ATOM   2177  O   THR A 276      49.438   8.008 -32.406  1.00 89.88           O  
ATOM   2178  CG2 THR A 276      49.719   4.758 -32.562  1.00 89.88           C  
ATOM   2179  OG1 THR A 276      48.438   3.916 -30.703  1.00 89.88           O  
ATOM   2180  N   LEU A 277      47.250   7.582 -32.844  1.00 90.44           N  
ATOM   2181  CA  LEU A 277      47.188   8.547 -33.938  1.00 90.44           C  
ATOM   2182  C   LEU A 277      47.344   9.969 -33.406  1.00 90.44           C  
ATOM   2183  CB  LEU A 277      45.844   8.414 -34.688  1.00 90.44           C  
ATOM   2184  O   LEU A 277      47.969  10.812 -34.062  1.00 90.44           O  
ATOM   2185  CG  LEU A 277      45.688   7.168 -35.562  1.00 90.44           C  
ATOM   2186  CD1 LEU A 277      44.312   7.125 -36.188  1.00 90.44           C  
ATOM   2187  CD2 LEU A 277      46.750   7.145 -36.656  1.00 90.44           C  
ATOM   2188  N   ALA A 278      46.875  10.203 -32.250  1.00 88.00           N  
ATOM   2189  CA  ALA A 278      46.875  11.547 -31.672  1.00 88.00           C  
ATOM   2190  C   ALA A 278      48.281  11.922 -31.172  1.00 88.00           C  
ATOM   2191  CB  ALA A 278      45.875  11.648 -30.531  1.00 88.00           C  
ATOM   2192  O   ALA A 278      48.656  13.102 -31.172  1.00 88.00           O  
ATOM   2193  N   THR A 279      49.156  10.883 -30.875  1.00 88.12           N  
ATOM   2194  CA  THR A 279      50.438  11.164 -30.188  1.00 88.12           C  
ATOM   2195  C   THR A 279      51.625  10.859 -31.094  1.00 88.12           C  
ATOM   2196  CB  THR A 279      50.562  10.359 -28.875  1.00 88.12           C  
ATOM   2197  O   THR A 279      52.750  11.266 -30.797  1.00 88.12           O  
ATOM   2198  CG2 THR A 279      49.469  10.773 -27.875  1.00 88.12           C  
ATOM   2199  OG1 THR A 279      50.406   8.969 -29.172  1.00 88.12           O  
ATOM   2200  N   ALA A 280      51.438  10.195 -32.219  1.00 88.06           N  
ATOM   2201  CA  ALA A 280      52.531   9.805 -33.094  1.00 88.06           C  
ATOM   2202  C   ALA A 280      53.125  11.016 -33.812  1.00 88.06           C  
ATOM   2203  CB  ALA A 280      52.031   8.773 -34.125  1.00 88.06           C  
ATOM   2204  O   ALA A 280      52.375  11.836 -34.375  1.00 88.06           O  
ATOM   2205  N   PRO A 281      54.469  11.133 -33.750  1.00 82.94           N  
ATOM   2206  CA  PRO A 281      55.156  12.305 -34.281  1.00 82.94           C  
ATOM   2207  C   PRO A 281      54.969  12.477 -35.781  1.00 82.94           C  
ATOM   2208  CB  PRO A 281      56.625  12.023 -33.938  1.00 82.94           C  
ATOM   2209  O   PRO A 281      54.938  13.609 -36.281  1.00 82.94           O  
ATOM   2210  CG  PRO A 281      56.625  10.625 -33.406  1.00 82.94           C  
ATOM   2211  CD  PRO A 281      55.219  10.180 -33.219  1.00 82.94           C  
ATOM   2212  N   ASP A 282      54.625  11.391 -36.469  1.00 88.50           N  
ATOM   2213  CA  ASP A 282      54.594  11.430 -37.938  1.00 88.50           C  
ATOM   2214  C   ASP A 282      53.156  11.523 -38.438  1.00 88.50           C  
ATOM   2215  CB  ASP A 282      55.281  10.188 -38.500  1.00 88.50           C  
ATOM   2216  O   ASP A 282      52.938  11.555 -39.656  1.00 88.50           O  
ATOM   2217  CG  ASP A 282      56.750  10.102 -38.156  1.00 88.50           C  
ATOM   2218  OD1 ASP A 282      57.406  11.156 -38.000  1.00 88.50           O  
ATOM   2219  OD2 ASP A 282      57.250   8.969 -38.000  1.00 88.50           O  
ATOM   2220  N   THR A 283      52.219  11.688 -37.625  1.00 87.19           N  
ATOM   2221  CA  THR A 283      50.812  11.773 -38.000  1.00 87.19           C  
ATOM   2222  C   THR A 283      50.469  13.195 -38.438  1.00 87.19           C  
ATOM   2223  CB  THR A 283      49.875  11.328 -36.875  1.00 87.19           C  
ATOM   2224  O   THR A 283      50.781  14.156 -37.719  1.00 87.19           O  
ATOM   2225  CG2 THR A 283      48.438  11.258 -37.312  1.00 87.19           C  
ATOM   2226  OG1 THR A 283      50.281  10.031 -36.406  1.00 87.19           O  
ATOM   2227  N   PRO A 284      49.875  13.297 -39.656  1.00 89.94           N  
ATOM   2228  CA  PRO A 284      49.438  14.625 -40.094  1.00 89.94           C  
ATOM   2229  C   PRO A 284      48.531  15.328 -39.062  1.00 89.94           C  
ATOM   2230  CB  PRO A 284      48.656  14.328 -41.375  1.00 89.94           C  
ATOM   2231  O   PRO A 284      47.781  14.672 -38.344  1.00 89.94           O  
ATOM   2232  CG  PRO A 284      49.188  13.008 -41.844  1.00 89.94           C  
ATOM   2233  CD  PRO A 284      49.562  12.195 -40.625  1.00 89.94           C  
ATOM   2234  N   GLU A 285      48.719  16.625 -39.000  1.00 85.81           N  
ATOM   2235  CA  GLU A 285      48.000  17.438 -38.031  1.00 85.81           C  
ATOM   2236  C   GLU A 285      46.500  17.219 -38.125  1.00 85.81           C  
ATOM   2237  CB  GLU A 285      48.344  18.922 -38.219  1.00 85.81           C  
ATOM   2238  O   GLU A 285      45.812  17.109 -37.094  1.00 85.81           O  
ATOM   2239  CG  GLU A 285      47.844  19.812 -37.094  1.00 85.81           C  
ATOM   2240  CD  GLU A 285      48.219  21.281 -37.281  1.00 85.81           C  
ATOM   2241  OE1 GLU A 285      47.844  22.109 -36.406  1.00 85.81           O  
ATOM   2242  OE2 GLU A 285      48.906  21.594 -38.250  1.00 85.81           O  
ATOM   2243  N   ALA A 286      46.000  17.188 -39.312  1.00 85.00           N  
ATOM   2244  CA  ALA A 286      44.562  16.984 -39.531  1.00 85.00           C  
ATOM   2245  C   ALA A 286      44.125  15.672 -38.906  1.00 85.00           C  
ATOM   2246  CB  ALA A 286      44.250  17.031 -41.031  1.00 85.00           C  
ATOM   2247  O   ALA A 286      43.031  15.594 -38.344  1.00 85.00           O  
ATOM   2248  N   VAL A 287      44.938  14.711 -39.094  1.00 86.38           N  
ATOM   2249  CA  VAL A 287      44.625  13.383 -38.531  1.00 86.38           C  
ATOM   2250  C   VAL A 287      44.719  13.406 -37.031  1.00 86.38           C  
ATOM   2251  CB  VAL A 287      45.594  12.312 -39.125  1.00 86.38           C  
ATOM   2252  O   VAL A 287      43.875  12.797 -36.344  1.00 86.38           O  
ATOM   2253  CG1 VAL A 287      45.312  10.953 -38.469  1.00 86.38           C  
ATOM   2254  CG2 VAL A 287      45.438  12.227 -40.625  1.00 86.38           C  
ATOM   2255  N   GLN A 288      45.625  14.102 -36.531  1.00 85.81           N  
ATOM   2256  CA  GLN A 288      45.781  14.242 -35.062  1.00 85.81           C  
ATOM   2257  C   GLN A 288      44.562  14.914 -34.469  1.00 85.81           C  
ATOM   2258  CB  GLN A 288      47.031  15.031 -34.719  1.00 85.81           C  
ATOM   2259  O   GLN A 288      44.062  14.492 -33.406  1.00 85.81           O  
ATOM   2260  CG  GLN A 288      48.344  14.250 -34.938  1.00 85.81           C  
ATOM   2261  CD  GLN A 288      49.562  15.055 -34.594  1.00 85.81           C  
ATOM   2262  NE2 GLN A 288      50.719  14.594 -35.062  1.00 85.81           N  
ATOM   2263  OE1 GLN A 288      49.500  16.078 -33.906  1.00 85.81           O  
ATOM   2264  N   THR A 289      44.094  15.953 -35.156  1.00 84.62           N  
ATOM   2265  CA  THR A 289      42.938  16.688 -34.688  1.00 84.62           C  
ATOM   2266  C   THR A 289      41.688  15.797 -34.656  1.00 84.62           C  
ATOM   2267  CB  THR A 289      42.656  17.922 -35.562  1.00 84.62           C  
ATOM   2268  O   THR A 289      40.938  15.805 -33.688  1.00 84.62           O  
ATOM   2269  CG2 THR A 289      41.469  18.719 -35.062  1.00 84.62           C  
ATOM   2270  OG1 THR A 289      43.812  18.766 -35.594  1.00 84.62           O  
ATOM   2271  N   HIS A 290      41.531  15.078 -35.688  1.00 86.44           N  
ATOM   2272  CA  HIS A 290      40.406  14.125 -35.750  1.00 86.44           C  
ATOM   2273  C   HIS A 290      40.531  13.070 -34.656  1.00 86.44           C  
ATOM   2274  CB  HIS A 290      40.375  13.461 -37.125  1.00 86.44           C  
ATOM   2275  O   HIS A 290      39.500  12.734 -34.031  1.00 86.44           O  
ATOM   2276  CG  HIS A 290      39.281  12.461 -37.281  1.00 86.44           C  
ATOM   2277  CD2 HIS A 290      39.312  11.109 -37.406  1.00 86.44           C  
ATOM   2278  ND1 HIS A 290      37.969  12.820 -37.375  1.00 86.44           N  
ATOM   2279  CE1 HIS A 290      37.219  11.727 -37.500  1.00 86.44           C  
ATOM   2280  NE2 HIS A 290      38.031  10.680 -37.531  1.00 86.44           N  
ATOM   2281  N   ALA A 291      41.719  12.586 -34.500  1.00 88.19           N  
ATOM   2282  CA  ALA A 291      41.938  11.578 -33.469  1.00 88.19           C  
ATOM   2283  C   ALA A 291      41.562  12.117 -32.062  1.00 88.19           C  
ATOM   2284  CB  ALA A 291      43.406  11.117 -33.469  1.00 88.19           C  
ATOM   2285  O   ALA A 291      40.969  11.406 -31.266  1.00 88.19           O  
ATOM   2286  N   LYS A 292      41.875  13.344 -31.797  1.00 87.56           N  
ATOM   2287  CA  LYS A 292      41.562  13.961 -30.516  1.00 87.56           C  
ATOM   2288  C   LYS A 292      40.031  14.086 -30.344  1.00 87.56           C  
ATOM   2289  CB  LYS A 292      42.219  15.336 -30.406  1.00 87.56           C  
ATOM   2290  O   LYS A 292      39.531  13.867 -29.250  1.00 87.56           O  
ATOM   2291  CG  LYS A 292      43.719  15.281 -30.141  1.00 87.56           C  
ATOM   2292  CD  LYS A 292      44.312  16.688 -30.000  1.00 87.56           C  
ATOM   2293  CE  LYS A 292      45.812  16.625 -29.766  1.00 87.56           C  
ATOM   2294  NZ  LYS A 292      46.406  18.000 -29.734  1.00 87.56           N  
ATOM   2295  N   LEU A 293      39.406  14.422 -31.406  1.00 87.44           N  
ATOM   2296  CA  LEU A 293      37.938  14.508 -31.391  1.00 87.44           C  
ATOM   2297  C   LEU A 293      37.344  13.156 -31.062  1.00 87.44           C  
ATOM   2298  CB  LEU A 293      37.438  15.008 -32.750  1.00 87.44           C  
ATOM   2299  O   LEU A 293      36.438  13.062 -30.219  1.00 87.44           O  
ATOM   2300  CG  LEU A 293      35.906  15.141 -32.875  1.00 87.44           C  
ATOM   2301  CD1 LEU A 293      35.375  16.141 -31.859  1.00 87.44           C  
ATOM   2302  CD2 LEU A 293      35.531  15.547 -34.281  1.00 87.44           C  
ATOM   2303  N   MET A 294      37.750  12.109 -31.734  1.00 89.50           N  
ATOM   2304  CA  MET A 294      37.219  10.758 -31.484  1.00 89.50           C  
ATOM   2305  C   MET A 294      37.469  10.336 -30.047  1.00 89.50           C  
ATOM   2306  CB  MET A 294      37.875   9.758 -32.438  1.00 89.50           C  
ATOM   2307  O   MET A 294      36.625   9.703 -29.422  1.00 89.50           O  
ATOM   2308  CG  MET A 294      37.406   9.906 -33.875  1.00 89.50           C  
ATOM   2309  SD  MET A 294      35.594   9.727 -34.062  1.00 89.50           S  
ATOM   2310  CE  MET A 294      35.125  11.461 -34.375  1.00 89.50           C  
ATOM   2311  N   LEU A 295      38.688  10.664 -29.531  1.00 88.94           N  
ATOM   2312  CA  LEU A 295      38.969  10.383 -28.125  1.00 88.94           C  
ATOM   2313  C   LEU A 295      38.031  11.148 -27.219  1.00 88.94           C  
ATOM   2314  CB  LEU A 295      40.406  10.750 -27.797  1.00 88.94           C  
ATOM   2315  O   LEU A 295      37.594  10.641 -26.172  1.00 88.94           O  
ATOM   2316  CG  LEU A 295      41.500   9.805 -28.328  1.00 88.94           C  
ATOM   2317  CD1 LEU A 295      42.875  10.398 -28.109  1.00 88.94           C  
ATOM   2318  CD2 LEU A 295      41.375   8.438 -27.641  1.00 88.94           C  
ATOM   2319  N   GLY A 296      37.719  12.383 -27.578  1.00 86.81           N  
ATOM   2320  CA  GLY A 296      36.719  13.156 -26.844  1.00 86.81           C  
ATOM   2321  C   GLY A 296      35.375  12.469 -26.797  1.00 86.81           C  
ATOM   2322  O   GLY A 296      34.719  12.438 -25.750  1.00 86.81           O  
ATOM   2323  N   TYR A 297      34.906  11.922 -27.922  1.00 89.00           N  
ATOM   2324  CA  TYR A 297      33.656  11.188 -27.938  1.00 89.00           C  
ATOM   2325  C   TYR A 297      33.719   9.961 -27.031  1.00 89.00           C  
ATOM   2326  CB  TYR A 297      33.281  10.773 -29.359  1.00 89.00           C  
ATOM   2327  O   TYR A 297      32.781   9.672 -26.297  1.00 89.00           O  
ATOM   2328  CG  TYR A 297      32.594  11.859 -30.156  1.00 89.00           C  
ATOM   2329  CD1 TYR A 297      31.406  12.422 -29.734  1.00 89.00           C  
ATOM   2330  CD2 TYR A 297      33.156  12.320 -31.344  1.00 89.00           C  
ATOM   2331  CE1 TYR A 297      30.766  13.422 -30.469  1.00 89.00           C  
ATOM   2332  CE2 TYR A 297      32.531  13.320 -32.094  1.00 89.00           C  
ATOM   2333  OH  TYR A 297      30.719  14.859 -32.375  1.00 89.00           O  
ATOM   2334  CZ  TYR A 297      31.344  13.867 -31.641  1.00 89.00           C  
ATOM   2335  N   ALA A 298      34.812   9.242 -27.125  1.00 88.00           N  
ATOM   2336  CA  ALA A 298      35.000   8.070 -26.266  1.00 88.00           C  
ATOM   2337  C   ALA A 298      34.906   8.453 -24.797  1.00 88.00           C  
ATOM   2338  CB  ALA A 298      36.312   7.387 -26.562  1.00 88.00           C  
ATOM   2339  O   ALA A 298      34.312   7.738 -24.000  1.00 88.00           O  
ATOM   2340  N   ALA A 299      35.500   9.570 -24.453  1.00 86.75           N  
ATOM   2341  CA  ALA A 299      35.438  10.062 -23.078  1.00 86.75           C  
ATOM   2342  C   ALA A 299      34.000  10.398 -22.672  1.00 86.75           C  
ATOM   2343  CB  ALA A 299      36.344  11.281 -22.891  1.00 86.75           C  
ATOM   2344  O   ALA A 299      33.594  10.117 -21.547  1.00 86.75           O  
ATOM   2345  N   CYS A 300      33.281  11.086 -23.609  1.00 87.06           N  
ATOM   2346  CA  CYS A 300      31.875  11.398 -23.375  1.00 87.06           C  
ATOM   2347  C   CYS A 300      31.078  10.125 -23.125  1.00 87.06           C  
ATOM   2348  CB  CYS A 300      31.297  12.148 -24.578  1.00 87.06           C  
ATOM   2349  O   CYS A 300      30.281  10.070 -22.188  1.00 87.06           O  
ATOM   2350  SG  CYS A 300      31.938  13.820 -24.781  1.00 87.06           S  
ATOM   2351  N   TRP A 301      31.250   9.055 -23.922  1.00 88.44           N  
ATOM   2352  CA  TRP A 301      30.531   7.793 -23.781  1.00 88.44           C  
ATOM   2353  C   TRP A 301      30.766   7.172 -22.422  1.00 88.44           C  
ATOM   2354  CB  TRP A 301      30.938   6.816 -24.891  1.00 88.44           C  
ATOM   2355  O   TRP A 301      29.844   6.676 -21.781  1.00 88.44           O  
ATOM   2356  CG  TRP A 301      30.750   7.348 -26.281  1.00 88.44           C  
ATOM   2357  CD1 TRP A 301      29.859   8.297 -26.688  1.00 88.44           C  
ATOM   2358  CD2 TRP A 301      31.484   6.957 -27.438  1.00 88.44           C  
ATOM   2359  CE2 TRP A 301      30.969   7.711 -28.531  1.00 88.44           C  
ATOM   2360  CE3 TRP A 301      32.531   6.047 -27.688  1.00 88.44           C  
ATOM   2361  NE1 TRP A 301      29.984   8.516 -28.031  1.00 88.44           N  
ATOM   2362  CH2 TRP A 301      32.469   6.680 -30.031  1.00 88.44           C  
ATOM   2363  CZ2 TRP A 301      31.469   7.578 -29.828  1.00 88.44           C  
ATOM   2364  CZ3 TRP A 301      33.000   5.918 -28.984  1.00 88.44           C  
ATOM   2365  N   ALA A 302      32.000   7.148 -22.000  1.00 86.06           N  
ATOM   2366  CA  ALA A 302      32.375   6.559 -20.719  1.00 86.06           C  
ATOM   2367  C   ALA A 302      31.734   7.301 -19.562  1.00 86.06           C  
ATOM   2368  CB  ALA A 302      33.906   6.566 -20.562  1.00 86.06           C  
ATOM   2369  O   ALA A 302      31.188   6.680 -18.641  1.00 86.06           O  
ATOM   2370  N   GLU A 303      31.812   8.656 -19.578  1.00 82.81           N  
ATOM   2371  CA  GLU A 303      31.234   9.477 -18.516  1.00 82.81           C  
ATOM   2372  C   GLU A 303      29.719   9.367 -18.500  1.00 82.81           C  
ATOM   2373  CB  GLU A 303      31.656  10.938 -18.672  1.00 82.81           C  
ATOM   2374  O   GLU A 303      29.109   9.234 -17.422  1.00 82.81           O  
ATOM   2375  CG  GLU A 303      33.062  11.234 -18.141  1.00 82.81           C  
ATOM   2376  CD  GLU A 303      33.375  12.719 -18.078  1.00 82.81           C  
ATOM   2377  OE1 GLU A 303      34.562  13.086 -17.859  1.00 82.81           O  
ATOM   2378  OE2 GLU A 303      32.438  13.531 -18.250  1.00 82.81           O  
ATOM   2379  N   GLU A 304      29.109   9.492 -19.672  1.00 82.19           N  
ATOM   2380  CA  GLU A 304      27.656   9.406 -19.766  1.00 82.19           C  
ATOM   2381  C   GLU A 304      27.156   8.023 -19.375  1.00 82.19           C  
ATOM   2382  CB  GLU A 304      27.172   9.758 -21.172  1.00 82.19           C  
ATOM   2383  O   GLU A 304      26.047   7.879 -18.828  1.00 82.19           O  
ATOM   2384  CG  GLU A 304      27.281  11.242 -21.516  1.00 82.19           C  
ATOM   2385  CD  GLU A 304      26.781  11.578 -22.906  1.00 82.19           C  
ATOM   2386  OE1 GLU A 304      26.672  12.781 -23.234  1.00 82.19           O  
ATOM   2387  OE2 GLU A 304      26.484  10.633 -23.672  1.00 82.19           O  
ATOM   2388  N   ALA A 305      27.906   6.953 -19.719  1.00 79.56           N  
ATOM   2389  CA  ALA A 305      27.547   5.590 -19.344  1.00 79.56           C  
ATOM   2390  C   ALA A 305      27.391   5.461 -17.828  1.00 79.56           C  
ATOM   2391  CB  ALA A 305      28.594   4.602 -19.844  1.00 79.56           C  
ATOM   2392  O   ALA A 305      26.484   4.781 -17.359  1.00 79.56           O  
ATOM   2393  N   GLU A 306      28.281   6.074 -17.125  1.00 72.31           N  
ATOM   2394  CA  GLU A 306      28.188   6.074 -15.672  1.00 72.31           C  
ATOM   2395  C   GLU A 306      26.906   6.766 -15.203  1.00 72.31           C  
ATOM   2396  CB  GLU A 306      29.406   6.754 -15.047  1.00 72.31           C  
ATOM   2397  O   GLU A 306      26.250   6.301 -14.266  1.00 72.31           O  
ATOM   2398  CG  GLU A 306      30.688   5.938 -15.148  1.00 72.31           C  
ATOM   2399  CD  GLU A 306      31.859   6.543 -14.383  1.00 72.31           C  
ATOM   2400  OE1 GLU A 306      32.938   5.922 -14.336  1.00 72.31           O  
ATOM   2401  OE2 GLU A 306      31.688   7.652 -13.828  1.00 72.31           O  
ATOM   2402  N   LEU A 307      26.562   7.855 -15.820  1.00 71.19           N  
ATOM   2403  CA  LEU A 307      25.359   8.602 -15.484  1.00 71.19           C  
ATOM   2404  C   LEU A 307      24.109   7.812 -15.836  1.00 71.19           C  
ATOM   2405  CB  LEU A 307      25.344   9.953 -16.203  1.00 71.19           C  
ATOM   2406  O   LEU A 307      23.141   7.777 -15.062  1.00 71.19           O  
ATOM   2407  CG  LEU A 307      26.375  10.984 -15.742  1.00 71.19           C  
ATOM   2408  CD1 LEU A 307      26.438  12.148 -16.719  1.00 71.19           C  
ATOM   2409  CD2 LEU A 307      26.047  11.469 -14.336  1.00 71.19           C  
ATOM   2410  N   VAL A 308      24.188   7.223 -17.031  1.00 67.06           N  
ATOM   2411  CA  VAL A 308      23.062   6.406 -17.500  1.00 67.06           C  
ATOM   2412  C   VAL A 308      22.906   5.188 -16.578  1.00 67.06           C  
ATOM   2413  CB  VAL A 308      23.250   5.953 -18.953  1.00 67.06           C  
ATOM   2414  O   VAL A 308      21.797   4.812 -16.219  1.00 67.06           O  
ATOM   2415  CG1 VAL A 308      22.156   4.969 -19.359  1.00 67.06           C  
ATOM   2416  CG2 VAL A 308      23.250   7.164 -19.891  1.00 67.06           C  
ATOM   2417  N   ALA A 309      24.062   4.496 -16.312  1.00 64.56           N  
ATOM   2418  CA  ALA A 309      24.031   3.369 -15.383  1.00 64.56           C  
ATOM   2419  C   ALA A 309      23.453   3.783 -14.031  1.00 64.56           C  
ATOM   2420  CB  ALA A 309      25.438   2.803 -15.195  1.00 64.56           C  
ATOM   2421  O   ALA A 309      22.734   3.010 -13.398  1.00 64.56           O  
ATOM   2422  N   ALA A 310      23.859   4.969 -13.547  1.00 59.38           N  
ATOM   2423  CA  ALA A 310      23.297   5.469 -12.297  1.00 59.38           C  
ATOM   2424  C   ALA A 310      21.781   5.664 -12.406  1.00 59.38           C  
ATOM   2425  CB  ALA A 310      23.969   6.781 -11.898  1.00 59.38           C  
ATOM   2426  O   ALA A 310      21.062   5.535 -11.414  1.00 59.38           O  
ATOM   2427  N   LEU A 311      21.344   5.977 -13.586  1.00 53.44           N  
ATOM   2428  CA  LEU A 311      19.906   6.016 -13.766  1.00 53.44           C  
ATOM   2429  C   LEU A 311      19.312   4.605 -13.781  1.00 53.44           C  
ATOM   2430  CB  LEU A 311      19.547   6.738 -15.070  1.00 53.44           C  
ATOM   2431  O   LEU A 311      18.172   4.398 -13.352  1.00 53.44           O  
ATOM   2432  CG  LEU A 311      19.750   8.250 -15.086  1.00 53.44           C  
ATOM   2433  CD1 LEU A 311      19.672   8.789 -16.516  1.00 53.44           C  
ATOM   2434  CD2 LEU A 311      18.734   8.945 -14.188  1.00 53.44           C  
ATOM   2435  N   SER A 312      20.141   3.643 -14.328  1.00 46.50           N  
ATOM   2436  CA  SER A 312      19.672   2.264 -14.406  1.00 46.50           C  
ATOM   2437  C   SER A 312      20.031   1.482 -13.148  1.00 46.50           C  
ATOM   2438  CB  SER A 312      20.250   1.565 -15.641  1.00 46.50           C  
ATOM   2439  O   SER A 312      19.312   0.555 -12.766  1.00 46.50           O  
ATOM   2440  OG  SER A 312      21.422   2.225 -16.078  1.00 46.50           O  
ATOM   2441  N   GLY A 313      21.312   1.786 -12.469  1.00 37.56           N  
ATOM   2442  CA  GLY A 313      21.781   1.072 -11.289  1.00 37.56           C  
ATOM   2443  C   GLY A 313      21.094   1.524 -10.008  1.00 37.56           C  
ATOM   2444  O   GLY A 313      21.000   0.764  -9.047  1.00 37.56           O  
ATOM   2445  N   GLY A 314      20.375   2.639 -10.062  1.00 35.78           N  
ATOM   2446  CA  GLY A 314      19.516   2.957  -8.938  1.00 35.78           C  
ATOM   2447  C   GLY A 314      18.062   2.582  -9.180  1.00 35.78           C  
ATOM   2448  O   GLY A 314      17.219   2.754  -8.305  1.00 35.78           O  
ATOM   2449  N   THR A 315      17.891   1.789 -10.273  1.00 30.89           N  
ATOM   2450  CA  THR A 315      16.484   1.409 -10.477  1.00 30.89           C  
ATOM   2451  C   THR A 315      16.266  -0.056 -10.102  1.00 30.89           C  
ATOM   2452  CB  THR A 315      16.047   1.646 -11.930  1.00 30.89           C  
ATOM   2453  O   THR A 315      15.180  -0.592 -10.289  1.00 30.89           O  
ATOM   2454  CG2 THR A 315      15.586   3.084 -12.133  1.00 30.89           C  
ATOM   2455  OG1 THR A 315      17.141   1.375 -12.805  1.00 30.89           O  
ATOM   2456  N   THR A 316      17.312  -0.768  -9.453  1.00 33.22           N  
ATOM   2457  CA  THR A 316      16.766  -2.023  -8.945  1.00 33.22           C  
ATOM   2458  C   THR A 316      15.812  -1.770  -7.785  1.00 33.22           C  
ATOM   2459  CB  THR A 316      17.891  -2.971  -8.492  1.00 33.22           C  
ATOM   2460  O   THR A 316      15.031  -2.648  -7.414  1.00 33.22           O  
ATOM   2461  CG2 THR A 316      18.734  -3.434  -9.672  1.00 33.22           C  
ATOM   2462  OG1 THR A 316      18.734  -2.287  -7.555  1.00 33.22           O  
ATOM   2463  N   GLY A 317      15.664  -0.476  -7.559  1.00 31.50           N  
ATOM   2464  CA  GLY A 317      14.664  -0.271  -6.520  1.00 31.50           C  
ATOM   2465  C   GLY A 317      13.391   0.365  -7.035  1.00 31.50           C  
ATOM   2466  O   GLY A 317      13.383   1.541  -7.402  1.00 31.50           O  
ATOM   2467  N   PHE A 318      12.984   0.086  -8.289  1.00 35.50           N  
ATOM   2468  CA  PHE A 318      11.555   0.384  -8.234  1.00 35.50           C  
ATOM   2469  C   PHE A 318      11.156   0.821  -6.828  1.00 35.50           C  
ATOM   2470  CB  PHE A 318      10.734  -0.835  -8.656  1.00 35.50           C  
ATOM   2471  O   PHE A 318      11.508   0.171  -5.844  1.00 35.50           O  
ATOM   2472  CG  PHE A 318       9.289  -0.524  -8.938  1.00 35.50           C  
ATOM   2473  CD1 PHE A 318       8.297  -0.848  -8.016  1.00 35.50           C  
ATOM   2474  CD2 PHE A 318       8.914   0.094 -10.125  1.00 35.50           C  
ATOM   2475  CE1 PHE A 318       6.961  -0.561  -8.273  1.00 35.50           C  
ATOM   2476  CE2 PHE A 318       7.582   0.384 -10.391  1.00 35.50           C  
ATOM   2477  CZ  PHE A 318       6.605   0.055  -9.469  1.00 35.50           C  
ATOM   2478  N   PHE A 319      11.133   2.125  -6.508  1.00 37.75           N  
ATOM   2479  CA  PHE A 319      10.219   3.000  -5.785  1.00 37.75           C  
ATOM   2480  C   PHE A 319       8.852   2.348  -5.637  1.00 37.75           C  
ATOM   2481  CB  PHE A 319      10.086   4.348  -6.500  1.00 37.75           C  
ATOM   2482  O   PHE A 319       8.094   2.256  -6.605  1.00 37.75           O  
ATOM   2483  CG  PHE A 319      11.203   5.309  -6.203  1.00 37.75           C  
ATOM   2484  CD1 PHE A 319      11.211   6.043  -5.023  1.00 37.75           C  
ATOM   2485  CD2 PHE A 319      12.250   5.477  -7.102  1.00 37.75           C  
ATOM   2486  CE1 PHE A 319      12.242   6.934  -4.746  1.00 37.75           C  
ATOM   2487  CE2 PHE A 319      13.289   6.367  -6.832  1.00 37.75           C  
ATOM   2488  CZ  PHE A 319      13.281   7.094  -5.652  1.00 37.75           C  
ATOM   2489  N   GLN A 320       8.781   0.854  -5.473  1.00 43.00           N  
ATOM   2490  CA  GLN A 320       7.637   0.189  -4.855  1.00 43.00           C  
ATOM   2491  C   GLN A 320       6.691   1.201  -4.215  1.00 43.00           C  
ATOM   2492  CB  GLN A 320       8.109  -0.822  -3.809  1.00 43.00           C  
ATOM   2493  O   GLN A 320       6.551   1.240  -2.990  1.00 43.00           O  
ATOM   2494  CG  GLN A 320       7.789  -2.268  -4.164  1.00 43.00           C  
ATOM   2495  CD  GLN A 320       8.344  -3.256  -3.154  1.00 43.00           C  
ATOM   2496  NE2 GLN A 320       8.039  -4.535  -3.346  1.00 43.00           N  
ATOM   2497  OE1 GLN A 320       9.039  -2.873  -2.209  1.00 43.00           O  
ATOM   2498  N   GLN A 321       6.504   2.414  -4.754  1.00 48.78           N  
ATOM   2499  CA  GLN A 321       5.867   3.436  -3.926  1.00 48.78           C  
ATOM   2500  C   GLN A 321       4.363   3.199  -3.818  1.00 48.78           C  
ATOM   2501  CB  GLN A 321       6.141   4.828  -4.488  1.00 48.78           C  
ATOM   2502  O   GLN A 321       3.775   3.385  -2.752  1.00 48.78           O  
ATOM   2503  CG  GLN A 321       7.562   5.320  -4.250  1.00 48.78           C  
ATOM   2504  CD  GLN A 321       7.738   6.793  -4.570  1.00 48.78           C  
ATOM   2505  NE2 GLN A 321       8.844   7.371  -4.117  1.00 48.78           N  
ATOM   2506  OE1 GLN A 321       6.883   7.406  -5.219  1.00 48.78           O  
ATOM   2507  N   GLY A 322       3.721   2.320  -4.766  1.00 52.03           N  
ATOM   2508  CA  GLY A 322       2.330   2.129  -4.391  1.00 52.03           C  
ATOM   2509  C   GLY A 322       2.043   0.743  -3.846  1.00 52.03           C  
ATOM   2510  O   GLY A 322       1.318   0.594  -2.861  1.00 52.03           O  
ATOM   2511  N   SER A 323       2.832  -0.297  -4.344  1.00 59.31           N  
ATOM   2512  CA  SER A 323       2.568  -1.650  -3.867  1.00 59.31           C  
ATOM   2513  C   SER A 323       3.338  -1.944  -2.584  1.00 59.31           C  
ATOM   2514  CB  SER A 323       2.936  -2.678  -4.938  1.00 59.31           C  
ATOM   2515  O   SER A 323       2.922  -2.785  -1.784  1.00 59.31           O  
ATOM   2516  OG  SER A 323       4.293  -2.537  -5.324  1.00 59.31           O  
ATOM   2517  N   GLY A 324       4.375  -1.104  -2.225  1.00 69.12           N  
ATOM   2518  CA  GLY A 324       5.176  -1.335  -1.035  1.00 69.12           C  
ATOM   2519  C   GLY A 324       4.859  -0.372   0.094  1.00 69.12           C  
ATOM   2520  O   GLY A 324       5.594  -0.306   1.083  1.00 69.12           O  
ATOM   2521  N   ILE A 325       3.797   0.425  -0.073  1.00 84.50           N  
ATOM   2522  CA  ILE A 325       3.475   1.383   0.979  1.00 84.50           C  
ATOM   2523  C   ILE A 325       3.209   0.643   2.287  1.00 84.50           C  
ATOM   2524  CB  ILE A 325       2.256   2.252   0.597  1.00 84.50           C  
ATOM   2525  O   ILE A 325       2.553  -0.402   2.295  1.00 84.50           O  
ATOM   2526  CG1 ILE A 325       2.596   3.154  -0.596  1.00 84.50           C  
ATOM   2527  CG2 ILE A 325       1.788   3.082   1.795  1.00 84.50           C  
ATOM   2528  CD1 ILE A 325       1.406   3.932  -1.142  1.00 84.50           C  
ATOM   2529  N   ASP A 326       3.887   1.067   3.254  1.00 91.69           N  
ATOM   2530  CA  ASP A 326       3.471   0.669   4.594  1.00 91.69           C  
ATOM   2531  C   ASP A 326       2.182   1.380   5.004  1.00 91.69           C  
ATOM   2532  CB  ASP A 326       4.578   0.963   5.609  1.00 91.69           C  
ATOM   2533  O   ASP A 326       2.221   2.490   5.535  1.00 91.69           O  
ATOM   2534  CG  ASP A 326       4.309   0.349   6.973  1.00 91.69           C  
ATOM   2535  OD1 ASP A 326       3.127   0.155   7.332  1.00 91.69           O  
ATOM   2536  OD2 ASP A 326       5.289   0.060   7.695  1.00 91.69           O  
ATOM   2537  N   VAL A 327       0.998   0.752   4.781  1.00 92.88           N  
ATOM   2538  CA  VAL A 327      -0.325   1.351   4.922  1.00 92.88           C  
ATOM   2539  C   VAL A 327      -0.583   1.702   6.383  1.00 92.88           C  
ATOM   2540  CB  VAL A 327      -1.433   0.409   4.398  1.00 92.88           C  
ATOM   2541  O   VAL A 327      -1.180   2.738   6.684  1.00 92.88           O  
ATOM   2542  CG1 VAL A 327      -2.816   0.967   4.727  1.00 92.88           C  
ATOM   2543  CG2 VAL A 327      -1.282   0.196   2.893  1.00 92.88           C  
ATOM   2544  N   VAL A 328      -0.058   0.889   7.258  1.00 95.50           N  
ATOM   2545  CA  VAL A 328      -0.276   1.128   8.680  1.00 95.50           C  
ATOM   2546  C   VAL A 328       0.467   2.391   9.109  1.00 95.50           C  
ATOM   2547  CB  VAL A 328       0.178  -0.076   9.539  1.00 95.50           C  
ATOM   2548  O   VAL A 328      -0.138   3.320   9.656  1.00 95.50           O  
ATOM   2549  CG1 VAL A 328       0.090   0.254  11.023  1.00 95.50           C  
ATOM   2550  CG2 VAL A 328      -0.662  -1.310   9.211  1.00 95.50           C  
ATOM   2551  N   PHE A 329       1.756   2.402   8.852  1.00 96.44           N  
ATOM   2552  CA  PHE A 329       2.541   3.568   9.234  1.00 96.44           C  
ATOM   2553  C   PHE A 329       2.008   4.828   8.570  1.00 96.44           C  
ATOM   2554  CB  PHE A 329       4.016   3.367   8.875  1.00 96.44           C  
ATOM   2555  O   PHE A 329       1.792   5.848   9.234  1.00 96.44           O  
ATOM   2556  CG  PHE A 329       4.848   4.613   9.016  1.00 96.44           C  
ATOM   2557  CD1 PHE A 329       5.172   5.379   7.898  1.00 96.44           C  
ATOM   2558  CD2 PHE A 329       5.309   5.020  10.258  1.00 96.44           C  
ATOM   2559  CE1 PHE A 329       5.945   6.531   8.023  1.00 96.44           C  
ATOM   2560  CE2 PHE A 329       6.082   6.172  10.391  1.00 96.44           C  
ATOM   2561  CZ  PHE A 329       6.398   6.926   9.273  1.00 96.44           C  
ATOM   2562  N   SER A 330       1.810   4.793   7.281  1.00 95.25           N  
ATOM   2563  CA  SER A 330       1.361   5.969   6.543  1.00 95.25           C  
ATOM   2564  C   SER A 330       0.038   6.492   7.090  1.00 95.25           C  
ATOM   2565  CB  SER A 330       1.217   5.641   5.055  1.00 95.25           C  
ATOM   2566  O   SER A 330      -0.149   7.703   7.219  1.00 95.25           O  
ATOM   2567  OG  SER A 330       2.479   5.348   4.480  1.00 95.25           O  
ATOM   2568  N   SER A 331      -0.872   5.617   7.418  1.00 95.44           N  
ATOM   2569  CA  SER A 331      -2.168   6.012   7.957  1.00 95.44           C  
ATOM   2570  C   SER A 331      -2.014   6.750   9.281  1.00 95.44           C  
ATOM   2571  CB  SER A 331      -3.068   4.793   8.141  1.00 95.44           C  
ATOM   2572  O   SER A 331      -2.611   7.809   9.484  1.00 95.44           O  
ATOM   2573  OG  SER A 331      -3.393   4.211   6.891  1.00 95.44           O  
ATOM   2574  N   TYR A 332      -1.163   6.246  10.156  1.00 96.88           N  
ATOM   2575  CA  TYR A 332      -0.931   6.922  11.430  1.00 96.88           C  
ATOM   2576  C   TYR A 332      -0.176   8.227  11.227  1.00 96.88           C  
ATOM   2577  CB  TYR A 332      -0.151   6.012  12.383  1.00 96.88           C  
ATOM   2578  O   TYR A 332      -0.405   9.203  11.945  1.00 96.88           O  
ATOM   2579  CG  TYR A 332      -1.022   5.051  13.156  1.00 96.88           C  
ATOM   2580  CD1 TYR A 332      -1.852   5.500  14.180  1.00 96.88           C  
ATOM   2581  CD2 TYR A 332      -1.019   3.693  12.859  1.00 96.88           C  
ATOM   2582  CE1 TYR A 332      -2.654   4.617  14.891  1.00 96.88           C  
ATOM   2583  CE2 TYR A 332      -1.817   2.801  13.570  1.00 96.88           C  
ATOM   2584  OH  TYR A 332      -3.426   2.395  15.281  1.00 96.88           O  
ATOM   2585  CZ  TYR A 332      -2.631   3.271  14.578  1.00 96.88           C  
ATOM   2586  N   PHE A 333       0.723   8.172  10.305  1.00 96.81           N  
ATOM   2587  CA  PHE A 333       1.426   9.398   9.961  1.00 96.81           C  
ATOM   2588  C   PHE A 333       0.440  10.492   9.570  1.00 96.81           C  
ATOM   2589  CB  PHE A 333       2.416   9.148   8.812  1.00 96.81           C  
ATOM   2590  O   PHE A 333       0.522  11.617  10.070  1.00 96.81           O  
ATOM   2591  CG  PHE A 333       3.184  10.375   8.398  1.00 96.81           C  
ATOM   2592  CD1 PHE A 333       2.652  11.266   7.477  1.00 96.81           C  
ATOM   2593  CD2 PHE A 333       4.438  10.641   8.938  1.00 96.81           C  
ATOM   2594  CE1 PHE A 333       3.361  12.406   7.090  1.00 96.81           C  
ATOM   2595  CE2 PHE A 333       5.152  11.773   8.555  1.00 96.81           C  
ATOM   2596  CZ  PHE A 333       4.613  12.656   7.633  1.00 96.81           C  
ATOM   2597  N   TRP A 334      -0.518  10.203   8.773  1.00 95.56           N  
ATOM   2598  CA  TRP A 334      -1.497  11.172   8.297  1.00 95.56           C  
ATOM   2599  C   TRP A 334      -2.389  11.648   9.438  1.00 95.56           C  
ATOM   2600  CB  TRP A 334      -2.354  10.570   7.180  1.00 95.56           C  
ATOM   2601  O   TRP A 334      -2.717  12.836   9.523  1.00 95.56           O  
ATOM   2602  CG  TRP A 334      -1.584  10.227   5.941  1.00 95.56           C  
ATOM   2603  CD1 TRP A 334      -0.484  10.867   5.445  1.00 95.56           C  
ATOM   2604  CD2 TRP A 334      -1.859   9.148   5.039  1.00 95.56           C  
ATOM   2605  CE2 TRP A 334      -0.885   9.203   4.020  1.00 95.56           C  
ATOM   2606  CE3 TRP A 334      -2.838   8.148   4.996  1.00 95.56           C  
ATOM   2607  NE1 TRP A 334      -0.059  10.258   4.289  1.00 95.56           N  
ATOM   2608  CH2 TRP A 334      -1.827   7.312   2.943  1.00 95.56           C  
ATOM   2609  CZ2 TRP A 334      -0.860   8.281   2.963  1.00 95.56           C  
ATOM   2610  CZ3 TRP A 334      -2.811   7.234   3.945  1.00 95.56           C  
ATOM   2611  N   LEU A 335      -2.783  10.703  10.281  1.00 94.69           N  
ATOM   2612  CA  LEU A 335      -3.564  11.094  11.445  1.00 94.69           C  
ATOM   2613  C   LEU A 335      -2.805  12.117  12.289  1.00 94.69           C  
ATOM   2614  CB  LEU A 335      -3.914   9.867  12.297  1.00 94.69           C  
ATOM   2615  O   LEU A 335      -3.375  13.117  12.719  1.00 94.69           O  
ATOM   2616  CG  LEU A 335      -4.895   8.875  11.680  1.00 94.69           C  
ATOM   2617  CD1 LEU A 335      -5.176   7.734  12.648  1.00 94.69           C  
ATOM   2618  CD2 LEU A 335      -6.191   9.578  11.281  1.00 94.69           C  
ATOM   2619  N   TYR A 336      -1.565  11.781  12.500  1.00 95.56           N  
ATOM   2620  CA  TYR A 336      -0.730  12.664  13.297  1.00 95.56           C  
ATOM   2621  C   TYR A 336      -0.592  14.031  12.633  1.00 95.56           C  
ATOM   2622  CB  TYR A 336       0.654  12.047  13.516  1.00 95.56           C  
ATOM   2623  O   TYR A 336      -0.752  15.062  13.281  1.00 95.56           O  
ATOM   2624  CG  TYR A 336       1.513  12.820  14.492  1.00 95.56           C  
ATOM   2625  CD1 TYR A 336       2.404  13.789  14.047  1.00 95.56           C  
ATOM   2626  CD2 TYR A 336       1.436  12.570  15.859  1.00 95.56           C  
ATOM   2627  CE1 TYR A 336       3.199  14.500  14.945  1.00 95.56           C  
ATOM   2628  CE2 TYR A 336       2.225  13.273  16.766  1.00 95.56           C  
ATOM   2629  OH  TYR A 336       3.887  14.938  17.188  1.00 95.56           O  
ATOM   2630  CZ  TYR A 336       3.102  14.234  16.297  1.00 95.56           C  
ATOM   2631  N   LYS A 337      -0.374  14.078  11.344  1.00 94.06           N  
ATOM   2632  CA  LYS A 337      -0.228  15.328  10.602  1.00 94.06           C  
ATOM   2633  C   LYS A 337      -1.529  16.125  10.602  1.00 94.06           C  
ATOM   2634  CB  LYS A 337       0.215  15.047   9.164  1.00 94.06           C  
ATOM   2635  O   LYS A 337      -1.510  17.359  10.641  1.00 94.06           O  
ATOM   2636  CG  LYS A 337       0.479  16.297   8.344  1.00 94.06           C  
ATOM   2637  CD  LYS A 337       1.694  17.062   8.859  1.00 94.06           C  
ATOM   2638  CE  LYS A 337       2.057  18.219   7.938  1.00 94.06           C  
ATOM   2639  NZ  LYS A 337       1.477  19.500   8.422  1.00 94.06           N  
ATOM   2640  N   LEU A 338      -2.645  15.438  10.531  1.00 91.75           N  
ATOM   2641  CA  LEU A 338      -3.957  16.078  10.555  1.00 91.75           C  
ATOM   2642  C   LEU A 338      -4.273  16.609  11.945  1.00 91.75           C  
ATOM   2643  CB  LEU A 338      -5.039  15.086  10.125  1.00 91.75           C  
ATOM   2644  O   LEU A 338      -5.355  17.172  12.172  1.00 91.75           O  
ATOM   2645  CG  LEU A 338      -5.113  14.773   8.625  1.00 91.75           C  
ATOM   2646  CD1 LEU A 338      -6.078  13.617   8.375  1.00 91.75           C  
ATOM   2647  CD2 LEU A 338      -5.531  16.016   7.840  1.00 91.75           C  
ATOM   2648  N   ASN A 339      -3.338  16.422  12.844  1.00 90.69           N  
ATOM   2649  CA  ASN A 339      -3.500  16.812  14.242  1.00 90.69           C  
ATOM   2650  C   ASN A 339      -4.656  16.062  14.891  1.00 90.69           C  
ATOM   2651  CB  ASN A 339      -3.707  18.312  14.359  1.00 90.69           C  
ATOM   2652  O   ASN A 339      -5.391  16.625  15.703  1.00 90.69           O  
ATOM   2653  CG  ASN A 339      -3.430  18.828  15.758  1.00 90.69           C  
ATOM   2654  ND2 ASN A 339      -4.125  19.891  16.141  1.00 90.69           N  
ATOM   2655  OD1 ASN A 339      -2.598  18.281  16.484  1.00 90.69           O  
ATOM   2656  N   CYS A 340      -4.969  14.930  14.430  1.00 91.31           N  
ATOM   2657  CA  CYS A 340      -5.918  14.023  15.062  1.00 91.31           C  
ATOM   2658  C   CYS A 340      -5.273  13.281  16.219  1.00 91.31           C  
ATOM   2659  CB  CYS A 340      -6.465  13.023  14.047  1.00 91.31           C  
ATOM   2660  O   CYS A 340      -4.934  12.102  16.094  1.00 91.31           O  
ATOM   2661  SG  CYS A 340      -7.883  12.078  14.641  1.00 91.31           S  
ATOM   2662  N   ARG A 341      -5.086  13.984  17.375  1.00 86.94           N  
ATOM   2663  CA  ARG A 341      -4.270  13.453  18.453  1.00 86.94           C  
ATOM   2664  C   ARG A 341      -5.145  12.797  19.531  1.00 86.94           C  
ATOM   2665  CB  ARG A 341      -3.420  14.562  19.078  1.00 86.94           C  
ATOM   2666  O   ARG A 341      -4.660  11.984  20.312  1.00 86.94           O  
ATOM   2667  CG  ARG A 341      -2.498  15.258  18.094  1.00 86.94           C  
ATOM   2668  CD  ARG A 341      -1.345  14.359  17.672  1.00 86.94           C  
ATOM   2669  NE  ARG A 341      -0.347  15.094  16.906  1.00 86.94           N  
ATOM   2670  NH1 ARG A 341      -0.657  13.883  14.961  1.00 86.94           N  
ATOM   2671  NH2 ARG A 341       0.881  15.578  15.023  1.00 86.94           N  
ATOM   2672  CZ  ARG A 341      -0.043  14.852  15.625  1.00 86.94           C  
ATOM   2673  N   SER A 342      -6.422  13.078  19.500  1.00 90.81           N  
ATOM   2674  CA  SER A 342      -7.320  12.477  20.469  1.00 90.81           C  
ATOM   2675  C   SER A 342      -8.164  11.375  19.844  1.00 90.81           C  
ATOM   2676  CB  SER A 342      -8.234  13.539  21.094  1.00 90.81           C  
ATOM   2677  O   SER A 342      -8.430  11.406  18.641  1.00 90.81           O  
ATOM   2678  OG  SER A 342      -9.195  13.977  20.156  1.00 90.81           O  
ATOM   2679  N   TYR A 343      -8.617  10.453  20.703  1.00 91.69           N  
ATOM   2680  CA  TYR A 343      -9.422   9.352  20.203  1.00 91.69           C  
ATOM   2681  C   TYR A 343     -10.789   9.836  19.750  1.00 91.69           C  
ATOM   2682  CB  TYR A 343      -9.594   8.273  21.281  1.00 91.69           C  
ATOM   2683  O   TYR A 343     -11.375   9.281  18.812  1.00 91.69           O  
ATOM   2684  CG  TYR A 343     -10.031   6.934  20.750  1.00 91.69           C  
ATOM   2685  CD1 TYR A 343     -11.273   6.398  21.078  1.00 91.69           C  
ATOM   2686  CD2 TYR A 343      -9.203   6.199  19.906  1.00 91.69           C  
ATOM   2687  CE1 TYR A 343     -11.680   5.164  20.578  1.00 91.69           C  
ATOM   2688  CE2 TYR A 343      -9.594   4.961  19.406  1.00 91.69           C  
ATOM   2689  OH  TYR A 343     -11.227   3.230  19.266  1.00 91.69           O  
ATOM   2690  CZ  TYR A 343     -10.836   4.453  19.750  1.00 91.69           C  
ATOM   2691  N   ALA A 344     -11.289  10.906  20.297  1.00 89.44           N  
ATOM   2692  CA  ALA A 344     -12.547  11.508  19.875  1.00 89.44           C  
ATOM   2693  C   ALA A 344     -12.453  12.039  18.453  1.00 89.44           C  
ATOM   2694  CB  ALA A 344     -12.953  12.625  20.828  1.00 89.44           C  
ATOM   2695  O   ALA A 344     -13.359  11.828  17.641  1.00 89.44           O  
ATOM   2696  N   ALA A 345     -11.398  12.773  18.172  1.00 89.25           N  
ATOM   2697  CA  ALA A 345     -11.172  13.258  16.828  1.00 89.25           C  
ATOM   2698  C   ALA A 345     -11.039  12.102  15.836  1.00 89.25           C  
ATOM   2699  CB  ALA A 345      -9.922  14.141  16.781  1.00 89.25           C  
ATOM   2700  O   ALA A 345     -11.555  12.164  14.719  1.00 89.25           O  
ATOM   2701  N   PHE A 346     -10.383  11.070  16.328  1.00 92.94           N  
ATOM   2702  CA  PHE A 346     -10.211   9.875  15.523  1.00 92.94           C  
ATOM   2703  C   PHE A 346     -11.562   9.234  15.211  1.00 92.94           C  
ATOM   2704  CB  PHE A 346      -9.305   8.867  16.234  1.00 92.94           C  
ATOM   2705  O   PHE A 346     -11.805   8.812  14.078  1.00 92.94           O  
ATOM   2706  CG  PHE A 346      -9.164   7.555  15.516  1.00 92.94           C  
ATOM   2707  CD1 PHE A 346      -9.406   6.352  16.172  1.00 92.94           C  
ATOM   2708  CD2 PHE A 346      -8.789   7.523  14.180  1.00 92.94           C  
ATOM   2709  CE1 PHE A 346      -9.273   5.137  15.500  1.00 92.94           C  
ATOM   2710  CE2 PHE A 346      -8.656   6.316  13.500  1.00 92.94           C  
ATOM   2711  CZ  PHE A 346      -8.898   5.121  14.164  1.00 92.94           C  
ATOM   2712  N   THR A 347     -12.398   9.172  16.172  1.00 90.69           N  
ATOM   2713  CA  THR A 347     -13.734   8.617  15.984  1.00 90.69           C  
ATOM   2714  C   THR A 347     -14.500   9.383  14.906  1.00 90.69           C  
ATOM   2715  CB  THR A 347     -14.531   8.641  17.297  1.00 90.69           C  
ATOM   2716  O   THR A 347     -15.188   8.789  14.086  1.00 90.69           O  
ATOM   2717  CG2 THR A 347     -15.938   8.086  17.109  1.00 90.69           C  
ATOM   2718  OG1 THR A 347     -13.852   7.848  18.281  1.00 90.69           O  
ATOM   2719  N   GLU A 348     -14.375  10.688  14.898  1.00 88.62           N  
ATOM   2720  CA  GLU A 348     -15.000  11.523  13.883  1.00 88.62           C  
ATOM   2721  C   GLU A 348     -14.461  11.195  12.492  1.00 88.62           C  
ATOM   2722  CB  GLU A 348     -14.789  13.008  14.195  1.00 88.62           C  
ATOM   2723  O   GLU A 348     -15.227  11.039  11.539  1.00 88.62           O  
ATOM   2724  CG  GLU A 348     -15.523  13.945  13.250  1.00 88.62           C  
ATOM   2725  CD  GLU A 348     -15.320  15.414  13.586  1.00 88.62           C  
ATOM   2726  OE1 GLU A 348     -15.711  16.281  12.773  1.00 88.62           O  
ATOM   2727  OE2 GLU A 348     -14.773  15.695  14.672  1.00 88.62           O  
ATOM   2728  N   LEU A 349     -13.156  11.102  12.414  1.00 90.50           N  
ATOM   2729  CA  LEU A 349     -12.523  10.750  11.148  1.00 90.50           C  
ATOM   2730  C   LEU A 349     -12.977   9.367  10.680  1.00 90.50           C  
ATOM   2731  CB  LEU A 349     -11.000  10.773  11.281  1.00 90.50           C  
ATOM   2732  O   LEU A 349     -13.281   9.180   9.500  1.00 90.50           O  
ATOM   2733  CG  LEU A 349     -10.203  10.359  10.047  1.00 90.50           C  
ATOM   2734  CD1 LEU A 349     -10.453  11.344   8.906  1.00 90.50           C  
ATOM   2735  CD2 LEU A 349      -8.711  10.281  10.367  1.00 90.50           C  
ATOM   2736  N   ASN A 350     -13.000   8.453  11.602  1.00 92.75           N  
ATOM   2737  CA  ASN A 350     -13.477   7.109  11.289  1.00 92.75           C  
ATOM   2738  C   ASN A 350     -14.867   7.141  10.672  1.00 92.75           C  
ATOM   2739  CB  ASN A 350     -13.469   6.230  12.547  1.00 92.75           C  
ATOM   2740  O   ASN A 350     -15.125   6.457   9.680  1.00 92.75           O  
ATOM   2741  CG  ASN A 350     -14.070   4.859  12.297  1.00 92.75           C  
ATOM   2742  ND2 ASN A 350     -13.273   3.959  11.734  1.00 92.75           N  
ATOM   2743  OD1 ASN A 350     -15.234   4.609  12.609  1.00 92.75           O  
ATOM   2744  N   GLY A 351     -15.750   7.852  11.250  1.00 89.31           N  
ATOM   2745  CA  GLY A 351     -17.078   8.000  10.672  1.00 89.31           C  
ATOM   2746  C   GLY A 351     -17.062   8.508   9.242  1.00 89.31           C  
ATOM   2747  O   GLY A 351     -17.781   7.996   8.391  1.00 89.31           O  
ATOM   2748  N   LEU A 352     -16.219   9.461   8.977  1.00 87.12           N  
ATOM   2749  CA  LEU A 352     -16.062  10.000   7.629  1.00 87.12           C  
ATOM   2750  C   LEU A 352     -15.555   8.938   6.668  1.00 87.12           C  
ATOM   2751  CB  LEU A 352     -15.117  11.203   7.637  1.00 87.12           C  
ATOM   2752  O   LEU A 352     -16.094   8.773   5.570  1.00 87.12           O  
ATOM   2753  CG  LEU A 352     -14.938  11.930   6.305  1.00 87.12           C  
ATOM   2754  CD1 LEU A 352     -15.195  13.422   6.477  1.00 87.12           C  
ATOM   2755  CD2 LEU A 352     -13.539  11.688   5.746  1.00 87.12           C  
ATOM   2756  N   LEU A 353     -14.570   8.195   7.098  1.00 89.38           N  
ATOM   2757  CA  LEU A 353     -13.953   7.164   6.266  1.00 89.38           C  
ATOM   2758  C   LEU A 353     -14.945   6.051   5.957  1.00 89.38           C  
ATOM   2759  CB  LEU A 353     -12.719   6.586   6.961  1.00 89.38           C  
ATOM   2760  O   LEU A 353     -15.000   5.551   4.832  1.00 89.38           O  
ATOM   2761  CG  LEU A 353     -11.547   7.547   7.180  1.00 89.38           C  
ATOM   2762  CD1 LEU A 353     -10.453   6.867   7.996  1.00 89.38           C  
ATOM   2763  CD2 LEU A 353     -11.008   8.039   5.844  1.00 89.38           C  
ATOM   2764  N   VAL A 354     -15.727   5.684   6.984  1.00 87.88           N  
ATOM   2765  CA  VAL A 354     -16.750   4.668   6.785  1.00 87.88           C  
ATOM   2766  C   VAL A 354     -17.750   5.145   5.738  1.00 87.88           C  
ATOM   2767  CB  VAL A 354     -17.484   4.328   8.109  1.00 87.88           C  
ATOM   2768  O   VAL A 354     -18.141   4.387   4.844  1.00 87.88           O  
ATOM   2769  CG1 VAL A 354     -18.703   3.463   7.840  1.00 87.88           C  
ATOM   2770  CG2 VAL A 354     -16.531   3.625   9.070  1.00 87.88           C  
ATOM   2771  N   GLY A 355     -18.125   6.359   5.770  1.00 83.88           N  
ATOM   2772  CA  GLY A 355     -19.031   6.941   4.797  1.00 83.88           C  
ATOM   2773  C   GLY A 355     -18.469   6.945   3.387  1.00 83.88           C  
ATOM   2774  O   GLY A 355     -19.172   6.586   2.436  1.00 83.88           O  
ATOM   2775  N   ILE A 356     -17.250   7.367   3.270  1.00 81.62           N  
ATOM   2776  CA  ILE A 356     -16.578   7.402   1.977  1.00 81.62           C  
ATOM   2777  C   ILE A 356     -16.531   5.996   1.382  1.00 81.62           C  
ATOM   2778  CB  ILE A 356     -15.156   7.984   2.098  1.00 81.62           C  
ATOM   2779  O   ILE A 356     -16.781   5.809   0.189  1.00 81.62           O  
ATOM   2780  CG1 ILE A 356     -15.211   9.484   2.410  1.00 81.62           C  
ATOM   2781  CG2 ILE A 356     -14.352   7.723   0.818  1.00 81.62           C  
ATOM   2782  CD1 ILE A 356     -13.867  10.094   2.789  1.00 81.62           C  
ATOM   2783  N   SER A 357     -16.312   5.039   2.184  1.00 81.81           N  
ATOM   2784  CA  SER A 357     -16.125   3.666   1.731  1.00 81.81           C  
ATOM   2785  C   SER A 357     -17.453   3.027   1.350  1.00 81.81           C  
ATOM   2786  CB  SER A 357     -15.445   2.830   2.816  1.00 81.81           C  
ATOM   2787  O   SER A 357     -17.500   2.070   0.574  1.00 81.81           O  
ATOM   2788  OG  SER A 357     -16.344   2.557   3.879  1.00 81.81           O  
ATOM   2789  N   GLN A 358     -18.516   3.455   1.882  1.00 81.25           N  
ATOM   2790  CA  GLN A 358     -19.844   2.898   1.602  1.00 81.25           C  
ATOM   2791  C   GLN A 358     -20.344   3.352   0.236  1.00 81.25           C  
ATOM   2792  CB  GLN A 358     -20.828   3.301   2.691  1.00 81.25           C  
ATOM   2793  O   GLN A 358     -21.172   2.676  -0.377  1.00 81.25           O  
ATOM   2794  CG  GLN A 358     -20.594   2.605   4.027  1.00 81.25           C  
ATOM   2795  CD  GLN A 358     -20.938   1.128   3.984  1.00 81.25           C  
ATOM   2796  NE2 GLN A 358     -20.062   0.304   4.562  1.00 81.25           N  
ATOM   2797  OE1 GLN A 358     -21.969   0.730   3.439  1.00 81.25           O  
ATOM   2798  N   HIS A 359     -19.766   4.477  -0.189  1.00 74.56           N  
ATOM   2799  CA  HIS A 359     -20.172   5.027  -1.479  1.00 74.56           C  
ATOM   2800  C   HIS A 359     -18.953   5.500  -2.273  1.00 74.56           C  
ATOM   2801  CB  HIS A 359     -21.156   6.180  -1.290  1.00 74.56           C  
ATOM   2802  O   HIS A 359     -18.688   6.699  -2.348  1.00 74.56           O  
ATOM   2803  CG  HIS A 359     -22.391   5.797  -0.542  1.00 74.56           C  
ATOM   2804  CD2 HIS A 359     -22.797   6.090   0.716  1.00 74.56           C  
ATOM   2805  ND1 HIS A 359     -23.375   5.012  -1.091  1.00 74.56           N  
ATOM   2806  CE1 HIS A 359     -24.344   4.836  -0.201  1.00 74.56           C  
ATOM   2807  NE2 HIS A 359     -24.000   5.484   0.905  1.00 74.56           N  
ATOM   2808  N   PRO A 360     -18.188   4.504  -2.766  1.00 68.94           N  
ATOM   2809  CA  PRO A 360     -17.000   4.977  -3.490  1.00 68.94           C  
ATOM   2810  C   PRO A 360     -17.344   5.910  -4.648  1.00 68.94           C  
ATOM   2811  CB  PRO A 360     -16.359   3.688  -4.004  1.00 68.94           C  
ATOM   2812  O   PRO A 360     -18.281   5.621  -5.414  1.00 68.94           O  
ATOM   2813  CG  PRO A 360     -17.453   2.670  -3.955  1.00 68.94           C  
ATOM   2814  CD  PRO A 360     -18.484   3.129  -2.963  1.00 68.94           C  
ATOM   2815  N   GLN A 361     -16.750   7.141  -4.555  1.00 68.88           N  
ATOM   2816  CA  GLN A 361     -16.922   8.133  -5.609  1.00 68.88           C  
ATOM   2817  C   GLN A 361     -15.570   8.477  -6.246  1.00 68.88           C  
ATOM   2818  CB  GLN A 361     -17.578   9.398  -5.066  1.00 68.88           C  
ATOM   2819  O   GLN A 361     -14.516   8.109  -5.727  1.00 68.88           O  
ATOM   2820  CG  GLN A 361     -18.922   9.156  -4.395  1.00 68.88           C  
ATOM   2821  CD  GLN A 361     -20.031   8.859  -5.391  1.00 68.88           C  
ATOM   2822  NE2 GLN A 361     -21.062   8.156  -4.934  1.00 68.88           N  
ATOM   2823  OE1 GLN A 361     -19.953   9.250  -6.559  1.00 68.88           O  
ATOM   2824  N   GLY A 362     -15.602   8.984  -7.543  1.00 63.44           N  
ATOM   2825  CA  GLY A 362     -14.383   9.484  -8.156  1.00 63.44           C  
ATOM   2826  C   GLY A 362     -13.695  10.555  -7.328  1.00 63.44           C  
ATOM   2827  O   GLY A 362     -14.258  11.055  -6.359  1.00 63.44           O  
ATOM   2828  N   LYS A 363     -12.344  10.781  -7.484  1.00 69.06           N  
ATOM   2829  CA  LYS A 363     -11.469  11.703  -6.758  1.00 69.06           C  
ATOM   2830  C   LYS A 363     -12.094  13.086  -6.641  1.00 69.06           C  
ATOM   2831  CB  LYS A 363     -10.102  11.797  -7.449  1.00 69.06           C  
ATOM   2832  O   LYS A 363     -12.148  13.656  -5.551  1.00 69.06           O  
ATOM   2833  CG  LYS A 363      -9.289  10.516  -7.398  1.00 69.06           C  
ATOM   2834  CD  LYS A 363      -7.945  10.680  -8.102  1.00 69.06           C  
ATOM   2835  CE  LYS A 363      -7.176   9.367  -8.148  1.00 69.06           C  
ATOM   2836  NZ  LYS A 363      -5.883   9.508  -8.883  1.00 69.06           N  
ATOM   2837  N   ALA A 364     -12.625  13.586  -7.746  1.00 71.06           N  
ATOM   2838  CA  ALA A 364     -13.195  14.930  -7.793  1.00 71.06           C  
ATOM   2839  C   ALA A 364     -14.461  15.016  -6.938  1.00 71.06           C  
ATOM   2840  CB  ALA A 364     -13.508  15.328  -9.234  1.00 71.06           C  
ATOM   2841  O   ALA A 364     -14.625  15.961  -6.160  1.00 71.06           O  
ATOM   2842  N   LYS A 365     -15.242  14.000  -7.016  1.00 71.31           N  
ATOM   2843  CA  LYS A 365     -16.484  14.000  -6.262  1.00 71.31           C  
ATOM   2844  C   LYS A 365     -16.234  13.844  -4.766  1.00 71.31           C  
ATOM   2845  CB  LYS A 365     -17.422  12.891  -6.750  1.00 71.31           C  
ATOM   2846  O   LYS A 365     -16.891  14.477  -3.943  1.00 71.31           O  
ATOM   2847  CG  LYS A 365     -18.844  13.000  -6.238  1.00 71.31           C  
ATOM   2848  CD  LYS A 365     -19.781  12.039  -6.973  1.00 71.31           C  
ATOM   2849  CE  LYS A 365     -21.219  12.180  -6.484  1.00 71.31           C  
ATOM   2850  NZ  LYS A 365     -22.141  11.258  -7.215  1.00 71.31           N  
ATOM   2851  N   THR A 366     -15.289  12.977  -4.434  1.00 74.00           N  
ATOM   2852  CA  THR A 366     -14.930  12.781  -3.035  1.00 74.00           C  
ATOM   2853  C   THR A 366     -14.445  14.094  -2.418  1.00 74.00           C  
ATOM   2854  CB  THR A 366     -13.844  11.703  -2.881  1.00 74.00           C  
ATOM   2855  O   THR A 366     -14.844  14.445  -1.307  1.00 74.00           O  
ATOM   2856  CG2 THR A 366     -13.461  11.516  -1.417  1.00 74.00           C  
ATOM   2857  OG1 THR A 366     -14.336  10.461  -3.398  1.00 74.00           O  
ATOM   2858  N   GLN A 367     -13.641  14.820  -3.094  1.00 76.62           N  
ATOM   2859  CA  GLN A 367     -13.148  16.109  -2.609  1.00 76.62           C  
ATOM   2860  C   GLN A 367     -14.281  17.109  -2.439  1.00 76.62           C  
ATOM   2861  CB  GLN A 367     -12.094  16.672  -3.562  1.00 76.62           C  
ATOM   2862  O   GLN A 367     -14.320  17.859  -1.461  1.00 76.62           O  
ATOM   2863  CG  GLN A 367     -10.750  15.953  -3.486  1.00 76.62           C  
ATOM   2864  CD  GLN A 367      -9.719  16.531  -4.430  1.00 76.62           C  
ATOM   2865  NE2 GLN A 367      -8.523  15.945  -4.449  1.00 76.62           N  
ATOM   2866  OE1 GLN A 367      -9.984  17.516  -5.141  1.00 76.62           O  
ATOM   2867  N   LYS A 368     -15.195  17.078  -3.393  1.00 77.44           N  
ATOM   2868  CA  LYS A 368     -16.359  17.969  -3.336  1.00 77.44           C  
ATOM   2869  C   LYS A 368     -17.219  17.656  -2.115  1.00 77.44           C  
ATOM   2870  CB  LYS A 368     -17.188  17.828  -4.613  1.00 77.44           C  
ATOM   2871  O   LYS A 368     -17.656  18.578  -1.417  1.00 77.44           O  
ATOM   2872  CG  LYS A 368     -18.312  18.844  -4.719  1.00 77.44           C  
ATOM   2873  CD  LYS A 368     -19.094  18.688  -6.023  1.00 77.44           C  
ATOM   2874  CE  LYS A 368     -20.266  19.656  -6.098  1.00 77.44           C  
ATOM   2875  NZ  LYS A 368     -21.016  19.516  -7.383  1.00 77.44           N  
ATOM   2876  N   ILE A 369     -17.422  16.391  -1.900  1.00 77.81           N  
ATOM   2877  CA  ILE A 369     -18.234  15.977  -0.774  1.00 77.81           C  
ATOM   2878  C   ILE A 369     -17.562  16.375   0.537  1.00 77.81           C  
ATOM   2879  CB  ILE A 369     -18.500  14.453  -0.796  1.00 77.81           C  
ATOM   2880  O   ILE A 369     -18.219  16.906   1.438  1.00 77.81           O  
ATOM   2881  CG1 ILE A 369     -19.422  14.078  -1.961  1.00 77.81           C  
ATOM   2882  CG2 ILE A 369     -19.078  13.984   0.539  1.00 77.81           C  
ATOM   2883  CD1 ILE A 369     -19.547  12.586  -2.195  1.00 77.81           C  
ATOM   2884  N   LEU A 370     -16.281  16.094   0.583  1.00 80.00           N  
ATOM   2885  CA  LEU A 370     -15.523  16.422   1.789  1.00 80.00           C  
ATOM   2886  C   LEU A 370     -15.523  17.938   2.039  1.00 80.00           C  
ATOM   2887  CB  LEU A 370     -14.086  15.922   1.679  1.00 80.00           C  
ATOM   2888  O   LEU A 370     -15.688  18.375   3.178  1.00 80.00           O  
ATOM   2889  CG  LEU A 370     -13.891  14.406   1.754  1.00 80.00           C  
ATOM   2890  CD1 LEU A 370     -12.445  14.031   1.433  1.00 80.00           C  
ATOM   2891  CD2 LEU A 370     -14.289  13.883   3.131  1.00 80.00           C  
ATOM   2892  N   SER A 371     -15.391  18.688   0.948  1.00 78.62           N  
ATOM   2893  CA  SER A 371     -15.406  20.141   1.055  1.00 78.62           C  
ATOM   2894  C   SER A 371     -16.781  20.641   1.486  1.00 78.62           C  
ATOM   2895  CB  SER A 371     -15.008  20.781  -0.277  1.00 78.62           C  
ATOM   2896  O   SER A 371     -16.875  21.594   2.270  1.00 78.62           O  
ATOM   2897  OG  SER A 371     -13.656  20.500  -0.584  1.00 78.62           O  
ATOM   2898  N   ALA A 372     -17.828  19.984   1.064  1.00 79.75           N  
ATOM   2899  CA  ALA A 372     -19.203  20.391   1.351  1.00 79.75           C  
ATOM   2900  C   ALA A 372     -19.578  20.078   2.797  1.00 79.75           C  
ATOM   2901  CB  ALA A 372     -20.172  19.688   0.394  1.00 79.75           C  
ATOM   2902  O   ALA A 372     -20.422  20.750   3.387  1.00 79.75           O  
ATOM   2903  N   MET A 373     -19.031  19.016   3.354  1.00 79.50           N  
ATOM   2904  CA  MET A 373     -19.297  18.641   4.738  1.00 79.50           C  
ATOM   2905  C   MET A 373     -18.953  19.766   5.691  1.00 79.50           C  
ATOM   2906  CB  MET A 373     -18.516  17.375   5.113  1.00 79.50           C  
ATOM   2907  O   MET A 373     -19.641  20.000   6.680  1.00 79.50           O  
ATOM   2908  CG  MET A 373     -19.062  16.094   4.496  1.00 79.50           C  
ATOM   2909  SD  MET A 373     -18.109  14.617   4.977  1.00 79.50           S  
ATOM   2910  CE  MET A 373     -18.594  14.461   6.715  1.00 79.50           C  
ATOM   2911  N   GLY A 374     -17.844  20.531   5.426  1.00 74.06           N  
ATOM   2912  CA  GLY A 374     -17.469  21.766   6.121  1.00 74.06           C  
ATOM   2913  C   GLY A 374     -16.969  21.516   7.531  1.00 74.06           C  
ATOM   2914  O   GLY A 374     -16.797  22.453   8.312  1.00 74.06           O  
ATOM   2915  N   THR A 375     -16.797  20.266   7.945  1.00 81.12           N  
ATOM   2916  CA  THR A 375     -16.203  20.031   9.266  1.00 81.12           C  
ATOM   2917  C   THR A 375     -14.711  20.328   9.250  1.00 81.12           C  
ATOM   2918  CB  THR A 375     -16.438  18.594   9.734  1.00 81.12           C  
ATOM   2919  O   THR A 375     -14.062  20.234   8.203  1.00 81.12           O  
ATOM   2920  CG2 THR A 375     -17.922  18.250   9.766  1.00 81.12           C  
ATOM   2921  OG1 THR A 375     -15.773  17.688   8.844  1.00 81.12           O  
ATOM   2922  N   PRO A 376     -14.219  20.906  10.367  1.00 81.25           N  
ATOM   2923  CA  PRO A 376     -12.797  21.234  10.430  1.00 81.25           C  
ATOM   2924  C   PRO A 376     -11.906  20.062   9.984  1.00 81.25           C  
ATOM   2925  CB  PRO A 376     -12.570  21.562  11.906  1.00 81.25           C  
ATOM   2926  O   PRO A 376     -10.922  20.281   9.273  1.00 81.25           O  
ATOM   2927  CG  PRO A 376     -13.891  22.062  12.391  1.00 81.25           C  
ATOM   2928  CD  PRO A 376     -14.977  21.312  11.680  1.00 81.25           C  
ATOM   2929  N   LEU A 377     -12.273  18.891  10.383  1.00 83.31           N  
ATOM   2930  CA  LEU A 377     -11.477  17.719  10.031  1.00 83.31           C  
ATOM   2931  C   LEU A 377     -11.539  17.438   8.531  1.00 83.31           C  
ATOM   2932  CB  LEU A 377     -11.977  16.484  10.805  1.00 83.31           C  
ATOM   2933  O   LEU A 377     -10.516  17.188   7.898  1.00 83.31           O  
ATOM   2934  CG  LEU A 377     -11.164  15.203  10.625  1.00 83.31           C  
ATOM   2935  CD1 LEU A 377      -9.742  15.398  11.148  1.00 83.31           C  
ATOM   2936  CD2 LEU A 377     -11.844  14.039  11.328  1.00 83.31           C  
ATOM   2937  N   ALA A 378     -12.680  17.484   7.910  1.00 84.19           N  
ATOM   2938  CA  ALA A 378     -12.852  17.266   6.477  1.00 84.19           C  
ATOM   2939  C   ALA A 378     -12.062  18.297   5.668  1.00 84.19           C  
ATOM   2940  CB  ALA A 378     -14.328  17.312   6.102  1.00 84.19           C  
ATOM   2941  O   ALA A 378     -11.383  17.938   4.703  1.00 84.19           O  
ATOM   2942  N   THR A 379     -12.180  19.516   6.086  1.00 84.69           N  
ATOM   2943  CA  THR A 379     -11.461  20.594   5.418  1.00 84.69           C  
ATOM   2944  C   THR A 379      -9.953  20.391   5.531  1.00 84.69           C  
ATOM   2945  CB  THR A 379     -11.844  21.969   6.012  1.00 84.69           C  
ATOM   2946  O   THR A 379      -9.219  20.578   4.559  1.00 84.69           O  
ATOM   2947  CG2 THR A 379     -11.094  23.094   5.309  1.00 84.69           C  
ATOM   2948  OG1 THR A 379     -13.250  22.172   5.855  1.00 84.69           O  
ATOM   2949  N   SER A 380      -9.523  19.984   6.688  1.00 87.31           N  
ATOM   2950  CA  SER A 380      -8.102  19.734   6.906  1.00 87.31           C  
ATOM   2951  C   SER A 380      -7.613  18.562   6.055  1.00 87.31           C  
ATOM   2952  CB  SER A 380      -7.832  19.438   8.383  1.00 87.31           C  
ATOM   2953  O   SER A 380      -6.504  18.594   5.523  1.00 87.31           O  
ATOM   2954  OG  SER A 380      -8.039  20.594   9.172  1.00 87.31           O  
ATOM   2955  N   LEU A 381      -8.445  17.547   6.012  1.00 88.19           N  
ATOM   2956  CA  LEU A 381      -8.117  16.391   5.191  1.00 88.19           C  
ATOM   2957  C   LEU A 381      -7.910  16.797   3.738  1.00 88.19           C  
ATOM   2958  CB  LEU A 381      -9.227  15.336   5.285  1.00 88.19           C  
ATOM   2959  O   LEU A 381      -6.914  16.406   3.119  1.00 88.19           O  
ATOM   2960  CG  LEU A 381      -8.969  14.008   4.578  1.00 88.19           C  
ATOM   2961  CD1 LEU A 381      -7.777  13.297   5.215  1.00 88.19           C  
ATOM   2962  CD2 LEU A 381     -10.211  13.125   4.617  1.00 88.19           C  
ATOM   2963  N   VAL A 382      -8.789  17.594   3.170  1.00 86.50           N  
ATOM   2964  CA  VAL A 382      -8.695  18.047   1.787  1.00 86.50           C  
ATOM   2965  C   VAL A 382      -7.441  18.906   1.602  1.00 86.50           C  
ATOM   2966  CB  VAL A 382      -9.953  18.859   1.371  1.00 86.50           C  
ATOM   2967  O   VAL A 382      -6.723  18.750   0.612  1.00 86.50           O  
ATOM   2968  CG1 VAL A 382      -9.734  19.531   0.019  1.00 86.50           C  
ATOM   2969  CG2 VAL A 382     -11.180  17.953   1.328  1.00 86.50           C  
ATOM   2970  N   ARG A 383      -7.082  19.688   2.555  1.00 86.56           N  
ATOM   2971  CA  ARG A 383      -5.934  20.594   2.479  1.00 86.56           C  
ATOM   2972  C   ARG A 383      -4.625  19.812   2.490  1.00 86.56           C  
ATOM   2973  CB  ARG A 383      -5.957  21.594   3.635  1.00 86.56           C  
ATOM   2974  O   ARG A 383      -3.639  20.234   1.883  1.00 86.56           O  
ATOM   2975  CG  ARG A 383      -4.906  22.688   3.521  1.00 86.56           C  
ATOM   2976  CD  ARG A 383      -5.059  23.734   4.621  1.00 86.56           C  
ATOM   2977  NE  ARG A 383      -4.793  23.172   5.941  1.00 86.56           N  
ATOM   2978  NH1 ARG A 383      -5.152  25.141   7.086  1.00 86.56           N  
ATOM   2979  NH2 ARG A 383      -4.582  23.234   8.227  1.00 86.56           N  
ATOM   2980  CZ  ARG A 383      -4.844  23.844   7.082  1.00 86.56           C  
ATOM   2981  N   MET A 384      -4.641  18.703   3.150  1.00 89.56           N  
ATOM   2982  CA  MET A 384      -3.432  17.906   3.305  1.00 89.56           C  
ATOM   2983  C   MET A 384      -3.172  17.062   2.055  1.00 89.56           C  
ATOM   2984  CB  MET A 384      -3.543  17.000   4.527  1.00 89.56           C  
ATOM   2985  O   MET A 384      -2.043  16.641   1.817  1.00 89.56           O  
ATOM   2986  CG  MET A 384      -2.264  16.234   4.848  1.00 89.56           C  
ATOM   2987  SD  MET A 384      -2.467  15.078   6.254  1.00 89.56           S  
ATOM   2988  CE  MET A 384      -3.938  14.164   5.711  1.00 89.56           C  
ATOM   2989  N   MET A 385      -4.160  16.953   1.176  1.00 89.06           N  
ATOM   2990  CA  MET A 385      -4.027  16.094  -0.001  1.00 89.06           C  
ATOM   2991  C   MET A 385      -3.189  16.781  -1.077  1.00 89.06           C  
ATOM   2992  CB  MET A 385      -5.406  15.742  -0.562  1.00 89.06           C  
ATOM   2993  O   MET A 385      -3.373  17.969  -1.355  1.00 89.06           O  
ATOM   2994  CG  MET A 385      -6.211  14.820   0.338  1.00 89.06           C  
ATOM   2995  SD  MET A 385      -7.863  14.422  -0.358  1.00 89.06           S  
ATOM   2996  CE  MET A 385      -8.555  13.445   1.001  1.00 89.06           C  
ATOM   2997  N   SER A 386      -2.252  16.016  -1.661  1.00 85.12           N  
ATOM   2998  CA  SER A 386      -1.449  16.500  -2.779  1.00 85.12           C  
ATOM   2999  C   SER A 386      -2.309  16.734  -4.016  1.00 85.12           C  
ATOM   3000  CB  SER A 386      -0.327  15.508  -3.104  1.00 85.12           C  
ATOM   3001  O   SER A 386      -3.225  15.953  -4.297  1.00 85.12           O  
ATOM   3002  OG  SER A 386       0.376  15.914  -4.266  1.00 85.12           O  
ATOM   3003  N   LYS A 387      -1.939  17.844  -4.707  1.00 82.25           N  
ATOM   3004  CA  LYS A 387      -2.631  18.156  -5.953  1.00 82.25           C  
ATOM   3005  C   LYS A 387      -1.869  17.609  -7.156  1.00 82.25           C  
ATOM   3006  CB  LYS A 387      -2.818  19.672  -6.090  1.00 82.25           C  
ATOM   3007  O   LYS A 387      -2.266  17.844  -8.305  1.00 82.25           O  
ATOM   3008  CG  LYS A 387      -3.660  20.297  -4.984  1.00 82.25           C  
ATOM   3009  CD  LYS A 387      -3.570  21.812  -5.004  1.00 82.25           C  
ATOM   3010  CE  LYS A 387      -4.242  22.422  -3.783  1.00 82.25           C  
ATOM   3011  NZ  LYS A 387      -3.980  23.891  -3.686  1.00 82.25           N  
ATOM   3012  N   SER A 388      -0.803  16.953  -6.828  1.00 77.00           N  
ATOM   3013  CA  SER A 388       0.025  16.344  -7.871  1.00 77.00           C  
ATOM   3014  C   SER A 388      -0.727  15.242  -8.609  1.00 77.00           C  
ATOM   3015  CB  SER A 388       1.315  15.789  -7.273  1.00 77.00           C  
ATOM   3016  O   SER A 388      -1.492  14.492  -8.000  1.00 77.00           O  
ATOM   3017  OG  SER A 388       2.053  15.070  -8.250  1.00 77.00           O  
ATOM   3018  N   THR A 389      -0.585  15.242  -9.914  1.00 70.25           N  
ATOM   3019  CA  THR A 389      -1.216  14.203 -10.727  1.00 70.25           C  
ATOM   3020  C   THR A 389      -0.253  13.047 -10.969  1.00 70.25           C  
ATOM   3021  CB  THR A 389      -1.695  14.766 -12.078  1.00 70.25           C  
ATOM   3022  O   THR A 389      -0.577  12.102 -11.695  1.00 70.25           O  
ATOM   3023  CG2 THR A 389      -2.775  15.828 -11.883  1.00 70.25           C  
ATOM   3024  OG1 THR A 389      -0.584  15.359 -12.766  1.00 70.25           O  
ATOM   3025  N   ASP A 390       0.937  13.258 -10.250  1.00 69.00           N  
ATOM   3026  CA  ASP A 390       1.930  12.203 -10.391  1.00 69.00           C  
ATOM   3027  C   ASP A 390       1.512  10.945  -9.617  1.00 69.00           C  
ATOM   3028  CB  ASP A 390       3.301  12.680  -9.906  1.00 69.00           C  
ATOM   3029  O   ASP A 390       1.123  11.031  -8.453  1.00 69.00           O  
ATOM   3030  CG  ASP A 390       4.445  11.820 -10.422  1.00 69.00           C  
ATOM   3031  OD1 ASP A 390       4.191  10.711 -10.930  1.00 69.00           O  
ATOM   3032  OD2 ASP A 390       5.609  12.266 -10.312  1.00 69.00           O  
ATOM   3033  N   ILE A 391       1.485   9.781 -10.281  1.00 63.28           N  
ATOM   3034  CA  ILE A 391       1.091   8.523  -9.664  1.00 63.28           C  
ATOM   3035  C   ILE A 391       2.137   8.102  -8.633  1.00 63.28           C  
ATOM   3036  CB  ILE A 391       0.901   7.406 -10.711  1.00 63.28           C  
ATOM   3037  O   ILE A 391       1.827   7.379  -7.680  1.00 63.28           O  
ATOM   3038  CG1 ILE A 391      -0.261   7.750 -11.648  1.00 63.28           C  
ATOM   3039  CG2 ILE A 391       0.675   6.055 -10.031  1.00 63.28           C  
ATOM   3040  CD1 ILE A 391      -0.328   6.879 -12.898  1.00 63.28           C  
ATOM   3041  N   HIS A 392       3.357   8.680  -8.734  1.00 68.50           N  
ATOM   3042  CA  HIS A 392       4.465   8.219  -7.902  1.00 68.50           C  
ATOM   3043  C   HIS A 392       4.883   9.289  -6.898  1.00 68.50           C  
ATOM   3044  CB  HIS A 392       5.656   7.816  -8.773  1.00 68.50           C  
ATOM   3045  O   HIS A 392       6.008   9.797  -6.961  1.00 68.50           O  
ATOM   3046  CG  HIS A 392       5.332   6.762  -9.781  1.00 68.50           C  
ATOM   3047  CD2 HIS A 392       5.254   6.816 -11.133  1.00 68.50           C  
ATOM   3048  ND1 HIS A 392       5.039   5.461  -9.430  1.00 68.50           N  
ATOM   3049  CE1 HIS A 392       4.793   4.762 -10.523  1.00 68.50           C  
ATOM   3050  NE2 HIS A 392       4.918   5.559 -11.570  1.00 68.50           N  
ATOM   3051  N   LEU A 393       4.012   9.570  -5.969  1.00 77.94           N  
ATOM   3052  CA  LEU A 393       4.352  10.398  -4.816  1.00 77.94           C  
ATOM   3053  C   LEU A 393       4.953   9.555  -3.697  1.00 77.94           C  
ATOM   3054  CB  LEU A 393       3.109  11.133  -4.301  1.00 77.94           C  
ATOM   3055  O   LEU A 393       4.730   8.344  -3.641  1.00 77.94           O  
ATOM   3056  CG  LEU A 393       2.559  12.242  -5.199  1.00 77.94           C  
ATOM   3057  CD1 LEU A 393       1.196  12.703  -4.695  1.00 77.94           C  
ATOM   3058  CD2 LEU A 393       3.535  13.414  -5.270  1.00 77.94           C  
ATOM   3059  N   PRO A 394       5.805  10.281  -2.939  1.00 84.50           N  
ATOM   3060  CA  PRO A 394       6.258   9.523  -1.772  1.00 84.50           C  
ATOM   3061  C   PRO A 394       5.105   8.922  -0.971  1.00 84.50           C  
ATOM   3062  CB  PRO A 394       7.016  10.562  -0.945  1.00 84.50           C  
ATOM   3063  O   PRO A 394       4.039   9.531  -0.867  1.00 84.50           O  
ATOM   3064  CG  PRO A 394       7.445  11.594  -1.936  1.00 84.50           C  
ATOM   3065  CD  PRO A 394       6.387  11.711  -2.996  1.00 84.50           C  
ATOM   3066  N   PRO A 395       5.281   7.680  -0.385  1.00 85.44           N  
ATOM   3067  CA  PRO A 395       4.211   6.918   0.261  1.00 85.44           C  
ATOM   3068  C   PRO A 395       3.609   7.648   1.462  1.00 85.44           C  
ATOM   3069  CB  PRO A 395       4.906   5.629   0.699  1.00 85.44           C  
ATOM   3070  O   PRO A 395       2.473   7.375   1.851  1.00 85.44           O  
ATOM   3071  CG  PRO A 395       6.102   5.520  -0.190  1.00 85.44           C  
ATOM   3072  CD  PRO A 395       6.555   6.906  -0.554  1.00 85.44           C  
ATOM   3073  N   PHE A 396       4.301   8.570   2.031  1.00 89.50           N  
ATOM   3074  CA  PHE A 396       3.801   9.227   3.234  1.00 89.50           C  
ATOM   3075  C   PHE A 396       2.980  10.461   2.877  1.00 89.50           C  
ATOM   3076  CB  PHE A 396       4.961   9.617   4.156  1.00 89.50           C  
ATOM   3077  O   PHE A 396       2.426  11.125   3.758  1.00 89.50           O  
ATOM   3078  CG  PHE A 396       5.871  10.664   3.576  1.00 89.50           C  
ATOM   3079  CD1 PHE A 396       6.949  10.305   2.779  1.00 89.50           C  
ATOM   3080  CD2 PHE A 396       5.652  12.016   3.828  1.00 89.50           C  
ATOM   3081  CE1 PHE A 396       7.797  11.273   2.240  1.00 89.50           C  
ATOM   3082  CE2 PHE A 396       6.492  12.984   3.293  1.00 89.50           C  
ATOM   3083  CZ  PHE A 396       7.566  12.609   2.500  1.00 89.50           C  
ATOM   3084  N   VAL A 397       2.863  10.766   1.538  1.00 89.75           N  
ATOM   3085  CA  VAL A 397       2.078  11.914   1.093  1.00 89.75           C  
ATOM   3086  C   VAL A 397       0.665  11.461   0.733  1.00 89.75           C  
ATOM   3087  CB  VAL A 397       2.736  12.617  -0.114  1.00 89.75           C  
ATOM   3088  O   VAL A 397       0.485  10.539  -0.068  1.00 89.75           O  
ATOM   3089  CG1 VAL A 397       1.846  13.750  -0.633  1.00 89.75           C  
ATOM   3090  CG2 VAL A 397       4.113  13.156   0.268  1.00 89.75           C  
ATOM   3091  N   LEU A 398      -0.256  12.172   1.288  1.00 89.00           N  
ATOM   3092  CA  LEU A 398      -1.661  11.852   1.052  1.00 89.00           C  
ATOM   3093  C   LEU A 398      -2.141  12.469  -0.261  1.00 89.00           C  
ATOM   3094  CB  LEU A 398      -2.525  12.359   2.209  1.00 89.00           C  
ATOM   3095  O   LEU A 398      -1.867  13.633  -0.543  1.00 89.00           O  
ATOM   3096  CG  LEU A 398      -4.008  11.992   2.158  1.00 89.00           C  
ATOM   3097  CD1 LEU A 398      -4.188  10.484   2.275  1.00 89.00           C  
ATOM   3098  CD2 LEU A 398      -4.777  12.711   3.260  1.00 89.00           C  
ATOM   3099  N   ASN A 399      -2.807  11.594  -1.109  1.00 85.31           N  
ATOM   3100  CA  ASN A 399      -3.568  12.023  -2.277  1.00 85.31           C  
ATOM   3101  C   ASN A 399      -4.945  11.367  -2.320  1.00 85.31           C  
ATOM   3102  CB  ASN A 399      -2.797  11.727  -3.562  1.00 85.31           C  
ATOM   3103  O   ASN A 399      -5.254  10.508  -1.495  1.00 85.31           O  
ATOM   3104  CG  ASN A 399      -2.596  10.234  -3.789  1.00 85.31           C  
ATOM   3105  ND2 ASN A 399      -1.427   9.867  -4.297  1.00 85.31           N  
ATOM   3106  OD1 ASN A 399      -3.484   9.430  -3.508  1.00 85.31           O  
ATOM   3107  N   PRO A 400      -5.793  11.867  -3.119  1.00 79.00           N  
ATOM   3108  CA  PRO A 400      -7.160  11.344  -3.102  1.00 79.00           C  
ATOM   3109  C   PRO A 400      -7.215   9.828  -3.227  1.00 79.00           C  
ATOM   3110  CB  PRO A 400      -7.809  12.016  -4.312  1.00 79.00           C  
ATOM   3111  O   PRO A 400      -8.055   9.180  -2.596  1.00 79.00           O  
ATOM   3112  CG  PRO A 400      -7.113  13.336  -4.438  1.00 79.00           C  
ATOM   3113  CD  PRO A 400      -5.664  13.141  -4.105  1.00 79.00           C  
ATOM   3114  N   SER A 401      -6.391   9.273  -4.039  1.00 77.69           N  
ATOM   3115  CA  SER A 401      -6.375   7.824  -4.219  1.00 77.69           C  
ATOM   3116  C   SER A 401      -5.969   7.113  -2.932  1.00 77.69           C  
ATOM   3117  CB  SER A 401      -5.426   7.434  -5.352  1.00 77.69           C  
ATOM   3118  O   SER A 401      -6.410   5.992  -2.672  1.00 77.69           O  
ATOM   3119  OG  SER A 401      -5.836   8.016  -6.578  1.00 77.69           O  
ATOM   3120  N   ARG A 402      -5.148   7.754  -2.078  1.00 83.44           N  
ATOM   3121  CA  ARG A 402      -4.621   7.148  -0.860  1.00 83.44           C  
ATOM   3122  C   ARG A 402      -5.598   7.312   0.302  1.00 83.44           C  
ATOM   3123  CB  ARG A 402      -3.268   7.762  -0.498  1.00 83.44           C  
ATOM   3124  O   ARG A 402      -5.348   6.820   1.403  1.00 83.44           O  
ATOM   3125  CG  ARG A 402      -2.148   7.391  -1.459  1.00 83.44           C  
ATOM   3126  CD  ARG A 402      -0.826   8.031  -1.059  1.00 83.44           C  
ATOM   3127  NE  ARG A 402       0.261   7.621  -1.944  1.00 83.44           N  
ATOM   3128  NH1 ARG A 402       1.838   9.016  -0.990  1.00 83.44           N  
ATOM   3129  NH2 ARG A 402       2.412   7.656  -2.746  1.00 83.44           N  
ATOM   3130  CZ  ARG A 402       1.501   8.102  -1.891  1.00 83.44           C  
ATOM   3131  N   LEU A 403      -6.730   7.984   0.042  1.00 85.06           N  
ATOM   3132  CA  LEU A 403      -7.801   8.000   1.036  1.00 85.06           C  
ATOM   3133  C   LEU A 403      -8.281   6.586   1.340  1.00 85.06           C  
ATOM   3134  CB  LEU A 403      -8.969   8.859   0.551  1.00 85.06           C  
ATOM   3135  O   LEU A 403      -8.602   6.270   2.486  1.00 85.06           O  
ATOM   3136  CG  LEU A 403      -8.820  10.367   0.706  1.00 85.06           C  
ATOM   3137  CD1 LEU A 403      -9.961  11.094  -0.001  1.00 85.06           C  
ATOM   3138  CD2 LEU A 403      -8.766  10.758   2.180  1.00 85.06           C  
ATOM   3139  N   TYR A 404      -8.203   5.789   0.338  1.00 87.06           N  
ATOM   3140  CA  TYR A 404      -8.641   4.410   0.521  1.00 87.06           C  
ATOM   3141  C   TYR A 404      -7.605   3.609   1.305  1.00 87.06           C  
ATOM   3142  CB  TYR A 404      -8.898   3.744  -0.834  1.00 87.06           C  
ATOM   3143  O   TYR A 404      -7.926   2.570   1.887  1.00 87.06           O  
ATOM   3144  CG  TYR A 404     -10.258   4.047  -1.410  1.00 87.06           C  
ATOM   3145  CD1 TYR A 404     -11.375   3.307  -1.032  1.00 87.06           C  
ATOM   3146  CD2 TYR A 404     -10.430   5.070  -2.334  1.00 87.06           C  
ATOM   3147  CE1 TYR A 404     -12.633   3.582  -1.562  1.00 87.06           C  
ATOM   3148  CE2 TYR A 404     -11.680   5.355  -2.871  1.00 87.06           C  
ATOM   3149  OH  TYR A 404     -14.016   4.883  -3.006  1.00 87.06           O  
ATOM   3150  CZ  TYR A 404     -12.773   4.605  -2.479  1.00 87.06           C  
ATOM   3151  N   ASP A 405      -6.332   4.125   1.379  1.00 89.56           N  
ATOM   3152  CA  ASP A 405      -5.375   3.529   2.305  1.00 89.56           C  
ATOM   3153  C   ASP A 405      -5.773   3.793   3.754  1.00 89.56           C  
ATOM   3154  CB  ASP A 405      -3.967   4.070   2.039  1.00 89.56           C  
ATOM   3155  O   ASP A 405      -5.617   2.924   4.613  1.00 89.56           O  
ATOM   3156  CG  ASP A 405      -3.396   3.613   0.708  1.00 89.56           C  
ATOM   3157  OD1 ASP A 405      -3.801   2.541   0.208  1.00 89.56           O  
ATOM   3158  OD2 ASP A 405      -2.533   4.328   0.156  1.00 89.56           O  
ATOM   3159  N   LEU A 406      -6.328   4.941   3.975  1.00 91.38           N  
ATOM   3160  CA  LEU A 406      -6.879   5.238   5.293  1.00 91.38           C  
ATOM   3161  C   LEU A 406      -8.094   4.367   5.582  1.00 91.38           C  
ATOM   3162  CB  LEU A 406      -7.258   6.715   5.398  1.00 91.38           C  
ATOM   3163  O   LEU A 406      -8.234   3.830   6.684  1.00 91.38           O  
ATOM   3164  CG  LEU A 406      -6.121   7.688   5.723  1.00 91.38           C  
ATOM   3165  CD1 LEU A 406      -6.590   9.125   5.539  1.00 91.38           C  
ATOM   3166  CD2 LEU A 406      -5.613   7.461   7.141  1.00 91.38           C  
ATOM   3167  N   VAL A 407      -8.906   4.203   4.516  1.00 90.50           N  
ATOM   3168  CA  VAL A 407     -10.078   3.352   4.656  1.00 90.50           C  
ATOM   3169  C   VAL A 407      -9.648   1.920   4.969  1.00 90.50           C  
ATOM   3170  CB  VAL A 407     -10.961   3.381   3.387  1.00 90.50           C  
ATOM   3171  O   VAL A 407     -10.211   1.274   5.855  1.00 90.50           O  
ATOM   3172  CG1 VAL A 407     -12.031   2.289   3.443  1.00 90.50           C  
ATOM   3173  CG2 VAL A 407     -11.602   4.754   3.215  1.00 90.50           C  
ATOM   3174  N   THR A 408      -8.648   1.509   4.285  1.00 91.44           N  
ATOM   3175  CA  THR A 408      -8.148   0.149   4.469  1.00 91.44           C  
ATOM   3176  C   THR A 408      -7.773  -0.093   5.930  1.00 91.44           C  
ATOM   3177  CB  THR A 408      -6.934  -0.130   3.570  1.00 91.44           C  
ATOM   3178  O   THR A 408      -8.094  -1.143   6.492  1.00 91.44           O  
ATOM   3179  CG2 THR A 408      -6.379  -1.529   3.814  1.00 91.44           C  
ATOM   3180  OG1 THR A 408      -7.324  -0.017   2.197  1.00 91.44           O  
ATOM   3181  N   THR A 409      -7.219   0.951   6.566  1.00 93.50           N  
ATOM   3182  CA  THR A 409      -6.707   0.803   7.926  1.00 93.50           C  
ATOM   3183  C   THR A 409      -7.801   1.097   8.945  1.00 93.50           C  
ATOM   3184  CB  THR A 409      -5.508   1.732   8.180  1.00 93.50           C  
ATOM   3185  O   THR A 409      -7.961   0.360   9.922  1.00 93.50           O  
ATOM   3186  CG2 THR A 409      -4.910   1.503   9.562  1.00 93.50           C  
ATOM   3187  OG1 THR A 409      -4.500   1.478   7.188  1.00 93.50           O  
ATOM   3188  N   PHE A 410      -8.695   2.080   8.641  1.00 93.81           N  
ATOM   3189  CA  PHE A 410      -9.523   2.584   9.734  1.00 93.81           C  
ATOM   3190  C   PHE A 410     -10.992   2.600   9.336  1.00 93.81           C  
ATOM   3191  CB  PHE A 410      -9.078   3.990  10.141  1.00 93.81           C  
ATOM   3192  O   PHE A 410     -11.844   3.070  10.094  1.00 93.81           O  
ATOM   3193  CG  PHE A 410      -7.641   4.062  10.602  1.00 93.81           C  
ATOM   3194  CD1 PHE A 410      -7.129   3.117  11.477  1.00 93.81           C  
ATOM   3195  CD2 PHE A 410      -6.809   5.078  10.148  1.00 93.81           C  
ATOM   3196  CE1 PHE A 410      -5.805   3.182  11.906  1.00 93.81           C  
ATOM   3197  CE2 PHE A 410      -5.484   5.148  10.570  1.00 93.81           C  
ATOM   3198  CZ  PHE A 410      -4.984   4.199  11.445  1.00 93.81           C  
ATOM   3199  N   GLY A 411     -11.320   2.096   8.086  1.00 89.25           N  
ATOM   3200  CA  GLY A 411     -12.648   2.455   7.629  1.00 89.25           C  
ATOM   3201  C   GLY A 411     -13.547   1.253   7.395  1.00 89.25           C  
ATOM   3202  O   GLY A 411     -14.562   1.354   6.703  1.00 89.25           O  
ATOM   3203  N   ALA A 412     -13.203   0.099   7.941  1.00 87.62           N  
ATOM   3204  CA  ALA A 412     -14.016  -1.083   7.664  1.00 87.62           C  
ATOM   3205  C   ALA A 412     -15.367  -1.001   8.375  1.00 87.62           C  
ATOM   3206  CB  ALA A 412     -13.273  -2.350   8.086  1.00 87.62           C  
ATOM   3207  O   ALA A 412     -16.391  -1.422   7.828  1.00 87.62           O  
ATOM   3208  N   PHE A 413     -15.391  -0.468   9.625  1.00 89.94           N  
ATOM   3209  CA  PHE A 413     -16.609  -0.314  10.422  1.00 89.94           C  
ATOM   3210  C   PHE A 413     -16.469   0.857  11.391  1.00 89.94           C  
ATOM   3211  CB  PHE A 413     -16.906  -1.602  11.195  1.00 89.94           C  
ATOM   3212  O   PHE A 413     -15.359   1.276  11.711  1.00 89.94           O  
ATOM   3213  CG  PHE A 413     -15.719  -2.170  11.914  1.00 89.94           C  
ATOM   3214  CD1 PHE A 413     -15.039  -3.271  11.414  1.00 89.94           C  
ATOM   3215  CD2 PHE A 413     -15.273  -1.603  13.109  1.00 89.94           C  
ATOM   3216  CE1 PHE A 413     -13.938  -3.801  12.078  1.00 89.94           C  
ATOM   3217  CE2 PHE A 413     -14.180  -2.125  13.781  1.00 89.94           C  
ATOM   3218  CZ  PHE A 413     -13.508  -3.225  13.266  1.00 89.94           C  
ATOM   3219  N   PRO A 414     -17.719   1.396  11.719  1.00 90.19           N  
ATOM   3220  CA  PRO A 414     -17.688   2.480  12.703  1.00 90.19           C  
ATOM   3221  C   PRO A 414     -17.266   2.006  14.094  1.00 90.19           C  
ATOM   3222  CB  PRO A 414     -19.125   2.984  12.719  1.00 90.19           C  
ATOM   3223  O   PRO A 414     -17.594   0.884  14.492  1.00 90.19           O  
ATOM   3224  CG  PRO A 414     -19.953   1.823  12.242  1.00 90.19           C  
ATOM   3225  CD  PRO A 414     -19.094   0.975  11.352  1.00 90.19           C  
ATOM   3226  N   LEU A 415     -16.547   2.865  14.828  1.00 90.19           N  
ATOM   3227  CA  LEU A 415     -16.047   2.520  16.156  1.00 90.19           C  
ATOM   3228  C   LEU A 415     -17.219   2.322  17.125  1.00 90.19           C  
ATOM   3229  CB  LEU A 415     -15.109   3.604  16.688  1.00 90.19           C  
ATOM   3230  O   LEU A 415     -17.109   1.537  18.078  1.00 90.19           O  
ATOM   3231  CG  LEU A 415     -13.742   3.703  16.000  1.00 90.19           C  
ATOM   3232  CD1 LEU A 415     -12.984   4.918  16.516  1.00 90.19           C  
ATOM   3233  CD2 LEU A 415     -12.938   2.428  16.219  1.00 90.19           C  
ATOM   3234  N   ASP A 416     -18.328   2.938  16.906  1.00 87.88           N  
ATOM   3235  CA  ASP A 416     -19.453   2.873  17.828  1.00 87.88           C  
ATOM   3236  C   ASP A 416     -20.453   1.790  17.422  1.00 87.88           C  
ATOM   3237  CB  ASP A 416     -20.156   4.230  17.922  1.00 87.88           C  
ATOM   3238  O   ASP A 416     -21.438   1.562  18.109  1.00 87.88           O  
ATOM   3239  CG  ASP A 416     -20.641   4.734  16.578  1.00 87.88           C  
ATOM   3240  OD1 ASP A 416     -20.297   4.125  15.531  1.00 87.88           O  
ATOM   3241  OD2 ASP A 416     -21.359   5.754  16.547  1.00 87.88           O  
ATOM   3242  N   ASP A 417     -20.219   1.147  16.297  1.00 88.50           N  
ATOM   3243  CA  ASP A 417     -21.062   0.052  15.812  1.00 88.50           C  
ATOM   3244  C   ASP A 417     -20.281  -0.855  14.859  1.00 88.50           C  
ATOM   3245  CB  ASP A 417     -22.312   0.595  15.117  1.00 88.50           C  
ATOM   3246  O   ASP A 417     -20.438  -0.765  13.641  1.00 88.50           O  
ATOM   3247  CG  ASP A 417     -23.297  -0.497  14.719  1.00 88.50           C  
ATOM   3248  OD1 ASP A 417     -23.125  -1.653  15.164  1.00 88.50           O  
ATOM   3249  OD2 ASP A 417     -24.234  -0.198  13.945  1.00 88.50           O  
ATOM   3250  N   VAL A 418     -19.641  -1.864  15.477  1.00 85.88           N  
ATOM   3251  CA  VAL A 418     -18.703  -2.678  14.711  1.00 85.88           C  
ATOM   3252  C   VAL A 418     -19.469  -3.709  13.883  1.00 85.88           C  
ATOM   3253  CB  VAL A 418     -17.672  -3.383  15.625  1.00 85.88           C  
ATOM   3254  O   VAL A 418     -18.938  -4.262  12.922  1.00 85.88           O  
ATOM   3255  CG1 VAL A 418     -16.812  -2.359  16.359  1.00 85.88           C  
ATOM   3256  CG2 VAL A 418     -18.391  -4.301  16.625  1.00 85.88           C  
ATOM   3257  N   LYS A 419     -20.656  -4.000  14.180  1.00 82.75           N  
ATOM   3258  CA  LYS A 419     -21.453  -4.973  13.438  1.00 82.75           C  
ATOM   3259  C   LYS A 419     -22.094  -4.340  12.203  1.00 82.75           C  
ATOM   3260  CB  LYS A 419     -22.547  -5.566  14.336  1.00 82.75           C  
ATOM   3261  O   LYS A 419     -22.688  -5.035  11.375  1.00 82.75           O  
ATOM   3262  CG  LYS A 419     -22.016  -6.477  15.438  1.00 82.75           C  
ATOM   3263  CD  LYS A 419     -23.156  -7.160  16.188  1.00 82.75           C  
ATOM   3264  CE  LYS A 419     -22.625  -8.125  17.234  1.00 82.75           C  
ATOM   3265  NZ  LYS A 419     -23.734  -8.789  18.000  1.00 82.75           N  
ATOM   3266  N   CYS A 420     -21.891  -2.990  12.117  1.00 80.75           N  
ATOM   3267  CA  CYS A 420     -22.359  -2.217  10.977  1.00 80.75           C  
ATOM   3268  C   CYS A 420     -23.859  -2.441  10.750  1.00 80.75           C  
ATOM   3269  CB  CYS A 420     -21.578  -2.586   9.719  1.00 80.75           C  
ATOM   3270  O   CYS A 420     -24.297  -2.559   9.609  1.00 80.75           O  
ATOM   3271  SG  CYS A 420     -19.828  -2.180   9.805  1.00 80.75           S  
ATOM   3272  N   GLU A 421     -24.547  -2.627  11.844  1.00 66.94           N  
ATOM   3273  CA  GLU A 421     -25.984  -2.764  11.742  1.00 66.94           C  
ATOM   3274  C   GLU A 421     -26.609  -1.550  11.055  1.00 66.94           C  
ATOM   3275  CB  GLU A 421     -26.609  -2.957  13.125  1.00 66.94           C  
ATOM   3276  O   GLU A 421     -26.328  -0.408  11.414  1.00 66.94           O  
ATOM   3277  CG  GLU A 421     -26.297  -4.309  13.758  1.00 66.94           C  
ATOM   3278  CD  GLU A 421     -27.016  -4.535  15.078  1.00 66.94           C  
ATOM   3279  OE1 GLU A 421     -26.891  -5.637  15.656  1.00 66.94           O  
ATOM   3280  OE2 GLU A 421     -27.719  -3.600  15.531  1.00 66.94           O  
ATOM   3281  N   GLY A 422     -27.266  -1.761   9.805  1.00 62.59           N  
ATOM   3282  CA  GLY A 422     -27.906  -0.693   9.062  1.00 62.59           C  
ATOM   3283  C   GLY A 422     -27.156  -0.281   7.820  1.00 62.59           C  
ATOM   3284  O   GLY A 422     -27.625   0.557   7.047  1.00 62.59           O  
ATOM   3285  N   LEU A 423     -25.969  -0.776   7.688  1.00 70.81           N  
ATOM   3286  CA  LEU A 423     -25.172  -0.488   6.500  1.00 70.81           C  
ATOM   3287  C   LEU A 423     -25.250  -1.637   5.500  1.00 70.81           C  
ATOM   3288  CB  LEU A 423     -23.719  -0.230   6.879  1.00 70.81           C  
ATOM   3289  O   LEU A 423     -25.688  -2.738   5.848  1.00 70.81           O  
ATOM   3290  CG  LEU A 423     -23.453   0.918   7.855  1.00 70.81           C  
ATOM   3291  CD1 LEU A 423     -21.969   1.035   8.156  1.00 70.81           C  
ATOM   3292  CD2 LEU A 423     -24.000   2.229   7.297  1.00 70.81           C  
ATOM   3293  N   GLU A 424     -25.125  -1.364   4.137  1.00 65.62           N  
ATOM   3294  CA  GLU A 424     -25.172  -2.342   3.055  1.00 65.62           C  
ATOM   3295  C   GLU A 424     -24.000  -3.314   3.137  1.00 65.62           C  
ATOM   3296  CB  GLU A 424     -25.172  -1.637   1.695  1.00 65.62           C  
ATOM   3297  O   GLU A 424     -23.766  -4.105   2.219  1.00 65.62           O  
ATOM   3298  CG  GLU A 424     -26.500  -0.971   1.352  1.00 65.62           C  
ATOM   3299  CD  GLU A 424     -26.531  -0.382  -0.049  1.00 65.62           C  
ATOM   3300  OE1 GLU A 424     -27.594   0.116  -0.476  1.00 65.62           O  
ATOM   3301  OE2 GLU A 424     -25.469  -0.418  -0.727  1.00 65.62           O  
ATOM   3302  N   GLY A 425     -23.391  -3.484   4.340  1.00 70.69           N  
ATOM   3303  CA  GLY A 425     -22.188  -4.270   4.566  1.00 70.69           C  
ATOM   3304  C   GLY A 425     -21.047  -3.459   5.152  1.00 70.69           C  
ATOM   3305  O   GLY A 425     -21.250  -2.354   5.656  1.00 70.69           O  
ATOM   3306  N   PHE A 426     -19.812  -4.172   5.289  1.00 81.44           N  
ATOM   3307  CA  PHE A 426     -18.625  -3.477   5.766  1.00 81.44           C  
ATOM   3308  C   PHE A 426     -18.094  -2.518   4.703  1.00 81.44           C  
ATOM   3309  CB  PHE A 426     -17.531  -4.480   6.156  1.00 81.44           C  
ATOM   3310  O   PHE A 426     -18.484  -2.602   3.535  1.00 81.44           O  
ATOM   3311  CG  PHE A 426     -17.922  -5.387   7.293  1.00 81.44           C  
ATOM   3312  CD1 PHE A 426     -17.766  -4.977   8.609  1.00 81.44           C  
ATOM   3313  CD2 PHE A 426     -18.438  -6.652   7.039  1.00 81.44           C  
ATOM   3314  CE1 PHE A 426     -18.125  -5.812   9.664  1.00 81.44           C  
ATOM   3315  CE2 PHE A 426     -18.797  -7.492   8.086  1.00 81.44           C  
ATOM   3316  CZ  PHE A 426     -18.641  -7.074   9.398  1.00 81.44           C  
ATOM   3317  N   SER A 427     -17.375  -1.478   5.105  1.00 81.81           N  
ATOM   3318  CA  SER A 427     -16.703  -0.574   4.180  1.00 81.81           C  
ATOM   3319  C   SER A 427     -15.633  -1.304   3.373  1.00 81.81           C  
ATOM   3320  CB  SER A 427     -16.078   0.599   4.930  1.00 81.81           C  
ATOM   3321  O   SER A 427     -15.133  -2.350   3.797  1.00 81.81           O  
ATOM   3322  OG  SER A 427     -17.062   1.340   5.625  1.00 81.81           O  
ATOM   3323  N   CYS A 428     -15.492  -0.836   2.055  1.00 84.31           N  
ATOM   3324  CA  CYS A 428     -14.641  -1.554   1.111  1.00 84.31           C  
ATOM   3325  C   CYS A 428     -13.445  -0.705   0.701  1.00 84.31           C  
ATOM   3326  CB  CYS A 428     -15.438  -1.960  -0.127  1.00 84.31           C  
ATOM   3327  O   CYS A 428     -13.555   0.519   0.599  1.00 84.31           O  
ATOM   3328  SG  CYS A 428     -14.445  -2.760  -1.404  1.00 84.31           S  
ATOM   3329  N   SER A 429     -12.344  -1.468   0.549  1.00 87.38           N  
ATOM   3330  CA  SER A 429     -11.086  -1.010  -0.028  1.00 87.38           C  
ATOM   3331  C   SER A 429     -10.539  -2.020  -1.032  1.00 87.38           C  
ATOM   3332  CB  SER A 429     -10.055  -0.758   1.069  1.00 87.38           C  
ATOM   3333  O   SER A 429     -10.602  -3.229  -0.804  1.00 87.38           O  
ATOM   3334  OG  SER A 429      -8.766  -0.529   0.511  1.00 87.38           O  
ATOM   3335  N   PRO A 430     -10.031  -1.448  -2.188  1.00 86.81           N  
ATOM   3336  CA  PRO A 430      -9.438  -2.373  -3.158  1.00 86.81           C  
ATOM   3337  C   PRO A 430      -8.312  -3.217  -2.562  1.00 86.81           C  
ATOM   3338  CB  PRO A 430      -8.906  -1.442  -4.250  1.00 86.81           C  
ATOM   3339  O   PRO A 430      -8.086  -4.348  -3.004  1.00 86.81           O  
ATOM   3340  CG  PRO A 430      -9.742  -0.210  -4.148  1.00 86.81           C  
ATOM   3341  CD  PRO A 430     -10.125  -0.010  -2.711  1.00 86.81           C  
ATOM   3342  N   ARG A 431      -7.703  -2.814  -1.465  1.00 88.69           N  
ATOM   3343  CA  ARG A 431      -6.578  -3.521  -0.861  1.00 88.69           C  
ATOM   3344  C   ARG A 431      -7.047  -4.781  -0.139  1.00 88.69           C  
ATOM   3345  CB  ARG A 431      -5.828  -2.607   0.111  1.00 88.69           C  
ATOM   3346  O   ARG A 431      -6.242  -5.660   0.170  1.00 88.69           O  
ATOM   3347  CG  ARG A 431      -5.000  -1.530  -0.571  1.00 88.69           C  
ATOM   3348  CD  ARG A 431      -4.133  -0.771   0.424  1.00 88.69           C  
ATOM   3349  NE  ARG A 431      -3.373   0.294  -0.225  1.00 88.69           N  
ATOM   3350  NH1 ARG A 431      -1.547  -1.027  -0.727  1.00 88.69           N  
ATOM   3351  NH2 ARG A 431      -1.564   1.186  -1.322  1.00 88.69           N  
ATOM   3352  CZ  ARG A 431      -2.164   0.148  -0.756  1.00 88.69           C  
ATOM   3353  N   TYR A 432      -8.344  -4.887   0.068  1.00 91.56           N  
ATOM   3354  CA  TYR A 432      -8.859  -6.059   0.762  1.00 91.56           C  
ATOM   3355  C   TYR A 432      -8.688  -7.316  -0.084  1.00 91.56           C  
ATOM   3356  CB  TYR A 432     -10.336  -5.863   1.112  1.00 91.56           C  
ATOM   3357  O   TYR A 432      -8.828  -8.430   0.418  1.00 91.56           O  
ATOM   3358  CG  TYR A 432     -10.578  -4.836   2.191  1.00 91.56           C  
ATOM   3359  CD1 TYR A 432      -9.539  -4.410   3.016  1.00 91.56           C  
ATOM   3360  CD2 TYR A 432     -11.836  -4.285   2.387  1.00 91.56           C  
ATOM   3361  CE1 TYR A 432      -9.750  -3.463   4.012  1.00 91.56           C  
ATOM   3362  CE2 TYR A 432     -12.062  -3.338   3.379  1.00 91.56           C  
ATOM   3363  OH  TYR A 432     -11.234  -1.996   5.172  1.00 91.56           O  
ATOM   3364  CZ  TYR A 432     -11.016  -2.934   4.188  1.00 91.56           C  
ATOM   3365  N   VAL A 433      -8.367  -7.066  -1.352  1.00 91.88           N  
ATOM   3366  CA  VAL A 433      -8.102  -8.211  -2.215  1.00 91.88           C  
ATOM   3367  C   VAL A 433      -6.961  -9.047  -1.629  1.00 91.88           C  
ATOM   3368  CB  VAL A 433      -7.754  -7.773  -3.654  1.00 91.88           C  
ATOM   3369  O   VAL A 433      -6.898 -10.258  -1.843  1.00 91.88           O  
ATOM   3370  CG1 VAL A 433      -6.398  -7.070  -3.691  1.00 91.88           C  
ATOM   3371  CG2 VAL A 433      -7.762  -8.977  -4.598  1.00 91.88           C  
ATOM   3372  N   LEU A 434      -6.059  -8.453  -0.895  1.00 91.62           N  
ATOM   3373  CA  LEU A 434      -4.891  -9.109  -0.320  1.00 91.62           C  
ATOM   3374  C   LEU A 434      -5.297 -10.031   0.829  1.00 91.62           C  
ATOM   3375  CB  LEU A 434      -3.879  -8.070   0.174  1.00 91.62           C  
ATOM   3376  O   LEU A 434      -4.512 -10.883   1.250  1.00 91.62           O  
ATOM   3377  CG  LEU A 434      -3.254  -7.176  -0.895  1.00 91.62           C  
ATOM   3378  CD1 LEU A 434      -2.369  -6.113  -0.245  1.00 91.62           C  
ATOM   3379  CD2 LEU A 434      -2.455  -8.008  -1.892  1.00 91.62           C  
ATOM   3380  N   ASN A 435      -6.480  -9.875   1.324  1.00 93.94           N  
ATOM   3381  CA  ASN A 435      -7.008 -10.742   2.373  1.00 93.94           C  
ATOM   3382  C   ASN A 435      -7.586 -12.031   1.799  1.00 93.94           C  
ATOM   3383  CB  ASN A 435      -8.062 -10.000   3.195  1.00 93.94           C  
ATOM   3384  O   ASN A 435      -7.820 -12.992   2.531  1.00 93.94           O  
ATOM   3385  CG  ASN A 435      -8.375 -10.695   4.508  1.00 93.94           C  
ATOM   3386  ND2 ASN A 435      -9.633 -10.656   4.922  1.00 93.94           N  
ATOM   3387  OD1 ASN A 435      -7.484 -11.258   5.148  1.00 93.94           O  
ATOM   3388  N   LEU A 436      -7.801 -12.031   0.500  1.00 93.12           N  
ATOM   3389  CA  LEU A 436      -8.258 -13.266  -0.133  1.00 93.12           C  
ATOM   3390  C   LEU A 436      -7.102 -14.242  -0.312  1.00 93.12           C  
ATOM   3391  CB  LEU A 436      -8.898 -12.969  -1.489  1.00 93.12           C  
ATOM   3392  O   LEU A 436      -6.008 -13.852  -0.730  1.00 93.12           O  
ATOM   3393  CG  LEU A 436     -10.062 -11.977  -1.481  1.00 93.12           C  
ATOM   3394  CD1 LEU A 436     -10.625 -11.805  -2.889  1.00 93.12           C  
ATOM   3395  CD2 LEU A 436     -11.156 -12.438  -0.518  1.00 93.12           C  
ATOM   3396  N   ARG A 437      -7.371 -15.516   0.021  1.00 90.44           N  
ATOM   3397  CA  ARG A 437      -6.312 -16.516  -0.027  1.00 90.44           C  
ATOM   3398  C   ARG A 437      -5.887 -16.797  -1.465  1.00 90.44           C  
ATOM   3399  CB  ARG A 437      -6.770 -17.812   0.644  1.00 90.44           C  
ATOM   3400  O   ARG A 437      -6.727 -16.891  -2.359  1.00 90.44           O  
ATOM   3401  CG  ARG A 437      -6.910 -17.703   2.154  1.00 90.44           C  
ATOM   3402  CD  ARG A 437      -7.285 -19.047   2.779  1.00 90.44           C  
ATOM   3403  NE  ARG A 437      -7.227 -19.000   4.238  1.00 90.44           N  
ATOM   3404  NH1 ARG A 437      -7.934 -21.172   4.551  1.00 90.44           N  
ATOM   3405  NH2 ARG A 437      -7.449 -19.844   6.359  1.00 90.44           N  
ATOM   3406  CZ  ARG A 437      -7.535 -20.000   5.047  1.00 90.44           C  
ATOM   3407  N   ARG A 438      -4.664 -17.016  -1.654  1.00 85.19           N  
ATOM   3408  CA  ARG A 438      -4.105 -17.281  -2.977  1.00 85.19           C  
ATOM   3409  C   ARG A 438      -4.531 -18.656  -3.479  1.00 85.19           C  
ATOM   3410  CB  ARG A 438      -2.580 -17.188  -2.945  1.00 85.19           C  
ATOM   3411  O   ARG A 438      -4.828 -18.828  -4.664  1.00 85.19           O  
ATOM   3412  CG  ARG A 438      -2.059 -15.766  -2.742  1.00 85.19           C  
ATOM   3413  CD  ARG A 438      -0.538 -15.711  -2.805  1.00 85.19           C  
ATOM   3414  NE  ARG A 438      -0.045 -14.336  -2.758  1.00 85.19           N  
ATOM   3415  NH1 ARG A 438       2.109 -14.867  -3.402  1.00 85.19           N  
ATOM   3416  NH2 ARG A 438       1.541 -12.695  -2.969  1.00 85.19           N  
ATOM   3417  CZ  ARG A 438       1.200 -13.969  -3.043  1.00 85.19           C  
ATOM   3418  N   ASP A 439      -4.598 -19.531  -2.547  1.00 83.75           N  
ATOM   3419  CA  ASP A 439      -4.934 -20.891  -2.924  1.00 83.75           C  
ATOM   3420  C   ASP A 439      -6.398 -21.000  -3.330  1.00 83.75           C  
ATOM   3421  CB  ASP A 439      -4.629 -21.859  -1.774  1.00 83.75           C  
ATOM   3422  O   ASP A 439      -6.785 -21.938  -4.039  1.00 83.75           O  
ATOM   3423  CG  ASP A 439      -5.301 -21.453  -0.472  1.00 83.75           C  
ATOM   3424  OD1 ASP A 439      -5.738 -20.297  -0.345  1.00 83.75           O  
ATOM   3425  OD2 ASP A 439      -5.391 -22.312   0.435  1.00 83.75           O  
ATOM   3426  N   GLY A 440      -7.172 -20.031  -2.961  1.00 82.31           N  
ATOM   3427  CA  GLY A 440      -8.578 -20.031  -3.332  1.00 82.31           C  
ATOM   3428  C   GLY A 440      -8.828 -19.500  -4.730  1.00 82.31           C  
ATOM   3429  O   GLY A 440      -9.828 -19.844  -5.363  1.00 82.31           O  
ATOM   3430  N   GLY A 441      -7.941 -18.750  -5.285  1.00 85.94           N  
ATOM   3431  CA  GLY A 441      -7.961 -18.219  -6.641  1.00 85.94           C  
ATOM   3432  C   GLY A 441      -8.961 -17.094  -6.832  1.00 85.94           C  
ATOM   3433  O   GLY A 441      -9.062 -16.531  -7.922  1.00 85.94           O  
ATOM   3434  N   GLU A 442      -9.781 -16.750  -5.793  1.00 89.94           N  
ATOM   3435  CA  GLU A 442     -10.844 -15.750  -5.898  1.00 89.94           C  
ATOM   3436  C   GLU A 442     -10.273 -14.352  -6.094  1.00 89.94           C  
ATOM   3437  CB  GLU A 442     -11.742 -15.789  -4.660  1.00 89.94           C  
ATOM   3438  O   GLU A 442     -10.812 -13.555  -6.859  1.00 89.94           O  
ATOM   3439  CG  GLU A 442     -12.602 -17.031  -4.559  1.00 89.94           C  
ATOM   3440  CD  GLU A 442     -11.938 -18.156  -3.771  1.00 89.94           C  
ATOM   3441  OE1 GLU A 442     -12.648 -19.109  -3.359  1.00 89.94           O  
ATOM   3442  OE2 GLU A 442     -10.711 -18.094  -3.564  1.00 89.94           O  
ATOM   3443  N   GLY A 443      -9.172 -14.047  -5.301  1.00 91.31           N  
ATOM   3444  CA  GLY A 443      -8.531 -12.750  -5.480  1.00 91.31           C  
ATOM   3445  C   GLY A 443      -8.039 -12.523  -6.898  1.00 91.31           C  
ATOM   3446  O   GLY A 443      -8.312 -11.484  -7.496  1.00 91.31           O  
ATOM   3447  N   LEU A 444      -7.340 -13.531  -7.469  1.00 90.94           N  
ATOM   3448  CA  LEU A 444      -6.809 -13.438  -8.820  1.00 90.94           C  
ATOM   3449  C   LEU A 444      -7.934 -13.398  -9.852  1.00 90.94           C  
ATOM   3450  CB  LEU A 444      -5.871 -14.609  -9.117  1.00 90.94           C  
ATOM   3451  O   LEU A 444      -7.852 -12.680 -10.844  1.00 90.94           O  
ATOM   3452  CG  LEU A 444      -4.500 -14.570  -8.438  1.00 90.94           C  
ATOM   3453  CD1 LEU A 444      -3.775 -15.898  -8.625  1.00 90.94           C  
ATOM   3454  CD2 LEU A 444      -3.664 -13.414  -8.992  1.00 90.94           C  
ATOM   3455  N   THR A 445      -8.977 -14.117  -9.594  1.00 91.50           N  
ATOM   3456  CA  THR A 445     -10.133 -14.109 -10.477  1.00 91.50           C  
ATOM   3457  C   THR A 445     -10.805 -12.734 -10.484  1.00 91.50           C  
ATOM   3458  CB  THR A 445     -11.164 -15.180 -10.062  1.00 91.50           C  
ATOM   3459  O   THR A 445     -11.133 -12.203 -11.547  1.00 91.50           O  
ATOM   3460  CG2 THR A 445     -12.383 -15.156 -10.969  1.00 91.50           C  
ATOM   3461  OG1 THR A 445     -10.547 -16.469 -10.133  1.00 91.50           O  
ATOM   3462  N   LEU A 446     -10.977 -12.188  -9.273  1.00 92.62           N  
ATOM   3463  CA  LEU A 446     -11.555 -10.852  -9.164  1.00 92.62           C  
ATOM   3464  C   LEU A 446     -10.727  -9.836  -9.938  1.00 92.62           C  
ATOM   3465  CB  LEU A 446     -11.648 -10.430  -7.691  1.00 92.62           C  
ATOM   3466  O   LEU A 446     -11.273  -9.023 -10.688  1.00 92.62           O  
ATOM   3467  CG  LEU A 446     -12.438  -9.148  -7.402  1.00 92.62           C  
ATOM   3468  CD1 LEU A 446     -13.906  -9.344  -7.738  1.00 92.62           C  
ATOM   3469  CD2 LEU A 446     -12.266  -8.742  -5.945  1.00 92.62           C  
ATOM   3470  N   ILE A 447      -9.406  -9.930  -9.820  1.00 93.00           N  
ATOM   3471  CA  ILE A 447      -8.477  -9.031 -10.500  1.00 93.00           C  
ATOM   3472  C   ILE A 447      -8.555  -9.250 -12.008  1.00 93.00           C  
ATOM   3473  CB  ILE A 447      -7.023  -9.242 -10.008  1.00 93.00           C  
ATOM   3474  O   ILE A 447      -8.695  -8.289 -12.773  1.00 93.00           O  
ATOM   3475  CG1 ILE A 447      -6.883  -8.789  -8.547  1.00 93.00           C  
ATOM   3476  CG2 ILE A 447      -6.035  -8.500 -10.914  1.00 93.00           C  
ATOM   3477  CD1 ILE A 447      -5.555  -9.164  -7.910  1.00 93.00           C  
ATOM   3478  N   GLY A 448      -8.469 -10.461 -12.430  1.00 92.50           N  
ATOM   3479  CA  GLY A 448      -8.508 -10.805 -13.844  1.00 92.50           C  
ATOM   3480  C   GLY A 448      -9.797 -10.383 -14.523  1.00 92.50           C  
ATOM   3481  O   GLY A 448      -9.766  -9.773 -15.594  1.00 92.50           O  
ATOM   3482  N   VAL A 449     -10.906 -10.664 -13.969  1.00 91.38           N  
ATOM   3483  CA  VAL A 449     -12.203 -10.336 -14.531  1.00 91.38           C  
ATOM   3484  C   VAL A 449     -12.383  -8.812 -14.570  1.00 91.38           C  
ATOM   3485  CB  VAL A 449     -13.352 -10.977 -13.719  1.00 91.38           C  
ATOM   3486  O   VAL A 449     -12.898  -8.273 -15.547  1.00 91.38           O  
ATOM   3487  CG1 VAL A 449     -14.711 -10.438 -14.180  1.00 91.38           C  
ATOM   3488  CG2 VAL A 449     -13.312 -12.500 -13.859  1.00 91.38           C  
ATOM   3489  N   SER A 450     -11.961  -8.164 -13.516  1.00 91.94           N  
ATOM   3490  CA  SER A 450     -12.008  -6.707 -13.508  1.00 91.94           C  
ATOM   3491  C   SER A 450     -11.203  -6.121 -14.656  1.00 91.94           C  
ATOM   3492  CB  SER A 450     -11.492  -6.156 -12.180  1.00 91.94           C  
ATOM   3493  O   SER A 450     -11.625  -5.152 -15.297  1.00 91.94           O  
ATOM   3494  OG  SER A 450     -11.453  -4.742 -12.195  1.00 91.94           O  
ATOM   3495  N   TRP A 451     -10.086  -6.711 -14.898  1.00 91.38           N  
ATOM   3496  CA  TRP A 451      -9.266  -6.309 -16.031  1.00 91.38           C  
ATOM   3497  C   TRP A 451     -10.031  -6.492 -17.344  1.00 91.38           C  
ATOM   3498  CB  TRP A 451      -7.965  -7.113 -16.078  1.00 91.38           C  
ATOM   3499  O   TRP A 451     -10.078  -5.582 -18.172  1.00 91.38           O  
ATOM   3500  CG  TRP A 451      -7.152  -6.898 -17.312  1.00 91.38           C  
ATOM   3501  CD1 TRP A 451      -7.289  -7.547 -18.516  1.00 91.38           C  
ATOM   3502  CD2 TRP A 451      -6.074  -5.977 -17.484  1.00 91.38           C  
ATOM   3503  CE2 TRP A 451      -5.602  -6.117 -18.797  1.00 91.38           C  
ATOM   3504  CE3 TRP A 451      -5.461  -5.039 -16.641  1.00 91.38           C  
ATOM   3505  NE1 TRP A 451      -6.359  -7.082 -19.406  1.00 91.38           N  
ATOM   3506  CH2 TRP A 451      -3.961  -4.449 -18.453  1.00 91.38           C  
ATOM   3507  CZ2 TRP A 451      -4.543  -5.355 -19.297  1.00 91.38           C  
ATOM   3508  CZ3 TRP A 451      -4.406  -4.281 -17.141  1.00 91.38           C  
ATOM   3509  N   ASN A 452     -10.555  -7.523 -17.531  1.00 90.69           N  
ATOM   3510  CA  ASN A 452     -11.312  -7.801 -18.734  1.00 90.69           C  
ATOM   3511  C   ASN A 452     -12.453  -6.812 -18.922  1.00 90.69           C  
ATOM   3512  CB  ASN A 452     -11.844  -9.234 -18.734  1.00 90.69           C  
ATOM   3513  O   ASN A 452     -12.688  -6.320 -20.031  1.00 90.69           O  
ATOM   3514  CG  ASN A 452     -10.820 -10.242 -19.219  1.00 90.69           C  
ATOM   3515  ND2 ASN A 452     -11.031 -11.516 -18.891  1.00 90.69           N  
ATOM   3516  OD1 ASN A 452      -9.844  -9.883 -19.891  1.00 90.69           O  
ATOM   3517  N   LEU A 453     -13.211  -6.656 -17.859  1.00 90.38           N  
ATOM   3518  CA  LEU A 453     -14.289  -5.680 -17.938  1.00 90.38           C  
ATOM   3519  C   LEU A 453     -13.766  -4.320 -18.375  1.00 90.38           C  
ATOM   3520  CB  LEU A 453     -15.000  -5.555 -16.578  1.00 90.38           C  
ATOM   3521  O   LEU A 453     -14.352  -3.670 -19.234  1.00 90.38           O  
ATOM   3522  CG  LEU A 453     -15.805  -6.770 -16.125  1.00 90.38           C  
ATOM   3523  CD1 LEU A 453     -16.297  -6.570 -14.695  1.00 90.38           C  
ATOM   3524  CD2 LEU A 453     -16.969  -7.020 -17.062  1.00 90.38           C  
ATOM   3525  N   TRP A 454     -12.727  -3.965 -17.766  1.00 90.69           N  
ATOM   3526  CA  TRP A 454     -12.109  -2.676 -18.062  1.00 90.69           C  
ATOM   3527  C   TRP A 454     -11.555  -2.650 -19.484  1.00 90.69           C  
ATOM   3528  CB  TRP A 454     -10.984  -2.375 -17.062  1.00 90.69           C  
ATOM   3529  O   TRP A 454     -11.859  -1.737 -20.250  1.00 90.69           O  
ATOM   3530  CG  TRP A 454     -10.258  -1.092 -17.328  1.00 90.69           C  
ATOM   3531  CD1 TRP A 454     -10.680   0.174 -17.031  1.00 90.69           C  
ATOM   3532  CD2 TRP A 454      -8.977  -0.953 -17.953  1.00 90.69           C  
ATOM   3533  CE2 TRP A 454      -8.688   0.428 -18.016  1.00 90.69           C  
ATOM   3534  CE3 TRP A 454      -8.055  -1.862 -18.484  1.00 90.69           C  
ATOM   3535  NE1 TRP A 454      -9.742   1.093 -17.438  1.00 90.69           N  
ATOM   3536  CH2 TRP A 454      -6.613   0.010 -19.078  1.00 90.69           C  
ATOM   3537  CZ2 TRP A 454      -7.504   0.921 -18.562  1.00 90.69           C  
ATOM   3538  CZ3 TRP A 454      -6.875  -1.369 -19.031  1.00 90.69           C  
ATOM   3539  N   TYR A 455     -10.742  -3.559 -19.828  1.00 88.50           N  
ATOM   3540  CA  TYR A 455     -10.086  -3.637 -21.125  1.00 88.50           C  
ATOM   3541  C   TYR A 455     -11.117  -3.666 -22.250  1.00 88.50           C  
ATOM   3542  CB  TYR A 455      -9.188  -4.875 -21.203  1.00 88.50           C  
ATOM   3543  O   TYR A 455     -10.984  -2.943 -23.234  1.00 88.50           O  
ATOM   3544  CG  TYR A 455      -8.336  -4.930 -22.453  1.00 88.50           C  
ATOM   3545  CD1 TYR A 455      -8.805  -5.539 -23.609  1.00 88.50           C  
ATOM   3546  CD2 TYR A 455      -7.062  -4.375 -22.453  1.00 88.50           C  
ATOM   3547  CE1 TYR A 455      -8.023  -5.594 -24.750  1.00 88.50           C  
ATOM   3548  CE2 TYR A 455      -6.270  -4.422 -23.609  1.00 88.50           C  
ATOM   3549  OH  TYR A 455      -5.977  -5.086 -25.875  1.00 88.50           O  
ATOM   3550  CZ  TYR A 455      -6.758  -5.035 -24.750  1.00 88.50           C  
ATOM   3551  N   ASN A 456     -12.141  -4.383 -22.109  1.00 87.38           N  
ATOM   3552  CA  ASN A 456     -13.133  -4.594 -23.156  1.00 87.38           C  
ATOM   3553  C   ASN A 456     -14.117  -3.428 -23.234  1.00 87.38           C  
ATOM   3554  CB  ASN A 456     -13.891  -5.906 -22.922  1.00 87.38           C  
ATOM   3555  O   ASN A 456     -14.945  -3.367 -24.141  1.00 87.38           O  
ATOM   3556  CG  ASN A 456     -13.023  -7.125 -23.172  1.00 87.38           C  
ATOM   3557  ND2 ASN A 456     -13.227  -8.172 -22.375  1.00 87.38           N  
ATOM   3558  OD1 ASN A 456     -12.172  -7.129 -24.062  1.00 87.38           O  
ATOM   3559  N   SER A 457     -14.047  -2.609 -22.297  1.00 85.19           N  
ATOM   3560  CA  SER A 457     -14.922  -1.446 -22.344  1.00 85.19           C  
ATOM   3561  C   SER A 457     -14.398  -0.380 -23.297  1.00 85.19           C  
ATOM   3562  CB  SER A 457     -15.094  -0.854 -20.938  1.00 85.19           C  
ATOM   3563  O   SER A 457     -15.102   0.577 -23.609  1.00 85.19           O  
ATOM   3564  OG  SER A 457     -13.922  -0.154 -20.547  1.00 85.19           O  
ATOM   3565  N   PHE A 458     -13.148  -0.632 -23.844  1.00 81.44           N  
ATOM   3566  CA  PHE A 458     -12.562   0.259 -24.844  1.00 81.44           C  
ATOM   3567  C   PHE A 458     -12.906  -0.202 -26.250  1.00 81.44           C  
ATOM   3568  CB  PHE A 458     -11.039   0.331 -24.672  1.00 81.44           C  
ATOM   3569  O   PHE A 458     -13.008  -1.402 -26.500  1.00 81.44           O  
ATOM   3570  CG  PHE A 458     -10.602   1.113 -23.453  1.00 81.44           C  
ATOM   3571  CD1 PHE A 458     -10.211   2.441 -23.578  1.00 81.44           C  
ATOM   3572  CD2 PHE A 458     -10.578   0.518 -22.203  1.00 81.44           C  
ATOM   3573  CE1 PHE A 458      -9.805   3.168 -22.453  1.00 81.44           C  
ATOM   3574  CE2 PHE A 458     -10.172   1.237 -21.078  1.00 81.44           C  
ATOM   3575  CZ  PHE A 458      -9.781   2.562 -21.219  1.00 81.44           C  
ATOM   3576  N   ALA A 459     -13.383   0.773 -27.203  1.00 76.44           N  
ATOM   3577  CA  ALA A 459     -13.648   0.447 -28.594  1.00 76.44           C  
ATOM   3578  C   ALA A 459     -12.414  -0.136 -29.266  1.00 76.44           C  
ATOM   3579  CB  ALA A 459     -14.125   1.687 -29.344  1.00 76.44           C  
ATOM   3580  O   ALA A 459     -12.516  -1.037 -30.109  1.00 76.44           O  
ATOM   3581  N   GLY A 460     -11.227   0.060 -28.719  1.00 79.44           N  
ATOM   3582  CA  GLY A 460      -9.922  -0.473 -29.062  1.00 79.44           C  
ATOM   3583  C   GLY A 460      -9.117  -0.926 -27.859  1.00 79.44           C  
ATOM   3584  O   GLY A 460      -9.633  -1.627 -27.000  1.00 79.44           O  
ATOM   3585  N   SER A 461      -7.758  -0.556 -27.906  1.00 79.31           N  
ATOM   3586  CA  SER A 461      -6.910  -0.855 -26.750  1.00 79.31           C  
ATOM   3587  C   SER A 461      -6.664   0.391 -25.906  1.00 79.31           C  
ATOM   3588  CB  SER A 461      -5.574  -1.442 -27.203  1.00 79.31           C  
ATOM   3589  O   SER A 461      -6.602   1.503 -26.438  1.00 79.31           O  
ATOM   3590  OG  SER A 461      -5.777  -2.615 -27.969  1.00 79.31           O  
ATOM   3591  N   PRO A 462      -6.789   0.133 -24.609  1.00 81.31           N  
ATOM   3592  CA  PRO A 462      -6.453   1.291 -23.766  1.00 81.31           C  
ATOM   3593  C   PRO A 462      -5.070   1.858 -24.078  1.00 81.31           C  
ATOM   3594  CB  PRO A 462      -6.504   0.732 -22.344  1.00 81.31           C  
ATOM   3595  O   PRO A 462      -4.164   1.113 -24.469  1.00 81.31           O  
ATOM   3596  CG  PRO A 462      -6.309  -0.741 -22.516  1.00 81.31           C  
ATOM   3597  CD  PRO A 462      -6.777  -1.137 -23.875  1.00 81.31           C  
ATOM   3598  N   SER A 463      -4.953   3.197 -24.016  1.00 75.62           N  
ATOM   3599  CA  SER A 463      -3.654   3.842 -24.172  1.00 75.62           C  
ATOM   3600  C   SER A 463      -2.709   3.461 -23.031  1.00 75.62           C  
ATOM   3601  CB  SER A 463      -3.812   5.363 -24.219  1.00 75.62           C  
ATOM   3602  O   SER A 463      -3.150   3.014 -21.969  1.00 75.62           O  
ATOM   3603  OG  SER A 463      -4.055   5.891 -22.938  1.00 75.62           O  
ATOM   3604  N   GLU A 464      -1.306   3.643 -23.266  1.00 70.50           N  
ATOM   3605  CA  GLU A 464      -0.281   3.357 -22.266  1.00 70.50           C  
ATOM   3606  C   GLU A 464      -0.420   4.273 -21.047  1.00 70.50           C  
ATOM   3607  CB  GLU A 464       1.117   3.496 -22.875  1.00 70.50           C  
ATOM   3608  O   GLU A 464      -0.009   3.916 -19.938  1.00 70.50           O  
ATOM   3609  CG  GLU A 464       1.472   2.395 -23.859  1.00 70.50           C  
ATOM   3610  CD  GLU A 464       2.873   2.529 -24.422  1.00 70.50           C  
ATOM   3611  OE1 GLU A 464       3.273   1.686 -25.266  1.00 70.50           O  
ATOM   3612  OE2 GLU A 464       3.578   3.486 -24.047  1.00 70.50           O  
ATOM   3613  N   ALA A 465      -1.026   5.449 -21.219  1.00 68.12           N  
ATOM   3614  CA  ALA A 465      -1.162   6.441 -20.156  1.00 68.12           C  
ATOM   3615  C   ALA A 465      -2.330   6.102 -19.234  1.00 68.12           C  
ATOM   3616  CB  ALA A 465      -1.346   7.836 -20.750  1.00 68.12           C  
ATOM   3617  O   ALA A 465      -2.439   6.648 -18.125  1.00 68.12           O  
ATOM   3618  N   GLU A 466      -3.154   5.137 -19.750  1.00 74.94           N  
ATOM   3619  CA  GLU A 466      -4.320   4.766 -18.953  1.00 74.94           C  
ATOM   3620  C   GLU A 466      -3.912   3.924 -17.750  1.00 74.94           C  
ATOM   3621  CB  GLU A 466      -5.336   4.004 -19.812  1.00 74.94           C  
ATOM   3622  O   GLU A 466      -3.020   3.078 -17.844  1.00 74.94           O  
ATOM   3623  CG  GLU A 466      -6.016   4.859 -20.859  1.00 74.94           C  
ATOM   3624  CD  GLU A 466      -7.008   5.855 -20.281  1.00 74.94           C  
ATOM   3625  OE1 GLU A 466      -7.438   6.777 -21.016  1.00 74.94           O  
ATOM   3626  OE2 GLU A 466      -7.355   5.715 -19.094  1.00 74.94           O  
ATOM   3627  N   ILE A 467      -4.465   4.176 -16.594  1.00 72.62           N  
ATOM   3628  CA  ILE A 467      -4.172   3.469 -15.359  1.00 72.62           C  
ATOM   3629  C   ILE A 467      -5.316   2.518 -15.023  1.00 72.62           C  
ATOM   3630  CB  ILE A 467      -3.930   4.453 -14.195  1.00 72.62           C  
ATOM   3631  O   ILE A 467      -6.480   2.922 -15.000  1.00 72.62           O  
ATOM   3632  CG1 ILE A 467      -2.756   5.387 -14.516  1.00 72.62           C  
ATOM   3633  CG2 ILE A 467      -3.684   3.691 -12.883  1.00 72.62           C  
ATOM   3634  CD1 ILE A 467      -2.588   6.531 -13.523  1.00 72.62           C  
ATOM   3635  N   SER A 468      -4.922   1.324 -14.914  1.00 81.19           N  
ATOM   3636  CA  SER A 468      -5.895   0.304 -14.539  1.00 81.19           C  
ATOM   3637  C   SER A 468      -5.762  -0.071 -13.062  1.00 81.19           C  
ATOM   3638  CB  SER A 468      -5.727  -0.943 -15.406  1.00 81.19           C  
ATOM   3639  O   SER A 468      -4.668  -0.398 -12.602  1.00 81.19           O  
ATOM   3640  OG  SER A 468      -6.500  -2.018 -14.898  1.00 81.19           O  
ATOM   3641  N   GLU A 469      -6.895  -0.022 -12.312  1.00 80.75           N  
ATOM   3642  CA  GLU A 469      -6.926  -0.456 -10.922  1.00 80.75           C  
ATOM   3643  C   GLU A 469      -6.523  -1.922 -10.789  1.00 80.75           C  
ATOM   3644  CB  GLU A 469      -8.320  -0.237 -10.320  1.00 80.75           C  
ATOM   3645  O   GLU A 469      -5.832  -2.299  -9.844  1.00 80.75           O  
ATOM   3646  CG  GLU A 469      -8.398  -0.530  -8.828  1.00 80.75           C  
ATOM   3647  CD  GLU A 469      -7.738   0.538  -7.969  1.00 80.75           C  
ATOM   3648  OE1 GLU A 469      -7.320   0.229  -6.832  1.00 80.75           O  
ATOM   3649  OE2 GLU A 469      -7.641   1.694  -8.438  1.00 80.75           O  
ATOM   3650  N   SER A 470      -6.879  -2.746 -11.695  1.00 87.25           N  
ATOM   3651  CA  SER A 470      -6.566  -4.172 -11.695  1.00 87.25           C  
ATOM   3652  C   SER A 470      -5.062  -4.410 -11.773  1.00 87.25           C  
ATOM   3653  CB  SER A 470      -7.262  -4.871 -12.859  1.00 87.25           C  
ATOM   3654  O   SER A 470      -4.531  -5.297 -11.102  1.00 87.25           O  
ATOM   3655  OG  SER A 470      -8.672  -4.770 -12.742  1.00 87.25           O  
ATOM   3656  N   GLU A 471      -4.398  -3.578 -12.555  1.00 84.50           N  
ATOM   3657  CA  GLU A 471      -2.945  -3.689 -12.641  1.00 84.50           C  
ATOM   3658  C   GLU A 471      -2.287  -3.395 -11.297  1.00 84.50           C  
ATOM   3659  CB  GLU A 471      -2.398  -2.742 -13.711  1.00 84.50           C  
ATOM   3660  O   GLU A 471      -1.368  -4.102 -10.883  1.00 84.50           O  
ATOM   3661  CG  GLU A 471      -2.658  -3.211 -15.141  1.00 84.50           C  
ATOM   3662  CD  GLU A 471      -2.164  -2.232 -16.188  1.00 84.50           C  
ATOM   3663  OE1 GLU A 471      -1.962  -2.645 -17.359  1.00 84.50           O  
ATOM   3664  OE2 GLU A 471      -1.975  -1.044 -15.852  1.00 84.50           O  
ATOM   3665  N   HIS A 472      -2.785  -2.355 -10.719  1.00 81.31           N  
ATOM   3666  CA  HIS A 472      -2.270  -1.988  -9.406  1.00 81.31           C  
ATOM   3667  C   HIS A 472      -2.510  -3.100  -8.391  1.00 81.31           C  
ATOM   3668  CB  HIS A 472      -2.910  -0.686  -8.922  1.00 81.31           C  
ATOM   3669  O   HIS A 472      -1.615  -3.438  -7.609  1.00 81.31           O  
ATOM   3670  CG  HIS A 472      -2.412   0.530  -9.633  1.00 81.31           C  
ATOM   3671  CD2 HIS A 472      -2.965   1.272 -10.617  1.00 81.31           C  
ATOM   3672  ND1 HIS A 472      -1.194   1.111  -9.352  1.00 81.31           N  
ATOM   3673  CE1 HIS A 472      -1.021   2.162 -10.133  1.00 81.31           C  
ATOM   3674  NE2 HIS A 472      -2.082   2.281 -10.914  1.00 81.31           N  
ATOM   3675  N   LEU A 473      -3.662  -3.701  -8.383  1.00 86.69           N  
ATOM   3676  CA  LEU A 473      -4.012  -4.773  -7.461  1.00 86.69           C  
ATOM   3677  C   LEU A 473      -3.168  -6.016  -7.723  1.00 86.69           C  
ATOM   3678  CB  LEU A 473      -5.500  -5.121  -7.578  1.00 86.69           C  
ATOM   3679  O   LEU A 473      -2.709  -6.672  -6.785  1.00 86.69           O  
ATOM   3680  CG  LEU A 473      -6.484  -4.051  -7.102  1.00 86.69           C  
ATOM   3681  CD1 LEU A 473      -7.918  -4.484  -7.391  1.00 86.69           C  
ATOM   3682  CD2 LEU A 473      -6.293  -3.777  -5.613  1.00 86.69           C  
ATOM   3683  N   PHE A 474      -2.943  -6.246  -9.031  1.00 87.94           N  
ATOM   3684  CA  PHE A 474      -2.129  -7.398  -9.398  1.00 87.94           C  
ATOM   3685  C   PHE A 474      -0.698  -7.230  -8.898  1.00 87.94           C  
ATOM   3686  CB  PHE A 474      -2.135  -7.605 -10.914  1.00 87.94           C  
ATOM   3687  O   PHE A 474      -0.098  -8.180  -8.391  1.00 87.94           O  
ATOM   3688  CG  PHE A 474      -1.390  -8.836 -11.367  1.00 87.94           C  
ATOM   3689  CD1 PHE A 474      -0.523  -8.781 -12.453  1.00 87.94           C  
ATOM   3690  CD2 PHE A 474      -1.556 -10.039 -10.703  1.00 87.94           C  
ATOM   3691  CE1 PHE A 474       0.168  -9.914 -12.867  1.00 87.94           C  
ATOM   3692  CE2 PHE A 474      -0.869 -11.180 -11.117  1.00 87.94           C  
ATOM   3693  CZ  PHE A 474      -0.008 -11.117 -12.195  1.00 87.94           C  
ATOM   3694  N   HIS A 475      -0.191  -6.020  -9.055  1.00 84.38           N  
ATOM   3695  CA  HIS A 475       1.155  -5.742  -8.562  1.00 84.38           C  
ATOM   3696  C   HIS A 475       1.265  -6.004  -7.066  1.00 84.38           C  
ATOM   3697  CB  HIS A 475       1.549  -4.297  -8.875  1.00 84.38           C  
ATOM   3698  O   HIS A 475       2.244  -6.594  -6.605  1.00 84.38           O  
ATOM   3699  CG  HIS A 475       2.969  -3.975  -8.539  1.00 84.38           C  
ATOM   3700  CD2 HIS A 475       4.129  -4.301  -9.156  1.00 84.38           C  
ATOM   3701  ND1 HIS A 475       3.318  -3.227  -7.430  1.00 84.38           N  
ATOM   3702  CE1 HIS A 475       4.637  -3.109  -7.387  1.00 84.38           C  
ATOM   3703  NE2 HIS A 475       5.148  -3.752  -8.422  1.00 84.38           N  
ATOM   3704  N   GLN A 476       0.291  -5.574  -6.309  1.00 82.62           N  
ATOM   3705  CA  GLN A 476       0.277  -5.789  -4.867  1.00 82.62           C  
ATOM   3706  C   GLN A 476       0.209  -7.277  -4.535  1.00 82.62           C  
ATOM   3707  CB  GLN A 476      -0.899  -5.051  -4.227  1.00 82.62           C  
ATOM   3708  O   GLN A 476       0.862  -7.738  -3.596  1.00 82.62           O  
ATOM   3709  CG  GLN A 476      -0.776  -3.535  -4.273  1.00 82.62           C  
ATOM   3710  CD  GLN A 476      -1.908  -2.832  -3.551  1.00 82.62           C  
ATOM   3711  NE2 GLN A 476      -1.835  -1.506  -3.484  1.00 82.62           N  
ATOM   3712  OE1 GLN A 476      -2.840  -3.473  -3.055  1.00 82.62           O  
ATOM   3713  N   PHE A 477      -0.510  -7.922  -5.352  1.00 83.00           N  
ATOM   3714  CA  PHE A 477      -0.663  -9.359  -5.168  1.00 83.00           C  
ATOM   3715  C   PHE A 477       0.664 -10.078  -5.383  1.00 83.00           C  
ATOM   3716  CB  PHE A 477      -1.724  -9.914  -6.121  1.00 83.00           C  
ATOM   3717  O   PHE A 477       0.968 -11.055  -4.695  1.00 83.00           O  
ATOM   3718  CG  PHE A 477      -2.148 -11.320  -5.801  1.00 83.00           C  
ATOM   3719  CD1 PHE A 477      -1.481 -12.406  -6.352  1.00 83.00           C  
ATOM   3720  CD2 PHE A 477      -3.219 -11.562  -4.945  1.00 83.00           C  
ATOM   3721  CE1 PHE A 477      -1.873 -13.711  -6.059  1.00 83.00           C  
ATOM   3722  CE2 PHE A 477      -3.615 -12.859  -4.645  1.00 83.00           C  
ATOM   3723  CZ  PHE A 477      -2.941 -13.938  -5.203  1.00 83.00           C  
ATOM   3724  N   LEU A 478       1.576  -9.586  -6.227  1.00 85.69           N  
ATOM   3725  CA  LEU A 478       2.854 -10.188  -6.590  1.00 85.69           C  
ATOM   3726  C   LEU A 478       3.871 -10.023  -5.465  1.00 85.69           C  
ATOM   3727  CB  LEU A 478       3.395  -9.570  -7.879  1.00 85.69           C  
ATOM   3728  O   LEU A 478       4.906 -10.688  -5.453  1.00 85.69           O  
ATOM   3729  CG  LEU A 478       2.566  -9.805  -9.141  1.00 85.69           C  
ATOM   3730  CD1 LEU A 478       3.221  -9.125 -10.344  1.00 85.69           C  
ATOM   3731  CD2 LEU A 478       2.395 -11.305  -9.398  1.00 85.69           C  
ATOM   3732  N   LEU A 479       3.568  -9.211  -4.465  1.00 85.06           N  
ATOM   3733  CA  LEU A 479       4.492  -8.953  -3.367  1.00 85.06           C  
ATOM   3734  C   LEU A 479       4.332  -9.992  -2.264  1.00 85.06           C  
ATOM   3735  CB  LEU A 479       4.266  -7.551  -2.799  1.00 85.06           C  
ATOM   3736  O   LEU A 479       4.949  -9.875  -1.202  1.00 85.06           O  
ATOM   3737  CG  LEU A 479       4.504  -6.383  -3.758  1.00 85.06           C  
ATOM   3738  CD1 LEU A 479       4.172  -5.059  -3.074  1.00 85.06           C  
ATOM   3739  CD2 LEU A 479       5.945  -6.387  -4.254  1.00 85.06           C  
ATOM   3740  N   ASN A 480       3.604 -10.984  -2.479  1.00 83.44           N  
ATOM   3741  CA  ASN A 480       3.330 -12.086  -1.562  1.00 83.44           C  
ATOM   3742  C   ASN A 480       2.617 -11.609  -0.303  1.00 83.44           C  
ATOM   3743  CB  ASN A 480       4.629 -12.812  -1.193  1.00 83.44           C  
ATOM   3744  O   ASN A 480       2.785 -12.188   0.771  1.00 83.44           O  
ATOM   3745  CG  ASN A 480       4.398 -14.266  -0.821  1.00 83.44           C  
ATOM   3746  ND2 ASN A 480       5.309 -14.828  -0.031  1.00 83.44           N  
ATOM   3747  OD1 ASN A 480       3.414 -14.875  -1.240  1.00 83.44           O  
ATOM   3748  N   LYS A 481       2.027 -10.562  -0.313  1.00 88.19           N  
ATOM   3749  CA  LYS A 481       1.303 -10.086   0.859  1.00 88.19           C  
ATOM   3750  C   LYS A 481       0.079 -10.953   1.143  1.00 88.19           C  
ATOM   3751  CB  LYS A 481       0.879  -8.625   0.668  1.00 88.19           C  
ATOM   3752  O   LYS A 481      -0.607 -11.391   0.216  1.00 88.19           O  
ATOM   3753  CG  LYS A 481       2.033  -7.637   0.723  1.00 88.19           C  
ATOM   3754  CD  LYS A 481       1.535  -6.199   0.672  1.00 88.19           C  
ATOM   3755  CE  LYS A 481       2.666  -5.207   0.908  1.00 88.19           C  
ATOM   3756  NZ  LYS A 481       2.178  -3.795   0.892  1.00 88.19           N  
ATOM   3757  N   ARG A 482      -0.158 -11.219   2.457  1.00 90.56           N  
ATOM   3758  CA  ARG A 482      -1.355 -11.938   2.885  1.00 90.56           C  
ATOM   3759  C   ARG A 482      -2.371 -10.984   3.506  1.00 90.56           C  
ATOM   3760  CB  ARG A 482      -0.996 -13.039   3.883  1.00 90.56           C  
ATOM   3761  O   ARG A 482      -3.486 -11.383   3.840  1.00 90.56           O  
ATOM   3762  CG  ARG A 482      -0.124 -14.141   3.295  1.00 90.56           C  
ATOM   3763  CD  ARG A 482       0.243 -15.188   4.340  1.00 90.56           C  
ATOM   3764  NE  ARG A 482       1.158 -14.648   5.344  1.00 90.56           N  
ATOM   3765  NH1 ARG A 482       1.279 -16.594   6.574  1.00 90.56           N  
ATOM   3766  NH2 ARG A 482       2.457 -14.742   7.234  1.00 90.56           N  
ATOM   3767  CZ  ARG A 482       1.629 -15.328   6.383  1.00 90.56           C  
ATOM   3768  N   SER A 483      -1.951  -9.891   3.670  1.00 91.81           N  
ATOM   3769  CA  SER A 483      -2.770  -8.812   4.215  1.00 91.81           C  
ATOM   3770  C   SER A 483      -2.309  -7.457   3.695  1.00 91.81           C  
ATOM   3771  CB  SER A 483      -2.727  -8.828   5.742  1.00 91.81           C  
ATOM   3772  O   SER A 483      -1.132  -7.273   3.381  1.00 91.81           O  
ATOM   3773  OG  SER A 483      -3.309  -7.645   6.273  1.00 91.81           O  
ATOM   3774  N   PRO A 484      -3.285  -6.531   3.645  1.00 90.88           N  
ATOM   3775  CA  PRO A 484      -2.887  -5.184   3.236  1.00 90.88           C  
ATOM   3776  C   PRO A 484      -1.970  -4.504   4.254  1.00 90.88           C  
ATOM   3777  CB  PRO A 484      -4.223  -4.441   3.125  1.00 90.88           C  
ATOM   3778  O   PRO A 484      -1.339  -3.492   3.941  1.00 90.88           O  
ATOM   3779  CG  PRO A 484      -5.164  -5.219   3.986  1.00 90.88           C  
ATOM   3780  CD  PRO A 484      -4.766  -6.668   3.941  1.00 90.88           C  
ATOM   3781  N   PHE A 485      -1.780  -5.113   5.426  1.00 94.19           N  
ATOM   3782  CA  PHE A 485      -1.100  -4.434   6.523  1.00 94.19           C  
ATOM   3783  C   PHE A 485       0.358  -4.871   6.609  1.00 94.19           C  
ATOM   3784  CB  PHE A 485      -1.811  -4.707   7.852  1.00 94.19           C  
ATOM   3785  O   PHE A 485       1.116  -4.363   7.438  1.00 94.19           O  
ATOM   3786  CG  PHE A 485      -3.277  -4.371   7.836  1.00 94.19           C  
ATOM   3787  CD1 PHE A 485      -3.713  -3.119   7.422  1.00 94.19           C  
ATOM   3788  CD2 PHE A 485      -4.223  -5.309   8.234  1.00 94.19           C  
ATOM   3789  CE1 PHE A 485      -5.070  -2.805   7.406  1.00 94.19           C  
ATOM   3790  CE2 PHE A 485      -5.578  -5.004   8.219  1.00 94.19           C  
ATOM   3791  CZ  PHE A 485      -6.000  -3.750   7.809  1.00 94.19           C  
ATOM   3792  N   GLN A 486       0.730  -5.812   5.777  1.00 92.69           N  
ATOM   3793  CA  GLN A 486       2.107  -6.293   5.816  1.00 92.69           C  
ATOM   3794  C   GLN A 486       3.047  -5.328   5.102  1.00 92.69           C  
ATOM   3795  CB  GLN A 486       2.207  -7.684   5.188  1.00 92.69           C  
ATOM   3796  O   GLN A 486       2.715  -4.805   4.035  1.00 92.69           O  
ATOM   3797  CG  GLN A 486       1.587  -8.789   6.035  1.00 92.69           C  
ATOM   3798  CD  GLN A 486       1.755 -10.164   5.422  1.00 92.69           C  
ATOM   3799  NE2 GLN A 486       2.297 -11.094   6.199  1.00 92.69           N  
ATOM   3800  OE1 GLN A 486       1.399 -10.391   4.262  1.00 92.69           O  
ATOM   3801  N   ASN A 487       4.129  -5.094   5.746  1.00 91.44           N  
ATOM   3802  CA  ASN A 487       5.199  -4.270   5.195  1.00 91.44           C  
ATOM   3803  C   ASN A 487       6.156  -5.094   4.336  1.00 91.44           C  
ATOM   3804  CB  ASN A 487       5.969  -3.568   6.320  1.00 91.44           C  
ATOM   3805  O   ASN A 487       6.520  -6.215   4.703  1.00 91.44           O  
ATOM   3806  CG  ASN A 487       7.105  -2.713   5.801  1.00 91.44           C  
ATOM   3807  ND2 ASN A 487       6.844  -1.425   5.613  1.00 91.44           N  
ATOM   3808  OD1 ASN A 487       8.211  -3.207   5.570  1.00 91.44           O  
ATOM   3809  N   THR A 488       6.605  -4.527   3.180  1.00 88.56           N  
ATOM   3810  CA  THR A 488       7.379  -5.316   2.227  1.00 88.56           C  
ATOM   3811  C   THR A 488       8.766  -4.715   2.029  1.00 88.56           C  
ATOM   3812  CB  THR A 488       6.660  -5.414   0.869  1.00 88.56           C  
ATOM   3813  O   THR A 488       9.469  -5.059   1.074  1.00 88.56           O  
ATOM   3814  CG2 THR A 488       5.316  -6.125   1.006  1.00 88.56           C  
ATOM   3815  OG1 THR A 488       6.438  -4.094   0.358  1.00 88.56           O  
ATOM   3816  N   HIS A 489       9.195  -3.838   2.854  1.00 85.25           N  
ATOM   3817  CA  HIS A 489      10.438  -3.113   2.645  1.00 85.25           C  
ATOM   3818  C   HIS A 489      11.641  -4.047   2.717  1.00 85.25           C  
ATOM   3819  CB  HIS A 489      10.586  -1.990   3.674  1.00 85.25           C  
ATOM   3820  O   HIS A 489      12.703  -3.748   2.164  1.00 85.25           O  
ATOM   3821  CG  HIS A 489       9.656  -0.842   3.445  1.00 85.25           C  
ATOM   3822  CD2 HIS A 489       8.867  -0.534   2.389  1.00 85.25           C  
ATOM   3823  ND1 HIS A 489       9.461   0.156   4.375  1.00 85.25           N  
ATOM   3824  CE1 HIS A 489       8.594   1.030   3.900  1.00 85.25           C  
ATOM   3825  NE2 HIS A 489       8.211   0.635   2.697  1.00 85.25           N  
ATOM   3826  N   GLN A 490      11.477  -5.184   3.336  1.00 83.50           N  
ATOM   3827  CA  GLN A 490      12.602  -6.109   3.480  1.00 83.50           C  
ATOM   3828  C   GLN A 490      12.531  -7.219   2.438  1.00 83.50           C  
ATOM   3829  CB  GLN A 490      12.625  -6.707   4.887  1.00 83.50           C  
ATOM   3830  O   GLN A 490      13.336  -8.156   2.469  1.00 83.50           O  
ATOM   3831  CG  GLN A 490      12.969  -5.703   5.980  1.00 83.50           C  
ATOM   3832  CD  GLN A 490      13.180  -6.359   7.332  1.00 83.50           C  
ATOM   3833  NE2 GLN A 490      13.477  -5.547   8.344  1.00 83.50           N  
ATOM   3834  OE1 GLN A 490      13.070  -7.582   7.469  1.00 83.50           O  
ATOM   3835  N   LEU A 491      11.562  -7.164   1.542  1.00 82.62           N  
ATOM   3836  CA  LEU A 491      11.469  -8.125   0.444  1.00 82.62           C  
ATOM   3837  C   LEU A 491      12.438  -7.758  -0.675  1.00 82.62           C  
ATOM   3838  CB  LEU A 491      10.039  -8.180  -0.101  1.00 82.62           C  
ATOM   3839  O   LEU A 491      12.594  -6.582  -1.013  1.00 82.62           O  
ATOM   3840  CG  LEU A 491       9.008  -8.875   0.783  1.00 82.62           C  
ATOM   3841  CD1 LEU A 491       7.633  -8.828   0.124  1.00 82.62           C  
ATOM   3842  CD2 LEU A 491       9.422 -10.312   1.063  1.00 82.62           C  
ATOM   3843  N   GLU A 492      13.148  -8.727  -1.146  1.00 78.19           N  
ATOM   3844  CA  GLU A 492      14.086  -8.531  -2.250  1.00 78.19           C  
ATOM   3845  C   GLU A 492      13.508  -9.062  -3.561  1.00 78.19           C  
ATOM   3846  CB  GLU A 492      15.422  -9.227  -1.948  1.00 78.19           C  
ATOM   3847  O   GLU A 492      12.539  -9.820  -3.557  1.00 78.19           O  
ATOM   3848  CG  GLU A 492      16.109  -8.703  -0.701  1.00 78.19           C  
ATOM   3849  CD  GLU A 492      17.438  -9.398  -0.409  1.00 78.19           C  
ATOM   3850  OE1 GLU A 492      18.125  -9.016   0.558  1.00 78.19           O  
ATOM   3851  OE2 GLU A 492      17.781 -10.344  -1.154  1.00 78.19           O  
ATOM   3852  N   GLY A 493      13.977  -8.492  -4.730  1.00 71.50           N  
ATOM   3853  CA  GLY A 493      13.586  -8.969  -6.051  1.00 71.50           C  
ATOM   3854  C   GLY A 493      12.711  -7.988  -6.805  1.00 71.50           C  
ATOM   3855  O   GLY A 493      12.414  -6.898  -6.305  1.00 71.50           O  
ATOM   3856  N   ASN A 494      12.453  -8.383  -8.164  1.00 74.75           N  
ATOM   3857  CA  ASN A 494      11.570  -7.637  -9.047  1.00 74.75           C  
ATOM   3858  C   ASN A 494      10.266  -8.391  -9.305  1.00 74.75           C  
ATOM   3859  CB  ASN A 494      12.273  -7.316 -10.367  1.00 74.75           C  
ATOM   3860  O   ASN A 494      10.258  -9.398 -10.016  1.00 74.75           O  
ATOM   3861  CG  ASN A 494      11.469  -6.383 -11.250  1.00 74.75           C  
ATOM   3862  ND2 ASN A 494      12.109  -5.816 -12.258  1.00 74.75           N  
ATOM   3863  OD1 ASN A 494      10.273  -6.172 -11.023  1.00 74.75           O  
ATOM   3864  N   ALA A 495       9.180  -7.852  -8.734  1.00 77.81           N  
ATOM   3865  CA  ALA A 495       7.891  -8.523  -8.859  1.00 77.81           C  
ATOM   3866  C   ALA A 495       7.453  -8.594 -10.320  1.00 77.81           C  
ATOM   3867  CB  ALA A 495       6.832  -7.809  -8.023  1.00 77.81           C  
ATOM   3868  O   ALA A 495       6.629  -9.438 -10.688  1.00 77.81           O  
ATOM   3869  N   LEU A 496       8.055  -7.809 -11.188  1.00 80.12           N  
ATOM   3870  CA  LEU A 496       7.652  -7.781 -12.586  1.00 80.12           C  
ATOM   3871  C   LEU A 496       8.320  -8.914 -13.367  1.00 80.12           C  
ATOM   3872  CB  LEU A 496       8.000  -6.434 -13.219  1.00 80.12           C  
ATOM   3873  O   LEU A 496       7.957  -9.180 -14.516  1.00 80.12           O  
ATOM   3874  CG  LEU A 496       7.219  -5.223 -12.711  1.00 80.12           C  
ATOM   3875  CD1 LEU A 496       7.668  -3.957 -13.438  1.00 80.12           C  
ATOM   3876  CD2 LEU A 496       5.719  -5.441 -12.875  1.00 80.12           C  
ATOM   3877  N   ASN A 497       9.328  -9.625 -12.766  1.00 80.56           N  
ATOM   3878  CA  ASN A 497      10.008 -10.758 -13.391  1.00 80.56           C  
ATOM   3879  C   ASN A 497       9.297 -12.070 -13.094  1.00 80.56           C  
ATOM   3880  CB  ASN A 497      11.469 -10.820 -12.938  1.00 80.56           C  
ATOM   3881  O   ASN A 497       9.828 -13.148 -13.375  1.00 80.56           O  
ATOM   3882  CG  ASN A 497      12.312  -9.703 -13.516  1.00 80.56           C  
ATOM   3883  ND2 ASN A 497      13.453  -9.438 -12.898  1.00 80.56           N  
ATOM   3884  OD1 ASN A 497      11.938  -9.078 -14.516  1.00 80.56           O  
ATOM   3885  N   VAL A 498       8.133 -12.008 -12.602  1.00 83.62           N  
ATOM   3886  CA  VAL A 498       7.379 -13.188 -12.188  1.00 83.62           C  
ATOM   3887  C   VAL A 498       6.977 -14.000 -13.414  1.00 83.62           C  
ATOM   3888  CB  VAL A 498       6.125 -12.805 -11.367  1.00 83.62           C  
ATOM   3889  O   VAL A 498       6.703 -13.438 -14.477  1.00 83.62           O  
ATOM   3890  CG1 VAL A 498       5.137 -12.023 -12.227  1.00 83.62           C  
ATOM   3891  CG2 VAL A 498       5.461 -14.055 -10.789  1.00 83.62           C  
ATOM   3892  N   GLU A 499       7.078 -15.305 -13.258  1.00 85.75           N  
ATOM   3893  CA  GLU A 499       6.539 -16.234 -14.258  1.00 85.75           C  
ATOM   3894  C   GLU A 499       5.086 -16.578 -13.953  1.00 85.75           C  
ATOM   3895  CB  GLU A 499       7.387 -17.500 -14.320  1.00 85.75           C  
ATOM   3896  O   GLU A 499       4.766 -17.031 -12.852  1.00 85.75           O  
ATOM   3897  CG  GLU A 499       6.992 -18.453 -15.445  1.00 85.75           C  
ATOM   3898  CD  GLU A 499       7.762 -19.766 -15.422  1.00 85.75           C  
ATOM   3899  OE1 GLU A 499       7.570 -20.594 -16.344  1.00 85.75           O  
ATOM   3900  OE2 GLU A 499       8.562 -19.953 -14.484  1.00 85.75           O  
ATOM   3901  N   ILE A 500       4.176 -16.281 -15.016  1.00 88.25           N  
ATOM   3902  CA  ILE A 500       2.762 -16.609 -14.883  1.00 88.25           C  
ATOM   3903  C   ILE A 500       2.504 -18.016 -15.445  1.00 88.25           C  
ATOM   3904  CB  ILE A 500       1.865 -15.578 -15.586  1.00 88.25           C  
ATOM   3905  O   ILE A 500       2.770 -18.266 -16.625  1.00 88.25           O  
ATOM   3906  CG1 ILE A 500       2.225 -14.156 -15.125  1.00 88.25           C  
ATOM   3907  CG2 ILE A 500       0.385 -15.875 -15.336  1.00 88.25           C  
ATOM   3908  CD1 ILE A 500       1.895 -13.883 -13.664  1.00 88.25           C  
ATOM   3909  N   VAL A 501       1.956 -18.938 -14.562  1.00 88.06           N  
ATOM   3910  CA  VAL A 501       1.713 -20.297 -15.016  1.00 88.06           C  
ATOM   3911  C   VAL A 501       0.270 -20.688 -14.711  1.00 88.06           C  
ATOM   3912  CB  VAL A 501       2.691 -21.297 -14.359  1.00 88.06           C  
ATOM   3913  O   VAL A 501      -0.332 -20.188 -13.758  1.00 88.06           O  
ATOM   3914  CG1 VAL A 501       4.129 -21.000 -14.773  1.00 88.06           C  
ATOM   3915  CG2 VAL A 501       2.551 -21.250 -12.836  1.00 88.06           C  
ATOM   3916  N   ALA A 502      -0.262 -21.484 -15.648  1.00 86.06           N  
ATOM   3917  CA  ALA A 502      -1.604 -22.016 -15.414  1.00 86.06           C  
ATOM   3918  C   ALA A 502      -1.607 -23.016 -14.266  1.00 86.06           C  
ATOM   3919  CB  ALA A 502      -2.146 -22.656 -16.688  1.00 86.06           C  
ATOM   3920  O   ALA A 502      -0.716 -23.859 -14.172  1.00 86.06           O  
ATOM   3921  N   SER A 503      -2.674 -22.828 -13.344  1.00 83.88           N  
ATOM   3922  CA  SER A 503      -2.779 -23.734 -12.203  1.00 83.88           C  
ATOM   3923  C   SER A 503      -3.434 -25.047 -12.609  1.00 83.88           C  
ATOM   3924  CB  SER A 503      -3.576 -23.094 -11.070  1.00 83.88           C  
ATOM   3925  O   SER A 503      -4.309 -25.078 -13.477  1.00 83.88           O  
ATOM   3926  OG  SER A 503      -3.717 -23.984  -9.984  1.00 83.88           O  
ATOM   3927  N   GLN A 504      -2.914 -26.172 -11.984  1.00 77.94           N  
ATOM   3928  CA  GLN A 504      -3.541 -27.484 -12.133  1.00 77.94           C  
ATOM   3929  C   GLN A 504      -4.449 -27.797 -10.953  1.00 77.94           C  
ATOM   3930  CB  GLN A 504      -2.480 -28.578 -12.289  1.00 77.94           C  
ATOM   3931  O   GLN A 504      -5.023 -28.891 -10.875  1.00 77.94           O  
ATOM   3932  CG  GLN A 504      -1.635 -28.438 -13.547  1.00 77.94           C  
ATOM   3933  CD  GLN A 504      -0.638 -29.562 -13.711  1.00 77.94           C  
ATOM   3934  NE2 GLN A 504       0.097 -29.547 -14.812  1.00 77.94           N  
ATOM   3935  OE1 GLN A 504      -0.529 -30.438 -12.844  1.00 77.94           O  
ATOM   3936  N   SER A 505      -4.598 -26.844 -10.062  1.00 77.25           N  
ATOM   3937  CA  SER A 505      -5.410 -27.000  -8.859  1.00 77.25           C  
ATOM   3938  C   SER A 505      -6.895 -27.078  -9.203  1.00 77.25           C  
ATOM   3939  CB  SER A 505      -5.160 -25.844  -7.891  1.00 77.25           C  
ATOM   3940  O   SER A 505      -7.383 -26.312 -10.039  1.00 77.25           O  
ATOM   3941  OG  SER A 505      -6.223 -25.734  -6.961  1.00 77.25           O  
ATOM   3942  N   ALA A 506      -7.652 -28.125  -8.648  1.00 73.06           N  
ATOM   3943  CA  ALA A 506      -9.078 -28.312  -8.883  1.00 73.06           C  
ATOM   3944  C   ALA A 506      -9.867 -27.047  -8.547  1.00 73.06           C  
ATOM   3945  CB  ALA A 506      -9.602 -29.500  -8.062  1.00 73.06           C  
ATOM   3946  O   ALA A 506     -10.812 -26.703  -9.250  1.00 73.06           O  
ATOM   3947  N   THR A 507      -9.453 -26.375  -7.422  1.00 74.62           N  
ATOM   3948  CA  THR A 507     -10.133 -25.156  -6.977  1.00 74.62           C  
ATOM   3949  C   THR A 507     -10.039 -24.062  -8.039  1.00 74.62           C  
ATOM   3950  CB  THR A 507      -9.547 -24.641  -5.648  1.00 74.62           C  
ATOM   3951  O   THR A 507     -11.047 -23.453  -8.383  1.00 74.62           O  
ATOM   3952  CG2 THR A 507     -10.336 -23.438  -5.133  1.00 74.62           C  
ATOM   3953  OG1 THR A 507      -9.602 -25.688  -4.672  1.00 74.62           O  
ATOM   3954  N   LEU A 508      -8.961 -23.781  -8.586  1.00 75.06           N  
ATOM   3955  CA  LEU A 508      -8.727 -22.734  -9.578  1.00 75.06           C  
ATOM   3956  C   LEU A 508      -9.336 -23.109 -10.922  1.00 75.06           C  
ATOM   3957  CB  LEU A 508      -7.223 -22.484  -9.742  1.00 75.06           C  
ATOM   3958  O   LEU A 508      -9.883 -22.250 -11.625  1.00 75.06           O  
ATOM   3959  CG  LEU A 508      -6.562 -21.609  -8.664  1.00 75.06           C  
ATOM   3960  CD1 LEU A 508      -5.074 -21.938  -8.570  1.00 75.06           C  
ATOM   3961  CD2 LEU A 508      -6.777 -20.141  -8.969  1.00 75.06           C  
ATOM   3962  N   VAL A 509      -9.305 -24.406 -11.211  1.00 68.56           N  
ATOM   3963  CA  VAL A 509      -9.945 -24.891 -12.422  1.00 68.56           C  
ATOM   3964  C   VAL A 509     -11.461 -24.703 -12.328  1.00 68.56           C  
ATOM   3965  CB  VAL A 509      -9.609 -26.391 -12.672  1.00 68.56           C  
ATOM   3966  O   VAL A 509     -12.109 -24.344 -13.312  1.00 68.56           O  
ATOM   3967  CG1 VAL A 509     -10.453 -26.938 -13.820  1.00 68.56           C  
ATOM   3968  CG2 VAL A 509      -8.125 -26.547 -12.969  1.00 68.56           C  
ATOM   3969  N   GLY A 510     -12.008 -24.891 -11.164  1.00 68.75           N  
ATOM   3970  CA  GLY A 510     -13.430 -24.719 -10.922  1.00 68.75           C  
ATOM   3971  C   GLY A 510     -13.906 -23.297 -11.125  1.00 68.75           C  
ATOM   3972  O   GLY A 510     -15.086 -23.047 -11.375  1.00 68.75           O  
ATOM   3973  N   LEU A 511     -13.008 -22.312 -11.055  1.00 77.50           N  
ATOM   3974  CA  LEU A 511     -13.375 -20.906 -11.227  1.00 77.50           C  
ATOM   3975  C   LEU A 511     -13.555 -20.578 -12.703  1.00 77.50           C  
ATOM   3976  CB  LEU A 511     -12.305 -20.000 -10.617  1.00 77.50           C  
ATOM   3977  O   LEU A 511     -14.039 -19.500 -13.047  1.00 77.50           O  
ATOM   3978  CG  LEU A 511     -12.258 -19.938  -9.086  1.00 77.50           C  
ATOM   3979  CD1 LEU A 511     -11.016 -19.188  -8.625  1.00 77.50           C  
ATOM   3980  CD2 LEU A 511     -13.523 -19.297  -8.539  1.00 77.50           C  
ATOM   3981  N   ASP A 512     -13.211 -21.547 -13.570  1.00 73.62           N  
ATOM   3982  CA  ASP A 512     -13.383 -21.391 -15.008  1.00 73.62           C  
ATOM   3983  C   ASP A 512     -14.859 -21.281 -15.383  1.00 73.62           C  
ATOM   3984  CB  ASP A 512     -12.734 -22.562 -15.758  1.00 73.62           C  
ATOM   3985  O   ASP A 512     -15.219 -20.562 -16.312  1.00 73.62           O  
ATOM   3986  CG  ASP A 512     -11.219 -22.453 -15.828  1.00 73.62           C  
ATOM   3987  OD1 ASP A 512     -10.664 -21.406 -15.453  1.00 73.62           O  
ATOM   3988  OD2 ASP A 512     -10.578 -23.438 -16.266  1.00 73.62           O  
ATOM   3989  N   ASN A 513     -15.695 -22.000 -14.617  1.00 69.56           N  
ATOM   3990  CA  ASN A 513     -17.141 -21.953 -14.844  1.00 69.56           C  
ATOM   3991  C   ASN A 513     -17.688 -20.547 -14.586  1.00 69.56           C  
ATOM   3992  CB  ASN A 513     -17.859 -22.969 -13.961  1.00 69.56           C  
ATOM   3993  O   ASN A 513     -18.609 -20.109 -15.273  1.00 69.56           O  
ATOM   3994  CG  ASN A 513     -17.578 -24.406 -14.391  1.00 69.56           C  
ATOM   3995  ND2 ASN A 513     -17.734 -25.344 -13.461  1.00 69.56           N  
ATOM   3996  OD1 ASN A 513     -17.219 -24.656 -15.539  1.00 69.56           O  
ATOM   3997  N   TYR A 514     -17.062 -19.891 -13.656  1.00 73.25           N  
ATOM   3998  CA  TYR A 514     -17.453 -18.516 -13.336  1.00 73.25           C  
ATOM   3999  C   TYR A 514     -17.062 -17.562 -14.461  1.00 73.25           C  
ATOM   4000  CB  TYR A 514     -16.797 -18.062 -12.031  1.00 73.25           C  
ATOM   4001  O   TYR A 514     -17.844 -16.688 -14.828  1.00 73.25           O  
ATOM   4002  CG  TYR A 514     -17.078 -16.625 -11.672  1.00 73.25           C  
ATOM   4003  CD1 TYR A 514     -16.125 -15.633 -11.930  1.00 73.25           C  
ATOM   4004  CD2 TYR A 514     -18.281 -16.266 -11.086  1.00 73.25           C  
ATOM   4005  CE1 TYR A 514     -16.375 -14.305 -11.602  1.00 73.25           C  
ATOM   4006  CE2 TYR A 514     -18.531 -14.938 -10.758  1.00 73.25           C  
ATOM   4007  OH  TYR A 514     -17.844 -12.648 -10.695  1.00 73.25           O  
ATOM   4008  CZ  TYR A 514     -17.578 -13.969 -11.016  1.00 73.25           C  
ATOM   4009  N   VAL A 515     -15.938 -17.797 -15.125  1.00 73.50           N  
ATOM   4010  CA  VAL A 515     -15.359 -16.922 -16.141  1.00 73.50           C  
ATOM   4011  C   VAL A 515     -16.047 -17.156 -17.484  1.00 73.50           C  
ATOM   4012  CB  VAL A 515     -13.836 -17.125 -16.266  1.00 73.50           C  
ATOM   4013  O   VAL A 515     -16.016 -16.281 -18.359  1.00 73.50           O  
ATOM   4014  CG1 VAL A 515     -13.258 -16.219 -17.359  1.00 73.50           C  
ATOM   4015  CG2 VAL A 515     -13.141 -16.859 -14.938  1.00 73.50           C  
ATOM   4016  N   ARG A 516     -16.719 -18.375 -17.719  1.00 67.69           N  
ATOM   4017  CA  ARG A 516     -17.328 -18.750 -19.000  1.00 67.69           C  
ATOM   4018  C   ARG A 516     -18.359 -17.703 -19.422  1.00 67.69           C  
ATOM   4019  CB  ARG A 516     -17.984 -20.125 -18.891  1.00 67.69           C  
ATOM   4020  O   ARG A 516     -18.531 -17.453 -20.609  1.00 67.69           O  
ATOM   4021  CG  ARG A 516     -17.062 -21.266 -19.266  1.00 67.69           C  
ATOM   4022  CD  ARG A 516     -17.812 -22.594 -19.312  1.00 67.69           C  
ATOM   4023  NE  ARG A 516     -16.891 -23.734 -19.266  1.00 67.69           N  
ATOM   4024  NH1 ARG A 516     -18.547 -25.328 -19.000  1.00 67.69           N  
ATOM   4025  NH2 ARG A 516     -16.344 -25.953 -19.078  1.00 67.69           N  
ATOM   4026  CZ  ARG A 516     -17.266 -25.000 -19.109  1.00 67.69           C  
ATOM   4027  N   ALA A 517     -18.906 -16.938 -18.562  1.00 60.34           N  
ATOM   4028  CA  ALA A 517     -19.844 -15.883 -18.938  1.00 60.34           C  
ATOM   4029  C   ALA A 517     -19.156 -14.789 -19.750  1.00 60.34           C  
ATOM   4030  CB  ALA A 517     -20.484 -15.281 -17.688  1.00 60.34           C  
ATOM   4031  O   ALA A 517     -19.766 -14.164 -20.609  1.00 60.34           O  
ATOM   4032  N   LEU A 518     -17.797 -14.648 -19.641  1.00 58.78           N  
ATOM   4033  CA  LEU A 518     -17.062 -13.633 -20.391  1.00 58.78           C  
ATOM   4034  C   LEU A 518     -16.812 -14.094 -21.812  1.00 58.78           C  
ATOM   4035  CB  LEU A 518     -15.742 -13.305 -19.688  1.00 58.78           C  
ATOM   4036  O   LEU A 518     -16.734 -13.273 -22.734  1.00 58.78           O  
ATOM   4037  CG  LEU A 518     -15.836 -12.523 -18.391  1.00 58.78           C  
ATOM   4038  CD1 LEU A 518     -14.516 -12.578 -17.641  1.00 58.78           C  
ATOM   4039  CD2 LEU A 518     -16.250 -11.078 -18.656  1.00 58.78           C  
ATOM   4040  N   ARG A 519     -16.906 -15.398 -22.141  1.00 56.09           N  
ATOM   4041  CA  ARG A 519     -16.609 -15.930 -23.469  1.00 56.09           C  
ATOM   4042  C   ARG A 519     -17.875 -16.016 -24.328  1.00 56.09           C  
ATOM   4043  CB  ARG A 519     -15.961 -17.312 -23.359  1.00 56.09           C  
ATOM   4044  O   ARG A 519     -17.812 -15.852 -25.547  1.00 56.09           O  
ATOM   4045  CG  ARG A 519     -14.492 -17.281 -22.953  1.00 56.09           C  
ATOM   4046  CD  ARG A 519     -13.859 -18.656 -23.016  1.00 56.09           C  
ATOM   4047  NE  ARG A 519     -12.539 -18.672 -22.391  1.00 56.09           N  
ATOM   4048  NH1 ARG A 519     -11.930 -20.734 -23.234  1.00 56.09           N  
ATOM   4049  NH2 ARG A 519     -10.484 -19.578 -21.891  1.00 56.09           N  
ATOM   4050  CZ  ARG A 519     -11.656 -19.656 -22.500  1.00 56.09           C  
ATOM   4051  N   GLY A 520     -19.109 -16.312 -23.703  1.00 50.34           N  
ATOM   4052  CA  GLY A 520     -20.312 -16.484 -24.500  1.00 50.34           C  
ATOM   4053  C   GLY A 520     -20.734 -15.234 -25.234  1.00 50.34           C  
ATOM   4054  O   GLY A 520     -21.266 -15.305 -26.344  1.00 50.34           O  
ATOM   4055  N   GLU A 521     -20.172 -14.008 -25.000  1.00 46.06           N  
ATOM   4056  CA  GLU A 521     -20.453 -12.859 -25.859  1.00 46.06           C  
ATOM   4057  C   GLU A 521     -19.328 -12.641 -26.875  1.00 46.06           C  
ATOM   4058  CB  GLU A 521     -20.656 -11.602 -25.016  1.00 46.06           C  
ATOM   4059  O   GLU A 521     -19.578 -12.172 -27.984  1.00 46.06           O  
ATOM   4060  CG  GLU A 521     -22.094 -11.383 -24.562  1.00 46.06           C  
ATOM   4061  CD  GLU A 521     -22.328 -10.000 -23.984  1.00 46.06           C  
ATOM   4062  OE1 GLU A 521     -23.500  -9.664 -23.688  1.00 46.06           O  
ATOM   4063  OE2 GLU A 521     -21.344  -9.242 -23.828  1.00 46.06           O  
ATOM   4064  N   GLN A 522     -18.141 -13.258 -26.594  1.00 44.50           N  
ATOM   4065  CA  GLN A 522     -17.141 -13.156 -27.656  1.00 44.50           C  
ATOM   4066  C   GLN A 522     -17.453 -14.125 -28.797  1.00 44.50           C  
ATOM   4067  CB  GLN A 522     -15.734 -13.430 -27.109  1.00 44.50           C  
ATOM   4068  O   GLN A 522     -17.234 -13.805 -29.969  1.00 44.50           O  
ATOM   4069  CG  GLN A 522     -15.148 -12.266 -26.328  1.00 44.50           C  
ATOM   4070  CD  GLN A 522     -13.750 -12.555 -25.812  1.00 44.50           C  
ATOM   4071  NE2 GLN A 522     -13.031 -11.500 -25.422  1.00 44.50           N  
ATOM   4072  OE1 GLN A 522     -13.312 -13.711 -25.766  1.00 44.50           O  
ATOM   4073  N   HIS A 523     -18.250 -15.219 -28.516  1.00 34.38           N  
ATOM   4074  CA  HIS A 523     -18.609 -16.125 -29.609  1.00 34.38           C  
ATOM   4075  C   HIS A 523     -19.906 -15.703 -30.281  1.00 34.38           C  
ATOM   4076  CB  HIS A 523     -18.719 -17.562 -29.078  1.00 34.38           C  
ATOM   4077  O   HIS A 523     -20.062 -15.859 -31.484  1.00 34.38           O  
ATOM   4078  CG  HIS A 523     -17.531 -18.422 -29.391  1.00 34.38           C  
ATOM   4079  CD2 HIS A 523     -16.641 -19.016 -28.578  1.00 34.38           C  
ATOM   4080  ND1 HIS A 523     -17.156 -18.719 -30.688  1.00 34.38           N  
ATOM   4081  CE1 HIS A 523     -16.078 -19.484 -30.641  1.00 34.38           C  
ATOM   4082  NE2 HIS A 523     -15.742 -19.688 -29.375  1.00 34.38           N  
ATOM   4083  N   GLU A 524     -20.734 -14.891 -29.625  1.00 36.19           N  
ATOM   4084  CA  GLU A 524     -21.906 -14.422 -30.344  1.00 36.19           C  
ATOM   4085  C   GLU A 524     -21.594 -13.188 -31.188  1.00 36.19           C  
ATOM   4086  CB  GLU A 524     -23.047 -14.102 -29.359  1.00 36.19           C  
ATOM   4087  O   GLU A 524     -22.156 -13.000 -32.250  1.00 36.19           O  
ATOM   4088  CG  GLU A 524     -23.969 -15.281 -29.094  1.00 36.19           C  
ATOM   4089  CD  GLU A 524     -25.141 -14.930 -28.188  1.00 36.19           C  
ATOM   4090  OE1 GLU A 524     -26.000 -15.812 -27.922  1.00 36.19           O  
ATOM   4091  OE2 GLU A 524     -25.203 -13.766 -27.719  1.00 36.19           O  
ATOM   4092  N   GLN A 525     -20.469 -12.547 -30.906  1.00 39.59           N  
ATOM   4093  CA  GLN A 525     -20.094 -11.469 -31.828  1.00 39.59           C  
ATOM   4094  C   GLN A 525     -19.203 -12.000 -32.938  1.00 39.59           C  
ATOM   4095  CB  GLN A 525     -19.359 -10.359 -31.062  1.00 39.59           C  
ATOM   4096  O   GLN A 525     -19.266 -11.492 -34.062  1.00 39.59           O  
ATOM   4097  CG  GLN A 525     -20.297  -9.344 -30.422  1.00 39.59           C  
ATOM   4098  CD  GLN A 525     -19.547  -8.234 -29.703  1.00 39.59           C  
ATOM   4099  NE2 GLN A 525     -20.281  -7.379 -29.000  1.00 39.59           N  
ATOM   4100  OE1 GLN A 525     -18.312  -8.141 -29.781  1.00 39.59           O  
ATOM   4101  N   GLN A 526     -18.719 -13.172 -32.844  1.00 35.19           N  
ATOM   4102  CA  GLN A 526     -17.969 -13.727 -33.969  1.00 35.19           C  
ATOM   4103  C   GLN A 526     -18.797 -14.742 -34.750  1.00 35.19           C  
ATOM   4104  CB  GLN A 526     -16.672 -14.383 -33.469  1.00 35.19           C  
ATOM   4105  O   GLN A 526     -18.641 -14.867 -35.969  1.00 35.19           O  
ATOM   4106  CG  GLN A 526     -15.438 -13.516 -33.625  1.00 35.19           C  
ATOM   4107  CD  GLN A 526     -14.180 -14.164 -33.062  1.00 35.19           C  
ATOM   4108  NE2 GLN A 526     -13.039 -13.508 -33.250  1.00 35.19           N  
ATOM   4109  OE1 GLN A 526     -14.242 -15.234 -32.469  1.00 35.19           O  
ATOM   4110  N   GLU A 527     -19.953 -15.227 -34.281  1.00 31.64           N  
ATOM   4111  CA  GLU A 527     -20.703 -16.172 -35.094  1.00 31.64           C  
ATOM   4112  C   GLU A 527     -22.016 -15.578 -35.562  1.00 31.64           C  
ATOM   4113  CB  GLU A 527     -20.953 -17.469 -34.312  1.00 31.64           C  
ATOM   4114  O   GLU A 527     -22.719 -16.188 -36.406  1.00 31.64           O  
ATOM   4115  CG  GLU A 527     -19.812 -18.469 -34.406  1.00 31.64           C  
ATOM   4116  CD  GLU A 527     -20.156 -19.828 -33.812  1.00 31.64           C  
ATOM   4117  OE1 GLU A 527     -19.344 -20.781 -33.969  1.00 31.64           O  
ATOM   4118  OE2 GLU A 527     -21.266 -19.953 -33.250  1.00 31.64           O  
ATOM   4119  N   ASP A 528     -22.156 -14.305 -35.812  1.00 29.58           N  
ATOM   4120  CA  ASP A 528     -23.297 -13.992 -36.656  1.00 29.58           C  
ATOM   4121  C   ASP A 528     -22.906 -13.109 -37.812  1.00 29.58           C  
ATOM   4122  CB  ASP A 528     -24.391 -13.297 -35.812  1.00 29.58           C  
ATOM   4123  O   ASP A 528     -22.672 -11.906 -37.656  1.00 29.58           O  
ATOM   4124  CG  ASP A 528     -25.797 -13.695 -36.250  1.00 29.58           C  
ATOM   4125  OD1 ASP A 528     -25.953 -14.359 -37.281  1.00 29.58           O  
ATOM   4126  OD2 ASP A 528     -26.750 -13.352 -35.531  1.00 29.58           O  
ATOM   4127  N   PRO A 529     -22.188 -13.555 -38.906  1.00 38.00           N  
ATOM   4128  CA  PRO A 529     -22.094 -12.711 -40.094  1.00 38.00           C  
ATOM   4129  C   PRO A 529     -23.375 -12.703 -40.906  1.00 38.00           C  
ATOM   4130  CB  PRO A 529     -20.953 -13.352 -40.875  1.00 38.00           C  
ATOM   4131  O   PRO A 529     -23.531 -11.891 -41.844  1.00 38.00           O  
ATOM   4132  CG  PRO A 529     -20.703 -14.664 -40.219  1.00 38.00           C  
ATOM   4133  CD  PRO A 529     -21.703 -14.820 -39.094  1.00 38.00           C  
ATOM   4134  N   ARG A 530     -24.609 -12.711 -40.281  1.00 32.97           N  
ATOM   4135  CA  ARG A 530     -25.750 -12.445 -41.156  1.00 32.97           C  
ATOM   4136  C   ARG A 530     -26.875 -11.766 -40.406  1.00 32.97           C  
ATOM   4137  CB  ARG A 530     -26.250 -13.734 -41.812  1.00 32.97           C  
ATOM   4138  O   ARG A 530     -28.031 -11.836 -40.812  1.00 32.97           O  
ATOM   4139  CG  ARG A 530     -25.328 -14.289 -42.875  1.00 32.97           C  
ATOM   4140  CD  ARG A 530     -25.922 -15.523 -43.562  1.00 32.97           C  
ATOM   4141  NE  ARG A 530     -24.953 -16.203 -44.406  1.00 32.97           N  
ATOM   4142  NH1 ARG A 530     -26.391 -17.875 -45.062  1.00 32.97           N  
ATOM   4143  NH2 ARG A 530     -24.219 -17.844 -45.844  1.00 32.97           N  
ATOM   4144  CZ  ARG A 530     -25.188 -17.312 -45.094  1.00 32.97           C  
ATOM   4145  N   ARG A 531     -26.594 -10.758 -39.562  1.00 28.42           N  
ATOM   4146  CA  ARG A 531     -27.734  -9.891 -39.281  1.00 28.42           C  
ATOM   4147  C   ARG A 531     -27.516  -8.500 -39.875  1.00 28.42           C  
ATOM   4148  CB  ARG A 531     -27.969  -9.797 -37.781  1.00 28.42           C  
ATOM   4149  O   ARG A 531     -26.469  -7.883 -39.656  1.00 28.42           O  
ATOM   4150  CG  ARG A 531     -29.312 -10.328 -37.344  1.00 28.42           C  
ATOM   4151  CD  ARG A 531     -29.500 -10.227 -35.812  1.00 28.42           C  
ATOM   4152  NE  ARG A 531     -30.688 -10.938 -35.375  1.00 28.42           N  
ATOM   4153  NH1 ARG A 531     -30.453 -10.336 -33.156  1.00 28.42           N  
ATOM   4154  NH2 ARG A 531     -32.219 -11.648 -33.812  1.00 28.42           N  
ATOM   4155  CZ  ARG A 531     -31.125 -10.977 -34.125  1.00 28.42           C  
ATOM   4156  N   PRO A 532     -28.156  -8.211 -41.094  1.00 34.03           N  
ATOM   4157  CA  PRO A 532     -28.000  -6.844 -41.594  1.00 34.03           C  
ATOM   4158  C   PRO A 532     -28.484  -5.785 -40.594  1.00 34.03           C  
ATOM   4159  CB  PRO A 532     -28.844  -6.832 -42.875  1.00 34.03           C  
ATOM   4160  O   PRO A 532     -29.438  -6.023 -39.875  1.00 34.03           O  
ATOM   4161  CG  PRO A 532     -29.703  -8.047 -42.750  1.00 34.03           C  
ATOM   4162  CD  PRO A 532     -29.391  -8.742 -41.469  1.00 34.03           C  
ATOM   4163  N   LEU A 533     -27.547  -5.031 -40.094  1.00 31.84           N  
ATOM   4164  CA  LEU A 533     -27.516  -3.709 -39.469  1.00 31.84           C  
ATOM   4165  C   LEU A 533     -28.844  -2.979 -39.719  1.00 31.84           C  
ATOM   4166  CB  LEU A 533     -26.359  -2.877 -40.031  1.00 31.84           C  
ATOM   4167  O   LEU A 533     -29.391  -3.012 -40.812  1.00 31.84           O  
ATOM   4168  CG  LEU A 533     -24.969  -3.211 -39.469  1.00 31.84           C  
ATOM   4169  CD1 LEU A 533     -23.891  -2.781 -40.469  1.00 31.84           C  
ATOM   4170  CD2 LEU A 533     -24.750  -2.543 -38.125  1.00 31.84           C  
ATOM   4171  N   PRO A 534     -29.703  -2.805 -38.688  1.00 30.25           N  
ATOM   4172  CA  PRO A 534     -30.938  -2.018 -38.781  1.00 30.25           C  
ATOM   4173  C   PRO A 534     -30.734  -0.668 -39.438  1.00 30.25           C  
ATOM   4174  CB  PRO A 534     -31.344  -1.831 -37.312  1.00 30.25           C  
ATOM   4175  O   PRO A 534     -29.781   0.045 -39.125  1.00 30.25           O  
ATOM   4176  CG  PRO A 534     -30.125  -2.236 -36.531  1.00 30.25           C  
ATOM   4177  CD  PRO A 534     -29.031  -2.598 -37.500  1.00 30.25           C  
ATOM   4178  N   GLY A 535     -30.688  -0.675 -40.781  1.00 28.25           N  
ATOM   4179  CA  GLY A 535     -31.156   0.282 -41.781  1.00 28.25           C  
ATOM   4180  C   GLY A 535     -31.906   1.446 -41.156  1.00 28.25           C  
ATOM   4181  O   GLY A 535     -32.750   1.255 -40.281  1.00 28.25           O  
ATOM   4182  N   ILE A 536     -31.219   2.555 -40.844  1.00 29.08           N  
ATOM   4183  CA  ILE A 536     -31.312   3.996 -41.031  1.00 29.08           C  
ATOM   4184  C   ILE A 536     -32.500   4.312 -41.938  1.00 29.08           C  
ATOM   4185  CB  ILE A 536     -30.016   4.566 -41.656  1.00 29.08           C  
ATOM   4186  O   ILE A 536     -32.562   3.854 -43.094  1.00 29.08           O  
ATOM   4187  CG1 ILE A 536     -28.828   4.262 -40.719  1.00 29.08           C  
ATOM   4188  CG2 ILE A 536     -30.141   6.074 -41.875  1.00 29.08           C  
ATOM   4189  CD1 ILE A 536     -27.469   4.676 -41.312  1.00 29.08           C  
ATOM   4190  N   GLY A 537     -33.719   4.012 -41.594  1.00 25.70           N  
ATOM   4191  CA  GLY A 537     -35.000   4.414 -42.125  1.00 25.70           C  
ATOM   4192  C   GLY A 537     -35.312   5.883 -41.906  1.00 25.70           C  
ATOM   4193  O   GLY A 537     -35.188   6.375 -40.781  1.00 25.70           O  
ATOM   4194  N   ARG A 538     -34.875   6.812 -42.781  1.00 26.94           N  
ATOM   4195  CA  ARG A 538     -35.500   7.738 -43.750  1.00 26.94           C  
ATOM   4196  C   ARG A 538     -37.000   7.574 -43.750  1.00 26.94           C  
ATOM   4197  CB  ARG A 538     -34.938   7.520 -45.156  1.00 26.94           C  
ATOM   4198  O   ARG A 538     -37.531   6.457 -43.812  1.00 26.94           O  
ATOM   4199  CG  ARG A 538     -33.781   8.422 -45.500  1.00 26.94           C  
ATOM   4200  CD  ARG A 538     -33.406   8.336 -46.969  1.00 26.94           C  
ATOM   4201  NE  ARG A 538     -32.188   9.086 -47.281  1.00 26.94           N  
ATOM   4202  NH1 ARG A 538     -32.375   8.859 -49.562  1.00 26.94           N  
ATOM   4203  NH2 ARG A 538     -30.625  10.023 -48.688  1.00 26.94           N  
ATOM   4204  CZ  ARG A 538     -31.734   9.320 -48.500  1.00 26.94           C  
ATOM   4205  N   GLY A 539     -37.750   8.438 -43.031  1.00 24.80           N  
ATOM   4206  CA  GLY A 539     -38.844   9.219 -43.562  1.00 24.80           C  
ATOM   4207  C   GLY A 539     -39.750   8.430 -44.500  1.00 24.80           C  
ATOM   4208  O   GLY A 539     -39.250   7.676 -45.344  1.00 24.80           O  
ATOM   4209  N   MET A 540     -40.906   8.086 -44.062  1.00 24.75           N  
ATOM   4210  CA  MET A 540     -42.188   8.359 -44.750  1.00 24.75           C  
ATOM   4211  C   MET A 540     -43.000   7.090 -44.938  1.00 24.75           C  
ATOM   4212  CB  MET A 540     -41.906   8.992 -46.125  1.00 24.75           C  
ATOM   4213  O   MET A 540     -42.500   6.070 -45.375  1.00 24.75           O  
ATOM   4214  CG  MET A 540     -42.125  10.492 -46.156  1.00 24.75           C  
ATOM   4215  SD  MET A 540     -42.469  11.109 -47.875  1.00 24.75           S  
ATOM   4216  CE  MET A 540     -42.344  12.898 -47.594  1.00 24.75           C  
ATOM   4217  N   ARG A 541     -44.219   7.090 -44.312  1.00 23.33           N  
ATOM   4218  CA  ARG A 541     -45.562   7.199 -44.844  1.00 23.33           C  
ATOM   4219  C   ARG A 541     -46.219   5.828 -44.938  1.00 23.33           C  
ATOM   4220  CB  ARG A 541     -45.531   7.895 -46.188  1.00 23.33           C  
ATOM   4221  O   ARG A 541     -45.625   4.902 -45.500  1.00 23.33           O  
ATOM   4222  CG  ARG A 541     -45.750   9.398 -46.125  1.00 23.33           C  
ATOM   4223  CD  ARG A 541     -45.875  10.023 -47.500  1.00 23.33           C  
ATOM   4224  NE  ARG A 541     -46.125  11.453 -47.438  1.00 23.33           N  
ATOM   4225  NH1 ARG A 541     -46.219  11.766 -49.719  1.00 23.33           N  
ATOM   4226  NH2 ARG A 541     -46.531  13.547 -48.312  1.00 23.33           N  
ATOM   4227  CZ  ARG A 541     -46.281  12.250 -48.500  1.00 23.33           C  
ATOM   4228  N   THR A 542     -47.188   5.637 -44.094  1.00 25.59           N  
ATOM   4229  CA  THR A 542     -48.594   5.242 -44.250  1.00 25.59           C  
ATOM   4230  C   THR A 542     -48.781   4.324 -45.438  1.00 25.59           C  
ATOM   4231  CB  THR A 542     -49.500   6.469 -44.406  1.00 25.59           C  
ATOM   4232  O   THR A 542     -48.188   4.559 -46.500  1.00 25.59           O  
ATOM   4233  CG2 THR A 542     -49.531   7.289 -43.094  1.00 25.59           C  
ATOM   4234  OG1 THR A 542     -49.031   7.293 -45.469  1.00 25.59           O  
ATOM   4235  N   HIS A 543     -49.375   3.111 -45.156  1.00 27.91           N  
ATOM   4236  CA  HIS A 543     -50.594   2.602 -45.750  1.00 27.91           C  
ATOM   4237  C   HIS A 543     -50.719   1.095 -45.562  1.00 27.91           C  
ATOM   4238  CB  HIS A 543     -50.656   2.947 -47.250  1.00 27.91           C  
ATOM   4239  O   HIS A 543     -49.750   0.360 -45.750  1.00 27.91           O  
ATOM   4240  CG  HIS A 543     -51.406   4.211 -47.531  1.00 27.91           C  
ATOM   4241  CD2 HIS A 543     -50.969   5.395 -48.062  1.00 27.91           C  
ATOM   4242  ND1 HIS A 543     -52.750   4.348 -47.312  1.00 27.91           N  
ATOM   4243  CE1 HIS A 543     -53.125   5.566 -47.656  1.00 27.91           C  
ATOM   4244  NE2 HIS A 543     -52.062   6.219 -48.125  1.00 27.91           N  
ATOM   4245  N   PRO A 544     -51.969   0.770 -45.500  1.00 41.00           N  
ATOM   4246  CA  PRO A 544     -53.125   0.209 -44.781  1.00 41.00           C  
ATOM   4247  C   PRO A 544     -53.250  -1.303 -44.938  1.00 41.00           C  
ATOM   4248  CB  PRO A 544     -54.312   0.934 -45.375  1.00 41.00           C  
ATOM   4249  O   PRO A 544     -52.719  -1.862 -45.906  1.00 41.00           O  
ATOM   4250  CG  PRO A 544     -53.938   1.143 -46.812  1.00 41.00           C  
ATOM   4251  CD  PRO A 544     -52.531   0.676 -47.031  1.00 41.00           C  
ATOM   4252  N   LEU A 545     -53.688  -1.838 -43.844  1.00 30.17           N  
ATOM   4253  CA  LEU A 545     -54.625  -2.928 -43.594  1.00 30.17           C  
ATOM   4254  C   LEU A 545     -55.188  -3.508 -44.875  1.00 30.17           C  
ATOM   4255  CB  LEU A 545     -55.781  -2.443 -42.719  1.00 30.17           C  
ATOM   4256  O   LEU A 545     -55.531  -2.762 -45.812  1.00 30.17           O  
ATOM   4257  CG  LEU A 545     -55.469  -2.215 -41.219  1.00 30.17           C  
ATOM   4258  CD1 LEU A 545     -56.531  -1.336 -40.594  1.00 30.17           C  
ATOM   4259  CD2 LEU A 545     -55.344  -3.545 -40.500  1.00 30.17           C  
ATOM   4260  N   ASN A 546     -55.031  -4.945 -45.031  1.00 26.08           N  
ATOM   4261  CA  ASN A 546     -56.094  -5.898 -45.344  1.00 26.08           C  
ATOM   4262  C   ASN A 546     -55.500  -7.188 -45.938  1.00 26.08           C  
ATOM   4263  CB  ASN A 546     -57.094  -5.270 -46.312  1.00 26.08           C  
ATOM   4264  O   ASN A 546     -54.656  -7.148 -46.812  1.00 26.08           O  
ATOM   4265  CG  ASN A 546     -58.406  -4.945 -45.656  1.00 26.08           C  
ATOM   4266  ND2 ASN A 546     -59.281  -4.246 -46.375  1.00 26.08           N  
ATOM   4267  OD1 ASN A 546     -58.656  -5.320 -44.500  1.00 26.08           O  
ATOM   4268  N   PRO A 547     -56.281  -8.188 -45.812  1.00 45.06           N  
ATOM   4269  CA  PRO A 547     -57.125  -8.789 -44.750  1.00 45.06           C  
ATOM   4270  C   PRO A 547     -56.375  -9.828 -43.938  1.00 45.06           C  
ATOM   4271  CB  PRO A 547     -58.250  -9.430 -45.531  1.00 45.06           C  
ATOM   4272  O   PRO A 547     -55.375 -10.383 -44.406  1.00 45.06           O  
ATOM   4273  CG  PRO A 547     -57.688  -9.734 -46.875  1.00 45.06           C  
ATOM   4274  CD  PRO A 547     -56.250  -9.234 -46.906  1.00 45.06           C  
TER    4275      PRO A 547                                                      
ENDMDL                                                                          
END                                                                             
