# Supplementary material for: Deep mining reveals the diversity of endogenous viral elements in vertebrate genomes
Source: Nat Microbiol. 2024 Oct 22;9(11):3013–24. doi: 10.1038/s41564-024-01825-4 (PMC11521997; doi:10.1038/s41564-024-01825-4)
Supplement: Supplementary file 7 — NP tree files (Fig. 4a), and structural modelling files for the S. etruscus EVE, Ixodes scapularis EVE and South Bay virus nucleoprotein (Fig. 4b). [file 41564_2024_1825_MOESM7_ESM.zip › Source_Data_Figure_4/Ixodes_scapularis547_24recycles_amber_9dc3a/plddt.csv]

59.81	79.69	86.69	91.5	94.06	92.75	94.62	94.81	90.0	92.44	91.5	94.88	96.25	96.44	96.0	96.31	96.5	96.12	94.88	94.94	94.0	93.75	92.25	92.62	93.06	92.0	90.44	90.06	94.69	94.88	95.06	93.88	94.31	94.06	93.44	89.19	88.56	90.25	89.06	86.94	86.88	85.94	87.81	90.81	88.06	89.94	91.94	89.31	88.94	92.31
[truncated: 497 more columns]
