# Supplementary material for: Deep mining reveals the diversity of endogenous viral elements in vertebrate genomes
Source: Nat Microbiol. 2024 Oct 22;9(11):3013–24. doi: 10.1038/s41564-024-01825-4 (PMC11521997; doi:10.1038/s41564-024-01825-4)
Supplement: Supplementary file 7 — NP tree files (Fig. 4a), and structural modelling files for the S. etruscus EVE, Ixodes scapularis EVE and South Bay virus nucleoprotein (Fig. 4b). [file 41564_2024_1825_MOESM7_ESM.zip › Source_Data_Figure_4/Ixodes_scapularis547_24recycles_amber_9dc3a/Ixodes_scapularis547_24recycles_amber_9dc3a_unrelaxed_rank_002_alphafold2_ptm_model_2_seed_000.pdb]

MODEL     1                                                                     
ATOM      1  N   MET A   1      19.219  -6.719 -28.188  1.00 61.16           N  
ATOM      2  CA  MET A   1      19.047  -5.285 -28.406  1.00 61.16           C  
ATOM      3  C   MET A   1      18.031  -4.707 -27.438  1.00 61.16           C  
ATOM      4  CB  MET A   1      18.609  -5.000 -29.844  1.00 61.16           C  
ATOM      5  O   MET A   1      17.000  -5.324 -27.156  1.00 61.16           O  
ATOM      6  CG  MET A   1      19.734  -5.145 -30.859  1.00 61.16           C  
ATOM      7  SD  MET A   1      19.438  -4.156 -32.375  1.00 61.16           S  
ATOM      8  CE  MET A   1      17.734  -4.664 -32.750  1.00 61.16           C  
ATOM      9  N   PRO A   2      18.500  -3.533 -26.594  1.00 79.56           N  
ATOM     10  CA  PRO A   2      17.562  -2.898 -25.656  1.00 79.56           C  
ATOM     11  C   PRO A   2      16.250  -2.484 -26.312  1.00 79.56           C  
ATOM     12  CB  PRO A   2      18.344  -1.673 -25.172  1.00 79.56           C  
ATOM     13  O   PRO A   2      16.234  -2.082 -27.469  1.00 79.56           O  
ATOM     14  CG  PRO A   2      19.734  -1.867 -25.688  1.00 79.56           C  
ATOM     15  CD  PRO A   2      19.688  -2.889 -26.781  1.00 79.56           C  
ATOM     16  N   VAL A   3      15.148  -2.902 -25.703  1.00 85.31           N  
ATOM     17  CA  VAL A   3      13.820  -2.527 -26.156  1.00 85.31           C  
ATOM     18  C   VAL A   3      13.281  -1.383 -25.297  1.00 85.31           C  
ATOM     19  CB  VAL A   3      12.844  -3.727 -26.125  1.00 85.31           C  
ATOM     20  O   VAL A   3      13.094  -1.538 -24.094  1.00 85.31           O  
ATOM     21  CG1 VAL A   3      11.461  -3.318 -26.625  1.00 85.31           C  
ATOM     22  CG2 VAL A   3      13.398  -4.891 -26.938  1.00 85.31           C  
ATOM     23  N   ALA A   4      12.992  -0.234 -25.938  1.00 90.69           N  
ATOM     24  CA  ALA A   4      12.477   0.929 -25.219  1.00 90.69           C  
ATOM     25  C   ALA A   4      10.961   0.841 -25.062  1.00 90.69           C  
ATOM     26  CB  ALA A   4      12.852   2.217 -25.953  1.00 90.69           C  
ATOM     27  O   ALA A   4      10.273   0.245 -25.891  1.00 90.69           O  
ATOM     28  N   LEU A   5      10.484   1.397 -23.938  1.00 93.25           N  
ATOM     29  CA  LEU A   5       9.039   1.486 -23.734  1.00 93.25           C  
ATOM     30  C   LEU A   5       8.422   2.508 -24.688  1.00 93.25           C  
ATOM     31  CB  LEU A   5       8.719   1.862 -22.281  1.00 93.25           C  
ATOM     32  O   LEU A   5       8.781   3.688 -24.656  1.00 93.25           O  
ATOM     33  CG  LEU A   5       7.234   1.878 -21.906  1.00 93.25           C  
ATOM     34  CD1 LEU A   5       6.672   0.461 -21.906  1.00 93.25           C  
ATOM     35  CD2 LEU A   5       7.043   2.527 -20.531  1.00 93.25           C  
ATOM     36  N   PRO A   6       7.496   2.020 -25.500  1.00 91.88           N  
ATOM     37  CA  PRO A   6       6.875   2.961 -26.438  1.00 91.88           C  
ATOM     38  C   PRO A   6       5.762   3.785 -25.797  1.00 91.88           C  
ATOM     39  CB  PRO A   6       6.312   2.051 -27.531  1.00 91.88           C  
ATOM     40  O   PRO A   6       5.355   3.506 -24.672  1.00 91.88           O  
ATOM     41  CG  PRO A   6       5.949   0.783 -26.828  1.00 91.88           C  
ATOM     42  CD  PRO A   6       6.938   0.553 -25.719  1.00 91.88           C  
ATOM     43  N   ARG A   7       5.422   4.785 -26.469  1.00 94.31           N  
ATOM     44  CA  ARG A   7       4.234   5.551 -26.109  1.00 94.31           C  
ATOM     45  C   ARG A   7       2.963   4.836 -26.547  1.00 94.31           C  
ATOM     46  CB  ARG A   7       4.285   6.953 -26.703  1.00 94.31           C  
ATOM     47  O   ARG A   7       2.871   4.371 -27.688  1.00 94.31           O  
ATOM     48  CG  ARG A   7       3.121   7.840 -26.312  1.00 94.31           C  
ATOM     49  CD  ARG A   7       3.260   9.250 -26.875  1.00 94.31           C  
ATOM     50  NE  ARG A   7       2.109  10.078 -26.531  1.00 94.31           N  
ATOM     51  NH1 ARG A   7       3.342  12.000 -26.172  1.00 94.31           N  
ATOM     52  NH2 ARG A   7       1.063  12.031 -25.922  1.00 94.31           N  
ATOM     53  CZ  ARG A   7       2.174  11.367 -26.219  1.00 94.31           C  
ATOM     54  N   PHE A   8       1.984   4.703 -25.594  1.00 93.69           N  
ATOM     55  CA  PHE A   8       0.737   4.027 -25.938  1.00 93.69           C  
ATOM     56  C   PHE A   8      -0.400   5.031 -26.078  1.00 93.69           C  
ATOM     57  CB  PHE A   8       0.383   2.982 -24.875  1.00 93.69           C  
ATOM     58  O   PHE A   8      -0.571   5.910 -25.234  1.00 93.69           O  
ATOM     59  CG  PHE A   8       1.512   2.043 -24.547  1.00 93.69           C  
ATOM     60  CD1 PHE A   8       1.966   1.125 -25.484  1.00 93.69           C  
ATOM     61  CD2 PHE A   8       2.119   2.076 -23.297  1.00 93.69           C  
ATOM     62  CE1 PHE A   8       3.010   0.254 -25.188  1.00 93.69           C  
ATOM     63  CE2 PHE A   8       3.164   1.209 -23.000  1.00 93.69           C  
ATOM     64  CZ  PHE A   8       3.607   0.298 -23.938  1.00 93.69           C  
ATOM     65  N   ALA A   9      -1.205   4.836 -27.062  1.00 89.12           N  
ATOM     66  CA  ALA A   9      -2.363   5.703 -27.250  1.00 89.12           C  
ATOM     67  C   ALA A   9      -3.541   5.254 -26.391  1.00 89.12           C  
ATOM     68  CB  ALA A   9      -2.762   5.730 -28.734  1.00 89.12           C  
ATOM     69  O   ALA A   9      -4.328   6.078 -25.922  1.00 89.12           O  
ATOM     70  N   ASP A  10      -3.643   3.986 -26.234  1.00 90.50           N  
ATOM     71  CA  ASP A  10      -4.746   3.400 -25.484  1.00 90.50           C  
ATOM     72  C   ASP A  10      -4.371   2.023 -24.938  1.00 90.50           C  
ATOM     73  CB  ASP A  10      -6.000   3.301 -26.359  1.00 90.50           C  
ATOM     74  O   ASP A  10      -3.242   1.565 -25.125  1.00 90.50           O  
ATOM     75  CG  ASP A  10      -5.773   2.506 -27.625  1.00 90.50           C  
ATOM     76  OD1 ASP A  10      -4.891   1.618 -27.641  1.00 90.50           O  
ATOM     77  OD2 ASP A  10      -6.477   2.771 -28.625  1.00 90.50           O  
ATOM     78  N   ARG A  11      -5.289   1.397 -24.219  1.00 89.62           N  
ATOM     79  CA  ARG A  11      -5.055   0.111 -23.562  1.00 89.62           C  
ATOM     80  C   ARG A  11      -4.867  -0.997 -24.594  1.00 89.62           C  
ATOM     81  CB  ARG A  11      -6.219  -0.235 -22.641  1.00 89.62           C  
ATOM     82  O   ARG A  11      -4.121  -1.949 -24.359  1.00 89.62           O  
ATOM     83  CG  ARG A  11      -6.191   0.515 -21.312  1.00 89.62           C  
ATOM     84  CD  ARG A  11      -7.043  -0.172 -20.250  1.00 89.62           C  
ATOM     85  NE  ARG A  11      -6.961   0.509 -18.969  1.00 89.62           N  
ATOM     86  NH1 ARG A  11      -8.016  -1.165 -17.781  1.00 89.62           N  
ATOM     87  NH2 ARG A  11      -7.293   0.727 -16.703  1.00 89.62           N  
ATOM     88  CZ  ARG A  11      -7.426   0.022 -17.812  1.00 89.62           C  
ATOM     89  N   ALA A  12      -5.480  -0.857 -25.734  1.00 93.81           N  
ATOM     90  CA  ALA A  12      -5.340  -1.856 -26.781  1.00 93.81           C  
ATOM     91  C   ALA A  12      -3.910  -1.902 -27.312  1.00 93.81           C  
ATOM     92  CB  ALA A  12      -6.312  -1.566 -27.922  1.00 93.81           C  
ATOM     93  O   ALA A  12      -3.352  -2.982 -27.516  1.00 93.81           O  
ATOM     94  N   ALA A  13      -3.355  -0.697 -27.547  1.00 94.94           N  
ATOM     95  CA  ALA A  13      -1.961  -0.609 -27.984  1.00 94.94           C  
ATOM     96  C   ALA A  13      -1.030  -1.233 -26.938  1.00 94.94           C  
ATOM     97  CB  ALA A  13      -1.572   0.845 -28.234  1.00 94.94           C  
ATOM     98  O   ALA A  13      -0.059  -1.906 -27.297  1.00 94.94           O  
ATOM     99  N   LEU A  14      -1.300  -1.023 -25.734  1.00 95.50           N  
ATOM    100  CA  LEU A  14      -0.541  -1.621 -24.641  1.00 95.50           C  
ATOM    101  C   LEU A  14      -0.621  -3.143 -24.688  1.00 95.50           C  
ATOM    102  CB  LEU A  14      -1.058  -1.117 -23.281  1.00 95.50           C  
ATOM    103  O   LEU A  14       0.401  -3.826 -24.594  1.00 95.50           O  
ATOM    104  CG  LEU A  14      -0.492  -1.807 -22.047  1.00 95.50           C  
ATOM    105  CD1 LEU A  14       1.006  -1.544 -21.922  1.00 95.50           C  
ATOM    106  CD2 LEU A  14      -1.222  -1.335 -20.797  1.00 95.50           C  
ATOM    107  N   ASP A  15      -1.791  -3.645 -24.891  1.00 95.00           N  
ATOM    108  CA  ASP A  15      -2.002  -5.090 -24.922  1.00 95.00           C  
ATOM    109  C   ASP A  15      -1.221  -5.734 -26.062  1.00 95.00           C  
ATOM    110  CB  ASP A  15      -3.490  -5.410 -25.062  1.00 95.00           C  
ATOM    111  O   ASP A  15      -0.589  -6.777 -25.875  1.00 95.00           O  
ATOM    112  CG  ASP A  15      -4.270  -5.148 -23.781  1.00 95.00           C  
ATOM    113  OD1 ASP A  15      -3.656  -5.086 -22.688  1.00 95.00           O  
ATOM    114  OD2 ASP A  15      -5.508  -5.000 -23.859  1.00 95.00           O  
ATOM    115  N   ASN A  16      -1.281  -5.125 -27.219  1.00 95.75           N  
ATOM    116  CA  ASN A  16      -0.562  -5.633 -28.391  1.00 95.75           C  
ATOM    117  C   ASN A  16       0.946  -5.641 -28.156  1.00 95.75           C  
ATOM    118  CB  ASN A  16      -0.903  -4.812 -29.625  1.00 95.75           C  
ATOM    119  O   ASN A  16       1.622  -6.621 -28.469  1.00 95.75           O  
ATOM    120  CG  ASN A  16      -2.316  -5.055 -30.125  1.00 95.75           C  
ATOM    121  ND2 ASN A  16      -2.846  -4.113 -30.891  1.00 95.75           N  
ATOM    122  OD1 ASN A  16      -2.930  -6.078 -29.797  1.00 95.75           O  
ATOM    123  N   TRP A  17       1.396  -4.578 -27.625  1.00 95.81           N  
ATOM    124  CA  TRP A  17       2.820  -4.461 -27.328  1.00 95.81           C  
ATOM    125  C   TRP A  17       3.248  -5.500 -26.297  1.00 95.81           C  
ATOM    126  CB  TRP A  17       3.150  -3.055 -26.828  1.00 95.81           C  
ATOM    127  O   TRP A  17       4.270  -6.172 -26.469  1.00 95.81           O  
ATOM    128  CG  TRP A  17       4.531  -2.918 -26.266  1.00 95.81           C  
ATOM    129  CD1 TRP A  17       5.691  -2.717 -26.969  1.00 95.81           C  
ATOM    130  CD2 TRP A  17       4.902  -2.979 -24.891  1.00 95.81           C  
ATOM    131  CE2 TRP A  17       6.305  -2.807 -24.812  1.00 95.81           C  
ATOM    132  CE3 TRP A  17       4.184  -3.162 -23.703  1.00 95.81           C  
ATOM    133  NE1 TRP A  17       6.758  -2.648 -26.094  1.00 95.81           N  
ATOM    134  CH2 TRP A  17       6.273  -2.992 -22.453  1.00 95.81           C  
ATOM    135  CZ2 TRP A  17       7.000  -2.811 -23.609  1.00 95.81           C  
ATOM    136  CZ3 TRP A  17       4.879  -3.166 -22.484  1.00 95.81           C  
ATOM    137  N   PHE A  18       2.496  -5.605 -25.250  1.00 95.56           N  
ATOM    138  CA  PHE A  18       2.834  -6.527 -24.172  1.00 95.56           C  
ATOM    139  C   PHE A  18       2.930  -7.957 -24.688  1.00 95.56           C  
ATOM    140  CB  PHE A  18       1.795  -6.445 -23.047  1.00 95.56           C  
ATOM    141  O   PHE A  18       3.889  -8.672 -24.391  1.00 95.56           O  
ATOM    142  CG  PHE A  18       2.107  -7.320 -21.859  1.00 95.56           C  
ATOM    143  CD1 PHE A  18       1.508  -8.570 -21.719  1.00 95.56           C  
ATOM    144  CD2 PHE A  18       3.004  -6.902 -20.891  1.00 95.56           C  
ATOM    145  CE1 PHE A  18       1.796  -9.383 -20.625  1.00 95.56           C  
ATOM    146  CE2 PHE A  18       3.295  -7.707 -19.797  1.00 95.56           C  
ATOM    147  CZ  PHE A  18       2.689  -8.945 -19.672  1.00 95.56           C  
ATOM    148  N   SER A  19       1.979  -8.383 -25.469  1.00 94.00           N  
ATOM    149  CA  SER A  19       1.957  -9.742 -26.016  1.00 94.00           C  
ATOM    150  C   SER A  19       3.174 -10.000 -26.906  1.00 94.00           C  
ATOM    151  CB  SER A  19       0.676  -9.977 -26.812  1.00 94.00           C  
ATOM    152  O   SER A  19       3.730 -11.102 -26.891  1.00 94.00           O  
ATOM    153  OG  SER A  19      -0.463  -9.906 -25.984  1.00 94.00           O  
ATOM    154  N   ALA A  20       3.631  -8.969 -27.594  1.00 93.69           N  
ATOM    155  CA  ALA A  20       4.762  -9.094 -28.500  1.00 93.69           C  
ATOM    156  C   ALA A  20       6.086  -9.070 -27.750  1.00 93.69           C  
ATOM    157  CB  ALA A  20       4.730  -7.977 -29.547  1.00 93.69           C  
ATOM    158  O   ALA A  20       7.008  -9.828 -28.062  1.00 93.69           O  
ATOM    159  N   THR A  21       6.168  -8.352 -26.719  1.00 93.31           N  
ATOM    160  CA  THR A  21       7.422  -8.062 -26.031  1.00 93.31           C  
ATOM    161  C   THR A  21       7.695  -9.094 -24.953  1.00 93.31           C  
ATOM    162  CB  THR A  21       7.406  -6.652 -25.422  1.00 93.31           C  
ATOM    163  O   THR A  21       8.852  -9.453 -24.703  1.00 93.31           O  
ATOM    164  CG2 THR A  21       8.758  -6.312 -24.797  1.00 93.31           C  
ATOM    165  OG1 THR A  21       7.113  -5.695 -26.453  1.00 93.31           O  
ATOM    166  N   PHE A  22       6.664  -9.602 -24.328  1.00 93.00           N  
ATOM    167  CA  PHE A  22       6.805 -10.562 -23.250  1.00 93.00           C  
ATOM    168  C   PHE A  22       6.012 -11.828 -23.547  1.00 93.00           C  
ATOM    169  CB  PHE A  22       6.348  -9.961 -21.922  1.00 93.00           C  
ATOM    170  O   PHE A  22       5.090 -12.180 -22.812  1.00 93.00           O  
ATOM    171  CG  PHE A  22       7.070  -8.688 -21.547  1.00 93.00           C  
ATOM    172  CD1 PHE A  22       8.344  -8.742 -21.000  1.00 93.00           C  
ATOM    173  CD2 PHE A  22       6.477  -7.453 -21.750  1.00 93.00           C  
ATOM    174  CE1 PHE A  22       9.016  -7.570 -20.656  1.00 93.00           C  
ATOM    175  CE2 PHE A  22       7.141  -6.277 -21.422  1.00 93.00           C  
ATOM    176  CZ  PHE A  22       8.414  -6.340 -20.859  1.00 93.00           C  
ATOM    177  N   PRO A  23       6.387 -12.602 -24.547  1.00 91.19           N  
ATOM    178  CA  PRO A  23       5.586 -13.758 -24.984  1.00 91.19           C  
ATOM    179  C   PRO A  23       5.625 -14.906 -23.984  1.00 91.19           C  
ATOM    180  CB  PRO A  23       6.234 -14.164 -26.312  1.00 91.19           C  
ATOM    181  O   PRO A  23       4.723 -15.742 -23.953  1.00 91.19           O  
ATOM    182  CG  PRO A  23       7.629 -13.633 -26.219  1.00 91.19           C  
ATOM    183  CD  PRO A  23       7.609 -12.344 -25.453  1.00 91.19           C  
ATOM    184  N   ASP A  24       6.594 -14.836 -23.078  1.00 91.50           N  
ATOM    185  CA  ASP A  24       6.797 -15.969 -22.172  1.00 91.50           C  
ATOM    186  C   ASP A  24       6.227 -15.672 -20.797  1.00 91.50           C  
ATOM    187  CB  ASP A  24       8.289 -16.312 -22.062  1.00 91.50           C  
ATOM    188  O   ASP A  24       6.367 -16.484 -19.875  1.00 91.50           O  
ATOM    189  CG  ASP A  24       8.891 -16.750 -23.391  1.00 91.50           C  
ATOM    190  OD1 ASP A  24       8.211 -17.469 -24.156  1.00 91.50           O  
ATOM    191  OD2 ASP A  24      10.055 -16.391 -23.656  1.00 91.50           O  
ATOM    192  N   ALA A  25       5.652 -14.492 -20.594  1.00 91.94           N  
ATOM    193  CA  ALA A  25       5.008 -14.203 -19.328  1.00 91.94           C  
ATOM    194  C   ALA A  25       3.855 -15.164 -19.062  1.00 91.94           C  
ATOM    195  CB  ALA A  25       4.516 -12.758 -19.281  1.00 91.94           C  
ATOM    196  O   ALA A  25       3.189 -15.617 -19.984  1.00 91.94           O  
ATOM    197  N   ASN A  26       3.709 -15.641 -17.844  1.00 90.12           N  
ATOM    198  CA  ASN A  26       2.691 -16.641 -17.500  1.00 90.12           C  
ATOM    199  C   ASN A  26       1.572 -16.016 -16.672  1.00 90.12           C  
ATOM    200  CB  ASN A  26       3.320 -17.812 -16.766  1.00 90.12           C  
ATOM    201  O   ASN A  26       1.600 -14.828 -16.359  1.00 90.12           O  
ATOM    202  CG  ASN A  26       3.973 -17.406 -15.461  1.00 90.12           C  
ATOM    203  ND2 ASN A  26       5.262 -17.688 -15.328  1.00 90.12           N  
ATOM    204  OD1 ASN A  26       3.320 -16.844 -14.578  1.00 90.12           O  
ATOM    205  N   ASN A  27       0.524 -16.859 -16.328  1.00 88.38           N  
ATOM    206  CA  ASN A  27      -0.665 -16.344 -15.656  1.00 88.38           C  
ATOM    207  C   ASN A  27      -0.758 -16.859 -14.219  1.00 88.38           C  
ATOM    208  CB  ASN A  27      -1.927 -16.719 -16.438  1.00 88.38           C  
ATOM    209  O   ASN A  27      -1.851 -16.938 -13.656  1.00 88.38           O  
ATOM    210  CG  ASN A  27      -2.008 -16.031 -17.781  1.00 88.38           C  
ATOM    211  ND2 ASN A  27      -2.568 -16.719 -18.766  1.00 88.38           N  
ATOM    212  OD1 ASN A  27      -1.570 -14.883 -17.938  1.00 88.38           O  
ATOM    213  N   ARG A  28       0.358 -17.203 -13.695  1.00 89.94           N  
ATOM    214  CA  ARG A  28       0.404 -17.656 -12.320  1.00 89.94           C  
ATOM    215  C   ARG A  28       0.102 -16.531 -11.344  1.00 89.94           C  
ATOM    216  CB  ARG A  28       1.771 -18.281 -12.000  1.00 89.94           C  
ATOM    217  O   ARG A  28      -0.270 -16.766 -10.195  1.00 89.94           O  
ATOM    218  CG  ARG A  28       1.986 -19.656 -12.609  1.00 89.94           C  
ATOM    219  CD  ARG A  28       3.225 -20.328 -12.047  1.00 89.94           C  
ATOM    220  NE  ARG A  28       3.045 -21.781 -11.938  1.00 89.94           N  
ATOM    221  NH1 ARG A  28       5.043 -22.156 -10.844  1.00 89.94           N  
ATOM    222  NH2 ARG A  28       3.648 -23.906 -11.328  1.00 89.94           N  
ATOM    223  CZ  ARG A  28       3.912 -22.609 -11.367  1.00 89.94           C  
ATOM    224  N   THR A  29       0.274 -15.281 -11.711  1.00 94.06           N  
ATOM    225  CA  THR A  29      -0.018 -14.070 -10.953  1.00 94.06           C  
ATOM    226  C   THR A  29      -1.253 -13.367 -11.508  1.00 94.06           C  
ATOM    227  CB  THR A  29       1.178 -13.102 -10.961  1.00 94.06           C  
ATOM    228  O   THR A  29      -1.756 -13.734 -12.570  1.00 94.06           O  
ATOM    229  CG2 THR A  29       2.414 -13.742 -10.336  1.00 94.06           C  
ATOM    230  OG1 THR A  29       1.476 -12.734 -12.320  1.00 94.06           O  
ATOM    231  N   TYR A  30      -1.853 -12.352 -10.750  1.00 94.50           N  
ATOM    232  CA  TYR A  30      -2.988 -11.578 -11.250  1.00 94.50           C  
ATOM    233  C   TYR A  30      -2.615 -10.812 -12.516  1.00 94.50           C  
ATOM    234  CB  TYR A  30      -3.488 -10.609 -10.180  1.00 94.50           C  
ATOM    235  O   TYR A  30      -3.379 -10.797 -13.484  1.00 94.50           O  
ATOM    236  CG  TYR A  30      -4.262 -11.273  -9.062  1.00 94.50           C  
ATOM    237  CD1 TYR A  30      -5.512 -11.836  -9.297  1.00 94.50           C  
ATOM    238  CD2 TYR A  30      -3.738 -11.344  -7.777  1.00 94.50           C  
ATOM    239  CE1 TYR A  30      -6.227 -12.453  -8.273  1.00 94.50           C  
ATOM    240  CE2 TYR A  30      -4.445 -11.953  -6.746  1.00 94.50           C  
ATOM    241  OH  TYR A  30      -6.391 -13.109  -5.988  1.00 94.50           O  
ATOM    242  CZ  TYR A  30      -5.688 -12.508  -7.004  1.00 94.50           C  
ATOM    243  N   SER A  31      -1.498 -10.102 -12.492  1.00 94.69           N  
ATOM    244  CA  SER A  31      -0.889  -9.523 -13.680  1.00 94.69           C  
ATOM    245  C   SER A  31       0.241 -10.398 -14.211  1.00 94.69           C  
ATOM    246  CB  SER A  31      -0.359  -8.117 -13.383  1.00 94.69           C  
ATOM    247  O   SER A  31       1.065 -10.891 -13.438  1.00 94.69           O  
ATOM    248  OG  SER A  31       0.232  -7.547 -14.531  1.00 94.69           O  
ATOM    249  N   ALA A  32       0.251 -10.633 -15.539  1.00 94.00           N  
ATOM    250  CA  ALA A  32       1.228 -11.531 -16.141  1.00 94.00           C  
ATOM    251  C   ALA A  32       2.652 -11.094 -15.820  1.00 94.00           C  
ATOM    252  CB  ALA A  32       1.025 -11.602 -17.656  1.00 94.00           C  
ATOM    253  O   ALA A  32       2.967  -9.906 -15.859  1.00 94.00           O  
ATOM    254  N   SER A  33       3.463 -12.148 -15.359  1.00 93.56           N  
ATOM    255  CA  SER A  33       4.875 -11.984 -15.023  1.00 93.56           C  
ATOM    256  C   SER A  33       5.668 -13.250 -15.336  1.00 93.56           C  
ATOM    257  CB  SER A  33       5.035 -11.625 -13.547  1.00 93.56           C  
ATOM    258  O   SER A  33       5.141 -14.188 -15.930  1.00 93.56           O  
ATOM    259  OG  SER A  33       4.773 -12.742 -12.719  1.00 93.56           O  
ATOM    260  N   TYR A  34       6.969 -13.250 -14.938  1.00 93.12           N  
ATOM    261  CA  TYR A  34       7.828 -14.406 -15.164  1.00 93.12           C  
ATOM    262  C   TYR A  34       7.949 -15.250 -13.898  1.00 93.12           C  
ATOM    263  CB  TYR A  34       9.219 -13.961 -15.633  1.00 93.12           C  
ATOM    264  O   TYR A  34       8.875 -16.062 -13.773  1.00 93.12           O  
ATOM    265  CG  TYR A  34       9.250 -13.469 -17.062  1.00 93.12           C  
ATOM    266  CD1 TYR A  34       9.250 -14.359 -18.125  1.00 93.12           C  
ATOM    267  CD2 TYR A  34       9.273 -12.109 -17.344  1.00 93.12           C  
ATOM    268  CE1 TYR A  34       9.281 -13.914 -19.438  1.00 93.12           C  
ATOM    269  CE2 TYR A  34       9.305 -11.641 -18.656  1.00 93.12           C  
ATOM    270  OH  TYR A  34       9.344 -12.102 -20.984  1.00 93.12           O  
ATOM    271  CZ  TYR A  34       9.312 -12.555 -19.688  1.00 93.12           C  
ATOM    272  N   PHE A  35       7.047 -15.055 -12.984  1.00 92.81           N  
ATOM    273  CA  PHE A  35       7.070 -15.781 -11.719  1.00 92.81           C  
ATOM    274  C   PHE A  35       6.922 -17.281 -11.961  1.00 92.81           C  
ATOM    275  CB  PHE A  35       5.961 -15.289 -10.789  1.00 92.81           C  
ATOM    276  O   PHE A  35       5.977 -17.719 -12.617  1.00 92.81           O  
ATOM    277  CG  PHE A  35       5.977 -15.930  -9.430  1.00 92.81           C  
ATOM    278  CD1 PHE A  35       5.012 -16.859  -9.070  1.00 92.81           C  
ATOM    279  CD2 PHE A  35       6.957 -15.594  -8.508  1.00 92.81           C  
ATOM    280  CE1 PHE A  35       5.027 -17.453  -7.812  1.00 92.81           C  
ATOM    281  CE2 PHE A  35       6.980 -16.188  -7.242  1.00 92.81           C  
ATOM    282  CZ  PHE A  35       6.012 -17.109  -6.898  1.00 92.81           C  
ATOM    283  N   GLU A  36       7.828 -18.047 -11.406  1.00 88.81           N  
ATOM    284  CA  GLU A  36       7.812 -19.484 -11.695  1.00 88.81           C  
ATOM    285  C   GLU A  36       7.730 -20.297 -10.406  1.00 88.81           C  
ATOM    286  CB  GLU A  36       9.055 -19.891 -12.492  1.00 88.81           C  
ATOM    287  O   GLU A  36       7.395 -21.484 -10.438  1.00 88.81           O  
ATOM    288  CG  GLU A  36       9.102 -19.297 -13.891  1.00 88.81           C  
ATOM    289  CD  GLU A  36      10.336 -19.703 -14.680  1.00 88.81           C  
ATOM    290  OE1 GLU A  36      10.461 -19.328 -15.867  1.00 88.81           O  
ATOM    291  OE2 GLU A  36      11.195 -20.422 -14.094  1.00 88.81           O  
ATOM    292  N   GLY A  37       7.875 -19.516  -9.273  1.00 88.12           N  
ATOM    293  CA  GLY A  37       7.785 -20.219  -8.000  1.00 88.12           C  
ATOM    294  C   GLY A  37       8.594 -19.562  -6.898  1.00 88.12           C  
ATOM    295  O   GLY A  37       9.281 -18.562  -7.133  1.00 88.12           O  
ATOM    296  N   LEU A  38       8.453 -20.078  -5.641  1.00 89.56           N  
ATOM    297  CA  LEU A  38       9.094 -19.531  -4.449  1.00 89.56           C  
ATOM    298  C   LEU A  38      10.570 -19.906  -4.406  1.00 89.56           C  
ATOM    299  CB  LEU A  38       8.391 -20.031  -3.184  1.00 89.56           C  
ATOM    300  O   LEU A  38      10.977 -20.922  -4.961  1.00 89.56           O  
ATOM    301  CG  LEU A  38       6.926 -19.641  -3.018  1.00 89.56           C  
ATOM    302  CD1 LEU A  38       6.328 -20.312  -1.788  1.00 89.56           C  
ATOM    303  CD2 LEU A  38       6.789 -18.125  -2.922  1.00 89.56           C  
ATOM    304  N   PRO A  39      11.398 -19.016  -3.826  1.00 88.06           N  
ATOM    305  CA  PRO A  39      12.812 -19.359  -3.680  1.00 88.06           C  
ATOM    306  C   PRO A  39      13.039 -20.547  -2.750  1.00 88.06           C  
ATOM    307  CB  PRO A  39      13.430 -18.094  -3.092  1.00 88.06           C  
ATOM    308  O   PRO A  39      12.164 -20.875  -1.937  1.00 88.06           O  
ATOM    309  CG  PRO A  39      12.305 -17.422  -2.369  1.00 88.06           C  
ATOM    310  CD  PRO A  39      11.016 -17.750  -3.074  1.00 88.06           C  
ATOM    311  N   ASP A  40      14.180 -21.203  -2.943  1.00 85.50           N  
ATOM    312  CA  ASP A  40      14.578 -22.297  -2.070  1.00 85.50           C  
ATOM    313  C   ASP A  40      14.906 -21.797  -0.665  1.00 85.50           C  
ATOM    314  CB  ASP A  40      15.789 -23.031  -2.652  1.00 85.50           C  
ATOM    315  O   ASP A  40      15.891 -21.078  -0.466  1.00 85.50           O  
ATOM    316  CG  ASP A  40      16.203 -24.234  -1.822  1.00 85.50           C  
ATOM    317  OD1 ASP A  40      15.422 -24.688  -0.952  1.00 85.50           O  
ATOM    318  OD2 ASP A  40      17.328 -24.750  -2.039  1.00 85.50           O  
ATOM    319  N   VAL A  41      14.219 -22.328   0.323  1.00 86.12           N  
ATOM    320  CA  VAL A  41      14.258 -21.781   1.677  1.00 86.12           C  
ATOM    321  C   VAL A  41      15.523 -22.266   2.387  1.00 86.12           C  
ATOM    322  CB  VAL A  41      13.008 -22.188   2.488  1.00 86.12           C  
ATOM    323  O   VAL A  41      16.078 -21.562   3.236  1.00 86.12           O  
ATOM    324  CG1 VAL A  41      13.164 -21.797   3.955  1.00 86.12           C  
ATOM    325  CG2 VAL A  41      11.758 -21.547   1.889  1.00 86.12           C  
ATOM    326  N   ASP A  42      16.078 -23.391   2.049  1.00 85.00           N  
ATOM    327  CA  ASP A  42      17.188 -24.031   2.734  1.00 85.00           C  
ATOM    328  C   ASP A  42      18.438 -23.156   2.701  1.00 85.00           C  
ATOM    329  CB  ASP A  42      17.484 -25.391   2.109  1.00 85.00           C  
ATOM    330  O   ASP A  42      19.141 -23.031   3.703  1.00 85.00           O  
ATOM    331  CG  ASP A  42      16.438 -26.438   2.430  1.00 85.00           C  
ATOM    332  OD1 ASP A  42      15.719 -26.297   3.449  1.00 85.00           O  
ATOM    333  OD2 ASP A  42      16.312 -27.422   1.658  1.00 85.00           O  
ATOM    334  N   THR A  43      18.641 -22.547   1.603  1.00 87.00           N  
ATOM    335  CA  THR A  43      19.812 -21.672   1.452  1.00 87.00           C  
ATOM    336  C   THR A  43      19.734 -20.500   2.428  1.00 87.00           C  
ATOM    337  CB  THR A  43      19.922 -21.141   0.012  1.00 87.00           C  
ATOM    338  O   THR A  43      20.734 -20.156   3.059  1.00 87.00           O  
ATOM    339  CG2 THR A  43      21.109 -20.203  -0.135  1.00 87.00           C  
ATOM    340  OG1 THR A  43      20.078 -22.250  -0.890  1.00 87.00           O  
ATOM    341  N   TYR A  44      18.625 -19.984   2.637  1.00 89.50           N  
ATOM    342  CA  TYR A  44      18.453 -18.797   3.469  1.00 89.50           C  
ATOM    343  C   TYR A  44      18.516 -19.156   4.949  1.00 89.50           C  
ATOM    344  CB  TYR A  44      17.109 -18.125   3.160  1.00 89.50           C  
ATOM    345  O   TYR A  44      19.109 -18.422   5.742  1.00 89.50           O  
ATOM    346  CG  TYR A  44      17.047 -17.484   1.794  1.00 89.50           C  
ATOM    347  CD1 TYR A  44      17.484 -16.172   1.598  1.00 89.50           C  
ATOM    348  CD2 TYR A  44      16.562 -18.188   0.698  1.00 89.50           C  
ATOM    349  CE1 TYR A  44      17.422 -15.586   0.341  1.00 89.50           C  
ATOM    350  CE2 TYR A  44      16.500 -17.609  -0.563  1.00 89.50           C  
ATOM    351  OH  TYR A  44      16.891 -15.727  -1.978  1.00 89.50           O  
ATOM    352  CZ  TYR A  44      16.938 -16.312  -0.731  1.00 89.50           C  
ATOM    353  N   LEU A  45      18.000 -20.250   5.289  1.00 86.25           N  
ATOM    354  CA  LEU A  45      18.109 -20.750   6.660  1.00 86.25           C  
ATOM    355  C   LEU A  45      19.562 -20.906   7.066  1.00 86.25           C  
ATOM    356  CB  LEU A  45      17.375 -22.078   6.812  1.00 86.25           C  
ATOM    357  O   LEU A  45      19.969 -20.500   8.156  1.00 86.25           O  
ATOM    358  CG  LEU A  45      15.844 -22.016   6.895  1.00 86.25           C  
ATOM    359  CD1 LEU A  45      15.242 -23.406   6.766  1.00 86.25           C  
ATOM    360  CD2 LEU A  45      15.406 -21.359   8.195  1.00 86.25           C  
ATOM    361  N   LEU A  46      20.297 -21.516   6.172  1.00 88.06           N  
ATOM    362  CA  LEU A  46      21.719 -21.734   6.414  1.00 88.06           C  
ATOM    363  C   LEU A  46      22.453 -20.422   6.570  1.00 88.06           C  
ATOM    364  CB  LEU A  46      22.328 -22.547   5.270  1.00 88.06           C  
ATOM    365  O   LEU A  46      23.219 -20.234   7.520  1.00 88.06           O  
ATOM    366  CG  LEU A  46      23.797 -22.953   5.434  1.00 88.06           C  
ATOM    367  CD1 LEU A  46      23.922 -24.453   5.613  1.00 88.06           C  
ATOM    368  CD2 LEU A  46      24.609 -22.484   4.238  1.00 88.06           C  
ATOM    369  N   GLU A  47      22.188 -19.453   5.699  1.00 90.94           N  
ATOM    370  CA  GLU A  47      22.906 -18.172   5.688  1.00 90.94           C  
ATOM    371  C   GLU A  47      22.531 -17.328   6.895  1.00 90.94           C  
ATOM    372  CB  GLU A  47      22.625 -17.406   4.391  1.00 90.94           C  
ATOM    373  O   GLU A  47      23.391 -16.641   7.469  1.00 90.94           O  
ATOM    374  CG  GLU A  47      23.234 -18.062   3.154  1.00 90.94           C  
ATOM    375  CD  GLU A  47      24.750 -18.078   3.170  1.00 90.94           C  
ATOM    376  OE1 GLU A  47      25.344 -19.000   2.559  1.00 90.94           O  
ATOM    377  OE2 GLU A  47      25.344 -17.188   3.801  1.00 90.94           O  
ATOM    378  N   ILE A  48      21.328 -17.422   7.254  1.00 88.50           N  
ATOM    379  CA  ILE A  48      20.875 -16.672   8.430  1.00 88.50           C  
ATOM    380  C   ILE A  48      21.562 -17.219   9.680  1.00 88.50           C  
ATOM    381  CB  ILE A  48      19.344 -16.734   8.578  1.00 88.50           C  
ATOM    382  O   ILE A  48      21.969 -16.453  10.555  1.00 88.50           O  
ATOM    383  CG1 ILE A  48      18.656 -15.898   7.500  1.00 88.50           C  
ATOM    384  CG2 ILE A  48      18.922 -16.281   9.984  1.00 88.50           C  
ATOM    385  CD1 ILE A  48      17.141 -16.078   7.445  1.00 88.50           C  
ATOM    386  N   GLY A  49      21.719 -18.531   9.781  1.00 86.50           N  
ATOM    387  CA  GLY A  49      22.375 -19.172  10.906  1.00 86.50           C  
ATOM    388  C   GLY A  49      23.828 -18.781  11.055  1.00 86.50           C  
ATOM    389  O   GLY A  49      24.391 -18.812  12.156  1.00 86.50           O  
ATOM    390  N   LYS A  50      24.438 -18.328   9.898  1.00 91.44           N  
ATOM    391  CA  LYS A  50      25.844 -17.938   9.891  1.00 91.44           C  
ATOM    392  C   LYS A  50      26.016 -16.500  10.391  1.00 91.44           C  
ATOM    393  CB  LYS A  50      26.438 -18.078   8.484  1.00 91.44           C  
ATOM    394  O   LYS A  50      27.141 -16.094  10.719  1.00 91.44           O  
ATOM    395  CG  LYS A  50      26.531 -19.516   8.000  1.00 91.44           C  
ATOM    396  CD  LYS A  50      27.109 -19.594   6.590  1.00 91.44           C  
ATOM    397  CE  LYS A  50      27.156 -21.031   6.082  1.00 91.44           C  
ATOM    398  NZ  LYS A  50      27.609 -21.094   4.664  1.00 91.44           N  
ATOM    399  N   GLN A  51      25.031 -15.781  10.445  1.00 91.38           N  
ATOM    400  CA  GLN A  51      25.125 -14.383  10.836  1.00 91.38           C  
ATOM    401  C   GLN A  51      25.156 -14.227  12.352  1.00 91.38           C  
ATOM    402  CB  GLN A  51      23.953 -13.586  10.250  1.00 91.38           C  
ATOM    403  O   GLN A  51      24.438 -14.922  13.070  1.00 91.38           O  
ATOM    404  CG  GLN A  51      23.844 -13.688   8.734  1.00 91.38           C  
ATOM    405  CD  GLN A  51      25.109 -13.289   8.016  1.00 91.38           C  
ATOM    406  NE2 GLN A  51      25.547 -14.125   7.078  1.00 91.38           N  
ATOM    407  OE1 GLN A  51      25.703 -12.242   8.305  1.00 91.38           O  
ATOM    408  N   THR A  52      25.984 -13.297  12.805  1.00 87.44           N  
ATOM    409  CA  THR A  52      26.188 -13.133  14.234  1.00 87.44           C  
ATOM    410  C   THR A  52      25.438 -11.906  14.750  1.00 87.44           C  
ATOM    411  CB  THR A  52      27.672 -13.008  14.578  1.00 87.44           C  
ATOM    412  O   THR A  52      25.156 -11.797  15.945  1.00 87.44           O  
ATOM    413  CG2 THR A  52      28.422 -14.305  14.273  1.00 87.44           C  
ATOM    414  OG1 THR A  52      28.250 -11.945  13.805  1.00 87.44           O  
ATOM    415  N   THR A  53      25.109 -11.039  13.703  1.00 86.88           N  
ATOM    416  CA  THR A  53      24.422  -9.820  14.102  1.00 86.88           C  
ATOM    417  C   THR A  53      22.953  -9.852  13.672  1.00 86.88           C  
ATOM    418  CB  THR A  53      25.109  -8.570  13.500  1.00 86.88           C  
ATOM    419  O   THR A  53      22.609 -10.539  12.711  1.00 86.88           O  
ATOM    420  CG2 THR A  53      26.578  -8.523  13.875  1.00 86.88           C  
ATOM    421  OG1 THR A  53      24.984  -8.609  12.070  1.00 86.88           O  
ATOM    422  N   ARG A  54      22.172  -9.086  14.375  1.00 84.12           N  
ATOM    423  CA  ARG A  54      20.766  -8.938  14.039  1.00 84.12           C  
ATOM    424  C   ARG A  54      20.594  -8.289  12.672  1.00 84.12           C  
ATOM    425  CB  ARG A  54      20.031  -8.109  15.102  1.00 84.12           C  
ATOM    426  O   ARG A  54      19.781  -8.727  11.867  1.00 84.12           O  
ATOM    427  CG  ARG A  54      18.578  -7.820  14.773  1.00 84.12           C  
ATOM    428  CD  ARG A  54      17.766  -9.102  14.641  1.00 84.12           C  
ATOM    429  NE  ARG A  54      16.391  -8.820  14.250  1.00 84.12           N  
ATOM    430  NH1 ARG A  54      15.828 -11.031  13.875  1.00 84.12           N  
ATOM    431  NH2 ARG A  54      14.266  -9.383  13.570  1.00 84.12           N  
ATOM    432  CZ  ARG A  54      15.500  -9.742  13.898  1.00 84.12           C  
ATOM    433  N   ALA A  55      21.266  -7.352  12.492  1.00 81.94           N  
ATOM    434  CA  ALA A  55      21.203  -6.641  11.219  1.00 81.94           C  
ATOM    435  C   ALA A  55      21.516  -7.570  10.055  1.00 81.94           C  
ATOM    436  CB  ALA A  55      22.141  -5.445  11.219  1.00 81.94           C  
ATOM    437  O   ALA A  55      20.875  -7.508   9.000  1.00 81.94           O  
ATOM    438  N   GLY A  56      22.484  -8.367  10.289  1.00 85.00           N  
ATOM    439  CA  GLY A  56      22.844  -9.344   9.273  1.00 85.00           C  
ATOM    440  C   GLY A  56      21.750 -10.367   9.016  1.00 85.00           C  
ATOM    441  O   GLY A  56      21.469 -10.703   7.859  1.00 85.00           O  
ATOM    442  N   LYS A  57      21.156 -10.828  10.070  1.00 88.19           N  
ATOM    443  CA  LYS A  57      20.047 -11.766   9.945  1.00 88.19           C  
ATOM    444  C   LYS A  57      18.859 -11.125   9.227  1.00 88.19           C  
ATOM    445  CB  LYS A  57      19.609 -12.273  11.320  1.00 88.19           C  
ATOM    446  O   LYS A  57      18.266 -11.727   8.328  1.00 88.19           O  
ATOM    447  CG  LYS A  57      20.641 -13.156  12.008  1.00 88.19           C  
ATOM    448  CD  LYS A  57      20.141 -13.656  13.352  1.00 88.19           C  
ATOM    449  CE  LYS A  57      21.172 -14.539  14.047  1.00 88.19           C  
ATOM    450  NZ  LYS A  57      20.672 -15.055  15.352  1.00 88.19           N  
ATOM    451  N   ASP A  58      18.516  -9.898   9.500  1.00 83.75           N  
ATOM    452  CA  ASP A  58      17.438  -9.148   8.875  1.00 83.75           C  
ATOM    453  C   ASP A  58      17.688  -8.961   7.379  1.00 83.75           C  
ATOM    454  CB  ASP A  58      17.266  -7.785   9.555  1.00 83.75           C  
ATOM    455  O   ASP A  58      16.750  -9.031   6.574  1.00 83.75           O  
ATOM    456  CG  ASP A  58      16.594  -7.879  10.906  1.00 83.75           C  
ATOM    457  OD1 ASP A  58      16.047  -8.953  11.250  1.00 83.75           O  
ATOM    458  OD2 ASP A  58      16.594  -6.871  11.648  1.00 83.75           O  
ATOM    459  N   ALA A  59      18.922  -8.773   7.059  1.00 84.69           N  
ATOM    460  CA  ALA A  59      19.281  -8.562   5.660  1.00 84.69           C  
ATOM    461  C   ALA A  59      18.969  -9.805   4.820  1.00 84.69           C  
ATOM    462  CB  ALA A  59      20.750  -8.195   5.539  1.00 84.69           C  
ATOM    463  O   ALA A  59      18.453  -9.695   3.709  1.00 84.69           O  
ATOM    464  N   TRP A  60      19.219 -10.922   5.395  1.00 88.94           N  
ATOM    465  CA  TRP A  60      18.969 -12.156   4.664  1.00 88.94           C  
ATOM    466  C   TRP A  60      17.484 -12.469   4.602  1.00 88.94           C  
ATOM    467  CB  TRP A  60      19.719 -13.320   5.316  1.00 88.94           C  
ATOM    468  O   TRP A  60      17.000 -13.016   3.607  1.00 88.94           O  
ATOM    469  CG  TRP A  60      21.156 -13.438   4.883  1.00 88.94           C  
ATOM    470  CD1 TRP A  60      22.266 -13.078   5.598  1.00 88.94           C  
ATOM    471  CD2 TRP A  60      21.641 -13.953   3.637  1.00 88.94           C  
ATOM    472  CE2 TRP A  60      23.047 -13.867   3.662  1.00 88.94           C  
ATOM    473  CE3 TRP A  60      21.000 -14.469   2.496  1.00 88.94           C  
ATOM    474  NE1 TRP A  60      23.406 -13.336   4.871  1.00 88.94           N  
ATOM    475  CH2 TRP A  60      23.203 -14.797   1.490  1.00 88.94           C  
ATOM    476  CZ2 TRP A  60      23.828 -14.289   2.592  1.00 88.94           C  
ATOM    477  CZ3 TRP A  60      21.797 -14.891   1.433  1.00 88.94           C  
ATOM    478  N   VAL A  61      16.781 -12.164   5.703  1.00 88.81           N  
ATOM    479  CA  VAL A  61      15.336 -12.305   5.668  1.00 88.81           C  
ATOM    480  C   VAL A  61      14.758 -11.430   4.555  1.00 88.81           C  
ATOM    481  CB  VAL A  61      14.695 -11.930   7.023  1.00 88.81           C  
ATOM    482  O   VAL A  61      13.906 -11.883   3.781  1.00 88.81           O  
ATOM    483  CG1 VAL A  61      13.172 -11.930   6.914  1.00 88.81           C  
ATOM    484  CG2 VAL A  61      15.148 -12.891   8.117  1.00 88.81           C  
ATOM    485  N   SER A  62      15.188 -10.242   4.430  1.00 86.38           N  
ATOM    486  CA  SER A  62      14.758  -9.320   3.387  1.00 86.38           C  
ATOM    487  C   SER A  62      15.109  -9.844   1.999  1.00 86.38           C  
ATOM    488  CB  SER A  62      15.383  -7.941   3.596  1.00 86.38           C  
ATOM    489  O   SER A  62      14.305  -9.758   1.069  1.00 86.38           O  
ATOM    490  OG  SER A  62      14.859  -7.324   4.758  1.00 86.38           O  
ATOM    491  N   ARG A  63      16.281 -10.391   1.909  1.00 87.75           N  
ATOM    492  CA  ARG A  63      16.734 -10.945   0.638  1.00 87.75           C  
ATOM    493  C   ARG A  63      15.820 -12.078   0.179  1.00 87.75           C  
ATOM    494  CB  ARG A  63      18.172 -11.445   0.752  1.00 87.75           C  
ATOM    495  O   ARG A  63      15.539 -12.203  -1.013  1.00 87.75           O  
ATOM    496  CG  ARG A  63      18.781 -11.898  -0.569  1.00 87.75           C  
ATOM    497  CD  ARG A  63      20.297 -12.055  -0.478  1.00 87.75           C  
ATOM    498  NE  ARG A  63      20.875 -12.453  -1.757  1.00 87.75           N  
ATOM    499  NH1 ARG A  63      23.062 -12.320  -1.040  1.00 87.75           N  
ATOM    500  NH2 ARG A  63      22.594 -12.938  -3.195  1.00 87.75           N  
ATOM    501  CZ  ARG A  63      22.172 -12.570  -1.995  1.00 87.75           C  
ATOM    502  N   TYR A  64      15.414 -12.914   1.107  1.00 90.25           N  
ATOM    503  CA  TYR A  64      14.477 -13.984   0.812  1.00 90.25           C  
ATOM    504  C   TYR A  64      13.219 -13.438   0.143  1.00 90.25           C  
ATOM    505  CB  TYR A  64      14.102 -14.734   2.092  1.00 90.25           C  
ATOM    506  O   TYR A  64      12.766 -13.977  -0.872  1.00 90.25           O  
ATOM    507  CG  TYR A  64      12.945 -15.688   1.918  1.00 90.25           C  
ATOM    508  CD1 TYR A  64      11.672 -15.367   2.379  1.00 90.25           C  
ATOM    509  CD2 TYR A  64      13.117 -16.922   1.292  1.00 90.25           C  
ATOM    510  CE1 TYR A  64      10.602 -16.234   2.223  1.00 90.25           C  
ATOM    511  CE2 TYR A  64      12.055 -17.812   1.130  1.00 90.25           C  
ATOM    512  OH  TYR A  64       9.750 -18.328   1.440  1.00 90.25           O  
ATOM    513  CZ  TYR A  64      10.805 -17.453   1.598  1.00 90.25           C  
ATOM    514  N   LEU A  65      12.688 -12.328   0.660  1.00 89.50           N  
ATOM    515  CA  LEU A  65      11.492 -11.711   0.103  1.00 89.50           C  
ATOM    516  C   LEU A  65      11.766 -11.141  -1.284  1.00 89.50           C  
ATOM    517  CB  LEU A  65      10.977 -10.602   1.029  1.00 89.50           C  
ATOM    518  O   LEU A  65      11.016 -11.398  -2.227  1.00 89.50           O  
ATOM    519  CG  LEU A  65      10.219 -11.062   2.277  1.00 89.50           C  
ATOM    520  CD1 LEU A  65       9.984  -9.883   3.217  1.00 89.50           C  
ATOM    521  CD2 LEU A  65       8.898 -11.719   1.890  1.00 89.50           C  
ATOM    522  N   PHE A  66      12.859 -10.484  -1.440  1.00 88.44           N  
ATOM    523  CA  PHE A  66      13.172  -9.805  -2.689  1.00 88.44           C  
ATOM    524  C   PHE A  66      13.453 -10.812  -3.799  1.00 88.44           C  
ATOM    525  CB  PHE A  66      14.375  -8.875  -2.504  1.00 88.44           C  
ATOM    526  O   PHE A  66      12.961 -10.664  -4.918  1.00 88.44           O  
ATOM    527  CG  PHE A  66      14.039  -7.574  -1.826  1.00 88.44           C  
ATOM    528  CD1 PHE A  66      13.391  -6.562  -2.520  1.00 88.44           C  
ATOM    529  CD2 PHE A  66      14.375  -7.363  -0.496  1.00 88.44           C  
ATOM    530  CE1 PHE A  66      13.078  -5.355  -1.896  1.00 88.44           C  
ATOM    531  CE2 PHE A  66      14.070  -6.160   0.135  1.00 88.44           C  
ATOM    532  CZ  PHE A  66      13.422  -5.160  -0.567  1.00 88.44           C  
ATOM    533  N   ASP A  67      14.148 -11.820  -3.457  1.00 88.25           N  
ATOM    534  CA  ASP A  67      14.438 -12.844  -4.457  1.00 88.25           C  
ATOM    535  C   ASP A  67      13.156 -13.547  -4.906  1.00 88.25           C  
ATOM    536  CB  ASP A  67      15.430 -13.867  -3.902  1.00 88.25           C  
ATOM    537  O   ASP A  67      13.008 -13.875  -6.082  1.00 88.25           O  
ATOM    538  CG  ASP A  67      16.859 -13.336  -3.844  1.00 88.25           C  
ATOM    539  OD1 ASP A  67      17.125 -12.234  -4.379  1.00 88.25           O  
ATOM    540  OD2 ASP A  67      17.719 -14.023  -3.260  1.00 88.25           O  
ATOM    541  N   GLY A  68      12.273 -13.734  -3.945  1.00 88.44           N  
ATOM    542  CA  GLY A  68      11.016 -14.398  -4.254  1.00 88.44           C  
ATOM    543  C   GLY A  68      10.109 -13.570  -5.148  1.00 88.44           C  
ATOM    544  O   GLY A  68       9.242 -14.109  -5.840  1.00 88.44           O  
ATOM    545  N   LEU A  69      10.406 -12.289  -5.215  1.00 91.88           N  
ATOM    546  CA  LEU A  69       9.461 -11.414  -5.891  1.00 91.88           C  
ATOM    547  C   LEU A  69      10.094 -10.773  -7.121  1.00 91.88           C  
ATOM    548  CB  LEU A  69       8.961 -10.328  -4.938  1.00 91.88           C  
ATOM    549  O   LEU A  69       9.453  -9.984  -7.820  1.00 91.88           O  
ATOM    550  CG  LEU A  69       8.102 -10.797  -3.766  1.00 91.88           C  
ATOM    551  CD1 LEU A  69       7.844  -9.648  -2.799  1.00 91.88           C  
ATOM    552  CD2 LEU A  69       6.781 -11.383  -4.266  1.00 91.88           C  
ATOM    553  N   ARG A  70      11.250 -11.055  -7.453  1.00 89.75           N  
ATOM    554  CA  ARG A  70      12.008 -10.461  -8.547  1.00 89.75           C  
ATOM    555  C   ARG A  70      11.344 -10.734  -9.891  1.00 89.75           C  
ATOM    556  CB  ARG A  70      13.445 -10.992  -8.555  1.00 89.75           C  
ATOM    557  O   ARG A  70      11.430  -9.914 -10.812  1.00 89.75           O  
ATOM    558  CG  ARG A  70      14.367 -10.273  -9.531  1.00 89.75           C  
ATOM    559  CD  ARG A  70      15.820 -10.641  -9.305  1.00 89.75           C  
ATOM    560  NE  ARG A  70      16.328 -10.109  -8.039  1.00 89.75           N  
ATOM    561  NH1 ARG A  70      18.469  -9.711  -8.812  1.00 89.75           N  
ATOM    562  NH2 ARG A  70      17.906  -9.227  -6.641  1.00 89.75           N  
ATOM    563  CZ  ARG A  70      17.562  -9.680  -7.832  1.00 89.75           C  
ATOM    564  N   LYS A  71      10.602 -11.844  -9.953  1.00 91.12           N  
ATOM    565  CA  LYS A  71       9.984 -12.227 -11.219  1.00 91.12           C  
ATOM    566  C   LYS A  71       8.461 -12.070 -11.156  1.00 91.12           C  
ATOM    567  CB  LYS A  71      10.352 -13.664 -11.586  1.00 91.12           C  
ATOM    568  O   LYS A  71       7.738 -12.672 -11.945  1.00 91.12           O  
ATOM    569  CG  LYS A  71      11.820 -13.867 -11.898  1.00 91.12           C  
ATOM    570  CD  LYS A  71      12.094 -15.266 -12.445  1.00 91.12           C  
ATOM    571  CE  LYS A  71      13.555 -15.438 -12.828  1.00 91.12           C  
ATOM    572  NZ  LYS A  71      13.820 -16.812 -13.367  1.00 91.12           N  
ATOM    573  N   ALA A  72       8.062 -11.211 -10.180  1.00 93.56           N  
ATOM    574  CA  ALA A  72       6.621 -11.164  -9.977  1.00 93.56           C  
ATOM    575  C   ALA A  72       6.074  -9.766 -10.227  1.00 93.56           C  
ATOM    576  CB  ALA A  72       6.270 -11.625  -8.562  1.00 93.56           C  
ATOM    577  O   ALA A  72       4.973  -9.430  -9.789  1.00 93.56           O  
ATOM    578  N   PRO A  73       6.852  -8.922 -10.820  1.00 94.25           N  
ATOM    579  CA  PRO A  73       6.258  -7.602 -11.023  1.00 94.25           C  
ATOM    580  C   PRO A  73       5.074  -7.629 -11.992  1.00 94.25           C  
ATOM    581  CB  PRO A  73       7.414  -6.781 -11.602  1.00 94.25           C  
ATOM    582  O   PRO A  73       5.070  -8.414 -12.945  1.00 94.25           O  
ATOM    583  CG  PRO A  73       8.641  -7.586 -11.305  1.00 94.25           C  
ATOM    584  CD  PRO A  73       8.242  -9.023 -11.156  1.00 94.25           C  
ATOM    585  N   PRO A  74       3.986  -6.777 -11.750  1.00 94.56           N  
ATOM    586  CA  PRO A  74       2.879  -6.582 -12.688  1.00 94.56           C  
ATOM    587  C   PRO A  74       3.287  -5.773 -13.922  1.00 94.56           C  
ATOM    588  CB  PRO A  74       1.843  -5.820 -11.859  1.00 94.56           C  
ATOM    589  O   PRO A  74       3.010  -4.574 -13.992  1.00 94.56           O  
ATOM    590  CG  PRO A  74       2.646  -5.039 -10.867  1.00 94.56           C  
ATOM    591  CD  PRO A  74       3.896  -5.805 -10.555  1.00 94.56           C  
ATOM    592  N   LEU A  75       3.922  -6.398 -14.930  1.00 94.12           N  
ATOM    593  CA  LEU A  75       4.660  -5.773 -16.016  1.00 94.12           C  
ATOM    594  C   LEU A  75       3.744  -4.883 -16.859  1.00 94.12           C  
ATOM    595  CB  LEU A  75       5.305  -6.836 -16.906  1.00 94.12           C  
ATOM    596  O   LEU A  75       4.094  -3.742 -17.172  1.00 94.12           O  
ATOM    597  CG  LEU A  75       6.410  -7.680 -16.266  1.00 94.12           C  
ATOM    598  CD1 LEU A  75       6.875  -8.766 -17.234  1.00 94.12           C  
ATOM    599  CD2 LEU A  75       7.578  -6.797 -15.844  1.00 94.12           C  
ATOM    600  N   LYS A  76       2.609  -5.344 -17.141  1.00 95.19           N  
ATOM    601  CA  LYS A  76       1.690  -4.602 -18.000  1.00 95.19           C  
ATOM    602  C   LYS A  76       1.216  -3.322 -17.328  1.00 95.19           C  
ATOM    603  CB  LYS A  76       0.490  -5.473 -18.375  1.00 95.19           C  
ATOM    604  O   LYS A  76       1.231  -2.248 -17.938  1.00 95.19           O  
ATOM    605  CG  LYS A  76      -0.467  -4.812 -19.359  1.00 95.19           C  
ATOM    606  CD  LYS A  76      -1.628  -5.730 -19.719  1.00 95.19           C  
ATOM    607  CE  LYS A  76      -2.633  -5.043 -20.625  1.00 95.19           C  
ATOM    608  NZ  LYS A  76      -3.770  -5.941 -20.984  1.00 95.19           N  
ATOM    609  N   GLU A  77       0.727  -3.420 -16.125  1.00 95.75           N  
ATOM    610  CA  GLU A  77       0.233  -2.271 -15.375  1.00 95.75           C  
ATOM    611  C   GLU A  77       1.341  -1.250 -15.133  1.00 95.75           C  
ATOM    612  CB  GLU A  77      -0.366  -2.721 -14.039  1.00 95.75           C  
ATOM    613  O   GLU A  77       1.111  -0.043 -15.227  1.00 95.75           O  
ATOM    614  CG  GLU A  77      -1.705  -3.432 -14.172  1.00 95.75           C  
ATOM    615  CD  GLU A  77      -1.589  -4.816 -14.789  1.00 95.75           C  
ATOM    616  OE1 GLU A  77      -2.590  -5.316 -15.352  1.00 95.75           O  
ATOM    617  OE2 GLU A  77      -0.489  -5.406 -14.711  1.00 95.75           O  
ATOM    618  N   GLN A  78       2.504  -1.746 -14.883  1.00 94.62           N  
ATOM    619  CA  GLN A  78       3.631  -0.841 -14.680  1.00 94.62           C  
ATOM    620  C   GLN A  78       3.973  -0.092 -15.969  1.00 94.62           C  
ATOM    621  CB  GLN A  78       4.855  -1.610 -14.180  1.00 94.62           C  
ATOM    622  O   GLN A  78       4.273   1.104 -15.930  1.00 94.62           O  
ATOM    623  CG  GLN A  78       4.840  -1.888 -12.680  1.00 94.62           C  
ATOM    624  CD  GLN A  78       6.137  -2.496 -12.188  1.00 94.62           C  
ATOM    625  NE2 GLN A  78       6.195  -2.783 -10.891  1.00 94.62           N  
ATOM    626  OE1 GLN A  78       7.074  -2.707 -12.961  1.00 94.62           O  
ATOM    627  N   ALA A  79       3.955  -0.796 -17.062  1.00 95.88           N  
ATOM    628  CA  ALA A  79       4.188  -0.147 -18.359  1.00 95.88           C  
ATOM    629  C   ALA A  79       3.168   0.958 -18.609  1.00 95.88           C  
ATOM    630  CB  ALA A  79       4.145  -1.174 -19.484  1.00 95.88           C  
ATOM    631  O   ALA A  79       3.521   2.045 -19.062  1.00 95.88           O  
ATOM    632  N   TRP A  80       1.953   0.649 -18.250  1.00 95.94           N  
ATOM    633  CA  TRP A  80       0.887   1.630 -18.422  1.00 95.94           C  
ATOM    634  C   TRP A  80       1.129   2.859 -17.547  1.00 95.94           C  
ATOM    635  CB  TRP A  80      -0.473   1.012 -18.078  1.00 95.94           C  
ATOM    636  O   TRP A  80       1.003   3.992 -18.016  1.00 95.94           O  
ATOM    637  CG  TRP A  80      -1.629   1.949 -18.266  1.00 95.94           C  
ATOM    638  CD1 TRP A  80      -2.443   2.451 -17.281  1.00 95.94           C  
ATOM    639  CD2 TRP A  80      -2.104   2.492 -19.500  1.00 95.94           C  
ATOM    640  CE2 TRP A  80      -3.207   3.318 -19.203  1.00 95.94           C  
ATOM    641  CE3 TRP A  80      -1.699   2.363 -20.828  1.00 95.94           C  
ATOM    642  NE1 TRP A  80      -3.395   3.277 -17.844  1.00 95.94           N  
ATOM    643  CH2 TRP A  80      -3.498   3.867 -21.484  1.00 95.94           C  
ATOM    644  CZ2 TRP A  80      -3.914   4.012 -20.188  1.00 95.94           C  
ATOM    645  CZ3 TRP A  80      -2.404   3.053 -21.812  1.00 95.94           C  
ATOM    646  N   LEU A  81       1.513   2.680 -16.312  1.00 95.69           N  
ATOM    647  CA  LEU A  81       1.715   3.764 -15.367  1.00 95.69           C  
ATOM    648  C   LEU A  81       2.926   4.605 -15.750  1.00 95.69           C  
ATOM    649  CB  LEU A  81       1.893   3.207 -13.953  1.00 95.69           C  
ATOM    650  O   LEU A  81       2.996   5.789 -15.406  1.00 95.69           O  
ATOM    651  CG  LEU A  81       0.667   2.539 -13.328  1.00 95.69           C  
ATOM    652  CD1 LEU A  81       1.040   1.883 -12.000  1.00 95.69           C  
ATOM    653  CD2 LEU A  81      -0.453   3.555 -13.125  1.00 95.69           C  
ATOM    654  N   MET A  82       3.865   4.043 -16.469  1.00 95.69           N  
ATOM    655  CA  MET A  82       5.082   4.738 -16.875  1.00 95.69           C  
ATOM    656  C   MET A  82       4.930   5.312 -18.281  1.00 95.69           C  
ATOM    657  CB  MET A  82       6.285   3.799 -16.828  1.00 95.69           C  
ATOM    658  O   MET A  82       5.832   5.980 -18.781  1.00 95.69           O  
ATOM    659  CG  MET A  82       6.668   3.375 -15.414  1.00 95.69           C  
ATOM    660  SD  MET A  82       8.219   2.396 -15.375  1.00 95.69           S  
ATOM    661  CE  MET A  82       7.688   0.913 -16.266  1.00 95.69           C  
ATOM    662  N   ASN A  83       3.830   5.109 -18.891  1.00 94.81           N  
ATOM    663  CA  ASN A  83       3.559   5.594 -20.234  1.00 94.81           C  
ATOM    664  C   ASN A  83       3.643   7.117 -20.312  1.00 94.81           C  
ATOM    665  CB  ASN A  83       2.186   5.113 -20.719  1.00 94.81           C  
ATOM    666  O   ASN A  83       3.129   7.816 -19.438  1.00 94.81           O  
ATOM    667  CG  ASN A  83       1.835   5.629 -22.094  1.00 94.81           C  
ATOM    668  ND2 ASN A  83       0.950   4.922 -22.781  1.00 94.81           N  
ATOM    669  OD1 ASN A  83       2.357   6.656 -22.547  1.00 94.81           O  
ATOM    670  N   SER A  84       4.316   7.621 -21.359  1.00 94.56           N  
ATOM    671  CA  SER A  84       4.562   9.055 -21.484  1.00 94.56           C  
ATOM    672  C   SER A  84       3.254   9.836 -21.531  1.00 94.56           C  
ATOM    673  CB  SER A  84       5.391   9.359 -22.734  1.00 94.56           C  
ATOM    674  O   SER A  84       3.145  10.914 -20.922  1.00 94.56           O  
ATOM    675  OG  SER A  84       4.680   9.000 -23.906  1.00 94.56           O  
ATOM    676  N   ALA A  85       2.240   9.320 -22.234  1.00 93.25           N  
ATOM    677  CA  ALA A  85       0.949   9.992 -22.328  1.00 93.25           C  
ATOM    678  C   ALA A  85       0.288  10.125 -20.953  1.00 93.25           C  
ATOM    679  CB  ALA A  85       0.031   9.242 -23.297  1.00 93.25           C  
ATOM    680  O   ALA A  85      -0.208  11.195 -20.609  1.00 93.25           O  
ATOM    681  N   LEU A  86       0.299   9.031 -20.219  1.00 94.56           N  
ATOM    682  CA  LEU A  86      -0.292   9.055 -18.891  1.00 94.56           C  
ATOM    683  C   LEU A  86       0.493   9.977 -17.953  1.00 94.56           C  
ATOM    684  CB  LEU A  86      -0.342   7.641 -18.297  1.00 94.56           C  
ATOM    685  O   LEU A  86      -0.097  10.734 -17.188  1.00 94.56           O  
ATOM    686  CG  LEU A  86      -1.141   7.473 -17.000  1.00 94.56           C  
ATOM    687  CD1 LEU A  86      -2.637   7.516 -17.297  1.00 94.56           C  
ATOM    688  CD2 LEU A  86      -0.763   6.172 -16.312  1.00 94.56           C  
ATOM    689  N   PHE A  87       1.776   9.883 -17.984  1.00 96.50           N  
ATOM    690  CA  PHE A  87       2.643  10.742 -17.188  1.00 96.50           C  
ATOM    691  C   PHE A  87       2.318  12.211 -17.422  1.00 96.50           C  
ATOM    692  CB  PHE A  87       4.117  10.469 -17.516  1.00 96.50           C  
ATOM    693  O   PHE A  87       2.115  12.969 -16.469  1.00 96.50           O  
ATOM    694  CG  PHE A  87       5.070  11.414 -16.828  1.00 96.50           C  
ATOM    695  CD1 PHE A  87       5.484  12.578 -17.469  1.00 96.50           C  
ATOM    696  CD2 PHE A  87       5.547  11.148 -15.562  1.00 96.50           C  
ATOM    697  CE1 PHE A  87       6.367  13.461 -16.844  1.00 96.50           C  
ATOM    698  CE2 PHE A  87       6.430  12.016 -14.930  1.00 96.50           C  
ATOM    699  CZ  PHE A  87       6.840  13.172 -15.578  1.00 96.50           C  
ATOM    700  N   GLU A  88       2.291  12.641 -18.641  1.00 95.62           N  
ATOM    701  CA  GLU A  88       2.039  14.031 -19.000  1.00 95.62           C  
ATOM    702  C   GLU A  88       0.670  14.492 -18.516  1.00 95.62           C  
ATOM    703  CB  GLU A  88       2.145  14.219 -20.516  1.00 95.62           C  
ATOM    704  O   GLU A  88       0.538  15.594 -17.969  1.00 95.62           O  
ATOM    705  CG  GLU A  88       3.564  14.102 -21.062  1.00 95.62           C  
ATOM    706  CD  GLU A  88       3.637  14.133 -22.578  1.00 95.62           C  
ATOM    707  OE1 GLU A  88       4.750  14.016 -23.125  1.00 95.62           O  
ATOM    708  OE2 GLU A  88       2.572  14.289 -23.203  1.00 95.62           O  
ATOM    709  N   ARG A  89      -0.220  13.695 -18.750  1.00 95.81           N  
ATOM    710  CA  ARG A  89      -1.566  13.992 -18.266  1.00 95.81           C  
ATOM    711  C   ARG A  89      -1.581  14.180 -16.750  1.00 95.81           C  
ATOM    712  CB  ARG A  89      -2.537  12.883 -18.672  1.00 95.81           C  
ATOM    713  O   ARG A  89      -2.225  15.102 -16.250  1.00 95.81           O  
ATOM    714  CG  ARG A  89      -3.992  13.195 -18.359  1.00 95.81           C  
ATOM    715  CD  ARG A  89      -4.922  12.094 -18.859  1.00 95.81           C  
ATOM    716  NE  ARG A  89      -6.281  12.266 -18.344  1.00 95.81           N  
ATOM    717  NH1 ARG A  89      -7.012  10.172 -18.984  1.00 95.81           N  
ATOM    718  NH2 ARG A  89      -8.445  11.617 -17.922  1.00 95.81           N  
ATOM    719  CZ  ARG A  89      -7.242  11.352 -18.422  1.00 95.81           C  
ATOM    720  N   ALA A  90      -0.940  13.266 -16.031  1.00 97.31           N  
ATOM    721  CA  ALA A  90      -0.868  13.344 -14.578  1.00 97.31           C  
ATOM    722  C   ALA A  90      -0.220  14.648 -14.125  1.00 97.31           C  
ATOM    723  CB  ALA A  90      -0.096  12.148 -14.016  1.00 97.31           C  
ATOM    724  O   ALA A  90      -0.713  15.312 -13.211  1.00 97.31           O  
ATOM    725  N   MET A  91       0.889  15.031 -14.719  1.00 97.88           N  
ATOM    726  CA  MET A  91       1.593  16.250 -14.336  1.00 97.88           C  
ATOM    727  C   MET A  91       0.725  17.484 -14.594  1.00 97.88           C  
ATOM    728  CB  MET A  91       2.910  16.375 -15.109  1.00 97.88           C  
ATOM    729  O   MET A  91       0.709  18.406 -13.789  1.00 97.88           O  
ATOM    730  CG  MET A  91       3.930  15.305 -14.750  1.00 97.88           C  
ATOM    731  SD  MET A  91       4.355  15.312 -12.969  1.00 97.88           S  
ATOM    732  CE  MET A  91       3.336  13.930 -12.391  1.00 97.88           C  
ATOM    733  N   ILE A  92      -0.030  17.484 -15.711  1.00 97.44           N  
ATOM    734  CA  ILE A  92      -0.937  18.578 -16.031  1.00 97.44           C  
ATOM    735  C   ILE A  92      -2.025  18.688 -14.969  1.00 97.44           C  
ATOM    736  CB  ILE A  92      -1.569  18.406 -17.438  1.00 97.44           C  
ATOM    737  O   ILE A  92      -2.318  19.766 -14.469  1.00 97.44           O  
ATOM    738  CG1 ILE A  92      -0.517  18.609 -18.531  1.00 97.44           C  
ATOM    739  CG2 ILE A  92      -2.752  19.359 -17.625  1.00 97.44           C  
ATOM    740  CD1 ILE A  92      -0.971  18.172 -19.922  1.00 97.44           C  
ATOM    741  N   LEU A  93      -2.566  17.578 -14.672  1.00 97.94           N  
ATOM    742  CA  LEU A  93      -3.615  17.516 -13.656  1.00 97.94           C  
ATOM    743  C   LEU A  93      -3.105  18.047 -12.320  1.00 97.94           C  
ATOM    744  CB  LEU A  93      -4.129  16.094 -13.492  1.00 97.94           C  
ATOM    745  O   LEU A  93      -3.766  18.875 -11.680  1.00 97.94           O  
ATOM    746  CG  LEU A  93      -5.129  15.852 -12.359  1.00 97.94           C  
ATOM    747  CD1 LEU A  93      -6.426  16.609 -12.633  1.00 97.94           C  
ATOM    748  CD2 LEU A  93      -5.398  14.359 -12.180  1.00 97.94           C  
ATOM    749  N   MET A  94      -2.018  17.562 -11.898  1.00 97.81           N  
ATOM    750  CA  MET A  94      -1.466  17.969 -10.609  1.00 97.81           C  
ATOM    751  C   MET A  94      -1.182  19.469 -10.594  1.00 97.81           C  
ATOM    752  CB  MET A  94      -0.187  17.188 -10.297  1.00 97.81           C  
ATOM    753  O   MET A  94      -1.438  20.141  -9.594  1.00 97.81           O  
ATOM    754  CG  MET A  94      -0.424  15.727  -9.992  1.00 97.81           C  
ATOM    755  SD  MET A  94       1.109  14.859  -9.477  1.00 97.81           S  
ATOM    756  CE  MET A  94       0.471  13.172  -9.266  1.00 97.81           C  
ATOM    757  N   GLY A  95      -0.641  19.984 -11.680  1.00 97.50           N  
ATOM    758  CA  GLY A  95      -0.447  21.422 -11.805  1.00 97.50           C  
ATOM    759  C   GLY A  95      -1.737  22.203 -11.695  1.00 97.50           C  
ATOM    760  O   GLY A  95      -1.786  23.234 -11.008  1.00 97.50           O  
ATOM    761  N   ALA A  96      -2.744  21.703 -12.328  1.00 97.75           N  
ATOM    762  CA  ALA A  96      -4.055  22.344 -12.281  1.00 97.75           C  
ATOM    763  C   ALA A  96      -4.613  22.328 -10.859  1.00 97.75           C  
ATOM    764  CB  ALA A  96      -5.023  21.656 -13.234  1.00 97.75           C  
ATOM    765  O   ALA A  96      -5.168  23.328 -10.398  1.00 97.75           O  
ATOM    766  N   GLU A  97      -4.438  21.219 -10.172  1.00 98.12           N  
ATOM    767  CA  GLU A  97      -4.949  21.094  -8.812  1.00 98.12           C  
ATOM    768  C   GLU A  97      -4.188  21.984  -7.844  1.00 98.12           C  
ATOM    769  CB  GLU A  97      -4.875  19.625  -8.344  1.00 98.12           C  
ATOM    770  O   GLU A  97      -4.773  22.562  -6.918  1.00 98.12           O  
ATOM    771  CG  GLU A  97      -5.879  18.719  -9.023  1.00 98.12           C  
ATOM    772  CD  GLU A  97      -7.320  19.141  -8.812  1.00 98.12           C  
ATOM    773  OE1 GLU A  97      -8.055  19.312  -9.812  1.00 98.12           O  
ATOM    774  OE2 GLU A  97      -7.719  19.312  -7.637  1.00 98.12           O  
ATOM    775  N   GLU A  98      -2.934  22.125  -8.062  1.00 97.25           N  
ATOM    776  CA  GLU A  98      -2.125  22.984  -7.211  1.00 97.25           C  
ATOM    777  C   GLU A  98      -2.539  24.453  -7.359  1.00 97.25           C  
ATOM    778  CB  GLU A  98      -0.638  22.828  -7.539  1.00 97.25           C  
ATOM    779  O   GLU A  98      -2.439  25.234  -6.410  1.00 97.25           O  
ATOM    780  CG  GLU A  98       0.283  23.625  -6.625  1.00 97.25           C  
ATOM    781  CD  GLU A  98       1.757  23.438  -6.949  1.00 97.25           C  
ATOM    782  OE1 GLU A  98       2.615  23.875  -6.152  1.00 97.25           O  
ATOM    783  OE2 GLU A  98       2.057  22.844  -8.008  1.00 97.25           O  
ATOM    784  N   ALA A  99      -2.969  24.906  -8.492  1.00 96.88           N  
ATOM    785  CA  ALA A  99      -3.344  26.297  -8.781  1.00 96.88           C  
ATOM    786  C   ALA A  99      -4.672  26.656  -8.117  1.00 96.88           C  
ATOM    787  CB  ALA A  99      -3.430  26.516 -10.289  1.00 96.88           C  
ATOM    788  O   ALA A  99      -4.973  27.828  -7.914  1.00 96.88           O  
ATOM    789  N   LYS A 100      -5.422  25.641  -7.711  1.00 97.38           N  
ATOM    790  CA  LYS A 100      -6.688  25.844  -7.012  1.00 97.38           C  
ATOM    791  C   LYS A 100      -6.465  26.016  -5.512  1.00 97.38           C  
ATOM    792  CB  LYS A 100      -7.641  24.672  -7.273  1.00 97.38           C  
ATOM    793  O   LYS A 100      -6.004  25.094  -4.840  1.00 97.38           O  
ATOM    794  CG  LYS A 100      -8.016  24.500  -8.734  1.00 97.38           C  
ATOM    795  CD  LYS A 100      -8.906  23.281  -8.938  1.00 97.38           C  
ATOM    796  CE  LYS A 100      -9.188  23.031 -10.414  1.00 97.38           C  
ATOM    797  NZ  LYS A 100      -9.977  21.781 -10.625  1.00 97.38           N  
ATOM    798  N   PRO A 101      -6.820  27.172  -4.953  1.00 93.31           N  
ATOM    799  CA  PRO A 101      -6.516  27.453  -3.549  1.00 93.31           C  
ATOM    800  C   PRO A 101      -7.199  26.484  -2.590  1.00 93.31           C  
ATOM    801  CB  PRO A 101      -7.047  28.875  -3.355  1.00 93.31           C  
ATOM    802  O   PRO A 101      -6.617  26.109  -1.572  1.00 93.31           O  
ATOM    803  CG  PRO A 101      -7.023  29.484  -4.723  1.00 93.31           C  
ATOM    804  CD  PRO A 101      -7.250  28.406  -5.730  1.00 93.31           C  
ATOM    805  N   GLU A 102      -8.297  25.953  -2.930  1.00 93.50           N  
ATOM    806  CA  GLU A 102      -9.062  25.125  -1.998  1.00 93.50           C  
ATOM    807  C   GLU A 102      -8.875  23.641  -2.297  1.00 93.50           C  
ATOM    808  CB  GLU A 102     -10.547  25.484  -2.051  1.00 93.50           C  
ATOM    809  O   GLU A 102      -9.555  22.797  -1.711  1.00 93.50           O  
ATOM    810  CG  GLU A 102     -10.836  26.922  -1.627  1.00 93.50           C  
ATOM    811  CD  GLU A 102     -10.539  27.188  -0.161  1.00 93.50           C  
ATOM    812  OE1 GLU A 102     -10.406  28.375   0.226  1.00 93.50           O  
ATOM    813  OE2 GLU A 102     -10.422  26.203   0.605  1.00 93.50           O  
ATOM    814  N   SER A 103      -8.008  23.359  -3.252  1.00 97.31           N  
ATOM    815  CA  SER A 103      -7.867  21.953  -3.639  1.00 97.31           C  
ATOM    816  C   SER A 103      -7.164  21.141  -2.551  1.00 97.31           C  
ATOM    817  CB  SER A 103      -7.094  21.828  -4.953  1.00 97.31           C  
ATOM    818  O   SER A 103      -6.312  21.672  -1.834  1.00 97.31           O  
ATOM    819  OG  SER A 103      -5.703  22.000  -4.734  1.00 97.31           O  
ATOM    820  N   ALA A 104      -7.609  19.859  -2.395  1.00 96.62           N  
ATOM    821  CA  ALA A 104      -6.988  18.922  -1.463  1.00 96.62           C  
ATOM    822  C   ALA A 104      -5.508  18.734  -1.784  1.00 96.62           C  
ATOM    823  CB  ALA A 104      -7.711  17.578  -1.494  1.00 96.62           C  
ATOM    824  O   ALA A 104      -4.676  18.641  -0.878  1.00 96.62           O  
ATOM    825  N   PHE A 105      -5.195  18.672  -3.047  1.00 97.75           N  
ATOM    826  CA  PHE A 105      -3.820  18.500  -3.504  1.00 97.75           C  
ATOM    827  C   PHE A 105      -2.947  19.656  -3.016  1.00 97.75           C  
ATOM    828  CB  PHE A 105      -3.768  18.406  -5.031  1.00 97.75           C  
ATOM    829  O   PHE A 105      -1.866  19.422  -2.467  1.00 97.75           O  
ATOM    830  CG  PHE A 105      -2.377  18.234  -5.582  1.00 97.75           C  
ATOM    831  CD1 PHE A 105      -1.615  19.344  -5.953  1.00 97.75           C  
ATOM    832  CD2 PHE A 105      -1.833  16.969  -5.727  1.00 97.75           C  
ATOM    833  CE1 PHE A 105      -0.329  19.172  -6.461  1.00 97.75           C  
ATOM    834  CE2 PHE A 105      -0.548  16.797  -6.234  1.00 97.75           C  
ATOM    835  CZ  PHE A 105       0.202  17.906  -6.602  1.00 97.75           C  
ATOM    836  N   LYS A 106      -3.369  20.891  -3.248  1.00 97.81           N  
ATOM    837  CA  LYS A 106      -2.617  22.062  -2.789  1.00 97.81           C  
ATOM    838  C   LYS A 106      -2.404  22.016  -1.278  1.00 97.81           C  
ATOM    839  CB  LYS A 106      -3.334  23.359  -3.180  1.00 97.81           C  
ATOM    840  O   LYS A 106      -1.324  22.344  -0.788  1.00 97.81           O  
ATOM    841  CG  LYS A 106      -2.646  24.625  -2.688  1.00 97.81           C  
ATOM    842  CD  LYS A 106      -1.341  24.875  -3.430  1.00 97.81           C  
ATOM    843  CE  LYS A 106      -0.695  26.188  -2.996  1.00 97.81           C  
ATOM    844  NZ  LYS A 106       0.624  26.391  -3.664  1.00 97.81           N  
ATOM    845  N   TYR A 107      -3.447  21.609  -0.589  1.00 96.81           N  
ATOM    846  CA  TYR A 107      -3.359  21.469   0.859  1.00 96.81           C  
ATOM    847  C   TYR A 107      -2.219  20.531   1.242  1.00 96.81           C  
ATOM    848  CB  TYR A 107      -4.680  20.938   1.425  1.00 96.81           C  
ATOM    849  O   TYR A 107      -1.410  20.859   2.115  1.00 96.81           O  
ATOM    850  CG  TYR A 107      -4.684  20.797   2.928  1.00 96.81           C  
ATOM    851  CD1 TYR A 107      -4.203  19.641   3.543  1.00 96.81           C  
ATOM    852  CD2 TYR A 107      -5.172  21.828   3.736  1.00 96.81           C  
ATOM    853  CE1 TYR A 107      -4.207  19.516   4.930  1.00 96.81           C  
ATOM    854  CE2 TYR A 107      -5.180  21.703   5.121  1.00 96.81           C  
ATOM    855  OH  TYR A 107      -4.703  20.422   7.078  1.00 96.81           O  
ATOM    856  CZ  TYR A 107      -4.695  20.547   5.707  1.00 96.81           C  
ATOM    857  N   LEU A 108      -2.178  19.406   0.644  1.00 95.94           N  
ATOM    858  CA  LEU A 108      -1.145  18.422   0.932  1.00 95.94           C  
ATOM    859  C   LEU A 108       0.241  18.969   0.620  1.00 95.94           C  
ATOM    860  CB  LEU A 108      -1.389  17.141   0.128  1.00 95.94           C  
ATOM    861  O   LEU A 108       1.180  18.781   1.397  1.00 95.94           O  
ATOM    862  CG  LEU A 108      -2.717  16.422   0.377  1.00 95.94           C  
ATOM    863  CD1 LEU A 108      -2.822  15.180  -0.498  1.00 95.94           C  
ATOM    864  CD2 LEU A 108      -2.861  16.062   1.852  1.00 95.94           C  
ATOM    865  N   MET A 109       0.423  19.625  -0.500  1.00 96.50           N  
ATOM    866  CA  MET A 109       1.695  20.219  -0.896  1.00 96.50           C  
ATOM    867  C   MET A 109       2.184  21.219   0.158  1.00 96.50           C  
ATOM    868  CB  MET A 109       1.562  20.922  -2.248  1.00 96.50           C  
ATOM    869  O   MET A 109       3.359  21.203   0.524  1.00 96.50           O  
ATOM    870  CG  MET A 109       1.496  19.969  -3.430  1.00 96.50           C  
ATOM    871  SD  MET A 109       3.039  19.000  -3.637  1.00 96.50           S  
ATOM    872  CE  MET A 109       4.188  20.328  -4.109  1.00 96.50           C  
ATOM    873  N   THR A 110       1.280  21.984   0.662  1.00 95.38           N  
ATOM    874  CA  THR A 110       1.618  23.031   1.614  1.00 95.38           C  
ATOM    875  C   THR A 110       2.012  22.438   2.963  1.00 95.38           C  
ATOM    876  CB  THR A 110       0.444  24.016   1.807  1.00 95.38           C  
ATOM    877  O   THR A 110       2.824  23.016   3.689  1.00 95.38           O  
ATOM    878  CG2 THR A 110       0.814  25.125   2.771  1.00 95.38           C  
ATOM    879  OG1 THR A 110       0.092  24.578   0.540  1.00 95.38           O  
ATOM    880  N   HIS A 111       1.502  21.266   3.225  1.00 93.50           N  
ATOM    881  CA  HIS A 111       1.698  20.703   4.551  1.00 93.50           C  
ATOM    882  C   HIS A 111       2.777  19.625   4.531  1.00 93.50           C  
ATOM    883  CB  HIS A 111       0.387  20.125   5.086  1.00 93.50           C  
ATOM    884  O   HIS A 111       3.125  19.062   5.574  1.00 93.50           O  
ATOM    885  CG  HIS A 111      -0.586  21.156   5.543  1.00 93.50           C  
ATOM    886  CD2 HIS A 111      -0.926  21.578   6.785  1.00 93.50           C  
ATOM    887  ND1 HIS A 111      -1.345  21.906   4.664  1.00 93.50           N  
ATOM    888  CE1 HIS A 111      -2.109  22.734   5.352  1.00 93.50           C  
ATOM    889  NE2 HIS A 111      -1.875  22.562   6.641  1.00 93.50           N  
ATOM    890  N   TYR A 112       3.326  19.344   3.418  1.00 94.44           N  
ATOM    891  CA  TYR A 112       4.320  18.281   3.258  1.00 94.44           C  
ATOM    892  C   TYR A 112       5.504  18.500   4.191  1.00 94.44           C  
ATOM    893  CB  TYR A 112       4.801  18.219   1.806  1.00 94.44           C  
ATOM    894  O   TYR A 112       5.902  17.594   4.922  1.00 94.44           O  
ATOM    895  CG  TYR A 112       5.629  16.984   1.498  1.00 94.44           C  
ATOM    896  CD1 TYR A 112       6.996  16.969   1.753  1.00 94.44           C  
ATOM    897  CD2 TYR A 112       5.039  15.852   0.950  1.00 94.44           C  
ATOM    898  CE1 TYR A 112       7.762  15.836   1.470  1.00 94.44           C  
ATOM    899  CE2 TYR A 112       5.797  14.719   0.662  1.00 94.44           C  
ATOM    900  OH  TYR A 112       7.906  13.602   0.643  1.00 94.44           O  
ATOM    901  CZ  TYR A 112       7.152  14.727   0.925  1.00 94.44           C  
ATOM    902  N   ASP A 113       6.078  19.734   4.246  1.00 93.50           N  
ATOM    903  CA  ASP A 113       7.320  20.031   4.949  1.00 93.50           C  
ATOM    904  C   ASP A 113       7.137  19.922   6.461  1.00 93.50           C  
ATOM    905  CB  ASP A 113       7.824  21.438   4.586  1.00 93.50           C  
ATOM    906  O   ASP A 113       8.109  19.719   7.195  1.00 93.50           O  
ATOM    907  CG  ASP A 113       8.391  21.516   3.182  1.00 93.50           C  
ATOM    908  OD1 ASP A 113       8.680  20.453   2.578  1.00 93.50           O  
ATOM    909  OD2 ASP A 113       8.555  22.641   2.674  1.00 93.50           O  
ATOM    910  N   ARG A 114       5.934  19.922   6.875  1.00 91.31           N  
ATOM    911  CA  ARG A 114       5.617  19.781   8.289  1.00 91.31           C  
ATOM    912  C   ARG A 114       6.023  18.406   8.797  1.00 91.31           C  
ATOM    913  CB  ARG A 114       4.125  20.016   8.539  1.00 91.31           C  
ATOM    914  O   ARG A 114       6.262  18.219   9.992  1.00 91.31           O  
ATOM    915  CG  ARG A 114       3.703  19.812   9.984  1.00 91.31           C  
ATOM    916  CD  ARG A 114       2.213  20.062  10.180  1.00 91.31           C  
ATOM    917  NE  ARG A 114       1.789  19.750  11.547  1.00 91.31           N  
ATOM    918  NH1 ARG A 114      -0.416  20.359  11.211  1.00 91.31           N  
ATOM    919  NH2 ARG A 114       0.273  19.609  13.266  1.00 91.31           N  
ATOM    920  CZ  ARG A 114       0.550  19.906  12.000  1.00 91.31           C  
ATOM    921  N   TYR A 115       6.137  17.516   7.867  1.00 90.00           N  
ATOM    922  CA  TYR A 115       6.320  16.141   8.305  1.00 90.00           C  
ATOM    923  C   TYR A 115       7.742  15.664   8.023  1.00 90.00           C  
ATOM    924  CB  TYR A 115       5.316  15.219   7.605  1.00 90.00           C  
ATOM    925  O   TYR A 115       8.047  14.484   8.172  1.00 90.00           O  
ATOM    926  CG  TYR A 115       3.875  15.539   7.922  1.00 90.00           C  
ATOM    927  CD1 TYR A 115       3.324  15.219   9.164  1.00 90.00           C  
ATOM    928  CD2 TYR A 115       3.061  16.172   6.988  1.00 90.00           C  
ATOM    929  CE1 TYR A 115       1.997  15.508   9.461  1.00 90.00           C  
ATOM    930  CE2 TYR A 115       1.733  16.469   7.273  1.00 90.00           C  
ATOM    931  OH  TYR A 115      -0.103  16.422   8.797  1.00 90.00           O  
ATOM    932  CZ  TYR A 115       1.211  16.141   8.508  1.00 90.00           C  
ATOM    933  N   LEU A 116       8.680  16.516   7.715  1.00 90.44           N  
ATOM    934  CA  LEU A 116      10.031  16.141   7.352  1.00 90.44           C  
ATOM    935  C   LEU A 116      10.891  15.930   8.594  1.00 90.44           C  
ATOM    936  CB  LEU A 116      10.672  17.188   6.449  1.00 90.44           C  
ATOM    937  O   LEU A 116      11.695  15.000   8.656  1.00 90.44           O  
ATOM    938  CG  LEU A 116      10.109  17.297   5.027  1.00 90.44           C  
ATOM    939  CD1 LEU A 116      10.922  18.297   4.211  1.00 90.44           C  
ATOM    940  CD2 LEU A 116      10.109  15.922   4.352  1.00 90.44           C  
ATOM    941  N   PRO A 117      10.664  16.688   9.586  1.00 89.06           N  
ATOM    942  CA  PRO A 117      11.539  16.562  10.758  1.00 89.06           C  
ATOM    943  C   PRO A 117      11.383  15.211  11.461  1.00 89.06           C  
ATOM    944  CB  PRO A 117      11.086  17.703  11.664  1.00 89.06           C  
ATOM    945  O   PRO A 117      10.352  14.555  11.336  1.00 89.06           O  
ATOM    946  CG  PRO A 117      10.430  18.688  10.742  1.00 89.06           C  
ATOM    947  CD  PRO A 117       9.758  17.922   9.633  1.00 89.06           C  
ATOM    948  N   ALA A 118      12.344  14.703  12.328  1.00 82.25           N  
ATOM    949  CA  ALA A 118      12.477  13.391  12.969  1.00 82.25           C  
ATOM    950  C   ALA A 118      11.352  13.156  13.969  1.00 82.25           C  
ATOM    951  CB  ALA A 118      13.836  13.273  13.664  1.00 82.25           C  
ATOM    952  O   ALA A 118      10.883  12.023  14.133  1.00 82.25           O  
ATOM    953  N   GLN A 119      10.742  14.180  14.445  1.00 78.94           N  
ATOM    954  CA  GLN A 119       9.758  13.992  15.508  1.00 78.94           C  
ATOM    955  C   GLN A 119       8.336  14.156  14.984  1.00 78.94           C  
ATOM    956  CB  GLN A 119      10.016  14.977  16.656  1.00 78.94           C  
ATOM    957  O   GLN A 119       7.387  14.234  15.766  1.00 78.94           O  
ATOM    958  CG  GLN A 119      11.375  14.789  17.328  1.00 78.94           C  
ATOM    959  CD  GLN A 119      11.570  15.719  18.516  1.00 78.94           C  
ATOM    960  NE2 GLN A 119      12.812  15.867  18.953  1.00 78.94           N  
ATOM    961  OE1 GLN A 119      10.609  16.312  19.016  1.00 78.94           O  
ATOM    962  N   SER A 120       8.250  14.164  13.719  1.00 79.56           N  
ATOM    963  CA  SER A 120       6.934  14.391  13.133  1.00 79.56           C  
ATOM    964  C   SER A 120       6.051  13.148  13.258  1.00 79.56           C  
ATOM    965  CB  SER A 120       7.066  14.781  11.656  1.00 79.56           C  
ATOM    966  O   SER A 120       6.547  12.023  13.258  1.00 79.56           O  
ATOM    967  OG  SER A 120       7.812  15.977  11.523  1.00 79.56           O  
ATOM    968  N   ARG A 121       4.785  13.414  13.531  1.00 71.12           N  
ATOM    969  CA  ARG A 121       3.770  12.359  13.586  1.00 71.12           C  
ATOM    970  C   ARG A 121       2.465  12.828  12.953  1.00 71.12           C  
ATOM    971  CB  ARG A 121       3.521  11.930  15.031  1.00 71.12           C  
ATOM    972  O   ARG A 121       2.223  14.031  12.828  1.00 71.12           O  
ATOM    973  CG  ARG A 121       3.012  13.047  15.930  1.00 71.12           C  
ATOM    974  CD  ARG A 121       2.850  12.578  17.375  1.00 71.12           C  
ATOM    975  NE  ARG A 121       2.270  13.625  18.219  1.00 71.12           N  
ATOM    976  NH1 ARG A 121       2.314  12.367  20.156  1.00 71.12           N  
ATOM    977  NH2 ARG A 121       1.496  14.508  20.188  1.00 71.12           N  
ATOM    978  CZ  ARG A 121       2.027  13.500  19.516  1.00 71.12           C  
ATOM    979  N   SER A 122       1.764  11.781  12.383  1.00 68.12           N  
ATOM    980  CA  SER A 122       0.490  12.164  11.781  1.00 68.12           C  
ATOM    981  C   SER A 122      -0.676  11.859  12.719  1.00 68.12           C  
ATOM    982  CB  SER A 122       0.286  11.438  10.453  1.00 68.12           C  
ATOM    983  O   SER A 122      -0.977  10.695  12.992  1.00 68.12           O  
ATOM    984  OG  SER A 122      -0.960  11.789   9.875  1.00 68.12           O  
ATOM    985  N   ASP A 123      -1.246  12.859  13.367  1.00 66.81           N  
ATOM    986  CA  ASP A 123      -2.455  12.664  14.164  1.00 66.81           C  
ATOM    987  C   ASP A 123      -3.592  13.555  13.656  1.00 66.81           C  
ATOM    988  CB  ASP A 123      -2.180  12.961  15.641  1.00 66.81           C  
ATOM    989  O   ASP A 123      -4.625  13.688  14.312  1.00 66.81           O  
ATOM    990  CG  ASP A 123      -1.542  14.320  15.867  1.00 66.81           C  
ATOM    991  OD1 ASP A 123      -1.175  14.992  14.875  1.00 66.81           O  
ATOM    992  OD2 ASP A 123      -1.402  14.719  17.047  1.00 66.81           O  
ATOM    993  N   ASP A 124      -3.381  14.062  12.422  1.00 71.81           N  
ATOM    994  CA  ASP A 124      -4.328  15.062  11.938  1.00 71.81           C  
ATOM    995  C   ASP A 124      -5.324  14.438  10.961  1.00 71.81           C  
ATOM    996  CB  ASP A 124      -3.586  16.219  11.266  1.00 71.81           C  
ATOM    997  O   ASP A 124      -4.969  14.102   9.828  1.00 71.81           O  
ATOM    998  CG  ASP A 124      -4.492  17.391  10.930  1.00 71.81           C  
ATOM    999  OD1 ASP A 124      -5.730  17.219  10.938  1.00 71.81           O  
ATOM   1000  OD2 ASP A 124      -3.963  18.484  10.664  1.00 71.81           O  
ATOM   1001  N   ALA A 125      -6.539  14.289  11.391  1.00 72.62           N  
ATOM   1002  CA  ALA A 125      -7.609  13.672  10.609  1.00 72.62           C  
ATOM   1003  C   ALA A 125      -7.883  14.461   9.336  1.00 72.62           C  
ATOM   1004  CB  ALA A 125      -8.883  13.562  11.453  1.00 72.62           C  
ATOM   1005  O   ALA A 125      -8.211  13.883   8.297  1.00 72.62           O  
ATOM   1006  N   GLU A 126      -7.738  15.688   9.445  1.00 81.38           N  
ATOM   1007  CA  GLU A 126      -7.984  16.531   8.281  1.00 81.38           C  
ATOM   1008  C   GLU A 126      -7.012  16.219   7.152  1.00 81.38           C  
ATOM   1009  CB  GLU A 126      -7.879  18.016   8.664  1.00 81.38           C  
ATOM   1010  O   GLU A 126      -7.402  16.172   5.984  1.00 81.38           O  
ATOM   1011  CG  GLU A 126      -8.234  18.969   7.531  1.00 81.38           C  
ATOM   1012  CD  GLU A 126      -8.148  20.438   7.934  1.00 81.38           C  
ATOM   1013  OE1 GLU A 126      -8.516  21.312   7.117  1.00 81.38           O  
ATOM   1014  OE2 GLU A 126      -7.723  20.703   9.078  1.00 81.38           O  
ATOM   1015  N   VAL A 127      -5.762  16.031   7.469  1.00 85.06           N  
ATOM   1016  CA  VAL A 127      -4.734  15.719   6.484  1.00 85.06           C  
ATOM   1017  C   VAL A 127      -5.086  14.422   5.762  1.00 85.06           C  
ATOM   1018  CB  VAL A 127      -3.338  15.602   7.137  1.00 85.06           C  
ATOM   1019  O   VAL A 127      -4.996  14.344   4.531  1.00 85.06           O  
ATOM   1020  CG1 VAL A 127      -2.334  14.992   6.164  1.00 85.06           C  
ATOM   1021  CG2 VAL A 127      -2.857  16.969   7.617  1.00 85.06           C  
ATOM   1022  N   LEU A 128      -5.570  13.547   6.398  1.00 80.25           N  
ATOM   1023  CA  LEU A 128      -5.926  12.258   5.828  1.00 80.25           C  
ATOM   1024  C   LEU A 128      -7.156  12.375   4.938  1.00 80.25           C  
ATOM   1025  CB  LEU A 128      -6.180  11.234   6.938  1.00 80.25           C  
ATOM   1026  O   LEU A 128      -7.230  11.734   3.885  1.00 80.25           O  
ATOM   1027  CG  LEU A 128      -4.957  10.797   7.750  1.00 80.25           C  
ATOM   1028  CD1 LEU A 128      -5.371   9.820   8.852  1.00 80.25           C  
ATOM   1029  CD2 LEU A 128      -3.908  10.164   6.840  1.00 80.25           C  
ATOM   1030  N   GLU A 129      -8.062  13.102   5.418  1.00 83.88           N  
ATOM   1031  CA  GLU A 129      -9.250  13.352   4.609  1.00 83.88           C  
ATOM   1032  C   GLU A 129      -8.883  14.031   3.291  1.00 83.88           C  
ATOM   1033  CB  GLU A 129     -10.258  14.211   5.379  1.00 83.88           C  
ATOM   1034  O   GLU A 129      -9.391  13.656   2.230  1.00 83.88           O  
ATOM   1035  CG  GLU A 129     -11.031  13.445   6.445  1.00 83.88           C  
ATOM   1036  CD  GLU A 129     -12.023  14.312   7.207  1.00 83.88           C  
ATOM   1037  OE1 GLU A 129     -12.742  13.781   8.086  1.00 83.88           O  
ATOM   1038  OE2 GLU A 129     -12.078  15.531   6.922  1.00 83.88           O  
ATOM   1039  N   LYS A 130      -8.008  14.961   3.410  1.00 90.81           N  
ATOM   1040  CA  LYS A 130      -7.562  15.664   2.211  1.00 90.81           C  
ATOM   1041  C   LYS A 130      -6.793  14.727   1.282  1.00 90.81           C  
ATOM   1042  CB  LYS A 130      -6.699  16.859   2.582  1.00 90.81           C  
ATOM   1043  O   LYS A 130      -6.910  14.820   0.059  1.00 90.81           O  
ATOM   1044  CG  LYS A 130      -7.469  18.000   3.236  1.00 90.81           C  
ATOM   1045  CD  LYS A 130      -8.477  18.625   2.277  1.00 90.81           C  
ATOM   1046  CE  LYS A 130      -9.211  19.797   2.914  1.00 90.81           C  
ATOM   1047  NZ  LYS A 130     -10.312  20.297   2.045  1.00 90.81           N  
ATOM   1048  N   TYR A 131      -6.043  13.914   1.866  1.00 91.50           N  
ATOM   1049  CA  TYR A 131      -5.324  12.914   1.082  1.00 91.50           C  
ATOM   1050  C   TYR A 131      -6.297  12.031   0.309  1.00 91.50           C  
ATOM   1051  CB  TYR A 131      -4.441  12.055   1.989  1.00 91.50           C  
ATOM   1052  O   TYR A 131      -6.137  11.836  -0.898  1.00 91.50           O  
ATOM   1053  CG  TYR A 131      -3.811  10.883   1.282  1.00 91.50           C  
ATOM   1054  CD1 TYR A 131      -4.273   9.586   1.493  1.00 91.50           C  
ATOM   1055  CD2 TYR A 131      -2.748  11.062   0.403  1.00 91.50           C  
ATOM   1056  CE1 TYR A 131      -3.693   8.500   0.846  1.00 91.50           C  
ATOM   1057  CE2 TYR A 131      -2.160   9.984  -0.251  1.00 91.50           C  
ATOM   1058  OH  TYR A 131      -2.061   7.637  -0.667  1.00 91.50           O  
ATOM   1059  CZ  TYR A 131      -2.639   8.711  -0.023  1.00 91.50           C  
ATOM   1060  N   ARG A 132      -7.266  11.508   0.931  1.00 89.19           N  
ATOM   1061  CA  ARG A 132      -8.250  10.641   0.294  1.00 89.19           C  
ATOM   1062  C   ARG A 132      -8.984  11.375  -0.822  1.00 89.19           C  
ATOM   1063  CB  ARG A 132      -9.258  10.117   1.326  1.00 89.19           C  
ATOM   1064  O   ARG A 132      -9.234  10.812  -1.887  1.00 89.19           O  
ATOM   1065  CG  ARG A 132      -8.664   9.125   2.311  1.00 89.19           C  
ATOM   1066  CD  ARG A 132      -9.680   8.703   3.363  1.00 89.19           C  
ATOM   1067  NE  ARG A 132      -9.086   7.809   4.355  1.00 89.19           N  
ATOM   1068  NH1 ARG A 132     -10.859   7.926   5.828  1.00 89.19           N  
ATOM   1069  NH2 ARG A 132      -9.031   6.641   6.332  1.00 89.19           N  
ATOM   1070  CZ  ARG A 132      -9.664   7.461   5.500  1.00 89.19           C  
ATOM   1071  N   GLU A 133      -9.336  12.562  -0.500  1.00 92.06           N  
ATOM   1072  CA  GLU A 133     -10.000  13.391  -1.499  1.00 92.06           C  
ATOM   1073  C   GLU A 133      -9.117  13.602  -2.725  1.00 92.06           C  
ATOM   1074  CB  GLU A 133     -10.391  14.742  -0.898  1.00 92.06           C  
ATOM   1075  O   GLU A 133      -9.578  13.484  -3.859  1.00 92.06           O  
ATOM   1076  CG  GLU A 133     -11.156  15.648  -1.857  1.00 92.06           C  
ATOM   1077  CD  GLU A 133     -11.547  16.984  -1.243  1.00 92.06           C  
ATOM   1078  OE1 GLU A 133     -11.961  17.891  -1.992  1.00 92.06           O  
ATOM   1079  OE2 GLU A 133     -11.438  17.109  -0.004  1.00 92.06           O  
ATOM   1080  N   ALA A 134      -7.875  13.898  -2.498  1.00 96.19           N  
ATOM   1081  CA  ALA A 134      -6.941  14.109  -3.602  1.00 96.19           C  
ATOM   1082  C   ALA A 134      -6.770  12.836  -4.426  1.00 96.19           C  
ATOM   1083  CB  ALA A 134      -5.586  14.578  -3.072  1.00 96.19           C  
ATOM   1084  O   ALA A 134      -6.719  12.883  -5.656  1.00 96.19           O  
ATOM   1085  N   CYS A 135      -6.695  11.734  -3.775  1.00 94.88           N  
ATOM   1086  CA  CYS A 135      -6.578  10.453  -4.453  1.00 94.88           C  
ATOM   1087  C   CYS A 135      -7.781  10.195  -5.352  1.00 94.88           C  
ATOM   1088  CB  CYS A 135      -6.441   9.320  -3.434  1.00 94.88           C  
ATOM   1089  O   CYS A 135      -7.625   9.758  -6.496  1.00 94.88           O  
ATOM   1090  SG  CYS A 135      -4.859   9.305  -2.564  1.00 94.88           S  
ATOM   1091  N   LYS A 136      -8.883  10.422  -4.809  1.00 93.19           N  
ATOM   1092  CA  LYS A 136     -10.125  10.203  -5.547  1.00 93.19           C  
ATOM   1093  C   LYS A 136     -10.180  11.070  -6.801  1.00 93.19           C  
ATOM   1094  CB  LYS A 136     -11.336  10.492  -4.656  1.00 93.19           C  
ATOM   1095  O   LYS A 136     -10.516  10.586  -7.883  1.00 93.19           O  
ATOM   1096  CG  LYS A 136     -12.672  10.148  -5.305  1.00 93.19           C  
ATOM   1097  CD  LYS A 136     -13.836  10.414  -4.355  1.00 93.19           C  
ATOM   1098  CE  LYS A 136     -15.172  10.125  -5.020  1.00 93.19           C  
ATOM   1099  NZ  LYS A 136     -16.312  10.398  -4.098  1.00 93.19           N  
ATOM   1100  N   VAL A 137      -9.844  12.305  -6.613  1.00 96.00           N  
ATOM   1101  CA  VAL A 137      -9.844  13.227  -7.742  1.00 96.00           C  
ATOM   1102  C   VAL A 137      -8.852  12.742  -8.797  1.00 96.00           C  
ATOM   1103  CB  VAL A 137      -9.500  14.664  -7.301  1.00 96.00           C  
ATOM   1104  O   VAL A 137      -9.172  12.719  -9.992  1.00 96.00           O  
ATOM   1105  CG1 VAL A 137      -9.227  15.547  -8.516  1.00 96.00           C  
ATOM   1106  CG2 VAL A 137     -10.625  15.242  -6.453  1.00 96.00           C  
ATOM   1107  N   PHE A 138      -7.730  12.406  -8.352  1.00 97.50           N  
ATOM   1108  CA  PHE A 138      -6.691  11.922  -9.250  1.00 97.50           C  
ATOM   1109  C   PHE A 138      -7.164  10.688 -10.016  1.00 97.50           C  
ATOM   1110  CB  PHE A 138      -5.414  11.594  -8.469  1.00 97.50           C  
ATOM   1111  O   PHE A 138      -7.074  10.641 -11.250  1.00 97.50           O  
ATOM   1112  CG  PHE A 138      -4.309  11.031  -9.328  1.00 97.50           C  
ATOM   1113  CD1 PHE A 138      -4.125   9.656  -9.438  1.00 97.50           C  
ATOM   1114  CD2 PHE A 138      -3.451  11.875 -10.016  1.00 97.50           C  
ATOM   1115  CE1 PHE A 138      -3.102   9.141 -10.227  1.00 97.50           C  
ATOM   1116  CE2 PHE A 138      -2.428  11.367 -10.805  1.00 97.50           C  
ATOM   1117  CZ  PHE A 138      -2.254   9.992 -10.906  1.00 97.50           C  
ATOM   1118  N   ARG A 139      -7.656   9.695  -9.344  1.00 96.06           N  
ATOM   1119  CA  ARG A 139      -8.070   8.445  -9.961  1.00 96.06           C  
ATOM   1120  C   ARG A 139      -9.203   8.664 -10.953  1.00 96.06           C  
ATOM   1121  CB  ARG A 139      -8.492   7.434  -8.891  1.00 96.06           C  
ATOM   1122  O   ARG A 139      -9.211   8.086 -12.039  1.00 96.06           O  
ATOM   1123  CG  ARG A 139      -7.352   6.957  -8.008  1.00 96.06           C  
ATOM   1124  CD  ARG A 139      -6.488   5.914  -8.703  1.00 96.06           C  
ATOM   1125  NE  ARG A 139      -5.508   5.328  -7.801  1.00 96.06           N  
ATOM   1126  NH1 ARG A 139      -4.906   3.613  -9.227  1.00 96.06           N  
ATOM   1127  NH2 ARG A 139      -3.914   3.799  -7.168  1.00 96.06           N  
ATOM   1128  CZ  ARG A 139      -4.777   4.246  -8.070  1.00 96.06           C  
ATOM   1129  N   THR A 140     -10.141   9.477 -10.594  1.00 95.69           N  
ATOM   1130  CA  THR A 140     -11.273   9.781 -11.469  1.00 95.69           C  
ATOM   1131  C   THR A 140     -10.805  10.492 -12.734  1.00 95.69           C  
ATOM   1132  CB  THR A 140     -12.312  10.656 -10.742  1.00 95.69           C  
ATOM   1133  O   THR A 140     -11.211  10.125 -13.844  1.00 95.69           O  
ATOM   1134  CG2 THR A 140     -13.492  10.977 -11.656  1.00 95.69           C  
ATOM   1135  OG1 THR A 140     -12.789   9.961  -9.586  1.00 95.69           O  
ATOM   1136  N   SER A 141      -9.898  11.336 -12.609  1.00 96.44           N  
ATOM   1137  CA  SER A 141      -9.414  12.133 -13.727  1.00 96.44           C  
ATOM   1138  C   SER A 141      -8.547  11.297 -14.664  1.00 96.44           C  
ATOM   1139  CB  SER A 141      -8.617  13.336 -13.227  1.00 96.44           C  
ATOM   1140  O   SER A 141      -8.438  11.602 -15.859  1.00 96.44           O  
ATOM   1141  OG  SER A 141      -9.453  14.211 -12.477  1.00 96.44           O  
ATOM   1142  N   MET A 142      -8.008  10.297 -14.086  1.00 94.56           N  
ATOM   1143  CA  MET A 142      -7.105   9.445 -14.859  1.00 94.56           C  
ATOM   1144  C   MET A 142      -7.828   8.203 -15.367  1.00 94.56           C  
ATOM   1145  CB  MET A 142      -5.891   9.047 -14.023  1.00 94.56           C  
ATOM   1146  O   MET A 142      -7.195   7.289 -15.898  1.00 94.56           O  
ATOM   1147  CG  MET A 142      -5.023  10.219 -13.594  1.00 94.56           C  
ATOM   1148  SD  MET A 142      -4.305  11.117 -15.023  1.00 94.56           S  
ATOM   1149  CE  MET A 142      -3.080   9.906 -15.578  1.00 94.56           C  
ATOM   1150  N   ASP A 143      -9.039   8.109 -15.141  1.00 93.12           N  
ATOM   1151  CA  ASP A 143      -9.875   6.992 -15.555  1.00 93.12           C  
ATOM   1152  C   ASP A 143      -9.398   5.684 -14.938  1.00 93.12           C  
ATOM   1153  CB  ASP A 143      -9.898   6.875 -17.078  1.00 93.12           C  
ATOM   1154  O   ASP A 143      -9.281   4.668 -15.625  1.00 93.12           O  
ATOM   1155  CG  ASP A 143     -10.594   8.047 -17.750  1.00 93.12           C  
ATOM   1156  OD1 ASP A 143     -11.547   8.602 -17.172  1.00 93.12           O  
ATOM   1157  OD2 ASP A 143     -10.180   8.414 -18.875  1.00 93.12           O  
ATOM   1158  N   MET A 144      -9.125   5.703 -13.617  1.00 94.62           N  
ATOM   1159  CA  MET A 144      -8.648   4.551 -12.859  1.00 94.62           C  
ATOM   1160  C   MET A 144      -9.609   4.199 -11.734  1.00 94.62           C  
ATOM   1161  CB  MET A 144      -7.250   4.824 -12.289  1.00 94.62           C  
ATOM   1162  O   MET A 144      -9.188   4.008 -10.586  1.00 94.62           O  
ATOM   1163  CG  MET A 144      -6.191   5.070 -13.352  1.00 94.62           C  
ATOM   1164  SD  MET A 144      -4.562   5.504 -12.633  1.00 94.62           S  
ATOM   1165  CE  MET A 144      -3.578   5.672 -14.148  1.00 94.62           C  
ATOM   1166  N   THR A 145     -10.945   4.039 -12.055  1.00 93.00           N  
ATOM   1167  CA  THR A 145     -11.914   3.893 -10.977  1.00 93.00           C  
ATOM   1168  C   THR A 145     -12.539   2.500 -11.000  1.00 93.00           C  
ATOM   1169  CB  THR A 145     -13.023   4.953 -11.078  1.00 93.00           C  
ATOM   1170  O   THR A 145     -13.156   2.076 -10.016  1.00 93.00           O  
ATOM   1171  CG2 THR A 145     -12.469   6.359 -10.867  1.00 93.00           C  
ATOM   1172  OG1 THR A 145     -13.633   4.883 -12.375  1.00 93.00           O  
ATOM   1173  N   SER A 146     -12.320   1.776 -12.039  1.00 92.69           N  
ATOM   1174  CA  SER A 146     -12.984   0.479 -12.156  1.00 92.69           C  
ATOM   1175  C   SER A 146     -12.445  -0.504 -11.117  1.00 92.69           C  
ATOM   1176  CB  SER A 146     -12.789  -0.097 -13.562  1.00 92.69           C  
ATOM   1177  O   SER A 146     -11.250  -0.774 -11.070  1.00 92.69           O  
ATOM   1178  OG  SER A 146     -13.398  -1.371 -13.672  1.00 92.69           O  
ATOM   1179  N   PRO A 147     -13.422  -1.129 -10.352  1.00 85.94           N  
ATOM   1180  CA  PRO A 147     -13.023  -2.020  -9.258  1.00 85.94           C  
ATOM   1181  C   PRO A 147     -12.375  -3.311  -9.750  1.00 85.94           C  
ATOM   1182  CB  PRO A 147     -14.344  -2.311  -8.539  1.00 85.94           C  
ATOM   1183  O   PRO A 147     -11.570  -3.912  -9.039  1.00 85.94           O  
ATOM   1184  CG  PRO A 147     -15.250  -1.183  -8.922  1.00 85.94           C  
ATOM   1185  CD  PRO A 147     -14.828  -0.679 -10.273  1.00 85.94           C  
ATOM   1186  N   ASP A 148     -12.688  -3.721 -10.930  1.00 86.69           N  
ATOM   1187  CA  ASP A 148     -12.164  -4.984 -11.445  1.00 86.69           C  
ATOM   1188  C   ASP A 148     -10.789  -4.793 -12.070  1.00 86.69           C  
ATOM   1189  CB  ASP A 148     -13.133  -5.586 -12.469  1.00 86.69           C  
ATOM   1190  O   ASP A 148     -10.070  -5.766 -12.320  1.00 86.69           O  
ATOM   1191  CG  ASP A 148     -14.430  -6.059 -11.852  1.00 86.69           C  
ATOM   1192  OD1 ASP A 148     -14.438  -6.441 -10.664  1.00 86.69           O  
ATOM   1193  OD2 ASP A 148     -15.461  -6.055 -12.562  1.00 86.69           O  
ATOM   1194  N   ASP A 149     -10.422  -3.625 -12.172  1.00 92.88           N  
ATOM   1195  CA  ASP A 149      -9.133  -3.303 -12.766  1.00 92.88           C  
ATOM   1196  C   ASP A 149      -8.016  -3.361 -11.719  1.00 92.88           C  
ATOM   1197  CB  ASP A 149      -9.164  -1.919 -13.414  1.00 92.88           C  
ATOM   1198  O   ASP A 149      -8.227  -2.990 -10.562  1.00 92.88           O  
ATOM   1199  CG  ASP A 149      -8.008  -1.683 -14.375  1.00 92.88           C  
ATOM   1200  OD1 ASP A 149      -7.070  -2.508 -14.406  1.00 92.88           O  
ATOM   1201  OD2 ASP A 149      -8.039  -0.661 -15.094  1.00 92.88           O  
ATOM   1202  N   LEU A 150      -6.797  -3.789 -12.094  1.00 94.69           N  
ATOM   1203  CA  LEU A 150      -5.668  -3.973 -11.188  1.00 94.69           C  
ATOM   1204  C   LEU A 150      -5.105  -2.625 -10.742  1.00 94.69           C  
ATOM   1205  CB  LEU A 150      -4.574  -4.805 -11.859  1.00 94.69           C  
ATOM   1206  O   LEU A 150      -4.297  -2.562  -9.812  1.00 94.69           O  
ATOM   1207  CG  LEU A 150      -4.906  -6.273 -12.125  1.00 94.69           C  
ATOM   1208  CD1 LEU A 150      -3.738  -6.957 -12.828  1.00 94.69           C  
ATOM   1209  CD2 LEU A 150      -5.250  -6.988 -10.828  1.00 94.69           C  
ATOM   1210  N   ILE A 151      -5.578  -1.513 -11.336  1.00 94.62           N  
ATOM   1211  CA  ILE A 151      -5.141  -0.177 -10.945  1.00 94.62           C  
ATOM   1212  C   ILE A 151      -6.340   0.637 -10.461  1.00 94.62           C  
ATOM   1213  CB  ILE A 151      -4.434   0.550 -12.109  1.00 94.62           C  
ATOM   1214  O   ILE A 151      -6.254   1.861 -10.344  1.00 94.62           O  
ATOM   1215  CG1 ILE A 151      -5.375   0.671 -13.312  1.00 94.62           C  
ATOM   1216  CG2 ILE A 151      -3.143  -0.178 -12.500  1.00 94.62           C  
ATOM   1217  CD1 ILE A 151      -4.863   1.593 -14.414  1.00 94.62           C  
ATOM   1218  N   GLY A 152      -7.453  -0.032 -10.234  1.00 93.50           N  
ATOM   1219  CA  GLY A 152      -8.695   0.642  -9.891  1.00 93.50           C  
ATOM   1220  C   GLY A 152      -8.875   0.832  -8.398  1.00 93.50           C  
ATOM   1221  O   GLY A 152      -7.926   0.683  -7.625  1.00 93.50           O  
ATOM   1222  N   ILE A 153     -10.188   1.281  -8.023  1.00 90.31           N  
ATOM   1223  CA  ILE A 153     -10.578   1.500  -6.637  1.00 90.31           C  
ATOM   1224  C   ILE A 153     -11.445   0.336  -6.156  1.00 90.31           C  
ATOM   1225  CB  ILE A 153     -11.336   2.836  -6.469  1.00 90.31           C  
ATOM   1226  O   ILE A 153     -12.484   0.041  -6.746  1.00 90.31           O  
ATOM   1227  CG1 ILE A 153     -10.492   4.000  -7.000  1.00 90.31           C  
ATOM   1228  CG2 ILE A 153     -11.719   3.061  -5.000  1.00 90.31           C  
ATOM   1229  CD1 ILE A 153     -11.234   5.332  -7.039  1.00 90.31           C  
ATOM   1230  N   LEU A 154     -10.945  -0.267  -5.090  1.00 87.12           N  
ATOM   1231  CA  LEU A 154     -11.703  -1.383  -4.535  1.00 87.12           C  
ATOM   1232  C   LEU A 154     -12.922  -0.884  -3.764  1.00 87.12           C  
ATOM   1233  CB  LEU A 154     -10.820  -2.234  -3.623  1.00 87.12           C  
ATOM   1234  O   LEU A 154     -12.859   0.155  -3.102  1.00 87.12           O  
ATOM   1235  CG  LEU A 154      -9.641  -2.941  -4.289  1.00 87.12           C  
ATOM   1236  CD1 LEU A 154      -8.875  -3.771  -3.266  1.00 87.12           C  
ATOM   1237  CD2 LEU A 154     -10.125  -3.818  -5.441  1.00 87.12           C  
ATOM   1238  N   GLU A 155     -14.031  -1.622  -3.963  1.00 82.12           N  
ATOM   1239  CA  GLU A 155     -15.258  -1.339  -3.221  1.00 82.12           C  
ATOM   1240  C   GLU A 155     -15.742  -2.570  -2.461  1.00 82.12           C  
ATOM   1241  CB  GLU A 155     -16.359  -0.842  -4.164  1.00 82.12           C  
ATOM   1242  O   GLU A 155     -15.305  -3.689  -2.740  1.00 82.12           O  
ATOM   1243  CG  GLU A 155     -16.000   0.441  -4.902  1.00 82.12           C  
ATOM   1244  CD  GLU A 155     -17.078   0.891  -5.879  1.00 82.12           C  
ATOM   1245  OE1 GLU A 155     -16.938   1.979  -6.480  1.00 82.12           O  
ATOM   1246  OE2 GLU A 155     -18.062   0.148  -6.047  1.00 82.12           O  
ATOM   1247  N   GLY A 156     -16.500  -2.273  -1.337  1.00 73.12           N  
ATOM   1248  CA  GLY A 156     -17.031  -3.383  -0.570  1.00 73.12           C  
ATOM   1249  C   GLY A 156     -16.438  -3.500   0.817  1.00 73.12           C  
ATOM   1250  O   GLY A 156     -16.266  -2.496   1.515  1.00 73.12           O  
ATOM   1251  N   SER A 157     -16.250  -4.742   1.289  1.00 69.56           N  
ATOM   1252  CA  SER A 157     -15.758  -4.961   2.648  1.00 69.56           C  
ATOM   1253  C   SER A 157     -14.461  -5.754   2.650  1.00 69.56           C  
ATOM   1254  CB  SER A 157     -16.812  -5.691   3.482  1.00 69.56           C  
ATOM   1255  O   SER A 157     -14.141  -6.434   1.674  1.00 69.56           O  
ATOM   1256  OG  SER A 157     -17.094  -6.965   2.932  1.00 69.56           O  
ATOM   1257  N   VAL A 158     -13.680  -5.441   3.715  1.00 73.25           N  
ATOM   1258  CA  VAL A 158     -12.438  -6.188   3.883  1.00 73.25           C  
ATOM   1259  C   VAL A 158     -12.742  -7.676   4.043  1.00 73.25           C  
ATOM   1260  CB  VAL A 158     -11.625  -5.680   5.098  1.00 73.25           C  
ATOM   1261  O   VAL A 158     -13.898  -8.055   4.270  1.00 73.25           O  
ATOM   1262  CG1 VAL A 158     -11.195  -4.230   4.891  1.00 73.25           C  
ATOM   1263  CG2 VAL A 158     -12.445  -5.824   6.379  1.00 73.25           C  
ATOM   1264  N   ALA A 159     -11.695  -8.531   3.902  1.00 72.19           N  
ATOM   1265  CA  ALA A 159     -11.836  -9.977   4.043  1.00 72.19           C  
ATOM   1266  C   ALA A 159     -12.258 -10.352   5.461  1.00 72.19           C  
ATOM   1267  CB  ALA A 159     -10.531 -10.680   3.682  1.00 72.19           C  
ATOM   1268  O   ALA A 159     -11.719  -9.828   6.438  1.00 72.19           O  
ATOM   1269  N   THR A 160     -13.289 -11.227   5.570  1.00 73.06           N  
ATOM   1270  CA  THR A 160     -13.773 -11.664   6.875  1.00 73.06           C  
ATOM   1271  C   THR A 160     -13.227 -13.047   7.227  1.00 73.06           C  
ATOM   1272  CB  THR A 160     -15.312 -11.703   6.914  1.00 73.06           C  
ATOM   1273  O   THR A 160     -13.148 -13.414   8.398  1.00 73.06           O  
ATOM   1274  CG2 THR A 160     -15.898 -10.297   6.773  1.00 73.06           C  
ATOM   1275  OG1 THR A 160     -15.797 -12.516   5.840  1.00 73.06           O  
ATOM   1276  N   ARG A 161     -12.695 -13.680   6.184  1.00 82.38           N  
ATOM   1277  CA  ARG A 161     -12.109 -15.008   6.312  1.00 82.38           C  
ATOM   1278  C   ARG A 161     -10.969 -15.203   5.316  1.00 82.38           C  
ATOM   1279  CB  ARG A 161     -13.172 -16.094   6.105  1.00 82.38           C  
ATOM   1280  O   ARG A 161     -11.117 -14.906   4.129  1.00 82.38           O  
ATOM   1281  CG  ARG A 161     -12.656 -17.500   6.293  1.00 82.38           C  
ATOM   1282  CD  ARG A 161     -13.758 -18.531   6.098  1.00 82.38           C  
ATOM   1283  NE  ARG A 161     -13.242 -19.906   6.191  1.00 82.38           N  
ATOM   1284  NH1 ARG A 161     -15.320 -20.906   6.262  1.00 82.38           N  
ATOM   1285  NH2 ARG A 161     -13.422 -22.188   6.352  1.00 82.38           N  
ATOM   1286  CZ  ARG A 161     -13.992 -21.000   6.270  1.00 82.38           C  
ATOM   1287  N   VAL A 162      -9.812 -15.727   5.859  1.00 85.75           N  
ATOM   1288  CA  VAL A 162      -8.672 -15.969   4.988  1.00 85.75           C  
ATOM   1289  C   VAL A 162      -8.164 -17.391   5.180  1.00 85.75           C  
ATOM   1290  CB  VAL A 162      -7.527 -14.961   5.262  1.00 85.75           C  
ATOM   1291  O   VAL A 162      -7.918 -17.828   6.309  1.00 85.75           O  
ATOM   1292  CG1 VAL A 162      -6.277 -15.328   4.465  1.00 85.75           C  
ATOM   1293  CG2 VAL A 162      -7.980 -13.539   4.926  1.00 85.75           C  
ATOM   1294  N   GLU A 163      -8.086 -18.109   4.023  1.00 87.69           N  
ATOM   1295  CA  GLU A 163      -7.543 -19.453   4.039  1.00 87.69           C  
ATOM   1296  C   GLU A 163      -6.031 -19.453   3.844  1.00 87.69           C  
ATOM   1297  CB  GLU A 163      -8.211 -20.312   2.961  1.00 87.69           C  
ATOM   1298  O   GLU A 163      -5.523 -18.828   2.908  1.00 87.69           O  
ATOM   1299  CG  GLU A 163      -9.703 -20.500   3.158  1.00 87.69           C  
ATOM   1300  CD  GLU A 163     -10.352 -21.359   2.088  1.00 87.69           C  
ATOM   1301  OE1 GLU A 163     -11.555 -21.672   2.203  1.00 87.69           O  
ATOM   1302  OE2 GLU A 163      -9.641 -21.734   1.125  1.00 87.69           O  
ATOM   1303  N   VAL A 164      -5.348 -20.156   4.766  1.00 88.69           N  
ATOM   1304  CA  VAL A 164      -3.889 -20.203   4.707  1.00 88.69           C  
ATOM   1305  C   VAL A 164      -3.414 -21.656   4.645  1.00 88.69           C  
ATOM   1306  CB  VAL A 164      -3.252 -19.484   5.918  1.00 88.69           C  
ATOM   1307  O   VAL A 164      -4.176 -22.578   4.945  1.00 88.69           O  
ATOM   1308  CG1 VAL A 164      -3.662 -18.016   5.949  1.00 88.69           C  
ATOM   1309  CG2 VAL A 164      -3.646 -20.172   7.219  1.00 88.69           C  
ATOM   1310  N   PRO A 165      -2.137 -21.766   4.176  1.00 86.62           N  
ATOM   1311  CA  PRO A 165      -1.593 -23.125   4.227  1.00 86.62           C  
ATOM   1312  C   PRO A 165      -1.631 -23.734   5.629  1.00 86.62           C  
ATOM   1313  CB  PRO A 165      -0.150 -22.953   3.746  1.00 86.62           C  
ATOM   1314  O   PRO A 165      -1.269 -23.062   6.602  1.00 86.62           O  
ATOM   1315  CG  PRO A 165      -0.177 -21.719   2.906  1.00 86.62           C  
ATOM   1316  CD  PRO A 165      -1.167 -20.750   3.500  1.00 86.62           C  
ATOM   1317  N   PRO A 166      -2.076 -25.047   5.738  1.00 85.12           N  
ATOM   1318  CA  PRO A 166      -2.279 -25.672   7.047  1.00 85.12           C  
ATOM   1319  C   PRO A 166      -1.023 -25.641   7.914  1.00 85.12           C  
ATOM   1320  CB  PRO A 166      -2.674 -27.109   6.691  1.00 85.12           C  
ATOM   1321  O   PRO A 166      -1.107 -25.422   9.125  1.00 85.12           O  
ATOM   1322  CG  PRO A 166      -3.318 -27.000   5.348  1.00 85.12           C  
ATOM   1323  CD  PRO A 166      -2.645 -25.906   4.578  1.00 85.12           C  
ATOM   1324  N   SER A 167       0.078 -25.797   7.273  1.00 83.62           N  
ATOM   1325  CA  SER A 167       1.328 -25.859   8.023  1.00 83.62           C  
ATOM   1326  C   SER A 167       1.705 -24.500   8.602  1.00 83.62           C  
ATOM   1327  CB  SER A 167       2.459 -26.375   7.133  1.00 83.62           C  
ATOM   1328  O   SER A 167       2.504 -24.422   9.539  1.00 83.62           O  
ATOM   1329  OG  SER A 167       2.652 -25.531   6.020  1.00 83.62           O  
ATOM   1330  N   LEU A 168       1.096 -23.422   8.102  1.00 88.38           N  
ATOM   1331  CA  LEU A 168       1.468 -22.078   8.516  1.00 88.38           C  
ATOM   1332  C   LEU A 168       0.343 -21.422   9.312  1.00 88.38           C  
ATOM   1333  CB  LEU A 168       1.816 -21.219   7.301  1.00 88.38           C  
ATOM   1334  O   LEU A 168       0.420 -20.234   9.641  1.00 88.38           O  
ATOM   1335  CG  LEU A 168       3.090 -21.594   6.543  1.00 88.38           C  
ATOM   1336  CD1 LEU A 168       3.260 -20.719   5.312  1.00 88.38           C  
ATOM   1337  CD2 LEU A 168       4.305 -21.484   7.457  1.00 88.38           C  
ATOM   1338  N   ILE A 169      -0.673 -22.172   9.562  1.00 89.38           N  
ATOM   1339  CA  ILE A 169      -1.839 -21.594  10.227  1.00 89.38           C  
ATOM   1340  C   ILE A 169      -1.424 -20.984  11.562  1.00 89.38           C  
ATOM   1341  CB  ILE A 169      -2.941 -22.656  10.445  1.00 89.38           C  
ATOM   1342  O   ILE A 169      -1.823 -19.859  11.883  1.00 89.38           O  
ATOM   1343  CG1 ILE A 169      -4.223 -22.000  10.961  1.00 89.38           C  
ATOM   1344  CG2 ILE A 169      -2.461 -23.750  11.414  1.00 89.38           C  
ATOM   1345  CD1 ILE A 169      -5.453 -22.891  10.906  1.00 89.38           C  
ATOM   1346  N   GLY A 170      -0.663 -21.719  12.383  1.00 87.69           N  
ATOM   1347  CA  GLY A 170      -0.189 -21.203  13.648  1.00 87.69           C  
ATOM   1348  C   GLY A 170       0.594 -19.906  13.508  1.00 87.69           C  
ATOM   1349  O   GLY A 170       0.436 -19.000  14.320  1.00 87.69           O  
ATOM   1350  N   VAL A 171       1.365 -19.859  12.422  1.00 90.81           N  
ATOM   1351  CA  VAL A 171       2.197 -18.688  12.133  1.00 90.81           C  
ATOM   1352  C   VAL A 171       1.313 -17.469  11.883  1.00 90.81           C  
ATOM   1353  CB  VAL A 171       3.129 -18.938  10.930  1.00 90.81           C  
ATOM   1354  O   VAL A 171       1.526 -16.406  12.461  1.00 90.81           O  
ATOM   1355  CG1 VAL A 171       3.828 -17.656  10.508  1.00 90.81           C  
ATOM   1356  CG2 VAL A 171       4.152 -20.031  11.258  1.00 90.81           C  
ATOM   1357  N   PHE A 172       0.347 -17.594  11.117  1.00 92.31           N  
ATOM   1358  CA  PHE A 172      -0.516 -16.484  10.750  1.00 92.31           C  
ATOM   1359  C   PHE A 172      -1.381 -16.047  11.930  1.00 92.31           C  
ATOM   1360  CB  PHE A 172      -1.402 -16.859   9.555  1.00 92.31           C  
ATOM   1361  O   PHE A 172      -1.634 -14.859  12.117  1.00 92.31           O  
ATOM   1362  CG  PHE A 172      -0.713 -16.734   8.227  1.00 92.31           C  
ATOM   1363  CD1 PHE A 172      -0.442 -15.477   7.684  1.00 92.31           C  
ATOM   1364  CD2 PHE A 172      -0.338 -17.859   7.512  1.00 92.31           C  
ATOM   1365  CE1 PHE A 172       0.195 -15.359   6.449  1.00 92.31           C  
ATOM   1366  CE2 PHE A 172       0.299 -17.750   6.281  1.00 92.31           C  
ATOM   1367  CZ  PHE A 172       0.563 -16.500   5.750  1.00 92.31           C  
ATOM   1368  N   ARG A 173      -1.838 -17.016  12.711  1.00 91.50           N  
ATOM   1369  CA  ARG A 173      -2.613 -16.672  13.898  1.00 91.50           C  
ATOM   1370  C   ARG A 173      -1.773 -15.859  14.875  1.00 91.50           C  
ATOM   1371  CB  ARG A 173      -3.148 -17.938  14.578  1.00 91.50           C  
ATOM   1372  O   ARG A 173      -2.254 -14.875  15.445  1.00 91.50           O  
ATOM   1373  CG  ARG A 173      -4.336 -18.562  13.867  1.00 91.50           C  
ATOM   1374  CD  ARG A 173      -4.824 -19.812  14.586  1.00 91.50           C  
ATOM   1375  NE  ARG A 173      -6.059 -20.312  14.000  1.00 91.50           N  
ATOM   1376  NH1 ARG A 173      -5.953 -22.375  15.055  1.00 91.50           N  
ATOM   1377  NH2 ARG A 173      -7.703 -21.891  13.648  1.00 91.50           N  
ATOM   1378  CZ  ARG A 173      -6.570 -21.531  14.234  1.00 91.50           C  
ATOM   1379  N   GLU A 174      -0.557 -16.281  15.016  1.00 90.25           N  
ATOM   1380  CA  GLU A 174       0.352 -15.562  15.898  1.00 90.25           C  
ATOM   1381  C   GLU A 174       0.643 -14.164  15.359  1.00 90.25           C  
ATOM   1382  CB  GLU A 174       1.659 -16.344  16.078  1.00 90.25           C  
ATOM   1383  O   GLU A 174       0.698 -13.195  16.125  1.00 90.25           O  
ATOM   1384  CG  GLU A 174       2.559 -15.781  17.172  1.00 90.25           C  
ATOM   1385  CD  GLU A 174       3.793 -16.625  17.422  1.00 90.25           C  
ATOM   1386  OE1 GLU A 174       4.664 -16.219  18.219  1.00 90.25           O  
ATOM   1387  OE2 GLU A 174       3.889 -17.719  16.828  1.00 90.25           O  
ATOM   1388  N   MET A 175       0.896 -14.133  14.062  1.00 90.31           N  
ATOM   1389  CA  MET A 175       1.133 -12.844  13.414  1.00 90.31           C  
ATOM   1390  C   MET A 175      -0.056 -11.906  13.609  1.00 90.31           C  
ATOM   1391  CB  MET A 175       1.407 -13.039  11.922  1.00 90.31           C  
ATOM   1392  O   MET A 175       0.120 -10.734  13.938  1.00 90.31           O  
ATOM   1393  CG  MET A 175       1.799 -11.758  11.203  1.00 90.31           C  
ATOM   1394  SD  MET A 175       2.023 -12.008   9.398  1.00 90.31           S  
ATOM   1395  CE  MET A 175       3.299 -13.297   9.406  1.00 90.31           C  
ATOM   1396  N   LEU A 176      -1.303 -12.359  13.375  1.00 88.44           N  
ATOM   1397  CA  LEU A 176      -2.518 -11.570  13.547  1.00 88.44           C  
ATOM   1398  C   LEU A 176      -2.660 -11.094  14.992  1.00 88.44           C  
ATOM   1399  CB  LEU A 176      -3.748 -12.383  13.141  1.00 88.44           C  
ATOM   1400  O   LEU A 176      -2.984  -9.930  15.234  1.00 88.44           O  
ATOM   1401  CG  LEU A 176      -5.094 -11.664  13.219  1.00 88.44           C  
ATOM   1402  CD1 LEU A 176      -5.094 -10.438  12.312  1.00 88.44           C  
ATOM   1403  CD2 LEU A 176      -6.230 -12.609  12.852  1.00 88.44           C  
ATOM   1404  N   LEU A 177      -2.406 -11.930  15.930  1.00 86.44           N  
ATOM   1405  CA  LEU A 177      -2.488 -11.578  17.344  1.00 86.44           C  
ATOM   1406  C   LEU A 177      -1.527 -10.445  17.688  1.00 86.44           C  
ATOM   1407  CB  LEU A 177      -2.180 -12.805  18.219  1.00 86.44           C  
ATOM   1408  O   LEU A 177      -1.895  -9.508  18.391  1.00 86.44           O  
ATOM   1409  CG  LEU A 177      -2.332 -12.617  19.719  1.00 86.44           C  
ATOM   1410  CD1 LEU A 177      -3.795 -12.398  20.078  1.00 86.44           C  
ATOM   1411  CD2 LEU A 177      -1.767 -13.820  20.469  1.00 86.44           C  
ATOM   1412  N   ARG A 178      -0.336 -10.594  17.188  1.00 85.31           N  
ATOM   1413  CA  ARG A 178       0.658  -9.547  17.422  1.00 85.31           C  
ATOM   1414  C   ARG A 178       0.214  -8.227  16.797  1.00 85.31           C  
ATOM   1415  CB  ARG A 178       2.016  -9.961  16.844  1.00 85.31           C  
ATOM   1416  O   ARG A 178       0.376  -7.168  17.422  1.00 85.31           O  
ATOM   1417  CG  ARG A 178       3.148  -9.016  17.203  1.00 85.31           C  
ATOM   1418  CD  ARG A 178       4.488  -9.523  16.688  1.00 85.31           C  
ATOM   1419  NE  ARG A 178       5.535  -8.508  16.812  1.00 85.31           N  
ATOM   1420  NH1 ARG A 178       6.008  -9.000  19.031  1.00 85.31           N  
ATOM   1421  NH2 ARG A 178       7.160  -7.340  17.938  1.00 85.31           N  
ATOM   1422  CZ  ARG A 178       6.230  -8.281  17.922  1.00 85.31           C  
ATOM   1423  N   MET A 179      -0.222  -8.227  15.594  1.00 83.00           N  
ATOM   1424  CA  MET A 179      -0.706  -7.027  14.922  1.00 83.00           C  
ATOM   1425  C   MET A 179      -1.829  -6.367  15.711  1.00 83.00           C  
ATOM   1426  CB  MET A 179      -1.190  -7.363  13.508  1.00 83.00           C  
ATOM   1427  O   MET A 179      -1.878  -5.141  15.828  1.00 83.00           O  
ATOM   1428  CG  MET A 179      -0.073  -7.742  12.547  1.00 83.00           C  
ATOM   1429  SD  MET A 179      -0.705  -8.352  10.938  1.00 83.00           S  
ATOM   1430  CE  MET A 179      -1.483  -6.840  10.312  1.00 83.00           C  
ATOM   1431  N   LYS A 180      -2.730  -7.176  16.312  1.00 79.50           N  
ATOM   1432  CA  LYS A 180      -3.820  -6.660  17.141  1.00 79.50           C  
ATOM   1433  C   LYS A 180      -3.285  -6.008  18.406  1.00 79.50           C  
ATOM   1434  CB  LYS A 180      -4.797  -7.781  17.484  1.00 79.50           C  
ATOM   1435  O   LYS A 180      -3.746  -4.934  18.797  1.00 79.50           O  
ATOM   1436  CG  LYS A 180      -5.672  -8.234  16.328  1.00 79.50           C  
ATOM   1437  CD  LYS A 180      -6.652  -9.320  16.766  1.00 79.50           C  
ATOM   1438  CE  LYS A 180      -7.586  -9.711  15.625  1.00 79.50           C  
ATOM   1439  NZ  LYS A 180      -8.547 -10.773  16.047  1.00 79.50           N  
ATOM   1440  N   LYS A 181      -2.322  -6.664  19.000  1.00 76.44           N  
ATOM   1441  CA  LYS A 181      -1.715  -6.148  20.234  1.00 76.44           C  
ATOM   1442  C   LYS A 181      -1.011  -4.820  19.969  1.00 76.44           C  
ATOM   1443  CB  LYS A 181      -0.728  -7.164  20.812  1.00 76.44           C  
ATOM   1444  O   LYS A 181      -1.108  -3.895  20.781  1.00 76.44           O  
ATOM   1445  CG  LYS A 181      -1.389  -8.344  21.500  1.00 76.44           C  
ATOM   1446  CD  LYS A 181      -0.357  -9.273  22.125  1.00 76.44           C  
ATOM   1447  CE  LYS A 181      -1.013 -10.500  22.750  1.00 76.44           C  
ATOM   1448  NZ  LYS A 181      -0.002 -11.438  23.328  1.00 76.44           N  
ATOM   1449  N   GLN A 182      -0.335  -4.785  18.891  1.00 73.06           N  
ATOM   1450  CA  GLN A 182       0.379  -3.566  18.531  1.00 73.06           C  
ATOM   1451  C   GLN A 182      -0.589  -2.410  18.297  1.00 73.06           C  
ATOM   1452  CB  GLN A 182       1.229  -3.795  17.281  1.00 73.06           C  
ATOM   1453  O   GLN A 182      -0.313  -1.275  18.703  1.00 73.06           O  
ATOM   1454  CG  GLN A 182       2.449  -4.676  17.516  1.00 73.06           C  
ATOM   1455  CD  GLN A 182       3.242  -4.930  16.250  1.00 73.06           C  
ATOM   1456  NE2 GLN A 182       4.543  -5.160  16.406  1.00 73.06           N  
ATOM   1457  OE1 GLN A 182       2.691  -4.926  15.141  1.00 73.06           O  
ATOM   1458  N   MET A 183      -1.694  -2.801  17.703  1.00 67.06           N  
ATOM   1459  CA  MET A 183      -2.732  -1.800  17.469  1.00 67.06           C  
ATOM   1460  C   MET A 183      -3.332  -1.325  18.797  1.00 67.06           C  
ATOM   1461  CB  MET A 183      -3.832  -2.361  16.578  1.00 67.06           C  
ATOM   1462  O   MET A 183      -3.553  -0.128  18.984  1.00 67.06           O  
ATOM   1463  CG  MET A 183      -4.875  -1.333  16.172  1.00 67.06           C  
ATOM   1464  SD  MET A 183      -6.375  -2.104  15.445  1.00 67.06           S  
ATOM   1465  CE  MET A 183      -7.348  -0.617  15.062  1.00 67.06           C  
ATOM   1466  N   GLU A 184      -3.602  -2.174  19.719  1.00 62.66           N  
ATOM   1467  CA  GLU A 184      -4.203  -1.900  21.016  1.00 62.66           C  
ATOM   1468  C   GLU A 184      -3.266  -1.082  21.891  1.00 62.66           C  
ATOM   1469  CB  GLU A 184      -4.582  -3.207  21.719  1.00 62.66           C  
ATOM   1470  O   GLU A 184      -3.705  -0.168  22.594  1.00 62.66           O  
ATOM   1471  CG  GLU A 184      -5.746  -3.939  21.062  1.00 62.66           C  
ATOM   1472  CD  GLU A 184      -6.012  -5.305  21.688  1.00 62.66           C  
ATOM   1473  OE1 GLU A 184      -7.055  -5.922  21.375  1.00 62.66           O  
ATOM   1474  OE2 GLU A 184      -5.168  -5.766  22.484  1.00 62.66           O  
ATOM   1475  N   GLY A 185      -2.006  -1.538  22.062  1.00 55.62           N  
ATOM   1476  CA  GLY A 185      -0.983  -0.808  22.797  1.00 55.62           C  
ATOM   1477  C   GLY A 185      -0.820   0.625  22.328  1.00 55.62           C  
ATOM   1478  O   GLY A 185      -0.642   1.534  23.141  1.00 55.62           O  
ATOM   1479  N   ARG A 186      -1.119   0.858  21.172  1.00 56.06           N  
ATOM   1480  CA  ARG A 186      -0.895   2.145  20.531  1.00 56.06           C  
ATOM   1481  C   ARG A 186      -2.098   3.064  20.703  1.00 56.06           C  
ATOM   1482  CB  ARG A 186      -0.599   1.950  19.031  1.00 56.06           C  
ATOM   1483  O   ARG A 186      -1.945   4.285  20.797  1.00 56.06           O  
ATOM   1484  CG  ARG A 186       0.764   1.338  18.750  1.00 56.06           C  
ATOM   1485  CD  ARG A 186       1.010   1.172  17.266  1.00 56.06           C  
ATOM   1486  NE  ARG A 186       2.260   0.464  17.000  1.00 56.06           N  
ATOM   1487  NH1 ARG A 186       2.045   0.523  14.695  1.00 56.06           N  
ATOM   1488  NH2 ARG A 186       3.871  -0.475  15.656  1.00 56.06           N  
ATOM   1489  CZ  ARG A 186       2.723   0.172  15.781  1.00 56.06           C  
ATOM   1490  N   LEU A 187      -3.246   2.490  20.828  1.00 47.59           N  
ATOM   1491  CA  LEU A 187      -4.488   3.215  21.078  1.00 47.59           C  
ATOM   1492  C   LEU A 187      -4.633   3.568  22.547  1.00 47.59           C  
ATOM   1493  CB  LEU A 187      -5.691   2.387  20.609  1.00 47.59           C  
ATOM   1494  O   LEU A 187      -5.543   4.309  22.922  1.00 47.59           O  
ATOM   1495  CG  LEU A 187      -5.836   2.180  19.109  1.00 47.59           C  
ATOM   1496  CD1 LEU A 187      -6.922   1.149  18.812  1.00 47.59           C  
ATOM   1497  CD2 LEU A 187      -6.141   3.500  18.406  1.00 47.59           C  
ATOM   1498  N   GLY A 188      -3.473   3.279  23.281  1.00 38.41           N  
ATOM   1499  CA  GLY A 188      -3.592   3.529  24.703  1.00 38.41           C  
ATOM   1500  C   GLY A 188      -4.758   2.795  25.344  1.00 38.41           C  
ATOM   1501  O   GLY A 188      -5.305   3.246  26.359  1.00 38.41           O  
ATOM   1502  N   LEU A 189      -5.305   1.840  24.469  1.00 38.59           N  
ATOM   1503  CA  LEU A 189      -6.418   1.046  24.969  1.00 38.59           C  
ATOM   1504  C   LEU A 189      -5.926  -0.010  25.953  1.00 38.59           C  
ATOM   1505  CB  LEU A 189      -7.168   0.375  23.812  1.00 38.59           C  
ATOM   1506  O   LEU A 189      -4.980  -0.747  25.656  1.00 38.59           O  
ATOM   1507  CG  LEU A 189      -7.977   1.300  22.906  1.00 38.59           C  
ATOM   1508  CD1 LEU A 189      -8.273   0.610  21.578  1.00 38.59           C  
ATOM   1509  CD2 LEU A 189      -9.266   1.729  23.594  1.00 38.59           C  
ATOM   1510  N   GLN A 190      -5.547   0.353  27.141  1.00 35.19           N  
ATOM   1511  CA  GLN A 190      -5.281  -0.625  28.203  1.00 35.19           C  
ATOM   1512  C   GLN A 190      -6.430  -1.624  28.312  1.00 35.19           C  
ATOM   1513  CB  GLN A 190      -5.051   0.075  29.531  1.00 35.19           C  
ATOM   1514  O   GLN A 190      -7.586  -1.232  28.500  1.00 35.19           O  
ATOM   1515  CG  GLN A 190      -3.613   0.521  29.766  1.00 35.19           C  
ATOM   1516  CD  GLN A 190      -3.307   0.814  31.219  1.00 35.19           C  
ATOM   1517  NE2 GLN A 190      -2.033   1.025  31.531  1.00 35.19           N  
ATOM   1518  OE1 GLN A 190      -4.211   0.851  32.062  1.00 35.19           O  
ATOM   1519  N   THR A 191      -6.430  -2.609  27.453  1.00 38.28           N  
ATOM   1520  CA  THR A 191      -7.477  -3.602  27.672  1.00 38.28           C  
ATOM   1521  C   THR A 191      -7.207  -4.406  28.938  1.00 38.28           C  
ATOM   1522  CB  THR A 191      -7.598  -4.559  26.469  1.00 38.28           C  
ATOM   1523  O   THR A 191      -6.090  -4.879  29.156  1.00 38.28           O  
ATOM   1524  CG2 THR A 191      -8.625  -4.059  25.469  1.00 38.28           C  
ATOM   1525  OG1 THR A 191      -6.324  -4.660  25.812  1.00 38.28           O  
ATOM   1526  N   GLU A 192      -7.430  -3.867  30.094  1.00 35.53           N  
ATOM   1527  CA  GLU A 192      -7.750  -4.828  31.141  1.00 35.53           C  
ATOM   1528  C   GLU A 192      -8.555  -6.004  30.594  1.00 35.53           C  
ATOM   1529  CB  GLU A 192      -8.523  -4.148  32.281  1.00 35.53           C  
ATOM   1530  O   GLU A 192      -9.500  -5.812  29.828  1.00 35.53           O  
ATOM   1531  CG  GLU A 192      -7.633  -3.588  33.375  1.00 35.53           C  
ATOM   1532  CD  GLU A 192      -8.414  -3.061  34.562  1.00 35.53           C  
ATOM   1533  OE1 GLU A 192      -7.785  -2.641  35.562  1.00 35.53           O  
ATOM   1534  OE2 GLU A 192      -9.664  -3.066  34.500  1.00 35.53           O  
ATOM   1535  N   LYS A 193      -7.898  -6.930  29.891  1.00 37.06           N  
ATOM   1536  CA  LYS A 193      -8.453  -8.258  29.656  1.00 37.06           C  
ATOM   1537  C   LYS A 193      -9.820  -8.414  30.312  1.00 37.06           C  
ATOM   1538  CB  LYS A 193      -7.500  -9.336  30.172  1.00 37.06           C  
ATOM   1539  O   LYS A 193      -9.914  -8.508  31.547  1.00 37.06           O  
ATOM   1540  CG  LYS A 193      -6.438  -9.758  29.156  1.00 37.06           C  
ATOM   1541  CD  LYS A 193      -5.625 -10.945  29.672  1.00 37.06           C  
ATOM   1542  CE  LYS A 193      -4.527 -11.328  28.688  1.00 37.06           C  
ATOM   1543  NZ  LYS A 193      -3.721 -12.484  29.188  1.00 37.06           N  
ATOM   1544  N   SER A 194     -10.820  -7.535  30.031  1.00 40.19           N  
ATOM   1545  CA  SER A 194     -12.125  -8.000  30.500  1.00 40.19           C  
ATOM   1546  C   SER A 194     -12.805  -8.875  29.438  1.00 40.19           C  
ATOM   1547  CB  SER A 194     -13.031  -6.812  30.844  1.00 40.19           C  
ATOM   1548  O   SER A 194     -12.664  -8.625  28.234  1.00 40.19           O  
ATOM   1549  OG  SER A 194     -14.227  -6.852  30.078  1.00 40.19           O  
ATOM   1550  N   ASP A 195     -12.633 -10.109  29.375  1.00 43.12           N  
ATOM   1551  CA  ASP A 195     -13.438 -11.109  28.688  1.00 43.12           C  
ATOM   1552  C   ASP A 195     -14.664 -10.477  28.031  1.00 43.12           C  
ATOM   1553  CB  ASP A 195     -13.867 -12.219  29.656  1.00 43.12           C  
ATOM   1554  O   ASP A 195     -15.648 -10.172  28.703  1.00 43.12           O  
ATOM   1555  CG  ASP A 195     -12.969 -13.438  29.594  1.00 43.12           C  
ATOM   1556  OD1 ASP A 195     -12.141 -13.547  28.656  1.00 43.12           O  
ATOM   1557  OD2 ASP A 195     -13.086 -14.305  30.484  1.00 43.12           O  
ATOM   1558  N   SER A 196     -14.547  -9.477  27.000  1.00 55.53           N  
ATOM   1559  CA  SER A 196     -15.547  -8.844  26.156  1.00 55.53           C  
ATOM   1560  C   SER A 196     -16.734  -9.781  25.891  1.00 55.53           C  
ATOM   1561  CB  SER A 196     -14.930  -8.422  24.812  1.00 55.53           C  
ATOM   1562  O   SER A 196     -17.875  -9.336  25.781  1.00 55.53           O  
ATOM   1563  OG  SER A 196     -14.594  -9.547  24.031  1.00 55.53           O  
ATOM   1564  N   LYS A 197     -16.516 -11.102  26.109  1.00 59.81           N  
ATOM   1565  CA  LYS A 197     -17.609 -12.031  25.875  1.00 59.81           C  
ATOM   1566  C   LYS A 197     -18.578 -12.039  27.062  1.00 59.81           C  
ATOM   1567  CB  LYS A 197     -17.078 -13.438  25.625  1.00 59.81           C  
ATOM   1568  O   LYS A 197     -19.797 -12.055  26.859  1.00 59.81           O  
ATOM   1569  CG  LYS A 197     -18.031 -14.320  24.812  1.00 59.81           C  
ATOM   1570  CD  LYS A 197     -17.391 -15.672  24.500  1.00 59.81           C  
ATOM   1571  CE  LYS A 197     -18.359 -16.578  23.766  1.00 59.81           C  
ATOM   1572  NZ  LYS A 197     -17.734 -17.891  23.406  1.00 59.81           N  
ATOM   1573  N   SER A 198     -18.062 -11.906  28.281  1.00 67.88           N  
ATOM   1574  CA  SER A 198     -18.891 -11.898  29.484  1.00 67.88           C  
ATOM   1575  C   SER A 198     -19.688 -10.594  29.594  1.00 67.88           C  
ATOM   1576  CB  SER A 198     -18.031 -12.102  30.719  1.00 67.88           C  
ATOM   1577  O   SER A 198     -20.844 -10.602  30.016  1.00 67.88           O  
ATOM   1578  OG  SER A 198     -17.203 -10.977  30.953  1.00 67.88           O  
ATOM   1579  N   LEU A 199     -19.062  -9.516  29.141  1.00 71.00           N  
ATOM   1580  CA  LEU A 199     -19.688  -8.195  29.141  1.00 71.00           C  
ATOM   1581  C   LEU A 199     -20.828  -8.133  28.141  1.00 71.00           C  
ATOM   1582  CB  LEU A 199     -18.656  -7.109  28.828  1.00 71.00           C  
ATOM   1583  O   LEU A 199     -21.922  -7.688  28.469  1.00 71.00           O  
ATOM   1584  CG  LEU A 199     -19.156  -5.668  28.812  1.00 71.00           C  
ATOM   1585  CD1 LEU A 199     -19.484  -5.207  30.219  1.00 71.00           C  
ATOM   1586  CD2 LEU A 199     -18.141  -4.746  28.156  1.00 71.00           C  
ATOM   1587  N   LEU A 200     -20.609  -8.664  26.922  1.00 79.31           N  
ATOM   1588  CA  LEU A 200     -21.609  -8.633  25.859  1.00 79.31           C  
ATOM   1589  C   LEU A 200     -22.781  -9.555  26.203  1.00 79.31           C  
ATOM   1590  CB  LEU A 200     -20.984  -9.055  24.531  1.00 79.31           C  
ATOM   1591  O   LEU A 200     -23.938  -9.188  26.000  1.00 79.31           O  
ATOM   1592  CG  LEU A 200     -19.844  -8.180  24.000  1.00 79.31           C  
ATOM   1593  CD1 LEU A 200     -19.359  -8.688  22.656  1.00 79.31           C  
ATOM   1594  CD2 LEU A 200     -20.297  -6.723  23.906  1.00 79.31           C  
ATOM   1595  N   THR A 201     -22.391 -10.711  26.750  1.00 80.94           N  
ATOM   1596  CA  THR A 201     -23.422 -11.641  27.219  1.00 80.94           C  
ATOM   1597  C   THR A 201     -24.250 -11.023  28.344  1.00 80.94           C  
ATOM   1598  CB  THR A 201     -22.797 -12.961  27.703  1.00 80.94           C  
ATOM   1599  O   THR A 201     -25.469 -11.180  28.375  1.00 80.94           O  
ATOM   1600  CG2 THR A 201     -23.859 -13.969  28.109  1.00 80.94           C  
ATOM   1601  OG1 THR A 201     -22.000 -13.523  26.641  1.00 80.94           O  
ATOM   1602  N   GLY A 202     -23.672 -10.359  29.219  1.00 82.69           N  
ATOM   1603  CA  GLY A 202     -24.312  -9.703  30.344  1.00 82.69           C  
ATOM   1604  C   GLY A 202     -25.234  -8.578  29.906  1.00 82.69           C  
ATOM   1605  O   GLY A 202     -26.344  -8.430  30.453  1.00 82.69           O  
ATOM   1606  N   VAL A 203     -24.844  -7.844  28.906  1.00 87.69           N  
ATOM   1607  CA  VAL A 203     -25.656  -6.762  28.375  1.00 87.69           C  
ATOM   1608  C   VAL A 203     -26.938  -7.336  27.750  1.00 87.69           C  
ATOM   1609  CB  VAL A 203     -24.891  -5.930  27.328  1.00 87.69           C  
ATOM   1610  O   VAL A 203     -28.031  -6.844  28.000  1.00 87.69           O  
ATOM   1611  CG1 VAL A 203     -25.828  -5.012  26.562  1.00 87.69           C  
ATOM   1612  CG2 VAL A 203     -23.781  -5.113  28.000  1.00 87.69           C  
ATOM   1613  N   LYS A 204     -26.812  -8.375  27.031  1.00 91.75           N  
ATOM   1614  CA  LYS A 204     -27.969  -9.023  26.406  1.00 91.75           C  
ATOM   1615  C   LYS A 204     -28.922  -9.570  27.469  1.00 91.75           C  
ATOM   1616  CB  LYS A 204     -27.516 -10.148  25.484  1.00 91.75           C  
ATOM   1617  O   LYS A 204     -30.141  -9.422  27.344  1.00 91.75           O  
ATOM   1618  CG  LYS A 204     -26.906  -9.672  24.172  1.00 91.75           C  
ATOM   1619  CD  LYS A 204     -26.547 -10.836  23.250  1.00 91.75           C  
ATOM   1620  CE  LYS A 204     -27.781 -11.594  22.797  1.00 91.75           C  
ATOM   1621  NZ  LYS A 204     -27.422 -12.758  21.938  1.00 91.75           N  
ATOM   1622  N   ALA A 205     -28.297 -10.156  28.484  1.00 87.88           N  
ATOM   1623  CA  ALA A 205     -29.094 -10.719  29.578  1.00 87.88           C  
ATOM   1624  C   ALA A 205     -29.875  -9.625  30.297  1.00 87.88           C  
ATOM   1625  CB  ALA A 205     -28.188 -11.461  30.562  1.00 87.88           C  
ATOM   1626  O   ALA A 205     -31.031  -9.820  30.656  1.00 87.88           O  
ATOM   1627  N   PHE A 206     -29.203  -8.539  30.484  1.00 93.44           N  
ATOM   1628  CA  PHE A 206     -29.844  -7.395  31.125  1.00 93.44           C  
ATOM   1629  C   PHE A 206     -31.031  -6.906  30.297  1.00 93.44           C  
ATOM   1630  CB  PHE A 206     -28.844  -6.258  31.328  1.00 93.44           C  
ATOM   1631  O   PHE A 206     -32.125  -6.691  30.828  1.00 93.44           O  
ATOM   1632  CG  PHE A 206     -29.453  -5.000  31.891  1.00 93.44           C  
ATOM   1633  CD1 PHE A 206     -29.734  -3.924  31.062  1.00 93.44           C  
ATOM   1634  CD2 PHE A 206     -29.734  -4.898  33.250  1.00 93.44           C  
ATOM   1635  CE1 PHE A 206     -30.312  -2.760  31.578  1.00 93.44           C  
ATOM   1636  CE2 PHE A 206     -30.297  -3.736  33.781  1.00 93.44           C  
ATOM   1637  CZ  PHE A 206     -30.578  -2.668  32.938  1.00 93.44           C  
ATOM   1638  N   LEU A 207     -30.828  -6.730  28.969  1.00 94.19           N  
ATOM   1639  CA  LEU A 207     -31.859  -6.246  28.062  1.00 94.19           C  
ATOM   1640  C   LEU A 207     -33.000  -7.258  27.953  1.00 94.19           C  
ATOM   1641  CB  LEU A 207     -31.281  -5.957  26.688  1.00 94.19           C  
ATOM   1642  O   LEU A 207     -34.188  -6.887  27.984  1.00 94.19           O  
ATOM   1643  CG  LEU A 207     -30.297  -4.789  26.594  1.00 94.19           C  
ATOM   1644  CD1 LEU A 207     -29.641  -4.742  25.219  1.00 94.19           C  
ATOM   1645  CD2 LEU A 207     -31.000  -3.473  26.906  1.00 94.19           C  
ATOM   1646  N   LYS A 208     -32.656  -8.477  27.875  1.00 93.00           N  
ATOM   1647  CA  LYS A 208     -33.625  -9.555  27.734  1.00 93.00           C  
ATOM   1648  C   LYS A 208     -34.531  -9.641  28.969  1.00 93.00           C  
ATOM   1649  CB  LYS A 208     -32.906 -10.891  27.516  1.00 93.00           C  
ATOM   1650  O   LYS A 208     -35.719  -9.891  28.859  1.00 93.00           O  
ATOM   1651  CG  LYS A 208     -33.844 -12.039  27.172  1.00 93.00           C  
ATOM   1652  CD  LYS A 208     -33.094 -13.305  26.812  1.00 93.00           C  
ATOM   1653  CE  LYS A 208     -34.031 -14.445  26.453  1.00 93.00           C  
ATOM   1654  NZ  LYS A 208     -33.281 -15.680  26.078  1.00 93.00           N  
ATOM   1655  N   SER A 209     -33.906  -9.398  30.062  1.00 90.56           N  
ATOM   1656  CA  SER A 209     -34.656  -9.555  31.328  1.00 90.56           C  
ATOM   1657  C   SER A 209     -35.375  -8.273  31.703  1.00 90.56           C  
ATOM   1658  CB  SER A 209     -33.688  -9.961  32.438  1.00 90.56           C  
ATOM   1659  O   SER A 209     -36.000  -8.195  32.781  1.00 90.56           O  
ATOM   1660  OG  SER A 209     -32.844  -8.875  32.812  1.00 90.56           O  
ATOM   1661  N   LYS A 210     -35.250  -7.266  30.875  1.00 91.81           N  
ATOM   1662  CA  LYS A 210     -35.906  -5.977  31.125  1.00 91.81           C  
ATOM   1663  C   LYS A 210     -35.469  -5.395  32.469  1.00 91.81           C  
ATOM   1664  CB  LYS A 210     -37.406  -6.121  31.062  1.00 91.81           C  
ATOM   1665  O   LYS A 210     -36.312  -4.836  33.188  1.00 91.81           O  
ATOM   1666  CG  LYS A 210     -37.938  -6.688  29.750  1.00 91.81           C  
ATOM   1667  CD  LYS A 210     -39.438  -7.004  29.828  1.00 91.81           C  
ATOM   1668  CE  LYS A 210     -39.938  -7.625  28.531  1.00 91.81           C  
ATOM   1669  NZ  LYS A 210     -41.375  -8.055  28.641  1.00 91.81           N  
ATOM   1670  N   GLY A 211     -34.156  -5.625  32.812  1.00 82.88           N  
ATOM   1671  CA  GLY A 211     -33.562  -4.957  33.969  1.00 82.88           C  
ATOM   1672  C   GLY A 211     -33.688  -5.758  35.250  1.00 82.88           C  
ATOM   1673  O   GLY A 211     -33.344  -5.262  36.312  1.00 82.88           O  
ATOM   1674  N   LYS A 212     -34.156  -7.023  35.125  1.00 83.44           N  
ATOM   1675  CA  LYS A 212     -34.281  -7.902  36.281  1.00 83.44           C  
ATOM   1676  C   LYS A 212     -32.969  -8.578  36.625  1.00 83.44           C  
ATOM   1677  CB  LYS A 212     -35.375  -8.961  36.031  1.00 83.44           C  
ATOM   1678  O   LYS A 212     -32.719  -8.992  37.750  1.00 83.44           O  
ATOM   1679  CG  LYS A 212     -36.781  -8.391  35.938  1.00 83.44           C  
ATOM   1680  CD  LYS A 212     -37.812  -9.492  35.750  1.00 83.44           C  
ATOM   1681  CE  LYS A 212     -39.219  -8.922  35.562  1.00 83.44           C  
ATOM   1682  NZ  LYS A 212     -40.219  -9.992  35.312  1.00 83.44           N  
ATOM   1683  N   VAL A 213     -32.125  -8.617  35.594  1.00 86.19           N  
ATOM   1684  CA  VAL A 213     -30.750  -9.078  35.750  1.00 86.19           C  
ATOM   1685  C   VAL A 213     -29.812  -7.875  35.844  1.00 86.19           C  
ATOM   1686  CB  VAL A 213     -30.328 -10.016  34.625  1.00 86.19           C  
ATOM   1687  O   VAL A 213     -29.953  -6.922  35.062  1.00 86.19           O  
ATOM   1688  CG1 VAL A 213     -28.859 -10.398  34.750  1.00 86.19           C  
ATOM   1689  CG2 VAL A 213     -31.203 -11.266  34.594  1.00 86.19           C  
ATOM   1690  N   ALA A 214     -28.938  -7.992  36.812  1.00 81.88           N  
ATOM   1691  CA  ALA A 214     -28.016  -6.887  37.000  1.00 81.88           C  
ATOM   1692  C   ALA A 214     -27.109  -6.699  35.781  1.00 81.88           C  
ATOM   1693  CB  ALA A 214     -27.172  -7.117  38.250  1.00 81.88           C  
ATOM   1694  O   ALA A 214     -26.703  -7.676  35.156  1.00 81.88           O  
ATOM   1695  N   PRO A 215     -26.922  -5.402  35.469  1.00 83.00           N  
ATOM   1696  CA  PRO A 215     -26.000  -5.168  34.344  1.00 83.00           C  
ATOM   1697  C   PRO A 215     -24.547  -5.508  34.688  1.00 83.00           C  
ATOM   1698  CB  PRO A 215     -26.156  -3.668  34.062  1.00 83.00           C  
ATOM   1699  O   PRO A 215     -24.188  -5.504  35.875  1.00 83.00           O  
ATOM   1700  CG  PRO A 215     -26.531  -3.076  35.375  1.00 83.00           C  
ATOM   1701  CD  PRO A 215     -27.359  -4.082  36.156  1.00 83.00           C  
ATOM   1702  N   PRO A 216     -23.812  -5.938  33.750  1.00 76.25           N  
ATOM   1703  CA  PRO A 216     -22.438  -6.371  33.938  1.00 76.25           C  
ATOM   1704  C   PRO A 216     -21.516  -5.227  34.344  1.00 76.25           C  
ATOM   1705  CB  PRO A 216     -22.047  -6.922  32.562  1.00 76.25           C  
ATOM   1706  O   PRO A 216     -20.422  -5.469  34.875  1.00 76.25           O  
ATOM   1707  CG  PRO A 216     -22.922  -6.195  31.594  1.00 76.25           C  
ATOM   1708  CD  PRO A 216     -24.234  -5.906  32.250  1.00 76.25           C  
ATOM   1709  N   VAL A 217     -21.984  -3.973  34.188  1.00 77.81           N  
ATOM   1710  CA  VAL A 217     -21.312  -2.754  34.656  1.00 77.81           C  
ATOM   1711  C   VAL A 217     -22.359  -1.725  35.062  1.00 77.81           C  
ATOM   1712  CB  VAL A 217     -20.406  -2.162  33.531  1.00 77.81           C  
ATOM   1713  O   VAL A 217     -23.516  -1.772  34.625  1.00 77.81           O  
ATOM   1714  CG1 VAL A 217     -19.250  -3.102  33.250  1.00 77.81           C  
ATOM   1715  CG2 VAL A 217     -21.219  -1.887  32.281  1.00 77.81           C  
ATOM   1716  N   PRO A 218     -21.938  -0.903  36.000  1.00 85.38           N  
ATOM   1717  CA  PRO A 218     -22.875   0.162  36.375  1.00 85.38           C  
ATOM   1718  C   PRO A 218     -23.359   0.964  35.188  1.00 85.38           C  
ATOM   1719  CB  PRO A 218     -22.047   1.041  37.312  1.00 85.38           C  
ATOM   1720  O   PRO A 218     -22.578   1.274  34.281  1.00 85.38           O  
ATOM   1721  CG  PRO A 218     -21.000   0.129  37.875  1.00 85.38           C  
ATOM   1722  CD  PRO A 218     -20.625  -0.870  36.812  1.00 85.38           C  
ATOM   1723  N   LEU A 219     -24.641   1.234  35.094  1.00 86.31           N  
ATOM   1724  CA  LEU A 219     -25.266   1.927  33.969  1.00 86.31           C  
ATOM   1725  C   LEU A 219     -24.719   3.344  33.844  1.00 86.31           C  
ATOM   1726  CB  LEU A 219     -26.781   1.971  34.156  1.00 86.31           C  
ATOM   1727  O   LEU A 219     -24.859   3.969  32.781  1.00 86.31           O  
ATOM   1728  CG  LEU A 219     -27.531   0.639  34.000  1.00 86.31           C  
ATOM   1729  CD1 LEU A 219     -29.000   0.809  34.344  1.00 86.31           C  
ATOM   1730  CD2 LEU A 219     -27.359   0.092  32.594  1.00 86.31           C  
ATOM   1731  N   THR A 220     -23.969   3.734  34.875  1.00 85.38           N  
ATOM   1732  CA  THR A 220     -23.469   5.105  34.906  1.00 85.38           C  
ATOM   1733  C   THR A 220     -22.000   5.148  34.500  1.00 85.38           C  
ATOM   1734  CB  THR A 220     -23.641   5.746  36.281  1.00 85.38           C  
ATOM   1735  O   THR A 220     -21.422   6.227  34.375  1.00 85.38           O  
ATOM   1736  CG2 THR A 220     -25.125   5.895  36.656  1.00 85.38           C  
ATOM   1737  OG1 THR A 220     -23.016   4.918  37.281  1.00 85.38           O  
ATOM   1738  N   LYS A 221     -21.422   3.977  34.406  1.00 84.25           N  
ATOM   1739  CA  LYS A 221     -20.000   3.908  34.094  1.00 84.25           C  
ATOM   1740  C   LYS A 221     -19.734   4.367  32.656  1.00 84.25           C  
ATOM   1741  CB  LYS A 221     -19.469   2.488  34.281  1.00 84.25           C  
ATOM   1742  O   LYS A 221     -20.422   3.930  31.734  1.00 84.25           O  
ATOM   1743  CG  LYS A 221     -17.953   2.379  34.219  1.00 84.25           C  
ATOM   1744  CD  LYS A 221     -17.469   1.015  34.688  1.00 84.25           C  
ATOM   1745  CE  LYS A 221     -15.945   0.932  34.719  1.00 84.25           C  
ATOM   1746  NZ  LYS A 221     -15.469  -0.384  35.219  1.00 84.25           N  
ATOM   1747  N   ARG A 222     -18.672   5.223  32.531  1.00 82.56           N  
ATOM   1748  CA  ARG A 222     -18.375   5.805  31.234  1.00 82.56           C  
ATOM   1749  C   ARG A 222     -16.953   5.453  30.797  1.00 82.56           C  
ATOM   1750  CB  ARG A 222     -18.547   7.324  31.266  1.00 82.56           C  
ATOM   1751  O   ARG A 222     -16.078   5.191  31.641  1.00 82.56           O  
ATOM   1752  CG  ARG A 222     -19.984   7.770  31.516  1.00 82.56           C  
ATOM   1753  CD  ARG A 222     -20.109   9.289  31.500  1.00 82.56           C  
ATOM   1754  NE  ARG A 222     -21.500   9.711  31.562  1.00 82.56           N  
ATOM   1755  NH1 ARG A 222     -21.703  10.102  29.297  1.00 82.56           N  
ATOM   1756  NH2 ARG A 222     -23.484  10.461  30.688  1.00 82.56           N  
ATOM   1757  CZ  ARG A 222     -22.234  10.086  30.516  1.00 82.56           C  
ATOM   1758  N   ASN A 223     -16.797   5.387  29.500  1.00 71.50           N  
ATOM   1759  CA  ASN A 223     -15.453   5.207  28.969  1.00 71.50           C  
ATOM   1760  C   ASN A 223     -14.734   6.543  28.797  1.00 71.50           C  
ATOM   1761  CB  ASN A 223     -15.508   4.465  27.625  1.00 71.50           C  
ATOM   1762  O   ASN A 223     -15.227   7.578  29.250  1.00 71.50           O  
ATOM   1763  CG  ASN A 223     -16.188   5.266  26.547  1.00 71.50           C  
ATOM   1764  ND2 ASN A 223     -16.594   4.590  25.469  1.00 71.50           N  
ATOM   1765  OD1 ASN A 223     -16.359   6.480  26.656  1.00 71.50           O  
ATOM   1766  N   LYS A 224     -13.477   6.473  28.359  1.00 72.00           N  
ATOM   1767  CA  LYS A 224     -12.656   7.684  28.312  1.00 72.00           C  
ATOM   1768  C   LYS A 224     -12.617   8.250  26.891  1.00 72.00           C  
ATOM   1769  CB  LYS A 224     -11.234   7.395  28.797  1.00 72.00           C  
ATOM   1770  O   LYS A 224     -11.664   8.945  26.516  1.00 72.00           O  
ATOM   1771  CG  LYS A 224     -11.148   7.031  30.266  1.00 72.00           C  
ATOM   1772  CD  LYS A 224      -9.703   6.871  30.719  1.00 72.00           C  
ATOM   1773  CE  LYS A 224      -9.617   6.496  32.188  1.00 72.00           C  
ATOM   1774  NZ  LYS A 224      -8.203   6.324  32.625  1.00 72.00           N  
ATOM   1775  N   LEU A 225     -13.750   8.023  26.172  1.00 57.94           N  
ATOM   1776  CA  LEU A 225     -13.820   8.570  24.812  1.00 57.94           C  
ATOM   1777  C   LEU A 225     -13.984  10.086  24.844  1.00 57.94           C  
ATOM   1778  CB  LEU A 225     -14.977   7.934  24.047  1.00 57.94           C  
ATOM   1779  O   LEU A 225     -14.633  10.625  25.750  1.00 57.94           O  
ATOM   1780  CG  LEU A 225     -14.805   6.461  23.656  1.00 57.94           C  
ATOM   1781  CD1 LEU A 225     -16.109   5.910  23.078  1.00 57.94           C  
ATOM   1782  CD2 LEU A 225     -13.664   6.305  22.656  1.00 57.94           C  
ATOM   1783  N   ASP A 226     -13.227  10.797  23.984  1.00 70.62           N  
ATOM   1784  CA  ASP A 226     -13.258  12.258  23.938  1.00 70.62           C  
ATOM   1785  C   ASP A 226     -14.523  12.750  23.234  1.00 70.62           C  
ATOM   1786  CB  ASP A 226     -12.016  12.797  23.219  1.00 70.62           C  
ATOM   1787  O   ASP A 226     -14.453  13.281  22.109  1.00 70.62           O  
ATOM   1788  CG  ASP A 226     -11.844  14.297  23.391  1.00 70.62           C  
ATOM   1789  OD1 ASP A 226     -12.516  14.891  24.266  1.00 70.62           O  
ATOM   1790  OD2 ASP A 226     -11.023  14.883  22.656  1.00 70.62           O  
ATOM   1791  N   ILE A 227     -15.711  12.453  23.750  1.00 72.75           N  
ATOM   1792  CA  ILE A 227     -17.016  12.930  23.281  1.00 72.75           C  
ATOM   1793  C   ILE A 227     -17.812  13.484  24.469  1.00 72.75           C  
ATOM   1794  CB  ILE A 227     -17.812  11.812  22.578  1.00 72.75           C  
ATOM   1795  O   ILE A 227     -17.547  13.141  25.609  1.00 72.75           O  
ATOM   1796  CG1 ILE A 227     -18.156  10.695  23.562  1.00 72.75           C  
ATOM   1797  CG2 ILE A 227     -17.031  11.266  21.375  1.00 72.75           C  
ATOM   1798  CD1 ILE A 227     -19.141   9.672  23.031  1.00 72.75           C  
ATOM   1799  N   ARG A 228     -18.641  14.445  24.047  1.00 81.12           N  
ATOM   1800  CA  ARG A 228     -19.562  14.930  25.062  1.00 81.12           C  
ATOM   1801  C   ARG A 228     -20.703  13.938  25.281  1.00 81.12           C  
ATOM   1802  CB  ARG A 228     -20.125  16.297  24.672  1.00 81.12           C  
ATOM   1803  O   ARG A 228     -21.500  13.695  24.391  1.00 81.12           O  
ATOM   1804  CG  ARG A 228     -19.219  17.469  25.031  1.00 81.12           C  
ATOM   1805  CD  ARG A 228     -19.969  18.797  24.938  1.00 81.12           C  
ATOM   1806  NE  ARG A 228     -19.078  19.922  25.188  1.00 81.12           N  
ATOM   1807  NH1 ARG A 228     -20.734  21.531  25.109  1.00 81.12           N  
ATOM   1808  NH2 ARG A 228     -18.562  22.141  25.484  1.00 81.12           N  
ATOM   1809  CZ  ARG A 228     -19.469  21.203  25.266  1.00 81.12           C  
ATOM   1810  N   GLY A 229     -20.766  13.258  26.469  1.00 83.81           N  
ATOM   1811  CA  GLY A 229     -21.719  12.203  26.750  1.00 83.81           C  
ATOM   1812  C   GLY A 229     -23.094  12.727  27.094  1.00 83.81           C  
ATOM   1813  O   GLY A 229     -23.375  13.922  26.938  1.00 83.81           O  
ATOM   1814  N   CYS A 230     -24.047  11.781  27.234  1.00 89.88           N  
ATOM   1815  CA  CYS A 230     -25.422  12.109  27.594  1.00 89.88           C  
ATOM   1816  C   CYS A 230     -25.766  11.523  28.953  1.00 89.88           C  
ATOM   1817  CB  CYS A 230     -26.391  11.586  26.531  1.00 89.88           C  
ATOM   1818  O   CYS A 230     -25.156  10.555  29.406  1.00 89.88           O  
ATOM   1819  SG  CYS A 230     -26.094  12.250  24.891  1.00 89.88           S  
ATOM   1820  N   VAL A 231     -26.703  12.250  29.734  1.00 92.44           N  
ATOM   1821  CA  VAL A 231     -27.203  11.727  30.984  1.00 92.44           C  
ATOM   1822  C   VAL A 231     -28.734  11.695  30.953  1.00 92.44           C  
ATOM   1823  CB  VAL A 231     -26.719  12.570  32.188  1.00 92.44           C  
ATOM   1824  O   VAL A 231     -29.359  12.500  30.266  1.00 92.44           O  
ATOM   1825  CG1 VAL A 231     -25.219  12.414  32.375  1.00 92.44           C  
ATOM   1826  CG2 VAL A 231     -27.094  14.039  32.000  1.00 92.44           C  
ATOM   1827  N   PRO A 232     -29.312  10.758  31.703  1.00 93.00           N  
ATOM   1828  CA  PRO A 232     -30.766  10.680  31.703  1.00 93.00           C  
ATOM   1829  C   PRO A 232     -31.422  11.922  32.312  1.00 93.00           C  
ATOM   1830  CB  PRO A 232     -31.062   9.445  32.562  1.00 93.00           C  
ATOM   1831  O   PRO A 232     -30.922  12.477  33.281  1.00 93.00           O  
ATOM   1832  CG  PRO A 232     -29.781   8.672  32.562  1.00 93.00           C  
ATOM   1833  CD  PRO A 232     -28.641   9.633  32.344  1.00 93.00           C  
ATOM   1834  N   ASP A 233     -32.469  12.438  31.656  1.00 89.75           N  
ATOM   1835  CA  ASP A 233     -33.375  13.469  32.125  1.00 89.75           C  
ATOM   1836  C   ASP A 233     -34.844  12.984  32.062  1.00 89.75           C  
ATOM   1837  CB  ASP A 233     -33.219  14.750  31.312  1.00 89.75           C  
ATOM   1838  O   ASP A 233     -35.531  13.242  31.062  1.00 89.75           O  
ATOM   1839  CG  ASP A 233     -34.031  15.914  31.844  1.00 89.75           C  
ATOM   1840  OD1 ASP A 233     -34.531  15.828  33.000  1.00 89.75           O  
ATOM   1841  OD2 ASP A 233     -34.188  16.922  31.125  1.00 89.75           O  
ATOM   1842  N   GLY A 234     -35.219  12.320  33.094  1.00 89.25           N  
ATOM   1843  CA  GLY A 234     -36.500  11.617  33.000  1.00 89.25           C  
ATOM   1844  C   GLY A 234     -36.469  10.523  31.953  1.00 89.25           C  
ATOM   1845  O   GLY A 234     -35.625   9.633  31.984  1.00 89.25           O  
ATOM   1846  N   ALA A 235     -37.500  10.555  30.969  1.00 86.62           N  
ATOM   1847  CA  ALA A 235     -37.594   9.531  29.938  1.00 86.62           C  
ATOM   1848  C   ALA A 235     -36.750   9.906  28.719  1.00 86.62           C  
ATOM   1849  CB  ALA A 235     -39.062   9.320  29.531  1.00 86.62           C  
ATOM   1850  O   ALA A 235     -36.656   9.141  27.766  1.00 86.62           O  
ATOM   1851  N   THR A 236     -36.125  11.078  28.812  1.00 90.94           N  
ATOM   1852  CA  THR A 236     -35.312  11.562  27.703  1.00 90.94           C  
ATOM   1853  C   THR A 236     -33.875  11.711  28.125  1.00 90.94           C  
ATOM   1854  CB  THR A 236     -35.844  12.906  27.172  1.00 90.94           C  
ATOM   1855  O   THR A 236     -33.469  11.273  29.219  1.00 90.94           O  
ATOM   1856  CG2 THR A 236     -37.312  12.789  26.719  1.00 90.94           C  
ATOM   1857  OG1 THR A 236     -35.781  13.883  28.219  1.00 90.94           O  
ATOM   1858  N   SER A 237     -33.031  12.203  27.156  1.00 91.81           N  
ATOM   1859  CA  SER A 237     -31.609  12.398  27.438  1.00 91.81           C  
ATOM   1860  C   SER A 237     -31.219  13.867  27.312  1.00 91.81           C  
ATOM   1861  CB  SER A 237     -30.734  11.547  26.516  1.00 91.81           C  
ATOM   1862  O   SER A 237     -31.906  14.648  26.656  1.00 91.81           O  
ATOM   1863  OG  SER A 237     -30.812  12.031  25.172  1.00 91.81           O  
ATOM   1864  N   ARG A 238     -30.234  14.336  28.078  1.00 93.12           N  
ATOM   1865  CA  ARG A 238     -29.625  15.648  27.922  1.00 93.12           C  
ATOM   1866  C   ARG A 238     -28.109  15.539  27.859  1.00 93.12           C  
ATOM   1867  CB  ARG A 238     -30.047  16.594  29.047  1.00 93.12           C  
ATOM   1868  O   ARG A 238     -27.531  14.539  28.297  1.00 93.12           O  
ATOM   1869  CG  ARG A 238     -29.500  16.188  30.406  1.00 93.12           C  
ATOM   1870  CD  ARG A 238     -29.922  17.172  31.500  1.00 93.12           C  
ATOM   1871  NE  ARG A 238     -29.453  16.750  32.812  1.00 93.12           N  
ATOM   1872  NH1 ARG A 238     -27.641  18.172  32.875  1.00 93.12           N  
ATOM   1873  NH2 ARG A 238     -28.062  16.766  34.625  1.00 93.12           N  
ATOM   1874  CZ  ARG A 238     -28.391  17.234  33.438  1.00 93.12           C  
ATOM   1875  N   VAL A 239     -27.469  16.547  27.391  1.00 88.50           N  
ATOM   1876  CA  VAL A 239     -26.031  16.562  27.203  1.00 88.50           C  
ATOM   1877  C   VAL A 239     -25.344  16.609  28.562  1.00 88.50           C  
ATOM   1878  CB  VAL A 239     -25.578  17.750  26.328  1.00 88.50           C  
ATOM   1879  O   VAL A 239     -25.734  17.391  29.438  1.00 88.50           O  
ATOM   1880  CG1 VAL A 239     -24.047  17.781  26.219  1.00 88.50           C  
ATOM   1881  CG2 VAL A 239     -26.219  17.672  24.953  1.00 88.50           C  
ATOM   1882  N   SER A 240     -24.359  15.695  28.766  1.00 86.06           N  
ATOM   1883  CA  SER A 240     -23.609  15.586  30.016  1.00 86.06           C  
ATOM   1884  C   SER A 240     -22.391  16.484  30.016  1.00 86.06           C  
ATOM   1885  CB  SER A 240     -23.188  14.141  30.266  1.00 86.06           C  
ATOM   1886  O   SER A 240     -21.844  16.797  28.953  1.00 86.06           O  
ATOM   1887  OG  SER A 240     -22.344  14.047  31.391  1.00 86.06           O  
ATOM   1888  N   THR A 241     -21.984  16.969  31.250  1.00 81.00           N  
ATOM   1889  CA  THR A 241     -20.750  17.703  31.438  1.00 81.00           C  
ATOM   1890  C   THR A 241     -19.562  16.750  31.531  1.00 81.00           C  
ATOM   1891  CB  THR A 241     -20.797  18.578  32.719  1.00 81.00           C  
ATOM   1892  O   THR A 241     -18.406  17.156  31.344  1.00 81.00           O  
ATOM   1893  CG2 THR A 241     -21.828  19.703  32.562  1.00 81.00           C  
ATOM   1894  OG1 THR A 241     -21.156  17.766  33.844  1.00 81.00           O  
ATOM   1895  N   GLU A 242     -19.859  15.453  31.688  1.00 78.06           N  
ATOM   1896  CA  GLU A 242     -18.844  14.406  31.797  1.00 78.06           C  
ATOM   1897  C   GLU A 242     -18.469  13.852  30.422  1.00 78.06           C  
ATOM   1898  CB  GLU A 242     -19.344  13.273  32.688  1.00 78.06           C  
ATOM   1899  O   GLU A 242     -19.312  13.812  29.516  1.00 78.06           O  
ATOM   1900  CG  GLU A 242     -19.578  13.688  34.156  1.00 78.06           C  
ATOM   1901  CD  GLU A 242     -20.062  12.547  35.031  1.00 78.06           C  
ATOM   1902  OE1 GLU A 242     -20.328  12.789  36.219  1.00 78.06           O  
ATOM   1903  OE2 GLU A 242     -20.156  11.414  34.531  1.00 78.06           O  
ATOM   1904  N   VAL A 243     -17.141  13.633  30.297  1.00 74.25           N  
ATOM   1905  CA  VAL A 243     -16.578  13.164  29.031  1.00 74.25           C  
ATOM   1906  C   VAL A 243     -16.688  11.641  28.953  1.00 74.25           C  
ATOM   1907  CB  VAL A 243     -15.102  13.602  28.875  1.00 74.25           C  
ATOM   1908  O   VAL A 243     -16.594  10.953  29.969  1.00 74.25           O  
ATOM   1909  CG1 VAL A 243     -14.516  13.055  27.578  1.00 74.25           C  
ATOM   1910  CG2 VAL A 243     -14.992  15.125  28.922  1.00 74.25           C  
ATOM   1911  N   GLY A 244     -17.109  11.203  27.703  1.00 73.44           N  
ATOM   1912  CA  GLY A 244     -17.109   9.766  27.500  1.00 73.44           C  
ATOM   1913  C   GLY A 244     -18.500   9.180  27.297  1.00 73.44           C  
ATOM   1914  O   GLY A 244     -19.484   9.781  27.719  1.00 73.44           O  
ATOM   1915  N   ALA A 245     -18.547   8.062  26.469  1.00 78.94           N  
ATOM   1916  CA  ALA A 245     -19.797   7.336  26.297  1.00 78.94           C  
ATOM   1917  C   ALA A 245     -19.984   6.289  27.391  1.00 78.94           C  
ATOM   1918  CB  ALA A 245     -19.844   6.680  24.922  1.00 78.94           C  
ATOM   1919  O   ALA A 245     -19.016   5.836  28.000  1.00 78.94           O  
ATOM   1920  N   TYR A 246     -21.297   5.980  27.672  1.00 87.06           N  
ATOM   1921  CA  TYR A 246     -21.531   4.883  28.609  1.00 87.06           C  
ATOM   1922  C   TYR A 246     -20.922   3.584  28.078  1.00 87.06           C  
ATOM   1923  CB  TYR A 246     -23.031   4.703  28.859  1.00 87.06           C  
ATOM   1924  O   TYR A 246     -20.984   3.305  26.875  1.00 87.06           O  
ATOM   1925  CG  TYR A 246     -23.625   5.738  29.781  1.00 87.06           C  
ATOM   1926  CD1 TYR A 246     -23.109   5.938  31.062  1.00 87.06           C  
ATOM   1927  CD2 TYR A 246     -24.688   6.523  29.375  1.00 87.06           C  
ATOM   1928  CE1 TYR A 246     -23.641   6.891  31.906  1.00 87.06           C  
ATOM   1929  CE2 TYR A 246     -25.250   7.480  30.219  1.00 87.06           C  
ATOM   1930  OH  TYR A 246     -25.250   8.602  32.312  1.00 87.06           O  
ATOM   1931  CZ  TYR A 246     -24.719   7.656  31.484  1.00 87.06           C  
ATOM   1932  N   LEU A 247     -20.328   2.889  29.016  1.00 77.50           N  
ATOM   1933  CA  LEU A 247     -19.766   1.592  28.656  1.00 77.50           C  
ATOM   1934  C   LEU A 247     -20.828   0.688  28.062  1.00 77.50           C  
ATOM   1935  CB  LEU A 247     -19.141   0.916  29.891  1.00 77.50           C  
ATOM   1936  O   LEU A 247     -20.547  -0.071  27.125  1.00 77.50           O  
ATOM   1937  CG  LEU A 247     -17.734   1.371  30.281  1.00 77.50           C  
ATOM   1938  CD1 LEU A 247     -17.266   0.642  31.531  1.00 77.50           C  
ATOM   1939  CD2 LEU A 247     -16.766   1.140  29.125  1.00 77.50           C  
ATOM   1940  N   PHE A 248     -22.031   0.838  28.516  1.00 85.88           N  
ATOM   1941  CA  PHE A 248     -23.172   0.088  28.016  1.00 85.88           C  
ATOM   1942  C   PHE A 248     -23.438   0.430  26.547  1.00 85.88           C  
ATOM   1943  CB  PHE A 248     -24.422   0.371  28.859  1.00 85.88           C  
ATOM   1944  O   PHE A 248     -23.734  -0.455  25.750  1.00 85.88           O  
ATOM   1945  CG  PHE A 248     -25.422  -0.757  28.859  1.00 85.88           C  
ATOM   1946  CD1 PHE A 248     -26.375  -0.869  27.859  1.00 85.88           C  
ATOM   1947  CD2 PHE A 248     -25.406  -1.707  29.875  1.00 85.88           C  
ATOM   1948  CE1 PHE A 248     -27.297  -1.912  27.859  1.00 85.88           C  
ATOM   1949  CE2 PHE A 248     -26.328  -2.752  29.891  1.00 85.88           C  
ATOM   1950  CZ  PHE A 248     -27.266  -2.852  28.875  1.00 85.88           C  
ATOM   1951  N   THR A 249     -23.297   1.695  26.203  1.00 86.19           N  
ATOM   1952  CA  THR A 249     -23.438   2.172  24.828  1.00 86.19           C  
ATOM   1953  C   THR A 249     -22.391   1.536  23.922  1.00 86.19           C  
ATOM   1954  CB  THR A 249     -23.328   3.705  24.750  1.00 86.19           C  
ATOM   1955  O   THR A 249     -22.719   1.038  22.844  1.00 86.19           O  
ATOM   1956  CG2 THR A 249     -23.453   4.195  23.312  1.00 86.19           C  
ATOM   1957  OG1 THR A 249     -24.359   4.293  25.547  1.00 86.19           O  
ATOM   1958  N   THR A 250     -21.219   1.508  24.281  1.00 76.69           N  
ATOM   1959  CA  THR A 250     -20.125   0.954  23.484  1.00 76.69           C  
ATOM   1960  C   THR A 250     -20.281  -0.554  23.312  1.00 76.69           C  
ATOM   1961  CB  THR A 250     -18.766   1.251  24.141  1.00 76.69           C  
ATOM   1962  O   THR A 250     -19.969  -1.103  22.266  1.00 76.69           O  
ATOM   1963  CG2 THR A 250     -18.438   2.742  24.094  1.00 76.69           C  
ATOM   1964  OG1 THR A 250     -18.781   0.819  25.516  1.00 76.69           O  
ATOM   1965  N   SER A 251     -20.812  -1.253  24.312  1.00 76.88           N  
ATOM   1966  CA  SER A 251     -21.109  -2.682  24.234  1.00 76.88           C  
ATOM   1967  C   SER A 251     -22.203  -2.969  23.219  1.00 76.88           C  
ATOM   1968  CB  SER A 251     -21.516  -3.223  25.609  1.00 76.88           C  
ATOM   1969  O   SER A 251     -22.125  -3.926  22.453  1.00 76.88           O  
ATOM   1970  OG  SER A 251     -20.438  -3.115  26.516  1.00 76.88           O  
ATOM   1971  N   ILE A 252     -23.250  -2.119  23.188  1.00 83.38           N  
ATOM   1972  CA  ILE A 252     -24.328  -2.211  22.203  1.00 83.38           C  
ATOM   1973  C   ILE A 252     -23.750  -2.035  20.797  1.00 83.38           C  
ATOM   1974  CB  ILE A 252     -25.422  -1.162  22.469  1.00 83.38           C  
ATOM   1975  O   ILE A 252     -24.094  -2.791  19.891  1.00 83.38           O  
ATOM   1976  CG1 ILE A 252     -26.188  -1.502  23.750  1.00 83.38           C  
ATOM   1977  CG2 ILE A 252     -26.375  -1.068  21.281  1.00 83.38           C  
ATOM   1978  CD1 ILE A 252     -27.141  -0.410  24.219  1.00 83.38           C  
ATOM   1979  N   MET A 253     -22.891  -1.124  20.719  1.00 79.44           N  
ATOM   1980  CA  MET A 253     -22.266  -0.860  19.422  1.00 79.44           C  
ATOM   1981  C   MET A 253     -21.406  -2.033  18.984  1.00 79.44           C  
ATOM   1982  CB  MET A 253     -21.438   0.419  19.469  1.00 79.44           C  
ATOM   1983  O   MET A 253     -21.391  -2.389  17.797  1.00 79.44           O  
ATOM   1984  CG  MET A 253     -22.266   1.693  19.500  1.00 79.44           C  
ATOM   1985  SD  MET A 253     -23.297   1.896  18.000  1.00 79.44           S  
ATOM   1986  CE  MET A 253     -24.703   0.845  18.438  1.00 79.44           C  
ATOM   1987  N   GLN A 254     -20.734  -2.568  19.891  1.00 66.94           N  
ATOM   1988  CA  GLN A 254     -19.938  -3.754  19.609  1.00 66.94           C  
ATOM   1989  C   GLN A 254     -20.812  -4.906  19.125  1.00 66.94           C  
ATOM   1990  CB  GLN A 254     -19.141  -4.184  20.844  1.00 66.94           C  
ATOM   1991  O   GLN A 254     -20.453  -5.617  18.188  1.00 66.94           O  
ATOM   1992  CG  GLN A 254     -17.938  -3.289  21.141  1.00 66.94           C  
ATOM   1993  CD  GLN A 254     -17.156  -3.754  22.359  1.00 66.94           C  
ATOM   1994  NE2 GLN A 254     -16.094  -3.023  22.688  1.00 66.94           N  
ATOM   1995  OE1 GLN A 254     -17.500  -4.762  22.984  1.00 66.94           O  
ATOM   1996  N   LEU A 255     -21.922  -5.121  19.766  1.00 73.00           N  
ATOM   1997  CA  LEU A 255     -22.875  -6.141  19.359  1.00 73.00           C  
ATOM   1998  C   LEU A 255     -23.422  -5.848  17.953  1.00 73.00           C  
ATOM   1999  CB  LEU A 255     -24.031  -6.234  20.359  1.00 73.00           C  
ATOM   2000  O   LEU A 255     -23.562  -6.754  17.141  1.00 73.00           O  
ATOM   2001  CG  LEU A 255     -23.719  -6.895  21.703  1.00 73.00           C  
ATOM   2002  CD1 LEU A 255     -24.812  -6.590  22.703  1.00 73.00           C  
ATOM   2003  CD2 LEU A 255     -23.547  -8.398  21.516  1.00 73.00           C  
ATOM   2004  N   ARG A 256     -23.656  -4.555  17.641  1.00 77.75           N  
ATOM   2005  CA  ARG A 256     -24.078  -4.160  16.297  1.00 77.75           C  
ATOM   2006  C   ARG A 256     -23.000  -4.434  15.273  1.00 77.75           C  
ATOM   2007  CB  ARG A 256     -24.469  -2.680  16.281  1.00 77.75           C  
ATOM   2008  O   ARG A 256     -23.281  -4.930  14.180  1.00 77.75           O  
ATOM   2009  CG  ARG A 256     -25.812  -2.381  16.922  1.00 77.75           C  
ATOM   2010  CD  ARG A 256     -26.109  -0.887  16.953  1.00 77.75           C  
ATOM   2011  NE  ARG A 256     -27.391  -0.600  17.594  1.00 77.75           N  
ATOM   2012  NH1 ARG A 256     -27.047   1.683  17.703  1.00 77.75           N  
ATOM   2013  NH2 ARG A 256     -28.984   0.761  18.516  1.00 77.75           N  
ATOM   2014  CZ  ARG A 256     -27.812   0.614  17.938  1.00 77.75           C  
ATOM   2015  N   ALA A 257     -21.812  -4.105  15.641  1.00 59.62           N  
ATOM   2016  CA  ALA A 257     -20.672  -4.293  14.766  1.00 59.62           C  
ATOM   2017  C   ALA A 257     -20.453  -5.770  14.445  1.00 59.62           C  
ATOM   2018  CB  ALA A 257     -19.406  -3.707  15.406  1.00 59.62           C  
ATOM   2019  O   ALA A 257     -19.984  -6.117  13.352  1.00 59.62           O  
ATOM   2020  N   ARG A 258     -20.812  -6.641  15.398  1.00 65.69           N  
ATOM   2021  CA  ARG A 258     -20.672  -8.078  15.211  1.00 65.69           C  
ATOM   2022  C   ARG A 258     -21.891  -8.664  14.500  1.00 65.69           C  
ATOM   2023  CB  ARG A 258     -20.469  -8.781  16.547  1.00 65.69           C  
ATOM   2024  O   ARG A 258     -22.047  -9.883  14.414  1.00 65.69           O  
ATOM   2025  CG  ARG A 258     -19.125  -8.461  17.219  1.00 65.69           C  
ATOM   2026  CD  ARG A 258     -18.953  -9.219  18.531  1.00 65.69           C  
ATOM   2027  NE  ARG A 258     -17.703  -8.883  19.172  1.00 65.69           N  
ATOM   2028  NH1 ARG A 258     -17.938 -10.422  20.891  1.00 65.69           N  
ATOM   2029  NH2 ARG A 258     -16.078  -9.070  20.797  1.00 65.69           N  
ATOM   2030  CZ  ARG A 258     -17.234  -9.461  20.281  1.00 65.69           C  
ATOM   2031  N   ARG A 259     -22.750  -7.824  14.078  1.00 70.69           N  
ATOM   2032  CA  ARG A 259     -23.969  -8.180  13.359  1.00 70.69           C  
ATOM   2033  C   ARG A 259     -24.844  -9.117  14.188  1.00 70.69           C  
ATOM   2034  CB  ARG A 259     -23.641  -8.828  12.016  1.00 70.69           C  
ATOM   2035  O   ARG A 259     -25.406 -10.078  13.664  1.00 70.69           O  
ATOM   2036  CG  ARG A 259     -22.922  -7.906  11.047  1.00 70.69           C  
ATOM   2037  CD  ARG A 259     -22.797  -8.523   9.664  1.00 70.69           C  
ATOM   2038  NE  ARG A 259     -22.078  -7.652   8.742  1.00 70.69           N  
ATOM   2039  NH1 ARG A 259     -22.484  -8.938   6.867  1.00 70.69           N  
ATOM   2040  NH2 ARG A 259     -21.250  -7.008   6.695  1.00 70.69           N  
ATOM   2041  CZ  ARG A 259     -21.938  -7.871   7.438  1.00 70.69           C  
ATOM   2042  N   ASP A 260     -24.953  -8.898  15.469  1.00 76.25           N  
ATOM   2043  CA  ASP A 260     -25.844  -9.656  16.344  1.00 76.25           C  
ATOM   2044  C   ASP A 260     -27.312  -9.477  15.930  1.00 76.25           C  
ATOM   2045  CB  ASP A 260     -25.656  -9.242  17.797  1.00 76.25           C  
ATOM   2046  O   ASP A 260     -27.766  -8.344  15.766  1.00 76.25           O  
ATOM   2047  CG  ASP A 260     -26.422 -10.125  18.781  1.00 76.25           C  
ATOM   2048  OD1 ASP A 260     -27.625  -9.891  19.000  1.00 76.25           O  
ATOM   2049  OD2 ASP A 260     -25.812 -11.062  19.328  1.00 76.25           O  
ATOM   2050  N   THR A 261     -28.000 -10.531  15.703  1.00 82.81           N  
ATOM   2051  CA  THR A 261     -29.312 -10.523  15.078  1.00 82.81           C  
ATOM   2052  C   THR A 261     -30.391 -10.117  16.078  1.00 82.81           C  
ATOM   2053  CB  THR A 261     -29.656 -11.898  14.477  1.00 82.81           C  
ATOM   2054  O   THR A 261     -31.484  -9.727  15.688  1.00 82.81           O  
ATOM   2055  CG2 THR A 261     -28.734 -12.242  13.320  1.00 82.81           C  
ATOM   2056  OG1 THR A 261     -29.531 -12.906  15.492  1.00 82.81           O  
ATOM   2057  N   GLN A 262     -30.062 -10.031  17.406  1.00 89.56           N  
ATOM   2058  CA  GLN A 262     -31.094  -9.883  18.422  1.00 89.56           C  
ATOM   2059  C   GLN A 262     -31.062  -8.492  19.047  1.00 89.56           C  
ATOM   2060  CB  GLN A 262     -30.953 -10.953  19.500  1.00 89.56           C  
ATOM   2061  O   GLN A 262     -32.031  -8.070  19.703  1.00 89.56           O  
ATOM   2062  CG  GLN A 262     -31.188 -12.375  19.000  1.00 89.56           C  
ATOM   2063  CD  GLN A 262     -31.047 -13.414  20.078  1.00 89.56           C  
ATOM   2064  NE2 GLN A 262     -31.172 -14.688  19.719  1.00 89.56           N  
ATOM   2065  OE1 GLN A 262     -30.812 -13.086  21.250  1.00 89.56           O  
ATOM   2066  N   ILE A 263     -30.016  -7.855  18.953  1.00 91.19           N  
ATOM   2067  CA  ILE A 263     -29.734  -6.668  19.750  1.00 91.19           C  
ATOM   2068  C   ILE A 263     -30.766  -5.590  19.453  1.00 91.19           C  
ATOM   2069  CB  ILE A 263     -28.312  -6.129  19.500  1.00 91.19           C  
ATOM   2070  O   ILE A 263     -31.297  -4.957  20.375  1.00 91.19           O  
ATOM   2071  CG1 ILE A 263     -28.000  -4.984  20.469  1.00 91.19           C  
ATOM   2072  CG2 ILE A 263     -28.156  -5.680  18.047  1.00 91.19           C  
ATOM   2073  CD1 ILE A 263     -28.047  -5.379  21.938  1.00 91.19           C  
ATOM   2074  N   GLU A 264     -31.203  -5.395  18.219  1.00 90.75           N  
ATOM   2075  CA  GLU A 264     -32.156  -4.355  17.875  1.00 90.75           C  
ATOM   2076  C   GLU A 264     -33.531  -4.672  18.453  1.00 90.75           C  
ATOM   2077  CB  GLU A 264     -32.281  -4.188  16.359  1.00 90.75           C  
ATOM   2078  O   GLU A 264     -34.219  -3.781  18.969  1.00 90.75           O  
ATOM   2079  CG  GLU A 264     -31.016  -3.607  15.719  1.00 90.75           C  
ATOM   2080  CD  GLU A 264     -30.641  -2.238  16.266  1.00 90.75           C  
ATOM   2081  OE1 GLU A 264     -29.438  -1.928  16.359  1.00 90.75           O  
ATOM   2082  OE2 GLU A 264     -31.562  -1.470  16.609  1.00 90.75           O  
ATOM   2083  N   ALA A 265     -33.906  -5.930  18.359  1.00 92.12           N  
ATOM   2084  CA  ALA A 265     -35.156  -6.371  18.938  1.00 92.12           C  
ATOM   2085  C   ALA A 265     -35.156  -6.199  20.453  1.00 92.12           C  
ATOM   2086  CB  ALA A 265     -35.438  -7.828  18.562  1.00 92.12           C  
ATOM   2087  O   ALA A 265     -36.156  -5.754  21.031  1.00 92.12           O  
ATOM   2088  N   LEU A 266     -34.062  -6.469  21.078  1.00 94.88           N  
ATOM   2089  CA  LEU A 266     -33.938  -6.367  22.531  1.00 94.88           C  
ATOM   2090  C   LEU A 266     -34.094  -4.922  22.984  1.00 94.88           C  
ATOM   2091  CB  LEU A 266     -32.625  -6.941  22.984  1.00 94.88           C  
ATOM   2092  O   LEU A 266     -34.750  -4.637  23.969  1.00 94.88           O  
ATOM   2093  CG  LEU A 266     -32.469  -8.469  22.938  1.00 94.88           C  
ATOM   2094  CD1 LEU A 266     -31.031  -8.875  23.250  1.00 94.88           C  
ATOM   2095  CD2 LEU A 266     -33.438  -9.133  23.891  1.00 94.88           C  
ATOM   2096  N   LEU A 267     -33.469  -4.020  22.328  1.00 94.44           N  
ATOM   2097  CA  LEU A 267     -33.562  -2.596  22.641  1.00 94.44           C  
ATOM   2098  C   LEU A 267     -34.969  -2.082  22.484  1.00 94.44           C  
ATOM   2099  CB  LEU A 267     -32.594  -1.802  21.734  1.00 94.44           C  
ATOM   2100  O   LEU A 267     -35.469  -1.319  23.312  1.00 94.44           O  
ATOM   2101  CG  LEU A 267     -31.109  -1.903  22.047  1.00 94.44           C  
ATOM   2102  CD1 LEU A 267     -30.281  -1.326  20.906  1.00 94.44           C  
ATOM   2103  CD2 LEU A 267     -30.797  -1.190  23.359  1.00 94.44           C  
ATOM   2104  N   ARG A 268     -35.594  -2.568  21.406  1.00 94.62           N  
ATOM   2105  CA  ARG A 268     -36.969  -2.186  21.156  1.00 94.62           C  
ATOM   2106  C   ARG A 268     -37.906  -2.707  22.250  1.00 94.62           C  
ATOM   2107  CB  ARG A 268     -37.438  -2.707  19.781  1.00 94.62           C  
ATOM   2108  O   ARG A 268     -38.750  -1.961  22.766  1.00 94.62           O  
ATOM   2109  CG  ARG A 268     -38.844  -2.244  19.391  1.00 94.62           C  
ATOM   2110  CD  ARG A 268     -39.281  -2.912  18.094  1.00 94.62           C  
ATOM   2111  NE  ARG A 268     -39.312  -4.367  18.219  1.00 94.62           N  
ATOM   2112  NH1 ARG A 268     -38.812  -4.758  15.992  1.00 94.62           N  
ATOM   2113  NH2 ARG A 268     -39.094  -6.520  17.438  1.00 94.62           N  
ATOM   2114  CZ  ARG A 268     -39.062  -5.211  17.219  1.00 94.62           C  
ATOM   2115  N   ASP A 269     -37.750  -3.959  22.609  1.00 94.19           N  
ATOM   2116  CA  ASP A 269     -38.562  -4.590  23.625  1.00 94.19           C  
ATOM   2117  C   ASP A 269     -38.344  -3.951  25.000  1.00 94.19           C  
ATOM   2118  CB  ASP A 269     -38.281  -6.094  23.703  1.00 94.19           C  
ATOM   2119  O   ASP A 269     -39.281  -3.756  25.766  1.00 94.19           O  
ATOM   2120  CG  ASP A 269     -38.812  -6.852  22.484  1.00 94.19           C  
ATOM   2121  OD1 ASP A 269     -39.594  -6.281  21.703  1.00 94.19           O  
ATOM   2122  OD2 ASP A 269     -38.438  -8.031  22.328  1.00 94.19           O  
ATOM   2123  N   PHE A 270     -37.125  -3.709  25.266  1.00 95.38           N  
ATOM   2124  CA  PHE A 270     -36.750  -3.047  26.516  1.00 95.38           C  
ATOM   2125  C   PHE A 270     -37.438  -1.696  26.641  1.00 95.38           C  
ATOM   2126  CB  PHE A 270     -35.219  -2.869  26.578  1.00 95.38           C  
ATOM   2127  O   PHE A 270     -38.062  -1.407  27.656  1.00 95.38           O  
ATOM   2128  CG  PHE A 270     -34.750  -2.291  27.891  1.00 95.38           C  
ATOM   2129  CD1 PHE A 270     -34.625  -0.917  28.047  1.00 95.38           C  
ATOM   2130  CD2 PHE A 270     -34.406  -3.123  28.953  1.00 95.38           C  
ATOM   2131  CE1 PHE A 270     -34.156  -0.379  29.266  1.00 95.38           C  
ATOM   2132  CE2 PHE A 270     -33.969  -2.592  30.156  1.00 95.38           C  
ATOM   2133  CZ  PHE A 270     -33.844  -1.221  30.312  1.00 95.38           C  
ATOM   2134  N   SER A 271     -37.375  -0.875  25.609  1.00 94.75           N  
ATOM   2135  CA  SER A 271     -37.969   0.449  25.609  1.00 94.75           C  
ATOM   2136  C   SER A 271     -39.500   0.358  25.688  1.00 94.75           C  
ATOM   2137  CB  SER A 271     -37.594   1.218  24.344  1.00 94.75           C  
ATOM   2138  O   SER A 271     -40.125   1.127  26.422  1.00 94.75           O  
ATOM   2139  OG  SER A 271     -36.188   1.518  24.359  1.00 94.75           O  
ATOM   2140  N   ALA A 272     -40.094  -0.597  25.000  1.00 94.12           N  
ATOM   2141  CA  ALA A 272     -41.531  -0.790  25.016  1.00 94.12           C  
ATOM   2142  C   ALA A 272     -42.031  -1.157  26.406  1.00 94.12           C  
ATOM   2143  CB  ALA A 272     -41.938  -1.868  24.000  1.00 94.12           C  
ATOM   2144  O   ALA A 272     -43.062  -0.643  26.859  1.00 94.12           O  
ATOM   2145  N   HIS A 273     -41.344  -2.037  27.047  1.00 95.12           N  
ATOM   2146  CA  HIS A 273     -41.688  -2.471  28.391  1.00 95.12           C  
ATOM   2147  C   HIS A 273     -41.719  -1.292  29.359  1.00 95.12           C  
ATOM   2148  CB  HIS A 273     -40.688  -3.527  28.875  1.00 95.12           C  
ATOM   2149  O   HIS A 273     -42.688  -1.108  30.094  1.00 95.12           O  
ATOM   2150  CG  HIS A 273     -40.875  -3.908  30.312  1.00 95.12           C  
ATOM   2151  CD2 HIS A 273     -40.156  -3.605  31.422  1.00 95.12           C  
ATOM   2152  ND1 HIS A 273     -41.906  -4.703  30.750  1.00 95.12           N  
ATOM   2153  CE1 HIS A 273     -41.812  -4.871  32.062  1.00 95.12           C  
ATOM   2154  NE2 HIS A 273     -40.750  -4.215  32.500  1.00 95.12           N  
ATOM   2155  N   PHE A 274     -40.719  -0.473  29.344  1.00 95.25           N  
ATOM   2156  CA  PHE A 274     -40.625   0.604  30.312  1.00 95.25           C  
ATOM   2157  C   PHE A 274     -41.500   1.782  29.922  1.00 95.25           C  
ATOM   2158  CB  PHE A 274     -39.156   1.060  30.453  1.00 95.25           C  
ATOM   2159  O   PHE A 274     -41.906   2.561  30.781  1.00 95.25           O  
ATOM   2160  CG  PHE A 274     -38.312   0.168  31.328  1.00 95.25           C  
ATOM   2161  CD1 PHE A 274     -38.500   0.170  32.719  1.00 95.25           C  
ATOM   2162  CD2 PHE A 274     -37.375  -0.672  30.781  1.00 95.25           C  
ATOM   2163  CE1 PHE A 274     -37.719  -0.654  33.531  1.00 95.25           C  
ATOM   2164  CE2 PHE A 274     -36.594  -1.498  31.578  1.00 95.25           C  
ATOM   2165  CZ  PHE A 274     -36.750  -1.487  32.969  1.00 95.25           C  
ATOM   2166  N   THR A 275     -41.844   1.892  28.688  1.00 94.44           N  
ATOM   2167  CA  THR A 275     -42.875   2.859  28.266  1.00 94.44           C  
ATOM   2168  C   THR A 275     -44.219   2.504  28.859  1.00 94.44           C  
ATOM   2169  CB  THR A 275     -42.969   2.938  26.734  1.00 94.44           C  
ATOM   2170  O   THR A 275     -44.938   3.375  29.359  1.00 94.44           O  
ATOM   2171  CG2 THR A 275     -44.062   3.916  26.297  1.00 94.44           C  
ATOM   2172  OG1 THR A 275     -41.719   3.371  26.203  1.00 94.44           O  
ATOM   2173  N   THR A 276     -44.562   1.248  28.797  1.00 93.00           N  
ATOM   2174  CA  THR A 276     -45.812   0.772  29.359  1.00 93.00           C  
ATOM   2175  C   THR A 276     -45.906   1.041  30.859  1.00 93.00           C  
ATOM   2176  CB  THR A 276     -46.000  -0.732  29.094  1.00 93.00           C  
ATOM   2177  O   THR A 276     -46.906   1.523  31.359  1.00 93.00           O  
ATOM   2178  CG2 THR A 276     -47.344  -1.218  29.625  1.00 93.00           C  
ATOM   2179  OG1 THR A 276     -45.969  -0.973  27.672  1.00 93.00           O  
ATOM   2180  N   LEU A 277     -44.812   0.815  31.516  1.00 92.44           N  
ATOM   2181  CA  LEU A 277     -44.750   0.991  32.969  1.00 92.44           C  
ATOM   2182  C   LEU A 277     -44.812   2.469  33.312  1.00 92.44           C  
ATOM   2183  CB  LEU A 277     -43.469   0.361  33.500  1.00 92.44           C  
ATOM   2184  O   LEU A 277     -45.406   2.838  34.344  1.00 92.44           O  
ATOM   2185  CG  LEU A 277     -43.438  -1.167  33.562  1.00 92.44           C  
ATOM   2186  CD1 LEU A 277     -42.062  -1.648  34.000  1.00 92.44           C  
ATOM   2187  CD2 LEU A 277     -44.500  -1.707  34.469  1.00 92.44           C  
ATOM   2188  N   ALA A 278     -44.312   3.297  32.469  1.00 90.00           N  
ATOM   2189  CA  ALA A 278     -44.219   4.730  32.750  1.00 90.00           C  
ATOM   2190  C   ALA A 278     -45.594   5.402  32.531  1.00 90.00           C  
ATOM   2191  CB  ALA A 278     -43.156   5.383  31.844  1.00 90.00           C  
ATOM   2192  O   ALA A 278     -45.875   6.402  33.188  1.00 90.00           O  
ATOM   2193  N   THR A 279     -46.500   4.789  31.719  1.00 89.12           N  
ATOM   2194  CA  THR A 279     -47.719   5.488  31.297  1.00 89.12           C  
ATOM   2195  C   THR A 279     -48.938   4.812  31.859  1.00 89.12           C  
ATOM   2196  CB  THR A 279     -47.812   5.539  29.750  1.00 89.12           C  
ATOM   2197  O   THR A 279     -50.062   5.371  31.797  1.00 89.12           O  
ATOM   2198  CG2 THR A 279     -46.656   6.352  29.156  1.00 89.12           C  
ATOM   2199  OG1 THR A 279     -47.750   4.203  29.234  1.00 89.12           O  
ATOM   2200  N   ALA A 280     -48.781   3.631  32.500  1.00 89.19           N  
ATOM   2201  CA  ALA A 280     -49.938   2.895  33.000  1.00 89.19           C  
ATOM   2202  C   ALA A 280     -50.469   3.527  34.281  1.00 89.19           C  
ATOM   2203  CB  ALA A 280     -49.562   1.433  33.250  1.00 89.19           C  
ATOM   2204  O   ALA A 280     -49.688   3.781  35.219  1.00 89.19           O  
ATOM   2205  N   PRO A 281     -51.812   3.783  34.312  1.00 81.00           N  
ATOM   2206  CA  PRO A 281     -52.469   4.523  35.406  1.00 81.00           C  
ATOM   2207  C   PRO A 281     -52.406   3.781  36.719  1.00 81.00           C  
ATOM   2208  CB  PRO A 281     -53.906   4.668  34.906  1.00 81.00           C  
ATOM   2209  O   PRO A 281     -52.312   4.410  37.781  1.00 81.00           O  
ATOM   2210  CG  PRO A 281     -53.938   3.912  33.625  1.00 81.00           C  
ATOM   2211  CD  PRO A 281     -52.562   3.410  33.312  1.00 81.00           C  
ATOM   2212  N   ASP A 282     -52.156   2.465  36.688  1.00 88.75           N  
ATOM   2213  CA  ASP A 282     -52.219   1.644  37.875  1.00 88.75           C  
ATOM   2214  C   ASP A 282     -50.812   1.263  38.375  1.00 88.75           C  
ATOM   2215  CB  ASP A 282     -53.062   0.384  37.625  1.00 88.75           C  
ATOM   2216  O   ASP A 282     -50.688   0.567  39.375  1.00 88.75           O  
ATOM   2217  CG  ASP A 282     -54.500   0.685  37.312  1.00 88.75           C  
ATOM   2218  OD1 ASP A 282     -55.062   1.665  37.844  1.00 88.75           O  
ATOM   2219  OD2 ASP A 282     -55.094  -0.066  36.500  1.00 88.75           O  
ATOM   2220  N   THR A 283     -49.812   1.794  37.812  1.00 87.44           N  
ATOM   2221  CA  THR A 283     -48.438   1.514  38.219  1.00 87.44           C  
ATOM   2222  C   THR A 283     -48.000   2.432  39.344  1.00 87.44           C  
ATOM   2223  CB  THR A 283     -47.469   1.677  37.031  1.00 87.44           C  
ATOM   2224  O   THR A 283     -48.250   3.641  39.312  1.00 87.44           O  
ATOM   2225  CG2 THR A 283     -46.062   1.201  37.375  1.00 87.44           C  
ATOM   2226  OG1 THR A 283     -47.938   0.908  35.906  1.00 87.44           O  
ATOM   2227  N   PRO A 284     -47.406   1.798  40.375  1.00 92.81           N  
ATOM   2228  CA  PRO A 284     -46.906   2.602  41.500  1.00 92.81           C  
ATOM   2229  C   PRO A 284     -45.938   3.695  41.062  1.00 92.81           C  
ATOM   2230  CB  PRO A 284     -46.219   1.572  42.375  1.00 92.81           C  
ATOM   2231  O   PRO A 284     -45.188   3.508  40.094  1.00 92.81           O  
ATOM   2232  CG  PRO A 284     -46.812   0.260  42.000  1.00 92.81           C  
ATOM   2233  CD  PRO A 284     -47.188   0.318  40.531  1.00 92.81           C  
ATOM   2234  N   GLU A 285     -46.031   4.848  41.719  1.00 89.75           N  
ATOM   2235  CA  GLU A 285     -45.219   6.023  41.375  1.00 89.75           C  
ATOM   2236  C   GLU A 285     -43.750   5.691  41.375  1.00 89.75           C  
ATOM   2237  CB  GLU A 285     -45.500   7.156  42.375  1.00 89.75           C  
ATOM   2238  O   GLU A 285     -43.000   6.141  40.469  1.00 89.75           O  
ATOM   2239  CG  GLU A 285     -44.938   8.500  41.938  1.00 89.75           C  
ATOM   2240  CD  GLU A 285     -45.281   9.633  42.906  1.00 89.75           C  
ATOM   2241  OE1 GLU A 285     -44.844  10.781  42.656  1.00 89.75           O  
ATOM   2242  OE2 GLU A 285     -46.000   9.367  43.906  1.00 89.75           O  
ATOM   2243  N   ALA A 286     -43.281   4.941  42.281  1.00 87.56           N  
ATOM   2244  CA  ALA A 286     -41.875   4.551  42.375  1.00 87.56           C  
ATOM   2245  C   ALA A 286     -41.469   3.754  41.156  1.00 87.56           C  
ATOM   2246  CB  ALA A 286     -41.625   3.742  43.656  1.00 87.56           C  
ATOM   2247  O   ALA A 286     -40.344   3.934  40.625  1.00 87.56           O  
ATOM   2248  N   VAL A 287     -42.344   2.980  40.688  1.00 88.81           N  
ATOM   2249  CA  VAL A 287     -42.094   2.146  39.500  1.00 88.81           C  
ATOM   2250  C   VAL A 287     -42.156   3.008  38.250  1.00 88.81           C  
ATOM   2251  CB  VAL A 287     -43.125   1.004  39.406  1.00 88.81           C  
ATOM   2252  O   VAL A 287     -41.344   2.814  37.344  1.00 88.81           O  
ATOM   2253  CG1 VAL A 287     -42.938   0.200  38.125  1.00 88.81           C  
ATOM   2254  CG2 VAL A 287     -43.062   0.095  40.625  1.00 88.81           C  
ATOM   2255  N   GLN A 288     -42.938   3.945  38.219  1.00 90.50           N  
ATOM   2256  CA  GLN A 288     -43.031   4.887  37.125  1.00 90.50           C  
ATOM   2257  C   GLN A 288     -41.781   5.738  37.000  1.00 90.50           C  
ATOM   2258  CB  GLN A 288     -44.250   5.785  37.281  1.00 90.50           C  
ATOM   2259  O   GLN A 288     -41.250   5.969  35.906  1.00 90.50           O  
ATOM   2260  CG  GLN A 288     -45.562   5.082  36.969  1.00 90.50           C  
ATOM   2261  CD  GLN A 288     -46.781   5.992  37.156  1.00 90.50           C  
ATOM   2262  NE2 GLN A 288     -47.969   5.418  37.062  1.00 90.50           N  
ATOM   2263  OE1 GLN A 288     -46.625   7.199  37.344  1.00 90.50           O  
ATOM   2264  N   THR A 289     -41.281   6.129  38.156  1.00 90.31           N  
ATOM   2265  CA  THR A 289     -40.062   6.918  38.219  1.00 90.31           C  
ATOM   2266  C   THR A 289     -38.875   6.102  37.719  1.00 90.31           C  
ATOM   2267  CB  THR A 289     -39.781   7.430  39.656  1.00 90.31           C  
ATOM   2268  O   THR A 289     -38.062   6.594  36.938  1.00 90.31           O  
ATOM   2269  CG2 THR A 289     -38.531   8.289  39.688  1.00 90.31           C  
ATOM   2270  OG1 THR A 289     -40.906   8.211  40.094  1.00 90.31           O  
ATOM   2271  N   HIS A 290     -38.844   4.941  38.156  1.00 91.06           N  
ATOM   2272  CA  HIS A 290     -37.781   4.035  37.719  1.00 91.06           C  
ATOM   2273  C   HIS A 290     -37.875   3.771  36.219  1.00 91.06           C  
ATOM   2274  CB  HIS A 290     -37.844   2.717  38.500  1.00 91.06           C  
ATOM   2275  O   HIS A 290     -36.875   3.773  35.531  1.00 91.06           O  
ATOM   2276  CG  HIS A 290     -36.812   1.722  38.062  1.00 91.06           C  
ATOM   2277  CD2 HIS A 290     -36.938   0.526  37.438  1.00 91.06           C  
ATOM   2278  ND1 HIS A 290     -35.469   1.912  38.281  1.00 91.06           N  
ATOM   2279  CE1 HIS A 290     -34.812   0.873  37.812  1.00 91.06           C  
ATOM   2280  NE2 HIS A 290     -35.656   0.018  37.281  1.00 91.06           N  
ATOM   2281  N   ALA A 291     -39.062   3.549  35.750  1.00 93.38           N  
ATOM   2282  CA  ALA A 291     -39.281   3.301  34.344  1.00 93.38           C  
ATOM   2283  C   ALA A 291     -38.844   4.480  33.500  1.00 93.38           C  
ATOM   2284  CB  ALA A 291     -40.781   3.020  34.094  1.00 93.38           C  
ATOM   2285  O   ALA A 291     -38.188   4.293  32.438  1.00 93.38           O  
ATOM   2286  N   LYS A 292     -39.062   5.645  33.969  1.00 93.50           N  
ATOM   2287  CA  LYS A 292     -38.625   6.848  33.250  1.00 93.50           C  
ATOM   2288  C   LYS A 292     -37.125   6.965  33.250  1.00 93.50           C  
ATOM   2289  CB  LYS A 292     -39.250   8.094  33.906  1.00 93.50           C  
ATOM   2290  O   LYS A 292     -36.531   7.371  32.250  1.00 93.50           O  
ATOM   2291  CG  LYS A 292     -40.719   8.281  33.594  1.00 93.50           C  
ATOM   2292  CD  LYS A 292     -41.281   9.547  34.250  1.00 93.50           C  
ATOM   2293  CE  LYS A 292     -42.750   9.719  33.969  1.00 93.50           C  
ATOM   2294  NZ  LYS A 292     -43.312  10.906  34.688  1.00 93.50           N  
ATOM   2295  N   LEU A 293     -36.562   6.594  34.312  1.00 93.25           N  
ATOM   2296  CA  LEU A 293     -35.094   6.590  34.375  1.00 93.25           C  
ATOM   2297  C   LEU A 293     -34.500   5.609  33.375  1.00 93.25           C  
ATOM   2298  CB  LEU A 293     -34.625   6.230  35.781  1.00 93.25           C  
ATOM   2299  O   LEU A 293     -33.562   5.945  32.656  1.00 93.25           O  
ATOM   2300  CG  LEU A 293     -33.125   6.203  36.031  1.00 93.25           C  
ATOM   2301  CD1 LEU A 293     -32.531   7.578  35.750  1.00 93.25           C  
ATOM   2302  CD2 LEU A 293     -32.812   5.742  37.438  1.00 93.25           C  
ATOM   2303  N   MET A 294     -35.000   4.406  33.281  1.00 95.06           N  
ATOM   2304  CA  MET A 294     -34.531   3.398  32.344  1.00 95.06           C  
ATOM   2305  C   MET A 294     -34.719   3.857  30.906  1.00 95.06           C  
ATOM   2306  CB  MET A 294     -35.250   2.066  32.562  1.00 95.06           C  
ATOM   2307  O   MET A 294     -33.844   3.631  30.062  1.00 95.06           O  
ATOM   2308  CG  MET A 294     -34.875   1.375  33.875  1.00 95.06           C  
ATOM   2309  SD  MET A 294     -33.062   0.995  33.969  1.00 95.06           S  
ATOM   2310  CE  MET A 294     -32.562   2.133  35.281  1.00 95.06           C  
ATOM   2311  N   LEU A 295     -35.844   4.508  30.656  1.00 95.38           N  
ATOM   2312  CA  LEU A 295     -36.094   5.078  29.344  1.00 95.38           C  
ATOM   2313  C   LEU A 295     -35.062   6.176  29.031  1.00 95.38           C  
ATOM   2314  CB  LEU A 295     -37.500   5.641  29.250  1.00 95.38           C  
ATOM   2315  O   LEU A 295     -34.625   6.312  27.891  1.00 95.38           O  
ATOM   2316  CG  LEU A 295     -38.625   4.613  29.125  1.00 95.38           C  
ATOM   2317  CD1 LEU A 295     -40.000   5.297  29.266  1.00 95.38           C  
ATOM   2318  CD2 LEU A 295     -38.531   3.871  27.797  1.00 95.38           C  
ATOM   2319  N   GLY A 296     -34.750   6.953  30.031  1.00 94.44           N  
ATOM   2320  CA  GLY A 296     -33.688   7.945  29.891  1.00 94.44           C  
ATOM   2321  C   GLY A 296     -32.375   7.344  29.516  1.00 94.44           C  
ATOM   2322  O   GLY A 296     -31.672   7.867  28.641  1.00 94.44           O  
ATOM   2323  N   TYR A 297     -31.984   6.254  30.125  1.00 94.88           N  
ATOM   2324  CA  TYR A 297     -30.750   5.559  29.766  1.00 94.88           C  
ATOM   2325  C   TYR A 297     -30.812   5.055  28.328  1.00 94.88           C  
ATOM   2326  CB  TYR A 297     -30.500   4.387  30.719  1.00 94.88           C  
ATOM   2327  O   TYR A 297     -29.844   5.176  27.578  1.00 94.88           O  
ATOM   2328  CG  TYR A 297     -29.844   4.797  32.000  1.00 94.88           C  
ATOM   2329  CD1 TYR A 297     -28.594   5.430  32.000  1.00 94.88           C  
ATOM   2330  CD2 TYR A 297     -30.453   4.547  33.250  1.00 94.88           C  
ATOM   2331  CE1 TYR A 297     -27.984   5.805  33.219  1.00 94.88           C  
ATOM   2332  CE2 TYR A 297     -29.844   4.918  34.438  1.00 94.88           C  
ATOM   2333  OH  TYR A 297     -28.016   5.914  35.594  1.00 94.88           O  
ATOM   2334  CZ  TYR A 297     -28.609   5.547  34.406  1.00 94.88           C  
ATOM   2335  N   ALA A 298     -31.922   4.500  27.938  1.00 93.75           N  
ATOM   2336  CA  ALA A 298     -32.094   4.023  26.562  1.00 93.75           C  
ATOM   2337  C   ALA A 298     -31.922   5.164  25.562  1.00 93.75           C  
ATOM   2338  CB  ALA A 298     -33.469   3.367  26.391  1.00 93.75           C  
ATOM   2339  O   ALA A 298     -31.297   4.984  24.516  1.00 93.75           O  
ATOM   2340  N   ALA A 299     -32.438   6.312  25.891  1.00 92.88           N  
ATOM   2341  CA  ALA A 299     -32.312   7.492  25.047  1.00 92.88           C  
ATOM   2342  C   ALA A 299     -30.844   7.918  24.953  1.00 92.88           C  
ATOM   2343  CB  ALA A 299     -33.156   8.641  25.578  1.00 92.88           C  
ATOM   2344  O   ALA A 299     -30.359   8.297  23.875  1.00 92.88           O  
ATOM   2345  N   CYS A 300     -30.156   7.902  26.078  1.00 92.69           N  
ATOM   2346  CA  CYS A 300     -28.719   8.203  26.109  1.00 92.69           C  
ATOM   2347  C   CYS A 300     -27.953   7.238  25.219  1.00 92.69           C  
ATOM   2348  CB  CYS A 300     -28.188   8.141  27.531  1.00 92.69           C  
ATOM   2349  O   CYS A 300     -27.094   7.660  24.438  1.00 92.69           O  
ATOM   2350  SG  CYS A 300     -28.797   9.461  28.609  1.00 92.69           S  
ATOM   2351  N   TRP A 301     -28.203   5.918  25.297  1.00 93.12           N  
ATOM   2352  CA  TRP A 301     -27.531   4.906  24.484  1.00 93.12           C  
ATOM   2353  C   TRP A 301     -27.703   5.188  23.000  1.00 93.12           C  
ATOM   2354  CB  TRP A 301     -28.062   3.510  24.828  1.00 93.12           C  
ATOM   2355  O   TRP A 301     -26.766   5.082  22.219  1.00 93.12           O  
ATOM   2356  CG  TRP A 301     -27.938   3.148  26.281  1.00 93.12           C  
ATOM   2357  CD1 TRP A 301     -27.000   3.600  27.172  1.00 93.12           C  
ATOM   2358  CD2 TRP A 301     -28.797   2.256  27.000  1.00 93.12           C  
ATOM   2359  CE2 TRP A 301     -28.312   2.213  28.328  1.00 93.12           C  
ATOM   2360  CE3 TRP A 301     -29.906   1.487  26.656  1.00 93.12           C  
ATOM   2361  NE1 TRP A 301     -27.219   3.041  28.406  1.00 93.12           N  
ATOM   2362  CH2 TRP A 301     -30.016   0.689  28.953  1.00 93.12           C  
ATOM   2363  CZ2 TRP A 301     -28.922   1.431  29.312  1.00 93.12           C  
ATOM   2364  CZ3 TRP A 301     -30.516   0.709  27.641  1.00 93.12           C  
ATOM   2365  N   ALA A 302     -28.859   5.504  22.578  1.00 89.75           N  
ATOM   2366  CA  ALA A 302     -29.188   5.762  21.188  1.00 89.75           C  
ATOM   2367  C   ALA A 302     -28.438   6.973  20.656  1.00 89.75           C  
ATOM   2368  CB  ALA A 302     -30.703   5.965  21.016  1.00 89.75           C  
ATOM   2369  O   ALA A 302     -27.844   6.926  19.578  1.00 89.75           O  
ATOM   2370  N   GLU A 303     -28.422   8.062  21.422  1.00 88.06           N  
ATOM   2371  CA  GLU A 303     -27.766   9.305  21.031  1.00 88.06           C  
ATOM   2372  C   GLU A 303     -26.250   9.133  21.000  1.00 88.06           C  
ATOM   2373  CB  GLU A 303     -28.141  10.438  21.969  1.00 88.06           C  
ATOM   2374  O   GLU A 303     -25.578   9.570  20.047  1.00 88.06           O  
ATOM   2375  CG  GLU A 303     -29.500  11.062  21.672  1.00 88.06           C  
ATOM   2376  CD  GLU A 303     -29.797  12.289  22.516  1.00 88.06           C  
ATOM   2377  OE1 GLU A 303     -30.953  12.781  22.484  1.00 88.06           O  
ATOM   2378  OE2 GLU A 303     -28.875  12.750  23.234  1.00 88.06           O  
ATOM   2379  N   GLU A 304     -25.734   8.523  22.031  1.00 86.69           N  
ATOM   2380  CA  GLU A 304     -24.281   8.312  22.141  1.00 86.69           C  
ATOM   2381  C   GLU A 304     -23.812   7.309  21.094  1.00 86.69           C  
ATOM   2382  CB  GLU A 304     -23.906   7.832  23.547  1.00 86.69           C  
ATOM   2383  O   GLU A 304     -22.672   7.395  20.625  1.00 86.69           O  
ATOM   2384  CG  GLU A 304     -24.031   8.906  24.609  1.00 86.69           C  
ATOM   2385  CD  GLU A 304     -23.688   8.406  26.000  1.00 86.69           C  
ATOM   2386  OE1 GLU A 304     -23.531   9.242  26.922  1.00 86.69           O  
ATOM   2387  OE2 GLU A 304     -23.562   7.176  26.172  1.00 86.69           O  
ATOM   2388  N   ALA A 305     -24.625   6.320  20.688  1.00 81.38           N  
ATOM   2389  CA  ALA A 305     -24.312   5.340  19.641  1.00 81.38           C  
ATOM   2390  C   ALA A 305     -24.047   6.023  18.312  1.00 81.38           C  
ATOM   2391  CB  ALA A 305     -25.453   4.340  19.500  1.00 81.38           C  
ATOM   2392  O   ALA A 305     -23.125   5.641  17.578  1.00 81.38           O  
ATOM   2393  N   GLU A 306     -24.797   6.984  18.016  1.00 75.81           N  
ATOM   2394  CA  GLU A 306     -24.594   7.758  16.797  1.00 75.81           C  
ATOM   2395  C   GLU A 306     -23.250   8.484  16.828  1.00 75.81           C  
ATOM   2396  CB  GLU A 306     -25.719   8.766  16.594  1.00 75.81           C  
ATOM   2397  O   GLU A 306     -22.531   8.516  15.820  1.00 75.81           O  
ATOM   2398  CG  GLU A 306     -27.031   8.133  16.141  1.00 75.81           C  
ATOM   2399  CD  GLU A 306     -28.109   9.156  15.805  1.00 75.81           C  
ATOM   2400  OE1 GLU A 306     -29.188   8.758  15.328  1.00 75.81           O  
ATOM   2401  OE2 GLU A 306     -27.859  10.367  16.016  1.00 75.81           O  
ATOM   2402  N   LEU A 307     -22.906   9.031  17.922  1.00 71.25           N  
ATOM   2403  CA  LEU A 307     -21.672   9.773  18.109  1.00 71.25           C  
ATOM   2404  C   LEU A 307     -20.469   8.844  18.094  1.00 71.25           C  
ATOM   2405  CB  LEU A 307     -21.703  10.539  19.438  1.00 71.25           C  
ATOM   2406  O   LEU A 307     -19.453   9.156  17.469  1.00 71.25           O  
ATOM   2407  CG  LEU A 307     -22.672  11.727  19.500  1.00 71.25           C  
ATOM   2408  CD1 LEU A 307     -22.812  12.211  20.938  1.00 71.25           C  
ATOM   2409  CD2 LEU A 307     -22.188  12.859  18.594  1.00 71.25           C  
ATOM   2410  N   VAL A 308     -20.641   7.707  18.781  1.00 64.62           N  
ATOM   2411  CA  VAL A 308     -19.594   6.688  18.797  1.00 64.62           C  
ATOM   2412  C   VAL A 308     -19.391   6.117  17.406  1.00 64.62           C  
ATOM   2413  CB  VAL A 308     -19.938   5.559  19.797  1.00 64.62           C  
ATOM   2414  O   VAL A 308     -18.266   5.891  16.969  1.00 64.62           O  
ATOM   2415  CG1 VAL A 308     -18.938   4.410  19.672  1.00 64.62           C  
ATOM   2416  CG2 VAL A 308     -19.953   6.094  21.234  1.00 64.62           C  
ATOM   2417  N   ALA A 309     -20.453   5.816  16.688  1.00 62.22           N  
ATOM   2418  CA  ALA A 309     -20.406   5.355  15.297  1.00 62.22           C  
ATOM   2419  C   ALA A 309     -19.641   6.348  14.422  1.00 62.22           C  
ATOM   2420  CB  ALA A 309     -21.812   5.129  14.758  1.00 62.22           C  
ATOM   2421  O   ALA A 309     -18.891   5.949  13.531  1.00 62.22           O  
ATOM   2422  N   ALA A 310     -19.859   7.605  14.648  1.00 56.97           N  
ATOM   2423  CA  ALA A 310     -19.188   8.672  13.906  1.00 56.97           C  
ATOM   2424  C   ALA A 310     -17.688   8.672  14.203  1.00 56.97           C  
ATOM   2425  CB  ALA A 310     -19.797  10.023  14.250  1.00 56.97           C  
ATOM   2426  O   ALA A 310     -16.875   8.984  13.328  1.00 56.97           O  
ATOM   2427  N   LEU A 311     -17.328   8.344  15.406  1.00 50.59           N  
ATOM   2428  CA  LEU A 311     -15.938   8.281  15.836  1.00 50.59           C  
ATOM   2429  C   LEU A 311     -15.266   7.008  15.328  1.00 50.59           C  
ATOM   2430  CB  LEU A 311     -15.852   8.344  17.359  1.00 50.59           C  
ATOM   2431  O   LEU A 311     -14.062   7.000  15.062  1.00 50.59           O  
ATOM   2432  CG  LEU A 311     -16.156   9.695  18.016  1.00 50.59           C  
ATOM   2433  CD1 LEU A 311     -16.359   9.531  19.516  1.00 50.59           C  
ATOM   2434  CD2 LEU A 311     -15.047  10.695  17.719  1.00 50.59           C  
ATOM   2435  N   SER A 312     -16.031   5.879  15.328  1.00 44.47           N  
ATOM   2436  CA  SER A 312     -15.586   4.590  14.812  1.00 44.47           C  
ATOM   2437  C   SER A 312     -15.484   4.605  13.297  1.00 44.47           C  
ATOM   2438  CB  SER A 312     -16.547   3.477  15.258  1.00 44.47           C  
ATOM   2439  O   SER A 312     -14.703   3.848  12.711  1.00 44.47           O  
ATOM   2440  OG  SER A 312     -17.547   3.986  16.125  1.00 44.47           O  
ATOM   2441  N   GLY A 313     -16.250   5.445  12.594  1.00 38.88           N  
ATOM   2442  CA  GLY A 313     -16.172   5.641  11.156  1.00 38.88           C  
ATOM   2443  C   GLY A 313     -15.000   6.508  10.734  1.00 38.88           C  
ATOM   2444  O   GLY A 313     -14.430   6.316   9.656  1.00 38.88           O  
ATOM   2445  N   GLY A 314     -14.391   7.285  11.727  1.00 34.19           N  
ATOM   2446  CA  GLY A 314     -13.312   8.227  11.492  1.00 34.19           C  
ATOM   2447  C   GLY A 314     -11.977   7.754  12.047  1.00 34.19           C  
ATOM   2448  O   GLY A 314     -10.930   8.047  11.477  1.00 34.19           O  
ATOM   2449  N   THR A 315     -11.922   6.785  13.023  1.00 33.84           N  
ATOM   2450  CA  THR A 315     -10.727   6.348  13.727  1.00 33.84           C  
ATOM   2451  C   THR A 315     -10.234   5.008  13.188  1.00 33.84           C  
ATOM   2452  CB  THR A 315     -10.977   6.230  15.242  1.00 33.84           C  
ATOM   2453  O   THR A 315      -9.031   4.762  13.117  1.00 33.84           O  
ATOM   2454  CG2 THR A 315     -10.438   7.449  15.984  1.00 33.84           C  
ATOM   2455  OG1 THR A 315     -12.383   6.125  15.477  1.00 33.84           O  
ATOM   2456  N   THR A 316     -11.148   4.160  12.555  1.00 37.56           N  
ATOM   2457  CA  THR A 316     -10.719   2.902  11.953  1.00 37.56           C  
ATOM   2458  C   THR A 316     -10.016   3.146  10.625  1.00 37.56           C  
ATOM   2459  CB  THR A 316     -11.906   1.949  11.742  1.00 37.56           C  
ATOM   2460  O   THR A 316      -9.055   2.451  10.289  1.00 37.56           O  
ATOM   2461  CG2 THR A 316     -12.242   1.191  13.023  1.00 37.56           C  
ATOM   2462  OG1 THR A 316     -13.055   2.709  11.336  1.00 37.56           O  
ATOM   2463  N   GLY A 317     -10.344   4.305   9.938  1.00 37.72           N  
ATOM   2464  CA  GLY A 317      -9.734   4.758   8.695  1.00 37.72           C  
ATOM   2465  C   GLY A 317      -8.359   5.375   8.898  1.00 37.72           C  
ATOM   2466  O   GLY A 317      -7.484   5.246   8.047  1.00 37.72           O  
ATOM   2467  N   PHE A 318      -8.164   5.969  10.172  1.00 35.75           N  
ATOM   2468  CA  PHE A 318      -6.969   6.699  10.586  1.00 35.75           C  
ATOM   2469  C   PHE A 318      -5.805   5.742  10.812  1.00 35.75           C  
ATOM   2470  CB  PHE A 318      -7.242   7.508  11.859  1.00 35.75           C  
ATOM   2471  O   PHE A 318      -4.676   6.023  10.406  1.00 35.75           O  
ATOM   2472  CG  PHE A 318      -6.133   8.453  12.227  1.00 35.75           C  
ATOM   2473  CD1 PHE A 318      -5.160   8.086  13.141  1.00 35.75           C  
ATOM   2474  CD2 PHE A 318      -6.066   9.719  11.648  1.00 35.75           C  
ATOM   2475  CE1 PHE A 318      -4.133   8.961  13.484  1.00 35.75           C  
ATOM   2476  CE2 PHE A 318      -5.039  10.602  11.984  1.00 35.75           C  
ATOM   2477  CZ  PHE A 318      -4.074  10.219  12.906  1.00 35.75           C  
ATOM   2478  N   PHE A 319      -5.941   4.438  11.094  1.00 43.41           N  
ATOM   2479  CA  PHE A 319      -4.844   3.584  11.523  1.00 43.41           C  
ATOM   2480  C   PHE A 319      -4.594   2.469  10.516  1.00 43.41           C  
ATOM   2481  CB  PHE A 319      -5.141   2.988  12.906  1.00 43.41           C  
ATOM   2482  O   PHE A 319      -3.656   1.684  10.672  1.00 43.41           O  
ATOM   2483  CG  PHE A 319      -5.172   4.008  14.016  1.00 43.41           C  
ATOM   2484  CD1 PHE A 319      -3.994   4.523  14.539  1.00 43.41           C  
ATOM   2485  CD2 PHE A 319      -6.383   4.449  14.531  1.00 43.41           C  
ATOM   2486  CE1 PHE A 319      -4.020   5.469  15.562  1.00 43.41           C  
ATOM   2487  CE2 PHE A 319      -6.418   5.391  15.555  1.00 43.41           C  
ATOM   2488  CZ  PHE A 319      -5.238   5.898  16.062  1.00 43.41           C  
ATOM   2489  N   GLN A 320      -5.609   2.338   9.492  1.00 47.72           N  
ATOM   2490  CA  GLN A 320      -5.387   1.485   8.328  1.00 47.72           C  
ATOM   2491  C   GLN A 320      -4.500   2.180   7.301  1.00 47.72           C  
ATOM   2492  CB  GLN A 320      -6.715   1.086   7.691  1.00 47.72           C  
ATOM   2493  O   GLN A 320      -4.270   1.650   6.211  1.00 47.72           O  
ATOM   2494  CG  GLN A 320      -7.441  -0.031   8.430  1.00 47.72           C  
ATOM   2495  CD  GLN A 320      -8.672  -0.520   7.688  1.00 47.72           C  
ATOM   2496  NE2 GLN A 320      -9.227  -1.640   8.141  1.00 47.72           N  
ATOM   2497  OE1 GLN A 320      -9.125   0.106   6.723  1.00 47.72           O  
ATOM   2498  N   GLN A 321      -3.826   3.299   7.641  1.00 47.81           N  
ATOM   2499  CA  GLN A 321      -3.199   4.336   6.828  1.00 47.81           C  
ATOM   2500  C   GLN A 321      -1.913   3.828   6.184  1.00 47.81           C  
ATOM   2501  CB  GLN A 321      -2.908   5.578   7.672  1.00 47.81           C  
ATOM   2502  O   GLN A 321      -1.624   4.148   5.027  1.00 47.81           O  
ATOM   2503  CG  GLN A 321      -4.156   6.328   8.117  1.00 47.81           C  
ATOM   2504  CD  GLN A 321      -3.838   7.605   8.867  1.00 47.81           C  
ATOM   2505  NE2 GLN A 321      -4.848   8.445   9.062  1.00 47.81           N  
ATOM   2506  OE1 GLN A 321      -2.693   7.836   9.266  1.00 47.81           O  
ATOM   2507  N   GLY A 322      -1.183   2.896   6.875  1.00 50.97           N  
ATOM   2508  CA  GLY A 322       0.047   2.391   6.289  1.00 50.97           C  
ATOM   2509  C   GLY A 322      -0.187   1.285   5.273  1.00 50.97           C  
ATOM   2510  O   GLY A 322       0.482   1.231   4.242  1.00 50.97           O  
ATOM   2511  N   SER A 323      -1.414   0.595   5.438  1.00 53.97           N  
ATOM   2512  CA  SER A 323      -1.759  -0.567   4.625  1.00 53.97           C  
ATOM   2513  C   SER A 323      -2.738  -0.197   3.518  1.00 53.97           C  
ATOM   2514  CB  SER A 323      -2.357  -1.672   5.500  1.00 53.97           C  
ATOM   2515  O   SER A 323      -2.902  -0.946   2.553  1.00 53.97           O  
ATOM   2516  OG  SER A 323      -3.375  -1.154   6.336  1.00 53.97           O  
ATOM   2517  N   GLY A 324      -3.342   1.118   3.473  1.00 66.00           N  
ATOM   2518  CA  GLY A 324      -4.289   1.572   2.467  1.00 66.00           C  
ATOM   2519  C   GLY A 324      -3.758   2.717   1.624  1.00 66.00           C  
ATOM   2520  O   GLY A 324      -4.535   3.488   1.057  1.00 66.00           O  
ATOM   2521  N   ILE A 325      -2.379   2.902   1.575  1.00 84.69           N  
ATOM   2522  CA  ILE A 325      -1.773   3.949   0.758  1.00 84.69           C  
ATOM   2523  C   ILE A 325      -2.168   3.754  -0.704  1.00 84.69           C  
ATOM   2524  CB  ILE A 325      -0.235   3.959   0.901  1.00 84.69           C  
ATOM   2525  O   ILE A 325      -2.262   2.623  -1.184  1.00 84.69           O  
ATOM   2526  CG1 ILE A 325       0.360   5.176   0.183  1.00 84.69           C  
ATOM   2527  CG2 ILE A 325       0.366   2.658   0.363  1.00 84.69           C  
ATOM   2528  CD1 ILE A 325       1.839   5.398   0.467  1.00 84.69           C  
ATOM   2529  N   ASP A 326      -2.594   4.840  -1.274  1.00 91.56           N  
ATOM   2530  CA  ASP A 326      -2.705   4.852  -2.730  1.00 91.56           C  
ATOM   2531  C   ASP A 326      -1.338   5.039  -3.383  1.00 91.56           C  
ATOM   2532  CB  ASP A 326      -3.662   5.957  -3.184  1.00 91.56           C  
ATOM   2533  O   ASP A 326      -0.879   6.172  -3.562  1.00 91.56           O  
ATOM   2534  CG  ASP A 326      -4.023   5.859  -4.656  1.00 91.56           C  
ATOM   2535  OD1 ASP A 326      -3.197   5.371  -5.457  1.00 91.56           O  
ATOM   2536  OD2 ASP A 326      -5.145   6.277  -5.020  1.00 91.56           O  
ATOM   2537  N   VAL A 327      -0.703   3.943  -3.787  1.00 92.75           N  
ATOM   2538  CA  VAL A 327       0.687   3.926  -4.234  1.00 92.75           C  
ATOM   2539  C   VAL A 327       0.820   4.703  -5.539  1.00 92.75           C  
ATOM   2540  CB  VAL A 327       1.205   2.482  -4.418  1.00 92.75           C  
ATOM   2541  O   VAL A 327       1.810   5.410  -5.750  1.00 92.75           O  
ATOM   2542  CG1 VAL A 327       2.580   2.482  -5.082  1.00 92.75           C  
ATOM   2543  CG2 VAL A 327       1.259   1.758  -3.074  1.00 92.75           C  
ATOM   2544  N   VAL A 328      -0.163   4.641  -6.359  1.00 96.25           N  
ATOM   2545  CA  VAL A 328      -0.095   5.309  -7.656  1.00 96.25           C  
ATOM   2546  C   VAL A 328      -0.139   6.820  -7.461  1.00 96.25           C  
ATOM   2547  CB  VAL A 328      -1.242   4.855  -8.586  1.00 96.25           C  
ATOM   2548  O   VAL A 328       0.749   7.539  -7.926  1.00 96.25           O  
ATOM   2549  CG1 VAL A 328      -1.220   5.648  -9.898  1.00 96.25           C  
ATOM   2550  CG2 VAL A 328      -1.146   3.357  -8.867  1.00 96.25           C  
ATOM   2551  N   PHE A 329      -1.159   7.297  -6.758  1.00 97.00           N  
ATOM   2552  CA  PHE A 329      -1.267   8.734  -6.520  1.00 97.00           C  
ATOM   2553  C   PHE A 329      -0.031   9.258  -5.797  1.00 97.00           C  
ATOM   2554  CB  PHE A 329      -2.525   9.055  -5.711  1.00 97.00           C  
ATOM   2555  O   PHE A 329       0.559  10.258  -6.207  1.00 97.00           O  
ATOM   2556  CG  PHE A 329      -2.566  10.461  -5.180  1.00 97.00           C  
ATOM   2557  CD1 PHE A 329      -2.236  10.734  -3.859  1.00 97.00           C  
ATOM   2558  CD2 PHE A 329      -2.938  11.516  -6.008  1.00 97.00           C  
ATOM   2559  CE1 PHE A 329      -2.273  12.031  -3.369  1.00 97.00           C  
ATOM   2560  CE2 PHE A 329      -2.977  12.820  -5.523  1.00 97.00           C  
ATOM   2561  CZ  PHE A 329      -2.646  13.078  -4.203  1.00 97.00           C  
ATOM   2562  N   SER A 330       0.349   8.633  -4.727  1.00 95.88           N  
ATOM   2563  CA  SER A 330       1.476   9.086  -3.920  1.00 95.88           C  
ATOM   2564  C   SER A 330       2.754   9.164  -4.750  1.00 95.88           C  
ATOM   2565  CB  SER A 330       1.690   8.156  -2.727  1.00 95.88           C  
ATOM   2566  O   SER A 330       3.541  10.102  -4.598  1.00 95.88           O  
ATOM   2567  OG  SER A 330       0.593   8.227  -1.831  1.00 95.88           O  
ATOM   2568  N   SER A 331       2.967   8.211  -5.609  1.00 96.56           N  
ATOM   2569  CA  SER A 331       4.148   8.203  -6.465  1.00 96.56           C  
ATOM   2570  C   SER A 331       4.156   9.391  -7.414  1.00 96.56           C  
ATOM   2571  CB  SER A 331       4.215   6.898  -7.266  1.00 96.56           C  
ATOM   2572  O   SER A 331       5.180  10.062  -7.570  1.00 96.56           O  
ATOM   2573  OG  SER A 331       4.414   5.789  -6.406  1.00 96.56           O  
ATOM   2574  N   TYR A 332       3.023   9.695  -8.008  1.00 97.62           N  
ATOM   2575  CA  TYR A 332       2.943  10.852  -8.891  1.00 97.62           C  
ATOM   2576  C   TYR A 332       3.045  12.148  -8.102  1.00 97.62           C  
ATOM   2577  CB  TYR A 332       1.637  10.828  -9.688  1.00 97.62           C  
ATOM   2578  O   TYR A 332       3.607  13.133  -8.586  1.00 97.62           O  
ATOM   2579  CG  TYR A 332       1.711  10.000 -10.953  1.00 97.62           C  
ATOM   2580  CD1 TYR A 332       2.322  10.500 -12.102  1.00 97.62           C  
ATOM   2581  CD2 TYR A 332       1.169   8.719 -10.992  1.00 97.62           C  
ATOM   2582  CE1 TYR A 332       2.391   9.734 -13.266  1.00 97.62           C  
ATOM   2583  CE2 TYR A 332       1.232   7.953 -12.156  1.00 97.62           C  
ATOM   2584  OH  TYR A 332       1.909   7.715 -14.430  1.00 97.62           O  
ATOM   2585  CZ  TYR A 332       1.845   8.469 -13.281  1.00 97.62           C  
ATOM   2586  N   PHE A 333       2.465  12.102  -6.953  1.00 97.62           N  
ATOM   2587  CA  PHE A 333       2.609  13.250  -6.066  1.00 97.62           C  
ATOM   2588  C   PHE A 333       4.078  13.547  -5.801  1.00 97.62           C  
ATOM   2589  CB  PHE A 333       1.875  13.008  -4.746  1.00 97.62           C  
ATOM   2590  O   PHE A 333       4.516  14.695  -5.926  1.00 97.62           O  
ATOM   2591  CG  PHE A 333       1.951  14.164  -3.787  1.00 97.62           C  
ATOM   2592  CD1 PHE A 333       3.051  14.320  -2.951  1.00 97.62           C  
ATOM   2593  CD2 PHE A 333       0.922  15.094  -3.723  1.00 97.62           C  
ATOM   2594  CE1 PHE A 333       3.123  15.391  -2.064  1.00 97.62           C  
ATOM   2595  CE2 PHE A 333       0.987  16.172  -2.838  1.00 97.62           C  
ATOM   2596  CZ  PHE A 333       2.088  16.312  -2.008  1.00 97.62           C  
ATOM   2597  N   TRP A 334       4.852  12.562  -5.504  1.00 96.69           N  
ATOM   2598  CA  TRP A 334       6.273  12.727  -5.203  1.00 96.69           C  
ATOM   2599  C   TRP A 334       7.039  13.188  -6.438  1.00 96.69           C  
ATOM   2600  CB  TRP A 334       6.867  11.414  -4.688  1.00 96.69           C  
ATOM   2601  O   TRP A 334       7.930  14.031  -6.340  1.00 96.69           O  
ATOM   2602  CG  TRP A 334       6.293  10.961  -3.377  1.00 96.69           C  
ATOM   2603  CD1 TRP A 334       5.875  11.750  -2.344  1.00 96.69           C  
ATOM   2604  CD2 TRP A 334       6.082   9.609  -2.959  1.00 96.69           C  
ATOM   2605  CE2 TRP A 334       5.527   9.648  -1.661  1.00 96.69           C  
ATOM   2606  CE3 TRP A 334       6.305   8.359  -3.559  1.00 96.69           C  
ATOM   2607  NE1 TRP A 334       5.410  10.969  -1.309  1.00 96.69           N  
ATOM   2608  CH2 TRP A 334       5.422   7.289  -1.560  1.00 96.69           C  
ATOM   2609  CZ2 TRP A 334       5.195   8.492  -0.950  1.00 96.69           C  
ATOM   2610  CZ3 TRP A 334       5.973   7.211  -2.850  1.00 96.69           C  
ATOM   2611  N   LEU A 335       6.703  12.656  -7.574  1.00 95.62           N  
ATOM   2612  CA  LEU A 335       7.336  13.117  -8.805  1.00 95.62           C  
ATOM   2613  C   LEU A 335       7.129  14.609  -8.992  1.00 95.62           C  
ATOM   2614  CB  LEU A 335       6.785  12.352 -10.016  1.00 95.62           C  
ATOM   2615  O   LEU A 335       8.078  15.336  -9.312  1.00 95.62           O  
ATOM   2616  CG  LEU A 335       7.168  10.875 -10.117  1.00 95.62           C  
ATOM   2617  CD1 LEU A 335       6.562  10.258 -11.375  1.00 95.62           C  
ATOM   2618  CD2 LEU A 335       8.688  10.719 -10.117  1.00 95.62           C  
ATOM   2619  N   TYR A 336       5.871  14.961  -8.812  1.00 96.50           N  
ATOM   2620  CA  TYR A 336       5.520  16.375  -8.984  1.00 96.50           C  
ATOM   2621  C   TYR A 336       6.273  17.250  -7.984  1.00 96.50           C  
ATOM   2622  CB  TYR A 336       4.012  16.562  -8.812  1.00 96.50           C  
ATOM   2623  O   TYR A 336       6.840  18.266  -8.359  1.00 96.50           O  
ATOM   2624  CG  TYR A 336       3.537  17.953  -9.188  1.00 96.50           C  
ATOM   2625  CD1 TYR A 336       3.422  18.953  -8.219  1.00 96.50           C  
ATOM   2626  CD2 TYR A 336       3.205  18.266 -10.500  1.00 96.50           C  
ATOM   2627  CE1 TYR A 336       2.984  20.234  -8.555  1.00 96.50           C  
ATOM   2628  CE2 TYR A 336       2.768  19.547 -10.844  1.00 96.50           C  
ATOM   2629  OH  TYR A 336       2.229  21.781 -10.211  1.00 96.50           O  
ATOM   2630  CZ  TYR A 336       2.662  20.516  -9.867  1.00 96.50           C  
ATOM   2631  N   LYS A 337       6.363  16.859  -6.770  1.00 95.06           N  
ATOM   2632  CA  LYS A 337       7.047  17.609  -5.719  1.00 95.06           C  
ATOM   2633  C   LYS A 337       8.547  17.688  -5.996  1.00 95.06           C  
ATOM   2634  CB  LYS A 337       6.801  16.969  -4.352  1.00 95.06           C  
ATOM   2635  O   LYS A 337       9.180  18.703  -5.695  1.00 95.06           O  
ATOM   2636  CG  LYS A 337       7.414  17.734  -3.191  1.00 95.06           C  
ATOM   2637  CD  LYS A 337       6.695  19.062  -2.949  1.00 95.06           C  
ATOM   2638  CE  LYS A 337       7.254  19.781  -1.731  1.00 95.06           C  
ATOM   2639  NZ  LYS A 337       8.211  20.859  -2.119  1.00 95.06           N  
ATOM   2640  N   LEU A 338       9.117  16.641  -6.555  1.00 93.12           N  
ATOM   2641  CA  LEU A 338      10.539  16.609  -6.891  1.00 93.12           C  
ATOM   2642  C   LEU A 338      10.836  17.469  -8.117  1.00 93.12           C  
ATOM   2643  CB  LEU A 338      10.984  15.164  -7.145  1.00 93.12           C  
ATOM   2644  O   LEU A 338      11.969  17.516  -8.586  1.00 93.12           O  
ATOM   2645  CG  LEU A 338      11.141  14.273  -5.910  1.00 93.12           C  
ATOM   2646  CD1 LEU A 338      11.344  12.820  -6.328  1.00 93.12           C  
ATOM   2647  CD2 LEU A 338      12.297  14.758  -5.047  1.00 93.12           C  
ATOM   2648  N   ASN A 339       9.820  18.062  -8.570  1.00 91.94           N  
ATOM   2649  CA  ASN A 339       9.898  18.875  -9.789  1.00 91.94           C  
ATOM   2650  C   ASN A 339      10.297  18.031 -10.992  1.00 91.94           C  
ATOM   2651  CB  ASN A 339      10.883  20.031  -9.602  1.00 91.94           C  
ATOM   2652  O   ASN A 339      11.023  18.500 -11.875  1.00 91.94           O  
ATOM   2653  CG  ASN A 339      10.664  21.156 -10.586  1.00 91.94           C  
ATOM   2654  ND2 ASN A 339      11.742  21.812 -10.984  1.00 91.94           N  
ATOM   2655  OD1 ASN A 339       9.531  21.422 -10.992  1.00 91.94           O  
ATOM   2656  N   CYS A 340       9.984  16.812 -11.000  1.00 93.06           N  
ATOM   2657  CA  CYS A 340      10.125  15.914 -12.148  1.00 93.06           C  
ATOM   2658  C   CYS A 340       8.930  16.047 -13.094  1.00 93.06           C  
ATOM   2659  CB  CYS A 340      10.258  14.469 -11.688  1.00 93.06           C  
ATOM   2660  O   CYS A 340       8.031  15.211 -13.086  1.00 93.06           O  
ATOM   2661  SG  CYS A 340      10.719  13.320 -13.008  1.00 93.06           S  
ATOM   2662  N   ARG A 341       8.906  17.141 -13.922  1.00 89.81           N  
ATOM   2663  CA  ARG A 341       7.711  17.484 -14.680  1.00 89.81           C  
ATOM   2664  C   ARG A 341       7.859  17.078 -16.141  1.00 89.81           C  
ATOM   2665  CB  ARG A 341       7.406  18.969 -14.570  1.00 89.81           C  
ATOM   2666  O   ARG A 341       6.879  17.062 -16.891  1.00 89.81           O  
ATOM   2667  CG  ARG A 341       7.242  19.469 -13.148  1.00 89.81           C  
ATOM   2668  CD  ARG A 341       5.988  18.906 -12.492  1.00 89.81           C  
ATOM   2669  NE  ARG A 341       5.750  19.500 -11.180  1.00 89.81           N  
ATOM   2670  NH1 ARG A 341       4.500  17.734 -10.383  1.00 89.81           N  
ATOM   2671  NH2 ARG A 341       4.895  19.547  -9.047  1.00 89.81           N  
ATOM   2672  CZ  ARG A 341       5.051  18.922 -10.203  1.00 89.81           C  
ATOM   2673  N   SER A 342       9.070  16.750 -16.547  1.00 91.94           N  
ATOM   2674  CA  SER A 342       9.273  16.312 -17.922  1.00 91.94           C  
ATOM   2675  C   SER A 342       9.547  14.820 -17.984  1.00 91.94           C  
ATOM   2676  CB  SER A 342      10.438  17.078 -18.562  1.00 91.94           C  
ATOM   2677  O   SER A 342      10.047  14.227 -17.031  1.00 91.94           O  
ATOM   2678  OG  SER A 342      11.672  16.656 -18.016  1.00 91.94           O  
ATOM   2679  N   TYR A 343       9.234  14.266 -19.172  1.00 92.06           N  
ATOM   2680  CA  TYR A 343       9.438  12.828 -19.328  1.00 92.06           C  
ATOM   2681  C   TYR A 343      10.922  12.484 -19.312  1.00 92.06           C  
ATOM   2682  CB  TYR A 343       8.805  12.336 -20.625  1.00 92.06           C  
ATOM   2683  O   TYR A 343      11.305  11.406 -18.844  1.00 92.06           O  
ATOM   2684  CG  TYR A 343       8.555  10.852 -20.656  1.00 92.06           C  
ATOM   2685  CD1 TYR A 343       9.266  10.023 -21.531  1.00 92.06           C  
ATOM   2686  CD2 TYR A 343       7.617  10.266 -19.828  1.00 92.06           C  
ATOM   2687  CE1 TYR A 343       9.039   8.656 -21.578  1.00 92.06           C  
ATOM   2688  CE2 TYR A 343       7.383   8.891 -19.844  1.00 92.06           C  
ATOM   2689  OH  TYR A 343       7.871   6.738 -20.750  1.00 92.06           O  
ATOM   2690  CZ  TYR A 343       8.102   8.094 -20.719  1.00 92.06           C  
ATOM   2691  N   ALA A 344      11.773  13.352 -19.734  1.00 90.69           N  
ATOM   2692  CA  ALA A 344      13.219  13.148 -19.672  1.00 90.69           C  
ATOM   2693  C   ALA A 344      13.695  13.047 -18.234  1.00 90.69           C  
ATOM   2694  CB  ALA A 344      13.945  14.289 -20.391  1.00 90.69           C  
ATOM   2695  O   ALA A 344      14.500  12.164 -17.906  1.00 90.69           O  
ATOM   2696  N   ALA A 345      13.250  13.992 -17.406  1.00 90.44           N  
ATOM   2697  CA  ALA A 345      13.578  13.938 -15.992  1.00 90.44           C  
ATOM   2698  C   ALA A 345      13.062  12.656 -15.359  1.00 90.44           C  
ATOM   2699  CB  ALA A 345      13.008  15.156 -15.266  1.00 90.44           C  
ATOM   2700  O   ALA A 345      13.734  12.055 -14.516  1.00 90.44           O  
ATOM   2701  N   PHE A 346      11.891  12.266 -15.797  1.00 94.44           N  
ATOM   2702  CA  PHE A 346      11.281  11.023 -15.328  1.00 94.44           C  
ATOM   2703  C   PHE A 346      12.141   9.820 -15.695  1.00 94.44           C  
ATOM   2704  CB  PHE A 346       9.875  10.867 -15.906  1.00 94.44           C  
ATOM   2705  O   PHE A 346      12.320   8.914 -14.883  1.00 94.44           O  
ATOM   2706  CG  PHE A 346       9.203   9.570 -15.531  1.00 94.44           C  
ATOM   2707  CD1 PHE A 346       8.734   8.703 -16.516  1.00 94.44           C  
ATOM   2708  CD2 PHE A 346       9.047   9.219 -14.195  1.00 94.44           C  
ATOM   2709  CE1 PHE A 346       8.109   7.504 -16.172  1.00 94.44           C  
ATOM   2710  CE2 PHE A 346       8.430   8.023 -13.844  1.00 94.44           C  
ATOM   2711  CZ  PHE A 346       7.961   7.168 -14.828  1.00 94.44           C  
ATOM   2712  N   THR A 347      12.680   9.789 -16.875  1.00 92.56           N  
ATOM   2713  CA  THR A 347      13.539   8.703 -17.328  1.00 92.56           C  
ATOM   2714  C   THR A 347      14.773   8.578 -16.438  1.00 92.56           C  
ATOM   2715  CB  THR A 347      13.977   8.922 -18.797  1.00 92.56           C  
ATOM   2716  O   THR A 347      15.180   7.465 -16.094  1.00 92.56           O  
ATOM   2717  CG2 THR A 347      14.898   7.797 -19.266  1.00 92.56           C  
ATOM   2718  OG1 THR A 347      12.820   8.953 -19.641  1.00 92.56           O  
ATOM   2719  N   GLU A 348      15.328   9.695 -16.062  1.00 90.38           N  
ATOM   2720  CA  GLU A 348      16.469   9.695 -15.156  1.00 90.38           C  
ATOM   2721  C   GLU A 348      16.109   9.102 -13.797  1.00 90.38           C  
ATOM   2722  CB  GLU A 348      17.016  11.117 -14.977  1.00 90.38           C  
ATOM   2723  O   GLU A 348      16.859   8.266 -13.266  1.00 90.38           O  
ATOM   2724  CG  GLU A 348      17.703  11.672 -16.219  1.00 90.38           C  
ATOM   2725  CD  GLU A 348      18.281  13.070 -16.016  1.00 90.38           C  
ATOM   2726  OE1 GLU A 348      18.734  13.688 -17.000  1.00 90.38           O  
ATOM   2727  OE2 GLU A 348      18.250  13.547 -14.859  1.00 90.38           O  
ATOM   2728  N   LEU A 349      14.992   9.555 -13.289  1.00 92.12           N  
ATOM   2729  CA  LEU A 349      14.531   9.031 -12.016  1.00 92.12           C  
ATOM   2730  C   LEU A 349      14.273   7.527 -12.109  1.00 92.12           C  
ATOM   2731  CB  LEU A 349      13.250   9.750 -11.570  1.00 92.12           C  
ATOM   2732  O   LEU A 349      14.633   6.773 -11.195  1.00 92.12           O  
ATOM   2733  CG  LEU A 349      12.617   9.250 -10.273  1.00 92.12           C  
ATOM   2734  CD1 LEU A 349      13.523   9.547  -9.086  1.00 92.12           C  
ATOM   2735  CD2 LEU A 349      11.242   9.891 -10.070  1.00 92.12           C  
ATOM   2736  N   ASN A 350      13.617   7.102 -13.180  1.00 94.44           N  
ATOM   2737  CA  ASN A 350      13.367   5.680 -13.406  1.00 94.44           C  
ATOM   2738  C   ASN A 350      14.656   4.863 -13.328  1.00 94.44           C  
ATOM   2739  CB  ASN A 350      12.688   5.465 -14.766  1.00 94.44           C  
ATOM   2740  O   ASN A 350      14.688   3.811 -12.688  1.00 94.44           O  
ATOM   2741  CG  ASN A 350      12.570   4.000 -15.133  1.00 94.44           C  
ATOM   2742  ND2 ASN A 350      11.625   3.307 -14.508  1.00 94.44           N  
ATOM   2743  OD1 ASN A 350      13.328   3.494 -15.969  1.00 94.44           O  
ATOM   2744  N   GLY A 351      15.672   5.289 -13.992  1.00 90.75           N  
ATOM   2745  CA  GLY A 351      16.953   4.609 -13.922  1.00 90.75           C  
ATOM   2746  C   GLY A 351      17.484   4.465 -12.508  1.00 90.75           C  
ATOM   2747  O   GLY A 351      17.969   3.400 -12.125  1.00 90.75           O  
ATOM   2748  N   LEU A 352      17.375   5.551 -11.766  1.00 89.69           N  
ATOM   2749  CA  LEU A 352      17.797   5.535 -10.367  1.00 89.69           C  
ATOM   2750  C   LEU A 352      17.000   4.508  -9.570  1.00 89.69           C  
ATOM   2751  CB  LEU A 352      17.625   6.926  -9.750  1.00 89.69           C  
ATOM   2752  O   LEU A 352      17.578   3.725  -8.812  1.00 89.69           O  
ATOM   2753  CG  LEU A 352      18.062   7.066  -8.281  1.00 89.69           C  
ATOM   2754  CD1 LEU A 352      19.578   6.938  -8.156  1.00 89.69           C  
ATOM   2755  CD2 LEU A 352      17.578   8.398  -7.715  1.00 89.69           C  
ATOM   2756  N   LEU A 353      15.688   4.465  -9.750  1.00 91.12           N  
ATOM   2757  CA  LEU A 353      14.805   3.551  -9.031  1.00 91.12           C  
ATOM   2758  C   LEU A 353      15.117   2.102  -9.391  1.00 91.12           C  
ATOM   2759  CB  LEU A 353      13.336   3.857  -9.352  1.00 91.12           C  
ATOM   2760  O   LEU A 353      15.125   1.229  -8.516  1.00 91.12           O  
ATOM   2761  CG  LEU A 353      12.820   5.219  -8.891  1.00 91.12           C  
ATOM   2762  CD1 LEU A 353      11.391   5.438  -9.383  1.00 91.12           C  
ATOM   2763  CD2 LEU A 353      12.883   5.332  -7.371  1.00 91.12           C  
ATOM   2764  N   VAL A 354      15.391   1.879 -10.680  1.00 90.31           N  
ATOM   2765  CA  VAL A 354      15.758   0.542 -11.125  1.00 90.31           C  
ATOM   2766  C   VAL A 354      17.047   0.108 -10.438  1.00 90.31           C  
ATOM   2767  CB  VAL A 354      15.930   0.483 -12.656  1.00 90.31           C  
ATOM   2768  O   VAL A 354      17.156  -1.024  -9.961  1.00 90.31           O  
ATOM   2769  CG1 VAL A 354      16.594  -0.829 -13.078  1.00 90.31           C  
ATOM   2770  CG2 VAL A 354      14.578   0.653 -13.352  1.00 90.31           C  
ATOM   2771  N   GLY A 355      17.969   0.976 -10.312  1.00 86.38           N  
ATOM   2772  CA  GLY A 355      19.219   0.687  -9.648  1.00 86.38           C  
ATOM   2773  C   GLY A 355      19.062   0.339  -8.180  1.00 86.38           C  
ATOM   2774  O   GLY A 355      19.641  -0.631  -7.699  1.00 86.38           O  
ATOM   2775  N   ILE A 356      18.250   1.147  -7.516  1.00 84.19           N  
ATOM   2776  CA  ILE A 356      17.984   0.944  -6.094  1.00 84.19           C  
ATOM   2777  C   ILE A 356      17.375  -0.433  -5.871  1.00 84.19           C  
ATOM   2778  CB  ILE A 356      17.078   2.045  -5.520  1.00 84.19           C  
ATOM   2779  O   ILE A 356      17.734  -1.140  -4.930  1.00 84.19           O  
ATOM   2780  CG1 ILE A 356      17.812   3.383  -5.453  1.00 84.19           C  
ATOM   2781  CG2 ILE A 356      16.547   1.643  -4.141  1.00 84.19           C  
ATOM   2782  CD1 ILE A 356      16.922   4.578  -5.160  1.00 84.19           C  
ATOM   2783  N   SER A 357      16.594  -0.864  -6.793  1.00 84.81           N  
ATOM   2784  CA  SER A 357      15.820  -2.094  -6.617  1.00 84.81           C  
ATOM   2785  C   SER A 357      16.641  -3.316  -7.027  1.00 84.81           C  
ATOM   2786  CB  SER A 357      14.523  -2.039  -7.426  1.00 84.81           C  
ATOM   2787  O   SER A 357      16.312  -4.441  -6.652  1.00 84.81           O  
ATOM   2788  OG  SER A 357      14.797  -2.164  -8.812  1.00 84.81           O  
ATOM   2789  N   GLN A 358      17.672  -3.152  -7.734  1.00 83.12           N  
ATOM   2790  CA  GLN A 358      18.516  -4.262  -8.180  1.00 83.12           C  
ATOM   2791  C   GLN A 358      19.328  -4.836  -7.023  1.00 83.12           C  
ATOM   2792  CB  GLN A 358      19.438  -3.807  -9.305  1.00 83.12           C  
ATOM   2793  O   GLN A 358      19.578  -6.039  -6.980  1.00 83.12           O  
ATOM   2794  CG  GLN A 358      18.750  -3.607 -10.641  1.00 83.12           C  
ATOM   2795  CD  GLN A 358      18.266  -4.910 -11.250  1.00 83.12           C  
ATOM   2796  NE2 GLN A 358      17.016  -4.922 -11.711  1.00 83.12           N  
ATOM   2797  OE1 GLN A 358      19.000  -5.898 -11.305  1.00 83.12           O  
ATOM   2798  N   HIS A 359      19.562  -3.943  -6.102  1.00 78.56           N  
ATOM   2799  CA  HIS A 359      20.297  -4.344  -4.910  1.00 78.56           C  
ATOM   2800  C   HIS A 359      19.688  -3.727  -3.652  1.00 78.56           C  
ATOM   2801  CB  HIS A 359      21.766  -3.947  -5.031  1.00 78.56           C  
ATOM   2802  O   HIS A 359      20.219  -2.752  -3.117  1.00 78.56           O  
ATOM   2803  CG  HIS A 359      22.438  -4.512  -6.242  1.00 78.56           C  
ATOM   2804  CD2 HIS A 359      22.812  -3.928  -7.402  1.00 78.56           C  
ATOM   2805  ND1 HIS A 359      22.797  -5.840  -6.344  1.00 78.56           N  
ATOM   2806  CE1 HIS A 359      23.375  -6.047  -7.516  1.00 78.56           C  
ATOM   2807  NE2 HIS A 359      23.391  -4.902  -8.180  1.00 78.56           N  
ATOM   2808  N   PRO A 360      18.562  -4.316  -3.256  1.00 73.75           N  
ATOM   2809  CA  PRO A 360      17.906  -3.689  -2.102  1.00 73.75           C  
ATOM   2810  C   PRO A 360      18.812  -3.646  -0.869  1.00 73.75           C  
ATOM   2811  CB  PRO A 360      16.688  -4.582  -1.856  1.00 73.75           C  
ATOM   2812  O   PRO A 360      19.484  -4.633  -0.554  1.00 73.75           O  
ATOM   2813  CG  PRO A 360      16.984  -5.836  -2.611  1.00 73.75           C  
ATOM   2814  CD  PRO A 360      18.062  -5.559  -3.609  1.00 73.75           C  
ATOM   2815  N   GLN A 361      18.938  -2.412  -0.333  1.00 72.38           N  
ATOM   2816  CA  GLN A 361      19.719  -2.186   0.876  1.00 72.38           C  
ATOM   2817  C   GLN A 361      18.875  -1.538   1.969  1.00 72.38           C  
ATOM   2818  CB  GLN A 361      20.938  -1.313   0.570  1.00 72.38           C  
ATOM   2819  O   GLN A 361      17.750  -1.111   1.716  1.00 72.38           O  
ATOM   2820  CG  GLN A 361      21.828  -1.863  -0.539  1.00 72.38           C  
ATOM   2821  CD  GLN A 361      22.734  -2.984  -0.065  1.00 72.38           C  
ATOM   2822  NE2 GLN A 361      23.172  -3.830  -0.994  1.00 72.38           N  
ATOM   2823  OE1 GLN A 361      23.047  -3.088   1.126  1.00 72.38           O  
ATOM   2824  N   GLY A 362      19.359  -1.656   3.203  1.00 68.38           N  
ATOM   2825  CA  GLY A 362      18.656  -1.004   4.297  1.00 68.38           C  
ATOM   2826  C   GLY A 362      18.547   0.500   4.125  1.00 68.38           C  
ATOM   2827  O   GLY A 362      19.172   1.071   3.221  1.00 68.38           O  
ATOM   2828  N   LYS A 363      17.719   1.153   4.855  1.00 74.06           N  
ATOM   2829  CA  LYS A 363      17.375   2.570   4.789  1.00 74.06           C  
ATOM   2830  C   LYS A 363      18.609   3.447   4.891  1.00 74.06           C  
ATOM   2831  CB  LYS A 363      16.391   2.932   5.898  1.00 74.06           C  
ATOM   2832  O   LYS A 363      18.797   4.363   4.086  1.00 74.06           O  
ATOM   2833  CG  LYS A 363      15.023   2.266   5.758  1.00 74.06           C  
ATOM   2834  CD  LYS A 363      14.094   2.641   6.906  1.00 74.06           C  
ATOM   2835  CE  LYS A 363      12.781   1.872   6.840  1.00 74.06           C  
ATOM   2836  NZ  LYS A 363      11.891   2.189   7.996  1.00 74.06           N  
ATOM   2837  N   ALA A 364      19.438   3.137   5.836  1.00 75.94           N  
ATOM   2838  CA  ALA A 364      20.625   3.945   6.105  1.00 75.94           C  
ATOM   2839  C   ALA A 364      21.609   3.881   4.941  1.00 75.94           C  
ATOM   2840  CB  ALA A 364      21.297   3.488   7.395  1.00 75.94           C  
ATOM   2841  O   ALA A 364      22.125   4.906   4.500  1.00 75.94           O  
ATOM   2842  N   LYS A 365      21.750   2.707   4.453  1.00 80.12           N  
ATOM   2843  CA  LYS A 365      22.703   2.514   3.357  1.00 80.12           C  
ATOM   2844  C   LYS A 365      22.188   3.141   2.066  1.00 80.12           C  
ATOM   2845  CB  LYS A 365      22.969   1.024   3.145  1.00 80.12           C  
ATOM   2846  O   LYS A 365      22.953   3.740   1.311  1.00 80.12           O  
ATOM   2847  CG  LYS A 365      24.156   0.740   2.225  1.00 80.12           C  
ATOM   2848  CD  LYS A 365      24.547  -0.732   2.254  1.00 80.12           C  
ATOM   2849  CE  LYS A 365      25.734  -1.014   1.354  1.00 80.12           C  
ATOM   2850  NZ  LYS A 365      26.156  -2.445   1.421  1.00 80.12           N  
ATOM   2851  N   THR A 366      20.922   2.971   1.830  1.00 80.31           N  
ATOM   2852  CA  THR A 366      20.312   3.570   0.651  1.00 80.31           C  
ATOM   2853  C   THR A 366      20.469   5.086   0.668  1.00 80.31           C  
ATOM   2854  CB  THR A 366      18.812   3.207   0.556  1.00 80.31           C  
ATOM   2855  O   THR A 366      20.812   5.691  -0.347  1.00 80.31           O  
ATOM   2856  CG2 THR A 366      18.172   3.848  -0.669  1.00 80.31           C  
ATOM   2857  OG1 THR A 366      18.672   1.784   0.466  1.00 80.31           O  
ATOM   2858  N   GLN A 367      20.281   5.703   1.734  1.00 81.62           N  
ATOM   2859  CA  GLN A 367      20.438   7.148   1.870  1.00 81.62           C  
ATOM   2860  C   GLN A 367      21.875   7.570   1.633  1.00 81.62           C  
ATOM   2861  CB  GLN A 367      19.969   7.609   3.252  1.00 81.62           C  
ATOM   2862  O   GLN A 367      22.141   8.578   0.969  1.00 81.62           O  
ATOM   2863  CG  GLN A 367      18.453   7.691   3.400  1.00 81.62           C  
ATOM   2864  CD  GLN A 367      18.031   8.203   4.762  1.00 81.62           C  
ATOM   2865  NE2 GLN A 367      16.719   8.406   4.934  1.00 81.62           N  
ATOM   2866  OE1 GLN A 367      18.859   8.406   5.656  1.00 81.62           O  
ATOM   2867  N   LYS A 368      22.781   6.809   2.164  1.00 82.69           N  
ATOM   2868  CA  LYS A 368      24.203   7.086   1.994  1.00 82.69           C  
ATOM   2869  C   LYS A 368      24.609   7.031   0.523  1.00 82.69           C  
ATOM   2870  CB  LYS A 368      25.047   6.094   2.803  1.00 82.69           C  
ATOM   2871  O   LYS A 368      25.344   7.895   0.041  1.00 82.69           O  
ATOM   2872  CG  LYS A 368      25.094   6.391   4.293  1.00 82.69           C  
ATOM   2873  CD  LYS A 368      26.000   5.418   5.031  1.00 82.69           C  
ATOM   2874  CE  LYS A 368      25.969   5.648   6.535  1.00 82.69           C  
ATOM   2875  NZ  LYS A 368      26.766   4.629   7.273  1.00 82.69           N  
ATOM   2876  N   ILE A 369      24.078   6.008  -0.107  1.00 82.56           N  
ATOM   2877  CA  ILE A 369      24.406   5.820  -1.518  1.00 82.56           C  
ATOM   2878  C   ILE A 369      23.859   6.984  -2.334  1.00 82.56           C  
ATOM   2879  CB  ILE A 369      23.844   4.480  -2.049  1.00 82.56           C  
ATOM   2880  O   ILE A 369      24.547   7.535  -3.193  1.00 82.56           O  
ATOM   2881  CG1 ILE A 369      24.641   3.303  -1.457  1.00 82.56           C  
ATOM   2882  CG2 ILE A 369      23.891   4.449  -3.578  1.00 82.56           C  
ATOM   2883  CD1 ILE A 369      24.016   1.940  -1.745  1.00 82.56           C  
ATOM   2884  N   LEU A 370      22.609   7.293  -2.025  1.00 83.81           N  
ATOM   2885  CA  LEU A 370      21.953   8.383  -2.748  1.00 83.81           C  
ATOM   2886  C   LEU A 370      22.672   9.703  -2.516  1.00 83.81           C  
ATOM   2887  CB  LEU A 370      20.484   8.500  -2.316  1.00 83.81           C  
ATOM   2888  O   LEU A 370      22.859  10.484  -3.449  1.00 83.81           O  
ATOM   2889  CG  LEU A 370      19.547   7.387  -2.773  1.00 83.81           C  
ATOM   2890  CD1 LEU A 370      18.188   7.523  -2.094  1.00 83.81           C  
ATOM   2891  CD2 LEU A 370      19.391   7.398  -4.293  1.00 83.81           C  
ATOM   2892  N   SER A 371      23.109   9.906  -1.323  1.00 83.56           N  
ATOM   2893  CA  SER A 371      23.859  11.125  -0.985  1.00 83.56           C  
ATOM   2894  C   SER A 371      25.203  11.156  -1.681  1.00 83.56           C  
ATOM   2895  CB  SER A 371      24.047  11.227   0.528  1.00 83.56           C  
ATOM   2896  O   SER A 371      25.641  12.211  -2.150  1.00 83.56           O  
ATOM   2897  OG  SER A 371      22.797  11.406   1.181  1.00 83.56           O  
ATOM   2898  N   ALA A 372      25.828  10.016  -1.802  1.00 84.25           N  
ATOM   2899  CA  ALA A 372      27.156   9.898  -2.398  1.00 84.25           C  
ATOM   2900  C   ALA A 372      27.094  10.086  -3.912  1.00 84.25           C  
ATOM   2901  CB  ALA A 372      27.766   8.539  -2.061  1.00 84.25           C  
ATOM   2902  O   ALA A 372      28.047  10.562  -4.523  1.00 84.25           O  
ATOM   2903  N   MET A 373      25.984   9.641  -4.582  1.00 85.00           N  
ATOM   2904  CA  MET A 373      25.812   9.797  -6.023  1.00 85.00           C  
ATOM   2905  C   MET A 373      25.953  11.258  -6.430  1.00 85.00           C  
ATOM   2906  CB  MET A 373      24.438   9.266  -6.457  1.00 85.00           C  
ATOM   2907  O   MET A 373      26.531  11.562  -7.473  1.00 85.00           O  
ATOM   2908  CG  MET A 373      24.359   7.750  -6.480  1.00 85.00           C  
ATOM   2909  SD  MET A 373      22.719   7.152  -7.039  1.00 85.00           S  
ATOM   2910  CE  MET A 373      22.812   7.562  -8.805  1.00 85.00           C  
ATOM   2911  N   GLY A 374      25.422  12.172  -5.660  1.00 74.94           N  
ATOM   2912  CA  GLY A 374      25.641  13.602  -5.770  1.00 74.94           C  
ATOM   2913  C   GLY A 374      24.969  14.219  -6.977  1.00 74.94           C  
ATOM   2914  O   GLY A 374      25.234  15.375  -7.324  1.00 74.94           O  
ATOM   2915  N   THR A 375      24.078  13.438  -7.703  1.00 83.81           N  
ATOM   2916  CA  THR A 375      23.297  14.047  -8.773  1.00 83.81           C  
ATOM   2917  C   THR A 375      22.188  14.930  -8.203  1.00 83.81           C  
ATOM   2918  CB  THR A 375      22.672  12.977  -9.695  1.00 83.81           C  
ATOM   2919  O   THR A 375      21.750  14.719  -7.074  1.00 83.81           O  
ATOM   2920  CG2 THR A 375      23.750  12.055 -10.266  1.00 83.81           C  
ATOM   2921  OG1 THR A 375      21.734  12.195  -8.945  1.00 83.81           O  
ATOM   2922  N   PRO A 376      21.859  16.000  -8.898  1.00 84.88           N  
ATOM   2923  CA  PRO A 376      20.797  16.891  -8.398  1.00 84.88           C  
ATOM   2924  C   PRO A 376      19.516  16.141  -8.039  1.00 84.88           C  
ATOM   2925  CB  PRO A 376      20.562  17.844  -9.570  1.00 84.88           C  
ATOM   2926  O   PRO A 376      18.891  16.438  -7.012  1.00 84.88           O  
ATOM   2927  CG  PRO A 376      21.875  17.922 -10.281  1.00 84.88           C  
ATOM   2928  CD  PRO A 376      22.531  16.562 -10.219  1.00 84.88           C  
ATOM   2929  N   LEU A 377      19.172  15.203  -8.797  1.00 85.06           N  
ATOM   2930  CA  LEU A 377      17.969  14.422  -8.562  1.00 85.06           C  
ATOM   2931  C   LEU A 377      18.109  13.586  -7.293  1.00 85.06           C  
ATOM   2932  CB  LEU A 377      17.672  13.516  -9.758  1.00 85.06           C  
ATOM   2933  O   LEU A 377      17.188  13.562  -6.461  1.00 85.06           O  
ATOM   2934  CG  LEU A 377      16.422  12.641  -9.656  1.00 85.06           C  
ATOM   2935  CD1 LEU A 377      15.180  13.516  -9.562  1.00 85.06           C  
ATOM   2936  CD2 LEU A 377      16.328  11.695 -10.852  1.00 85.06           C  
ATOM   2937  N   ALA A 378      19.156  12.891  -7.098  1.00 86.12           N  
ATOM   2938  CA  ALA A 378      19.406  12.062  -5.914  1.00 86.12           C  
ATOM   2939  C   ALA A 378      19.406  12.914  -4.645  1.00 86.12           C  
ATOM   2940  CB  ALA A 378      20.734  11.320  -6.051  1.00 86.12           C  
ATOM   2941  O   ALA A 378      18.797  12.539  -3.639  1.00 86.12           O  
ATOM   2942  N   THR A 379      20.062  14.039  -4.734  1.00 87.38           N  
ATOM   2943  CA  THR A 379      20.125  14.961  -3.607  1.00 87.38           C  
ATOM   2944  C   THR A 379      18.719  15.477  -3.268  1.00 87.38           C  
ATOM   2945  CB  THR A 379      21.047  16.156  -3.896  1.00 87.38           C  
ATOM   2946  O   THR A 379      18.359  15.555  -2.096  1.00 87.38           O  
ATOM   2947  CG2 THR A 379      21.125  17.109  -2.705  1.00 87.38           C  
ATOM   2948  OG1 THR A 379      22.375  15.664  -4.180  1.00 87.38           O  
ATOM   2949  N   SER A 380      17.969  15.805  -4.273  1.00 89.69           N  
ATOM   2950  CA  SER A 380      16.609  16.281  -4.070  1.00 89.69           C  
ATOM   2951  C   SER A 380      15.719  15.203  -3.453  1.00 89.69           C  
ATOM   2952  CB  SER A 380      16.000  16.750  -5.395  1.00 89.69           C  
ATOM   2953  O   SER A 380      14.891  15.492  -2.590  1.00 89.69           O  
ATOM   2954  OG  SER A 380      16.656  17.922  -5.863  1.00 89.69           O  
ATOM   2955  N   LEU A 381      15.891  14.031  -3.953  1.00 90.06           N  
ATOM   2956  CA  LEU A 381      15.141  12.898  -3.412  1.00 90.06           C  
ATOM   2957  C   LEU A 381      15.414  12.734  -1.920  1.00 90.06           C  
ATOM   2958  CB  LEU A 381      15.500  11.609  -4.156  1.00 90.06           C  
ATOM   2959  O   LEU A 381      14.477  12.594  -1.127  1.00 90.06           O  
ATOM   2960  CG  LEU A 381      14.680  10.375  -3.795  1.00 90.06           C  
ATOM   2961  CD1 LEU A 381      13.211  10.594  -4.137  1.00 90.06           C  
ATOM   2962  CD2 LEU A 381      15.219   9.141  -4.516  1.00 90.06           C  
ATOM   2963  N   VAL A 382      16.688  12.758  -1.510  1.00 89.12           N  
ATOM   2964  CA  VAL A 382      17.062  12.602  -0.111  1.00 89.12           C  
ATOM   2965  C   VAL A 382      16.484  13.742   0.717  1.00 89.12           C  
ATOM   2966  CB  VAL A 382      18.609  12.562   0.052  1.00 89.12           C  
ATOM   2967  O   VAL A 382      15.961  13.523   1.812  1.00 89.12           O  
ATOM   2968  CG1 VAL A 382      18.984  12.656   1.526  1.00 89.12           C  
ATOM   2969  CG2 VAL A 382      19.172  11.289  -0.574  1.00 89.12           C  
ATOM   2970  N   ARG A 383      16.422  14.906   0.213  1.00 89.81           N  
ATOM   2971  CA  ARG A 383      15.930  16.078   0.918  1.00 89.81           C  
ATOM   2972  C   ARG A 383      14.430  15.984   1.158  1.00 89.81           C  
ATOM   2973  CB  ARG A 383      16.250  17.359   0.133  1.00 89.81           C  
ATOM   2974  O   ARG A 383      13.922  16.484   2.164  1.00 89.81           O  
ATOM   2975  CG  ARG A 383      15.953  18.641   0.891  1.00 89.81           C  
ATOM   2976  CD  ARG A 383      16.375  19.875   0.099  1.00 89.81           C  
ATOM   2977  NE  ARG A 383      15.805  19.859  -1.246  1.00 89.81           N  
ATOM   2978  NH1 ARG A 383      16.688  21.906  -1.853  1.00 89.81           N  
ATOM   2979  NH2 ARG A 383      15.406  20.719  -3.338  1.00 89.81           N  
ATOM   2980  CZ  ARG A 383      15.961  20.828  -2.143  1.00 89.81           C  
ATOM   2981  N   MET A 384      13.750  15.312   0.306  1.00 91.75           N  
ATOM   2982  CA  MET A 384      12.297  15.203   0.371  1.00 91.75           C  
ATOM   2983  C   MET A 384      11.875  14.109   1.344  1.00 91.75           C  
ATOM   2984  CB  MET A 384      11.719  14.922  -1.017  1.00 91.75           C  
ATOM   2985  O   MET A 384      10.734  14.086   1.804  1.00 91.75           O  
ATOM   2986  CG  MET A 384      10.195  14.961  -1.063  1.00 91.75           C  
ATOM   2987  SD  MET A 384       9.531  14.477  -2.703  1.00 91.75           S  
ATOM   2988  CE  MET A 384      10.172  12.781  -2.818  1.00 91.75           C  
ATOM   2989  N   MET A 385      12.828  13.289   1.767  1.00 91.12           N  
ATOM   2990  CA  MET A 385      12.469  12.156   2.609  1.00 91.12           C  
ATOM   2991  C   MET A 385      12.344  12.578   4.070  1.00 91.12           C  
ATOM   2992  CB  MET A 385      13.508  11.039   2.475  1.00 91.12           C  
ATOM   2993  O   MET A 385      13.195  13.312   4.582  1.00 91.12           O  
ATOM   2994  CG  MET A 385      13.523  10.375   1.107  1.00 91.12           C  
ATOM   2995  SD  MET A 385      14.734   9.000   1.002  1.00 91.12           S  
ATOM   2996  CE  MET A 385      15.008   8.953  -0.791  1.00 91.12           C  
ATOM   2997  N   SER A 386      11.297  12.086   4.691  1.00 88.62           N  
ATOM   2998  CA  SER A 386      11.094  12.344   6.113  1.00 88.62           C  
ATOM   2999  C   SER A 386      12.148  11.641   6.961  1.00 88.62           C  
ATOM   3000  CB  SER A 386       9.695  11.891   6.547  1.00 88.62           C  
ATOM   3001  O   SER A 386      12.547  10.516   6.652  1.00 88.62           O  
ATOM   3002  OG  SER A 386       9.539  12.016   7.949  1.00 88.62           O  
ATOM   3003  N   LYS A 387      12.531  12.336   8.039  1.00 85.62           N  
ATOM   3004  CA  LYS A 387      13.508  11.773   8.961  1.00 85.62           C  
ATOM   3005  C   LYS A 387      12.820  11.109  10.148  1.00 85.62           C  
ATOM   3006  CB  LYS A 387      14.469  12.859   9.453  1.00 85.62           C  
ATOM   3007  O   LYS A 387      13.492  10.586  11.039  1.00 85.62           O  
ATOM   3008  CG  LYS A 387      15.266  13.531   8.344  1.00 85.62           C  
ATOM   3009  CD  LYS A 387      16.078  14.703   8.867  1.00 85.62           C  
ATOM   3010  CE  LYS A 387      16.812  15.430   7.746  1.00 85.62           C  
ATOM   3011  NZ  LYS A 387      17.531  16.641   8.242  1.00 85.62           N  
ATOM   3012  N   SER A 388      11.516  11.180  10.031  1.00 79.31           N  
ATOM   3013  CA  SER A 388      10.719  10.602  11.109  1.00 79.31           C  
ATOM   3014  C   SER A 388      10.797   9.078  11.102  1.00 79.31           C  
ATOM   3015  CB  SER A 388       9.258  11.047  11.000  1.00 79.31           C  
ATOM   3016  O   SER A 388      10.852   8.461  10.039  1.00 79.31           O  
ATOM   3017  OG  SER A 388       8.461  10.406  11.977  1.00 79.31           O  
ATOM   3018  N   THR A 389      10.898   8.492  12.242  1.00 69.44           N  
ATOM   3019  CA  THR A 389      10.922   7.043  12.375  1.00 69.44           C  
ATOM   3020  C   THR A 389       9.531   6.504  12.703  1.00 69.44           C  
ATOM   3021  CB  THR A 389      11.914   6.594  13.461  1.00 69.44           C  
ATOM   3022  O   THR A 389       9.359   5.301  12.914  1.00 69.44           O  
ATOM   3023  CG2 THR A 389      13.344   6.980  13.094  1.00 69.44           C  
ATOM   3024  OG1 THR A 389      11.570   7.219  14.703  1.00 69.44           O  
ATOM   3025  N   ASP A 390       8.641   7.539  12.664  1.00 68.06           N  
ATOM   3026  CA  ASP A 390       7.266   7.152  12.953  1.00 68.06           C  
ATOM   3027  C   ASP A 390       6.660   6.367  11.797  1.00 68.06           C  
ATOM   3028  CB  ASP A 390       6.414   8.383  13.258  1.00 68.06           C  
ATOM   3029  O   ASP A 390       6.820   6.746  10.633  1.00 68.06           O  
ATOM   3030  CG  ASP A 390       5.109   8.047  13.961  1.00 68.06           C  
ATOM   3031  OD1 ASP A 390       4.379   7.152  13.492  1.00 68.06           O  
ATOM   3032  OD2 ASP A 390       4.812   8.688  14.992  1.00 68.06           O  
ATOM   3033  N   ILE A 391       6.020   5.270  12.094  1.00 61.59           N  
ATOM   3034  CA  ILE A 391       5.461   4.375  11.086  1.00 61.59           C  
ATOM   3035  C   ILE A 391       4.176   4.980  10.516  1.00 61.59           C  
ATOM   3036  CB  ILE A 391       5.180   2.973  11.664  1.00 61.59           C  
ATOM   3037  O   ILE A 391       3.742   4.613   9.422  1.00 61.59           O  
ATOM   3038  CG1 ILE A 391       4.207   3.068  12.852  1.00 61.59           C  
ATOM   3039  CG2 ILE A 391       6.484   2.289  12.086  1.00 61.59           C  
ATOM   3040  CD1 ILE A 391       3.602   1.734  13.266  1.00 61.59           C  
ATOM   3041  N   HIS A 392       3.572   6.047  11.164  1.00 66.19           N  
ATOM   3042  CA  HIS A 392       2.299   6.594  10.719  1.00 66.19           C  
ATOM   3043  C   HIS A 392       2.482   7.977  10.094  1.00 66.19           C  
ATOM   3044  CB  HIS A 392       1.307   6.668  11.875  1.00 66.19           C  
ATOM   3045  O   HIS A 392       1.729   8.906  10.406  1.00 66.19           O  
ATOM   3046  CG  HIS A 392       1.038   5.344  12.523  1.00 66.19           C  
ATOM   3047  CD2 HIS A 392       1.352   4.875  13.750  1.00 66.19           C  
ATOM   3048  ND1 HIS A 392       0.370   4.324  11.875  1.00 66.19           N  
ATOM   3049  CE1 HIS A 392       0.283   3.283  12.688  1.00 66.19           C  
ATOM   3050  NE2 HIS A 392       0.871   3.590  13.828  1.00 66.19           N  
ATOM   3051  N   LEU A 393       3.406   8.062   9.289  1.00 78.31           N  
ATOM   3052  CA  LEU A 393       3.488   9.266   8.469  1.00 78.31           C  
ATOM   3053  C   LEU A 393       2.355   9.312   7.449  1.00 78.31           C  
ATOM   3054  CB  LEU A 393       4.840   9.336   7.754  1.00 78.31           C  
ATOM   3055  O   LEU A 393       1.875   8.266   7.008  1.00 78.31           O  
ATOM   3056  CG  LEU A 393       6.051   9.664   8.625  1.00 78.31           C  
ATOM   3057  CD1 LEU A 393       7.344   9.438   7.844  1.00 78.31           C  
ATOM   3058  CD2 LEU A 393       5.977  11.102   9.133  1.00 78.31           C  
ATOM   3059  N   PRO A 394       1.859  10.570   7.277  1.00 84.62           N  
ATOM   3060  CA  PRO A 394       0.844  10.617   6.223  1.00 84.62           C  
ATOM   3061  C   PRO A 394       1.307   9.945   4.930  1.00 84.62           C  
ATOM   3062  CB  PRO A 394       0.623  12.117   6.012  1.00 84.62           C  
ATOM   3063  O   PRO A 394       2.492   9.992   4.594  1.00 84.62           O  
ATOM   3064  CG  PRO A 394       1.033  12.742   7.301  1.00 84.62           C  
ATOM   3065  CD  PRO A 394       2.164  11.945   7.887  1.00 84.62           C  
ATOM   3066  N   PRO A 395       0.378   9.242   4.199  1.00 86.25           N  
ATOM   3067  CA  PRO A 395       0.701   8.414   3.033  1.00 86.25           C  
ATOM   3068  C   PRO A 395       1.356   9.203   1.907  1.00 86.25           C  
ATOM   3069  CB  PRO A 395      -0.663   7.867   2.598  1.00 86.25           C  
ATOM   3070  O   PRO A 395       2.066   8.633   1.076  1.00 86.25           O  
ATOM   3071  CG  PRO A 395      -1.508   7.926   3.828  1.00 86.25           C  
ATOM   3072  CD  PRO A 395      -1.056   9.086   4.664  1.00 86.25           C  
ATOM   3073  N   PHE A 396       1.220  10.508   1.864  1.00 90.06           N  
ATOM   3074  CA  PHE A 396       1.742  11.305   0.765  1.00 90.06           C  
ATOM   3075  C   PHE A 396       3.146  11.812   1.081  1.00 90.06           C  
ATOM   3076  CB  PHE A 396       0.813  12.492   0.473  1.00 90.06           C  
ATOM   3077  O   PHE A 396       3.793  12.438   0.236  1.00 90.06           O  
ATOM   3078  CG  PHE A 396       0.751  13.500   1.585  1.00 90.06           C  
ATOM   3079  CD1 PHE A 396      -0.114  13.328   2.656  1.00 90.06           C  
ATOM   3080  CD2 PHE A 396       1.560  14.633   1.558  1.00 90.06           C  
ATOM   3081  CE1 PHE A 396      -0.174  14.258   3.688  1.00 90.06           C  
ATOM   3082  CE2 PHE A 396       1.505  15.570   2.584  1.00 90.06           C  
ATOM   3083  CZ  PHE A 396       0.637  15.383   3.648  1.00 90.06           C  
ATOM   3084  N   VAL A 397       3.676  11.484   2.328  1.00 91.31           N  
ATOM   3085  CA  VAL A 397       5.020  11.891   2.723  1.00 91.31           C  
ATOM   3086  C   VAL A 397       6.004  10.758   2.438  1.00 91.31           C  
ATOM   3087  CB  VAL A 397       5.078  12.281   4.215  1.00 91.31           C  
ATOM   3088  O   VAL A 397       5.801   9.625   2.875  1.00 91.31           O  
ATOM   3089  CG1 VAL A 397       6.512  12.617   4.633  1.00 91.31           C  
ATOM   3090  CG2 VAL A 397       4.148  13.461   4.496  1.00 91.31           C  
ATOM   3091  N   LEU A 398       7.066  11.117   1.783  1.00 90.00           N  
ATOM   3092  CA  LEU A 398       8.086  10.141   1.396  1.00 90.00           C  
ATOM   3093  C   LEU A 398       9.047   9.875   2.547  1.00 90.00           C  
ATOM   3094  CB  LEU A 398       8.852  10.633   0.168  1.00 90.00           C  
ATOM   3095  O   LEU A 398       9.477  10.812   3.230  1.00 90.00           O  
ATOM   3096  CG  LEU A 398       9.859   9.648  -0.434  1.00 90.00           C  
ATOM   3097  CD1 LEU A 398       9.141   8.438  -1.004  1.00 90.00           C  
ATOM   3098  CD2 LEU A 398      10.695  10.336  -1.509  1.00 90.00           C  
ATOM   3099  N   ASN A 399       9.297   8.609   2.820  1.00 85.81           N  
ATOM   3100  CA  ASN A 399      10.359   8.156   3.705  1.00 85.81           C  
ATOM   3101  C   ASN A 399      11.156   7.016   3.080  1.00 85.81           C  
ATOM   3102  CB  ASN A 399       9.789   7.719   5.059  1.00 85.81           C  
ATOM   3103  O   ASN A 399      10.812   6.527   2.002  1.00 85.81           O  
ATOM   3104  CG  ASN A 399       8.891   6.504   4.949  1.00 85.81           C  
ATOM   3105  ND2 ASN A 399       7.867   6.441   5.797  1.00 85.81           N  
ATOM   3106  OD1 ASN A 399       9.109   5.629   4.109  1.00 85.81           O  
ATOM   3107  N   PRO A 400      12.289   6.762   3.688  1.00 79.88           N  
ATOM   3108  CA  PRO A 400      13.141   5.750   3.062  1.00 79.88           C  
ATOM   3109  C   PRO A 400      12.414   4.438   2.799  1.00 79.88           C  
ATOM   3110  CB  PRO A 400      14.266   5.555   4.090  1.00 79.88           C  
ATOM   3111  O   PRO A 400      12.672   3.773   1.791  1.00 79.88           O  
ATOM   3112  CG  PRO A 400      14.406   6.883   4.762  1.00 79.88           C  
ATOM   3113  CD  PRO A 400      13.039   7.477   4.930  1.00 79.88           C  
ATOM   3114  N   SER A 401      11.531   4.039   3.637  1.00 77.38           N  
ATOM   3115  CA  SER A 401      10.805   2.789   3.465  1.00 77.38           C  
ATOM   3116  C   SER A 401       9.844   2.867   2.283  1.00 77.38           C  
ATOM   3117  CB  SER A 401      10.031   2.436   4.738  1.00 77.38           C  
ATOM   3118  O   SER A 401       9.555   1.856   1.638  1.00 77.38           O  
ATOM   3119  OG  SER A 401      10.914   2.299   5.836  1.00 77.38           O  
ATOM   3120  N   ARG A 402       9.336   4.043   1.967  1.00 82.81           N  
ATOM   3121  CA  ARG A 402       8.328   4.234   0.929  1.00 82.81           C  
ATOM   3122  C   ARG A 402       8.984   4.477  -0.429  1.00 82.81           C  
ATOM   3123  CB  ARG A 402       7.406   5.398   1.283  1.00 82.81           C  
ATOM   3124  O   ARG A 402       8.289   4.613  -1.439  1.00 82.81           O  
ATOM   3125  CG  ARG A 402       6.496   5.125   2.471  1.00 82.81           C  
ATOM   3126  CD  ARG A 402       5.613   6.320   2.791  1.00 82.81           C  
ATOM   3127  NE  ARG A 402       4.746   6.059   3.938  1.00 82.81           N  
ATOM   3128  NH1 ARG A 402       3.824   8.180   3.986  1.00 82.81           N  
ATOM   3129  NH2 ARG A 402       3.172   6.602   5.520  1.00 82.81           N  
ATOM   3130  CZ  ARG A 402       3.916   6.949   4.480  1.00 82.81           C  
ATOM   3131  N   LEU A 403      10.328   4.488  -0.434  1.00 86.88           N  
ATOM   3132  CA  LEU A 403      11.047   4.547  -1.703  1.00 86.88           C  
ATOM   3133  C   LEU A 403      10.672   3.367  -2.594  1.00 86.88           C  
ATOM   3134  CB  LEU A 403      12.555   4.566  -1.465  1.00 86.88           C  
ATOM   3135  O   LEU A 403      10.547   3.518  -3.811  1.00 86.88           O  
ATOM   3136  CG  LEU A 403      13.438   4.797  -2.695  1.00 86.88           C  
ATOM   3137  CD1 LEU A 403      13.156   6.172  -3.295  1.00 86.88           C  
ATOM   3138  CD2 LEU A 403      14.906   4.660  -2.334  1.00 86.88           C  
ATOM   3139  N   TYR A 404      10.406   2.307  -1.969  1.00 87.56           N  
ATOM   3140  CA  TYR A 404      10.062   1.102  -2.715  1.00 87.56           C  
ATOM   3141  C   TYR A 404       8.633   1.172  -3.242  1.00 87.56           C  
ATOM   3142  CB  TYR A 404      10.234  -0.141  -1.837  1.00 87.56           C  
ATOM   3143  O   TYR A 404       8.273   0.438  -4.164  1.00 87.56           O  
ATOM   3144  CG  TYR A 404      11.656  -0.633  -1.751  1.00 87.56           C  
ATOM   3145  CD1 TYR A 404      12.164  -1.531  -2.688  1.00 87.56           C  
ATOM   3146  CD2 TYR A 404      12.500  -0.200  -0.733  1.00 87.56           C  
ATOM   3147  CE1 TYR A 404      13.477  -1.988  -2.611  1.00 87.56           C  
ATOM   3148  CE2 TYR A 404      13.812  -0.650  -0.647  1.00 87.56           C  
ATOM   3149  OH  TYR A 404      15.594  -1.991  -1.510  1.00 87.56           O  
ATOM   3150  CZ  TYR A 404      14.289  -1.542  -1.590  1.00 87.56           C  
ATOM   3151  N   ASP A 405       7.809   2.109  -2.639  1.00 90.06           N  
ATOM   3152  CA  ASP A 405       6.523   2.395  -3.264  1.00 90.06           C  
ATOM   3153  C   ASP A 405       6.707   3.059  -4.625  1.00 90.06           C  
ATOM   3154  CB  ASP A 405       5.672   3.285  -2.355  1.00 90.06           C  
ATOM   3155  O   ASP A 405       5.961   2.777  -5.566  1.00 90.06           O  
ATOM   3156  CG  ASP A 405       5.242   2.590  -1.076  1.00 90.06           C  
ATOM   3157  OD1 ASP A 405       5.137   1.344  -1.065  1.00 90.06           O  
ATOM   3158  OD2 ASP A 405       5.004   3.293  -0.070  1.00 90.06           O  
ATOM   3159  N   LEU A 406       7.738   3.887  -4.758  1.00 92.00           N  
ATOM   3160  CA  LEU A 406       8.094   4.469  -6.047  1.00 92.00           C  
ATOM   3161  C   LEU A 406       8.594   3.395  -7.008  1.00 92.00           C  
ATOM   3162  CB  LEU A 406       9.164   5.551  -5.871  1.00 92.00           C  
ATOM   3163  O   LEU A 406       8.211   3.377  -8.180  1.00 92.00           O  
ATOM   3164  CG  LEU A 406       8.656   6.945  -5.492  1.00 92.00           C  
ATOM   3165  CD1 LEU A 406       9.820   7.828  -5.055  1.00 92.00           C  
ATOM   3166  CD2 LEU A 406       7.910   7.578  -6.664  1.00 92.00           C  
ATOM   3167  N   VAL A 407       9.383   2.486  -6.402  1.00 91.62           N  
ATOM   3168  CA  VAL A 407       9.898   1.385  -7.207  1.00 91.62           C  
ATOM   3169  C   VAL A 407       8.742   0.532  -7.723  1.00 91.62           C  
ATOM   3170  CB  VAL A 407      10.891   0.511  -6.406  1.00 91.62           C  
ATOM   3171  O   VAL A 407       8.711   0.154  -8.898  1.00 91.62           O  
ATOM   3172  CG1 VAL A 407      11.227  -0.769  -7.172  1.00 91.62           C  
ATOM   3173  CG2 VAL A 407      12.164   1.298  -6.094  1.00 91.62           C  
ATOM   3174  N   THR A 408       7.836   0.309  -6.879  1.00 92.69           N  
ATOM   3175  CA  THR A 408       6.684  -0.516  -7.230  1.00 92.69           C  
ATOM   3176  C   THR A 408       5.949   0.071  -8.430  1.00 92.69           C  
ATOM   3177  CB  THR A 408       5.711  -0.655  -6.047  1.00 92.69           C  
ATOM   3178  O   THR A 408       5.543  -0.662  -9.336  1.00 92.69           O  
ATOM   3179  CG2 THR A 408       4.480  -1.466  -6.441  1.00 92.69           C  
ATOM   3180  OG1 THR A 408       6.379  -1.314  -4.965  1.00 92.69           O  
ATOM   3181  N   THR A 409       5.871   1.411  -8.492  1.00 94.88           N  
ATOM   3182  CA  THR A 409       5.090   2.084  -9.523  1.00 94.88           C  
ATOM   3183  C   THR A 409       5.934   2.309 -10.781  1.00 94.88           C  
ATOM   3184  CB  THR A 409       4.543   3.434  -9.023  1.00 94.88           C  
ATOM   3185  O   THR A 409       5.465   2.080 -11.898  1.00 94.88           O  
ATOM   3186  CG2 THR A 409       3.633   4.078 -10.062  1.00 94.88           C  
ATOM   3187  OG1 THR A 409       3.801   3.221  -7.816  1.00 94.88           O  
ATOM   3188  N   PHE A 410       7.285   2.619 -10.578  1.00 95.25           N  
ATOM   3189  CA  PHE A 410       8.023   3.137 -11.727  1.00 95.25           C  
ATOM   3190  C   PHE A 410       9.320   2.359 -11.930  1.00 95.25           C  
ATOM   3191  CB  PHE A 410       8.328   4.625 -11.539  1.00 95.25           C  
ATOM   3192  O   PHE A 410      10.125   2.707 -12.797  1.00 95.25           O  
ATOM   3193  CG  PHE A 410       7.102   5.480 -11.359  1.00 95.25           C  
ATOM   3194  CD1 PHE A 410       5.984   5.297 -12.164  1.00 95.25           C  
ATOM   3195  CD2 PHE A 410       7.062   6.465 -10.383  1.00 95.25           C  
ATOM   3196  CE1 PHE A 410       4.848   6.082 -12.000  1.00 95.25           C  
ATOM   3197  CE2 PHE A 410       5.930   7.254 -10.211  1.00 95.25           C  
ATOM   3198  CZ  PHE A 410       4.824   7.062 -11.023  1.00 95.25           C  
ATOM   3199  N   GLY A 411       9.586   1.221 -11.148  1.00 91.31           N  
ATOM   3200  CA  GLY A 411      10.977   0.791 -11.133  1.00 91.31           C  
ATOM   3201  C   GLY A 411      11.156  -0.661 -11.531  1.00 91.31           C  
ATOM   3202  O   GLY A 411      12.203  -1.256 -11.273  1.00 91.31           O  
ATOM   3203  N   ALA A 412      10.188  -1.269 -12.102  1.00 91.12           N  
ATOM   3204  CA  ALA A 412      10.320  -2.688 -12.430  1.00 91.12           C  
ATOM   3205  C   ALA A 412      11.367  -2.904 -13.523  1.00 91.12           C  
ATOM   3206  CB  ALA A 412       8.977  -3.264 -12.859  1.00 91.12           C  
ATOM   3207  O   ALA A 412      12.109  -3.889 -13.492  1.00 91.12           O  
ATOM   3208  N   PHE A 413      11.398  -1.968 -14.516  1.00 93.25           N  
ATOM   3209  CA  PHE A 413      12.352  -2.004 -15.617  1.00 93.25           C  
ATOM   3210  C   PHE A 413      12.656  -0.597 -16.109  1.00 93.25           C  
ATOM   3211  CB  PHE A 413      11.812  -2.861 -16.766  1.00 93.25           C  
ATOM   3212  O   PHE A 413      11.875   0.330 -15.891  1.00 93.25           O  
ATOM   3213  CG  PHE A 413      10.391  -2.535 -17.156  1.00 93.25           C  
ATOM   3214  CD1 PHE A 413       9.344  -3.352 -16.750  1.00 93.25           C  
ATOM   3215  CD2 PHE A 413      10.109  -1.412 -17.922  1.00 93.25           C  
ATOM   3216  CE1 PHE A 413       8.031  -3.053 -17.109  1.00 93.25           C  
ATOM   3217  CE2 PHE A 413       8.805  -1.106 -18.281  1.00 93.25           C  
ATOM   3218  CZ  PHE A 413       7.766  -1.929 -17.875  1.00 93.25           C  
ATOM   3219  N   PRO A 414      13.898  -0.480 -16.703  1.00 93.25           N  
ATOM   3220  CA  PRO A 414      14.242   0.827 -17.266  1.00 93.25           C  
ATOM   3221  C   PRO A 414      13.414   1.162 -18.500  1.00 93.25           C  
ATOM   3222  CB  PRO A 414      15.727   0.686 -17.609  1.00 93.25           C  
ATOM   3223  O   PRO A 414      13.055   0.266 -19.266  1.00 93.25           O  
ATOM   3224  CG  PRO A 414      15.938  -0.783 -17.781  1.00 93.25           C  
ATOM   3225  CD  PRO A 414      14.930  -1.514 -16.938  1.00 93.25           C  
ATOM   3226  N   LEU A 415      13.102   2.422 -18.703  1.00 93.38           N  
ATOM   3227  CA  LEU A 415      12.305   2.861 -19.844  1.00 93.38           C  
ATOM   3228  C   LEU A 415      13.023   2.580 -21.156  1.00 93.38           C  
ATOM   3229  CB  LEU A 415      11.984   4.355 -19.719  1.00 93.38           C  
ATOM   3230  O   LEU A 415      12.383   2.322 -22.172  1.00 93.38           O  
ATOM   3231  CG  LEU A 415      10.961   4.754 -18.656  1.00 93.38           C  
ATOM   3232  CD1 LEU A 415      10.906   6.270 -18.516  1.00 93.38           C  
ATOM   3233  CD2 LEU A 415       9.586   4.191 -19.000  1.00 93.38           C  
ATOM   3234  N   ASP A 416      14.328   2.574 -21.141  1.00 90.50           N  
ATOM   3235  CA  ASP A 416      15.086   2.424 -22.375  1.00 90.50           C  
ATOM   3236  C   ASP A 416      15.422   0.958 -22.641  1.00 90.50           C  
ATOM   3237  CB  ASP A 416      16.375   3.260 -22.328  1.00 90.50           C  
ATOM   3238  O   ASP A 416      15.977   0.622 -23.688  1.00 90.50           O  
ATOM   3239  CG  ASP A 416      17.250   2.922 -21.125  1.00 90.50           C  
ATOM   3240  OD1 ASP A 416      16.766   2.254 -20.188  1.00 90.50           O  
ATOM   3241  OD2 ASP A 416      18.438   3.330 -21.141  1.00 90.50           O  
ATOM   3242  N   ASP A 417      15.070   0.114 -21.703  1.00 91.94           N  
ATOM   3243  CA  ASP A 417      15.305  -1.316 -21.875  1.00 91.94           C  
ATOM   3244  C   ASP A 417      14.359  -2.139 -21.000  1.00 91.94           C  
ATOM   3245  CB  ASP A 417      16.766  -1.661 -21.547  1.00 91.94           C  
ATOM   3246  O   ASP A 417      14.758  -2.633 -19.938  1.00 91.94           O  
ATOM   3247  CG  ASP A 417      17.109  -3.105 -21.859  1.00 91.94           C  
ATOM   3248  OD1 ASP A 417      16.359  -3.770 -22.609  1.00 91.94           O  
ATOM   3249  OD2 ASP A 417      18.156  -3.582 -21.359  1.00 91.94           O  
ATOM   3250  N   VAL A 418      13.203  -2.520 -21.578  1.00 91.31           N  
ATOM   3251  CA  VAL A 418      12.125  -3.135 -20.812  1.00 91.31           C  
ATOM   3252  C   VAL A 418      12.438  -4.613 -20.578  1.00 91.31           C  
ATOM   3253  CB  VAL A 418      10.766  -2.975 -21.516  1.00 91.31           C  
ATOM   3254  O   VAL A 418      11.859  -5.242 -19.688  1.00 91.31           O  
ATOM   3255  CG1 VAL A 418      10.398  -1.499 -21.656  1.00 91.31           C  
ATOM   3256  CG2 VAL A 418      10.781  -3.664 -22.875  1.00 91.31           C  
ATOM   3257  N   LYS A 419      13.352  -5.176 -21.281  1.00 88.12           N  
ATOM   3258  CA  LYS A 419      13.703  -6.582 -21.125  1.00 88.12           C  
ATOM   3259  C   LYS A 419      14.805  -6.762 -20.078  1.00 88.12           C  
ATOM   3260  CB  LYS A 419      14.148  -7.180 -22.453  1.00 88.12           C  
ATOM   3261  O   LYS A 419      15.172  -7.887 -19.734  1.00 88.12           O  
ATOM   3262  CG  LYS A 419      13.031  -7.293 -23.484  1.00 88.12           C  
ATOM   3263  CD  LYS A 419      13.469  -8.094 -24.703  1.00 88.12           C  
ATOM   3264  CE  LYS A 419      12.320  -8.297 -25.688  1.00 88.12           C  
ATOM   3265  NZ  LYS A 419      12.758  -9.055 -26.891  1.00 88.12           N  
ATOM   3266  N   CYS A 420      15.336  -5.590 -19.656  1.00 87.31           N  
ATOM   3267  CA  CYS A 420      16.344  -5.551 -18.594  1.00 87.31           C  
ATOM   3268  C   CYS A 420      17.578  -6.344 -18.969  1.00 87.31           C  
ATOM   3269  CB  CYS A 420      15.758  -6.098 -17.281  1.00 87.31           C  
ATOM   3270  O   CYS A 420      18.141  -7.070 -18.156  1.00 87.31           O  
ATOM   3271  SG  CYS A 420      14.383  -5.121 -16.625  1.00 87.31           S  
ATOM   3272  N   GLU A 421      17.906  -6.219 -20.250  1.00 78.50           N  
ATOM   3273  CA  GLU A 421      19.125  -6.887 -20.703  1.00 78.50           C  
ATOM   3274  C   GLU A 421      20.344  -6.344 -19.969  1.00 78.50           C  
ATOM   3275  CB  GLU A 421      19.297  -6.730 -22.203  1.00 78.50           C  
ATOM   3276  O   GLU A 421      20.531  -5.129 -19.875  1.00 78.50           O  
ATOM   3277  CG  GLU A 421      18.266  -7.504 -23.031  1.00 78.50           C  
ATOM   3278  CD  GLU A 421      18.531  -7.457 -24.531  1.00 78.50           C  
ATOM   3279  OE1 GLU A 421      17.812  -8.141 -25.297  1.00 78.50           O  
ATOM   3280  OE2 GLU A 421      19.469  -6.730 -24.938  1.00 78.50           O  
ATOM   3281  N   GLY A 422      21.141  -7.211 -19.250  1.00 73.56           N  
ATOM   3282  CA  GLY A 422      22.344  -6.750 -18.594  1.00 73.56           C  
ATOM   3283  C   GLY A 422      22.156  -6.484 -17.109  1.00 73.56           C  
ATOM   3284  O   GLY A 422      23.094  -6.086 -16.422  1.00 73.56           O  
ATOM   3285  N   LEU A 423      20.906  -6.648 -16.656  1.00 82.38           N  
ATOM   3286  CA  LEU A 423      20.562  -6.578 -15.242  1.00 82.38           C  
ATOM   3287  C   LEU A 423      20.297  -7.969 -14.672  1.00 82.38           C  
ATOM   3288  CB  LEU A 423      19.344  -5.680 -15.016  1.00 82.38           C  
ATOM   3289  O   LEU A 423      20.203  -8.938 -15.430  1.00 82.38           O  
ATOM   3290  CG  LEU A 423      19.453  -4.246 -15.539  1.00 82.38           C  
ATOM   3291  CD1 LEU A 423      18.172  -3.480 -15.266  1.00 82.38           C  
ATOM   3292  CD2 LEU A 423      20.656  -3.537 -14.906  1.00 82.38           C  
ATOM   3293  N   GLU A 424      20.344  -8.078 -13.359  1.00 78.50           N  
ATOM   3294  CA  GLU A 424      20.062  -9.352 -12.695  1.00 78.50           C  
ATOM   3295  C   GLU A 424      18.562  -9.641 -12.664  1.00 78.50           C  
ATOM   3296  CB  GLU A 424      20.625  -9.352 -11.273  1.00 78.50           C  
ATOM   3297  O   GLU A 424      17.984  -9.789 -11.594  1.00 78.50           O  
ATOM   3298  CG  GLU A 424      22.156  -9.336 -11.211  1.00 78.50           C  
ATOM   3299  CD  GLU A 424      22.703  -9.391  -9.797  1.00 78.50           C  
ATOM   3300  OE1 GLU A 424      23.938  -9.453  -9.625  1.00 78.50           O  
ATOM   3301  OE2 GLU A 424      21.875  -9.367  -8.852  1.00 78.50           O  
ATOM   3302  N   GLY A 425      17.891  -9.406 -13.836  1.00 82.88           N  
ATOM   3303  CA  GLY A 425      16.453  -9.555 -13.922  1.00 82.88           C  
ATOM   3304  C   GLY A 425      15.695  -8.266 -13.656  1.00 82.88           C  
ATOM   3305  O   GLY A 425      16.266  -7.180 -13.742  1.00 82.88           O  
ATOM   3306  N   PHE A 426      14.320  -8.422 -13.438  1.00 88.19           N  
ATOM   3307  CA  PHE A 426      13.492  -7.258 -13.141  1.00 88.19           C  
ATOM   3308  C   PHE A 426      13.773  -6.730 -11.742  1.00 88.19           C  
ATOM   3309  CB  PHE A 426      12.008  -7.609 -13.281  1.00 88.19           C  
ATOM   3310  O   PHE A 426      14.320  -7.445 -10.906  1.00 88.19           O  
ATOM   3311  CG  PHE A 426      11.602  -7.996 -14.680  1.00 88.19           C  
ATOM   3312  CD1 PHE A 426      11.375  -7.023 -15.648  1.00 88.19           C  
ATOM   3313  CD2 PHE A 426      11.445  -9.336 -15.023  1.00 88.19           C  
ATOM   3314  CE1 PHE A 426      11.000  -7.379 -16.938  1.00 88.19           C  
ATOM   3315  CE2 PHE A 426      11.078  -9.695 -16.312  1.00 88.19           C  
ATOM   3316  CZ  PHE A 426      10.852  -8.719 -17.266  1.00 88.19           C  
ATOM   3317  N   SER A 427      13.539  -5.461 -11.523  1.00 86.38           N  
ATOM   3318  CA  SER A 427      13.633  -4.879 -10.188  1.00 86.38           C  
ATOM   3319  C   SER A 427      12.547  -5.434  -9.273  1.00 86.38           C  
ATOM   3320  CB  SER A 427      13.523  -3.355 -10.258  1.00 86.38           C  
ATOM   3321  O   SER A 427      11.539  -5.957  -9.742  1.00 86.38           O  
ATOM   3322  OG  SER A 427      14.602  -2.807 -11.000  1.00 86.38           O  
ATOM   3323  N   CYS A 428      12.875  -5.430  -7.941  1.00 85.00           N  
ATOM   3324  CA  CYS A 428      11.977  -6.094  -7.008  1.00 85.00           C  
ATOM   3325  C   CYS A 428      11.438  -5.109  -5.977  1.00 85.00           C  
ATOM   3326  CB  CYS A 428      12.695  -7.246  -6.301  1.00 85.00           C  
ATOM   3327  O   CYS A 428      12.062  -4.086  -5.699  1.00 85.00           O  
ATOM   3328  SG  CYS A 428      13.977  -6.707  -5.148  1.00 85.00           S  
ATOM   3329  N   SER A 429      10.203  -5.355  -5.578  1.00 89.69           N  
ATOM   3330  CA  SER A 429       9.492  -4.672  -4.504  1.00 89.69           C  
ATOM   3331  C   SER A 429       8.672  -5.648  -3.670  1.00 89.69           C  
ATOM   3332  CB  SER A 429       8.578  -3.586  -5.074  1.00 89.69           C  
ATOM   3333  O   SER A 429       8.055  -6.570  -4.211  1.00 89.69           O  
ATOM   3334  OG  SER A 429       7.746  -3.045  -4.062  1.00 89.69           O  
ATOM   3335  N   PRO A 430       8.742  -5.375  -2.350  1.00 89.00           N  
ATOM   3336  CA  PRO A 430       7.926  -6.250  -1.507  1.00 89.00           C  
ATOM   3337  C   PRO A 430       6.438  -6.176  -1.845  1.00 89.00           C  
ATOM   3338  CB  PRO A 430       8.195  -5.730  -0.092  1.00 89.00           C  
ATOM   3339  O   PRO A 430       5.703  -7.145  -1.629  1.00 89.00           O  
ATOM   3340  CG  PRO A 430       9.523  -5.059  -0.177  1.00 89.00           C  
ATOM   3341  CD  PRO A 430       9.688  -4.488  -1.558  1.00 89.00           C  
ATOM   3342  N   ARG A 431       5.969  -5.156  -2.469  1.00 90.19           N  
ATOM   3343  CA  ARG A 431       4.551  -4.969  -2.764  1.00 90.19           C  
ATOM   3344  C   ARG A 431       4.102  -5.883  -3.900  1.00 90.19           C  
ATOM   3345  CB  ARG A 431       4.266  -3.508  -3.123  1.00 90.19           C  
ATOM   3346  O   ARG A 431       2.904  -6.102  -4.094  1.00 90.19           O  
ATOM   3347  CG  ARG A 431       4.484  -2.537  -1.973  1.00 90.19           C  
ATOM   3348  CD  ARG A 431       3.191  -2.252  -1.222  1.00 90.19           C  
ATOM   3349  NE  ARG A 431       3.359  -1.177  -0.248  1.00 90.19           N  
ATOM   3350  NH1 ARG A 431       1.438  -1.667   0.936  1.00 90.19           N  
ATOM   3351  NH2 ARG A 431       2.771   0.080   1.583  1.00 90.19           N  
ATOM   3352  CZ  ARG A 431       2.523  -0.924   0.755  1.00 90.19           C  
ATOM   3353  N   TYR A 432       5.074  -6.430  -4.617  1.00 93.31           N  
ATOM   3354  CA  TYR A 432       4.723  -7.316  -5.723  1.00 93.31           C  
ATOM   3355  C   TYR A 432       4.086  -8.602  -5.203  1.00 93.31           C  
ATOM   3356  CB  TYR A 432       5.961  -7.648  -6.559  1.00 93.31           C  
ATOM   3357  O   TYR A 432       3.496  -9.359  -5.977  1.00 93.31           O  
ATOM   3358  CG  TYR A 432       6.488  -6.477  -7.355  1.00 93.31           C  
ATOM   3359  CD1 TYR A 432       5.664  -5.398  -7.672  1.00 93.31           C  
ATOM   3360  CD2 TYR A 432       7.805  -6.445  -7.793  1.00 93.31           C  
ATOM   3361  CE1 TYR A 432       6.141  -4.320  -8.406  1.00 93.31           C  
ATOM   3362  CE2 TYR A 432       8.297  -5.371  -8.523  1.00 93.31           C  
ATOM   3363  OH  TYR A 432       7.938  -3.248  -9.555  1.00 93.31           O  
ATOM   3364  CZ  TYR A 432       7.457  -4.312  -8.828  1.00 93.31           C  
ATOM   3365  N   VAL A 433       4.207  -8.758  -3.896  1.00 93.31           N  
ATOM   3366  CA  VAL A 433       3.545  -9.906  -3.295  1.00 93.31           C  
ATOM   3367  C   VAL A 433       2.053  -9.875  -3.613  1.00 93.31           C  
ATOM   3368  CB  VAL A 433       3.764  -9.953  -1.766  1.00 93.31           C  
ATOM   3369  O   VAL A 433       1.408 -10.922  -3.711  1.00 93.31           O  
ATOM   3370  CG1 VAL A 433       2.979  -8.844  -1.075  1.00 93.31           C  
ATOM   3371  CG2 VAL A 433       3.363 -11.320  -1.211  1.00 93.31           C  
ATOM   3372  N   LEU A 434       1.485  -8.727  -3.758  1.00 92.75           N  
ATOM   3373  CA  LEU A 434       0.061  -8.531  -4.008  1.00 92.75           C  
ATOM   3374  C   LEU A 434      -0.314  -9.008  -5.410  1.00 92.75           C  
ATOM   3375  CB  LEU A 434      -0.321  -7.059  -3.838  1.00 92.75           C  
ATOM   3376  O   LEU A 434      -1.492  -9.227  -5.699  1.00 92.75           O  
ATOM   3377  CG  LEU A 434      -0.150  -6.477  -2.436  1.00 92.75           C  
ATOM   3378  CD1 LEU A 434      -0.438  -4.977  -2.447  1.00 92.75           C  
ATOM   3379  CD2 LEU A 434      -1.060  -7.191  -1.441  1.00 92.75           C  
ATOM   3380  N   ASN A 435       0.646  -9.203  -6.258  1.00 95.06           N  
ATOM   3381  CA  ASN A 435       0.418  -9.711  -7.605  1.00 95.06           C  
ATOM   3382  C   ASN A 435       0.336 -11.234  -7.633  1.00 95.06           C  
ATOM   3383  CB  ASN A 435       1.517  -9.219  -8.555  1.00 95.06           C  
ATOM   3384  O   ASN A 435      -0.135 -11.812  -8.609  1.00 95.06           O  
ATOM   3385  CG  ASN A 435       1.151  -9.398 -10.016  1.00 95.06           C  
ATOM   3386  ND2 ASN A 435       2.127  -9.789 -10.828  1.00 95.06           N  
ATOM   3387  OD1 ASN A 435       0.002  -9.188 -10.414  1.00 95.06           O  
ATOM   3388  N   LEU A 436       0.806 -11.852  -6.562  1.00 93.94           N  
ATOM   3389  CA  LEU A 436       0.651 -13.305  -6.473  1.00 93.94           C  
ATOM   3390  C   LEU A 436      -0.789 -13.680  -6.137  1.00 93.94           C  
ATOM   3391  CB  LEU A 436       1.600 -13.883  -5.418  1.00 93.94           C  
ATOM   3392  O   LEU A 436      -1.398 -13.078  -5.250  1.00 93.94           O  
ATOM   3393  CG  LEU A 436       3.084 -13.562  -5.594  1.00 93.94           C  
ATOM   3394  CD1 LEU A 436       3.900 -14.188  -4.473  1.00 93.94           C  
ATOM   3395  CD2 LEU A 436       3.578 -14.039  -6.957  1.00 93.94           C  
ATOM   3396  N   ARG A 437      -1.299 -14.648  -6.855  1.00 90.88           N  
ATOM   3397  CA  ARG A 437      -2.705 -15.016  -6.703  1.00 90.88           C  
ATOM   3398  C   ARG A 437      -2.965 -15.641  -5.336  1.00 90.88           C  
ATOM   3399  CB  ARG A 437      -3.135 -15.977  -7.809  1.00 90.88           C  
ATOM   3400  O   ARG A 437      -2.168 -16.453  -4.855  1.00 90.88           O  
ATOM   3401  CG  ARG A 437      -3.230 -15.336  -9.180  1.00 90.88           C  
ATOM   3402  CD  ARG A 437      -3.676 -16.328 -10.242  1.00 90.88           C  
ATOM   3403  NE  ARG A 437      -5.105 -16.234 -10.508  1.00 90.88           N  
ATOM   3404  NH1 ARG A 437      -5.109 -17.797 -12.219  1.00 90.88           N  
ATOM   3405  NH2 ARG A 437      -7.059 -16.766 -11.602  1.00 90.88           N  
ATOM   3406  CZ  ARG A 437      -5.754 -16.922 -11.438  1.00 90.88           C  
ATOM   3407  N   ARG A 438      -4.039 -15.344  -4.820  1.00 85.88           N  
ATOM   3408  CA  ARG A 438      -4.426 -15.852  -3.508  1.00 85.88           C  
ATOM   3409  C   ARG A 438      -4.719 -17.344  -3.562  1.00 85.88           C  
ATOM   3410  CB  ARG A 438      -5.648 -15.094  -2.980  1.00 85.88           C  
ATOM   3411  O   ARG A 438      -4.398 -18.078  -2.627  1.00 85.88           O  
ATOM   3412  CG  ARG A 438      -5.363 -13.648  -2.604  1.00 85.88           C  
ATOM   3413  CD  ARG A 438      -6.594 -12.969  -2.027  1.00 85.88           C  
ATOM   3414  NE  ARG A 438      -6.277 -11.641  -1.502  1.00 85.88           N  
ATOM   3415  NH1 ARG A 438      -8.266 -11.391  -0.352  1.00 85.88           N  
ATOM   3416  NH2 ARG A 438      -6.691  -9.727  -0.299  1.00 85.88           N  
ATOM   3417  CZ  ARG A 438      -7.078 -10.922  -0.719  1.00 85.88           C  
ATOM   3418  N   ASP A 439      -5.289 -17.703  -4.676  1.00 83.31           N  
ATOM   3419  CA  ASP A 439      -5.660 -19.109  -4.809  1.00 83.31           C  
ATOM   3420  C   ASP A 439      -4.430 -19.984  -5.027  1.00 83.31           C  
ATOM   3421  CB  ASP A 439      -6.648 -19.281  -5.965  1.00 83.31           C  
ATOM   3422  O   ASP A 439      -4.477 -21.188  -4.797  1.00 83.31           O  
ATOM   3423  CG  ASP A 439      -6.133 -18.734  -7.281  1.00 83.31           C  
ATOM   3424  OD1 ASP A 439      -5.148 -17.953  -7.273  1.00 83.31           O  
ATOM   3425  OD2 ASP A 439      -6.715 -19.062  -8.336  1.00 83.31           O  
ATOM   3426  N   GLY A 440      -3.352 -19.375  -5.391  1.00 81.56           N  
ATOM   3427  CA  GLY A 440      -2.105 -20.094  -5.582  1.00 81.56           C  
ATOM   3428  C   GLY A 440      -1.354 -20.344  -4.289  1.00 81.56           C  
ATOM   3429  O   GLY A 440      -0.580 -21.297  -4.188  1.00 81.56           O  
ATOM   3430  N   GLY A 441      -1.567 -19.547  -3.266  1.00 85.69           N  
ATOM   3431  CA  GLY A 441      -1.037 -19.734  -1.925  1.00 85.69           C  
ATOM   3432  C   GLY A 441       0.416 -19.312  -1.797  1.00 85.69           C  
ATOM   3433  O   GLY A 441       0.983 -19.344  -0.703  1.00 85.69           O  
ATOM   3434  N   GLU A 442       1.075 -18.953  -2.889  1.00 90.12           N  
ATOM   3435  CA  GLU A 442       2.498 -18.625  -2.906  1.00 90.12           C  
ATOM   3436  C   GLU A 442       2.783 -17.344  -2.145  1.00 90.12           C  
ATOM   3437  CB  GLU A 442       3.008 -18.516  -4.344  1.00 90.12           C  
ATOM   3438  O   GLU A 442       3.785 -17.234  -1.434  1.00 90.12           O  
ATOM   3439  CG  GLU A 442       3.057 -19.844  -5.090  1.00 90.12           C  
ATOM   3440  CD  GLU A 442       1.784 -20.141  -5.859  1.00 90.12           C  
ATOM   3441  OE1 GLU A 442       1.809 -21.031  -6.750  1.00 90.12           O  
ATOM   3442  OE2 GLU A 442       0.753 -19.500  -5.574  1.00 90.12           O  
ATOM   3443  N   GLY A 443       1.898 -16.312  -2.359  1.00 92.00           N  
ATOM   3444  CA  GLY A 443       2.053 -15.070  -1.627  1.00 92.00           C  
ATOM   3445  C   GLY A 443       2.000 -15.250  -0.122  1.00 92.00           C  
ATOM   3446  O   GLY A 443       2.865 -14.750   0.600  1.00 92.00           O  
ATOM   3447  N   LEU A 444       0.986 -16.000   0.351  1.00 91.50           N  
ATOM   3448  CA  LEU A 444       0.814 -16.250   1.777  1.00 91.50           C  
ATOM   3449  C   LEU A 444       1.961 -17.109   2.320  1.00 91.50           C  
ATOM   3450  CB  LEU A 444      -0.521 -16.953   2.039  1.00 91.50           C  
ATOM   3451  O   LEU A 444       2.426 -16.875   3.439  1.00 91.50           O  
ATOM   3452  CG  LEU A 444      -1.777 -16.094   1.907  1.00 91.50           C  
ATOM   3453  CD1 LEU A 444      -3.027 -16.969   1.981  1.00 91.50           C  
ATOM   3454  CD2 LEU A 444      -1.803 -15.016   2.986  1.00 91.50           C  
ATOM   3455  N   THR A 445       2.445 -18.016   1.558  1.00 91.62           N  
ATOM   3456  CA  THR A 445       3.584 -18.828   1.949  1.00 91.62           C  
ATOM   3457  C   THR A 445       4.844 -17.984   2.092  1.00 91.62           C  
ATOM   3458  CB  THR A 445       3.834 -19.953   0.931  1.00 91.62           C  
ATOM   3459  O   THR A 445       5.570 -18.094   3.080  1.00 91.62           O  
ATOM   3460  CG2 THR A 445       5.039 -20.812   1.332  1.00 91.62           C  
ATOM   3461  OG1 THR A 445       2.676 -20.797   0.863  1.00 91.62           O  
ATOM   3462  N   LEU A 446       5.062 -17.156   1.090  1.00 92.88           N  
ATOM   3463  CA  LEU A 446       6.211 -16.250   1.134  1.00 92.88           C  
ATOM   3464  C   LEU A 446       6.168 -15.383   2.381  1.00 92.88           C  
ATOM   3465  CB  LEU A 446       6.254 -15.375  -0.119  1.00 92.88           C  
ATOM   3466  O   LEU A 446       7.172 -15.250   3.086  1.00 92.88           O  
ATOM   3467  CG  LEU A 446       7.500 -14.516  -0.299  1.00 92.88           C  
ATOM   3468  CD1 LEU A 446       8.727 -15.391  -0.539  1.00 92.88           C  
ATOM   3469  CD2 LEU A 446       7.309 -13.531  -1.448  1.00 92.88           C  
ATOM   3470  N   ILE A 447       4.992 -14.836   2.715  1.00 93.56           N  
ATOM   3471  CA  ILE A 447       4.781 -13.977   3.873  1.00 93.56           C  
ATOM   3472  C   ILE A 447       5.012 -14.773   5.156  1.00 93.56           C  
ATOM   3473  CB  ILE A 447       3.365 -13.359   3.871  1.00 93.56           C  
ATOM   3474  O   ILE A 447       5.746 -14.328   6.043  1.00 93.56           O  
ATOM   3475  CG1 ILE A 447       3.227 -12.352   2.729  1.00 93.56           C  
ATOM   3476  CG2 ILE A 447       3.057 -12.711   5.223  1.00 93.56           C  
ATOM   3477  CD1 ILE A 447       1.794 -11.898   2.471  1.00 93.56           C  
ATOM   3478  N   GLY A 448       4.379 -15.906   5.270  1.00 92.56           N  
ATOM   3479  CA  GLY A 448       4.473 -16.750   6.453  1.00 92.56           C  
ATOM   3480  C   GLY A 448       5.891 -17.203   6.746  1.00 92.56           C  
ATOM   3481  O   GLY A 448       6.355 -17.109   7.883  1.00 92.56           O  
ATOM   3482  N   VAL A 449       6.566 -17.688   5.750  1.00 91.44           N  
ATOM   3483  CA  VAL A 449       7.926 -18.203   5.914  1.00 91.44           C  
ATOM   3484  C   VAL A 449       8.859 -17.047   6.297  1.00 91.44           C  
ATOM   3485  CB  VAL A 449       8.438 -18.891   4.629  1.00 91.44           C  
ATOM   3486  O   VAL A 449       9.711 -17.203   7.180  1.00 91.44           O  
ATOM   3487  CG1 VAL A 449       9.930 -19.188   4.730  1.00 91.44           C  
ATOM   3488  CG2 VAL A 449       7.645 -20.172   4.363  1.00 91.44           C  
ATOM   3489  N   SER A 450       8.703 -15.945   5.641  1.00 92.62           N  
ATOM   3490  CA  SER A 450       9.508 -14.773   5.969  1.00 92.62           C  
ATOM   3491  C   SER A 450       9.312 -14.359   7.422  1.00 92.62           C  
ATOM   3492  CB  SER A 450       9.156 -13.609   5.043  1.00 92.62           C  
ATOM   3493  O   SER A 450      10.281 -14.023   8.109  1.00 92.62           O  
ATOM   3494  OG  SER A 450       9.898 -12.453   5.387  1.00 92.62           O  
ATOM   3495  N   TRP A 451       8.094 -14.352   7.828  1.00 92.44           N  
ATOM   3496  CA  TRP A 451       7.805 -14.008   9.219  1.00 92.44           C  
ATOM   3497  C   TRP A 451       8.477 -14.992  10.172  1.00 92.44           C  
ATOM   3498  CB  TRP A 451       6.293 -14.000   9.461  1.00 92.44           C  
ATOM   3499  O   TRP A 451       9.094 -14.586  11.156  1.00 92.44           O  
ATOM   3500  CG  TRP A 451       5.902 -13.562  10.844  1.00 92.44           C  
ATOM   3501  CD1 TRP A 451       5.797 -12.281  11.305  1.00 92.44           C  
ATOM   3502  CD2 TRP A 451       5.570 -14.414  11.945  1.00 92.44           C  
ATOM   3503  CE2 TRP A 451       5.273 -13.578  13.047  1.00 92.44           C  
ATOM   3504  CE3 TRP A 451       5.492 -15.797  12.109  1.00 92.44           C  
ATOM   3505  NE1 TRP A 451       5.418 -12.281  12.625  1.00 92.44           N  
ATOM   3506  CH2 TRP A 451       4.836 -15.445  14.422  1.00 92.44           C  
ATOM   3507  CZ2 TRP A 451       4.902 -14.086  14.289  1.00 92.44           C  
ATOM   3508  CZ3 TRP A 451       5.125 -16.312  13.352  1.00 92.44           C  
ATOM   3509  N   ASN A 452       8.305 -16.203   9.898  1.00 89.88           N  
ATOM   3510  CA  ASN A 452       8.914 -17.250  10.711  1.00 89.88           C  
ATOM   3511  C   ASN A 452      10.430 -17.078  10.812  1.00 89.88           C  
ATOM   3512  CB  ASN A 452       8.578 -18.641  10.156  1.00 89.88           C  
ATOM   3513  O   ASN A 452      11.000 -17.219  11.898  1.00 89.88           O  
ATOM   3514  CG  ASN A 452       8.734 -19.734  11.188  1.00 89.88           C  
ATOM   3515  ND2 ASN A 452       8.766 -20.984  10.727  1.00 89.88           N  
ATOM   3516  OD1 ASN A 452       8.820 -19.469  12.391  1.00 89.88           O  
ATOM   3517  N   LEU A 453      11.086 -16.859   9.656  1.00 89.31           N  
ATOM   3518  CA  LEU A 453      12.516 -16.609   9.656  1.00 89.31           C  
ATOM   3519  C   LEU A 453      12.867 -15.414  10.539  1.00 89.31           C  
ATOM   3520  CB  LEU A 453      13.016 -16.359   8.227  1.00 89.31           C  
ATOM   3521  O   LEU A 453      13.820 -15.469  11.320  1.00 89.31           O  
ATOM   3522  CG  LEU A 453      12.969 -17.562   7.273  1.00 89.31           C  
ATOM   3523  CD1 LEU A 453      13.359 -17.125   5.863  1.00 89.31           C  
ATOM   3524  CD2 LEU A 453      13.875 -18.672   7.770  1.00 89.31           C  
ATOM   3525  N   TRP A 454      12.117 -14.406  10.414  1.00 90.69           N  
ATOM   3526  CA  TRP A 454      12.328 -13.188  11.188  1.00 90.69           C  
ATOM   3527  C   TRP A 454      12.102 -13.445  12.672  1.00 90.69           C  
ATOM   3528  CB  TRP A 454      11.391 -12.078  10.703  1.00 90.69           C  
ATOM   3529  O   TRP A 454      12.945 -13.086  13.500  1.00 90.69           O  
ATOM   3530  CG  TRP A 454      11.500 -10.805  11.492  1.00 90.69           C  
ATOM   3531  CD1 TRP A 454      12.445  -9.828  11.352  1.00 90.69           C  
ATOM   3532  CD2 TRP A 454      10.625 -10.375  12.539  1.00 90.69           C  
ATOM   3533  CE2 TRP A 454      11.109  -9.133  13.000  1.00 90.69           C  
ATOM   3534  CE3 TRP A 454       9.492 -10.930  13.141  1.00 90.69           C  
ATOM   3535  NE1 TRP A 454      12.211  -8.820  12.258  1.00 90.69           N  
ATOM   3536  CH2 TRP A 454       9.367  -8.984  14.602  1.00 90.69           C  
ATOM   3537  CZ2 TRP A 454      10.484  -8.422  14.031  1.00 90.69           C  
ATOM   3538  CZ3 TRP A 454       8.867 -10.227  14.172  1.00 90.69           C  
ATOM   3539  N   TYR A 455      11.000 -14.000  12.992  1.00 88.69           N  
ATOM   3540  CA  TYR A 455      10.617 -14.273  14.375  1.00 88.69           C  
ATOM   3541  C   TYR A 455      11.664 -15.141  15.070  1.00 88.69           C  
ATOM   3542  CB  TYR A 455       9.250 -14.961  14.430  1.00 88.69           C  
ATOM   3543  O   TYR A 455      12.062 -14.852  16.203  1.00 88.69           O  
ATOM   3544  CG  TYR A 455       8.703 -15.109  15.836  1.00 88.69           C  
ATOM   3545  CD1 TYR A 455       8.984 -16.250  16.594  1.00 88.69           C  
ATOM   3546  CD2 TYR A 455       7.902 -14.125  16.391  1.00 88.69           C  
ATOM   3547  CE1 TYR A 455       8.484 -16.391  17.891  1.00 88.69           C  
ATOM   3548  CE2 TYR A 455       7.395 -14.258  17.688  1.00 88.69           C  
ATOM   3549  OH  TYR A 455       7.188 -15.523  19.688  1.00 88.69           O  
ATOM   3550  CZ  TYR A 455       7.691 -15.391  18.422  1.00 88.69           C  
ATOM   3551  N   ASN A 456      12.164 -16.109  14.398  1.00 85.94           N  
ATOM   3552  CA  ASN A 456      13.086 -17.078  14.984  1.00 85.94           C  
ATOM   3553  C   ASN A 456      14.508 -16.531  15.031  1.00 85.94           C  
ATOM   3554  CB  ASN A 456      13.039 -18.391  14.211  1.00 85.94           C  
ATOM   3555  O   ASN A 456      15.398 -17.172  15.602  1.00 85.94           O  
ATOM   3556  CG  ASN A 456      11.750 -19.156  14.438  1.00 85.94           C  
ATOM   3557  ND2 ASN A 456      11.281 -19.859  13.406  1.00 85.94           N  
ATOM   3558  OD1 ASN A 456      11.188 -19.141  15.531  1.00 85.94           O  
ATOM   3559  N   SER A 457      14.711 -15.461  14.422  1.00 85.00           N  
ATOM   3560  CA  SER A 457      16.031 -14.836  14.461  1.00 85.00           C  
ATOM   3561  C   SER A 457      16.266 -14.117  15.781  1.00 85.00           C  
ATOM   3562  CB  SER A 457      16.203 -13.859  13.297  1.00 85.00           C  
ATOM   3563  O   SER A 457      17.391 -13.727  16.094  1.00 85.00           O  
ATOM   3564  OG  SER A 457      15.352 -12.734  13.469  1.00 85.00           O  
ATOM   3565  N   PHE A 458      15.227 -14.047  16.609  1.00 82.81           N  
ATOM   3566  CA  PHE A 458      15.328 -13.461  17.953  1.00 82.81           C  
ATOM   3567  C   PHE A 458      15.578 -14.539  19.000  1.00 82.81           C  
ATOM   3568  CB  PHE A 458      14.055 -12.680  18.297  1.00 82.81           C  
ATOM   3569  O   PHE A 458      15.078 -15.656  18.875  1.00 82.81           O  
ATOM   3570  CG  PHE A 458      13.906 -11.391  17.516  1.00 82.81           C  
ATOM   3571  CD1 PHE A 458      14.281 -10.180  18.078  1.00 82.81           C  
ATOM   3572  CD2 PHE A 458      13.398 -11.398  16.219  1.00 82.81           C  
ATOM   3573  CE1 PHE A 458      14.141  -8.992  17.375  1.00 82.81           C  
ATOM   3574  CE2 PHE A 458      13.258 -10.219  15.508  1.00 82.81           C  
ATOM   3575  CZ  PHE A 458      13.633  -9.016  16.078  1.00 82.81           C  
ATOM   3576  N   ALA A 459      16.594 -14.328  19.922  1.00 77.12           N  
ATOM   3577  CA  ALA A 459      16.891 -15.250  21.016  1.00 77.12           C  
ATOM   3578  C   ALA A 459      15.672 -15.484  21.891  1.00 77.12           C  
ATOM   3579  CB  ALA A 459      18.062 -14.719  21.844  1.00 77.12           C  
ATOM   3580  O   ALA A 459      15.438 -16.594  22.375  1.00 77.12           O  
ATOM   3581  N   GLY A 460      14.641 -14.609  21.828  1.00 81.44           N  
ATOM   3582  CA  GLY A 460      13.312 -14.633  22.422  1.00 81.44           C  
ATOM   3583  C   GLY A 460      12.227 -14.156  21.484  1.00 81.44           C  
ATOM   3584  O   GLY A 460      12.234 -14.508  20.297  1.00 81.44           O  
ATOM   3585  N   SER A 461      11.227 -13.484  22.062  1.00 81.12           N  
ATOM   3586  CA  SER A 461      10.164 -12.930  21.234  1.00 81.12           C  
ATOM   3587  C   SER A 461      10.422 -11.469  20.906  1.00 81.12           C  
ATOM   3588  CB  SER A 461       8.805 -13.078  21.922  1.00 81.12           C  
ATOM   3589  O   SER A 461      10.984 -10.734  21.719  1.00 81.12           O  
ATOM   3590  OG  SER A 461       8.523 -14.438  22.172  1.00 81.12           O  
ATOM   3591  N   PRO A 462      10.211 -11.195  19.562  1.00 83.81           N  
ATOM   3592  CA  PRO A 462      10.383  -9.781  19.234  1.00 83.81           C  
ATOM   3593  C   PRO A 462       9.539  -8.859  20.109  1.00 83.81           C  
ATOM   3594  CB  PRO A 462       9.930  -9.711  17.766  1.00 83.81           C  
ATOM   3595  O   PRO A 462       8.453  -9.242  20.547  1.00 83.81           O  
ATOM   3596  CG  PRO A 462       9.867 -11.133  17.312  1.00 83.81           C  
ATOM   3597  CD  PRO A 462       9.734 -12.016  18.516  1.00 83.81           C  
ATOM   3598  N   SER A 463      10.094  -7.723  20.438  1.00 79.38           N  
ATOM   3599  CA  SER A 463       9.336  -6.730  21.188  1.00 79.38           C  
ATOM   3600  C   SER A 463       8.164  -6.184  20.375  1.00 79.38           C  
ATOM   3601  CB  SER A 463      10.242  -5.578  21.625  1.00 79.38           C  
ATOM   3602  O   SER A 463       8.141  -6.316  19.156  1.00 79.38           O  
ATOM   3603  OG  SER A 463      10.555  -4.738  20.516  1.00 79.38           O  
ATOM   3604  N   GLU A 464       7.148  -5.531  21.062  1.00 70.00           N  
ATOM   3605  CA  GLU A 464       5.977  -4.945  20.422  1.00 70.00           C  
ATOM   3606  C   GLU A 464       6.371  -3.785  19.500  1.00 70.00           C  
ATOM   3607  CB  GLU A 464       4.965  -4.469  21.469  1.00 70.00           C  
ATOM   3608  O   GLU A 464       5.676  -3.490  18.531  1.00 70.00           O  
ATOM   3609  CG  GLU A 464       4.254  -5.602  22.188  1.00 70.00           C  
ATOM   3610  CD  GLU A 464       3.234  -5.117  23.203  1.00 70.00           C  
ATOM   3611  OE1 GLU A 464       2.600  -5.961  23.875  1.00 70.00           O  
ATOM   3612  OE2 GLU A 464       3.066  -3.885  23.328  1.00 70.00           O  
ATOM   3613  N   ALA A 465       7.480  -3.188  19.766  1.00 69.12           N  
ATOM   3614  CA  ALA A 465       7.938  -2.023  19.016  1.00 69.12           C  
ATOM   3615  C   ALA A 465       8.555  -2.443  17.672  1.00 69.12           C  
ATOM   3616  CB  ALA A 465       8.945  -1.220  19.828  1.00 69.12           C  
ATOM   3617  O   ALA A 465       8.648  -1.638  16.750  1.00 69.12           O  
ATOM   3618  N   GLU A 466       8.875  -3.744  17.625  1.00 75.38           N  
ATOM   3619  CA  GLU A 466       9.484  -4.242  16.406  1.00 75.38           C  
ATOM   3620  C   GLU A 466       8.430  -4.500  15.328  1.00 75.38           C  
ATOM   3621  CB  GLU A 466      10.273  -5.523  16.672  1.00 75.38           C  
ATOM   3622  O   GLU A 466       7.398  -5.117  15.602  1.00 75.38           O  
ATOM   3623  CG  GLU A 466      11.523  -5.305  17.516  1.00 75.38           C  
ATOM   3624  CD  GLU A 466      12.664  -4.660  16.750  1.00 75.38           C  
ATOM   3625  OE1 GLU A 466      13.672  -4.266  17.375  1.00 75.38           O  
ATOM   3626  OE2 GLU A 466      12.547  -4.543  15.516  1.00 75.38           O  
ATOM   3627  N   ILE A 467       8.586  -3.945  14.219  1.00 72.75           N  
ATOM   3628  CA  ILE A 467       7.645  -4.164  13.125  1.00 72.75           C  
ATOM   3629  C   ILE A 467       8.320  -4.969  12.016  1.00 72.75           C  
ATOM   3630  CB  ILE A 467       7.105  -2.828  12.570  1.00 72.75           C  
ATOM   3631  O   ILE A 467       9.414  -4.625  11.570  1.00 72.75           O  
ATOM   3632  CG1 ILE A 467       6.422  -2.023  13.680  1.00 72.75           C  
ATOM   3633  CG2 ILE A 467       6.145  -3.078  11.406  1.00 72.75           C  
ATOM   3634  CD1 ILE A 467       6.000  -0.622  13.266  1.00 72.75           C  
ATOM   3635  N   SER A 468       7.609  -6.066  11.672  1.00 82.81           N  
ATOM   3636  CA  SER A 468       8.117  -6.918  10.602  1.00 82.81           C  
ATOM   3637  C   SER A 468       7.488  -6.562   9.266  1.00 82.81           C  
ATOM   3638  CB  SER A 468       7.867  -8.391  10.922  1.00 82.81           C  
ATOM   3639  O   SER A 468       6.305  -6.223   9.203  1.00 82.81           O  
ATOM   3640  OG  SER A 468       8.086  -9.203   9.781  1.00 82.81           O  
ATOM   3641  N   GLU A 469       8.297  -6.535   8.180  1.00 83.50           N  
ATOM   3642  CA  GLU A 469       7.793  -6.332   6.824  1.00 83.50           C  
ATOM   3643  C   GLU A 469       6.680  -7.324   6.496  1.00 83.50           C  
ATOM   3644  CB  GLU A 469       8.930  -6.461   5.801  1.00 83.50           C  
ATOM   3645  O   GLU A 469       5.715  -6.977   5.809  1.00 83.50           O  
ATOM   3646  CG  GLU A 469       8.523  -6.082   4.387  1.00 83.50           C  
ATOM   3647  CD  GLU A 469       8.203  -4.605   4.227  1.00 83.50           C  
ATOM   3648  OE1 GLU A 469       7.293  -4.262   3.434  1.00 83.50           O  
ATOM   3649  OE2 GLU A 469       8.859  -3.783   4.906  1.00 83.50           O  
ATOM   3650  N   SER A 470       6.727  -8.516   6.973  1.00 89.19           N  
ATOM   3651  CA  SER A 470       5.738  -9.562   6.742  1.00 89.19           C  
ATOM   3652  C   SER A 470       4.383  -9.180   7.320  1.00 89.19           C  
ATOM   3653  CB  SER A 470       6.207 -10.891   7.352  1.00 89.19           C  
ATOM   3654  O   SER A 470       3.344  -9.461   6.719  1.00 89.19           O  
ATOM   3655  OG  SER A 470       7.402 -11.336   6.727  1.00 89.19           O  
ATOM   3656  N   GLU A 471       4.410  -8.547   8.508  1.00 87.06           N  
ATOM   3657  CA  GLU A 471       3.162  -8.070   9.102  1.00 87.06           C  
ATOM   3658  C   GLU A 471       2.480  -7.039   8.211  1.00 87.06           C  
ATOM   3659  CB  GLU A 471       3.420  -7.480  10.492  1.00 87.06           C  
ATOM   3660  O   GLU A 471       1.265  -7.082   8.023  1.00 87.06           O  
ATOM   3661  CG  GLU A 471       3.783  -8.516  11.547  1.00 87.06           C  
ATOM   3662  CD  GLU A 471       4.215  -7.902  12.867  1.00 87.06           C  
ATOM   3663  OE1 GLU A 471       4.227  -8.617  13.898  1.00 87.06           O  
ATOM   3664  OE2 GLU A 471       4.539  -6.695  12.875  1.00 87.06           O  
ATOM   3665  N   HIS A 472       3.312  -6.145   7.656  1.00 82.56           N  
ATOM   3666  CA  HIS A 472       2.789  -5.129   6.746  1.00 82.56           C  
ATOM   3667  C   HIS A 472       2.209  -5.766   5.488  1.00 82.56           C  
ATOM   3668  CB  HIS A 472       3.885  -4.129   6.375  1.00 82.56           C  
ATOM   3669  O   HIS A 472       1.124  -5.391   5.039  1.00 82.56           O  
ATOM   3670  CG  HIS A 472       4.273  -3.221   7.496  1.00 82.56           C  
ATOM   3671  CD2 HIS A 472       5.398  -3.166   8.242  1.00 82.56           C  
ATOM   3672  ND1 HIS A 472       3.451  -2.217   7.961  1.00 82.56           N  
ATOM   3673  CE1 HIS A 472       4.059  -1.584   8.953  1.00 82.56           C  
ATOM   3674  NE2 HIS A 472       5.242  -2.141   9.141  1.00 82.56           N  
ATOM   3675  N   LEU A 473       2.877  -6.715   4.945  1.00 87.88           N  
ATOM   3676  CA  LEU A 473       2.438  -7.391   3.730  1.00 87.88           C  
ATOM   3677  C   LEU A 473       1.159  -8.180   3.980  1.00 87.88           C  
ATOM   3678  CB  LEU A 473       3.535  -8.320   3.209  1.00 87.88           C  
ATOM   3679  O   LEU A 473       0.253  -8.188   3.145  1.00 87.88           O  
ATOM   3680  CG  LEU A 473       4.809  -7.648   2.691  1.00 87.88           C  
ATOM   3681  CD1 LEU A 473       5.844  -8.695   2.301  1.00 87.88           C  
ATOM   3682  CD2 LEU A 473       4.488  -6.738   1.510  1.00 87.88           C  
ATOM   3683  N   PHE A 474       1.140  -8.781   5.156  1.00 89.00           N  
ATOM   3684  CA  PHE A 474      -0.050  -9.547   5.508  1.00 89.00           C  
ATOM   3685  C   PHE A 474      -1.266  -8.641   5.629  1.00 89.00           C  
ATOM   3686  CB  PHE A 474       0.167 -10.312   6.816  1.00 89.00           C  
ATOM   3687  O   PHE A 474      -2.355  -8.984   5.168  1.00 89.00           O  
ATOM   3688  CG  PHE A 474      -0.974 -11.227   7.188  1.00 89.00           C  
ATOM   3689  CD1 PHE A 474      -1.492 -11.227   8.477  1.00 89.00           C  
ATOM   3690  CD2 PHE A 474      -1.528 -12.078   6.242  1.00 89.00           C  
ATOM   3691  CE1 PHE A 474      -2.549 -12.062   8.820  1.00 89.00           C  
ATOM   3692  CE2 PHE A 474      -2.584 -12.922   6.578  1.00 89.00           C  
ATOM   3693  CZ  PHE A 474      -3.092 -12.914   7.867  1.00 89.00           C  
ATOM   3694  N   HIS A 475      -1.034  -7.516   6.250  1.00 85.44           N  
ATOM   3695  CA  HIS A 475      -2.115  -6.547   6.371  1.00 85.44           C  
ATOM   3696  C   HIS A 475      -2.658  -6.152   5.000  1.00 85.44           C  
ATOM   3697  CB  HIS A 475      -1.636  -5.301   7.121  1.00 85.44           C  
ATOM   3698  O   HIS A 475      -3.873  -6.070   4.809  1.00 85.44           O  
ATOM   3699  CG  HIS A 475      -2.732  -4.340   7.449  1.00 85.44           C  
ATOM   3700  CD2 HIS A 475      -3.633  -4.332   8.461  1.00 85.44           C  
ATOM   3701  ND1 HIS A 475      -3.002  -3.227   6.684  1.00 85.44           N  
ATOM   3702  CE1 HIS A 475      -4.020  -2.570   7.215  1.00 85.44           C  
ATOM   3703  NE2 HIS A 475      -4.422  -3.219   8.297  1.00 85.44           N  
ATOM   3704  N   GLN A 476      -1.762  -5.875   4.035  1.00 83.88           N  
ATOM   3705  CA  GLN A 476      -2.154  -5.508   2.680  1.00 83.88           C  
ATOM   3706  C   GLN A 476      -2.934  -6.637   2.010  1.00 83.88           C  
ATOM   3707  CB  GLN A 476      -0.927  -5.148   1.843  1.00 83.88           C  
ATOM   3708  O   GLN A 476      -3.912  -6.391   1.303  1.00 83.88           O  
ATOM   3709  CG  GLN A 476      -0.193  -3.908   2.332  1.00 83.88           C  
ATOM   3710  CD  GLN A 476      -0.950  -2.625   2.041  1.00 83.88           C  
ATOM   3711  NE2 GLN A 476      -0.943  -1.703   2.998  1.00 83.88           N  
ATOM   3712  OE1 GLN A 476      -1.536  -2.465   0.966  1.00 83.88           O  
ATOM   3713  N   PHE A 477      -2.504  -7.789   2.316  1.00 85.31           N  
ATOM   3714  CA  PHE A 477      -3.174  -8.969   1.778  1.00 85.31           C  
ATOM   3715  C   PHE A 477      -4.605  -9.055   2.295  1.00 85.31           C  
ATOM   3716  CB  PHE A 477      -2.402 -10.234   2.141  1.00 85.31           C  
ATOM   3717  O   PHE A 477      -5.520  -9.414   1.549  1.00 85.31           O  
ATOM   3718  CG  PHE A 477      -2.795 -11.438   1.325  1.00 85.31           C  
ATOM   3719  CD1 PHE A 477      -3.832 -12.266   1.738  1.00 85.31           C  
ATOM   3720  CD2 PHE A 477      -2.127 -11.742   0.146  1.00 85.31           C  
ATOM   3721  CE1 PHE A 477      -4.199 -13.383   0.985  1.00 85.31           C  
ATOM   3722  CE2 PHE A 477      -2.488 -12.852  -0.612  1.00 85.31           C  
ATOM   3723  CZ  PHE A 477      -3.521 -13.672  -0.191  1.00 85.31           C  
ATOM   3724  N   LEU A 478      -4.887  -8.656   3.518  1.00 85.12           N  
ATOM   3725  CA  LEU A 478      -6.191  -8.750   4.164  1.00 85.12           C  
ATOM   3726  C   LEU A 478      -7.172  -7.746   3.557  1.00 85.12           C  
ATOM   3727  CB  LEU A 478      -6.062  -8.500   5.668  1.00 85.12           C  
ATOM   3728  O   LEU A 478      -8.391  -7.906   3.688  1.00 85.12           O  
ATOM   3729  CG  LEU A 478      -5.254  -9.531   6.457  1.00 85.12           C  
ATOM   3730  CD1 LEU A 478      -5.219  -9.164   7.938  1.00 85.12           C  
ATOM   3731  CD2 LEU A 478      -5.832 -10.930   6.262  1.00 85.12           C  
ATOM   3732  N   LEU A 479      -6.625  -6.812   2.812  1.00 83.44           N  
ATOM   3733  CA  LEU A 479      -7.461  -5.789   2.191  1.00 83.44           C  
ATOM   3734  C   LEU A 479      -8.016  -6.281   0.857  1.00 83.44           C  
ATOM   3735  CB  LEU A 479      -6.664  -4.500   1.981  1.00 83.44           C  
ATOM   3736  O   LEU A 479      -8.703  -5.535   0.156  1.00 83.44           O  
ATOM   3737  CG  LEU A 479      -6.176  -3.793   3.246  1.00 83.44           C  
ATOM   3738  CD1 LEU A 479      -5.273  -2.617   2.883  1.00 83.44           C  
ATOM   3739  CD2 LEU A 479      -7.359  -3.324   4.086  1.00 83.44           C  
ATOM   3740  N   ASN A 480      -7.770  -7.473   0.542  1.00 83.25           N  
ATOM   3741  CA  ASN A 480      -8.242  -8.148  -0.661  1.00 83.25           C  
ATOM   3742  C   ASN A 480      -7.688  -7.500  -1.925  1.00 83.25           C  
ATOM   3743  CB  ASN A 480      -9.773  -8.164  -0.701  1.00 83.25           C  
ATOM   3744  O   ASN A 480      -8.359  -7.465  -2.957  1.00 83.25           O  
ATOM   3745  CG  ASN A 480     -10.320  -9.281  -1.563  1.00 83.25           C  
ATOM   3746  ND2 ASN A 480     -11.516  -9.078  -2.113  1.00 83.25           N  
ATOM   3747  OD1 ASN A 480      -9.688 -10.328  -1.733  1.00 83.25           O  
ATOM   3748  N   LYS A 481      -6.543  -6.930  -1.864  1.00 87.94           N  
ATOM   3749  CA  LYS A 481      -5.891  -6.352  -3.033  1.00 87.94           C  
ATOM   3750  C   LYS A 481      -5.375  -7.438  -3.973  1.00 87.94           C  
ATOM   3751  CB  LYS A 481      -4.742  -5.438  -2.607  1.00 87.94           C  
ATOM   3752  O   LYS A 481      -4.879  -8.469  -3.520  1.00 87.94           O  
ATOM   3753  CG  LYS A 481      -5.188  -4.168  -1.896  1.00 87.94           C  
ATOM   3754  CD  LYS A 481      -4.012  -3.248  -1.601  1.00 87.94           C  
ATOM   3755  CE  LYS A 481      -4.473  -1.919  -1.018  1.00 87.94           C  
ATOM   3756  NZ  LYS A 481      -3.326  -0.988  -0.790  1.00 87.94           N  
ATOM   3757  N   ARG A 482      -5.547  -7.172  -5.266  1.00 90.69           N  
ATOM   3758  CA  ARG A 482      -5.020  -8.086  -6.277  1.00 90.69           C  
ATOM   3759  C   ARG A 482      -3.793  -7.488  -6.961  1.00 90.69           C  
ATOM   3760  CB  ARG A 482      -6.094  -8.406  -7.320  1.00 90.69           C  
ATOM   3761  O   ARG A 482      -3.113  -8.172  -7.734  1.00 90.69           O  
ATOM   3762  CG  ARG A 482      -7.285  -9.164  -6.758  1.00 90.69           C  
ATOM   3763  CD  ARG A 482      -8.359  -9.398  -7.812  1.00 90.69           C  
ATOM   3764  NE  ARG A 482      -9.188  -8.211  -8.008  1.00 90.69           N  
ATOM   3765  NH1 ARG A 482     -10.508  -9.148  -9.648  1.00 90.69           N  
ATOM   3766  NH2 ARG A 482     -10.883  -6.992  -8.969  1.00 90.69           N  
ATOM   3767  CZ  ARG A 482     -10.195  -8.117  -8.875  1.00 90.69           C  
ATOM   3768  N   SER A 483      -3.590  -6.367  -6.691  1.00 92.75           N  
ATOM   3769  CA  SER A 483      -2.449  -5.613  -7.203  1.00 92.75           C  
ATOM   3770  C   SER A 483      -2.023  -4.523  -6.223  1.00 92.75           C  
ATOM   3771  CB  SER A 483      -2.781  -4.988  -8.555  1.00 92.75           C  
ATOM   3772  O   SER A 483      -2.848  -4.004  -5.465  1.00 92.75           O  
ATOM   3773  OG  SER A 483      -1.774  -4.070  -8.953  1.00 92.75           O  
ATOM   3774  N   PRO A 484      -0.702  -4.191  -6.332  1.00 92.06           N  
ATOM   3775  CA  PRO A 484      -0.236  -3.111  -5.461  1.00 92.06           C  
ATOM   3776  C   PRO A 484      -0.812  -1.750  -5.848  1.00 92.06           C  
ATOM   3777  CB  PRO A 484       1.283  -3.133  -5.648  1.00 92.06           C  
ATOM   3778  O   PRO A 484      -0.700  -0.788  -5.082  1.00 92.06           O  
ATOM   3779  CG  PRO A 484       1.489  -3.746  -6.996  1.00 92.06           C  
ATOM   3780  CD  PRO A 484       0.415  -4.770  -7.227  1.00 92.06           C  
ATOM   3781  N   PHE A 485      -1.511  -1.692  -6.957  1.00 94.81           N  
ATOM   3782  CA  PHE A 485      -1.919  -0.406  -7.508  1.00 94.81           C  
ATOM   3783  C   PHE A 485      -3.359  -0.085  -7.129  1.00 94.81           C  
ATOM   3784  CB  PHE A 485      -1.765  -0.400  -9.031  1.00 94.81           C  
ATOM   3785  O   PHE A 485      -3.848   1.014  -7.398  1.00 94.81           O  
ATOM   3786  CG  PHE A 485      -0.401  -0.823  -9.508  1.00 94.81           C  
ATOM   3787  CD1 PHE A 485       0.743  -0.207  -9.016  1.00 94.81           C  
ATOM   3788  CD2 PHE A 485      -0.263  -1.838 -10.445  1.00 94.81           C  
ATOM   3789  CE1 PHE A 485       2.008  -0.597  -9.453  1.00 94.81           C  
ATOM   3790  CE2 PHE A 485       0.997  -2.232 -10.891  1.00 94.81           C  
ATOM   3791  CZ  PHE A 485       2.131  -1.610 -10.391  1.00 94.81           C  
ATOM   3792  N   GLN A 486      -4.008  -1.025  -6.480  1.00 92.50           N  
ATOM   3793  CA  GLN A 486      -5.410  -0.823  -6.145  1.00 92.50           C  
ATOM   3794  C   GLN A 486      -5.559   0.048  -4.898  1.00 92.50           C  
ATOM   3795  CB  GLN A 486      -6.109  -2.166  -5.930  1.00 92.50           C  
ATOM   3796  O   GLN A 486      -4.785  -0.086  -3.947  1.00 92.50           O  
ATOM   3797  CG  GLN A 486      -6.312  -2.965  -7.211  1.00 92.50           C  
ATOM   3798  CD  GLN A 486      -7.035  -4.277  -6.977  1.00 92.50           C  
ATOM   3799  NE2 GLN A 486      -8.156  -4.469  -7.660  1.00 92.50           N  
ATOM   3800  OE1 GLN A 486      -6.586  -5.113  -6.188  1.00 92.50           O  
ATOM   3801  N   ASN A 487      -6.480   0.936  -5.000  1.00 90.12           N  
ATOM   3802  CA  ASN A 487      -6.844   1.808  -3.891  1.00 90.12           C  
ATOM   3803  C   ASN A 487      -7.941   1.189  -3.029  1.00 90.12           C  
ATOM   3804  CB  ASN A 487      -7.285   3.180  -4.406  1.00 90.12           C  
ATOM   3805  O   ASN A 487      -8.867   0.565  -3.551  1.00 90.12           O  
ATOM   3806  CG  ASN A 487      -7.703   4.117  -3.291  1.00 90.12           C  
ATOM   3807  ND2 ASN A 487      -6.762   4.918  -2.805  1.00 90.12           N  
ATOM   3808  OD1 ASN A 487      -8.859   4.121  -2.869  1.00 90.12           O  
ATOM   3809  N   THR A 488      -7.855   1.387  -1.691  1.00 86.31           N  
ATOM   3810  CA  THR A 488      -8.773   0.677  -0.807  1.00 86.31           C  
ATOM   3811  C   THR A 488      -9.578   1.659   0.041  1.00 86.31           C  
ATOM   3812  CB  THR A 488      -8.016  -0.302   0.112  1.00 86.31           C  
ATOM   3813  O   THR A 488     -10.203   1.268   1.026  1.00 86.31           O  
ATOM   3814  CG2 THR A 488      -7.293  -1.372  -0.699  1.00 86.31           C  
ATOM   3815  OG1 THR A 488      -7.059   0.425   0.888  1.00 86.31           O  
ATOM   3816  N   HIS A 489      -9.602   2.871  -0.292  1.00 81.12           N  
ATOM   3817  CA  HIS A 489     -10.211   3.898   0.544  1.00 81.12           C  
ATOM   3818  C   HIS A 489     -11.719   3.680   0.675  1.00 81.12           C  
ATOM   3819  CB  HIS A 489      -9.930   5.289  -0.027  1.00 81.12           C  
ATOM   3820  O   HIS A 489     -12.328   4.125   1.647  1.00 81.12           O  
ATOM   3821  CG  HIS A 489      -8.508   5.715   0.103  1.00 81.12           C  
ATOM   3822  CD2 HIS A 489      -7.496   5.223   0.860  1.00 81.12           C  
ATOM   3823  ND1 HIS A 489      -7.977   6.773  -0.604  1.00 81.12           N  
ATOM   3824  CE1 HIS A 489      -6.703   6.914  -0.286  1.00 81.12           C  
ATOM   3825  NE2 HIS A 489      -6.387   5.988   0.600  1.00 81.12           N  
ATOM   3826  N   GLN A 490     -12.305   2.945  -0.272  1.00 76.56           N  
ATOM   3827  CA  GLN A 490     -13.750   2.766  -0.255  1.00 76.56           C  
ATOM   3828  C   GLN A 490     -14.125   1.411   0.338  1.00 76.56           C  
ATOM   3829  CB  GLN A 490     -14.328   2.898  -1.666  1.00 76.56           C  
ATOM   3830  O   GLN A 490     -15.297   1.017   0.303  1.00 76.56           O  
ATOM   3831  CG  GLN A 490     -14.234   4.309  -2.234  1.00 76.56           C  
ATOM   3832  CD  GLN A 490     -14.922   4.445  -3.580  1.00 76.56           C  
ATOM   3833  NE2 GLN A 490     -14.922   5.652  -4.129  1.00 76.56           N  
ATOM   3834  OE1 GLN A 490     -15.453   3.469  -4.121  1.00 76.56           O  
ATOM   3835  N   LEU A 491     -13.117   0.689   0.876  1.00 73.12           N  
ATOM   3836  CA  LEU A 491     -13.383  -0.585   1.534  1.00 73.12           C  
ATOM   3837  C   LEU A 491     -13.859  -0.368   2.967  1.00 73.12           C  
ATOM   3838  CB  LEU A 491     -12.133  -1.465   1.525  1.00 73.12           C  
ATOM   3839  O   LEU A 491     -13.352   0.510   3.668  1.00 73.12           O  
ATOM   3840  CG  LEU A 491     -11.758  -2.105   0.187  1.00 73.12           C  
ATOM   3841  CD1 LEU A 491     -10.477  -2.916   0.324  1.00 73.12           C  
ATOM   3842  CD2 LEU A 491     -12.898  -2.979  -0.322  1.00 73.12           C  
ATOM   3843  N   GLU A 492     -14.883  -1.080   3.287  1.00 67.50           N  
ATOM   3844  CA  GLU A 492     -15.430  -0.989   4.637  1.00 67.50           C  
ATOM   3845  C   GLU A 492     -14.945  -2.148   5.508  1.00 67.50           C  
ATOM   3846  CB  GLU A 492     -16.953  -0.960   4.602  1.00 67.50           C  
ATOM   3847  O   GLU A 492     -14.500  -3.172   4.988  1.00 67.50           O  
ATOM   3848  CG  GLU A 492     -17.531   0.219   3.830  1.00 67.50           C  
ATOM   3849  CD  GLU A 492     -19.062   0.221   3.781  1.00 67.50           C  
ATOM   3850  OE1 GLU A 492     -19.641   1.179   3.230  1.00 67.50           O  
ATOM   3851  OE2 GLU A 492     -19.656  -0.743   4.297  1.00 67.50           O  
ATOM   3852  N   GLY A 493     -14.852  -1.950   6.883  1.00 64.94           N  
ATOM   3853  CA  GLY A 493     -14.500  -3.014   7.809  1.00 64.94           C  
ATOM   3854  C   GLY A 493     -13.086  -2.898   8.344  1.00 64.94           C  
ATOM   3855  O   GLY A 493     -12.336  -1.996   7.953  1.00 64.94           O  
ATOM   3856  N   ASN A 494     -12.797  -3.758   9.367  1.00 70.94           N  
ATOM   3857  CA  ASN A 494     -11.484  -3.836   9.984  1.00 70.94           C  
ATOM   3858  C   ASN A 494     -10.734  -5.098   9.562  1.00 70.94           C  
ATOM   3859  CB  ASN A 494     -11.602  -3.777  11.508  1.00 70.94           C  
ATOM   3860  O   ASN A 494     -11.164  -6.211   9.875  1.00 70.94           O  
ATOM   3861  CG  ASN A 494     -10.258  -3.678  12.203  1.00 70.94           C  
ATOM   3862  ND2 ASN A 494     -10.273  -3.357  13.492  1.00 70.94           N  
ATOM   3863  OD1 ASN A 494      -9.211  -3.887  11.586  1.00 70.94           O  
ATOM   3864  N   ALA A 495      -9.594  -4.887   8.797  1.00 73.81           N  
ATOM   3865  CA  ALA A 495      -8.844  -5.992   8.219  1.00 73.81           C  
ATOM   3866  C   ALA A 495      -8.273  -6.898   9.305  1.00 73.81           C  
ATOM   3867  CB  ALA A 495      -7.719  -5.465   7.332  1.00 73.81           C  
ATOM   3868  O   ALA A 495      -7.961  -8.062   9.055  1.00 73.81           O  
ATOM   3869  N   LEU A 496      -8.250  -6.414  10.539  1.00 78.06           N  
ATOM   3870  CA  LEU A 496      -7.652  -7.203  11.609  1.00 78.06           C  
ATOM   3871  C   LEU A 496      -8.695  -8.109  12.266  1.00 78.06           C  
ATOM   3872  CB  LEU A 496      -7.016  -6.293  12.664  1.00 78.06           C  
ATOM   3873  O   LEU A 496      -8.344  -9.000  13.047  1.00 78.06           O  
ATOM   3874  CG  LEU A 496      -5.824  -5.453  12.195  1.00 78.06           C  
ATOM   3875  CD1 LEU A 496      -5.254  -4.652  13.367  1.00 78.06           C  
ATOM   3876  CD2 LEU A 496      -4.750  -6.348  11.586  1.00 78.06           C  
ATOM   3877  N   ASN A 497     -10.016  -7.953  11.938  1.00 75.19           N  
ATOM   3878  CA  ASN A 497     -11.086  -8.797  12.453  1.00 75.19           C  
ATOM   3879  C   ASN A 497     -11.297 -10.039  11.586  1.00 75.19           C  
ATOM   3880  CB  ASN A 497     -12.391  -8.000  12.562  1.00 75.19           C  
ATOM   3881  O   ASN A 497     -12.344 -10.680  11.656  1.00 75.19           O  
ATOM   3882  CG  ASN A 497     -12.375  -7.000  13.695  1.00 75.19           C  
ATOM   3883  ND2 ASN A 497     -13.273  -6.023  13.648  1.00 75.19           N  
ATOM   3884  OD1 ASN A 497     -11.555  -7.102  14.617  1.00 75.19           O  
ATOM   3885  N   VAL A 498     -10.312 -10.484  10.961  1.00 78.56           N  
ATOM   3886  CA  VAL A 498     -10.391 -11.594  10.016  1.00 78.56           C  
ATOM   3887  C   VAL A 498     -10.234 -12.922  10.750  1.00 78.56           C  
ATOM   3888  CB  VAL A 498      -9.328 -11.469   8.898  1.00 78.56           C  
ATOM   3889  O   VAL A 498      -9.508 -13.000  11.742  1.00 78.56           O  
ATOM   3890  CG1 VAL A 498      -7.922 -11.586   9.484  1.00 78.56           C  
ATOM   3891  CG2 VAL A 498      -9.555 -12.531   7.828  1.00 78.56           C  
ATOM   3892  N   GLU A 499     -11.000 -13.883  10.266  1.00 82.75           N  
ATOM   3893  CA  GLU A 499     -10.820 -15.258  10.734  1.00 82.75           C  
ATOM   3894  C   GLU A 499      -9.828 -16.016   9.852  1.00 82.75           C  
ATOM   3895  CB  GLU A 499     -12.156 -15.992  10.758  1.00 82.75           C  
ATOM   3896  O   GLU A 499      -9.984 -16.062   8.633  1.00 82.75           O  
ATOM   3897  CG  GLU A 499     -12.086 -17.375  11.383  1.00 82.75           C  
ATOM   3898  CD  GLU A 499     -13.406 -18.141  11.328  1.00 82.75           C  
ATOM   3899  OE1 GLU A 499     -13.492 -19.250  11.898  1.00 82.75           O  
ATOM   3900  OE2 GLU A 499     -14.352 -17.609  10.703  1.00 82.75           O  
ATOM   3901  N   ILE A 500      -8.695 -16.578  10.570  1.00 86.94           N  
ATOM   3902  CA  ILE A 500      -7.703 -17.359   9.852  1.00 86.94           C  
ATOM   3903  C   ILE A 500      -8.062 -18.844   9.938  1.00 86.94           C  
ATOM   3904  CB  ILE A 500      -6.281 -17.125  10.414  1.00 86.94           C  
ATOM   3905  O   ILE A 500      -8.203 -19.391  11.031  1.00 86.94           O  
ATOM   3906  CG1 ILE A 500      -5.961 -15.625  10.445  1.00 86.94           C  
ATOM   3907  CG2 ILE A 500      -5.242 -17.891   9.586  1.00 86.94           C  
ATOM   3908  CD1 ILE A 500      -5.844 -14.992   9.062  1.00 86.94           C  
ATOM   3909  N   VAL A 501      -8.250 -19.453   8.703  1.00 86.69           N  
ATOM   3910  CA  VAL A 501      -8.641 -20.859   8.688  1.00 86.69           C  
ATOM   3911  C   VAL A 501      -7.672 -21.656   7.812  1.00 86.69           C  
ATOM   3912  CB  VAL A 501     -10.086 -21.047   8.172  1.00 86.69           C  
ATOM   3913  O   VAL A 501      -7.074 -21.109   6.879  1.00 86.69           O  
ATOM   3914  CG1 VAL A 501     -11.086 -20.375   9.125  1.00 86.69           C  
ATOM   3915  CG2 VAL A 501     -10.227 -20.469   6.762  1.00 86.69           C  
ATOM   3916  N   ALA A 502      -7.465 -22.906   8.219  1.00 85.25           N  
ATOM   3917  CA  ALA A 502      -6.621 -23.781   7.418  1.00 85.25           C  
ATOM   3918  C   ALA A 502      -7.316 -24.172   6.117  1.00 85.25           C  
ATOM   3919  CB  ALA A 502      -6.250 -25.031   8.211  1.00 85.25           C  
ATOM   3920  O   ALA A 502      -8.508 -24.500   6.117  1.00 85.25           O  
ATOM   3921  N   SER A 503      -6.457 -24.062   4.996  1.00 81.69           N  
ATOM   3922  CA  SER A 503      -7.031 -24.391   3.691  1.00 81.69           C  
ATOM   3923  C   SER A 503      -7.168 -25.906   3.510  1.00 81.69           C  
ATOM   3924  CB  SER A 503      -6.168 -23.812   2.568  1.00 81.69           C  
ATOM   3925  O   SER A 503      -6.359 -26.672   4.031  1.00 81.69           O  
ATOM   3926  OG  SER A 503      -6.719 -24.125   1.301  1.00 81.69           O  
ATOM   3927  N   GLN A 504      -8.242 -26.266   2.807  1.00 75.31           N  
ATOM   3928  CA  GLN A 504      -8.414 -27.672   2.418  1.00 75.31           C  
ATOM   3929  C   GLN A 504      -8.070 -27.875   0.946  1.00 75.31           C  
ATOM   3930  CB  GLN A 504      -9.852 -28.125   2.686  1.00 75.31           C  
ATOM   3931  O   GLN A 504      -8.180 -28.984   0.428  1.00 75.31           O  
ATOM   3932  CG  GLN A 504     -10.242 -28.109   4.156  1.00 75.31           C  
ATOM   3933  CD  GLN A 504     -11.633 -28.641   4.406  1.00 75.31           C  
ATOM   3934  NE2 GLN A 504     -12.047 -28.672   5.668  1.00 75.31           N  
ATOM   3935  OE1 GLN A 504     -12.336 -29.031   3.469  1.00 75.31           O  
ATOM   3936  N   SER A 505      -7.621 -26.828   0.321  1.00 74.06           N  
ATOM   3937  CA  SER A 505      -7.281 -26.828  -1.098  1.00 74.06           C  
ATOM   3938  C   SER A 505      -5.988 -27.594  -1.354  1.00 74.06           C  
ATOM   3939  CB  SER A 505      -7.152 -25.406  -1.624  1.00 74.06           C  
ATOM   3940  O   SER A 505      -5.023 -27.469  -0.594  1.00 74.06           O  
ATOM   3941  OG  SER A 505      -6.480 -25.391  -2.871  1.00 74.06           O  
ATOM   3942  N   ALA A 506      -5.984 -28.531  -2.375  1.00 63.28           N  
ATOM   3943  CA  ALA A 506      -4.855 -29.375  -2.760  1.00 63.28           C  
ATOM   3944  C   ALA A 506      -3.645 -28.531  -3.137  1.00 63.28           C  
ATOM   3945  CB  ALA A 506      -5.246 -30.297  -3.920  1.00 63.28           C  
ATOM   3946  O   ALA A 506      -2.504 -28.906  -2.861  1.00 63.28           O  
ATOM   3947  N   THR A 507      -3.834 -27.344  -3.742  1.00 70.38           N  
ATOM   3948  CA  THR A 507      -2.785 -26.422  -4.152  1.00 70.38           C  
ATOM   3949  C   THR A 507      -2.076 -25.844  -2.934  1.00 70.38           C  
ATOM   3950  CB  THR A 507      -3.352 -25.281  -5.016  1.00 70.38           C  
ATOM   3951  O   THR A 507      -0.845 -25.828  -2.871  1.00 70.38           O  
ATOM   3952  CG2 THR A 507      -2.232 -24.438  -5.605  1.00 70.38           C  
ATOM   3953  OG1 THR A 507      -4.125 -25.844  -6.086  1.00 70.38           O  
ATOM   3954  N   LEU A 508      -2.721 -25.469  -1.985  1.00 66.81           N  
ATOM   3955  CA  LEU A 508      -2.189 -24.859  -0.764  1.00 66.81           C  
ATOM   3956  C   LEU A 508      -1.608 -25.938   0.154  1.00 66.81           C  
ATOM   3957  CB  LEU A 508      -3.281 -24.078  -0.029  1.00 66.81           C  
ATOM   3958  O   LEU A 508      -0.599 -25.703   0.824  1.00 66.81           O  
ATOM   3959  CG  LEU A 508      -3.633 -22.703  -0.601  1.00 66.81           C  
ATOM   3960  CD1 LEU A 508      -4.996 -22.250  -0.089  1.00 66.81           C  
ATOM   3961  CD2 LEU A 508      -2.555 -21.688  -0.244  1.00 66.81           C  
ATOM   3962  N   VAL A 509      -2.107 -27.172   0.057  1.00 59.78           N  
ATOM   3963  CA  VAL A 509      -1.590 -28.328   0.781  1.00 59.78           C  
ATOM   3964  C   VAL A 509      -0.251 -28.750   0.183  1.00 59.78           C  
ATOM   3965  CB  VAL A 509      -2.586 -29.500   0.753  1.00 59.78           C  
ATOM   3966  O   VAL A 509       0.655 -29.172   0.908  1.00 59.78           O  
ATOM   3967  CG1 VAL A 509      -1.957 -30.750   1.359  1.00 59.78           C  
ATOM   3968  CG2 VAL A 509      -3.869 -29.125   1.495  1.00 59.78           C  
ATOM   3969  N   GLY A 510      -0.110 -28.609  -1.133  1.00 60.66           N  
ATOM   3970  CA  GLY A 510       1.100 -28.953  -1.864  1.00 60.66           C  
ATOM   3971  C   GLY A 510       2.277 -28.062  -1.519  1.00 60.66           C  
ATOM   3972  O   GLY A 510       3.432 -28.453  -1.692  1.00 60.66           O  
ATOM   3973  N   LEU A 511       2.041 -26.938  -0.889  1.00 71.56           N  
ATOM   3974  CA  LEU A 511       3.084 -26.000  -0.489  1.00 71.56           C  
ATOM   3975  C   LEU A 511       3.625 -26.344   0.894  1.00 71.56           C  
ATOM   3976  CB  LEU A 511       2.545 -24.578  -0.496  1.00 71.56           C  
ATOM   3977  O   LEU A 511       4.625 -25.781   1.333  1.00 71.56           O  
ATOM   3978  CG  LEU A 511       2.279 -23.953  -1.869  1.00 71.56           C  
ATOM   3979  CD1 LEU A 511       1.521 -22.641  -1.722  1.00 71.56           C  
ATOM   3980  CD2 LEU A 511       3.588 -23.734  -2.623  1.00 71.56           C  
ATOM   3981  N   ASP A 512       2.934 -27.312   1.526  1.00 65.38           N  
ATOM   3982  CA  ASP A 512       3.348 -27.844   2.822  1.00 65.38           C  
ATOM   3983  C   ASP A 512       4.707 -28.531   2.727  1.00 65.38           C  
ATOM   3984  CB  ASP A 512       2.301 -28.812   3.365  1.00 65.38           C  
ATOM   3985  O   ASP A 512       5.512 -28.469   3.658  1.00 65.38           O  
ATOM   3986  CG  ASP A 512       1.078 -28.125   3.934  1.00 65.38           C  
ATOM   3987  OD1 ASP A 512       1.117 -26.891   4.129  1.00 65.38           O  
ATOM   3988  OD2 ASP A 512       0.067 -28.812   4.191  1.00 65.38           O  
ATOM   3989  N   ASN A 513       4.961 -29.172   1.534  1.00 63.12           N  
ATOM   3990  CA  ASN A 513       6.242 -29.828   1.287  1.00 63.12           C  
ATOM   3991  C   ASN A 513       7.387 -28.812   1.254  1.00 63.12           C  
ATOM   3992  CB  ASN A 513       6.195 -30.625  -0.019  1.00 63.12           C  
ATOM   3993  O   ASN A 513       8.492 -29.109   1.713  1.00 63.12           O  
ATOM   3994  CG  ASN A 513       5.309 -31.844   0.076  1.00 63.12           C  
ATOM   3995  ND2 ASN A 513       4.789 -32.281  -1.062  1.00 63.12           N  
ATOM   3996  OD1 ASN A 513       5.098 -32.406   1.162  1.00 63.12           O  
ATOM   3997  N   TYR A 514       7.082 -27.641   0.823  1.00 69.44           N  
ATOM   3998  CA  TYR A 514       8.031 -26.531   0.764  1.00 69.44           C  
ATOM   3999  C   TYR A 514       8.352 -26.016   2.160  1.00 69.44           C  
ATOM   4000  CB  TYR A 514       7.469 -25.391  -0.095  1.00 69.44           C  
ATOM   4001  O   TYR A 514       9.516 -25.750   2.475  1.00 69.44           O  
ATOM   4002  CG  TYR A 514       8.398 -24.203  -0.210  1.00 69.44           C  
ATOM   4003  CD1 TYR A 514       8.180 -23.047   0.537  1.00 69.44           C  
ATOM   4004  CD2 TYR A 514       9.492 -24.234  -1.065  1.00 69.44           C  
ATOM   4005  CE1 TYR A 514       9.031 -21.953   0.433  1.00 69.44           C  
ATOM   4006  CE2 TYR A 514      10.352 -23.156  -1.178  1.00 69.44           C  
ATOM   4007  OH  TYR A 514      10.961 -20.938  -0.533  1.00 69.44           O  
ATOM   4008  CZ  TYR A 514      10.109 -22.016  -0.426  1.00 69.44           C  
ATOM   4009  N   VAL A 515       7.398 -26.047   3.082  1.00 66.88           N  
ATOM   4010  CA  VAL A 515       7.449 -25.500   4.434  1.00 66.88           C  
ATOM   4011  C   VAL A 515       8.055 -26.531   5.387  1.00 66.88           C  
ATOM   4012  CB  VAL A 515       6.051 -25.078   4.926  1.00 66.88           C  
ATOM   4013  O   VAL A 515       8.672 -26.172   6.387  1.00 66.88           O  
ATOM   4014  CG1 VAL A 515       6.113 -24.578   6.367  1.00 66.88           C  
ATOM   4015  CG2 VAL A 515       5.469 -24.000   4.012  1.00 66.88           C  
ATOM   4016  N   ARG A 516       7.992 -27.859   5.082  1.00 63.84           N  
ATOM   4017  CA  ARG A 516       8.508 -28.969   5.867  1.00 63.84           C  
ATOM   4018  C   ARG A 516      10.023 -28.891   6.012  1.00 63.84           C  
ATOM   4019  CB  ARG A 516       8.117 -30.312   5.223  1.00 63.84           C  
ATOM   4020  O   ARG A 516      10.578 -29.312   7.027  1.00 63.84           O  
ATOM   4021  CG  ARG A 516       6.742 -30.812   5.629  1.00 63.84           C  
ATOM   4022  CD  ARG A 516       6.477 -32.219   5.113  1.00 63.84           C  
ATOM   4023  NE  ARG A 516       5.051 -32.500   5.066  1.00 63.84           N  
ATOM   4024  NH1 ARG A 516       5.293 -34.500   3.932  1.00 63.84           N  
ATOM   4025  NH2 ARG A 516       3.205 -33.781   4.523  1.00 63.84           N  
ATOM   4026  CZ  ARG A 516       4.520 -33.594   4.508  1.00 63.84           C  
ATOM   4027  N   ALA A 517      10.719 -28.203   5.137  1.00 55.56           N  
ATOM   4028  CA  ALA A 517      12.141 -27.891   5.223  1.00 55.56           C  
ATOM   4029  C   ALA A 517      12.430 -27.016   6.438  1.00 55.56           C  
ATOM   4030  CB  ALA A 517      12.609 -27.188   3.947  1.00 55.56           C  
ATOM   4031  O   ALA A 517      13.508 -27.109   7.035  1.00 55.56           O  
ATOM   4032  N   LEU A 518      11.422 -26.250   6.953  1.00 57.41           N  
ATOM   4033  CA  LEU A 518      11.508 -25.359   8.109  1.00 57.41           C  
ATOM   4034  C   LEU A 518      11.438 -26.156   9.406  1.00 57.41           C  
ATOM   4035  CB  LEU A 518      10.391 -24.312   8.078  1.00 57.41           C  
ATOM   4036  O   LEU A 518      12.008 -25.766  10.422  1.00 57.41           O  
ATOM   4037  CG  LEU A 518      10.523 -23.219   7.031  1.00 57.41           C  
ATOM   4038  CD1 LEU A 518       9.211 -22.453   6.891  1.00 57.41           C  
ATOM   4039  CD2 LEU A 518      11.664 -22.266   7.395  1.00 57.41           C  
ATOM   4040  N   ARG A 519      10.961 -27.422   9.391  1.00 55.59           N  
ATOM   4041  CA  ARG A 519      10.703 -28.266  10.555  1.00 55.59           C  
ATOM   4042  C   ARG A 519      11.734 -29.375  10.656  1.00 55.59           C  
ATOM   4043  CB  ARG A 519       9.297 -28.844  10.492  1.00 55.59           C  
ATOM   4044  O   ARG A 519      11.766 -30.109  11.648  1.00 55.59           O  
ATOM   4045  CG  ARG A 519       8.188 -27.812  10.656  1.00 55.59           C  
ATOM   4046  CD  ARG A 519       6.812 -28.453  10.648  1.00 55.59           C  
ATOM   4047  NE  ARG A 519       5.750 -27.469  10.719  1.00 55.59           N  
ATOM   4048  NH1 ARG A 519       4.086 -28.969  11.266  1.00 55.59           N  
ATOM   4049  NH2 ARG A 519       3.592 -26.734  11.047  1.00 55.59           N  
ATOM   4050  CZ  ARG A 519       4.477 -27.719  11.008  1.00 55.59           C  
ATOM   4051  N   GLY A 520      12.844 -29.391   9.773  1.00 50.38           N  
ATOM   4052  CA  GLY A 520      13.906 -30.391   9.883  1.00 50.38           C  
ATOM   4053  C   GLY A 520      13.430 -31.812   9.648  1.00 50.38           C  
ATOM   4054  O   GLY A 520      14.070 -32.750  10.078  1.00 50.38           O  
ATOM   4055  N   GLU A 521      12.242 -32.062   9.016  1.00 43.94           N  
ATOM   4056  CA  GLU A 521      11.758 -33.438   8.836  1.00 43.94           C  
ATOM   4057  C   GLU A 521      12.242 -34.031   7.508  1.00 43.94           C  
ATOM   4058  CB  GLU A 521      10.234 -33.469   8.906  1.00 43.94           C  
ATOM   4059  O   GLU A 521      12.148 -33.375   6.469  1.00 43.94           O  
ATOM   4060  CG  GLU A 521       9.672 -33.281  10.305  1.00 43.94           C  
ATOM   4061  CD  GLU A 521       8.156 -33.406  10.375  1.00 43.94           C  
ATOM   4062  OE1 GLU A 521       7.598 -33.375  11.492  1.00 43.94           O  
ATOM   4063  OE2 GLU A 521       7.531 -33.562   9.305  1.00 43.94           O  
ATOM   4064  N   GLN A 522      13.477 -34.688   7.434  1.00 40.12           N  
ATOM   4065  CA  GLN A 522      14.078 -35.469   6.359  1.00 40.12           C  
ATOM   4066  C   GLN A 522      13.117 -36.531   5.848  1.00 40.12           C  
ATOM   4067  CB  GLN A 522      15.375 -36.125   6.840  1.00 40.12           C  
ATOM   4068  O   GLN A 522      12.383 -37.156   6.633  1.00 40.12           O  
ATOM   4069  CG  GLN A 522      16.562 -35.156   6.855  1.00 40.12           C  
ATOM   4070  CD  GLN A 522      17.875 -35.875   7.211  1.00 40.12           C  
ATOM   4071  NE2 GLN A 522      18.984 -35.188   7.016  1.00 40.12           N  
ATOM   4072  OE1 GLN A 522      17.875 -37.000   7.660  1.00 40.12           O  
ATOM   4073  N   HIS A 523      12.617 -36.531   4.656  1.00 38.81           N  
ATOM   4074  CA  HIS A 523      12.039 -37.562   3.807  1.00 38.81           C  
ATOM   4075  C   HIS A 523      12.570 -38.938   4.184  1.00 38.81           C  
ATOM   4076  CB  HIS A 523      12.336 -37.281   2.334  1.00 38.81           C  
ATOM   4077  O   HIS A 523      13.789 -39.156   4.230  1.00 38.81           O  
ATOM   4078  CG  HIS A 523      11.141 -36.781   1.569  1.00 38.81           C  
ATOM   4079  CD2 HIS A 523      10.906 -35.625   0.940  1.00 38.81           C  
ATOM   4080  ND1 HIS A 523      10.016 -37.562   1.390  1.00 38.81           N  
ATOM   4081  CE1 HIS A 523       9.133 -36.875   0.681  1.00 38.81           C  
ATOM   4082  NE2 HIS A 523       9.648 -35.688   0.396  1.00 38.81           N  
ATOM   4083  N   GLU A 524      12.086 -39.719   5.109  1.00 33.50           N  
ATOM   4084  CA  GLU A 524      12.273 -41.156   4.941  1.00 33.50           C  
ATOM   4085  C   GLU A 524      11.695 -41.625   3.609  1.00 33.50           C  
ATOM   4086  CB  GLU A 524      11.625 -41.906   6.098  1.00 33.50           C  
ATOM   4087  O   GLU A 524      10.500 -41.469   3.354  1.00 33.50           O  
ATOM   4088  CG  GLU A 524      12.508 -42.031   7.328  1.00 33.50           C  
ATOM   4089  CD  GLU A 524      11.867 -42.844   8.453  1.00 33.50           C  
ATOM   4090  OE1 GLU A 524      12.539 -43.062   9.484  1.00 33.50           O  
ATOM   4091  OE2 GLU A 524      10.688 -43.219   8.305  1.00 33.50           O  
ATOM   4092  N   GLN A 525      12.195 -41.062   2.484  1.00 34.81           N  
ATOM   4093  CA  GLN A 525      11.945 -41.719   1.206  1.00 34.81           C  
ATOM   4094  C   GLN A 525      11.984 -43.250   1.350  1.00 34.81           C  
ATOM   4095  CB  GLN A 525      12.961 -41.281   0.160  1.00 34.81           C  
ATOM   4096  O   GLN A 525      12.961 -43.812   1.847  1.00 34.81           O  
ATOM   4097  CG  GLN A 525      12.492 -40.094  -0.692  1.00 34.81           C  
ATOM   4098  CD  GLN A 525      13.508 -39.688  -1.741  1.00 34.81           C  
ATOM   4099  NE2 GLN A 525      13.195 -38.625  -2.484  1.00 34.81           N  
ATOM   4100  OE1 GLN A 525      14.562 -40.312  -1.882  1.00 34.81           O  
ATOM   4101  N   GLN A 526      11.055 -43.969   1.863  1.00 32.06           N  
ATOM   4102  CA  GLN A 526      10.812 -45.344   1.529  1.00 32.06           C  
ATOM   4103  C   GLN A 526      11.094 -45.625   0.055  1.00 32.06           C  
ATOM   4104  CB  GLN A 526       9.375 -45.750   1.867  1.00 32.06           C  
ATOM   4105  O   GLN A 526      10.477 -45.031  -0.823  1.00 32.06           O  
ATOM   4106  CG  GLN A 526       9.258 -46.812   2.963  1.00 32.06           C  
ATOM   4107  CD  GLN A 526       7.824 -47.094   3.361  1.00 32.06           C  
ATOM   4108  NE2 GLN A 526       7.648 -47.906   4.387  1.00 32.06           N  
ATOM   4109  OE1 GLN A 526       6.883 -46.562   2.752  1.00 32.06           O  
ATOM   4110  N   GLU A 527      12.359 -45.562  -0.404  1.00 30.80           N  
ATOM   4111  CA  GLU A 527      12.930 -46.156  -1.597  1.00 30.80           C  
ATOM   4112  C   GLU A 527      12.227 -47.500  -1.919  1.00 30.80           C  
ATOM   4113  CB  GLU A 527      14.430 -46.406  -1.420  1.00 30.80           C  
ATOM   4114  O   GLU A 527      12.086 -48.344  -1.049  1.00 30.80           O  
ATOM   4115  CG  GLU A 527      15.289 -45.219  -1.826  1.00 30.80           C  
ATOM   4116  CD  GLU A 527      16.781 -45.531  -1.822  1.00 30.80           C  
ATOM   4117  OE1 GLU A 527      17.578 -44.656  -2.256  1.00 30.80           O  
ATOM   4118  OE2 GLU A 527      17.156 -46.625  -1.383  1.00 30.80           O  
ATOM   4119  N   ASP A 528      11.188 -47.562  -2.627  1.00 32.47           N  
ATOM   4120  CA  ASP A 528      10.789 -48.656  -3.494  1.00 32.47           C  
ATOM   4121  C   ASP A 528      11.977 -49.219  -4.281  1.00 32.47           C  
ATOM   4122  CB  ASP A 528       9.680 -48.219  -4.453  1.00 32.47           C  
ATOM   4123  O   ASP A 528      12.641 -48.469  -5.004  1.00 32.47           O  
ATOM   4124  CG  ASP A 528       8.570 -49.250  -4.598  1.00 32.47           C  
ATOM   4125  OD1 ASP A 528       8.758 -50.406  -4.168  1.00 32.47           O  
ATOM   4126  OD2 ASP A 528       7.508 -48.906  -5.156  1.00 32.47           O  
ATOM   4127  N   PRO A 529      12.680 -50.344  -3.918  1.00 35.19           N  
ATOM   4128  CA  PRO A 529      13.789 -51.000  -4.605  1.00 35.19           C  
ATOM   4129  C   PRO A 529      13.453 -51.375  -6.043  1.00 35.19           C  
ATOM   4130  CB  PRO A 529      14.047 -52.250  -3.748  1.00 35.19           C  
ATOM   4131  O   PRO A 529      14.344 -51.719  -6.816  1.00 35.19           O  
ATOM   4132  CG  PRO A 529      12.859 -52.312  -2.840  1.00 35.19           C  
ATOM   4133  CD  PRO A 529      11.930 -51.188  -3.156  1.00 35.19           C  
ATOM   4134  N   ARG A 530      12.609 -50.594  -6.789  1.00 34.91           N  
ATOM   4135  CA  ARG A 530      12.562 -51.094  -8.164  1.00 34.91           C  
ATOM   4136  C   ARG A 530      12.281 -49.938  -9.133  1.00 34.91           C  
ATOM   4137  CB  ARG A 530      11.492 -52.156  -8.312  1.00 34.91           C  
ATOM   4138  O   ARG A 530      12.094 -50.156 -10.328  1.00 34.91           O  
ATOM   4139  CG  ARG A 530      11.867 -53.500  -7.691  1.00 34.91           C  
ATOM   4140  CD  ARG A 530      10.812 -54.562  -7.941  1.00 34.91           C  
ATOM   4141  NE  ARG A 530      11.164 -55.844  -7.312  1.00 34.91           N  
ATOM   4142  NH1 ARG A 530       9.211 -56.906  -7.922  1.00 34.91           N  
ATOM   4143  NH2 ARG A 530      10.812 -58.031  -6.715  1.00 34.91           N  
ATOM   4144  CZ  ARG A 530      10.391 -56.906  -7.316  1.00 34.91           C  
ATOM   4145  N   ARG A 531      13.000 -48.844  -9.031  1.00 31.92           N  
ATOM   4146  CA  ARG A 531      12.953 -47.969 -10.188  1.00 31.92           C  
ATOM   4147  C   ARG A 531      14.305 -47.281 -10.430  1.00 31.92           C  
ATOM   4148  CB  ARG A 531      11.867 -46.906 -10.000  1.00 31.92           C  
ATOM   4149  O   ARG A 531      14.922 -46.781  -9.492  1.00 31.92           O  
ATOM   4150  CG  ARG A 531      10.641 -47.094 -10.883  1.00 31.92           C  
ATOM   4151  CD  ARG A 531       9.617 -46.000 -10.695  1.00 31.92           C  
ATOM   4152  NE  ARG A 531       8.312 -46.375 -11.227  1.00 31.92           N  
ATOM   4153  NH1 ARG A 531       7.340 -44.312 -10.867  1.00 31.92           N  
ATOM   4154  NH2 ARG A 531       6.117 -46.000 -11.797  1.00 31.92           N  
ATOM   4155  CZ  ARG A 531       7.258 -45.562 -11.297  1.00 31.92           C  
ATOM   4156  N   PRO A 532      15.070 -47.562 -11.492  1.00 32.38           N  
ATOM   4157  CA  PRO A 532      16.328 -46.844 -11.719  1.00 32.38           C  
ATOM   4158  C   PRO A 532      16.141 -45.344 -11.938  1.00 32.38           C  
ATOM   4159  CB  PRO A 532      16.891 -47.531 -12.984  1.00 32.38           C  
ATOM   4160  O   PRO A 532      15.148 -44.938 -12.539  1.00 32.38           O  
ATOM   4161  CG  PRO A 532      15.734 -48.312 -13.539  1.00 32.38           C  
ATOM   4162  CD  PRO A 532      14.555 -48.125 -12.625  1.00 32.38           C  
ATOM   4163  N   LEU A 533      16.562 -44.469 -10.984  1.00 33.50           N  
ATOM   4164  CA  LEU A 533      16.859 -43.062 -10.992  1.00 33.50           C  
ATOM   4165  C   LEU A 533      17.625 -42.656 -12.250  1.00 33.50           C  
ATOM   4166  CB  LEU A 533      17.672 -42.656  -9.750  1.00 33.50           C  
ATOM   4167  O   LEU A 533      18.516 -43.406 -12.695  1.00 33.50           O  
ATOM   4168  CG  LEU A 533      16.906 -42.688  -8.422  1.00 33.50           C  
ATOM   4169  CD1 LEU A 533      17.891 -42.781  -7.258  1.00 33.50           C  
ATOM   4170  CD2 LEU A 533      16.047 -41.438  -8.281  1.00 33.50           C  
ATOM   4171  N   PRO A 534      17.234 -41.594 -13.094  1.00 33.34           N  
ATOM   4172  CA  PRO A 534      18.156 -41.031 -14.070  1.00 33.34           C  
ATOM   4173  C   PRO A 534      19.203 -40.125 -13.422  1.00 33.34           C  
ATOM   4174  CB  PRO A 534      17.234 -40.219 -14.984  1.00 33.34           C  
ATOM   4175  O   PRO A 534      18.891 -39.406 -12.477  1.00 33.34           O  
ATOM   4176  CG  PRO A 534      15.914 -40.188 -14.273  1.00 33.34           C  
ATOM   4177  CD  PRO A 534      16.047 -40.938 -12.984  1.00 33.34           C  
ATOM   4178  N   GLY A 535      20.391 -40.562 -13.109  1.00 29.81           N  
ATOM   4179  CA  GLY A 535      21.781 -40.156 -12.984  1.00 29.81           C  
ATOM   4180  C   GLY A 535      22.016 -38.719 -13.352  1.00 29.81           C  
ATOM   4181  O   GLY A 535      21.469 -38.219 -14.344  1.00 29.81           O  
ATOM   4182  N   ILE A 536      22.109 -37.781 -12.414  1.00 34.31           N  
ATOM   4183  CA  ILE A 536      22.969 -36.656 -12.078  1.00 34.31           C  
ATOM   4184  C   ILE A 536      24.375 -36.875 -12.664  1.00 34.31           C  
ATOM   4185  CB  ILE A 536      23.062 -36.438 -10.555  1.00 34.31           C  
ATOM   4186  O   ILE A 536      25.016 -37.875 -12.375  1.00 34.31           O  
ATOM   4187  CG1 ILE A 536      21.656 -36.219  -9.969  1.00 34.31           C  
ATOM   4188  CG2 ILE A 536      23.984 -35.250 -10.227  1.00 34.31           C  
ATOM   4189  CD1 ILE A 536      21.641 -36.031  -8.453  1.00 34.31           C  
ATOM   4190  N   GLY A 537      24.750 -36.406 -13.828  1.00 27.30           N  
ATOM   4191  CA  GLY A 537      26.141 -36.250 -14.219  1.00 27.30           C  
ATOM   4192  C   GLY A 537      26.625 -34.812 -14.281  1.00 27.30           C  
ATOM   4193  O   GLY A 537      25.938 -33.969 -14.852  1.00 27.30           O  
ATOM   4194  N   ARG A 538      27.250 -34.281 -13.258  1.00 30.22           N  
ATOM   4195  CA  ARG A 538      28.516 -33.625 -12.930  1.00 30.22           C  
ATOM   4196  C   ARG A 538      29.531 -33.781 -14.070  1.00 30.22           C  
ATOM   4197  CB  ARG A 538      29.109 -34.219 -11.641  1.00 30.22           C  
ATOM   4198  O   ARG A 538      29.734 -34.875 -14.586  1.00 30.22           O  
ATOM   4199  CG  ARG A 538      28.844 -33.375 -10.406  1.00 30.22           C  
ATOM   4200  CD  ARG A 538      29.594 -33.875  -9.195  1.00 30.22           C  
ATOM   4201  NE  ARG A 538      29.156 -33.219  -7.965  1.00 30.22           N  
ATOM   4202  NH1 ARG A 538      30.953 -33.969  -6.695  1.00 30.22           N  
ATOM   4203  NH2 ARG A 538      29.328 -32.656  -5.750  1.00 30.22           N  
ATOM   4204  CZ  ARG A 538      29.812 -33.281  -6.805  1.00 30.22           C  
ATOM   4205  N   GLY A 539      29.781 -32.750 -14.922  1.00 27.64           N  
ATOM   4206  CA  GLY A 539      31.016 -32.062 -15.312  1.00 27.64           C  
ATOM   4207  C   GLY A 539      31.938 -32.938 -16.125  1.00 27.64           C  
ATOM   4208  O   GLY A 539      32.125 -34.125 -15.828  1.00 27.64           O  
ATOM   4209  N   MET A 540      32.125 -32.656 -17.391  1.00 25.88           N  
ATOM   4210  CA  MET A 540      33.531 -32.812 -17.844  1.00 25.88           C  
ATOM   4211  C   MET A 540      33.656 -32.375 -19.297  1.00 25.88           C  
ATOM   4212  CB  MET A 540      33.969 -34.250 -17.688  1.00 25.88           C  
ATOM   4213  O   MET A 540      32.844 -32.750 -20.156  1.00 25.88           O  
ATOM   4214  CG  MET A 540      34.875 -34.469 -16.484  1.00 25.88           C  
ATOM   4215  SD  MET A 540      36.000 -35.906 -16.719  1.00 25.88           S  
ATOM   4216  CE  MET A 540      35.875 -36.688 -15.086  1.00 25.88           C  
ATOM   4217  N   ARG A 541      34.375 -31.188 -19.594  1.00 27.59           N  
ATOM   4218  CA  ARG A 541      35.750 -31.031 -20.109  1.00 27.59           C  
ATOM   4219  C   ARG A 541      35.812 -31.203 -21.609  1.00 27.59           C  
ATOM   4220  CB  ARG A 541      36.688 -32.031 -19.422  1.00 27.59           C  
ATOM   4221  O   ARG A 541      35.281 -32.188 -22.156  1.00 27.59           O  
ATOM   4222  CG  ARG A 541      37.375 -31.500 -18.172  1.00 27.59           C  
ATOM   4223  CD  ARG A 541      38.375 -32.500 -17.609  1.00 27.59           C  
ATOM   4224  NE  ARG A 541      39.000 -32.000 -16.391  1.00 27.59           N  
ATOM   4225  NH1 ARG A 541      40.438 -33.781 -16.141  1.00 27.59           N  
ATOM   4226  NH2 ARG A 541      40.438 -32.094 -14.609  1.00 27.59           N  
ATOM   4227  CZ  ARG A 541      39.969 -32.625 -15.711  1.00 27.59           C  
ATOM   4228  N   THR A 542      35.781 -30.078 -22.344  1.00 29.12           N  
ATOM   4229  CA  THR A 542      36.500 -29.688 -23.531  1.00 29.12           C  
ATOM   4230  C   THR A 542      37.750 -30.547 -23.703  1.00 29.12           C  
ATOM   4231  CB  THR A 542      36.938 -28.203 -23.469  1.00 29.12           C  
ATOM   4232  O   THR A 542      38.500 -30.797 -22.734  1.00 29.12           O  
ATOM   4233  CG2 THR A 542      35.719 -27.297 -23.703  1.00 29.12           C  
ATOM   4234  OG1 THR A 542      37.469 -27.922 -22.188  1.00 29.12           O  
ATOM   4235  N   HIS A 543      37.844 -31.297 -24.812  1.00 24.75           N  
ATOM   4236  CA  HIS A 543      38.500 -31.344 -26.125  1.00 24.75           C  
ATOM   4237  C   HIS A 543      38.938 -32.750 -26.484  1.00 24.75           C  
ATOM   4238  CB  HIS A 543      39.688 -30.391 -26.172  1.00 24.75           C  
ATOM   4239  O   HIS A 543      39.438 -33.500 -25.625  1.00 24.75           O  
ATOM   4240  CG  HIS A 543      39.344 -29.000 -26.578  1.00 24.75           C  
ATOM   4241  CD2 HIS A 543      39.469 -27.812 -25.938  1.00 24.75           C  
ATOM   4242  ND1 HIS A 543      38.781 -28.703 -27.812  1.00 24.75           N  
ATOM   4243  CE1 HIS A 543      38.562 -27.406 -27.891  1.00 24.75           C  
ATOM   4244  NE2 HIS A 543      39.000 -26.844 -26.766  1.00 24.75           N  
ATOM   4245  N   PRO A 544      39.375 -33.031 -27.859  1.00 32.25           N  
ATOM   4246  CA  PRO A 544      39.500 -32.688 -29.281  1.00 32.25           C  
ATOM   4247  C   PRO A 544      39.312 -33.906 -30.172  1.00 32.25           C  
ATOM   4248  CB  PRO A 544      40.938 -32.156 -29.391  1.00 32.25           C  
ATOM   4249  O   PRO A 544      39.188 -35.031 -29.672  1.00 32.25           O  
ATOM   4250  CG  PRO A 544      41.719 -32.938 -28.375  1.00 32.25           C  
ATOM   4251  CD  PRO A 544      40.781 -33.812 -27.594  1.00 32.25           C  
ATOM   4252  N   LEU A 545      38.812 -33.531 -31.391  1.00 32.81           N  
ATOM   4253  CA  LEU A 545      38.781 -33.938 -32.781  1.00 32.81           C  
ATOM   4254  C   LEU A 545      39.719 -35.125 -33.031  1.00 32.81           C  
ATOM   4255  CB  LEU A 545      39.188 -32.781 -33.688  1.00 32.81           C  
ATOM   4256  O   LEU A 545      40.906 -35.094 -32.625  1.00 32.81           O  
ATOM   4257  CG  LEU A 545      38.125 -31.688 -33.875  1.00 32.81           C  
ATOM   4258  CD1 LEU A 545      38.781 -30.391 -34.375  1.00 32.81           C  
ATOM   4259  CD2 LEU A 545      37.031 -32.156 -34.844  1.00 32.81           C  
ATOM   4260  N   ASN A 546      39.406 -36.156 -33.750  1.00 27.17           N  
ATOM   4261  CA  ASN A 546      39.312 -36.906 -35.000  1.00 27.17           C  
ATOM   4262  C   ASN A 546      39.938 -38.281 -34.875  1.00 27.17           C  
ATOM   4263  CB  ASN A 546      39.969 -36.125 -36.125  1.00 27.17           C  
ATOM   4264  O   ASN A 546      40.938 -38.469 -34.188  1.00 27.17           O  
ATOM   4265  CG  ASN A 546      38.969 -35.594 -37.125  1.00 27.17           C  
ATOM   4266  ND2 ASN A 546      39.438 -34.750 -38.062  1.00 27.17           N  
ATOM   4267  OD1 ASN A 546      37.781 -35.938 -37.094  1.00 27.17           O  
ATOM   4268  N   PRO A 547      39.875 -39.062 -36.062  1.00 38.28           N  
ATOM   4269  CA  PRO A 547      39.938 -39.000 -37.531  1.00 38.28           C  
ATOM   4270  C   PRO A 547      38.594 -39.344 -38.188  1.00 38.28           C  
ATOM   4271  CB  PRO A 547      40.969 -40.062 -37.875  1.00 38.28           C  
ATOM   4272  O   PRO A 547      37.781 -40.094 -37.625  1.00 38.28           O  
ATOM   4273  CG  PRO A 547      41.125 -40.906 -36.656  1.00 38.28           C  
ATOM   4274  CD  PRO A 547      40.219 -40.344 -35.594  1.00 38.28           C  
TER    4275      PRO A 547                                                      
ENDMDL                                                                          
END                                                                             
