# Supplementary material for: Deep mining reveals the diversity of endogenous viral elements in vertebrate genomes
Source: Nat Microbiol. 2024 Oct 22;9(11):3013–24. doi: 10.1038/s41564-024-01825-4 (PMC11521997; doi:10.1038/s41564-024-01825-4)
Supplement: Supplementary file 7 — NP tree files (Fig. 4a), and structural modelling files for the S. etruscus EVE, Ixodes scapularis EVE and South Bay virus nucleoprotein (Fig. 4b). [file 41564_2024_1825_MOESM7_ESM.zip › Source_Data_Figure_4/South_Bay_virus_48recycles_amber_b1f4e/South_Bay_virus_48recycles_amber_b1f4e_unrelaxed_rank_005_alphafold2_ptm_model_4_seed_000.pdb]

MODEL     1                                                                     
ATOM      1  N   MET A   1      25.453   3.689 -24.859  1.00 52.56           N  
ATOM      2  CA  MET A   1      25.297   5.023 -24.281  1.00 52.56           C  
ATOM      3  C   MET A   1      24.078   5.086 -23.375  1.00 52.56           C  
ATOM      4  CB  MET A   1      25.188   6.078 -25.391  1.00 52.56           C  
ATOM      5  O   MET A   1      23.031   4.523 -23.688  1.00 52.56           O  
ATOM      6  CG  MET A   1      26.516   6.520 -25.953  1.00 52.56           C  
ATOM      7  SD  MET A   1      26.359   7.949 -27.094  1.00 52.56           S  
ATOM      8  CE  MET A   1      26.078   9.281 -25.906  1.00 52.56           C  
ATOM      9  N   PRO A   2      24.297   5.621 -21.984  1.00 75.00           N  
ATOM     10  CA  PRO A   2      23.141   5.805 -21.094  1.00 75.00           C  
ATOM     11  C   PRO A   2      22.031   6.637 -21.734  1.00 75.00           C  
ATOM     12  CB  PRO A   2      23.734   6.523 -19.891  1.00 75.00           C  
ATOM     13  O   PRO A   2      22.312   7.527 -22.547  1.00 75.00           O  
ATOM     14  CG  PRO A   2      25.000   7.137 -20.391  1.00 75.00           C  
ATOM     15  CD  PRO A   2      25.453   6.363 -21.594  1.00 75.00           C  
ATOM     16  N   VAL A   3      20.797   6.109 -21.703  1.00 78.56           N  
ATOM     17  CA  VAL A   3      19.641   6.863 -22.172  1.00 78.56           C  
ATOM     18  C   VAL A   3      19.047   7.676 -21.016  1.00 78.56           C  
ATOM     19  CB  VAL A   3      18.547   5.938 -22.766  1.00 78.56           C  
ATOM     20  O   VAL A   3      18.609   7.105 -20.016  1.00 78.56           O  
ATOM     21  CG1 VAL A   3      17.359   6.750 -23.250  1.00 78.56           C  
ATOM     22  CG2 VAL A   3      19.141   5.102 -23.906  1.00 78.56           C  
ATOM     23  N   VAL A   4      19.141   9.031 -21.172  1.00 85.25           N  
ATOM     24  CA  VAL A   4      18.609   9.945 -20.172  1.00 85.25           C  
ATOM     25  C   VAL A   4      17.109  10.133 -20.375  1.00 85.25           C  
ATOM     26  CB  VAL A   4      19.328  11.312 -20.203  1.00 85.25           C  
ATOM     27  O   VAL A   4      16.641  10.180 -21.516  1.00 85.25           O  
ATOM     28  CG1 VAL A   4      18.750  12.258 -19.172  1.00 85.25           C  
ATOM     29  CG2 VAL A   4      20.828  11.125 -19.984  1.00 85.25           C  
ATOM     30  N   LEU A   5      16.375  10.164 -19.234  1.00 87.12           N  
ATOM     31  CA  LEU A   5      14.938  10.430 -19.328  1.00 87.12           C  
ATOM     32  C   LEU A   5      14.688  11.844 -19.828  1.00 87.12           C  
ATOM     33  CB  LEU A   5      14.258  10.219 -17.984  1.00 87.12           C  
ATOM     34  O   LEU A   5      15.133  12.812 -19.219  1.00 87.12           O  
ATOM     35  CG  LEU A   5      12.734  10.336 -17.969  1.00 87.12           C  
ATOM     36  CD1 LEU A   5      12.109   9.195 -18.766  1.00 87.12           C  
ATOM     37  CD2 LEU A   5      12.211  10.344 -16.531  1.00 87.12           C  
ATOM     38  N   PRO A   6      13.953  11.969 -21.000  1.00 86.62           N  
ATOM     39  CA  PRO A   6      13.695  13.305 -21.531  1.00 86.62           C  
ATOM     40  C   PRO A   6      12.531  14.000 -20.844  1.00 86.62           C  
ATOM     41  CB  PRO A   6      13.375  13.039 -23.000  1.00 86.62           C  
ATOM     42  O   PRO A   6      11.828  13.383 -20.031  1.00 86.62           O  
ATOM     43  CG  PRO A   6      12.781  11.664 -23.016  1.00 86.62           C  
ATOM     44  CD  PRO A   6      13.406  10.859 -21.922  1.00 86.62           C  
ATOM     45  N   ARG A   7      12.453  15.203 -21.109  1.00 91.44           N  
ATOM     46  CA  ARG A   7      11.258  15.977 -20.766  1.00 91.44           C  
ATOM     47  C   ARG A   7      10.133  15.703 -21.766  1.00 91.44           C  
ATOM     48  CB  ARG A   7      11.570  17.469 -20.734  1.00 91.44           C  
ATOM     49  O   ARG A   7      10.352  15.719 -22.969  1.00 91.44           O  
ATOM     50  CG  ARG A   7      10.398  18.344 -20.312  1.00 91.44           C  
ATOM     51  CD  ARG A   7      10.789  19.812 -20.219  1.00 91.44           C  
ATOM     52  NE  ARG A   7       9.680  20.641 -19.750  1.00 91.44           N  
ATOM     53  NH1 ARG A   7      11.008  22.094 -18.562  1.00 91.44           N  
ATOM     54  NH2 ARG A   7       8.734  22.375 -18.594  1.00 91.44           N  
ATOM     55  CZ  ARG A   7       9.805  21.703 -18.969  1.00 91.44           C  
ATOM     56  N   PHE A   8       8.945  15.352 -21.125  1.00 90.75           N  
ATOM     57  CA  PHE A   8       7.805  15.148 -22.016  1.00 90.75           C  
ATOM     58  C   PHE A   8       6.773  16.250 -21.844  1.00 90.75           C  
ATOM     59  CB  PHE A   8       7.160  13.781 -21.750  1.00 90.75           C  
ATOM     60  O   PHE A   8       6.430  16.609 -20.703  1.00 90.75           O  
ATOM     61  CG  PHE A   8       8.133  12.633 -21.766  1.00 90.75           C  
ATOM     62  CD1 PHE A   8       8.711  12.211 -22.953  1.00 90.75           C  
ATOM     63  CD2 PHE A   8       8.477  11.984 -20.578  1.00 90.75           C  
ATOM     64  CE1 PHE A   8       9.617  11.148 -22.969  1.00 90.75           C  
ATOM     65  CE2 PHE A   8       9.383  10.922 -20.594  1.00 90.75           C  
ATOM     66  CZ  PHE A   8       9.945  10.508 -21.781  1.00 90.75           C  
ATOM     67  N   ASN A   9       6.219  16.750 -22.922  1.00 87.62           N  
ATOM     68  CA  ASN A   9       5.168  17.750 -22.844  1.00 87.62           C  
ATOM     69  C   ASN A   9       3.781  17.125 -22.875  1.00 87.62           C  
ATOM     70  CB  ASN A   9       5.312  18.781 -23.969  1.00 87.62           C  
ATOM     71  O   ASN A   9       2.811  17.719 -22.406  1.00 87.62           O  
ATOM     72  CG  ASN A   9       6.551  19.641 -23.812  1.00 87.62           C  
ATOM     73  ND2 ASN A   9       7.180  19.984 -24.938  1.00 87.62           N  
ATOM     74  OD1 ASN A   9       6.941  20.000 -22.703  1.00 87.62           O  
ATOM     75  N   ASP A  10       3.688  15.977 -23.469  1.00 89.12           N  
ATOM     76  CA  ASP A  10       2.400  15.297 -23.594  1.00 89.12           C  
ATOM     77  C   ASP A  10       2.580  13.789 -23.734  1.00 89.12           C  
ATOM     78  CB  ASP A  10       1.620  15.844 -24.797  1.00 89.12           C  
ATOM     79  O   ASP A  10       3.709  13.297 -23.797  1.00 89.12           O  
ATOM     80  CG  ASP A  10       2.375  15.711 -26.094  1.00 89.12           C  
ATOM     81  OD1 ASP A  10       3.188  14.773 -26.234  1.00 89.12           O  
ATOM     82  OD2 ASP A  10       2.156  16.547 -27.000  1.00 89.12           O  
ATOM     83  N   ARG A  11       1.510  13.016 -23.750  1.00 89.19           N  
ATOM     84  CA  ARG A  11       1.502  11.562 -23.766  1.00 89.19           C  
ATOM     85  C   ARG A  11       2.025  11.031 -25.094  1.00 89.19           C  
ATOM     86  CB  ARG A  11       0.091  11.023 -23.516  1.00 89.19           C  
ATOM     87  O   ARG A  11       2.664   9.977 -25.141  1.00 89.19           O  
ATOM     88  CG  ARG A  11      -0.343  11.109 -22.062  1.00 89.19           C  
ATOM     89  CD  ARG A  11      -1.450  10.109 -21.750  1.00 89.19           C  
ATOM     90  NE  ARG A  11      -1.849  10.172 -20.344  1.00 89.19           N  
ATOM     91  NH1 ARG A  11      -3.062   8.203 -20.375  1.00 89.19           N  
ATOM     92  NH2 ARG A  11      -2.906   9.422 -18.438  1.00 89.19           N  
ATOM     93  CZ  ARG A  11      -2.605   9.266 -19.719  1.00 89.19           C  
ATOM     94  N   ALA A  12       1.802  11.766 -26.156  1.00 92.25           N  
ATOM     95  CA  ALA A  12       2.275  11.359 -27.469  1.00 92.25           C  
ATOM     96  C   ALA A  12       3.801  11.305 -27.516  1.00 92.25           C  
ATOM     97  CB  ALA A  12       1.751  12.305 -28.547  1.00 92.25           C  
ATOM     98  O   ALA A  12       4.379  10.359 -28.062  1.00 92.25           O  
ATOM     99  N   ALA A  13       4.445  12.305 -26.922  1.00 92.88           N  
ATOM    100  CA  ALA A  13       5.902  12.336 -26.844  1.00 92.88           C  
ATOM    101  C   ALA A  13       6.430  11.172 -26.000  1.00 92.88           C  
ATOM    102  CB  ALA A  13       6.383  13.664 -26.266  1.00 92.88           C  
ATOM    103  O   ALA A  13       7.449  10.570 -26.328  1.00 92.88           O  
ATOM    104  N   LEU A  14       5.766  10.891 -24.938  1.00 93.25           N  
ATOM    105  CA  LEU A  14       6.121   9.742 -24.109  1.00 93.25           C  
ATOM    106  C   LEU A  14       6.043   8.445 -24.906  1.00 93.25           C  
ATOM    107  CB  LEU A  14       5.199   9.664 -22.891  1.00 93.25           C  
ATOM    108  O   LEU A  14       6.980   7.645 -24.891  1.00 93.25           O  
ATOM    109  CG  LEU A  14       5.293   8.383 -22.047  1.00 93.25           C  
ATOM    110  CD1 LEU A  14       6.664   8.281 -21.391  1.00 93.25           C  
ATOM    111  CD2 LEU A  14       4.188   8.352 -21.000  1.00 93.25           C  
ATOM    112  N   ASP A  15       4.977   8.281 -25.656  1.00 92.75           N  
ATOM    113  CA  ASP A  15       4.758   7.066 -26.438  1.00 92.75           C  
ATOM    114  C   ASP A  15       5.848   6.883 -27.484  1.00 92.75           C  
ATOM    115  CB  ASP A  15       3.381   7.098 -27.094  1.00 92.75           C  
ATOM    116  O   ASP A  15       6.367   5.781 -27.656  1.00 92.75           O  
ATOM    117  CG  ASP A  15       2.240   6.883 -26.125  1.00 92.75           C  
ATOM    118  OD1 ASP A  15       2.482   6.375 -25.000  1.00 92.75           O  
ATOM    119  OD2 ASP A  15       1.088   7.219 -26.469  1.00 92.75           O  
ATOM    120  N   ALA A  16       6.141   7.934 -28.172  1.00 92.50           N  
ATOM    121  CA  ALA A  16       7.176   7.883 -29.203  1.00 92.50           C  
ATOM    122  C   ALA A  16       8.523   7.492 -28.594  1.00 92.50           C  
ATOM    123  CB  ALA A  16       7.281   9.227 -29.906  1.00 92.50           C  
ATOM    124  O   ALA A  16       9.227   6.633 -29.141  1.00 92.50           O  
ATOM    125  N   TRP A  17       8.828   8.109 -27.500  1.00 93.19           N  
ATOM    126  CA  TRP A  17      10.070   7.824 -26.797  1.00 93.19           C  
ATOM    127  C   TRP A  17      10.109   6.375 -26.328  1.00 93.19           C  
ATOM    128  CB  TRP A  17      10.258   8.773 -25.609  1.00 93.19           C  
ATOM    129  O   TRP A  17      11.109   5.676 -26.500  1.00 93.19           O  
ATOM    130  CG  TRP A  17      11.422   8.430 -24.734  1.00 93.19           C  
ATOM    131  CD1 TRP A  17      12.727   8.812 -24.906  1.00 93.19           C  
ATOM    132  CD2 TRP A  17      11.391   7.637 -23.547  1.00 93.19           C  
ATOM    133  CE2 TRP A  17      12.711   7.578 -23.047  1.00 93.19           C  
ATOM    134  CE3 TRP A  17      10.375   6.973 -22.844  1.00 93.19           C  
ATOM    135  NE1 TRP A  17      13.508   8.297 -23.906  1.00 93.19           N  
ATOM    136  CH2 TRP A  17      12.031   6.234 -21.219  1.00 93.19           C  
ATOM    137  CZ2 TRP A  17      13.039   6.875 -21.891  1.00 93.19           C  
ATOM    138  CZ3 TRP A  17      10.703   6.273 -21.688  1.00 93.19           C  
ATOM    139  N   PHE A  18       9.062   5.953 -25.734  1.00 92.56           N  
ATOM    140  CA  PHE A  18       8.992   4.602 -25.188  1.00 92.56           C  
ATOM    141  C   PHE A  18       9.141   3.561 -26.281  1.00 92.56           C  
ATOM    142  CB  PHE A  18       7.668   4.391 -24.438  1.00 92.56           C  
ATOM    143  O   PHE A  18       9.914   2.607 -26.141  1.00 92.56           O  
ATOM    144  CG  PHE A  18       7.582   3.078 -23.703  1.00 92.56           C  
ATOM    145  CD1 PHE A  18       7.012   1.965 -24.312  1.00 92.56           C  
ATOM    146  CD2 PHE A  18       8.078   2.957 -22.422  1.00 92.56           C  
ATOM    147  CE1 PHE A  18       6.934   0.749 -23.641  1.00 92.56           C  
ATOM    148  CE2 PHE A  18       8.008   1.743 -21.734  1.00 92.56           C  
ATOM    149  CZ  PHE A  18       7.430   0.641 -22.344  1.00 92.56           C  
ATOM    150  N   ASN A  19       8.484   3.707 -27.375  1.00 91.19           N  
ATOM    151  CA  ASN A  19       8.539   2.764 -28.484  1.00 91.19           C  
ATOM    152  C   ASN A  19       9.938   2.691 -29.094  1.00 91.19           C  
ATOM    153  CB  ASN A  19       7.516   3.135 -29.562  1.00 91.19           C  
ATOM    154  O   ASN A  19      10.375   1.624 -29.531  1.00 91.19           O  
ATOM    155  CG  ASN A  19       6.090   2.877 -29.125  1.00 91.19           C  
ATOM    156  ND2 ASN A  19       5.141   3.574 -29.750  1.00 91.19           N  
ATOM    157  OD1 ASN A  19       5.836   2.057 -28.234  1.00 91.19           O  
ATOM    158  N   ALA A  20      10.688   3.762 -29.016  1.00 90.19           N  
ATOM    159  CA  ALA A  20      12.031   3.830 -29.578  1.00 90.19           C  
ATOM    160  C   ALA A  20      13.055   3.189 -28.656  1.00 90.19           C  
ATOM    161  CB  ALA A  20      12.414   5.281 -29.875  1.00 90.19           C  
ATOM    162  O   ALA A  20      14.008   2.553 -29.109  1.00 90.19           O  
ATOM    163  N   ASN A  21      12.844   3.191 -27.359  1.00 88.44           N  
ATOM    164  CA  ASN A  21      13.914   2.844 -26.422  1.00 88.44           C  
ATOM    165  C   ASN A  21      13.625   1.524 -25.703  1.00 88.44           C  
ATOM    166  CB  ASN A  21      14.117   3.965 -25.406  1.00 88.44           C  
ATOM    167  O   ASN A  21      14.531   0.919 -25.125  1.00 88.44           O  
ATOM    168  CG  ASN A  21      14.742   5.203 -26.016  1.00 88.44           C  
ATOM    169  ND2 ASN A  21      13.930   6.223 -26.250  1.00 88.44           N  
ATOM    170  OD1 ASN A  21      15.953   5.242 -26.266  1.00 88.44           O  
ATOM    171  N   PHE A  22      12.398   1.084 -25.750  1.00 89.56           N  
ATOM    172  CA  PHE A  22      12.023  -0.151 -25.078  1.00 89.56           C  
ATOM    173  C   PHE A  22      11.289  -1.088 -26.031  1.00 89.56           C  
ATOM    174  CB  PHE A  22      11.156   0.149 -23.844  1.00 89.56           C  
ATOM    175  O   PHE A  22      10.219  -1.602 -25.688  1.00 89.56           O  
ATOM    176  CG  PHE A  22      11.859   0.943 -22.781  1.00 89.56           C  
ATOM    177  CD1 PHE A  22      12.609   0.304 -21.812  1.00 89.56           C  
ATOM    178  CD2 PHE A  22      11.773   2.328 -22.766  1.00 89.56           C  
ATOM    179  CE1 PHE A  22      13.266   1.036 -20.812  1.00 89.56           C  
ATOM    180  CE2 PHE A  22      12.422   3.066 -21.781  1.00 89.56           C  
ATOM    181  CZ  PHE A  22      13.164   2.418 -20.812  1.00 89.56           C  
ATOM    182  N   ALA A  23      11.852  -1.386 -27.172  1.00 86.19           N  
ATOM    183  CA  ALA A  23      11.219  -2.166 -28.234  1.00 86.19           C  
ATOM    184  C   ALA A  23      11.141  -3.643 -27.859  1.00 86.19           C  
ATOM    185  CB  ALA A  23      11.977  -1.991 -29.547  1.00 86.19           C  
ATOM    186  O   ALA A  23      10.289  -4.375 -28.375  1.00 86.19           O  
ATOM    187  N   ASP A  24      11.891  -4.074 -26.875  1.00 87.38           N  
ATOM    188  CA  ASP A  24      11.977  -5.488 -26.516  1.00 87.38           C  
ATOM    189  C   ASP A  24      10.992  -5.836 -25.406  1.00 87.38           C  
ATOM    190  CB  ASP A  24      13.398  -5.852 -26.094  1.00 87.38           C  
ATOM    191  O   ASP A  24      10.906  -6.988 -24.969  1.00 87.38           O  
ATOM    192  CG  ASP A  24      14.414  -5.699 -27.219  1.00 87.38           C  
ATOM    193  OD1 ASP A  24      14.031  -5.848 -28.406  1.00 87.38           O  
ATOM    194  OD2 ASP A  24      15.594  -5.426 -26.922  1.00 87.38           O  
ATOM    195  N   THR A  25      10.281  -4.836 -24.922  1.00 90.44           N  
ATOM    196  CA  THR A  25       9.281  -5.137 -23.906  1.00 90.44           C  
ATOM    197  C   THR A  25       8.133  -5.957 -24.500  1.00 90.44           C  
ATOM    198  CB  THR A  25       8.719  -3.848 -23.281  1.00 90.44           C  
ATOM    199  O   THR A  25       7.992  -6.039 -25.719  1.00 90.44           O  
ATOM    200  CG2 THR A  25       9.805  -3.076 -22.547  1.00 90.44           C  
ATOM    201  OG1 THR A  25       8.172  -3.018 -24.312  1.00 90.44           O  
ATOM    202  N   ASN A  26       7.391  -6.727 -23.703  1.00 88.56           N  
ATOM    203  CA  ASN A  26       6.262  -7.535 -24.141  1.00 88.56           C  
ATOM    204  C   ASN A  26       4.957  -7.074 -23.500  1.00 88.56           C  
ATOM    205  CB  ASN A  26       6.508  -9.016 -23.844  1.00 88.56           C  
ATOM    206  O   ASN A  26       4.945  -6.129 -22.719  1.00 88.56           O  
ATOM    207  CG  ASN A  26       6.695  -9.289 -22.375  1.00 88.56           C  
ATOM    208  ND2 ASN A  26       7.863  -9.805 -22.016  1.00 88.56           N  
ATOM    209  OD1 ASN A  26       5.801  -9.039 -21.562  1.00 88.56           O  
ATOM    210  N   GLN A  27       3.816  -7.641 -23.891  1.00 86.38           N  
ATOM    211  CA  GLN A  27       2.500  -7.188 -23.453  1.00 86.38           C  
ATOM    212  C   GLN A  27       1.858  -8.203 -22.516  1.00 86.38           C  
ATOM    213  CB  GLN A  27       1.589  -6.934 -24.656  1.00 86.38           C  
ATOM    214  O   GLN A  27       0.631  -8.281 -22.422  1.00 86.38           O  
ATOM    215  CG  GLN A  27       2.068  -5.812 -25.562  1.00 86.38           C  
ATOM    216  CD  GLN A  27       2.092  -4.465 -24.875  1.00 86.38           C  
ATOM    217  NE2 GLN A  27       3.049  -3.621 -25.250  1.00 86.38           N  
ATOM    218  OE1 GLN A  27       1.259  -4.180 -24.000  1.00 86.38           O  
ATOM    219  N   ARG A  28       2.684  -9.000 -21.828  1.00 87.62           N  
ATOM    220  CA  ARG A  28       2.191  -9.992 -20.875  1.00 87.62           C  
ATOM    221  C   ARG A  28       1.626  -9.320 -19.625  1.00 87.62           C  
ATOM    222  CB  ARG A  28       3.305 -10.961 -20.484  1.00 87.62           C  
ATOM    223  O   ARG A  28       0.854  -9.922 -18.891  1.00 87.62           O  
ATOM    224  CG  ARG A  28       3.672 -11.945 -21.578  1.00 87.62           C  
ATOM    225  CD  ARG A  28       4.574 -13.062 -21.062  1.00 87.62           C  
ATOM    226  NE  ARG A  28       4.453 -14.273 -21.875  1.00 87.62           N  
ATOM    227  NH1 ARG A  28       5.508 -15.641 -20.344  1.00 87.62           N  
ATOM    228  NH2 ARG A  28       4.738 -16.500 -22.328  1.00 87.62           N  
ATOM    229  CZ  ARG A  28       4.902 -15.469 -21.516  1.00 87.62           C  
ATOM    230  N   THR A  29       1.998  -8.078 -19.328  1.00 92.44           N  
ATOM    231  CA  THR A  29       1.510  -7.273 -18.203  1.00 92.44           C  
ATOM    232  C   THR A  29       0.579  -6.172 -18.703  1.00 92.44           C  
ATOM    233  CB  THR A  29       2.676  -6.648 -17.422  1.00 92.44           C  
ATOM    234  O   THR A  29       0.451  -5.957 -19.906  1.00 92.44           O  
ATOM    235  CG2 THR A  29       3.615  -7.727 -16.875  1.00 92.44           C  
ATOM    236  OG1 THR A  29       3.412  -5.773 -18.281  1.00 92.44           O  
ATOM    237  N   TYR A  30      -0.208  -5.484 -17.766  1.00 92.56           N  
ATOM    238  CA  TYR A  30      -1.062  -4.371 -18.172  1.00 92.56           C  
ATOM    239  C   TYR A  30      -0.243  -3.254 -18.797  1.00 92.56           C  
ATOM    240  CB  TYR A  30      -1.838  -3.830 -16.953  1.00 92.56           C  
ATOM    241  O   TYR A  30      -0.643  -2.684 -19.812  1.00 92.56           O  
ATOM    242  CG  TYR A  30      -2.971  -4.723 -16.516  1.00 92.56           C  
ATOM    243  CD1 TYR A  30      -4.105  -4.887 -17.312  1.00 92.56           C  
ATOM    244  CD2 TYR A  30      -2.910  -5.402 -15.305  1.00 92.56           C  
ATOM    245  CE1 TYR A  30      -5.152  -5.707 -16.906  1.00 92.56           C  
ATOM    246  CE2 TYR A  30      -3.953  -6.227 -14.891  1.00 92.56           C  
ATOM    247  OH  TYR A  30      -6.102  -7.184 -15.289  1.00 92.56           O  
ATOM    248  CZ  TYR A  30      -5.066  -6.371 -15.695  1.00 92.56           C  
ATOM    249  N   SER A  31       0.892  -2.918 -18.203  1.00 93.19           N  
ATOM    250  CA  SER A  31       1.889  -2.023 -18.781  1.00 93.19           C  
ATOM    251  C   SER A  31       3.096  -2.801 -19.297  1.00 93.19           C  
ATOM    252  CB  SER A  31       2.342  -0.989 -17.750  1.00 93.19           C  
ATOM    253  O   SER A  31       3.539  -3.760 -18.656  1.00 93.19           O  
ATOM    254  OG  SER A  31       3.314  -0.119 -18.297  1.00 93.19           O  
ATOM    255  N   ALA A  32       3.566  -2.424 -20.500  1.00 91.44           N  
ATOM    256  CA  ALA A  32       4.691  -3.127 -21.109  1.00 91.44           C  
ATOM    257  C   ALA A  32       5.883  -3.186 -20.156  1.00 91.44           C  
ATOM    258  CB  ALA A  32       5.094  -2.455 -22.422  1.00 91.44           C  
ATOM    259  O   ALA A  32       6.230  -2.184 -19.531  1.00 91.44           O  
ATOM    260  N   SER A  33       6.418  -4.496 -20.062  1.00 91.69           N  
ATOM    261  CA  SER A  33       7.578  -4.777 -19.219  1.00 91.69           C  
ATOM    262  C   SER A  33       8.398  -5.938 -19.781  1.00 91.69           C  
ATOM    263  CB  SER A  33       7.145  -5.094 -17.781  1.00 91.69           C  
ATOM    264  O   SER A  33       8.070  -6.484 -20.828  1.00 91.69           O  
ATOM    265  OG  SER A  33       6.594  -6.398 -17.703  1.00 91.69           O  
ATOM    266  N   TYR A  34       9.469  -6.293 -19.062  1.00 90.75           N  
ATOM    267  CA  TYR A  34      10.320  -7.398 -19.484  1.00 90.75           C  
ATOM    268  C   TYR A  34       9.938  -8.688 -18.766  1.00 90.75           C  
ATOM    269  CB  TYR A  34      11.789  -7.070 -19.219  1.00 90.75           C  
ATOM    270  O   TYR A  34      10.711  -9.648 -18.750  1.00 90.75           O  
ATOM    271  CG  TYR A  34      12.336  -5.980 -20.109  1.00 90.75           C  
ATOM    272  CD1 TYR A  34      12.672  -6.242 -21.438  1.00 90.75           C  
ATOM    273  CD2 TYR A  34      12.516  -4.688 -19.641  1.00 90.75           C  
ATOM    274  CE1 TYR A  34      13.180  -5.242 -22.266  1.00 90.75           C  
ATOM    275  CE2 TYR A  34      13.023  -3.680 -20.453  1.00 90.75           C  
ATOM    276  OH  TYR A  34      13.844  -2.971 -22.578  1.00 90.75           O  
ATOM    277  CZ  TYR A  34      13.344  -3.965 -21.766  1.00 90.75           C  
ATOM    278  N   PHE A  35       8.789  -8.633 -18.125  1.00 90.25           N  
ATOM    279  CA  PHE A  35       8.312  -9.805 -17.406  1.00 90.25           C  
ATOM    280  C   PHE A  35       8.141 -10.992 -18.359  1.00 90.25           C  
ATOM    281  CB  PHE A  35       6.984  -9.508 -16.703  1.00 90.25           C  
ATOM    282  O   PHE A  35       7.473 -10.883 -19.391  1.00 90.25           O  
ATOM    283  CG  PHE A  35       6.438 -10.664 -15.922  1.00 90.25           C  
ATOM    284  CD1 PHE A  35       5.375 -11.414 -16.406  1.00 90.25           C  
ATOM    285  CD2 PHE A  35       6.984 -11.008 -14.688  1.00 90.25           C  
ATOM    286  CE1 PHE A  35       4.867 -12.492 -15.680  1.00 90.25           C  
ATOM    287  CE2 PHE A  35       6.480 -12.078 -13.953  1.00 90.25           C  
ATOM    288  CZ  PHE A  35       5.422 -12.820 -14.453  1.00 90.25           C  
ATOM    289  N   ASP A  36       8.758 -12.164 -18.000  1.00 88.31           N  
ATOM    290  CA  ASP A  36       8.672 -13.305 -18.906  1.00 88.31           C  
ATOM    291  C   ASP A  36       8.242 -14.570 -18.172  1.00 88.31           C  
ATOM    292  CB  ASP A  36      10.016 -13.531 -19.609  1.00 88.31           C  
ATOM    293  O   ASP A  36       8.078 -15.625 -18.781  1.00 88.31           O  
ATOM    294  CG  ASP A  36      11.141 -13.844 -18.641  1.00 88.31           C  
ATOM    295  OD1 ASP A  36      10.914 -13.852 -17.422  1.00 88.31           O  
ATOM    296  OD2 ASP A  36      12.281 -14.078 -19.109  1.00 88.31           O  
ATOM    297  N   GLY A  37       7.949 -14.406 -16.859  1.00 86.75           N  
ATOM    298  CA  GLY A  37       7.469 -15.562 -16.125  1.00 86.75           C  
ATOM    299  C   GLY A  37       7.867 -15.531 -14.656  1.00 86.75           C  
ATOM    300  O   GLY A  37       8.617 -14.656 -14.227  1.00 86.75           O  
ATOM    301  N   LEU A  38       7.285 -16.531 -13.891  1.00 88.69           N  
ATOM    302  CA  LEU A  38       7.508 -16.641 -12.445  1.00 88.69           C  
ATOM    303  C   LEU A  38       8.828 -17.344 -12.156  1.00 88.69           C  
ATOM    304  CB  LEU A  38       6.355 -17.391 -11.781  1.00 88.69           C  
ATOM    305  O   LEU A  38       9.297 -18.156 -12.961  1.00 88.69           O  
ATOM    306  CG  LEU A  38       4.969 -16.750 -11.906  1.00 88.69           C  
ATOM    307  CD1 LEU A  38       3.912 -17.656 -11.281  1.00 88.69           C  
ATOM    308  CD2 LEU A  38       4.953 -15.375 -11.250  1.00 88.69           C  
ATOM    309  N   PRO A  39       9.477 -16.953 -11.070  1.00 87.38           N  
ATOM    310  CA  PRO A  39      10.688 -17.688 -10.688  1.00 87.38           C  
ATOM    311  C   PRO A  39      10.414 -19.156 -10.383  1.00 87.38           C  
ATOM    312  CB  PRO A  39      11.156 -16.953  -9.430  1.00 87.38           C  
ATOM    313  O   PRO A  39       9.273 -19.547 -10.117  1.00 87.38           O  
ATOM    314  CG  PRO A  39       9.922 -16.312  -8.875  1.00 87.38           C  
ATOM    315  CD  PRO A  39       8.969 -16.062 -10.016  1.00 87.38           C  
ATOM    316  N   ASP A  40      11.492 -19.953 -10.484  1.00 85.19           N  
ATOM    317  CA  ASP A  40      11.430 -21.375 -10.141  1.00 85.19           C  
ATOM    318  C   ASP A  40      11.234 -21.562  -8.641  1.00 85.19           C  
ATOM    319  CB  ASP A  40      12.695 -22.094 -10.602  1.00 85.19           C  
ATOM    320  O   ASP A  40      12.148 -21.312  -7.855  1.00 85.19           O  
ATOM    321  CG  ASP A  40      12.656 -23.594 -10.344  1.00 85.19           C  
ATOM    322  OD1 ASP A  40      11.578 -24.109  -9.992  1.00 85.19           O  
ATOM    323  OD2 ASP A  40      13.703 -24.250 -10.492  1.00 85.19           O  
ATOM    324  N   VAL A  41      10.141 -22.094  -8.219  1.00 83.12           N  
ATOM    325  CA  VAL A  41       9.727 -22.172  -6.820  1.00 83.12           C  
ATOM    326  C   VAL A  41      10.570 -23.234  -6.094  1.00 83.12           C  
ATOM    327  CB  VAL A  41       8.227 -22.516  -6.688  1.00 83.12           C  
ATOM    328  O   VAL A  41      10.828 -23.094  -4.895  1.00 83.12           O  
ATOM    329  CG1 VAL A  41       7.945 -23.938  -7.184  1.00 83.12           C  
ATOM    330  CG2 VAL A  41       7.770 -22.359  -5.238  1.00 83.12           C  
ATOM    331  N   GLU A  42      11.062 -24.266  -6.742  1.00 83.00           N  
ATOM    332  CA  GLU A  42      11.805 -25.359  -6.137  1.00 83.00           C  
ATOM    333  C   GLU A  42      13.094 -24.859  -5.484  1.00 83.00           C  
ATOM    334  CB  GLU A  42      12.133 -26.422  -7.184  1.00 83.00           C  
ATOM    335  O   GLU A  42      13.445 -25.281  -4.383  1.00 83.00           O  
ATOM    336  CG  GLU A  42      10.930 -27.266  -7.605  1.00 83.00           C  
ATOM    337  CD  GLU A  42      11.273 -28.312  -8.648  1.00 83.00           C  
ATOM    338  OE1 GLU A  42      10.359 -29.062  -9.070  1.00 83.00           O  
ATOM    339  OE2 GLU A  42      12.453 -28.406  -9.039  1.00 83.00           O  
ATOM    340  N   THR A  43      13.727 -23.922  -6.164  1.00 85.56           N  
ATOM    341  CA  THR A  43      14.953 -23.344  -5.633  1.00 85.56           C  
ATOM    342  C   THR A  43      14.688 -22.641  -4.305  1.00 85.56           C  
ATOM    343  CB  THR A  43      15.578 -22.359  -6.629  1.00 85.56           C  
ATOM    344  O   THR A  43      15.469 -22.781  -3.359  1.00 85.56           O  
ATOM    345  CG2 THR A  43      16.859 -21.750  -6.078  1.00 85.56           C  
ATOM    346  OG1 THR A  43      15.867 -23.031  -7.855  1.00 85.56           O  
ATOM    347  N   TYR A  44      13.625 -22.078  -4.129  1.00 87.00           N  
ATOM    348  CA  TYR A  44      13.305 -21.297  -2.941  1.00 87.00           C  
ATOM    349  C   TYR A  44      12.844 -22.203  -1.803  1.00 87.00           C  
ATOM    350  CB  TYR A  44      12.227 -20.266  -3.256  1.00 87.00           C  
ATOM    351  O   TYR A  44      13.203 -21.984  -0.643  1.00 87.00           O  
ATOM    352  CG  TYR A  44      12.695 -19.156  -4.160  1.00 87.00           C  
ATOM    353  CD1 TYR A  44      13.250 -17.984  -3.631  1.00 87.00           C  
ATOM    354  CD2 TYR A  44      12.586 -19.250  -5.543  1.00 87.00           C  
ATOM    355  CE1 TYR A  44      13.680 -16.953  -4.457  1.00 87.00           C  
ATOM    356  CE2 TYR A  44      13.016 -18.234  -6.379  1.00 87.00           C  
ATOM    357  OH  TYR A  44      13.992 -16.078  -6.652  1.00 87.00           O  
ATOM    358  CZ  TYR A  44      13.562 -17.094  -5.828  1.00 87.00           C  
ATOM    359  N   LEU A  45      12.102 -23.156  -2.145  1.00 84.19           N  
ATOM    360  CA  LEU A  45      11.703 -24.125  -1.141  1.00 84.19           C  
ATOM    361  C   LEU A  45      12.922 -24.781  -0.493  1.00 84.19           C  
ATOM    362  CB  LEU A  45      10.812 -25.203  -1.770  1.00 84.19           C  
ATOM    363  O   LEU A  45      12.969 -24.938   0.728  1.00 84.19           O  
ATOM    364  CG  LEU A  45       9.367 -24.812  -2.066  1.00 84.19           C  
ATOM    365  CD1 LEU A  45       8.695 -25.875  -2.926  1.00 84.19           C  
ATOM    366  CD2 LEU A  45       8.602 -24.594  -0.770  1.00 84.19           C  
ATOM    367  N   LEU A  46      13.852 -25.156  -1.345  1.00 84.94           N  
ATOM    368  CA  LEU A  46      15.086 -25.781  -0.858  1.00 84.94           C  
ATOM    369  C   LEU A  46      15.844 -24.828   0.062  1.00 84.94           C  
ATOM    370  CB  LEU A  46      15.977 -26.188  -2.029  1.00 84.94           C  
ATOM    371  O   LEU A  46      16.266 -25.219   1.151  1.00 84.94           O  
ATOM    372  CG  LEU A  46      17.266 -26.922  -1.672  1.00 84.94           C  
ATOM    373  CD1 LEU A  46      16.953 -28.328  -1.173  1.00 84.94           C  
ATOM    374  CD2 LEU A  46      18.203 -26.984  -2.873  1.00 84.94           C  
ATOM    375  N   GLU A  47      15.953 -23.547  -0.301  1.00 87.75           N  
ATOM    376  CA  GLU A  47      16.719 -22.562   0.472  1.00 87.75           C  
ATOM    377  C   GLU A  47      16.016 -22.219   1.775  1.00 87.75           C  
ATOM    378  CB  GLU A  47      16.969 -21.297  -0.351  1.00 87.75           C  
ATOM    379  O   GLU A  47      16.656 -22.031   2.811  1.00 87.75           O  
ATOM    380  CG  GLU A  47      17.906 -21.500  -1.531  1.00 87.75           C  
ATOM    381  CD  GLU A  47      19.312 -21.922  -1.118  1.00 87.75           C  
ATOM    382  OE1 GLU A  47      20.000 -22.594  -1.918  1.00 87.75           O  
ATOM    383  OE2 GLU A  47      19.719 -21.578   0.016  1.00 87.75           O  
ATOM    384  N   ILE A  48      14.719 -22.188   1.681  1.00 84.81           N  
ATOM    385  CA  ILE A  48      13.938 -21.906   2.883  1.00 84.81           C  
ATOM    386  C   ILE A  48      14.102 -23.047   3.883  1.00 84.81           C  
ATOM    387  CB  ILE A  48      12.445 -21.688   2.549  1.00 84.81           C  
ATOM    388  O   ILE A  48      14.234 -22.812   5.086  1.00 84.81           O  
ATOM    389  CG1 ILE A  48      12.250 -20.359   1.834  1.00 84.81           C  
ATOM    390  CG2 ILE A  48      11.594 -21.766   3.820  1.00 84.81           C  
ATOM    391  CD1 ILE A  48      10.844 -20.141   1.287  1.00 84.81           C  
ATOM    392  N   GLY A  49      14.164 -24.234   3.406  1.00 82.38           N  
ATOM    393  CA  GLY A  49      14.328 -25.406   4.242  1.00 82.38           C  
ATOM    394  C   GLY A  49      15.672 -25.453   4.949  1.00 82.38           C  
ATOM    395  O   GLY A  49      15.797 -26.047   6.023  1.00 82.38           O  
ATOM    396  N   ARG A  50      16.672 -24.766   4.367  1.00 86.44           N  
ATOM    397  CA  ARG A  50      18.031 -24.734   4.918  1.00 86.44           C  
ATOM    398  C   ARG A  50      18.156 -23.703   6.027  1.00 86.44           C  
ATOM    399  CB  ARG A  50      19.062 -24.453   3.818  1.00 86.44           C  
ATOM    400  O   ARG A  50      19.109 -23.719   6.805  1.00 86.44           O  
ATOM    401  CG  ARG A  50      19.188 -25.578   2.801  1.00 86.44           C  
ATOM    402  CD  ARG A  50      20.219 -25.234   1.729  1.00 86.44           C  
ATOM    403  NE  ARG A  50      20.391 -26.344   0.779  1.00 86.44           N  
ATOM    404  NH1 ARG A  50      21.828 -25.188  -0.611  1.00 86.44           N  
ATOM    405  NH2 ARG A  50      21.234 -27.344  -1.105  1.00 86.44           N  
ATOM    406  CZ  ARG A  50      21.156 -26.281  -0.310  1.00 86.44           C  
ATOM    407  N   GLN A  51      17.203 -22.844   6.105  1.00 85.31           N  
ATOM    408  CA  GLN A  51      17.297 -21.750   7.082  1.00 85.31           C  
ATOM    409  C   GLN A  51      16.797 -22.203   8.453  1.00 85.31           C  
ATOM    410  CB  GLN A  51      16.500 -20.531   6.609  1.00 85.31           C  
ATOM    411  O   GLN A  51      15.789 -22.906   8.555  1.00 85.31           O  
ATOM    412  CG  GLN A  51      16.969 -19.984   5.273  1.00 85.31           C  
ATOM    413  CD  GLN A  51      18.422 -19.547   5.289  1.00 85.31           C  
ATOM    414  NE2 GLN A  51      19.156 -19.891   4.230  1.00 85.31           N  
ATOM    415  OE1 GLN A  51      18.891 -18.922   6.246  1.00 85.31           O  
ATOM    416  N   VAL A  52      17.531 -21.750   9.562  1.00 82.06           N  
ATOM    417  CA  VAL A  52      17.219 -22.203  10.914  1.00 82.06           C  
ATOM    418  C   VAL A  52      16.375 -21.141  11.633  1.00 82.06           C  
ATOM    419  CB  VAL A  52      18.484 -22.500  11.727  1.00 82.06           C  
ATOM    420  O   VAL A  52      15.562 -21.469  12.500  1.00 82.06           O  
ATOM    421  CG1 VAL A  52      18.141 -23.062  13.102  1.00 82.06           C  
ATOM    422  CG2 VAL A  52      19.391 -23.484  10.969  1.00 82.06           C  
ATOM    423  N   THR A  53      16.594 -19.891  11.117  1.00 78.94           N  
ATOM    424  CA  THR A  53      15.898 -18.812  11.812  1.00 78.94           C  
ATOM    425  C   THR A  53      14.703 -18.328  11.000  1.00 78.94           C  
ATOM    426  CB  THR A  53      16.844 -17.641  12.094  1.00 78.94           C  
ATOM    427  O   THR A  53      14.672 -18.469   9.781  1.00 78.94           O  
ATOM    428  CG2 THR A  53      18.078 -18.094  12.867  1.00 78.94           C  
ATOM    429  OG1 THR A  53      17.266 -17.062  10.852  1.00 78.94           O  
ATOM    430  N   ARG A  54      13.766 -17.812  11.758  1.00 75.94           N  
ATOM    431  CA  ARG A  54      12.578 -17.188  11.172  1.00 75.94           C  
ATOM    432  C   ARG A  54      12.969 -16.062  10.227  1.00 75.94           C  
ATOM    433  CB  ARG A  54      11.648 -16.672  12.266  1.00 75.94           C  
ATOM    434  O   ARG A  54      12.438 -15.961   9.117  1.00 75.94           O  
ATOM    435  CG  ARG A  54      10.352 -16.078  11.734  1.00 75.94           C  
ATOM    436  CD  ARG A  54       9.414 -15.680  12.867  1.00 75.94           C  
ATOM    437  NE  ARG A  54       8.203 -15.031  12.359  1.00 75.94           N  
ATOM    438  NH1 ARG A  54       7.258 -14.703  14.445  1.00 75.94           N  
ATOM    439  NH2 ARG A  54       6.160 -14.000  12.555  1.00 75.94           N  
ATOM    440  CZ  ARG A  54       7.211 -14.578  13.117  1.00 75.94           C  
ATOM    441  N   ALA A  55      13.797 -15.273  10.625  1.00 78.25           N  
ATOM    442  CA  ALA A  55      14.250 -14.133   9.836  1.00 78.25           C  
ATOM    443  C   ALA A  55      14.883 -14.586   8.523  1.00 78.25           C  
ATOM    444  CB  ALA A  55      15.250 -13.297  10.641  1.00 78.25           C  
ATOM    445  O   ALA A  55      14.656 -13.977   7.477  1.00 78.25           O  
ATOM    446  N   GLY A  56      15.578 -15.641   8.586  1.00 80.56           N  
ATOM    447  CA  GLY A  56      16.188 -16.203   7.391  1.00 80.56           C  
ATOM    448  C   GLY A  56      15.180 -16.734   6.398  1.00 80.56           C  
ATOM    449  O   GLY A  56      15.305 -16.531   5.191  1.00 80.56           O  
ATOM    450  N   LYS A  57      14.188 -17.406   6.910  1.00 82.81           N  
ATOM    451  CA  LYS A  57      13.125 -17.922   6.062  1.00 82.81           C  
ATOM    452  C   LYS A  57      12.328 -16.797   5.426  1.00 82.81           C  
ATOM    453  CB  LYS A  57      12.188 -18.844   6.863  1.00 82.81           C  
ATOM    454  O   LYS A  57      12.031 -16.828   4.230  1.00 82.81           O  
ATOM    455  CG  LYS A  57      12.836 -20.141   7.320  1.00 82.81           C  
ATOM    456  CD  LYS A  57      11.844 -21.031   8.055  1.00 82.81           C  
ATOM    457  CE  LYS A  57      12.484 -22.328   8.516  1.00 82.81           C  
ATOM    458  NZ  LYS A  57      11.516 -23.219   9.219  1.00 82.81           N  
ATOM    459  N   ASP A  58      11.992 -15.750   6.164  1.00 80.94           N  
ATOM    460  CA  ASP A  58      11.273 -14.578   5.668  1.00 80.94           C  
ATOM    461  C   ASP A  58      12.055 -13.883   4.559  1.00 80.94           C  
ATOM    462  CB  ASP A  58      11.000 -13.602   6.809  1.00 80.94           C  
ATOM    463  O   ASP A  58      11.469 -13.430   3.572  1.00 80.94           O  
ATOM    464  CG  ASP A  58       9.898 -14.070   7.746  1.00 80.94           C  
ATOM    465  OD1 ASP A  58       9.195 -15.055   7.418  1.00 80.94           O  
ATOM    466  OD2 ASP A  58       9.727 -13.453   8.820  1.00 80.94           O  
ATOM    467  N   ALA A  59      13.344 -13.883   4.719  1.00 82.62           N  
ATOM    468  CA  ALA A  59      14.203 -13.234   3.730  1.00 82.62           C  
ATOM    469  C   ALA A  59      14.094 -13.930   2.375  1.00 82.62           C  
ATOM    470  CB  ALA A  59      15.648 -13.227   4.211  1.00 82.62           C  
ATOM    471  O   ALA A  59      14.031 -13.266   1.337  1.00 82.62           O  
ATOM    472  N   TRP A  60      13.961 -15.203   2.400  1.00 87.38           N  
ATOM    473  CA  TRP A  60      13.891 -15.945   1.150  1.00 87.38           C  
ATOM    474  C   TRP A  60      12.500 -15.836   0.527  1.00 87.38           C  
ATOM    475  CB  TRP A  60      14.234 -17.422   1.384  1.00 87.38           C  
ATOM    476  O   TRP A  60      12.359 -15.828  -0.698  1.00 87.38           O  
ATOM    477  CG  TRP A  60      15.703 -17.703   1.385  1.00 87.38           C  
ATOM    478  CD1 TRP A  60      16.500 -17.953   2.473  1.00 87.38           C  
ATOM    479  CD2 TRP A  60      16.562 -17.781   0.241  1.00 87.38           C  
ATOM    480  CE2 TRP A  60      17.859 -18.062   0.710  1.00 87.38           C  
ATOM    481  CE3 TRP A  60      16.359 -17.625  -1.137  1.00 87.38           C  
ATOM    482  NE1 TRP A  60      17.797 -18.172   2.074  1.00 87.38           N  
ATOM    483  CH2 TRP A  60      18.719 -18.047  -1.493  1.00 87.38           C  
ATOM    484  CZ2 TRP A  60      18.953 -18.203  -0.151  1.00 87.38           C  
ATOM    485  CZ3 TRP A  60      17.438 -17.766  -1.992  1.00 87.38           C  
ATOM    486  N   VAL A  61      11.477 -15.820   1.436  1.00 86.50           N  
ATOM    487  CA  VAL A  61      10.133 -15.562   0.915  1.00 86.50           C  
ATOM    488  C   VAL A  61      10.102 -14.211   0.211  1.00 86.50           C  
ATOM    489  CB  VAL A  61       9.070 -15.609   2.035  1.00 86.50           C  
ATOM    490  O   VAL A  61       9.562 -14.086  -0.892  1.00 86.50           O  
ATOM    491  CG1 VAL A  61       7.703 -15.195   1.498  1.00 86.50           C  
ATOM    492  CG2 VAL A  61       9.008 -17.000   2.656  1.00 86.50           C  
ATOM    493  N   SER A  62      10.688 -13.219   0.777  1.00 84.00           N  
ATOM    494  CA  SER A  62      10.773 -11.883   0.198  1.00 84.00           C  
ATOM    495  C   SER A  62      11.562 -11.891  -1.104  1.00 84.00           C  
ATOM    496  CB  SER A  62      11.414 -10.906   1.188  1.00 84.00           C  
ATOM    497  O   SER A  62      11.188 -11.227  -2.070  1.00 84.00           O  
ATOM    498  OG  SER A  62      10.570 -10.695   2.307  1.00 84.00           O  
ATOM    499  N   LYS A  63      12.625 -12.672  -1.103  1.00 86.62           N  
ATOM    500  CA  LYS A  63      13.438 -12.805  -2.309  1.00 86.62           C  
ATOM    501  C   LYS A  63      12.633 -13.406  -3.453  1.00 86.62           C  
ATOM    502  CB  LYS A  63      14.680 -13.656  -2.031  1.00 86.62           C  
ATOM    503  O   LYS A  63      12.781 -13.000  -4.605  1.00 86.62           O  
ATOM    504  CG  LYS A  63      15.648 -13.734  -3.199  1.00 86.62           C  
ATOM    505  CD  LYS A  63      16.938 -14.445  -2.807  1.00 86.62           C  
ATOM    506  CE  LYS A  63      17.906 -14.555  -3.984  1.00 86.62           C  
ATOM    507  NZ  LYS A  63      18.781 -13.352  -4.098  1.00 86.62           N  
ATOM    508  N   TYR A  64      11.852 -14.398  -3.156  1.00 88.94           N  
ATOM    509  CA  TYR A  64      10.969 -15.000  -4.148  1.00 88.94           C  
ATOM    510  C   TYR A  64      10.078 -13.953  -4.797  1.00 88.94           C  
ATOM    511  CB  TYR A  64      10.109 -16.094  -3.506  1.00 88.94           C  
ATOM    512  O   TYR A  64       9.953 -13.906  -6.020  1.00 88.94           O  
ATOM    513  CG  TYR A  64       9.023 -16.625  -4.414  1.00 88.94           C  
ATOM    514  CD1 TYR A  64       7.691 -16.266  -4.219  1.00 88.94           C  
ATOM    515  CD2 TYR A  64       9.328 -17.484  -5.465  1.00 88.94           C  
ATOM    516  CE1 TYR A  64       6.691 -16.750  -5.051  1.00 88.94           C  
ATOM    517  CE2 TYR A  64       8.336 -17.969  -6.305  1.00 88.94           C  
ATOM    518  OH  TYR A  64       6.031 -18.094  -6.914  1.00 88.94           O  
ATOM    519  CZ  TYR A  64       7.020 -17.609  -6.090  1.00 88.94           C  
ATOM    520  N   LEU A  65       9.453 -13.102  -3.988  1.00 88.00           N  
ATOM    521  CA  LEU A  65       8.609 -12.031  -4.500  1.00 88.00           C  
ATOM    522  C   LEU A  65       9.414 -11.047  -5.344  1.00 88.00           C  
ATOM    523  CB  LEU A  65       7.926 -11.289  -3.350  1.00 88.00           C  
ATOM    524  O   LEU A  65       9.000 -10.680  -6.441  1.00 88.00           O  
ATOM    525  CG  LEU A  65       6.750 -12.000  -2.684  1.00 88.00           C  
ATOM    526  CD1 LEU A  65       6.316 -11.250  -1.429  1.00 88.00           C  
ATOM    527  CD2 LEU A  65       5.586 -12.141  -3.658  1.00 88.00           C  
ATOM    528  N   PHE A  66      10.539 -10.719  -4.816  1.00 86.50           N  
ATOM    529  CA  PHE A  66      11.414  -9.773  -5.504  1.00 86.50           C  
ATOM    530  C   PHE A  66      11.805 -10.305  -6.883  1.00 86.50           C  
ATOM    531  CB  PHE A  66      12.672  -9.508  -4.672  1.00 86.50           C  
ATOM    532  O   PHE A  66      11.688  -9.594  -7.879  1.00 86.50           O  
ATOM    533  CG  PHE A  66      13.617  -8.523  -5.305  1.00 86.50           C  
ATOM    534  CD1 PHE A  66      14.664  -8.961  -6.113  1.00 86.50           C  
ATOM    535  CD2 PHE A  66      13.469  -7.160  -5.090  1.00 86.50           C  
ATOM    536  CE1 PHE A  66      15.539  -8.055  -6.699  1.00 86.50           C  
ATOM    537  CE2 PHE A  66      14.336  -6.246  -5.672  1.00 86.50           C  
ATOM    538  CZ  PHE A  66      15.375  -6.691  -6.477  1.00 86.50           C  
ATOM    539  N   ASP A  67      12.219 -11.484  -6.973  1.00 87.50           N  
ATOM    540  CA  ASP A  67      12.648 -12.070  -8.234  1.00 87.50           C  
ATOM    541  C   ASP A  67      11.484 -12.188  -9.219  1.00 87.50           C  
ATOM    542  CB  ASP A  67      13.273 -13.453  -8.000  1.00 87.50           C  
ATOM    543  O   ASP A  67      11.672 -12.039 -10.430  1.00 87.50           O  
ATOM    544  CG  ASP A  67      14.664 -13.375  -7.391  1.00 87.50           C  
ATOM    545  OD1 ASP A  67      15.242 -12.273  -7.336  1.00 87.50           O  
ATOM    546  OD2 ASP A  67      15.180 -14.430  -6.961  1.00 87.50           O  
ATOM    547  N   GLY A  68      10.352 -12.383  -8.656  1.00 88.06           N  
ATOM    548  CA  GLY A  68       9.172 -12.508  -9.500  1.00 88.06           C  
ATOM    549  C   GLY A  68       8.680 -11.180 -10.039  1.00 88.06           C  
ATOM    550  O   GLY A  68       8.000 -11.141 -11.062  1.00 88.06           O  
ATOM    551  N   LEU A  69       9.148 -10.102  -9.453  1.00 89.69           N  
ATOM    552  CA  LEU A  69       8.539  -8.828  -9.812  1.00 89.69           C  
ATOM    553  C   LEU A  69       9.586  -7.875 -10.391  1.00 89.69           C  
ATOM    554  CB  LEU A  69       7.879  -8.188  -8.586  1.00 89.69           C  
ATOM    555  O   LEU A  69       9.234  -6.812 -10.906  1.00 89.69           O  
ATOM    556  CG  LEU A  69       6.641  -8.898  -8.039  1.00 89.69           C  
ATOM    557  CD1 LEU A  69       6.199  -8.266  -6.727  1.00 89.69           C  
ATOM    558  CD2 LEU A  69       5.508  -8.867  -9.062  1.00 89.69           C  
ATOM    559  N   ARG A  70      10.844  -8.125 -10.281  1.00 86.94           N  
ATOM    560  CA  ARG A  70      11.891  -7.191 -10.664  1.00 86.94           C  
ATOM    561  C   ARG A  70      11.820  -6.871 -12.156  1.00 86.94           C  
ATOM    562  CB  ARG A  70      13.273  -7.758 -10.320  1.00 86.94           C  
ATOM    563  O   ARG A  70      12.305  -5.828 -12.594  1.00 86.94           O  
ATOM    564  CG  ARG A  70      13.664  -8.977 -11.141  1.00 86.94           C  
ATOM    565  CD  ARG A  70      15.031  -9.508 -10.750  1.00 86.94           C  
ATOM    566  NE  ARG A  70      15.406 -10.680 -11.531  1.00 86.94           N  
ATOM    567  NH1 ARG A  70      17.688 -10.391 -11.273  1.00 86.94           N  
ATOM    568  NH2 ARG A  70      16.875 -12.164 -12.484  1.00 86.94           N  
ATOM    569  CZ  ARG A  70      16.656 -11.078 -11.758  1.00 86.94           C  
ATOM    570  N   LYS A  71      11.102  -7.711 -12.969  1.00 88.62           N  
ATOM    571  CA  LYS A  71      10.984  -7.461 -14.398  1.00 88.62           C  
ATOM    572  C   LYS A  71       9.570  -7.008 -14.766  1.00 88.62           C  
ATOM    573  CB  LYS A  71      11.352  -8.719 -15.195  1.00 88.62           C  
ATOM    574  O   LYS A  71       9.180  -7.066 -15.930  1.00 88.62           O  
ATOM    575  CG  LYS A  71      12.805  -9.141 -15.047  1.00 88.62           C  
ATOM    576  CD  LYS A  71      13.133 -10.344 -15.922  1.00 88.62           C  
ATOM    577  CE  LYS A  71      14.602 -10.742 -15.805  1.00 88.62           C  
ATOM    578  NZ  LYS A  71      14.914 -11.938 -16.641  1.00 88.62           N  
ATOM    579  N   ALA A  72       8.836  -6.570 -13.742  1.00 91.25           N  
ATOM    580  CA  ALA A  72       7.430  -6.285 -14.023  1.00 91.25           C  
ATOM    581  C   ALA A  72       7.098  -4.824 -13.734  1.00 91.25           C  
ATOM    582  CB  ALA A  72       6.523  -7.203 -13.211  1.00 91.25           C  
ATOM    583  O   ALA A  72       5.934  -4.477 -13.523  1.00 91.25           O  
ATOM    584  N   PRO A  73       8.078  -3.986 -13.680  1.00 91.31           N  
ATOM    585  CA  PRO A  73       7.668  -2.604 -13.430  1.00 91.31           C  
ATOM    586  C   PRO A  73       6.906  -1.991 -14.602  1.00 91.31           C  
ATOM    587  CB  PRO A  73       8.992  -1.876 -13.195  1.00 91.31           C  
ATOM    588  O   PRO A  73       7.203  -2.297 -15.758  1.00 91.31           O  
ATOM    589  CG  PRO A  73      10.008  -2.699 -13.922  1.00 91.31           C  
ATOM    590  CD  PRO A  73       9.547  -4.129 -13.938  1.00 91.31           C  
ATOM    591  N   PRO A  74       5.848  -1.161 -14.297  1.00 92.50           N  
ATOM    592  CA  PRO A  74       5.199  -0.368 -15.344  1.00 92.50           C  
ATOM    593  C   PRO A  74       6.078   0.778 -15.844  1.00 92.50           C  
ATOM    594  CB  PRO A  74       3.941   0.167 -14.656  1.00 92.50           C  
ATOM    595  O   PRO A  74       5.859   1.934 -15.469  1.00 92.50           O  
ATOM    596  CG  PRO A  74       4.316   0.291 -13.219  1.00 92.50           C  
ATOM    597  CD  PRO A  74       5.285  -0.808 -12.883  1.00 92.50           C  
ATOM    598  N   ILE A  75       7.047   0.526 -16.750  1.00 91.50           N  
ATOM    599  CA  ILE A  75       8.164   1.384 -17.125  1.00 91.50           C  
ATOM    600  C   ILE A  75       7.637   2.689 -17.719  1.00 91.50           C  
ATOM    601  CB  ILE A  75       9.102   0.680 -18.141  1.00 91.50           C  
ATOM    602  O   ILE A  75       8.086   3.775 -17.344  1.00 91.50           O  
ATOM    603  CG1 ILE A  75       9.750  -0.552 -17.500  1.00 91.50           C  
ATOM    604  CG2 ILE A  75      10.164   1.650 -18.656  1.00 91.50           C  
ATOM    605  CD1 ILE A  75      10.539  -1.417 -18.469  1.00 91.50           C  
ATOM    606  N   LYS A  76       6.676   2.566 -18.516  1.00 92.94           N  
ATOM    607  CA  LYS A  76       6.148   3.744 -19.203  1.00 92.94           C  
ATOM    608  C   LYS A  76       5.512   4.715 -18.203  1.00 92.94           C  
ATOM    609  CB  LYS A  76       5.125   3.336 -20.266  1.00 92.94           C  
ATOM    610  O   LYS A  76       5.781   5.918 -18.250  1.00 92.94           O  
ATOM    611  CG  LYS A  76       4.605   4.496 -21.094  1.00 92.94           C  
ATOM    612  CD  LYS A  76       3.623   4.023 -22.156  1.00 92.94           C  
ATOM    613  CE  LYS A  76       2.725   5.156 -22.641  1.00 92.94           C  
ATOM    614  NZ  LYS A  76       1.769   4.699 -23.688  1.00 92.94           N  
ATOM    615  N   GLU A  77       4.668   4.207 -17.375  1.00 94.50           N  
ATOM    616  CA  GLU A  77       3.980   5.039 -16.391  1.00 94.50           C  
ATOM    617  C   GLU A  77       4.965   5.652 -15.406  1.00 94.50           C  
ATOM    618  CB  GLU A  77       2.924   4.223 -15.648  1.00 94.50           C  
ATOM    619  O   GLU A  77       4.820   6.812 -15.016  1.00 94.50           O  
ATOM    620  CG  GLU A  77       1.692   3.896 -16.484  1.00 94.50           C  
ATOM    621  CD  GLU A  77       1.953   2.850 -17.547  1.00 94.50           C  
ATOM    622  OE1 GLU A  77       1.386   2.965 -18.656  1.00 94.50           O  
ATOM    623  OE2 GLU A  77       2.730   1.908 -17.281  1.00 94.50           O  
ATOM    624  N   GLN A  78       5.914   4.938 -15.039  1.00 93.00           N  
ATOM    625  CA  GLN A  78       6.934   5.480 -14.148  1.00 93.00           C  
ATOM    626  C   GLN A  78       7.723   6.594 -14.828  1.00 93.00           C  
ATOM    627  CB  GLN A  78       7.883   4.375 -13.680  1.00 93.00           C  
ATOM    628  O   GLN A  78       8.062   7.598 -14.195  1.00 93.00           O  
ATOM    629  CG  GLN A  78       7.285   3.453 -12.625  1.00 93.00           C  
ATOM    630  CD  GLN A  78       8.281   2.432 -12.109  1.00 93.00           C  
ATOM    631  NE2 GLN A  78       8.500   2.430 -10.797  1.00 93.00           N  
ATOM    632  OE1 GLN A  78       8.844   1.650 -12.875  1.00 93.00           O  
ATOM    633  N   ALA A  79       8.070   6.387 -16.125  1.00 93.25           N  
ATOM    634  CA  ALA A  79       8.750   7.438 -16.875  1.00 93.25           C  
ATOM    635  C   ALA A  79       7.910   8.711 -16.922  1.00 93.25           C  
ATOM    636  CB  ALA A  79       9.047   6.957 -18.297  1.00 93.25           C  
ATOM    637  O   ALA A  79       8.438   9.812 -16.750  1.00 93.25           O  
ATOM    638  N   TRP A  80       6.641   8.492 -17.047  1.00 94.38           N  
ATOM    639  CA  TRP A  80       5.734   9.633 -17.078  1.00 94.38           C  
ATOM    640  C   TRP A  80       5.746  10.375 -15.750  1.00 94.38           C  
ATOM    641  CB  TRP A  80       4.309   9.188 -17.422  1.00 94.38           C  
ATOM    642  O   TRP A  80       5.855  11.609 -15.719  1.00 94.38           O  
ATOM    643  CG  TRP A  80       3.309  10.297 -17.453  1.00 94.38           C  
ATOM    644  CD1 TRP A  80       2.236  10.477 -16.625  1.00 94.38           C  
ATOM    645  CD2 TRP A  80       3.287  11.398 -18.375  1.00 94.38           C  
ATOM    646  CE2 TRP A  80       2.172  12.195 -18.031  1.00 94.38           C  
ATOM    647  CE3 TRP A  80       4.102  11.781 -19.438  1.00 94.38           C  
ATOM    648  NE1 TRP A  80       1.548  11.617 -16.969  1.00 94.38           N  
ATOM    649  CH2 TRP A  80       2.666  13.719 -19.781  1.00 94.38           C  
ATOM    650  CZ2 TRP A  80       1.852  13.359 -18.734  1.00 94.38           C  
ATOM    651  CZ3 TRP A  80       3.783  12.938 -20.141  1.00 94.38           C  
ATOM    652  N   LEU A  81       5.684   9.664 -14.664  1.00 94.06           N  
ATOM    653  CA  LEU A  81       5.594  10.242 -13.328  1.00 94.06           C  
ATOM    654  C   LEU A  81       6.898  10.930 -12.945  1.00 94.06           C  
ATOM    655  CB  LEU A  81       5.250   9.164 -12.297  1.00 94.06           C  
ATOM    656  O   LEU A  81       6.895  11.891 -12.172  1.00 94.06           O  
ATOM    657  CG  LEU A  81       3.859   8.531 -12.414  1.00 94.06           C  
ATOM    658  CD1 LEU A  81       3.709   7.395 -11.414  1.00 94.06           C  
ATOM    659  CD2 LEU A  81       2.777   9.586 -12.195  1.00 94.06           C  
ATOM    660  N   MET A  82       8.023  10.508 -13.484  1.00 93.75           N  
ATOM    661  CA  MET A  82       9.336  10.992 -13.062  1.00 93.75           C  
ATOM    662  C   MET A  82       9.820  12.094 -13.992  1.00 93.75           C  
ATOM    663  CB  MET A  82      10.344   9.844 -13.039  1.00 93.75           C  
ATOM    664  O   MET A  82      10.852  12.727 -13.727  1.00 93.75           O  
ATOM    665  CG  MET A  82      10.078   8.812 -11.953  1.00 93.75           C  
ATOM    666  SD  MET A  82      11.430   7.582 -11.797  1.00 93.75           S  
ATOM    667  CE  MET A  82      11.336   6.805 -13.438  1.00 93.75           C  
ATOM    668  N   ASN A  83       9.070  12.336 -15.078  1.00 93.19           N  
ATOM    669  CA  ASN A  83       9.609  13.320 -16.016  1.00 93.19           C  
ATOM    670  C   ASN A  83       9.562  14.734 -15.438  1.00 93.19           C  
ATOM    671  CB  ASN A  83       8.859  13.266 -17.344  1.00 93.19           C  
ATOM    672  O   ASN A  83       8.727  15.031 -14.586  1.00 93.19           O  
ATOM    673  CG  ASN A  83       7.484  13.898 -17.266  1.00 93.19           C  
ATOM    674  ND2 ASN A  83       6.484  13.094 -16.906  1.00 93.19           N  
ATOM    675  OD1 ASN A  83       7.316  15.094 -17.531  1.00 93.19           O  
ATOM    676  N   GLU A  84      10.453  15.586 -15.883  1.00 93.81           N  
ATOM    677  CA  GLU A  84      10.695  16.906 -15.320  1.00 93.81           C  
ATOM    678  C   GLU A  84       9.430  17.766 -15.375  1.00 93.81           C  
ATOM    679  CB  GLU A  84      11.836  17.609 -16.047  1.00 93.81           C  
ATOM    680  O   GLU A  84       9.094  18.453 -14.414  1.00 93.81           O  
ATOM    681  CG  GLU A  84      12.242  18.938 -15.430  1.00 93.81           C  
ATOM    682  CD  GLU A  84      13.500  19.531 -16.047  1.00 93.81           C  
ATOM    683  OE1 GLU A  84      13.891  20.656 -15.680  1.00 93.81           O  
ATOM    684  OE2 GLU A  84      14.109  18.859 -16.906  1.00 93.81           O  
ATOM    685  N   SER A  85       8.727  17.766 -16.438  1.00 93.88           N  
ATOM    686  CA  SER A  85       7.531  18.578 -16.625  1.00 93.88           C  
ATOM    687  C   SER A  85       6.465  18.234 -15.586  1.00 93.88           C  
ATOM    688  CB  SER A  85       6.965  18.406 -18.031  1.00 93.88           C  
ATOM    689  O   SER A  85       5.902  19.125 -14.938  1.00 93.88           O  
ATOM    690  OG  SER A  85       7.879  18.891 -19.000  1.00 93.88           O  
ATOM    691  N   LEU A  86       6.211  16.953 -15.445  1.00 94.12           N  
ATOM    692  CA  LEU A  86       5.199  16.516 -14.484  1.00 94.12           C  
ATOM    693  C   LEU A  86       5.633  16.828 -13.055  1.00 94.12           C  
ATOM    694  CB  LEU A  86       4.934  15.008 -14.633  1.00 94.12           C  
ATOM    695  O   LEU A  86       4.824  17.281 -12.242  1.00 94.12           O  
ATOM    696  CG  LEU A  86       3.719  14.461 -13.891  1.00 94.12           C  
ATOM    697  CD1 LEU A  86       2.451  14.672 -14.711  1.00 94.12           C  
ATOM    698  CD2 LEU A  86       3.910  12.977 -13.570  1.00 94.12           C  
ATOM    699  N   PHE A  87       6.879  16.578 -12.758  1.00 95.81           N  
ATOM    700  CA  PHE A  87       7.430  16.875 -11.438  1.00 95.81           C  
ATOM    701  C   PHE A  87       7.203  18.328 -11.070  1.00 95.81           C  
ATOM    702  CB  PHE A  87       8.922  16.531 -11.391  1.00 95.81           C  
ATOM    703  O   PHE A  87       6.676  18.641 -10.000  1.00 95.81           O  
ATOM    704  CG  PHE A  87       9.602  16.984 -10.125  1.00 95.81           C  
ATOM    705  CD1 PHE A  87      10.242  18.219 -10.062  1.00 95.81           C  
ATOM    706  CD2 PHE A  87       9.617  16.172  -9.000  1.00 95.81           C  
ATOM    707  CE1 PHE A  87      10.867  18.641  -8.891  1.00 95.81           C  
ATOM    708  CE2 PHE A  87      10.242  16.578  -7.832  1.00 95.81           C  
ATOM    709  CZ  PHE A  87      10.875  17.812  -7.777  1.00 95.81           C  
ATOM    710  N   GLU A  88       7.570  19.234 -11.906  1.00 95.44           N  
ATOM    711  CA  GLU A  88       7.461  20.672 -11.656  1.00 95.44           C  
ATOM    712  C   GLU A  88       6.008  21.078 -11.461  1.00 95.44           C  
ATOM    713  CB  GLU A  88       8.086  21.453 -12.812  1.00 95.44           C  
ATOM    714  O   GLU A  88       5.703  21.875 -10.570  1.00 95.44           O  
ATOM    715  CG  GLU A  88       9.602  21.391 -12.859  1.00 95.44           C  
ATOM    716  CD  GLU A  88      10.203  22.109 -14.055  1.00 95.44           C  
ATOM    717  OE1 GLU A  88      11.438  22.281 -14.102  1.00 95.44           O  
ATOM    718  OE2 GLU A  88       9.422  22.516 -14.945  1.00 95.44           O  
ATOM    719  N   ARG A  89       5.262  20.531 -12.273  1.00 95.06           N  
ATOM    720  CA  ARG A  89       3.840  20.828 -12.141  1.00 95.06           C  
ATOM    721  C   ARG A  89       3.307  20.359 -10.797  1.00 95.06           C  
ATOM    722  CB  ARG A  89       3.045  20.188 -13.273  1.00 95.06           C  
ATOM    723  O   ARG A  89       2.570  21.078 -10.125  1.00 95.06           O  
ATOM    724  CG  ARG A  89       1.582  20.594 -13.320  1.00 95.06           C  
ATOM    725  CD  ARG A  89       0.864  20.000 -14.523  1.00 95.06           C  
ATOM    726  NE  ARG A  89      -0.577  20.234 -14.461  1.00 95.06           N  
ATOM    727  NH1 ARG A  89      -1.088  18.828 -16.219  1.00 95.06           N  
ATOM    728  NH2 ARG A  89      -2.758  19.953 -15.117  1.00 95.06           N  
ATOM    729  CZ  ARG A  89      -1.471  19.672 -15.266  1.00 95.06           C  
ATOM    730  N   ALA A  90       3.609  19.125 -10.461  1.00 96.31           N  
ATOM    731  CA  ALA A  90       3.172  18.578  -9.180  1.00 96.31           C  
ATOM    732  C   ALA A  90       3.631  19.453  -8.016  1.00 96.31           C  
ATOM    733  CB  ALA A  90       3.693  17.156  -9.008  1.00 96.31           C  
ATOM    734  O   ALA A  90       2.854  19.734  -7.102  1.00 96.31           O  
ATOM    735  N   MET A  91       4.887  19.859  -7.949  1.00 97.12           N  
ATOM    736  CA  MET A  91       5.418  20.703  -6.883  1.00 97.12           C  
ATOM    737  C   MET A  91       4.699  22.047  -6.836  1.00 97.12           C  
ATOM    738  CB  MET A  91       6.922  20.922  -7.066  1.00 97.12           C  
ATOM    739  O   MET A  91       4.418  22.562  -5.758  1.00 97.12           O  
ATOM    740  CG  MET A  91       7.750  19.656  -6.879  1.00 97.12           C  
ATOM    741  SD  MET A  91       7.484  18.891  -5.238  1.00 97.12           S  
ATOM    742  CE  MET A  91       6.336  17.562  -5.695  1.00 97.12           C  
ATOM    743  N   MET A  92       4.422  22.625  -8.039  1.00 95.69           N  
ATOM    744  CA  MET A  92       3.689  23.891  -8.109  1.00 95.69           C  
ATOM    745  C   MET A  92       2.301  23.750  -7.496  1.00 95.69           C  
ATOM    746  CB  MET A  92       3.574  24.359  -9.562  1.00 95.69           C  
ATOM    747  O   MET A  92       1.870  24.594  -6.719  1.00 95.69           O  
ATOM    748  CG  MET A  92       2.936  25.734  -9.703  1.00 95.69           C  
ATOM    749  SD  MET A  92       2.721  26.219 -11.461  1.00 95.69           S  
ATOM    750  CE  MET A  92       1.761  24.812 -12.070  1.00 95.69           C  
ATOM    751  N   ILE A  93       1.647  22.734  -7.809  1.00 95.44           N  
ATOM    752  CA  ILE A  93       0.297  22.469  -7.320  1.00 95.44           C  
ATOM    753  C   ILE A  93       0.323  22.281  -5.805  1.00 95.44           C  
ATOM    754  CB  ILE A  93      -0.330  21.234  -8.000  1.00 95.44           C  
ATOM    755  O   ILE A  93      -0.513  22.844  -5.090  1.00 95.44           O  
ATOM    756  CG1 ILE A  93      -0.693  21.562  -9.453  1.00 95.44           C  
ATOM    757  CG2 ILE A  93      -1.558  20.750  -7.223  1.00 95.44           C  
ATOM    758  CD1 ILE A  93      -1.100  20.344 -10.273  1.00 95.44           C  
ATOM    759  N   MET A  94       1.219  21.531  -5.371  1.00 96.00           N  
ATOM    760  CA  MET A  94       1.320  21.281  -3.938  1.00 96.00           C  
ATOM    761  C   MET A  94       1.630  22.562  -3.182  1.00 96.00           C  
ATOM    762  CB  MET A  94       2.396  20.234  -3.646  1.00 96.00           C  
ATOM    763  O   MET A  94       1.070  22.812  -2.113  1.00 96.00           O  
ATOM    764  CG  MET A  94       2.027  18.828  -4.102  1.00 96.00           C  
ATOM    765  SD  MET A  94       3.213  17.562  -3.510  1.00 96.00           S  
ATOM    766  CE  MET A  94       2.420  16.062  -4.145  1.00 96.00           C  
ATOM    767  N   SER A  95       2.488  23.391  -3.744  1.00 96.31           N  
ATOM    768  CA  SER A  95       2.795  24.703  -3.166  1.00 96.31           C  
ATOM    769  C   SER A  95       1.553  25.578  -3.094  1.00 96.31           C  
ATOM    770  CB  SER A  95       3.883  25.406  -3.979  1.00 96.31           C  
ATOM    771  O   SER A  95       1.292  26.219  -2.068  1.00 96.31           O  
ATOM    772  OG  SER A  95       5.125  24.734  -3.844  1.00 96.31           O  
ATOM    773  N   ALA A  96       0.815  25.594  -4.121  1.00 95.94           N  
ATOM    774  CA  ALA A  96      -0.410  26.391  -4.180  1.00 95.94           C  
ATOM    775  C   ALA A  96      -1.429  25.891  -3.154  1.00 95.94           C  
ATOM    776  CB  ALA A  96      -1.008  26.344  -5.582  1.00 95.94           C  
ATOM    777  O   ALA A  96      -2.074  26.703  -2.477  1.00 95.94           O  
ATOM    778  N   GLU A  97      -1.524  24.578  -2.994  1.00 95.94           N  
ATOM    779  CA  GLU A  97      -2.479  23.984  -2.059  1.00 95.94           C  
ATOM    780  C   GLU A  97      -2.086  24.281  -0.613  1.00 95.94           C  
ATOM    781  CB  GLU A  97      -2.586  22.484  -2.279  1.00 95.94           C  
ATOM    782  O   GLU A  97      -2.947  24.516   0.235  1.00 95.94           O  
ATOM    783  CG  GLU A  97      -3.334  22.094  -3.547  1.00 95.94           C  
ATOM    784  CD  GLU A  97      -4.758  22.625  -3.588  1.00 95.94           C  
ATOM    785  OE1 GLU A  97      -5.164  23.188  -4.629  1.00 95.94           O  
ATOM    786  OE2 GLU A  97      -5.473  22.469  -2.574  1.00 95.94           O  
ATOM    787  N   GLU A  98      -0.812  24.234  -0.342  1.00 94.00           N  
ATOM    788  CA  GLU A  98      -0.328  24.547   1.001  1.00 94.00           C  
ATOM    789  C   GLU A  98      -0.642  25.984   1.389  1.00 94.00           C  
ATOM    790  CB  GLU A  98       1.179  24.281   1.101  1.00 94.00           C  
ATOM    791  O   GLU A  98      -0.826  26.281   2.568  1.00 94.00           O  
ATOM    792  CG  GLU A  98       1.749  24.500   2.494  1.00 94.00           C  
ATOM    793  CD  GLU A  98       3.244  24.234   2.578  1.00 94.00           C  
ATOM    794  OE1 GLU A  98       3.789  24.188   3.705  1.00 94.00           O  
ATOM    795  OE2 GLU A  98       3.875  24.078   1.510  1.00 94.00           O  
ATOM    796  N   ALA A  99      -0.697  26.953   0.412  1.00 94.19           N  
ATOM    797  CA  ALA A  99      -0.918  28.375   0.656  1.00 94.19           C  
ATOM    798  C   ALA A  99      -2.383  28.656   0.979  1.00 94.19           C  
ATOM    799  CB  ALA A  99      -0.477  29.188  -0.553  1.00 94.19           C  
ATOM    800  O   ALA A  99      -2.709  29.688   1.565  1.00 94.19           O  
ATOM    801  N   LYS A 100      -3.264  27.641   0.697  1.00 94.62           N  
ATOM    802  CA  LYS A 100      -4.684  27.781   1.002  1.00 94.62           C  
ATOM    803  C   LYS A 100      -4.977  27.406   2.451  1.00 94.62           C  
ATOM    804  CB  LYS A 100      -5.523  26.922   0.056  1.00 94.62           C  
ATOM    805  O   LYS A 100      -4.684  26.281   2.875  1.00 94.62           O  
ATOM    806  CG  LYS A 100      -5.395  27.312  -1.410  1.00 94.62           C  
ATOM    807  CD  LYS A 100      -6.211  26.391  -2.307  1.00 94.62           C  
ATOM    808  CE  LYS A 100      -6.004  26.703  -3.779  1.00 94.62           C  
ATOM    809  NZ  LYS A 100      -6.727  25.734  -4.664  1.00 94.62           N  
ATOM    810  N   PRO A 101      -5.547  28.344   3.277  1.00 88.88           N  
ATOM    811  CA  PRO A 101      -5.715  28.109   4.715  1.00 88.88           C  
ATOM    812  C   PRO A 101      -6.633  26.938   5.027  1.00 88.88           C  
ATOM    813  CB  PRO A 101      -6.324  29.422   5.211  1.00 88.88           C  
ATOM    814  O   PRO A 101      -6.398  26.203   5.988  1.00 88.88           O  
ATOM    815  CG  PRO A 101      -5.996  30.422   4.148  1.00 88.88           C  
ATOM    816  CD  PRO A 101      -5.746  29.688   2.863  1.00 88.88           C  
ATOM    817  N   ASP A 102      -7.543  26.562   4.168  1.00 92.31           N  
ATOM    818  CA  ASP A 102      -8.531  25.531   4.496  1.00 92.31           C  
ATOM    819  C   ASP A 102      -8.391  24.312   3.588  1.00 92.31           C  
ATOM    820  CB  ASP A 102      -9.945  26.109   4.391  1.00 92.31           C  
ATOM    821  O   ASP A 102      -9.328  23.531   3.447  1.00 92.31           O  
ATOM    822  CG  ASP A 102     -10.227  27.203   5.410  1.00 92.31           C  
ATOM    823  OD1 ASP A 102      -9.688  27.141   6.535  1.00 92.31           O  
ATOM    824  OD2 ASP A 102     -10.984  28.141   5.078  1.00 92.31           O  
ATOM    825  N   SER A 103      -7.219  24.250   2.975  1.00 96.19           N  
ATOM    826  CA  SER A 103      -7.082  23.125   2.061  1.00 96.19           C  
ATOM    827  C   SER A 103      -6.805  21.828   2.820  1.00 96.19           C  
ATOM    828  CB  SER A 103      -5.961  23.391   1.054  1.00 96.19           C  
ATOM    829  O   SER A 103      -6.227  21.859   3.908  1.00 96.19           O  
ATOM    830  OG  SER A 103      -4.691  23.250   1.670  1.00 96.19           O  
ATOM    831  N   ALA A 104      -7.297  20.656   2.275  1.00 95.81           N  
ATOM    832  CA  ALA A 104      -7.039  19.344   2.836  1.00 95.81           C  
ATOM    833  C   ALA A 104      -5.543  19.047   2.893  1.00 95.81           C  
ATOM    834  CB  ALA A 104      -7.754  18.266   2.021  1.00 95.81           C  
ATOM    835  O   ALA A 104      -5.051  18.469   3.869  1.00 95.81           O  
ATOM    836  N   PHE A 105      -4.867  19.500   1.869  1.00 96.25           N  
ATOM    837  CA  PHE A 105      -3.424  19.297   1.790  1.00 96.25           C  
ATOM    838  C   PHE A 105      -2.725  20.000   2.953  1.00 96.25           C  
ATOM    839  CB  PHE A 105      -2.883  19.844   0.460  1.00 96.25           C  
ATOM    840  O   PHE A 105      -1.885  19.391   3.627  1.00 96.25           O  
ATOM    841  CG  PHE A 105      -1.399  19.656   0.291  1.00 96.25           C  
ATOM    842  CD1 PHE A 105      -0.510  20.641   0.685  1.00 96.25           C  
ATOM    843  CD2 PHE A 105      -0.894  18.484  -0.264  1.00 96.25           C  
ATOM    844  CE1 PHE A 105       0.864  20.469   0.529  1.00 96.25           C  
ATOM    845  CE2 PHE A 105       0.478  18.297  -0.422  1.00 96.25           C  
ATOM    846  CZ  PHE A 105       1.354  19.297  -0.026  1.00 96.25           C  
ATOM    847  N   LYS A 106      -3.031  21.234   3.205  1.00 95.94           N  
ATOM    848  CA  LYS A 106      -2.438  21.969   4.316  1.00 95.94           C  
ATOM    849  C   LYS A 106      -2.732  21.297   5.648  1.00 95.94           C  
ATOM    850  CB  LYS A 106      -2.949  23.406   4.340  1.00 95.94           C  
ATOM    851  O   LYS A 106      -1.867  21.219   6.523  1.00 95.94           O  
ATOM    852  CG  LYS A 106      -2.398  24.250   5.488  1.00 95.94           C  
ATOM    853  CD  LYS A 106      -0.921  24.562   5.289  1.00 95.94           C  
ATOM    854  CE  LYS A 106      -0.403  25.516   6.359  1.00 95.94           C  
ATOM    855  NZ  LYS A 106       1.041  25.844   6.160  1.00 95.94           N  
ATOM    856  N   PHE A 107      -3.949  20.828   5.758  1.00 95.25           N  
ATOM    857  CA  PHE A 107      -4.320  20.078   6.957  1.00 95.25           C  
ATOM    858  C   PHE A 107      -3.365  18.922   7.184  1.00 95.25           C  
ATOM    859  CB  PHE A 107      -5.758  19.578   6.848  1.00 95.25           C  
ATOM    860  O   PHE A 107      -2.848  18.734   8.289  1.00 95.25           O  
ATOM    861  CG  PHE A 107      -6.199  18.750   8.031  1.00 95.25           C  
ATOM    862  CD1 PHE A 107      -5.941  17.391   8.086  1.00 95.25           C  
ATOM    863  CD2 PHE A 107      -6.875  19.344   9.086  1.00 95.25           C  
ATOM    864  CE1 PHE A 107      -6.352  16.625   9.180  1.00 95.25           C  
ATOM    865  CE2 PHE A 107      -7.289  18.594  10.188  1.00 95.25           C  
ATOM    866  CZ  PHE A 107      -7.023  17.234  10.227  1.00 95.25           C  
ATOM    867  N   LEU A 108      -3.150  18.141   6.184  1.00 94.25           N  
ATOM    868  CA  LEU A 108      -2.283  16.969   6.281  1.00 94.25           C  
ATOM    869  C   LEU A 108      -0.862  17.375   6.652  1.00 94.25           C  
ATOM    870  CB  LEU A 108      -2.277  16.188   4.961  1.00 94.25           C  
ATOM    871  O   LEU A 108      -0.233  16.750   7.504  1.00 94.25           O  
ATOM    872  CG  LEU A 108      -3.633  15.680   4.473  1.00 94.25           C  
ATOM    873  CD1 LEU A 108      -3.461  14.883   3.182  1.00 94.25           C  
ATOM    874  CD2 LEU A 108      -4.305  14.836   5.547  1.00 94.25           C  
ATOM    875  N   MET A 109      -0.331  18.438   6.043  1.00 93.50           N  
ATOM    876  CA  MET A 109       1.014  18.922   6.328  1.00 93.50           C  
ATOM    877  C   MET A 109       1.151  19.312   7.797  1.00 93.50           C  
ATOM    878  CB  MET A 109       1.346  20.125   5.438  1.00 93.50           C  
ATOM    879  O   MET A 109       2.152  18.984   8.438  1.00 93.50           O  
ATOM    880  CG  MET A 109       1.584  19.766   3.982  1.00 93.50           C  
ATOM    881  SD  MET A 109       2.992  18.609   3.768  1.00 93.50           S  
ATOM    882  CE  MET A 109       4.371  19.688   4.230  1.00 93.50           C  
ATOM    883  N   THR A 110       0.131  19.891   8.305  1.00 93.06           N  
ATOM    884  CA  THR A 110       0.166  20.422   9.664  1.00 93.06           C  
ATOM    885  C   THR A 110       0.072  19.281  10.688  1.00 93.06           C  
ATOM    886  CB  THR A 110      -0.975  21.422   9.906  1.00 93.06           C  
ATOM    887  O   THR A 110       0.610  19.391  11.789  1.00 93.06           O  
ATOM    888  CG2 THR A 110      -0.898  22.016  11.312  1.00 93.06           C  
ATOM    889  OG1 THR A 110      -0.880  22.484   8.945  1.00 93.06           O  
ATOM    890  N   HIS A 111      -0.546  18.203  10.289  1.00 91.75           N  
ATOM    891  CA  HIS A 111      -0.804  17.141  11.250  1.00 91.75           C  
ATOM    892  C   HIS A 111       0.167  15.977  11.062  1.00 91.75           C  
ATOM    893  CB  HIS A 111      -2.246  16.641  11.125  1.00 91.75           C  
ATOM    894  O   HIS A 111       0.092  14.977  11.773  1.00 91.75           O  
ATOM    895  CG  HIS A 111      -3.258  17.594  11.672  1.00 91.75           C  
ATOM    896  CD2 HIS A 111      -3.973  17.562  12.828  1.00 91.75           C  
ATOM    897  ND1 HIS A 111      -3.637  18.734  11.016  1.00 91.75           N  
ATOM    898  CE1 HIS A 111      -4.543  19.375  11.734  1.00 91.75           C  
ATOM    899  NE2 HIS A 111      -4.766  18.688  12.836  1.00 91.75           N  
ATOM    900  N   TYR A 112       1.039  16.062  10.172  1.00 91.94           N  
ATOM    901  CA  TYR A 112       1.979  14.992   9.859  1.00 91.94           C  
ATOM    902  C   TYR A 112       2.781  14.586  11.086  1.00 91.94           C  
ATOM    903  CB  TYR A 112       2.926  15.422   8.734  1.00 91.94           C  
ATOM    904  O   TYR A 112       2.857  13.406  11.430  1.00 91.94           O  
ATOM    905  CG  TYR A 112       3.766  14.289   8.180  1.00 91.94           C  
ATOM    906  CD1 TYR A 112       4.969  13.938   8.789  1.00 91.94           C  
ATOM    907  CD2 TYR A 112       3.357  13.586   7.059  1.00 91.94           C  
ATOM    908  CE1 TYR A 112       5.746  12.898   8.281  1.00 91.94           C  
ATOM    909  CE2 TYR A 112       4.125  12.547   6.543  1.00 91.94           C  
ATOM    910  OH  TYR A 112       6.082  11.180   6.656  1.00 91.94           O  
ATOM    911  CZ  TYR A 112       5.316  12.211   7.160  1.00 91.94           C  
ATOM    912  N   ASP A 113       3.391  15.562  11.844  1.00 90.88           N  
ATOM    913  CA  ASP A 113       4.336  15.320  12.930  1.00 90.88           C  
ATOM    914  C   ASP A 113       3.658  14.602  14.094  1.00 90.88           C  
ATOM    915  CB  ASP A 113       4.957  16.625  13.406  1.00 90.88           C  
ATOM    916  O   ASP A 113       4.324  13.930  14.883  1.00 90.88           O  
ATOM    917  CG  ASP A 113       5.922  17.234  12.398  1.00 90.88           C  
ATOM    918  OD1 ASP A 113       6.371  16.516  11.477  1.00 90.88           O  
ATOM    919  OD2 ASP A 113       6.242  18.438  12.531  1.00 90.88           O  
ATOM    920  N   MET A 114       2.369  14.586  14.133  1.00 87.75           N  
ATOM    921  CA  MET A 114       1.614  13.945  15.203  1.00 87.75           C  
ATOM    922  C   MET A 114       1.755  12.430  15.125  1.00 87.75           C  
ATOM    923  CB  MET A 114       0.137  14.336  15.133  1.00 87.75           C  
ATOM    924  O   MET A 114       1.520  11.727  16.109  1.00 87.75           O  
ATOM    925  CG  MET A 114      -0.116  15.812  15.375  1.00 87.75           C  
ATOM    926  SD  MET A 114      -1.878  16.266  15.141  1.00 87.75           S  
ATOM    927  CE  MET A 114      -2.648  15.234  16.422  1.00 87.75           C  
ATOM    928  N   TYR A 115       2.193  12.008  13.969  1.00 85.56           N  
ATOM    929  CA  TYR A 115       2.188  10.562  13.773  1.00 85.56           C  
ATOM    930  C   TYR A 115       3.609  10.016  13.703  1.00 85.56           C  
ATOM    931  CB  TYR A 115       1.425  10.188  12.500  1.00 85.56           C  
ATOM    932  O   TYR A 115       3.818   8.852  13.352  1.00 85.56           O  
ATOM    933  CG  TYR A 115      -0.030  10.586  12.523  1.00 85.56           C  
ATOM    934  CD1 TYR A 115      -0.969   9.836  13.227  1.00 85.56           C  
ATOM    935  CD2 TYR A 115      -0.468  11.719  11.844  1.00 85.56           C  
ATOM    936  CE1 TYR A 115      -2.311  10.203  13.250  1.00 85.56           C  
ATOM    937  CE2 TYR A 115      -1.808  12.094  11.859  1.00 85.56           C  
ATOM    938  OH  TYR A 115      -4.047  11.695  12.586  1.00 85.56           O  
ATOM    939  CZ  TYR A 115      -2.721  11.328  12.562  1.00 85.56           C  
ATOM    940  N   LEU A 116       4.613  10.797  14.133  1.00 85.69           N  
ATOM    941  CA  LEU A 116       6.012  10.391  14.031  1.00 85.69           C  
ATOM    942  C   LEU A 116       6.434   9.594  15.266  1.00 85.69           C  
ATOM    943  CB  LEU A 116       6.918  11.609  13.867  1.00 85.69           C  
ATOM    944  O   LEU A 116       7.148   8.594  15.148  1.00 85.69           O  
ATOM    945  CG  LEU A 116       6.809  12.359  12.539  1.00 85.69           C  
ATOM    946  CD1 LEU A 116       7.820  13.500  12.492  1.00 85.69           C  
ATOM    947  CD2 LEU A 116       7.012  11.406  11.375  1.00 85.69           C  
ATOM    948  N   PRO A 117       5.973   9.930  16.438  1.00 84.62           N  
ATOM    949  CA  PRO A 117       6.473   9.250  17.641  1.00 84.62           C  
ATOM    950  C   PRO A 117       6.031   7.793  17.719  1.00 84.62           C  
ATOM    951  CB  PRO A 117       5.867  10.070  18.781  1.00 84.62           C  
ATOM    952  O   PRO A 117       5.039   7.410  17.094  1.00 84.62           O  
ATOM    953  CG  PRO A 117       5.535  11.398  18.172  1.00 84.62           C  
ATOM    954  CD  PRO A 117       5.176  11.180  16.734  1.00 84.62           C  
ATOM    955  N   VAL A 118       6.793   7.039  18.625  1.00 78.75           N  
ATOM    956  CA  VAL A 118       6.469   5.656  18.938  1.00 78.75           C  
ATOM    957  C   VAL A 118       5.086   5.590  19.594  1.00 78.75           C  
ATOM    958  CB  VAL A 118       7.527   5.023  19.875  1.00 78.75           C  
ATOM    959  O   VAL A 118       4.762   6.406  20.453  1.00 78.75           O  
ATOM    960  CG1 VAL A 118       7.105   3.617  20.297  1.00 78.75           C  
ATOM    961  CG2 VAL A 118       8.891   4.996  19.188  1.00 78.75           C  
ATOM    962  N   GLY A 119       4.145   4.789  19.078  1.00 71.50           N  
ATOM    963  CA  GLY A 119       2.826   4.586  19.656  1.00 71.50           C  
ATOM    964  C   GLY A 119       1.735   5.359  18.938  1.00 71.50           C  
ATOM    965  O   GLY A 119       0.576   5.340  19.359  1.00 71.50           O  
ATOM    966  N   ALA A 120       2.145   6.160  17.922  1.00 76.75           N  
ATOM    967  CA  ALA A 120       1.142   6.914  17.172  1.00 76.75           C  
ATOM    968  C   ALA A 120       0.165   5.977  16.469  1.00 76.75           C  
ATOM    969  CB  ALA A 120       1.814   7.840  16.172  1.00 76.75           C  
ATOM    970  O   ALA A 120       0.544   4.887  16.047  1.00 76.75           O  
ATOM    971  N   SER A 121      -1.062   6.301  16.594  1.00 74.81           N  
ATOM    972  CA  SER A 121      -2.125   5.578  15.906  1.00 74.81           C  
ATOM    973  C   SER A 121      -3.174   6.539  15.359  1.00 74.81           C  
ATOM    974  CB  SER A 121      -2.787   4.570  16.844  1.00 74.81           C  
ATOM    975  O   SER A 121      -3.264   7.688  15.797  1.00 74.81           O  
ATOM    976  OG  SER A 121      -3.477   5.230  17.891  1.00 74.81           O  
ATOM    977  N   CYS A 122      -3.740   6.160  14.234  1.00 71.62           N  
ATOM    978  CA  CYS A 122      -4.770   7.008  13.641  1.00 71.62           C  
ATOM    979  C   CYS A 122      -6.156   6.426  13.883  1.00 71.62           C  
ATOM    980  CB  CYS A 122      -4.527   7.176  12.141  1.00 71.62           C  
ATOM    981  O   CYS A 122      -6.465   5.328  13.414  1.00 71.62           O  
ATOM    982  SG  CYS A 122      -5.742   8.234  11.320  1.00 71.62           S  
ATOM    983  N   GLN A 123      -6.961   7.125  14.648  1.00 66.62           N  
ATOM    984  CA  GLN A 123      -8.359   6.746  14.805  1.00 66.62           C  
ATOM    985  C   GLN A 123      -9.289   7.855  14.320  1.00 66.62           C  
ATOM    986  CB  GLN A 123      -8.664   6.406  16.266  1.00 66.62           C  
ATOM    987  O   GLN A 123     -10.508   7.742  14.438  1.00 66.62           O  
ATOM    988  CG  GLN A 123      -7.879   5.215  16.797  1.00 66.62           C  
ATOM    989  CD  GLN A 123      -8.375   4.742  18.156  1.00 66.62           C  
ATOM    990  NE2 GLN A 123      -7.797   3.652  18.641  1.00 66.62           N  
ATOM    991  OE1 GLN A 123      -9.266   5.352  18.750  1.00 66.62           O  
ATOM    992  N   ASP A 124      -8.711   8.883  13.680  1.00 72.25           N  
ATOM    993  CA  ASP A 124      -9.461  10.094  13.375  1.00 72.25           C  
ATOM    994  C   ASP A 124     -10.055  10.031  11.961  1.00 72.25           C  
ATOM    995  CB  ASP A 124      -8.578  11.336  13.516  1.00 72.25           C  
ATOM    996  O   ASP A 124      -9.312  10.047  10.977  1.00 72.25           O  
ATOM    997  CG  ASP A 124      -9.328  12.633  13.297  1.00 72.25           C  
ATOM    998  OD1 ASP A 124     -10.570  12.609  13.203  1.00 72.25           O  
ATOM    999  OD2 ASP A 124      -8.664  13.688  13.203  1.00 72.25           O  
ATOM   1000  N   ALA A 125     -11.297   9.891  11.812  1.00 77.12           N  
ATOM   1001  CA  ALA A 125     -12.023   9.828  10.547  1.00 77.12           C  
ATOM   1002  C   ALA A 125     -11.797  11.094   9.719  1.00 77.12           C  
ATOM   1003  CB  ALA A 125     -13.516   9.625  10.797  1.00 77.12           C  
ATOM   1004  O   ALA A 125     -11.727  11.031   8.492  1.00 77.12           O  
ATOM   1005  N   GLU A 126     -11.656  12.172  10.367  1.00 83.88           N  
ATOM   1006  CA  GLU A 126     -11.438  13.445   9.688  1.00 83.88           C  
ATOM   1007  C   GLU A 126     -10.133  13.430   8.891  1.00 83.88           C  
ATOM   1008  CB  GLU A 126     -11.430  14.602  10.688  1.00 83.88           C  
ATOM   1009  O   GLU A 126     -10.094  13.891   7.750  1.00 83.88           O  
ATOM   1010  CG  GLU A 126     -11.242  15.969  10.047  1.00 83.88           C  
ATOM   1011  CD  GLU A 126     -11.156  17.094  11.062  1.00 83.88           C  
ATOM   1012  OE1 GLU A 126     -11.062  18.281  10.648  1.00 83.88           O  
ATOM   1013  OE2 GLU A 126     -11.180  16.797  12.273  1.00 83.88           O  
ATOM   1014  N   THR A 127      -9.062  12.930   9.523  1.00 86.19           N  
ATOM   1015  CA  THR A 127      -7.762  12.867   8.867  1.00 86.19           C  
ATOM   1016  C   THR A 127      -7.836  12.047   7.590  1.00 86.19           C  
ATOM   1017  CB  THR A 127      -6.695  12.273   9.805  1.00 86.19           C  
ATOM   1018  O   THR A 127      -7.320  12.461   6.547  1.00 86.19           O  
ATOM   1019  CG2 THR A 127      -5.344  12.164   9.109  1.00 86.19           C  
ATOM   1020  OG1 THR A 127      -6.555  13.109  10.961  1.00 86.19           O  
ATOM   1021  N   LEU A 128      -8.492  10.992   7.617  1.00 84.00           N  
ATOM   1022  CA  LEU A 128      -8.625  10.109   6.465  1.00 84.00           C  
ATOM   1023  C   LEU A 128      -9.461  10.773   5.367  1.00 84.00           C  
ATOM   1024  CB  LEU A 128      -9.266   8.781   6.875  1.00 84.00           C  
ATOM   1025  O   LEU A 128      -9.148  10.641   4.184  1.00 84.00           O  
ATOM   1026  CG  LEU A 128      -8.438   7.887   7.801  1.00 84.00           C  
ATOM   1027  CD1 LEU A 128      -9.234   6.645   8.188  1.00 84.00           C  
ATOM   1028  CD2 LEU A 128      -7.125   7.496   7.129  1.00 84.00           C  
ATOM   1029  N   GLU A 129     -10.516  11.438   5.797  1.00 86.50           N  
ATOM   1030  CA  GLU A 129     -11.336  12.172   4.840  1.00 86.50           C  
ATOM   1031  C   GLU A 129     -10.531  13.281   4.168  1.00 86.50           C  
ATOM   1032  CB  GLU A 129     -12.570  12.766   5.527  1.00 86.50           C  
ATOM   1033  O   GLU A 129     -10.648  13.500   2.959  1.00 86.50           O  
ATOM   1034  CG  GLU A 129     -13.523  13.469   4.574  1.00 86.50           C  
ATOM   1035  CD  GLU A 129     -14.039  12.570   3.461  1.00 86.50           C  
ATOM   1036  OE1 GLU A 129     -14.484  13.094   2.416  1.00 86.50           O  
ATOM   1037  OE2 GLU A 129     -13.992  11.336   3.639  1.00 86.50           O  
ATOM   1038  N   LYS A 130      -9.719  13.953   4.922  1.00 92.25           N  
ATOM   1039  CA  LYS A 130      -8.875  15.000   4.355  1.00 92.25           C  
ATOM   1040  C   LYS A 130      -7.859  14.422   3.377  1.00 92.25           C  
ATOM   1041  CB  LYS A 130      -8.156  15.773   5.465  1.00 92.25           C  
ATOM   1042  O   LYS A 130      -7.551  15.031   2.355  1.00 92.25           O  
ATOM   1043  CG  LYS A 130      -9.070  16.672   6.281  1.00 92.25           C  
ATOM   1044  CD  LYS A 130      -9.656  17.797   5.434  1.00 92.25           C  
ATOM   1045  CE  LYS A 130     -10.523  18.734   6.266  1.00 92.25           C  
ATOM   1046  NZ  LYS A 130     -11.219  19.734   5.414  1.00 92.25           N  
ATOM   1047  N   TYR A 131      -7.348  13.336   3.748  1.00 92.38           N  
ATOM   1048  CA  TYR A 131      -6.445  12.656   2.828  1.00 92.38           C  
ATOM   1049  C   TYR A 131      -7.141  12.344   1.509  1.00 92.38           C  
ATOM   1050  CB  TYR A 131      -5.914  11.359   3.455  1.00 92.38           C  
ATOM   1051  O   TYR A 131      -6.609  12.633   0.436  1.00 92.38           O  
ATOM   1052  CG  TYR A 131      -5.105  10.508   2.504  1.00 92.38           C  
ATOM   1053  CD1 TYR A 131      -5.625   9.336   1.974  1.00 92.38           C  
ATOM   1054  CD2 TYR A 131      -3.818  10.883   2.135  1.00 92.38           C  
ATOM   1055  CE1 TYR A 131      -4.883   8.547   1.099  1.00 92.38           C  
ATOM   1056  CE2 TYR A 131      -3.066  10.109   1.260  1.00 92.38           C  
ATOM   1057  OH  TYR A 131      -2.867   8.172  -0.119  1.00 92.38           O  
ATOM   1058  CZ  TYR A 131      -3.607   8.945   0.748  1.00 92.38           C  
ATOM   1059  N   ARG A 132      -8.250  11.766   1.556  1.00 90.44           N  
ATOM   1060  CA  ARG A 132      -9.016  11.438   0.362  1.00 90.44           C  
ATOM   1061  C   ARG A 132      -9.281  12.680  -0.481  1.00 90.44           C  
ATOM   1062  CB  ARG A 132     -10.344  10.773   0.744  1.00 90.44           C  
ATOM   1063  O   ARG A 132      -9.086  12.664  -1.698  1.00 90.44           O  
ATOM   1064  CG  ARG A 132     -11.148  10.273  -0.445  1.00 90.44           C  
ATOM   1065  CD  ARG A 132     -12.492   9.695  -0.018  1.00 90.44           C  
ATOM   1066  NE  ARG A 132     -13.539  10.711  -0.050  1.00 90.44           N  
ATOM   1067  NH1 ARG A 132     -15.281   9.195  -0.249  1.00 90.44           N  
ATOM   1068  NH2 ARG A 132     -15.711  11.445  -0.179  1.00 90.44           N  
ATOM   1069  CZ  ARG A 132     -14.844  10.453  -0.159  1.00 90.44           C  
ATOM   1070  N   THR A 133      -9.734  13.680   0.153  1.00 93.00           N  
ATOM   1071  CA  THR A 133     -10.039  14.930  -0.528  1.00 93.00           C  
ATOM   1072  C   THR A 133      -8.789  15.484  -1.214  1.00 93.00           C  
ATOM   1073  CB  THR A 133     -10.594  15.984   0.452  1.00 93.00           C  
ATOM   1074  O   THR A 133      -8.844  15.906  -2.371  1.00 93.00           O  
ATOM   1075  CG2 THR A 133     -10.891  17.297  -0.260  1.00 93.00           C  
ATOM   1076  OG1 THR A 133     -11.805  15.484   1.034  1.00 93.00           O  
ATOM   1077  N   ALA A 134      -7.711  15.445  -0.535  1.00 95.88           N  
ATOM   1078  CA  ALA A 134      -6.461  15.953  -1.100  1.00 95.88           C  
ATOM   1079  C   ALA A 134      -6.043  15.133  -2.320  1.00 95.88           C  
ATOM   1080  CB  ALA A 134      -5.355  15.930  -0.046  1.00 95.88           C  
ATOM   1081  O   ALA A 134      -5.598  15.695  -3.326  1.00 95.88           O  
ATOM   1082  N   CYS A 135      -6.207  13.852  -2.195  1.00 95.12           N  
ATOM   1083  CA  CYS A 135      -5.863  12.969  -3.303  1.00 95.12           C  
ATOM   1084  C   CYS A 135      -6.703  13.281  -4.535  1.00 95.12           C  
ATOM   1085  CB  CYS A 135      -6.062  11.508  -2.904  1.00 95.12           C  
ATOM   1086  O   CYS A 135      -6.172  13.414  -5.637  1.00 95.12           O  
ATOM   1087  SG  CYS A 135      -4.871  10.914  -1.681  1.00 95.12           S  
ATOM   1088  N   LEU A 136      -7.957  13.445  -4.316  1.00 94.50           N  
ATOM   1089  CA  LEU A 136      -8.875  13.703  -5.418  1.00 94.50           C  
ATOM   1090  C   LEU A 136      -8.594  15.062  -6.055  1.00 94.50           C  
ATOM   1091  CB  LEU A 136     -10.328  13.656  -4.926  1.00 94.50           C  
ATOM   1092  O   LEU A 136      -8.570  15.188  -7.281  1.00 94.50           O  
ATOM   1093  CG  LEU A 136     -10.852  12.289  -4.500  1.00 94.50           C  
ATOM   1094  CD1 LEU A 136     -12.266  12.414  -3.941  1.00 94.50           C  
ATOM   1095  CD2 LEU A 136     -10.820  11.312  -5.672  1.00 94.50           C  
ATOM   1096  N   ASP A 137      -8.359  16.016  -5.215  1.00 95.88           N  
ATOM   1097  CA  ASP A 137      -8.039  17.344  -5.730  1.00 95.88           C  
ATOM   1098  C   ASP A 137      -6.762  17.312  -6.566  1.00 95.88           C  
ATOM   1099  CB  ASP A 137      -7.891  18.344  -4.582  1.00 95.88           C  
ATOM   1100  O   ASP A 137      -6.703  17.906  -7.648  1.00 95.88           O  
ATOM   1101  CG  ASP A 137      -9.219  18.734  -3.963  1.00 95.88           C  
ATOM   1102  OD1 ASP A 137     -10.281  18.406  -4.535  1.00 95.88           O  
ATOM   1103  OD2 ASP A 137      -9.211  19.391  -2.893  1.00 95.88           O  
ATOM   1104  N   PHE A 138      -5.805  16.641  -6.035  1.00 96.88           N  
ATOM   1105  CA  PHE A 138      -4.527  16.500  -6.730  1.00 96.88           C  
ATOM   1106  C   PHE A 138      -4.719  15.828  -8.086  1.00 96.88           C  
ATOM   1107  CB  PHE A 138      -3.531  15.703  -5.883  1.00 96.88           C  
ATOM   1108  O   PHE A 138      -4.250  16.344  -9.102  1.00 96.88           O  
ATOM   1109  CG  PHE A 138      -2.207  15.477  -6.559  1.00 96.88           C  
ATOM   1110  CD1 PHE A 138      -1.952  14.289  -7.230  1.00 96.88           C  
ATOM   1111  CD2 PHE A 138      -1.217  16.453  -6.520  1.00 96.88           C  
ATOM   1112  CE1 PHE A 138      -0.727  14.070  -7.859  1.00 96.88           C  
ATOM   1113  CE2 PHE A 138       0.010  16.234  -7.145  1.00 96.88           C  
ATOM   1114  CZ  PHE A 138       0.253  15.055  -7.812  1.00 96.88           C  
ATOM   1115  N   ARG A 139      -5.402  14.680  -8.117  1.00 96.00           N  
ATOM   1116  CA  ARG A 139      -5.621  13.938  -9.352  1.00 96.00           C  
ATOM   1117  C   ARG A 139      -6.379  14.773 -10.375  1.00 96.00           C  
ATOM   1118  CB  ARG A 139      -6.383  12.641  -9.070  1.00 96.00           C  
ATOM   1119  O   ARG A 139      -6.039  14.773 -11.562  1.00 96.00           O  
ATOM   1120  CG  ARG A 139      -5.602  11.633  -8.234  1.00 96.00           C  
ATOM   1121  CD  ARG A 139      -4.500  10.961  -9.039  1.00 96.00           C  
ATOM   1122  NE  ARG A 139      -3.904   9.844  -8.312  1.00 96.00           N  
ATOM   1123  NH1 ARG A 139      -2.514   9.195 -10.047  1.00 96.00           N  
ATOM   1124  NH2 ARG A 139      -2.500   8.047  -8.062  1.00 96.00           N  
ATOM   1125  CZ  ARG A 139      -2.975   9.031  -8.812  1.00 96.00           C  
ATOM   1126  N   ASN A 140      -7.355  15.539  -9.953  1.00 95.81           N  
ATOM   1127  CA  ASN A 140      -8.156  16.391 -10.828  1.00 95.81           C  
ATOM   1128  C   ASN A 140      -7.305  17.500 -11.445  1.00 95.81           C  
ATOM   1129  CB  ASN A 140      -9.336  16.984 -10.062  1.00 95.81           C  
ATOM   1130  O   ASN A 140      -7.387  17.734 -12.656  1.00 95.81           O  
ATOM   1131  CG  ASN A 140     -10.438  15.984  -9.797  1.00 95.81           C  
ATOM   1132  ND2 ASN A 140     -11.086  16.109  -8.648  1.00 95.81           N  
ATOM   1133  OD1 ASN A 140     -10.695  15.102 -10.625  1.00 95.81           O  
ATOM   1134  N   THR A 141      -6.496  18.031 -10.656  1.00 95.25           N  
ATOM   1135  CA  THR A 141      -5.691  19.156 -11.109  1.00 95.25           C  
ATOM   1136  C   THR A 141      -4.598  18.688 -12.070  1.00 95.25           C  
ATOM   1137  CB  THR A 141      -5.051  19.906  -9.930  1.00 95.25           C  
ATOM   1138  O   THR A 141      -4.230  19.406 -13.000  1.00 95.25           O  
ATOM   1139  CG2 THR A 141      -4.266  21.125 -10.406  1.00 95.25           C  
ATOM   1140  OG1 THR A 141      -6.078  20.328  -9.031  1.00 95.25           O  
ATOM   1141  N   MET A 142      -4.094  17.484 -11.836  1.00 94.06           N  
ATOM   1142  CA  MET A 142      -3.025  16.922 -12.656  1.00 94.06           C  
ATOM   1143  C   MET A 142      -3.594  16.234 -13.891  1.00 94.06           C  
ATOM   1144  CB  MET A 142      -2.195  15.922 -11.844  1.00 94.06           C  
ATOM   1145  O   MET A 142      -2.846  15.672 -14.695  1.00 94.06           O  
ATOM   1146  CG  MET A 142      -1.355  16.578 -10.750  1.00 94.06           C  
ATOM   1147  SD  MET A 142      -0.023  17.641 -11.430  1.00 94.06           S  
ATOM   1148  CE  MET A 142       1.116  16.359 -12.047  1.00 94.06           C  
ATOM   1149  N   ASP A 143      -4.910  16.281 -14.039  1.00 92.62           N  
ATOM   1150  CA  ASP A 143      -5.609  15.633 -15.148  1.00 92.62           C  
ATOM   1151  C   ASP A 143      -5.301  14.141 -15.211  1.00 92.62           C  
ATOM   1152  CB  ASP A 143      -5.234  16.297 -16.469  1.00 92.62           C  
ATOM   1153  O   ASP A 143      -5.012  13.602 -16.281  1.00 92.62           O  
ATOM   1154  CG  ASP A 143      -6.188  15.961 -17.609  1.00 92.62           C  
ATOM   1155  OD1 ASP A 143      -7.363  15.625 -17.328  1.00 92.62           O  
ATOM   1156  OD2 ASP A 143      -5.766  16.016 -18.781  1.00 92.62           O  
ATOM   1157  N   MET A 144      -5.289  13.477 -14.094  1.00 94.31           N  
ATOM   1158  CA  MET A 144      -5.090  12.039 -13.945  1.00 94.31           C  
ATOM   1159  C   MET A 144      -6.375  11.352 -13.484  1.00 94.31           C  
ATOM   1160  CB  MET A 144      -3.959  11.750 -12.953  1.00 94.31           C  
ATOM   1161  O   MET A 144      -6.379  10.648 -12.477  1.00 94.31           O  
ATOM   1162  CG  MET A 144      -2.611  12.305 -13.383  1.00 94.31           C  
ATOM   1163  SD  MET A 144      -1.310  12.047 -12.117  1.00 94.31           S  
ATOM   1164  CE  MET A 144       0.087  12.883 -12.922  1.00 94.31           C  
ATOM   1165  N   THR A 145      -7.512  11.508 -14.297  1.00 93.19           N  
ATOM   1166  CA  THR A 145      -8.812  11.102 -13.789  1.00 93.19           C  
ATOM   1167  C   THR A 145      -9.430  10.023 -14.664  1.00 93.19           C  
ATOM   1168  CB  THR A 145      -9.773  12.305 -13.695  1.00 93.19           C  
ATOM   1169  O   THR A 145     -10.414   9.391 -14.281  1.00 93.19           O  
ATOM   1170  CG2 THR A 145      -9.266  13.344 -12.703  1.00 93.19           C  
ATOM   1171  OG1 THR A 145      -9.898  12.914 -14.992  1.00 93.19           O  
ATOM   1172  N   ALA A 146      -8.820   9.766 -15.781  1.00 91.75           N  
ATOM   1173  CA  ALA A 146      -9.414   8.797 -16.688  1.00 91.75           C  
ATOM   1174  C   ALA A 146      -9.406   7.395 -16.078  1.00 91.75           C  
ATOM   1175  CB  ALA A 146      -8.680   8.789 -18.031  1.00 91.75           C  
ATOM   1176  O   ALA A 146      -8.344   6.848 -15.773  1.00 91.75           O  
ATOM   1177  N   PRO A 147     -10.641   6.754 -15.953  1.00 86.31           N  
ATOM   1178  CA  PRO A 147     -10.766   5.469 -15.258  1.00 86.31           C  
ATOM   1179  C   PRO A 147     -10.062   4.332 -15.992  1.00 86.31           C  
ATOM   1180  CB  PRO A 147     -12.273   5.238 -15.203  1.00 86.31           C  
ATOM   1181  O   PRO A 147      -9.625   3.363 -15.367  1.00 86.31           O  
ATOM   1182  CG  PRO A 147     -12.836   6.152 -16.234  1.00 86.31           C  
ATOM   1183  CD  PRO A 147     -11.906   7.316 -16.406  1.00 86.31           C  
ATOM   1184  N   ASP A 148      -9.922   4.461 -17.297  1.00 86.38           N  
ATOM   1185  CA  ASP A 148      -9.312   3.385 -18.078  1.00 86.38           C  
ATOM   1186  C   ASP A 148      -7.797   3.557 -18.156  1.00 86.38           C  
ATOM   1187  CB  ASP A 148      -9.914   3.330 -19.484  1.00 86.38           C  
ATOM   1188  O   ASP A 148      -7.094   2.672 -18.641  1.00 86.38           O  
ATOM   1189  CG  ASP A 148     -11.359   2.877 -19.500  1.00 86.38           C  
ATOM   1190  OD1 ASP A 148     -11.781   2.146 -18.562  1.00 86.38           O  
ATOM   1191  OD2 ASP A 148     -12.094   3.252 -20.438  1.00 86.38           O  
ATOM   1192  N   ASP A 149      -7.355   4.559 -17.594  1.00 92.25           N  
ATOM   1193  CA  ASP A 149      -5.926   4.852 -17.594  1.00 92.25           C  
ATOM   1194  C   ASP A 149      -5.227   4.191 -16.406  1.00 92.25           C  
ATOM   1195  CB  ASP A 149      -5.688   6.363 -17.562  1.00 92.25           C  
ATOM   1196  O   ASP A 149      -5.777   4.125 -15.312  1.00 92.25           O  
ATOM   1197  CG  ASP A 149      -4.270   6.746 -17.969  1.00 92.25           C  
ATOM   1198  OD1 ASP A 149      -3.346   5.922 -17.781  1.00 92.25           O  
ATOM   1199  OD2 ASP A 149      -4.078   7.879 -18.453  1.00 92.25           O  
ATOM   1200  N   LEU A 150      -3.898   3.695 -16.609  1.00 93.75           N  
ATOM   1201  CA  LEU A 150      -3.152   2.963 -15.594  1.00 93.75           C  
ATOM   1202  C   LEU A 150      -2.711   3.895 -14.469  1.00 93.75           C  
ATOM   1203  CB  LEU A 150      -1.932   2.277 -16.203  1.00 93.75           C  
ATOM   1204  O   LEU A 150      -2.213   3.438 -13.438  1.00 93.75           O  
ATOM   1205  CG  LEU A 150      -2.219   1.129 -17.172  1.00 93.75           C  
ATOM   1206  CD1 LEU A 150      -0.913   0.529 -17.688  1.00 93.75           C  
ATOM   1207  CD2 LEU A 150      -3.076   0.062 -16.500  1.00 93.75           C  
ATOM   1208  N   ILE A 151      -2.939   5.215 -14.625  1.00 93.38           N  
ATOM   1209  CA  ILE A 151      -2.602   6.180 -13.578  1.00 93.38           C  
ATOM   1210  C   ILE A 151      -3.855   6.941 -13.156  1.00 93.38           C  
ATOM   1211  CB  ILE A 151      -1.508   7.164 -14.055  1.00 93.38           C  
ATOM   1212  O   ILE A 151      -3.766   7.965 -12.477  1.00 93.38           O  
ATOM   1213  CG1 ILE A 151      -1.985   7.941 -15.281  1.00 93.38           C  
ATOM   1214  CG2 ILE A 151      -0.203   6.418 -14.344  1.00 93.38           C  
ATOM   1215  CD1 ILE A 151      -1.098   9.125 -15.648  1.00 93.38           C  
ATOM   1216  N   GLY A 152      -5.023   6.504 -13.656  1.00 94.00           N  
ATOM   1217  CA  GLY A 152      -6.270   7.211 -13.414  1.00 94.00           C  
ATOM   1218  C   GLY A 152      -6.965   6.789 -12.133  1.00 94.00           C  
ATOM   1219  O   GLY A 152      -6.352   6.160 -11.273  1.00 94.00           O  
ATOM   1220  N   MET A 153      -8.305   7.273 -12.023  1.00 92.75           N  
ATOM   1221  CA  MET A 153      -9.125   6.984 -10.852  1.00 92.75           C  
ATOM   1222  C   MET A 153     -10.172   5.926 -11.172  1.00 92.75           C  
ATOM   1223  CB  MET A 153      -9.805   8.258 -10.352  1.00 92.75           C  
ATOM   1224  O   MET A 153     -10.938   6.070 -12.125  1.00 92.75           O  
ATOM   1225  CG  MET A 153      -8.836   9.320  -9.867  1.00 92.75           C  
ATOM   1226  SD  MET A 153      -9.688  10.750  -9.078  1.00 92.75           S  
ATOM   1227  CE  MET A 153     -10.594  11.398 -10.508  1.00 92.75           C  
ATOM   1228  N   LEU A 154     -10.141   4.934 -10.344  1.00 90.31           N  
ATOM   1229  CA  LEU A 154     -11.156   3.906 -10.516  1.00 90.31           C  
ATOM   1230  C   LEU A 154     -12.500   4.371  -9.953  1.00 90.31           C  
ATOM   1231  CB  LEU A 154     -10.727   2.604  -9.836  1.00 90.31           C  
ATOM   1232  O   LEU A 154     -12.539   5.020  -8.898  1.00 90.31           O  
ATOM   1233  CG  LEU A 154      -9.438   1.966 -10.352  1.00 90.31           C  
ATOM   1234  CD1 LEU A 154      -9.148   0.674  -9.594  1.00 90.31           C  
ATOM   1235  CD2 LEU A 154      -9.531   1.703 -11.852  1.00 90.31           C  
ATOM   1236  N   VAL A 155     -13.570   4.051 -10.727  1.00 86.69           N  
ATOM   1237  CA  VAL A 155     -14.922   4.410 -10.305  1.00 86.69           C  
ATOM   1238  C   VAL A 155     -15.805   3.166 -10.289  1.00 86.69           C  
ATOM   1239  CB  VAL A 155     -15.531   5.488 -11.227  1.00 86.69           C  
ATOM   1240  O   VAL A 155     -15.539   2.197 -11.008  1.00 86.69           O  
ATOM   1241  CG1 VAL A 155     -14.766   6.805 -11.102  1.00 86.69           C  
ATOM   1242  CG2 VAL A 155     -15.539   5.012 -12.680  1.00 86.69           C  
ATOM   1243  N   GLY A 156     -16.766   3.168  -9.305  1.00 81.50           N  
ATOM   1244  CA  GLY A 156     -17.703   2.059  -9.242  1.00 81.50           C  
ATOM   1245  C   GLY A 156     -17.594   1.261  -7.953  1.00 81.50           C  
ATOM   1246  O   GLY A 156     -17.469   1.834  -6.871  1.00 81.50           O  
ATOM   1247  N   SER A 157     -17.781  -0.096  -8.102  1.00 77.56           N  
ATOM   1248  CA  SER A 157     -17.797  -0.961  -6.922  1.00 77.56           C  
ATOM   1249  C   SER A 157     -16.656  -1.966  -6.961  1.00 77.56           C  
ATOM   1250  CB  SER A 157     -19.141  -1.701  -6.820  1.00 77.56           C  
ATOM   1251  O   SER A 157     -16.125  -2.281  -8.031  1.00 77.56           O  
ATOM   1252  OG  SER A 157     -19.359  -2.500  -7.969  1.00 77.56           O  
ATOM   1253  N   VAL A 158     -16.188  -2.271  -5.723  1.00 79.88           N  
ATOM   1254  CA  VAL A 158     -15.156  -3.293  -5.605  1.00 79.88           C  
ATOM   1255  C   VAL A 158     -15.656  -4.609  -6.199  1.00 79.88           C  
ATOM   1256  CB  VAL A 158     -14.734  -3.500  -4.133  1.00 79.88           C  
ATOM   1257  O   VAL A 158     -16.859  -4.801  -6.363  1.00 79.88           O  
ATOM   1258  CG1 VAL A 158     -14.086  -2.234  -3.574  1.00 79.88           C  
ATOM   1259  CG2 VAL A 158     -15.930  -3.912  -3.285  1.00 79.88           C  
ATOM   1260  N   ALA A 159     -14.734  -5.457  -6.594  1.00 76.44           N  
ATOM   1261  CA  ALA A 159     -15.055  -6.766  -7.152  1.00 76.44           C  
ATOM   1262  C   ALA A 159     -15.844  -7.609  -6.156  1.00 76.44           C  
ATOM   1263  CB  ALA A 159     -13.781  -7.496  -7.570  1.00 76.44           C  
ATOM   1264  O   ALA A 159     -15.531  -7.625  -4.965  1.00 76.44           O  
ATOM   1265  N   THR A 160     -16.969  -8.281  -6.684  1.00 77.12           N  
ATOM   1266  CA  THR A 160     -17.781  -9.148  -5.840  1.00 77.12           C  
ATOM   1267  C   THR A 160     -17.359 -10.609  -6.004  1.00 77.12           C  
ATOM   1268  CB  THR A 160     -19.281  -9.008  -6.164  1.00 77.12           C  
ATOM   1269  O   THR A 160     -17.703 -11.453  -5.176  1.00 77.12           O  
ATOM   1270  CG2 THR A 160     -19.781  -7.602  -5.848  1.00 77.12           C  
ATOM   1271  OG1 THR A 160     -19.484  -9.273  -7.555  1.00 77.12           O  
ATOM   1272  N   ARG A 161     -16.594 -10.812  -7.059  1.00 83.06           N  
ATOM   1273  CA  ARG A 161     -16.094 -12.148  -7.391  1.00 83.06           C  
ATOM   1274  C   ARG A 161     -14.680 -12.086  -7.941  1.00 83.06           C  
ATOM   1275  CB  ARG A 161     -17.031 -12.820  -8.406  1.00 83.06           C  
ATOM   1276  O   ARG A 161     -14.383 -11.273  -8.812  1.00 83.06           O  
ATOM   1277  CG  ARG A 161     -16.656 -14.258  -8.727  1.00 83.06           C  
ATOM   1278  CD  ARG A 161     -17.609 -14.883  -9.727  1.00 83.06           C  
ATOM   1279  NE  ARG A 161     -17.156 -16.188 -10.172  1.00 83.06           N  
ATOM   1280  NH1 ARG A 161     -18.969 -16.609 -11.531  1.00 83.06           N  
ATOM   1281  NH2 ARG A 161     -17.281 -18.156 -11.367  1.00 83.06           N  
ATOM   1282  CZ  ARG A 161     -17.797 -16.984 -11.023  1.00 83.06           C  
ATOM   1283  N   VAL A 162     -13.773 -12.992  -7.406  1.00 84.38           N  
ATOM   1284  CA  VAL A 162     -12.391 -13.062  -7.891  1.00 84.38           C  
ATOM   1285  C   VAL A 162     -12.062 -14.500  -8.289  1.00 84.38           C  
ATOM   1286  CB  VAL A 162     -11.391 -12.562  -6.828  1.00 84.38           C  
ATOM   1287  O   VAL A 162     -12.266 -15.430  -7.508  1.00 84.38           O  
ATOM   1288  CG1 VAL A 162      -9.953 -12.797  -7.289  1.00 84.38           C  
ATOM   1289  CG2 VAL A 162     -11.633 -11.086  -6.527  1.00 84.38           C  
ATOM   1290  N   GLU A 163     -11.672 -14.656  -9.570  1.00 85.69           N  
ATOM   1291  CA  GLU A 163     -11.258 -15.961 -10.078  1.00 85.69           C  
ATOM   1292  C   GLU A 163      -9.773 -16.203  -9.805  1.00 85.69           C  
ATOM   1293  CB  GLU A 163     -11.531 -16.062 -11.586  1.00 85.69           C  
ATOM   1294  O   GLU A 163      -8.930 -15.375 -10.125  1.00 85.69           O  
ATOM   1295  CG  GLU A 163     -13.008 -15.969 -11.945  1.00 85.69           C  
ATOM   1296  CD  GLU A 163     -13.266 -16.062 -13.438  1.00 85.69           C  
ATOM   1297  OE1 GLU A 163     -14.453 -16.094 -13.844  1.00 85.69           O  
ATOM   1298  OE2 GLU A 163     -12.281 -16.125 -14.203  1.00 85.69           O  
ATOM   1299  N   VAL A 164      -9.516 -17.422  -9.164  1.00 86.06           N  
ATOM   1300  CA  VAL A 164      -8.148 -17.766  -8.797  1.00 86.06           C  
ATOM   1301  C   VAL A 164      -7.777 -19.125  -9.414  1.00 86.06           C  
ATOM   1302  CB  VAL A 164      -7.969 -17.828  -7.262  1.00 86.06           C  
ATOM   1303  O   VAL A 164      -8.648 -19.891  -9.820  1.00 86.06           O  
ATOM   1304  CG1 VAL A 164      -8.297 -16.469  -6.633  1.00 86.06           C  
ATOM   1305  CG2 VAL A 164      -8.844 -18.922  -6.656  1.00 86.06           C  
ATOM   1306  N   PRO A 165      -6.441 -19.344  -9.516  1.00 83.50           N  
ATOM   1307  CA  PRO A 165      -6.031 -20.688  -9.969  1.00 83.50           C  
ATOM   1308  C   PRO A 165      -6.594 -21.797  -9.102  1.00 83.50           C  
ATOM   1309  CB  PRO A 165      -4.504 -20.625  -9.883  1.00 83.50           C  
ATOM   1310  O   PRO A 165      -6.539 -21.719  -7.875  1.00 83.50           O  
ATOM   1311  CG  PRO A 165      -4.160 -19.188  -9.992  1.00 83.50           C  
ATOM   1312  CD  PRO A 165      -5.234 -18.375  -9.312  1.00 83.50           C  
ATOM   1313  N   PRO A 166      -7.133 -22.875  -9.773  1.00 81.69           N  
ATOM   1314  CA  PRO A 166      -7.820 -23.938  -9.031  1.00 81.69           C  
ATOM   1315  C   PRO A 166      -6.945 -24.578  -7.957  1.00 81.69           C  
ATOM   1316  CB  PRO A 166      -8.172 -24.953 -10.125  1.00 81.69           C  
ATOM   1317  O   PRO A 166      -7.426 -24.875  -6.863  1.00 81.69           O  
ATOM   1318  CG  PRO A 166      -8.242 -24.156 -11.383  1.00 81.69           C  
ATOM   1319  CD  PRO A 166      -7.266 -23.016 -11.281  1.00 81.69           C  
ATOM   1320  N   GLY A 167      -5.680 -24.734  -8.219  1.00 80.44           N  
ATOM   1321  CA  GLY A 167      -4.766 -25.359  -7.277  1.00 80.44           C  
ATOM   1322  C   GLY A 167      -4.488 -24.500  -6.055  1.00 80.44           C  
ATOM   1323  O   GLY A 167      -3.992 -25.000  -5.039  1.00 80.44           O  
ATOM   1324  N   LEU A 168      -4.859 -23.219  -6.078  1.00 86.19           N  
ATOM   1325  CA  LEU A 168      -4.555 -22.297  -4.988  1.00 86.19           C  
ATOM   1326  C   LEU A 168      -5.836 -21.781  -4.344  1.00 86.19           C  
ATOM   1327  CB  LEU A 168      -3.711 -21.125  -5.496  1.00 86.19           C  
ATOM   1328  O   LEU A 168      -5.793 -20.844  -3.535  1.00 86.19           O  
ATOM   1329  CG  LEU A 168      -2.293 -21.469  -5.961  1.00 86.19           C  
ATOM   1330  CD1 LEU A 168      -1.618 -20.234  -6.543  1.00 86.19           C  
ATOM   1331  CD2 LEU A 168      -1.474 -22.031  -4.805  1.00 86.19           C  
ATOM   1332  N   ILE A 169      -6.973 -22.344  -4.742  1.00 86.81           N  
ATOM   1333  CA  ILE A 169      -8.266 -21.844  -4.289  1.00 86.81           C  
ATOM   1334  C   ILE A 169      -8.328 -21.875  -2.762  1.00 86.81           C  
ATOM   1335  CB  ILE A 169      -9.430 -22.672  -4.887  1.00 86.81           C  
ATOM   1336  O   ILE A 169      -8.727 -20.891  -2.131  1.00 86.81           O  
ATOM   1337  CG1 ILE A 169     -10.766 -21.969  -4.625  1.00 86.81           C  
ATOM   1338  CG2 ILE A 169      -9.438 -24.094  -4.316  1.00 86.81           C  
ATOM   1339  CD1 ILE A 169     -11.930 -22.531  -5.434  1.00 86.81           C  
ATOM   1340  N   ASN A 170      -7.914 -22.953  -2.166  1.00 85.75           N  
ATOM   1341  CA  ASN A 170      -7.980 -23.062  -0.713  1.00 85.75           C  
ATOM   1342  C   ASN A 170      -7.023 -22.094  -0.033  1.00 85.75           C  
ATOM   1343  CB  ASN A 170      -7.684 -24.500  -0.271  1.00 85.75           C  
ATOM   1344  O   ASN A 170      -7.312 -21.594   1.051  1.00 85.75           O  
ATOM   1345  CG  ASN A 170      -8.805 -25.469  -0.623  1.00 85.75           C  
ATOM   1346  ND2 ASN A 170      -8.445 -26.719  -0.907  1.00 85.75           N  
ATOM   1347  OD1 ASN A 170      -9.977 -25.094  -0.640  1.00 85.75           O  
ATOM   1348  N   VAL A 171      -5.902 -21.844  -0.683  1.00 88.38           N  
ATOM   1349  CA  VAL A 171      -4.926 -20.891  -0.160  1.00 88.38           C  
ATOM   1350  C   VAL A 171      -5.555 -19.516  -0.071  1.00 88.38           C  
ATOM   1351  CB  VAL A 171      -3.654 -20.859  -1.035  1.00 88.38           C  
ATOM   1352  O   VAL A 171      -5.473 -18.844   0.968  1.00 88.38           O  
ATOM   1353  CG1 VAL A 171      -2.756 -19.688  -0.621  1.00 88.38           C  
ATOM   1354  CG2 VAL A 171      -2.896 -22.172  -0.944  1.00 88.38           C  
ATOM   1355  N   PHE A 172      -6.195 -19.109  -1.075  1.00 89.81           N  
ATOM   1356  CA  PHE A 172      -6.785 -17.781  -1.120  1.00 89.81           C  
ATOM   1357  C   PHE A 172      -7.992 -17.688  -0.198  1.00 89.81           C  
ATOM   1358  CB  PHE A 172      -7.188 -17.406  -2.553  1.00 89.81           C  
ATOM   1359  O   PHE A 172      -8.234 -16.641   0.421  1.00 89.81           O  
ATOM   1360  CG  PHE A 172      -6.035 -16.969  -3.414  1.00 89.81           C  
ATOM   1361  CD1 PHE A 172      -5.426 -15.734  -3.201  1.00 89.81           C  
ATOM   1362  CD2 PHE A 172      -5.562 -17.781  -4.434  1.00 89.81           C  
ATOM   1363  CE1 PHE A 172      -4.359 -15.328  -3.998  1.00 89.81           C  
ATOM   1364  CE2 PHE A 172      -4.496 -17.375  -5.234  1.00 89.81           C  
ATOM   1365  CZ  PHE A 172      -3.896 -16.141  -5.016  1.00 89.81           C  
ATOM   1366  N   ARG A 173      -8.773 -18.734  -0.093  1.00 88.44           N  
ATOM   1367  CA  ARG A 173      -9.883 -18.734   0.859  1.00 88.44           C  
ATOM   1368  C   ARG A 173      -9.375 -18.609   2.291  1.00 88.44           C  
ATOM   1369  CB  ARG A 173     -10.711 -20.016   0.716  1.00 88.44           C  
ATOM   1370  O   ARG A 173      -9.945 -17.859   3.092  1.00 88.44           O  
ATOM   1371  CG  ARG A 173     -11.617 -20.031  -0.500  1.00 88.44           C  
ATOM   1372  CD  ARG A 173     -12.430 -21.312  -0.588  1.00 88.44           C  
ATOM   1373  NE  ARG A 173     -13.383 -21.281  -1.691  1.00 88.44           N  
ATOM   1374  NH1 ARG A 173     -13.672 -23.578  -1.793  1.00 88.44           N  
ATOM   1375  NH2 ARG A 173     -14.812 -22.203  -3.238  1.00 88.44           N  
ATOM   1376  CZ  ARG A 173     -13.953 -22.359  -2.238  1.00 88.44           C  
ATOM   1377  N   ASP A 174      -8.336 -19.297   2.547  1.00 88.31           N  
ATOM   1378  CA  ASP A 174      -7.742 -19.219   3.879  1.00 88.31           C  
ATOM   1379  C   ASP A 174      -7.199 -17.812   4.152  1.00 88.31           C  
ATOM   1380  CB  ASP A 174      -6.629 -20.250   4.035  1.00 88.31           C  
ATOM   1381  O   ASP A 174      -7.355 -17.297   5.254  1.00 88.31           O  
ATOM   1382  CG  ASP A 174      -7.152 -21.672   4.148  1.00 88.31           C  
ATOM   1383  OD1 ASP A 174      -8.367 -21.859   4.363  1.00 88.31           O  
ATOM   1384  OD2 ASP A 174      -6.340 -22.625   4.023  1.00 88.31           O  
ATOM   1385  N   MET A 175      -6.512 -17.312   3.107  1.00 87.94           N  
ATOM   1386  CA  MET A 175      -5.977 -15.953   3.238  1.00 87.94           C  
ATOM   1387  C   MET A 175      -7.094 -14.953   3.508  1.00 87.94           C  
ATOM   1388  CB  MET A 175      -5.207 -15.555   1.978  1.00 87.94           C  
ATOM   1389  O   MET A 175      -6.973 -14.102   4.395  1.00 87.94           O  
ATOM   1390  CG  MET A 175      -4.457 -14.234   2.107  1.00 87.94           C  
ATOM   1391  SD  MET A 175      -3.607 -13.758   0.555  1.00 87.94           S  
ATOM   1392  CE  MET A 175      -2.418 -15.117   0.406  1.00 87.94           C  
ATOM   1393  N   LEU A 176      -8.227 -15.016   2.727  1.00 86.50           N  
ATOM   1394  CA  LEU A 176      -9.375 -14.133   2.904  1.00 86.50           C  
ATOM   1395  C   LEU A 176      -9.969 -14.289   4.297  1.00 86.50           C  
ATOM   1396  CB  LEU A 176     -10.438 -14.414   1.842  1.00 86.50           C  
ATOM   1397  O   LEU A 176     -10.281 -13.305   4.965  1.00 86.50           O  
ATOM   1398  CG  LEU A 176     -11.680 -13.523   1.870  1.00 86.50           C  
ATOM   1399  CD1 LEU A 176     -11.281 -12.055   1.725  1.00 86.50           C  
ATOM   1400  CD2 LEU A 176     -12.656 -13.922   0.771  1.00 86.50           C  
ATOM   1401  N   ALA A 177     -10.133 -15.492   4.766  1.00 84.94           N  
ATOM   1402  CA  ALA A 177     -10.672 -15.766   6.094  1.00 84.94           C  
ATOM   1403  C   ALA A 177      -9.805 -15.125   7.176  1.00 84.94           C  
ATOM   1404  CB  ALA A 177     -10.789 -17.266   6.324  1.00 84.94           C  
ATOM   1405  O   ALA A 177     -10.328 -14.539   8.133  1.00 84.94           O  
ATOM   1406  N   ARG A 178      -8.555 -15.320   7.020  1.00 82.06           N  
ATOM   1407  CA  ARG A 178      -7.629 -14.734   7.984  1.00 82.06           C  
ATOM   1408  C   ARG A 178      -7.734 -13.211   7.992  1.00 82.06           C  
ATOM   1409  CB  ARG A 178      -6.191 -15.156   7.684  1.00 82.06           C  
ATOM   1410  O   ARG A 178      -7.754 -12.586   9.055  1.00 82.06           O  
ATOM   1411  CG  ARG A 178      -5.180 -14.695   8.727  1.00 82.06           C  
ATOM   1412  CD  ARG A 178      -3.789 -15.242   8.438  1.00 82.06           C  
ATOM   1413  NE  ARG A 178      -2.777 -14.609   9.273  1.00 82.06           N  
ATOM   1414  NH1 ARG A 178      -3.068 -16.031  11.070  1.00 82.06           N  
ATOM   1415  NH2 ARG A 178      -1.522 -14.344  11.180  1.00 82.06           N  
ATOM   1416  CZ  ARG A 178      -2.459 -15.000  10.508  1.00 82.06           C  
ATOM   1417  N   MET A 179      -7.715 -12.539   6.871  1.00 82.00           N  
ATOM   1418  CA  MET A 179      -7.848 -11.094   6.754  1.00 82.00           C  
ATOM   1419  C   MET A 179      -9.133 -10.609   7.422  1.00 82.00           C  
ATOM   1420  CB  MET A 179      -7.824 -10.664   5.285  1.00 82.00           C  
ATOM   1421  O   MET A 179      -9.133  -9.594   8.109  1.00 82.00           O  
ATOM   1422  CG  MET A 179      -6.473 -10.836   4.617  1.00 82.00           C  
ATOM   1423  SD  MET A 179      -6.539 -10.555   2.807  1.00 82.00           S  
ATOM   1424  CE  MET A 179      -6.973  -8.789   2.775  1.00 82.00           C  
ATOM   1425  N   LYS A 180     -10.227 -11.383   7.242  1.00 80.19           N  
ATOM   1426  CA  LYS A 180     -11.500 -11.047   7.875  1.00 80.19           C  
ATOM   1427  C   LYS A 180     -11.406 -11.148   9.391  1.00 80.19           C  
ATOM   1428  CB  LYS A 180     -12.617 -11.953   7.355  1.00 80.19           C  
ATOM   1429  O   LYS A 180     -11.914 -10.289  10.117  1.00 80.19           O  
ATOM   1430  CG  LYS A 180     -13.070 -11.625   5.938  1.00 80.19           C  
ATOM   1431  CD  LYS A 180     -14.203 -12.539   5.492  1.00 80.19           C  
ATOM   1432  CE  LYS A 180     -14.727 -12.148   4.113  1.00 80.19           C  
ATOM   1433  NZ  LYS A 180     -15.836 -13.047   3.668  1.00 80.19           N  
ATOM   1434  N   LYS A 181     -10.789 -12.180   9.859  1.00 75.38           N  
ATOM   1435  CA  LYS A 181     -10.617 -12.383  11.289  1.00 75.38           C  
ATOM   1436  C   LYS A 181      -9.789 -11.258  11.906  1.00 75.38           C  
ATOM   1437  CB  LYS A 181      -9.953 -13.734  11.570  1.00 75.38           C  
ATOM   1438  O   LYS A 181     -10.094 -10.781  13.008  1.00 75.38           O  
ATOM   1439  CG  LYS A 181      -9.961 -14.133  13.039  1.00 75.38           C  
ATOM   1440  CD  LYS A 181      -9.336 -15.516  13.242  1.00 75.38           C  
ATOM   1441  CE  LYS A 181      -9.258 -15.883  14.719  1.00 75.38           C  
ATOM   1442  NZ  LYS A 181      -8.641 -17.219  14.922  1.00 75.38           N  
ATOM   1443  N   GLN A 182      -8.789 -10.883  11.211  1.00 73.94           N  
ATOM   1444  CA  GLN A 182      -7.926  -9.805  11.688  1.00 73.94           C  
ATOM   1445  C   GLN A 182      -8.695  -8.492  11.781  1.00 73.94           C  
ATOM   1446  CB  GLN A 182      -6.719  -9.641  10.766  1.00 73.94           C  
ATOM   1447  O   GLN A 182      -8.516  -7.734  12.742  1.00 73.94           O  
ATOM   1448  CG  GLN A 182      -5.711 -10.781  10.852  1.00 73.94           C  
ATOM   1449  CD  GLN A 182      -4.586 -10.656   9.844  1.00 73.94           C  
ATOM   1450  NE2 GLN A 182      -3.432 -11.227  10.172  1.00 73.94           N  
ATOM   1451  OE1 GLN A 182      -4.754 -10.055   8.781  1.00 73.94           O  
ATOM   1452  N   VAL A 183      -9.562  -8.328  10.844  1.00 67.12           N  
ATOM   1453  CA  VAL A 183     -10.414  -7.145  10.836  1.00 67.12           C  
ATOM   1454  C   VAL A 183     -11.383  -7.199  12.016  1.00 67.12           C  
ATOM   1455  CB  VAL A 183     -11.195  -7.016   9.508  1.00 67.12           C  
ATOM   1456  O   VAL A 183     -11.570  -6.203  12.711  1.00 67.12           O  
ATOM   1457  CG1 VAL A 183     -12.266  -5.930   9.617  1.00 67.12           C  
ATOM   1458  CG2 VAL A 183     -10.234  -6.715   8.359  1.00 67.12           C  
ATOM   1459  N   GLU A 184     -12.008  -8.266  12.219  1.00 65.88           N  
ATOM   1460  CA  GLU A 184     -12.977  -8.469  13.289  1.00 65.88           C  
ATOM   1461  C   GLU A 184     -12.320  -8.312  14.664  1.00 65.88           C  
ATOM   1462  CB  GLU A 184     -13.625  -9.852  13.180  1.00 65.88           C  
ATOM   1463  O   GLU A 184     -12.922  -7.758  15.586  1.00 65.88           O  
ATOM   1464  CG  GLU A 184     -14.570  -9.984  11.992  1.00 65.88           C  
ATOM   1465  CD  GLU A 184     -15.078 -11.406  11.789  1.00 65.88           C  
ATOM   1466  OE1 GLU A 184     -15.945 -11.617  10.922  1.00 65.88           O  
ATOM   1467  OE2 GLU A 184     -14.594 -12.312  12.508  1.00 65.88           O  
ATOM   1468  N   GLY A 185     -11.141  -8.938  14.828  1.00 59.84           N  
ATOM   1469  CA  GLY A 185     -10.391  -8.789  16.062  1.00 59.84           C  
ATOM   1470  C   GLY A 185     -10.109  -7.344  16.438  1.00 59.84           C  
ATOM   1471  O   GLY A 185     -10.227  -6.957  17.594  1.00 59.84           O  
ATOM   1472  N   ARG A 186      -9.875  -6.406  15.578  1.00 59.59           N  
ATOM   1473  CA  ARG A 186      -9.562  -5.000  15.805  1.00 59.59           C  
ATOM   1474  C   ARG A 186     -10.828  -4.199  16.109  1.00 59.59           C  
ATOM   1475  CB  ARG A 186      -8.844  -4.406  14.594  1.00 59.59           C  
ATOM   1476  O   ARG A 186     -10.789  -3.256  16.906  1.00 59.59           O  
ATOM   1477  CG  ARG A 186      -8.164  -3.074  14.875  1.00 59.59           C  
ATOM   1478  CD  ARG A 186      -7.406  -2.562  13.656  1.00 59.59           C  
ATOM   1479  NE  ARG A 186      -6.812  -1.250  13.898  1.00 59.59           N  
ATOM   1480  NH1 ARG A 186      -5.777  -1.101  11.844  1.00 59.59           N  
ATOM   1481  NH2 ARG A 186      -5.566   0.602  13.359  1.00 59.59           N  
ATOM   1482  CZ  ARG A 186      -6.055  -0.586  13.031  1.00 59.59           C  
ATOM   1483  N   LEU A 187     -11.875  -4.562  15.336  1.00 56.75           N  
ATOM   1484  CA  LEU A 187     -13.117  -3.859  15.617  1.00 56.75           C  
ATOM   1485  C   LEU A 187     -13.719  -4.328  16.938  1.00 56.75           C  
ATOM   1486  CB  LEU A 187     -14.125  -4.074  14.492  1.00 56.75           C  
ATOM   1487  O   LEU A 187     -14.703  -3.760  17.422  1.00 56.75           O  
ATOM   1488  CG  LEU A 187     -13.773  -3.461  13.133  1.00 56.75           C  
ATOM   1489  CD1 LEU A 187     -14.773  -3.898  12.070  1.00 56.75           C  
ATOM   1490  CD2 LEU A 187     -13.719  -1.939  13.234  1.00 56.75           C  
ATOM   1491  N   GLY A 188     -12.922  -5.199  17.672  1.00 46.31           N  
ATOM   1492  CA  GLY A 188     -13.469  -5.750  18.891  1.00 46.31           C  
ATOM   1493  C   GLY A 188     -14.664  -6.656  18.672  1.00 46.31           C  
ATOM   1494  O   GLY A 188     -15.523  -6.797  19.547  1.00 46.31           O  
ATOM   1495  N   ILE A 189     -14.805  -7.105  17.391  1.00 45.34           N  
ATOM   1496  CA  ILE A 189     -15.938  -7.984  17.125  1.00 45.34           C  
ATOM   1497  C   ILE A 189     -15.578  -9.422  17.516  1.00 45.34           C  
ATOM   1498  CB  ILE A 189     -16.375  -7.922  15.641  1.00 45.34           C  
ATOM   1499  O   ILE A 189     -14.555  -9.953  17.062  1.00 45.34           O  
ATOM   1500  CG1 ILE A 189     -16.703  -6.480  15.250  1.00 45.34           C  
ATOM   1501  CG2 ILE A 189     -17.547  -8.859  15.383  1.00 45.34           C  
ATOM   1502  CD1 ILE A 189     -16.969  -6.289  13.758  1.00 45.34           C  
ATOM   1503  N   GLN A 190     -15.336  -9.789  18.734  1.00 39.72           N  
ATOM   1504  CA  GLN A 190     -15.078 -11.133  19.234  1.00 39.72           C  
ATOM   1505  C   GLN A 190     -16.078 -12.133  18.672  1.00 39.72           C  
ATOM   1506  CB  GLN A 190     -15.117 -11.156  20.766  1.00 39.72           C  
ATOM   1507  O   GLN A 190     -17.297 -11.906  18.734  1.00 39.72           O  
ATOM   1508  CG  GLN A 190     -13.820 -10.688  21.422  1.00 39.72           C  
ATOM   1509  CD  GLN A 190     -13.805 -10.922  22.922  1.00 39.72           C  
ATOM   1510  NE2 GLN A 190     -12.664 -10.648  23.547  1.00 39.72           N  
ATOM   1511  OE1 GLN A 190     -14.805 -11.336  23.500  1.00 39.72           O  
ATOM   1512  N   THR A 191     -15.719 -12.820  17.531  1.00 40.16           N  
ATOM   1513  CA  THR A 191     -16.531 -13.992  17.219  1.00 40.16           C  
ATOM   1514  C   THR A 191     -16.156 -15.164  18.125  1.00 40.16           C  
ATOM   1515  CB  THR A 191     -16.344 -14.422  15.742  1.00 40.16           C  
ATOM   1516  O   THR A 191     -15.086 -15.750  18.000  1.00 40.16           O  
ATOM   1517  CG2 THR A 191     -17.266 -13.625  14.820  1.00 40.16           C  
ATOM   1518  OG1 THR A 191     -14.977 -14.188  15.352  1.00 40.16           O  
ATOM   1519  N   GLU A 192     -15.820 -14.891  19.422  1.00 38.88           N  
ATOM   1520  CA  GLU A 192     -15.797 -16.047  20.312  1.00 38.88           C  
ATOM   1521  C   GLU A 192     -17.000 -16.953  20.062  1.00 38.88           C  
ATOM   1522  CB  GLU A 192     -15.758 -15.617  21.781  1.00 38.88           C  
ATOM   1523  O   GLU A 192     -18.141 -16.484  19.984  1.00 38.88           O  
ATOM   1524  CG  GLU A 192     -14.352 -15.320  22.297  1.00 38.88           C  
ATOM   1525  CD  GLU A 192     -14.297 -15.148  23.797  1.00 38.88           C  
ATOM   1526  OE1 GLU A 192     -13.188 -14.961  24.344  1.00 38.88           O  
ATOM   1527  OE2 GLU A 192     -15.375 -15.195  24.438  1.00 38.88           O  
ATOM   1528  N   ARG A 193     -16.875 -17.812  19.016  1.00 38.56           N  
ATOM   1529  CA  ARG A 193     -17.656 -19.047  18.891  1.00 38.56           C  
ATOM   1530  C   ARG A 193     -18.094 -19.547  20.266  1.00 38.56           C  
ATOM   1531  CB  ARG A 193     -16.859 -20.125  18.172  1.00 38.56           C  
ATOM   1532  O   ARG A 193     -17.672 -20.625  20.703  1.00 38.56           O  
ATOM   1533  CG  ARG A 193     -17.000 -20.078  16.656  1.00 38.56           C  
ATOM   1534  CD  ARG A 193     -16.344 -21.281  15.992  1.00 38.56           C  
ATOM   1535  NE  ARG A 193     -16.469 -21.234  14.539  1.00 38.56           N  
ATOM   1536  NH1 ARG A 193     -15.242 -23.156  14.164  1.00 38.56           N  
ATOM   1537  NH2 ARG A 193     -16.125 -21.984  12.398  1.00 38.56           N  
ATOM   1538  CZ  ARG A 193     -15.945 -22.125  13.703  1.00 38.56           C  
ATOM   1539  N   SER A 194     -18.484 -18.641  21.266  1.00 41.53           N  
ATOM   1540  CA  SER A 194     -19.250 -19.312  22.312  1.00 41.53           C  
ATOM   1541  C   SER A 194     -20.703 -19.484  21.891  1.00 41.53           C  
ATOM   1542  CB  SER A 194     -19.172 -18.531  23.625  1.00 41.53           C  
ATOM   1543  O   SER A 194     -21.250 -18.656  21.172  1.00 41.53           O  
ATOM   1544  OG  SER A 194     -19.906 -17.328  23.531  1.00 41.53           O  
ATOM   1545  N   ASP A 195     -20.984 -20.453  21.172  1.00 44.66           N  
ATOM   1546  CA  ASP A 195     -22.375 -20.844  20.906  1.00 44.66           C  
ATOM   1547  C   ASP A 195     -23.344 -19.750  21.344  1.00 44.66           C  
ATOM   1548  CB  ASP A 195     -22.719 -22.156  21.609  1.00 44.66           C  
ATOM   1549  O   ASP A 195     -23.562 -19.547  22.547  1.00 44.66           O  
ATOM   1550  CG  ASP A 195     -22.391 -23.375  20.766  1.00 44.66           C  
ATOM   1551  OD1 ASP A 195     -22.172 -23.234  19.547  1.00 44.66           O  
ATOM   1552  OD2 ASP A 195     -22.359 -24.500  21.328  1.00 44.66           O  
ATOM   1553  N   SER A 196     -23.188 -18.438  20.938  1.00 61.47           N  
ATOM   1554  CA  SER A 196     -24.141 -17.344  21.141  1.00 61.47           C  
ATOM   1555  C   SER A 196     -25.562 -17.859  21.234  1.00 61.47           C  
ATOM   1556  CB  SER A 196     -24.031 -16.328  19.984  1.00 61.47           C  
ATOM   1557  O   SER A 196     -26.469 -17.125  21.641  1.00 61.47           O  
ATOM   1558  OG  SER A 196     -24.453 -16.922  18.766  1.00 61.47           O  
ATOM   1559  N   LYS A 197     -25.719 -19.156  21.016  1.00 70.88           N  
ATOM   1560  CA  LYS A 197     -27.109 -19.594  20.984  1.00 70.88           C  
ATOM   1561  C   LYS A 197     -27.734 -19.547  22.359  1.00 70.88           C  
ATOM   1562  CB  LYS A 197     -27.203 -21.000  20.406  1.00 70.88           C  
ATOM   1563  O   LYS A 197     -28.859 -19.047  22.516  1.00 70.88           O  
ATOM   1564  CG  LYS A 197     -28.594 -21.359  19.875  1.00 70.88           C  
ATOM   1565  CD  LYS A 197     -28.578 -22.703  19.172  1.00 70.88           C  
ATOM   1566  CE  LYS A 197     -29.984 -23.109  18.719  1.00 70.88           C  
ATOM   1567  NZ  LYS A 197     -29.984 -24.406  17.984  1.00 70.88           N  
ATOM   1568  N   PRO A 198     -26.969 -19.953  23.453  1.00 75.50           N  
ATOM   1569  CA  PRO A 198     -27.578 -19.891  24.797  1.00 75.50           C  
ATOM   1570  C   PRO A 198     -27.812 -18.469  25.266  1.00 75.50           C  
ATOM   1571  CB  PRO A 198     -26.547 -20.594  25.672  1.00 75.50           C  
ATOM   1572  O   PRO A 198     -28.828 -18.188  25.922  1.00 75.50           O  
ATOM   1573  CG  PRO A 198     -25.750 -21.438  24.734  1.00 75.50           C  
ATOM   1574  CD  PRO A 198     -25.766 -20.797  23.391  1.00 75.50           C  
ATOM   1575  N   LEU A 199     -26.844 -17.609  24.938  1.00 77.94           N  
ATOM   1576  CA  LEU A 199     -26.969 -16.203  25.312  1.00 77.94           C  
ATOM   1577  C   LEU A 199     -28.156 -15.555  24.625  1.00 77.94           C  
ATOM   1578  CB  LEU A 199     -25.688 -15.430  24.969  1.00 77.94           C  
ATOM   1579  O   LEU A 199     -28.969 -14.891  25.266  1.00 77.94           O  
ATOM   1580  CG  LEU A 199     -25.703 -13.930  25.250  1.00 77.94           C  
ATOM   1581  CD1 LEU A 199     -25.812 -13.672  26.750  1.00 77.94           C  
ATOM   1582  CD2 LEU A 199     -24.453 -13.266  24.688  1.00 77.94           C  
ATOM   1583  N   LEU A 200     -28.297 -15.789  23.281  1.00 82.62           N  
ATOM   1584  CA  LEU A 200     -29.375 -15.203  22.484  1.00 82.62           C  
ATOM   1585  C   LEU A 200     -30.719 -15.758  22.922  1.00 82.62           C  
ATOM   1586  CB  LEU A 200     -29.156 -15.461  21.000  1.00 82.62           C  
ATOM   1587  O   LEU A 200     -31.688 -15.000  23.078  1.00 82.62           O  
ATOM   1588  CG  LEU A 200     -27.875 -14.898  20.391  1.00 82.62           C  
ATOM   1589  CD1 LEU A 200     -27.828 -15.180  18.891  1.00 82.62           C  
ATOM   1590  CD2 LEU A 200     -27.766 -13.398  20.672  1.00 82.62           C  
ATOM   1591  N   THR A 201     -30.719 -17.109  23.125  1.00 82.19           N  
ATOM   1592  CA  THR A 201     -31.922 -17.766  23.625  1.00 82.19           C  
ATOM   1593  C   THR A 201     -32.281 -17.250  25.016  1.00 82.19           C  
ATOM   1594  CB  THR A 201     -31.734 -19.297  23.688  1.00 82.19           C  
ATOM   1595  O   THR A 201     -33.469 -17.016  25.297  1.00 82.19           O  
ATOM   1596  CG2 THR A 201     -33.031 -19.984  24.125  1.00 82.19           C  
ATOM   1597  OG1 THR A 201     -31.359 -19.781  22.391  1.00 82.19           O  
ATOM   1598  N   GLY A 202     -31.359 -17.047  25.875  1.00 85.12           N  
ATOM   1599  CA  GLY A 202     -31.562 -16.547  27.219  1.00 85.12           C  
ATOM   1600  C   GLY A 202     -32.094 -15.133  27.250  1.00 85.12           C  
ATOM   1601  O   GLY A 202     -32.969 -14.812  28.062  1.00 85.12           O  
ATOM   1602  N   VAL A 203     -31.578 -14.289  26.359  1.00 86.69           N  
ATOM   1603  CA  VAL A 203     -32.031 -12.906  26.281  1.00 86.69           C  
ATOM   1604  C   VAL A 203     -33.500 -12.875  25.859  1.00 86.69           C  
ATOM   1605  CB  VAL A 203     -31.188 -12.086  25.281  1.00 86.69           C  
ATOM   1606  O   VAL A 203     -34.312 -12.156  26.453  1.00 86.69           O  
ATOM   1607  CG1 VAL A 203     -31.891 -10.766  24.953  1.00 86.69           C  
ATOM   1608  CG2 VAL A 203     -29.797 -11.828  25.859  1.00 86.69           C  
ATOM   1609  N   LYS A 204     -33.875 -13.664  24.891  1.00 88.12           N  
ATOM   1610  CA  LYS A 204     -35.281 -13.734  24.453  1.00 88.12           C  
ATOM   1611  C   LYS A 204     -36.188 -14.234  25.578  1.00 88.12           C  
ATOM   1612  CB  LYS A 204     -35.406 -14.648  23.234  1.00 88.12           C  
ATOM   1613  O   LYS A 204     -37.250 -13.688  25.797  1.00 88.12           O  
ATOM   1614  CG  LYS A 204     -34.875 -14.039  21.938  1.00 88.12           C  
ATOM   1615  CD  LYS A 204     -35.062 -14.984  20.766  1.00 88.12           C  
ATOM   1616  CE  LYS A 204     -36.531 -15.180  20.422  1.00 88.12           C  
ATOM   1617  NZ  LYS A 204     -36.719 -16.094  19.266  1.00 88.12           N  
ATOM   1618  N   ALA A 205     -35.656 -15.273  26.281  1.00 86.19           N  
ATOM   1619  CA  ALA A 205     -36.438 -15.844  27.391  1.00 86.19           C  
ATOM   1620  C   ALA A 205     -36.656 -14.805  28.500  1.00 86.19           C  
ATOM   1621  CB  ALA A 205     -35.719 -17.062  27.953  1.00 86.19           C  
ATOM   1622  O   ALA A 205     -37.750 -14.719  29.062  1.00 86.19           O  
ATOM   1623  N   PHE A 206     -35.625 -14.086  28.766  1.00 90.38           N  
ATOM   1624  CA  PHE A 206     -35.719 -13.023  29.766  1.00 90.38           C  
ATOM   1625  C   PHE A 206     -36.750 -11.977  29.344  1.00 90.38           C  
ATOM   1626  CB  PHE A 206     -34.344 -12.375  29.969  1.00 90.38           C  
ATOM   1627  O   PHE A 206     -37.594 -11.586  30.141  1.00 90.38           O  
ATOM   1628  CG  PHE A 206     -34.375 -11.172  30.891  1.00 90.38           C  
ATOM   1629  CD1 PHE A 206     -34.312  -9.891  30.375  1.00 90.38           C  
ATOM   1630  CD2 PHE A 206     -34.500 -11.336  32.250  1.00 90.38           C  
ATOM   1631  CE1 PHE A 206     -34.344  -8.781  31.203  1.00 90.38           C  
ATOM   1632  CE2 PHE A 206     -34.531 -10.227  33.094  1.00 90.38           C  
ATOM   1633  CZ  PHE A 206     -34.438  -8.953  32.562  1.00 90.38           C  
ATOM   1634  N   LEU A 207     -36.656 -11.492  28.078  1.00 89.50           N  
ATOM   1635  CA  LEU A 207     -37.562 -10.477  27.562  1.00 89.50           C  
ATOM   1636  C   LEU A 207     -39.000 -11.000  27.500  1.00 89.50           C  
ATOM   1637  CB  LEU A 207     -37.125 -10.000  26.188  1.00 89.50           C  
ATOM   1638  O   LEU A 207     -39.938 -10.297  27.859  1.00 89.50           O  
ATOM   1639  CG  LEU A 207     -35.812  -9.234  26.125  1.00 89.50           C  
ATOM   1640  CD1 LEU A 207     -35.406  -8.977  24.672  1.00 89.50           C  
ATOM   1641  CD2 LEU A 207     -35.906  -7.922  26.906  1.00 89.50           C  
ATOM   1642  N   ARG A 208     -39.156 -12.227  27.078  1.00 88.50           N  
ATOM   1643  CA  ARG A 208     -40.469 -12.859  26.969  1.00 88.50           C  
ATOM   1644  C   ARG A 208     -41.125 -12.984  28.344  1.00 88.50           C  
ATOM   1645  CB  ARG A 208     -40.312 -14.242  26.328  1.00 88.50           C  
ATOM   1646  O   ARG A 208     -42.344 -12.797  28.453  1.00 88.50           O  
ATOM   1647  CG  ARG A 208     -41.656 -14.867  25.922  1.00 88.50           C  
ATOM   1648  CD  ARG A 208     -41.469 -16.188  25.203  1.00 88.50           C  
ATOM   1649  NE  ARG A 208     -40.938 -16.016  23.859  1.00 88.50           N  
ATOM   1650  NH1 ARG A 208     -39.750 -17.984  23.828  1.00 88.50           N  
ATOM   1651  NH2 ARG A 208     -39.719 -16.594  22.016  1.00 88.50           N  
ATOM   1652  CZ  ARG A 208     -40.125 -16.859  23.234  1.00 88.50           C  
ATOM   1653  N   SER A 209     -40.312 -13.219  29.281  1.00 87.00           N  
ATOM   1654  CA  SER A 209     -40.844 -13.445  30.625  1.00 87.00           C  
ATOM   1655  C   SER A 209     -41.062 -12.133  31.359  1.00 87.00           C  
ATOM   1656  CB  SER A 209     -39.906 -14.352  31.422  1.00 87.00           C  
ATOM   1657  O   SER A 209     -41.500 -12.125  32.531  1.00 87.00           O  
ATOM   1658  OG  SER A 209     -38.750 -13.648  31.812  1.00 87.00           O  
ATOM   1659  N   LYS A 210     -40.719 -10.984  30.719  1.00 85.25           N  
ATOM   1660  CA  LYS A 210     -40.812  -9.664  31.344  1.00 85.25           C  
ATOM   1661  C   LYS A 210     -40.000  -9.594  32.625  1.00 85.25           C  
ATOM   1662  CB  LYS A 210     -42.281  -9.312  31.625  1.00 85.25           C  
ATOM   1663  O   LYS A 210     -40.438  -9.008  33.625  1.00 85.25           O  
ATOM   1664  CG  LYS A 210     -43.156  -9.328  30.391  1.00 85.25           C  
ATOM   1665  CD  LYS A 210     -44.625  -9.094  30.766  1.00 85.25           C  
ATOM   1666  CE  LYS A 210     -45.531  -9.164  29.531  1.00 85.25           C  
ATOM   1667  NZ  LYS A 210     -46.969  -9.039  29.906  1.00 85.25           N  
ATOM   1668  N   GLY A 211     -38.844 -10.273  32.656  1.00 81.19           N  
ATOM   1669  CA  GLY A 211     -37.875 -10.188  33.719  1.00 81.19           C  
ATOM   1670  C   GLY A 211     -38.094 -11.234  34.812  1.00 81.19           C  
ATOM   1671  O   GLY A 211     -37.438 -11.211  35.844  1.00 81.19           O  
ATOM   1672  N   LYS A 212     -39.000 -12.188  34.562  1.00 81.19           N  
ATOM   1673  CA  LYS A 212     -39.281 -13.242  35.531  1.00 81.19           C  
ATOM   1674  C   LYS A 212     -38.281 -14.375  35.438  1.00 81.19           C  
ATOM   1675  CB  LYS A 212     -40.688 -13.797  35.312  1.00 81.19           C  
ATOM   1676  O   LYS A 212     -38.031 -15.078  36.438  1.00 81.19           O  
ATOM   1677  CG  LYS A 212     -41.812 -12.820  35.656  1.00 81.19           C  
ATOM   1678  CD  LYS A 212     -43.188 -13.438  35.406  1.00 81.19           C  
ATOM   1679  CE  LYS A 212     -44.312 -12.430  35.656  1.00 81.19           C  
ATOM   1680  NZ  LYS A 212     -45.656 -13.023  35.438  1.00 81.19           N  
ATOM   1681  N   VAL A 213     -37.688 -14.469  34.312  1.00 84.88           N  
ATOM   1682  CA  VAL A 213     -36.594 -15.383  34.094  1.00 84.88           C  
ATOM   1683  C   VAL A 213     -35.250 -14.641  34.250  1.00 84.88           C  
ATOM   1684  CB  VAL A 213     -36.656 -16.047  32.688  1.00 84.88           C  
ATOM   1685  O   VAL A 213     -35.125 -13.508  33.781  1.00 84.88           O  
ATOM   1686  CG1 VAL A 213     -35.406 -16.906  32.406  1.00 84.88           C  
ATOM   1687  CG2 VAL A 213     -37.938 -16.891  32.562  1.00 84.88           C  
ATOM   1688  N   ALA A 214     -34.344 -15.352  35.000  1.00 79.38           N  
ATOM   1689  CA  ALA A 214     -33.031 -14.742  35.250  1.00 79.38           C  
ATOM   1690  C   ALA A 214     -32.281 -14.500  33.938  1.00 79.38           C  
ATOM   1691  CB  ALA A 214     -32.219 -15.617  36.188  1.00 79.38           C  
ATOM   1692  O   ALA A 214     -32.344 -15.328  33.031  1.00 79.38           O  
ATOM   1693  N   PRO A 215     -31.703 -13.297  33.875  1.00 81.38           N  
ATOM   1694  CA  PRO A 215     -30.906 -13.023  32.656  1.00 81.38           C  
ATOM   1695  C   PRO A 215     -29.688 -13.930  32.562  1.00 81.38           C  
ATOM   1696  CB  PRO A 215     -30.500 -11.562  32.844  1.00 81.38           C  
ATOM   1697  O   PRO A 215     -29.172 -14.414  33.562  1.00 81.38           O  
ATOM   1698  CG  PRO A 215     -30.484 -11.344  34.312  1.00 81.38           C  
ATOM   1699  CD  PRO A 215     -31.516 -12.250  34.938  1.00 81.38           C  
ATOM   1700  N   PRO A 216     -29.281 -14.305  31.328  1.00 79.06           N  
ATOM   1701  CA  PRO A 216     -28.141 -15.195  31.078  1.00 79.06           C  
ATOM   1702  C   PRO A 216     -26.828 -14.594  31.562  1.00 79.06           C  
ATOM   1703  CB  PRO A 216     -28.156 -15.383  29.562  1.00 79.06           C  
ATOM   1704  O   PRO A 216     -25.844 -15.328  31.750  1.00 79.06           O  
ATOM   1705  CG  PRO A 216     -28.797 -14.141  29.031  1.00 79.06           C  
ATOM   1706  CD  PRO A 216     -29.828 -13.680  30.016  1.00 79.06           C  
ATOM   1707  N   VAL A 217     -26.797 -13.328  31.734  1.00 77.69           N  
ATOM   1708  CA  VAL A 217     -25.656 -12.570  32.219  1.00 77.69           C  
ATOM   1709  C   VAL A 217     -26.125 -11.398  33.062  1.00 77.69           C  
ATOM   1710  CB  VAL A 217     -24.781 -12.055  31.047  1.00 77.69           C  
ATOM   1711  O   VAL A 217     -27.266 -10.953  32.938  1.00 77.69           O  
ATOM   1712  CG1 VAL A 217     -24.141 -13.219  30.297  1.00 77.69           C  
ATOM   1713  CG2 VAL A 217     -25.625 -11.203  30.094  1.00 77.69           C  
ATOM   1714  N   PRO A 218     -25.250 -10.992  34.031  1.00 78.75           N  
ATOM   1715  CA  PRO A 218     -25.641  -9.797  34.781  1.00 78.75           C  
ATOM   1716  C   PRO A 218     -26.000  -8.625  33.875  1.00 78.75           C  
ATOM   1717  CB  PRO A 218     -24.391  -9.477  35.594  1.00 78.75           C  
ATOM   1718  O   PRO A 218     -25.359  -8.414  32.844  1.00 78.75           O  
ATOM   1719  CG  PRO A 218     -23.656 -10.773  35.719  1.00 78.75           C  
ATOM   1720  CD  PRO A 218     -23.906 -11.562  34.469  1.00 78.75           C  
ATOM   1721  N   LEU A 219     -27.094  -7.895  34.156  1.00 81.06           N  
ATOM   1722  CA  LEU A 219     -27.578  -6.805  33.344  1.00 81.06           C  
ATOM   1723  C   LEU A 219     -26.547  -5.688  33.219  1.00 81.06           C  
ATOM   1724  CB  LEU A 219     -28.891  -6.250  33.875  1.00 81.06           C  
ATOM   1725  O   LEU A 219     -26.578  -4.887  32.281  1.00 81.06           O  
ATOM   1726  CG  LEU A 219     -30.109  -7.172  33.812  1.00 81.06           C  
ATOM   1727  CD1 LEU A 219     -31.312  -6.547  34.531  1.00 81.06           C  
ATOM   1728  CD2 LEU A 219     -30.453  -7.465  32.344  1.00 81.06           C  
ATOM   1729  N   SER A 220     -25.578  -5.711  34.156  1.00 77.19           N  
ATOM   1730  CA  SER A 220     -24.609  -4.633  34.219  1.00 77.19           C  
ATOM   1731  C   SER A 220     -23.297  -5.031  33.531  1.00 77.19           C  
ATOM   1732  CB  SER A 220     -24.344  -4.234  35.656  1.00 77.19           C  
ATOM   1733  O   SER A 220     -22.359  -4.230  33.469  1.00 77.19           O  
ATOM   1734  OG  SER A 220     -23.891  -5.348  36.406  1.00 77.19           O  
ATOM   1735  N   LYS A 221     -23.172  -6.320  33.156  1.00 78.69           N  
ATOM   1736  CA  LYS A 221     -21.953  -6.793  32.531  1.00 78.69           C  
ATOM   1737  C   LYS A 221     -21.734  -6.109  31.188  1.00 78.69           C  
ATOM   1738  CB  LYS A 221     -21.984  -8.312  32.344  1.00 78.69           C  
ATOM   1739  O   LYS A 221     -22.641  -6.031  30.359  1.00 78.69           O  
ATOM   1740  CG  LYS A 221     -20.656  -8.922  31.938  1.00 78.69           C  
ATOM   1741  CD  LYS A 221     -20.688 -10.445  32.062  1.00 78.69           C  
ATOM   1742  CE  LYS A 221     -19.328 -11.047  31.734  1.00 78.69           C  
ATOM   1743  NZ  LYS A 221     -19.328 -12.531  31.906  1.00 78.69           N  
ATOM   1744  N   ARG A 222     -20.422  -5.641  30.969  1.00 77.50           N  
ATOM   1745  CA  ARG A 222     -20.094  -4.863  29.781  1.00 77.50           C  
ATOM   1746  C   ARG A 222     -19.047  -5.582  28.922  1.00 77.50           C  
ATOM   1747  CB  ARG A 222     -19.578  -3.475  30.172  1.00 77.50           C  
ATOM   1748  O   ARG A 222     -18.281  -6.402  29.422  1.00 77.50           O  
ATOM   1749  CG  ARG A 222     -20.609  -2.605  30.859  1.00 77.50           C  
ATOM   1750  CD  ARG A 222     -20.047  -1.234  31.219  1.00 77.50           C  
ATOM   1751  NE  ARG A 222     -21.078  -0.352  31.750  1.00 77.50           N  
ATOM   1752  NH1 ARG A 222     -21.547   0.666  29.734  1.00 77.50           N  
ATOM   1753  NH2 ARG A 222     -22.688   1.283  31.625  1.00 77.50           N  
ATOM   1754  CZ  ARG A 222     -21.766   0.530  31.031  1.00 77.50           C  
ATOM   1755  N   ASN A 223     -19.109  -5.305  27.625  1.00 71.56           N  
ATOM   1756  CA  ASN A 223     -18.047  -5.754  26.719  1.00 71.56           C  
ATOM   1757  C   ASN A 223     -16.875  -4.766  26.688  1.00 71.56           C  
ATOM   1758  CB  ASN A 223     -18.594  -5.980  25.312  1.00 71.56           C  
ATOM   1759  O   ASN A 223     -16.844  -3.812  27.469  1.00 71.56           O  
ATOM   1760  CG  ASN A 223     -19.109  -4.707  24.672  1.00 71.56           C  
ATOM   1761  ND2 ASN A 223     -19.969  -4.852  23.672  1.00 71.56           N  
ATOM   1762  OD1 ASN A 223     -18.734  -3.602  25.078  1.00 71.56           O  
ATOM   1763  N   LYS A 224     -15.766  -5.121  25.984  1.00 70.62           N  
ATOM   1764  CA  LYS A 224     -14.570  -4.277  25.984  1.00 70.62           C  
ATOM   1765  C   LYS A 224     -14.578  -3.320  24.797  1.00 70.62           C  
ATOM   1766  CB  LYS A 224     -13.305  -5.137  25.953  1.00 70.62           C  
ATOM   1767  O   LYS A 224     -13.516  -2.908  24.312  1.00 70.62           O  
ATOM   1768  CG  LYS A 224     -13.086  -5.953  27.219  1.00 70.62           C  
ATOM   1769  CD  LYS A 224     -11.750  -6.688  27.188  1.00 70.62           C  
ATOM   1770  CE  LYS A 224     -11.539  -7.523  28.438  1.00 70.62           C  
ATOM   1771  NZ  LYS A 224     -10.227  -8.227  28.422  1.00 70.62           N  
ATOM   1772  N   LEU A 225     -15.773  -2.936  24.359  1.00 60.94           N  
ATOM   1773  CA  LEU A 225     -15.812  -1.983  23.250  1.00 60.94           C  
ATOM   1774  C   LEU A 225     -15.289  -0.620  23.688  1.00 60.94           C  
ATOM   1775  CB  LEU A 225     -17.234  -1.845  22.719  1.00 60.94           C  
ATOM   1776  O   LEU A 225     -15.484  -0.212  24.844  1.00 60.94           O  
ATOM   1777  CG  LEU A 225     -17.781  -3.033  21.922  1.00 60.94           C  
ATOM   1778  CD1 LEU A 225     -19.281  -2.871  21.688  1.00 60.94           C  
ATOM   1779  CD2 LEU A 225     -17.031  -3.180  20.594  1.00 60.94           C  
ATOM   1780  N   ASP A 226     -14.367   0.011  22.844  1.00 66.50           N  
ATOM   1781  CA  ASP A 226     -13.797   1.326  23.125  1.00 66.50           C  
ATOM   1782  C   ASP A 226     -14.844   2.428  22.922  1.00 66.50           C  
ATOM   1783  CB  ASP A 226     -12.586   1.584  22.219  1.00 66.50           C  
ATOM   1784  O   ASP A 226     -14.812   3.150  21.938  1.00 66.50           O  
ATOM   1785  CG  ASP A 226     -11.797   2.811  22.641  1.00 66.50           C  
ATOM   1786  OD1 ASP A 226     -12.008   3.332  23.750  1.00 66.50           O  
ATOM   1787  OD2 ASP A 226     -10.945   3.262  21.828  1.00 66.50           O  
ATOM   1788  N   MET A 227     -15.953   2.504  23.734  1.00 69.31           N  
ATOM   1789  CA  MET A 227     -17.016   3.496  23.781  1.00 69.31           C  
ATOM   1790  C   MET A 227     -17.406   3.807  25.234  1.00 69.31           C  
ATOM   1791  CB  MET A 227     -18.250   3.010  23.000  1.00 69.31           C  
ATOM   1792  O   MET A 227     -17.109   3.033  26.141  1.00 69.31           O  
ATOM   1793  CG  MET A 227     -18.891   1.757  23.578  1.00 69.31           C  
ATOM   1794  SD  MET A 227     -20.453   1.311  22.734  1.00 69.31           S  
ATOM   1795  CE  MET A 227     -21.531   2.617  23.375  1.00 69.31           C  
ATOM   1796  N   HIS A 228     -17.781   5.156  25.344  1.00 74.00           N  
ATOM   1797  CA  HIS A 228     -18.344   5.496  26.656  1.00 74.00           C  
ATOM   1798  C   HIS A 228     -19.688   4.824  26.875  1.00 74.00           C  
ATOM   1799  CB  HIS A 228     -18.484   7.012  26.797  1.00 74.00           C  
ATOM   1800  O   HIS A 228     -20.625   5.047  26.094  1.00 74.00           O  
ATOM   1801  CG  HIS A 228     -17.172   7.723  26.906  1.00 74.00           C  
ATOM   1802  CD2 HIS A 228     -16.531   8.531  26.031  1.00 74.00           C  
ATOM   1803  ND1 HIS A 228     -16.359   7.637  28.016  1.00 74.00           N  
ATOM   1804  CE1 HIS A 228     -15.266   8.367  27.812  1.00 74.00           C  
ATOM   1805  NE2 HIS A 228     -15.344   8.922  26.625  1.00 74.00           N  
ATOM   1806  N   GLY A 229     -19.766   3.936  27.922  1.00 78.25           N  
ATOM   1807  CA  GLY A 229     -21.000   3.225  28.234  1.00 78.25           C  
ATOM   1808  C   GLY A 229     -22.047   4.105  28.891  1.00 78.25           C  
ATOM   1809  O   GLY A 229     -21.844   5.312  29.047  1.00 78.25           O  
ATOM   1810  N   LYS A 230     -23.312   3.578  28.984  1.00 84.38           N  
ATOM   1811  CA  LYS A 230     -24.469   4.191  29.656  1.00 84.38           C  
ATOM   1812  C   LYS A 230     -24.859   3.393  30.906  1.00 84.38           C  
ATOM   1813  CB  LYS A 230     -25.656   4.305  28.703  1.00 84.38           C  
ATOM   1814  O   LYS A 230     -24.594   2.193  30.984  1.00 84.38           O  
ATOM   1815  CG  LYS A 230     -25.328   5.035  27.406  1.00 84.38           C  
ATOM   1816  CD  LYS A 230     -25.297   6.547  27.609  1.00 84.38           C  
ATOM   1817  CE  LYS A 230     -25.234   7.289  26.281  1.00 84.38           C  
ATOM   1818  NZ  LYS A 230     -25.172   8.766  26.484  1.00 84.38           N  
ATOM   1819  N   VAL A 231     -25.328   4.168  31.984  1.00 85.38           N  
ATOM   1820  CA  VAL A 231     -25.875   3.510  33.156  1.00 85.38           C  
ATOM   1821  C   VAL A 231     -27.297   3.994  33.406  1.00 85.38           C  
ATOM   1822  CB  VAL A 231     -24.984   3.768  34.406  1.00 85.38           C  
ATOM   1823  O   VAL A 231     -27.656   5.117  33.062  1.00 85.38           O  
ATOM   1824  CG1 VAL A 231     -23.641   3.074  34.281  1.00 85.38           C  
ATOM   1825  CG2 VAL A 231     -24.812   5.270  34.625  1.00 85.38           C  
ATOM   1826  N   PRO A 232     -28.109   3.156  34.094  1.00 83.75           N  
ATOM   1827  CA  PRO A 232     -29.469   3.594  34.406  1.00 83.75           C  
ATOM   1828  C   PRO A 232     -29.500   4.773  35.375  1.00 83.75           C  
ATOM   1829  CB  PRO A 232     -30.094   2.350  35.062  1.00 83.75           C  
ATOM   1830  O   PRO A 232     -28.672   4.840  36.312  1.00 83.75           O  
ATOM   1831  CG  PRO A 232     -29.250   1.214  34.594  1.00 83.75           C  
ATOM   1832  CD  PRO A 232     -27.859   1.735  34.312  1.00 83.75           C  
ATOM   1833  N   ASP A 233     -30.281   5.859  35.156  1.00 81.62           N  
ATOM   1834  CA  ASP A 233     -30.688   6.988  36.000  1.00 81.62           C  
ATOM   1835  C   ASP A 233     -32.188   7.059  36.125  1.00 81.62           C  
ATOM   1836  CB  ASP A 233     -30.141   8.297  35.406  1.00 81.62           C  
ATOM   1837  O   ASP A 233     -32.875   7.809  35.406  1.00 81.62           O  
ATOM   1838  CG  ASP A 233     -30.359   9.484  36.344  1.00 81.62           C  
ATOM   1839  OD1 ASP A 233     -30.672   9.281  37.531  1.00 81.62           O  
ATOM   1840  OD2 ASP A 233     -30.219  10.633  35.875  1.00 81.62           O  
ATOM   1841  N   GLY A 234     -32.844   6.395  37.094  1.00 81.25           N  
ATOM   1842  CA  GLY A 234     -34.281   6.273  37.125  1.00 81.25           C  
ATOM   1843  C   GLY A 234     -34.844   5.559  35.906  1.00 81.25           C  
ATOM   1844  O   GLY A 234     -34.438   4.426  35.594  1.00 81.25           O  
ATOM   1845  N   SER A 235     -35.844   6.172  35.125  1.00 75.75           N  
ATOM   1846  CA  SER A 235     -36.438   5.566  33.938  1.00 75.75           C  
ATOM   1847  C   SER A 235     -35.656   5.934  32.688  1.00 75.75           C  
ATOM   1848  CB  SER A 235     -37.906   6.008  33.812  1.00 75.75           C  
ATOM   1849  O   SER A 235     -36.000   5.504  31.578  1.00 75.75           O  
ATOM   1850  OG  SER A 235     -38.000   7.414  33.688  1.00 75.75           O  
ATOM   1851  N   ALA A 236     -34.469   6.746  32.844  1.00 80.06           N  
ATOM   1852  CA  ALA A 236     -33.625   7.195  31.750  1.00 80.06           C  
ATOM   1853  C   ALA A 236     -32.219   6.645  31.891  1.00 80.06           C  
ATOM   1854  CB  ALA A 236     -33.594   8.719  31.688  1.00 80.06           C  
ATOM   1855  O   ALA A 236     -31.953   5.777  32.719  1.00 80.06           O  
ATOM   1856  N   CYS A 237     -31.375   7.000  30.906  1.00 87.25           N  
ATOM   1857  CA  CYS A 237     -29.969   6.609  30.969  1.00 87.25           C  
ATOM   1858  C   CYS A 237     -29.062   7.836  31.016  1.00 87.25           C  
ATOM   1859  CB  CYS A 237     -29.594   5.730  29.781  1.00 87.25           C  
ATOM   1860  O   CYS A 237     -29.500   8.938  30.672  1.00 87.25           O  
ATOM   1861  SG  CYS A 237     -29.688   6.582  28.188  1.00 87.25           S  
ATOM   1862  N   ARG A 238     -27.891   7.758  31.672  1.00 84.44           N  
ATOM   1863  CA  ARG A 238     -26.844   8.773  31.703  1.00 84.44           C  
ATOM   1864  C   ARG A 238     -25.500   8.195  31.250  1.00 84.44           C  
ATOM   1865  CB  ARG A 238     -26.703   9.352  33.125  1.00 84.44           C  
ATOM   1866  O   ARG A 238     -25.312   6.980  31.234  1.00 84.44           O  
ATOM   1867  CG  ARG A 238     -26.125   8.375  34.125  1.00 84.44           C  
ATOM   1868  CD  ARG A 238     -25.953   9.016  35.500  1.00 84.44           C  
ATOM   1869  NE  ARG A 238     -25.438   8.070  36.469  1.00 84.44           N  
ATOM   1870  NH1 ARG A 238     -23.281   8.891  36.469  1.00 84.44           N  
ATOM   1871  NH2 ARG A 238     -23.812   7.121  37.812  1.00 84.44           N  
ATOM   1872  CZ  ARG A 238     -24.172   8.031  36.906  1.00 84.44           C  
ATOM   1873  N   ASP A 239     -24.578   9.086  30.875  1.00 83.38           N  
ATOM   1874  CA  ASP A 239     -23.250   8.664  30.453  1.00 83.38           C  
ATOM   1875  C   ASP A 239     -22.469   8.039  31.609  1.00 83.38           C  
ATOM   1876  CB  ASP A 239     -22.453   9.844  29.875  1.00 83.38           C  
ATOM   1877  O   ASP A 239     -22.500   8.555  32.719  1.00 83.38           O  
ATOM   1878  CG  ASP A 239     -22.938  10.266  28.500  1.00 83.38           C  
ATOM   1879  OD1 ASP A 239     -23.547   9.430  27.781  1.00 83.38           O  
ATOM   1880  OD2 ASP A 239     -22.719  11.438  28.125  1.00 83.38           O  
ATOM   1881  N   SER A 240     -21.922   6.820  31.297  1.00 81.31           N  
ATOM   1882  CA  SER A 240     -21.109   6.102  32.250  1.00 81.31           C  
ATOM   1883  C   SER A 240     -19.625   6.469  32.125  1.00 81.31           C  
ATOM   1884  CB  SER A 240     -21.281   4.594  32.094  1.00 81.31           C  
ATOM   1885  O   SER A 240     -19.188   6.883  31.062  1.00 81.31           O  
ATOM   1886  OG  SER A 240     -20.359   3.887  32.906  1.00 81.31           O  
ATOM   1887  N   THR A 241     -18.844   6.418  33.312  1.00 75.75           N  
ATOM   1888  CA  THR A 241     -17.391   6.539  33.312  1.00 75.75           C  
ATOM   1889  C   THR A 241     -16.750   5.230  32.844  1.00 75.75           C  
ATOM   1890  CB  THR A 241     -16.844   6.926  34.688  1.00 75.75           C  
ATOM   1891  O   THR A 241     -15.570   5.211  32.469  1.00 75.75           O  
ATOM   1892  CG2 THR A 241     -17.281   8.328  35.094  1.00 75.75           C  
ATOM   1893  OG1 THR A 241     -17.312   5.988  35.656  1.00 75.75           O  
ATOM   1894  N   GLU A 242     -17.562   4.105  32.812  1.00 76.38           N  
ATOM   1895  CA  GLU A 242     -17.062   2.785  32.438  1.00 76.38           C  
ATOM   1896  C   GLU A 242     -17.078   2.619  30.906  1.00 76.38           C  
ATOM   1897  CB  GLU A 242     -17.906   1.684  33.094  1.00 76.38           C  
ATOM   1898  O   GLU A 242     -17.953   3.156  30.219  1.00 76.38           O  
ATOM   1899  CG  GLU A 242     -17.828   1.676  34.594  1.00 76.38           C  
ATOM   1900  CD  GLU A 242     -18.656   0.573  35.250  1.00 76.38           C  
ATOM   1901  OE1 GLU A 242     -18.656   0.453  36.469  1.00 76.38           O  
ATOM   1902  OE2 GLU A 242     -19.328  -0.177  34.469  1.00 76.38           O  
ATOM   1903  N   VAL A 243     -15.953   1.941  30.422  1.00 73.12           N  
ATOM   1904  CA  VAL A 243     -15.781   1.664  29.000  1.00 73.12           C  
ATOM   1905  C   VAL A 243     -16.516   0.376  28.641  1.00 73.12           C  
ATOM   1906  CB  VAL A 243     -14.289   1.555  28.625  1.00 73.12           C  
ATOM   1907  O   VAL A 243     -16.500  -0.592  29.406  1.00 73.12           O  
ATOM   1908  CG1 VAL A 243     -14.141   1.165  27.156  1.00 73.12           C  
ATOM   1909  CG2 VAL A 243     -13.570   2.871  28.906  1.00 73.12           C  
ATOM   1910  N   GLY A 244     -17.328   0.525  27.438  1.00 71.25           N  
ATOM   1911  CA  GLY A 244     -17.953  -0.658  26.875  1.00 71.25           C  
ATOM   1912  C   GLY A 244     -19.469  -0.612  26.922  1.00 71.25           C  
ATOM   1913  O   GLY A 244     -20.047   0.153  27.703  1.00 71.25           O  
ATOM   1914  N   ALA A 245     -20.094  -1.427  25.969  1.00 76.38           N  
ATOM   1915  CA  ALA A 245     -21.547  -1.607  25.953  1.00 76.38           C  
ATOM   1916  C   ALA A 245     -21.969  -2.807  26.797  1.00 76.38           C  
ATOM   1917  CB  ALA A 245     -22.047  -1.776  24.516  1.00 76.38           C  
ATOM   1918  O   ALA A 245     -21.156  -3.705  27.047  1.00 76.38           O  
ATOM   1919  N   TYR A 246     -23.266  -2.750  27.266  1.00 80.25           N  
ATOM   1920  CA  TYR A 246     -23.766  -3.928  27.969  1.00 80.25           C  
ATOM   1921  C   TYR A 246     -23.766  -5.145  27.062  1.00 80.25           C  
ATOM   1922  CB  TYR A 246     -25.188  -3.674  28.500  1.00 80.25           C  
ATOM   1923  O   TYR A 246     -24.062  -5.035  25.859  1.00 80.25           O  
ATOM   1924  CG  TYR A 246     -25.219  -2.779  29.719  1.00 80.25           C  
ATOM   1925  CD1 TYR A 246     -24.500  -3.096  30.859  1.00 80.25           C  
ATOM   1926  CD2 TYR A 246     -25.984  -1.614  29.719  1.00 80.25           C  
ATOM   1927  CE1 TYR A 246     -24.531  -2.273  31.984  1.00 80.25           C  
ATOM   1928  CE2 TYR A 246     -26.031  -0.785  30.844  1.00 80.25           C  
ATOM   1929  OH  TYR A 246     -25.344  -0.305  33.062  1.00 80.25           O  
ATOM   1930  CZ  TYR A 246     -25.297  -1.122  31.969  1.00 80.25           C  
ATOM   1931  N   LEU A 247     -23.375  -6.281  27.641  1.00 74.12           N  
ATOM   1932  CA  LEU A 247     -23.422  -7.527  26.891  1.00 74.12           C  
ATOM   1933  C   LEU A 247     -24.828  -7.793  26.375  1.00 74.12           C  
ATOM   1934  CB  LEU A 247     -22.953  -8.695  27.766  1.00 74.12           C  
ATOM   1935  O   LEU A 247     -25.000  -8.328  25.266  1.00 74.12           O  
ATOM   1936  CG  LEU A 247     -22.250  -9.852  27.031  1.00 74.12           C  
ATOM   1937  CD1 LEU A 247     -20.734  -9.695  27.141  1.00 74.12           C  
ATOM   1938  CD2 LEU A 247     -22.703 -11.195  27.594  1.00 74.12           C  
ATOM   1939  N   PHE A 248     -25.828  -7.379  27.141  1.00 80.69           N  
ATOM   1940  CA  PHE A 248     -27.219  -7.516  26.734  1.00 80.69           C  
ATOM   1941  C   PHE A 248     -27.484  -6.723  25.453  1.00 80.69           C  
ATOM   1942  CB  PHE A 248     -28.156  -7.051  27.844  1.00 80.69           C  
ATOM   1943  O   PHE A 248     -28.219  -7.191  24.578  1.00 80.69           O  
ATOM   1944  CG  PHE A 248     -29.406  -7.863  27.969  1.00 80.69           C  
ATOM   1945  CD1 PHE A 248     -30.516  -7.570  27.172  1.00 80.69           C  
ATOM   1946  CD2 PHE A 248     -29.500  -8.914  28.859  1.00 80.69           C  
ATOM   1947  CE1 PHE A 248     -31.688  -8.320  27.266  1.00 80.69           C  
ATOM   1948  CE2 PHE A 248     -30.672  -9.664  28.969  1.00 80.69           C  
ATOM   1949  CZ  PHE A 248     -31.750  -9.367  28.172  1.00 80.69           C  
ATOM   1950  N   THR A 249     -26.875  -5.508  25.375  1.00 80.88           N  
ATOM   1951  CA  THR A 249     -26.984  -4.680  24.172  1.00 80.88           C  
ATOM   1952  C   THR A 249     -26.406  -5.406  22.969  1.00 80.88           C  
ATOM   1953  CB  THR A 249     -26.281  -3.330  24.359  1.00 80.88           C  
ATOM   1954  O   THR A 249     -27.016  -5.414  21.891  1.00 80.88           O  
ATOM   1955  CG2 THR A 249     -26.406  -2.467  23.109  1.00 80.88           C  
ATOM   1956  OG1 THR A 249     -26.859  -2.633  25.469  1.00 80.88           O  
ATOM   1957  N   THR A 250     -25.328  -6.004  23.125  1.00 76.12           N  
ATOM   1958  CA  THR A 250     -24.656  -6.734  22.047  1.00 76.12           C  
ATOM   1959  C   THR A 250     -25.531  -7.891  21.562  1.00 76.12           C  
ATOM   1960  CB  THR A 250     -23.297  -7.277  22.516  1.00 76.12           C  
ATOM   1961  O   THR A 250     -25.641  -8.117  20.344  1.00 76.12           O  
ATOM   1962  CG2 THR A 250     -22.562  -7.977  21.375  1.00 76.12           C  
ATOM   1963  OG1 THR A 250     -22.484  -6.191  22.984  1.00 76.12           O  
ATOM   1964  N   ALA A 251     -26.156  -8.602  22.469  1.00 78.69           N  
ATOM   1965  CA  ALA A 251     -27.031  -9.719  22.125  1.00 78.69           C  
ATOM   1966  C   ALA A 251     -28.250  -9.234  21.328  1.00 78.69           C  
ATOM   1967  CB  ALA A 251     -27.484 -10.445  23.391  1.00 78.69           C  
ATOM   1968  O   ALA A 251     -28.641  -9.867  20.344  1.00 78.69           O  
ATOM   1969  N   ILE A 252     -28.812  -8.094  21.734  1.00 82.75           N  
ATOM   1970  CA  ILE A 252     -29.953  -7.508  21.047  1.00 82.75           C  
ATOM   1971  C   ILE A 252     -29.562  -7.141  19.609  1.00 82.75           C  
ATOM   1972  CB  ILE A 252     -30.500  -6.262  21.781  1.00 82.75           C  
ATOM   1973  O   ILE A 252     -30.297  -7.426  18.672  1.00 82.75           O  
ATOM   1974  CG1 ILE A 252     -31.141  -6.672  23.125  1.00 82.75           C  
ATOM   1975  CG2 ILE A 252     -31.484  -5.496  20.906  1.00 82.75           C  
ATOM   1976  CD1 ILE A 252     -31.484  -5.500  24.031  1.00 82.75           C  
ATOM   1977  N   MET A 253     -28.422  -6.582  19.484  1.00 78.69           N  
ATOM   1978  CA  MET A 253     -27.938  -6.168  18.172  1.00 78.69           C  
ATOM   1979  C   MET A 253     -27.672  -7.379  17.281  1.00 78.69           C  
ATOM   1980  CB  MET A 253     -26.672  -5.332  18.312  1.00 78.69           C  
ATOM   1981  O   MET A 253     -27.953  -7.344  16.078  1.00 78.69           O  
ATOM   1982  CG  MET A 253     -26.906  -3.941  18.875  1.00 78.69           C  
ATOM   1983  SD  MET A 253     -25.391  -2.895  18.828  1.00 78.69           S  
ATOM   1984  CE  MET A 253     -25.188  -2.721  17.031  1.00 78.69           C  
ATOM   1985  N   GLN A 254     -27.156  -8.375  17.828  1.00 73.38           N  
ATOM   1986  CA  GLN A 254     -26.922  -9.617  17.094  1.00 73.38           C  
ATOM   1987  C   GLN A 254     -28.234 -10.211  16.609  1.00 73.38           C  
ATOM   1988  CB  GLN A 254     -26.172 -10.633  17.953  1.00 73.38           C  
ATOM   1989  O   GLN A 254     -28.328 -10.680  15.469  1.00 73.38           O  
ATOM   1990  CG  GLN A 254     -24.688 -10.344  18.094  1.00 73.38           C  
ATOM   1991  CD  GLN A 254     -23.953 -11.398  18.906  1.00 73.38           C  
ATOM   1992  NE2 GLN A 254     -22.625 -11.305  18.938  1.00 73.38           N  
ATOM   1993  OE1 GLN A 254     -24.578 -12.297  19.484  1.00 73.38           O  
ATOM   1994  N   LEU A 255     -29.266 -10.250  17.469  1.00 78.69           N  
ATOM   1995  CA  LEU A 255     -30.578 -10.750  17.094  1.00 78.69           C  
ATOM   1996  C   LEU A 255     -31.172  -9.898  15.977  1.00 78.69           C  
ATOM   1997  CB  LEU A 255     -31.516 -10.773  18.297  1.00 78.69           C  
ATOM   1998  O   LEU A 255     -31.781 -10.430  15.039  1.00 78.69           O  
ATOM   1999  CG  LEU A 255     -31.266 -11.875  19.328  1.00 78.69           C  
ATOM   2000  CD1 LEU A 255     -32.000 -11.555  20.625  1.00 78.69           C  
ATOM   2001  CD2 LEU A 255     -31.719 -13.234  18.781  1.00 78.69           C  
ATOM   2002  N   ARG A 256     -30.922  -8.578  16.031  1.00 79.56           N  
ATOM   2003  CA  ARG A 256     -31.391  -7.691  14.969  1.00 79.56           C  
ATOM   2004  C   ARG A 256     -30.672  -7.961  13.656  1.00 79.56           C  
ATOM   2005  CB  ARG A 256     -31.219  -6.227  15.375  1.00 79.56           C  
ATOM   2006  O   ARG A 256     -31.281  -7.977  12.594  1.00 79.56           O  
ATOM   2007  CG  ARG A 256     -32.250  -5.734  16.375  1.00 79.56           C  
ATOM   2008  CD  ARG A 256     -32.031  -4.277  16.750  1.00 79.56           C  
ATOM   2009  NE  ARG A 256     -33.062  -3.799  17.672  1.00 79.56           N  
ATOM   2010  NH1 ARG A 256     -32.031  -1.780  18.094  1.00 79.56           N  
ATOM   2011  NH2 ARG A 256     -34.000  -2.285  19.125  1.00 79.56           N  
ATOM   2012  CZ  ARG A 256     -33.031  -2.623  18.297  1.00 79.56           C  
ATOM   2013  N   SER A 257     -29.406  -8.117  13.719  1.00 69.19           N  
ATOM   2014  CA  SER A 257     -28.578  -8.391  12.539  1.00 69.19           C  
ATOM   2015  C   SER A 257     -29.000  -9.695  11.875  1.00 69.19           C  
ATOM   2016  CB  SER A 257     -27.109  -8.453  12.922  1.00 69.19           C  
ATOM   2017  O   SER A 257     -28.922  -9.828  10.648  1.00 69.19           O  
ATOM   2018  OG  SER A 257     -26.781  -9.711  13.484  1.00 69.19           O  
ATOM   2019  N   LYS A 258     -29.453 -10.734  12.719  1.00 74.44           N  
ATOM   2020  CA  LYS A 258     -29.922 -12.016  12.203  1.00 74.44           C  
ATOM   2021  C   LYS A 258     -31.359 -11.922  11.734  1.00 74.44           C  
ATOM   2022  CB  LYS A 258     -29.766 -13.109  13.266  1.00 74.44           C  
ATOM   2023  O   LYS A 258     -31.969 -12.930  11.359  1.00 74.44           O  
ATOM   2024  CG  LYS A 258     -28.328 -13.469  13.586  1.00 74.44           C  
ATOM   2025  CD  LYS A 258     -28.250 -14.594  14.617  1.00 74.44           C  
ATOM   2026  CE  LYS A 258     -26.812 -15.008  14.883  1.00 74.44           C  
ATOM   2027  NZ  LYS A 258     -26.750 -16.188  15.805  1.00 74.44           N  
ATOM   2028  N   ARG A 259     -31.953 -10.742  11.781  1.00 75.25           N  
ATOM   2029  CA  ARG A 259     -33.312 -10.477  11.383  1.00 75.25           C  
ATOM   2030  C   ARG A 259     -34.312 -11.336  12.180  1.00 75.25           C  
ATOM   2031  CB  ARG A 259     -33.500 -10.727   9.883  1.00 75.25           C  
ATOM   2032  O   ARG A 259     -35.250 -11.891  11.617  1.00 75.25           O  
ATOM   2033  CG  ARG A 259     -32.688  -9.789   9.000  1.00 75.25           C  
ATOM   2034  CD  ARG A 259     -33.000 -10.008   7.523  1.00 75.25           C  
ATOM   2035  NE  ARG A 259     -32.156  -9.172   6.672  1.00 75.25           N  
ATOM   2036  NH1 ARG A 259     -33.281  -9.672   4.715  1.00 75.25           N  
ATOM   2037  NH2 ARG A 259     -31.469  -8.250   4.680  1.00 75.25           N  
ATOM   2038  CZ  ARG A 259     -32.312  -9.031   5.359  1.00 75.25           C  
ATOM   2039  N   ASP A 260     -34.031 -11.492  13.492  1.00 79.69           N  
ATOM   2040  CA  ASP A 260     -35.000 -12.203  14.336  1.00 79.69           C  
ATOM   2041  C   ASP A 260     -36.344 -11.516  14.336  1.00 79.69           C  
ATOM   2042  CB  ASP A 260     -34.469 -12.320  15.766  1.00 79.69           C  
ATOM   2043  O   ASP A 260     -36.438 -10.320  14.617  1.00 79.69           O  
ATOM   2044  CG  ASP A 260     -35.312 -13.188  16.656  1.00 79.69           C  
ATOM   2045  OD1 ASP A 260     -36.375 -12.703  17.156  1.00 79.69           O  
ATOM   2046  OD2 ASP A 260     -34.969 -14.375  16.859  1.00 79.69           O  
ATOM   2047  N   PRO A 261     -37.406 -12.219  13.977  1.00 81.00           N  
ATOM   2048  CA  PRO A 261     -38.719 -11.617  13.758  1.00 81.00           C  
ATOM   2049  C   PRO A 261     -39.375 -11.133  15.055  1.00 81.00           C  
ATOM   2050  CB  PRO A 261     -39.531 -12.758  13.141  1.00 81.00           C  
ATOM   2051  O   PRO A 261     -40.281 -10.312  15.023  1.00 81.00           O  
ATOM   2052  CG  PRO A 261     -38.844 -14.008  13.602  1.00 81.00           C  
ATOM   2053  CD  PRO A 261     -37.375 -13.711  13.773  1.00 81.00           C  
ATOM   2054  N   GLN A 262     -38.812 -11.508  16.297  1.00 88.38           N  
ATOM   2055  CA  GLN A 262     -39.562 -11.273  17.531  1.00 88.38           C  
ATOM   2056  C   GLN A 262     -38.875 -10.180  18.359  1.00 88.38           C  
ATOM   2057  CB  GLN A 262     -39.656 -12.562  18.344  1.00 88.38           C  
ATOM   2058  O   GLN A 262     -39.500  -9.633  19.281  1.00 88.38           O  
ATOM   2059  CG  GLN A 262     -40.469 -13.648  17.672  1.00 88.38           C  
ATOM   2060  CD  GLN A 262     -40.562 -14.922  18.500  1.00 88.38           C  
ATOM   2061  NE2 GLN A 262     -41.219 -15.945  17.953  1.00 88.38           N  
ATOM   2062  OE1 GLN A 262     -40.031 -14.992  19.609  1.00 88.38           O  
ATOM   2063  N   ILE A 263     -37.656  -9.977  18.125  1.00 88.88           N  
ATOM   2064  CA  ILE A 263     -36.812  -9.227  19.078  1.00 88.88           C  
ATOM   2065  C   ILE A 263     -37.406  -7.832  19.281  1.00 88.88           C  
ATOM   2066  CB  ILE A 263     -35.344  -9.125  18.609  1.00 88.88           C  
ATOM   2067  O   ILE A 263     -37.531  -7.371  20.422  1.00 88.88           O  
ATOM   2068  CG1 ILE A 263     -34.500  -8.430  19.656  1.00 88.88           C  
ATOM   2069  CG2 ILE A 263     -35.281  -8.398  17.266  1.00 88.88           C  
ATOM   2070  CD1 ILE A 263     -34.469  -9.133  21.016  1.00 88.88           C  
ATOM   2071  N   ASP A 264     -37.812  -7.117  18.266  1.00 88.06           N  
ATOM   2072  CA  ASP A 264     -38.344  -5.766  18.391  1.00 88.06           C  
ATOM   2073  C   ASP A 264     -39.688  -5.773  19.156  1.00 88.06           C  
ATOM   2074  CB  ASP A 264     -38.531  -5.125  17.016  1.00 88.06           C  
ATOM   2075  O   ASP A 264     -39.938  -4.895  19.984  1.00 88.06           O  
ATOM   2076  CG  ASP A 264     -37.219  -4.750  16.359  1.00 88.06           C  
ATOM   2077  OD1 ASP A 264     -36.250  -4.438  17.078  1.00 88.06           O  
ATOM   2078  OD2 ASP A 264     -37.156  -4.766  15.109  1.00 88.06           O  
ATOM   2079  N   THR A 265     -40.500  -6.777  18.844  1.00 88.38           N  
ATOM   2080  CA  THR A 265     -41.781  -6.930  19.547  1.00 88.38           C  
ATOM   2081  C   THR A 265     -41.531  -7.211  21.031  1.00 88.38           C  
ATOM   2082  CB  THR A 265     -42.625  -8.062  18.938  1.00 88.38           C  
ATOM   2083  O   THR A 265     -42.188  -6.629  21.891  1.00 88.38           O  
ATOM   2084  CG2 THR A 265     -43.969  -8.172  19.641  1.00 88.38           C  
ATOM   2085  OG1 THR A 265     -42.844  -7.797  17.547  1.00 88.38           O  
ATOM   2086  N   LEU A 266     -40.594  -8.055  21.375  1.00 90.69           N  
ATOM   2087  CA  LEU A 266     -40.281  -8.398  22.766  1.00 90.69           C  
ATOM   2088  C   LEU A 266     -39.812  -7.176  23.531  1.00 90.69           C  
ATOM   2089  CB  LEU A 266     -39.219  -9.500  22.812  1.00 90.69           C  
ATOM   2090  O   LEU A 266     -40.188  -6.973  24.688  1.00 90.69           O  
ATOM   2091  CG  LEU A 266     -39.688 -10.891  22.359  1.00 90.69           C  
ATOM   2092  CD1 LEU A 266     -38.500 -11.852  22.344  1.00 90.69           C  
ATOM   2093  CD2 LEU A 266     -40.781 -11.422  23.281  1.00 90.69           C  
ATOM   2094  N   LEU A 267     -39.000  -6.391  22.922  1.00 89.81           N  
ATOM   2095  CA  LEU A 267     -38.469  -5.176  23.531  1.00 89.81           C  
ATOM   2096  C   LEU A 267     -39.594  -4.188  23.828  1.00 89.81           C  
ATOM   2097  CB  LEU A 267     -37.406  -4.523  22.641  1.00 89.81           C  
ATOM   2098  O   LEU A 267     -39.625  -3.592  24.906  1.00 89.81           O  
ATOM   2099  CG  LEU A 267     -36.031  -5.184  22.609  1.00 89.81           C  
ATOM   2100  CD1 LEU A 267     -35.219  -4.633  21.453  1.00 89.81           C  
ATOM   2101  CD2 LEU A 267     -35.312  -4.984  23.938  1.00 89.81           C  
ATOM   2102  N   GLN A 268     -40.469  -4.066  22.844  1.00 89.69           N  
ATOM   2103  CA  GLN A 268     -41.625  -3.170  23.000  1.00 89.69           C  
ATOM   2104  C   GLN A 268     -42.531  -3.635  24.125  1.00 89.69           C  
ATOM   2105  CB  GLN A 268     -42.406  -3.068  21.688  1.00 89.69           C  
ATOM   2106  O   GLN A 268     -43.000  -2.824  24.938  1.00 89.69           O  
ATOM   2107  CG  GLN A 268     -41.750  -2.184  20.641  1.00 89.69           C  
ATOM   2108  CD  GLN A 268     -42.531  -2.146  19.344  1.00 89.69           C  
ATOM   2109  NE2 GLN A 268     -42.062  -1.344  18.391  1.00 89.69           N  
ATOM   2110  OE1 GLN A 268     -43.531  -2.836  19.188  1.00 89.69           O  
ATOM   2111  N   GLU A 269     -42.812  -4.895  24.203  1.00 90.38           N  
ATOM   2112  CA  GLU A 269     -43.656  -5.473  25.234  1.00 90.38           C  
ATOM   2113  C   GLU A 269     -43.031  -5.344  26.609  1.00 90.38           C  
ATOM   2114  CB  GLU A 269     -43.969  -6.945  24.922  1.00 90.38           C  
ATOM   2115  O   GLU A 269     -43.719  -5.070  27.594  1.00 90.38           O  
ATOM   2116  CG  GLU A 269     -44.906  -7.152  23.750  1.00 90.38           C  
ATOM   2117  CD  GLU A 269     -45.125  -8.617  23.406  1.00 90.38           C  
ATOM   2118  OE1 GLU A 269     -45.906  -8.914  22.484  1.00 90.38           O  
ATOM   2119  OE2 GLU A 269     -44.500  -9.477  24.062  1.00 90.38           O  
ATOM   2120  N   PHE A 270     -41.750  -5.621  26.625  1.00 91.00           N  
ATOM   2121  CA  PHE A 270     -40.969  -5.465  27.859  1.00 91.00           C  
ATOM   2122  C   PHE A 270     -41.062  -4.027  28.359  1.00 91.00           C  
ATOM   2123  CB  PHE A 270     -39.531  -5.859  27.641  1.00 91.00           C  
ATOM   2124  O   PHE A 270     -41.344  -3.795  29.547  1.00 91.00           O  
ATOM   2125  CG  PHE A 270     -38.688  -5.867  28.906  1.00 91.00           C  
ATOM   2126  CD1 PHE A 270     -38.031  -4.727  29.312  1.00 91.00           C  
ATOM   2127  CD2 PHE A 270     -38.625  -7.012  29.688  1.00 91.00           C  
ATOM   2128  CE1 PHE A 270     -37.250  -4.727  30.484  1.00 91.00           C  
ATOM   2129  CE2 PHE A 270     -37.875  -7.020  30.859  1.00 91.00           C  
ATOM   2130  CZ  PHE A 270     -37.188  -5.879  31.250  1.00 91.00           C  
ATOM   2131  N   HIS A 271     -40.844  -3.078  27.500  1.00 90.69           N  
ATOM   2132  CA  HIS A 271     -40.906  -1.659  27.828  1.00 90.69           C  
ATOM   2133  C   HIS A 271     -42.312  -1.279  28.312  1.00 90.69           C  
ATOM   2134  CB  HIS A 271     -40.531  -0.807  26.625  1.00 90.69           C  
ATOM   2135  O   HIS A 271     -42.469  -0.595  29.328  1.00 90.69           O  
ATOM   2136  CG  HIS A 271     -40.312   0.638  26.953  1.00 90.69           C  
ATOM   2137  CD2 HIS A 271     -39.188   1.322  27.297  1.00 90.69           C  
ATOM   2138  ND1 HIS A 271     -41.344   1.555  26.953  1.00 90.69           N  
ATOM   2139  CE1 HIS A 271     -40.875   2.744  27.281  1.00 90.69           C  
ATOM   2140  NE2 HIS A 271     -39.562   2.629  27.500  1.00 90.69           N  
ATOM   2141  N   ALA A 272     -43.375  -1.703  27.625  1.00 89.50           N  
ATOM   2142  CA  ALA A 272     -44.750  -1.398  27.953  1.00 89.50           C  
ATOM   2143  C   ALA A 272     -45.125  -1.957  29.312  1.00 89.50           C  
ATOM   2144  CB  ALA A 272     -45.688  -1.956  26.875  1.00 89.50           C  
ATOM   2145  O   ALA A 272     -45.812  -1.285  30.109  1.00 89.50           O  
ATOM   2146  N   HIS A 273     -44.750  -3.164  29.609  1.00 90.94           N  
ATOM   2147  CA  HIS A 273     -45.031  -3.816  30.875  1.00 90.94           C  
ATOM   2148  C   HIS A 273     -44.469  -3.002  32.062  1.00 90.94           C  
ATOM   2149  CB  HIS A 273     -44.438  -5.227  30.906  1.00 90.94           C  
ATOM   2150  O   HIS A 273     -45.219  -2.711  33.000  1.00 90.94           O  
ATOM   2151  CG  HIS A 273     -44.562  -5.906  32.219  1.00 90.94           C  
ATOM   2152  CD2 HIS A 273     -43.625  -6.148  33.188  1.00 90.94           C  
ATOM   2153  ND1 HIS A 273     -45.750  -6.426  32.688  1.00 90.94           N  
ATOM   2154  CE1 HIS A 273     -45.531  -6.961  33.906  1.00 90.94           C  
ATOM   2155  NE2 HIS A 273     -44.250  -6.805  34.219  1.00 90.94           N  
ATOM   2156  N   PHE A 274     -43.250  -2.566  31.984  1.00 92.19           N  
ATOM   2157  CA  PHE A 274     -42.625  -1.895  33.125  1.00 92.19           C  
ATOM   2158  C   PHE A 274     -43.062  -0.431  33.188  1.00 92.19           C  
ATOM   2159  CB  PHE A 274     -41.094  -1.999  33.031  1.00 92.19           C  
ATOM   2160  O   PHE A 274     -43.062   0.176  34.250  1.00 92.19           O  
ATOM   2161  CG  PHE A 274     -40.562  -3.320  33.500  1.00 92.19           C  
ATOM   2162  CD1 PHE A 274     -40.562  -3.650  34.844  1.00 92.19           C  
ATOM   2163  CD2 PHE A 274     -40.031  -4.234  32.594  1.00 92.19           C  
ATOM   2164  CE1 PHE A 274     -40.062  -4.871  35.312  1.00 92.19           C  
ATOM   2165  CE2 PHE A 274     -39.531  -5.457  33.031  1.00 92.19           C  
ATOM   2166  CZ  PHE A 274     -39.562  -5.773  34.375  1.00 92.19           C  
ATOM   2167  N   THR A 275     -43.500   0.146  32.062  1.00 90.50           N  
ATOM   2168  CA  THR A 275     -44.125   1.463  32.094  1.00 90.50           C  
ATOM   2169  C   THR A 275     -45.438   1.422  32.875  1.00 90.50           C  
ATOM   2170  CB  THR A 275     -44.406   1.984  30.672  1.00 90.50           C  
ATOM   2171  O   THR A 275     -45.719   2.307  33.688  1.00 90.50           O  
ATOM   2172  CG2 THR A 275     -45.062   3.357  30.703  1.00 90.50           C  
ATOM   2173  OG1 THR A 275     -43.156   2.082  29.969  1.00 90.50           O  
ATOM   2174  N   THR A 276     -46.219   0.401  32.625  1.00 89.81           N  
ATOM   2175  CA  THR A 276     -47.500   0.221  33.344  1.00 89.81           C  
ATOM   2176  C   THR A 276     -47.250   0.034  34.844  1.00 89.81           C  
ATOM   2177  CB  THR A 276     -48.250  -0.986  32.781  1.00 89.81           C  
ATOM   2178  O   THR A 276     -47.938   0.658  35.656  1.00 89.81           O  
ATOM   2179  CG2 THR A 276     -49.594  -1.170  33.531  1.00 89.81           C  
ATOM   2180  OG1 THR A 276     -48.531  -0.777  31.391  1.00 89.81           O  
ATOM   2181  N   LEU A 277     -46.250  -0.763  35.156  1.00 89.62           N  
ATOM   2182  CA  LEU A 277     -45.938  -1.023  36.562  1.00 89.62           C  
ATOM   2183  C   LEU A 277     -45.469   0.243  37.250  1.00 89.62           C  
ATOM   2184  CB  LEU A 277     -44.875  -2.127  36.688  1.00 89.62           C  
ATOM   2185  O   LEU A 277     -45.812   0.496  38.406  1.00 89.62           O  
ATOM   2186  CG  LEU A 277     -45.375  -3.557  36.438  1.00 89.62           C  
ATOM   2187  CD1 LEU A 277     -44.188  -4.523  36.469  1.00 89.62           C  
ATOM   2188  CD2 LEU A 277     -46.406  -3.961  37.469  1.00 89.62           C  
ATOM   2189  N   ALA A 278     -44.781   1.065  36.562  1.00 87.88           N  
ATOM   2190  CA  ALA A 278     -44.156   2.264  37.125  1.00 87.88           C  
ATOM   2191  C   ALA A 278     -45.219   3.357  37.344  1.00 87.88           C  
ATOM   2192  CB  ALA A 278     -43.031   2.773  36.250  1.00 87.88           C  
ATOM   2193  O   ALA A 278     -45.094   4.188  38.250  1.00 87.88           O  
ATOM   2194  N   THR A 279     -46.344   3.303  36.562  1.00 87.69           N  
ATOM   2195  CA  THR A 279     -47.281   4.434  36.562  1.00 87.69           C  
ATOM   2196  C   THR A 279     -48.594   4.070  37.250  1.00 87.69           C  
ATOM   2197  CB  THR A 279     -47.594   4.895  35.125  1.00 87.69           C  
ATOM   2198  O   THR A 279     -49.375   4.953  37.625  1.00 87.69           O  
ATOM   2199  CG2 THR A 279     -46.312   5.441  34.438  1.00 87.69           C  
ATOM   2200  OG1 THR A 279     -48.062   3.785  34.375  1.00 87.69           O  
ATOM   2201  N   THR A 280     -48.844   2.773  37.500  1.00 89.00           N  
ATOM   2202  CA  THR A 280     -50.094   2.328  38.125  1.00 89.00           C  
ATOM   2203  C   THR A 280     -50.094   2.676  39.625  1.00 89.00           C  
ATOM   2204  CB  THR A 280     -50.281   0.813  37.969  1.00 89.00           C  
ATOM   2205  O   THR A 280     -49.156   2.373  40.344  1.00 89.00           O  
ATOM   2206  CG2 THR A 280     -51.625   0.364  38.562  1.00 89.00           C  
ATOM   2207  OG1 THR A 280     -50.281   0.495  36.562  1.00 89.00           O  
ATOM   2208  N   GLN A 281     -51.156   3.314  40.062  1.00 83.12           N  
ATOM   2209  CA  GLN A 281     -51.344   3.846  41.406  1.00 83.12           C  
ATOM   2210  C   GLN A 281     -51.312   2.727  42.438  1.00 83.12           C  
ATOM   2211  CB  GLN A 281     -52.625   4.656  41.500  1.00 83.12           C  
ATOM   2212  O   GLN A 281     -50.781   2.891  43.531  1.00 83.12           O  
ATOM   2213  CG  GLN A 281     -52.500   6.070  40.938  1.00 83.12           C  
ATOM   2214  CD  GLN A 281     -53.781   6.867  41.125  1.00 83.12           C  
ATOM   2215  NE2 GLN A 281     -53.781   8.109  40.656  1.00 83.12           N  
ATOM   2216  OE1 GLN A 281     -54.781   6.367  41.656  1.00 83.12           O  
ATOM   2217  N   GLU A 282     -51.688   1.559  42.031  1.00 88.69           N  
ATOM   2218  CA  GLU A 282     -51.875   0.436  42.938  1.00 88.69           C  
ATOM   2219  C   GLU A 282     -50.562  -0.366  43.094  1.00 88.69           C  
ATOM   2220  CB  GLU A 282     -53.000  -0.474  42.469  1.00 88.69           C  
ATOM   2221  O   GLU A 282     -50.469  -1.226  43.969  1.00 88.69           O  
ATOM   2222  CG  GLU A 282     -54.375   0.180  42.500  1.00 88.69           C  
ATOM   2223  CD  GLU A 282     -55.469  -0.711  41.938  1.00 88.69           C  
ATOM   2224  OE1 GLU A 282     -56.656  -0.285  41.938  1.00 88.69           O  
ATOM   2225  OE2 GLU A 282     -55.156  -1.845  41.531  1.00 88.69           O  
ATOM   2226  N   THR A 283     -49.562  -0.100  42.375  1.00 86.69           N  
ATOM   2227  CA  THR A 283     -48.312  -0.832  42.406  1.00 86.69           C  
ATOM   2228  C   THR A 283     -47.500  -0.432  43.625  1.00 86.69           C  
ATOM   2229  CB  THR A 283     -47.500  -0.588  41.125  1.00 86.69           C  
ATOM   2230  O   THR A 283     -47.281   0.757  43.906  1.00 86.69           O  
ATOM   2231  CG2 THR A 283     -46.250  -1.489  41.094  1.00 86.69           C  
ATOM   2232  OG1 THR A 283     -48.312  -0.859  40.000  1.00 86.69           O  
ATOM   2233  N   PRO A 284     -47.094  -1.451  44.406  1.00 90.12           N  
ATOM   2234  CA  PRO A 284     -46.250  -1.163  45.562  1.00 90.12           C  
ATOM   2235  C   PRO A 284     -44.969  -0.406  45.188  1.00 90.12           C  
ATOM   2236  CB  PRO A 284     -45.906  -2.553  46.125  1.00 90.12           C  
ATOM   2237  O   PRO A 284     -44.469  -0.561  44.062  1.00 90.12           O  
ATOM   2238  CG  PRO A 284     -47.000  -3.439  45.594  1.00 90.12           C  
ATOM   2239  CD  PRO A 284     -47.469  -2.902  44.281  1.00 90.12           C  
ATOM   2240  N   GLU A 285     -44.531   0.459  46.062  1.00 84.88           N  
ATOM   2241  CA  GLU A 285     -43.406   1.360  45.844  1.00 84.88           C  
ATOM   2242  C   GLU A 285     -42.188   0.590  45.406  1.00 84.88           C  
ATOM   2243  CB  GLU A 285     -43.125   2.178  47.094  1.00 84.88           C  
ATOM   2244  O   GLU A 285     -41.469   1.019  44.500  1.00 84.88           O  
ATOM   2245  CG  GLU A 285     -42.156   3.344  46.875  1.00 84.88           C  
ATOM   2246  CD  GLU A 285     -42.688   4.359  45.875  1.00 84.88           C  
ATOM   2247  OE1 GLU A 285     -41.906   5.098  45.250  1.00 84.88           O  
ATOM   2248  OE2 GLU A 285     -43.938   4.414  45.688  1.00 84.88           O  
ATOM   2249  N   LEU A 286     -41.938  -0.515  46.062  1.00 84.25           N  
ATOM   2250  CA  LEU A 286     -40.781  -1.313  45.719  1.00 84.25           C  
ATOM   2251  C   LEU A 286     -40.844  -1.797  44.281  1.00 84.25           C  
ATOM   2252  CB  LEU A 286     -40.656  -2.510  46.688  1.00 84.25           C  
ATOM   2253  O   LEU A 286     -39.812  -1.798  43.562  1.00 84.25           O  
ATOM   2254  CG  LEU A 286     -39.375  -3.330  46.562  1.00 84.25           C  
ATOM   2255  CD1 LEU A 286     -38.188  -2.566  47.188  1.00 84.25           C  
ATOM   2256  CD2 LEU A 286     -39.531  -4.688  47.250  1.00 84.25           C  
ATOM   2257  N   GLU A 287     -41.969  -2.180  43.938  1.00 86.31           N  
ATOM   2258  CA  GLU A 287     -42.188  -2.650  42.562  1.00 86.31           C  
ATOM   2259  C   GLU A 287     -42.062  -1.509  41.562  1.00 86.31           C  
ATOM   2260  CB  GLU A 287     -43.562  -3.307  42.438  1.00 86.31           C  
ATOM   2261  O   GLU A 287     -41.562  -1.703  40.469  1.00 86.31           O  
ATOM   2262  CG  GLU A 287     -43.656  -4.691  43.062  1.00 86.31           C  
ATOM   2263  CD  GLU A 287     -45.000  -5.367  42.875  1.00 86.31           C  
ATOM   2264  OE1 GLU A 287     -45.250  -6.430  43.469  1.00 86.31           O  
ATOM   2265  OE2 GLU A 287     -45.812  -4.836  42.062  1.00 86.31           O  
ATOM   2266  N   LYS A 288     -42.469  -0.363  41.969  1.00 85.88           N  
ATOM   2267  CA  LYS A 288     -42.344   0.812  41.125  1.00 85.88           C  
ATOM   2268  C   LYS A 288     -40.875   1.165  40.906  1.00 85.88           C  
ATOM   2269  CB  LYS A 288     -43.062   2.006  41.750  1.00 85.88           C  
ATOM   2270  O   LYS A 288     -40.469   1.493  39.781  1.00 85.88           O  
ATOM   2271  CG  LYS A 288     -44.594   1.946  41.594  1.00 85.88           C  
ATOM   2272  CD  LYS A 288     -45.250   3.209  42.125  1.00 85.88           C  
ATOM   2273  CE  LYS A 288     -46.781   3.127  42.000  1.00 85.88           C  
ATOM   2274  NZ  LYS A 288     -47.438   4.359  42.531  1.00 85.88           N  
ATOM   2275  N   ARG A 289     -40.125   1.043  41.969  1.00 85.50           N  
ATOM   2276  CA  ARG A 289     -38.688   1.333  41.875  1.00 85.50           C  
ATOM   2277  C   ARG A 289     -37.969   0.353  40.938  1.00 85.50           C  
ATOM   2278  CB  ARG A 289     -38.031   1.288  43.250  1.00 85.50           C  
ATOM   2279  O   ARG A 289     -37.125   0.750  40.156  1.00 85.50           O  
ATOM   2280  CG  ARG A 289     -38.312   2.525  44.094  1.00 85.50           C  
ATOM   2281  CD  ARG A 289     -37.594   2.467  45.438  1.00 85.50           C  
ATOM   2282  NE  ARG A 289     -38.000   3.559  46.312  1.00 85.50           N  
ATOM   2283  NH1 ARG A 289     -36.812   2.797  48.156  1.00 85.50           N  
ATOM   2284  NH2 ARG A 289     -38.031   4.723  48.312  1.00 85.50           N  
ATOM   2285  CZ  ARG A 289     -37.594   3.689  47.594  1.00 85.50           C  
ATOM   2286  N   HIS A 290     -38.344  -0.848  41.125  1.00 86.75           N  
ATOM   2287  CA  HIS A 290     -37.812  -1.884  40.250  1.00 86.75           C  
ATOM   2288  C   HIS A 290     -38.188  -1.632  38.812  1.00 86.75           C  
ATOM   2289  CB  HIS A 290     -38.312  -3.264  40.688  1.00 86.75           C  
ATOM   2290  O   HIS A 290     -37.344  -1.764  37.906  1.00 86.75           O  
ATOM   2291  CG  HIS A 290     -37.812  -4.379  39.812  1.00 86.75           C  
ATOM   2292  CD2 HIS A 290     -38.469  -5.191  38.969  1.00 86.75           C  
ATOM   2293  ND1 HIS A 290     -36.500  -4.770  39.781  1.00 86.75           N  
ATOM   2294  CE1 HIS A 290     -36.375  -5.773  38.938  1.00 86.75           C  
ATOM   2295  NE2 HIS A 290     -37.531  -6.047  38.438  1.00 86.75           N  
ATOM   2296  N   ALA A 291     -39.406  -1.277  38.656  1.00 88.25           N  
ATOM   2297  CA  ALA A 291     -39.875  -0.976  37.281  1.00 88.25           C  
ATOM   2298  C   ALA A 291     -39.094   0.176  36.688  1.00 88.25           C  
ATOM   2299  CB  ALA A 291     -41.375  -0.641  37.312  1.00 88.25           C  
ATOM   2300  O   ALA A 291     -38.719   0.121  35.500  1.00 88.25           O  
ATOM   2301  N   MET A 292     -38.781   1.155  37.469  1.00 87.06           N  
ATOM   2302  CA  MET A 292     -38.000   2.299  36.969  1.00 87.06           C  
ATOM   2303  C   MET A 292     -36.594   1.879  36.594  1.00 87.06           C  
ATOM   2304  CB  MET A 292     -37.969   3.400  38.031  1.00 87.06           C  
ATOM   2305  O   MET A 292     -36.062   2.336  35.594  1.00 87.06           O  
ATOM   2306  CG  MET A 292     -39.281   4.133  38.219  1.00 87.06           C  
ATOM   2307  SD  MET A 292     -39.188   5.492  39.438  1.00 87.06           S  
ATOM   2308  CE  MET A 292     -40.875   6.137  39.375  1.00 87.06           C  
ATOM   2309  N   LEU A 293     -36.031   1.044  37.375  1.00 87.12           N  
ATOM   2310  CA  LEU A 293     -34.688   0.515  37.125  1.00 87.12           C  
ATOM   2311  C   LEU A 293     -34.688  -0.250  35.781  1.00 87.12           C  
ATOM   2312  CB  LEU A 293     -34.219  -0.397  38.250  1.00 87.12           C  
ATOM   2313  O   LEU A 293     -33.781  -0.054  34.969  1.00 87.12           O  
ATOM   2314  CG  LEU A 293     -32.844  -1.021  38.094  1.00 87.12           C  
ATOM   2315  CD1 LEU A 293     -31.781   0.069  38.031  1.00 87.12           C  
ATOM   2316  CD2 LEU A 293     -32.562  -1.985  39.250  1.00 87.12           C  
ATOM   2317  N   MET A 294     -35.625  -1.139  35.594  1.00 89.12           N  
ATOM   2318  CA  MET A 294     -35.719  -1.917  34.344  1.00 89.12           C  
ATOM   2319  C   MET A 294     -35.875  -1.005  33.156  1.00 89.12           C  
ATOM   2320  CB  MET A 294     -36.875  -2.914  34.438  1.00 89.12           C  
ATOM   2321  O   MET A 294     -35.281  -1.245  32.094  1.00 89.12           O  
ATOM   2322  CG  MET A 294     -36.625  -4.070  35.375  1.00 89.12           C  
ATOM   2323  SD  MET A 294     -35.094  -4.992  35.000  1.00 89.12           S  
ATOM   2324  CE  MET A 294     -34.250  -4.918  36.594  1.00 89.12           C  
ATOM   2325  N   LEU A 295     -36.688   0.030  33.281  1.00 87.88           N  
ATOM   2326  CA  LEU A 295     -36.844   1.013  32.219  1.00 87.88           C  
ATOM   2327  C   LEU A 295     -35.531   1.719  31.953  1.00 87.88           C  
ATOM   2328  CB  LEU A 295     -37.938   2.041  32.594  1.00 87.88           C  
ATOM   2329  O   LEU A 295     -35.219   2.023  30.797  1.00 87.88           O  
ATOM   2330  CG  LEU A 295     -39.375   1.563  32.500  1.00 87.88           C  
ATOM   2331  CD1 LEU A 295     -40.312   2.615  33.094  1.00 87.88           C  
ATOM   2332  CD2 LEU A 295     -39.750   1.247  31.062  1.00 87.88           C  
ATOM   2333  N   GLY A 296     -34.781   2.020  33.000  1.00 85.25           N  
ATOM   2334  CA  GLY A 296     -33.438   2.574  32.875  1.00 85.25           C  
ATOM   2335  C   GLY A 296     -32.531   1.688  32.062  1.00 85.25           C  
ATOM   2336  O   GLY A 296     -31.797   2.172  31.172  1.00 85.25           O  
ATOM   2337  N   TYR A 297     -32.531   0.370  32.312  1.00 88.00           N  
ATOM   2338  CA  TYR A 297     -31.703  -0.556  31.547  1.00 88.00           C  
ATOM   2339  C   TYR A 297     -32.156  -0.580  30.078  1.00 88.00           C  
ATOM   2340  CB  TYR A 297     -31.781  -1.967  32.125  1.00 88.00           C  
ATOM   2341  O   TYR A 297     -31.312  -0.569  29.172  1.00 88.00           O  
ATOM   2342  CG  TYR A 297     -30.828  -2.197  33.281  1.00 88.00           C  
ATOM   2343  CD1 TYR A 297     -29.453  -2.104  33.094  1.00 88.00           C  
ATOM   2344  CD2 TYR A 297     -31.297  -2.510  34.562  1.00 88.00           C  
ATOM   2345  CE1 TYR A 297     -28.562  -2.316  34.156  1.00 88.00           C  
ATOM   2346  CE2 TYR A 297     -30.422  -2.727  35.625  1.00 88.00           C  
ATOM   2347  OH  TYR A 297     -28.188  -2.838  36.438  1.00 88.00           O  
ATOM   2348  CZ  TYR A 297     -29.062  -2.627  35.406  1.00 88.00           C  
ATOM   2349  N   ALA A 298     -33.438  -0.616  29.875  1.00 86.56           N  
ATOM   2350  CA  ALA A 298     -33.969  -0.607  28.500  1.00 86.56           C  
ATOM   2351  C   ALA A 298     -33.500   0.642  27.750  1.00 86.56           C  
ATOM   2352  CB  ALA A 298     -35.500  -0.698  28.516  1.00 86.56           C  
ATOM   2353  O   ALA A 298     -33.156   0.570  26.578  1.00 86.56           O  
ATOM   2354  N   ALA A 299     -33.500   1.752  28.422  1.00 85.19           N  
ATOM   2355  CA  ALA A 299     -33.031   2.998  27.828  1.00 85.19           C  
ATOM   2356  C   ALA A 299     -31.547   2.916  27.484  1.00 85.19           C  
ATOM   2357  CB  ALA A 299     -33.312   4.172  28.750  1.00 85.19           C  
ATOM   2358  O   ALA A 299     -31.125   3.420  26.438  1.00 85.19           O  
ATOM   2359  N   CYS A 300     -30.750   2.348  28.391  1.00 85.88           N  
ATOM   2360  CA  CYS A 300     -29.328   2.145  28.156  1.00 85.88           C  
ATOM   2361  C   CYS A 300     -29.109   1.297  26.906  1.00 85.88           C  
ATOM   2362  CB  CYS A 300     -28.672   1.477  29.359  1.00 85.88           C  
ATOM   2363  O   CYS A 300     -28.297   1.643  26.047  1.00 85.88           O  
ATOM   2364  SG  CYS A 300     -28.578   2.537  30.812  1.00 85.88           S  
ATOM   2365  N   TRP A 301     -29.859   0.179  26.750  1.00 88.06           N  
ATOM   2366  CA  TRP A 301     -29.719  -0.727  25.609  1.00 88.06           C  
ATOM   2367  C   TRP A 301     -30.016  -0.003  24.297  1.00 88.06           C  
ATOM   2368  CB  TRP A 301     -30.656  -1.928  25.766  1.00 88.06           C  
ATOM   2369  O   TRP A 301     -29.281  -0.163  23.328  1.00 88.06           O  
ATOM   2370  CG  TRP A 301     -30.453  -2.695  27.047  1.00 88.06           C  
ATOM   2371  CD1 TRP A 301     -29.312  -2.793  27.766  1.00 88.06           C  
ATOM   2372  CD2 TRP A 301     -31.438  -3.477  27.734  1.00 88.06           C  
ATOM   2373  CE2 TRP A 301     -30.812  -4.020  28.875  1.00 88.06           C  
ATOM   2374  CE3 TRP A 301     -32.781  -3.768  27.484  1.00 88.06           C  
ATOM   2375  NE1 TRP A 301     -29.516  -3.588  28.875  1.00 88.06           N  
ATOM   2376  CH2 TRP A 301     -32.812  -5.109  29.516  1.00 88.06           C  
ATOM   2377  CZ2 TRP A 301     -31.500  -4.840  29.781  1.00 88.06           C  
ATOM   2378  CZ3 TRP A 301     -33.469  -4.586  28.391  1.00 88.06           C  
ATOM   2379  N   ALA A 302     -31.078   0.751  24.266  1.00 84.75           N  
ATOM   2380  CA  ALA A 302     -31.484   1.484  23.078  1.00 84.75           C  
ATOM   2381  C   ALA A 302     -30.438   2.521  22.688  1.00 84.75           C  
ATOM   2382  CB  ALA A 302     -32.844   2.156  23.297  1.00 84.75           C  
ATOM   2383  O   ALA A 302     -30.062   2.625  21.516  1.00 84.75           O  
ATOM   2384  N   SER A 303     -30.016   3.305  23.672  1.00 81.00           N  
ATOM   2385  CA  SER A 303     -29.031   4.352  23.422  1.00 81.00           C  
ATOM   2386  C   SER A 303     -27.703   3.762  22.953  1.00 81.00           C  
ATOM   2387  CB  SER A 303     -28.812   5.188  24.688  1.00 81.00           C  
ATOM   2388  O   SER A 303     -27.109   4.258  22.000  1.00 81.00           O  
ATOM   2389  OG  SER A 303     -27.875   6.219  24.438  1.00 81.00           O  
ATOM   2390  N   GLU A 304     -27.188   2.744  23.656  1.00 81.38           N  
ATOM   2391  CA  GLU A 304     -25.938   2.096  23.281  1.00 81.38           C  
ATOM   2392  C   GLU A 304     -26.031   1.452  21.906  1.00 81.38           C  
ATOM   2393  CB  GLU A 304     -25.547   1.047  24.328  1.00 81.38           C  
ATOM   2394  O   GLU A 304     -25.062   1.448  21.141  1.00 81.38           O  
ATOM   2395  CG  GLU A 304     -25.078   1.639  25.641  1.00 81.38           C  
ATOM   2396  CD  GLU A 304     -24.781   0.587  26.703  1.00 81.38           C  
ATOM   2397  OE1 GLU A 304     -24.156   0.922  27.734  1.00 81.38           O  
ATOM   2398  OE2 GLU A 304     -25.172  -0.582  26.500  1.00 81.38           O  
ATOM   2399  N   ALA A 305     -27.188   0.821  21.562  1.00 80.00           N  
ATOM   2400  CA  ALA A 305     -27.391   0.229  20.234  1.00 80.00           C  
ATOM   2401  C   ALA A 305     -27.219   1.270  19.141  1.00 80.00           C  
ATOM   2402  CB  ALA A 305     -28.781  -0.403  20.156  1.00 80.00           C  
ATOM   2403  O   ALA A 305     -26.641   0.978  18.094  1.00 80.00           O  
ATOM   2404  N   GLU A 306     -27.719   2.451  19.375  1.00 73.56           N  
ATOM   2405  CA  GLU A 306     -27.562   3.537  18.422  1.00 73.56           C  
ATOM   2406  C   GLU A 306     -26.094   3.908  18.250  1.00 73.56           C  
ATOM   2407  CB  GLU A 306     -28.359   4.766  18.859  1.00 73.56           C  
ATOM   2408  O   GLU A 306     -25.625   4.145  17.125  1.00 73.56           O  
ATOM   2409  CG  GLU A 306     -29.859   4.648  18.578  1.00 73.56           C  
ATOM   2410  CD  GLU A 306     -30.641   5.871  19.031  1.00 73.56           C  
ATOM   2411  OE1 GLU A 306     -31.891   5.859  18.922  1.00 73.56           O  
ATOM   2412  OE2 GLU A 306     -30.016   6.852  19.469  1.00 73.56           O  
ATOM   2413  N   THR A 307     -25.375   3.986  19.328  1.00 70.00           N  
ATOM   2414  CA  THR A 307     -23.953   4.320  19.297  1.00 70.00           C  
ATOM   2415  C   THR A 307     -23.156   3.230  18.594  1.00 70.00           C  
ATOM   2416  CB  THR A 307     -23.391   4.520  20.719  1.00 70.00           C  
ATOM   2417  O   THR A 307     -22.266   3.529  17.781  1.00 70.00           O  
ATOM   2418  CG2 THR A 307     -21.953   5.051  20.688  1.00 70.00           C  
ATOM   2419  OG1 THR A 307     -24.219   5.453  21.422  1.00 70.00           O  
ATOM   2420  N   VAL A 308     -23.500   2.004  18.984  1.00 66.44           N  
ATOM   2421  CA  VAL A 308     -22.812   0.873  18.359  1.00 66.44           C  
ATOM   2422  C   VAL A 308     -23.109   0.841  16.859  1.00 66.44           C  
ATOM   2423  CB  VAL A 308     -23.219  -0.465  19.016  1.00 66.44           C  
ATOM   2424  O   VAL A 308     -22.203   0.600  16.047  1.00 66.44           O  
ATOM   2425  CG1 VAL A 308     -22.641  -1.646  18.250  1.00 66.44           C  
ATOM   2426  CG2 VAL A 308     -22.781  -0.505  20.469  1.00 66.44           C  
ATOM   2427  N   SER A 309     -24.406   0.971  16.516  1.00 62.91           N  
ATOM   2428  CA  SER A 309     -24.766   1.034  15.102  1.00 62.91           C  
ATOM   2429  C   SER A 309     -24.016   2.156  14.383  1.00 62.91           C  
ATOM   2430  CB  SER A 309     -26.266   1.236  14.945  1.00 62.91           C  
ATOM   2431  O   SER A 309     -23.594   1.993  13.242  1.00 62.91           O  
ATOM   2432  OG  SER A 309     -26.969   0.025  15.180  1.00 62.91           O  
ATOM   2433  N   ALA A 310     -23.891   3.326  15.055  1.00 59.28           N  
ATOM   2434  CA  ALA A 310     -23.156   4.441  14.477  1.00 59.28           C  
ATOM   2435  C   ALA A 310     -21.688   4.094  14.305  1.00 59.28           C  
ATOM   2436  CB  ALA A 310     -23.312   5.688  15.344  1.00 59.28           C  
ATOM   2437  O   ALA A 310     -21.031   4.562  13.367  1.00 59.28           O  
ATOM   2438  N   LEU A 311     -21.172   3.350  15.258  1.00 53.34           N  
ATOM   2439  CA  LEU A 311     -19.812   2.863  15.094  1.00 53.34           C  
ATOM   2440  C   LEU A 311     -19.719   1.878  13.930  1.00 53.34           C  
ATOM   2441  CB  LEU A 311     -19.312   2.199  16.375  1.00 53.34           C  
ATOM   2442  O   LEU A 311     -18.688   1.801  13.258  1.00 53.34           O  
ATOM   2443  CG  LEU A 311     -18.984   3.137  17.547  1.00 53.34           C  
ATOM   2444  CD1 LEU A 311     -18.844   2.342  18.844  1.00 53.34           C  
ATOM   2445  CD2 LEU A 311     -17.719   3.934  17.250  1.00 53.34           C  
ATOM   2446  N   ALA A 312     -20.766   1.077  13.781  1.00 46.66           N  
ATOM   2447  CA  ALA A 312     -20.797   0.113  12.688  1.00 46.66           C  
ATOM   2448  C   ALA A 312     -21.125   0.798  11.359  1.00 46.66           C  
ATOM   2449  CB  ALA A 312     -21.812  -0.990  12.977  1.00 46.66           C  
ATOM   2450  O   ALA A 312     -20.625   0.387  10.305  1.00 46.66           O  
ATOM   2451  N   ASP A 313     -22.094   1.850  11.391  1.00 39.81           N  
ATOM   2452  CA  ASP A 313     -22.375   2.586  10.156  1.00 39.81           C  
ATOM   2453  C   ASP A 313     -21.203   3.480   9.781  1.00 39.81           C  
ATOM   2454  CB  ASP A 313     -23.641   3.424  10.305  1.00 39.81           C  
ATOM   2455  O   ASP A 313     -20.984   3.754   8.594  1.00 39.81           O  
ATOM   2456  CG  ASP A 313     -24.922   2.623  10.078  1.00 39.81           C  
ATOM   2457  OD1 ASP A 313     -24.828   1.486   9.562  1.00 39.81           O  
ATOM   2458  OD2 ASP A 313     -26.016   3.137  10.398  1.00 39.81           O  
ATOM   2459  N   GLY A 314     -20.312   3.814  10.727  1.00 37.72           N  
ATOM   2460  CA  GLY A 314     -19.062   4.422  10.336  1.00 37.72           C  
ATOM   2461  C   GLY A 314     -17.953   3.406  10.109  1.00 37.72           C  
ATOM   2462  O   GLY A 314     -16.938   3.719   9.492  1.00 37.72           O  
ATOM   2463  N   ALA A 315     -18.250   2.131  10.539  1.00 34.69           N  
ATOM   2464  CA  ALA A 315     -17.297   1.058  10.250  1.00 34.69           C  
ATOM   2465  C   ALA A 315     -17.594   0.413   8.898  1.00 34.69           C  
ATOM   2466  CB  ALA A 315     -17.344   0.006  11.359  1.00 34.69           C  
ATOM   2467  O   ALA A 315     -16.812  -0.411   8.422  1.00 34.69           O  
ATOM   2468  N   SER A 316     -18.828   0.811   8.273  1.00 30.52           N  
ATOM   2469  CA  SER A 316     -18.969   0.257   6.934  1.00 30.52           C  
ATOM   2470  C   SER A 316     -18.062   0.972   5.941  1.00 30.52           C  
ATOM   2471  CB  SER A 316     -20.422   0.354   6.461  1.00 30.52           C  
ATOM   2472  O   SER A 316     -17.938   0.546   4.793  1.00 30.52           O  
ATOM   2473  OG  SER A 316     -20.828   1.708   6.348  1.00 30.52           O  
ATOM   2474  N   GLY A 317     -17.219   1.837   6.527  1.00 31.02           N  
ATOM   2475  CA  GLY A 317     -16.328   2.324   5.492  1.00 31.02           C  
ATOM   2476  C   GLY A 317     -14.914   1.796   5.633  1.00 31.02           C  
ATOM   2477  O   GLY A 317     -14.336   1.822   6.727  1.00 31.02           O  
ATOM   2478  N   PHE A 318     -14.766   0.525   5.879  1.00 35.69           N  
ATOM   2479  CA  PHE A 318     -13.398   0.198   5.500  1.00 35.69           C  
ATOM   2480  C   PHE A 318     -12.641   1.452   5.082  1.00 35.69           C  
ATOM   2481  CB  PHE A 318     -13.383  -0.826   4.359  1.00 35.69           C  
ATOM   2482  O   PHE A 318     -13.102   2.207   4.227  1.00 35.69           O  
ATOM   2483  CG  PHE A 318     -12.023  -1.401   4.078  1.00 35.69           C  
ATOM   2484  CD1 PHE A 318     -11.297  -0.993   2.963  1.00 35.69           C  
ATOM   2485  CD2 PHE A 318     -11.469  -2.350   4.926  1.00 35.69           C  
ATOM   2486  CE1 PHE A 318     -10.039  -1.524   2.699  1.00 35.69           C  
ATOM   2487  CE2 PHE A 318     -10.211  -2.885   4.668  1.00 35.69           C  
ATOM   2488  CZ  PHE A 318      -9.500  -2.473   3.553  1.00 35.69           C  
ATOM   2489  N   TYR A 319     -11.945   2.154   5.973  1.00 42.78           N  
ATOM   2490  CA  TYR A 319     -11.000   3.195   5.594  1.00 42.78           C  
ATOM   2491  C   TYR A 319      -9.703   2.588   5.070  1.00 42.78           C  
ATOM   2492  CB  TYR A 319     -10.703   4.109   6.789  1.00 42.78           C  
ATOM   2493  O   TYR A 319      -9.102   1.737   5.727  1.00 42.78           O  
ATOM   2494  CG  TYR A 319     -11.867   4.980   7.191  1.00 42.78           C  
ATOM   2495  CD1 TYR A 319     -12.148   6.160   6.504  1.00 42.78           C  
ATOM   2496  CD2 TYR A 319     -12.680   4.633   8.258  1.00 42.78           C  
ATOM   2497  CE1 TYR A 319     -13.219   6.965   6.871  1.00 42.78           C  
ATOM   2498  CE2 TYR A 319     -13.758   5.430   8.641  1.00 42.78           C  
ATOM   2499  OH  TYR A 319     -15.078   7.391   8.312  1.00 42.78           O  
ATOM   2500  CZ  TYR A 319     -14.016   6.594   7.941  1.00 42.78           C  
ATOM   2501  N   GLN A 320      -9.781   1.637   4.027  1.00 47.69           N  
ATOM   2502  CA  GLN A 320      -8.734   1.158   3.129  1.00 47.69           C  
ATOM   2503  C   GLN A 320      -7.391   1.809   3.451  1.00 47.69           C  
ATOM   2504  CB  GLN A 320      -9.109   1.428   1.673  1.00 47.69           C  
ATOM   2505  O   GLN A 320      -7.133   2.947   3.053  1.00 47.69           O  
ATOM   2506  CG  GLN A 320      -9.977   0.339   1.049  1.00 47.69           C  
ATOM   2507  CD  GLN A 320     -10.312   0.618  -0.403  1.00 47.69           C  
ATOM   2508  NE2 GLN A 320     -10.914  -0.363  -1.071  1.00 47.69           N  
ATOM   2509  OE1 GLN A 320     -10.039   1.706  -0.920  1.00 47.69           O  
ATOM   2510  N   GLN A 321      -6.945   1.880   4.688  1.00 52.53           N  
ATOM   2511  CA  GLN A 321      -5.820   2.742   5.035  1.00 52.53           C  
ATOM   2512  C   GLN A 321      -4.527   2.250   4.395  1.00 52.53           C  
ATOM   2513  CB  GLN A 321      -5.656   2.822   6.555  1.00 52.53           C  
ATOM   2514  O   GLN A 321      -3.729   3.049   3.900  1.00 52.53           O  
ATOM   2515  CG  GLN A 321      -6.723   3.662   7.246  1.00 52.53           C  
ATOM   2516  CD  GLN A 321      -6.430   3.887   8.719  1.00 52.53           C  
ATOM   2517  NE2 GLN A 321      -7.105   4.863   9.312  1.00 52.53           N  
ATOM   2518  OE1 GLN A 321      -5.605   3.189   9.312  1.00 52.53           O  
ATOM   2519  N   GLY A 322      -4.461   0.912   3.830  1.00 57.75           N  
ATOM   2520  CA  GLY A 322      -3.201   0.568   3.189  1.00 57.75           C  
ATOM   2521  C   GLY A 322      -3.367   0.093   1.759  1.00 57.75           C  
ATOM   2522  O   GLY A 322      -2.631   0.518   0.867  1.00 57.75           O  
ATOM   2523  N   SER A 323      -4.488  -0.619   1.464  1.00 65.38           N  
ATOM   2524  CA  SER A 323      -4.688  -1.139   0.115  1.00 65.38           C  
ATOM   2525  C   SER A 323      -5.199  -0.052  -0.827  1.00 65.38           C  
ATOM   2526  CB  SER A 323      -5.672  -2.311   0.132  1.00 65.38           C  
ATOM   2527  O   SER A 323      -4.992  -0.127  -2.039  1.00 65.38           O  
ATOM   2528  OG  SER A 323      -6.910  -1.919   0.698  1.00 65.38           O  
ATOM   2529  N   GLY A 324      -5.738   1.052  -0.286  1.00 72.50           N  
ATOM   2530  CA  GLY A 324      -6.277   2.127  -1.103  1.00 72.50           C  
ATOM   2531  C   GLY A 324      -5.367   3.336  -1.177  1.00 72.50           C  
ATOM   2532  O   GLY A 324      -5.793   4.422  -1.579  1.00 72.50           O  
ATOM   2533  N   ILE A 325      -4.129   3.191  -0.742  1.00 85.69           N  
ATOM   2534  CA  ILE A 325      -3.229   4.336  -0.773  1.00 85.69           C  
ATOM   2535  C   ILE A 325      -3.121   4.871  -2.199  1.00 85.69           C  
ATOM   2536  CB  ILE A 325      -1.829   3.971  -0.231  1.00 85.69           C  
ATOM   2537  O   ILE A 325      -3.074   4.094  -3.158  1.00 85.69           O  
ATOM   2538  CG1 ILE A 325      -0.989   5.238  -0.023  1.00 85.69           C  
ATOM   2539  CG2 ILE A 325      -1.123   2.994  -1.176  1.00 85.69           C  
ATOM   2540  CD1 ILE A 325       0.308   5.000   0.737  1.00 85.69           C  
ATOM   2541  N   ASP A 326      -3.350   6.121  -2.309  1.00 91.81           N  
ATOM   2542  CA  ASP A 326      -2.975   6.789  -3.549  1.00 91.81           C  
ATOM   2543  C   ASP A 326      -1.462   6.988  -3.629  1.00 91.81           C  
ATOM   2544  CB  ASP A 326      -3.689   8.141  -3.668  1.00 91.81           C  
ATOM   2545  O   ASP A 326      -0.932   7.977  -3.115  1.00 91.81           O  
ATOM   2546  CG  ASP A 326      -3.523   8.773  -5.035  1.00 91.81           C  
ATOM   2547  OD1 ASP A 326      -2.506   8.516  -5.711  1.00 91.81           O  
ATOM   2548  OD2 ASP A 326      -4.422   9.547  -5.441  1.00 91.81           O  
ATOM   2549  N   VAL A 327      -0.704   6.047  -4.297  1.00 93.06           N  
ATOM   2550  CA  VAL A 327       0.753   5.980  -4.328  1.00 93.06           C  
ATOM   2551  C   VAL A 327       1.315   7.223  -5.016  1.00 93.06           C  
ATOM   2552  CB  VAL A 327       1.248   4.703  -5.047  1.00 93.06           C  
ATOM   2553  O   VAL A 327       2.305   7.797  -4.559  1.00 93.06           O  
ATOM   2554  CG1 VAL A 327       2.756   4.762  -5.277  1.00 93.06           C  
ATOM   2555  CG2 VAL A 327       0.876   3.459  -4.238  1.00 93.06           C  
ATOM   2556  N   VAL A 328       0.623   7.668  -6.023  1.00 95.31           N  
ATOM   2557  CA  VAL A 328       1.101   8.828  -6.770  1.00 95.31           C  
ATOM   2558  C   VAL A 328       1.065  10.070  -5.879  1.00 95.31           C  
ATOM   2559  CB  VAL A 328       0.264   9.062  -8.047  1.00 95.31           C  
ATOM   2560  O   VAL A 328       2.086  10.727  -5.688  1.00 95.31           O  
ATOM   2561  CG1 VAL A 328       0.667  10.375  -8.719  1.00 95.31           C  
ATOM   2562  CG2 VAL A 328       0.422   7.891  -9.016  1.00 95.31           C  
ATOM   2563  N   PHE A 329      -0.099  10.352  -5.340  1.00 96.19           N  
ATOM   2564  CA  PHE A 329      -0.226  11.531  -4.488  1.00 96.19           C  
ATOM   2565  C   PHE A 329       0.718  11.438  -3.295  1.00 96.19           C  
ATOM   2566  CB  PHE A 329      -1.671  11.695  -4.004  1.00 96.19           C  
ATOM   2567  O   PHE A 329       1.448  12.391  -3.000  1.00 96.19           O  
ATOM   2568  CG  PHE A 329      -1.835  12.719  -2.916  1.00 96.19           C  
ATOM   2569  CD1 PHE A 329      -1.905  12.336  -1.582  1.00 96.19           C  
ATOM   2570  CD2 PHE A 329      -1.921  14.070  -3.229  1.00 96.19           C  
ATOM   2571  CE1 PHE A 329      -2.057  13.281  -0.574  1.00 96.19           C  
ATOM   2572  CE2 PHE A 329      -2.074  15.023  -2.227  1.00 96.19           C  
ATOM   2573  CZ  PHE A 329      -2.143  14.633  -0.900  1.00 96.19           C  
ATOM   2574  N   SER A 330       0.698  10.344  -2.592  1.00 95.06           N  
ATOM   2575  CA  SER A 330       1.496  10.188  -1.381  1.00 95.06           C  
ATOM   2576  C   SER A 330       2.979  10.406  -1.666  1.00 95.06           C  
ATOM   2577  CB  SER A 330       1.280   8.805  -0.768  1.00 95.06           C  
ATOM   2578  O   SER A 330       3.676  11.062  -0.895  1.00 95.06           O  
ATOM   2579  OG  SER A 330      -0.055   8.656  -0.316  1.00 95.06           O  
ATOM   2580  N   CYS A 331       3.459   9.883  -2.750  1.00 95.06           N  
ATOM   2581  CA  CYS A 331       4.867  10.016  -3.100  1.00 95.06           C  
ATOM   2582  C   CYS A 331       5.230  11.469  -3.371  1.00 95.06           C  
ATOM   2583  CB  CYS A 331       5.199   9.164  -4.320  1.00 95.06           C  
ATOM   2584  O   CYS A 331       6.254  11.961  -2.889  1.00 95.06           O  
ATOM   2585  SG  CYS A 331       5.219   7.387  -3.986  1.00 95.06           S  
ATOM   2586  N   PHE A 332       4.395  12.188  -4.074  1.00 96.50           N  
ATOM   2587  CA  PHE A 332       4.660  13.602  -4.312  1.00 96.50           C  
ATOM   2588  C   PHE A 332       4.516  14.406  -3.023  1.00 96.50           C  
ATOM   2589  CB  PHE A 332       3.715  14.156  -5.383  1.00 96.50           C  
ATOM   2590  O   PHE A 332       5.230  15.391  -2.818  1.00 96.50           O  
ATOM   2591  CG  PHE A 332       4.188  13.914  -6.789  1.00 96.50           C  
ATOM   2592  CD1 PHE A 332       5.305  14.578  -7.285  1.00 96.50           C  
ATOM   2593  CD2 PHE A 332       3.510  13.031  -7.621  1.00 96.50           C  
ATOM   2594  CE1 PHE A 332       5.742  14.359  -8.586  1.00 96.50           C  
ATOM   2595  CE2 PHE A 332       3.943  12.805  -8.922  1.00 96.50           C  
ATOM   2596  CZ  PHE A 332       5.059  13.469  -9.406  1.00 96.50           C  
ATOM   2597  N   PHE A 333       3.566  13.984  -2.252  1.00 96.50           N  
ATOM   2598  CA  PHE A 333       3.424  14.617  -0.943  1.00 96.50           C  
ATOM   2599  C   PHE A 333       4.719  14.508  -0.148  1.00 96.50           C  
ATOM   2600  CB  PHE A 333       2.273  13.969  -0.162  1.00 96.50           C  
ATOM   2601  O   PHE A 333       5.207  15.500   0.396  1.00 96.50           O  
ATOM   2602  CG  PHE A 333       2.082  14.547   1.216  1.00 96.50           C  
ATOM   2603  CD1 PHE A 333       2.764  14.016   2.305  1.00 96.50           C  
ATOM   2604  CD2 PHE A 333       1.220  15.617   1.423  1.00 96.50           C  
ATOM   2605  CE1 PHE A 333       2.588  14.547   3.582  1.00 96.50           C  
ATOM   2606  CE2 PHE A 333       1.039  16.141   2.695  1.00 96.50           C  
ATOM   2607  CZ  PHE A 333       1.724  15.609   3.773  1.00 96.50           C  
ATOM   2608  N   TRP A 334       5.340  13.375  -0.119  1.00 95.56           N  
ATOM   2609  CA  TRP A 334       6.566  13.148   0.636  1.00 95.56           C  
ATOM   2610  C   TRP A 334       7.734  13.922   0.027  1.00 95.56           C  
ATOM   2611  CB  TRP A 334       6.898  11.656   0.685  1.00 95.56           C  
ATOM   2612  O   TRP A 334       8.562  14.469   0.751  1.00 95.56           O  
ATOM   2613  CG  TRP A 334       5.895  10.828   1.437  1.00 95.56           C  
ATOM   2614  CD1 TRP A 334       5.160  11.219   2.521  1.00 95.56           C  
ATOM   2615  CD2 TRP A 334       5.520   9.477   1.160  1.00 95.56           C  
ATOM   2616  CE2 TRP A 334       4.551   9.109   2.119  1.00 95.56           C  
ATOM   2617  CE3 TRP A 334       5.906   8.539   0.194  1.00 95.56           C  
ATOM   2618  NE1 TRP A 334       4.348  10.188   2.938  1.00 95.56           N  
ATOM   2619  CH2 TRP A 334       4.363   6.945   1.182  1.00 95.56           C  
ATOM   2620  CZ2 TRP A 334       3.963   7.844   2.139  1.00 95.56           C  
ATOM   2621  CZ3 TRP A 334       5.324   7.281   0.215  1.00 95.56           C  
ATOM   2622  N   LEU A 335       7.770  13.914  -1.306  1.00 94.69           N  
ATOM   2623  CA  LEU A 335       8.805  14.711  -1.956  1.00 94.69           C  
ATOM   2624  C   LEU A 335       8.711  16.172  -1.522  1.00 94.69           C  
ATOM   2625  CB  LEU A 335       8.680  14.609  -3.479  1.00 94.69           C  
ATOM   2626  O   LEU A 335       9.727  16.797  -1.207  1.00 94.69           O  
ATOM   2627  CG  LEU A 335       9.039  13.266  -4.102  1.00 94.69           C  
ATOM   2628  CD1 LEU A 335       8.836  13.305  -5.613  1.00 94.69           C  
ATOM   2629  CD2 LEU A 335      10.484  12.891  -3.764  1.00 94.69           C  
ATOM   2630  N   TYR A 336       7.500  16.625  -1.550  1.00 95.44           N  
ATOM   2631  CA  TYR A 336       7.266  18.000  -1.162  1.00 95.44           C  
ATOM   2632  C   TYR A 336       7.676  18.250   0.287  1.00 95.44           C  
ATOM   2633  CB  TYR A 336       5.793  18.375  -1.355  1.00 95.44           C  
ATOM   2634  O   TYR A 336       8.367  19.219   0.590  1.00 95.44           O  
ATOM   2635  CG  TYR A 336       5.504  19.844  -1.153  1.00 95.44           C  
ATOM   2636  CD1 TYR A 336       5.070  20.328   0.080  1.00 95.44           C  
ATOM   2637  CD2 TYR A 336       5.664  20.750  -2.195  1.00 95.44           C  
ATOM   2638  CE1 TYR A 336       4.805  21.688   0.271  1.00 95.44           C  
ATOM   2639  CE2 TYR A 336       5.402  22.109  -2.016  1.00 95.44           C  
ATOM   2640  OH  TYR A 336       4.707  23.906  -0.598  1.00 95.44           O  
ATOM   2641  CZ  TYR A 336       4.973  22.562  -0.781  1.00 95.44           C  
ATOM   2642  N   ARG A 337       7.375  17.375   1.160  1.00 93.62           N  
ATOM   2643  CA  ARG A 337       7.703  17.500   2.576  1.00 93.62           C  
ATOM   2644  C   ARG A 337       9.203  17.391   2.803  1.00 93.62           C  
ATOM   2645  CB  ARG A 337       6.961  16.453   3.402  1.00 93.62           C  
ATOM   2646  O   ARG A 337       9.750  18.000   3.719  1.00 93.62           O  
ATOM   2647  CG  ARG A 337       7.086  16.656   4.902  1.00 93.62           C  
ATOM   2648  CD  ARG A 337       6.371  17.906   5.371  1.00 93.62           C  
ATOM   2649  NE  ARG A 337       6.363  18.016   6.828  1.00 93.62           N  
ATOM   2650  NH1 ARG A 337       8.586  18.625   6.996  1.00 93.62           N  
ATOM   2651  NH2 ARG A 337       7.301  18.422   8.883  1.00 93.62           N  
ATOM   2652  CZ  ARG A 337       7.418  18.359   7.566  1.00 93.62           C  
ATOM   2653  N   LEU A 338       9.836  16.531   2.039  1.00 92.12           N  
ATOM   2654  CA  LEU A 338      11.289  16.359   2.123  1.00 92.12           C  
ATOM   2655  C   LEU A 338      12.008  17.594   1.582  1.00 92.12           C  
ATOM   2656  CB  LEU A 338      11.719  15.117   1.350  1.00 92.12           C  
ATOM   2657  O   LEU A 338      13.242  17.625   1.541  1.00 92.12           O  
ATOM   2658  CG  LEU A 338      11.414  13.773   2.006  1.00 92.12           C  
ATOM   2659  CD1 LEU A 338      11.688  12.633   1.029  1.00 92.12           C  
ATOM   2660  CD2 LEU A 338      12.234  13.594   3.279  1.00 92.12           C  
ATOM   2661  N   ASN A 339      11.234  18.562   1.144  1.00 90.62           N  
ATOM   2662  CA  ASN A 339      11.750  19.781   0.544  1.00 90.62           C  
ATOM   2663  C   ASN A 339      12.516  19.500  -0.748  1.00 90.62           C  
ATOM   2664  CB  ASN A 339      12.648  20.531   1.535  1.00 90.62           C  
ATOM   2665  O   ASN A 339      13.547  20.109  -1.014  1.00 90.62           O  
ATOM   2666  CG  ASN A 339      12.852  21.984   1.159  1.00 90.62           C  
ATOM   2667  ND2 ASN A 339      14.000  22.531   1.527  1.00 90.62           N  
ATOM   2668  OD1 ASN A 339      11.984  22.609   0.543  1.00 90.62           O  
ATOM   2669  N   CYS A 340      12.156  18.500  -1.402  1.00 91.88           N  
ATOM   2670  CA  CYS A 340      12.664  18.203  -2.736  1.00 91.88           C  
ATOM   2671  C   CYS A 340      11.945  19.016  -3.795  1.00 91.88           C  
ATOM   2672  CB  CYS A 340      12.508  16.703  -3.041  1.00 91.88           C  
ATOM   2673  O   CYS A 340      11.102  18.500  -4.527  1.00 91.88           O  
ATOM   2674  SG  CYS A 340      13.523  16.141  -4.418  1.00 91.88           S  
ATOM   2675  N   ARG A 341      12.289  20.344  -3.885  1.00 88.19           N  
ATOM   2676  CA  ARG A 341      11.523  21.266  -4.711  1.00 88.19           C  
ATOM   2677  C   ARG A 341      12.141  21.406  -6.098  1.00 88.19           C  
ATOM   2678  CB  ARG A 341      11.438  22.641  -4.039  1.00 88.19           C  
ATOM   2679  O   ARG A 341      11.477  21.828  -7.043  1.00 88.19           O  
ATOM   2680  CG  ARG A 341      10.789  22.625  -2.666  1.00 88.19           C  
ATOM   2681  CD  ARG A 341       9.305  22.281  -2.754  1.00 88.19           C  
ATOM   2682  NE  ARG A 341       8.641  22.406  -1.460  1.00 88.19           N  
ATOM   2683  NH1 ARG A 341       8.656  20.141  -0.994  1.00 88.19           N  
ATOM   2684  NH2 ARG A 341       7.742  21.625   0.503  1.00 88.19           N  
ATOM   2685  CZ  ARG A 341       8.352  21.391  -0.653  1.00 88.19           C  
ATOM   2686  N   SER A 342      13.375  20.984  -6.258  1.00 91.94           N  
ATOM   2687  CA  SER A 342      14.031  21.062  -7.559  1.00 91.94           C  
ATOM   2688  C   SER A 342      14.195  19.672  -8.172  1.00 91.94           C  
ATOM   2689  CB  SER A 342      15.391  21.734  -7.434  1.00 91.94           C  
ATOM   2690  O   SER A 342      14.281  18.672  -7.449  1.00 91.94           O  
ATOM   2691  OG  SER A 342      16.312  20.906  -6.766  1.00 91.94           O  
ATOM   2692  N   TYR A 343      14.336  19.641  -9.492  1.00 92.69           N  
ATOM   2693  CA  TYR A 343      14.484  18.375 -10.188  1.00 92.69           C  
ATOM   2694  C   TYR A 343      15.844  17.750  -9.891  1.00 92.69           C  
ATOM   2695  CB  TYR A 343      14.320  18.578 -11.703  1.00 92.69           C  
ATOM   2696  O   TYR A 343      15.977  16.516  -9.867  1.00 92.69           O  
ATOM   2697  CG  TYR A 343      14.047  17.297 -12.453  1.00 92.69           C  
ATOM   2698  CD1 TYR A 343      14.977  16.781 -13.352  1.00 92.69           C  
ATOM   2699  CD2 TYR A 343      12.852  16.609 -12.266  1.00 92.69           C  
ATOM   2700  CE1 TYR A 343      14.719  15.602 -14.055  1.00 92.69           C  
ATOM   2701  CE2 TYR A 343      12.594  15.430 -12.961  1.00 92.69           C  
ATOM   2702  OH  TYR A 343      13.273  13.773 -14.539  1.00 92.69           O  
ATOM   2703  CZ  TYR A 343      13.531  14.938 -13.852  1.00 92.69           C  
ATOM   2704  N   ALA A 344      16.844  18.531  -9.641  1.00 90.88           N  
ATOM   2705  CA  ALA A 344      18.156  18.047  -9.273  1.00 90.88           C  
ATOM   2706  C   ALA A 344      18.109  17.266  -7.957  1.00 90.88           C  
ATOM   2707  CB  ALA A 344      19.156  19.203  -9.164  1.00 90.88           C  
ATOM   2708  O   ALA A 344      18.719  16.188  -7.840  1.00 90.88           O  
ATOM   2709  N   ARG A 345      17.453  17.812  -6.996  1.00 90.69           N  
ATOM   2710  CA  ARG A 345      17.281  17.125  -5.719  1.00 90.69           C  
ATOM   2711  C   ARG A 345      16.500  15.836  -5.887  1.00 90.69           C  
ATOM   2712  CB  ARG A 345      16.594  18.031  -4.703  1.00 90.69           C  
ATOM   2713  O   ARG A 345      16.797  14.820  -5.250  1.00 90.69           O  
ATOM   2714  CG  ARG A 345      17.516  19.094  -4.113  1.00 90.69           C  
ATOM   2715  CD  ARG A 345      16.875  19.766  -2.900  1.00 90.69           C  
ATOM   2716  NE  ARG A 345      17.844  20.609  -2.191  1.00 90.69           N  
ATOM   2717  NH1 ARG A 345      16.344  21.297  -0.565  1.00 90.69           N  
ATOM   2718  NH2 ARG A 345      18.516  22.047  -0.533  1.00 90.69           N  
ATOM   2719  CZ  ARG A 345      17.562  21.312  -1.098  1.00 90.69           C  
ATOM   2720  N   PHE A 346      15.492  15.961  -6.758  1.00 93.75           N  
ATOM   2721  CA  PHE A 346      14.703  14.773  -7.086  1.00 93.75           C  
ATOM   2722  C   PHE A 346      15.578  13.695  -7.699  1.00 93.75           C  
ATOM   2723  CB  PHE A 346      13.562  15.133  -8.047  1.00 93.75           C  
ATOM   2724  O   PHE A 346      15.461  12.516  -7.348  1.00 93.75           O  
ATOM   2725  CG  PHE A 346      12.805  13.945  -8.562  1.00 93.75           C  
ATOM   2726  CD1 PHE A 346      12.727  13.688  -9.922  1.00 93.75           C  
ATOM   2727  CD2 PHE A 346      12.164  13.078  -7.684  1.00 93.75           C  
ATOM   2728  CE1 PHE A 346      12.031  12.586 -10.406  1.00 93.75           C  
ATOM   2729  CE2 PHE A 346      11.469  11.969  -8.156  1.00 93.75           C  
ATOM   2730  CZ  PHE A 346      11.398  11.727  -9.523  1.00 93.75           C  
ATOM   2731  N   ALA A 347      16.438  14.078  -8.570  1.00 91.44           N  
ATOM   2732  CA  ALA A 347      17.359  13.141  -9.211  1.00 91.44           C  
ATOM   2733  C   ALA A 347      18.234  12.438  -8.180  1.00 91.44           C  
ATOM   2734  CB  ALA A 347      18.234  13.859 -10.242  1.00 91.44           C  
ATOM   2735  O   ALA A 347      18.500  11.234  -8.297  1.00 91.44           O  
ATOM   2736  N   GLU A 348      18.656  13.156  -7.156  1.00 90.56           N  
ATOM   2737  CA  GLU A 348      19.438  12.570  -6.066  1.00 90.56           C  
ATOM   2738  C   GLU A 348      18.625  11.523  -5.305  1.00 90.56           C  
ATOM   2739  CB  GLU A 348      19.922  13.656  -5.109  1.00 90.56           C  
ATOM   2740  O   GLU A 348      19.125  10.438  -5.016  1.00 90.56           O  
ATOM   2741  CG  GLU A 348      20.891  13.148  -4.043  1.00 90.56           C  
ATOM   2742  CD  GLU A 348      21.391  14.250  -3.115  1.00 90.56           C  
ATOM   2743  OE1 GLU A 348      22.047  13.930  -2.105  1.00 90.56           O  
ATOM   2744  OE2 GLU A 348      21.109  15.438  -3.398  1.00 90.56           O  
ATOM   2745  N   LEU A 349      17.406  11.875  -4.977  1.00 91.62           N  
ATOM   2746  CA  LEU A 349      16.516  10.945  -4.297  1.00 91.62           C  
ATOM   2747  C   LEU A 349      16.281   9.695  -5.145  1.00 91.62           C  
ATOM   2748  CB  LEU A 349      15.180  11.617  -3.973  1.00 91.62           C  
ATOM   2749  O   LEU A 349      16.312   8.578  -4.633  1.00 91.62           O  
ATOM   2750  CG  LEU A 349      14.125  10.734  -3.299  1.00 91.62           C  
ATOM   2751  CD1 LEU A 349      14.617  10.273  -1.931  1.00 91.62           C  
ATOM   2752  CD2 LEU A 349      12.805  11.484  -3.172  1.00 91.62           C  
ATOM   2753  N   ASN A 350      16.016   9.938  -6.414  1.00 92.81           N  
ATOM   2754  CA  ASN A 350      15.852   8.820  -7.340  1.00 92.81           C  
ATOM   2755  C   ASN A 350      17.031   7.852  -7.270  1.00 92.81           C  
ATOM   2756  CB  ASN A 350      15.664   9.328  -8.773  1.00 92.81           C  
ATOM   2757  O   ASN A 350      16.844   6.637  -7.223  1.00 92.81           O  
ATOM   2758  CG  ASN A 350      15.609   8.211  -9.789  1.00 92.81           C  
ATOM   2759  ND2 ASN A 350      14.438   7.590  -9.922  1.00 92.81           N  
ATOM   2760  OD1 ASN A 350      16.609   7.898 -10.445  1.00 92.81           O  
ATOM   2761  N   GLY A 351      18.219   8.352  -7.312  1.00 89.06           N  
ATOM   2762  CA  GLY A 351      19.391   7.508  -7.172  1.00 89.06           C  
ATOM   2763  C   GLY A 351      19.391   6.684  -5.902  1.00 89.06           C  
ATOM   2764  O   GLY A 351      19.703   5.492  -5.930  1.00 89.06           O  
ATOM   2765  N   LEU A 352      19.000   7.312  -4.797  1.00 88.06           N  
ATOM   2766  CA  LEU A 352      18.922   6.621  -3.516  1.00 88.06           C  
ATOM   2767  C   LEU A 352      17.875   5.508  -3.568  1.00 88.06           C  
ATOM   2768  CB  LEU A 352      18.578   7.609  -2.398  1.00 88.06           C  
ATOM   2769  O   LEU A 352      18.141   4.383  -3.137  1.00 88.06           O  
ATOM   2770  CG  LEU A 352      18.578   7.047  -0.976  1.00 88.06           C  
ATOM   2771  CD1 LEU A 352      19.641   7.742  -0.133  1.00 88.06           C  
ATOM   2772  CD2 LEU A 352      17.203   7.203  -0.339  1.00 88.06           C  
ATOM   2773  N   LEU A 353      16.734   5.762  -4.164  1.00 89.50           N  
ATOM   2774  CA  LEU A 353      15.641   4.805  -4.246  1.00 89.50           C  
ATOM   2775  C   LEU A 353      16.016   3.617  -5.129  1.00 89.50           C  
ATOM   2776  CB  LEU A 353      14.375   5.477  -4.793  1.00 89.50           C  
ATOM   2777  O   LEU A 353      15.695   2.471  -4.805  1.00 89.50           O  
ATOM   2778  CG  LEU A 353      13.766   6.570  -3.920  1.00 89.50           C  
ATOM   2779  CD1 LEU A 353      12.609   7.246  -4.652  1.00 89.50           C  
ATOM   2780  CD2 LEU A 353      13.297   5.996  -2.588  1.00 89.50           C  
ATOM   2781  N   VAL A 354      16.688   3.926  -6.254  1.00 86.75           N  
ATOM   2782  CA  VAL A 354      17.156   2.865  -7.141  1.00 86.75           C  
ATOM   2783  C   VAL A 354      18.109   1.944  -6.383  1.00 86.75           C  
ATOM   2784  CB  VAL A 354      17.859   3.439  -8.391  1.00 86.75           C  
ATOM   2785  O   VAL A 354      18.016   0.719  -6.480  1.00 86.75           O  
ATOM   2786  CG1 VAL A 354      18.562   2.332  -9.172  1.00 86.75           C  
ATOM   2787  CG2 VAL A 354      16.844   4.156  -9.289  1.00 86.75           C  
ATOM   2788  N   GLY A 355      18.953   2.500  -5.570  1.00 83.88           N  
ATOM   2789  CA  GLY A 355      19.875   1.721  -4.758  1.00 83.88           C  
ATOM   2790  C   GLY A 355      19.172   0.839  -3.742  1.00 83.88           C  
ATOM   2791  O   GLY A 355      19.516  -0.336  -3.590  1.00 83.88           O  
ATOM   2792  N   ILE A 356      18.219   1.415  -3.062  1.00 82.56           N  
ATOM   2793  CA  ILE A 356      17.453   0.686  -2.064  1.00 82.56           C  
ATOM   2794  C   ILE A 356      16.734  -0.492  -2.725  1.00 82.56           C  
ATOM   2795  CB  ILE A 356      16.422   1.605  -1.362  1.00 82.56           C  
ATOM   2796  O   ILE A 356      16.719  -1.599  -2.180  1.00 82.56           O  
ATOM   2797  CG1 ILE A 356      17.141   2.617  -0.462  1.00 82.56           C  
ATOM   2798  CG2 ILE A 356      15.422   0.778  -0.560  1.00 82.56           C  
ATOM   2799  CD1 ILE A 356      16.250   3.727   0.066  1.00 82.56           C  
ATOM   2800  N   SER A 357      16.281  -0.321  -3.881  1.00 81.81           N  
ATOM   2801  CA  SER A 357      15.477  -1.323  -4.570  1.00 81.81           C  
ATOM   2802  C   SER A 357      16.344  -2.432  -5.148  1.00 81.81           C  
ATOM   2803  CB  SER A 357      14.656  -0.676  -5.688  1.00 81.81           C  
ATOM   2804  O   SER A 357      15.883  -3.553  -5.359  1.00 81.81           O  
ATOM   2805  OG  SER A 357      15.484  -0.333  -6.785  1.00 81.81           O  
ATOM   2806  N   GLN A 358      17.547  -2.166  -5.477  1.00 80.50           N  
ATOM   2807  CA  GLN A 358      18.453  -3.148  -6.062  1.00 80.50           C  
ATOM   2808  C   GLN A 358      18.875  -4.184  -5.027  1.00 80.50           C  
ATOM   2809  CB  GLN A 358      19.688  -2.461  -6.656  1.00 80.50           C  
ATOM   2810  O   GLN A 358      19.156  -5.340  -5.371  1.00 80.50           O  
ATOM   2811  CG  GLN A 358      19.391  -1.688  -7.938  1.00 80.50           C  
ATOM   2812  CD  GLN A 358      19.047  -2.594  -9.102  1.00 80.50           C  
ATOM   2813  NE2 GLN A 358      18.016  -2.221  -9.852  1.00 80.50           N  
ATOM   2814  OE1 GLN A 358      19.688  -3.619  -9.328  1.00 80.50           O  
ATOM   2815  N   GLN A 359      18.891  -3.725  -3.777  1.00 75.38           N  
ATOM   2816  CA  GLN A 359      19.281  -4.609  -2.684  1.00 75.38           C  
ATOM   2817  C   GLN A 359      18.344  -4.449  -1.488  1.00 75.38           C  
ATOM   2818  CB  GLN A 359      20.734  -4.344  -2.260  1.00 75.38           C  
ATOM   2819  O   GLN A 359      18.703  -3.812  -0.495  1.00 75.38           O  
ATOM   2820  CG  GLN A 359      21.750  -4.605  -3.359  1.00 75.38           C  
ATOM   2821  CD  GLN A 359      23.172  -4.438  -2.885  1.00 75.38           C  
ATOM   2822  NE2 GLN A 359      24.141  -4.820  -3.727  1.00 75.38           N  
ATOM   2823  OE1 GLN A 359      23.422  -3.967  -1.770  1.00 75.38           O  
ATOM   2824  N   PRO A 360      17.141  -4.969  -1.672  1.00 72.75           N  
ATOM   2825  CA  PRO A 360      16.250  -4.777  -0.533  1.00 72.75           C  
ATOM   2826  C   PRO A 360      16.797  -5.387   0.758  1.00 72.75           C  
ATOM   2827  CB  PRO A 360      14.961  -5.488  -0.973  1.00 72.75           C  
ATOM   2828  O   PRO A 360      17.344  -6.492   0.739  1.00 72.75           O  
ATOM   2829  CG  PRO A 360      15.398  -6.441  -2.037  1.00 72.75           C  
ATOM   2830  CD  PRO A 360      16.688  -5.934  -2.639  1.00 72.75           C  
ATOM   2831  N   GLN A 361      16.812  -4.500   1.793  1.00 72.88           N  
ATOM   2832  CA  GLN A 361      17.234  -4.914   3.131  1.00 72.88           C  
ATOM   2833  C   GLN A 361      16.094  -4.734   4.137  1.00 72.88           C  
ATOM   2834  CB  GLN A 361      18.453  -4.125   3.582  1.00 72.88           C  
ATOM   2835  O   GLN A 361      15.086  -4.098   3.834  1.00 72.88           O  
ATOM   2836  CG  GLN A 361      19.656  -4.277   2.656  1.00 72.88           C  
ATOM   2837  CD  GLN A 361      20.953  -3.766   3.277  1.00 72.88           C  
ATOM   2838  NE2 GLN A 361      22.078  -4.148   2.695  1.00 72.88           N  
ATOM   2839  OE1 GLN A 361      20.922  -3.033   4.270  1.00 72.88           O  
ATOM   2840  N   GLY A 362      16.125  -5.539   5.270  1.00 67.62           N  
ATOM   2841  CA  GLY A 362      15.164  -5.312   6.336  1.00 67.62           C  
ATOM   2842  C   GLY A 362      15.102  -3.867   6.789  1.00 67.62           C  
ATOM   2843  O   GLY A 362      15.977  -3.068   6.449  1.00 67.62           O  
ATOM   2844  N   LYS A 363      13.969  -3.400   7.375  1.00 73.94           N  
ATOM   2845  CA  LYS A 363      13.672  -2.041   7.820  1.00 73.94           C  
ATOM   2846  C   LYS A 363      14.836  -1.463   8.625  1.00 73.94           C  
ATOM   2847  CB  LYS A 363      12.398  -2.018   8.656  1.00 73.94           C  
ATOM   2848  O   LYS A 363      15.305  -0.361   8.336  1.00 73.94           O  
ATOM   2849  CG  LYS A 363      11.133  -2.350   7.875  1.00 73.94           C  
ATOM   2850  CD  LYS A 363       9.898  -2.344   8.766  1.00 73.94           C  
ATOM   2851  CE  LYS A 363       8.664  -2.822   8.016  1.00 73.94           C  
ATOM   2852  NZ  LYS A 363       7.453  -2.814   8.891  1.00 73.94           N  
ATOM   2853  N   THR A 364      15.328  -2.238   9.570  1.00 75.88           N  
ATOM   2854  CA  THR A 364      16.391  -1.788  10.469  1.00 75.88           C  
ATOM   2855  C   THR A 364      17.688  -1.545   9.703  1.00 75.88           C  
ATOM   2856  CB  THR A 364      16.641  -2.809  11.594  1.00 75.88           C  
ATOM   2857  O   THR A 364      18.328  -0.504   9.867  1.00 75.88           O  
ATOM   2858  CG2 THR A 364      17.719  -2.324  12.547  1.00 75.88           C  
ATOM   2859  OG1 THR A 364      15.422  -3.004  12.336  1.00 75.88           O  
ATOM   2860  N   LYS A 365      17.953  -2.395   8.812  1.00 78.25           N  
ATOM   2861  CA  LYS A 365      19.188  -2.273   8.047  1.00 78.25           C  
ATOM   2862  C   LYS A 365      19.109  -1.111   7.059  1.00 78.25           C  
ATOM   2863  CB  LYS A 365      19.484  -3.576   7.297  1.00 78.25           C  
ATOM   2864  O   LYS A 365      20.094  -0.385   6.871  1.00 78.25           O  
ATOM   2865  CG  LYS A 365      20.891  -3.641   6.707  1.00 78.25           C  
ATOM   2866  CD  LYS A 365      21.219  -5.047   6.223  1.00 78.25           C  
ATOM   2867  CE  LYS A 365      22.625  -5.117   5.637  1.00 78.25           C  
ATOM   2868  NZ  LYS A 365      22.984  -6.504   5.219  1.00 78.25           N  
ATOM   2869  N   THR A 366      17.984  -0.970   6.438  1.00 80.69           N  
ATOM   2870  CA  THR A 366      17.797   0.134   5.500  1.00 80.69           C  
ATOM   2871  C   THR A 366      17.984   1.476   6.207  1.00 80.69           C  
ATOM   2872  CB  THR A 366      16.406   0.081   4.848  1.00 80.69           C  
ATOM   2873  O   THR A 366      18.672   2.363   5.691  1.00 80.69           O  
ATOM   2874  CG2 THR A 366      16.203   1.259   3.902  1.00 80.69           C  
ATOM   2875  OG1 THR A 366      16.281  -1.140   4.109  1.00 80.69           O  
ATOM   2876  N   LEU A 367      17.438   1.639   7.367  1.00 82.88           N  
ATOM   2877  CA  LEU A 367      17.562   2.877   8.125  1.00 82.88           C  
ATOM   2878  C   LEU A 367      19.016   3.127   8.539  1.00 82.88           C  
ATOM   2879  CB  LEU A 367      16.672   2.830   9.367  1.00 82.88           C  
ATOM   2880  O   LEU A 367      19.484   4.266   8.492  1.00 82.88           O  
ATOM   2881  CG  LEU A 367      15.164   2.877   9.125  1.00 82.88           C  
ATOM   2882  CD1 LEU A 367      14.406   2.734  10.438  1.00 82.88           C  
ATOM   2883  CD2 LEU A 367      14.773   4.172   8.414  1.00 82.88           C  
ATOM   2884  N   LYS A 368      19.703   2.068   8.898  1.00 83.56           N  
ATOM   2885  CA  LYS A 368      21.109   2.170   9.273  1.00 83.56           C  
ATOM   2886  C   LYS A 368      21.953   2.643   8.102  1.00 83.56           C  
ATOM   2887  CB  LYS A 368      21.625   0.825   9.789  1.00 83.56           C  
ATOM   2888  O   LYS A 368      22.812   3.512   8.258  1.00 83.56           O  
ATOM   2889  CG  LYS A 368      22.938   0.917  10.547  1.00 83.56           C  
ATOM   2890  CD  LYS A 368      23.375  -0.447  11.062  1.00 83.56           C  
ATOM   2891  CE  LYS A 368      24.719  -0.366  11.766  1.00 83.56           C  
ATOM   2892  NZ  LYS A 368      25.125  -1.683  12.352  1.00 83.56           N  
ATOM   2893  N   VAL A 369      21.672   2.049   6.973  1.00 84.00           N  
ATOM   2894  CA  VAL A 369      22.422   2.398   5.773  1.00 84.00           C  
ATOM   2895  C   VAL A 369      22.172   3.859   5.410  1.00 84.00           C  
ATOM   2896  CB  VAL A 369      22.062   1.483   4.586  1.00 84.00           C  
ATOM   2897  O   VAL A 369      23.109   4.602   5.105  1.00 84.00           O  
ATOM   2898  CG1 VAL A 369      22.641   2.029   3.283  1.00 84.00           C  
ATOM   2899  CG2 VAL A 369      22.547   0.059   4.840  1.00 84.00           C  
ATOM   2900  N   LEU A 370      20.906   4.211   5.449  1.00 85.31           N  
ATOM   2901  CA  LEU A 370      20.531   5.586   5.113  1.00 85.31           C  
ATOM   2902  C   LEU A 370      21.188   6.570   6.078  1.00 85.31           C  
ATOM   2903  CB  LEU A 370      19.016   5.758   5.133  1.00 85.31           C  
ATOM   2904  O   LEU A 370      21.703   7.609   5.660  1.00 85.31           O  
ATOM   2905  CG  LEU A 370      18.250   5.102   3.990  1.00 85.31           C  
ATOM   2906  CD1 LEU A 370      16.734   5.172   4.254  1.00 85.31           C  
ATOM   2907  CD2 LEU A 370      18.594   5.762   2.660  1.00 85.31           C  
ATOM   2908  N   SER A 371      21.188   6.215   7.355  1.00 84.69           N  
ATOM   2909  CA  SER A 371      21.797   7.070   8.367  1.00 84.69           C  
ATOM   2910  C   SER A 371      23.312   7.164   8.164  1.00 84.69           C  
ATOM   2911  CB  SER A 371      21.500   6.543   9.766  1.00 84.69           C  
ATOM   2912  O   SER A 371      23.891   8.234   8.320  1.00 84.69           O  
ATOM   2913  OG  SER A 371      20.109   6.680  10.070  1.00 84.69           O  
ATOM   2914  N   ALA A 372      23.938   6.105   7.723  1.00 85.25           N  
ATOM   2915  CA  ALA A 372      25.375   6.027   7.535  1.00 85.25           C  
ATOM   2916  C   ALA A 372      25.812   6.812   6.301  1.00 85.25           C  
ATOM   2917  CB  ALA A 372      25.828   4.570   7.418  1.00 85.25           C  
ATOM   2918  O   ALA A 372      26.938   7.301   6.234  1.00 85.25           O  
ATOM   2919  N   MET A 373      24.969   6.891   5.289  1.00 86.19           N  
ATOM   2920  CA  MET A 373      25.266   7.641   4.074  1.00 86.19           C  
ATOM   2921  C   MET A 373      25.594   9.094   4.395  1.00 86.19           C  
ATOM   2922  CB  MET A 373      24.109   7.566   3.086  1.00 86.19           C  
ATOM   2923  O   MET A 373      26.453   9.703   3.756  1.00 86.19           O  
ATOM   2924  CG  MET A 373      23.953   6.207   2.424  1.00 86.19           C  
ATOM   2925  SD  MET A 373      22.531   6.160   1.251  1.00 86.19           S  
ATOM   2926  CE  MET A 373      23.203   7.184  -0.092  1.00 86.19           C  
ATOM   2927  N   GLY A 374      24.906   9.711   5.367  1.00 79.56           N  
ATOM   2928  CA  GLY A 374      25.203  11.023   5.922  1.00 79.56           C  
ATOM   2929  C   GLY A 374      24.844  12.164   4.988  1.00 79.56           C  
ATOM   2930  O   GLY A 374      25.172  13.320   5.258  1.00 79.56           O  
ATOM   2931  N   THR A 375      24.234  11.852   3.854  1.00 86.44           N  
ATOM   2932  CA  THR A 375      23.797  12.961   3.008  1.00 86.44           C  
ATOM   2933  C   THR A 375      22.578  13.656   3.609  1.00 86.44           C  
ATOM   2934  CB  THR A 375      23.469  12.477   1.584  1.00 86.44           C  
ATOM   2935  O   THR A 375      21.844  13.047   4.387  1.00 86.44           O  
ATOM   2936  CG2 THR A 375      24.672  11.781   0.946  1.00 86.44           C  
ATOM   2937  OG1 THR A 375      22.375  11.555   1.641  1.00 86.44           O  
ATOM   2938  N   ASP A 376      22.484  14.984   3.369  1.00 86.81           N  
ATOM   2939  CA  ASP A 376      21.375  15.766   3.898  1.00 86.81           C  
ATOM   2940  C   ASP A 376      20.031  15.125   3.535  1.00 86.81           C  
ATOM   2941  CB  ASP A 376      21.422  17.203   3.377  1.00 86.81           C  
ATOM   2942  O   ASP A 376      19.156  14.992   4.383  1.00 86.81           O  
ATOM   2943  CG  ASP A 376      20.328  18.078   3.949  1.00 86.81           C  
ATOM   2944  OD1 ASP A 376      20.266  18.266   5.184  1.00 86.81           O  
ATOM   2945  OD2 ASP A 376      19.500  18.594   3.158  1.00 86.81           O  
ATOM   2946  N   LEU A 377      19.906  14.703   2.324  1.00 86.94           N  
ATOM   2947  CA  LEU A 377      18.656  14.102   1.846  1.00 86.94           C  
ATOM   2948  C   LEU A 377      18.375  12.797   2.578  1.00 86.94           C  
ATOM   2949  CB  LEU A 377      18.734  13.852   0.337  1.00 86.94           C  
ATOM   2950  O   LEU A 377      17.250  12.570   3.043  1.00 86.94           O  
ATOM   2951  CG  LEU A 377      17.484  13.250  -0.312  1.00 86.94           C  
ATOM   2952  CD1 LEU A 377      16.312  14.211  -0.166  1.00 86.94           C  
ATOM   2953  CD2 LEU A 377      17.750  12.938  -1.781  1.00 86.94           C  
ATOM   2954  N   ALA A 378      19.312  11.914   2.725  1.00 87.25           N  
ATOM   2955  CA  ALA A 378      19.156  10.641   3.420  1.00 87.25           C  
ATOM   2956  C   ALA A 378      18.734  10.852   4.871  1.00 87.25           C  
ATOM   2957  CB  ALA A 378      20.453   9.828   3.359  1.00 87.25           C  
ATOM   2958  O   ALA A 378      17.828  10.188   5.367  1.00 87.25           O  
ATOM   2959  N   ASN A 379      19.375  11.750   5.539  1.00 87.44           N  
ATOM   2960  CA  ASN A 379      19.047  12.055   6.930  1.00 87.44           C  
ATOM   2961  C   ASN A 379      17.641  12.609   7.062  1.00 87.44           C  
ATOM   2962  CB  ASN A 379      20.062  13.047   7.508  1.00 87.44           C  
ATOM   2963  O   ASN A 379      16.906  12.250   7.992  1.00 87.44           O  
ATOM   2964  CG  ASN A 379      21.406  12.414   7.777  1.00 87.44           C  
ATOM   2965  ND2 ASN A 379      22.453  13.234   7.832  1.00 87.44           N  
ATOM   2966  OD1 ASN A 379      21.516  11.195   7.930  1.00 87.44           O  
ATOM   2967  N   ARG A 380      17.250  13.430   6.133  1.00 89.19           N  
ATOM   2968  CA  ARG A 380      15.906  13.977   6.156  1.00 89.19           C  
ATOM   2969  C   ARG A 380      14.859  12.891   5.918  1.00 89.19           C  
ATOM   2970  CB  ARG A 380      15.758  15.086   5.105  1.00 89.19           C  
ATOM   2971  O   ARG A 380      13.781  12.922   6.512  1.00 89.19           O  
ATOM   2972  CG  ARG A 380      16.406  16.406   5.504  1.00 89.19           C  
ATOM   2973  CD  ARG A 380      16.000  17.531   4.562  1.00 89.19           C  
ATOM   2974  NE  ARG A 380      16.875  17.594   3.393  1.00 89.19           N  
ATOM   2975  NH1 ARG A 380      18.188  19.312   4.199  1.00 89.19           N  
ATOM   2976  NH2 ARG A 380      18.625  18.391   2.141  1.00 89.19           N  
ATOM   2977  CZ  ARG A 380      17.891  18.438   3.246  1.00 89.19           C  
ATOM   2978  N   LEU A 381      15.211  12.070   4.945  1.00 90.31           N  
ATOM   2979  CA  LEU A 381      14.320  10.945   4.676  1.00 90.31           C  
ATOM   2980  C   LEU A 381      14.094  10.125   5.941  1.00 90.31           C  
ATOM   2981  CB  LEU A 381      14.906  10.055   3.576  1.00 90.31           C  
ATOM   2982  O   LEU A 381      12.945   9.797   6.273  1.00 90.31           O  
ATOM   2983  CG  LEU A 381      14.055   8.867   3.143  1.00 90.31           C  
ATOM   2984  CD1 LEU A 381      12.711   9.344   2.602  1.00 90.31           C  
ATOM   2985  CD2 LEU A 381      14.789   8.031   2.100  1.00 90.31           C  
ATOM   2986  N   VAL A 382      15.141   9.797   6.664  1.00 87.88           N  
ATOM   2987  CA  VAL A 382      15.047   9.016   7.895  1.00 87.88           C  
ATOM   2988  C   VAL A 382      14.219   9.781   8.930  1.00 87.88           C  
ATOM   2989  CB  VAL A 382      16.438   8.695   8.469  1.00 87.88           C  
ATOM   2990  O   VAL A 382      13.367   9.195   9.602  1.00 87.88           O  
ATOM   2991  CG1 VAL A 382      16.328   8.086   9.867  1.00 87.88           C  
ATOM   2992  CG2 VAL A 382      17.188   7.746   7.531  1.00 87.88           C  
ATOM   2993  N   ARG A 383      14.320  11.062   9.008  1.00 88.00           N  
ATOM   2994  CA  ARG A 383      13.633  11.898   9.984  1.00 88.00           C  
ATOM   2995  C   ARG A 383      12.141  11.977   9.680  1.00 88.00           C  
ATOM   2996  CB  ARG A 383      14.227  13.312  10.000  1.00 88.00           C  
ATOM   2997  O   ARG A 383      11.328  12.148  10.594  1.00 88.00           O  
ATOM   2998  CG  ARG A 383      15.570  13.398  10.719  1.00 88.00           C  
ATOM   2999  CD  ARG A 383      16.094  14.828  10.758  1.00 88.00           C  
ATOM   3000  NE  ARG A 383      17.453  14.891  11.289  1.00 88.00           N  
ATOM   3001  NH1 ARG A 383      17.594  17.188  11.227  1.00 88.00           N  
ATOM   3002  NH2 ARG A 383      19.375  15.953  11.977  1.00 88.00           N  
ATOM   3003  CZ  ARG A 383      18.141  16.016  11.492  1.00 88.00           C  
ATOM   3004  N   LEU A 384      11.844  11.883   8.445  1.00 89.56           N  
ATOM   3005  CA  LEU A 384      10.453  11.984   8.016  1.00 89.56           C  
ATOM   3006  C   LEU A 384       9.695  10.695   8.289  1.00 89.56           C  
ATOM   3007  CB  LEU A 384      10.375  12.328   6.523  1.00 89.56           C  
ATOM   3008  O   LEU A 384       8.461  10.688   8.320  1.00 89.56           O  
ATOM   3009  CG  LEU A 384       8.992  12.703   5.980  1.00 89.56           C  
ATOM   3010  CD1 LEU A 384       8.570  14.070   6.508  1.00 89.56           C  
ATOM   3011  CD2 LEU A 384       8.992  12.688   4.457  1.00 89.56           C  
ATOM   3012  N   MET A 385      10.391   9.633   8.602  1.00 89.81           N  
ATOM   3013  CA  MET A 385       9.750   8.328   8.758  1.00 89.81           C  
ATOM   3014  C   MET A 385       9.172   8.172  10.156  1.00 89.81           C  
ATOM   3015  CB  MET A 385      10.742   7.203   8.469  1.00 89.81           C  
ATOM   3016  O   MET A 385       9.836   8.492  11.148  1.00 89.81           O  
ATOM   3017  CG  MET A 385      11.156   7.109   7.008  1.00 89.81           C  
ATOM   3018  SD  MET A 385      12.344   5.742   6.699  1.00 89.81           S  
ATOM   3019  CE  MET A 385      12.773   6.078   4.969  1.00 89.81           C  
ATOM   3020  N   SER A 386       7.910   7.645  10.211  1.00 85.56           N  
ATOM   3021  CA  SER A 386       7.270   7.340  11.484  1.00 85.56           C  
ATOM   3022  C   SER A 386       7.969   6.184  12.195  1.00 85.56           C  
ATOM   3023  CB  SER A 386       5.793   7.004  11.281  1.00 85.56           C  
ATOM   3024  O   SER A 386       8.375   5.215  11.555  1.00 85.56           O  
ATOM   3025  OG  SER A 386       5.191   6.594  12.492  1.00 85.56           O  
ATOM   3026  N   LYS A 387       8.078   6.379  13.531  1.00 81.69           N  
ATOM   3027  CA  LYS A 387       8.664   5.328  14.352  1.00 81.69           C  
ATOM   3028  C   LYS A 387       7.590   4.398  14.914  1.00 81.69           C  
ATOM   3029  CB  LYS A 387       9.484   5.930  15.500  1.00 81.69           C  
ATOM   3030  O   LYS A 387       7.895   3.463  15.656  1.00 81.69           O  
ATOM   3031  CG  LYS A 387      10.578   6.879  15.039  1.00 81.69           C  
ATOM   3032  CD  LYS A 387      11.547   6.195  14.078  1.00 81.69           C  
ATOM   3033  CE  LYS A 387      12.672   7.129  13.656  1.00 81.69           C  
ATOM   3034  NZ  LYS A 387      13.523   6.523  12.594  1.00 81.69           N  
ATOM   3035  N   SER A 388       6.340   4.723  14.492  1.00 75.44           N  
ATOM   3036  CA  SER A 388       5.207   3.914  14.930  1.00 75.44           C  
ATOM   3037  C   SER A 388       5.234   2.529  14.297  1.00 75.44           C  
ATOM   3038  CB  SER A 388       3.889   4.613  14.602  1.00 75.44           C  
ATOM   3039  O   SER A 388       5.602   2.389  13.125  1.00 75.44           O  
ATOM   3040  OG  SER A 388       2.785   3.773  14.891  1.00 75.44           O  
ATOM   3041  N   THR A 389       4.957   1.525  15.102  1.00 70.06           N  
ATOM   3042  CA  THR A 389       4.914   0.162  14.578  1.00 70.06           C  
ATOM   3043  C   THR A 389       3.494  -0.217  14.172  1.00 70.06           C  
ATOM   3044  CB  THR A 389       5.438  -0.846  15.617  1.00 70.06           C  
ATOM   3045  O   THR A 389       3.234  -1.366  13.805  1.00 70.06           O  
ATOM   3046  CG2 THR A 389       6.910  -0.601  15.930  1.00 70.06           C  
ATOM   3047  OG1 THR A 389       4.676  -0.716  16.828  1.00 70.06           O  
ATOM   3048  N   ASP A 390       2.641   0.916  14.258  1.00 68.81           N  
ATOM   3049  CA  ASP A 390       1.246   0.662  13.914  1.00 68.81           C  
ATOM   3050  C   ASP A 390       1.079   0.500  12.398  1.00 68.81           C  
ATOM   3051  CB  ASP A 390       0.350   1.792  14.422  1.00 68.81           C  
ATOM   3052  O   ASP A 390       1.534   1.345  11.625  1.00 68.81           O  
ATOM   3053  CG  ASP A 390      -1.123   1.427  14.422  1.00 68.81           C  
ATOM   3054  OD1 ASP A 390      -1.473   0.300  14.008  1.00 68.81           O  
ATOM   3055  OD2 ASP A 390      -1.943   2.273  14.836  1.00 68.81           O  
ATOM   3056  N   ILE A 391       0.494  -0.604  11.930  1.00 64.88           N  
ATOM   3057  CA  ILE A 391       0.307  -0.886  10.508  1.00 64.88           C  
ATOM   3058  C   ILE A 391      -0.760   0.044   9.938  1.00 64.88           C  
ATOM   3059  CB  ILE A 391      -0.084  -2.361  10.273  1.00 64.88           C  
ATOM   3060  O   ILE A 391      -0.821   0.254   8.727  1.00 64.88           O  
ATOM   3061  CG1 ILE A 391      -0.048  -2.689   8.773  1.00 64.88           C  
ATOM   3062  CG2 ILE A 391      -1.466  -2.656  10.867  1.00 64.88           C  
ATOM   3063  CD1 ILE A 391      -0.067  -4.180   8.469  1.00 64.88           C  
ATOM   3064  N   HIS A 392      -1.541   0.678  10.727  1.00 68.44           N  
ATOM   3065  CA  HIS A 392      -2.680   1.459  10.258  1.00 68.44           C  
ATOM   3066  C   HIS A 392      -2.416   2.955  10.398  1.00 68.44           C  
ATOM   3067  CB  HIS A 392      -3.945   1.074  11.023  1.00 68.44           C  
ATOM   3068  O   HIS A 392      -3.332   3.725  10.695  1.00 68.44           O  
ATOM   3069  CG  HIS A 392      -4.289  -0.379  10.922  1.00 68.44           C  
ATOM   3070  CD2 HIS A 392      -4.273  -1.361  11.852  1.00 68.44           C  
ATOM   3071  ND1 HIS A 392      -4.703  -0.966   9.742  1.00 68.44           N  
ATOM   3072  CE1 HIS A 392      -4.934  -2.252   9.961  1.00 68.44           C  
ATOM   3073  NE2 HIS A 392      -4.676  -2.518  11.227  1.00 68.44           N  
ATOM   3074  N   LEU A 393      -1.223   3.355  10.102  1.00 78.25           N  
ATOM   3075  CA  LEU A 393      -0.952   4.785   9.992  1.00 78.25           C  
ATOM   3076  C   LEU A 393      -1.679   5.387   8.789  1.00 78.25           C  
ATOM   3077  CB  LEU A 393       0.553   5.039   9.867  1.00 78.25           C  
ATOM   3078  O   LEU A 393      -1.958   4.688   7.816  1.00 78.25           O  
ATOM   3079  CG  LEU A 393       1.389   4.766  11.117  1.00 78.25           C  
ATOM   3080  CD1 LEU A 393       2.877   4.820  10.789  1.00 78.25           C  
ATOM   3081  CD2 LEU A 393       1.047   5.766  12.219  1.00 78.25           C  
ATOM   3082  N   PRO A 394      -2.035   6.641   8.977  1.00 82.88           N  
ATOM   3083  CA  PRO A 394      -2.600   7.270   7.781  1.00 82.88           C  
ATOM   3084  C   PRO A 394      -1.703   7.117   6.555  1.00 82.88           C  
ATOM   3085  CB  PRO A 394      -2.730   8.742   8.180  1.00 82.88           C  
ATOM   3086  O   PRO A 394      -0.476   7.117   6.680  1.00 82.88           O  
ATOM   3087  CG  PRO A 394      -2.777   8.727   9.680  1.00 82.88           C  
ATOM   3088  CD  PRO A 394      -1.918   7.594  10.172  1.00 82.88           C  
ATOM   3089  N   PRO A 395      -2.289   6.961   5.328  1.00 83.81           N  
ATOM   3090  CA  PRO A 395      -1.549   6.652   4.105  1.00 83.81           C  
ATOM   3091  C   PRO A 395      -0.537   7.734   3.734  1.00 83.81           C  
ATOM   3092  CB  PRO A 395      -2.648   6.551   3.045  1.00 83.81           C  
ATOM   3093  O   PRO A 395       0.434   7.461   3.025  1.00 83.81           O  
ATOM   3094  CG  PRO A 395      -3.895   6.254   3.814  1.00 83.81           C  
ATOM   3095  CD  PRO A 395      -3.785   6.902   5.164  1.00 83.81           C  
ATOM   3096  N   TYR A 396      -0.698   8.922   4.219  1.00 88.31           N  
ATOM   3097  CA  TYR A 396       0.207  10.000   3.822  1.00 88.31           C  
ATOM   3098  C   TYR A 396       1.406  10.070   4.758  1.00 88.31           C  
ATOM   3099  CB  TYR A 396      -0.527  11.344   3.803  1.00 88.31           C  
ATOM   3100  O   TYR A 396       2.301  10.898   4.566  1.00 88.31           O  
ATOM   3101  CG  TYR A 396      -0.986  11.805   5.164  1.00 88.31           C  
ATOM   3102  CD1 TYR A 396      -2.223  11.414   5.672  1.00 88.31           C  
ATOM   3103  CD2 TYR A 396      -0.186  12.625   5.945  1.00 88.31           C  
ATOM   3104  CE1 TYR A 396      -2.652  11.836   6.926  1.00 88.31           C  
ATOM   3105  CE2 TYR A 396      -0.604  13.055   7.203  1.00 88.31           C  
ATOM   3106  OH  TYR A 396      -2.256  13.078   8.930  1.00 88.31           O  
ATOM   3107  CZ  TYR A 396      -1.837  12.656   7.684  1.00 88.31           C  
ATOM   3108  N   ILE A 397       1.475   9.164   5.781  1.00 89.56           N  
ATOM   3109  CA  ILE A 397       2.602   9.109   6.707  1.00 89.56           C  
ATOM   3110  C   ILE A 397       3.645   8.117   6.191  1.00 89.56           C  
ATOM   3111  CB  ILE A 397       2.148   8.719   8.133  1.00 89.56           C  
ATOM   3112  O   ILE A 397       3.334   6.945   5.953  1.00 89.56           O  
ATOM   3113  CG1 ILE A 397       1.134   9.734   8.664  1.00 89.56           C  
ATOM   3114  CG2 ILE A 397       3.352   8.602   9.070  1.00 89.56           C  
ATOM   3115  CD1 ILE A 397       1.677  11.148   8.773  1.00 89.56           C  
ATOM   3116  N   LEU A 398       4.820   8.641   6.102  1.00 89.56           N  
ATOM   3117  CA  LEU A 398       5.926   7.805   5.637  1.00 89.56           C  
ATOM   3118  C   LEU A 398       6.473   6.945   6.773  1.00 89.56           C  
ATOM   3119  CB  LEU A 398       7.047   8.672   5.055  1.00 89.56           C  
ATOM   3120  O   LEU A 398       6.746   7.449   7.863  1.00 89.56           O  
ATOM   3121  CG  LEU A 398       8.234   7.926   4.445  1.00 89.56           C  
ATOM   3122  CD1 LEU A 398       7.781   7.105   3.240  1.00 89.56           C  
ATOM   3123  CD2 LEU A 398       9.336   8.898   4.051  1.00 89.56           C  
ATOM   3124  N   ASN A 399       6.527   5.586   6.496  1.00 85.94           N  
ATOM   3125  CA  ASN A 399       7.238   4.625   7.332  1.00 85.94           C  
ATOM   3126  C   ASN A 399       8.172   3.742   6.508  1.00 85.94           C  
ATOM   3127  CB  ASN A 399       6.250   3.762   8.117  1.00 85.94           C  
ATOM   3128  O   ASN A 399       8.180   3.818   5.277  1.00 85.94           O  
ATOM   3129  CG  ASN A 399       5.375   2.910   7.219  1.00 85.94           C  
ATOM   3130  ND2 ASN A 399       4.102   2.783   7.578  1.00 85.94           N  
ATOM   3131  OD1 ASN A 399       5.836   2.371   6.211  1.00 85.94           O  
ATOM   3132  N   PRO A 400       9.047   3.070   7.156  1.00 81.56           N  
ATOM   3133  CA  PRO A 400      10.039   2.307   6.402  1.00 81.56           C  
ATOM   3134  C   PRO A 400       9.414   1.401   5.348  1.00 81.56           C  
ATOM   3135  CB  PRO A 400      10.742   1.480   7.484  1.00 81.56           C  
ATOM   3136  O   PRO A 400       9.969   1.235   4.258  1.00 81.56           O  
ATOM   3137  CG  PRO A 400      10.680   2.326   8.719  1.00 81.56           C  
ATOM   3138  CD  PRO A 400       9.344   3.014   8.750  1.00 81.56           C  
ATOM   3139  N   SER A 401       8.312   0.800   5.660  1.00 79.06           N  
ATOM   3140  CA  SER A 401       7.656  -0.085   4.699  1.00 79.06           C  
ATOM   3141  C   SER A 401       7.184   0.684   3.471  1.00 79.06           C  
ATOM   3142  CB  SER A 401       6.469  -0.797   5.352  1.00 79.06           C  
ATOM   3143  O   SER A 401       7.117   0.128   2.373  1.00 79.06           O  
ATOM   3144  OG  SER A 401       6.898  -1.582   6.453  1.00 79.06           O  
ATOM   3145  N   ARG A 402       6.887   1.996   3.586  1.00 84.62           N  
ATOM   3146  CA  ARG A 402       6.344   2.814   2.508  1.00 84.62           C  
ATOM   3147  C   ARG A 402       7.457   3.406   1.652  1.00 84.62           C  
ATOM   3148  CB  ARG A 402       5.469   3.936   3.072  1.00 84.62           C  
ATOM   3149  O   ARG A 402       7.195   4.102   0.669  1.00 84.62           O  
ATOM   3150  CG  ARG A 402       4.176   3.447   3.707  1.00 84.62           C  
ATOM   3151  CD  ARG A 402       3.314   4.605   4.195  1.00 84.62           C  
ATOM   3152  NE  ARG A 402       2.037   4.137   4.730  1.00 84.62           N  
ATOM   3153  NH1 ARG A 402       1.345   6.219   5.453  1.00 84.62           N  
ATOM   3154  NH2 ARG A 402       0.004   4.387   5.770  1.00 84.62           N  
ATOM   3155  CZ  ARG A 402       1.132   4.918   5.316  1.00 84.62           C  
ATOM   3156  N   LEU A 403       8.711   3.096   2.010  1.00 87.00           N  
ATOM   3157  CA  LEU A 403       9.812   3.449   1.124  1.00 87.00           C  
ATOM   3158  C   LEU A 403       9.656   2.781  -0.238  1.00 87.00           C  
ATOM   3159  CB  LEU A 403      11.148   3.045   1.749  1.00 87.00           C  
ATOM   3160  O   LEU A 403       9.977   3.379  -1.268  1.00 87.00           O  
ATOM   3161  CG  LEU A 403      11.695   3.967   2.840  1.00 87.00           C  
ATOM   3162  CD1 LEU A 403      12.930   3.350   3.488  1.00 87.00           C  
ATOM   3163  CD2 LEU A 403      12.023   5.344   2.266  1.00 87.00           C  
ATOM   3164  N   PHE A 404       9.062   1.643  -0.183  1.00 88.19           N  
ATOM   3165  CA  PHE A 404       8.875   0.913  -1.432  1.00 88.19           C  
ATOM   3166  C   PHE A 404       7.727   1.504  -2.234  1.00 88.19           C  
ATOM   3167  CB  PHE A 404       8.617  -0.571  -1.155  1.00 88.19           C  
ATOM   3168  O   PHE A 404       7.625   1.282  -3.443  1.00 88.19           O  
ATOM   3169  CG  PHE A 404       9.867  -1.372  -0.919  1.00 88.19           C  
ATOM   3170  CD1 PHE A 404      10.625  -1.833  -1.988  1.00 88.19           C  
ATOM   3171  CD2 PHE A 404      10.289  -1.665   0.372  1.00 88.19           C  
ATOM   3172  CE1 PHE A 404      11.789  -2.576  -1.773  1.00 88.19           C  
ATOM   3173  CE2 PHE A 404      11.445  -2.406   0.595  1.00 88.19           C  
ATOM   3174  CZ  PHE A 404      12.195  -2.861  -0.479  1.00 88.19           C  
ATOM   3175  N   ASP A 405       6.840   2.320  -1.563  1.00 90.31           N  
ATOM   3176  CA  ASP A 405       5.875   3.107  -2.326  1.00 90.31           C  
ATOM   3177  C   ASP A 405       6.578   4.191  -3.143  1.00 90.31           C  
ATOM   3178  CB  ASP A 405       4.840   3.740  -1.394  1.00 90.31           C  
ATOM   3179  O   ASP A 405       6.207   4.449  -4.289  1.00 90.31           O  
ATOM   3180  CG  ASP A 405       3.924   2.719  -0.746  1.00 90.31           C  
ATOM   3181  OD1 ASP A 405       3.654   1.664  -1.361  1.00 90.31           O  
ATOM   3182  OD2 ASP A 405       3.465   2.971   0.389  1.00 90.31           O  
ATOM   3183  N   LEU A 406       7.613   4.762  -2.568  1.00 91.88           N  
ATOM   3184  CA  LEU A 406       8.430   5.707  -3.320  1.00 91.88           C  
ATOM   3185  C   LEU A 406       9.164   5.004  -4.457  1.00 91.88           C  
ATOM   3186  CB  LEU A 406       9.438   6.395  -2.396  1.00 91.88           C  
ATOM   3187  O   LEU A 406       9.227   5.520  -5.574  1.00 91.88           O  
ATOM   3188  CG  LEU A 406       8.906   7.555  -1.558  1.00 91.88           C  
ATOM   3189  CD1 LEU A 406       9.906   7.922  -0.463  1.00 91.88           C  
ATOM   3190  CD2 LEU A 406       8.609   8.766  -2.441  1.00 91.88           C  
ATOM   3191  N   VAL A 407       9.633   3.781  -4.133  1.00 90.81           N  
ATOM   3192  CA  VAL A 407      10.312   3.004  -5.164  1.00 90.81           C  
ATOM   3193  C   VAL A 407       9.344   2.691  -6.301  1.00 90.81           C  
ATOM   3194  CB  VAL A 407      10.906   1.695  -4.594  1.00 90.81           C  
ATOM   3195  O   VAL A 407       9.688   2.830  -7.477  1.00 90.81           O  
ATOM   3196  CG1 VAL A 407      11.375   0.777  -5.719  1.00 90.81           C  
ATOM   3197  CG2 VAL A 407      12.055   2.004  -3.633  1.00 90.81           C  
ATOM   3198  N   THR A 408       8.148   2.365  -5.918  1.00 91.31           N  
ATOM   3199  CA  THR A 408       7.133   2.027  -6.906  1.00 91.31           C  
ATOM   3200  C   THR A 408       6.926   3.180  -7.887  1.00 91.31           C  
ATOM   3201  CB  THR A 408       5.793   1.677  -6.230  1.00 91.31           C  
ATOM   3202  O   THR A 408       6.852   2.965  -9.094  1.00 91.31           O  
ATOM   3203  CG2 THR A 408       4.715   1.391  -7.270  1.00 91.31           C  
ATOM   3204  OG1 THR A 408       5.969   0.518  -5.406  1.00 91.31           O  
ATOM   3205  N   ALA A 409       6.973   4.410  -7.359  1.00 92.94           N  
ATOM   3206  CA  ALA A 409       6.676   5.574  -8.195  1.00 92.94           C  
ATOM   3207  C   ALA A 409       7.938   6.105  -8.867  1.00 92.94           C  
ATOM   3208  CB  ALA A 409       6.023   6.676  -7.355  1.00 92.94           C  
ATOM   3209  O   ALA A 409       7.906   6.496 -10.039  1.00 92.94           O  
ATOM   3210  N   PHE A 410       9.125   5.953  -8.172  1.00 92.75           N  
ATOM   3211  CA  PHE A 410      10.234   6.758  -8.672  1.00 92.75           C  
ATOM   3212  C   PHE A 410      11.500   5.918  -8.773  1.00 92.75           C  
ATOM   3213  CB  PHE A 410      10.477   7.961  -7.754  1.00 92.75           C  
ATOM   3214  O   PHE A 410      12.570   6.434  -9.109  1.00 92.75           O  
ATOM   3215  CG  PHE A 410       9.273   8.859  -7.602  1.00 92.75           C  
ATOM   3216  CD1 PHE A 410       8.484   9.180  -8.695  1.00 92.75           C  
ATOM   3217  CD2 PHE A 410       8.938   9.383  -6.359  1.00 92.75           C  
ATOM   3218  CE1 PHE A 410       7.375  10.008  -8.562  1.00 92.75           C  
ATOM   3219  CE2 PHE A 410       7.832  10.211  -6.215  1.00 92.75           C  
ATOM   3220  CZ  PHE A 410       7.051  10.523  -7.316  1.00 92.75           C  
ATOM   3221  N   GLY A 411      11.414   4.574  -8.430  1.00 86.56           N  
ATOM   3222  CA  GLY A 411      12.695   3.914  -8.219  1.00 86.56           C  
ATOM   3223  C   GLY A 411      12.930   2.756  -9.172  1.00 86.56           C  
ATOM   3224  O   GLY A 411      13.758   1.885  -8.906  1.00 86.56           O  
ATOM   3225  N   ALA A 412      12.203   2.721 -10.281  1.00 84.69           N  
ATOM   3226  CA  ALA A 412      12.375   1.574 -11.172  1.00 84.69           C  
ATOM   3227  C   ALA A 412      13.703   1.648 -11.914  1.00 84.69           C  
ATOM   3228  CB  ALA A 412      11.219   1.493 -12.164  1.00 84.69           C  
ATOM   3229  O   ALA A 412      14.352   0.625 -12.141  1.00 84.69           O  
ATOM   3230  N   PHE A 413      14.156   2.893 -12.312  1.00 86.12           N  
ATOM   3231  CA  PHE A 413      15.406   3.123 -13.039  1.00 86.12           C  
ATOM   3232  C   PHE A 413      15.945   4.520 -12.758  1.00 86.12           C  
ATOM   3233  CB  PHE A 413      15.195   2.928 -14.547  1.00 86.12           C  
ATOM   3234  O   PHE A 413      15.195   5.410 -12.352  1.00 86.12           O  
ATOM   3235  CG  PHE A 413      13.969   3.617 -15.078  1.00 86.12           C  
ATOM   3236  CD1 PHE A 413      12.812   2.896 -15.352  1.00 86.12           C  
ATOM   3237  CD2 PHE A 413      13.977   4.988 -15.312  1.00 86.12           C  
ATOM   3238  CE1 PHE A 413      11.680   3.531 -15.852  1.00 86.12           C  
ATOM   3239  CE2 PHE A 413      12.844   5.629 -15.812  1.00 86.12           C  
ATOM   3240  CZ  PHE A 413      11.695   4.898 -16.078  1.00 86.12           C  
ATOM   3241  N   PRO A 414      17.312   4.586 -12.922  1.00 86.69           N  
ATOM   3242  CA  PRO A 414      17.891   5.914 -12.742  1.00 86.69           C  
ATOM   3243  C   PRO A 414      17.516   6.883 -13.859  1.00 86.69           C  
ATOM   3244  CB  PRO A 414      19.406   5.641 -12.750  1.00 86.69           C  
ATOM   3245  O   PRO A 414      17.359   6.469 -15.016  1.00 86.69           O  
ATOM   3246  CG  PRO A 414      19.562   4.359 -13.500  1.00 86.69           C  
ATOM   3247  CD  PRO A 414      18.297   3.557 -13.336  1.00 86.69           C  
ATOM   3248  N   LEU A 415      17.359   8.203 -13.531  1.00 86.25           N  
ATOM   3249  CA  LEU A 415      16.969   9.219 -14.500  1.00 86.25           C  
ATOM   3250  C   LEU A 415      18.047   9.398 -15.562  1.00 86.25           C  
ATOM   3251  CB  LEU A 415      16.688  10.555 -13.797  1.00 86.25           C  
ATOM   3252  O   LEU A 415      17.750   9.742 -16.703  1.00 86.25           O  
ATOM   3253  CG  LEU A 415      15.453  10.609 -12.906  1.00 86.25           C  
ATOM   3254  CD1 LEU A 415      15.391  11.938 -12.164  1.00 86.25           C  
ATOM   3255  CD2 LEU A 415      14.188  10.398 -13.734  1.00 86.25           C  
ATOM   3256  N   ASP A 416      19.297   9.109 -15.242  1.00 85.31           N  
ATOM   3257  CA  ASP A 416      20.406   9.359 -16.156  1.00 85.31           C  
ATOM   3258  C   ASP A 416      20.750   8.102 -16.953  1.00 85.31           C  
ATOM   3259  CB  ASP A 416      21.625   9.859 -15.398  1.00 85.31           C  
ATOM   3260  O   ASP A 416      21.656   8.117 -17.781  1.00 85.31           O  
ATOM   3261  CG  ASP A 416      22.062   8.914 -14.297  1.00 85.31           C  
ATOM   3262  OD1 ASP A 416      21.359   7.922 -14.023  1.00 85.31           O  
ATOM   3263  OD2 ASP A 416      23.125   9.164 -13.688  1.00 85.31           O  
ATOM   3264  N   ASP A 417      20.078   6.996 -16.672  1.00 85.31           N  
ATOM   3265  CA  ASP A 417      20.250   5.742 -17.406  1.00 85.31           C  
ATOM   3266  C   ASP A 417      19.031   4.840 -17.250  1.00 85.31           C  
ATOM   3267  CB  ASP A 417      21.500   5.016 -16.922  1.00 85.31           C  
ATOM   3268  O   ASP A 417      19.047   3.885 -16.469  1.00 85.31           O  
ATOM   3269  CG  ASP A 417      21.828   3.775 -17.734  1.00 85.31           C  
ATOM   3270  OD1 ASP A 417      21.219   3.584 -18.812  1.00 85.31           O  
ATOM   3271  OD2 ASP A 417      22.688   2.982 -17.297  1.00 85.31           O  
ATOM   3272  N   VAL A 418      18.094   5.039 -18.188  1.00 82.62           N  
ATOM   3273  CA  VAL A 418      16.797   4.375 -18.031  1.00 82.62           C  
ATOM   3274  C   VAL A 418      16.906   2.918 -18.469  1.00 82.62           C  
ATOM   3275  CB  VAL A 418      15.695   5.094 -18.844  1.00 82.62           C  
ATOM   3276  O   VAL A 418      16.062   2.094 -18.125  1.00 82.62           O  
ATOM   3277  CG1 VAL A 418      15.500   6.523 -18.344  1.00 82.62           C  
ATOM   3278  CG2 VAL A 418      16.031   5.086 -20.328  1.00 82.62           C  
ATOM   3279  N   LYS A 419      17.891   2.541 -19.156  1.00 79.94           N  
ATOM   3280  CA  LYS A 419      18.094   1.169 -19.625  1.00 79.94           C  
ATOM   3281  C   LYS A 419      18.750   0.315 -18.531  1.00 79.94           C  
ATOM   3282  CB  LYS A 419      18.938   1.141 -20.891  1.00 79.94           C  
ATOM   3283  O   LYS A 419      18.875  -0.900 -18.688  1.00 79.94           O  
ATOM   3284  CG  LYS A 419      18.250   1.733 -22.109  1.00 79.94           C  
ATOM   3285  CD  LYS A 419      19.047   1.481 -23.375  1.00 79.94           C  
ATOM   3286  CE  LYS A 419      18.312   1.991 -24.609  1.00 79.94           C  
ATOM   3287  NZ  LYS A 419      19.094   1.741 -25.859  1.00 79.94           N  
ATOM   3288  N   CYS A 420      19.141   1.018 -17.438  1.00 79.00           N  
ATOM   3289  CA  CYS A 420      19.734   0.365 -16.281  1.00 79.00           C  
ATOM   3290  C   CYS A 420      20.953  -0.466 -16.672  1.00 79.00           C  
ATOM   3291  CB  CYS A 420      18.703  -0.521 -15.570  1.00 79.00           C  
ATOM   3292  O   CYS A 420      21.141  -1.575 -16.172  1.00 79.00           O  
ATOM   3293  SG  CYS A 420      17.312   0.391 -14.867  1.00 79.00           S  
ATOM   3294  N   GLU A 421      21.625   0.013 -17.688  1.00 65.81           N  
ATOM   3295  CA  GLU A 421      22.859  -0.664 -18.094  1.00 65.81           C  
ATOM   3296  C   GLU A 421      23.828  -0.780 -16.922  1.00 65.81           C  
ATOM   3297  CB  GLU A 421      23.531   0.072 -19.250  1.00 65.81           C  
ATOM   3298  O   GLU A 421      24.109   0.210 -16.234  1.00 65.81           O  
ATOM   3299  CG  GLU A 421      22.766  -0.035 -20.562  1.00 65.81           C  
ATOM   3300  CD  GLU A 421      23.484   0.619 -21.734  1.00 65.81           C  
ATOM   3301  OE1 GLU A 421      22.984   0.548 -22.875  1.00 65.81           O  
ATOM   3302  OE2 GLU A 421      24.562   1.205 -21.500  1.00 65.81           O  
ATOM   3303  N   GLY A 422      24.219  -2.100 -16.500  1.00 62.59           N  
ATOM   3304  CA  GLY A 422      25.172  -2.346 -15.414  1.00 62.59           C  
ATOM   3305  C   GLY A 422      24.500  -2.775 -14.125  1.00 62.59           C  
ATOM   3306  O   GLY A 422      25.172  -3.100 -13.141  1.00 62.59           O  
ATOM   3307  N   LEU A 423      23.188  -2.701 -14.102  1.00 73.56           N  
ATOM   3308  CA  LEU A 423      22.438  -3.162 -12.938  1.00 73.56           C  
ATOM   3309  C   LEU A 423      21.859  -4.559 -13.180  1.00 73.56           C  
ATOM   3310  CB  LEU A 423      21.297  -2.188 -12.609  1.00 73.56           C  
ATOM   3311  O   LEU A 423      21.828  -5.031 -14.320  1.00 73.56           O  
ATOM   3312  CG  LEU A 423      21.703  -0.742 -12.328  1.00 73.56           C  
ATOM   3313  CD1 LEU A 423      20.469   0.117 -12.062  1.00 73.56           C  
ATOM   3314  CD2 LEU A 423      22.672  -0.682 -11.148  1.00 73.56           C  
ATOM   3315  N   GLU A 424      21.656  -5.379 -12.078  1.00 67.62           N  
ATOM   3316  CA  GLU A 424      21.125  -6.738 -12.141  1.00 67.62           C  
ATOM   3317  C   GLU A 424      19.672  -6.746 -12.602  1.00 67.62           C  
ATOM   3318  CB  GLU A 424      21.250  -7.434 -10.789  1.00 67.62           C  
ATOM   3319  O   GLU A 424      19.031  -7.793 -12.609  1.00 67.62           O  
ATOM   3320  CG  GLU A 424      22.688  -7.816 -10.422  1.00 67.62           C  
ATOM   3321  CD  GLU A 424      22.781  -8.578  -9.109  1.00 67.62           C  
ATOM   3322  OE1 GLU A 424      23.891  -9.016  -8.742  1.00 67.62           O  
ATOM   3323  OE2 GLU A 424      21.734  -8.750  -8.445  1.00 67.62           O  
ATOM   3324  N   GLY A 425      19.172  -5.645 -13.211  1.00 70.81           N  
ATOM   3325  CA  GLY A 425      17.797  -5.473 -13.633  1.00 70.81           C  
ATOM   3326  C   GLY A 425      17.156  -4.195 -13.109  1.00 70.81           C  
ATOM   3327  O   GLY A 425      17.859  -3.307 -12.625  1.00 70.81           O  
ATOM   3328  N   TYR A 426      15.781  -4.043 -13.438  1.00 81.38           N  
ATOM   3329  CA  TYR A 426      15.031  -2.898 -12.930  1.00 81.38           C  
ATOM   3330  C   TYR A 426      14.781  -3.031 -11.430  1.00 81.38           C  
ATOM   3331  CB  TYR A 426      13.703  -2.750 -13.664  1.00 81.38           C  
ATOM   3332  O   TYR A 426      14.875  -4.129 -10.875  1.00 81.38           O  
ATOM   3333  CG  TYR A 426      13.859  -2.420 -15.133  1.00 81.38           C  
ATOM   3334  CD1 TYR A 426      14.000  -1.103 -15.562  1.00 81.38           C  
ATOM   3335  CD2 TYR A 426      13.859  -3.428 -16.094  1.00 81.38           C  
ATOM   3336  CE1 TYR A 426      14.133  -0.795 -16.906  1.00 81.38           C  
ATOM   3337  CE2 TYR A 426      14.000  -3.131 -17.438  1.00 81.38           C  
ATOM   3338  OH  TYR A 426      14.273  -1.516 -19.188  1.00 81.38           O  
ATOM   3339  CZ  TYR A 426      14.141  -1.814 -17.844  1.00 81.38           C  
ATOM   3340  N   SER A 427      14.688  -1.897 -10.727  1.00 80.94           N  
ATOM   3341  CA  SER A 427      14.328  -1.878  -9.312  1.00 80.94           C  
ATOM   3342  C   SER A 427      12.938  -2.461  -9.094  1.00 80.94           C  
ATOM   3343  CB  SER A 427      14.383  -0.452  -8.766  1.00 80.94           C  
ATOM   3344  O   SER A 427      12.102  -2.465 -10.000  1.00 80.94           O  
ATOM   3345  OG  SER A 427      15.688   0.090  -8.906  1.00 80.94           O  
ATOM   3346  N   CYS A 428      12.789  -3.186  -7.918  1.00 83.88           N  
ATOM   3347  CA  CYS A 428      11.586  -3.953  -7.637  1.00 83.88           C  
ATOM   3348  C   CYS A 428      10.828  -3.369  -6.449  1.00 83.88           C  
ATOM   3349  CB  CYS A 428      11.930  -5.418  -7.367  1.00 83.88           C  
ATOM   3350  O   CYS A 428      11.438  -2.836  -5.523  1.00 83.88           O  
ATOM   3351  SG  CYS A 428      10.492  -6.441  -6.961  1.00 83.88           S  
ATOM   3352  N   SER A 429       9.516  -3.465  -6.625  1.00 87.44           N  
ATOM   3353  CA  SER A 429       8.523  -3.172  -5.594  1.00 87.44           C  
ATOM   3354  C   SER A 429       7.430  -4.234  -5.566  1.00 87.44           C  
ATOM   3355  CB  SER A 429       7.906  -1.794  -5.824  1.00 87.44           C  
ATOM   3356  O   SER A 429       7.000  -4.719  -6.613  1.00 87.44           O  
ATOM   3357  OG  SER A 429       6.793  -1.595  -4.973  1.00 87.44           O  
ATOM   3358  N   PRO A 430       7.023  -4.598  -4.289  1.00 87.00           N  
ATOM   3359  CA  PRO A 430       5.930  -5.570  -4.207  1.00 87.00           C  
ATOM   3360  C   PRO A 430       4.664  -5.102  -4.926  1.00 87.00           C  
ATOM   3361  CB  PRO A 430       5.688  -5.703  -2.701  1.00 87.00           C  
ATOM   3362  O   PRO A 430       3.889  -5.926  -5.414  1.00 87.00           O  
ATOM   3363  CG  PRO A 430       6.988  -5.320  -2.070  1.00 87.00           C  
ATOM   3364  CD  PRO A 430       7.648  -4.281  -2.930  1.00 87.00           C  
ATOM   3365  N   ARG A 431       4.484  -3.824  -5.172  1.00 88.75           N  
ATOM   3366  CA  ARG A 431       3.279  -3.277  -5.785  1.00 88.75           C  
ATOM   3367  C   ARG A 431       3.246  -3.568  -7.281  1.00 88.75           C  
ATOM   3368  CB  ARG A 431       3.189  -1.769  -5.543  1.00 88.75           C  
ATOM   3369  O   ARG A 431       2.193  -3.469  -7.914  1.00 88.75           O  
ATOM   3370  CG  ARG A 431       2.855  -1.393  -4.109  1.00 88.75           C  
ATOM   3371  CD  ARG A 431       2.582   0.098  -3.965  1.00 88.75           C  
ATOM   3372  NE  ARG A 431       2.336   0.469  -2.574  1.00 88.75           N  
ATOM   3373  NH1 ARG A 431       0.072   0.009  -2.639  1.00 88.75           N  
ATOM   3374  NH2 ARG A 431       1.036   0.779  -0.707  1.00 88.75           N  
ATOM   3375  CZ  ARG A 431       1.148   0.418  -1.977  1.00 88.75           C  
ATOM   3376  N   TYR A 432       4.371  -3.990  -7.824  1.00 91.50           N  
ATOM   3377  CA  TYR A 432       4.422  -4.281  -9.250  1.00 91.50           C  
ATOM   3378  C   TYR A 432       3.566  -5.496  -9.594  1.00 91.50           C  
ATOM   3379  CB  TYR A 432       5.867  -4.520  -9.703  1.00 91.50           C  
ATOM   3380  O   TYR A 432       3.271  -5.746 -10.766  1.00 91.50           O  
ATOM   3381  CG  TYR A 432       6.723  -3.277  -9.680  1.00 91.50           C  
ATOM   3382  CD1 TYR A 432       6.145  -2.010  -9.633  1.00 91.50           C  
ATOM   3383  CD2 TYR A 432       8.109  -3.365  -9.703  1.00 91.50           C  
ATOM   3384  CE1 TYR A 432       6.930  -0.862  -9.617  1.00 91.50           C  
ATOM   3385  CE2 TYR A 432       8.906  -2.225  -9.688  1.00 91.50           C  
ATOM   3386  OH  TYR A 432       9.086   0.155  -9.625  1.00 91.50           O  
ATOM   3387  CZ  TYR A 432       8.305  -0.979  -9.641  1.00 91.50           C  
ATOM   3388  N   VAL A 433       3.176  -6.191  -8.516  1.00 91.50           N  
ATOM   3389  CA  VAL A 433       2.287  -7.328  -8.734  1.00 91.50           C  
ATOM   3390  C   VAL A 433       1.017  -6.859  -9.445  1.00 91.50           C  
ATOM   3391  CB  VAL A 433       1.932  -8.039  -7.414  1.00 91.50           C  
ATOM   3392  O   VAL A 433       0.391  -7.625 -10.180  1.00 91.50           O  
ATOM   3393  CG1 VAL A 433       1.016  -7.164  -6.559  1.00 91.50           C  
ATOM   3394  CG2 VAL A 433       1.275  -9.391  -7.695  1.00 91.50           C  
ATOM   3395  N   LEU A 434       0.594  -5.641  -9.242  1.00 91.38           N  
ATOM   3396  CA  LEU A 434      -0.627  -5.082  -9.805  1.00 91.38           C  
ATOM   3397  C   LEU A 434      -0.480  -4.867 -11.312  1.00 91.38           C  
ATOM   3398  CB  LEU A 434      -0.979  -3.758  -9.125  1.00 91.38           C  
ATOM   3399  O   LEU A 434      -1.476  -4.695 -12.016  1.00 91.38           O  
ATOM   3400  CG  LEU A 434      -1.331  -3.836  -7.637  1.00 91.38           C  
ATOM   3401  CD1 LEU A 434      -1.530  -2.436  -7.066  1.00 91.38           C  
ATOM   3402  CD2 LEU A 434      -2.578  -4.688  -7.426  1.00 91.38           C  
ATOM   3403  N   ASN A 435       0.721  -4.863 -11.812  1.00 93.38           N  
ATOM   3404  CA  ASN A 435       0.980  -4.750 -13.242  1.00 93.38           C  
ATOM   3405  C   ASN A 435       0.836  -6.094 -13.953  1.00 93.38           C  
ATOM   3406  CB  ASN A 435       2.373  -4.164 -13.492  1.00 93.38           C  
ATOM   3407  O   ASN A 435       0.733  -6.145 -15.180  1.00 93.38           O  
ATOM   3408  CG  ASN A 435       2.555  -3.666 -14.906  1.00 93.38           C  
ATOM   3409  ND2 ASN A 435       3.754  -3.838 -15.453  1.00 93.38           N  
ATOM   3410  OD1 ASN A 435       1.623  -3.129 -15.516  1.00 93.38           O  
ATOM   3411  N   LEU A 436       0.825  -7.176 -13.188  1.00 92.00           N  
ATOM   3412  CA  LEU A 436       0.582  -8.484 -13.789  1.00 92.00           C  
ATOM   3413  C   LEU A 436      -0.901  -8.680 -14.086  1.00 92.00           C  
ATOM   3414  CB  LEU A 436       1.076  -9.602 -12.859  1.00 92.00           C  
ATOM   3415  O   LEU A 436      -1.754  -8.359 -13.258  1.00 92.00           O  
ATOM   3416  CG  LEU A 436       2.543  -9.523 -12.438  1.00 92.00           C  
ATOM   3417  CD1 LEU A 436       2.898 -10.719 -11.555  1.00 92.00           C  
ATOM   3418  CD2 LEU A 436       3.453  -9.469 -13.656  1.00 92.00           C  
ATOM   3419  N   ARG A 437      -1.188  -9.188 -15.289  1.00 88.38           N  
ATOM   3420  CA  ARG A 437      -2.576  -9.336 -15.719  1.00 88.38           C  
ATOM   3421  C   ARG A 437      -3.297 -10.398 -14.898  1.00 88.38           C  
ATOM   3422  CB  ARG A 437      -2.650  -9.680 -17.203  1.00 88.38           C  
ATOM   3423  O   ARG A 437      -2.725 -11.445 -14.586  1.00 88.38           O  
ATOM   3424  CG  ARG A 437      -2.242  -8.547 -18.125  1.00 88.38           C  
ATOM   3425  CD  ARG A 437      -2.406  -8.922 -19.594  1.00 88.38           C  
ATOM   3426  NE  ARG A 437      -2.213  -7.766 -20.469  1.00 88.38           N  
ATOM   3427  NH1 ARG A 437      -2.531  -8.945 -22.438  1.00 88.38           N  
ATOM   3428  NH2 ARG A 437      -2.082  -6.695 -22.500  1.00 88.38           N  
ATOM   3429  CZ  ARG A 437      -2.275  -7.805 -21.797  1.00 88.38           C  
ATOM   3430  N   ARG A 438      -4.504 -10.188 -14.633  1.00 81.88           N  
ATOM   3431  CA  ARG A 438      -5.328 -11.109 -13.852  1.00 81.88           C  
ATOM   3432  C   ARG A 438      -5.645 -12.367 -14.656  1.00 81.88           C  
ATOM   3433  CB  ARG A 438      -6.625 -10.430 -13.414  1.00 81.88           C  
ATOM   3434  O   ARG A 438      -5.660 -13.477 -14.109  1.00 81.88           O  
ATOM   3435  CG  ARG A 438      -6.426  -9.336 -12.375  1.00 81.88           C  
ATOM   3436  CD  ARG A 438      -7.750  -8.750 -11.914  1.00 81.88           C  
ATOM   3437  NE  ARG A 438      -7.574  -7.848 -10.781  1.00 81.88           N  
ATOM   3438  NH1 ARG A 438      -9.836  -7.484 -10.453  1.00 81.88           N  
ATOM   3439  NH2 ARG A 438      -8.289  -6.461  -9.094  1.00 81.88           N  
ATOM   3440  CZ  ARG A 438      -8.570  -7.266 -10.109  1.00 81.88           C  
ATOM   3441  N   ASP A 439      -5.832 -12.117 -15.914  1.00 80.06           N  
ATOM   3442  CA  ASP A 439      -6.219 -13.242 -16.766  1.00 80.06           C  
ATOM   3443  C   ASP A 439      -5.059 -14.219 -16.953  1.00 80.06           C  
ATOM   3444  CB  ASP A 439      -6.699 -12.734 -18.125  1.00 80.06           C  
ATOM   3445  O   ASP A 439      -5.273 -15.391 -17.250  1.00 80.06           O  
ATOM   3446  CG  ASP A 439      -5.699 -11.812 -18.812  1.00 80.06           C  
ATOM   3447  OD1 ASP A 439      -4.773 -11.312 -18.125  1.00 80.06           O  
ATOM   3448  OD2 ASP A 439      -5.840 -11.586 -20.031  1.00 80.06           O  
ATOM   3449  N   GLY A 440      -3.883 -13.797 -16.672  1.00 74.56           N  
ATOM   3450  CA  GLY A 440      -2.715 -14.664 -16.781  1.00 74.56           C  
ATOM   3451  C   GLY A 440      -2.465 -15.500 -15.547  1.00 74.56           C  
ATOM   3452  O   GLY A 440      -1.852 -16.562 -15.625  1.00 74.56           O  
ATOM   3453  N   GLY A 441      -3.004 -15.156 -14.406  1.00 82.69           N  
ATOM   3454  CA  GLY A 441      -2.957 -15.867 -13.141  1.00 82.69           C  
ATOM   3455  C   GLY A 441      -1.604 -15.789 -12.453  1.00 82.69           C  
ATOM   3456  O   GLY A 441      -1.415 -16.344 -11.375  1.00 82.69           O  
ATOM   3457  N   GLU A 442      -0.578 -15.117 -13.086  1.00 87.12           N  
ATOM   3458  CA  GLU A 442       0.787 -15.078 -12.570  1.00 87.12           C  
ATOM   3459  C   GLU A 442       0.866 -14.258 -11.281  1.00 87.12           C  
ATOM   3460  CB  GLU A 442       1.744 -14.508 -13.617  1.00 87.12           C  
ATOM   3461  O   GLU A 442       1.562 -14.633 -10.336  1.00 87.12           O  
ATOM   3462  CG  GLU A 442       1.970 -15.430 -14.805  1.00 87.12           C  
ATOM   3463  CD  GLU A 442       0.996 -15.180 -15.945  1.00 87.12           C  
ATOM   3464  OE1 GLU A 442       1.254 -15.656 -17.078  1.00 87.12           O  
ATOM   3465  OE2 GLU A 442      -0.032 -14.508 -15.711  1.00 87.12           O  
ATOM   3466  N   GLY A 443       0.180 -13.047 -11.320  1.00 89.56           N  
ATOM   3467  CA  GLY A 443       0.159 -12.242 -10.109  1.00 89.56           C  
ATOM   3468  C   GLY A 443      -0.427 -12.969  -8.914  1.00 89.56           C  
ATOM   3469  O   GLY A 443       0.167 -12.977  -7.836  1.00 89.56           O  
ATOM   3470  N   LEU A 444      -1.598 -13.641  -9.125  1.00 89.00           N  
ATOM   3471  CA  LEU A 444      -2.266 -14.383  -8.055  1.00 89.00           C  
ATOM   3472  C   LEU A 444      -1.438 -15.586  -7.629  1.00 89.00           C  
ATOM   3473  CB  LEU A 444      -3.656 -14.836  -8.516  1.00 89.00           C  
ATOM   3474  O   LEU A 444      -1.376 -15.914  -6.441  1.00 89.00           O  
ATOM   3475  CG  LEU A 444      -4.730 -13.750  -8.602  1.00 89.00           C  
ATOM   3476  CD1 LEU A 444      -5.969 -14.289  -9.305  1.00 89.00           C  
ATOM   3477  CD2 LEU A 444      -5.082 -13.227  -7.211  1.00 89.00           C  
ATOM   3478  N   THR A 445      -0.760 -16.188  -8.531  1.00 88.94           N  
ATOM   3479  CA  THR A 445       0.116 -17.312  -8.211  1.00 88.94           C  
ATOM   3480  C   THR A 445       1.284 -16.859  -7.344  1.00 88.94           C  
ATOM   3481  CB  THR A 445       0.656 -17.984  -9.492  1.00 88.94           C  
ATOM   3482  O   THR A 445       1.603 -17.500  -6.340  1.00 88.94           O  
ATOM   3483  CG2 THR A 445       1.603 -19.125  -9.156  1.00 88.94           C  
ATOM   3484  OG1 THR A 445      -0.443 -18.500 -10.258  1.00 88.94           O  
ATOM   3485  N   LEU A 446       1.880 -15.750  -7.789  1.00 90.19           N  
ATOM   3486  CA  LEU A 446       2.982 -15.195  -7.012  1.00 90.19           C  
ATOM   3487  C   LEU A 446       2.539 -14.883  -5.586  1.00 90.19           C  
ATOM   3488  CB  LEU A 446       3.525 -13.922  -7.676  1.00 90.19           C  
ATOM   3489  O   LEU A 446       3.230 -15.227  -4.625  1.00 90.19           O  
ATOM   3490  CG  LEU A 446       4.828 -13.367  -7.105  1.00 90.19           C  
ATOM   3491  CD1 LEU A 446       5.969 -14.359  -7.312  1.00 90.19           C  
ATOM   3492  CD2 LEU A 446       5.160 -12.023  -7.742  1.00 90.19           C  
ATOM   3493  N   ILE A 447       1.344 -14.312  -5.438  1.00 91.06           N  
ATOM   3494  CA  ILE A 447       0.787 -13.945  -4.141  1.00 91.06           C  
ATOM   3495  C   ILE A 447       0.482 -15.211  -3.340  1.00 91.06           C  
ATOM   3496  CB  ILE A 447      -0.489 -13.086  -4.293  1.00 91.06           C  
ATOM   3497  O   ILE A 447       0.891 -15.336  -2.182  1.00 91.06           O  
ATOM   3498  CG1 ILE A 447      -0.140 -11.711  -4.863  1.00 91.06           C  
ATOM   3499  CG2 ILE A 447      -1.213 -12.953  -2.949  1.00 91.06           C  
ATOM   3500  CD1 ILE A 447      -1.352 -10.883  -5.273  1.00 91.06           C  
ATOM   3501  N   GLY A 448      -0.209 -16.125  -3.920  1.00 90.00           N  
ATOM   3502  CA  GLY A 448      -0.612 -17.344  -3.252  1.00 90.00           C  
ATOM   3503  C   GLY A 448       0.563 -18.188  -2.795  1.00 90.00           C  
ATOM   3504  O   GLY A 448       0.605 -18.641  -1.646  1.00 90.00           O  
ATOM   3505  N   VAL A 449       1.515 -18.406  -3.627  1.00 88.00           N  
ATOM   3506  CA  VAL A 449       2.678 -19.234  -3.314  1.00 88.00           C  
ATOM   3507  C   VAL A 449       3.514 -18.562  -2.229  1.00 88.00           C  
ATOM   3508  CB  VAL A 449       3.543 -19.500  -4.570  1.00 88.00           C  
ATOM   3509  O   VAL A 449       3.992 -19.219  -1.305  1.00 88.00           O  
ATOM   3510  CG1 VAL A 449       4.871 -20.141  -4.184  1.00 88.00           C  
ATOM   3511  CG2 VAL A 449       2.785 -20.359  -5.570  1.00 88.00           C  
ATOM   3512  N   SER A 450       3.672 -17.266  -2.354  1.00 88.56           N  
ATOM   3513  CA  SER A 450       4.406 -16.531  -1.331  1.00 88.56           C  
ATOM   3514  C   SER A 450       3.744 -16.672   0.036  1.00 88.56           C  
ATOM   3515  CB  SER A 450       4.500 -15.047  -1.704  1.00 88.56           C  
ATOM   3516  O   SER A 450       4.426 -16.875   1.043  1.00 88.56           O  
ATOM   3517  OG  SER A 450       5.176 -14.312  -0.694  1.00 88.56           O  
ATOM   3518  N   TRP A 451       2.461 -16.578   0.001  1.00 88.56           N  
ATOM   3519  CA  TRP A 451       1.715 -16.750   1.242  1.00 88.56           C  
ATOM   3520  C   TRP A 451       1.926 -18.156   1.809  1.00 88.56           C  
ATOM   3521  CB  TRP A 451       0.222 -16.500   1.014  1.00 88.56           C  
ATOM   3522  O   TRP A 451       2.188 -18.312   3.002  1.00 88.56           O  
ATOM   3523  CG  TRP A 451      -0.604 -16.562   2.264  1.00 88.56           C  
ATOM   3524  CD1 TRP A 451      -0.782 -15.570   3.186  1.00 88.56           C  
ATOM   3525  CD2 TRP A 451      -1.363 -17.688   2.727  1.00 88.56           C  
ATOM   3526  CE2 TRP A 451      -1.978 -17.297   3.939  1.00 88.56           C  
ATOM   3527  CE3 TRP A 451      -1.585 -18.984   2.234  1.00 88.56           C  
ATOM   3528  NE1 TRP A 451      -1.606 -16.016   4.199  1.00 88.56           N  
ATOM   3529  CH2 TRP A 451      -3.000 -19.422   4.164  1.00 88.56           C  
ATOM   3530  CZ2 TRP A 451      -2.799 -18.172   4.668  1.00 88.56           C  
ATOM   3531  CZ3 TRP A 451      -2.404 -19.844   2.959  1.00 88.56           C  
ATOM   3532  N   ASN A 452       1.787 -19.078   0.998  1.00 86.19           N  
ATOM   3533  CA  ASN A 452       1.962 -20.469   1.414  1.00 86.19           C  
ATOM   3534  C   ASN A 452       3.354 -20.719   1.991  1.00 86.19           C  
ATOM   3535  CB  ASN A 452       1.701 -21.422   0.242  1.00 86.19           C  
ATOM   3536  O   ASN A 452       3.498 -21.375   3.018  1.00 86.19           O  
ATOM   3537  CG  ASN A 452       1.446 -22.844   0.690  1.00 86.19           C  
ATOM   3538  ND2 ASN A 452       1.702 -23.797  -0.196  1.00 86.19           N  
ATOM   3539  OD1 ASN A 452       1.021 -23.094   1.823  1.00 86.19           O  
ATOM   3540  N   LEU A 453       4.340 -20.234   1.300  1.00 85.19           N  
ATOM   3541  CA  LEU A 453       5.703 -20.359   1.799  1.00 85.19           C  
ATOM   3542  C   LEU A 453       5.844 -19.703   3.170  1.00 85.19           C  
ATOM   3543  CB  LEU A 453       6.691 -19.734   0.816  1.00 85.19           C  
ATOM   3544  O   LEU A 453       6.453 -20.281   4.074  1.00 85.19           O  
ATOM   3545  CG  LEU A 453       6.859 -20.438  -0.529  1.00 85.19           C  
ATOM   3546  CD1 LEU A 453       7.754 -19.625  -1.454  1.00 85.19           C  
ATOM   3547  CD2 LEU A 453       7.430 -21.844  -0.329  1.00 85.19           C  
ATOM   3548  N   TRP A 454       5.312 -18.531   3.254  1.00 85.50           N  
ATOM   3549  CA  TRP A 454       5.371 -17.797   4.508  1.00 85.50           C  
ATOM   3550  C   TRP A 454       4.602 -18.516   5.609  1.00 85.50           C  
ATOM   3551  CB  TRP A 454       4.809 -16.375   4.324  1.00 85.50           C  
ATOM   3552  O   TRP A 454       5.125 -18.719   6.707  1.00 85.50           O  
ATOM   3553  CG  TRP A 454       4.785 -15.570   5.582  1.00 85.50           C  
ATOM   3554  CD1 TRP A 454       5.840 -14.930   6.176  1.00 85.50           C  
ATOM   3555  CD2 TRP A 454       3.645 -15.305   6.406  1.00 85.50           C  
ATOM   3556  CE2 TRP A 454       4.086 -14.500   7.480  1.00 85.50           C  
ATOM   3557  CE3 TRP A 454       2.293 -15.664   6.336  1.00 85.50           C  
ATOM   3558  NE1 TRP A 454       5.426 -14.289   7.316  1.00 85.50           N  
ATOM   3559  CH2 TRP A 454       1.901 -14.422   8.391  1.00 85.50           C  
ATOM   3560  CZ2 TRP A 454       3.219 -14.055   8.484  1.00 85.50           C  
ATOM   3561  CZ3 TRP A 454       1.434 -15.219   7.336  1.00 85.50           C  
ATOM   3562  N   PHE A 455       3.379 -18.891   5.328  1.00 82.81           N  
ATOM   3563  CA  PHE A 455       2.496 -19.547   6.293  1.00 82.81           C  
ATOM   3564  C   PHE A 455       3.105 -20.844   6.801  1.00 82.81           C  
ATOM   3565  CB  PHE A 455       1.122 -19.812   5.668  1.00 82.81           C  
ATOM   3566  O   PHE A 455       3.014 -21.156   7.988  1.00 82.81           O  
ATOM   3567  CG  PHE A 455       0.080 -20.250   6.664  1.00 82.81           C  
ATOM   3568  CD1 PHE A 455      -0.186 -21.594   6.863  1.00 82.81           C  
ATOM   3569  CD2 PHE A 455      -0.634 -19.312   7.395  1.00 82.81           C  
ATOM   3570  CE1 PHE A 455      -1.150 -22.000   7.781  1.00 82.81           C  
ATOM   3571  CE2 PHE A 455      -1.600 -19.703   8.312  1.00 82.81           C  
ATOM   3572  CZ  PHE A 455      -1.856 -21.062   8.508  1.00 82.81           C  
ATOM   3573  N   ASN A 456       3.773 -21.578   5.980  1.00 80.38           N  
ATOM   3574  CA  ASN A 456       4.285 -22.906   6.316  1.00 80.38           C  
ATOM   3575  C   ASN A 456       5.699 -22.828   6.891  1.00 80.38           C  
ATOM   3576  CB  ASN A 456       4.262 -23.812   5.090  1.00 80.38           C  
ATOM   3577  O   ASN A 456       6.258 -23.844   7.305  1.00 80.38           O  
ATOM   3578  CG  ASN A 456       2.854 -24.188   4.664  1.00 80.38           C  
ATOM   3579  ND2 ASN A 456       2.562 -24.031   3.379  1.00 80.38           N  
ATOM   3580  OD1 ASN A 456       2.035 -24.609   5.488  1.00 80.38           O  
ATOM   3581  N   SER A 457       6.277 -21.703   6.859  1.00 75.19           N  
ATOM   3582  CA  SER A 457       7.629 -21.531   7.383  1.00 75.19           C  
ATOM   3583  C   SER A 457       7.633 -21.500   8.906  1.00 75.19           C  
ATOM   3584  CB  SER A 457       8.258 -20.250   6.832  1.00 75.19           C  
ATOM   3585  O   SER A 457       8.680 -21.656   9.531  1.00 75.19           O  
ATOM   3586  OG  SER A 457       8.367 -20.312   5.418  1.00 75.19           O  
ATOM   3587  N   PHE A 458       6.359 -21.531   9.562  1.00 69.50           N  
ATOM   3588  CA  PHE A 458       6.191 -21.406  11.008  1.00 69.50           C  
ATOM   3589  C   PHE A 458       5.723 -22.734  11.609  1.00 69.50           C  
ATOM   3590  CB  PHE A 458       5.199 -20.297  11.344  1.00 69.50           C  
ATOM   3591  O   PHE A 458       4.719 -23.297  11.164  1.00 69.50           O  
ATOM   3592  CG  PHE A 458       5.598 -18.938  10.812  1.00 69.50           C  
ATOM   3593  CD1 PHE A 458       6.379 -18.078  11.578  1.00 69.50           C  
ATOM   3594  CD2 PHE A 458       5.195 -18.531   9.555  1.00 69.50           C  
ATOM   3595  CE1 PHE A 458       6.750 -16.828  11.086  1.00 69.50           C  
ATOM   3596  CE2 PHE A 458       5.562 -17.281   9.055  1.00 69.50           C  
ATOM   3597  CZ  PHE A 458       6.340 -16.438   9.828  1.00 69.50           C  
ATOM   3598  N   PRO A 459       6.461 -23.375  12.570  1.00 65.62           N  
ATOM   3599  CA  PRO A 459       5.938 -24.578  13.227  1.00 65.62           C  
ATOM   3600  C   PRO A 459       4.613 -24.328  13.945  1.00 65.62           C  
ATOM   3601  CB  PRO A 459       7.039 -24.938  14.234  1.00 65.62           C  
ATOM   3602  O   PRO A 459       3.705 -25.172  13.875  1.00 65.62           O  
ATOM   3603  CG  PRO A 459       8.234 -24.156  13.781  1.00 65.62           C  
ATOM   3604  CD  PRO A 459       7.770 -23.031  12.914  1.00 65.62           C  
ATOM   3605  N   ALA A 460       4.340 -23.062  14.523  1.00 67.81           N  
ATOM   3606  CA  ALA A 460       3.137 -22.703  15.273  1.00 67.81           C  
ATOM   3607  C   ALA A 460       2.244 -21.766  14.461  1.00 67.81           C  
ATOM   3608  CB  ALA A 460       3.514 -22.062  16.609  1.00 67.81           C  
ATOM   3609  O   ALA A 460       1.265 -21.234  14.984  1.00 67.81           O  
ATOM   3610  N   ARG A 461       2.355 -21.797  13.109  1.00 72.25           N  
ATOM   3611  CA  ARG A 461       1.582 -20.828  12.328  1.00 72.25           C  
ATOM   3612  C   ARG A 461       1.770 -19.422  12.859  1.00 72.25           C  
ATOM   3613  CB  ARG A 461       0.097 -21.203  12.336  1.00 72.25           C  
ATOM   3614  O   ARG A 461       2.107 -19.234  14.031  1.00 72.25           O  
ATOM   3615  CG  ARG A 461      -0.209 -22.531  11.672  1.00 72.25           C  
ATOM   3616  CD  ARG A 461      -1.708 -22.781  11.570  1.00 72.25           C  
ATOM   3617  NE  ARG A 461      -2.000 -24.062  10.922  1.00 72.25           N  
ATOM   3618  NH1 ARG A 461      -4.297 -23.812  11.000  1.00 72.25           N  
ATOM   3619  NH2 ARG A 461      -3.373 -25.688  10.078  1.00 72.25           N  
ATOM   3620  CZ  ARG A 461      -3.223 -24.516  10.664  1.00 72.25           C  
ATOM   3621  N   PRO A 462       1.746 -18.453  11.883  1.00 69.50           N  
ATOM   3622  CA  PRO A 462       1.901 -17.047  12.266  1.00 69.50           C  
ATOM   3623  C   PRO A 462       0.807 -16.578  13.219  1.00 69.50           C  
ATOM   3624  CB  PRO A 462       1.823 -16.312  10.930  1.00 69.50           C  
ATOM   3625  O   PRO A 462      -0.316 -17.078  13.180  1.00 69.50           O  
ATOM   3626  CG  PRO A 462       2.035 -17.359   9.891  1.00 69.50           C  
ATOM   3627  CD  PRO A 462       1.645 -18.688  10.477  1.00 69.50           C  
ATOM   3628  N   ALA A 463       1.226 -15.680  14.234  1.00 68.31           N  
ATOM   3629  CA  ALA A 463       0.266 -15.070  15.148  1.00 68.31           C  
ATOM   3630  C   ALA A 463      -0.808 -14.297  14.383  1.00 68.31           C  
ATOM   3631  CB  ALA A 463       0.982 -14.141  16.125  1.00 68.31           C  
ATOM   3632  O   ALA A 463      -0.574 -13.844  13.258  1.00 68.31           O  
ATOM   3633  N   GLU A 464      -2.096 -14.188  14.992  1.00 67.00           N  
ATOM   3634  CA  GLU A 464      -3.229 -13.484  14.398  1.00 67.00           C  
ATOM   3635  C   GLU A 464      -2.885 -12.023  14.117  1.00 67.00           C  
ATOM   3636  CB  GLU A 464      -4.457 -13.570  15.312  1.00 67.00           C  
ATOM   3637  O   GLU A 464      -3.342 -11.445  13.133  1.00 67.00           O  
ATOM   3638  CG  GLU A 464      -5.180 -14.906  15.242  1.00 67.00           C  
ATOM   3639  CD  GLU A 464      -6.418 -14.969  16.125  1.00 67.00           C  
ATOM   3640  OE1 GLU A 464      -7.051 -16.047  16.203  1.00 67.00           O  
ATOM   3641  OE2 GLU A 464      -6.758 -13.922  16.734  1.00 67.00           O  
ATOM   3642  N   ALA A 465      -1.981 -11.406  14.914  1.00 66.12           N  
ATOM   3643  CA  ALA A 465      -1.630  -9.992  14.805  1.00 66.12           C  
ATOM   3644  C   ALA A 465      -0.635  -9.758  13.672  1.00 66.12           C  
ATOM   3645  CB  ALA A 465      -1.057  -9.484  16.125  1.00 66.12           C  
ATOM   3646  O   ALA A 465      -0.445  -8.625  13.227  1.00 66.12           O  
ATOM   3647  N   GLU A 466       0.000 -10.891  13.188  1.00 69.69           N  
ATOM   3648  CA  GLU A 466       1.003 -10.758  12.133  1.00 69.69           C  
ATOM   3649  C   GLU A 466       0.350 -10.680  10.758  1.00 69.69           C  
ATOM   3650  CB  GLU A 466       1.988 -11.930  12.180  1.00 69.69           C  
ATOM   3651  O   GLU A 466      -0.585 -11.422  10.461  1.00 69.69           O  
ATOM   3652  CG  GLU A 466       2.879 -11.938  13.414  1.00 69.69           C  
ATOM   3653  CD  GLU A 466       3.896 -13.062  13.414  1.00 69.69           C  
ATOM   3654  OE1 GLU A 466       4.668 -13.188  14.391  1.00 69.69           O  
ATOM   3655  OE2 GLU A 466       3.922 -13.836  12.430  1.00 69.69           O  
ATOM   3656  N   ILE A 467       0.707  -9.656   9.969  1.00 73.44           N  
ATOM   3657  CA  ILE A 467       0.211  -9.508   8.609  1.00 73.44           C  
ATOM   3658  C   ILE A 467       1.343  -9.766   7.613  1.00 73.44           C  
ATOM   3659  CB  ILE A 467      -0.396  -8.102   8.375  1.00 73.44           C  
ATOM   3660  O   ILE A 467       2.426  -9.188   7.734  1.00 73.44           O  
ATOM   3661  CG1 ILE A 467      -1.545  -7.852   9.359  1.00 73.44           C  
ATOM   3662  CG2 ILE A 467      -0.871  -7.953   6.926  1.00 73.44           C  
ATOM   3663  CD1 ILE A 467      -2.068  -6.422   9.336  1.00 73.44           C  
ATOM   3664  N   SER A 468       1.006 -10.688   6.742  1.00 79.81           N  
ATOM   3665  CA  SER A 468       2.012 -10.992   5.730  1.00 79.81           C  
ATOM   3666  C   SER A 468       1.948 -10.008   4.570  1.00 79.81           C  
ATOM   3667  CB  SER A 468       1.831 -12.422   5.211  1.00 79.81           C  
ATOM   3668  O   SER A 468       0.910  -9.391   4.332  1.00 79.81           O  
ATOM   3669  OG  SER A 468       0.726 -12.500   4.328  1.00 79.81           O  
ATOM   3670  N   GLU A 469       3.066  -9.773   3.854  1.00 79.94           N  
ATOM   3671  CA  GLU A 469       3.123  -8.969   2.637  1.00 79.94           C  
ATOM   3672  C   GLU A 469       2.156  -9.492   1.580  1.00 79.94           C  
ATOM   3673  CB  GLU A 469       4.547  -8.938   2.078  1.00 79.94           C  
ATOM   3674  O   GLU A 469       1.517  -8.711   0.872  1.00 79.94           O  
ATOM   3675  CG  GLU A 469       4.727  -7.988   0.900  1.00 79.94           C  
ATOM   3676  CD  GLU A 469       4.625  -6.523   1.290  1.00 79.94           C  
ATOM   3677  OE1 GLU A 469       4.164  -5.707   0.460  1.00 79.94           O  
ATOM   3678  OE2 GLU A 469       5.008  -6.191   2.434  1.00 79.94           O  
ATOM   3679  N   SER A 470       1.987 -10.758   1.477  1.00 86.06           N  
ATOM   3680  CA  SER A 470       1.098 -11.391   0.508  1.00 86.06           C  
ATOM   3681  C   SER A 470      -0.360 -11.031   0.779  1.00 86.06           C  
ATOM   3682  CB  SER A 470       1.269 -12.914   0.535  1.00 86.06           C  
ATOM   3683  O   SER A 470      -1.133 -10.805  -0.154  1.00 86.06           O  
ATOM   3684  OG  SER A 470       2.586 -13.273   0.163  1.00 86.06           O  
ATOM   3685  N   GLU A 471      -0.718 -10.961   2.064  1.00 82.75           N  
ATOM   3686  CA  GLU A 471      -2.072 -10.547   2.412  1.00 82.75           C  
ATOM   3687  C   GLU A 471      -2.346  -9.117   1.950  1.00 82.75           C  
ATOM   3688  CB  GLU A 471      -2.301 -10.664   3.922  1.00 82.75           C  
ATOM   3689  O   GLU A 471      -3.410  -8.836   1.398  1.00 82.75           O  
ATOM   3690  CG  GLU A 471      -2.422 -12.102   4.418  1.00 82.75           C  
ATOM   3691  CD  GLU A 471      -2.539 -12.203   5.930  1.00 82.75           C  
ATOM   3692  OE1 GLU A 471      -3.070 -13.219   6.426  1.00 82.75           O  
ATOM   3693  OE2 GLU A 471      -2.094 -11.258   6.621  1.00 82.75           O  
ATOM   3694  N   HIS A 472      -1.388  -8.273   2.182  1.00 81.31           N  
ATOM   3695  CA  HIS A 472      -1.513  -6.887   1.736  1.00 81.31           C  
ATOM   3696  C   HIS A 472      -1.635  -6.805   0.219  1.00 81.31           C  
ATOM   3697  CB  HIS A 472      -0.317  -6.059   2.211  1.00 81.31           C  
ATOM   3698  O   HIS A 472      -2.479  -6.074  -0.302  1.00 81.31           O  
ATOM   3699  CG  HIS A 472      -0.382  -5.688   3.658  1.00 81.31           C  
ATOM   3700  CD2 HIS A 472       0.294  -6.164   4.730  1.00 81.31           C  
ATOM   3701  ND1 HIS A 472      -1.229  -4.711   4.137  1.00 81.31           N  
ATOM   3702  CE1 HIS A 472      -1.070  -4.602   5.445  1.00 81.31           C  
ATOM   3703  NE2 HIS A 472      -0.151  -5.473   5.832  1.00 81.31           N  
ATOM   3704  N   LEU A 473      -0.849  -7.562  -0.497  1.00 86.06           N  
ATOM   3705  CA  LEU A 473      -0.859  -7.566  -1.955  1.00 86.06           C  
ATOM   3706  C   LEU A 473      -2.182  -8.109  -2.488  1.00 86.06           C  
ATOM   3707  CB  LEU A 473       0.303  -8.406  -2.496  1.00 86.06           C  
ATOM   3708  O   LEU A 473      -2.730  -7.578  -3.455  1.00 86.06           O  
ATOM   3709  CG  LEU A 473       1.708  -7.848  -2.254  1.00 86.06           C  
ATOM   3710  CD1 LEU A 473       2.760  -8.844  -2.734  1.00 86.06           C  
ATOM   3711  CD2 LEU A 473       1.879  -6.504  -2.951  1.00 86.06           C  
ATOM   3712  N   PHE A 474      -2.652  -9.141  -1.755  1.00 87.12           N  
ATOM   3713  CA  PHE A 474      -3.928  -9.719  -2.160  1.00 87.12           C  
ATOM   3714  C   PHE A 474      -5.055  -8.711  -2.004  1.00 87.12           C  
ATOM   3715  CB  PHE A 474      -4.234 -10.977  -1.340  1.00 87.12           C  
ATOM   3716  O   PHE A 474      -5.926  -8.602  -2.871  1.00 87.12           O  
ATOM   3717  CG  PHE A 474      -5.484 -11.695  -1.768  1.00 87.12           C  
ATOM   3718  CD1 PHE A 474      -6.410 -12.125  -0.826  1.00 87.12           C  
ATOM   3719  CD2 PHE A 474      -5.738 -11.930  -3.113  1.00 87.12           C  
ATOM   3720  CE1 PHE A 474      -7.570 -12.789  -1.220  1.00 87.12           C  
ATOM   3721  CE2 PHE A 474      -6.898 -12.586  -3.514  1.00 87.12           C  
ATOM   3722  CZ  PHE A 474      -7.812 -13.023  -2.564  1.00 87.12           C  
ATOM   3723  N   HIS A 475      -5.023  -7.977  -0.894  1.00 84.69           N  
ATOM   3724  CA  HIS A 475      -6.031  -6.949  -0.670  1.00 84.69           C  
ATOM   3725  C   HIS A 475      -6.020  -5.910  -1.788  1.00 84.69           C  
ATOM   3726  CB  HIS A 475      -5.812  -6.266   0.681  1.00 84.69           C  
ATOM   3727  O   HIS A 475      -7.078  -5.504  -2.273  1.00 84.69           O  
ATOM   3728  CG  HIS A 475      -6.918  -5.336   1.070  1.00 84.69           C  
ATOM   3729  CD2 HIS A 475      -8.211  -5.574   1.395  1.00 84.69           C  
ATOM   3730  ND1 HIS A 475      -6.746  -3.971   1.154  1.00 84.69           N  
ATOM   3731  CE1 HIS A 475      -7.887  -3.410   1.516  1.00 84.69           C  
ATOM   3732  NE2 HIS A 475      -8.789  -4.363   1.668  1.00 84.69           N  
ATOM   3733  N   GLN A 476      -4.859  -5.477  -2.184  1.00 83.56           N  
ATOM   3734  CA  GLN A 476      -4.727  -4.516  -3.271  1.00 83.56           C  
ATOM   3735  C   GLN A 476      -5.254  -5.090  -4.582  1.00 83.56           C  
ATOM   3736  CB  GLN A 476      -3.270  -4.086  -3.436  1.00 83.56           C  
ATOM   3737  O   GLN A 476      -5.902  -4.387  -5.359  1.00 83.56           O  
ATOM   3738  CG  GLN A 476      -2.736  -3.256  -2.273  1.00 83.56           C  
ATOM   3739  CD  GLN A 476      -1.299  -2.818  -2.475  1.00 83.56           C  
ATOM   3740  NE2 GLN A 476      -0.684  -2.299  -1.418  1.00 83.56           N  
ATOM   3741  OE1 GLN A 476      -0.744  -2.947  -3.572  1.00 83.56           O  
ATOM   3742  N   PHE A 477      -4.980  -6.340  -4.699  1.00 83.06           N  
ATOM   3743  CA  PHE A 477      -5.441  -7.035  -5.895  1.00 83.06           C  
ATOM   3744  C   PHE A 477      -6.965  -7.074  -5.941  1.00 83.06           C  
ATOM   3745  CB  PHE A 477      -4.879  -8.461  -5.938  1.00 83.06           C  
ATOM   3746  O   PHE A 477      -7.562  -6.949  -7.012  1.00 83.06           O  
ATOM   3747  CG  PHE A 477      -5.070  -9.148  -7.262  1.00 83.06           C  
ATOM   3748  CD1 PHE A 477      -6.219  -9.891  -7.516  1.00 83.06           C  
ATOM   3749  CD2 PHE A 477      -4.105  -9.047  -8.258  1.00 83.06           C  
ATOM   3750  CE1 PHE A 477      -6.398 -10.523  -8.742  1.00 83.06           C  
ATOM   3751  CE2 PHE A 477      -4.281  -9.680  -9.484  1.00 83.06           C  
ATOM   3752  CZ  PHE A 477      -5.426 -10.422  -9.727  1.00 83.06           C  
ATOM   3753  N   LEU A 478      -7.672  -7.117  -4.805  1.00 85.69           N  
ATOM   3754  CA  LEU A 478      -9.125  -7.211  -4.699  1.00 85.69           C  
ATOM   3755  C   LEU A 478      -9.781  -5.887  -5.070  1.00 85.69           C  
ATOM   3756  CB  LEU A 478      -9.531  -7.613  -3.279  1.00 85.69           C  
ATOM   3757  O   LEU A 478     -10.977  -5.844  -5.371  1.00 85.69           O  
ATOM   3758  CG  LEU A 478      -9.094  -9.008  -2.818  1.00 85.69           C  
ATOM   3759  CD1 LEU A 478      -9.578  -9.266  -1.396  1.00 85.69           C  
ATOM   3760  CD2 LEU A 478      -9.617 -10.078  -3.771  1.00 85.69           C  
ATOM   3761  N   LEU A 479      -9.016  -4.828  -5.133  1.00 85.25           N  
ATOM   3762  CA  LEU A 479      -9.547  -3.510  -5.457  1.00 85.25           C  
ATOM   3763  C   LEU A 479      -9.633  -3.314  -6.969  1.00 85.25           C  
ATOM   3764  CB  LEU A 479      -8.672  -2.414  -4.840  1.00 85.25           C  
ATOM   3765  O   LEU A 479     -10.000  -2.234  -7.438  1.00 85.25           O  
ATOM   3766  CG  LEU A 479      -8.602  -2.385  -3.312  1.00 85.25           C  
ATOM   3767  CD1 LEU A 479      -7.629  -1.309  -2.846  1.00 85.25           C  
ATOM   3768  CD2 LEU A 479      -9.992  -2.154  -2.717  1.00 85.25           C  
ATOM   3769  N   ASN A 480      -9.344  -4.316  -7.695  1.00 83.56           N  
ATOM   3770  CA  ASN A 480      -9.375  -4.355  -9.156  1.00 83.56           C  
ATOM   3771  C   ASN A 480      -8.336  -3.408  -9.758  1.00 83.56           C  
ATOM   3772  CB  ASN A 480     -10.773  -4.016  -9.672  1.00 83.56           C  
ATOM   3773  O   ASN A 480      -8.570  -2.826 -10.820  1.00 83.56           O  
ATOM   3774  CG  ASN A 480     -11.023  -4.562 -11.062  1.00 83.56           C  
ATOM   3775  ND2 ASN A 480     -11.906  -3.900 -11.812  1.00 83.56           N  
ATOM   3776  OD1 ASN A 480     -10.445  -5.570 -11.461  1.00 83.56           O  
ATOM   3777  N   LYS A 481      -7.387  -3.090  -9.117  1.00 88.38           N  
ATOM   3778  CA  LYS A 481      -6.344  -2.238  -9.680  1.00 88.38           C  
ATOM   3779  C   LYS A 481      -5.570  -2.961 -10.781  1.00 88.38           C  
ATOM   3780  CB  LYS A 481      -5.383  -1.778  -8.578  1.00 88.38           C  
ATOM   3781  O   LYS A 481      -5.301  -4.160 -10.672  1.00 88.38           O  
ATOM   3782  CG  LYS A 481      -5.984  -0.771  -7.613  1.00 88.38           C  
ATOM   3783  CD  LYS A 481      -4.945  -0.256  -6.621  1.00 88.38           C  
ATOM   3784  CE  LYS A 481      -5.504   0.865  -5.758  1.00 88.38           C  
ATOM   3785  NZ  LYS A 481      -4.473   1.403  -4.816  1.00 88.38           N  
ATOM   3786  N   ARG A 482      -5.254  -2.221 -11.867  1.00 90.38           N  
ATOM   3787  CA  ARG A 482      -4.434  -2.754 -12.945  1.00 90.38           C  
ATOM   3788  C   ARG A 482      -3.023  -2.180 -12.898  1.00 90.38           C  
ATOM   3789  CB  ARG A 482      -5.078  -2.457 -14.305  1.00 90.38           C  
ATOM   3790  O   ARG A 482      -2.158  -2.582 -13.680  1.00 90.38           O  
ATOM   3791  CG  ARG A 482      -6.418  -3.139 -14.516  1.00 90.38           C  
ATOM   3792  CD  ARG A 482      -7.035  -2.771 -15.859  1.00 90.38           C  
ATOM   3793  NE  ARG A 482      -7.465  -1.377 -15.891  1.00 90.38           N  
ATOM   3794  NH1 ARG A 482      -8.242  -1.453 -18.062  1.00 90.38           N  
ATOM   3795  NH2 ARG A 482      -8.383   0.493 -16.859  1.00 90.38           N  
ATOM   3796  CZ  ARG A 482      -8.031  -0.782 -16.938  1.00 90.38           C  
ATOM   3797  N   SER A 483      -2.891  -1.298 -12.109  1.00 91.94           N  
ATOM   3798  CA  SER A 483      -1.608  -0.644 -11.867  1.00 91.94           C  
ATOM   3799  C   SER A 483      -1.510  -0.141 -10.430  1.00 91.94           C  
ATOM   3800  CB  SER A 483      -1.405   0.520 -12.836  1.00 91.94           C  
ATOM   3801  O   SER A 483      -2.523   0.184  -9.812  1.00 91.94           O  
ATOM   3802  OG  SER A 483      -0.309   1.323 -12.438  1.00 91.94           O  
ATOM   3803  N   PRO A 484      -0.268  -0.085  -9.961  1.00 90.81           N  
ATOM   3804  CA  PRO A 484      -0.098   0.474  -8.617  1.00 90.81           C  
ATOM   3805  C   PRO A 484      -0.448   1.958  -8.547  1.00 90.81           C  
ATOM   3806  CB  PRO A 484       1.388   0.249  -8.328  1.00 90.81           C  
ATOM   3807  O   PRO A 484      -0.612   2.506  -7.453  1.00 90.81           O  
ATOM   3808  CG  PRO A 484       2.025   0.130  -9.672  1.00 90.81           C  
ATOM   3809  CD  PRO A 484       1.037  -0.493 -10.617  1.00 90.81           C  
ATOM   3810  N   PHE A 485      -0.674   2.609  -9.695  1.00 94.31           N  
ATOM   3811  CA  PHE A 485      -0.798   4.062  -9.734  1.00 94.31           C  
ATOM   3812  C   PHE A 485      -2.264   4.480  -9.766  1.00 94.31           C  
ATOM   3813  CB  PHE A 485      -0.060   4.637 -10.945  1.00 94.31           C  
ATOM   3814  O   PHE A 485      -2.576   5.672  -9.766  1.00 94.31           O  
ATOM   3815  CG  PHE A 485       1.381   4.211 -11.039  1.00 94.31           C  
ATOM   3816  CD1 PHE A 485       2.242   4.391  -9.961  1.00 94.31           C  
ATOM   3817  CD2 PHE A 485       1.872   3.633 -12.195  1.00 94.31           C  
ATOM   3818  CE1 PHE A 485       3.576   3.996 -10.047  1.00 94.31           C  
ATOM   3819  CE2 PHE A 485       3.203   3.238 -12.289  1.00 94.31           C  
ATOM   3820  CZ  PHE A 485       4.055   3.420 -11.211  1.00 94.31           C  
ATOM   3821  N   GLN A 486      -3.154   3.516  -9.820  1.00 93.00           N  
ATOM   3822  CA  GLN A 486      -4.578   3.834  -9.867  1.00 93.00           C  
ATOM   3823  C   GLN A 486      -5.109   4.195  -8.484  1.00 93.00           C  
ATOM   3824  CB  GLN A 486      -5.371   2.660 -10.445  1.00 93.00           C  
ATOM   3825  O   GLN A 486      -4.742   3.562  -7.488  1.00 93.00           O  
ATOM   3826  CG  GLN A 486      -5.164   2.455 -11.938  1.00 93.00           C  
ATOM   3827  CD  GLN A 486      -6.008   1.325 -12.500  1.00 93.00           C  
ATOM   3828  NE2 GLN A 486      -6.766   1.614 -13.547  1.00 93.00           N  
ATOM   3829  OE1 GLN A 486      -5.980   0.201 -11.984  1.00 93.00           O  
ATOM   3830  N   ASN A 487      -5.879   5.203  -8.477  1.00 92.44           N  
ATOM   3831  CA  ASN A 487      -6.562   5.656  -7.266  1.00 92.44           C  
ATOM   3832  C   ASN A 487      -7.914   4.965  -7.090  1.00 92.44           C  
ATOM   3833  CB  ASN A 487      -6.750   7.176  -7.297  1.00 92.44           C  
ATOM   3834  O   ASN A 487      -8.656   4.785  -8.062  1.00 92.44           O  
ATOM   3835  CG  ASN A 487      -7.508   7.695  -6.090  1.00 92.44           C  
ATOM   3836  ND2 ASN A 487      -6.777   8.117  -5.062  1.00 92.44           N  
ATOM   3837  OD1 ASN A 487      -8.742   7.719  -6.082  1.00 92.44           O  
ATOM   3838  N   THR A 488      -8.281   4.602  -5.820  1.00 89.50           N  
ATOM   3839  CA  THR A 488      -9.477   3.795  -5.594  1.00 89.50           C  
ATOM   3840  C   THR A 488     -10.477   4.539  -4.707  1.00 89.50           C  
ATOM   3841  CB  THR A 488      -9.125   2.441  -4.949  1.00 89.50           C  
ATOM   3842  O   THR A 488     -11.422   3.941  -4.199  1.00 89.50           O  
ATOM   3843  CG2 THR A 488      -8.203   1.627  -5.852  1.00 89.50           C  
ATOM   3844  OG1 THR A 488      -8.461   2.674  -3.697  1.00 89.50           O  
ATOM   3845  N   HIS A 489     -10.305   5.812  -4.492  1.00 88.12           N  
ATOM   3846  CA  HIS A 489     -11.102   6.539  -3.508  1.00 88.12           C  
ATOM   3847  C   HIS A 489     -12.539   6.719  -3.984  1.00 88.12           C  
ATOM   3848  CB  HIS A 489     -10.469   7.902  -3.213  1.00 88.12           C  
ATOM   3849  O   HIS A 489     -13.430   7.008  -3.184  1.00 88.12           O  
ATOM   3850  CG  HIS A 489      -9.258   7.828  -2.344  1.00 88.12           C  
ATOM   3851  CD2 HIS A 489      -8.094   8.523  -2.381  1.00 88.12           C  
ATOM   3852  ND1 HIS A 489      -9.148   6.953  -1.284  1.00 88.12           N  
ATOM   3853  CE1 HIS A 489      -7.973   7.109  -0.705  1.00 88.12           C  
ATOM   3854  NE2 HIS A 489      -7.312   8.055  -1.352  1.00 88.12           N  
ATOM   3855  N   ARG A 490     -12.797   6.445  -5.273  1.00 85.12           N  
ATOM   3856  CA  ARG A 490     -14.156   6.555  -5.793  1.00 85.12           C  
ATOM   3857  C   ARG A 490     -14.812   5.184  -5.898  1.00 85.12           C  
ATOM   3858  CB  ARG A 490     -14.156   7.242  -7.160  1.00 85.12           C  
ATOM   3859  O   ARG A 490     -15.922   5.059  -6.414  1.00 85.12           O  
ATOM   3860  CG  ARG A 490     -13.781   8.719  -7.105  1.00 85.12           C  
ATOM   3861  CD  ARG A 490     -14.148   9.438  -8.398  1.00 85.12           C  
ATOM   3862  NE  ARG A 490     -13.961  10.883  -8.281  1.00 85.12           N  
ATOM   3863  NH1 ARG A 490     -14.727  11.359 -10.406  1.00 85.12           N  
ATOM   3864  NH2 ARG A 490     -14.039  13.055  -9.023  1.00 85.12           N  
ATOM   3865  CZ  ARG A 490     -14.242  11.758  -9.242  1.00 85.12           C  
ATOM   3866  N   LEU A 491     -14.109   4.141  -5.453  1.00 83.06           N  
ATOM   3867  CA  LEU A 491     -14.680   2.801  -5.418  1.00 83.06           C  
ATOM   3868  C   LEU A 491     -15.539   2.605  -4.168  1.00 83.06           C  
ATOM   3869  CB  LEU A 491     -13.578   1.743  -5.465  1.00 83.06           C  
ATOM   3870  O   LEU A 491     -15.164   3.049  -3.082  1.00 83.06           O  
ATOM   3871  CG  LEU A 491     -12.844   1.581  -6.801  1.00 83.06           C  
ATOM   3872  CD1 LEU A 491     -11.766   0.510  -6.688  1.00 83.06           C  
ATOM   3873  CD2 LEU A 491     -13.836   1.239  -7.910  1.00 83.06           C  
ATOM   3874  N   GLU A 492     -16.688   2.068  -4.348  1.00 77.94           N  
ATOM   3875  CA  GLU A 492     -17.578   1.767  -3.238  1.00 77.94           C  
ATOM   3876  C   GLU A 492     -17.594   0.272  -2.930  1.00 77.94           C  
ATOM   3877  CB  GLU A 492     -19.000   2.252  -3.549  1.00 77.94           C  
ATOM   3878  O   GLU A 492     -17.203  -0.544  -3.770  1.00 77.94           O  
ATOM   3879  CG  GLU A 492     -19.094   3.754  -3.771  1.00 77.94           C  
ATOM   3880  CD  GLU A 492     -20.500   4.215  -4.117  1.00 77.94           C  
ATOM   3881  OE1 GLU A 492     -20.719   5.438  -4.281  1.00 77.94           O  
ATOM   3882  OE2 GLU A 492     -21.406   3.348  -4.227  1.00 77.94           O  
ATOM   3883  N   GLY A 493     -17.859  -0.101  -1.628  1.00 69.31           N  
ATOM   3884  CA  GLY A 493     -18.000  -1.491  -1.222  1.00 69.31           C  
ATOM   3885  C   GLY A 493     -16.859  -1.970  -0.341  1.00 69.31           C  
ATOM   3886  O   GLY A 493     -15.984  -1.188   0.027  1.00 69.31           O  
ATOM   3887  N   ASN A 494     -17.016  -3.312   0.128  1.00 74.00           N  
ATOM   3888  CA  ASN A 494     -16.000  -3.984   0.944  1.00 74.00           C  
ATOM   3889  C   ASN A 494     -15.281  -5.078   0.160  1.00 74.00           C  
ATOM   3890  CB  ASN A 494     -16.641  -4.570   2.207  1.00 74.00           C  
ATOM   3891  O   ASN A 494     -15.867  -6.113  -0.149  1.00 74.00           O  
ATOM   3892  CG  ASN A 494     -15.609  -5.113   3.180  1.00 74.00           C  
ATOM   3893  ND2 ASN A 494     -16.047  -5.398   4.402  1.00 74.00           N  
ATOM   3894  OD1 ASN A 494     -14.438  -5.277   2.836  1.00 74.00           O  
ATOM   3895  N   ALA A 495     -13.984  -4.816  -0.119  1.00 77.88           N  
ATOM   3896  CA  ALA A 495     -13.219  -5.758  -0.928  1.00 77.88           C  
ATOM   3897  C   ALA A 495     -13.062  -7.098  -0.211  1.00 77.88           C  
ATOM   3898  CB  ALA A 495     -11.844  -5.180  -1.267  1.00 77.88           C  
ATOM   3899  O   ALA A 495     -12.781  -8.117  -0.843  1.00 77.88           O  
ATOM   3900  N   LEU A 496     -13.344  -7.152   1.085  1.00 81.06           N  
ATOM   3901  CA  LEU A 496     -13.180  -8.391   1.840  1.00 81.06           C  
ATOM   3902  C   LEU A 496     -14.414  -9.273   1.705  1.00 81.06           C  
ATOM   3903  CB  LEU A 496     -12.914  -8.086   3.316  1.00 81.06           C  
ATOM   3904  O   LEU A 496     -14.398 -10.438   2.115  1.00 81.06           O  
ATOM   3905  CG  LEU A 496     -11.594  -7.383   3.637  1.00 81.06           C  
ATOM   3906  CD1 LEU A 496     -11.453  -7.180   5.141  1.00 81.06           C  
ATOM   3907  CD2 LEU A 496     -10.414  -8.180   3.086  1.00 81.06           C  
ATOM   3908  N   ASN A 497     -15.547  -8.766   1.103  1.00 79.06           N  
ATOM   3909  CA  ASN A 497     -16.781  -9.523   0.889  1.00 79.06           C  
ATOM   3910  C   ASN A 497     -16.750 -10.266  -0.444  1.00 79.06           C  
ATOM   3911  CB  ASN A 497     -18.000  -8.602   0.960  1.00 79.06           C  
ATOM   3912  O   ASN A 497     -17.781 -10.781  -0.890  1.00 79.06           O  
ATOM   3913  CG  ASN A 497     -18.281  -8.117   2.369  1.00 79.06           C  
ATOM   3914  ND2 ASN A 497     -19.062  -7.055   2.484  1.00 79.06           N  
ATOM   3915  OD1 ASN A 497     -17.797  -8.695   3.346  1.00 79.06           O  
ATOM   3916  N   VAL A 498     -15.633 -10.391  -1.016  1.00 81.38           N  
ATOM   3917  CA  VAL A 498     -15.500 -11.000  -2.334  1.00 81.38           C  
ATOM   3918  C   VAL A 498     -15.680 -12.516  -2.221  1.00 81.38           C  
ATOM   3919  CB  VAL A 498     -14.141 -10.672  -2.979  1.00 81.38           C  
ATOM   3920  O   VAL A 498     -15.336 -13.109  -1.197  1.00 81.38           O  
ATOM   3921  CG1 VAL A 498     -13.000 -11.289  -2.174  1.00 81.38           C  
ATOM   3922  CG2 VAL A 498     -14.102 -11.156  -4.426  1.00 81.38           C  
ATOM   3923  N   GLU A 499     -16.312 -13.070  -3.225  1.00 82.50           N  
ATOM   3924  CA  GLU A 499     -16.375 -14.516  -3.395  1.00 82.50           C  
ATOM   3925  C   GLU A 499     -15.203 -15.023  -4.227  1.00 82.50           C  
ATOM   3926  CB  GLU A 499     -17.703 -14.922  -4.047  1.00 82.50           C  
ATOM   3927  O   GLU A 499     -14.953 -14.523  -5.324  1.00 82.50           O  
ATOM   3928  CG  GLU A 499     -17.906 -16.422  -4.121  1.00 82.50           C  
ATOM   3929  CD  GLU A 499     -19.172 -16.828  -4.887  1.00 82.50           C  
ATOM   3930  OE1 GLU A 499     -19.453 -18.031  -4.984  1.00 82.50           O  
ATOM   3931  OE2 GLU A 499     -19.859 -15.914  -5.387  1.00 82.50           O  
ATOM   3932  N   ILE A 500     -14.430 -16.031  -3.580  1.00 85.44           N  
ATOM   3933  CA  ILE A 500     -13.312 -16.641  -4.285  1.00 85.44           C  
ATOM   3934  C   ILE A 500     -13.797 -17.859  -5.074  1.00 85.44           C  
ATOM   3935  CB  ILE A 500     -12.188 -17.047  -3.312  1.00 85.44           C  
ATOM   3936  O   ILE A 500     -14.375 -18.781  -4.500  1.00 85.44           O  
ATOM   3937  CG1 ILE A 500     -11.758 -15.859  -2.455  1.00 85.44           C  
ATOM   3938  CG2 ILE A 500     -10.992 -17.625  -4.078  1.00 85.44           C  
ATOM   3939  CD1 ILE A 500     -11.094 -14.734  -3.242  1.00 85.44           C  
ATOM   3940  N   VAL A 501     -13.570 -17.828  -6.445  1.00 85.12           N  
ATOM   3941  CA  VAL A 501     -14.008 -18.938  -7.277  1.00 85.12           C  
ATOM   3942  C   VAL A 501     -12.852 -19.438  -8.141  1.00 85.12           C  
ATOM   3943  CB  VAL A 501     -15.211 -18.547  -8.164  1.00 85.12           C  
ATOM   3944  O   VAL A 501     -11.930 -18.672  -8.445  1.00 85.12           O  
ATOM   3945  CG1 VAL A 501     -16.422 -18.188  -7.305  1.00 85.12           C  
ATOM   3946  CG2 VAL A 501     -14.836 -17.391  -9.086  1.00 85.12           C  
ATOM   3947  N   ALA A 502     -12.867 -20.750  -8.383  1.00 82.75           N  
ATOM   3948  CA  ALA A 502     -11.859 -21.328  -9.266  1.00 82.75           C  
ATOM   3949  C   ALA A 502     -12.062 -20.875 -10.703  1.00 82.75           C  
ATOM   3950  CB  ALA A 502     -11.891 -22.859  -9.188  1.00 82.75           C  
ATOM   3951  O   ALA A 502     -13.195 -20.766 -11.172  1.00 82.75           O  
ATOM   3952  N   THR A 503     -10.891 -20.516 -11.352  1.00 78.12           N  
ATOM   3953  CA  THR A 503     -10.953 -20.125 -12.758  1.00 78.12           C  
ATOM   3954  C   THR A 503     -11.320 -21.328 -13.625  1.00 78.12           C  
ATOM   3955  CB  THR A 503      -9.625 -19.531 -13.234  1.00 78.12           C  
ATOM   3956  O   THR A 503     -10.898 -22.453 -13.344  1.00 78.12           O  
ATOM   3957  CG2 THR A 503      -9.672 -19.219 -14.727  1.00 78.12           C  
ATOM   3958  OG1 THR A 503      -9.359 -18.328 -12.508  1.00 78.12           O  
ATOM   3959  N   GLN A 504     -12.258 -21.078 -14.672  1.00 67.25           N  
ATOM   3960  CA  GLN A 504     -12.656 -22.109 -15.625  1.00 67.25           C  
ATOM   3961  C   GLN A 504     -11.820 -22.016 -16.906  1.00 67.25           C  
ATOM   3962  CB  GLN A 504     -14.141 -21.984 -15.961  1.00 67.25           C  
ATOM   3963  O   GLN A 504     -11.898 -22.891 -17.766  1.00 67.25           O  
ATOM   3964  CG  GLN A 504     -15.062 -22.281 -14.781  1.00 67.25           C  
ATOM   3965  CD  GLN A 504     -16.531 -22.234 -15.156  1.00 67.25           C  
ATOM   3966  NE2 GLN A 504     -17.391 -22.484 -14.180  1.00 67.25           N  
ATOM   3967  OE1 GLN A 504     -16.875 -21.969 -16.312  1.00 67.25           O  
ATOM   3968  N   GLY A 505     -10.883 -21.078 -16.984  1.00 61.06           N  
ATOM   3969  CA  GLY A 505     -10.172 -20.797 -18.219  1.00 61.06           C  
ATOM   3970  C   GLY A 505      -8.906 -21.625 -18.375  1.00 61.06           C  
ATOM   3971  O   GLY A 505      -8.305 -22.047 -17.391  1.00 61.06           O  
ATOM   3972  N   ALA A 506      -8.602 -22.156 -19.688  1.00 57.03           N  
ATOM   3973  CA  ALA A 506      -7.488 -22.969 -20.156  1.00 57.03           C  
ATOM   3974  C   ALA A 506      -6.156 -22.250 -19.938  1.00 57.03           C  
ATOM   3975  CB  ALA A 506      -7.668 -23.312 -21.641  1.00 57.03           C  
ATOM   3976  O   ALA A 506      -5.105 -22.906 -19.859  1.00 57.03           O  
ATOM   3977  N   GLN A 507      -6.148 -20.891 -19.766  1.00 58.47           N  
ATOM   3978  CA  GLN A 507      -4.957 -20.047 -19.750  1.00 58.47           C  
ATOM   3979  C   GLN A 507      -4.152 -20.250 -18.469  1.00 58.47           C  
ATOM   3980  CB  GLN A 507      -5.336 -18.578 -19.891  1.00 58.47           C  
ATOM   3981  O   GLN A 507      -2.930 -20.094 -18.469  1.00 58.47           O  
ATOM   3982  CG  GLN A 507      -5.793 -18.203 -21.297  1.00 58.47           C  
ATOM   3983  CD  GLN A 507      -6.160 -16.734 -21.422  1.00 58.47           C  
ATOM   3984  NE2 GLN A 507      -6.586 -16.328 -22.609  1.00 58.47           N  
ATOM   3985  OE1 GLN A 507      -6.066 -15.969 -20.453  1.00 58.47           O  
ATOM   3986  N   MET A 508      -4.676 -20.969 -17.438  1.00 58.94           N  
ATOM   3987  CA  MET A 508      -4.016 -21.156 -16.156  1.00 58.94           C  
ATOM   3988  C   MET A 508      -3.521 -22.594 -16.000  1.00 58.94           C  
ATOM   3989  CB  MET A 508      -4.969 -20.812 -15.008  1.00 58.94           C  
ATOM   3990  O   MET A 508      -2.906 -22.938 -15.000  1.00 58.94           O  
ATOM   3991  CG  MET A 508      -5.340 -19.344 -14.945  1.00 58.94           C  
ATOM   3992  SD  MET A 508      -3.932 -18.281 -14.422  1.00 58.94           S  
ATOM   3993  CE  MET A 508      -4.418 -17.922 -12.719  1.00 58.94           C  
ATOM   3994  N   ALA A 509      -3.811 -23.547 -17.000  1.00 50.09           N  
ATOM   3995  CA  ALA A 509      -3.371 -24.938 -17.000  1.00 50.09           C  
ATOM   3996  C   ALA A 509      -1.851 -25.031 -16.891  1.00 50.09           C  
ATOM   3997  CB  ALA A 509      -3.869 -25.656 -18.234  1.00 50.09           C  
ATOM   3998  O   ALA A 509      -1.318 -25.906 -16.219  1.00 50.09           O  
ATOM   3999  N   GLY A 510      -1.053 -24.047 -17.500  1.00 52.41           N  
ATOM   4000  CA  GLY A 510       0.399 -24.031 -17.422  1.00 52.41           C  
ATOM   4001  C   GLY A 510       0.923 -23.766 -16.016  1.00 52.41           C  
ATOM   4002  O   GLY A 510       1.995 -24.250 -15.648  1.00 52.41           O  
ATOM   4003  N   LEU A 511       0.120 -23.156 -15.117  1.00 61.28           N  
ATOM   4004  CA  LEU A 511       0.476 -22.828 -13.734  1.00 61.28           C  
ATOM   4005  C   LEU A 511       0.251 -24.031 -12.820  1.00 61.28           C  
ATOM   4006  CB  LEU A 511      -0.338 -21.641 -13.242  1.00 61.28           C  
ATOM   4007  O   LEU A 511       0.890 -24.141 -11.773  1.00 61.28           O  
ATOM   4008  CG  LEU A 511       0.086 -20.266 -13.766  1.00 61.28           C  
ATOM   4009  CD1 LEU A 511      -1.091 -19.297 -13.727  1.00 61.28           C  
ATOM   4010  CD2 LEU A 511       1.259 -19.719 -12.961  1.00 61.28           C  
ATOM   4011  N   GLU A 512      -0.645 -24.984 -13.312  1.00 61.47           N  
ATOM   4012  CA  GLU A 512      -0.918 -26.203 -12.562  1.00 61.47           C  
ATOM   4013  C   GLU A 512       0.331 -27.078 -12.445  1.00 61.47           C  
ATOM   4014  CB  GLU A 512      -2.051 -27.000 -13.219  1.00 61.47           C  
ATOM   4015  O   GLU A 512       0.577 -27.672 -11.398  1.00 61.47           O  
ATOM   4016  CG  GLU A 512      -3.434 -26.406 -12.977  1.00 61.47           C  
ATOM   4017  CD  GLU A 512      -4.551 -27.219 -13.625  1.00 61.47           C  
ATOM   4018  OE1 GLU A 512      -5.734 -26.828 -13.484  1.00 61.47           O  
ATOM   4019  OE2 GLU A 512      -4.234 -28.234 -14.281  1.00 61.47           O  
ATOM   4020  N   ASN A 513       1.156 -27.188 -13.562  1.00 58.38           N  
ATOM   4021  CA  ASN A 513       2.418 -27.906 -13.500  1.00 58.38           C  
ATOM   4022  C   ASN A 513       3.365 -27.312 -12.469  1.00 58.38           C  
ATOM   4023  CB  ASN A 513       3.084 -27.953 -14.875  1.00 58.38           C  
ATOM   4024  O   ASN A 513       4.059 -28.031 -11.750  1.00 58.38           O  
ATOM   4025  CG  ASN A 513       2.373 -28.875 -15.844  1.00 58.38           C  
ATOM   4026  ND2 ASN A 513       2.576 -28.641 -17.141  1.00 58.38           N  
ATOM   4027  OD1 ASN A 513       1.646 -29.781 -15.438  1.00 58.38           O  
ATOM   4028  N   TYR A 514       3.350 -25.984 -12.414  1.00 58.31           N  
ATOM   4029  CA  TYR A 514       4.121 -25.219 -11.438  1.00 58.31           C  
ATOM   4030  C   TYR A 514       3.658 -25.531 -10.023  1.00 58.31           C  
ATOM   4031  CB  TYR A 514       4.008 -23.719 -11.703  1.00 58.31           C  
ATOM   4032  O   TYR A 514       4.477 -25.812  -9.141  1.00 58.31           O  
ATOM   4033  CG  TYR A 514       4.848 -22.875 -10.781  1.00 58.31           C  
ATOM   4034  CD1 TYR A 514       4.293 -22.297  -9.641  1.00 58.31           C  
ATOM   4035  CD2 TYR A 514       6.191 -22.656 -11.047  1.00 58.31           C  
ATOM   4036  CE1 TYR A 514       5.062 -21.516  -8.781  1.00 58.31           C  
ATOM   4037  CE2 TYR A 514       6.973 -21.875 -10.195  1.00 58.31           C  
ATOM   4038  OH  TYR A 514       7.164 -20.531  -8.227  1.00 58.31           O  
ATOM   4039  CZ  TYR A 514       6.398 -21.312  -9.070  1.00 58.31           C  
ATOM   4040  N   LEU A 515       2.324 -25.609  -9.773  1.00 60.56           N  
ATOM   4041  CA  LEU A 515       1.730 -25.891  -8.469  1.00 60.56           C  
ATOM   4042  C   LEU A 515       1.913 -27.359  -8.086  1.00 60.56           C  
ATOM   4043  CB  LEU A 515       0.241 -25.531  -8.469  1.00 60.56           C  
ATOM   4044  O   LEU A 515       2.090 -27.672  -6.910  1.00 60.56           O  
ATOM   4045  CG  LEU A 515      -0.099 -24.047  -8.531  1.00 60.56           C  
ATOM   4046  CD1 LEU A 515      -1.599 -23.844  -8.719  1.00 60.56           C  
ATOM   4047  CD2 LEU A 515       0.381 -23.344  -7.266  1.00 60.56           C  
ATOM   4048  N   ARG A 516       1.811 -28.250  -9.141  1.00 63.62           N  
ATOM   4049  CA  ARG A 516       2.078 -29.656  -8.930  1.00 63.62           C  
ATOM   4050  C   ARG A 516       3.500 -29.875  -8.422  1.00 63.62           C  
ATOM   4051  CB  ARG A 516       1.854 -30.453 -10.219  1.00 63.62           C  
ATOM   4052  O   ARG A 516       3.725 -30.688  -7.516  1.00 63.62           O  
ATOM   4053  CG  ARG A 516       1.801 -31.953 -10.016  1.00 63.62           C  
ATOM   4054  CD  ARG A 516       1.616 -32.688 -11.336  1.00 63.62           C  
ATOM   4055  NE  ARG A 516       0.340 -32.375 -11.961  1.00 63.62           N  
ATOM   4056  NH1 ARG A 516       0.614 -33.812 -13.750  1.00 63.62           N  
ATOM   4057  NH2 ARG A 516      -1.284 -32.531 -13.578  1.00 63.62           N  
ATOM   4058  CZ  ARG A 516      -0.107 -32.906 -13.094  1.00 63.62           C  
ATOM   4059  N   ALA A 517       4.488 -29.203  -8.961  1.00 58.91           N  
ATOM   4060  CA  ALA A 517       5.879 -29.266  -8.508  1.00 58.91           C  
ATOM   4061  C   ALA A 517       5.996 -28.859  -7.039  1.00 58.91           C  
ATOM   4062  CB  ALA A 517       6.766 -28.391  -9.375  1.00 58.91           C  
ATOM   4063  O   ALA A 517       6.770 -29.469  -6.285  1.00 58.91           O  
ATOM   4064  N   ILE A 518       5.191 -27.891  -6.578  1.00 59.84           N  
ATOM   4065  CA  ILE A 518       5.176 -27.438  -5.195  1.00 59.84           C  
ATOM   4066  C   ILE A 518       4.602 -28.531  -4.297  1.00 59.84           C  
ATOM   4067  CB  ILE A 518       4.367 -26.125  -5.039  1.00 59.84           C  
ATOM   4068  O   ILE A 518       5.148 -28.812  -3.230  1.00 59.84           O  
ATOM   4069  CG1 ILE A 518       5.062 -24.984  -5.777  1.00 59.84           C  
ATOM   4070  CG2 ILE A 518       4.168 -25.797  -3.559  1.00 59.84           C  
ATOM   4071  CD1 ILE A 518       4.270 -23.688  -5.777  1.00 59.84           C  
ATOM   4072  N   GLN A 519       3.459 -29.125  -4.742  1.00 62.16           N  
ATOM   4073  CA  GLN A 519       2.787 -30.156  -3.959  1.00 62.16           C  
ATOM   4074  C   GLN A 519       3.664 -31.391  -3.814  1.00 62.16           C  
ATOM   4075  CB  GLN A 519       1.449 -30.531  -4.602  1.00 62.16           C  
ATOM   4076  O   GLN A 519       3.725 -32.000  -2.738  1.00 62.16           O  
ATOM   4077  CG  GLN A 519       0.359 -29.484  -4.406  1.00 62.16           C  
ATOM   4078  CD  GLN A 519      -0.923 -29.828  -5.137  1.00 62.16           C  
ATOM   4079  NE2 GLN A 519      -1.982 -29.078  -4.871  1.00 62.16           N  
ATOM   4080  OE1 GLN A 519      -0.962 -30.766  -5.941  1.00 62.16           O  
ATOM   4081  N   GLU A 520       4.375 -31.828  -4.898  1.00 60.28           N  
ATOM   4082  CA  GLU A 520       5.273 -32.969  -4.891  1.00 60.28           C  
ATOM   4083  C   GLU A 520       6.465 -32.750  -3.963  1.00 60.28           C  
ATOM   4084  CB  GLU A 520       5.766 -33.281  -6.305  1.00 60.28           C  
ATOM   4085  O   GLU A 520       6.895 -33.656  -3.250  1.00 60.28           O  
ATOM   4086  CG  GLU A 520       4.711 -33.938  -7.195  1.00 60.28           C  
ATOM   4087  CD  GLU A 520       5.180 -34.156  -8.625  1.00 60.28           C  
ATOM   4088  OE1 GLU A 520       4.398 -34.688  -9.445  1.00 60.28           O  
ATOM   4089  OE2 GLU A 520       6.340 -33.781  -8.922  1.00 60.28           O  
ATOM   4090  N   ALA A 521       7.027 -31.547  -3.924  1.00 56.75           N  
ATOM   4091  CA  ALA A 521       8.133 -31.188  -3.045  1.00 56.75           C  
ATOM   4092  C   ALA A 521       7.695 -31.172  -1.584  1.00 56.75           C  
ATOM   4093  CB  ALA A 521       8.703 -29.828  -3.439  1.00 56.75           C  
ATOM   4094  O   ALA A 521       8.445 -31.578  -0.698  1.00 56.75           O  
ATOM   4095  N   GLN A 522       6.465 -30.703  -1.263  1.00 59.78           N  
ATOM   4096  CA  GLN A 522       5.918 -30.672   0.090  1.00 59.78           C  
ATOM   4097  C   GLN A 522       5.605 -32.062   0.590  1.00 59.78           C  
ATOM   4098  CB  GLN A 522       4.664 -29.797   0.144  1.00 59.78           C  
ATOM   4099  O   GLN A 522       5.805 -32.375   1.768  1.00 59.78           O  
ATOM   4100  CG  GLN A 522       4.945 -28.297   0.079  1.00 59.78           C  
ATOM   4101  CD  GLN A 522       3.684 -27.469   0.154  1.00 59.78           C  
ATOM   4102  NE2 GLN A 522       3.814 -26.234   0.661  1.00 59.78           N  
ATOM   4103  OE1 GLN A 522       2.602 -27.906  -0.243  1.00 59.78           O  
ATOM   4104  N   GLN A 523       5.082 -33.031  -0.313  1.00 54.72           N  
ATOM   4105  CA  GLN A 523       4.797 -34.438   0.012  1.00 54.72           C  
ATOM   4106  C   GLN A 523       6.086 -35.219   0.247  1.00 54.72           C  
ATOM   4107  CB  GLN A 523       3.980 -35.094  -1.101  1.00 54.72           C  
ATOM   4108  O   GLN A 523       6.152 -36.062   1.143  1.00 54.72           O  
ATOM   4109  CG  GLN A 523       2.475 -34.969  -0.896  1.00 54.72           C  
ATOM   4110  CD  GLN A 523       1.685 -35.625  -2.021  1.00 54.72           C  
ATOM   4111  NE2 GLN A 523       0.361 -35.594  -1.914  1.00 54.72           N  
ATOM   4112  OE1 GLN A 523       2.260 -36.156  -2.980  1.00 54.72           O  
ATOM   4113  N   GLU A 524       7.191 -35.031  -0.496  1.00 50.31           N  
ATOM   4114  CA  GLU A 524       8.469 -35.688  -0.244  1.00 50.31           C  
ATOM   4115  C   GLU A 524       9.047 -35.281   1.107  1.00 50.31           C  
ATOM   4116  CB  GLU A 524       9.469 -35.375  -1.361  1.00 50.31           C  
ATOM   4117  O   GLU A 524       9.695 -36.062   1.784  1.00 50.31           O  
ATOM   4118  CG  GLU A 524       9.273 -36.219  -2.615  1.00 50.31           C  
ATOM   4119  CD  GLU A 524      10.250 -35.875  -3.727  1.00 50.31           C  
ATOM   4120  OE1 GLU A 524      10.172 -36.469  -4.816  1.00 50.31           O  
ATOM   4121  OE2 GLU A 524      11.102 -34.969  -3.508  1.00 50.31           O  
ATOM   4122  N   ARG A 525       8.664 -34.188   1.729  1.00 50.56           N  
ATOM   4123  CA  ARG A 525       9.117 -33.781   3.051  1.00 50.56           C  
ATOM   4124  C   ARG A 525       8.273 -34.406   4.148  1.00 50.56           C  
ATOM   4125  CB  ARG A 525       9.070 -32.250   3.174  1.00 50.56           C  
ATOM   4126  O   ARG A 525       8.781 -34.688   5.234  1.00 50.56           O  
ATOM   4127  CG  ARG A 525      10.312 -31.547   2.658  1.00 50.56           C  
ATOM   4128  CD  ARG A 525      10.305 -30.062   2.992  1.00 50.56           C  
ATOM   4129  NE  ARG A 525      11.039 -29.281   2.002  1.00 50.56           N  
ATOM   4130  NH1 ARG A 525      11.914 -27.781   3.527  1.00 50.56           N  
ATOM   4131  NH2 ARG A 525      12.414 -27.578   1.301  1.00 50.56           N  
ATOM   4132  CZ  ARG A 525      11.789 -28.219   2.279  1.00 50.56           C  
ATOM   4133  N   GLN A 526       7.000 -34.688   3.814  1.00 45.66           N  
ATOM   4134  CA  GLN A 526       6.199 -35.406   4.812  1.00 45.66           C  
ATOM   4135  C   GLN A 526       6.477 -36.906   4.777  1.00 45.66           C  
ATOM   4136  CB  GLN A 526       4.711 -35.125   4.590  1.00 45.66           C  
ATOM   4137  O   GLN A 526       6.422 -37.562   5.812  1.00 45.66           O  
ATOM   4138  CG  GLN A 526       4.254 -33.750   5.043  1.00 45.66           C  
ATOM   4139  CD  GLN A 526       2.758 -33.562   4.891  1.00 45.66           C  
ATOM   4140  NE2 GLN A 526       2.285 -32.375   5.234  1.00 45.66           N  
ATOM   4141  OE1 GLN A 526       2.035 -34.469   4.469  1.00 45.66           O  
ATOM   4142  N   GLU A 527       7.023 -37.469   3.625  1.00 37.97           N  
ATOM   4143  CA  GLU A 527       7.277 -38.906   3.521  1.00 37.97           C  
ATOM   4144  C   GLU A 527       8.727 -39.250   3.855  1.00 37.97           C  
ATOM   4145  CB  GLU A 527       6.934 -39.406   2.119  1.00 37.97           C  
ATOM   4146  O   GLU A 527       9.086 -40.406   4.027  1.00 37.97           O  
ATOM   4147  CG  GLU A 527       5.438 -39.500   1.843  1.00 37.97           C  
ATOM   4148  CD  GLU A 527       5.109 -40.062   0.465  1.00 37.97           C  
ATOM   4149  OE1 GLU A 527       3.910 -40.219   0.151  1.00 37.97           O  
ATOM   4150  OE2 GLU A 527       6.059 -40.312  -0.307  1.00 37.97           O  
ATOM   4151  N   GLU A 528       9.570 -38.344   4.180  1.00 31.91           N  
ATOM   4152  CA  GLU A 528      10.859 -38.781   4.703  1.00 31.91           C  
ATOM   4153  C   GLU A 528      10.852 -38.812   6.230  1.00 31.91           C  
ATOM   4154  CB  GLU A 528      11.984 -37.875   4.203  1.00 31.91           C  
ATOM   4155  O   GLU A 528      10.984 -37.781   6.879  1.00 31.91           O  
ATOM   4156  CG  GLU A 528      12.734 -38.438   3.002  1.00 31.91           C  
ATOM   4157  CD  GLU A 528      13.977 -37.625   2.641  1.00 31.91           C  
ATOM   4158  OE1 GLU A 528      14.734 -38.062   1.738  1.00 31.91           O  
ATOM   4159  OE2 GLU A 528      14.195 -36.594   3.266  1.00 31.91           O  
ATOM   4160  N   PRO A 529       9.898 -39.594   6.953  1.00 38.38           N  
ATOM   4161  CA  PRO A 529      10.234 -39.906   8.344  1.00 38.38           C  
ATOM   4162  C   PRO A 529      11.164 -41.125   8.469  1.00 38.38           C  
ATOM   4163  CB  PRO A 529       8.867 -40.219   8.977  1.00 38.38           C  
ATOM   4164  O   PRO A 529      10.891 -42.188   7.891  1.00 38.38           O  
ATOM   4165  CG  PRO A 529       7.949 -40.406   7.816  1.00 38.38           C  
ATOM   4166  CD  PRO A 529       8.742 -40.281   6.547  1.00 38.38           C  
ATOM   4167  N   GLY A 530      12.445 -41.031   8.156  1.00 34.94           N  
ATOM   4168  CA  GLY A 530      13.336 -42.094   8.633  1.00 34.94           C  
ATOM   4169  C   GLY A 530      14.727 -42.031   8.023  1.00 34.94           C  
ATOM   4170  O   GLY A 530      15.469 -43.000   8.031  1.00 34.94           O  
ATOM   4171  N   ARG A 531      15.289 -40.812   7.793  1.00 32.12           N  
ATOM   4172  CA  ARG A 531      16.734 -40.906   7.660  1.00 32.12           C  
ATOM   4173  C   ARG A 531      17.438 -40.531   8.977  1.00 32.12           C  
ATOM   4174  CB  ARG A 531      17.234 -39.969   6.547  1.00 32.12           C  
ATOM   4175  O   ARG A 531      17.125 -39.500   9.586  1.00 32.12           O  
ATOM   4176  CG  ARG A 531      17.531 -40.656   5.234  1.00 32.12           C  
ATOM   4177  CD  ARG A 531      18.156 -39.719   4.219  1.00 32.12           C  
ATOM   4178  NE  ARG A 531      18.328 -40.375   2.922  1.00 32.12           N  
ATOM   4179  NH1 ARG A 531      19.438 -38.594   1.949  1.00 32.12           N  
ATOM   4180  NH2 ARG A 531      19.047 -40.500   0.741  1.00 32.12           N  
ATOM   4181  CZ  ARG A 531      18.938 -39.812   1.874  1.00 32.12           C  
ATOM   4182  N   ARG A 532      17.297 -41.469   9.992  1.00 28.28           N  
ATOM   4183  CA  ARG A 532      18.203 -41.781  11.078  1.00 28.28           C  
ATOM   4184  C   ARG A 532      19.203 -40.656  11.320  1.00 28.28           C  
ATOM   4185  CB  ARG A 532      18.953 -43.094  10.781  1.00 28.28           C  
ATOM   4186  O   ARG A 532      19.922 -40.250  10.398  1.00 28.28           O  
ATOM   4187  CG  ARG A 532      18.250 -44.344  11.289  1.00 28.28           C  
ATOM   4188  CD  ARG A 532      19.094 -45.562  11.078  1.00 28.28           C  
ATOM   4189  NE  ARG A 532      18.391 -46.781  11.492  1.00 28.28           N  
ATOM   4190  NH1 ARG A 532      20.156 -48.219  11.070  1.00 28.28           N  
ATOM   4191  NH2 ARG A 532      18.172 -49.031  11.875  1.00 28.28           N  
ATOM   4192  CZ  ARG A 532      18.906 -48.000  11.477  1.00 28.28           C  
ATOM   4193  N   ALA A 533      18.734 -39.562  11.820  1.00 30.31           N  
ATOM   4194  CA  ALA A 533      19.562 -38.750  12.703  1.00 30.31           C  
ATOM   4195  C   ALA A 533      20.797 -39.531  13.164  1.00 30.31           C  
ATOM   4196  CB  ALA A 533      18.750 -38.281  13.906  1.00 30.31           C  
ATOM   4197  O   ALA A 533      20.719 -40.688  13.508  1.00 30.31           O  
ATOM   4198  N   PRO A 534      22.016 -39.406  12.484  1.00 31.23           N  
ATOM   4199  CA  PRO A 534      23.203 -40.062  13.031  1.00 31.23           C  
ATOM   4200  C   PRO A 534      23.281 -39.969  14.555  1.00 31.23           C  
ATOM   4201  CB  PRO A 534      24.359 -39.281  12.391  1.00 31.23           C  
ATOM   4202  O   PRO A 534      22.938 -38.938  15.141  1.00 31.23           O  
ATOM   4203  CG  PRO A 534      23.750 -37.969  11.961  1.00 31.23           C  
ATOM   4204  CD  PRO A 534      22.297 -38.000  12.320  1.00 31.23           C  
ATOM   4205  N   GLY A 535      22.766 -41.062  15.203  1.00 25.58           N  
ATOM   4206  CA  GLY A 535      23.406 -41.781  16.297  1.00 25.58           C  
ATOM   4207  C   GLY A 535      23.469 -40.969  17.578  1.00 25.58           C  
ATOM   4208  O   GLY A 535      23.844 -39.812  17.562  1.00 25.58           O  
ATOM   4209  N   GLY A 537      24.688 -41.000  20.094  1.00 25.56           N  
ATOM   4210  CA  GLY A 537      25.844 -41.406  20.891  1.00 25.56           C  
ATOM   4211  C   GLY A 537      26.094 -40.531  22.094  1.00 25.56           C  
ATOM   4212  O   GLY A 537      26.031 -39.281  21.984  1.00 25.56           O  
ATOM   4213  N   ARG A 538      25.375 -40.719  23.219  1.00 26.44           N  
ATOM   4214  CA  ARG A 538      25.984 -40.969  24.531  1.00 26.44           C  
ATOM   4215  C   ARG A 538      27.375 -40.344  24.594  1.00 26.44           C  
ATOM   4216  CB  ARG A 538      26.047 -42.469  24.844  1.00 26.44           C  
ATOM   4217  O   ARG A 538      28.203 -40.594  23.703  1.00 26.44           O  
ATOM   4218  CG  ARG A 538      24.859 -42.969  25.609  1.00 26.44           C  
ATOM   4219  CD  ARG A 538      25.078 -44.406  26.109  1.00 26.44           C  
ATOM   4220  NE  ARG A 538      23.859 -45.000  26.641  1.00 26.44           N  
ATOM   4221  NH1 ARG A 538      24.922 -46.500  28.000  1.00 26.44           N  
ATOM   4222  NH2 ARG A 538      22.641 -46.438  27.938  1.00 26.44           N  
ATOM   4223  CZ  ARG A 538      23.812 -45.969  27.531  1.00 26.44           C  
ATOM   4224  N   GLY A 539      27.531 -39.062  25.000  1.00 25.75           N  
ATOM   4225  CA  GLY A 539      28.594 -38.625  25.875  1.00 25.75           C  
ATOM   4226  C   GLY A 539      29.656 -37.812  25.172  1.00 25.75           C  
ATOM   4227  O   GLY A 539      30.219 -38.250  24.172  1.00 25.75           O  
ATOM   4228  N   LEU A 540      29.578 -36.500  24.984  1.00 26.78           N  
ATOM   4229  CA  LEU A 540      30.906 -35.875  24.922  1.00 26.78           C  
ATOM   4230  C   LEU A 540      30.984 -34.688  25.859  1.00 26.78           C  
ATOM   4231  CB  LEU A 540      31.203 -35.438  23.484  1.00 26.78           C  
ATOM   4232  O   LEU A 540      30.219 -33.719  25.734  1.00 26.78           O  
ATOM   4233  CG  LEU A 540      31.812 -36.500  22.562  1.00 26.78           C  
ATOM   4234  CD1 LEU A 540      31.469 -36.188  21.109  1.00 26.78           C  
ATOM   4235  CD2 LEU A 540      33.312 -36.562  22.750  1.00 26.78           C  
ATOM   4236  N   ARG A 541      30.953 -34.812  27.219  1.00 26.03           N  
ATOM   4237  CA  ARG A 541      31.891 -34.281  28.203  1.00 26.03           C  
ATOM   4238  C   ARG A 541      33.031 -33.562  27.516  1.00 26.03           C  
ATOM   4239  CB  ARG A 541      32.406 -35.375  29.125  1.00 26.03           C  
ATOM   4240  O   ARG A 541      33.688 -34.125  26.625  1.00 26.03           O  
ATOM   4241  CG  ARG A 541      31.547 -35.656  30.344  1.00 26.03           C  
ATOM   4242  CD  ARG A 541      32.250 -36.531  31.344  1.00 26.03           C  
ATOM   4243  NE  ARG A 541      31.391 -36.875  32.469  1.00 26.03           N  
ATOM   4244  NH1 ARG A 541      33.031 -37.906  33.719  1.00 26.03           N  
ATOM   4245  NH2 ARG A 541      30.891 -37.781  34.531  1.00 26.03           N  
ATOM   4246  CZ  ARG A 541      31.781 -37.531  33.562  1.00 26.03           C  
ATOM   4247  N   ILE A 542      32.844 -32.250  27.344  1.00 27.62           N  
ATOM   4248  CA  ILE A 542      33.781 -31.125  27.344  1.00 27.62           C  
ATOM   4249  C   ILE A 542      35.094 -31.547  27.938  1.00 27.62           C  
ATOM   4250  CB  ILE A 542      33.188 -29.922  28.125  1.00 27.62           C  
ATOM   4251  O   ILE A 542      35.156 -31.984  29.094  1.00 27.62           O  
ATOM   4252  CG1 ILE A 542      31.781 -29.578  27.594  1.00 27.62           C  
ATOM   4253  CG2 ILE A 542      34.125 -28.719  28.031  1.00 27.62           C  
ATOM   4254  CD1 ILE A 542      31.094 -28.469  28.375  1.00 27.62           C  
ATOM   4255  N   PRO A 543      36.156 -31.984  27.141  1.00 28.05           N  
ATOM   4256  CA  PRO A 543      37.500 -32.125  27.688  1.00 28.05           C  
ATOM   4257  C   PRO A 543      38.156 -30.781  27.984  1.00 28.05           C  
ATOM   4258  CB  PRO A 543      38.250 -32.875  26.594  1.00 28.05           C  
ATOM   4259  O   PRO A 543      38.094 -29.875  27.156  1.00 28.05           O  
ATOM   4260  CG  PRO A 543      37.375 -32.750  25.375  1.00 28.05           C  
ATOM   4261  CD  PRO A 543      36.188 -31.906  25.734  1.00 28.05           C  
ATOM   4262  N   LEU A 544      38.031 -30.328  29.234  1.00 27.19           N  
ATOM   4263  CA  LEU A 544      39.031 -29.516  29.938  1.00 27.19           C  
ATOM   4264  C   LEU A 544      40.438 -29.812  29.422  1.00 27.19           C  
ATOM   4265  CB  LEU A 544      38.969 -29.750  31.438  1.00 27.19           C  
ATOM   4266  O   LEU A 544      40.781 -30.984  29.250  1.00 27.19           O  
ATOM   4267  CG  LEU A 544      37.781 -29.078  32.188  1.00 27.19           C  
ATOM   4268  CD1 LEU A 544      37.531 -29.766  33.500  1.00 27.19           C  
ATOM   4269  CD2 LEU A 544      38.062 -27.594  32.375  1.00 27.19           C  
ATOM   4270  N   PRO A 545      41.125 -28.734  28.953  1.00 27.31           N  
ATOM   4271  CA  PRO A 545      42.531 -28.734  28.484  1.00 27.31           C  
ATOM   4272  C   PRO A 545      43.500 -29.219  29.531  1.00 27.31           C  
ATOM   4273  CB  PRO A 545      42.781 -27.266  28.109  1.00 27.31           C  
ATOM   4274  O   PRO A 545      43.312 -28.984  30.734  1.00 27.31           O  
ATOM   4275  CG  PRO A 545      41.719 -26.500  28.859  1.00 27.31           C  
ATOM   4276  CD  PRO A 545      40.844 -27.484  29.578  1.00 27.31           C  
ATOM   4277  N   PRO A 546      44.375 -30.188  29.156  1.00 29.92           N  
ATOM   4278  CA  PRO A 546      45.344 -30.812  30.031  1.00 29.92           C  
ATOM   4279  C   PRO A 546      46.406 -29.812  30.547  1.00 29.92           C  
ATOM   4280  CB  PRO A 546      46.000 -31.875  29.141  1.00 29.92           C  
ATOM   4281  O   PRO A 546      46.688 -28.812  29.875  1.00 29.92           O  
ATOM   4282  CG  PRO A 546      45.688 -31.453  27.750  1.00 29.92           C  
ATOM   4283  CD  PRO A 546      44.781 -30.266  27.812  1.00 29.92           C  
ATOM   4284  N   PRO A 547      46.750 -29.938  31.812  1.00 34.50           N  
ATOM   4285  CA  PRO A 547      47.781 -29.078  32.406  1.00 34.50           C  
ATOM   4286  C   PRO A 547      48.969 -28.859  31.469  1.00 34.50           C  
ATOM   4287  CB  PRO A 547      48.188 -29.844  33.656  1.00 34.50           C  
ATOM   4288  O   PRO A 547      49.250 -29.719  30.625  1.00 34.50           O  
ATOM   4289  CG  PRO A 547      47.656 -31.234  33.469  1.00 34.50           C  
ATOM   4290  CD  PRO A 547      46.812 -31.234  32.219  1.00 34.50           C  
TER    4291      PRO A 547                                                      
ENDMDL                                                                          
END                                                                             
