# Supplementary material for: Deep mining reveals the diversity of endogenous viral elements in vertebrate genomes
Source: Nat Microbiol. 2024 Oct 22;9(11):3013–24. doi: 10.1038/s41564-024-01825-4 (PMC11521997; doi:10.1038/s41564-024-01825-4)
Supplement: Supplementary file 7 — NP tree files (Fig. 4a), and structural modelling files for the S. etruscus EVE, Ixodes scapularis EVE and South Bay virus nucleoprotein (Fig. 4b). [file 41564_2024_1825_MOESM7_ESM.zip › Source_Data_Figure_4/South_Bay_virus_48recycles_amber_b1f4e/South_Bay_virus_48recycles_amber_b1f4e_relaxed_rank_001_alphafold2_ptm_model_3_seed_000.pdb]

ATOM      1  N   MET A   1      25.545 -18.242 -17.870  1.00 59.41           N  
ATOM      2  H   MET A   1      24.692 -18.706 -18.148  1.00 59.41           H  
ATOM      3  H2  MET A   1      26.354 -18.774 -18.156  1.00 59.41           H  
ATOM      4  H3  MET A   1      25.503 -18.182 -16.863  1.00 59.41           H  
ATOM      5  CA  MET A   1      25.547 -16.876 -18.442  1.00 59.41           C  
ATOM      6  HA  MET A   1      26.400 -16.309 -18.070  1.00 59.41           H  
ATOM      7  C   MET A   1      24.287 -16.263 -17.900  1.00 59.41           C  
ATOM      8  CB  MET A   1      25.490 -16.798 -19.986  1.00 59.41           C  
ATOM      9  HB2 MET A   1      24.912 -17.635 -20.378  1.00 59.41           H  
ATOM     10  HB3 MET A   1      24.969 -15.881 -20.261  1.00 59.41           H  
ATOM     11  O   MET A   1      23.247 -16.877 -18.135  1.00 59.41           O  
ATOM     12  CG  MET A   1      26.861 -16.756 -20.671  1.00 59.41           C  
ATOM     13  HG2 MET A   1      27.445 -15.940 -20.244  1.00 59.41           H  
ATOM     14  HG3 MET A   1      27.380 -17.690 -20.459  1.00 59.41           H  
ATOM     15  SD  MET A   1      26.809 -16.535 -22.478  1.00 59.41           S  
ATOM     16  CE  MET A   1      26.275 -14.804 -22.632  1.00 59.41           C  
ATOM     17  HE1 MET A   1      26.269 -14.519 -23.684  1.00 59.41           H  
ATOM     18  HE2 MET A   1      25.269 -14.685 -22.228  1.00 59.41           H  
ATOM     19  HE3 MET A   1      26.963 -14.155 -22.090  1.00 59.41           H  
ATOM     20  N   PRO A   2      24.379 -15.136 -17.186  1.00 80.38           N  
ATOM     21  CA  PRO A   2      23.209 -14.539 -16.573  1.00 80.38           C  
ATOM     22  HA  PRO A   2      22.762 -15.231 -15.860  1.00 80.38           H  
ATOM     23  C   PRO A   2      22.189 -14.197 -17.661  1.00 80.38           C  
ATOM     24  CB  PRO A   2      23.726 -13.316 -15.824  1.00 80.38           C  
ATOM     25  HB2 PRO A   2      22.979 -12.524 -15.798  1.00 80.38           H  
ATOM     26  HB3 PRO A   2      24.012 -13.605 -14.812  1.00 80.38           H  
ATOM     27  O   PRO A   2      22.547 -13.789 -18.773  1.00 80.38           O  
ATOM     28  CG  PRO A   2      24.967 -12.905 -16.613  1.00 80.38           C  
ATOM     29  HG2 PRO A   2      24.671 -12.331 -17.491  1.00 80.38           H  
ATOM     30  HG3 PRO A   2      25.669 -12.340 -16.000  1.00 80.38           H  
ATOM     31  CD  PRO A   2      25.535 -14.260 -17.036  1.00 80.38           C  
ATOM     32  HD2 PRO A   2      26.181 -14.647 -16.247  1.00 80.38           H  
ATOM     33  HD3 PRO A   2      26.086 -14.152 -17.970  1.00 80.38           H  
ATOM     34  N   VAL A   3      20.916 -14.440 -17.365  1.00 82.88           N  
ATOM     35  H   VAL A   3      20.693 -14.718 -16.420  1.00 82.88           H  
ATOM     36  CA  VAL A   3      19.831 -14.157 -18.305  1.00 82.88           C  
ATOM     37  HA  VAL A   3      20.202 -14.271 -19.324  1.00 82.88           H  
ATOM     38  C   VAL A   3      19.426 -12.702 -18.114  1.00 82.88           C  
ATOM     39  CB  VAL A   3      18.660 -15.142 -18.139  1.00 82.88           C  
ATOM     40  HB  VAL A   3      18.309 -15.122 -17.107  1.00 82.88           H  
ATOM     41  O   VAL A   3      18.866 -12.344 -17.086  1.00 82.88           O  
ATOM     42  CG1 VAL A   3      17.490 -14.805 -19.076  1.00 82.88           C  
ATOM     43 HG11 VAL A   3      16.665 -15.493 -18.892  1.00 82.88           H  
ATOM     44 HG12 VAL A   3      17.805 -14.888 -20.116  1.00 82.88           H  
ATOM     45 HG13 VAL A   3      17.131 -13.792 -18.892  1.00 82.88           H  
ATOM     46  CG2 VAL A   3      19.110 -16.574 -18.466  1.00 82.88           C  
ATOM     47 HG21 VAL A   3      19.868 -16.897 -17.752  1.00 82.88           H  
ATOM     48 HG22 VAL A   3      18.256 -17.249 -18.421  1.00 82.88           H  
ATOM     49 HG23 VAL A   3      19.533 -16.608 -19.470  1.00 82.88           H  
ATOM     50  N   VAL A   4      19.699 -11.865 -19.109  1.00 89.56           N  
ATOM     51  H   VAL A   4      20.234 -12.213 -19.891  1.00 89.56           H  
ATOM     52  CA  VAL A   4      19.292 -10.452 -19.115  1.00 89.56           C  
ATOM     53  HA  VAL A   4      19.458 -10.036 -18.121  1.00 89.56           H  
ATOM     54  C   VAL A   4      17.798 -10.346 -19.441  1.00 89.56           C  
ATOM     55  CB  VAL A   4      20.151  -9.655 -20.119  1.00 89.56           C  
ATOM     56  HB  VAL A   4      19.970 -10.046 -21.120  1.00 89.56           H  
ATOM     57  O   VAL A   4      17.296 -11.099 -20.279  1.00 89.56           O  
ATOM     58  CG1 VAL A   4      19.821  -8.157 -20.127  1.00 89.56           C  
ATOM     59 HG11 VAL A   4      18.799  -7.994 -20.469  1.00 89.56           H  
ATOM     60 HG12 VAL A   4      20.491  -7.631 -20.808  1.00 89.56           H  
ATOM     61 HG13 VAL A   4      19.934  -7.741 -19.126  1.00 89.56           H  
ATOM     62  CG2 VAL A   4      21.653  -9.794 -19.824  1.00 89.56           C  
ATOM     63 HG21 VAL A   4      21.967 -10.836 -19.891  1.00 89.56           H  
ATOM     64 HG22 VAL A   4      21.871  -9.432 -18.820  1.00 89.56           H  
ATOM     65 HG23 VAL A   4      22.231  -9.215 -20.543  1.00 89.56           H  
ATOM     66  N   LEU A   5      17.084  -9.401 -18.821  1.00 92.19           N  
ATOM     67  H   LEU A   5      17.555  -8.828 -18.135  1.00 92.19           H  
ATOM     68  CA  LEU A   5      15.703  -9.059 -19.174  1.00 92.19           C  
ATOM     69  HA  LEU A   5      15.130  -9.986 -19.213  1.00 92.19           H  
ATOM     70  C   LEU A   5      15.673  -8.362 -20.552  1.00 92.19           C  
ATOM     71  CB  LEU A   5      15.100  -8.151 -18.080  1.00 92.19           C  
ATOM     72  HB2 LEU A   5      15.222  -8.623 -17.105  1.00 92.19           H  
ATOM     73  HB3 LEU A   5      15.656  -7.214 -18.060  1.00 92.19           H  
ATOM     74  O   LEU A   5      16.169  -7.238 -20.668  1.00 92.19           O  
ATOM     75  CG  LEU A   5      13.605  -7.839 -18.303  1.00 92.19           C  
ATOM     76  HG  LEU A   5      13.447  -7.478 -19.319  1.00 92.19           H  
ATOM     77  CD1 LEU A   5      12.725  -9.068 -18.079  1.00 92.19           C  
ATOM     78 HD11 LEU A   5      12.870  -9.457 -17.071  1.00 92.19           H  
ATOM     79 HD12 LEU A   5      12.960  -9.844 -18.807  1.00 92.19           H  
ATOM     80 HD13 LEU A   5      11.683  -8.780 -18.215  1.00 92.19           H  
ATOM     81  CD2 LEU A   5      13.124  -6.753 -17.342  1.00 92.19           C  
ATOM     82 HD21 LEU A   5      13.332  -7.037 -16.310  1.00 92.19           H  
ATOM     83 HD22 LEU A   5      12.054  -6.587 -17.466  1.00 92.19           H  
ATOM     84 HD23 LEU A   5      13.635  -5.818 -17.574  1.00 92.19           H  
ATOM     85  N   PRO A   6      15.096  -8.969 -21.606  1.00 91.44           N  
ATOM     86  CA  PRO A   6      15.056  -8.352 -22.924  1.00 91.44           C  
ATOM     87  HA  PRO A   6      16.000  -7.849 -23.135  1.00 91.44           H  
ATOM     88  C   PRO A   6      13.914  -7.334 -23.028  1.00 91.44           C  
ATOM     89  CB  PRO A   6      14.881  -9.519 -23.896  1.00 91.44           C  
ATOM     90  HB2 PRO A   6      15.845  -9.996 -24.075  1.00 91.44           H  
ATOM     91  HB3 PRO A   6      14.420  -9.216 -24.836  1.00 91.44           H  
ATOM     92  O   PRO A   6      12.937  -7.369 -22.278  1.00 91.44           O  
ATOM     93  CG  PRO A   6      13.983 -10.459 -23.099  1.00 91.44           C  
ATOM     94  HG2 PRO A   6      14.080 -11.491 -23.437  1.00 91.44           H  
ATOM     95  HG3 PRO A   6      12.953 -10.115 -23.192  1.00 91.44           H  
ATOM     96  CD  PRO A   6      14.457 -10.277 -21.656  1.00 91.44           C  
ATOM     97  HD2 PRO A   6      15.183 -11.054 -21.416  1.00 91.44           H  
ATOM     98  HD3 PRO A   6      13.608 -10.328 -20.974  1.00 91.44           H  
ATOM     99  N   ARG A   7      13.992  -6.450 -24.024  1.00 94.94           N  
ATOM    100  H   ARG A   7      14.816  -6.461 -24.607  1.00 94.94           H  
ATOM    101  CA  ARG A   7      12.872  -5.587 -24.418  1.00 94.94           C  
ATOM    102  HA  ARG A   7      12.513  -5.059 -23.534  1.00 94.94           H  
ATOM    103  C   ARG A   7      11.725  -6.440 -24.984  1.00 94.94           C  
ATOM    104  CB  ARG A   7      13.390  -4.549 -25.422  1.00 94.94           C  
ATOM    105  HB2 ARG A   7      13.687  -5.047 -26.345  1.00 94.94           H  
ATOM    106  HB3 ARG A   7      14.265  -4.053 -25.000  1.00 94.94           H  
ATOM    107  O   ARG A   7      11.959  -7.284 -25.846  1.00 94.94           O  
ATOM    108  CG  ARG A   7      12.335  -3.485 -25.733  1.00 94.94           C  
ATOM    109  HG2 ARG A   7      12.028  -3.003 -24.804  1.00 94.94           H  
ATOM    110  HG3 ARG A   7      11.464  -3.950 -26.196  1.00 94.94           H  
ATOM    111  CD  ARG A   7      12.901  -2.430 -26.685  1.00 94.94           C  
ATOM    112  HD2 ARG A   7      13.110  -2.895 -27.649  1.00 94.94           H  
ATOM    113  HD3 ARG A   7      13.842  -2.049 -26.287  1.00 94.94           H  
ATOM    114  NE  ARG A   7      11.930  -1.343 -26.867  1.00 94.94           N  
ATOM    115  HE  ARG A   7      10.978  -1.626 -27.048  1.00 94.94           H  
ATOM    116  NH1 ARG A   7      13.200   0.479 -26.177  1.00 94.94           N  
ATOM    117 HH11 ARG A   7      13.197   1.437 -25.857  1.00 94.94           H  
ATOM    118 HH12 ARG A   7      13.935  -0.109 -25.810  1.00 94.94           H  
ATOM    119  NH2 ARG A   7      11.091   0.733 -26.824  1.00 94.94           N  
ATOM    120 HH21 ARG A   7      11.170   1.669 -26.452  1.00 94.94           H  
ATOM    121 HH22 ARG A   7      10.182   0.358 -27.054  1.00 94.94           H  
ATOM    122  CZ  ARG A   7      12.100  -0.055 -26.626  1.00 94.94           C  
ATOM    123  N   PHE A   8      10.494  -6.203 -24.531  1.00 94.88           N  
ATOM    124  H   PHE A   8      10.348  -5.444 -23.881  1.00 94.88           H  
ATOM    125  CA  PHE A   8       9.288  -6.852 -25.052  1.00 94.88           C  
ATOM    126  HA  PHE A   8       9.569  -7.642 -25.748  1.00 94.88           H  
ATOM    127  C   PHE A   8       8.448  -5.825 -25.817  1.00 94.88           C  
ATOM    128  CB  PHE A   8       8.457  -7.487 -23.923  1.00 94.88           C  
ATOM    129  HB2 PHE A   8       8.084  -6.681 -23.291  1.00 94.88           H  
ATOM    130  HB3 PHE A   8       7.594  -7.980 -24.369  1.00 94.88           H  
ATOM    131  O   PHE A   8       8.393  -4.654 -25.437  1.00 94.88           O  
ATOM    132  CG  PHE A   8       9.165  -8.506 -23.047  1.00 94.88           C  
ATOM    133  CD1 PHE A   8       9.781  -9.637 -23.614  1.00 94.88           C  
ATOM    134  HD1 PHE A   8       9.748  -9.799 -24.682  1.00 94.88           H  
ATOM    135  CD2 PHE A   8       9.186  -8.335 -21.649  1.00 94.88           C  
ATOM    136  HD2 PHE A   8       8.675  -7.498 -21.198  1.00 94.88           H  
ATOM    137  CE1 PHE A   8      10.452 -10.558 -22.792  1.00 94.88           C  
ATOM    138  HE1 PHE A   8      10.927 -11.422 -23.233  1.00 94.88           H  
ATOM    139  CE2 PHE A   8       9.902  -9.226 -20.834  1.00 94.88           C  
ATOM    140  HE2 PHE A   8       9.947  -9.066 -19.767  1.00 94.88           H  
ATOM    141  CZ  PHE A   8      10.543 -10.334 -21.408  1.00 94.88           C  
ATOM    142  HZ  PHE A   8      11.100 -11.015 -20.780  1.00 94.88           H  
ATOM    143  N   ASN A   9       7.770  -6.260 -26.878  1.00 91.12           N  
ATOM    144  H   ASN A   9       7.868  -7.226 -27.156  1.00 91.12           H  
ATOM    145  CA  ASN A   9       6.828  -5.411 -27.617  1.00 91.12           C  
ATOM    146  HA  ASN A   9       7.051  -4.360 -27.433  1.00 91.12           H  
ATOM    147  C   ASN A   9       5.380  -5.636 -27.155  1.00 91.12           C  
ATOM    148  CB  ASN A   9       7.004  -5.672 -29.121  1.00 91.12           C  
ATOM    149  HB2 ASN A   9       6.818  -6.725 -29.333  1.00 91.12           H  
ATOM    150  HB3 ASN A   9       6.268  -5.086 -29.671  1.00 91.12           H  
ATOM    151  O   ASN A   9       4.563  -4.721 -27.193  1.00 91.12           O  
ATOM    152  CG  ASN A   9       8.381  -5.279 -29.631  1.00 91.12           C  
ATOM    153  ND2 ASN A   9       8.871  -5.952 -30.645  1.00 91.12           N  
ATOM    154 HD21 ASN A   9       8.332  -6.692 -31.073  1.00 91.12           H  
ATOM    155 HD22 ASN A   9       9.789  -5.675 -30.960  1.00 91.12           H  
ATOM    156  OD1 ASN A   9       9.039  -4.378 -29.139  1.00 91.12           O  
ATOM    157  N   ASP A  10       5.075  -6.848 -26.690  1.00 92.56           N  
ATOM    158  H   ASP A  10       5.800  -7.550 -26.652  1.00 92.56           H  
ATOM    159  CA  ASP A  10       3.751  -7.294 -26.272  1.00 92.56           C  
ATOM    160  HA  ASP A  10       3.221  -6.458 -25.817  1.00 92.56           H  
ATOM    161  C   ASP A  10       3.854  -8.416 -25.218  1.00 92.56           C  
ATOM    162  CB  ASP A  10       2.957  -7.737 -27.517  1.00 92.56           C  
ATOM    163  HB2 ASP A  10       2.853  -6.882 -28.185  1.00 92.56           H  
ATOM    164  HB3 ASP A  10       1.953  -8.037 -27.217  1.00 92.56           H  
ATOM    165  O   ASP A  10       4.945  -8.862 -24.843  1.00 92.56           O  
ATOM    166  CG  ASP A  10       3.615  -8.895 -28.275  1.00 92.56           C  
ATOM    167  OD1 ASP A  10       3.925  -9.910 -27.611  1.00 92.56           O  
ATOM    168  OD2 ASP A  10       3.801  -8.766 -29.500  1.00 92.56           O  
ATOM    169  N   ARG A  11       2.696  -8.883 -24.736  1.00 91.75           N  
ATOM    170  H   ARG A  11       1.843  -8.503 -25.122  1.00 91.75           H  
ATOM    171  CA  ARG A  11       2.607  -9.980 -23.761  1.00 91.75           C  
ATOM    172  HA  ARG A  11       3.329  -9.799 -22.965  1.00 91.75           H  
ATOM    173  C   ARG A  11       2.969 -11.354 -24.322  1.00 91.75           C  
ATOM    174  CB  ARG A  11       1.201 -10.044 -23.157  1.00 91.75           C  
ATOM    175  HB2 ARG A  11       0.450 -10.002 -23.946  1.00 91.75           H  
ATOM    176  HB3 ARG A  11       1.092 -10.991 -22.629  1.00 91.75           H  
ATOM    177  O   ARG A  11       3.418 -12.192 -23.552  1.00 91.75           O  
ATOM    178  CG  ARG A  11       0.984  -8.910 -22.157  1.00 91.75           C  
ATOM    179  HG2 ARG A  11       0.995  -7.948 -22.669  1.00 91.75           H  
ATOM    180  HG3 ARG A  11       1.784  -8.931 -21.417  1.00 91.75           H  
ATOM    181  CD  ARG A  11      -0.355  -9.107 -21.449  1.00 91.75           C  
ATOM    182  HD2 ARG A  11      -1.169  -8.984 -22.164  1.00 91.75           H  
ATOM    183  HD3 ARG A  11      -0.390 -10.117 -21.040  1.00 91.75           H  
ATOM    184  NE  ARG A  11      -0.483  -8.122 -20.372  1.00 91.75           N  
ATOM    185  HE  ARG A  11      -0.023  -7.236 -20.521  1.00 91.75           H  
ATOM    186  NH1 ARG A  11      -1.662  -9.367 -18.812  1.00 91.75           N  
ATOM    187 HH11 ARG A  11      -1.814 -10.132 -19.455  1.00 91.75           H  
ATOM    188 HH12 ARG A  11      -2.004  -9.390 -17.862  1.00 91.75           H  
ATOM    189  NH2 ARG A  11      -0.976  -7.324 -18.347  1.00 91.75           N  
ATOM    190 HH21 ARG A  11      -1.665  -7.357 -17.609  1.00 91.75           H  
ATOM    191 HH22 ARG A  11      -0.620  -6.417 -18.615  1.00 91.75           H  
ATOM    192  CZ  ARG A  11      -1.039  -8.292 -19.192  1.00 91.75           C  
ATOM    193  N   ALA A  12       2.813 -11.596 -25.622  1.00 94.88           N  
ATOM    194  H   ALA A  12       2.677 -10.820 -26.254  1.00 94.88           H  
ATOM    195  CA  ALA A  12       3.152 -12.890 -26.212  1.00 94.88           C  
ATOM    196  HA  ALA A  12       2.720 -13.679 -25.596  1.00 94.88           H  
ATOM    197  C   ALA A  12       4.676 -13.101 -26.229  1.00 94.88           C  
ATOM    198  CB  ALA A  12       2.527 -12.978 -27.610  1.00 94.88           C  
ATOM    199  HB1 ALA A  12       2.726 -13.963 -28.034  1.00 94.88           H  
ATOM    200  HB2 ALA A  12       1.449 -12.832 -27.542  1.00 94.88           H  
ATOM    201  HB3 ALA A  12       2.954 -12.220 -28.266  1.00 94.88           H  
ATOM    202  O   ALA A  12       5.151 -14.198 -25.934  1.00 94.88           O  
ATOM    203  N   ALA A  13       5.449 -12.039 -26.480  1.00 96.31           N  
ATOM    204  H   ALA A  13       4.996 -11.193 -26.793  1.00 96.31           H  
ATOM    205  CA  ALA A  13       6.905 -12.045 -26.350  1.00 96.31           C  
ATOM    206  HA  ALA A  13       7.305 -12.849 -26.968  1.00 96.31           H  
ATOM    207  C   ALA A  13       7.363 -12.305 -24.900  1.00 96.31           C  
ATOM    208  CB  ALA A  13       7.438 -10.709 -26.884  1.00 96.31           C  
ATOM    209  HB1 ALA A  13       7.110 -10.570 -27.914  1.00 96.31           H  
ATOM    210  HB2 ALA A  13       8.527 -10.711 -26.850  1.00 96.31           H  
ATOM    211  HB3 ALA A  13       7.058  -9.888 -26.276  1.00 96.31           H  
ATOM    212  O   ALA A  13       8.282 -13.098 -24.679  1.00 96.31           O  
ATOM    213  N   LEU A  14       6.695 -11.688 -23.916  1.00 95.62           N  
ATOM    214  H   LEU A  14       5.966 -11.039 -24.176  1.00 95.62           H  
ATOM    215  CA  LEU A  14       6.914 -11.952 -22.487  1.00 95.62           C  
ATOM    216  HA  LEU A  14       7.960 -11.762 -22.248  1.00 95.62           H  
ATOM    217  C   LEU A  14       6.617 -13.417 -22.133  1.00 95.62           C  
ATOM    218  CB  LEU A  14       6.035 -10.990 -21.666  1.00 95.62           C  
ATOM    219  HB2 LEU A  14       6.380  -9.969 -21.829  1.00 95.62           H  
ATOM    220  HB3 LEU A  14       5.016 -11.057 -22.046  1.00 95.62           H  
ATOM    221  O   LEU A  14       7.444 -14.063 -21.495  1.00 95.62           O  
ATOM    222  CG  LEU A  14       5.983 -11.280 -20.152  1.00 95.62           C  
ATOM    223  HG  LEU A  14       5.815 -12.340 -19.964  1.00 95.62           H  
ATOM    224  CD1 LEU A  14       7.267 -10.862 -19.440  1.00 95.62           C  
ATOM    225 HD11 LEU A  14       7.190 -11.110 -18.382  1.00 95.62           H  
ATOM    226 HD12 LEU A  14       7.422  -9.788 -19.547  1.00 95.62           H  
ATOM    227 HD13 LEU A  14       8.115 -11.400 -19.864  1.00 95.62           H  
ATOM    228  CD2 LEU A  14       4.795 -10.532 -19.552  1.00 95.62           C  
ATOM    229 HD21 LEU A  14       3.871 -10.983 -19.914  1.00 95.62           H  
ATOM    230 HD22 LEU A  14       4.820 -10.598 -18.464  1.00 95.62           H  
ATOM    231 HD23 LEU A  14       4.820  -9.485 -19.855  1.00 95.62           H  
ATOM    232  N   ASP A  15       5.461 -13.943 -22.544  1.00 94.94           N  
ATOM    233  H   ASP A  15       4.803 -13.343 -23.021  1.00 94.94           H  
ATOM    234  CA  ASP A  15       5.036 -15.315 -22.242  1.00 94.94           C  
ATOM    235  HA  ASP A  15       5.061 -15.464 -21.163  1.00 94.94           H  
ATOM    236  C   ASP A  15       5.992 -16.350 -22.857  1.00 94.94           C  
ATOM    237  CB  ASP A  15       3.592 -15.538 -22.737  1.00 94.94           C  
ATOM    238  HB2 ASP A  15       3.508 -15.204 -23.771  1.00 94.94           H  
ATOM    239  HB3 ASP A  15       3.386 -16.608 -22.718  1.00 94.94           H  
ATOM    240  O   ASP A  15       6.397 -17.301 -22.185  1.00 94.94           O  
ATOM    241  CG  ASP A  15       2.517 -14.848 -21.883  1.00 94.94           C  
ATOM    242  OD1 ASP A  15       2.763 -14.612 -20.676  1.00 94.94           O  
ATOM    243  OD2 ASP A  15       1.395 -14.626 -22.384  1.00 94.94           O  
ATOM    244  N   ALA A  16       6.420 -16.142 -24.107  1.00 95.31           N  
ATOM    245  H   ALA A  16       6.045 -15.355 -24.617  1.00 95.31           H  
ATOM    246  CA  ALA A  16       7.401 -16.997 -24.772  1.00 95.31           C  
ATOM    247  HA  ALA A  16       7.033 -18.023 -24.763  1.00 95.31           H  
ATOM    248  C   ALA A  16       8.762 -16.991 -24.051  1.00 95.31           C  
ATOM    249  CB  ALA A  16       7.531 -16.540 -26.230  1.00 95.31           C  
ATOM    250  HB1 ALA A  16       7.877 -15.507 -26.270  1.00 95.31           H  
ATOM    251  HB2 ALA A  16       8.243 -17.178 -26.754  1.00 95.31           H  
ATOM    252  HB3 ALA A  16       6.561 -16.607 -26.725  1.00 95.31           H  
ATOM    253  O   ALA A  16       9.339 -18.053 -23.809  1.00 95.31           O  
ATOM    254  N   TRP A  17       9.259 -15.812 -23.661  1.00 94.94           N  
ATOM    255  H   TRP A  17       8.742 -14.972 -23.880  1.00 94.94           H  
ATOM    256  CA  TRP A  17      10.507 -15.685 -22.905  1.00 94.94           C  
ATOM    257  HA  TRP A  17      11.300 -16.213 -23.434  1.00 94.94           H  
ATOM    258  C   TRP A  17      10.410 -16.305 -21.508  1.00 94.94           C  
ATOM    259  CB  TRP A  17      10.887 -14.207 -22.808  1.00 94.94           C  
ATOM    260  HB2 TRP A  17      10.028 -13.648 -22.439  1.00 94.94           H  
ATOM    261  HB3 TRP A  17      11.112 -13.838 -23.809  1.00 94.94           H  
ATOM    262  O   TRP A  17      11.343 -16.987 -21.079  1.00 94.94           O  
ATOM    263  CG  TRP A  17      12.046 -13.909 -21.908  1.00 94.94           C  
ATOM    264  CD1 TRP A  17      13.351 -13.917 -22.264  1.00 94.94           C  
ATOM    265  HD1 TRP A  17      13.718 -14.145 -23.253  1.00 94.94           H  
ATOM    266  CD2 TRP A  17      12.019 -13.540 -20.493  1.00 94.94           C  
ATOM    267  CE2 TRP A  17      13.355 -13.263 -20.080  1.00 94.94           C  
ATOM    268  CE3 TRP A  17      10.998 -13.362 -19.531  1.00 94.94           C  
ATOM    269  HE3 TRP A  17       9.973 -13.554 -19.810  1.00 94.94           H  
ATOM    270  NE1 TRP A  17      14.129 -13.553 -21.181  1.00 94.94           N  
ATOM    271  HE1 TRP A  17      15.133 -13.454 -21.211  1.00 94.94           H  
ATOM    272  CH2 TRP A  17      12.622 -12.586 -17.877  1.00 94.94           C  
ATOM    273  HH2 TRP A  17      12.839 -12.212 -16.887  1.00 94.94           H  
ATOM    274  CZ2 TRP A  17      13.660 -12.772 -18.806  1.00 94.94           C  
ATOM    275  HZ2 TRP A  17      14.682 -12.526 -18.559  1.00 94.94           H  
ATOM    276  CZ3 TRP A  17      11.297 -12.896 -18.236  1.00 94.94           C  
ATOM    277  HZ3 TRP A  17      10.503 -12.761 -17.517  1.00 94.94           H  
ATOM    278  N   PHE A  18       9.289 -16.107 -20.810  1.00 94.38           N  
ATOM    279  H   PHE A  18       8.566 -15.527 -21.211  1.00 94.38           H  
ATOM    280  CA  PHE A  18       9.082 -16.634 -19.465  1.00 94.38           C  
ATOM    281  HA  PHE A  18       9.908 -16.296 -18.839  1.00 94.38           H  
ATOM    282  C   PHE A  18       9.096 -18.166 -19.471  1.00 94.38           C  
ATOM    283  CB  PHE A  18       7.778 -16.074 -18.881  1.00 94.38           C  
ATOM    284  HB2 PHE A  18       6.934 -16.402 -19.487  1.00 94.38           H  
ATOM    285  HB3 PHE A  18       7.811 -14.986 -18.922  1.00 94.38           H  
ATOM    286  O   PHE A  18       9.885 -18.783 -18.754  1.00 94.38           O  
ATOM    287  CG  PHE A  18       7.560 -16.496 -17.443  1.00 94.38           C  
ATOM    288  CD1 PHE A  18       6.806 -17.646 -17.141  1.00 94.38           C  
ATOM    289  HD1 PHE A  18       6.350 -18.223 -17.932  1.00 94.38           H  
ATOM    290  CD2 PHE A  18       8.184 -15.777 -16.407  1.00 94.38           C  
ATOM    291  HD2 PHE A  18       8.791 -14.913 -16.633  1.00 94.38           H  
ATOM    292  CE1 PHE A  18       6.679 -18.075 -15.807  1.00 94.38           C  
ATOM    293  HE1 PHE A  18       6.134 -18.980 -15.580  1.00 94.38           H  
ATOM    294  CE2 PHE A  18       8.053 -16.208 -15.077  1.00 94.38           C  
ATOM    295  HE2 PHE A  18       8.564 -15.676 -14.288  1.00 94.38           H  
ATOM    296  CZ  PHE A  18       7.299 -17.353 -14.773  1.00 94.38           C  
ATOM    297  HZ  PHE A  18       7.218 -17.694 -13.751  1.00 94.38           H  
ATOM    298  N   ASN A  19       8.308 -18.778 -20.360  1.00 93.44           N  
ATOM    299  H   ASN A  19       7.701 -18.210 -20.932  1.00 93.44           H  
ATOM    300  CA  ASN A  19       8.234 -20.233 -20.504  1.00 93.44           C  
ATOM    301  HA  ASN A  19       7.951 -20.670 -19.546  1.00 93.44           H  
ATOM    302  C   ASN A  19       9.584 -20.862 -20.897  1.00 93.44           C  
ATOM    303  CB  ASN A  19       7.145 -20.557 -21.541  1.00 93.44           C  
ATOM    304  HB2 ASN A  19       7.169 -21.624 -21.761  1.00 93.44           H  
ATOM    305  HB3 ASN A  19       7.352 -20.013 -22.463  1.00 93.44           H  
ATOM    306  O   ASN A  19       9.883 -21.978 -20.480  1.00 93.44           O  
ATOM    307  CG  ASN A  19       5.738 -20.226 -21.065  1.00 93.44           C  
ATOM    308  ND2 ASN A  19       4.826 -19.973 -21.973  1.00 93.44           N  
ATOM    309 HD21 ASN A  19       5.104 -19.846 -22.936  1.00 93.44           H  
ATOM    310 HD22 ASN A  19       3.926 -19.685 -21.618  1.00 93.44           H  
ATOM    311  OD1 ASN A  19       5.424 -20.208 -19.887  1.00 93.44           O  
ATOM    312  N   ALA A  20      10.420 -20.150 -21.662  1.00 93.12           N  
ATOM    313  H   ALA A  20      10.106 -19.260 -22.023  1.00 93.12           H  
ATOM    314  CA  ALA A  20      11.752 -20.620 -22.046  1.00 93.12           C  
ATOM    315  HA  ALA A  20      11.682 -21.670 -22.329  1.00 93.12           H  
ATOM    316  C   ALA A  20      12.800 -20.530 -20.917  1.00 93.12           C  
ATOM    317  CB  ALA A  20      12.197 -19.822 -23.277  1.00 93.12           C  
ATOM    318  HB1 ALA A  20      13.168 -20.184 -23.615  1.00 93.12           H  
ATOM    319  HB2 ALA A  20      12.276 -18.764 -23.028  1.00 93.12           H  
ATOM    320  HB3 ALA A  20      11.472 -19.947 -24.081  1.00 93.12           H  
ATOM    321  O   ALA A  20      13.775 -21.281 -20.935  1.00 93.12           O  
ATOM    322  N   ASN A  21      12.636 -19.618 -19.950  1.00 92.12           N  
ATOM    323  H   ASN A  21      11.813 -19.033 -19.985  1.00 92.12           H  
ATOM    324  CA  ASN A  21      13.660 -19.327 -18.937  1.00 92.12           C  
ATOM    325  HA  ASN A  21      14.575 -19.858 -19.200  1.00 92.12           H  
ATOM    326  C   ASN A  21      13.321 -19.811 -17.519  1.00 92.12           C  
ATOM    327  CB  ASN A  21      13.993 -17.828 -18.972  1.00 92.12           C  
ATOM    328  HB2 ASN A  21      14.587 -17.562 -18.098  1.00 92.12           H  
ATOM    329  HB3 ASN A  21      13.079 -17.234 -18.951  1.00 92.12           H  
ATOM    330  O   ASN A  21      14.250 -20.024 -16.738  1.00 92.12           O  
ATOM    331  CG  ASN A  21      14.811 -17.493 -20.201  1.00 92.12           C  
ATOM    332  ND2 ASN A  21      14.196 -16.988 -21.240  1.00 92.12           N  
ATOM    333 HD21 ASN A  21      13.198 -16.839 -21.197  1.00 92.12           H  
ATOM    334 HD22 ASN A  21      14.755 -16.794 -22.058  1.00 92.12           H  
ATOM    335  OD1 ASN A  21      16.008 -17.727 -20.248  1.00 92.12           O  
ATOM    336  N   PHE A  22      12.038 -20.014 -17.205  1.00 92.12           N  
ATOM    337  H   PHE A  22      11.344 -19.784 -17.902  1.00 92.12           H  
ATOM    338  CA  PHE A  22      11.527 -20.323 -15.861  1.00 92.12           C  
ATOM    339  HA  PHE A  22      12.370 -20.487 -15.191  1.00 92.12           H  
ATOM    340  C   PHE A  22      10.697 -21.623 -15.825  1.00 92.12           C  
ATOM    341  CB  PHE A  22      10.754 -19.108 -15.326  1.00 92.12           C  
ATOM    342  HB2 PHE A  22      10.372 -19.339 -14.332  1.00 92.12           H  
ATOM    343  HB3 PHE A  22       9.892 -18.919 -15.967  1.00 92.12           H  
ATOM    344  O   PHE A  22       9.678 -21.708 -15.138  1.00 92.12           O  
ATOM    345  CG  PHE A  22      11.580 -17.845 -15.210  1.00 92.12           C  
ATOM    346  CD1 PHE A  22      12.372 -17.612 -14.071  1.00 92.12           C  
ATOM    347  HD1 PHE A  22      12.410 -18.344 -13.278  1.00 92.12           H  
ATOM    348  CD2 PHE A  22      11.560 -16.900 -16.249  1.00 92.12           C  
ATOM    349  HD2 PHE A  22      10.962 -17.088 -17.128  1.00 92.12           H  
ATOM    350  CE1 PHE A  22      13.111 -16.420 -13.965  1.00 92.12           C  
ATOM    351  HE1 PHE A  22      13.717 -16.224 -13.092  1.00 92.12           H  
ATOM    352  CE2 PHE A  22      12.305 -15.717 -16.144  1.00 92.12           C  
ATOM    353  HE2 PHE A  22      12.288 -14.999 -16.951  1.00 92.12           H  
ATOM    354  CZ  PHE A  22      13.062 -15.465 -14.989  1.00 92.12           C  
ATOM    355  HZ  PHE A  22      13.604 -14.537 -14.882  1.00 92.12           H  
ATOM    356  N   ALA A  23      11.131 -22.643 -16.573  1.00 88.50           N  
ATOM    357  H   ALA A  23      11.964 -22.503 -17.127  1.00 88.50           H  
ATOM    358  CA  ALA A  23      10.415 -23.914 -16.743  1.00 88.50           C  
ATOM    359  HA  ALA A  23       9.453 -23.705 -17.210  1.00 88.50           H  
ATOM    360  C   ALA A  23      10.120 -24.670 -15.427  1.00 88.50           C  
ATOM    361  CB  ALA A  23      11.236 -24.784 -17.703  1.00 88.50           C  
ATOM    362  HB1 ALA A  23      12.205 -25.019 -17.261  1.00 88.50           H  
ATOM    363  HB2 ALA A  23      10.702 -25.716 -17.891  1.00 88.50           H  
ATOM    364  HB3 ALA A  23      11.380 -24.263 -18.649  1.00 88.50           H  
ATOM    365  O   ALA A  23       9.121 -25.377 -15.346  1.00 88.50           O  
ATOM    366  N   ASP A  24      10.948 -24.483 -14.394  1.00 89.94           N  
ATOM    367  H   ASP A  24      11.797 -23.963 -14.563  1.00 89.94           H  
ATOM    368  CA  ASP A  24      10.802 -25.124 -13.077  1.00 89.94           C  
ATOM    369  HA  ASP A  24      10.400 -26.127 -13.225  1.00 89.94           H  
ATOM    370  C   ASP A  24       9.834 -24.384 -12.122  1.00 89.94           C  
ATOM    371  CB  ASP A  24      12.191 -25.269 -12.438  1.00 89.94           C  
ATOM    372  HB2 ASP A  24      12.580 -24.268 -12.255  1.00 89.94           H  
ATOM    373  HB3 ASP A  24      12.103 -25.787 -11.483  1.00 89.94           H  
ATOM    374  O   ASP A  24       9.711 -24.743 -10.948  1.00 89.94           O  
ATOM    375  CG  ASP A  24      13.193 -26.022 -13.312  1.00 89.94           C  
ATOM    376  OD1 ASP A  24      12.877 -27.155 -13.734  1.00 89.94           O  
ATOM    377  OD2 ASP A  24      14.265 -25.427 -13.563  1.00 89.94           O  
ATOM    378  N   THR A  25       9.159 -23.324 -12.585  1.00 91.88           N  
ATOM    379  H   THR A  25       9.248 -23.094 -13.564  1.00 91.88           H  
ATOM    380  CA  THR A  25       8.153 -22.613 -11.776  1.00 91.88           C  
ATOM    381  HA  THR A  25       8.563 -22.502 -10.773  1.00 91.88           H  
ATOM    382  C   THR A  25       6.859 -23.414 -11.626  1.00 91.88           C  
ATOM    383  CB  THR A  25       7.842 -21.195 -12.279  1.00 91.88           C  
ATOM    384  HB  THR A  25       7.014 -20.801 -11.688  1.00 91.88           H  
ATOM    385  O   THR A  25       6.476 -24.212 -12.480  1.00 91.88           O  
ATOM    386  CG2 THR A  25       9.025 -20.254 -12.077  1.00 91.88           C  
ATOM    387 HG21 THR A  25       9.912 -20.658 -12.565  1.00 91.88           H  
ATOM    388 HG22 THR A  25       8.788 -19.272 -12.487  1.00 91.88           H  
ATOM    389 HG23 THR A  25       9.229 -20.152 -11.012  1.00 91.88           H  
ATOM    390  OG1 THR A  25       7.458 -21.156 -13.633  1.00 91.88           O  
ATOM    391  HG1 THR A  25       8.226 -21.370 -14.168  1.00 91.88           H  
ATOM    392  N   ASN A  26       6.157 -23.199 -10.513  1.00 90.06           N  
ATOM    393  H   ASN A  26       6.493 -22.500  -9.867  1.00 90.06           H  
ATOM    394  CA  ASN A  26       4.946 -23.932 -10.156  1.00 90.06           C  
ATOM    395  HA  ASN A  26       4.711 -24.619 -10.968  1.00 90.06           H  
ATOM    396  C   ASN A  26       3.712 -23.017 -10.009  1.00 90.06           C  
ATOM    397  CB  ASN A  26       5.252 -24.799  -8.921  1.00 90.06           C  
ATOM    398  HB2 ASN A  26       4.495 -25.578  -8.833  1.00 90.06           H  
ATOM    399  HB3 ASN A  26       6.213 -25.295  -9.058  1.00 90.06           H  
ATOM    400  O   ASN A  26       3.810 -21.791 -10.015  1.00 90.06           O  
ATOM    401  CG  ASN A  26       5.254 -24.020  -7.620  1.00 90.06           C  
ATOM    402  ND2 ASN A  26       6.369 -23.927  -6.940  1.00 90.06           N  
ATOM    403 HD21 ASN A  26       7.238 -24.279  -7.316  1.00 90.06           H  
ATOM    404 HD22 ASN A  26       6.306 -23.498  -6.028  1.00 90.06           H  
ATOM    405  OD1 ASN A  26       4.219 -23.544  -7.183  1.00 90.06           O  
ATOM    406  N   GLN A  27       2.537 -23.644  -9.877  1.00 87.00           N  
ATOM    407  H   GLN A  27       2.557 -24.654  -9.857  1.00 87.00           H  
ATOM    408  CA  GLN A  27       1.211 -23.000  -9.894  1.00 87.00           C  
ATOM    409  HA  GLN A  27       1.332 -21.970 -10.230  1.00 87.00           H  
ATOM    410  C   GLN A  27       0.545 -22.898  -8.499  1.00 87.00           C  
ATOM    411  CB  GLN A  27       0.321 -23.720 -10.929  1.00 87.00           C  
ATOM    412  HB2 GLN A  27      -0.661 -23.247 -10.953  1.00 87.00           H  
ATOM    413  HB3 GLN A  27       0.184 -24.754 -10.614  1.00 87.00           H  
ATOM    414  O   GLN A  27      -0.683 -22.783  -8.392  1.00 87.00           O  
ATOM    415  CG  GLN A  27       0.895 -23.718 -12.362  1.00 87.00           C  
ATOM    416  HG2 GLN A  27       0.240 -24.309 -13.001  1.00 87.00           H  
ATOM    417  HG3 GLN A  27       1.875 -24.195 -12.371  1.00 87.00           H  
ATOM    418  CD  GLN A  27       1.007 -22.324 -12.978  1.00 87.00           C  
ATOM    419  NE2 GLN A  27       1.936 -22.102 -13.881  1.00 87.00           N  
ATOM    420 HE21 GLN A  27       2.617 -22.807 -14.125  1.00 87.00           H  
ATOM    421 HE22 GLN A  27       1.978 -21.163 -14.249  1.00 87.00           H  
ATOM    422  OE1 GLN A  27       0.251 -21.418 -12.678  1.00 87.00           O  
ATOM    423  N   ARG A  28       1.332 -22.957  -7.409  1.00 89.00           N  
ATOM    424  H   ARG A  28       2.327 -23.068  -7.543  1.00 89.00           H  
ATOM    425  CA  ARG A  28       0.848 -22.708  -6.028  1.00 89.00           C  
ATOM    426  HA  ARG A  28      -0.107 -23.214  -5.885  1.00 89.00           H  
ATOM    427  C   ARG A  28       0.580 -21.229  -5.746  1.00 89.00           C  
ATOM    428  CB  ARG A  28       1.848 -23.240  -4.992  1.00 89.00           C  
ATOM    429  HB2 ARG A  28       2.823 -22.780  -5.152  1.00 89.00           H  
ATOM    430  HB3 ARG A  28       1.502 -22.950  -4.000  1.00 89.00           H  
ATOM    431  O   ARG A  28      -0.082 -20.891  -4.767  1.00 89.00           O  
ATOM    432  CG  ARG A  28       1.972 -24.766  -5.037  1.00 89.00           C  
ATOM    433  HG2 ARG A  28       2.355 -25.075  -6.010  1.00 89.00           H  
ATOM    434  HG3 ARG A  28       0.993 -25.222  -4.889  1.00 89.00           H  
ATOM    435  CD  ARG A  28       2.932 -25.265  -3.958  1.00 89.00           C  
ATOM    436  HD2 ARG A  28       3.116 -26.324  -4.140  1.00 89.00           H  
ATOM    437  HD3 ARG A  28       3.876 -24.730  -4.058  1.00 89.00           H  
ATOM    438  NE  ARG A  28       2.399 -25.094  -2.587  1.00 89.00           N  
ATOM    439  HE  ARG A  28       1.539 -24.583  -2.448  1.00 89.00           H  
ATOM    440  NH1 ARG A  28       4.127 -26.159  -1.565  1.00 89.00           N  
ATOM    441 HH11 ARG A  28       4.721 -26.277  -0.757  1.00 89.00           H  
ATOM    442 HH12 ARG A  28       4.543 -26.287  -2.476  1.00 89.00           H  
ATOM    443  NH2 ARG A  28       2.496 -25.302  -0.317  1.00 89.00           N  
ATOM    444 HH21 ARG A  28       2.939 -25.675   0.510  1.00 89.00           H  
ATOM    445 HH22 ARG A  28       1.639 -24.774  -0.233  1.00 89.00           H  
ATOM    446  CZ  ARG A  28       3.001 -25.514  -1.492  1.00 89.00           C  
ATOM    447  N   THR A  29       1.071 -20.355  -6.612  1.00 93.25           N  
ATOM    448  H   THR A  29       1.630 -20.714  -7.372  1.00 93.25           H  
ATOM    449  CA  THR A  29       0.870 -18.905  -6.596  1.00 93.25           C  
ATOM    450  HA  THR A  29       0.322 -18.623  -5.697  1.00 93.25           H  
ATOM    451  C   THR A  29       0.013 -18.461  -7.786  1.00 93.25           C  
ATOM    452  CB  THR A  29       2.234 -18.202  -6.541  1.00 93.25           C  
ATOM    453  HB  THR A  29       2.106 -17.136  -6.726  1.00 93.25           H  
ATOM    454  O   THR A  29      -0.194 -19.233  -8.719  1.00 93.25           O  
ATOM    455  CG2 THR A  29       2.869 -18.402  -5.170  1.00 93.25           C  
ATOM    456 HG21 THR A  29       3.738 -17.753  -5.068  1.00 93.25           H  
ATOM    457 HG22 THR A  29       2.134 -18.151  -4.405  1.00 93.25           H  
ATOM    458 HG23 THR A  29       3.170 -19.441  -5.039  1.00 93.25           H  
ATOM    459  OG1 THR A  29       3.153 -18.748  -7.461  1.00 93.25           O  
ATOM    460  HG1 THR A  29       3.076 -18.220  -8.259  1.00 93.25           H  
ATOM    461  N   TYR A  30      -0.542 -17.245  -7.750  1.00 93.44           N  
ATOM    462  H   TYR A  30      -0.351 -16.651  -6.956  1.00 93.44           H  
ATOM    463  CA  TYR A  30      -1.369 -16.709  -8.842  1.00 93.44           C  
ATOM    464  HA  TYR A  30      -2.111 -17.456  -9.126  1.00 93.44           H  
ATOM    465  C   TYR A  30      -0.546 -16.408 -10.101  1.00 93.44           C  
ATOM    466  CB  TYR A  30      -2.096 -15.441  -8.376  1.00 93.44           C  
ATOM    467  HB2 TYR A  30      -1.377 -14.763  -7.917  1.00 93.44           H  
ATOM    468  HB3 TYR A  30      -2.497 -14.935  -9.254  1.00 93.44           H  
ATOM    469  O   TYR A  30      -0.959 -16.743 -11.207  1.00 93.44           O  
ATOM    470  CG  TYR A  30      -3.255 -15.682  -7.431  1.00 93.44           C  
ATOM    471  CD1 TYR A  30      -4.415 -16.330  -7.900  1.00 93.44           C  
ATOM    472  HD1 TYR A  30      -4.454 -16.687  -8.919  1.00 93.44           H  
ATOM    473  CD2 TYR A  30      -3.194 -15.219  -6.104  1.00 93.44           C  
ATOM    474  HD2 TYR A  30      -2.308 -14.714  -5.750  1.00 93.44           H  
ATOM    475  CE1 TYR A  30      -5.513 -16.520  -7.040  1.00 93.44           C  
ATOM    476  HE1 TYR A  30      -6.399 -17.034  -7.382  1.00 93.44           H  
ATOM    477  CE2 TYR A  30      -4.292 -15.391  -5.244  1.00 93.44           C  
ATOM    478  HE2 TYR A  30      -4.220 -15.033  -4.227  1.00 93.44           H  
ATOM    479  OH  TYR A  30      -6.508 -16.214  -4.887  1.00 93.44           O  
ATOM    480  HH  TYR A  30      -6.310 -15.830  -4.030  1.00 93.44           H  
ATOM    481  CZ  TYR A  30      -5.449 -16.047  -5.715  1.00 93.44           C  
ATOM    482  N   SER A  31       0.623 -15.796  -9.920  1.00 93.69           N  
ATOM    483  H   SER A  31       0.849 -15.507  -8.979  1.00 93.69           H  
ATOM    484  CA  SER A  31       1.716 -15.745 -10.890  1.00 93.69           C  
ATOM    485  HA  SER A  31       1.331 -15.842 -11.905  1.00 93.69           H  
ATOM    486  C   SER A  31       2.688 -16.876 -10.592  1.00 93.69           C  
ATOM    487  CB  SER A  31       2.452 -14.418 -10.760  1.00 93.69           C  
ATOM    488  HB2 SER A  31       2.819 -14.310  -9.739  1.00 93.69           H  
ATOM    489  HB3 SER A  31       1.765 -13.598 -10.971  1.00 93.69           H  
ATOM    490  O   SER A  31       3.024 -17.088  -9.423  1.00 93.69           O  
ATOM    491  OG  SER A  31       3.540 -14.363 -11.652  1.00 93.69           O  
ATOM    492  HG  SER A  31       3.375 -13.581 -12.184  1.00 93.69           H  
ATOM    493  N   ALA A  32       3.152 -17.585 -11.619  1.00 92.31           N  
ATOM    494  H   ALA A  32       2.896 -17.303 -12.555  1.00 92.31           H  
ATOM    495  CA  ALA A  32       4.075 -18.704 -11.464  1.00 92.31           C  
ATOM    496  HA  ALA A  32       3.577 -19.461 -10.858  1.00 92.31           H  
ATOM    497  C   ALA A  32       5.367 -18.279 -10.739  1.00 92.31           C  
ATOM    498  CB  ALA A  32       4.351 -19.308 -12.844  1.00 92.31           C  
ATOM    499  HB1 ALA A  32       3.411 -19.598 -13.314  1.00 92.31           H  
ATOM    500  HB2 ALA A  32       4.977 -20.194 -12.739  1.00 92.31           H  
ATOM    501  HB3 ALA A  32       4.862 -18.579 -13.472  1.00 92.31           H  
ATOM    502  O   ALA A  32       5.961 -17.241 -11.038  1.00 92.31           O  
ATOM    503  N   SER A  33       5.789 -19.081  -9.761  1.00 92.50           N  
ATOM    504  H   SER A  33       5.288 -19.942  -9.596  1.00 92.50           H  
ATOM    505  CA  SER A  33       6.947 -18.791  -8.907  1.00 92.50           C  
ATOM    506  HA  SER A  33       7.680 -18.226  -9.483  1.00 92.50           H  
ATOM    507  C   SER A  33       7.630 -20.080  -8.434  1.00 92.50           C  
ATOM    508  CB  SER A  33       6.508 -17.917  -7.721  1.00 92.50           C  
ATOM    509  HB2 SER A  33       7.391 -17.471  -7.264  1.00 92.50           H  
ATOM    510  HB3 SER A  33       5.870 -17.107  -8.076  1.00 92.50           H  
ATOM    511  O   SER A  33       7.235 -21.180  -8.821  1.00 92.50           O  
ATOM    512  OG  SER A  33       5.821 -18.679  -6.744  1.00 92.50           O  
ATOM    513  HG  SER A  33       4.915 -18.802  -7.038  1.00 92.50           H  
ATOM    514  N   TYR A  34       8.651 -19.958  -7.586  1.00 92.31           N  
ATOM    515  H   TYR A  34       8.868 -19.039  -7.228  1.00 92.31           H  
ATOM    516  CA  TYR A  34       9.372 -21.093  -6.999  1.00 92.31           C  
ATOM    517  HA  TYR A  34       9.225 -21.969  -7.630  1.00 92.31           H  
ATOM    518  C   TYR A  34       8.844 -21.483  -5.608  1.00 92.31           C  
ATOM    519  CB  TYR A  34      10.875 -20.783  -7.001  1.00 92.31           C  
ATOM    520  HB2 TYR A  34      11.050 -19.828  -6.506  1.00 92.31           H  
ATOM    521  HB3 TYR A  34      11.405 -21.548  -6.434  1.00 92.31           H  
ATOM    522  O   TYR A  34       9.498 -22.239  -4.892  1.00 92.31           O  
ATOM    523  CG  TYR A  34      11.464 -20.754  -8.396  1.00 92.31           C  
ATOM    524  CD1 TYR A  34      11.892 -21.955  -8.991  1.00 92.31           C  
ATOM    525  HD1 TYR A  34      11.803 -22.891  -8.461  1.00 92.31           H  
ATOM    526  CD2 TYR A  34      11.564 -19.543  -9.107  1.00 92.31           C  
ATOM    527  HD2 TYR A  34      11.235 -18.618  -8.657  1.00 92.31           H  
ATOM    528  CE1 TYR A  34      12.445 -21.943 -10.283  1.00 92.31           C  
ATOM    529  HE1 TYR A  34      12.799 -22.866 -10.717  1.00 92.31           H  
ATOM    530  CE2 TYR A  34      12.098 -19.534 -10.411  1.00 92.31           C  
ATOM    531  HE2 TYR A  34      12.186 -18.608 -10.961  1.00 92.31           H  
ATOM    532  OH  TYR A  34      13.058 -20.736 -12.260  1.00 92.31           O  
ATOM    533  HH  TYR A  34      13.365 -21.611 -12.507  1.00 92.31           H  
ATOM    534  CZ  TYR A  34      12.541 -20.735 -11.003  1.00 92.31           C  
ATOM    535  N   PHE A  35       7.691 -20.947  -5.189  1.00 92.06           N  
ATOM    536  H   PHE A  35       7.207 -20.311  -5.806  1.00 92.06           H  
ATOM    537  CA  PHE A  35       7.159 -21.124  -3.840  1.00 92.06           C  
ATOM    538  HA  PHE A  35       7.910 -20.781  -3.129  1.00 92.06           H  
ATOM    539  C   PHE A  35       6.855 -22.597  -3.526  1.00 92.06           C  
ATOM    540  CB  PHE A  35       5.916 -20.244  -3.673  1.00 92.06           C  
ATOM    541  HB2 PHE A  35       6.195 -19.203  -3.838  1.00 92.06           H  
ATOM    542  HB3 PHE A  35       5.190 -20.517  -4.439  1.00 92.06           H  
ATOM    543  O   PHE A  35       6.025 -23.229  -4.180  1.00 92.06           O  
ATOM    544  CG  PHE A  35       5.268 -20.363  -2.308  1.00 92.06           C  
ATOM    545  CD1 PHE A  35       4.070 -21.087  -2.155  1.00 92.06           C  
ATOM    546  HD1 PHE A  35       3.602 -21.544  -3.014  1.00 92.06           H  
ATOM    547  CD2 PHE A  35       5.881 -19.781  -1.183  1.00 92.06           C  
ATOM    548  HD2 PHE A  35       6.808 -19.236  -1.283  1.00 92.06           H  
ATOM    549  CE1 PHE A  35       3.482 -21.222  -0.885  1.00 92.06           C  
ATOM    550  HE1 PHE A  35       2.559 -21.772  -0.772  1.00 92.06           H  
ATOM    551  CE2 PHE A  35       5.292 -19.915   0.086  1.00 92.06           C  
ATOM    552  HE2 PHE A  35       5.771 -19.476   0.948  1.00 92.06           H  
ATOM    553  CZ  PHE A  35       4.093 -20.633   0.235  1.00 92.06           C  
ATOM    554  HZ  PHE A  35       3.645 -20.736   1.213  1.00 92.06           H  
ATOM    555  N   ASP A  36       7.524 -23.137  -2.509  1.00 89.94           N  
ATOM    556  H   ASP A  36       8.266 -22.604  -2.078  1.00 89.94           H  
ATOM    557  CA  ASP A  36       7.463 -24.541  -2.092  1.00 89.94           C  
ATOM    558  HA  ASP A  36       6.786 -25.070  -2.763  1.00 89.94           H  
ATOM    559  C   ASP A  36       6.884 -24.748  -0.680  1.00 89.94           C  
ATOM    560  CB  ASP A  36       8.845 -25.193  -2.275  1.00 89.94           C  
ATOM    561  HB2 ASP A  36       9.062 -25.221  -3.343  1.00 89.94           H  
ATOM    562  HB3 ASP A  36       8.792 -26.226  -1.930  1.00 89.94           H  
ATOM    563  O   ASP A  36       6.525 -25.872  -0.322  1.00 89.94           O  
ATOM    564  CG  ASP A  36      10.022 -24.497  -1.575  1.00 89.94           C  
ATOM    565  OD1 ASP A  36       9.891 -23.360  -1.070  1.00 89.94           O  
ATOM    566  OD2 ASP A  36      11.143 -25.047  -1.628  1.00 89.94           O  
ATOM    567  N   GLY A  37       6.675 -23.681   0.092  1.00 89.06           N  
ATOM    568  H   GLY A  37       7.046 -22.791  -0.205  1.00 89.06           H  
ATOM    569  CA  GLY A  37       5.970 -23.724   1.374  1.00 89.06           C  
ATOM    570  HA2 GLY A  37       4.896 -23.690   1.191  1.00 89.06           H  
ATOM    571  HA3 GLY A  37       6.207 -24.653   1.891  1.00 89.06           H  
ATOM    572  C   GLY A  37       6.338 -22.567   2.299  1.00 89.06           C  
ATOM    573  O   GLY A  37       7.152 -21.710   1.958  1.00 89.06           O  
ATOM    574  N   LEU A  38       5.735 -22.550   3.489  1.00 90.56           N  
ATOM    575  H   LEU A  38       5.133 -23.322   3.738  1.00 90.56           H  
ATOM    576  CA  LEU A  38       6.129 -21.632   4.558  1.00 90.56           C  
ATOM    577  HA  LEU A  38       6.474 -20.703   4.104  1.00 90.56           H  
ATOM    578  C   LEU A  38       7.289 -22.237   5.370  1.00 90.56           C  
ATOM    579  CB  LEU A  38       4.930 -21.312   5.469  1.00 90.56           C  
ATOM    580  HB2 LEU A  38       4.640 -22.224   5.989  1.00 90.56           H  
ATOM    581  HB3 LEU A  38       5.255 -20.597   6.225  1.00 90.56           H  
ATOM    582  O   LEU A  38       7.302 -23.456   5.576  1.00 90.56           O  
ATOM    583  CG  LEU A  38       3.684 -20.755   4.763  1.00 90.56           C  
ATOM    584  HG  LEU A  38       3.301 -21.491   4.057  1.00 90.56           H  
ATOM    585  CD1 LEU A  38       2.606 -20.491   5.814  1.00 90.56           C  
ATOM    586 HD11 LEU A  38       2.945 -19.729   6.516  1.00 90.56           H  
ATOM    587 HD12 LEU A  38       2.391 -21.412   6.356  1.00 90.56           H  
ATOM    588 HD13 LEU A  38       1.694 -20.150   5.322  1.00 90.56           H  
ATOM    589  CD2 LEU A  38       3.987 -19.457   4.017  1.00 90.56           C  
ATOM    590 HD21 LEU A  38       4.457 -18.748   4.700  1.00 90.56           H  
ATOM    591 HD22 LEU A  38       3.067 -19.024   3.625  1.00 90.56           H  
ATOM    592 HD23 LEU A  38       4.663 -19.650   3.185  1.00 90.56           H  
ATOM    593  N   PRO A  39       8.239 -21.424   5.866  1.00 89.94           N  
ATOM    594  CA  PRO A  39       9.311 -21.905   6.726  1.00 89.94           C  
ATOM    595  HA  PRO A  39       9.851 -22.712   6.232  1.00 89.94           H  
ATOM    596  C   PRO A  39       8.745 -22.417   8.053  1.00 89.94           C  
ATOM    597  CB  PRO A  39      10.244 -20.705   6.925  1.00 89.94           C  
ATOM    598  HB2 PRO A  39      10.747 -20.733   7.891  1.00 89.94           H  
ATOM    599  HB3 PRO A  39      10.973 -20.671   6.116  1.00 89.94           H  
ATOM    600  O   PRO A  39       7.719 -21.922   8.530  1.00 89.94           O  
ATOM    601  CG  PRO A  39       9.300 -19.510   6.809  1.00 89.94           C  
ATOM    602  HG2 PRO A  39       8.768 -19.365   7.750  1.00 89.94           H  
ATOM    603  HG3 PRO A  39       9.825 -18.600   6.519  1.00 89.94           H  
ATOM    604  CD  PRO A  39       8.330 -19.981   5.729  1.00 89.94           C  
ATOM    605  HD2 PRO A  39       7.364 -19.488   5.843  1.00 89.94           H  
ATOM    606  HD3 PRO A  39       8.766 -19.777   4.751  1.00 89.94           H  
ATOM    607  N   ASP A  40       9.441 -23.384   8.656  1.00 88.00           N  
ATOM    608  H   ASP A  40      10.273 -23.742   8.210  1.00 88.00           H  
ATOM    609  CA  ASP A  40       9.188 -23.812  10.035  1.00 88.00           C  
ATOM    610  HA  ASP A  40       8.235 -24.338  10.083  1.00 88.00           H  
ATOM    611  C   ASP A  40       9.109 -22.596  10.976  1.00 88.00           C  
ATOM    612  CB  ASP A  40      10.292 -24.775  10.499  1.00 88.00           C  
ATOM    613  HB2 ASP A  40      11.264 -24.393  10.185  1.00 88.00           H  
ATOM    614  HB3 ASP A  40      10.138 -25.757  10.051  1.00 88.00           H  
ATOM    615  O   ASP A  40       9.898 -21.667  10.853  1.00 88.00           O  
ATOM    616  CG  ASP A  40      10.262 -24.877  12.025  1.00 88.00           C  
ATOM    617  OD1 ASP A  40       9.155 -25.175  12.526  1.00 88.00           O  
ATOM    618  OD2 ASP A  40      11.249 -24.427  12.658  1.00 88.00           O  
ATOM    619  N   VAL A  41       8.160 -22.598  11.912  1.00 89.62           N  
ATOM    620  H   VAL A  41       7.714 -23.485  12.094  1.00 89.62           H  
ATOM    621  CA  VAL A  41       7.938 -21.492  12.851  1.00 89.62           C  
ATOM    622  HA  VAL A  41       8.315 -20.578  12.392  1.00 89.62           H  
ATOM    623  C   VAL A  41       8.710 -21.664  14.166  1.00 89.62           C  
ATOM    624  CB  VAL A  41       6.425 -21.287  13.060  1.00 89.62           C  
ATOM    625  HB  VAL A  41       5.961 -21.202  12.077  1.00 89.62           H  
ATOM    626  O   VAL A  41       9.028 -20.658  14.808  1.00 89.62           O  
ATOM    627  CG1 VAL A  41       5.761 -22.456  13.788  1.00 89.62           C  
ATOM    628 HG11 VAL A  41       4.686 -22.287  13.857  1.00 89.62           H  
ATOM    629 HG12 VAL A  41       5.933 -23.389  13.252  1.00 89.62           H  
ATOM    630 HG13 VAL A  41       6.171 -22.548  14.794  1.00 89.62           H  
ATOM    631  CG2 VAL A  41       6.103 -19.995  13.818  1.00 89.62           C  
ATOM    632 HG21 VAL A  41       5.022 -19.872  13.882  1.00 89.62           H  
ATOM    633 HG22 VAL A  41       6.505 -20.042  14.831  1.00 89.62           H  
ATOM    634 HG23 VAL A  41       6.536 -19.145  13.292  1.00 89.62           H  
ATOM    635  N   GLU A  42       9.059 -22.895  14.560  1.00 88.62           N  
ATOM    636  H   GLU A  42       8.904 -23.677  13.940  1.00 88.62           H  
ATOM    637  CA  GLU A  42       9.733 -23.198  15.834  1.00 88.62           C  
ATOM    638  HA  GLU A  42       9.107 -22.877  16.667  1.00 88.62           H  
ATOM    639  C   GLU A  42      11.073 -22.461  15.944  1.00 88.62           C  
ATOM    640  CB  GLU A  42       9.969 -24.712  15.968  1.00 88.62           C  
ATOM    641  HB2 GLU A  42      10.556 -24.883  16.871  1.00 88.62           H  
ATOM    642  HB3 GLU A  42      10.550 -25.064  15.115  1.00 88.62           H  
ATOM    643  O   GLU A  42      11.358 -21.796  16.946  1.00 88.62           O  
ATOM    644  CG  GLU A  42       8.669 -25.524  16.070  1.00 88.62           C  
ATOM    645  HG2 GLU A  42       8.137 -25.207  16.967  1.00 88.62           H  
ATOM    646  HG3 GLU A  42       8.035 -25.297  15.212  1.00 88.62           H  
ATOM    647  CD  GLU A  42       8.909 -27.045  16.132  1.00 88.62           C  
ATOM    648  OE1 GLU A  42       7.916 -27.783  15.943  1.00 88.62           O  
ATOM    649  OE2 GLU A  42      10.065 -27.464  16.386  1.00 88.62           O  
ATOM    650  N   THR A  43      11.846 -22.472  14.856  1.00 89.44           N  
ATOM    651  H   THR A  43      11.560 -23.084  14.105  1.00 89.44           H  
ATOM    652  CA  THR A  43      13.124 -21.755  14.743  1.00 89.44           C  
ATOM    653  HA  THR A  43      13.823 -22.174  15.466  1.00 89.44           H  
ATOM    654  C   THR A  43      12.985 -20.251  15.044  1.00 89.44           C  
ATOM    655  CB  THR A  43      13.700 -21.965  13.331  1.00 89.44           C  
ATOM    656  HB  THR A  43      13.029 -21.518  12.598  1.00 89.44           H  
ATOM    657  O   THR A  43      13.827 -19.665  15.728  1.00 89.44           O  
ATOM    658  CG2 THR A  43      15.091 -21.344  13.175  1.00 89.44           C  
ATOM    659 HG21 THR A  43      15.755 -21.724  13.951  1.00 89.44           H  
ATOM    660 HG22 THR A  43      15.030 -20.258  13.246  1.00 89.44           H  
ATOM    661 HG23 THR A  43      15.493 -21.607  12.196  1.00 89.44           H  
ATOM    662  OG1 THR A  43      13.841 -23.339  13.039  1.00 89.44           O  
ATOM    663  HG1 THR A  43      12.973 -23.734  12.926  1.00 89.44           H  
ATOM    664  N   TYR A  44      11.902 -19.608  14.593  1.00 90.81           N  
ATOM    665  H   TYR A  44      11.181 -20.155  14.144  1.00 90.81           H  
ATOM    666  CA  TYR A  44      11.678 -18.169  14.794  1.00 90.81           C  
ATOM    667  HA  TYR A  44      12.636 -17.656  14.708  1.00 90.81           H  
ATOM    668  C   TYR A  44      11.131 -17.867  16.186  1.00 90.81           C  
ATOM    669  CB  TYR A  44      10.747 -17.589  13.720  1.00 90.81           C  
ATOM    670  HB2 TYR A  44      10.610 -16.525  13.911  1.00 90.81           H  
ATOM    671  HB3 TYR A  44       9.769 -18.064  13.798  1.00 90.81           H  
ATOM    672  O   TYR A  44      11.503 -16.849  16.767  1.00 90.81           O  
ATOM    673  CG  TYR A  44      11.270 -17.770  12.313  1.00 90.81           C  
ATOM    674  CD1 TYR A  44      11.933 -16.730  11.632  1.00 90.81           C  
ATOM    675  HD1 TYR A  44      12.042 -15.760  12.094  1.00 90.81           H  
ATOM    676  CD2 TYR A  44      11.118 -19.023  11.700  1.00 90.81           C  
ATOM    677  HD2 TYR A  44      10.613 -19.822  12.221  1.00 90.81           H  
ATOM    678  CE1 TYR A  44      12.431 -16.958  10.332  1.00 90.81           C  
ATOM    679  HE1 TYR A  44      12.922 -16.177   9.770  1.00 90.81           H  
ATOM    680  CE2 TYR A  44      11.641 -19.256  10.422  1.00 90.81           C  
ATOM    681  HE2 TYR A  44      11.555 -20.235   9.973  1.00 90.81           H  
ATOM    682  OH  TYR A  44      12.752 -18.479   8.489  1.00 90.81           O  
ATOM    683  HH  TYR A  44      12.603 -19.393   8.235  1.00 90.81           H  
ATOM    684  CZ  TYR A  44      12.284 -18.224   9.730  1.00 90.81           C  
ATOM    685  N   LEU A  45      10.291 -18.743  16.749  1.00 89.25           N  
ATOM    686  H   LEU A  45      10.030 -19.561  16.218  1.00 89.25           H  
ATOM    687  CA  LEU A  45       9.833 -18.643  18.140  1.00 89.25           C  
ATOM    688  HA  LEU A  45       9.326 -17.688  18.279  1.00 89.25           H  
ATOM    689  C   LEU A  45      11.025 -18.660  19.110  1.00 89.25           C  
ATOM    690  CB  LEU A  45       8.858 -19.800  18.440  1.00 89.25           C  
ATOM    691  HB2 LEU A  45       8.771 -19.929  19.519  1.00 89.25           H  
ATOM    692  HB3 LEU A  45       9.276 -20.724  18.041  1.00 89.25           H  
ATOM    693  O   LEU A  45      11.120 -17.790  19.982  1.00 89.25           O  
ATOM    694  CG  LEU A  45       7.448 -19.597  17.859  1.00 89.25           C  
ATOM    695  HG  LEU A  45       7.526 -19.227  16.836  1.00 89.25           H  
ATOM    696  CD1 LEU A  45       6.669 -20.910  17.837  1.00 89.25           C  
ATOM    697 HD11 LEU A  45       6.589 -21.329  18.841  1.00 89.25           H  
ATOM    698 HD12 LEU A  45       7.184 -21.630  17.201  1.00 89.25           H  
ATOM    699 HD13 LEU A  45       5.669 -20.754  17.433  1.00 89.25           H  
ATOM    700  CD2 LEU A  45       6.646 -18.593  18.696  1.00 89.25           C  
ATOM    701 HD21 LEU A  45       6.555 -18.962  19.718  1.00 89.25           H  
ATOM    702 HD22 LEU A  45       5.649 -18.487  18.269  1.00 89.25           H  
ATOM    703 HD23 LEU A  45       7.142 -17.623  18.696  1.00 89.25           H  
ATOM    704  N   LEU A  46      11.959 -19.594  18.904  1.00 89.56           N  
ATOM    705  H   LEU A  46      11.784 -20.280  18.184  1.00 89.56           H  
ATOM    706  CA  LEU A  46      13.204 -19.714  19.664  1.00 89.56           C  
ATOM    707  HA  LEU A  46      12.961 -19.892  20.711  1.00 89.56           H  
ATOM    708  C   LEU A  46      14.052 -18.434  19.572  1.00 89.56           C  
ATOM    709  CB  LEU A  46      13.971 -20.927  19.105  1.00 89.56           C  
ATOM    710  HB2 LEU A  46      14.264 -20.700  18.079  1.00 89.56           H  
ATOM    711  HB3 LEU A  46      13.307 -21.790  19.059  1.00 89.56           H  
ATOM    712  O   LEU A  46      14.448 -17.867  20.593  1.00 89.56           O  
ATOM    713  CG  LEU A  46      15.228 -21.302  19.910  1.00 89.56           C  
ATOM    714  HG  LEU A  46      15.691 -20.410  20.332  1.00 89.56           H  
ATOM    715  CD1 LEU A  46      14.890 -22.264  21.050  1.00 89.56           C  
ATOM    716 HD11 LEU A  46      15.786 -22.504  21.623  1.00 89.56           H  
ATOM    717 HD12 LEU A  46      14.154 -21.806  21.711  1.00 89.56           H  
ATOM    718 HD13 LEU A  46      14.467 -23.183  20.646  1.00 89.56           H  
ATOM    719  CD2 LEU A  46      16.253 -21.970  18.997  1.00 89.56           C  
ATOM    720 HD21 LEU A  46      15.786 -22.805  18.475  1.00 89.56           H  
ATOM    721 HD22 LEU A  46      17.096 -22.346  19.576  1.00 89.56           H  
ATOM    722 HD23 LEU A  46      16.608 -21.250  18.259  1.00 89.56           H  
ATOM    723  N   GLU A  47      14.314 -17.953  18.355  1.00 90.12           N  
ATOM    724  H   GLU A  47      13.999 -18.476  17.551  1.00 90.12           H  
ATOM    725  CA  GLU A  47      15.177 -16.789  18.133  1.00 90.12           C  
ATOM    726  HA  GLU A  47      16.074 -16.906  18.740  1.00 90.12           H  
ATOM    727  C   GLU A  47      14.553 -15.470  18.602  1.00 90.12           C  
ATOM    728  CB  GLU A  47      15.600 -16.720  16.659  1.00 90.12           C  
ATOM    729  HB2 GLU A  47      14.730 -16.859  16.018  1.00 90.12           H  
ATOM    730  HB3 GLU A  47      16.005 -15.726  16.467  1.00 90.12           H  
ATOM    731  O   GLU A  47      15.247 -14.653  19.211  1.00 90.12           O  
ATOM    732  CG  GLU A  47      16.676 -17.765  16.316  1.00 90.12           C  
ATOM    733  HG2 GLU A  47      16.263 -18.760  16.479  1.00 90.12           H  
ATOM    734  HG3 GLU A  47      16.929 -17.682  15.259  1.00 90.12           H  
ATOM    735  CD  GLU A  47      17.951 -17.602  17.160  1.00 90.12           C  
ATOM    736  OE1 GLU A  47      18.573 -18.636  17.492  1.00 90.12           O  
ATOM    737  OE2 GLU A  47      18.277 -16.469  17.586  1.00 90.12           O  
ATOM    738  N   ILE A  48      13.240 -15.280  18.432  1.00 87.81           N  
ATOM    739  H   ILE A  48      12.726 -15.984  17.922  1.00 87.81           H  
ATOM    740  CA  ILE A  48      12.489 -14.151  19.010  1.00 87.81           C  
ATOM    741  HA  ILE A  48      12.964 -13.221  18.699  1.00 87.81           H  
ATOM    742  C   ILE A  48      12.544 -14.191  20.543  1.00 87.81           C  
ATOM    743  CB  ILE A  48      11.034 -14.159  18.481  1.00 87.81           C  
ATOM    744  HB  ILE A  48      10.646 -15.176  18.552  1.00 87.81           H  
ATOM    745  O   ILE A  48      12.690 -13.141  21.178  1.00 87.81           O  
ATOM    746  CG1 ILE A  48      11.035 -13.712  17.002  1.00 87.81           C  
ATOM    747 HG12 ILE A  48      11.295 -12.655  16.947  1.00 87.81           H  
ATOM    748 HG13 ILE A  48      11.797 -14.275  16.463  1.00 87.81           H  
ATOM    749  CG2 ILE A  48      10.095 -13.251  19.297  1.00 87.81           C  
ATOM    750 HG21 ILE A  48       9.082 -13.318  18.901  1.00 87.81           H  
ATOM    751 HG22 ILE A  48      10.050 -13.573  20.337  1.00 87.81           H  
ATOM    752 HG23 ILE A  48      10.432 -12.216  19.242  1.00 87.81           H  
ATOM    753  CD1 ILE A  48       9.710 -13.929  16.264  1.00 87.81           C  
ATOM    754 HD11 ILE A  48       9.843 -13.690  15.209  1.00 87.81           H  
ATOM    755 HD12 ILE A  48       9.406 -14.972  16.353  1.00 87.81           H  
ATOM    756 HD13 ILE A  48       8.936 -13.279  16.672  1.00 87.81           H  
ATOM    757  N   GLY A  49      12.468 -15.383  21.144  1.00 87.19           N  
ATOM    758  H   GLY A  49      12.319 -16.201  20.570  1.00 87.19           H  
ATOM    759  CA  GLY A  49      12.627 -15.586  22.586  1.00 87.19           C  
ATOM    760  HA2 GLY A  49      12.505 -16.648  22.799  1.00 87.19           H  
ATOM    761  HA3 GLY A  49      11.859 -15.029  23.122  1.00 87.19           H  
ATOM    762  C   GLY A  49      14.002 -15.156  23.110  1.00 87.19           C  
ATOM    763  O   GLY A  49      14.092 -14.594  24.201  1.00 87.19           O  
ATOM    764  N   ARG A  50      15.061 -15.339  22.308  1.00 88.75           N  
ATOM    765  H   ARG A  50      14.897 -15.829  21.440  1.00 88.75           H  
ATOM    766  CA  ARG A  50      16.442 -14.922  22.622  1.00 88.75           C  
ATOM    767  HA  ARG A  50      16.663 -15.187  23.656  1.00 88.75           H  
ATOM    768  C   ARG A  50      16.667 -13.407  22.530  1.00 88.75           C  
ATOM    769  CB  ARG A  50      17.419 -15.675  21.697  1.00 88.75           C  
ATOM    770  HB2 ARG A  50      17.118 -15.534  20.658  1.00 88.75           H  
ATOM    771  HB3 ARG A  50      18.419 -15.257  21.810  1.00 88.75           H  
ATOM    772  O   ARG A  50      17.616 -12.898  23.127  1.00 88.75           O  
ATOM    773  CG  ARG A  50      17.491 -17.177  22.008  1.00 88.75           C  
ATOM    774  HG2 ARG A  50      16.488 -17.586  22.128  1.00 88.75           H  
ATOM    775  HG3 ARG A  50      18.029 -17.313  22.946  1.00 88.75           H  
ATOM    776  CD  ARG A  50      18.202 -17.955  20.893  1.00 88.75           C  
ATOM    777  HD2 ARG A  50      19.181 -17.513  20.708  1.00 88.75           H  
ATOM    778  HD3 ARG A  50      17.615 -17.885  19.977  1.00 88.75           H  
ATOM    779  NE  ARG A  50      18.355 -19.371  21.269  1.00 88.75           N  
ATOM    780  HE  ARG A  50      17.870 -19.671  22.103  1.00 88.75           H  
ATOM    781  NH1 ARG A  50      19.600 -20.080  19.459  1.00 88.75           N  
ATOM    782 HH11 ARG A  50      19.280 -19.300  18.904  1.00 88.75           H  
ATOM    783 HH12 ARG A  50      20.014 -20.827  18.920  1.00 88.75           H  
ATOM    784  NH2 ARG A  50      19.163 -21.488  21.109  1.00 88.75           N  
ATOM    785 HH21 ARG A  50      19.643 -22.194  20.570  1.00 88.75           H  
ATOM    786 HH22 ARG A  50      18.688 -21.732  21.967  1.00 88.75           H  
ATOM    787  CZ  ARG A  50      19.034 -20.292  20.607  1.00 88.75           C  
ATOM    788  N   GLN A  51      15.828 -12.661  21.807  1.00 86.69           N  
ATOM    789  H   GLN A  51      15.051 -13.119  21.353  1.00 86.69           H  
ATOM    790  CA  GLN A  51      16.031 -11.220  21.622  1.00 86.69           C  
ATOM    791  HA  GLN A  51      17.098 -11.050  21.477  1.00 86.69           H  
ATOM    792  C   GLN A  51      15.598 -10.394  22.839  1.00 86.69           C  
ATOM    793  CB  GLN A  51      15.307 -10.700  20.375  1.00 86.69           C  
ATOM    794  HB2 GLN A  51      15.474  -9.626  20.301  1.00 86.69           H  
ATOM    795  HB3 GLN A  51      14.239 -10.875  20.507  1.00 86.69           H  
ATOM    796  O   GLN A  51      14.432 -10.376  23.232  1.00 86.69           O  
ATOM    797  CG  GLN A  51      15.727 -11.343  19.053  1.00 86.69           C  
ATOM    798  HG2 GLN A  51      15.318 -10.748  18.237  1.00 86.69           H  
ATOM    799  HG3 GLN A  51      15.267 -12.329  18.978  1.00 86.69           H  
ATOM    800  CD  GLN A  51      17.235 -11.447  18.872  1.00 86.69           C  
ATOM    801  NE2 GLN A  51      17.754 -12.625  18.601  1.00 86.69           N  
ATOM    802 HE21 GLN A  51      18.760 -12.714  18.561  1.00 86.69           H  
ATOM    803 HE22 GLN A  51      17.166 -13.445  18.563  1.00 86.69           H  
ATOM    804  OE1 GLN A  51      17.952 -10.464  18.999  1.00 86.69           O  
ATOM    805  N   VAL A  52      16.525  -9.594  23.372  1.00 84.19           N  
ATOM    806  H   VAL A  52      17.481  -9.738  23.080  1.00 84.19           H  
ATOM    807  CA  VAL A  52      16.249  -8.652  24.474  1.00 84.19           C  
ATOM    808  HA  VAL A  52      15.541  -9.118  25.160  1.00 84.19           H  
ATOM    809  C   VAL A  52      15.605  -7.352  23.973  1.00 84.19           C  
ATOM    810  CB  VAL A  52      17.542  -8.359  25.264  1.00 84.19           C  
ATOM    811  HB  VAL A  52      18.241  -7.834  24.614  1.00 84.19           H  
ATOM    812  O   VAL A  52      14.797  -6.742  24.672  1.00 84.19           O  
ATOM    813  CG1 VAL A  52      17.282  -7.488  26.501  1.00 84.19           C  
ATOM    814 HG11 VAL A  52      18.208  -7.352  27.061  1.00 84.19           H  
ATOM    815 HG12 VAL A  52      16.544  -7.966  27.145  1.00 84.19           H  
ATOM    816 HG13 VAL A  52      16.919  -6.504  26.207  1.00 84.19           H  
ATOM    817  CG2 VAL A  52      18.213  -9.652  25.749  1.00 84.19           C  
ATOM    818 HG21 VAL A  52      19.098  -9.417  26.341  1.00 84.19           H  
ATOM    819 HG22 VAL A  52      17.519 -10.227  26.362  1.00 84.19           H  
ATOM    820 HG23 VAL A  52      18.530 -10.267  24.907  1.00 84.19           H  
ATOM    821  N   THR A  53      15.940  -6.908  22.756  1.00 82.75           N  
ATOM    822  H   THR A  53      16.507  -7.505  22.171  1.00 82.75           H  
ATOM    823  CA  THR A  53      15.461  -5.626  22.211  1.00 82.75           C  
ATOM    824  HA  THR A  53      15.135  -5.008  23.048  1.00 82.75           H  
ATOM    825  C   THR A  53      14.257  -5.800  21.291  1.00 82.75           C  
ATOM    826  CB  THR A  53      16.556  -4.816  21.496  1.00 82.75           C  
ATOM    827  HB  THR A  53      16.156  -3.819  21.308  1.00 82.75           H  
ATOM    828  O   THR A  53      14.157  -6.774  20.546  1.00 82.75           O  
ATOM    829  CG2 THR A  53      17.837  -4.661  22.313  1.00 82.75           C  
ATOM    830 HG21 THR A  53      18.527  -4.003  21.784  1.00 82.75           H  
ATOM    831 HG22 THR A  53      17.603  -4.219  23.281  1.00 82.75           H  
ATOM    832 HG23 THR A  53      18.316  -5.628  22.468  1.00 82.75           H  
ATOM    833  OG1 THR A  53      16.893  -5.377  20.252  1.00 82.75           O  
ATOM    834  HG1 THR A  53      17.582  -6.031  20.391  1.00 82.75           H  
ATOM    835  N   ARG A  54      13.365  -4.802  21.287  1.00 80.88           N  
ATOM    836  H   ARG A  54      13.484  -4.058  21.960  1.00 80.88           H  
ATOM    837  CA  ARG A  54      12.217  -4.737  20.371  1.00 80.88           C  
ATOM    838  HA  ARG A  54      11.595  -5.621  20.516  1.00 80.88           H  
ATOM    839  C   ARG A  54      12.642  -4.792  18.903  1.00 80.88           C  
ATOM    840  CB  ARG A  54      11.387  -3.498  20.720  1.00 80.88           C  
ATOM    841  HB2 ARG A  54      10.946  -3.673  21.701  1.00 80.88           H  
ATOM    842  HB3 ARG A  54      12.036  -2.625  20.793  1.00 80.88           H  
ATOM    843  O   ARG A  54      12.166  -5.657  18.185  1.00 80.88           O  
ATOM    844  CG  ARG A  54      10.280  -3.186  19.705  1.00 80.88           C  
ATOM    845  HG2 ARG A  54      10.684  -2.559  18.911  1.00 80.88           H  
ATOM    846  HG3 ARG A  54       9.881  -4.098  19.259  1.00 80.88           H  
ATOM    847  CD  ARG A  54       9.161  -2.451  20.437  1.00 80.88           C  
ATOM    848  HD2 ARG A  54       9.597  -1.635  21.013  1.00 80.88           H  
ATOM    849  HD3 ARG A  54       8.666  -3.146  21.116  1.00 80.88           H  
ATOM    850  NE  ARG A  54       8.177  -1.906  19.505  1.00 80.88           N  
ATOM    851  HE  ARG A  54       8.193  -2.246  18.553  1.00 80.88           H  
ATOM    852  NH1 ARG A  54       7.023  -0.620  21.031  1.00 80.88           N  
ATOM    853 HH11 ARG A  54       7.487  -1.089  21.796  1.00 80.88           H  
ATOM    854 HH12 ARG A  54       6.279   0.048  21.172  1.00 80.88           H  
ATOM    855  NH2 ARG A  54       6.528  -0.495  18.901  1.00 80.88           N  
ATOM    856 HH21 ARG A  54       6.499  -1.015  18.036  1.00 80.88           H  
ATOM    857 HH22 ARG A  54       5.564  -0.317  19.146  1.00 80.88           H  
ATOM    858  CZ  ARG A  54       7.254  -1.022  19.814  1.00 80.88           C  
ATOM    859  N   ALA A  55      13.627  -3.981  18.513  1.00 79.94           N  
ATOM    860  H   ALA A  55      13.985  -3.305  19.173  1.00 79.94           H  
ATOM    861  CA  ALA A  55      14.179  -3.995  17.158  1.00 79.94           C  
ATOM    862  HA  ALA A  55      13.377  -3.760  16.459  1.00 79.94           H  
ATOM    863  C   ALA A  55      14.753  -5.368  16.750  1.00 79.94           C  
ATOM    864  CB  ALA A  55      15.248  -2.898  17.069  1.00 79.94           C  
ATOM    865  HB1 ALA A  55      15.648  -2.870  16.056  1.00 79.94           H  
ATOM    866  HB2 ALA A  55      16.060  -3.107  17.766  1.00 79.94           H  
ATOM    867  HB3 ALA A  55      14.805  -1.929  17.299  1.00 79.94           H  
ATOM    868  O   ALA A  55      14.637  -5.749  15.589  1.00 79.94           O  
ATOM    869  N   GLY A  56      15.333  -6.126  17.690  1.00 83.56           N  
ATOM    870  H   GLY A  56      15.428  -5.764  18.628  1.00 83.56           H  
ATOM    871  CA  GLY A  56      15.759  -7.508  17.449  1.00 83.56           C  
ATOM    872  HA2 GLY A  56      16.429  -7.542  16.590  1.00 83.56           H  
ATOM    873  HA3 GLY A  56      16.294  -7.878  18.324  1.00 83.56           H  
ATOM    874  C   GLY A  56      14.578  -8.445  17.181  1.00 83.56           C  
ATOM    875  O   GLY A  56      14.617  -9.213  16.223  1.00 83.56           O  
ATOM    876  N   LYS A  57      13.506  -8.362  17.980  1.00 84.75           N  
ATOM    877  H   LYS A  57      13.524  -7.692  18.736  1.00 84.75           H  
ATOM    878  CA  LYS A  57      12.279  -9.153  17.763  1.00 84.75           C  
ATOM    879  HA  LYS A  57      12.545 -10.208  17.689  1.00 84.75           H  
ATOM    880  C   LYS A  57      11.608  -8.811  16.433  1.00 84.75           C  
ATOM    881  CB  LYS A  57      11.295  -8.979  18.932  1.00 84.75           C  
ATOM    882  HB2 LYS A  57      11.075  -7.922  19.088  1.00 84.75           H  
ATOM    883  HB3 LYS A  57      10.366  -9.491  18.681  1.00 84.75           H  
ATOM    884  O   LYS A  57      11.315  -9.712  15.653  1.00 84.75           O  
ATOM    885  CG  LYS A  57      11.865  -9.592  20.213  1.00 84.75           C  
ATOM    886  HG2 LYS A  57      12.126 -10.629  20.005  1.00 84.75           H  
ATOM    887  HG3 LYS A  57      12.758  -9.045  20.515  1.00 84.75           H  
ATOM    888  CD  LYS A  57      10.864  -9.577  21.366  1.00 84.75           C  
ATOM    889  HD2 LYS A  57      10.567  -8.552  21.591  1.00 84.75           H  
ATOM    890  HD3 LYS A  57       9.996 -10.169  21.078  1.00 84.75           H  
ATOM    891  CE  LYS A  57      11.514 -10.231  22.582  1.00 84.75           C  
ATOM    892  HE2 LYS A  57      12.420  -9.682  22.837  1.00 84.75           H  
ATOM    893  HE3 LYS A  57      11.812 -11.243  22.309  1.00 84.75           H  
ATOM    894  NZ  LYS A  57      10.594 -10.261  23.738  1.00 84.75           N  
ATOM    895  HZ1 LYS A  57      10.920 -10.939  24.411  1.00 84.75           H  
ATOM    896  HZ2 LYS A  57       9.660 -10.494  23.431  1.00 84.75           H  
ATOM    897  HZ3 LYS A  57      10.542  -9.348  24.166  1.00 84.75           H  
ATOM    898  N   ASP A  58      11.455  -7.520  16.137  1.00 82.75           N  
ATOM    899  H   ASP A  58      11.695  -6.842  16.846  1.00 82.75           H  
ATOM    900  CA  ASP A  58      10.900  -7.023  14.873  1.00 82.75           C  
ATOM    901  HA  ASP A  58       9.881  -7.393  14.758  1.00 82.75           H  
ATOM    902  C   ASP A  58      11.712  -7.512  13.659  1.00 82.75           C  
ATOM    903  CB  ASP A  58      10.863  -5.483  14.888  1.00 82.75           C  
ATOM    904  HB2 ASP A  58      11.863  -5.105  15.102  1.00 82.75           H  
ATOM    905  HB3 ASP A  58      10.585  -5.133  13.894  1.00 82.75           H  
ATOM    906  O   ASP A  58      11.135  -7.858  12.626  1.00 82.75           O  
ATOM    907  CG  ASP A  58       9.864  -4.889  15.889  1.00 82.75           C  
ATOM    908  OD1 ASP A  58       8.753  -5.448  16.002  1.00 82.75           O  
ATOM    909  OD2 ASP A  58      10.210  -3.860  16.522  1.00 82.75           O  
ATOM    910  N   ALA A  59      13.043  -7.598  13.779  1.00 83.81           N  
ATOM    911  H   ALA A  59      13.477  -7.269  14.630  1.00 83.81           H  
ATOM    912  CA  ALA A  59      13.906  -8.134  12.728  1.00 83.81           C  
ATOM    913  HA  ALA A  59      13.685  -7.603  11.803  1.00 83.81           H  
ATOM    914  C   ALA A  59      13.648  -9.627  12.459  1.00 83.81           C  
ATOM    915  CB  ALA A  59      15.372  -7.863  13.087  1.00 83.81           C  
ATOM    916  HB1 ALA A  59      15.529  -6.793  13.225  1.00 83.81           H  
ATOM    917  HB2 ALA A  59      16.012  -8.214  12.277  1.00 83.81           H  
ATOM    918  HB3 ALA A  59      15.643  -8.390  14.002  1.00 83.81           H  
ATOM    919  O   ALA A  59      13.585 -10.022  11.298  1.00 83.81           O  
ATOM    920  N   TRP A  60      13.428 -10.449  13.491  1.00 87.88           N  
ATOM    921  H   TRP A  60      13.494 -10.082  14.430  1.00 87.88           H  
ATOM    922  CA  TRP A  60      13.097 -11.870  13.310  1.00 87.88           C  
ATOM    923  HA  TRP A  60      13.759 -12.283  12.549  1.00 87.88           H  
ATOM    924  C   TRP A  60      11.671 -12.108  12.801  1.00 87.88           C  
ATOM    925  CB  TRP A  60      13.367 -12.643  14.597  1.00 87.88           C  
ATOM    926  HB2 TRP A  60      12.815 -13.583  14.552  1.00 87.88           H  
ATOM    927  HB3 TRP A  60      13.003 -12.075  15.453  1.00 87.88           H  
ATOM    928  O   TRP A  60      11.477 -12.977  11.954  1.00 87.88           O  
ATOM    929  CG  TRP A  60      14.803 -12.997  14.797  1.00 87.88           C  
ATOM    930  CD1 TRP A  60      15.666 -12.375  15.626  1.00 87.88           C  
ATOM    931  HD1 TRP A  60      15.410 -11.529  16.246  1.00 87.88           H  
ATOM    932  CD2 TRP A  60      15.569 -14.054  14.143  1.00 87.88           C  
ATOM    933  CE2 TRP A  60      16.903 -14.021  14.648  1.00 87.88           C  
ATOM    934  CE3 TRP A  60      15.265 -15.046  13.185  1.00 87.88           C  
ATOM    935  HE3 TRP A  60      14.259 -15.119  12.800  1.00 87.88           H  
ATOM    936  NE1 TRP A  60      16.897 -12.995  15.568  1.00 87.88           N  
ATOM    937  HE1 TRP A  60      17.667 -12.775  16.184  1.00 87.88           H  
ATOM    938  CH2 TRP A  60      17.550 -15.908  13.279  1.00 87.88           C  
ATOM    939  HH2 TRP A  60      18.282 -16.642  12.979  1.00 87.88           H  
ATOM    940  CZ2 TRP A  60      17.884 -14.932  14.234  1.00 87.88           C  
ATOM    941  HZ2 TRP A  60      18.868 -14.914  14.678  1.00 87.88           H  
ATOM    942  CZ3 TRP A  60      16.243 -15.965  12.760  1.00 87.88           C  
ATOM    943  HZ3 TRP A  60      15.978 -16.743  12.060  1.00 87.88           H  
ATOM    944  N   VAL A  61      10.689 -11.301  13.220  1.00 88.19           N  
ATOM    945  H   VAL A  61      10.896 -10.641  13.955  1.00 88.19           H  
ATOM    946  CA  VAL A  61       9.340 -11.300  12.614  1.00 88.19           C  
ATOM    947  HA  VAL A  61       8.917 -12.302  12.679  1.00 88.19           H  
ATOM    948  C   VAL A  61       9.418 -10.932  11.126  1.00 88.19           C  
ATOM    949  CB  VAL A  61       8.409 -10.320  13.357  1.00 88.19           C  
ATOM    950  HB  VAL A  61       8.883  -9.340  13.387  1.00 88.19           H  
ATOM    951  O   VAL A  61       8.792 -11.581  10.287  1.00 88.19           O  
ATOM    952  CG1 VAL A  61       7.042 -10.169  12.676  1.00 88.19           C  
ATOM    953 HG11 VAL A  61       7.147  -9.842  11.641  1.00 88.19           H  
ATOM    954 HG12 VAL A  61       6.492 -11.110  12.703  1.00 88.19           H  
ATOM    955 HG13 VAL A  61       6.471  -9.396  13.189  1.00 88.19           H  
ATOM    956  CG2 VAL A  61       8.145 -10.777  14.797  1.00 88.19           C  
ATOM    957 HG21 VAL A  61       7.612 -11.727  14.793  1.00 88.19           H  
ATOM    958 HG22 VAL A  61       9.082 -10.902  15.341  1.00 88.19           H  
ATOM    959 HG23 VAL A  61       7.546 -10.028  15.315  1.00 88.19           H  
ATOM    960  N   SER A  62      10.226  -9.923  10.785  1.00 85.94           N  
ATOM    961  H   SER A  62      10.684  -9.408  11.523  1.00 85.94           H  
ATOM    962  CA  SER A  62      10.473  -9.523   9.393  1.00 85.94           C  
ATOM    963  HA  SER A  62       9.517  -9.339   8.903  1.00 85.94           H  
ATOM    964  C   SER A  62      11.198 -10.620   8.608  1.00 85.94           C  
ATOM    965  CB  SER A  62      11.300  -8.234   9.329  1.00 85.94           C  
ATOM    966  HB2 SER A  62      12.293  -8.412   9.741  1.00 85.94           H  
ATOM    967  HB3 SER A  62      11.408  -7.937   8.286  1.00 85.94           H  
ATOM    968  O   SER A  62      10.880 -10.847   7.444  1.00 85.94           O  
ATOM    969  OG  SER A  62      10.682  -7.182  10.045  1.00 85.94           O  
ATOM    970  HG  SER A  62      10.729  -7.391  10.981  1.00 85.94           H  
ATOM    971  N   LYS A  63      12.136 -11.335   9.245  1.00 87.94           N  
ATOM    972  H   LYS A  63      12.398 -11.053  10.178  1.00 87.94           H  
ATOM    973  CA  LYS A  63      12.849 -12.464   8.641  1.00 87.94           C  
ATOM    974  HA  LYS A  63      13.203 -12.143   7.661  1.00 87.94           H  
ATOM    975  C   LYS A  63      11.925 -13.659   8.375  1.00 87.94           C  
ATOM    976  CB  LYS A  63      14.092 -12.816   9.480  1.00 87.94           C  
ATOM    977  HB2 LYS A  63      14.722 -11.931   9.570  1.00 87.94           H  
ATOM    978  HB3 LYS A  63      13.793 -13.148  10.474  1.00 87.94           H  
ATOM    979  O   LYS A  63      12.021 -14.239   7.303  1.00 87.94           O  
ATOM    980  CG  LYS A  63      14.885 -13.933   8.793  1.00 87.94           C  
ATOM    981  HG2 LYS A  63      14.317 -14.855   8.911  1.00 87.94           H  
ATOM    982  HG3 LYS A  63      14.968 -13.705   7.730  1.00 87.94           H  
ATOM    983  CD  LYS A  63      16.290 -14.174   9.356  1.00 87.94           C  
ATOM    984  HD2 LYS A  63      16.240 -14.220  10.443  1.00 87.94           H  
ATOM    985  HD3 LYS A  63      16.937 -13.343   9.073  1.00 87.94           H  
ATOM    986  CE  LYS A  63      16.883 -15.497   8.834  1.00 87.94           C  
ATOM    987  HE2 LYS A  63      16.321 -16.317   9.282  1.00 87.94           H  
ATOM    988  HE3 LYS A  63      17.917 -15.574   9.170  1.00 87.94           H  
ATOM    989  NZ  LYS A  63      16.809 -15.638   7.354  1.00 87.94           N  
ATOM    990  HZ1 LYS A  63      15.846 -15.765   7.079  1.00 87.94           H  
ATOM    991  HZ2 LYS A  63      17.247 -16.486   7.024  1.00 87.94           H  
ATOM    992  HZ3 LYS A  63      17.167 -14.844   6.842  1.00 87.94           H  
ATOM    993  N   TYR A  64      10.971 -13.959   9.261  1.00 89.81           N  
ATOM    994  H   TYR A  64      10.973 -13.480  10.150  1.00 89.81           H  
ATOM    995  CA  TYR A  64       9.942 -14.980   9.011  1.00 89.81           C  
ATOM    996  HA  TYR A  64      10.429 -15.939   8.836  1.00 89.81           H  
ATOM    997  C   TYR A  64       9.110 -14.668   7.753  1.00 89.81           C  
ATOM    998  CB  TYR A  64       9.041 -15.112  10.250  1.00 89.81           C  
ATOM    999  HB2 TYR A  64       8.622 -14.136  10.497  1.00 89.81           H  
ATOM   1000  HB3 TYR A  64       9.641 -15.429  11.102  1.00 89.81           H  
ATOM   1001  O   TYR A  64       8.936 -15.529   6.889  1.00 89.81           O  
ATOM   1002  CG  TYR A  64       7.905 -16.097  10.064  1.00 89.81           C  
ATOM   1003  CD1 TYR A  64       6.594 -15.631   9.845  1.00 89.81           C  
ATOM   1004  HD1 TYR A  64       6.391 -14.570   9.839  1.00 89.81           H  
ATOM   1005  CD2 TYR A  64       8.173 -17.479  10.047  1.00 89.81           C  
ATOM   1006  HD2 TYR A  64       9.180 -17.836  10.204  1.00 89.81           H  
ATOM   1007  CE1 TYR A  64       5.557 -16.548   9.587  1.00 89.81           C  
ATOM   1008  HE1 TYR A  64       4.553 -16.204   9.391  1.00 89.81           H  
ATOM   1009  CE2 TYR A  64       7.141 -18.399   9.789  1.00 89.81           C  
ATOM   1010  HE2 TYR A  64       7.360 -19.457   9.758  1.00 89.81           H  
ATOM   1011  OH  TYR A  64       4.850 -18.815   9.225  1.00 89.81           O  
ATOM   1012  HH  TYR A  64       5.192 -19.711   9.197  1.00 89.81           H  
ATOM   1013  CZ  TYR A  64       5.835 -17.933   9.536  1.00 89.81           C  
ATOM   1014  N   LEU A  65       8.655 -13.414   7.607  1.00 89.62           N  
ATOM   1015  H   LEU A  65       8.835 -12.753   8.348  1.00 89.62           H  
ATOM   1016  CA  LEU A  65       7.968 -12.955   6.391  1.00 89.62           C  
ATOM   1017  HA  LEU A  65       7.114 -13.605   6.199  1.00 89.62           H  
ATOM   1018  C   LEU A  65       8.866 -13.053   5.150  1.00 89.62           C  
ATOM   1019  CB  LEU A  65       7.484 -11.503   6.570  1.00 89.62           C  
ATOM   1020  HB2 LEU A  65       7.184 -11.118   5.595  1.00 89.62           H  
ATOM   1021  HB3 LEU A  65       8.320 -10.895   6.916  1.00 89.62           H  
ATOM   1022  O   LEU A  65       8.407 -13.494   4.101  1.00 89.62           O  
ATOM   1023  CG  LEU A  65       6.303 -11.316   7.536  1.00 89.62           C  
ATOM   1024  HG  LEU A  65       6.552 -11.747   8.506  1.00 89.62           H  
ATOM   1025  CD1 LEU A  65       6.025  -9.824   7.722  1.00 89.62           C  
ATOM   1026 HD11 LEU A  65       5.763  -9.367   6.767  1.00 89.62           H  
ATOM   1027 HD12 LEU A  65       6.909  -9.333   8.130  1.00 89.62           H  
ATOM   1028 HD13 LEU A  65       5.200  -9.687   8.420  1.00 89.62           H  
ATOM   1029  CD2 LEU A  65       5.029 -11.977   7.007  1.00 89.62           C  
ATOM   1030 HD21 LEU A  65       4.180 -11.708   7.635  1.00 89.62           H  
ATOM   1031 HD22 LEU A  65       4.830 -11.652   5.986  1.00 89.62           H  
ATOM   1032 HD23 LEU A  65       5.148 -13.060   7.030  1.00 89.62           H  
ATOM   1033  N   PHE A  66      10.135 -12.655   5.269  1.00 88.12           N  
ATOM   1034  H   PHE A  66      10.436 -12.282   6.158  1.00 88.12           H  
ATOM   1035  CA  PHE A  66      11.116 -12.713   4.185  1.00 88.12           C  
ATOM   1036  HA  PHE A  66      10.739 -12.144   3.335  1.00 88.12           H  
ATOM   1037  C   PHE A  66      11.354 -14.149   3.698  1.00 88.12           C  
ATOM   1038  CB  PHE A  66      12.424 -12.067   4.667  1.00 88.12           C  
ATOM   1039  HB2 PHE A  66      12.785 -12.590   5.553  1.00 88.12           H  
ATOM   1040  HB3 PHE A  66      12.229 -11.032   4.949  1.00 88.12           H  
ATOM   1041  O   PHE A  66      11.190 -14.444   2.514  1.00 88.12           O  
ATOM   1042  CG  PHE A  66      13.522 -12.098   3.631  1.00 88.12           C  
ATOM   1043  CD1 PHE A  66      14.417 -13.183   3.559  1.00 88.12           C  
ATOM   1044  HD1 PHE A  66      14.365 -13.980   4.286  1.00 88.12           H  
ATOM   1045  CD2 PHE A  66      13.604 -11.067   2.687  1.00 88.12           C  
ATOM   1046  HD2 PHE A  66      12.930 -10.226   2.748  1.00 88.12           H  
ATOM   1047  CE1 PHE A  66      15.373 -13.247   2.530  1.00 88.12           C  
ATOM   1048  HE1 PHE A  66      16.066 -14.073   2.484  1.00 88.12           H  
ATOM   1049  CE2 PHE A  66      14.522 -11.163   1.630  1.00 88.12           C  
ATOM   1050  HE2 PHE A  66      14.527 -10.414   0.852  1.00 88.12           H  
ATOM   1051  CZ  PHE A  66      15.417 -12.240   1.553  1.00 88.12           C  
ATOM   1052  HZ  PHE A  66      16.138 -12.294   0.751  1.00 88.12           H  
ATOM   1053  N   ASP A  67      11.694 -15.061   4.608  1.00 89.06           N  
ATOM   1054  H   ASP A  67      11.783 -14.775   5.572  1.00 89.06           H  
ATOM   1055  CA  ASP A  67      12.045 -16.441   4.272  1.00 89.06           C  
ATOM   1056  HA  ASP A  67      12.817 -16.424   3.502  1.00 89.06           H  
ATOM   1057  C   ASP A  67      10.849 -17.213   3.687  1.00 89.06           C  
ATOM   1058  CB  ASP A  67      12.625 -17.141   5.511  1.00 89.06           C  
ATOM   1059  HB2 ASP A  67      11.926 -17.023   6.339  1.00 89.06           H  
ATOM   1060  HB3 ASP A  67      12.719 -18.206   5.298  1.00 89.06           H  
ATOM   1061  O   ASP A  67      11.048 -18.069   2.824  1.00 89.06           O  
ATOM   1062  CG  ASP A  67      14.011 -16.616   5.917  1.00 89.06           C  
ATOM   1063  OD1 ASP A  67      14.855 -16.314   5.046  1.00 89.06           O  
ATOM   1064  OD2 ASP A  67      14.316 -16.529   7.122  1.00 89.06           O  
ATOM   1065  N   GLY A  68       9.616 -16.865   4.084  1.00 89.94           N  
ATOM   1066  H   GLY A  68       9.535 -16.183   4.824  1.00 89.94           H  
ATOM   1067  CA  GLY A  68       8.377 -17.403   3.510  1.00 89.94           C  
ATOM   1068  HA2 GLY A  68       8.514 -18.463   3.293  1.00 89.94           H  
ATOM   1069  HA3 GLY A  68       7.575 -17.292   4.240  1.00 89.94           H  
ATOM   1070  C   GLY A  68       7.912 -16.778   2.194  1.00 89.94           C  
ATOM   1071  O   GLY A  68       6.981 -17.302   1.588  1.00 89.94           O  
ATOM   1072  N   LEU A  69       8.535 -15.693   1.724  1.00 91.56           N  
ATOM   1073  H   LEU A  69       9.256 -15.280   2.299  1.00 91.56           H  
ATOM   1074  CA  LEU A  69       8.116 -14.981   0.508  1.00 91.56           C  
ATOM   1075  HA  LEU A  69       7.356 -15.568  -0.008  1.00 91.56           H  
ATOM   1076  C   LEU A  69       9.227 -14.794  -0.536  1.00 91.56           C  
ATOM   1077  CB  LEU A  69       7.482 -13.640   0.909  1.00 91.56           C  
ATOM   1078  HB2 LEU A  69       8.181 -13.124   1.567  1.00 91.56           H  
ATOM   1079  HB3 LEU A  69       7.337 -13.033   0.016  1.00 91.56           H  
ATOM   1080  O   LEU A  69       8.914 -14.515  -1.694  1.00 91.56           O  
ATOM   1081  CG  LEU A  69       6.147 -13.742   1.657  1.00 91.56           C  
ATOM   1082  HG  LEU A  69       6.284 -14.342   2.557  1.00 91.56           H  
ATOM   1083  CD1 LEU A  69       5.711 -12.335   2.067  1.00 91.56           C  
ATOM   1084 HD11 LEU A  69       4.787 -12.385   2.642  1.00 91.56           H  
ATOM   1085 HD12 LEU A  69       6.484 -11.895   2.699  1.00 91.56           H  
ATOM   1086 HD13 LEU A  69       5.567 -11.713   1.184  1.00 91.56           H  
ATOM   1087  CD2 LEU A  69       5.041 -14.372   0.811  1.00 91.56           C  
ATOM   1088 HD21 LEU A  69       4.957 -13.860  -0.148  1.00 91.56           H  
ATOM   1089 HD22 LEU A  69       5.267 -15.424   0.634  1.00 91.56           H  
ATOM   1090 HD23 LEU A  69       4.096 -14.322   1.351  1.00 91.56           H  
ATOM   1091  N   ARG A  70      10.502 -15.037  -0.200  1.00 88.88           N  
ATOM   1092  H   ARG A  70      10.703 -15.147   0.784  1.00 88.88           H  
ATOM   1093  CA  ARG A  70      11.648 -14.955  -1.134  1.00 88.88           C  
ATOM   1094  HA  ARG A  70      11.673 -13.950  -1.555  1.00 88.88           H  
ATOM   1095  C   ARG A  70      11.571 -15.896  -2.345  1.00 88.88           C  
ATOM   1096  CB  ARG A  70      12.964 -15.158  -0.362  1.00 88.88           C  
ATOM   1097  HB2 ARG A  70      13.794 -14.934  -1.032  1.00 88.88           H  
ATOM   1098  HB3 ARG A  70      13.008 -14.452   0.467  1.00 88.88           H  
ATOM   1099  O   ARG A  70      12.324 -15.736  -3.295  1.00 88.88           O  
ATOM   1100  CG  ARG A  70      13.133 -16.588   0.173  1.00 88.88           C  
ATOM   1101  HG2 ARG A  70      13.069 -17.299  -0.651  1.00 88.88           H  
ATOM   1102  HG3 ARG A  70      12.346 -16.805   0.895  1.00 88.88           H  
ATOM   1103  CD  ARG A  70      14.496 -16.758   0.844  1.00 88.88           C  
ATOM   1104  HD2 ARG A  70      15.271 -16.457   0.139  1.00 88.88           H  
ATOM   1105  HD3 ARG A  70      14.549 -16.095   1.708  1.00 88.88           H  
ATOM   1106  NE  ARG A  70      14.690 -18.152   1.284  1.00 88.88           N  
ATOM   1107  HE  ARG A  70      13.930 -18.548   1.819  1.00 88.88           H  
ATOM   1108  NH1 ARG A  70      16.867 -18.453   0.550  1.00 88.88           N  
ATOM   1109 HH11 ARG A  70      17.720 -18.992   0.518  1.00 88.88           H  
ATOM   1110 HH12 ARG A  70      16.905 -17.535   0.130  1.00 88.88           H  
ATOM   1111  NH2 ARG A  70      15.827 -20.076   1.672  1.00 88.88           N  
ATOM   1112 HH21 ARG A  70      16.690 -20.599   1.641  1.00 88.88           H  
ATOM   1113 HH22 ARG A  70      15.051 -20.397   2.234  1.00 88.88           H  
ATOM   1114  CZ  ARG A  70      15.792 -18.874   1.163  1.00 88.88           C  
ATOM   1115  N   LYS A  71      10.672 -16.886  -2.329  1.00 90.50           N  
ATOM   1116  H   LYS A  71      10.126 -16.983  -1.485  1.00 90.50           H  
ATOM   1117  CA  LYS A  71      10.371 -17.770  -3.474  1.00 90.50           C  
ATOM   1118  HA  LYS A  71      11.099 -17.598  -4.267  1.00 90.50           H  
ATOM   1119  C   LYS A  71       9.010 -17.505  -4.130  1.00 90.50           C  
ATOM   1120  CB  LYS A  71      10.488 -19.236  -3.049  1.00 90.50           C  
ATOM   1121  HB2 LYS A  71       9.869 -19.408  -2.169  1.00 90.50           H  
ATOM   1122  HB3 LYS A  71      10.098 -19.853  -3.859  1.00 90.50           H  
ATOM   1123  O   LYS A  71       8.709 -18.122  -5.146  1.00 90.50           O  
ATOM   1124  CG  LYS A  71      11.926 -19.697  -2.773  1.00 90.50           C  
ATOM   1125  HG2 LYS A  71      12.550 -19.513  -3.648  1.00 90.50           H  
ATOM   1126  HG3 LYS A  71      12.332 -19.173  -1.909  1.00 90.50           H  
ATOM   1127  CD  LYS A  71      11.863 -21.200  -2.490  1.00 90.50           C  
ATOM   1128  HD2 LYS A  71      11.434 -21.708  -3.353  1.00 90.50           H  
ATOM   1129  HD3 LYS A  71      11.203 -21.352  -1.636  1.00 90.50           H  
ATOM   1130  CE  LYS A  71      13.211 -21.837  -2.172  1.00 90.50           C  
ATOM   1131  HE2 LYS A  71      13.909 -21.622  -2.980  1.00 90.50           H  
ATOM   1132  HE3 LYS A  71      13.592 -21.405  -1.246  1.00 90.50           H  
ATOM   1133  NZ  LYS A  71      13.030 -23.299  -2.024  1.00 90.50           N  
ATOM   1134  HZ1 LYS A  71      12.721 -23.735  -2.880  1.00 90.50           H  
ATOM   1135  HZ2 LYS A  71      13.842 -23.792  -1.679  1.00 90.50           H  
ATOM   1136  HZ3 LYS A  71      12.249 -23.533  -1.428  1.00 90.50           H  
ATOM   1137  N   ALA A  72       8.220 -16.572  -3.593  1.00 92.44           N  
ATOM   1138  H   ALA A  72       8.585 -16.024  -2.827  1.00 92.44           H  
ATOM   1139  CA  ALA A  72       6.883 -16.218  -4.067  1.00 92.44           C  
ATOM   1140  HA  ALA A  72       6.521 -17.030  -4.699  1.00 92.44           H  
ATOM   1141  C   ALA A  72       6.750 -14.931  -4.932  1.00 92.44           C  
ATOM   1142  CB  ALA A  72       5.971 -16.168  -2.831  1.00 92.44           C  
ATOM   1143  HB1 ALA A  72       6.245 -15.322  -2.200  1.00 92.44           H  
ATOM   1144  HB2 ALA A  72       6.060 -17.091  -2.258  1.00 92.44           H  
ATOM   1145  HB3 ALA A  72       4.933 -16.052  -3.143  1.00 92.44           H  
ATOM   1146  O   ALA A  72       5.609 -14.477  -5.088  1.00 92.44           O  
ATOM   1147  N   PRO A  73       7.808 -14.292  -5.492  1.00 92.94           N  
ATOM   1148  CA  PRO A  73       7.607 -13.099  -6.314  1.00 92.94           C  
ATOM   1149  HA  PRO A  73       7.120 -12.336  -5.706  1.00 92.94           H  
ATOM   1150  C   PRO A  73       6.765 -13.414  -7.564  1.00 92.94           C  
ATOM   1151  CB  PRO A  73       8.997 -12.599  -6.713  1.00 92.94           C  
ATOM   1152  HB2 PRO A  73       9.366 -11.878  -5.984  1.00 92.94           H  
ATOM   1153  HB3 PRO A  73       9.010 -12.171  -7.716  1.00 92.94           H  
ATOM   1154  O   PRO A  73       6.900 -14.498  -8.135  1.00 92.94           O  
ATOM   1155  CG  PRO A  73       9.852 -13.851  -6.664  1.00 92.94           C  
ATOM   1156  HG2 PRO A  73      10.891 -13.610  -6.437  1.00 92.94           H  
ATOM   1157  HG3 PRO A  73       9.782 -14.387  -7.610  1.00 92.94           H  
ATOM   1158  CD  PRO A  73       9.211 -14.684  -5.563  1.00 92.94           C  
ATOM   1159  HD2 PRO A  73       9.704 -14.483  -4.612  1.00 92.94           H  
ATOM   1160  HD3 PRO A  73       9.313 -15.730  -5.852  1.00 92.94           H  
ATOM   1161  N   PRO A  74       5.913 -12.483  -8.021  1.00 93.44           N  
ATOM   1162  CA  PRO A  74       5.222 -12.581  -9.304  1.00 93.44           C  
ATOM   1163  HA  PRO A  74       4.855 -13.597  -9.450  1.00 93.44           H  
ATOM   1164  C   PRO A  74       6.185 -12.249 -10.461  1.00 93.44           C  
ATOM   1165  CB  PRO A  74       4.031 -11.625  -9.170  1.00 93.44           C  
ATOM   1166  HB2 PRO A  74       3.210 -12.137  -8.667  1.00 93.44           H  
ATOM   1167  HB3 PRO A  74       3.694 -11.234 -10.130  1.00 93.44           H  
ATOM   1168  O   PRO A  74       6.136 -11.162 -11.042  1.00 93.44           O  
ATOM   1169  CG  PRO A  74       4.581 -10.531  -8.254  1.00 93.44           C  
ATOM   1170  HG2 PRO A  74       5.190  -9.836  -8.832  1.00 93.44           H  
ATOM   1171  HG3 PRO A  74       3.788 -10.005  -7.721  1.00 93.44           H  
ATOM   1172  CD  PRO A  74       5.503 -11.285  -7.305  1.00 93.44           C  
ATOM   1173  HD2 PRO A  74       6.362 -10.665  -7.051  1.00 93.44           H  
ATOM   1174  HD3 PRO A  74       4.957 -11.570  -6.406  1.00 93.44           H  
ATOM   1175  N   ILE A  75       7.098 -13.183 -10.759  1.00 92.81           N  
ATOM   1176  H   ILE A  75       7.064 -14.036 -10.221  1.00 92.81           H  
ATOM   1177  CA  ILE A  75       8.261 -12.976 -11.645  1.00 92.81           C  
ATOM   1178  HA  ILE A  75       8.902 -12.220 -11.192  1.00 92.81           H  
ATOM   1179  C   ILE A  75       7.836 -12.444 -13.021  1.00 92.81           C  
ATOM   1180  CB  ILE A  75       9.080 -14.288 -11.790  1.00 92.81           C  
ATOM   1181  HB  ILE A  75       8.409 -15.057 -12.171  1.00 92.81           H  
ATOM   1182  O   ILE A  75       8.452 -11.505 -13.528  1.00 92.81           O  
ATOM   1183  CG1 ILE A  75       9.625 -14.773 -10.428  1.00 92.81           C  
ATOM   1184 HG12 ILE A  75      10.327 -14.038 -10.034  1.00 92.81           H  
ATOM   1185 HG13 ILE A  75       8.795 -14.860  -9.726  1.00 92.81           H  
ATOM   1186  CG2 ILE A  75      10.259 -14.133 -12.776  1.00 92.81           C  
ATOM   1187 HG21 ILE A  75      10.721 -15.102 -12.967  1.00 92.81           H  
ATOM   1188 HG22 ILE A  75      11.013 -13.462 -12.366  1.00 92.81           H  
ATOM   1189 HG23 ILE A  75       9.933 -13.749 -13.743  1.00 92.81           H  
ATOM   1190  CD1 ILE A  75      10.307 -16.148 -10.461  1.00 92.81           C  
ATOM   1191 HD11 ILE A  75      11.238 -16.103 -11.025  1.00 92.81           H  
ATOM   1192 HD12 ILE A  75       9.641 -16.886 -10.907  1.00 92.81           H  
ATOM   1193 HD13 ILE A  75      10.540 -16.451  -9.440  1.00 92.81           H  
ATOM   1194  N   LYS A  76       6.775 -13.003 -13.620  1.00 94.31           N  
ATOM   1195  H   LYS A  76       6.283 -13.735 -13.127  1.00 94.31           H  
ATOM   1196  CA  LYS A  76       6.326 -12.629 -14.970  1.00 94.31           C  
ATOM   1197  HA  LYS A  76       7.188 -12.680 -15.636  1.00 94.31           H  
ATOM   1198  C   LYS A  76       5.811 -11.189 -15.033  1.00 94.31           C  
ATOM   1199  CB  LYS A  76       5.264 -13.627 -15.460  1.00 94.31           C  
ATOM   1200  HB2 LYS A  76       4.309 -13.426 -14.974  1.00 94.31           H  
ATOM   1201  HB3 LYS A  76       5.572 -14.643 -15.215  1.00 94.31           H  
ATOM   1202  O   LYS A  76       6.186 -10.423 -15.917  1.00 94.31           O  
ATOM   1203  CG  LYS A  76       5.124 -13.511 -16.983  1.00 94.31           C  
ATOM   1204  HG2 LYS A  76       4.929 -12.476 -17.261  1.00 94.31           H  
ATOM   1205  HG3 LYS A  76       6.070 -13.806 -17.436  1.00 94.31           H  
ATOM   1206  CD  LYS A  76       4.017 -14.388 -17.568  1.00 94.31           C  
ATOM   1207  HD2 LYS A  76       4.238 -14.517 -18.627  1.00 94.31           H  
ATOM   1208  HD3 LYS A  76       4.025 -15.370 -17.095  1.00 94.31           H  
ATOM   1209  CE  LYS A  76       2.642 -13.724 -17.420  1.00 94.31           C  
ATOM   1210  HE2 LYS A  76       2.724 -12.687 -17.744  1.00 94.31           H  
ATOM   1211  HE3 LYS A  76       2.347 -13.719 -16.371  1.00 94.31           H  
ATOM   1212  NZ  LYS A  76       1.642 -14.423 -18.257  1.00 94.31           N  
ATOM   1213  HZ1 LYS A  76       1.956 -14.415 -19.217  1.00 94.31           H  
ATOM   1214  HZ2 LYS A  76       1.565 -15.396 -17.995  1.00 94.31           H  
ATOM   1215  HZ3 LYS A  76       0.741 -13.969 -18.215  1.00 94.31           H  
ATOM   1216  N   GLU A  77       4.982 -10.792 -14.076  1.00 95.62           N  
ATOM   1217  H   GLU A  77       4.647 -11.478 -13.414  1.00 95.62           H  
ATOM   1218  CA  GLU A  77       4.429  -9.440 -14.006  1.00 95.62           C  
ATOM   1219  HA  GLU A  77       4.046  -9.161 -14.988  1.00 95.62           H  
ATOM   1220  C   GLU A  77       5.510  -8.418 -13.644  1.00 95.62           C  
ATOM   1221  CB  GLU A  77       3.269  -9.382 -13.002  1.00 95.62           C  
ATOM   1222  HB2 GLU A  77       3.014  -8.335 -12.839  1.00 95.62           H  
ATOM   1223  HB3 GLU A  77       3.595  -9.796 -12.048  1.00 95.62           H  
ATOM   1224  O   GLU A  77       5.474  -7.304 -14.154  1.00 95.62           O  
ATOM   1225  CG  GLU A  77       1.994 -10.103 -13.471  1.00 95.62           C  
ATOM   1226  HG2 GLU A  77       1.660  -9.649 -14.404  1.00 95.62           H  
ATOM   1227  HG3 GLU A  77       1.225  -9.930 -12.719  1.00 95.62           H  
ATOM   1228  CD  GLU A  77       2.176 -11.614 -13.666  1.00 95.62           C  
ATOM   1229  OE1 GLU A  77       1.635 -12.166 -14.649  1.00 95.62           O  
ATOM   1230  OE2 GLU A  77       2.906 -12.219 -12.848  1.00 95.62           O  
ATOM   1231  N   GLN A  78       6.512  -8.790 -12.844  1.00 94.50           N  
ATOM   1232  H   GLN A  78       6.487  -9.711 -12.431  1.00 94.50           H  
ATOM   1233  CA  GLN A  78       7.674  -7.933 -12.584  1.00 94.50           C  
ATOM   1234  HA  GLN A  78       7.323  -6.933 -12.332  1.00 94.50           H  
ATOM   1235  C   GLN A  78       8.564  -7.779 -13.821  1.00 94.50           C  
ATOM   1236  CB  GLN A  78       8.464  -8.472 -11.390  1.00 94.50           C  
ATOM   1237  HB2 GLN A  78       8.662  -9.536 -11.522  1.00 94.50           H  
ATOM   1238  HB3 GLN A  78       9.413  -7.942 -11.309  1.00 94.50           H  
ATOM   1239  O   GLN A  78       8.960  -6.661 -14.136  1.00 94.50           O  
ATOM   1240  CG  GLN A  78       7.661  -8.233 -10.111  1.00 94.50           C  
ATOM   1241  HG2 GLN A  78       6.679  -8.699 -10.196  1.00 94.50           H  
ATOM   1242  HG3 GLN A  78       7.528  -7.159  -9.979  1.00 94.50           H  
ATOM   1243  CD  GLN A  78       8.350  -8.814  -8.894  1.00 94.50           C  
ATOM   1244  NE2 GLN A  78       8.680  -8.000  -7.920  1.00 94.50           N  
ATOM   1245 HE21 GLN A  78       9.106  -8.395  -7.094  1.00 94.50           H  
ATOM   1246 HE22 GLN A  78       8.346  -7.047  -7.928  1.00 94.50           H  
ATOM   1247  OE1 GLN A  78       8.580 -10.003  -8.786  1.00 94.50           O  
ATOM   1248  N   ALA A  79       8.812  -8.853 -14.577  1.00 95.25           N  
ATOM   1249  H   ALA A  79       8.492  -9.756 -14.258  1.00 95.25           H  
ATOM   1250  CA  ALA A  79       9.499  -8.786 -15.870  1.00 95.25           C  
ATOM   1251  HA  ALA A  79      10.501  -8.385 -15.721  1.00 95.25           H  
ATOM   1252  C   ALA A  79       8.775  -7.857 -16.863  1.00 95.25           C  
ATOM   1253  CB  ALA A  79       9.615 -10.213 -16.426  1.00 95.25           C  
ATOM   1254  HB1 ALA A  79       8.627 -10.658 -16.536  1.00 95.25           H  
ATOM   1255  HB2 ALA A  79      10.205 -10.838 -15.756  1.00 95.25           H  
ATOM   1256  HB3 ALA A  79      10.095 -10.195 -17.405  1.00 95.25           H  
ATOM   1257  O   ALA A  79       9.422  -7.136 -17.623  1.00 95.25           O  
ATOM   1258  N   TRP A  80       7.438  -7.826 -16.827  1.00 95.81           N  
ATOM   1259  H   TRP A  80       6.962  -8.499 -16.245  1.00 95.81           H  
ATOM   1260  CA  TRP A  80       6.643  -6.872 -17.601  1.00 95.81           C  
ATOM   1261  HA  TRP A  80       7.015  -6.865 -18.625  1.00 95.81           H  
ATOM   1262  C   TRP A  80       6.761  -5.437 -17.075  1.00 95.81           C  
ATOM   1263  CB  TRP A  80       5.180  -7.318 -17.627  1.00 95.81           C  
ATOM   1264  HB2 TRP A  80       5.140  -8.367 -17.919  1.00 95.81           H  
ATOM   1265  HB3 TRP A  80       4.758  -7.248 -16.624  1.00 95.81           H  
ATOM   1266  O   TRP A  80       7.052  -4.527 -17.846  1.00 95.81           O  
ATOM   1267  CG  TRP A  80       4.328  -6.527 -18.568  1.00 95.81           C  
ATOM   1268  CD1 TRP A  80       3.357  -5.662 -18.204  1.00 95.81           C  
ATOM   1269  HD1 TRP A  80       3.096  -5.445 -17.179  1.00 95.81           H  
ATOM   1270  CD2 TRP A  80       4.425  -6.431 -20.022  1.00 95.81           C  
ATOM   1271  CE2 TRP A  80       3.445  -5.498 -20.477  1.00 95.81           C  
ATOM   1272  CE3 TRP A  80       5.264  -7.007 -21.001  1.00 95.81           C  
ATOM   1273  HE3 TRP A  80       6.033  -7.703 -20.700  1.00 95.81           H  
ATOM   1274  NE1 TRP A  80       2.814  -5.070 -19.328  1.00 95.81           N  
ATOM   1275  HE1 TRP A  80       2.130  -4.327 -19.293  1.00 95.81           H  
ATOM   1276  CH2 TRP A  80       4.149  -5.751 -22.777  1.00 95.81           C  
ATOM   1277  HH2 TRP A  80       4.073  -5.485 -23.821  1.00 95.81           H  
ATOM   1278  CZ2 TRP A  80       3.298  -5.157 -21.829  1.00 95.81           C  
ATOM   1279  HZ2 TRP A  80       2.562  -4.429 -22.137  1.00 95.81           H  
ATOM   1280  CZ3 TRP A  80       5.120  -6.677 -22.361  1.00 95.81           C  
ATOM   1281  HZ3 TRP A  80       5.766  -7.134 -23.096  1.00 95.81           H  
ATOM   1282  N   LEU A  81       6.571  -5.224 -15.767  1.00 95.75           N  
ATOM   1283  H   LEU A  81       6.348  -6.019 -15.186  1.00 95.75           H  
ATOM   1284  CA  LEU A  81       6.621  -3.898 -15.138  1.00 95.75           C  
ATOM   1285  HA  LEU A  81       5.923  -3.241 -15.658  1.00 95.75           H  
ATOM   1286  C   LEU A  81       7.995  -3.229 -15.247  1.00 95.75           C  
ATOM   1287  CB  LEU A  81       6.191  -4.000 -13.666  1.00 95.75           C  
ATOM   1288  HB2 LEU A  81       6.473  -3.077 -13.159  1.00 95.75           H  
ATOM   1289  HB3 LEU A  81       6.744  -4.812 -13.194  1.00 95.75           H  
ATOM   1290  O   LEU A  81       8.072  -2.008 -15.354  1.00 95.75           O  
ATOM   1291  CG  LEU A  81       4.682  -4.217 -13.457  1.00 95.75           C  
ATOM   1292  HG  LEU A  81       4.350  -5.129 -13.953  1.00 95.75           H  
ATOM   1293  CD1 LEU A  81       4.410  -4.346 -11.961  1.00 95.75           C  
ATOM   1294 HD11 LEU A  81       4.969  -5.196 -11.568  1.00 95.75           H  
ATOM   1295 HD12 LEU A  81       3.348  -4.529 -11.799  1.00 95.75           H  
ATOM   1296 HD13 LEU A  81       4.719  -3.441 -11.439  1.00 95.75           H  
ATOM   1297  CD2 LEU A  81       3.834  -3.063 -13.999  1.00 95.75           C  
ATOM   1298 HD21 LEU A  81       4.243  -2.115 -13.648  1.00 95.75           H  
ATOM   1299 HD22 LEU A  81       3.843  -3.080 -15.089  1.00 95.75           H  
ATOM   1300 HD23 LEU A  81       2.802  -3.170 -13.667  1.00 95.75           H  
ATOM   1301  N   MET A  82       9.062  -4.025 -15.246  1.00 95.94           N  
ATOM   1302  H   MET A  82       8.917  -5.012 -15.090  1.00 95.94           H  
ATOM   1303  CA  MET A  82      10.434  -3.568 -15.450  1.00 95.94           C  
ATOM   1304  HA  MET A  82      10.545  -2.578 -15.008  1.00 95.94           H  
ATOM   1305  C   MET A  82      10.820  -3.421 -16.925  1.00 95.94           C  
ATOM   1306  CB  MET A  82      11.404  -4.525 -14.741  1.00 95.94           C  
ATOM   1307  HB2 MET A  82      12.425  -4.221 -14.971  1.00 95.94           H  
ATOM   1308  HB3 MET A  82      11.259  -5.542 -15.106  1.00 95.94           H  
ATOM   1309  O   MET A  82      11.948  -3.031 -17.196  1.00 95.94           O  
ATOM   1310  CG  MET A  82      11.232  -4.483 -13.221  1.00 95.94           C  
ATOM   1311  HG2 MET A  82      10.290  -4.953 -12.939  1.00 95.94           H  
ATOM   1312  HG3 MET A  82      11.179  -3.437 -12.916  1.00 95.94           H  
ATOM   1313  SD  MET A  82      12.575  -5.235 -12.274  1.00 95.94           S  
ATOM   1314  CE  MET A  82      12.325  -6.967 -12.702  1.00 95.94           C  
ATOM   1315  HE1 MET A  82      12.512  -7.111 -13.766  1.00 95.94           H  
ATOM   1316  HE2 MET A  82      11.304  -7.265 -12.467  1.00 95.94           H  
ATOM   1317  HE3 MET A  82      13.023  -7.574 -12.126  1.00 95.94           H  
ATOM   1318  N   ASN A  83       9.945  -3.736 -17.885  1.00 95.44           N  
ATOM   1319  H   ASN A  83       9.008  -4.021 -17.639  1.00 95.44           H  
ATOM   1320  CA  ASN A  83      10.339  -3.759 -19.288  1.00 95.44           C  
ATOM   1321  HA  ASN A  83      11.270  -4.324 -19.336  1.00 95.44           H  
ATOM   1322  C   ASN A  83      10.625  -2.365 -19.863  1.00 95.44           C  
ATOM   1323  CB  ASN A  83       9.277  -4.480 -20.128  1.00 95.44           C  
ATOM   1324  HB2 ASN A  83       8.962  -5.395 -19.628  1.00 95.44           H  
ATOM   1325  HB3 ASN A  83       8.408  -3.840 -20.278  1.00 95.44           H  
ATOM   1326  O   ASN A  83       9.848  -1.435 -19.650  1.00 95.44           O  
ATOM   1327  CG  ASN A  83       9.891  -4.838 -21.458  1.00 95.44           C  
ATOM   1328  ND2 ASN A  83      10.775  -5.805 -21.408  1.00 95.44           N  
ATOM   1329 HD21 ASN A  83      11.263  -6.157 -22.219  1.00 95.44           H  
ATOM   1330 HD22 ASN A  83      10.929  -6.294 -20.538  1.00 95.44           H  
ATOM   1331  OD1 ASN A  83       9.671  -4.221 -22.489  1.00 95.44           O  
ATOM   1332  N   GLU A  84      11.678  -2.243 -20.677  1.00 95.69           N  
ATOM   1333  H   GLU A  84      12.312  -3.025 -20.757  1.00 95.69           H  
ATOM   1334  CA  GLU A  84      12.084  -0.978 -21.305  1.00 95.69           C  
ATOM   1335  HA  GLU A  84      12.384  -0.285 -20.518  1.00 95.69           H  
ATOM   1336  C   GLU A  84      10.946  -0.295 -22.082  1.00 95.69           C  
ATOM   1337  CB  GLU A  84      13.306  -1.224 -22.202  1.00 95.69           C  
ATOM   1338  HB2 GLU A  84      13.013  -1.862 -23.036  1.00 95.69           H  
ATOM   1339  HB3 GLU A  84      14.071  -1.747 -21.627  1.00 95.69           H  
ATOM   1340  O   GLU A  84      10.668   0.877 -21.833  1.00 95.69           O  
ATOM   1341  CG  GLU A  84      13.898   0.087 -22.736  1.00 95.69           C  
ATOM   1342  HG2 GLU A  84      13.151   0.587 -23.352  1.00 95.69           H  
ATOM   1343  HG3 GLU A  84      14.131   0.743 -21.897  1.00 95.69           H  
ATOM   1344  CD  GLU A  84      15.153  -0.165 -23.578  1.00 95.69           C  
ATOM   1345  OE1 GLU A  84      16.219   0.397 -23.243  1.00 95.69           O  
ATOM   1346  OE2 GLU A  84      15.021  -0.919 -24.576  1.00 95.69           O  
ATOM   1347  N   SER A  85      10.214  -1.022 -22.940  1.00 95.06           N  
ATOM   1348  H   SER A  85      10.450  -1.992 -23.092  1.00 95.06           H  
ATOM   1349  CA  SER A  85       9.085  -0.449 -23.697  1.00 95.06           C  
ATOM   1350  HA  SER A  85       9.452   0.363 -24.325  1.00 95.06           H  
ATOM   1351  C   SER A  85       7.990   0.111 -22.780  1.00 95.06           C  
ATOM   1352  CB  SER A  85       8.423  -1.511 -24.583  1.00 95.06           C  
ATOM   1353  HB2 SER A  85       7.610  -1.047 -25.142  1.00 95.06           H  
ATOM   1354  HB3 SER A  85       8.002  -2.293 -23.951  1.00 95.06           H  
ATOM   1355  O   SER A  85       7.374   1.135 -23.080  1.00 95.06           O  
ATOM   1356  OG  SER A  85       9.325  -2.108 -25.491  1.00 95.06           O  
ATOM   1357  HG  SER A  85       9.045  -3.024 -25.552  1.00 95.06           H  
ATOM   1358  N   LEU A  86       7.734  -0.562 -21.653  1.00 95.25           N  
ATOM   1359  H   LEU A  86       8.348  -1.325 -21.406  1.00 95.25           H  
ATOM   1360  CA  LEU A  86       6.709  -0.158 -20.694  1.00 95.25           C  
ATOM   1361  HA  LEU A  86       5.824   0.147 -21.252  1.00 95.25           H  
ATOM   1362  C   LEU A  86       7.173   1.044 -19.861  1.00 95.25           C  
ATOM   1363  CB  LEU A  86       6.361  -1.362 -19.805  1.00 95.25           C  
ATOM   1364  HB2 LEU A  86       6.287  -2.266 -20.409  1.00 95.25           H  
ATOM   1365  HB3 LEU A  86       7.168  -1.512 -19.088  1.00 95.25           H  
ATOM   1366  O   LEU A  86       6.402   1.979 -19.647  1.00 95.25           O  
ATOM   1367  CG  LEU A  86       5.035  -1.150 -19.056  1.00 95.25           C  
ATOM   1368  HG  LEU A  86       4.971  -0.126 -18.688  1.00 95.25           H  
ATOM   1369  CD1 LEU A  86       3.836  -1.441 -19.963  1.00 95.25           C  
ATOM   1370 HD11 LEU A  86       3.921  -2.447 -20.372  1.00 95.25           H  
ATOM   1371 HD12 LEU A  86       2.907  -1.365 -19.397  1.00 95.25           H  
ATOM   1372 HD13 LEU A  86       3.807  -0.725 -20.784  1.00 95.25           H  
ATOM   1373  CD2 LEU A  86       4.960  -2.070 -17.849  1.00 95.25           C  
ATOM   1374 HD21 LEU A  86       4.971  -3.110 -18.174  1.00 95.25           H  
ATOM   1375 HD22 LEU A  86       4.057  -1.871 -17.272  1.00 95.25           H  
ATOM   1376 HD23 LEU A  86       5.831  -1.872 -17.224  1.00 95.25           H  
ATOM   1377  N   PHE A  87       8.437   1.038 -19.436  1.00 96.94           N  
ATOM   1378  H   PHE A  87       8.999   0.227 -19.650  1.00 96.94           H  
ATOM   1379  CA  PHE A  87       9.086   2.135 -18.724  1.00 96.94           C  
ATOM   1380  HA  PHE A  87       8.516   2.357 -17.822  1.00 96.94           H  
ATOM   1381  C   PHE A  87       9.108   3.419 -19.568  1.00 96.94           C  
ATOM   1382  CB  PHE A  87      10.499   1.683 -18.315  1.00 96.94           C  
ATOM   1383  HB2 PHE A  87      10.989   1.222 -19.172  1.00 96.94           H  
ATOM   1384  HB3 PHE A  87      10.416   0.919 -17.542  1.00 96.94           H  
ATOM   1385  O   PHE A  87       8.704   4.475 -19.079  1.00 96.94           O  
ATOM   1386  CG  PHE A  87      11.386   2.808 -17.819  1.00 96.94           C  
ATOM   1387  CD1 PHE A  87      12.145   3.547 -18.746  1.00 96.94           C  
ATOM   1388  HD1 PHE A  87      12.118   3.288 -19.794  1.00 96.94           H  
ATOM   1389  CD2 PHE A  87      11.424   3.147 -16.453  1.00 96.94           C  
ATOM   1390  HD2 PHE A  87      10.853   2.574 -15.737  1.00 96.94           H  
ATOM   1391  CE1 PHE A  87      12.921   4.635 -18.319  1.00 96.94           C  
ATOM   1392  HE1 PHE A  87      13.473   5.216 -19.043  1.00 96.94           H  
ATOM   1393  CE2 PHE A  87      12.211   4.233 -16.027  1.00 96.94           C  
ATOM   1394  HE2 PHE A  87      12.246   4.511 -14.984  1.00 96.94           H  
ATOM   1395  CZ  PHE A  87      12.962   4.969 -16.957  1.00 96.94           C  
ATOM   1396  HZ  PHE A  87      13.573   5.796 -16.627  1.00 96.94           H  
ATOM   1397  N   GLU A  88       9.509   3.334 -20.840  1.00 96.50           N  
ATOM   1398  H   GLU A  88       9.844   2.444 -21.181  1.00 96.50           H  
ATOM   1399  CA  GLU A  88       9.510   4.468 -21.773  1.00 96.50           C  
ATOM   1400  HA  GLU A  88      10.147   5.262 -21.383  1.00 96.50           H  
ATOM   1401  C   GLU A  88       8.098   5.052 -21.942  1.00 96.50           C  
ATOM   1402  CB  GLU A  88      10.057   4.024 -23.138  1.00 96.50           C  
ATOM   1403  HB2 GLU A  88       9.557   3.098 -23.424  1.00 96.50           H  
ATOM   1404  HB3 GLU A  88       9.802   4.787 -23.874  1.00 96.50           H  
ATOM   1405  O   GLU A  88       7.908   6.263 -21.786  1.00 96.50           O  
ATOM   1406  CG  GLU A  88      11.584   3.822 -23.179  1.00 96.50           C  
ATOM   1407  HG2 GLU A  88      11.885   3.146 -22.379  1.00 96.50           H  
ATOM   1408  HG3 GLU A  88      12.064   4.784 -22.997  1.00 96.50           H  
ATOM   1409  CD  GLU A  88      12.056   3.261 -24.534  1.00 96.50           C  
ATOM   1410  OE1 GLU A  88      13.271   3.045 -24.723  1.00 96.50           O  
ATOM   1411  OE2 GLU A  88      11.213   3.010 -25.424  1.00 96.50           O  
ATOM   1412  N   ARG A  89       7.086   4.197 -22.172  1.00 96.31           N  
ATOM   1413  H   ARG A  89       7.317   3.222 -22.298  1.00 96.31           H  
ATOM   1414  CA  ARG A  89       5.675   4.612 -22.279  1.00 96.31           C  
ATOM   1415  HA  ARG A  89       5.607   5.365 -23.065  1.00 96.31           H  
ATOM   1416  C   ARG A  89       5.188   5.289 -20.992  1.00 96.31           C  
ATOM   1417  CB  ARG A  89       4.809   3.398 -22.684  1.00 96.31           C  
ATOM   1418  HB2 ARG A  89       5.239   2.947 -23.579  1.00 96.31           H  
ATOM   1419  HB3 ARG A  89       4.837   2.656 -21.885  1.00 96.31           H  
ATOM   1420  O   ARG A  89       4.569   6.351 -21.066  1.00 96.31           O  
ATOM   1421  CG  ARG A  89       3.341   3.763 -22.981  1.00 96.31           C  
ATOM   1422  HG2 ARG A  89       2.900   4.198 -22.085  1.00 96.31           H  
ATOM   1423  HG3 ARG A  89       3.309   4.504 -23.779  1.00 96.31           H  
ATOM   1424  CD  ARG A  89       2.500   2.539 -23.396  1.00 96.31           C  
ATOM   1425  HD2 ARG A  89       2.881   2.153 -24.341  1.00 96.31           H  
ATOM   1426  HD3 ARG A  89       2.609   1.767 -22.634  1.00 96.31           H  
ATOM   1427  NE  ARG A  89       1.063   2.875 -23.534  1.00 96.31           N  
ATOM   1428  HE  ARG A  89       0.777   3.800 -23.247  1.00 96.31           H  
ATOM   1429  NH1 ARG A  89       0.202   0.848 -24.292  1.00 96.31           N  
ATOM   1430 HH11 ARG A  89       1.101   0.388 -24.282  1.00 96.31           H  
ATOM   1431 HH12 ARG A  89      -0.662   0.349 -24.445  1.00 96.31           H  
ATOM   1432  NH2 ARG A  89      -1.147   2.520 -23.954  1.00 96.31           N  
ATOM   1433 HH21 ARG A  89      -1.873   1.850 -24.165  1.00 96.31           H  
ATOM   1434 HH22 ARG A  89      -1.419   3.352 -23.451  1.00 96.31           H  
ATOM   1435  CZ  ARG A  89       0.070   2.088 -23.929  1.00 96.31           C  
ATOM   1436  N   ALA A  90       5.507   4.732 -19.822  1.00 97.56           N  
ATOM   1437  H   ALA A  90       6.015   3.859 -19.833  1.00 97.56           H  
ATOM   1438  CA  ALA A  90       5.126   5.299 -18.529  1.00 97.56           C  
ATOM   1439  HA  ALA A  90       4.046   5.441 -18.522  1.00 97.56           H  
ATOM   1440  C   ALA A  90       5.774   6.673 -18.275  1.00 97.56           C  
ATOM   1441  CB  ALA A  90       5.484   4.298 -17.423  1.00 97.56           C  
ATOM   1442  HB1 ALA A  90       5.183   4.696 -16.454  1.00 97.56           H  
ATOM   1443  HB2 ALA A  90       4.967   3.353 -17.593  1.00 97.56           H  
ATOM   1444  HB3 ALA A  90       6.558   4.114 -17.414  1.00 97.56           H  
ATOM   1445  O   ALA A  90       5.083   7.609 -17.867  1.00 97.56           O  
ATOM   1446  N   MET A  91       7.075   6.828 -18.555  1.00 97.75           N  
ATOM   1447  H   MET A  91       7.593   6.028 -18.888  1.00 97.75           H  
ATOM   1448  CA  MET A  91       7.776   8.112 -18.413  1.00 97.75           C  
ATOM   1449  HA  MET A  91       7.594   8.502 -17.412  1.00 97.75           H  
ATOM   1450  C   MET A  91       7.246   9.173 -19.385  1.00 97.75           C  
ATOM   1451  CB  MET A  91       9.292   7.928 -18.603  1.00 97.75           C  
ATOM   1452  HB2 MET A  91       9.479   7.398 -19.537  1.00 97.75           H  
ATOM   1453  HB3 MET A  91       9.754   8.913 -18.679  1.00 97.75           H  
ATOM   1454  O   MET A  91       7.096  10.332 -18.993  1.00 97.75           O  
ATOM   1455  CG  MET A  91       9.988   7.179 -17.458  1.00 97.75           C  
ATOM   1456  HG2 MET A  91       9.622   6.153 -17.420  1.00 97.75           H  
ATOM   1457  HG3 MET A  91      11.050   7.131 -17.695  1.00 97.75           H  
ATOM   1458  SD  MET A  91       9.820   7.929 -15.808  1.00 97.75           S  
ATOM   1459  CE  MET A  91       8.496   6.876 -15.150  1.00 97.75           C  
ATOM   1460  HE1 MET A  91       8.815   5.834 -15.198  1.00 97.75           H  
ATOM   1461  HE2 MET A  91       7.584   7.002 -15.732  1.00 97.75           H  
ATOM   1462  HE3 MET A  91       8.296   7.144 -14.112  1.00 97.75           H  
ATOM   1463  N   MET A  92       6.913   8.787 -20.622  1.00 97.00           N  
ATOM   1464  H   MET A  92       7.107   7.834 -20.897  1.00 97.00           H  
ATOM   1465  CA  MET A  92       6.295   9.675 -21.611  1.00 97.00           C  
ATOM   1466  HA  MET A  92       6.931  10.551 -21.737  1.00 97.00           H  
ATOM   1467  C   MET A  92       4.915  10.167 -21.150  1.00 97.00           C  
ATOM   1468  CB  MET A  92       6.212   8.940 -22.956  1.00 97.00           C  
ATOM   1469  HB2 MET A  92       7.213   8.630 -23.256  1.00 97.00           H  
ATOM   1470  HB3 MET A  92       5.598   8.047 -22.838  1.00 97.00           H  
ATOM   1471  O   MET A  92       4.657  11.369 -21.189  1.00 97.00           O  
ATOM   1472  CG  MET A  92       5.620   9.818 -24.066  1.00 97.00           C  
ATOM   1473  HG2 MET A  92       6.254  10.697 -24.183  1.00 97.00           H  
ATOM   1474  HG3 MET A  92       4.626  10.156 -23.773  1.00 97.00           H  
ATOM   1475  SD  MET A  92       5.479   9.004 -25.680  1.00 97.00           S  
ATOM   1476  CE  MET A  92       4.200   7.767 -25.325  1.00 97.00           C  
ATOM   1477  HE1 MET A  92       3.957   7.228 -26.242  1.00 97.00           H  
ATOM   1478  HE2 MET A  92       3.304   8.262 -24.951  1.00 97.00           H  
ATOM   1479  HE3 MET A  92       4.563   7.056 -24.583  1.00 97.00           H  
ATOM   1480  N   ILE A  93       4.051   9.269 -20.662  1.00 96.88           N  
ATOM   1481  H   ILE A  93       4.317   8.294 -20.671  1.00 96.88           H  
ATOM   1482  CA  ILE A  93       2.717   9.624 -20.148  1.00 96.88           C  
ATOM   1483  HA  ILE A  93       2.180  10.176 -20.919  1.00 96.88           H  
ATOM   1484  C   ILE A  93       2.834  10.564 -18.947  1.00 96.88           C  
ATOM   1485  CB  ILE A  93       1.910   8.349 -19.819  1.00 96.88           C  
ATOM   1486  HB  ILE A  93       2.553   7.671 -19.257  1.00 96.88           H  
ATOM   1487  O   ILE A  93       2.202  11.615 -18.937  1.00 96.88           O  
ATOM   1488  CG1 ILE A  93       1.489   7.672 -21.143  1.00 96.88           C  
ATOM   1489 HG12 ILE A  93       2.311   7.705 -21.858  1.00 96.88           H  
ATOM   1490 HG13 ILE A  93       0.647   8.208 -21.581  1.00 96.88           H  
ATOM   1491  CG2 ILE A  93       0.660   8.641 -18.962  1.00 96.88           C  
ATOM   1492 HG21 ILE A  93       0.943   9.031 -17.985  1.00 96.88           H  
ATOM   1493 HG22 ILE A  93       0.024   9.372 -19.461  1.00 96.88           H  
ATOM   1494 HG23 ILE A  93       0.084   7.730 -18.795  1.00 96.88           H  
ATOM   1495  CD1 ILE A  93       1.119   6.201 -20.955  1.00 96.88           C  
ATOM   1496 HD11 ILE A  93       0.882   5.758 -21.922  1.00 96.88           H  
ATOM   1497 HD12 ILE A  93       0.261   6.089 -20.292  1.00 96.88           H  
ATOM   1498 HD13 ILE A  93       1.981   5.691 -20.526  1.00 96.88           H  
ATOM   1499  N   MET A  94       3.688  10.252 -17.970  1.00 97.25           N  
ATOM   1500  H   MET A  94       4.199   9.383 -18.027  1.00 97.25           H  
ATOM   1501  CA  MET A  94       3.882  11.118 -16.801  1.00 97.25           C  
ATOM   1502  HA  MET A  94       2.912  11.304 -16.339  1.00 97.25           H  
ATOM   1503  C   MET A  94       4.442  12.499 -17.175  1.00 97.25           C  
ATOM   1504  CB  MET A  94       4.772  10.402 -15.780  1.00 97.25           C  
ATOM   1505  HB2 MET A  94       5.065  11.112 -15.006  1.00 97.25           H  
ATOM   1506  HB3 MET A  94       5.668  10.015 -16.265  1.00 97.25           H  
ATOM   1507  O   MET A  94       4.042  13.501 -16.584  1.00 97.25           O  
ATOM   1508  CG  MET A  94       3.994   9.256 -15.128  1.00 97.25           C  
ATOM   1509  HG2 MET A  94       3.765   8.500 -15.878  1.00 97.25           H  
ATOM   1510  HG3 MET A  94       3.049   9.657 -14.762  1.00 97.25           H  
ATOM   1511  SD  MET A  94       4.830   8.453 -13.739  1.00 97.25           S  
ATOM   1512  CE  MET A  94       3.449   7.409 -13.199  1.00 97.25           C  
ATOM   1513  HE1 MET A  94       3.261   6.639 -13.948  1.00 97.25           H  
ATOM   1514  HE2 MET A  94       2.552   8.015 -13.073  1.00 97.25           H  
ATOM   1515  HE3 MET A  94       3.680   6.929 -12.248  1.00 97.25           H  
ATOM   1516  N   SER A  95       5.292  12.581 -18.204  1.00 97.31           N  
ATOM   1517  H   SER A  95       5.603  11.726 -18.645  1.00 97.31           H  
ATOM   1518  CA  SER A  95       5.760  13.862 -18.745  1.00 97.31           C  
ATOM   1519  HA  SER A  95       6.125  14.472 -17.919  1.00 97.31           H  
ATOM   1520  C   SER A  95       4.651  14.661 -19.435  1.00 97.31           C  
ATOM   1521  CB  SER A  95       6.915  13.634 -19.722  1.00 97.31           C  
ATOM   1522  HB2 SER A  95       6.538  13.190 -20.643  1.00 97.31           H  
ATOM   1523  HB3 SER A  95       7.643  12.956 -19.277  1.00 97.31           H  
ATOM   1524  O   SER A  95       4.645  15.888 -19.338  1.00 97.31           O  
ATOM   1525  OG  SER A  95       7.553  14.864 -20.006  1.00 97.31           O  
ATOM   1526  HG  SER A  95       6.881  15.547 -20.066  1.00 97.31           H  
ATOM   1527  N   ALA A  96       3.719  13.995 -20.121  1.00 97.25           N  
ATOM   1528  H   ALA A  96       3.793  12.990 -20.195  1.00 97.25           H  
ATOM   1529  CA  ALA A  96       2.566  14.641 -20.742  1.00 97.25           C  
ATOM   1530  HA  ALA A  96       2.908  15.526 -21.278  1.00 97.25           H  
ATOM   1531  C   ALA A  96       1.537  15.108 -19.697  1.00 97.25           C  
ATOM   1532  CB  ALA A  96       1.954  13.672 -21.761  1.00 97.25           C  
ATOM   1533  HB1 ALA A  96       1.133  14.163 -22.284  1.00 97.25           H  
ATOM   1534  HB2 ALA A  96       1.570  12.786 -21.255  1.00 97.25           H  
ATOM   1535  HB3 ALA A  96       2.709  13.371 -22.487  1.00 97.25           H  
ATOM   1536  O   ALA A  96       0.992  16.203 -19.822  1.00 97.25           O  
ATOM   1537  N   GLU A  97       1.305  14.325 -18.639  1.00 96.94           N  
ATOM   1538  H   GLU A  97       1.721  13.404 -18.620  1.00 96.94           H  
ATOM   1539  CA  GLU A  97       0.417  14.716 -17.541  1.00 96.94           C  
ATOM   1540  HA  GLU A  97      -0.512  15.097 -17.965  1.00 96.94           H  
ATOM   1541  C   GLU A  97       0.988  15.867 -16.701  1.00 96.94           C  
ATOM   1542  CB  GLU A  97       0.081  13.520 -16.633  1.00 96.94           C  
ATOM   1543  HB2 GLU A  97      -0.503  13.906 -15.798  1.00 96.94           H  
ATOM   1544  HB3 GLU A  97       1.001  13.092 -16.235  1.00 96.94           H  
ATOM   1545  O   GLU A  97       0.231  16.744 -16.290  1.00 96.94           O  
ATOM   1546  CG  GLU A  97      -0.759  12.407 -17.276  1.00 96.94           C  
ATOM   1547  HG2 GLU A  97      -0.137  11.851 -17.978  1.00 96.94           H  
ATOM   1548  HG3 GLU A  97      -1.073  11.714 -16.496  1.00 96.94           H  
ATOM   1549  CD  GLU A  97      -1.993  12.947 -18.006  1.00 96.94           C  
ATOM   1550  OE1 GLU A  97      -2.241  12.525 -19.155  1.00 96.94           O  
ATOM   1551  OE2 GLU A  97      -2.661  13.889 -17.522  1.00 96.94           O  
ATOM   1552  N   GLU A  98       2.307  15.933 -16.482  1.00 95.81           N  
ATOM   1553  H   GLU A  98       2.890  15.164 -16.780  1.00 95.81           H  
ATOM   1554  CA  GLU A  98       2.930  17.061 -15.773  1.00 95.81           C  
ATOM   1555  HA  GLU A  98       2.397  17.190 -14.831  1.00 95.81           H  
ATOM   1556  C   GLU A  98       2.808  18.398 -16.537  1.00 95.81           C  
ATOM   1557  CB  GLU A  98       4.409  16.745 -15.460  1.00 95.81           C  
ATOM   1558  HB2 GLU A  98       4.485  15.764 -14.992  1.00 95.81           H  
ATOM   1559  HB3 GLU A  98       4.994  16.750 -16.380  1.00 95.81           H  
ATOM   1560  O   GLU A  98       2.790  19.470 -15.921  1.00 95.81           O  
ATOM   1561  CG  GLU A  98       4.943  17.805 -14.487  1.00 95.81           C  
ATOM   1562  HG2 GLU A  98       4.310  17.804 -13.600  1.00 95.81           H  
ATOM   1563  HG3 GLU A  98       4.875  18.781 -14.967  1.00 95.81           H  
ATOM   1564  CD  GLU A  98       6.392  17.703 -14.031  1.00 95.81           C  
ATOM   1565  OE1 GLU A  98       6.709  18.551 -13.165  1.00 95.81           O  
ATOM   1566  OE2 GLU A  98       7.159  16.851 -14.534  1.00 95.81           O  
ATOM   1567  N   ALA A  99       2.727  18.351 -17.870  1.00 95.81           N  
ATOM   1568  H   ALA A  99       2.761  17.448 -18.321  1.00 95.81           H  
ATOM   1569  CA  ALA A  99       2.583  19.536 -18.713  1.00 95.81           C  
ATOM   1570  HA  ALA A  99       3.258  20.309 -18.344  1.00 95.81           H  
ATOM   1571  C   ALA A  99       1.163  20.136 -18.691  1.00 95.81           C  
ATOM   1572  CB  ALA A  99       3.023  19.163 -20.133  1.00 95.81           C  
ATOM   1573  HB1 ALA A  99       4.039  18.767 -20.117  1.00 95.81           H  
ATOM   1574  HB2 ALA A  99       2.352  18.410 -20.546  1.00 95.81           H  
ATOM   1575  HB3 ALA A  99       2.996  20.049 -20.768  1.00 95.81           H  
ATOM   1576  O   ALA A  99       0.980  21.293 -19.072  1.00 95.81           O  
ATOM   1577  N   LYS A 100       0.157  19.377 -18.240  1.00 96.88           N  
ATOM   1578  H   LYS A 100       0.383  18.457 -17.889  1.00 96.88           H  
ATOM   1579  CA  LYS A 100      -1.228  19.845 -18.096  1.00 96.88           C  
ATOM   1580  HA  LYS A 100      -1.456  20.529 -18.914  1.00 96.88           H  
ATOM   1581  C   LYS A 100      -1.396  20.563 -16.746  1.00 96.88           C  
ATOM   1582  CB  LYS A 100      -2.176  18.647 -18.175  1.00 96.88           C  
ATOM   1583  HB2 LYS A 100      -1.847  17.936 -17.417  1.00 96.88           H  
ATOM   1584  HB3 LYS A 100      -3.186  18.976 -17.932  1.00 96.88           H  
ATOM   1585  O   LYS A 100      -1.143  19.936 -15.717  1.00 96.88           O  
ATOM   1586  CG  LYS A 100      -2.198  17.926 -19.530  1.00 96.88           C  
ATOM   1587  HG2 LYS A 100      -1.187  17.625 -19.805  1.00 96.88           H  
ATOM   1588  HG3 LYS A 100      -2.604  18.581 -20.301  1.00 96.88           H  
ATOM   1589  CD  LYS A 100      -3.076  16.680 -19.378  1.00 96.88           C  
ATOM   1590  HD2 LYS A 100      -2.766  16.159 -18.472  1.00 96.88           H  
ATOM   1591  HD3 LYS A 100      -4.116  16.981 -19.258  1.00 96.88           H  
ATOM   1592  CE  LYS A 100      -2.947  15.709 -20.550  1.00 96.88           C  
ATOM   1593  HE2 LYS A 100      -3.354  16.162 -21.453  1.00 96.88           H  
ATOM   1594  HE3 LYS A 100      -1.889  15.499 -20.704  1.00 96.88           H  
ATOM   1595  NZ  LYS A 100      -3.651  14.449 -20.220  1.00 96.88           N  
ATOM   1596  HZ1 LYS A 100      -3.446  13.697 -20.863  1.00 96.88           H  
ATOM   1597  HZ2 LYS A 100      -3.275  14.068 -19.364  1.00 96.88           H  
ATOM   1598  HZ3 LYS A 100      -4.644  14.556 -20.071  1.00 96.88           H  
ATOM   1599  N   PRO A 101      -1.846  21.832 -16.708  1.00 91.62           N  
ATOM   1600  CA  PRO A 101      -1.917  22.603 -15.462  1.00 91.62           C  
ATOM   1601  HA  PRO A 101      -0.936  22.623 -14.988  1.00 91.62           H  
ATOM   1602  C   PRO A 101      -2.911  22.014 -14.450  1.00 91.62           C  
ATOM   1603  CB  PRO A 101      -2.296  24.028 -15.885  1.00 91.62           C  
ATOM   1604  HB2 PRO A 101      -2.942  24.517 -15.156  1.00 91.62           H  
ATOM   1605  HB3 PRO A 101      -1.388  24.613 -16.033  1.00 91.62           H  
ATOM   1606  O   PRO A 101      -2.590  21.926 -13.268  1.00 91.62           O  
ATOM   1607  CG  PRO A 101      -3.003  23.844 -17.227  1.00 91.62           C  
ATOM   1608  HG2 PRO A 101      -4.051  23.596 -17.059  1.00 91.62           H  
ATOM   1609  HG3 PRO A 101      -2.918  24.730 -17.856  1.00 91.62           H  
ATOM   1610  CD  PRO A 101      -2.281  22.643 -17.836  1.00 91.62           C  
ATOM   1611  HD2 PRO A 101      -2.963  22.094 -18.485  1.00 91.62           H  
ATOM   1612  HD3 PRO A 101      -1.409  22.980 -18.397  1.00 91.62           H  
ATOM   1613  N   ASP A 102      -4.068  21.547 -14.925  1.00 93.19           N  
ATOM   1614  H   ASP A 102      -4.297  21.752 -15.887  1.00 93.19           H  
ATOM   1615  CA  ASP A 102      -5.172  21.073 -14.079  1.00 93.19           C  
ATOM   1616  HA  ASP A 102      -5.095  21.563 -13.109  1.00 93.19           H  
ATOM   1617  C   ASP A 102      -5.151  19.554 -13.822  1.00 93.19           C  
ATOM   1618  CB  ASP A 102      -6.506  21.515 -14.704  1.00 93.19           C  
ATOM   1619  HB2 ASP A 102      -7.319  21.301 -14.009  1.00 93.19           H  
ATOM   1620  HB3 ASP A 102      -6.677  20.939 -15.614  1.00 93.19           H  
ATOM   1621  O   ASP A 102      -6.091  19.009 -13.237  1.00 93.19           O  
ATOM   1622  CG  ASP A 102      -6.517  23.008 -15.032  1.00 93.19           C  
ATOM   1623  OD1 ASP A 102      -6.301  23.811 -14.100  1.00 93.19           O  
ATOM   1624  OD2 ASP A 102      -6.663  23.321 -16.235  1.00 93.19           O  
ATOM   1625  N   SER A 103      -4.112  18.832 -14.271  1.00 96.75           N  
ATOM   1626  H   SER A 103      -3.300  19.312 -14.633  1.00 96.75           H  
ATOM   1627  CA  SER A 103      -4.083  17.374 -14.119  1.00 96.75           C  
ATOM   1628  HA  SER A 103      -5.053  17.007 -14.455  1.00 96.75           H  
ATOM   1629  C   SER A 103      -3.924  16.961 -12.660  1.00 96.75           C  
ATOM   1630  CB  SER A 103      -3.035  16.684 -15.002  1.00 96.75           C  
ATOM   1631  HB2 SER A 103      -3.277  15.624 -15.077  1.00 96.75           H  
ATOM   1632  HB3 SER A 103      -3.090  17.109 -16.005  1.00 96.75           H  
ATOM   1633  O   SER A 103      -3.187  17.564 -11.871  1.00 96.75           O  
ATOM   1634  OG  SER A 103      -1.730  16.807 -14.472  1.00 96.75           O  
ATOM   1635  HG  SER A 103      -1.108  16.883 -15.199  1.00 96.75           H  
ATOM   1636  N   ALA A 104      -4.570  15.851 -12.306  1.00 96.50           N  
ATOM   1637  H   ALA A 104      -5.194  15.409 -12.966  1.00 96.50           H  
ATOM   1638  CA  ALA A 104      -4.409  15.261 -10.989  1.00 96.50           C  
ATOM   1639  HA  ALA A 104      -4.702  15.998 -10.242  1.00 96.50           H  
ATOM   1640  C   ALA A 104      -2.935  14.896 -10.720  1.00 96.50           C  
ATOM   1641  CB  ALA A 104      -5.361  14.070 -10.895  1.00 96.50           C  
ATOM   1642  HB1 ALA A 104      -5.085  13.297 -11.612  1.00 96.50           H  
ATOM   1643  HB2 ALA A 104      -5.314  13.667  -9.883  1.00 96.50           H  
ATOM   1644  HB3 ALA A 104      -6.384  14.393 -11.092  1.00 96.50           H  
ATOM   1645  O   ALA A 104      -2.428  15.161  -9.636  1.00 96.50           O  
ATOM   1646  N   PHE A 105      -2.200  14.403 -11.724  1.00 97.38           N  
ATOM   1647  H   PHE A 105      -2.650  14.252 -12.616  1.00 97.38           H  
ATOM   1648  CA  PHE A 105      -0.760  14.144 -11.616  1.00 97.38           C  
ATOM   1649  HA  PHE A 105      -0.592  13.414 -10.825  1.00 97.38           H  
ATOM   1650  C   PHE A 105       0.049  15.406 -11.269  1.00 97.38           C  
ATOM   1651  CB  PHE A 105      -0.270  13.555 -12.942  1.00 97.38           C  
ATOM   1652  HB2 PHE A 105      -0.374  14.324 -13.708  1.00 97.38           H  
ATOM   1653  HB3 PHE A 105      -0.907  12.716 -13.221  1.00 97.38           H  
ATOM   1654  O   PHE A 105       0.905  15.364 -10.380  1.00 97.38           O  
ATOM   1655  CG  PHE A 105       1.171  13.085 -12.912  1.00 97.38           C  
ATOM   1656  CD1 PHE A 105       2.220  13.966 -13.241  1.00 97.38           C  
ATOM   1657  HD1 PHE A 105       2.003  14.978 -13.549  1.00 97.38           H  
ATOM   1658  CD2 PHE A 105       1.463  11.759 -12.544  1.00 97.38           C  
ATOM   1659  HD2 PHE A 105       0.659  11.076 -12.312  1.00 97.38           H  
ATOM   1660  CE1 PHE A 105       3.554  13.526 -13.171  1.00 97.38           C  
ATOM   1661  HE1 PHE A 105       4.363  14.195 -13.426  1.00 97.38           H  
ATOM   1662  CE2 PHE A 105       2.796  11.320 -12.488  1.00 97.38           C  
ATOM   1663  HE2 PHE A 105       3.019  10.298 -12.217  1.00 97.38           H  
ATOM   1664  CZ  PHE A 105       3.841  12.208 -12.784  1.00 97.38           C  
ATOM   1665  HZ  PHE A 105       4.865  11.868 -12.734  1.00 97.38           H  
ATOM   1666  N   LYS A 106      -0.232  16.544 -11.925  1.00 97.19           N  
ATOM   1667  H   LYS A 106      -0.954  16.540 -12.631  1.00 97.19           H  
ATOM   1668  CA  LYS A 106       0.455  17.814 -11.653  1.00 97.19           C  
ATOM   1669  HA  LYS A 106       1.525  17.611 -11.700  1.00 97.19           H  
ATOM   1670  C   LYS A 106       0.161  18.328 -10.248  1.00 97.19           C  
ATOM   1671  CB  LYS A 106       0.084  18.864 -12.718  1.00 97.19           C  
ATOM   1672  HB2 LYS A 106       0.279  18.449 -13.707  1.00 97.19           H  
ATOM   1673  HB3 LYS A 106      -0.981  19.090 -12.658  1.00 97.19           H  
ATOM   1674  O   LYS A 106       1.077  18.815  -9.584  1.00 97.19           O  
ATOM   1675  CG  LYS A 106       0.875  20.181 -12.586  1.00 97.19           C  
ATOM   1676  HG2 LYS A 106       0.611  20.691 -11.660  1.00 97.19           H  
ATOM   1677  HG3 LYS A 106       0.603  20.824 -13.422  1.00 97.19           H  
ATOM   1678  CD  LYS A 106       2.387  19.917 -12.620  1.00 97.19           C  
ATOM   1679  HD2 LYS A 106       2.571  19.222 -13.440  1.00 97.19           H  
ATOM   1680  HD3 LYS A 106       2.711  19.452 -11.689  1.00 97.19           H  
ATOM   1681  CE  LYS A 106       3.219  21.178 -12.841  1.00 97.19           C  
ATOM   1682  HE2 LYS A 106       2.689  21.816 -13.548  1.00 97.19           H  
ATOM   1683  HE3 LYS A 106       3.312  21.711 -11.894  1.00 97.19           H  
ATOM   1684  NZ  LYS A 106       4.550  20.823 -13.395  1.00 97.19           N  
ATOM   1685  HZ1 LYS A 106       5.048  20.149 -12.830  1.00 97.19           H  
ATOM   1686  HZ2 LYS A 106       5.137  21.635 -13.518  1.00 97.19           H  
ATOM   1687  HZ3 LYS A 106       4.418  20.385 -14.295  1.00 97.19           H  
ATOM   1688  N   PHE A 107      -1.068  18.152  -9.762  1.00 95.75           N  
ATOM   1689  H   PHE A 107      -1.782  17.807 -10.388  1.00 95.75           H  
ATOM   1690  CA  PHE A 107      -1.416  18.424  -8.369  1.00 95.75           C  
ATOM   1691  HA  PHE A 107      -1.236  19.481  -8.170  1.00 95.75           H  
ATOM   1692  C   PHE A 107      -0.523  17.621  -7.405  1.00 95.75           C  
ATOM   1693  CB  PHE A 107      -2.913  18.159  -8.145  1.00 95.75           C  
ATOM   1694  HB2 PHE A 107      -3.146  17.121  -8.382  1.00 95.75           H  
ATOM   1695  HB3 PHE A 107      -3.484  18.782  -8.832  1.00 95.75           H  
ATOM   1696  O   PHE A 107       0.116  18.222  -6.540  1.00 95.75           O  
ATOM   1697  CG  PHE A 107      -3.384  18.422  -6.729  1.00 95.75           C  
ATOM   1698  CD1 PHE A 107      -3.158  17.465  -5.718  1.00 95.75           C  
ATOM   1699  HD1 PHE A 107      -2.664  16.532  -5.945  1.00 95.75           H  
ATOM   1700  CD2 PHE A 107      -4.055  19.620  -6.418  1.00 95.75           C  
ATOM   1701  HD2 PHE A 107      -4.249  20.357  -7.183  1.00 95.75           H  
ATOM   1702  CE1 PHE A 107      -3.572  17.719  -4.400  1.00 95.75           C  
ATOM   1703  HE1 PHE A 107      -3.380  17.005  -3.612  1.00 95.75           H  
ATOM   1704  CE2 PHE A 107      -4.498  19.856  -5.105  1.00 95.75           C  
ATOM   1705  HE2 PHE A 107      -5.036  20.760  -4.861  1.00 95.75           H  
ATOM   1706  CZ  PHE A 107      -4.249  18.911  -4.095  1.00 95.75           C  
ATOM   1707  HZ  PHE A 107      -4.587  19.098  -3.086  1.00 95.75           H  
ATOM   1708  N   LEU A 108      -0.403  16.296  -7.584  1.00 95.88           N  
ATOM   1709  H   LEU A 108      -0.942  15.866  -8.322  1.00 95.88           H  
ATOM   1710  CA  LEU A 108       0.424  15.439  -6.714  1.00 95.88           C  
ATOM   1711  HA  LEU A 108       0.077  15.539  -5.686  1.00 95.88           H  
ATOM   1712  C   LEU A 108       1.905  15.840  -6.735  1.00 95.88           C  
ATOM   1713  CB  LEU A 108       0.324  13.962  -7.140  1.00 95.88           C  
ATOM   1714  HB2 LEU A 108       0.748  13.874  -8.140  1.00 95.88           H  
ATOM   1715  HB3 LEU A 108       0.945  13.371  -6.467  1.00 95.88           H  
ATOM   1716  O   LEU A 108       2.548  15.876  -5.687  1.00 95.88           O  
ATOM   1717  CG  LEU A 108      -1.075  13.334  -7.173  1.00 95.88           C  
ATOM   1718  HG  LEU A 108      -1.706  13.897  -7.861  1.00 95.88           H  
ATOM   1719  CD1 LEU A 108      -0.950  11.908  -7.709  1.00 95.88           C  
ATOM   1720 HD11 LEU A 108      -0.442  11.924  -8.673  1.00 95.88           H  
ATOM   1721 HD12 LEU A 108      -0.383  11.291  -7.011  1.00 95.88           H  
ATOM   1722 HD13 LEU A 108      -1.946  11.492  -7.859  1.00 95.88           H  
ATOM   1723  CD2 LEU A 108      -1.794  13.313  -5.832  1.00 95.88           C  
ATOM   1724 HD21 LEU A 108      -1.765  14.293  -5.356  1.00 95.88           H  
ATOM   1725 HD22 LEU A 108      -2.839  13.042  -5.986  1.00 95.88           H  
ATOM   1726 HD23 LEU A 108      -1.328  12.571  -5.184  1.00 95.88           H  
ATOM   1727  N   MET A 109       2.445  16.153  -7.919  1.00 95.56           N  
ATOM   1728  H   MET A 109       1.862  16.063  -8.738  1.00 95.56           H  
ATOM   1729  CA  MET A 109       3.831  16.608  -8.088  1.00 95.56           C  
ATOM   1730  HA  MET A 109       4.506  15.857  -7.678  1.00 95.56           H  
ATOM   1731  C   MET A 109       4.102  17.914  -7.330  1.00 95.56           C  
ATOM   1732  CB  MET A 109       4.138  16.793  -9.583  1.00 95.56           C  
ATOM   1733  HB2 MET A 109       3.317  17.331 -10.056  1.00 95.56           H  
ATOM   1734  HB3 MET A 109       5.035  17.402  -9.694  1.00 95.56           H  
ATOM   1735  O   MET A 109       5.123  18.018  -6.653  1.00 95.56           O  
ATOM   1736  CG  MET A 109       4.352  15.464 -10.318  1.00 95.56           C  
ATOM   1737  HG2 MET A 109       3.494  14.817 -10.134  1.00 95.56           H  
ATOM   1738  HG3 MET A 109       4.377  15.671 -11.388  1.00 95.56           H  
ATOM   1739  SD  MET A 109       5.868  14.554  -9.888  1.00 95.56           S  
ATOM   1740  CE  MET A 109       7.117  15.694 -10.544  1.00 95.56           C  
ATOM   1741  HE1 MET A 109       8.091  15.206 -10.552  1.00 95.56           H  
ATOM   1742  HE2 MET A 109       7.165  16.589  -9.924  1.00 95.56           H  
ATOM   1743  HE3 MET A 109       6.855  15.984 -11.562  1.00 95.56           H  
ATOM   1744  N   THR A 110       3.182  18.880  -7.410  1.00 95.00           N  
ATOM   1745  H   THR A 110       2.387  18.735  -8.017  1.00 95.00           H  
ATOM   1746  CA  THR A 110       3.291  20.186  -6.738  1.00 95.00           C  
ATOM   1747  HA  THR A 110       4.271  20.613  -6.950  1.00 95.00           H  
ATOM   1748  C   THR A 110       3.171  20.065  -5.216  1.00 95.00           C  
ATOM   1749  CB  THR A 110       2.226  21.149  -7.291  1.00 95.00           C  
ATOM   1750  HB  THR A 110       1.235  20.738  -7.099  1.00 95.00           H  
ATOM   1751  O   THR A 110       3.947  20.681  -4.491  1.00 95.00           O  
ATOM   1752  CG2 THR A 110       2.300  22.554  -6.699  1.00 95.00           C  
ATOM   1753 HG21 THR A 110       1.580  23.202  -7.197  1.00 95.00           H  
ATOM   1754 HG22 THR A 110       2.055  22.523  -5.637  1.00 95.00           H  
ATOM   1755 HG23 THR A 110       3.303  22.962  -6.826  1.00 95.00           H  
ATOM   1756  OG1 THR A 110       2.393  21.292  -8.687  1.00 95.00           O  
ATOM   1757  HG1 THR A 110       1.544  21.089  -9.087  1.00 95.00           H  
ATOM   1758  N   HIS A 111       2.248  19.236  -4.715  1.00 93.81           N  
ATOM   1759  H   HIS A 111       1.626  18.761  -5.353  1.00 93.81           H  
ATOM   1760  CA  HIS A 111       1.993  19.094  -3.274  1.00 93.81           C  
ATOM   1761  HA  HIS A 111       2.192  20.053  -2.795  1.00 93.81           H  
ATOM   1762  C   HIS A 111       2.916  18.079  -2.579  1.00 93.81           C  
ATOM   1763  CB  HIS A 111       0.504  18.787  -3.041  1.00 93.81           C  
ATOM   1764  HB2 HIS A 111       0.223  17.886  -3.586  1.00 93.81           H  
ATOM   1765  HB3 HIS A 111       0.338  18.606  -1.979  1.00 93.81           H  
ATOM   1766  O   HIS A 111       2.874  17.954  -1.358  1.00 93.81           O  
ATOM   1767  CG  HIS A 111      -0.390  19.927  -3.463  1.00 93.81           C  
ATOM   1768  CD2 HIS A 111      -0.923  20.898  -2.659  1.00 93.81           C  
ATOM   1769  HD2 HIS A 111      -0.821  20.965  -1.586  1.00 93.81           H  
ATOM   1770  ND1 HIS A 111      -0.797  20.205  -4.745  1.00 93.81           N  
ATOM   1771  HD1 HIS A 111      -0.660  19.596  -5.540  1.00 93.81           H  
ATOM   1772  CE1 HIS A 111      -1.544  21.320  -4.717  1.00 93.81           C  
ATOM   1773  HE1 HIS A 111      -2.044  21.758  -5.568  1.00 93.81           H  
ATOM   1774  NE2 HIS A 111      -1.630  21.792  -3.468  1.00 93.81           N  
ATOM   1775  N   TYR A 112       3.768  17.351  -3.313  1.00 95.06           N  
ATOM   1776  H   TYR A 112       3.746  17.467  -4.316  1.00 95.06           H  
ATOM   1777  CA  TYR A 112       4.627  16.299  -2.753  1.00 95.06           C  
ATOM   1778  HA  TYR A 112       3.991  15.489  -2.396  1.00 95.06           H  
ATOM   1779  C   TYR A 112       5.474  16.779  -1.565  1.00 95.06           C  
ATOM   1780  CB  TYR A 112       5.548  15.751  -3.855  1.00 95.06           C  
ATOM   1781  HB2 TYR A 112       4.954  15.525  -4.741  1.00 95.06           H  
ATOM   1782  HB3 TYR A 112       6.275  16.512  -4.139  1.00 95.06           H  
ATOM   1783  O   TYR A 112       5.528  16.130  -0.517  1.00 95.06           O  
ATOM   1784  CG  TYR A 112       6.278  14.494  -3.428  1.00 95.06           C  
ATOM   1785  CD1 TYR A 112       7.418  14.566  -2.605  1.00 95.06           C  
ATOM   1786  HD1 TYR A 112       7.817  15.526  -2.313  1.00 95.06           H  
ATOM   1787  CD2 TYR A 112       5.760  13.241  -3.791  1.00 95.06           C  
ATOM   1788  HD2 TYR A 112       4.872  13.196  -4.405  1.00 95.06           H  
ATOM   1789  CE1 TYR A 112       7.995  13.389  -2.097  1.00 95.06           C  
ATOM   1790  HE1 TYR A 112       8.836  13.450  -1.423  1.00 95.06           H  
ATOM   1791  CE2 TYR A 112       6.369  12.060  -3.326  1.00 95.06           C  
ATOM   1792  HE2 TYR A 112       5.982  11.093  -3.611  1.00 95.06           H  
ATOM   1793  OH  TYR A 112       8.016  11.000  -1.945  1.00 95.06           O  
ATOM   1794  HH  TYR A 112       8.773  11.199  -1.388  1.00 95.06           H  
ATOM   1795  CZ  TYR A 112       7.468  12.133  -2.450  1.00 95.06           C  
ATOM   1796  N   ASP A 113       6.126  17.932  -1.722  1.00 94.44           N  
ATOM   1797  H   ASP A 113       6.029  18.417  -2.603  1.00 94.44           H  
ATOM   1798  CA  ASP A 113       7.150  18.400  -0.786  1.00 94.44           C  
ATOM   1799  HA  ASP A 113       7.799  17.556  -0.555  1.00 94.44           H  
ATOM   1800  C   ASP A 113       6.547  18.854   0.558  1.00 94.44           C  
ATOM   1801  CB  ASP A 113       8.028  19.470  -1.468  1.00 94.44           C  
ATOM   1802  HB2 ASP A 113       7.393  20.281  -1.824  1.00 94.44           H  
ATOM   1803  HB3 ASP A 113       8.714  19.879  -0.726  1.00 94.44           H  
ATOM   1804  O   ASP A 113       7.239  18.837   1.577  1.00 94.44           O  
ATOM   1805  CG  ASP A 113       8.868  18.927  -2.644  1.00 94.44           C  
ATOM   1806  OD1 ASP A 113       8.794  17.713  -2.956  1.00 94.44           O  
ATOM   1807  OD2 ASP A 113       9.614  19.706  -3.276  1.00 94.44           O  
ATOM   1808  N   MET A 114       5.235  19.135   0.603  1.00 92.62           N  
ATOM   1809  H   MET A 114       4.706  19.048  -0.252  1.00 92.62           H  
ATOM   1810  CA  MET A 114       4.486  19.418   1.838  1.00 92.62           C  
ATOM   1811  HA  MET A 114       4.950  20.260   2.351  1.00 92.62           H  
ATOM   1812  C   MET A 114       4.477  18.231   2.810  1.00 92.62           C  
ATOM   1813  CB  MET A 114       3.033  19.784   1.498  1.00 92.62           C  
ATOM   1814  HB2 MET A 114       2.487  19.937   2.429  1.00 92.62           H  
ATOM   1815  HB3 MET A 114       2.562  18.958   0.965  1.00 92.62           H  
ATOM   1816  O   MET A 114       4.362  18.423   4.019  1.00 92.62           O  
ATOM   1817  CG  MET A 114       2.931  21.062   0.658  1.00 92.62           C  
ATOM   1818  HG2 MET A 114       3.289  21.902   1.253  1.00 92.62           H  
ATOM   1819  HG3 MET A 114       3.578  20.968  -0.215  1.00 92.62           H  
ATOM   1820  SD  MET A 114       1.272  21.450   0.048  1.00 92.62           S  
ATOM   1821  CE  MET A 114       0.318  21.583   1.585  1.00 92.62           C  
ATOM   1822  HE1 MET A 114       0.269  20.611   2.077  1.00 92.62           H  
ATOM   1823  HE2 MET A 114      -0.696  21.908   1.350  1.00 92.62           H  
ATOM   1824  HE3 MET A 114       0.784  22.311   2.249  1.00 92.62           H  
ATOM   1825  N   TYR A 115       4.638  17.006   2.301  1.00 91.75           N  
ATOM   1826  H   TYR A 115       4.724  16.918   1.298  1.00 91.75           H  
ATOM   1827  CA  TYR A 115       4.604  15.778   3.096  1.00 91.75           C  
ATOM   1828  HA  TYR A 115       4.103  16.001   4.038  1.00 91.75           H  
ATOM   1829  C   TYR A 115       5.991  15.240   3.466  1.00 91.75           C  
ATOM   1830  CB  TYR A 115       3.742  14.735   2.387  1.00 91.75           C  
ATOM   1831  HB2 TYR A 115       3.688  13.838   3.004  1.00 91.75           H  
ATOM   1832  HB3 TYR A 115       4.229  14.471   1.448  1.00 91.75           H  
ATOM   1833  O   TYR A 115       6.095  14.187   4.097  1.00 91.75           O  
ATOM   1834  CG  TYR A 115       2.330  15.210   2.111  1.00 91.75           C  
ATOM   1835  CD1 TYR A 115       1.360  15.198   3.135  1.00 91.75           C  
ATOM   1836  HD1 TYR A 115       1.610  14.830   4.120  1.00 91.75           H  
ATOM   1837  CD2 TYR A 115       2.009  15.730   0.844  1.00 91.75           C  
ATOM   1838  HD2 TYR A 115       2.760  15.784   0.070  1.00 91.75           H  
ATOM   1839  CE1 TYR A 115       0.070  15.709   2.889  1.00 91.75           C  
ATOM   1840  HE1 TYR A 115      -0.670  15.731   3.675  1.00 91.75           H  
ATOM   1841  CE2 TYR A 115       0.723  16.238   0.598  1.00 91.75           C  
ATOM   1842  HE2 TYR A 115       0.468  16.668  -0.360  1.00 91.75           H  
ATOM   1843  OH  TYR A 115      -1.471  16.755   1.359  1.00 91.75           O  
ATOM   1844  HH  TYR A 115      -2.081  16.743   2.100  1.00 91.75           H  
ATOM   1845  CZ  TYR A 115      -0.247  16.234   1.617  1.00 91.75           C  
ATOM   1846  N   LEU A 116       7.069  15.939   3.096  1.00 91.88           N  
ATOM   1847  H   LEU A 116       6.921  16.796   2.583  1.00 91.88           H  
ATOM   1848  CA  LEU A 116       8.438  15.577   3.472  1.00 91.88           C  
ATOM   1849  HA  LEU A 116       8.534  14.500   3.334  1.00 91.88           H  
ATOM   1850  C   LEU A 116       8.800  15.837   4.952  1.00 91.88           C  
ATOM   1851  CB  LEU A 116       9.441  16.265   2.529  1.00 91.88           C  
ATOM   1852  HB2 LEU A 116      10.441  16.168   2.951  1.00 91.88           H  
ATOM   1853  HB3 LEU A 116       9.215  17.330   2.475  1.00 91.88           H  
ATOM   1854  O   LEU A 116       9.519  14.998   5.510  1.00 91.88           O  
ATOM   1855  CG  LEU A 116       9.466  15.688   1.103  1.00 91.88           C  
ATOM   1856  HG  LEU A 116       8.471  15.734   0.661  1.00 91.88           H  
ATOM   1857  CD1 LEU A 116      10.425  16.510   0.242  1.00 91.88           C  
ATOM   1858 HD11 LEU A 116      11.447  16.410   0.608  1.00 91.88           H  
ATOM   1859 HD12 LEU A 116      10.371  16.172  -0.793  1.00 91.88           H  
ATOM   1860 HD13 LEU A 116      10.131  17.560   0.265  1.00 91.88           H  
ATOM   1861  CD2 LEU A 116       9.952  14.235   1.102  1.00 91.88           C  
ATOM   1862 HD21 LEU A 116      10.806  14.118   1.770  1.00 91.88           H  
ATOM   1863 HD22 LEU A 116       9.144  13.570   1.408  1.00 91.88           H  
ATOM   1864 HD23 LEU A 116      10.276  13.954   0.100  1.00 91.88           H  
ATOM   1865  N   PRO A 117       8.365  16.940   5.602  1.00 90.94           N  
ATOM   1866  CA  PRO A 117       8.768  17.266   6.971  1.00 90.94           C  
ATOM   1867  HA  PRO A 117       9.855  17.334   6.988  1.00 90.94           H  
ATOM   1868  C   PRO A 117       8.326  16.251   8.034  1.00 90.94           C  
ATOM   1869  CB  PRO A 117       8.191  18.658   7.265  1.00 90.94           C  
ATOM   1870  HB2 PRO A 117       7.200  18.566   7.709  1.00 90.94           H  
ATOM   1871  HB3 PRO A 117       8.845  19.240   7.914  1.00 90.94           H  
ATOM   1872  O   PRO A 117       7.386  15.474   7.861  1.00 90.94           O  
ATOM   1873  CG  PRO A 117       8.063  19.286   5.881  1.00 90.94           C  
ATOM   1874  HG2 PRO A 117       9.030  19.667   5.552  1.00 90.94           H  
ATOM   1875  HG3 PRO A 117       7.305  20.069   5.856  1.00 90.94           H  
ATOM   1876  CD  PRO A 117       7.663  18.086   5.033  1.00 90.94           C  
ATOM   1877  HD2 PRO A 117       7.937  18.273   3.995  1.00 90.94           H  
ATOM   1878  HD3 PRO A 117       6.588  17.922   5.115  1.00 90.94           H  
ATOM   1879  N   VAL A 118       8.996  16.301   9.187  1.00 85.69           N  
ATOM   1880  H   VAL A 118       9.703  17.014   9.292  1.00 85.69           H  
ATOM   1881  CA  VAL A 118       8.554  15.596  10.400  1.00 85.69           C  
ATOM   1882  HA  VAL A 118       8.434  14.538  10.168  1.00 85.69           H  
ATOM   1883  C   VAL A 118       7.199  16.163  10.835  1.00 85.69           C  
ATOM   1884  CB  VAL A 118       9.588  15.738  11.535  1.00 85.69           C  
ATOM   1885  HB  VAL A 118       9.720  16.794  11.772  1.00 85.69           H  
ATOM   1886  O   VAL A 118       7.034  17.377  10.895  1.00 85.69           O  
ATOM   1887  CG1 VAL A 118       9.148  15.002  12.808  1.00 85.69           C  
ATOM   1888 HG11 VAL A 118       8.966  13.949  12.591  1.00 85.69           H  
ATOM   1889 HG12 VAL A 118       9.925  15.082  13.568  1.00 85.69           H  
ATOM   1890 HG13 VAL A 118       8.241  15.453  13.212  1.00 85.69           H  
ATOM   1891  CG2 VAL A 118      10.951  15.162  11.124  1.00 85.69           C  
ATOM   1892 HG21 VAL A 118      11.343  15.691  10.255  1.00 85.69           H  
ATOM   1893 HG22 VAL A 118      11.660  15.278  11.943  1.00 85.69           H  
ATOM   1894 HG23 VAL A 118      10.847  14.102  10.889  1.00 85.69           H  
ATOM   1895  N   GLY A 119       6.240  15.288  11.145  1.00 78.75           N  
ATOM   1896  H   GLY A 119       6.430  14.301  11.046  1.00 78.75           H  
ATOM   1897  CA  GLY A 119       4.897  15.681  11.588  1.00 78.75           C  
ATOM   1898  HA2 GLY A 119       4.970  16.560  12.230  1.00 78.75           H  
ATOM   1899  HA3 GLY A 119       4.469  14.869  12.176  1.00 78.75           H  
ATOM   1900  C   GLY A 119       3.903  16.010  10.468  1.00 78.75           C  
ATOM   1901  O   GLY A 119       2.746  16.288  10.770  1.00 78.75           O  
ATOM   1902  N   ALA A 120       4.301  15.942   9.192  1.00 84.44           N  
ATOM   1903  H   ALA A 120       5.267  15.743   8.976  1.00 84.44           H  
ATOM   1904  CA  ALA A 120       3.356  16.084   8.086  1.00 84.44           C  
ATOM   1905  HA  ALA A 120       2.834  17.034   8.203  1.00 84.44           H  
ATOM   1906  C   ALA A 120       2.305  14.956   8.096  1.00 84.44           C  
ATOM   1907  CB  ALA A 120       4.126  16.127   6.766  1.00 84.44           C  
ATOM   1908  HB1 ALA A 120       3.415  16.349   5.970  1.00 84.44           H  
ATOM   1909  HB2 ALA A 120       4.611  15.170   6.575  1.00 84.44           H  
ATOM   1910  HB3 ALA A 120       4.875  16.918   6.794  1.00 84.44           H  
ATOM   1911  O   ALA A 120       2.647  13.797   8.339  1.00 84.44           O  
ATOM   1912  N   SER A 121       1.042  15.279   7.811  1.00 79.88           N  
ATOM   1913  H   SER A 121       0.814  16.231   7.564  1.00 79.88           H  
ATOM   1914  CA  SER A 121      -0.077  14.327   7.848  1.00 79.88           C  
ATOM   1915  HA  SER A 121       0.315  13.321   7.698  1.00 79.88           H  
ATOM   1916  C   SER A 121      -1.089  14.577   6.728  1.00 79.88           C  
ATOM   1917  CB  SER A 121      -0.764  14.357   9.220  1.00 79.88           C  
ATOM   1918  HB2 SER A 121      -0.043  14.087   9.991  1.00 79.88           H  
ATOM   1919  HB3 SER A 121      -1.570  13.624   9.232  1.00 79.88           H  
ATOM   1920  O   SER A 121      -1.121  15.659   6.141  1.00 79.88           O  
ATOM   1921  OG  SER A 121      -1.298  15.637   9.500  1.00 79.88           O  
ATOM   1922  HG  SER A 121      -0.593  16.221   9.787  1.00 79.88           H  
ATOM   1923  N   CYS A 122      -1.901  13.568   6.395  1.00 76.06           N  
ATOM   1924  H   CYS A 122      -1.825  12.708   6.919  1.00 76.06           H  
ATOM   1925  CA  CYS A 122      -2.965  13.691   5.390  1.00 76.06           C  
ATOM   1926  HA  CYS A 122      -2.743  14.529   4.729  1.00 76.06           H  
ATOM   1927  C   CYS A 122      -4.324  13.963   6.054  1.00 76.06           C  
ATOM   1928  CB  CYS A 122      -3.007  12.427   4.525  1.00 76.06           C  
ATOM   1929  HB2 CYS A 122      -3.476  11.622   5.089  1.00 76.06           H  
ATOM   1930  HB3 CYS A 122      -1.991  12.122   4.275  1.00 76.06           H  
ATOM   1931  O   CYS A 122      -5.024  13.020   6.443  1.00 76.06           O  
ATOM   1932  SG  CYS A 122      -3.936  12.720   2.989  1.00 76.06           S  
ATOM   1933  HG  CYS A 122      -5.058  13.252   3.482  1.00 76.06           H  
ATOM   1934  N   GLN A 123      -4.685  15.243   6.157  1.00 66.25           N  
ATOM   1935  H   GLN A 123      -4.005  15.953   5.925  1.00 66.25           H  
ATOM   1936  CA  GLN A 123      -6.010  15.696   6.607  1.00 66.25           C  
ATOM   1937  HA  GLN A 123      -6.469  14.937   7.241  1.00 66.25           H  
ATOM   1938  C   GLN A 123      -6.969  15.933   5.431  1.00 66.25           C  
ATOM   1939  CB  GLN A 123      -5.850  16.975   7.443  1.00 66.25           C  
ATOM   1940  HB2 GLN A 123      -5.357  17.743   6.847  1.00 66.25           H  
ATOM   1941  HB3 GLN A 123      -6.838  17.339   7.725  1.00 66.25           H  
ATOM   1942  O   GLN A 123      -8.156  15.639   5.524  1.00 66.25           O  
ATOM   1943  CG  GLN A 123      -5.038  16.716   8.720  1.00 66.25           C  
ATOM   1944  HG2 GLN A 123      -4.038  16.361   8.469  1.00 66.25           H  
ATOM   1945  HG3 GLN A 123      -5.537  15.949   9.312  1.00 66.25           H  
ATOM   1946  CD  GLN A 123      -4.886  17.976   9.560  1.00 66.25           C  
ATOM   1947  NE2 GLN A 123      -5.606  18.104  10.645  1.00 66.25           N  
ATOM   1948 HE21 GLN A 123      -6.495  17.625  10.637  1.00 66.25           H  
ATOM   1949 HE22 GLN A 123      -5.585  19.025  11.060  1.00 66.25           H  
ATOM   1950  OE1 GLN A 123      -4.116  18.871   9.253  1.00 66.25           O  
ATOM   1951  N   ASP A 124      -6.441  16.408   4.302  1.00 71.69           N  
ATOM   1952  H   ASP A 124      -5.458  16.636   4.281  1.00 71.69           H  
ATOM   1953  CA  ASP A 124      -7.224  16.723   3.112  1.00 71.69           C  
ATOM   1954  HA  ASP A 124      -8.129  17.244   3.425  1.00 71.69           H  
ATOM   1955  C   ASP A 124      -7.665  15.465   2.331  1.00 71.69           C  
ATOM   1956  CB  ASP A 124      -6.420  17.707   2.255  1.00 71.69           C  
ATOM   1957  HB2 ASP A 124      -6.351  18.666   2.769  1.00 71.69           H  
ATOM   1958  HB3 ASP A 124      -5.411  17.316   2.117  1.00 71.69           H  
ATOM   1959  O   ASP A 124      -6.863  14.574   2.031  1.00 71.69           O  
ATOM   1960  CG  ASP A 124      -7.074  17.903   0.895  1.00 71.69           C  
ATOM   1961  OD1 ASP A 124      -8.319  18.003   0.861  1.00 71.69           O  
ATOM   1962  OD2 ASP A 124      -6.331  17.785  -0.103  1.00 71.69           O  
ATOM   1963  N   ALA A 125      -8.955  15.419   1.989  1.00 73.50           N  
ATOM   1964  H   ALA A 125      -9.504  16.246   2.178  1.00 73.50           H  
ATOM   1965  CA  ALA A 125      -9.563  14.380   1.165  1.00 73.50           C  
ATOM   1966  HA  ALA A 125      -9.070  13.432   1.381  1.00 73.50           H  
ATOM   1967  C   ALA A 125      -9.399  14.643  -0.346  1.00 73.50           C  
ATOM   1968  CB  ALA A 125     -11.038  14.247   1.564  1.00 73.50           C  
ATOM   1969  HB1 ALA A 125     -11.565  15.178   1.357  1.00 73.50           H  
ATOM   1970  HB2 ALA A 125     -11.115  14.017   2.627  1.00 73.50           H  
ATOM   1971  HB3 ALA A 125     -11.500  13.442   0.992  1.00 73.50           H  
ATOM   1972  O   ALA A 125      -9.329  13.675  -1.107  1.00 73.50           O  
ATOM   1973  N   GLU A 126      -9.272  15.903  -0.793  1.00 80.56           N  
ATOM   1974  H   GLU A 126      -9.200  16.664  -0.133  1.00 80.56           H  
ATOM   1975  CA  GLU A 126      -9.015  16.229  -2.205  1.00 80.56           C  
ATOM   1976  HA  GLU A 126      -9.816  15.802  -2.809  1.00 80.56           H  
ATOM   1977  C   GLU A 126      -7.708  15.575  -2.664  1.00 80.56           C  
ATOM   1978  CB  GLU A 126      -9.002  17.756  -2.452  1.00 80.56           C  
ATOM   1979  HB2 GLU A 126      -9.973  18.166  -2.173  1.00 80.56           H  
ATOM   1980  HB3 GLU A 126      -8.228  18.226  -1.846  1.00 80.56           H  
ATOM   1981  O   GLU A 126      -7.682  14.901  -3.690  1.00 80.56           O  
ATOM   1982  CG  GLU A 126      -8.726  18.061  -3.938  1.00 80.56           C  
ATOM   1983  HG2 GLU A 126      -9.458  17.522  -4.538  1.00 80.56           H  
ATOM   1984  HG3 GLU A 126      -7.742  17.672  -4.199  1.00 80.56           H  
ATOM   1985  CD  GLU A 126      -8.749  19.542  -4.352  1.00 80.56           C  
ATOM   1986  OE1 GLU A 126      -8.603  19.760  -5.585  1.00 80.56           O  
ATOM   1987  OE2 GLU A 126      -8.909  20.430  -3.490  1.00 80.56           O  
ATOM   1988  N   THR A 127      -6.649  15.657  -1.860  1.00 85.62           N  
ATOM   1989  H   THR A 127      -6.712  16.320  -1.101  1.00 85.62           H  
ATOM   1990  CA  THR A 127      -5.360  14.996  -2.102  1.00 85.62           C  
ATOM   1991  HA  THR A 127      -4.905  15.441  -2.987  1.00 85.62           H  
ATOM   1992  C   THR A 127      -5.498  13.489  -2.366  1.00 85.62           C  
ATOM   1993  CB  THR A 127      -4.434  15.253  -0.901  1.00 85.62           C  
ATOM   1994  HB  THR A 127      -4.932  14.952   0.021  1.00 85.62           H  
ATOM   1995  O   THR A 127      -4.785  12.940  -3.214  1.00 85.62           O  
ATOM   1996  CG2 THR A 127      -3.098  14.516  -1.005  1.00 85.62           C  
ATOM   1997 HG21 THR A 127      -2.445  14.829  -0.191  1.00 85.62           H  
ATOM   1998 HG22 THR A 127      -2.624  14.758  -1.957  1.00 85.62           H  
ATOM   1999 HG23 THR A 127      -3.260  13.441  -0.926  1.00 85.62           H  
ATOM   2000  OG1 THR A 127      -4.109  16.618  -0.836  1.00 85.62           O  
ATOM   2001  HG1 THR A 127      -4.904  17.108  -0.611  1.00 85.62           H  
ATOM   2002  N   LEU A 128      -6.424  12.799  -1.688  1.00 84.56           N  
ATOM   2003  H   LEU A 128      -7.058  13.310  -1.091  1.00 84.56           H  
ATOM   2004  CA  LEU A 128      -6.677  11.375  -1.932  1.00 84.56           C  
ATOM   2005  HA  LEU A 128      -5.723  10.877  -2.103  1.00 84.56           H  
ATOM   2006  C   LEU A 128      -7.492  11.129  -3.202  1.00 84.56           C  
ATOM   2007  CB  LEU A 128      -7.359  10.721  -0.722  1.00 84.56           C  
ATOM   2008  HB2 LEU A 128      -7.583   9.690  -0.995  1.00 84.56           H  
ATOM   2009  HB3 LEU A 128      -8.307  11.222  -0.527  1.00 84.56           H  
ATOM   2010  O   LEU A 128      -7.201  10.174  -3.921  1.00 84.56           O  
ATOM   2011  CG  LEU A 128      -6.529  10.714   0.571  1.00 84.56           C  
ATOM   2012  HG  LEU A 128      -6.510  11.713   1.005  1.00 84.56           H  
ATOM   2013  CD1 LEU A 128      -7.181   9.746   1.556  1.00 84.56           C  
ATOM   2014 HD11 LEU A 128      -8.187  10.096   1.785  1.00 84.56           H  
ATOM   2015 HD12 LEU A 128      -6.591   9.723   2.472  1.00 84.56           H  
ATOM   2016 HD13 LEU A 128      -7.237   8.743   1.133  1.00 84.56           H  
ATOM   2017  CD2 LEU A 128      -5.089  10.234   0.364  1.00 84.56           C  
ATOM   2018 HD21 LEU A 128      -4.547  10.965  -0.237  1.00 84.56           H  
ATOM   2019 HD22 LEU A 128      -4.590  10.172   1.331  1.00 84.56           H  
ATOM   2020 HD23 LEU A 128      -5.095   9.266  -0.135  1.00 84.56           H  
ATOM   2021  N   GLU A 129      -8.458  11.987  -3.520  1.00 85.75           N  
ATOM   2022  H   GLU A 129      -8.670  12.746  -2.888  1.00 85.75           H  
ATOM   2023  CA  GLU A 129      -9.250  11.853  -4.744  1.00 85.75           C  
ATOM   2024  HA  GLU A 129      -9.507  10.799  -4.853  1.00 85.75           H  
ATOM   2025  C   GLU A 129      -8.442  12.243  -5.997  1.00 85.75           C  
ATOM   2026  CB  GLU A 129     -10.562  12.638  -4.590  1.00 85.75           C  
ATOM   2027  HB2 GLU A 129     -10.997  12.408  -3.617  1.00 85.75           H  
ATOM   2028  HB3 GLU A 129     -10.348  13.707  -4.618  1.00 85.75           H  
ATOM   2029  O   GLU A 129      -8.546  11.587  -7.034  1.00 85.75           O  
ATOM   2030  CG  GLU A 129     -11.600  12.299  -5.672  1.00 85.75           C  
ATOM   2031  HG2 GLU A 129     -12.523  12.831  -5.441  1.00 85.75           H  
ATOM   2032  HG3 GLU A 129     -11.234  12.680  -6.625  1.00 85.75           H  
ATOM   2033  CD  GLU A 129     -11.908  10.790  -5.805  1.00 85.75           C  
ATOM   2034  OE1 GLU A 129     -12.076  10.327  -6.952  1.00 85.75           O  
ATOM   2035  OE2 GLU A 129     -11.923  10.049  -4.789  1.00 85.75           O  
ATOM   2036  N   LYS A 130      -7.522  13.213  -5.896  1.00 90.12           N  
ATOM   2037  H   LYS A 130      -7.509  13.749  -5.041  1.00 90.12           H  
ATOM   2038  CA  LYS A 130      -6.506  13.493  -6.927  1.00 90.12           C  
ATOM   2039  HA  LYS A 130      -7.008  13.643  -7.883  1.00 90.12           H  
ATOM   2040  C   LYS A 130      -5.571  12.298  -7.107  1.00 90.12           C  
ATOM   2041  CB  LYS A 130      -5.697  14.755  -6.574  1.00 90.12           C  
ATOM   2042  HB2 LYS A 130      -4.889  14.879  -7.295  1.00 90.12           H  
ATOM   2043  HB3 LYS A 130      -5.245  14.613  -5.593  1.00 90.12           H  
ATOM   2044  O   LYS A 130      -5.285  11.924  -8.242  1.00 90.12           O  
ATOM   2045  CG  LYS A 130      -6.519  16.051  -6.535  1.00 90.12           C  
ATOM   2046  HG2 LYS A 130      -7.402  15.899  -5.915  1.00 90.12           H  
ATOM   2047  HG3 LYS A 130      -5.908  16.814  -6.053  1.00 90.12           H  
ATOM   2048  CD  LYS A 130      -6.986  16.592  -7.892  1.00 90.12           C  
ATOM   2049  HD2 LYS A 130      -6.126  16.802  -8.528  1.00 90.12           H  
ATOM   2050  HD3 LYS A 130      -7.660  15.883  -8.373  1.00 90.12           H  
ATOM   2051  CE  LYS A 130      -7.726  17.889  -7.550  1.00 90.12           C  
ATOM   2052  HE2 LYS A 130      -7.049  18.549  -7.007  1.00 90.12           H  
ATOM   2053  HE3 LYS A 130      -8.526  17.661  -6.845  1.00 90.12           H  
ATOM   2054  NZ  LYS A 130      -8.292  18.617  -8.705  1.00 90.12           N  
ATOM   2055  HZ1 LYS A 130      -7.570  18.904  -9.351  1.00 90.12           H  
ATOM   2056  HZ2 LYS A 130      -8.727  19.446  -8.326  1.00 90.12           H  
ATOM   2057  HZ3 LYS A 130      -8.998  18.068  -9.173  1.00 90.12           H  
ATOM   2058  N   TYR A 131      -5.137  11.646  -6.023  1.00 93.12           N  
ATOM   2059  H   TYR A 131      -5.371  12.007  -5.109  1.00 93.12           H  
ATOM   2060  CA  TYR A 131      -4.360  10.406  -6.139  1.00 93.12           C  
ATOM   2061  HA  TYR A 131      -3.478  10.607  -6.747  1.00 93.12           H  
ATOM   2062  C   TYR A 131      -5.147   9.315  -6.871  1.00 93.12           C  
ATOM   2063  CB  TYR A 131      -3.880   9.914  -4.770  1.00 93.12           C  
ATOM   2064  HB2 TYR A 131      -4.725   9.838  -4.085  1.00 93.12           H  
ATOM   2065  HB3 TYR A 131      -3.186  10.645  -4.355  1.00 93.12           H  
ATOM   2066  O   TYR A 131      -4.632   8.722  -7.820  1.00 93.12           O  
ATOM   2067  CG  TYR A 131      -3.194   8.563  -4.854  1.00 93.12           C  
ATOM   2068  CD1 TYR A 131      -3.881   7.386  -4.496  1.00 93.12           C  
ATOM   2069  HD1 TYR A 131      -4.906   7.439  -4.157  1.00 93.12           H  
ATOM   2070  CD2 TYR A 131      -1.894   8.479  -5.382  1.00 93.12           C  
ATOM   2071  HD2 TYR A 131      -1.412   9.381  -5.731  1.00 93.12           H  
ATOM   2072  CE1 TYR A 131      -3.248   6.133  -4.625  1.00 93.12           C  
ATOM   2073  HE1 TYR A 131      -3.775   5.224  -4.375  1.00 93.12           H  
ATOM   2074  CE2 TYR A 131      -1.245   7.232  -5.487  1.00 93.12           C  
ATOM   2075  HE2 TYR A 131      -0.239   7.169  -5.874  1.00 93.12           H  
ATOM   2076  OH  TYR A 131      -1.280   4.857  -5.126  1.00 93.12           O  
ATOM   2077  HH  TYR A 131      -0.398   4.926  -5.499  1.00 93.12           H  
ATOM   2078  CZ  TYR A 131      -1.922   6.054  -5.103  1.00 93.12           C  
ATOM   2079  N   ARG A 132      -6.408   9.101  -6.475  1.00 91.62           N  
ATOM   2080  H   ARG A 132      -6.752   9.630  -5.687  1.00 91.62           H  
ATOM   2081  CA  ARG A 132      -7.312   8.134  -7.102  1.00 91.62           C  
ATOM   2082  HA  ARG A 132      -6.878   7.141  -6.987  1.00 91.62           H  
ATOM   2083  C   ARG A 132      -7.448   8.408  -8.598  1.00 91.62           C  
ATOM   2084  CB  ARG A 132      -8.673   8.190  -6.390  1.00 91.62           C  
ATOM   2085  HB2 ARG A 132      -8.517   8.227  -5.312  1.00 91.62           H  
ATOM   2086  HB3 ARG A 132      -9.206   9.094  -6.684  1.00 91.62           H  
ATOM   2087  O   ARG A 132      -7.178   7.518  -9.398  1.00 91.62           O  
ATOM   2088  CG  ARG A 132      -9.541   6.969  -6.701  1.00 91.62           C  
ATOM   2089  HG2 ARG A 132      -9.114   6.110  -6.183  1.00 91.62           H  
ATOM   2090  HG3 ARG A 132      -9.574   6.782  -7.774  1.00 91.62           H  
ATOM   2091  CD  ARG A 132     -10.958   7.213  -6.188  1.00 91.62           C  
ATOM   2092  HD2 ARG A 132     -11.442   7.953  -6.826  1.00 91.62           H  
ATOM   2093  HD3 ARG A 132     -10.888   7.634  -5.185  1.00 91.62           H  
ATOM   2094  NE  ARG A 132     -11.773   5.982  -6.159  1.00 91.62           N  
ATOM   2095  HE  ARG A 132     -11.570   5.243  -6.818  1.00 91.62           H  
ATOM   2096  NH1 ARG A 132     -13.266   6.768  -4.610  1.00 91.62           N  
ATOM   2097 HH11 ARG A 132     -14.090   6.660  -4.037  1.00 91.62           H  
ATOM   2098 HH12 ARG A 132     -12.843   7.682  -4.688  1.00 91.62           H  
ATOM   2099  NH2 ARG A 132     -13.484   4.688  -5.432  1.00 91.62           N  
ATOM   2100 HH21 ARG A 132     -13.194   3.982  -6.094  1.00 91.62           H  
ATOM   2101 HH22 ARG A 132     -14.315   4.558  -4.872  1.00 91.62           H  
ATOM   2102  CZ  ARG A 132     -12.838   5.819  -5.398  1.00 91.62           C  
ATOM   2103  N   THR A 133      -7.780   9.646  -8.962  1.00 93.81           N  
ATOM   2104  H   THR A 133      -7.996  10.295  -8.218  1.00 93.81           H  
ATOM   2105  CA  THR A 133      -7.934  10.119 -10.346  1.00 93.81           C  
ATOM   2106  HA  THR A 133      -8.751   9.575 -10.821  1.00 93.81           H  
ATOM   2107  C   THR A 133      -6.668   9.864 -11.166  1.00 93.81           C  
ATOM   2108  CB  THR A 133      -8.295  11.615 -10.367  1.00 93.81           C  
ATOM   2109  HB  THR A 133      -7.484  12.193  -9.922  1.00 93.81           H  
ATOM   2110  O   THR A 133      -6.728   9.170 -12.177  1.00 93.81           O  
ATOM   2111  CG2 THR A 133      -8.564  12.138 -11.775  1.00 93.81           C  
ATOM   2112 HG21 THR A 133      -9.333  11.534 -12.258  1.00 93.81           H  
ATOM   2113 HG22 THR A 133      -7.657  12.099 -12.378  1.00 93.81           H  
ATOM   2114 HG23 THR A 133      -8.904  13.172 -11.724  1.00 93.81           H  
ATOM   2115  OG1 THR A 133      -9.472  11.853  -9.633  1.00 93.81           O  
ATOM   2116  HG1 THR A 133      -9.307  11.720  -8.697  1.00 93.81           H  
ATOM   2117  N   ALA A 134      -5.499  10.306 -10.685  1.00 97.12           N  
ATOM   2118  H   ALA A 134      -5.492  10.823  -9.817  1.00 97.12           H  
ATOM   2119  CA  ALA A 134      -4.229  10.121 -11.390  1.00 97.12           C  
ATOM   2120  HA  ALA A 134      -4.312  10.586 -12.373  1.00 97.12           H  
ATOM   2121  C   ALA A 134      -3.873   8.638 -11.611  1.00 97.12           C  
ATOM   2122  CB  ALA A 134      -3.129  10.836 -10.598  1.00 97.12           C  
ATOM   2123  HB1 ALA A 134      -2.200  10.812 -11.168  1.00 97.12           H  
ATOM   2124  HB2 ALA A 134      -3.407  11.875 -10.418  1.00 97.12           H  
ATOM   2125  HB3 ALA A 134      -2.981  10.334  -9.642  1.00 97.12           H  
ATOM   2126  O   ALA A 134      -3.352   8.279 -12.669  1.00 97.12           O  
ATOM   2127  N   CYS A 135      -4.193   7.762 -10.650  1.00 96.69           N  
ATOM   2128  H   CYS A 135      -4.590   8.110  -9.789  1.00 96.69           H  
ATOM   2129  CA  CYS A 135      -4.051   6.317 -10.829  1.00 96.69           C  
ATOM   2130  HA  CYS A 135      -3.030   6.094 -11.139  1.00 96.69           H  
ATOM   2131  C   CYS A 135      -4.995   5.791 -11.918  1.00 96.69           C  
ATOM   2132  CB  CYS A 135      -4.341   5.586  -9.516  1.00 96.69           C  
ATOM   2133  HB2 CYS A 135      -5.330   5.877  -9.162  1.00 96.69           H  
ATOM   2134  HB3 CYS A 135      -4.317   4.511  -9.695  1.00 96.69           H  
ATOM   2135  O   CYS A 135      -4.550   5.060 -12.798  1.00 96.69           O  
ATOM   2136  SG  CYS A 135      -3.132   5.983  -8.237  1.00 96.69           S  
ATOM   2137  HG  CYS A 135      -3.541   7.236  -8.019  1.00 96.69           H  
ATOM   2138  N   LEU A 136      -6.285   6.153 -11.878  1.00 95.62           N  
ATOM   2139  H   LEU A 136      -6.571   6.820 -11.176  1.00 95.62           H  
ATOM   2140  CA  LEU A 136      -7.273   5.717 -12.873  1.00 95.62           C  
ATOM   2141  HA  LEU A 136      -7.322   4.628 -12.868  1.00 95.62           H  
ATOM   2142  C   LEU A 136      -6.849   6.135 -14.292  1.00 95.62           C  
ATOM   2143  CB  LEU A 136      -8.667   6.291 -12.531  1.00 95.62           C  
ATOM   2144  HB2 LEU A 136      -8.587   7.377 -12.490  1.00 95.62           H  
ATOM   2145  HB3 LEU A 136      -9.340   6.056 -13.356  1.00 95.62           H  
ATOM   2146  O   LEU A 136      -6.843   5.296 -15.193  1.00 95.62           O  
ATOM   2147  CG  LEU A 136      -9.321   5.805 -11.221  1.00 95.62           C  
ATOM   2148  HG  LEU A 136      -8.659   5.979 -10.372  1.00 95.62           H  
ATOM   2149  CD1 LEU A 136     -10.629   6.555 -10.978  1.00 95.62           C  
ATOM   2150 HD11 LEU A 136     -11.329   6.385 -11.795  1.00 95.62           H  
ATOM   2151 HD12 LEU A 136     -10.424   7.623 -10.912  1.00 95.62           H  
ATOM   2152 HD13 LEU A 136     -11.079   6.242 -10.036  1.00 95.62           H  
ATOM   2153  CD2 LEU A 136      -9.641   4.317 -11.226  1.00 95.62           C  
ATOM   2154 HD21 LEU A 136     -10.189   4.057 -10.320  1.00 95.62           H  
ATOM   2155 HD22 LEU A 136     -10.247   4.082 -12.101  1.00 95.62           H  
ATOM   2156 HD23 LEU A 136      -8.701   3.766 -11.230  1.00 95.62           H  
ATOM   2157  N   ASP A 137      -6.433   7.389 -14.471  1.00 96.69           N  
ATOM   2158  H   ASP A 137      -6.518   8.034 -13.699  1.00 96.69           H  
ATOM   2159  CA  ASP A 137      -5.995   7.941 -15.758  1.00 96.69           C  
ATOM   2160  HA  ASP A 137      -6.778   7.781 -16.499  1.00 96.69           H  
ATOM   2161  C   ASP A 137      -4.727   7.254 -16.276  1.00 96.69           C  
ATOM   2162  CB  ASP A 137      -5.766   9.455 -15.621  1.00 96.69           C  
ATOM   2163  HB2 ASP A 137      -5.313   9.822 -16.542  1.00 96.69           H  
ATOM   2164  HB3 ASP A 137      -5.067   9.639 -14.806  1.00 96.69           H  
ATOM   2165  O   ASP A 137      -4.669   6.847 -17.440  1.00 96.69           O  
ATOM   2166  CG  ASP A 137      -7.056  10.245 -15.380  1.00 96.69           C  
ATOM   2167  OD1 ASP A 137      -8.137   9.722 -15.745  1.00 96.69           O  
ATOM   2168  OD2 ASP A 137      -6.935  11.370 -14.847  1.00 96.69           O  
ATOM   2169  N   PHE A 138      -3.734   7.033 -15.410  1.00 97.56           N  
ATOM   2170  H   PHE A 138      -3.819   7.404 -14.474  1.00 97.56           H  
ATOM   2171  CA  PHE A 138      -2.526   6.288 -15.767  1.00 97.56           C  
ATOM   2172  HA  PHE A 138      -2.057   6.771 -16.624  1.00 97.56           H  
ATOM   2173  C   PHE A 138      -2.843   4.843 -16.173  1.00 97.56           C  
ATOM   2174  CB  PHE A 138      -1.543   6.324 -14.593  1.00 97.56           C  
ATOM   2175  HB2 PHE A 138      -2.039   5.934 -13.704  1.00 97.56           H  
ATOM   2176  HB3 PHE A 138      -1.279   7.362 -14.392  1.00 97.56           H  
ATOM   2177  O   PHE A 138      -2.363   4.378 -17.206  1.00 97.56           O  
ATOM   2178  CG  PHE A 138      -0.270   5.533 -14.835  1.00 97.56           C  
ATOM   2179  CD1 PHE A 138      -0.137   4.228 -14.321  1.00 97.56           C  
ATOM   2180  HD1 PHE A 138      -0.944   3.787 -13.754  1.00 97.56           H  
ATOM   2181  CD2 PHE A 138       0.781   6.101 -15.578  1.00 97.56           C  
ATOM   2182  HD2 PHE A 138       0.680   7.098 -15.983  1.00 97.56           H  
ATOM   2183  CE1 PHE A 138       1.043   3.498 -14.548  1.00 97.56           C  
ATOM   2184  HE1 PHE A 138       1.136   2.492 -14.167  1.00 97.56           H  
ATOM   2185  CE2 PHE A 138       1.960   5.369 -15.807  1.00 97.56           C  
ATOM   2186  HE2 PHE A 138       2.760   5.806 -16.387  1.00 97.56           H  
ATOM   2187  CZ  PHE A 138       2.095   4.071 -15.285  1.00 97.56           C  
ATOM   2188  HZ  PHE A 138       2.998   3.508 -15.468  1.00 97.56           H  
ATOM   2189  N   ARG A 139      -3.682   4.131 -15.407  1.00 96.50           N  
ATOM   2190  H   ARG A 139      -4.072   4.581 -14.591  1.00 96.50           H  
ATOM   2191  CA  ARG A 139      -4.066   2.741 -15.708  1.00 96.50           C  
ATOM   2192  HA  ARG A 139      -3.163   2.155 -15.874  1.00 96.50           H  
ATOM   2193  C   ARG A 139      -4.848   2.619 -17.010  1.00 96.50           C  
ATOM   2194  CB  ARG A 139      -4.877   2.140 -14.549  1.00 96.50           C  
ATOM   2195  HB2 ARG A 139      -5.273   1.176 -14.869  1.00 96.50           H  
ATOM   2196  HB3 ARG A 139      -5.724   2.788 -14.325  1.00 96.50           H  
ATOM   2197  O   ARG A 139      -4.567   1.702 -17.778  1.00 96.50           O  
ATOM   2198  CG  ARG A 139      -4.074   1.911 -13.262  1.00 96.50           C  
ATOM   2199  HG2 ARG A 139      -3.717   2.854 -12.846  1.00 96.50           H  
ATOM   2200  HG3 ARG A 139      -4.731   1.440 -12.531  1.00 96.50           H  
ATOM   2201  CD  ARG A 139      -2.856   1.025 -13.491  1.00 96.50           C  
ATOM   2202  HD2 ARG A 139      -3.185   0.151 -14.053  1.00 96.50           H  
ATOM   2203  HD3 ARG A 139      -2.105   1.565 -14.069  1.00 96.50           H  
ATOM   2204  NE  ARG A 139      -2.284   0.619 -12.203  1.00 96.50           N  
ATOM   2205  HE  ARG A 139      -2.445   1.223 -11.409  1.00 96.50           H  
ATOM   2206  NH1 ARG A 139      -1.665  -1.477 -12.836  1.00 96.50           N  
ATOM   2207 HH11 ARG A 139      -1.776  -2.461 -12.637  1.00 96.50           H  
ATOM   2208 HH12 ARG A 139      -1.711  -1.193 -13.804  1.00 96.50           H  
ATOM   2209  NH2 ARG A 139      -1.814  -0.963 -10.680  1.00 96.50           N  
ATOM   2210 HH21 ARG A 139      -1.654  -1.933 -10.448  1.00 96.50           H  
ATOM   2211 HH22 ARG A 139      -1.750  -0.220  -9.998  1.00 96.50           H  
ATOM   2212  CZ  ARG A 139      -1.919  -0.605 -11.914  1.00 96.50           C  
ATOM   2213  N   ASN A 140      -5.767   3.549 -17.275  1.00 96.44           N  
ATOM   2214  H   ASN A 140      -5.951   4.249 -16.570  1.00 96.44           H  
ATOM   2215  CA  ASN A 140      -6.469   3.650 -18.554  1.00 96.44           C  
ATOM   2216  HA  ASN A 140      -6.990   2.716 -18.764  1.00 96.44           H  
ATOM   2217  C   ASN A 140      -5.472   3.877 -19.708  1.00 96.44           C  
ATOM   2218  CB  ASN A 140      -7.500   4.793 -18.486  1.00 96.44           C  
ATOM   2219  HB2 ASN A 140      -7.871   4.984 -19.493  1.00 96.44           H  
ATOM   2220  HB3 ASN A 140      -6.999   5.701 -18.152  1.00 96.44           H  
ATOM   2221  O   ASN A 140      -5.490   3.137 -20.684  1.00 96.44           O  
ATOM   2222  CG  ASN A 140      -8.725   4.561 -17.607  1.00 96.44           C  
ATOM   2223  ND2 ASN A 140      -9.299   5.635 -17.112  1.00 96.44           N  
ATOM   2224 HD21 ASN A 140      -8.854   6.535 -17.222  1.00 96.44           H  
ATOM   2225 HD22 ASN A 140     -10.168   5.552 -16.604  1.00 96.44           H  
ATOM   2226  OD1 ASN A 140      -9.233   3.462 -17.404  1.00 96.44           O  
ATOM   2227  N   THR A 141      -4.560   4.847 -19.575  1.00 96.56           N  
ATOM   2228  H   THR A 141      -4.598   5.422 -18.745  1.00 96.56           H  
ATOM   2229  CA  THR A 141      -3.611   5.240 -20.640  1.00 96.56           C  
ATOM   2230  HA  THR A 141      -4.169   5.326 -21.572  1.00 96.56           H  
ATOM   2231  C   THR A 141      -2.500   4.205 -20.881  1.00 96.56           C  
ATOM   2232  CB  THR A 141      -2.994   6.620 -20.335  1.00 96.56           C  
ATOM   2233  HB  THR A 141      -2.273   6.529 -19.523  1.00 96.56           H  
ATOM   2234  O   THR A 141      -1.874   4.203 -21.940  1.00 96.56           O  
ATOM   2235  CG2 THR A 141      -2.325   7.273 -21.546  1.00 96.56           C  
ATOM   2236 HG21 THR A 141      -1.481   6.677 -21.894  1.00 96.56           H  
ATOM   2237 HG22 THR A 141      -3.048   7.376 -22.355  1.00 96.56           H  
ATOM   2238 HG23 THR A 141      -1.962   8.262 -21.267  1.00 96.56           H  
ATOM   2239  OG1 THR A 141      -3.995   7.535 -19.958  1.00 96.56           O  
ATOM   2240  HG1 THR A 141      -4.225   7.380 -19.038  1.00 96.56           H  
ATOM   2241  N   MET A 142      -2.251   3.311 -19.920  1.00 95.38           N  
ATOM   2242  H   MET A 142      -2.738   3.433 -19.043  1.00 95.38           H  
ATOM   2243  CA  MET A 142      -1.298   2.193 -20.009  1.00 95.38           C  
ATOM   2244  HA  MET A 142      -0.562   2.413 -20.783  1.00 95.38           H  
ATOM   2245  C   MET A 142      -1.941   0.852 -20.411  1.00 95.38           C  
ATOM   2246  CB  MET A 142      -0.553   2.054 -18.669  1.00 95.38           C  
ATOM   2247  HB2 MET A 142       0.009   1.120 -18.652  1.00 95.38           H  
ATOM   2248  HB3 MET A 142      -1.278   2.015 -17.856  1.00 95.38           H  
ATOM   2249  O   MET A 142      -1.245  -0.161 -20.413  1.00 95.38           O  
ATOM   2250  CG  MET A 142       0.437   3.194 -18.414  1.00 95.38           C  
ATOM   2251  HG2 MET A 142       0.777   3.119 -17.381  1.00 95.38           H  
ATOM   2252  HG3 MET A 142      -0.083   4.146 -18.519  1.00 95.38           H  
ATOM   2253  SD  MET A 142       1.899   3.216 -19.491  1.00 95.38           S  
ATOM   2254  CE  MET A 142       2.824   1.786 -18.894  1.00 95.38           C  
ATOM   2255  HE1 MET A 142       3.801   1.767 -19.378  1.00 95.38           H  
ATOM   2256  HE2 MET A 142       2.282   0.875 -19.148  1.00 95.38           H  
ATOM   2257  HE3 MET A 142       2.957   1.853 -17.814  1.00 95.38           H  
ATOM   2258  N   ASP A 143      -3.244   0.822 -20.717  1.00 93.62           N  
ATOM   2259  H   ASP A 143      -3.749   1.696 -20.764  1.00 93.62           H  
ATOM   2260  CA  ASP A 143      -4.020  -0.395 -21.022  1.00 93.62           C  
ATOM   2261  HA  ASP A 143      -5.058  -0.072 -21.102  1.00 93.62           H  
ATOM   2262  C   ASP A 143      -4.005  -1.456 -19.891  1.00 93.62           C  
ATOM   2263  CB  ASP A 143      -3.650  -0.961 -22.408  1.00 93.62           C  
ATOM   2264  HB2 ASP A 143      -4.346  -1.760 -22.661  1.00 93.62           H  
ATOM   2265  HB3 ASP A 143      -2.649  -1.390 -22.367  1.00 93.62           H  
ATOM   2266  O   ASP A 143      -4.124  -2.658 -20.125  1.00 93.62           O  
ATOM   2267  CG  ASP A 143      -3.707   0.095 -23.514  1.00 93.62           C  
ATOM   2268  OD1 ASP A 143      -4.773   0.725 -23.665  1.00 93.62           O  
ATOM   2269  OD2 ASP A 143      -2.660   0.300 -24.183  1.00 93.62           O  
ATOM   2270  N   MET A 144      -3.877  -1.023 -18.630  1.00 95.00           N  
ATOM   2271  H   MET A 144      -3.857  -0.023 -18.494  1.00 95.00           H  
ATOM   2272  CA  MET A 144      -3.773  -1.889 -17.440  1.00 95.00           C  
ATOM   2273  HA  MET A 144      -3.509  -2.896 -17.761  1.00 95.00           H  
ATOM   2274  C   MET A 144      -5.104  -2.015 -16.681  1.00 95.00           C  
ATOM   2275  CB  MET A 144      -2.656  -1.392 -16.514  1.00 95.00           C  
ATOM   2276  HB2 MET A 144      -2.654  -1.994 -15.605  1.00 95.00           H  
ATOM   2277  HB3 MET A 144      -2.854  -0.353 -16.248  1.00 95.00           H  
ATOM   2278  O   MET A 144      -5.142  -1.912 -15.454  1.00 95.00           O  
ATOM   2279  CG  MET A 144      -1.261  -1.491 -17.114  1.00 95.00           C  
ATOM   2280  HG2 MET A 144      -1.059  -2.527 -17.386  1.00 95.00           H  
ATOM   2281  HG3 MET A 144      -1.213  -0.876 -18.013  1.00 95.00           H  
ATOM   2282  SD  MET A 144      -0.006  -0.921 -15.941  1.00 95.00           S  
ATOM   2283  CE  MET A 144       1.447  -1.118 -16.991  1.00 95.00           C  
ATOM   2284  HE1 MET A 144       1.640  -2.178 -17.155  1.00 95.00           H  
ATOM   2285  HE2 MET A 144       1.267  -0.633 -17.950  1.00 95.00           H  
ATOM   2286  HE3 MET A 144       2.307  -0.658 -16.504  1.00 95.00           H  
ATOM   2287  N   THR A 145      -6.216  -2.178 -17.399  1.00 94.44           N  
ATOM   2288  H   THR A 145      -6.126  -2.225 -18.403  1.00 94.44           H  
ATOM   2289  CA  THR A 145      -7.576  -2.062 -16.832  1.00 94.44           C  
ATOM   2290  HA  THR A 145      -7.511  -1.628 -15.834  1.00 94.44           H  
ATOM   2291  C   THR A 145      -8.321  -3.389 -16.663  1.00 94.44           C  
ATOM   2292  CB  THR A 145      -8.426  -1.099 -17.668  1.00 94.44           C  
ATOM   2293  HB  THR A 145      -9.421  -1.021 -17.232  1.00 94.44           H  
ATOM   2294  O   THR A 145      -9.316  -3.427 -15.942  1.00 94.44           O  
ATOM   2295  CG2 THR A 145      -7.823   0.302 -17.764  1.00 94.44           C  
ATOM   2296 HG21 THR A 145      -6.885   0.277 -18.318  1.00 94.44           H  
ATOM   2297 HG22 THR A 145      -7.634   0.699 -16.767  1.00 94.44           H  
ATOM   2298 HG23 THR A 145      -8.522   0.962 -18.277  1.00 94.44           H  
ATOM   2299  OG1 THR A 145      -8.526  -1.589 -18.981  1.00 94.44           O  
ATOM   2300  HG1 THR A 145      -8.652  -0.843 -19.573  1.00 94.44           H  
ATOM   2301  N   ALA A 146      -7.855  -4.476 -17.286  1.00 94.00           N  
ATOM   2302  H   ALA A 146      -7.017  -4.381 -17.842  1.00 94.00           H  
ATOM   2303  CA  ALA A 146      -8.541  -5.771 -17.308  1.00 94.00           C  
ATOM   2304  HA  ALA A 146      -9.532  -5.623 -17.737  1.00 94.00           H  
ATOM   2305  C   ALA A 146      -8.670  -6.393 -15.893  1.00 94.00           C  
ATOM   2306  CB  ALA A 146      -7.771  -6.691 -18.265  1.00 94.00           C  
ATOM   2307  HB1 ALA A 146      -8.242  -7.673 -18.291  1.00 94.00           H  
ATOM   2308  HB2 ALA A 146      -7.778  -6.269 -19.270  1.00 94.00           H  
ATOM   2309  HB3 ALA A 146      -6.739  -6.798 -17.931  1.00 94.00           H  
ATOM   2310  O   ALA A 146      -7.646  -6.655 -15.268  1.00 94.00           O  
ATOM   2311  N   PRO A 147      -9.876  -6.679 -15.362  1.00 89.12           N  
ATOM   2312  CA  PRO A 147     -10.022  -7.149 -13.974  1.00 89.12           C  
ATOM   2313  HA  PRO A 147      -9.537  -6.426 -13.319  1.00 89.12           H  
ATOM   2314  C   PRO A 147      -9.403  -8.520 -13.678  1.00 89.12           C  
ATOM   2315  CB  PRO A 147     -11.528  -7.148 -13.696  1.00 89.12           C  
ATOM   2316  HB2 PRO A 147     -11.742  -6.889 -12.659  1.00 89.12           H  
ATOM   2317  HB3 PRO A 147     -11.959  -8.118 -13.943  1.00 89.12           H  
ATOM   2318  O   PRO A 147      -8.902  -8.758 -12.573  1.00 89.12           O  
ATOM   2319  CG  PRO A 147     -12.064  -6.097 -14.666  1.00 89.12           C  
ATOM   2320  HG2 PRO A 147     -13.116  -6.260 -14.902  1.00 89.12           H  
ATOM   2321  HG3 PRO A 147     -11.909  -5.101 -14.253  1.00 89.12           H  
ATOM   2322  CD  PRO A 147     -11.174  -6.287 -15.890  1.00 89.12           C  
ATOM   2323  HD2 PRO A 147     -11.131  -5.351 -16.446  1.00 89.12           H  
ATOM   2324  HD3 PRO A 147     -11.568  -7.087 -16.518  1.00 89.12           H  
ATOM   2325  N   ASP A 148      -9.394  -9.411 -14.672  1.00 88.38           N  
ATOM   2326  H   ASP A 148      -9.888  -9.193 -15.526  1.00 88.38           H  
ATOM   2327  CA  ASP A 148      -8.813 -10.749 -14.544  1.00 88.38           C  
ATOM   2328  HA  ASP A 148      -9.122 -11.143 -13.576  1.00 88.38           H  
ATOM   2329  C   ASP A 148      -7.278 -10.760 -14.555  1.00 88.38           C  
ATOM   2330  CB  ASP A 148      -9.389 -11.677 -15.618  1.00 88.38           C  
ATOM   2331  HB2 ASP A 148      -8.809 -12.599 -15.651  1.00 88.38           H  
ATOM   2332  HB3 ASP A 148      -9.325 -11.197 -16.594  1.00 88.38           H  
ATOM   2333  O   ASP A 148      -6.670 -11.766 -14.191  1.00 88.38           O  
ATOM   2334  CG  ASP A 148     -10.832 -12.039 -15.281  1.00 88.38           C  
ATOM   2335  OD1 ASP A 148     -11.044 -12.486 -14.129  1.00 88.38           O  
ATOM   2336  OD2 ASP A 148     -11.694 -11.836 -16.161  1.00 88.38           O  
ATOM   2337  N   ASP A 149      -6.652  -9.636 -14.897  1.00 93.44           N  
ATOM   2338  H   ASP A 149      -7.216  -8.818 -15.078  1.00 93.44           H  
ATOM   2339  CA  ASP A 149      -5.210  -9.477 -15.010  1.00 93.44           C  
ATOM   2340  HA  ASP A 149      -4.790 -10.395 -15.422  1.00 93.44           H  
ATOM   2341  C   ASP A 149      -4.544  -9.209 -13.649  1.00 93.44           C  
ATOM   2342  CB  ASP A 149      -4.978  -8.351 -16.019  1.00 93.44           C  
ATOM   2343  HB2 ASP A 149      -5.330  -7.414 -15.589  1.00 93.44           H  
ATOM   2344  HB3 ASP A 149      -5.557  -8.562 -16.919  1.00 93.44           H  
ATOM   2345  O   ASP A 149      -5.060  -8.475 -12.796  1.00 93.44           O  
ATOM   2346  CG  ASP A 149      -3.539  -8.143 -16.439  1.00 93.44           C  
ATOM   2347  OD1 ASP A 149      -2.667  -9.009 -16.206  1.00 93.44           O  
ATOM   2348  OD2 ASP A 149      -3.272  -7.089 -17.041  1.00 93.44           O  
ATOM   2349  N   LEU A 150      -3.353  -9.775 -13.440  1.00 94.94           N  
ATOM   2350  H   LEU A 150      -2.926 -10.270 -14.210  1.00 94.94           H  
ATOM   2351  CA  LEU A 150      -2.603  -9.625 -12.190  1.00 94.94           C  
ATOM   2352  HA  LEU A 150      -3.300  -9.729 -11.358  1.00 94.94           H  
ATOM   2353  C   LEU A 150      -1.997  -8.226 -12.028  1.00 94.94           C  
ATOM   2354  CB  LEU A 150      -1.538 -10.728 -12.078  1.00 94.94           C  
ATOM   2355  HB2 LEU A 150      -0.906 -10.689 -12.965  1.00 94.94           H  
ATOM   2356  HB3 LEU A 150      -0.911 -10.522 -11.210  1.00 94.94           H  
ATOM   2357  O   LEU A 150      -1.710  -7.832 -10.899  1.00 94.94           O  
ATOM   2358  CG  LEU A 150      -2.094 -12.158 -11.947  1.00 94.94           C  
ATOM   2359  HG  LEU A 150      -2.606 -12.427 -12.870  1.00 94.94           H  
ATOM   2360  CD1 LEU A 150      -0.933 -13.124 -11.734  1.00 94.94           C  
ATOM   2361 HD11 LEU A 150      -0.446 -12.933 -10.778  1.00 94.94           H  
ATOM   2362 HD12 LEU A 150      -1.304 -14.149 -11.754  1.00 94.94           H  
ATOM   2363 HD13 LEU A 150      -0.205 -13.015 -12.538  1.00 94.94           H  
ATOM   2364  CD2 LEU A 150      -3.070 -12.332 -10.777  1.00 94.94           C  
ATOM   2365 HD21 LEU A 150      -2.591 -12.049  -9.840  1.00 94.94           H  
ATOM   2366 HD22 LEU A 150      -3.968 -11.736 -10.941  1.00 94.94           H  
ATOM   2367 HD23 LEU A 150      -3.373 -13.378 -10.723  1.00 94.94           H  
ATOM   2368  N   ILE A 151      -1.869  -7.448 -13.105  1.00 94.69           N  
ATOM   2369  H   ILE A 151      -2.066  -7.854 -14.008  1.00 94.69           H  
ATOM   2370  CA  ILE A 151      -1.565  -6.008 -13.033  1.00 94.69           C  
ATOM   2371  HA  ILE A 151      -1.236  -5.778 -12.020  1.00 94.69           H  
ATOM   2372  C   ILE A 151      -2.798  -5.117 -13.232  1.00 94.69           C  
ATOM   2373  CB  ILE A 151      -0.393  -5.609 -13.959  1.00 94.69           C  
ATOM   2374  HB  ILE A 151      -0.129  -4.578 -13.721  1.00 94.69           H  
ATOM   2375  O   ILE A 151      -2.645  -3.907 -13.336  1.00 94.69           O  
ATOM   2376  CG1 ILE A 151      -0.793  -5.663 -15.446  1.00 94.69           C  
ATOM   2377 HG12 ILE A 151      -1.016  -6.695 -15.716  1.00 94.69           H  
ATOM   2378 HG13 ILE A 151      -1.686  -5.060 -15.612  1.00 94.69           H  
ATOM   2379  CG2 ILE A 151       0.850  -6.470 -13.675  1.00 94.69           C  
ATOM   2380 HG21 ILE A 151       1.723  -6.059 -14.183  1.00 94.69           H  
ATOM   2381 HG22 ILE A 151       0.690  -7.491 -14.022  1.00 94.69           H  
ATOM   2382 HG23 ILE A 151       1.060  -6.482 -12.606  1.00 94.69           H  
ATOM   2383  CD1 ILE A 151       0.302  -5.127 -16.372  1.00 94.69           C  
ATOM   2384 HD11 ILE A 151       1.088  -5.877 -16.465  1.00 94.69           H  
ATOM   2385 HD12 ILE A 151      -0.116  -4.923 -17.358  1.00 94.69           H  
ATOM   2386 HD13 ILE A 151       0.715  -4.202 -15.971  1.00 94.69           H  
ATOM   2387  N   GLY A 152      -4.000  -5.688 -13.311  1.00 95.00           N  
ATOM   2388  H   GLY A 152      -4.073  -6.687 -13.179  1.00 95.00           H  
ATOM   2389  CA  GLY A 152      -5.216  -4.983 -13.710  1.00 95.00           C  
ATOM   2390  HA2 GLY A 152      -5.927  -5.741 -14.039  1.00 95.00           H  
ATOM   2391  HA3 GLY A 152      -5.003  -4.334 -14.560  1.00 95.00           H  
ATOM   2392  C   GLY A 152      -5.901  -4.153 -12.621  1.00 95.00           C  
ATOM   2393  O   GLY A 152      -5.319  -3.796 -11.591  1.00 95.00           O  
ATOM   2394  N   MET A 153      -7.186  -3.867 -12.839  1.00 93.19           N  
ATOM   2395  H   MET A 153      -7.621  -4.233 -13.675  1.00 93.19           H  
ATOM   2396  CA  MET A 153      -8.032  -3.100 -11.921  1.00 93.19           C  
ATOM   2397  HA  MET A 153      -7.452  -2.779 -11.056  1.00 93.19           H  
ATOM   2398  C   MET A 153      -9.202  -3.944 -11.420  1.00 93.19           C  
ATOM   2399  CB  MET A 153      -8.576  -1.848 -12.615  1.00 93.19           C  
ATOM   2400  HB2 MET A 153      -9.179  -2.145 -13.474  1.00 93.19           H  
ATOM   2401  HB3 MET A 153      -9.222  -1.325 -11.910  1.00 93.19           H  
ATOM   2402  O   MET A 153     -10.038  -4.381 -12.206  1.00 93.19           O  
ATOM   2403  CG  MET A 153      -7.480  -0.896 -13.098  1.00 93.19           C  
ATOM   2404  HG2 MET A 153      -6.820  -1.436 -13.776  1.00 93.19           H  
ATOM   2405  HG3 MET A 153      -6.882  -0.555 -12.253  1.00 93.19           H  
ATOM   2406  SD  MET A 153      -8.120   0.553 -13.962  1.00 93.19           S  
ATOM   2407  CE  MET A 153      -8.848   1.417 -12.562  1.00 93.19           C  
ATOM   2408  HE1 MET A 153      -9.635   0.816 -12.106  1.00 93.19           H  
ATOM   2409  HE2 MET A 153      -8.074   1.631 -11.825  1.00 93.19           H  
ATOM   2410  HE3 MET A 153      -9.270   2.348 -12.939  1.00 93.19           H  
ATOM   2411  N   LEU A 154      -9.305  -4.127 -10.106  1.00 90.44           N  
ATOM   2412  H   LEU A 154      -8.632  -3.681  -9.498  1.00 90.44           H  
ATOM   2413  CA  LEU A 154     -10.457  -4.780  -9.495  1.00 90.44           C  
ATOM   2414  HA  LEU A 154     -10.714  -5.651 -10.098  1.00 90.44           H  
ATOM   2415  C   LEU A 154     -11.678  -3.848  -9.523  1.00 90.44           C  
ATOM   2416  CB  LEU A 154     -10.102  -5.263  -8.078  1.00 90.44           C  
ATOM   2417  HB2 LEU A 154      -9.768  -4.409  -7.489  1.00 90.44           H  
ATOM   2418  HB3 LEU A 154     -11.007  -5.659  -7.617  1.00 90.44           H  
ATOM   2419  O   LEU A 154     -11.582  -2.666  -9.183  1.00 90.44           O  
ATOM   2420  CG  LEU A 154      -9.023  -6.362  -8.033  1.00 90.44           C  
ATOM   2421  HG  LEU A 154      -8.097  -5.983  -8.465  1.00 90.44           H  
ATOM   2422  CD1 LEU A 154      -8.746  -6.772  -6.588  1.00 90.44           C  
ATOM   2423 HD11 LEU A 154      -8.041  -7.603  -6.577  1.00 90.44           H  
ATOM   2424 HD12 LEU A 154      -8.307  -5.938  -6.039  1.00 90.44           H  
ATOM   2425 HD13 LEU A 154      -9.668  -7.087  -6.099  1.00 90.44           H  
ATOM   2426  CD2 LEU A 154      -9.438  -7.625  -8.793  1.00 90.44           C  
ATOM   2427 HD21 LEU A 154      -9.445  -7.433  -9.866  1.00 90.44           H  
ATOM   2428 HD22 LEU A 154     -10.429  -7.945  -8.473  1.00 90.44           H  
ATOM   2429 HD23 LEU A 154      -8.729  -8.429  -8.596  1.00 90.44           H  
ATOM   2430  N   VAL A 155     -12.818  -4.407  -9.932  1.00 86.12           N  
ATOM   2431  H   VAL A 155     -12.811  -5.396 -10.135  1.00 86.12           H  
ATOM   2432  CA  VAL A 155     -14.111  -3.726 -10.107  1.00 86.12           C  
ATOM   2433  HA  VAL A 155     -14.040  -2.723  -9.687  1.00 86.12           H  
ATOM   2434  C   VAL A 155     -15.214  -4.465  -9.346  1.00 86.12           C  
ATOM   2435  CB  VAL A 155     -14.494  -3.585 -11.598  1.00 86.12           C  
ATOM   2436  HB  VAL A 155     -15.446  -3.057 -11.651  1.00 86.12           H  
ATOM   2437  O   VAL A 155     -15.117  -5.675  -9.142  1.00 86.12           O  
ATOM   2438  CG1 VAL A 155     -13.471  -2.758 -12.386  1.00 86.12           C  
ATOM   2439 HG11 VAL A 155     -12.508  -3.268 -12.409  1.00 86.12           H  
ATOM   2440 HG12 VAL A 155     -13.821  -2.615 -13.408  1.00 86.12           H  
ATOM   2441 HG13 VAL A 155     -13.351  -1.784 -11.911  1.00 86.12           H  
ATOM   2442  CG2 VAL A 155     -14.663  -4.930 -12.318  1.00 86.12           C  
ATOM   2443 HG21 VAL A 155     -14.938  -4.762 -13.360  1.00 86.12           H  
ATOM   2444 HG22 VAL A 155     -13.734  -5.499 -12.281  1.00 86.12           H  
ATOM   2445 HG23 VAL A 155     -15.455  -5.514 -11.848  1.00 86.12           H  
ATOM   2446  N   GLY A 156     -16.269  -3.753  -8.946  1.00 79.56           N  
ATOM   2447  H   GLY A 156     -16.227  -2.747  -9.032  1.00 79.56           H  
ATOM   2448  CA  GLY A 156     -17.397  -4.311  -8.191  1.00 79.56           C  
ATOM   2449  HA2 GLY A 156     -18.329  -3.893  -8.573  1.00 79.56           H  
ATOM   2450  HA3 GLY A 156     -17.436  -5.393  -8.317  1.00 79.56           H  
ATOM   2451  C   GLY A 156     -17.310  -3.987  -6.700  1.00 79.56           C  
ATOM   2452  O   GLY A 156     -16.777  -2.950  -6.324  1.00 79.56           O  
ATOM   2453  N   SER A 157     -17.837  -4.851  -5.833  1.00 76.50           N  
ATOM   2454  H   SER A 157     -18.264  -5.698  -6.178  1.00 76.50           H  
ATOM   2455  CA  SER A 157     -17.869  -4.625  -4.380  1.00 76.50           C  
ATOM   2456  HA  SER A 157     -17.685  -3.570  -4.178  1.00 76.50           H  
ATOM   2457  C   SER A 157     -16.809  -5.431  -3.625  1.00 76.50           C  
ATOM   2458  CB  SER A 157     -19.264  -4.939  -3.837  1.00 76.50           C  
ATOM   2459  HB2 SER A 157     -19.276  -4.792  -2.757  1.00 76.50           H  
ATOM   2460  HB3 SER A 157     -19.988  -4.262  -4.290  1.00 76.50           H  
ATOM   2461  O   SER A 157     -16.490  -6.559  -4.004  1.00 76.50           O  
ATOM   2462  OG  SER A 157     -19.623  -6.276  -4.139  1.00 76.50           O  
ATOM   2463  HG  SER A 157     -18.927  -6.852  -3.814  1.00 76.50           H  
ATOM   2464  N   VAL A 158     -16.323  -4.899  -2.500  1.00 78.00           N  
ATOM   2465  H   VAL A 158     -16.598  -3.957  -2.263  1.00 78.00           H  
ATOM   2466  CA  VAL A 158     -15.501  -5.661  -1.541  1.00 78.00           C  
ATOM   2467  HA  VAL A 158     -14.624  -6.024  -2.077  1.00 78.00           H  
ATOM   2468  C   VAL A 158     -16.245  -6.893  -1.004  1.00 78.00           C  
ATOM   2469  CB  VAL A 158     -15.004  -4.787  -0.371  1.00 78.00           C  
ATOM   2470  HB  VAL A 158     -14.397  -5.413   0.283  1.00 78.00           H  
ATOM   2471  O   VAL A 158     -17.472  -6.899  -0.890  1.00 78.00           O  
ATOM   2472  CG1 VAL A 158     -14.103  -3.650  -0.869  1.00 78.00           C  
ATOM   2473 HG11 VAL A 158     -13.278  -4.060  -1.451  1.00 78.00           H  
ATOM   2474 HG12 VAL A 158     -14.668  -2.959  -1.494  1.00 78.00           H  
ATOM   2475 HG13 VAL A 158     -13.698  -3.097  -0.021  1.00 78.00           H  
ATOM   2476  CG2 VAL A 158     -16.145  -4.202   0.471  1.00 78.00           C  
ATOM   2477 HG21 VAL A 158     -16.713  -5.006   0.940  1.00 78.00           H  
ATOM   2478 HG22 VAL A 158     -16.815  -3.610  -0.153  1.00 78.00           H  
ATOM   2479 HG23 VAL A 158     -15.732  -3.568   1.256  1.00 78.00           H  
ATOM   2480  N   ALA A 159     -15.501  -7.943  -0.644  1.00 74.81           N  
ATOM   2481  H   ALA A 159     -14.495  -7.882  -0.708  1.00 74.81           H  
ATOM   2482  CA  ALA A 159     -16.085  -9.166  -0.100  1.00 74.81           C  
ATOM   2483  HA  ALA A 159     -16.856  -9.508  -0.791  1.00 74.81           H  
ATOM   2484  C   ALA A 159     -16.742  -8.917   1.270  1.00 74.81           C  
ATOM   2485  CB  ALA A 159     -15.002 -10.250  -0.027  1.00 74.81           C  
ATOM   2486  HB1 ALA A 159     -14.588 -10.430  -1.019  1.00 74.81           H  
ATOM   2487  HB2 ALA A 159     -15.435 -11.178   0.348  1.00 74.81           H  
ATOM   2488  HB3 ALA A 159     -14.205  -9.935   0.647  1.00 74.81           H  
ATOM   2489  O   ALA A 159     -16.124  -8.373   2.184  1.00 74.81           O  
ATOM   2490  N   THR A 160     -17.990  -9.361   1.433  1.00 73.69           N  
ATOM   2491  H   THR A 160     -18.480  -9.755   0.642  1.00 73.69           H  
ATOM   2492  CA  THR A 160     -18.740  -9.257   2.699  1.00 73.69           C  
ATOM   2493  HA  THR A 160     -18.500  -8.308   3.180  1.00 73.69           H  
ATOM   2494  C   THR A 160     -18.393 -10.357   3.699  1.00 73.69           C  
ATOM   2495  CB  THR A 160     -20.251  -9.290   2.437  1.00 73.69           C  
ATOM   2496  HB  THR A 160     -20.784  -9.361   3.385  1.00 73.69           H  
ATOM   2497  O   THR A 160     -18.616 -10.183   4.893  1.00 73.69           O  
ATOM   2498  CG2 THR A 160     -20.726  -8.041   1.697  1.00 73.69           C  
ATOM   2499 HG21 THR A 160     -21.809  -8.073   1.577  1.00 73.69           H  
ATOM   2500 HG22 THR A 160     -20.257  -7.978   0.715  1.00 73.69           H  
ATOM   2501 HG23 THR A 160     -20.462  -7.154   2.274  1.00 73.69           H  
ATOM   2502  OG1 THR A 160     -20.568 -10.404   1.633  1.00 73.69           O  
ATOM   2503  HG1 THR A 160     -21.518 -10.406   1.498  1.00 73.69           H  
ATOM   2504  N   ARG A 161     -17.813 -11.469   3.235  1.00 80.69           N  
ATOM   2505  H   ARG A 161     -17.654 -11.523   2.239  1.00 80.69           H  
ATOM   2506  CA  ARG A 161     -17.377 -12.616   4.041  1.00 80.69           C  
ATOM   2507  HA  ARG A 161     -17.258 -12.305   5.078  1.00 80.69           H  
ATOM   2508  C   ARG A 161     -16.024 -13.108   3.536  1.00 80.69           C  
ATOM   2509  CB  ARG A 161     -18.473 -13.695   3.982  1.00 80.69           C  
ATOM   2510  HB2 ARG A 161     -18.740 -13.866   2.939  1.00 80.69           H  
ATOM   2511  HB3 ARG A 161     -19.353 -13.312   4.498  1.00 80.69           H  
ATOM   2512  O   ARG A 161     -15.826 -13.220   2.328  1.00 80.69           O  
ATOM   2513  CG  ARG A 161     -18.084 -15.046   4.603  1.00 80.69           C  
ATOM   2514  HG2 ARG A 161     -17.286 -15.493   4.011  1.00 80.69           H  
ATOM   2515  HG3 ARG A 161     -17.734 -14.903   5.626  1.00 80.69           H  
ATOM   2516  CD  ARG A 161     -19.301 -15.983   4.604  1.00 80.69           C  
ATOM   2517  HD2 ARG A 161     -19.887 -15.805   3.702  1.00 80.69           H  
ATOM   2518  HD3 ARG A 161     -19.917 -15.736   5.469  1.00 80.69           H  
ATOM   2519  NE  ARG A 161     -18.913 -17.408   4.622  1.00 80.69           N  
ATOM   2520  HE  ARG A 161     -18.000 -17.659   4.269  1.00 80.69           H  
ATOM   2521  NH1 ARG A 161     -20.868 -18.272   5.453  1.00 80.69           N  
ATOM   2522 HH11 ARG A 161     -21.416 -19.071   5.739  1.00 80.69           H  
ATOM   2523 HH12 ARG A 161     -21.209 -17.330   5.582  1.00 80.69           H  
ATOM   2524  NH2 ARG A 161     -19.192 -19.642   4.910  1.00 80.69           N  
ATOM   2525 HH21 ARG A 161     -19.745 -20.456   5.141  1.00 80.69           H  
ATOM   2526 HH22 ARG A 161     -18.286 -19.795   4.490  1.00 80.69           H  
ATOM   2527  CZ  ARG A 161     -19.658 -18.432   4.994  1.00 80.69           C  
ATOM   2528  N   VAL A 162     -15.114 -13.419   4.455  1.00 84.56           N  
ATOM   2529  H   VAL A 162     -15.363 -13.295   5.425  1.00 84.56           H  
ATOM   2530  CA  VAL A 162     -13.808 -14.027   4.164  1.00 84.56           C  
ATOM   2531  HA  VAL A 162     -13.800 -14.372   3.130  1.00 84.56           H  
ATOM   2532  C   VAL A 162     -13.626 -15.258   5.042  1.00 84.56           C  
ATOM   2533  CB  VAL A 162     -12.658 -13.008   4.317  1.00 84.56           C  
ATOM   2534  HB  VAL A 162     -12.807 -12.428   5.227  1.00 84.56           H  
ATOM   2535  O   VAL A 162     -13.818 -15.208   6.259  1.00 84.56           O  
ATOM   2536  CG1 VAL A 162     -11.265 -13.652   4.380  1.00 84.56           C  
ATOM   2537 HG11 VAL A 162     -11.106 -14.296   3.515  1.00 84.56           H  
ATOM   2538 HG12 VAL A 162     -11.170 -14.251   5.286  1.00 84.56           H  
ATOM   2539 HG13 VAL A 162     -10.496 -12.880   4.408  1.00 84.56           H  
ATOM   2540  CG2 VAL A 162     -12.644 -12.058   3.110  1.00 84.56           C  
ATOM   2541 HG21 VAL A 162     -11.887 -11.286   3.248  1.00 84.56           H  
ATOM   2542 HG22 VAL A 162     -13.615 -11.577   2.993  1.00 84.56           H  
ATOM   2543 HG23 VAL A 162     -12.429 -12.615   2.197  1.00 84.56           H  
ATOM   2544  N   GLU A 163     -13.261 -16.366   4.404  1.00 86.19           N  
ATOM   2545  H   GLU A 163     -13.085 -16.332   3.410  1.00 86.19           H  
ATOM   2546  CA  GLU A 163     -12.959 -17.620   5.087  1.00 86.19           C  
ATOM   2547  HA  GLU A 163     -13.538 -17.655   6.009  1.00 86.19           H  
ATOM   2548  C   GLU A 163     -11.479 -17.664   5.468  1.00 86.19           C  
ATOM   2549  CB  GLU A 163     -13.376 -18.842   4.255  1.00 86.19           C  
ATOM   2550  HB2 GLU A 163     -13.364 -19.697   4.931  1.00 86.19           H  
ATOM   2551  HB3 GLU A 163     -12.652 -19.018   3.460  1.00 86.19           H  
ATOM   2552  O   GLU A 163     -10.615 -17.280   4.676  1.00 86.19           O  
ATOM   2553  CG  GLU A 163     -14.777 -18.702   3.634  1.00 86.19           C  
ATOM   2554  HG2 GLU A 163     -15.370 -18.020   4.243  1.00 86.19           H  
ATOM   2555  HG3 GLU A 163     -14.685 -18.255   2.644  1.00 86.19           H  
ATOM   2556  CD  GLU A 163     -15.534 -20.031   3.538  1.00 86.19           C  
ATOM   2557  OE1 GLU A 163     -16.776 -19.963   3.725  1.00 86.19           O  
ATOM   2558  OE2 GLU A 163     -14.894 -21.088   3.342  1.00 86.19           O  
ATOM   2559  N   VAL A 164     -11.194 -18.100   6.694  1.00 87.06           N  
ATOM   2560  H   VAL A 164     -11.959 -18.368   7.296  1.00 87.06           H  
ATOM   2561  CA  VAL A 164      -9.840 -18.179   7.250  1.00 87.06           C  
ATOM   2562  HA  VAL A 164      -9.142 -18.086   6.418  1.00 87.06           H  
ATOM   2563  C   VAL A 164      -9.578 -19.546   7.893  1.00 87.06           C  
ATOM   2564  CB  VAL A 164      -9.560 -17.023   8.238  1.00 87.06           C  
ATOM   2565  HB  VAL A 164      -8.522 -17.098   8.561  1.00 87.06           H  
ATOM   2566  O   VAL A 164     -10.529 -20.194   8.346  1.00 87.06           O  
ATOM   2567  CG1 VAL A 164      -9.731 -15.646   7.582  1.00 87.06           C  
ATOM   2568 HG11 VAL A 164      -9.388 -14.864   8.260  1.00 87.06           H  
ATOM   2569 HG12 VAL A 164      -9.144 -15.598   6.665  1.00 87.06           H  
ATOM   2570 HG13 VAL A 164     -10.780 -15.474   7.339  1.00 87.06           H  
ATOM   2571  CG2 VAL A 164     -10.419 -17.055   9.506  1.00 87.06           C  
ATOM   2572 HG21 VAL A 164     -11.470 -16.928   9.247  1.00 87.06           H  
ATOM   2573 HG22 VAL A 164     -10.283 -18.000  10.032  1.00 87.06           H  
ATOM   2574 HG23 VAL A 164     -10.121 -16.237  10.162  1.00 87.06           H  
ATOM   2575  N   PRO A 165      -8.306 -19.991   7.991  1.00 85.75           N  
ATOM   2576  CA  PRO A 165      -7.957 -21.230   8.686  1.00 85.75           C  
ATOM   2577  HA  PRO A 165      -8.300 -22.060   8.069  1.00 85.75           H  
ATOM   2578  C   PRO A 165      -8.592 -21.288  10.091  1.00 85.75           C  
ATOM   2579  CB  PRO A 165      -6.423 -21.287   8.750  1.00 85.75           C  
ATOM   2580  HB2 PRO A 165      -6.064 -22.134   8.166  1.00 85.75           H  
ATOM   2581  HB3 PRO A 165      -6.064 -21.382   9.774  1.00 85.75           H  
ATOM   2582  O   PRO A 165      -8.430 -20.328  10.853  1.00 85.75           O  
ATOM   2583  CG  PRO A 165      -5.928 -19.974   8.136  1.00 85.75           C  
ATOM   2584  HG2 PRO A 165      -5.089 -20.133   7.459  1.00 85.75           H  
ATOM   2585  HG3 PRO A 165      -5.640 -19.289   8.934  1.00 85.75           H  
ATOM   2586  CD  PRO A 165      -7.123 -19.367   7.415  1.00 85.75           C  
ATOM   2587  HD2 PRO A 165      -7.110 -18.287   7.555  1.00 85.75           H  
ATOM   2588  HD3 PRO A 165      -7.074 -19.585   6.348  1.00 85.75           H  
ATOM   2589  N   PRO A 166      -9.285 -22.384  10.474  1.00 84.94           N  
ATOM   2590  CA  PRO A 166     -10.070 -22.436  11.712  1.00 84.94           C  
ATOM   2591  HA  PRO A 166     -10.907 -21.747  11.609  1.00 84.94           H  
ATOM   2592  C   PRO A 166      -9.283 -22.055  12.974  1.00 84.94           C  
ATOM   2593  CB  PRO A 166     -10.614 -23.868  11.790  1.00 84.94           C  
ATOM   2594  HB2 PRO A 166     -11.580 -23.904  12.294  1.00 84.94           H  
ATOM   2595  HB3 PRO A 166      -9.899 -24.520  12.291  1.00 84.94           H  
ATOM   2596  O   PRO A 166      -9.761 -21.256  13.777  1.00 84.94           O  
ATOM   2597  CG  PRO A 166     -10.728 -24.286  10.325  1.00 84.94           C  
ATOM   2598  HG2 PRO A 166     -10.655 -25.367  10.205  1.00 84.94           H  
ATOM   2599  HG3 PRO A 166     -11.665 -23.922   9.904  1.00 84.94           H  
ATOM   2600  CD  PRO A 166      -9.559 -23.565   9.660  1.00 84.94           C  
ATOM   2601  HD2 PRO A 166      -9.847 -23.300   8.642  1.00 84.94           H  
ATOM   2602  HD3 PRO A 166      -8.682 -24.213   9.648  1.00 84.94           H  
ATOM   2603  N   GLY A 167      -8.044 -22.541  13.117  1.00 83.81           N  
ATOM   2604  H   GLY A 167      -7.703 -23.193  12.425  1.00 83.81           H  
ATOM   2605  CA  GLY A 167      -7.178 -22.223  14.261  1.00 83.81           C  
ATOM   2606  HA2 GLY A 167      -6.315 -22.890  14.248  1.00 83.81           H  
ATOM   2607  HA3 GLY A 167      -7.729 -22.414  15.182  1.00 83.81           H  
ATOM   2608  C   GLY A 167      -6.667 -20.773  14.316  1.00 83.81           C  
ATOM   2609  O   GLY A 167      -6.149 -20.357  15.348  1.00 83.81           O  
ATOM   2610  N   LEU A 168      -6.841 -19.985  13.247  1.00 88.06           N  
ATOM   2611  H   LEU A 168      -7.306 -20.377  12.441  1.00 88.06           H  
ATOM   2612  CA  LEU A 168      -6.502 -18.555  13.187  1.00 88.06           C  
ATOM   2613  HA  LEU A 168      -5.947 -18.286  14.085  1.00 88.06           H  
ATOM   2614  C   LEU A 168      -7.737 -17.637  13.204  1.00 88.06           C  
ATOM   2615  CB  LEU A 168      -5.596 -18.282  11.967  1.00 88.06           C  
ATOM   2616  HB2 LEU A 168      -5.506 -17.205  11.828  1.00 88.06           H  
ATOM   2617  HB3 LEU A 168      -6.083 -18.691  11.081  1.00 88.06           H  
ATOM   2618  O   LEU A 168      -7.587 -16.418  13.130  1.00 88.06           O  
ATOM   2619  CG  LEU A 168      -4.172 -18.856  12.077  1.00 88.06           C  
ATOM   2620  HG  LEU A 168      -4.239 -19.928  12.265  1.00 88.06           H  
ATOM   2621  CD1 LEU A 168      -3.399 -18.633  10.775  1.00 88.06           C  
ATOM   2622 HD11 LEU A 168      -3.521 -17.609  10.423  1.00 88.06           H  
ATOM   2623 HD12 LEU A 168      -2.338 -18.834  10.924  1.00 88.06           H  
ATOM   2624 HD13 LEU A 168      -3.754 -19.329  10.015  1.00 88.06           H  
ATOM   2625  CD2 LEU A 168      -3.368 -18.199  13.204  1.00 88.06           C  
ATOM   2626 HD21 LEU A 168      -2.339 -18.558  13.185  1.00 88.06           H  
ATOM   2627 HD22 LEU A 168      -3.367 -17.117  13.080  1.00 88.06           H  
ATOM   2628 HD23 LEU A 168      -3.795 -18.469  14.170  1.00 88.06           H  
ATOM   2629  N   ILE A 169      -8.959 -18.166  13.348  1.00 89.12           N  
ATOM   2630  H   ILE A 169      -9.050 -19.171  13.389  1.00 89.12           H  
ATOM   2631  CA  ILE A 169     -10.183 -17.348  13.278  1.00 89.12           C  
ATOM   2632  HA  ILE A 169     -10.191 -16.881  12.293  1.00 89.12           H  
ATOM   2633  C   ILE A 169     -10.200 -16.198  14.298  1.00 89.12           C  
ATOM   2634  CB  ILE A 169     -11.440 -18.241  13.379  1.00 89.12           C  
ATOM   2635  HB  ILE A 169     -11.301 -19.082  12.700  1.00 89.12           H  
ATOM   2636  O   ILE A 169     -10.576 -15.075  13.962  1.00 89.12           O  
ATOM   2637  CG1 ILE A 169     -12.665 -17.446  12.879  1.00 89.12           C  
ATOM   2638 HG12 ILE A 169     -12.774 -16.527  13.455  1.00 89.12           H  
ATOM   2639 HG13 ILE A 169     -12.495 -17.177  11.837  1.00 89.12           H  
ATOM   2640  CG2 ILE A 169     -11.657 -18.816  14.794  1.00 89.12           C  
ATOM   2641 HG21 ILE A 169     -12.009 -18.045  15.479  1.00 89.12           H  
ATOM   2642 HG22 ILE A 169     -12.393 -19.619  14.755  1.00 89.12           H  
ATOM   2643 HG23 ILE A 169     -10.731 -19.247  15.175  1.00 89.12           H  
ATOM   2644  CD1 ILE A 169     -13.986 -18.215  12.956  1.00 89.12           C  
ATOM   2645 HD11 ILE A 169     -14.749 -17.677  12.393  1.00 89.12           H  
ATOM   2646 HD12 ILE A 169     -14.307 -18.314  13.993  1.00 89.12           H  
ATOM   2647 HD13 ILE A 169     -13.862 -19.207  12.521  1.00 89.12           H  
ATOM   2648  N   ASN A 170      -9.740 -16.448  15.527  1.00 89.00           N  
ATOM   2649  H   ASN A 170      -9.447 -17.391  15.738  1.00 89.00           H  
ATOM   2650  CA  ASN A 170      -9.672 -15.427  16.575  1.00 89.00           C  
ATOM   2651  HA  ASN A 170     -10.610 -14.871  16.591  1.00 89.00           H  
ATOM   2652  C   ASN A 170      -8.570 -14.396  16.290  1.00 89.00           C  
ATOM   2653  CB  ASN A 170      -9.503 -16.113  17.940  1.00 89.00           C  
ATOM   2654  HB2 ASN A 170      -8.633 -16.769  17.917  1.00 89.00           H  
ATOM   2655  HB3 ASN A 170      -9.331 -15.351  18.700  1.00 89.00           H  
ATOM   2656  O   ASN A 170      -8.788 -13.208  16.496  1.00 89.00           O  
ATOM   2657  CG  ASN A 170     -10.732 -16.906  18.358  1.00 89.00           C  
ATOM   2658  ND2 ASN A 170     -10.562 -17.880  19.220  1.00 89.00           N  
ATOM   2659 HD21 ASN A 170      -9.647 -18.077  19.601  1.00 89.00           H  
ATOM   2660 HD22 ASN A 170     -11.383 -18.405  19.486  1.00 89.00           H  
ATOM   2661  OD1 ASN A 170     -11.849 -16.677  17.915  1.00 89.00           O  
ATOM   2662  N   VAL A 171      -7.443 -14.832  15.719  1.00 90.62           N  
ATOM   2663  H   VAL A 171      -7.377 -15.811  15.479  1.00 90.62           H  
ATOM   2664  CA  VAL A 171      -6.329 -13.958  15.318  1.00 90.62           C  
ATOM   2665  HA  VAL A 171      -5.973 -13.418  16.195  1.00 90.62           H  
ATOM   2666  C   VAL A 171      -6.797 -12.916  14.303  1.00 90.62           C  
ATOM   2667  CB  VAL A 171      -5.165 -14.797  14.749  1.00 90.62           C  
ATOM   2668  HB  VAL A 171      -5.500 -15.379  13.890  1.00 90.62           H  
ATOM   2669  O   VAL A 171      -6.618 -11.717  14.506  1.00 90.62           O  
ATOM   2670  CG1 VAL A 171      -4.023 -13.903  14.279  1.00 90.62           C  
ATOM   2671 HG11 VAL A 171      -3.835 -13.168  15.061  1.00 90.62           H  
ATOM   2672 HG12 VAL A 171      -3.124 -14.489  14.091  1.00 90.62           H  
ATOM   2673 HG13 VAL A 171      -4.298 -13.383  13.362  1.00 90.62           H  
ATOM   2674  CG2 VAL A 171      -4.630 -15.770  15.805  1.00 90.62           C  
ATOM   2675 HG21 VAL A 171      -4.253 -15.217  16.665  1.00 90.62           H  
ATOM   2676 HG22 VAL A 171      -5.408 -16.461  16.128  1.00 90.62           H  
ATOM   2677 HG23 VAL A 171      -3.821 -16.355  15.366  1.00 90.62           H  
ATOM   2678  N   PHE A 172      -7.484 -13.352  13.246  1.00 91.62           N  
ATOM   2679  H   PHE A 172      -7.590 -14.348  13.116  1.00 91.62           H  
ATOM   2680  CA  PHE A 172      -8.008 -12.444  12.224  1.00 91.62           C  
ATOM   2681  HA  PHE A 172      -7.203 -11.778  11.911  1.00 91.62           H  
ATOM   2682  C   PHE A 172      -9.140 -11.543  12.725  1.00 91.62           C  
ATOM   2683  CB  PHE A 172      -8.458 -13.268  11.020  1.00 91.62           C  
ATOM   2684  HB2 PHE A 172      -9.105 -14.079  11.355  1.00 91.62           H  
ATOM   2685  HB3 PHE A 172      -9.039 -12.632  10.351  1.00 91.62           H  
ATOM   2686  O   PHE A 172      -9.262 -10.403  12.273  1.00 91.62           O  
ATOM   2687  CG  PHE A 172      -7.296 -13.824  10.234  1.00 91.62           C  
ATOM   2688  CD1 PHE A 172      -6.402 -12.935   9.611  1.00 91.62           C  
ATOM   2689  HD1 PHE A 172      -6.534 -11.867   9.705  1.00 91.62           H  
ATOM   2690  CD2 PHE A 172      -7.102 -15.213  10.124  1.00 91.62           C  
ATOM   2691  HD2 PHE A 172      -7.776 -15.900  10.615  1.00 91.62           H  
ATOM   2692  CE1 PHE A 172      -5.339 -13.430   8.846  1.00 91.62           C  
ATOM   2693  HE1 PHE A 172      -4.664 -12.749   8.349  1.00 91.62           H  
ATOM   2694  CE2 PHE A 172      -6.037 -15.710   9.357  1.00 91.62           C  
ATOM   2695  HE2 PHE A 172      -5.888 -16.775   9.252  1.00 91.62           H  
ATOM   2696  CZ  PHE A 172      -5.169 -14.814   8.716  1.00 91.62           C  
ATOM   2697  HZ  PHE A 172      -4.367 -15.187   8.095  1.00 91.62           H  
ATOM   2698  N   ARG A 173      -9.952 -12.014  13.679  1.00 90.94           N  
ATOM   2699  H   ARG A 173      -9.800 -12.958  14.005  1.00 90.94           H  
ATOM   2700  CA  ARG A 173     -10.970 -11.187  14.345  1.00 90.94           C  
ATOM   2701  HA  ARG A 173     -11.548 -10.657  13.588  1.00 90.94           H  
ATOM   2702  C   ARG A 173     -10.340 -10.093  15.208  1.00 90.94           C  
ATOM   2703  CB  ARG A 173     -11.914 -12.080  15.160  1.00 90.94           C  
ATOM   2704  HB2 ARG A 173     -12.492 -11.463  15.848  1.00 90.94           H  
ATOM   2705  HB3 ARG A 173     -11.329 -12.789  15.746  1.00 90.94           H  
ATOM   2706  O   ARG A 173     -10.800  -8.955  15.136  1.00 90.94           O  
ATOM   2707  CG  ARG A 173     -12.887 -12.828  14.239  1.00 90.94           C  
ATOM   2708  HG2 ARG A 173     -13.597 -12.114  13.821  1.00 90.94           H  
ATOM   2709  HG3 ARG A 173     -12.345 -13.297  13.417  1.00 90.94           H  
ATOM   2710  CD  ARG A 173     -13.642 -13.909  15.012  1.00 90.94           C  
ATOM   2711  HD2 ARG A 173     -12.926 -14.652  15.364  1.00 90.94           H  
ATOM   2712  HD3 ARG A 173     -14.129 -13.452  15.874  1.00 90.94           H  
ATOM   2713  NE  ARG A 173     -14.654 -14.557  14.159  1.00 90.94           N  
ATOM   2714  HE  ARG A 173     -14.702 -14.275  13.190  1.00 90.94           H  
ATOM   2715  NH1 ARG A 173     -15.476 -16.034  15.712  1.00 90.94           N  
ATOM   2716 HH11 ARG A 173     -14.726 -15.779  16.338  1.00 90.94           H  
ATOM   2717 HH12 ARG A 173     -16.114 -16.778  15.954  1.00 90.94           H  
ATOM   2718  NH2 ARG A 173     -16.393 -15.903  13.665  1.00 90.94           N  
ATOM   2719 HH21 ARG A 173     -17.091 -16.590  13.912  1.00 90.94           H  
ATOM   2720 HH22 ARG A 173     -16.352 -15.547  12.721  1.00 90.94           H  
ATOM   2721  CZ  ARG A 173     -15.503 -15.494  14.523  1.00 90.94           C  
ATOM   2722  N   ASP A 174      -9.273 -10.400  15.941  1.00 89.69           N  
ATOM   2723  H   ASP A 174      -8.989 -11.368  16.003  1.00 89.69           H  
ATOM   2724  CA  ASP A 174      -8.524  -9.423  16.739  1.00 89.69           C  
ATOM   2725  HA  ASP A 174      -9.221  -8.879  17.377  1.00 89.69           H  
ATOM   2726  C   ASP A 174      -7.832  -8.376  15.850  1.00 89.69           C  
ATOM   2727  CB  ASP A 174      -7.506 -10.145  17.643  1.00 89.69           C  
ATOM   2728  HB2 ASP A 174      -6.973 -10.901  17.066  1.00 89.69           H  
ATOM   2729  HB3 ASP A 174      -6.771  -9.413  17.980  1.00 89.69           H  
ATOM   2730  O   ASP A 174      -7.947  -7.176  16.112  1.00 89.69           O  
ATOM   2731  CG  ASP A 174      -8.113 -10.790  18.899  1.00 89.69           C  
ATOM   2732  OD1 ASP A 174      -9.296 -10.513  19.209  1.00 89.69           O  
ATOM   2733  OD2 ASP A 174      -7.350 -11.484  19.607  1.00 89.69           O  
ATOM   2734  N   MET A 175      -7.198  -8.801  14.748  1.00 89.38           N  
ATOM   2735  H   MET A 175      -7.095  -9.797  14.617  1.00 89.38           H  
ATOM   2736  CA  MET A 175      -6.635  -7.893  13.737  1.00 89.38           C  
ATOM   2737  HA  MET A 175      -5.880  -7.259  14.201  1.00 89.38           H  
ATOM   2738  C   MET A 175      -7.709  -6.972  13.142  1.00 89.38           C  
ATOM   2739  CB  MET A 175      -5.977  -8.698  12.607  1.00 89.38           C  
ATOM   2740  HB2 MET A 175      -6.685  -9.430  12.220  1.00 89.38           H  
ATOM   2741  HB3 MET A 175      -5.715  -8.015  11.799  1.00 89.38           H  
ATOM   2742  O   MET A 175      -7.525  -5.759  13.067  1.00 89.38           O  
ATOM   2743  CG  MET A 175      -4.706  -9.417  13.060  1.00 89.38           C  
ATOM   2744  HG2 MET A 175      -3.964  -8.669  13.337  1.00 89.38           H  
ATOM   2745  HG3 MET A 175      -4.922 -10.013  13.948  1.00 89.38           H  
ATOM   2746  SD  MET A 175      -3.998 -10.518  11.806  1.00 89.38           S  
ATOM   2747  CE  MET A 175      -3.316  -9.276  10.687  1.00 89.38           C  
ATOM   2748  HE1 MET A 175      -4.123  -8.705  10.228  1.00 89.38           H  
ATOM   2749  HE2 MET A 175      -2.744  -9.779   9.908  1.00 89.38           H  
ATOM   2750  HE3 MET A 175      -2.661  -8.605  11.242  1.00 89.38           H  
ATOM   2751  N   LEU A 176      -8.868  -7.521  12.757  1.00 89.38           N  
ATOM   2752  H   LEU A 176      -8.973  -8.523  12.823  1.00 89.38           H  
ATOM   2753  CA  LEU A 176      -9.970  -6.732  12.204  1.00 89.38           C  
ATOM   2754  HA  LEU A 176      -9.577  -6.160  11.363  1.00 89.38           H  
ATOM   2755  C   LEU A 176     -10.529  -5.723  13.218  1.00 89.38           C  
ATOM   2756  CB  LEU A 176     -11.061  -7.689  11.696  1.00 89.38           C  
ATOM   2757  HB2 LEU A 176     -10.610  -8.408  11.013  1.00 89.38           H  
ATOM   2758  HB3 LEU A 176     -11.467  -8.242  12.543  1.00 89.38           H  
ATOM   2759  O   LEU A 176     -10.809  -4.578  12.859  1.00 89.38           O  
ATOM   2760  CG  LEU A 176     -12.212  -6.978  10.966  1.00 89.38           C  
ATOM   2761  HG  LEU A 176     -12.696  -6.265  11.634  1.00 89.38           H  
ATOM   2762  CD1 LEU A 176     -11.717  -6.244   9.721  1.00 89.38           C  
ATOM   2763 HD11 LEU A 176     -12.569  -5.947   9.109  1.00 89.38           H  
ATOM   2764 HD12 LEU A 176     -11.083  -6.902   9.126  1.00 89.38           H  
ATOM   2765 HD13 LEU A 176     -11.160  -5.351  10.005  1.00 89.38           H  
ATOM   2766  CD2 LEU A 176     -13.260  -8.000  10.539  1.00 89.38           C  
ATOM   2767 HD21 LEU A 176     -12.814  -8.700   9.832  1.00 89.38           H  
ATOM   2768 HD22 LEU A 176     -13.630  -8.549  11.404  1.00 89.38           H  
ATOM   2769 HD23 LEU A 176     -14.094  -7.502  10.045  1.00 89.38           H  
ATOM   2770  N   ALA A 177     -10.677  -6.124  14.483  1.00 87.75           N  
ATOM   2771  H   ALA A 177     -10.445  -7.079  14.715  1.00 87.75           H  
ATOM   2772  CA  ALA A 177     -11.132  -5.247  15.557  1.00 87.75           C  
ATOM   2773  HA  ALA A 177     -12.083  -4.799  15.268  1.00 87.75           H  
ATOM   2774  C   ALA A 177     -10.145  -4.097  15.822  1.00 87.75           C  
ATOM   2775  CB  ALA A 177     -11.357  -6.099  16.812  1.00 87.75           C  
ATOM   2776  HB1 ALA A 177     -10.421  -6.566  17.121  1.00 87.75           H  
ATOM   2777  HB2 ALA A 177     -12.088  -6.880  16.604  1.00 87.75           H  
ATOM   2778  HB3 ALA A 177     -11.726  -5.470  17.622  1.00 87.75           H  
ATOM   2779  O   ALA A 177     -10.563  -2.962  16.053  1.00 87.75           O  
ATOM   2780  N   ARG A 178      -8.837  -4.364  15.742  1.00 85.94           N  
ATOM   2781  H   ARG A 178      -8.553  -5.320  15.580  1.00 85.94           H  
ATOM   2782  CA  ARG A 178      -7.796  -3.349  15.923  1.00 85.94           C  
ATOM   2783  HA  ARG A 178      -8.043  -2.746  16.797  1.00 85.94           H  
ATOM   2784  C   ARG A 178      -7.704  -2.376  14.750  1.00 85.94           C  
ATOM   2785  CB  ARG A 178      -6.480  -4.068  16.191  1.00 85.94           C  
ATOM   2786  HB2 ARG A 178      -6.611  -4.727  17.049  1.00 85.94           H  
ATOM   2787  HB3 ARG A 178      -6.222  -4.677  15.325  1.00 85.94           H  
ATOM   2788  O   ARG A 178      -7.683  -1.173  14.996  1.00 85.94           O  
ATOM   2789  CG  ARG A 178      -5.338  -3.089  16.479  1.00 85.94           C  
ATOM   2790  HG2 ARG A 178      -5.600  -2.408  17.288  1.00 85.94           H  
ATOM   2791  HG3 ARG A 178      -5.109  -2.518  15.579  1.00 85.94           H  
ATOM   2792  CD  ARG A 178      -4.137  -3.937  16.880  1.00 85.94           C  
ATOM   2793  HD2 ARG A 178      -4.180  -4.839  16.270  1.00 85.94           H  
ATOM   2794  HD3 ARG A 178      -4.232  -4.235  17.924  1.00 85.94           H  
ATOM   2795  NE  ARG A 178      -2.868  -3.250  16.595  1.00 85.94           N  
ATOM   2796  HE  ARG A 178      -2.686  -3.115  15.611  1.00 85.94           H  
ATOM   2797  NH1 ARG A 178      -2.111  -3.055  18.740  1.00 85.94           N  
ATOM   2798 HH11 ARG A 178      -2.882  -3.632  19.044  1.00 85.94           H  
ATOM   2799 HH12 ARG A 178      -1.439  -2.687  19.398  1.00 85.94           H  
ATOM   2800  NH2 ARG A 178      -0.993  -2.066  17.106  1.00 85.94           N  
ATOM   2801 HH21 ARG A 178      -0.880  -1.794  16.140  1.00 85.94           H  
ATOM   2802 HH22 ARG A 178      -0.496  -1.510  17.788  1.00 85.94           H  
ATOM   2803  CZ  ARG A 178      -1.993  -2.799  17.468  1.00 85.94           C  
ATOM   2804  N   MET A 179      -7.761  -2.858  13.506  1.00 84.94           N  
ATOM   2805  H   MET A 179      -7.701  -3.858  13.379  1.00 84.94           H  
ATOM   2806  CA  MET A 179      -7.824  -1.987  12.323  1.00 84.94           C  
ATOM   2807  HA  MET A 179      -6.942  -1.347  12.308  1.00 84.94           H  
ATOM   2808  C   MET A 179      -9.056  -1.072  12.351  1.00 84.94           C  
ATOM   2809  CB  MET A 179      -7.845  -2.822  11.039  1.00 84.94           C  
ATOM   2810  HB2 MET A 179      -8.072  -2.163  10.201  1.00 84.94           H  
ATOM   2811  HB3 MET A 179      -8.630  -3.575  11.110  1.00 84.94           H  
ATOM   2812  O   MET A 179      -8.940   0.118  12.059  1.00 84.94           O  
ATOM   2813  CG  MET A 179      -6.502  -3.497  10.754  1.00 84.94           C  
ATOM   2814  HG2 MET A 179      -5.719  -2.739  10.790  1.00 84.94           H  
ATOM   2815  HG3 MET A 179      -6.284  -4.233  11.528  1.00 84.94           H  
ATOM   2816  SD  MET A 179      -6.427  -4.302   9.131  1.00 84.94           S  
ATOM   2817  CE  MET A 179      -7.699  -5.580   9.297  1.00 84.94           C  
ATOM   2818  HE1 MET A 179      -7.486  -6.193  10.173  1.00 84.94           H  
ATOM   2819  HE2 MET A 179      -7.698  -6.206   8.404  1.00 84.94           H  
ATOM   2820  HE3 MET A 179      -8.679  -5.116   9.401  1.00 84.94           H  
ATOM   2821  N   LYS A 180     -10.224  -1.592  12.765  1.00 82.25           N  
ATOM   2822  H   LYS A 180     -10.266  -2.582  12.960  1.00 82.25           H  
ATOM   2823  CA  LYS A 180     -11.422  -0.767  13.008  1.00 82.25           C  
ATOM   2824  HA  LYS A 180     -11.689  -0.240  12.092  1.00 82.25           H  
ATOM   2825  C   LYS A 180     -11.146   0.322  14.035  1.00 82.25           C  
ATOM   2826  CB  LYS A 180     -12.612  -1.625  13.460  1.00 82.25           C  
ATOM   2827  HB2 LYS A 180     -13.373  -0.983  13.904  1.00 82.25           H  
ATOM   2828  HB3 LYS A 180     -12.289  -2.350  14.208  1.00 82.25           H  
ATOM   2829  O   LYS A 180     -11.373   1.487  13.736  1.00 82.25           O  
ATOM   2830  CG  LYS A 180     -13.227  -2.344  12.263  1.00 82.25           C  
ATOM   2831  HG2 LYS A 180     -13.627  -1.599  11.576  1.00 82.25           H  
ATOM   2832  HG3 LYS A 180     -12.453  -2.908  11.742  1.00 82.25           H  
ATOM   2833  CD  LYS A 180     -14.348  -3.299  12.685  1.00 82.25           C  
ATOM   2834  HD2 LYS A 180     -13.953  -4.062  13.355  1.00 82.25           H  
ATOM   2835  HD3 LYS A 180     -15.157  -2.745  13.163  1.00 82.25           H  
ATOM   2836  CE  LYS A 180     -14.812  -3.918  11.374  1.00 82.25           C  
ATOM   2837  HE2 LYS A 180     -13.934  -4.336  10.881  1.00 82.25           H  
ATOM   2838  HE3 LYS A 180     -15.186  -3.127  10.724  1.00 82.25           H  
ATOM   2839  NZ  LYS A 180     -15.832  -4.983  11.495  1.00 82.25           N  
ATOM   2840  HZ1 LYS A 180     -16.710  -4.609  11.824  1.00 82.25           H  
ATOM   2841  HZ2 LYS A 180     -15.507  -5.727  12.095  1.00 82.25           H  
ATOM   2842  HZ3 LYS A 180     -15.964  -5.371  10.572  1.00 82.25           H  
ATOM   2843  N   LYS A 181     -10.576  -0.031  15.190  1.00 80.38           N  
ATOM   2844  H   LYS A 181     -10.426  -1.015  15.363  1.00 80.38           H  
ATOM   2845  CA  LYS A 181     -10.262   0.933  16.252  1.00 80.38           C  
ATOM   2846  HA  LYS A 181     -11.187   1.448  16.511  1.00 80.38           H  
ATOM   2847  C   LYS A 181      -9.267   2.018  15.809  1.00 80.38           C  
ATOM   2848  CB  LYS A 181      -9.763   0.173  17.488  1.00 80.38           C  
ATOM   2849  HB2 LYS A 181      -8.774  -0.245  17.298  1.00 80.38           H  
ATOM   2850  HB3 LYS A 181     -10.455  -0.637  17.718  1.00 80.38           H  
ATOM   2851  O   LYS A 181      -9.436   3.177  16.177  1.00 80.38           O  
ATOM   2852  CG  LYS A 181      -9.707   1.133  18.678  1.00 80.38           C  
ATOM   2853  HG2 LYS A 181     -10.703   1.546  18.836  1.00 80.38           H  
ATOM   2854  HG3 LYS A 181      -9.021   1.951  18.457  1.00 80.38           H  
ATOM   2855  CD  LYS A 181      -9.233   0.465  19.966  1.00 80.38           C  
ATOM   2856  HD2 LYS A 181      -9.870  -0.385  20.208  1.00 80.38           H  
ATOM   2857  HD3 LYS A 181      -8.196   0.149  19.853  1.00 80.38           H  
ATOM   2858  CE  LYS A 181      -9.346   1.548  21.039  1.00 80.38           C  
ATOM   2859  HE2 LYS A 181      -8.819   2.433  20.682  1.00 80.38           H  
ATOM   2860  HE3 LYS A 181     -10.396   1.813  21.164  1.00 80.38           H  
ATOM   2861  NZ  LYS A 181      -8.750   1.137  22.322  1.00 80.38           N  
ATOM   2862  HZ1 LYS A 181      -7.746   1.113  22.213  1.00 80.38           H  
ATOM   2863  HZ2 LYS A 181      -9.064   0.233  22.642  1.00 80.38           H  
ATOM   2864  HZ3 LYS A 181      -8.873   1.855  23.022  1.00 80.38           H  
ATOM   2865  N   GLN A 182      -8.252   1.669  15.016  1.00 77.44           N  
ATOM   2866  H   GLN A 182      -8.145   0.691  14.787  1.00 77.44           H  
ATOM   2867  CA  GLN A 182      -7.293   2.631  14.453  1.00 77.44           C  
ATOM   2868  HA  GLN A 182      -6.835   3.204  15.260  1.00 77.44           H  
ATOM   2869  C   GLN A 182      -7.984   3.635  13.518  1.00 77.44           C  
ATOM   2870  CB  GLN A 182      -6.194   1.874  13.691  1.00 77.44           C  
ATOM   2871  HB2 GLN A 182      -5.645   2.575  13.062  1.00 77.44           H  
ATOM   2872  HB3 GLN A 182      -6.658   1.130  13.043  1.00 77.44           H  
ATOM   2873  O   GLN A 182      -7.789   4.843  13.646  1.00 77.44           O  
ATOM   2874  CG  GLN A 182      -5.188   1.194  14.632  1.00 77.44           C  
ATOM   2875  HG2 GLN A 182      -4.638   1.970  15.164  1.00 77.44           H  
ATOM   2876  HG3 GLN A 182      -5.714   0.585  15.368  1.00 77.44           H  
ATOM   2877  CD  GLN A 182      -4.198   0.293  13.896  1.00 77.44           C  
ATOM   2878  NE2 GLN A 182      -3.058   0.013  14.487  1.00 77.44           N  
ATOM   2879 HE21 GLN A 182      -2.796   0.500  15.332  1.00 77.44           H  
ATOM   2880 HE22 GLN A 182      -2.432  -0.611  13.997  1.00 77.44           H  
ATOM   2881  OE1 GLN A 182      -4.434  -0.175  12.794  1.00 77.44           O  
ATOM   2882  N   VAL A 183      -8.835   3.138  12.619  1.00 72.56           N  
ATOM   2883  H   VAL A 183      -8.944   2.135  12.573  1.00 72.56           H  
ATOM   2884  CA  VAL A 183      -9.640   3.954  11.699  1.00 72.56           C  
ATOM   2885  HA  VAL A 183      -8.983   4.623  11.144  1.00 72.56           H  
ATOM   2886  C   VAL A 183     -10.637   4.844  12.447  1.00 72.56           C  
ATOM   2887  CB  VAL A 183     -10.342   3.011  10.706  1.00 72.56           C  
ATOM   2888  HB  VAL A 183     -10.709   2.135  11.240  1.00 72.56           H  
ATOM   2889  O   VAL A 183     -10.730   6.035  12.158  1.00 72.56           O  
ATOM   2890  CG1 VAL A 183     -11.541   3.628   9.991  1.00 72.56           C  
ATOM   2891 HG11 VAL A 183     -11.995   2.857   9.369  1.00 72.56           H  
ATOM   2892 HG12 VAL A 183     -11.229   4.484   9.393  1.00 72.56           H  
ATOM   2893 HG13 VAL A 183     -12.299   3.941  10.709  1.00 72.56           H  
ATOM   2894  CG2 VAL A 183      -9.340   2.546   9.642  1.00 72.56           C  
ATOM   2895 HG21 VAL A 183      -8.935   3.404   9.105  1.00 72.56           H  
ATOM   2896 HG22 VAL A 183      -8.523   2.000  10.113  1.00 72.56           H  
ATOM   2897 HG23 VAL A 183      -9.835   1.886   8.929  1.00 72.56           H  
ATOM   2898  N   GLU A 184     -11.352   4.290  13.426  1.00 69.44           N  
ATOM   2899  H   GLU A 184     -11.252   3.298  13.587  1.00 69.44           H  
ATOM   2900  CA  GLU A 184     -12.285   5.017  14.292  1.00 69.44           C  
ATOM   2901  HA  GLU A 184     -13.052   5.489  13.678  1.00 69.44           H  
ATOM   2902  C   GLU A 184     -11.557   6.146  15.043  1.00 69.44           C  
ATOM   2903  CB  GLU A 184     -12.964   4.013  15.249  1.00 69.44           C  
ATOM   2904  HB2 GLU A 184     -12.202   3.362  15.679  1.00 69.44           H  
ATOM   2905  HB3 GLU A 184     -13.442   4.554  16.066  1.00 69.44           H  
ATOM   2906  O   GLU A 184     -11.971   7.306  14.981  1.00 69.44           O  
ATOM   2907  CG  GLU A 184     -14.048   3.169  14.548  1.00 69.44           C  
ATOM   2908  HG2 GLU A 184     -14.853   3.840  14.251  1.00 69.44           H  
ATOM   2909  HG3 GLU A 184     -13.638   2.739  13.634  1.00 69.44           H  
ATOM   2910  CD  GLU A 184     -14.637   2.027  15.405  1.00 69.44           C  
ATOM   2911  OE1 GLU A 184     -15.653   1.441  14.965  1.00 69.44           O  
ATOM   2912  OE2 GLU A 184     -14.109   1.721  16.502  1.00 69.44           O  
ATOM   2913  N   GLY A 185     -10.397   5.843  15.639  1.00 64.94           N  
ATOM   2914  H   GLY A 185     -10.107   4.876  15.643  1.00 64.94           H  
ATOM   2915  CA  GLY A 185      -9.531   6.824  16.294  1.00 64.94           C  
ATOM   2916  HA2 GLY A 185      -8.647   6.309  16.670  1.00 64.94           H  
ATOM   2917  HA3 GLY A 185     -10.067   7.267  17.133  1.00 64.94           H  
ATOM   2918  C   GLY A 185      -9.066   7.951  15.367  1.00 64.94           C  
ATOM   2919  O   GLY A 185      -9.101   9.113  15.775  1.00 64.94           O  
ATOM   2920  N   ARG A 186      -8.687   7.639  14.117  1.00 63.41           N  
ATOM   2921  H   ARG A 186      -8.662   6.662  13.861  1.00 63.41           H  
ATOM   2922  CA  ARG A 186      -8.290   8.642  13.111  1.00 63.41           C  
ATOM   2923  HA  ARG A 186      -7.518   9.282  13.538  1.00 63.41           H  
ATOM   2924  C   ARG A 186      -9.448   9.561  12.725  1.00 63.41           C  
ATOM   2925  CB  ARG A 186      -7.736   7.953  11.856  1.00 63.41           C  
ATOM   2926  HB2 ARG A 186      -6.971   7.229  12.136  1.00 63.41           H  
ATOM   2927  HB3 ARG A 186      -8.546   7.415  11.364  1.00 63.41           H  
ATOM   2928  O   ARG A 186      -9.265  10.770  12.669  1.00 63.41           O  
ATOM   2929  CG  ARG A 186      -7.117   8.977  10.884  1.00 63.41           C  
ATOM   2930  HG2 ARG A 186      -6.064   9.112  11.134  1.00 63.41           H  
ATOM   2931  HG3 ARG A 186      -7.603   9.949  10.961  1.00 63.41           H  
ATOM   2932  CD  ARG A 186      -7.257   8.514   9.437  1.00 63.41           C  
ATOM   2933  HD2 ARG A 186      -6.768   7.545   9.335  1.00 63.41           H  
ATOM   2934  HD3 ARG A 186      -8.315   8.397   9.207  1.00 63.41           H  
ATOM   2935  NE  ARG A 186      -6.669   9.497   8.508  1.00 63.41           N  
ATOM   2936  HE  ARG A 186      -6.593  10.455   8.819  1.00 63.41           H  
ATOM   2937  NH1 ARG A 186      -6.352   8.045   6.781  1.00 63.41           N  
ATOM   2938 HH11 ARG A 186      -6.735   7.298   7.343  1.00 63.41           H  
ATOM   2939 HH12 ARG A 186      -5.995   7.896   5.848  1.00 63.41           H  
ATOM   2940  NH2 ARG A 186      -5.706  10.155   6.537  1.00 63.41           N  
ATOM   2941 HH21 ARG A 186      -5.405   9.895   5.609  1.00 63.41           H  
ATOM   2942 HH22 ARG A 186      -5.644  11.123   6.816  1.00 63.41           H  
ATOM   2943  CZ  ARG A 186      -6.251   9.241   7.287  1.00 63.41           C  
ATOM   2944  N   LEU A 187     -10.634   9.007  12.480  1.00 61.50           N  
ATOM   2945  H   LEU A 187     -10.714   8.003  12.562  1.00 61.50           H  
ATOM   2946  CA  LEU A 187     -11.824   9.778  12.100  1.00 61.50           C  
ATOM   2947  HA  LEU A 187     -11.531  10.522  11.359  1.00 61.50           H  
ATOM   2948  C   LEU A 187     -12.416  10.588  13.273  1.00 61.50           C  
ATOM   2949  CB  LEU A 187     -12.856   8.824  11.464  1.00 61.50           C  
ATOM   2950  HB2 LEU A 187     -13.785   9.368  11.297  1.00 61.50           H  
ATOM   2951  HB3 LEU A 187     -13.057   8.021  12.173  1.00 61.50           H  
ATOM   2952  O   LEU A 187     -13.524  11.106  13.168  1.00 61.50           O  
ATOM   2953  CG  LEU A 187     -12.430   8.204  10.120  1.00 61.50           C  
ATOM   2954  HG  LEU A 187     -11.473   7.694  10.230  1.00 61.50           H  
ATOM   2955  CD1 LEU A 187     -13.473   7.177   9.682  1.00 61.50           C  
ATOM   2956 HD11 LEU A 187     -13.548   6.390  10.432  1.00 61.50           H  
ATOM   2957 HD12 LEU A 187     -14.444   7.656   9.555  1.00 61.50           H  
ATOM   2958 HD13 LEU A 187     -13.166   6.739   8.732  1.00 61.50           H  
ATOM   2959  CD2 LEU A 187     -12.299   9.241   9.003  1.00 61.50           C  
ATOM   2960 HD21 LEU A 187     -12.053   8.747   8.064  1.00 61.50           H  
ATOM   2961 HD22 LEU A 187     -13.235   9.787   8.884  1.00 61.50           H  
ATOM   2962 HD23 LEU A 187     -11.501   9.947   9.233  1.00 61.50           H  
ATOM   2963  N   GLY A 188     -11.744  10.652  14.429  1.00 50.03           N  
ATOM   2964  H   GLY A 188     -10.818  10.251  14.472  1.00 50.03           H  
ATOM   2965  CA  GLY A 188     -12.286  11.281  15.634  1.00 50.03           C  
ATOM   2966  HA2 GLY A 188     -11.517  11.283  16.406  1.00 50.03           H  
ATOM   2967  HA3 GLY A 188     -12.554  12.311  15.396  1.00 50.03           H  
ATOM   2968  C   GLY A 188     -13.532  10.573  16.184  1.00 50.03           C  
ATOM   2969  O   GLY A 188     -14.185  11.081  17.103  1.00 50.03           O  
ATOM   2970  N   ILE A 189     -13.852   9.391  15.650  1.00 48.47           N  
ATOM   2971  H   ILE A 189     -13.207   9.006  14.975  1.00 48.47           H  
ATOM   2972  CA  ILE A 189     -14.915   8.503  16.101  1.00 48.47           C  
ATOM   2973  HA  ILE A 189     -15.768   9.105  16.414  1.00 48.47           H  
ATOM   2974  C   ILE A 189     -14.360   7.777  17.324  1.00 48.47           C  
ATOM   2975  CB  ILE A 189     -15.388   7.546  14.974  1.00 48.47           C  
ATOM   2976  HB  ILE A 189     -14.566   6.879  14.714  1.00 48.47           H  
ATOM   2977  O   ILE A 189     -13.937   6.629  17.267  1.00 48.47           O  
ATOM   2978  CG1 ILE A 189     -15.809   8.306  13.695  1.00 48.47           C  
ATOM   2979 HG12 ILE A 189     -16.683   8.923  13.904  1.00 48.47           H  
ATOM   2980 HG13 ILE A 189     -15.001   8.972  13.391  1.00 48.47           H  
ATOM   2981  CG2 ILE A 189     -16.569   6.691  15.474  1.00 48.47           C  
ATOM   2982 HG21 ILE A 189     -17.434   7.319  15.683  1.00 48.47           H  
ATOM   2983 HG22 ILE A 189     -16.831   5.938  14.731  1.00 48.47           H  
ATOM   2984 HG23 ILE A 189     -16.282   6.155  16.379  1.00 48.47           H  
ATOM   2985  CD1 ILE A 189     -16.109   7.395  12.496  1.00 48.47           C  
ATOM   2986 HD11 ILE A 189     -15.279   6.706  12.335  1.00 48.47           H  
ATOM   2987 HD12 ILE A 189     -16.238   8.008  11.604  1.00 48.47           H  
ATOM   2988 HD13 ILE A 189     -17.026   6.830  12.662  1.00 48.47           H  
ATOM   2989  N   GLN A 190     -14.348   8.460  18.470  1.00 40.03           N  
ATOM   2990  H   GLN A 190     -14.617   9.433  18.447  1.00 40.03           H  
ATOM   2991  CA  GLN A 190     -14.147   7.783  19.746  1.00 40.03           C  
ATOM   2992  HA  GLN A 190     -13.331   7.070  19.633  1.00 40.03           H  
ATOM   2993  C   GLN A 190     -15.394   6.955  20.072  1.00 40.03           C  
ATOM   2994  CB  GLN A 190     -13.740   8.761  20.862  1.00 40.03           C  
ATOM   2995  HB2 GLN A 190     -14.428   9.606  20.893  1.00 40.03           H  
ATOM   2996  HB3 GLN A 190     -13.787   8.237  21.817  1.00 40.03           H  
ATOM   2997  O   GLN A 190     -16.251   7.358  20.857  1.00 40.03           O  
ATOM   2998  CG  GLN A 190     -12.300   9.257  20.655  1.00 40.03           C  
ATOM   2999  HG2 GLN A 190     -11.656   8.400  20.461  1.00 40.03           H  
ATOM   3000  HG3 GLN A 190     -12.261   9.908  19.781  1.00 40.03           H  
ATOM   3001  CD  GLN A 190     -11.751  10.021  21.858  1.00 40.03           C  
ATOM   3002  NE2 GLN A 190     -10.599   9.648  22.371  1.00 40.03           N  
ATOM   3003 HE21 GLN A 190     -10.332  10.050  23.258  1.00 40.03           H  
ATOM   3004 HE22 GLN A 190     -10.131   8.835  21.998  1.00 40.03           H  
ATOM   3005  OE1 GLN A 190     -12.290  11.014  22.327  1.00 40.03           O  
ATOM   3006  N   THR A 191     -15.458   5.765  19.479  1.00 39.41           N  
ATOM   3007  H   THR A 191     -14.794   5.568  18.743  1.00 39.41           H  
ATOM   3008  CA  THR A 191     -16.153   4.586  19.996  1.00 39.41           C  
ATOM   3009  HA  THR A 191     -17.191   4.841  20.209  1.00 39.41           H  
ATOM   3010  C   THR A 191     -15.511   4.175  21.324  1.00 39.41           C  
ATOM   3011  CB  THR A 191     -16.135   3.433  18.966  1.00 39.41           C  
ATOM   3012  HB  THR A 191     -16.210   2.470  19.470  1.00 39.41           H  
ATOM   3013  O   THR A 191     -14.887   3.124  21.482  1.00 39.41           O  
ATOM   3014  CG2 THR A 191     -17.305   3.551  17.988  1.00 39.41           C  
ATOM   3015 HG21 THR A 191     -17.307   4.537  17.523  1.00 39.41           H  
ATOM   3016 HG22 THR A 191     -17.204   2.789  17.216  1.00 39.41           H  
ATOM   3017 HG23 THR A 191     -18.243   3.400  18.522  1.00 39.41           H  
ATOM   3018  OG1 THR A 191     -14.926   3.506  18.246  1.00 39.41           O  
ATOM   3019  HG1 THR A 191     -14.787   2.736  17.690  1.00 39.41           H  
ATOM   3020  N   GLU A 192     -15.763   4.986  22.357  1.00 37.00           N  
ATOM   3021  H   GLU A 192     -16.211   5.866  22.145  1.00 37.00           H  
ATOM   3022  CA  GLU A 192     -16.061   4.388  23.655  1.00 37.00           C  
ATOM   3023  HA  GLU A 192     -15.150   3.948  24.061  1.00 37.00           H  
ATOM   3024  C   GLU A 192     -17.094   3.271  23.436  1.00 37.00           C  
ATOM   3025  CB  GLU A 192     -16.606   5.426  24.649  1.00 37.00           C  
ATOM   3026  HB2 GLU A 192     -16.971   4.894  25.527  1.00 37.00           H  
ATOM   3027  HB3 GLU A 192     -17.442   5.957  24.193  1.00 37.00           H  
ATOM   3028  O   GLU A 192     -17.928   3.346  22.531  1.00 37.00           O  
ATOM   3029  CG  GLU A 192     -15.534   6.427  25.103  1.00 37.00           C  
ATOM   3030  HG2 GLU A 192     -15.221   7.027  24.249  1.00 37.00           H  
ATOM   3031  HG3 GLU A 192     -14.669   5.865  25.454  1.00 37.00           H  
ATOM   3032  CD  GLU A 192     -16.021   7.359  26.227  1.00 37.00           C  
ATOM   3033  OE1 GLU A 192     -15.146   7.856  26.969  1.00 37.00           O  
ATOM   3034  OE2 GLU A 192     -17.250   7.584  26.334  1.00 37.00           O  
ATOM   3035  N   ARG A 193     -17.038   2.214  24.253  1.00 33.38           N  
ATOM   3036  H   ARG A 193     -16.359   2.257  24.999  1.00 33.38           H  
ATOM   3037  CA  ARG A 193     -17.804   0.962  24.081  1.00 33.38           C  
ATOM   3038  HA  ARG A 193     -17.641   0.623  23.058  1.00 33.38           H  
ATOM   3039  C   ARG A 193     -19.338   1.095  24.169  1.00 33.38           C  
ATOM   3040  CB  ARG A 193     -17.256  -0.103  25.048  1.00 33.38           C  
ATOM   3041  HB2 ARG A 193     -18.045  -0.803  25.323  1.00 33.38           H  
ATOM   3042  HB3 ARG A 193     -16.927   0.378  25.969  1.00 33.38           H  
ATOM   3043  O   ARG A 193     -20.025   0.087  24.333  1.00 33.38           O  
ATOM   3044  CG  ARG A 193     -16.111  -0.936  24.458  1.00 33.38           C  
ATOM   3045  HG2 ARG A 193     -15.268  -0.295  24.198  1.00 33.38           H  
ATOM   3046  HG3 ARG A 193     -16.465  -1.458  23.569  1.00 33.38           H  
ATOM   3047  CD  ARG A 193     -15.696  -1.951  25.530  1.00 33.38           C  
ATOM   3048  HD2 ARG A 193     -16.593  -2.440  25.910  1.00 33.38           H  
ATOM   3049  HD3 ARG A 193     -15.221  -1.413  26.351  1.00 33.38           H  
ATOM   3050  NE  ARG A 193     -14.783  -2.991  25.024  1.00 33.38           N  
ATOM   3051  HE  ARG A 193     -14.549  -2.960  24.042  1.00 33.38           H  
ATOM   3052  NH1 ARG A 193     -14.560  -4.113  27.019  1.00 33.38           N  
ATOM   3053 HH11 ARG A 193     -15.141  -3.418  27.466  1.00 33.38           H  
ATOM   3054 HH12 ARG A 193     -14.199  -4.892  27.550  1.00 33.38           H  
ATOM   3055  NH2 ARG A 193     -13.568  -4.916  25.192  1.00 33.38           N  
ATOM   3056 HH21 ARG A 193     -13.375  -4.885  24.201  1.00 33.38           H  
ATOM   3057 HH22 ARG A 193     -13.237  -5.697  25.739  1.00 33.38           H  
ATOM   3058  CZ  ARG A 193     -14.308  -3.996  25.743  1.00 33.38           C  
ATOM   3059  N   SER A 194     -19.900   2.292  24.017  1.00 38.12           N  
ATOM   3060  H   SER A 194     -19.280   3.058  23.796  1.00 38.12           H  
ATOM   3061  CA  SER A 194     -21.268   2.435  23.540  1.00 38.12           C  
ATOM   3062  HA  SER A 194     -21.937   1.917  24.227  1.00 38.12           H  
ATOM   3063  C   SER A 194     -21.388   1.785  22.161  1.00 38.12           C  
ATOM   3064  CB  SER A 194     -21.705   3.906  23.496  1.00 38.12           C  
ATOM   3065  HB2 SER A 194     -21.696   4.317  24.505  1.00 38.12           H  
ATOM   3066  HB3 SER A 194     -22.723   3.959  23.108  1.00 38.12           H  
ATOM   3067  O   SER A 194     -21.079   2.382  21.129  1.00 38.12           O  
ATOM   3068  OG  SER A 194     -20.859   4.681  22.675  1.00 38.12           O  
ATOM   3069  HG  SER A 194     -20.613   4.143  21.919  1.00 38.12           H  
ATOM   3070  N   ASP A 195     -21.902   0.556  22.166  1.00 43.12           N  
ATOM   3071  H   ASP A 195     -21.919   0.081  23.057  1.00 43.12           H  
ATOM   3072  CA  ASP A 195     -22.815   0.056  21.143  1.00 43.12           C  
ATOM   3073  HA  ASP A 195     -22.254  -0.455  20.360  1.00 43.12           H  
ATOM   3074  C   ASP A 195     -23.587   1.259  20.563  1.00 43.12           C  
ATOM   3075  CB  ASP A 195     -23.745  -0.942  21.875  1.00 43.12           C  
ATOM   3076  HB2 ASP A 195     -23.131  -1.569  22.521  1.00 43.12           H  
ATOM   3077  HB3 ASP A 195     -24.434  -0.393  22.517  1.00 43.12           H  
ATOM   3078  O   ASP A 195     -24.180   2.013  21.327  1.00 43.12           O  
ATOM   3079  CG  ASP A 195     -24.545  -1.883  20.976  1.00 43.12           C  
ATOM   3080  OD1 ASP A 195     -24.570  -1.652  19.745  1.00 43.12           O  
ATOM   3081  OD2 ASP A 195     -25.190  -2.809  21.515  1.00 43.12           O  
ATOM   3082  N   SER A 196     -23.550   1.531  19.252  1.00 59.19           N  
ATOM   3083  H   SER A 196     -22.942   0.971  18.672  1.00 59.19           H  
ATOM   3084  CA  SER A 196     -24.196   2.758  18.721  1.00 59.19           C  
ATOM   3085  HA  SER A 196     -23.760   3.610  19.241  1.00 59.19           H  
ATOM   3086  C   SER A 196     -25.709   2.802  19.015  1.00 59.19           C  
ATOM   3087  CB  SER A 196     -23.911   2.950  17.222  1.00 59.19           C  
ATOM   3088  HB2 SER A 196     -24.428   3.842  16.867  1.00 59.19           H  
ATOM   3089  HB3 SER A 196     -22.841   3.102  17.086  1.00 59.19           H  
ATOM   3090  O   SER A 196     -26.329   3.865  18.985  1.00 59.19           O  
ATOM   3091  OG  SER A 196     -24.321   1.823  16.453  1.00 59.19           O  
ATOM   3092  HG  SER A 196     -23.857   1.063  16.812  1.00 59.19           H  
ATOM   3093  N   LYS A 197     -26.307   1.651  19.357  1.00 70.56           N  
ATOM   3094  H   LYS A 197     -25.707   0.845  19.451  1.00 70.56           H  
ATOM   3095  CA  LYS A 197     -27.734   1.474  19.639  1.00 70.56           C  
ATOM   3096  HA  LYS A 197     -28.274   1.655  18.710  1.00 70.56           H  
ATOM   3097  C   LYS A 197     -28.333   2.476  20.639  1.00 70.56           C  
ATOM   3098  CB  LYS A 197     -28.014   0.025  20.060  1.00 70.56           C  
ATOM   3099  HB2 LYS A 197     -29.022  -0.035  20.471  1.00 70.56           H  
ATOM   3100  HB3 LYS A 197     -27.310  -0.280  20.834  1.00 70.56           H  
ATOM   3101  O   LYS A 197     -29.331   3.070  20.239  1.00 70.56           O  
ATOM   3102  CG  LYS A 197     -27.916  -0.951  18.880  1.00 70.56           C  
ATOM   3103  HG2 LYS A 197     -26.928  -0.882  18.424  1.00 70.56           H  
ATOM   3104  HG3 LYS A 197     -28.676  -0.712  18.136  1.00 70.56           H  
ATOM   3105  CD  LYS A 197     -28.132  -2.372  19.406  1.00 70.56           C  
ATOM   3106  HD2 LYS A 197     -29.131  -2.461  19.832  1.00 70.56           H  
ATOM   3107  HD3 LYS A 197     -27.401  -2.557  20.193  1.00 70.56           H  
ATOM   3108  CE  LYS A 197     -27.945  -3.412  18.303  1.00 70.56           C  
ATOM   3109  HE2 LYS A 197     -27.036  -3.162  17.756  1.00 70.56           H  
ATOM   3110  HE3 LYS A 197     -28.791  -3.374  17.616  1.00 70.56           H  
ATOM   3111  NZ  LYS A 197     -27.798  -4.757  18.905  1.00 70.56           N  
ATOM   3112  HZ1 LYS A 197     -28.620  -5.015  19.431  1.00 70.56           H  
ATOM   3113  HZ2 LYS A 197     -27.017  -4.735  19.546  1.00 70.56           H  
ATOM   3114  HZ3 LYS A 197     -27.608  -5.457  18.202  1.00 70.56           H  
ATOM   3115  N   PRO A 198     -27.827   2.736  21.866  1.00 76.69           N  
ATOM   3116  CA  PRO A 198     -28.480   3.672  22.782  1.00 76.69           C  
ATOM   3117  HA  PRO A 198     -29.531   3.395  22.867  1.00 76.69           H  
ATOM   3118  C   PRO A 198     -28.403   5.123  22.303  1.00 76.69           C  
ATOM   3119  CB  PRO A 198     -27.820   3.475  24.154  1.00 76.69           C  
ATOM   3120  HB2 PRO A 198     -28.545   3.551  24.964  1.00 76.69           H  
ATOM   3121  HB3 PRO A 198     -27.015   4.195  24.297  1.00 76.69           H  
ATOM   3122  O   PRO A 198     -29.377   5.849  22.473  1.00 76.69           O  
ATOM   3123  CG  PRO A 198     -27.232   2.069  24.055  1.00 76.69           C  
ATOM   3124  HG2 PRO A 198     -26.402   1.923  24.746  1.00 76.69           H  
ATOM   3125  HG3 PRO A 198     -28.007   1.316  24.200  1.00 76.69           H  
ATOM   3126  CD  PRO A 198     -26.769   2.078  22.605  1.00 76.69           C  
ATOM   3127  HD2 PRO A 198     -25.893   2.726  22.569  1.00 76.69           H  
ATOM   3128  HD3 PRO A 198     -26.539   1.071  22.256  1.00 76.69           H  
ATOM   3129  N   LEU A 199     -27.318   5.536  21.630  1.00 82.31           N  
ATOM   3130  H   LEU A 199     -26.553   4.892  21.485  1.00 82.31           H  
ATOM   3131  CA  LEU A 199     -27.240   6.869  21.020  1.00 82.31           C  
ATOM   3132  HA  LEU A 199     -27.494   7.602  21.785  1.00 82.31           H  
ATOM   3133  C   LEU A 199     -28.275   7.010  19.897  1.00 82.31           C  
ATOM   3134  CB  LEU A 199     -25.808   7.157  20.526  1.00 82.31           C  
ATOM   3135  HB2 LEU A 199     -25.513   6.373  19.828  1.00 82.31           H  
ATOM   3136  HB3 LEU A 199     -25.129   7.120  21.378  1.00 82.31           H  
ATOM   3137  O   LEU A 199     -29.081   7.934  19.925  1.00 82.31           O  
ATOM   3138  CG  LEU A 199     -25.652   8.522  19.818  1.00 82.31           C  
ATOM   3139  HG  LEU A 199     -26.318   8.562  18.956  1.00 82.31           H  
ATOM   3140  CD1 LEU A 199     -25.970   9.704  20.737  1.00 82.31           C  
ATOM   3141 HD11 LEU A 199     -25.802  10.638  20.202  1.00 82.31           H  
ATOM   3142 HD12 LEU A 199     -27.018   9.670  21.034  1.00 82.31           H  
ATOM   3143 HD13 LEU A 199     -25.335   9.673  21.623  1.00 82.31           H  
ATOM   3144  CD2 LEU A 199     -24.223   8.687  19.306  1.00 82.31           C  
ATOM   3145 HD21 LEU A 199     -24.130   9.630  18.767  1.00 82.31           H  
ATOM   3146 HD22 LEU A 199     -23.981   7.875  18.621  1.00 82.31           H  
ATOM   3147 HD23 LEU A 199     -23.519   8.674  20.138  1.00 82.31           H  
ATOM   3148  N   LEU A 200     -28.308   6.074  18.944  1.00 85.81           N  
ATOM   3149  H   LEU A 200     -27.621   5.334  18.977  1.00 85.81           H  
ATOM   3150  CA  LEU A 200     -29.247   6.119  17.816  1.00 85.81           C  
ATOM   3151  HA  LEU A 200     -29.171   7.094  17.335  1.00 85.81           H  
ATOM   3152  C   LEU A 200     -30.709   5.987  18.272  1.00 85.81           C  
ATOM   3153  CB  LEU A 200     -28.881   5.021  16.801  1.00 85.81           C  
ATOM   3154  HB2 LEU A 200     -28.966   4.054  17.297  1.00 85.81           H  
ATOM   3155  HB3 LEU A 200     -29.610   5.046  15.991  1.00 85.81           H  
ATOM   3156  O   LEU A 200     -31.581   6.705  17.787  1.00 85.81           O  
ATOM   3157  CG  LEU A 200     -27.473   5.136  16.187  1.00 85.81           C  
ATOM   3158  HG  LEU A 200     -26.726   5.128  16.981  1.00 85.81           H  
ATOM   3159  CD1 LEU A 200     -27.224   3.933  15.276  1.00 85.81           C  
ATOM   3160 HD11 LEU A 200     -26.207   4.020  14.893  1.00 85.81           H  
ATOM   3161 HD12 LEU A 200     -27.944   3.935  14.458  1.00 85.81           H  
ATOM   3162 HD13 LEU A 200     -27.314   3.020  15.865  1.00 85.81           H  
ATOM   3163  CD2 LEU A 200     -27.239   6.408  15.382  1.00 85.81           C  
ATOM   3164 HD21 LEU A 200     -26.168   6.554  15.242  1.00 85.81           H  
ATOM   3165 HD22 LEU A 200     -27.706   6.335  14.399  1.00 85.81           H  
ATOM   3166 HD23 LEU A 200     -27.623   7.284  15.905  1.00 85.81           H  
ATOM   3167  N   THR A 201     -30.975   5.119  19.252  1.00 85.75           N  
ATOM   3168  H   THR A 201     -30.209   4.565  19.608  1.00 85.75           H  
ATOM   3169  CA  THR A 201     -32.303   4.956  19.866  1.00 85.75           C  
ATOM   3170  HA  THR A 201     -33.036   4.795  19.077  1.00 85.75           H  
ATOM   3171  C   THR A 201     -32.708   6.218  20.623  1.00 85.75           C  
ATOM   3172  CB  THR A 201     -32.345   3.743  20.811  1.00 85.75           C  
ATOM   3173  HB  THR A 201     -31.663   3.906  21.646  1.00 85.75           H  
ATOM   3174  O   THR A 201     -33.840   6.670  20.480  1.00 85.75           O  
ATOM   3175  CG2 THR A 201     -33.742   3.454  21.359  1.00 85.75           C  
ATOM   3176 HG21 THR A 201     -34.443   3.320  20.535  1.00 85.75           H  
ATOM   3177 HG22 THR A 201     -34.076   4.274  21.993  1.00 85.75           H  
ATOM   3178 HG23 THR A 201     -33.714   2.543  21.957  1.00 85.75           H  
ATOM   3179  OG1 THR A 201     -31.947   2.588  20.115  1.00 85.75           O  
ATOM   3180  HG1 THR A 201     -30.991   2.644  20.044  1.00 85.75           H  
ATOM   3181  N   GLY A 202     -31.784   6.827  21.373  1.00 88.00           N  
ATOM   3182  H   GLY A 202     -30.872   6.404  21.467  1.00 88.00           H  
ATOM   3183  CA  GLY A 202     -32.002   8.079  22.093  1.00 88.00           C  
ATOM   3184  HA2 GLY A 202     -31.119   8.290  22.697  1.00 88.00           H  
ATOM   3185  HA3 GLY A 202     -32.859   7.975  22.759  1.00 88.00           H  
ATOM   3186  C   GLY A 202     -32.242   9.269  21.164  1.00 88.00           C  
ATOM   3187  O   GLY A 202     -33.136  10.065  21.426  1.00 88.00           O  
ATOM   3188  N   VAL A 203     -31.524   9.366  20.040  1.00 90.62           N  
ATOM   3189  H   VAL A 203     -30.766   8.713  19.900  1.00 90.62           H  
ATOM   3190  CA  VAL A 203     -31.754  10.397  19.012  1.00 90.62           C  
ATOM   3191  HA  VAL A 203     -31.783  11.372  19.499  1.00 90.62           H  
ATOM   3192  C   VAL A 203     -33.123  10.204  18.356  1.00 90.62           C  
ATOM   3193  CB  VAL A 203     -30.600  10.425  17.987  1.00 90.62           C  
ATOM   3194  HB  VAL A 203     -30.391   9.408  17.653  1.00 90.62           H  
ATOM   3195  O   VAL A 203     -33.888  11.163  18.264  1.00 90.62           O  
ATOM   3196  CG1 VAL A 203     -30.905  11.282  16.751  1.00 90.62           C  
ATOM   3197 HG11 VAL A 203     -31.715  10.841  16.170  1.00 90.62           H  
ATOM   3198 HG12 VAL A 203     -31.185  12.291  17.051  1.00 90.62           H  
ATOM   3199 HG13 VAL A 203     -30.024  11.336  16.110  1.00 90.62           H  
ATOM   3200  CG2 VAL A 203     -29.342  11.004  18.648  1.00 90.62           C  
ATOM   3201 HG21 VAL A 203     -29.058  10.418  19.522  1.00 90.62           H  
ATOM   3202 HG22 VAL A 203     -29.520  12.033  18.960  1.00 90.62           H  
ATOM   3203 HG23 VAL A 203     -28.510  10.994  17.944  1.00 90.62           H  
ATOM   3204  N   LYS A 204     -33.506   8.968  17.997  1.00 92.81           N  
ATOM   3205  H   LYS A 204     -32.839   8.214  18.073  1.00 92.81           H  
ATOM   3206  CA  LYS A 204     -34.870   8.681  17.516  1.00 92.81           C  
ATOM   3207  HA  LYS A 204     -35.081   9.337  16.672  1.00 92.81           H  
ATOM   3208  C   LYS A 204     -35.940   9.009  18.560  1.00 92.81           C  
ATOM   3209  CB  LYS A 204     -35.007   7.221  17.053  1.00 92.81           C  
ATOM   3210  HB2 LYS A 204     -34.571   6.548  17.791  1.00 92.81           H  
ATOM   3211  HB3 LYS A 204     -36.070   6.995  16.964  1.00 92.81           H  
ATOM   3212  O   LYS A 204     -36.979   9.549  18.192  1.00 92.81           O  
ATOM   3213  CG  LYS A 204     -34.338   7.005  15.688  1.00 92.81           C  
ATOM   3214  HG2 LYS A 204     -34.679   7.778  14.999  1.00 92.81           H  
ATOM   3215  HG3 LYS A 204     -33.260   7.112  15.807  1.00 92.81           H  
ATOM   3216  CD  LYS A 204     -34.624   5.639  15.046  1.00 92.81           C  
ATOM   3217  HD2 LYS A 204     -34.097   5.613  14.092  1.00 92.81           H  
ATOM   3218  HD3 LYS A 204     -34.233   4.840  15.676  1.00 92.81           H  
ATOM   3219  CE  LYS A 204     -36.124   5.429  14.795  1.00 92.81           C  
ATOM   3220  HE2 LYS A 204     -36.554   6.375  14.467  1.00 92.81           H  
ATOM   3221  HE3 LYS A 204     -36.599   5.141  15.733  1.00 92.81           H  
ATOM   3222  NZ  LYS A 204     -36.378   4.411  13.753  1.00 92.81           N  
ATOM   3223  HZ1 LYS A 204     -37.354   4.172  13.652  1.00 92.81           H  
ATOM   3224  HZ2 LYS A 204     -36.075   4.758  12.854  1.00 92.81           H  
ATOM   3225  HZ3 LYS A 204     -35.774   3.605  13.825  1.00 92.81           H  
ATOM   3226  N   ALA A 205     -35.706   8.707  19.837  1.00 90.25           N  
ATOM   3227  H   ALA A 205     -34.851   8.220  20.066  1.00 90.25           H  
ATOM   3228  CA  ALA A 205     -36.631   9.024  20.924  1.00 90.25           C  
ATOM   3229  HA  ALA A 205     -37.618   8.644  20.661  1.00 90.25           H  
ATOM   3230  C   ALA A 205     -36.772  10.542  21.128  1.00 90.25           C  
ATOM   3231  CB  ALA A 205     -36.172   8.311  22.201  1.00 90.25           C  
ATOM   3232  HB1 ALA A 205     -36.883   8.507  23.004  1.00 90.25           H  
ATOM   3233  HB2 ALA A 205     -36.118   7.236  22.029  1.00 90.25           H  
ATOM   3234  HB3 ALA A 205     -35.191   8.675  22.505  1.00 90.25           H  
ATOM   3235  O   ALA A 205     -37.894  11.035  21.207  1.00 90.25           O  
ATOM   3236  N   PHE A 206     -35.662  11.286  21.124  1.00 93.69           N  
ATOM   3237  H   PHE A 206     -34.770  10.812  21.088  1.00 93.69           H  
ATOM   3238  CA  PHE A 206     -35.640  12.747  21.190  1.00 93.69           C  
ATOM   3239  HA  PHE A 206     -36.092  13.068  22.128  1.00 93.69           H  
ATOM   3240  C   PHE A 206     -36.446  13.372  20.042  1.00 93.69           C  
ATOM   3241  CB  PHE A 206     -34.183  13.234  21.177  1.00 93.69           C  
ATOM   3242  HB2 PHE A 206     -33.672  12.842  20.297  1.00 93.69           H  
ATOM   3243  HB3 PHE A 206     -33.672  12.838  22.056  1.00 93.69           H  
ATOM   3244  O   PHE A 206     -37.393  14.119  20.300  1.00 93.69           O  
ATOM   3245  CG  PHE A 206     -34.061  14.744  21.179  1.00 93.69           C  
ATOM   3246  CD1 PHE A 206     -33.935  15.456  19.971  1.00 93.69           C  
ATOM   3247  HD1 PHE A 206     -33.899  14.932  19.027  1.00 93.69           H  
ATOM   3248  CD2 PHE A 206     -34.129  15.448  22.391  1.00 93.69           C  
ATOM   3249  HD2 PHE A 206     -34.217  14.902  23.319  1.00 93.69           H  
ATOM   3250  CE1 PHE A 206     -33.871  16.859  19.986  1.00 93.69           C  
ATOM   3251  HE1 PHE A 206     -33.773  17.402  19.058  1.00 93.69           H  
ATOM   3252  CE2 PHE A 206     -34.086  16.852  22.407  1.00 93.69           C  
ATOM   3253  HE2 PHE A 206     -34.168  17.386  23.343  1.00 93.69           H  
ATOM   3254  CZ  PHE A 206     -33.959  17.560  21.201  1.00 93.69           C  
ATOM   3255  HZ  PHE A 206     -33.932  18.640  21.205  1.00 93.69           H  
ATOM   3256  N   LEU A 207     -36.143  13.000  18.790  1.00 93.31           N  
ATOM   3257  H   LEU A 207     -35.363  12.373  18.653  1.00 93.31           H  
ATOM   3258  CA  LEU A 207     -36.837  13.513  17.603  1.00 93.31           C  
ATOM   3259  HA  LEU A 207     -36.766  14.601  17.605  1.00 93.31           H  
ATOM   3260  C   LEU A 207     -38.336  13.171  17.633  1.00 93.31           C  
ATOM   3261  CB  LEU A 207     -36.167  12.980  16.322  1.00 93.31           C  
ATOM   3262  HB2 LEU A 207     -36.134  11.892  16.374  1.00 93.31           H  
ATOM   3263  HB3 LEU A 207     -36.794  13.255  15.474  1.00 93.31           H  
ATOM   3264  O   LEU A 207     -39.172  14.065  17.523  1.00 93.31           O  
ATOM   3265  CG  LEU A 207     -34.745  13.511  16.045  1.00 93.31           C  
ATOM   3266  HG  LEU A 207     -34.106  13.332  16.910  1.00 93.31           H  
ATOM   3267  CD1 LEU A 207     -34.152  12.772  14.844  1.00 93.31           C  
ATOM   3268 HD11 LEU A 207     -33.142  13.132  14.653  1.00 93.31           H  
ATOM   3269 HD12 LEU A 207     -34.109  11.703  15.052  1.00 93.31           H  
ATOM   3270 HD13 LEU A 207     -34.763  12.947  13.958  1.00 93.31           H  
ATOM   3271  CD2 LEU A 207     -34.727  15.009  15.741  1.00 93.31           C  
ATOM   3272 HD21 LEU A 207     -33.720  15.319  15.463  1.00 93.31           H  
ATOM   3273 HD22 LEU A 207     -35.026  15.581  16.620  1.00 93.31           H  
ATOM   3274 HD23 LEU A 207     -35.406  15.236  14.919  1.00 93.31           H  
ATOM   3275  N   ARG A 208     -38.690  11.903  17.892  1.00 92.62           N  
ATOM   3276  H   ARG A 208     -37.951  11.223  17.997  1.00 92.62           H  
ATOM   3277  CA  ARG A 208     -40.089  11.439  18.000  1.00 92.62           C  
ATOM   3278  HA  ARG A 208     -40.618  11.704  17.085  1.00 92.62           H  
ATOM   3279  C   ARG A 208     -40.857  12.125  19.131  1.00 92.62           C  
ATOM   3280  CB  ARG A 208     -40.089   9.911  18.170  1.00 92.62           C  
ATOM   3281  HB2 ARG A 208     -39.649   9.662  19.136  1.00 92.62           H  
ATOM   3282  HB3 ARG A 208     -39.472   9.470  17.387  1.00 92.62           H  
ATOM   3283  O   ARG A 208     -42.045  12.392  18.995  1.00 92.62           O  
ATOM   3284  CG  ARG A 208     -41.496   9.298  18.077  1.00 92.62           C  
ATOM   3285  HG2 ARG A 208     -42.153   9.776  18.804  1.00 92.62           H  
ATOM   3286  HG3 ARG A 208     -41.906   9.466  17.082  1.00 92.62           H  
ATOM   3287  CD  ARG A 208     -41.483   7.798  18.390  1.00 92.62           C  
ATOM   3288  HD2 ARG A 208     -42.517   7.456  18.443  1.00 92.62           H  
ATOM   3289  HD3 ARG A 208     -41.027   7.661  19.370  1.00 92.62           H  
ATOM   3290  NE  ARG A 208     -40.769   7.002  17.368  1.00 92.62           N  
ATOM   3291  HE  ARG A 208     -40.709   7.403  16.443  1.00 92.62           H  
ATOM   3292  NH1 ARG A 208     -40.315   5.186  18.695  1.00 92.62           N  
ATOM   3293 HH11 ARG A 208     -39.959   4.248  18.814  1.00 92.62           H  
ATOM   3294 HH12 ARG A 208     -40.751   5.667  19.469  1.00 92.62           H  
ATOM   3295  NH2 ARG A 208     -39.752   5.118  16.550  1.00 92.62           N  
ATOM   3296 HH21 ARG A 208     -39.774   5.467  15.602  1.00 92.62           H  
ATOM   3297 HH22 ARG A 208     -39.456   4.162  16.690  1.00 92.62           H  
ATOM   3298  CZ  ARG A 208     -40.280   5.785  17.536  1.00 92.62           C  
ATOM   3299  N   SER A 209     -40.188  12.431  20.241  1.00 89.94           N  
ATOM   3300  H   SER A 209     -39.226  12.129  20.315  1.00 89.94           H  
ATOM   3301  CA  SER A 209     -40.778  13.173  21.361  1.00 89.94           C  
ATOM   3302  HA  SER A 209     -41.777  12.777  21.545  1.00 89.94           H  
ATOM   3303  C   SER A 209     -40.931  14.672  21.099  1.00 89.94           C  
ATOM   3304  CB  SER A 209     -39.955  12.965  22.630  1.00 89.94           C  
ATOM   3305  HB2 SER A 209     -40.559  13.259  23.488  1.00 89.94           H  
ATOM   3306  HB3 SER A 209     -39.699  11.910  22.738  1.00 89.94           H  
ATOM   3307  O   SER A 209     -41.502  15.367  21.939  1.00 89.94           O  
ATOM   3308  OG  SER A 209     -38.781  13.755  22.619  1.00 89.94           O  
ATOM   3309  HG  SER A 209     -38.312  13.636  21.790  1.00 89.94           H  
ATOM   3310  N   LYS A 210     -40.400  15.175  19.974  1.00 89.75           N  
ATOM   3311  H   LYS A 210     -39.976  14.535  19.318  1.00 89.75           H  
ATOM   3312  CA  LYS A 210     -40.350  16.601  19.632  1.00 89.75           C  
ATOM   3313  HA  LYS A 210     -39.719  16.708  18.749  1.00 89.75           H  
ATOM   3314  C   LYS A 210     -39.646  17.419  20.726  1.00 89.75           C  
ATOM   3315  CB  LYS A 210     -41.757  17.088  19.234  1.00 89.75           C  
ATOM   3316  HB2 LYS A 210     -42.437  16.997  20.082  1.00 89.75           H  
ATOM   3317  HB3 LYS A 210     -41.684  18.140  18.957  1.00 89.75           H  
ATOM   3318  O   LYS A 210     -40.134  18.453  21.162  1.00 89.75           O  
ATOM   3319  CG  LYS A 210     -42.310  16.308  18.028  1.00 89.75           C  
ATOM   3320  HG2 LYS A 210     -41.713  16.565  17.153  1.00 89.75           H  
ATOM   3321  HG3 LYS A 210     -42.214  15.236  18.198  1.00 89.75           H  
ATOM   3322  CD  LYS A 210     -43.789  16.589  17.733  1.00 89.75           C  
ATOM   3323  HD2 LYS A 210     -43.940  17.657  17.580  1.00 89.75           H  
ATOM   3324  HD3 LYS A 210     -44.400  16.244  18.567  1.00 89.75           H  
ATOM   3325  CE  LYS A 210     -44.133  15.808  16.456  1.00 89.75           C  
ATOM   3326  HE2 LYS A 210     -43.448  16.122  15.668  1.00 89.75           H  
ATOM   3327  HE3 LYS A 210     -43.942  14.749  16.629  1.00 89.75           H  
ATOM   3328  NZ  LYS A 210     -45.528  15.998  15.995  1.00 89.75           N  
ATOM   3329  HZ1 LYS A 210     -46.189  15.711  16.703  1.00 89.75           H  
ATOM   3330  HZ2 LYS A 210     -45.685  16.958  15.724  1.00 89.75           H  
ATOM   3331  HZ3 LYS A 210     -45.669  15.417  15.181  1.00 89.75           H  
ATOM   3332  N   GLY A 211     -38.518  16.894  21.215  1.00 83.06           N  
ATOM   3333  H   GLY A 211     -38.196  16.023  20.817  1.00 83.06           H  
ATOM   3334  CA  GLY A 211     -37.690  17.510  22.261  1.00 83.06           C  
ATOM   3335  HA2 GLY A 211     -36.687  17.088  22.192  1.00 83.06           H  
ATOM   3336  HA3 GLY A 211     -37.619  18.581  22.076  1.00 83.06           H  
ATOM   3337  C   GLY A 211     -38.167  17.318  23.709  1.00 83.06           C  
ATOM   3338  O   GLY A 211     -37.502  17.798  24.621  1.00 83.06           O  
ATOM   3339  N   LYS A 212     -39.286  16.616  23.950  1.00 85.19           N  
ATOM   3340  H   LYS A 212     -39.805  16.271  23.155  1.00 85.19           H  
ATOM   3341  CA  LYS A 212     -39.839  16.395  25.304  1.00 85.19           C  
ATOM   3342  HA  LYS A 212     -39.738  17.318  25.874  1.00 85.19           H  
ATOM   3343  C   LYS A 212     -39.096  15.331  26.119  1.00 85.19           C  
ATOM   3344  CB  LYS A 212     -41.328  16.034  25.212  1.00 85.19           C  
ATOM   3345  HB2 LYS A 212     -41.448  15.138  24.604  1.00 85.19           H  
ATOM   3346  HB3 LYS A 212     -41.697  15.818  26.215  1.00 85.19           H  
ATOM   3347  O   LYS A 212     -39.099  15.384  27.344  1.00 85.19           O  
ATOM   3348  CG  LYS A 212     -42.162  17.179  24.623  1.00 85.19           C  
ATOM   3349  HG2 LYS A 212     -41.805  17.428  23.624  1.00 85.19           H  
ATOM   3350  HG3 LYS A 212     -42.055  18.059  25.258  1.00 85.19           H  
ATOM   3351  CD  LYS A 212     -43.641  16.792  24.541  1.00 85.19           C  
ATOM   3352  HD2 LYS A 212     -43.752  15.915  23.903  1.00 85.19           H  
ATOM   3353  HD3 LYS A 212     -44.008  16.568  25.543  1.00 85.19           H  
ATOM   3354  CE  LYS A 212     -44.413  17.972  23.946  1.00 85.19           C  
ATOM   3355  HE2 LYS A 212     -44.069  18.133  22.925  1.00 85.19           H  
ATOM   3356  HE3 LYS A 212     -44.162  18.868  24.514  1.00 85.19           H  
ATOM   3357  NZ  LYS A 212     -45.879  17.751  23.977  1.00 85.19           N  
ATOM   3358  HZ1 LYS A 212     -46.195  17.636  24.930  1.00 85.19           H  
ATOM   3359  HZ2 LYS A 212     -46.126  16.933  23.439  1.00 85.19           H  
ATOM   3360  HZ3 LYS A 212     -46.351  18.555  23.589  1.00 85.19           H  
ATOM   3361  N   VAL A 213     -38.482  14.352  25.457  1.00 87.06           N  
ATOM   3362  H   VAL A 213     -38.504  14.396  24.448  1.00 87.06           H  
ATOM   3363  CA  VAL A 213     -37.532  13.414  26.072  1.00 87.06           C  
ATOM   3364  HA  VAL A 213     -37.816  13.236  27.109  1.00 87.06           H  
ATOM   3365  C   VAL A 213     -36.160  14.076  26.060  1.00 87.06           C  
ATOM   3366  CB  VAL A 213     -37.527  12.061  25.330  1.00 87.06           C  
ATOM   3367  HB  VAL A 213     -37.377  12.231  24.264  1.00 87.06           H  
ATOM   3368  O   VAL A 213     -35.778  14.659  25.050  1.00 87.06           O  
ATOM   3369  CG1 VAL A 213     -36.429  11.104  25.809  1.00 87.06           C  
ATOM   3370 HG11 VAL A 213     -35.449  11.503  25.549  1.00 87.06           H  
ATOM   3371 HG12 VAL A 213     -36.489  10.964  26.888  1.00 87.06           H  
ATOM   3372 HG13 VAL A 213     -36.535  10.138  25.315  1.00 87.06           H  
ATOM   3373  CG2 VAL A 213     -38.864  11.336  25.537  1.00 87.06           C  
ATOM   3374 HG21 VAL A 213     -38.983  11.067  26.586  1.00 87.06           H  
ATOM   3375 HG22 VAL A 213     -39.696  11.979  25.250  1.00 87.06           H  
ATOM   3376 HG23 VAL A 213     -38.893  10.433  24.927  1.00 87.06           H  
ATOM   3377  N   ALA A 214     -35.408  13.978  27.159  1.00 82.94           N  
ATOM   3378  H   ALA A 214     -35.771  13.493  27.967  1.00 82.94           H  
ATOM   3379  CA  ALA A 214     -34.056  14.526  27.224  1.00 82.94           C  
ATOM   3380  HA  ALA A 214     -34.135  15.600  27.059  1.00 82.94           H  
ATOM   3381  C   ALA A 214     -33.152  13.908  26.133  1.00 82.94           C  
ATOM   3382  CB  ALA A 214     -33.487  14.296  28.629  1.00 82.94           C  
ATOM   3383  HB1 ALA A 214     -33.419  13.227  28.833  1.00 82.94           H  
ATOM   3384  HB2 ALA A 214     -32.489  14.730  28.694  1.00 82.94           H  
ATOM   3385  HB3 ALA A 214     -34.127  14.769  29.373  1.00 82.94           H  
ATOM   3386  O   ALA A 214     -33.208  12.694  25.908  1.00 82.94           O  
ATOM   3387  N   PRO A 215     -32.314  14.703  25.445  1.00 84.44           N  
ATOM   3388  CA  PRO A 215     -31.420  14.173  24.424  1.00 84.44           C  
ATOM   3389  HA  PRO A 215     -32.004  13.604  23.700  1.00 84.44           H  
ATOM   3390  C   PRO A 215     -30.358  13.260  25.072  1.00 84.44           C  
ATOM   3391  CB  PRO A 215     -30.831  15.409  23.742  1.00 84.44           C  
ATOM   3392  HB2 PRO A 215     -29.839  15.218  23.330  1.00 84.44           H  
ATOM   3393  HB3 PRO A 215     -31.497  15.741  22.945  1.00 84.44           H  
ATOM   3394  O   PRO A 215     -29.890  13.557  26.172  1.00 84.44           O  
ATOM   3395  CG  PRO A 215     -30.818  16.458  24.853  1.00 84.44           C  
ATOM   3396  HG2 PRO A 215     -30.846  17.472  24.454  1.00 84.44           H  
ATOM   3397  HG3 PRO A 215     -29.944  16.315  25.488  1.00 84.44           H  
ATOM   3398  CD  PRO A 215     -32.089  16.129  25.637  1.00 84.44           C  
ATOM   3399  HD2 PRO A 215     -31.949  16.372  26.690  1.00 84.44           H  
ATOM   3400  HD3 PRO A 215     -32.932  16.686  25.229  1.00 84.44           H  
ATOM   3401  N   PRO A 216     -29.927  12.165  24.410  1.00 81.62           N  
ATOM   3402  CA  PRO A 216     -28.966  11.206  24.978  1.00 81.62           C  
ATOM   3403  HA  PRO A 216     -29.340  10.826  25.929  1.00 81.62           H  
ATOM   3404  C   PRO A 216     -27.569  11.800  25.220  1.00 81.62           C  
ATOM   3405  CB  PRO A 216     -28.899  10.064  23.957  1.00 81.62           C  
ATOM   3406  HB2 PRO A 216     -27.919   9.587  23.926  1.00 81.62           H  
ATOM   3407  HB3 PRO A 216     -29.668   9.327  24.188  1.00 81.62           H  
ATOM   3408  O   PRO A 216     -26.752  11.216  25.926  1.00 81.62           O  
ATOM   3409  CG  PRO A 216     -29.232  10.760  22.638  1.00 81.62           C  
ATOM   3410  HG2 PRO A 216     -28.357  11.294  22.268  1.00 81.62           H  
ATOM   3411  HG3 PRO A 216     -29.597  10.056  21.890  1.00 81.62           H  
ATOM   3412  CD  PRO A 216     -30.301  11.762  23.063  1.00 81.62           C  
ATOM   3413  HD2 PRO A 216     -30.310  12.609  22.377  1.00 81.62           H  
ATOM   3414  HD3 PRO A 216     -31.280  11.283  23.087  1.00 81.62           H  
ATOM   3415  N   VAL A 217     -27.288  12.953  24.612  1.00 80.56           N  
ATOM   3416  H   VAL A 217     -28.039  13.390  24.097  1.00 80.56           H  
ATOM   3417  CA  VAL A 217     -26.104  13.789  24.814  1.00 80.56           C  
ATOM   3418  HA  VAL A 217     -25.699  13.592  25.807  1.00 80.56           H  
ATOM   3419  C   VAL A 217     -26.531  15.260  24.737  1.00 80.56           C  
ATOM   3420  CB  VAL A 217     -25.017  13.503  23.758  1.00 80.56           C  
ATOM   3421  HB  VAL A 217     -24.195  14.199  23.929  1.00 80.56           H  
ATOM   3422  O   VAL A 217     -27.561  15.543  24.123  1.00 80.56           O  
ATOM   3423  CG1 VAL A 217     -24.442  12.089  23.908  1.00 80.56           C  
ATOM   3424 HG11 VAL A 217     -25.188  11.347  23.623  1.00 80.56           H  
ATOM   3425 HG12 VAL A 217     -24.156  11.914  24.945  1.00 80.56           H  
ATOM   3426 HG13 VAL A 217     -23.565  11.971  23.270  1.00 80.56           H  
ATOM   3427  CG2 VAL A 217     -25.496  13.703  22.314  1.00 80.56           C  
ATOM   3428 HG21 VAL A 217     -26.260  12.970  22.054  1.00 80.56           H  
ATOM   3429 HG22 VAL A 217     -24.650  13.604  21.634  1.00 80.56           H  
ATOM   3430 HG23 VAL A 217     -25.899  14.707  22.184  1.00 80.56           H  
ATOM   3431  N   PRO A 218     -25.760  16.219  25.282  1.00 85.06           N  
ATOM   3432  CA  PRO A 218     -26.017  17.638  25.046  1.00 85.06           C  
ATOM   3433  HA  PRO A 218     -26.954  17.911  25.532  1.00 85.06           H  
ATOM   3434  C   PRO A 218     -26.101  17.939  23.543  1.00 85.06           C  
ATOM   3435  CB  PRO A 218     -24.854  18.386  25.711  1.00 85.06           C  
ATOM   3436  HB2 PRO A 218     -24.053  18.561  24.993  1.00 85.06           H  
ATOM   3437  HB3 PRO A 218     -25.180  19.331  26.146  1.00 85.06           H  
ATOM   3438  O   PRO A 218     -25.255  17.470  22.783  1.00 85.06           O  
ATOM   3439  CG  PRO A 218     -24.369  17.408  26.783  1.00 85.06           C  
ATOM   3440  HG2 PRO A 218     -24.993  17.502  27.672  1.00 85.06           H  
ATOM   3441  HG3 PRO A 218     -23.320  17.568  27.031  1.00 85.06           H  
ATOM   3442  CD  PRO A 218     -24.599  16.043  26.138  1.00 85.06           C  
ATOM   3443  HD2 PRO A 218     -24.775  15.291  26.907  1.00 85.06           H  
ATOM   3444  HD3 PRO A 218     -23.734  15.775  25.531  1.00 85.06           H  
ATOM   3445  N   LEU A 219     -27.085  18.736  23.111  1.00 85.75           N  
ATOM   3446  H   LEU A 219     -27.775  19.058  23.775  1.00 85.75           H  
ATOM   3447  CA  LEU A 219     -27.265  19.092  21.691  1.00 85.75           C  
ATOM   3448  HA  LEU A 219     -27.379  18.180  21.106  1.00 85.75           H  
ATOM   3449  C   LEU A 219     -26.045  19.829  21.120  1.00 85.75           C  
ATOM   3450  CB  LEU A 219     -28.525  19.963  21.525  1.00 85.75           C  
ATOM   3451  HB2 LEU A 219     -28.609  20.260  20.479  1.00 85.75           H  
ATOM   3452  HB3 LEU A 219     -28.397  20.872  22.112  1.00 85.75           H  
ATOM   3453  O   LEU A 219     -25.728  19.686  19.945  1.00 85.75           O  
ATOM   3454  CG  LEU A 219     -29.842  19.285  21.942  1.00 85.75           C  
ATOM   3455  HG  LEU A 219     -29.749  18.924  22.966  1.00 85.75           H  
ATOM   3456  CD1 LEU A 219     -30.978  20.299  21.900  1.00 85.75           C  
ATOM   3457 HD11 LEU A 219     -30.766  21.124  22.580  1.00 85.75           H  
ATOM   3458 HD12 LEU A 219     -31.093  20.694  20.891  1.00 85.75           H  
ATOM   3459 HD13 LEU A 219     -31.907  19.815  22.203  1.00 85.75           H  
ATOM   3460  CD2 LEU A 219     -30.225  18.116  21.039  1.00 85.75           C  
ATOM   3461 HD21 LEU A 219     -31.132  17.642  21.414  1.00 85.75           H  
ATOM   3462 HD22 LEU A 219     -29.428  17.373  21.023  1.00 85.75           H  
ATOM   3463 HD23 LEU A 219     -30.412  18.471  20.026  1.00 85.75           H  
ATOM   3464  N   SER A 220     -25.326  20.563  21.975  1.00 83.38           N  
ATOM   3465  H   SER A 220     -25.648  20.635  22.930  1.00 83.38           H  
ATOM   3466  CA  SER A 220     -24.059  21.225  21.664  1.00 83.38           C  
ATOM   3467  HA  SER A 220     -24.159  21.698  20.687  1.00 83.38           H  
ATOM   3468  C   SER A 220     -22.843  20.288  21.601  1.00 83.38           C  
ATOM   3469  CB  SER A 220     -23.796  22.326  22.697  1.00 83.38           C  
ATOM   3470  HB2 SER A 220     -24.548  23.107  22.592  1.00 83.38           H  
ATOM   3471  HB3 SER A 220     -22.813  22.764  22.523  1.00 83.38           H  
ATOM   3472  O   SER A 220     -21.768  20.737  21.212  1.00 83.38           O  
ATOM   3473  OG  SER A 220     -23.862  21.794  24.010  1.00 83.38           O  
ATOM   3474  HG  SER A 220     -23.507  22.455  24.609  1.00 83.38           H  
ATOM   3475  N   LYS A 221     -22.955  19.005  21.981  1.00 84.12           N  
ATOM   3476  H   LYS A 221     -23.871  18.645  22.208  1.00 84.12           H  
ATOM   3477  CA  LYS A 221     -21.809  18.083  22.000  1.00 84.12           C  
ATOM   3478  HA  LYS A 221     -20.984  18.598  22.492  1.00 84.12           H  
ATOM   3479  C   LYS A 221     -21.369  17.767  20.570  1.00 84.12           C  
ATOM   3480  CB  LYS A 221     -22.128  16.810  22.810  1.00 84.12           C  
ATOM   3481  HB2 LYS A 221     -22.505  17.104  23.790  1.00 84.12           H  
ATOM   3482  HB3 LYS A 221     -22.900  16.234  22.299  1.00 84.12           H  
ATOM   3483  O   LYS A 221     -22.107  17.130  19.816  1.00 84.12           O  
ATOM   3484  CG  LYS A 221     -20.875  15.935  23.001  1.00 84.12           C  
ATOM   3485  HG2 LYS A 221     -20.524  15.592  22.027  1.00 84.12           H  
ATOM   3486  HG3 LYS A 221     -20.091  16.541  23.456  1.00 84.12           H  
ATOM   3487  CD  LYS A 221     -21.129  14.707  23.890  1.00 84.12           C  
ATOM   3488  HD2 LYS A 221     -21.874  14.071  23.412  1.00 84.12           H  
ATOM   3489  HD3 LYS A 221     -21.501  15.036  24.860  1.00 84.12           H  
ATOM   3490  CE  LYS A 221     -19.820  13.921  24.075  1.00 84.12           C  
ATOM   3491  HE2 LYS A 221     -19.078  14.587  24.515  1.00 84.12           H  
ATOM   3492  HE3 LYS A 221     -19.451  13.635  23.090  1.00 84.12           H  
ATOM   3493  NZ  LYS A 221     -19.983  12.711  24.927  1.00 84.12           N  
ATOM   3494  HZ1 LYS A 221     -19.106  12.217  25.013  1.00 84.12           H  
ATOM   3495  HZ2 LYS A 221     -20.291  12.954  25.857  1.00 84.12           H  
ATOM   3496  HZ3 LYS A 221     -20.647  12.067  24.520  1.00 84.12           H  
ATOM   3497  N   ARG A 222     -20.147  18.167  20.223  1.00 81.88           N  
ATOM   3498  H   ARG A 222     -19.638  18.749  20.874  1.00 81.88           H  
ATOM   3499  CA  ARG A 222     -19.491  17.827  18.955  1.00 81.88           C  
ATOM   3500  HA  ARG A 222     -20.256  17.700  18.190  1.00 81.88           H  
ATOM   3501  C   ARG A 222     -18.745  16.495  19.030  1.00 81.88           C  
ATOM   3502  CB  ARG A 222     -18.578  18.977  18.493  1.00 81.88           C  
ATOM   3503  HB2 ARG A 222     -17.844  19.203  19.267  1.00 81.88           H  
ATOM   3504  HB3 ARG A 222     -18.044  18.672  17.593  1.00 81.88           H  
ATOM   3505  O   ARG A 222     -18.365  16.034  20.109  1.00 81.88           O  
ATOM   3506  CG  ARG A 222     -19.395  20.233  18.164  1.00 81.88           C  
ATOM   3507  HG2 ARG A 222     -20.130  19.983  17.398  1.00 81.88           H  
ATOM   3508  HG3 ARG A 222     -19.920  20.577  19.055  1.00 81.88           H  
ATOM   3509  CD  ARG A 222     -18.493  21.365  17.661  1.00 81.88           C  
ATOM   3510  HD2 ARG A 222     -17.758  21.598  18.430  1.00 81.88           H  
ATOM   3511  HD3 ARG A 222     -17.942  21.052  16.774  1.00 81.88           H  
ATOM   3512  NE  ARG A 222     -19.275  22.575  17.380  1.00 81.88           N  
ATOM   3513  HE  ARG A 222     -19.138  23.335  18.031  1.00 81.88           H  
ATOM   3514  NH1 ARG A 222     -20.405  21.912  15.467  1.00 81.88           N  
ATOM   3515 HH11 ARG A 222     -19.714  21.199  15.286  1.00 81.88           H  
ATOM   3516 HH12 ARG A 222     -21.145  22.027  14.790  1.00 81.88           H  
ATOM   3517  NH2 ARG A 222     -20.871  23.846  16.480  1.00 81.88           N  
ATOM   3518 HH21 ARG A 222     -20.666  24.521  17.202  1.00 81.88           H  
ATOM   3519 HH22 ARG A 222     -21.613  23.975  15.807  1.00 81.88           H  
ATOM   3520  CZ  ARG A 222     -20.175  22.759  16.433  1.00 81.88           C  
ATOM   3521  N   ASN A 223     -18.566  15.873  17.871  1.00 70.62           N  
ATOM   3522  H   ASN A 223     -18.906  16.356  17.053  1.00 70.62           H  
ATOM   3523  CA  ASN A 223     -17.549  14.845  17.652  1.00 70.62           C  
ATOM   3524  HA  ASN A 223     -17.436  14.248  18.557  1.00 70.62           H  
ATOM   3525  C   ASN A 223     -16.181  15.507  17.381  1.00 70.62           C  
ATOM   3526  CB  ASN A 223     -18.032  13.914  16.522  1.00 70.62           C  
ATOM   3527  HB2 ASN A 223     -17.279  13.158  16.296  1.00 70.62           H  
ATOM   3528  HB3 ASN A 223     -18.931  13.396  16.858  1.00 70.62           H  
ATOM   3529  O   ASN A 223     -16.053  16.726  17.452  1.00 70.62           O  
ATOM   3530  CG  ASN A 223     -18.354  14.659  15.242  1.00 70.62           C  
ATOM   3531  ND2 ASN A 223     -19.494  14.407  14.648  1.00 70.62           N  
ATOM   3532 HD21 ASN A 223     -19.702  14.968  13.834  1.00 70.62           H  
ATOM   3533 HD22 ASN A 223     -20.158  13.731  14.999  1.00 70.62           H  
ATOM   3534  OD1 ASN A 223     -17.593  15.489  14.777  1.00 70.62           O  
ATOM   3535  N   LYS A 224     -15.153  14.702  17.092  1.00 67.12           N  
ATOM   3536  H   LYS A 224     -15.317  13.707  17.038  1.00 67.12           H  
ATOM   3537  CA  LYS A 224     -13.813  15.182  16.712  1.00 67.12           C  
ATOM   3538  HA  LYS A 224     -13.751  16.257  16.885  1.00 67.12           H  
ATOM   3539  C   LYS A 224     -13.549  15.029  15.205  1.00 67.12           C  
ATOM   3540  CB  LYS A 224     -12.739  14.507  17.586  1.00 67.12           C  
ATOM   3541  HB2 LYS A 224     -11.752  14.813  17.240  1.00 67.12           H  
ATOM   3542  HB3 LYS A 224     -12.821  13.426  17.471  1.00 67.12           H  
ATOM   3543  O   LYS A 224     -12.417  14.757  14.824  1.00 67.12           O  
ATOM   3544  CG  LYS A 224     -12.845  14.868  19.074  1.00 67.12           C  
ATOM   3545  HG2 LYS A 224     -13.843  14.634  19.446  1.00 67.12           H  
ATOM   3546  HG3 LYS A 224     -12.658  15.934  19.199  1.00 67.12           H  
ATOM   3547  CD  LYS A 224     -11.815  14.061  19.872  1.00 67.12           C  
ATOM   3548  HD2 LYS A 224     -10.818  14.244  19.472  1.00 67.12           H  
ATOM   3549  HD3 LYS A 224     -12.050  13.001  19.771  1.00 67.12           H  
ATOM   3550  CE  LYS A 224     -11.861  14.462  21.347  1.00 67.12           C  
ATOM   3551  HE2 LYS A 224     -11.483  15.481  21.439  1.00 67.12           H  
ATOM   3552  HE3 LYS A 224     -12.900  14.456  21.677  1.00 67.12           H  
ATOM   3553  NZ  LYS A 224     -11.065  13.529  22.178  1.00 67.12           N  
ATOM   3554  HZ1 LYS A 224     -11.503  12.619  22.175  1.00 67.12           H  
ATOM   3555  HZ2 LYS A 224     -11.029  13.843  23.137  1.00 67.12           H  
ATOM   3556  HZ3 LYS A 224     -10.128  13.437  21.813  1.00 67.12           H  
ATOM   3557  N   LEU A 225     -14.584  15.134  14.361  1.00 59.47           N  
ATOM   3558  H   LEU A 225     -15.486  15.410  14.720  1.00 59.47           H  
ATOM   3559  CA  LEU A 225     -14.390  15.158  12.906  1.00 59.47           C  
ATOM   3560  HA  LEU A 225     -13.797  14.290  12.615  1.00 59.47           H  
ATOM   3561  C   LEU A 225     -13.602  16.409  12.510  1.00 59.47           C  
ATOM   3562  CB  LEU A 225     -15.732  15.140  12.149  1.00 59.47           C  
ATOM   3563  HB2 LEU A 225     -15.541  15.385  11.104  1.00 59.47           H  
ATOM   3564  HB3 LEU A 225     -16.363  15.935  12.548  1.00 59.47           H  
ATOM   3565  O   LEU A 225     -13.873  17.495  13.018  1.00 59.47           O  
ATOM   3566  CG  LEU A 225     -16.497  13.807  12.185  1.00 59.47           C  
ATOM   3567  HG  LEU A 225     -16.598  13.462  13.214  1.00 59.47           H  
ATOM   3568  CD1 LEU A 225     -17.887  14.002  11.580  1.00 59.47           C  
ATOM   3569 HD11 LEU A 225     -18.444  13.066  11.622  1.00 59.47           H  
ATOM   3570 HD12 LEU A 225     -18.421  14.777  12.130  1.00 59.47           H  
ATOM   3571 HD13 LEU A 225     -17.796  14.318  10.541  1.00 59.47           H  
ATOM   3572  CD2 LEU A 225     -15.813  12.722  11.355  1.00 59.47           C  
ATOM   3573 HD21 LEU A 225     -14.784  12.584  11.687  1.00 59.47           H  
ATOM   3574 HD22 LEU A 225     -16.344  11.776  11.466  1.00 59.47           H  
ATOM   3575 HD23 LEU A 225     -15.795  13.004  10.302  1.00 59.47           H  
ATOM   3576  N   ASP A 226     -12.670  16.257  11.575  1.00 61.16           N  
ATOM   3577  H   ASP A 226     -12.497  15.339  11.192  1.00 61.16           H  
ATOM   3578  CA  ASP A 226     -11.828  17.347  11.079  1.00 61.16           C  
ATOM   3579  HA  ASP A 226     -11.587  17.992  11.923  1.00 61.16           H  
ATOM   3580  C   ASP A 226     -12.601  18.201  10.055  1.00 61.16           C  
ATOM   3581  CB  ASP A 226     -10.502  16.755  10.561  1.00 61.16           C  
ATOM   3582  HB2 ASP A 226     -10.640  16.343   9.561  1.00 61.16           H  
ATOM   3583  HB3 ASP A 226     -10.215  15.931  11.214  1.00 61.16           H  
ATOM   3584  O   ASP A 226     -12.454  18.072   8.843  1.00 61.16           O  
ATOM   3585  CG  ASP A 226      -9.337  17.753  10.561  1.00 61.16           C  
ATOM   3586  OD1 ASP A 226      -9.525  18.895  11.036  1.00 61.16           O  
ATOM   3587  OD2 ASP A 226      -8.219  17.319  10.194  1.00 61.16           O  
ATOM   3588  N   MET A 227     -13.540  19.006  10.560  1.00 68.44           N  
ATOM   3589  H   MET A 227     -13.658  18.994  11.563  1.00 68.44           H  
ATOM   3590  CA  MET A 227     -14.354  19.944   9.782  1.00 68.44           C  
ATOM   3591  HA  MET A 227     -13.756  20.296   8.941  1.00 68.44           H  
ATOM   3592  C   MET A 227     -14.751  21.158  10.619  1.00 68.44           C  
ATOM   3593  CB  MET A 227     -15.616  19.263   9.221  1.00 68.44           C  
ATOM   3594  HB2 MET A 227     -16.184  20.004   8.657  1.00 68.44           H  
ATOM   3595  HB3 MET A 227     -15.306  18.488   8.520  1.00 68.44           H  
ATOM   3596  O   MET A 227     -14.972  21.039  11.825  1.00 68.44           O  
ATOM   3597  CG  MET A 227     -16.534  18.637  10.285  1.00 68.44           C  
ATOM   3598  HG2 MET A 227     -15.988  17.828  10.769  1.00 68.44           H  
ATOM   3599  HG3 MET A 227     -16.776  19.381  11.044  1.00 68.44           H  
ATOM   3600  SD  MET A 227     -18.092  17.963   9.641  1.00 68.44           S  
ATOM   3601  CE  MET A 227     -19.033  19.495   9.379  1.00 68.44           C  
ATOM   3602  HE1 MET A 227     -20.027  19.252   9.005  1.00 68.44           H  
ATOM   3603  HE2 MET A 227     -18.522  20.131   8.656  1.00 68.44           H  
ATOM   3604  HE3 MET A 227     -19.126  20.034  10.322  1.00 68.44           H  
ATOM   3605  N   HIS A 228     -14.934  22.309   9.974  1.00 73.75           N  
ATOM   3606  H   HIS A 228     -14.736  22.356   8.985  1.00 73.75           H  
ATOM   3607  CA  HIS A 228     -15.605  23.448  10.598  1.00 73.75           C  
ATOM   3608  HA  HIS A 228     -15.176  23.610  11.587  1.00 73.75           H  
ATOM   3609  C   HIS A 228     -17.094  23.134  10.778  1.00 73.75           C  
ATOM   3610  CB  HIS A 228     -15.369  24.718   9.773  1.00 73.75           C  
ATOM   3611  HB2 HIS A 228     -15.633  24.540   8.730  1.00 73.75           H  
ATOM   3612  HB3 HIS A 228     -16.013  25.511  10.154  1.00 73.75           H  
ATOM   3613  O   HIS A 228     -17.807  22.859   9.810  1.00 73.75           O  
ATOM   3614  CG  HIS A 228     -13.942  25.188   9.870  1.00 73.75           C  
ATOM   3615  CD2 HIS A 228     -12.971  25.102   8.908  1.00 73.75           C  
ATOM   3616  HD2 HIS A 228     -13.092  24.700   7.913  1.00 73.75           H  
ATOM   3617  ND1 HIS A 228     -13.360  25.738  10.989  1.00 73.75           N  
ATOM   3618  HD1 HIS A 228     -13.833  25.955  11.854  1.00 73.75           H  
ATOM   3619  CE1 HIS A 228     -12.066  25.971  10.710  1.00 73.75           C  
ATOM   3620  HE1 HIS A 228     -11.350  26.401  11.394  1.00 73.75           H  
ATOM   3621  NE2 HIS A 228     -11.785  25.607   9.451  1.00 73.75           N  
ATOM   3622  N   GLY A 229     -17.555  23.133  12.029  1.00 81.94           N  
ATOM   3623  H   GLY A 229     -16.917  23.342  12.784  1.00 81.94           H  
ATOM   3624  CA  GLY A 229     -18.957  22.885  12.352  1.00 81.94           C  
ATOM   3625  HA2 GLY A 229     -19.320  22.027  11.786  1.00 81.94           H  
ATOM   3626  HA3 GLY A 229     -19.032  22.645  13.412  1.00 81.94           H  
ATOM   3627  C   GLY A 229     -19.861  24.085  12.057  1.00 81.94           C  
ATOM   3628  O   GLY A 229     -19.402  25.178  11.724  1.00 81.94           O  
ATOM   3629  N   LYS A 230     -21.166  23.909  12.263  1.00 89.44           N  
ATOM   3630  H   LYS A 230     -21.479  22.983  12.517  1.00 89.44           H  
ATOM   3631  CA  LYS A 230     -22.164  24.991  12.254  1.00 89.44           C  
ATOM   3632  HA  LYS A 230     -21.702  25.913  11.900  1.00 89.44           H  
ATOM   3633  C   LYS A 230     -22.665  25.251  13.675  1.00 89.44           C  
ATOM   3634  CB  LYS A 230     -23.315  24.629  11.301  1.00 89.44           C  
ATOM   3635  HB2 LYS A 230     -24.049  25.436  11.315  1.00 89.44           H  
ATOM   3636  HB3 LYS A 230     -23.801  23.729  11.678  1.00 89.44           H  
ATOM   3637  O   LYS A 230     -22.716  24.327  14.485  1.00 89.44           O  
ATOM   3638  CG  LYS A 230     -22.896  24.373   9.842  1.00 89.44           C  
ATOM   3639  HG2 LYS A 230     -23.748  23.931   9.325  1.00 89.44           H  
ATOM   3640  HG3 LYS A 230     -22.084  23.648   9.811  1.00 89.44           H  
ATOM   3641  CD  LYS A 230     -22.479  25.638   9.077  1.00 89.44           C  
ATOM   3642  HD2 LYS A 230     -23.327  26.320   9.027  1.00 89.44           H  
ATOM   3643  HD3 LYS A 230     -21.646  26.126   9.583  1.00 89.44           H  
ATOM   3644  CE  LYS A 230     -22.043  25.232   7.664  1.00 89.44           C  
ATOM   3645  HE2 LYS A 230     -21.092  24.704   7.738  1.00 89.44           H  
ATOM   3646  HE3 LYS A 230     -22.777  24.540   7.254  1.00 89.44           H  
ATOM   3647  NZ  LYS A 230     -21.897  26.400   6.766  1.00 89.44           N  
ATOM   3648  HZ1 LYS A 230     -21.575  26.122   5.849  1.00 89.44           H  
ATOM   3649  HZ2 LYS A 230     -22.757  26.923   6.688  1.00 89.44           H  
ATOM   3650  HZ3 LYS A 230     -21.190  27.018   7.138  1.00 89.44           H  
ATOM   3651  N   VAL A 231     -23.036  26.486  14.008  1.00 90.06           N  
ATOM   3652  H   VAL A 231     -22.982  27.197  13.292  1.00 90.06           H  
ATOM   3653  CA  VAL A 231     -23.715  26.835  15.275  1.00 90.06           C  
ATOM   3654  HA  VAL A 231     -23.888  25.908  15.823  1.00 90.06           H  
ATOM   3655  C   VAL A 231     -25.084  27.470  15.009  1.00 90.06           C  
ATOM   3656  CB  VAL A 231     -22.884  27.741  16.207  1.00 90.06           C  
ATOM   3657  HB  VAL A 231     -23.533  28.087  17.011  1.00 90.06           H  
ATOM   3658  O   VAL A 231     -25.220  28.187  14.013  1.00 90.06           O  
ATOM   3659  CG1 VAL A 231     -21.746  26.965  16.869  1.00 90.06           C  
ATOM   3660 HG11 VAL A 231     -21.106  26.531  16.101  1.00 90.06           H  
ATOM   3661 HG12 VAL A 231     -22.162  26.177  17.497  1.00 90.06           H  
ATOM   3662 HG13 VAL A 231     -21.150  27.629  17.496  1.00 90.06           H  
ATOM   3663  CG2 VAL A 231     -22.309  28.978  15.515  1.00 90.06           C  
ATOM   3664 HG21 VAL A 231     -23.134  29.586  15.144  1.00 90.06           H  
ATOM   3665 HG22 VAL A 231     -21.661  28.693  14.687  1.00 90.06           H  
ATOM   3666 HG23 VAL A 231     -21.735  29.563  16.234  1.00 90.06           H  
ATOM   3667  N   PRO A 232     -26.093  27.231  15.875  1.00 90.12           N  
ATOM   3668  CA  PRO A 232     -27.401  27.867  15.755  1.00 90.12           C  
ATOM   3669  HA  PRO A 232     -27.864  27.543  14.823  1.00 90.12           H  
ATOM   3670  C   PRO A 232     -27.296  29.393  15.779  1.00 90.12           C  
ATOM   3671  CB  PRO A 232     -28.232  27.355  16.939  1.00 90.12           C  
ATOM   3672  HB2 PRO A 232     -28.115  28.016  17.797  1.00 90.12           H  
ATOM   3673  HB3 PRO A 232     -29.287  27.253  16.684  1.00 90.12           H  
ATOM   3674  O   PRO A 232     -26.583  29.958  16.611  1.00 90.12           O  
ATOM   3675  CG  PRO A 232     -27.596  26.008  17.259  1.00 90.12           C  
ATOM   3676  HG2 PRO A 232     -27.760  25.719  18.297  1.00 90.12           H  
ATOM   3677  HG3 PRO A 232     -27.980  25.248  16.579  1.00 90.12           H  
ATOM   3678  CD  PRO A 232     -26.120  26.261  16.964  1.00 90.12           C  
ATOM   3679  HD2 PRO A 232     -25.629  26.682  17.841  1.00 90.12           H  
ATOM   3680  HD3 PRO A 232     -25.658  25.317  16.676  1.00 90.12           H  
ATOM   3681  N   ASP A 233     -28.048  30.046  14.899  1.00 87.88           N  
ATOM   3682  H   ASP A 233     -28.588  29.510  14.234  1.00 87.88           H  
ATOM   3683  CA  ASP A 233     -28.222  31.495  14.860  1.00 87.88           C  
ATOM   3684  HA  ASP A 233     -27.948  31.910  15.830  1.00 87.88           H  
ATOM   3685  C   ASP A 233     -29.701  31.812  14.604  1.00 87.88           C  
ATOM   3686  CB  ASP A 233     -27.289  32.111  13.809  1.00 87.88           C  
ATOM   3687  HB2 ASP A 233     -27.617  31.831  12.808  1.00 87.88           H  
ATOM   3688  HB3 ASP A 233     -26.287  31.711  13.961  1.00 87.88           H  
ATOM   3689  O   ASP A 233     -30.210  31.720  13.484  1.00 87.88           O  
ATOM   3690  CG  ASP A 233     -27.208  33.636  13.928  1.00 87.88           C  
ATOM   3691  OD1 ASP A 233     -27.714  34.179  14.938  1.00 87.88           O  
ATOM   3692  OD2 ASP A 233     -26.546  34.232  13.052  1.00 87.88           O  
ATOM   3693  N   GLY A 234     -30.443  32.054  15.688  1.00 85.94           N  
ATOM   3694  H   GLY A 234     -29.969  32.129  16.577  1.00 85.94           H  
ATOM   3695  CA  GLY A 234     -31.904  32.049  15.653  1.00 85.94           C  
ATOM   3696  HA2 GLY A 234     -32.245  32.858  15.007  1.00 85.94           H  
ATOM   3697  HA3 GLY A 234     -32.297  32.213  16.657  1.00 85.94           H  
ATOM   3698  C   GLY A 234     -32.440  30.711  15.131  1.00 85.94           C  
ATOM   3699  O   GLY A 234     -32.109  29.659  15.672  1.00 85.94           O  
ATOM   3700  N   SER A 235     -33.264  30.765  14.081  1.00 82.44           N  
ATOM   3701  H   SER A 235     -33.384  31.662  13.632  1.00 82.44           H  
ATOM   3702  CA  SER A 235     -33.807  29.589  13.377  1.00 82.44           C  
ATOM   3703  HA  SER A 235     -33.890  28.769  14.090  1.00 82.44           H  
ATOM   3704  C   SER A 235     -32.919  29.067  12.237  1.00 82.44           C  
ATOM   3705  CB  SER A 235     -35.216  29.891  12.855  1.00 82.44           C  
ATOM   3706  HB2 SER A 235     -35.880  30.082  13.698  1.00 82.44           H  
ATOM   3707  HB3 SER A 235     -35.593  29.024  12.311  1.00 82.44           H  
ATOM   3708  O   SER A 235     -33.276  28.083  11.593  1.00 82.44           O  
ATOM   3709  OG  SER A 235     -35.213  31.018  11.995  1.00 82.44           O  
ATOM   3710  HG  SER A 235     -35.407  31.812  12.499  1.00 82.44           H  
ATOM   3711  N   ALA A 236     -31.775  29.708  11.990  1.00 89.50           N  
ATOM   3712  H   ALA A 236     -31.496  30.457  12.607  1.00 89.50           H  
ATOM   3713  CA  ALA A 236     -30.805  29.340  10.966  1.00 89.50           C  
ATOM   3714  HA  ALA A 236     -31.211  28.546  10.340  1.00 89.50           H  
ATOM   3715  C   ALA A 236     -29.509  28.805  11.605  1.00 89.50           C  
ATOM   3716  CB  ALA A 236     -30.576  30.576  10.082  1.00 89.50           C  
ATOM   3717  HB1 ALA A 236     -30.118  31.373  10.668  1.00 89.50           H  
ATOM   3718  HB2 ALA A 236     -31.529  30.926   9.685  1.00 89.50           H  
ATOM   3719  HB3 ALA A 236     -29.922  30.329   9.245  1.00 89.50           H  
ATOM   3720  O   ALA A 236     -29.414  28.614  12.820  1.00 89.50           O  
ATOM   3721  N   CYS A 237     -28.493  28.563  10.779  1.00 90.69           N  
ATOM   3722  H   CYS A 237     -28.609  28.757   9.794  1.00 90.69           H  
ATOM   3723  CA  CYS A 237     -27.157  28.195  11.225  1.00 90.69           C  
ATOM   3724  HA  CYS A 237     -27.082  28.353  12.301  1.00 90.69           H  
ATOM   3725  C   CYS A 237     -26.090  29.072  10.567  1.00 90.69           C  
ATOM   3726  CB  CYS A 237     -26.918  26.707  10.953  1.00 90.69           C  
ATOM   3727  HB2 CYS A 237     -27.692  26.122  11.450  1.00 90.69           H  
ATOM   3728  HB3 CYS A 237     -25.952  26.433  11.376  1.00 90.69           H  
ATOM   3729  O   CYS A 237     -26.205  29.424   9.392  1.00 90.69           O  
ATOM   3730  SG  CYS A 237     -26.918  26.338   9.172  1.00 90.69           S  
ATOM   3731  HG  CYS A 237     -26.390  27.497   8.768  1.00 90.69           H  
ATOM   3732  N   ARG A 238     -25.016  29.353  11.304  1.00 90.00           N  
ATOM   3733  H   ARG A 238     -24.997  28.999  12.250  1.00 90.00           H  
ATOM   3734  CA  ARG A 238     -23.816  30.044  10.810  1.00 90.00           C  
ATOM   3735  HA  ARG A 238     -23.911  30.199   9.735  1.00 90.00           H  
ATOM   3736  C   ARG A 238     -22.571  29.189  11.021  1.00 90.00           C  
ATOM   3737  CB  ARG A 238     -23.705  31.428  11.471  1.00 90.00           C  
ATOM   3738  HB2 ARG A 238     -24.633  31.977  11.314  1.00 90.00           H  
ATOM   3739  HB3 ARG A 238     -22.900  31.984  10.989  1.00 90.00           H  
ATOM   3740  O   ARG A 238     -22.606  28.214  11.772  1.00 90.00           O  
ATOM   3741  CG  ARG A 238     -23.415  31.336  12.974  1.00 90.00           C  
ATOM   3742  HG2 ARG A 238     -22.494  30.774  13.130  1.00 90.00           H  
ATOM   3743  HG3 ARG A 238     -24.234  30.819  13.475  1.00 90.00           H  
ATOM   3744  CD  ARG A 238     -23.251  32.729  13.582  1.00 90.00           C  
ATOM   3745  HD2 ARG A 238     -24.186  33.276  13.457  1.00 90.00           H  
ATOM   3746  HD3 ARG A 238     -22.474  33.272  13.044  1.00 90.00           H  
ATOM   3747  NE  ARG A 238     -22.918  32.660  15.015  1.00 90.00           N  
ATOM   3748  HE  ARG A 238     -23.682  32.876  15.640  1.00 90.00           H  
ATOM   3749  NH1 ARG A 238     -20.690  32.067  14.831  1.00 90.00           N  
ATOM   3750 HH11 ARG A 238     -20.804  31.840  13.853  1.00 90.00           H  
ATOM   3751 HH12 ARG A 238     -19.802  31.845  15.258  1.00 90.00           H  
ATOM   3752  NH2 ARG A 238     -21.573  32.475  16.834  1.00 90.00           N  
ATOM   3753 HH21 ARG A 238     -22.360  32.735  17.411  1.00 90.00           H  
ATOM   3754 HH22 ARG A 238     -20.671  32.274  17.241  1.00 90.00           H  
ATOM   3755  CZ  ARG A 238     -21.733  32.404  15.542  1.00 90.00           C  
ATOM   3756  N   ASP A 239     -21.464  29.573  10.399  1.00 87.38           N  
ATOM   3757  H   ASP A 239     -21.491  30.360   9.767  1.00 87.38           H  
ATOM   3758  CA  ASP A 239     -20.186  28.888  10.592  1.00 87.38           C  
ATOM   3759  HA  ASP A 239     -20.343  27.826  10.401  1.00 87.38           H  
ATOM   3760  C   ASP A 239     -19.677  29.000  12.035  1.00 87.38           C  
ATOM   3761  CB  ASP A 239     -19.152  29.376   9.571  1.00 87.38           C  
ATOM   3762  HB2 ASP A 239     -19.023  30.454   9.668  1.00 87.38           H  
ATOM   3763  HB3 ASP A 239     -18.196  28.892   9.769  1.00 87.38           H  
ATOM   3764  O   ASP A 239     -19.808  30.036  12.703  1.00 87.38           O  
ATOM   3765  CG  ASP A 239     -19.601  29.017   8.155  1.00 87.38           C  
ATOM   3766  OD1 ASP A 239     -20.012  27.851   7.959  1.00 87.38           O  
ATOM   3767  OD2 ASP A 239     -19.655  29.918   7.297  1.00 87.38           O  
ATOM   3768  N   SER A 240     -19.111  27.894  12.516  1.00 84.88           N  
ATOM   3769  H   SER A 240     -19.049  27.088  11.910  1.00 84.88           H  
ATOM   3770  CA  SER A 240     -18.453  27.784  13.810  1.00 84.88           C  
ATOM   3771  HA  SER A 240     -18.819  28.577  14.462  1.00 84.88           H  
ATOM   3772  C   SER A 240     -16.941  27.915  13.670  1.00 84.88           C  
ATOM   3773  CB  SER A 240     -18.768  26.441  14.468  1.00 84.88           C  
ATOM   3774  HB2 SER A 240     -18.189  25.650  13.991  1.00 84.88           H  
ATOM   3775  HB3 SER A 240     -19.830  26.219  14.363  1.00 84.88           H  
ATOM   3776  O   SER A 240     -16.329  27.370  12.754  1.00 84.88           O  
ATOM   3777  OG  SER A 240     -18.435  26.521  15.841  1.00 84.88           O  
ATOM   3778  HG  SER A 240     -18.445  25.636  16.213  1.00 84.88           H  
ATOM   3779  N   THR A 241     -16.319  28.555  14.656  1.00 78.75           N  
ATOM   3780  H   THR A 241     -16.869  28.980  15.388  1.00 78.75           H  
ATOM   3781  CA  THR A 241     -14.869  28.464  14.879  1.00 78.75           C  
ATOM   3782  HA  THR A 241     -14.351  28.533  13.922  1.00 78.75           H  
ATOM   3783  C   THR A 241     -14.461  27.131  15.517  1.00 78.75           C  
ATOM   3784  CB  THR A 241     -14.399  29.623  15.768  1.00 78.75           C  
ATOM   3785  HB  THR A 241     -13.347  29.489  16.020  1.00 78.75           H  
ATOM   3786  O   THR A 241     -13.277  26.821  15.582  1.00 78.75           O  
ATOM   3787  CG2 THR A 241     -14.566  30.973  15.069  1.00 78.75           C  
ATOM   3788 HG21 THR A 241     -15.619  31.171  14.865  1.00 78.75           H  
ATOM   3789 HG22 THR A 241     -14.013  30.969  14.130  1.00 78.75           H  
ATOM   3790 HG23 THR A 241     -14.171  31.761  15.709  1.00 78.75           H  
ATOM   3791  OG1 THR A 241     -15.168  29.673  16.954  1.00 78.75           O  
ATOM   3792  HG1 THR A 241     -14.843  28.987  17.541  1.00 78.75           H  
ATOM   3793  N   GLU A 242     -15.421  26.350  16.020  1.00 78.38           N  
ATOM   3794  H   GLU A 242     -16.381  26.641  15.898  1.00 78.38           H  
ATOM   3795  CA  GLU A 242     -15.189  25.032  16.616  1.00 78.38           C  
ATOM   3796  HA  GLU A 242     -14.254  25.060  17.176  1.00 78.38           H  
ATOM   3797  C   GLU A 242     -15.081  23.938  15.546  1.00 78.38           C  
ATOM   3798  CB  GLU A 242     -16.313  24.655  17.592  1.00 78.38           C  
ATOM   3799  HB2 GLU A 242     -16.089  23.678  18.020  1.00 78.38           H  
ATOM   3800  HB3 GLU A 242     -17.235  24.563  17.018  1.00 78.38           H  
ATOM   3801  O   GLU A 242     -15.876  23.884  14.602  1.00 78.38           O  
ATOM   3802  CG  GLU A 242     -16.524  25.654  18.742  1.00 78.38           C  
ATOM   3803  HG2 GLU A 242     -15.612  25.695  19.338  1.00 78.38           H  
ATOM   3804  HG3 GLU A 242     -16.708  26.647  18.332  1.00 78.38           H  
ATOM   3805  CD  GLU A 242     -17.718  25.262  19.628  1.00 78.38           C  
ATOM   3806  OE1 GLU A 242     -17.668  25.569  20.838  1.00 78.38           O  
ATOM   3807  OE2 GLU A 242     -18.693  24.673  19.088  1.00 78.38           O  
ATOM   3808  N   VAL A 243     -14.132  23.027  15.754  1.00 74.44           N  
ATOM   3809  H   VAL A 243     -13.538  23.129  16.564  1.00 74.44           H  
ATOM   3810  CA  VAL A 243     -13.946  21.820  14.940  1.00 74.44           C  
ATOM   3811  HA  VAL A 243     -14.165  22.073  13.903  1.00 74.44           H  
ATOM   3812  C   VAL A 243     -14.932  20.728  15.379  1.00 74.44           C  
ATOM   3813  CB  VAL A 243     -12.477  21.349  15.004  1.00 74.44           C  
ATOM   3814  HB  VAL A 243     -12.219  21.138  16.042  1.00 74.44           H  
ATOM   3815  O   VAL A 243     -15.200  20.563  16.572  1.00 74.44           O  
ATOM   3816  CG1 VAL A 243     -12.217  20.087  14.178  1.00 74.44           C  
ATOM   3817 HG11 VAL A 243     -11.154  19.846  14.177  1.00 74.44           H  
ATOM   3818 HG12 VAL A 243     -12.536  20.239  13.147  1.00 74.44           H  
ATOM   3819 HG13 VAL A 243     -12.752  19.239  14.604  1.00 74.44           H  
ATOM   3820  CG2 VAL A 243     -11.529  22.440  14.483  1.00 74.44           C  
ATOM   3821 HG21 VAL A 243     -11.601  23.341  15.092  1.00 74.44           H  
ATOM   3822 HG22 VAL A 243     -10.499  22.084  14.517  1.00 74.44           H  
ATOM   3823 HG23 VAL A 243     -11.779  22.685  13.451  1.00 74.44           H  
ATOM   3824  N   GLY A 244     -15.452  19.974  14.411  1.00 74.62           N  
ATOM   3825  H   GLY A 244     -15.190  20.202  13.463  1.00 74.62           H  
ATOM   3826  CA  GLY A 244     -16.359  18.843  14.602  1.00 74.62           C  
ATOM   3827  HA2 GLY A 244     -16.037  18.024  13.959  1.00 74.62           H  
ATOM   3828  HA3 GLY A 244     -16.307  18.491  15.632  1.00 74.62           H  
ATOM   3829  C   GLY A 244     -17.818  19.160  14.279  1.00 74.62           C  
ATOM   3830  O   GLY A 244     -18.336  20.234  14.590  1.00 74.62           O  
ATOM   3831  N   ALA A 245     -18.524  18.187  13.705  1.00 83.06           N  
ATOM   3832  H   ALA A 245     -18.064  17.303  13.540  1.00 83.06           H  
ATOM   3833  CA  ALA A 245     -19.981  18.245  13.591  1.00 83.06           C  
ATOM   3834  HA  ALA A 245     -20.277  19.255  13.307  1.00 83.06           H  
ATOM   3835  C   ALA A 245     -20.645  17.923  14.937  1.00 83.06           C  
ATOM   3836  CB  ALA A 245     -20.453  17.293  12.488  1.00 83.06           C  
ATOM   3837  HB1 ALA A 245     -20.119  16.275  12.686  1.00 83.06           H  
ATOM   3838  HB2 ALA A 245     -21.541  17.309  12.427  1.00 83.06           H  
ATOM   3839  HB3 ALA A 245     -20.057  17.626  11.528  1.00 83.06           H  
ATOM   3840  O   ALA A 245     -20.040  17.302  15.819  1.00 83.06           O  
ATOM   3841  N   TYR A 246     -21.916  18.281  15.101  1.00 87.81           N  
ATOM   3842  H   TYR A 246     -22.381  18.787  14.361  1.00 87.81           H  
ATOM   3843  CA  TYR A 246     -22.686  17.811  16.248  1.00 87.81           C  
ATOM   3844  HA  TYR A 246     -22.139  18.087  17.150  1.00 87.81           H  
ATOM   3845  C   TYR A 246     -22.806  16.282  16.250  1.00 87.81           C  
ATOM   3846  CB  TYR A 246     -24.056  18.495  16.308  1.00 87.81           C  
ATOM   3847  HB2 TYR A 246     -24.662  18.005  17.070  1.00 87.81           H  
ATOM   3848  HB3 TYR A 246     -24.563  18.371  15.351  1.00 87.81           H  
ATOM   3849  O   TYR A 246     -23.003  15.643  15.214  1.00 87.81           O  
ATOM   3850  CG  TYR A 246     -23.979  19.965  16.665  1.00 87.81           C  
ATOM   3851  CD1 TYR A 246     -23.368  20.354  17.874  1.00 87.81           C  
ATOM   3852  HD1 TYR A 246     -22.967  19.609  18.545  1.00 87.81           H  
ATOM   3853  CD2 TYR A 246     -24.489  20.944  15.791  1.00 87.81           C  
ATOM   3854  HD2 TYR A 246     -24.894  20.657  14.832  1.00 87.81           H  
ATOM   3855  CE1 TYR A 246     -23.255  21.715  18.205  1.00 87.81           C  
ATOM   3856  HE1 TYR A 246     -22.722  22.012  19.096  1.00 87.81           H  
ATOM   3857  CE2 TYR A 246     -24.436  22.304  16.154  1.00 87.81           C  
ATOM   3858  HE2 TYR A 246     -24.811  23.066  15.487  1.00 87.81           H  
ATOM   3859  OH  TYR A 246     -23.758  23.997  17.723  1.00 87.81           O  
ATOM   3860  HH  TYR A 246     -23.217  24.118  18.507  1.00 87.81           H  
ATOM   3861  CZ  TYR A 246     -23.821  22.689  17.362  1.00 87.81           C  
ATOM   3862  N   LEU A 247     -22.752  15.674  17.441  1.00 84.00           N  
ATOM   3863  H   LEU A 247     -22.568  16.232  18.262  1.00 84.00           H  
ATOM   3864  CA  LEU A 247     -22.909  14.224  17.590  1.00 84.00           C  
ATOM   3865  HA  LEU A 247     -22.131  13.752  16.990  1.00 84.00           H  
ATOM   3866  C   LEU A 247     -24.276  13.755  17.053  1.00 84.00           C  
ATOM   3867  CB  LEU A 247     -22.717  13.834  19.068  1.00 84.00           C  
ATOM   3868  HB2 LEU A 247     -23.656  14.010  19.593  1.00 84.00           H  
ATOM   3869  HB3 LEU A 247     -21.958  14.470  19.523  1.00 84.00           H  
ATOM   3870  O   LEU A 247     -24.389  12.657  16.505  1.00 84.00           O  
ATOM   3871  CG  LEU A 247     -22.288  12.363  19.239  1.00 84.00           C  
ATOM   3872  HG  LEU A 247     -22.846  11.728  18.551  1.00 84.00           H  
ATOM   3873  CD1 LEU A 247     -20.792  12.198  18.971  1.00 84.00           C  
ATOM   3874 HD11 LEU A 247     -20.491  11.166  19.153  1.00 84.00           H  
ATOM   3875 HD12 LEU A 247     -20.208  12.867  19.602  1.00 84.00           H  
ATOM   3876 HD13 LEU A 247     -20.594  12.419  17.922  1.00 84.00           H  
ATOM   3877  CD2 LEU A 247     -22.557  11.871  20.658  1.00 84.00           C  
ATOM   3878 HD21 LEU A 247     -22.101  12.549  21.379  1.00 84.00           H  
ATOM   3879 HD22 LEU A 247     -22.148  10.868  20.783  1.00 84.00           H  
ATOM   3880 HD23 LEU A 247     -23.634  11.814  20.814  1.00 84.00           H  
ATOM   3881  N   PHE A 248     -25.287  14.627  17.155  1.00 89.38           N  
ATOM   3882  H   PHE A 248     -25.082  15.515  17.590  1.00 89.38           H  
ATOM   3883  CA  PHE A 248     -26.607  14.467  16.546  1.00 89.38           C  
ATOM   3884  HA  PHE A 248     -27.044  13.531  16.896  1.00 89.38           H  
ATOM   3885  C   PHE A 248     -26.546  14.369  15.017  1.00 89.38           C  
ATOM   3886  CB  PHE A 248     -27.523  15.617  16.990  1.00 89.38           C  
ATOM   3887  HB2 PHE A 248     -26.934  16.501  17.236  1.00 89.38           H  
ATOM   3888  HB3 PHE A 248     -28.169  15.892  16.157  1.00 89.38           H  
ATOM   3889  O   PHE A 248     -27.134  13.437  14.474  1.00 89.38           O  
ATOM   3890  CG  PHE A 248     -28.405  15.254  18.167  1.00 89.38           C  
ATOM   3891  CD1 PHE A 248     -29.764  14.966  17.945  1.00 89.38           C  
ATOM   3892  HD1 PHE A 248     -30.177  15.035  16.950  1.00 89.38           H  
ATOM   3893  CD2 PHE A 248     -27.876  15.181  19.471  1.00 89.38           C  
ATOM   3894  HD2 PHE A 248     -26.836  15.414  19.648  1.00 89.38           H  
ATOM   3895  CE1 PHE A 248     -30.594  14.614  19.020  1.00 89.38           C  
ATOM   3896  HE1 PHE A 248     -31.639  14.409  18.844  1.00 89.38           H  
ATOM   3897  CE2 PHE A 248     -28.708  14.823  20.548  1.00 89.38           C  
ATOM   3898  HE2 PHE A 248     -28.307  14.794  21.550  1.00 89.38           H  
ATOM   3899  CZ  PHE A 248     -30.070  14.550  20.321  1.00 89.38           C  
ATOM   3900  HZ  PHE A 248     -30.729  14.313  21.142  1.00 89.38           H  
ATOM   3901  N   THR A 249     -25.789  15.234  14.332  1.00 89.06           N  
ATOM   3902  H   THR A 249     -25.321  15.989  14.813  1.00 89.06           H  
ATOM   3903  CA  THR A 249     -25.569  15.156  12.877  1.00 89.06           C  
ATOM   3904  HA  THR A 249     -26.520  15.308  12.366  1.00 89.06           H  
ATOM   3905  C   THR A 249     -25.027  13.781  12.485  1.00 89.06           C  
ATOM   3906  CB  THR A 249     -24.585  16.237  12.392  1.00 89.06           C  
ATOM   3907  HB  THR A 249     -23.579  15.999  12.739  1.00 89.06           H  
ATOM   3908  O   THR A 249     -25.605  13.101  11.637  1.00 89.06           O  
ATOM   3909  CG2 THR A 249     -24.584  16.305  10.867  1.00 89.06           C  
ATOM   3910 HG21 THR A 249     -24.451  15.318  10.424  1.00 89.06           H  
ATOM   3911 HG22 THR A 249     -23.749  16.922  10.536  1.00 89.06           H  
ATOM   3912 HG23 THR A 249     -25.521  16.732  10.509  1.00 89.06           H  
ATOM   3913  OG1 THR A 249     -24.961  17.491  12.911  1.00 89.06           O  
ATOM   3914  HG1 THR A 249     -24.267  18.131  12.738  1.00 89.06           H  
ATOM   3915  N   THR A 250     -23.972  13.303  13.158  1.00 82.75           N  
ATOM   3916  H   THR A 250     -23.521  13.894  13.841  1.00 82.75           H  
ATOM   3917  CA  THR A 250     -23.417  11.964  12.888  1.00 82.75           C  
ATOM   3918  HA  THR A 250     -23.214  11.892  11.820  1.00 82.75           H  
ATOM   3919  C   THR A 250     -24.396  10.830  13.188  1.00 82.75           C  
ATOM   3920  CB  THR A 250     -22.096  11.709  13.634  1.00 82.75           C  
ATOM   3921  HB  THR A 250     -21.961  10.636  13.770  1.00 82.75           H  
ATOM   3922  O   THR A 250     -24.449   9.862  12.435  1.00 82.75           O  
ATOM   3923  CG2 THR A 250     -20.926  12.228  12.808  1.00 82.75           C  
ATOM   3924 HG21 THR A 250     -20.876  11.686  11.864  1.00 82.75           H  
ATOM   3925 HG22 THR A 250     -21.048  13.291  12.602  1.00 82.75           H  
ATOM   3926 HG23 THR A 250     -19.993  12.056  13.345  1.00 82.75           H  
ATOM   3927  OG1 THR A 250     -22.037  12.345  14.897  1.00 82.75           O  
ATOM   3928  HG1 THR A 250     -22.862  12.187  15.361  1.00 82.75           H  
ATOM   3929  N   ALA A 251     -25.211  10.941  14.240  1.00 86.06           N  
ATOM   3930  H   ALA A 251     -25.153  11.765  14.821  1.00 86.06           H  
ATOM   3931  CA  ALA A 251     -26.225   9.939  14.563  1.00 86.06           C  
ATOM   3932  HA  ALA A 251     -25.755   8.955  14.567  1.00 86.06           H  
ATOM   3933  C   ALA A 251     -27.362   9.901  13.521  1.00 86.06           C  
ATOM   3934  CB  ALA A 251     -26.745  10.232  15.973  1.00 86.06           C  
ATOM   3935  HB1 ALA A 251     -27.172  11.234  16.007  1.00 86.06           H  
ATOM   3936  HB2 ALA A 251     -27.517   9.511  16.241  1.00 86.06           H  
ATOM   3937  HB3 ALA A 251     -25.927  10.167  16.690  1.00 86.06           H  
ATOM   3938  O   ALA A 251     -27.788   8.820  13.113  1.00 86.06           O  
ATOM   3939  N   ILE A 252     -27.814  11.067  13.047  1.00 89.50           N  
ATOM   3940  H   ILE A 252     -27.423  11.916  13.430  1.00 89.50           H  
ATOM   3941  CA  ILE A 252     -28.797  11.206  11.964  1.00 89.50           C  
ATOM   3942  HA  ILE A 252     -29.700  10.655  12.228  1.00 89.50           H  
ATOM   3943  C   ILE A 252     -28.255  10.585  10.672  1.00 89.50           C  
ATOM   3944  CB  ILE A 252     -29.170  12.698  11.784  1.00 89.50           C  
ATOM   3945  HB  ILE A 252     -28.253  13.286  11.768  1.00 89.50           H  
ATOM   3946  O   ILE A 252     -28.937   9.768  10.050  1.00 89.50           O  
ATOM   3947  CG1 ILE A 252     -30.045  13.179  12.967  1.00 89.50           C  
ATOM   3948 HG12 ILE A 252     -31.066  12.824  12.833  1.00 89.50           H  
ATOM   3949 HG13 ILE A 252     -29.670  12.757  13.900  1.00 89.50           H  
ATOM   3950  CG2 ILE A 252     -29.902  12.929  10.450  1.00 89.50           C  
ATOM   3951 HG21 ILE A 252     -30.730  12.228  10.352  1.00 89.50           H  
ATOM   3952 HG22 ILE A 252     -30.275  13.952  10.390  1.00 89.50           H  
ATOM   3953 HG23 ILE A 252     -29.218  12.793   9.612  1.00 89.50           H  
ATOM   3954  CD1 ILE A 252     -30.060  14.706  13.134  1.00 89.50           C  
ATOM   3955 HD11 ILE A 252     -29.046  15.073  13.291  1.00 89.50           H  
ATOM   3956 HD12 ILE A 252     -30.481  15.191  12.253  1.00 89.50           H  
ATOM   3957 HD13 ILE A 252     -30.667  14.967  14.001  1.00 89.50           H  
ATOM   3958  N   MET A 253     -27.011  10.897  10.298  1.00 85.25           N  
ATOM   3959  H   MET A 253     -26.505  11.606  10.809  1.00 85.25           H  
ATOM   3960  CA  MET A 253     -26.408  10.324   9.093  1.00 85.25           C  
ATOM   3961  HA  MET A 253     -27.140  10.410   8.290  1.00 85.25           H  
ATOM   3962  C   MET A 253     -26.153   8.821   9.218  1.00 85.25           C  
ATOM   3963  CB  MET A 253     -25.147  11.097   8.678  1.00 85.25           C  
ATOM   3964  HB2 MET A 253     -24.679  10.570   7.846  1.00 85.25           H  
ATOM   3965  HB3 MET A 253     -24.435  11.120   9.503  1.00 85.25           H  
ATOM   3966  O   MET A 253     -26.373   8.087   8.256  1.00 85.25           O  
ATOM   3967  CG  MET A 253     -25.449  12.535   8.224  1.00 85.25           C  
ATOM   3968  HG2 MET A 253     -24.584  12.905   7.673  1.00 85.25           H  
ATOM   3969  HG3 MET A 253     -25.558  13.162   9.109  1.00 85.25           H  
ATOM   3970  SD  MET A 253     -26.932  12.790   7.194  1.00 85.25           S  
ATOM   3971  CE  MET A 253     -26.687  11.551   5.888  1.00 85.25           C  
ATOM   3972  HE1 MET A 253     -26.975  11.972   4.924  1.00 85.25           H  
ATOM   3973  HE2 MET A 253     -25.639  11.253   5.842  1.00 85.25           H  
ATOM   3974  HE3 MET A 253     -27.286  10.662   6.086  1.00 85.25           H  
ATOM   3975  N   GLN A 254     -25.814   8.317  10.409  1.00 82.31           N  
ATOM   3976  H   GLN A 254     -25.588   8.952  11.160  1.00 82.31           H  
ATOM   3977  CA  GLN A 254     -25.715   6.876  10.643  1.00 82.31           C  
ATOM   3978  HA  GLN A 254     -25.073   6.465   9.864  1.00 82.31           H  
ATOM   3979  C   GLN A 254     -27.081   6.168  10.530  1.00 82.31           C  
ATOM   3980  CB  GLN A 254     -25.041   6.617  12.001  1.00 82.31           C  
ATOM   3981  HB2 GLN A 254     -25.732   6.862  12.807  1.00 82.31           H  
ATOM   3982  HB3 GLN A 254     -24.156   7.248  12.091  1.00 82.31           H  
ATOM   3983  O   GLN A 254     -27.132   5.032  10.058  1.00 82.31           O  
ATOM   3984  CG  GLN A 254     -24.592   5.152  12.109  1.00 82.31           C  
ATOM   3985  HG2 GLN A 254     -25.457   4.497  12.008  1.00 82.31           H  
ATOM   3986  HG3 GLN A 254     -23.907   4.939  11.289  1.00 82.31           H  
ATOM   3987  CD  GLN A 254     -23.902   4.800  13.423  1.00 82.31           C  
ATOM   3988  NE2 GLN A 254     -23.118   3.745  13.448  1.00 82.31           N  
ATOM   3989 HE21 GLN A 254     -22.737   3.412  12.573  1.00 82.31           H  
ATOM   3990 HE22 GLN A 254     -22.576   3.665  14.296  1.00 82.31           H  
ATOM   3991  OE1 GLN A 254     -24.108   5.378  14.472  1.00 82.31           O  
ATOM   3992  N   LEU A 255     -28.188   6.812  10.921  1.00 84.38           N  
ATOM   3993  H   LEU A 255     -28.088   7.729  11.331  1.00 84.38           H  
ATOM   3994  CA  LEU A 255     -29.546   6.283  10.721  1.00 84.38           C  
ATOM   3995  HA  LEU A 255     -29.573   5.245  11.054  1.00 84.38           H  
ATOM   3996  C   LEU A 255     -29.940   6.257   9.237  1.00 84.38           C  
ATOM   3997  CB  LEU A 255     -30.556   7.099  11.550  1.00 84.38           C  
ATOM   3998  HB2 LEU A 255     -31.564   6.901  11.185  1.00 84.38           H  
ATOM   3999  HB3 LEU A 255     -30.354   8.160  11.399  1.00 84.38           H  
ATOM   4000  O   LEU A 255     -30.437   5.234   8.767  1.00 84.38           O  
ATOM   4001  CG  LEU A 255     -30.511   6.793  13.054  1.00 84.38           C  
ATOM   4002  HG  LEU A 255     -29.476   6.821  13.395  1.00 84.38           H  
ATOM   4003  CD1 LEU A 255     -31.288   7.839  13.847  1.00 84.38           C  
ATOM   4004 HD11 LEU A 255     -32.347   7.776  13.594  1.00 84.38           H  
ATOM   4005 HD12 LEU A 255     -30.910   8.833  13.607  1.00 84.38           H  
ATOM   4006 HD13 LEU A 255     -31.149   7.668  14.914  1.00 84.38           H  
ATOM   4007  CD2 LEU A 255     -31.097   5.414  13.373  1.00 84.38           C  
ATOM   4008 HD21 LEU A 255     -31.220   5.297  14.449  1.00 84.38           H  
ATOM   4009 HD22 LEU A 255     -32.071   5.305  12.896  1.00 84.38           H  
ATOM   4010 HD23 LEU A 255     -30.435   4.632  13.002  1.00 84.38           H  
ATOM   4011  N   ARG A 256     -29.656   7.330   8.486  1.00 84.38           N  
ATOM   4012  H   ARG A 256     -29.276   8.141   8.953  1.00 84.38           H  
ATOM   4013  CA  ARG A 256     -29.863   7.390   7.026  1.00 84.38           C  
ATOM   4014  HA  ARG A 256     -30.903   7.166   6.791  1.00 84.38           H  
ATOM   4015  C   ARG A 256     -29.030   6.344   6.279  1.00 84.38           C  
ATOM   4016  CB  ARG A 256     -29.534   8.800   6.517  1.00 84.38           C  
ATOM   4017  HB2 ARG A 256     -29.391   8.760   5.437  1.00 84.38           H  
ATOM   4018  HB3 ARG A 256     -28.600   9.130   6.973  1.00 84.38           H  
ATOM   4019  O   ARG A 256     -29.570   5.606   5.463  1.00 84.38           O  
ATOM   4020  CG  ARG A 256     -30.643   9.819   6.811  1.00 84.38           C  
ATOM   4021  HG2 ARG A 256     -30.873   9.834   7.876  1.00 84.38           H  
ATOM   4022  HG3 ARG A 256     -31.537   9.543   6.251  1.00 84.38           H  
ATOM   4023  CD  ARG A 256     -30.175  11.211   6.382  1.00 84.38           C  
ATOM   4024  HD2 ARG A 256     -29.710  11.145   5.398  1.00 84.38           H  
ATOM   4025  HD3 ARG A 256     -29.437  11.561   7.103  1.00 84.38           H  
ATOM   4026  NE  ARG A 256     -31.286  12.167   6.305  1.00 84.38           N  
ATOM   4027  HE  ARG A 256     -32.226  11.804   6.240  1.00 84.38           H  
ATOM   4028  NH1 ARG A 256     -30.061  14.101   6.025  1.00 84.38           N  
ATOM   4029 HH11 ARG A 256     -29.199  13.586   6.136  1.00 84.38           H  
ATOM   4030 HH12 ARG A 256     -30.034  15.089   5.816  1.00 84.38           H  
ATOM   4031  NH2 ARG A 256     -32.297  14.135   5.929  1.00 84.38           N  
ATOM   4032 HH21 ARG A 256     -32.297  15.112   5.671  1.00 84.38           H  
ATOM   4033 HH22 ARG A 256     -33.137  13.576   5.897  1.00 84.38           H  
ATOM   4034  CZ  ARG A 256     -31.199  13.465   6.092  1.00 84.38           C  
ATOM   4035  N   SER A 257     -27.746   6.205   6.618  1.00 76.00           N  
ATOM   4036  H   SER A 257     -27.360   6.882   7.260  1.00 76.00           H  
ATOM   4037  CA  SER A 257     -26.844   5.181   6.064  1.00 76.00           C  
ATOM   4038  HA  SER A 257     -26.780   5.313   4.984  1.00 76.00           H  
ATOM   4039  C   SER A 257     -27.351   3.754   6.332  1.00 76.00           C  
ATOM   4040  CB  SER A 257     -25.447   5.386   6.662  1.00 76.00           C  
ATOM   4041  HB2 SER A 257     -25.515   5.335   7.749  1.00 76.00           H  
ATOM   4042  HB3 SER A 257     -25.073   6.372   6.385  1.00 76.00           H  
ATOM   4043  O   SER A 257     -27.351   2.909   5.438  1.00 76.00           O  
ATOM   4044  OG  SER A 257     -24.541   4.398   6.221  1.00 76.00           O  
ATOM   4045  HG  SER A 257     -24.221   4.642   5.349  1.00 76.00           H  
ATOM   4046  N   LYS A 258     -27.899   3.500   7.531  1.00 78.88           N  
ATOM   4047  H   LYS A 258     -27.863   4.233   8.224  1.00 78.88           H  
ATOM   4048  CA  LYS A 258     -28.585   2.242   7.889  1.00 78.88           C  
ATOM   4049  HA  LYS A 258     -28.009   1.411   7.482  1.00 78.88           H  
ATOM   4050  C   LYS A 258     -29.984   2.086   7.265  1.00 78.88           C  
ATOM   4051  CB  LYS A 258     -28.634   2.102   9.423  1.00 78.88           C  
ATOM   4052  HB2 LYS A 258     -29.021   3.025   9.854  1.00 78.88           H  
ATOM   4053  HB3 LYS A 258     -29.311   1.292   9.697  1.00 78.88           H  
ATOM   4054  O   LYS A 258     -30.652   1.099   7.562  1.00 78.88           O  
ATOM   4055  CG  LYS A 258     -27.253   1.779  10.013  1.00 78.88           C  
ATOM   4056  HG2 LYS A 258     -26.522   2.511   9.669  1.00 78.88           H  
ATOM   4057  HG3 LYS A 258     -26.941   0.793   9.667  1.00 78.88           H  
ATOM   4058  CD  LYS A 258     -27.287   1.791  11.548  1.00 78.88           C  
ATOM   4059  HD2 LYS A 258     -27.607   2.779  11.880  1.00 78.88           H  
ATOM   4060  HD3 LYS A 258     -27.998   1.044  11.902  1.00 78.88           H  
ATOM   4061  CE  LYS A 258     -25.884   1.491  12.091  1.00 78.88           C  
ATOM   4062  HE2 LYS A 258     -25.591   0.491  11.770  1.00 78.88           H  
ATOM   4063  HE3 LYS A 258     -25.191   2.198  11.634  1.00 78.88           H  
ATOM   4064  NZ  LYS A 258     -25.816   1.605  13.571  1.00 78.88           N  
ATOM   4065  HZ1 LYS A 258     -24.867   1.522  13.906  1.00 78.88           H  
ATOM   4066  HZ2 LYS A 258     -26.382   0.900  14.021  1.00 78.88           H  
ATOM   4067  HZ3 LYS A 258     -26.140   2.513  13.872  1.00 78.88           H  
ATOM   4068  N   ARG A 259     -30.423   3.027   6.417  1.00 79.81           N  
ATOM   4069  H   ARG A 259     -29.796   3.792   6.215  1.00 79.81           H  
ATOM   4070  CA  ARG A 259     -31.754   3.084   5.788  1.00 79.81           C  
ATOM   4071  HA  ARG A 259     -31.864   4.078   5.356  1.00 79.81           H  
ATOM   4072  C   ARG A 259     -32.899   2.975   6.804  1.00 79.81           C  
ATOM   4073  CB  ARG A 259     -31.862   2.066   4.634  1.00 79.81           C  
ATOM   4074  HB2 ARG A 259     -31.809   1.057   5.042  1.00 79.81           H  
ATOM   4075  HB3 ARG A 259     -32.836   2.187   4.159  1.00 79.81           H  
ATOM   4076  O   ARG A 259     -33.877   2.269   6.567  1.00 79.81           O  
ATOM   4077  CG  ARG A 259     -30.777   2.233   3.558  1.00 79.81           C  
ATOM   4078  HG2 ARG A 259     -30.815   3.247   3.160  1.00 79.81           H  
ATOM   4079  HG3 ARG A 259     -29.793   2.057   3.994  1.00 79.81           H  
ATOM   4080  CD  ARG A 259     -31.009   1.228   2.423  1.00 79.81           C  
ATOM   4081  HD2 ARG A 259     -30.992   0.221   2.839  1.00 79.81           H  
ATOM   4082  HD3 ARG A 259     -31.992   1.416   1.991  1.00 79.81           H  
ATOM   4083  NE  ARG A 259     -29.979   1.345   1.373  1.00 79.81           N  
ATOM   4084  HE  ARG A 259     -29.223   1.989   1.555  1.00 79.81           H  
ATOM   4085  NH1 ARG A 259     -30.881  -0.156  -0.115  1.00 79.81           N  
ATOM   4086 HH11 ARG A 259     -31.652  -0.307   0.520  1.00 79.81           H  
ATOM   4087 HH12 ARG A 259     -30.838  -0.640  -1.001  1.00 79.81           H  
ATOM   4088  NH2 ARG A 259     -28.989   0.906  -0.632  1.00 79.81           N  
ATOM   4089 HH21 ARG A 259     -28.976   0.434  -1.525  1.00 79.81           H  
ATOM   4090 HH22 ARG A 259     -28.267   1.582  -0.426  1.00 79.81           H  
ATOM   4091  CZ  ARG A 259     -29.954   0.699   0.219  1.00 79.81           C  
ATOM   4092  N   ASP A 260     -32.775   3.647   7.952  1.00 85.94           N  
ATOM   4093  H   ASP A 260     -31.956   4.221   8.094  1.00 85.94           H  
ATOM   4094  CA  ASP A 260     -33.844   3.677   8.954  1.00 85.94           C  
ATOM   4095  HA  ASP A 260     -34.041   2.646   9.246  1.00 85.94           H  
ATOM   4096  C   ASP A 260     -35.114   4.310   8.348  1.00 85.94           C  
ATOM   4097  CB  ASP A 260     -33.403   4.435  10.213  1.00 85.94           C  
ATOM   4098  HB2 ASP A 260     -33.218   5.481   9.971  1.00 85.94           H  
ATOM   4099  HB3 ASP A 260     -32.473   4.002  10.581  1.00 85.94           H  
ATOM   4100  O   ASP A 260     -35.081   5.481   7.969  1.00 85.94           O  
ATOM   4101  CG  ASP A 260     -34.468   4.345  11.311  1.00 85.94           C  
ATOM   4102  OD1 ASP A 260     -35.535   4.998  11.218  1.00 85.94           O  
ATOM   4103  OD2 ASP A 260     -34.265   3.621  12.311  1.00 85.94           O  
ATOM   4104  N   PRO A 261     -36.246   3.586   8.272  1.00 83.94           N  
ATOM   4105  CA  PRO A 261     -37.406   4.016   7.490  1.00 83.94           C  
ATOM   4106  HA  PRO A 261     -37.080   4.314   6.493  1.00 83.94           H  
ATOM   4107  C   PRO A 261     -38.167   5.203   8.098  1.00 83.94           C  
ATOM   4108  CB  PRO A 261     -38.289   2.767   7.377  1.00 83.94           C  
ATOM   4109  HB2 PRO A 261     -39.351   3.006   7.311  1.00 83.94           H  
ATOM   4110  HB3 PRO A 261     -37.982   2.187   6.507  1.00 83.94           H  
ATOM   4111  O   PRO A 261     -39.148   5.650   7.518  1.00 83.94           O  
ATOM   4112  CG  PRO A 261     -37.960   1.988   8.649  1.00 83.94           C  
ATOM   4113  HG2 PRO A 261     -38.170   0.924   8.539  1.00 83.94           H  
ATOM   4114  HG3 PRO A 261     -38.509   2.407   9.493  1.00 83.94           H  
ATOM   4115  CD  PRO A 261     -36.468   2.256   8.819  1.00 83.94           C  
ATOM   4116  HD2 PRO A 261     -36.193   2.207   9.872  1.00 83.94           H  
ATOM   4117  HD3 PRO A 261     -35.896   1.529   8.242  1.00 83.94           H  
ATOM   4118  N   GLN A 262     -37.771   5.686   9.281  1.00 91.38           N  
ATOM   4119  H   GLN A 262     -36.929   5.309   9.692  1.00 91.38           H  
ATOM   4120  CA  GLN A 262     -38.460   6.767   9.987  1.00 91.38           C  
ATOM   4121  HA  GLN A 262     -39.383   7.023   9.467  1.00 91.38           H  
ATOM   4122  C   GLN A 262     -37.644   8.059  10.064  1.00 91.38           C  
ATOM   4123  CB  GLN A 262     -38.823   6.298  11.405  1.00 91.38           C  
ATOM   4124  HB2 GLN A 262     -39.271   7.128  11.950  1.00 91.38           H  
ATOM   4125  HB3 GLN A 262     -37.911   6.001  11.924  1.00 91.38           H  
ATOM   4126  O   GLN A 262     -38.218   9.085  10.418  1.00 91.38           O  
ATOM   4127  CG  GLN A 262     -39.823   5.135  11.403  1.00 91.38           C  
ATOM   4128  HG2 GLN A 262     -39.425   4.300  10.827  1.00 91.38           H  
ATOM   4129  HG3 GLN A 262     -40.743   5.468  10.921  1.00 91.38           H  
ATOM   4130  CD  GLN A 262     -40.152   4.621  12.801  1.00 91.38           C  
ATOM   4131  NE2 GLN A 262     -41.251   3.915  12.944  1.00 91.38           N  
ATOM   4132 HE21 GLN A 262     -41.854   3.777  12.145  1.00 91.38           H  
ATOM   4133 HE22 GLN A 262     -41.490   3.541  13.851  1.00 91.38           H  
ATOM   4134  OE1 GLN A 262     -39.426   4.805  13.780  1.00 91.38           O  
ATOM   4135  N   ILE A 263     -36.329   8.045   9.810  1.00 91.69           N  
ATOM   4136  H   ILE A 263     -35.903   7.202   9.453  1.00 91.69           H  
ATOM   4137  CA  ILE A 263     -35.469   9.179  10.190  1.00 91.69           C  
ATOM   4138  HA  ILE A 263     -35.657   9.354  11.249  1.00 91.69           H  
ATOM   4139  C   ILE A 263     -35.853  10.487   9.488  1.00 91.69           C  
ATOM   4140  CB  ILE A 263     -33.969   8.834  10.053  1.00 91.69           C  
ATOM   4141  HB  ILE A 263     -33.796   7.929  10.636  1.00 91.69           H  
ATOM   4142  O   ILE A 263     -36.010  11.503  10.160  1.00 91.69           O  
ATOM   4143  CG1 ILE A 263     -33.044   9.936  10.616  1.00 91.69           C  
ATOM   4144 HG12 ILE A 263     -33.107  10.826   9.989  1.00 91.69           H  
ATOM   4145 HG13 ILE A 263     -32.015   9.579  10.570  1.00 91.69           H  
ATOM   4146  CG2 ILE A 263     -33.540   8.537   8.607  1.00 91.69           C  
ATOM   4147 HG21 ILE A 263     -32.536   8.114   8.600  1.00 91.69           H  
ATOM   4148 HG22 ILE A 263     -34.212   7.817   8.139  1.00 91.69           H  
ATOM   4149 HG23 ILE A 263     -33.542   9.446   8.005  1.00 91.69           H  
ATOM   4150  CD1 ILE A 263     -33.346  10.343  12.065  1.00 91.69           C  
ATOM   4151 HD11 ILE A 263     -33.491   9.458  12.683  1.00 91.69           H  
ATOM   4152 HD12 ILE A 263     -34.245  10.957  12.106  1.00 91.69           H  
ATOM   4153 HD13 ILE A 263     -32.512  10.926  12.458  1.00 91.69           H  
ATOM   4154  N   ASP A 264     -36.099  10.463   8.179  1.00 91.81           N  
ATOM   4155  H   ASP A 264     -35.917   9.617   7.658  1.00 91.81           H  
ATOM   4156  CA  ASP A 264     -36.473  11.671   7.434  1.00 91.81           C  
ATOM   4157  HA  ASP A 264     -35.780  12.470   7.697  1.00 91.81           H  
ATOM   4158  C   ASP A 264     -37.871  12.181   7.807  1.00 91.81           C  
ATOM   4159  CB  ASP A 264     -36.323  11.405   5.932  1.00 91.81           C  
ATOM   4160  HB2 ASP A 264     -36.928  10.544   5.647  1.00 91.81           H  
ATOM   4161  HB3 ASP A 264     -36.673  12.276   5.377  1.00 91.81           H  
ATOM   4162  O   ASP A 264     -38.074  13.387   7.925  1.00 91.81           O  
ATOM   4163  CG  ASP A 264     -34.852  11.163   5.597  1.00 91.81           C  
ATOM   4164  OD1 ASP A 264     -34.032  12.053   5.929  1.00 91.81           O  
ATOM   4165  OD2 ASP A 264     -34.521  10.068   5.106  1.00 91.81           O  
ATOM   4166  N   THR A 265     -38.808  11.277   8.109  1.00 93.69           N  
ATOM   4167  H   THR A 265     -38.562  10.298   8.056  1.00 93.69           H  
ATOM   4168  CA  THR A 265     -40.135  11.636   8.637  1.00 93.69           C  
ATOM   4169  HA  THR A 265     -40.607  12.352   7.964  1.00 93.69           H  
ATOM   4170  C   THR A 265     -40.024  12.292  10.012  1.00 93.69           C  
ATOM   4171  CB  THR A 265     -41.031  10.394   8.742  1.00 93.69           C  
ATOM   4172  HB  THR A 265     -40.670   9.753   9.546  1.00 93.69           H  
ATOM   4173  O   THR A 265     -40.614  13.341  10.248  1.00 93.69           O  
ATOM   4174  CG2 THR A 265     -42.493  10.740   9.018  1.00 93.69           C  
ATOM   4175 HG21 THR A 265     -42.867  11.437   8.268  1.00 93.69           H  
ATOM   4176 HG22 THR A 265     -43.095   9.831   8.999  1.00 93.69           H  
ATOM   4177 HG23 THR A 265     -42.589  11.193  10.004  1.00 93.69           H  
ATOM   4178  OG1 THR A 265     -40.958   9.663   7.541  1.00 93.69           O  
ATOM   4179  HG1 THR A 265     -40.608  10.249   6.867  1.00 93.69           H  
ATOM   4180  N   LEU A 266     -39.209  11.728  10.910  1.00 94.81           N  
ATOM   4181  H   LEU A 266     -38.725  10.882  10.644  1.00 94.81           H  
ATOM   4182  CA  LEU A 266     -38.979  12.275  12.248  1.00 94.81           C  
ATOM   4183  HA  LEU A 266     -39.942  12.419  12.738  1.00 94.81           H  
ATOM   4184  C   LEU A 266     -38.313  13.658  12.202  1.00 94.81           C  
ATOM   4185  CB  LEU A 266     -38.122  11.291  13.065  1.00 94.81           C  
ATOM   4186  HB2 LEU A 266     -37.236  11.036  12.482  1.00 94.81           H  
ATOM   4187  HB3 LEU A 266     -37.784  11.797  13.969  1.00 94.81           H  
ATOM   4188  O   LEU A 266     -38.659  14.517  13.008  1.00 94.81           O  
ATOM   4189  CG  LEU A 266     -38.840   9.996  13.483  1.00 94.81           C  
ATOM   4190  HG  LEU A 266     -39.270   9.497  12.615  1.00 94.81           H  
ATOM   4191  CD1 LEU A 266     -37.837   9.045  14.150  1.00 94.81           C  
ATOM   4192 HD11 LEU A 266     -37.033   8.831  13.446  1.00 94.81           H  
ATOM   4193 HD12 LEU A 266     -38.338   8.113  14.411  1.00 94.81           H  
ATOM   4194 HD13 LEU A 266     -37.423   9.512  15.044  1.00 94.81           H  
ATOM   4195  CD2 LEU A 266     -39.967  10.257  14.480  1.00 94.81           C  
ATOM   4196 HD21 LEU A 266     -40.763  10.824  13.997  1.00 94.81           H  
ATOM   4197 HD22 LEU A 266     -40.392   9.314  14.825  1.00 94.81           H  
ATOM   4198 HD23 LEU A 266     -39.580  10.835  15.319  1.00 94.81           H  
ATOM   4199  N   LEU A 267     -37.391  13.892  11.263  1.00 93.94           N  
ATOM   4200  H   LEU A 267     -37.129  13.133  10.650  1.00 93.94           H  
ATOM   4201  CA  LEU A 267     -36.779  15.208  11.051  1.00 93.94           C  
ATOM   4202  HA  LEU A 267     -36.419  15.590  12.006  1.00 93.94           H  
ATOM   4203  C   LEU A 267     -37.799  16.231  10.533  1.00 93.94           C  
ATOM   4204  CB  LEU A 267     -35.595  15.073  10.078  1.00 93.94           C  
ATOM   4205  HB2 LEU A 267     -35.939  14.543   9.189  1.00 93.94           H  
ATOM   4206  HB3 LEU A 267     -35.278  16.068   9.765  1.00 93.94           H  
ATOM   4207  O   LEU A 267     -37.851  17.347  11.051  1.00 93.94           O  
ATOM   4208  CG  LEU A 267     -34.380  14.338  10.667  1.00 93.94           C  
ATOM   4209  HG  LEU A 267     -34.696  13.409  11.142  1.00 93.94           H  
ATOM   4210  CD1 LEU A 267     -33.404  14.000   9.542  1.00 93.94           C  
ATOM   4211 HD11 LEU A 267     -32.572  13.425   9.950  1.00 93.94           H  
ATOM   4212 HD12 LEU A 267     -33.903  13.388   8.791  1.00 93.94           H  
ATOM   4213 HD13 LEU A 267     -33.030  14.912   9.077  1.00 93.94           H  
ATOM   4214  CD2 LEU A 267     -33.642  15.175  11.714  1.00 93.94           C  
ATOM   4215 HD21 LEU A 267     -33.286  16.105  11.270  1.00 93.94           H  
ATOM   4216 HD22 LEU A 267     -34.302  15.404  12.550  1.00 93.94           H  
ATOM   4217 HD23 LEU A 267     -32.793  14.607  12.095  1.00 93.94           H  
ATOM   4218  N   GLN A 268     -38.642  15.848   9.569  1.00 93.81           N  
ATOM   4219  H   GLN A 268     -38.543  14.922   9.178  1.00 93.81           H  
ATOM   4220  CA  GLN A 268     -39.717  16.702   9.053  1.00 93.81           C  
ATOM   4221  HA  GLN A 268     -39.290  17.647   8.717  1.00 93.81           H  
ATOM   4222  C   GLN A 268     -40.751  17.039  10.140  1.00 93.81           C  
ATOM   4223  CB  GLN A 268     -40.390  16.016   7.854  1.00 93.81           C  
ATOM   4224  HB2 GLN A 268     -41.319  16.537   7.622  1.00 93.81           H  
ATOM   4225  HB3 GLN A 268     -40.635  14.988   8.120  1.00 93.81           H  
ATOM   4226  O   GLN A 268     -41.091  18.207  10.318  1.00 93.81           O  
ATOM   4227  CG  GLN A 268     -39.508  16.030   6.594  1.00 93.81           C  
ATOM   4228  HG2 GLN A 268     -39.393  17.059   6.252  1.00 93.81           H  
ATOM   4229  HG3 GLN A 268     -38.515  15.644   6.827  1.00 93.81           H  
ATOM   4230  CD  GLN A 268     -40.087  15.199   5.449  1.00 93.81           C  
ATOM   4231  NE2 GLN A 268     -39.420  15.140   4.318  1.00 93.81           N  
ATOM   4232 HE21 GLN A 268     -39.840  14.579   3.591  1.00 93.81           H  
ATOM   4233 HE22 GLN A 268     -38.535  15.615   4.211  1.00 93.81           H  
ATOM   4234  OE1 GLN A 268     -41.142  14.593   5.531  1.00 93.81           O  
ATOM   4235  N   GLU A 269     -41.207  16.054  10.920  1.00 94.38           N  
ATOM   4236  H   GLU A 269     -40.929  15.107  10.703  1.00 94.38           H  
ATOM   4237  CA  GLU A 269     -42.143  16.262  12.033  1.00 94.38           C  
ATOM   4238  HA  GLU A 269     -43.041  16.757  11.663  1.00 94.38           H  
ATOM   4239  C   GLU A 269     -41.562  17.137  13.154  1.00 94.38           C  
ATOM   4240  CB  GLU A 269     -42.533  14.920  12.664  1.00 94.38           C  
ATOM   4241  HB2 GLU A 269     -42.986  15.142  13.630  1.00 94.38           H  
ATOM   4242  HB3 GLU A 269     -41.636  14.327  12.841  1.00 94.38           H  
ATOM   4243  O   GLU A 269     -42.284  17.950  13.741  1.00 94.38           O  
ATOM   4244  CG  GLU A 269     -43.543  14.098  11.853  1.00 94.38           C  
ATOM   4245  HG2 GLU A 269     -43.114  13.840  10.885  1.00 94.38           H  
ATOM   4246  HG3 GLU A 269     -44.428  14.711  11.680  1.00 94.38           H  
ATOM   4247  CD  GLU A 269     -43.959  12.823  12.608  1.00 94.38           C  
ATOM   4248  OE1 GLU A 269     -44.448  11.882  11.949  1.00 94.38           O  
ATOM   4249  OE2 GLU A 269     -43.841  12.811  13.860  1.00 94.38           O  
ATOM   4250  N   PHE A 270     -40.274  16.966  13.467  1.00 94.56           N  
ATOM   4251  H   PHE A 270     -39.758  16.241  12.988  1.00 94.56           H  
ATOM   4252  CA  PHE A 270     -39.560  17.771  14.457  1.00 94.56           C  
ATOM   4253  HA  PHE A 270     -40.119  17.765  15.392  1.00 94.56           H  
ATOM   4254  C   PHE A 270     -39.451  19.227  13.991  1.00 94.56           C  
ATOM   4255  CB  PHE A 270     -38.182  17.139  14.708  1.00 94.56           C  
ATOM   4256  HB2 PHE A 270     -37.613  17.132  13.778  1.00 94.56           H  
ATOM   4257  HB3 PHE A 270     -38.332  16.100  15.003  1.00 94.56           H  
ATOM   4258  O   PHE A 270     -39.829  20.138  14.729  1.00 94.56           O  
ATOM   4259  CG  PHE A 270     -37.347  17.808  15.781  1.00 94.56           C  
ATOM   4260  CD1 PHE A 270     -36.531  18.913  15.470  1.00 94.56           C  
ATOM   4261  HD1 PHE A 270     -36.511  19.309  14.466  1.00 94.56           H  
ATOM   4262  CD2 PHE A 270     -37.355  17.293  17.091  1.00 94.56           C  
ATOM   4263  HD2 PHE A 270     -37.980  16.445  17.326  1.00 94.56           H  
ATOM   4264  CE1 PHE A 270     -35.738  19.507  16.468  1.00 94.56           C  
ATOM   4265  HE1 PHE A 270     -35.123  20.363  16.231  1.00 94.56           H  
ATOM   4266  CE2 PHE A 270     -36.542  17.869  18.083  1.00 94.56           C  
ATOM   4267  HE2 PHE A 270     -36.543  17.471  19.087  1.00 94.56           H  
ATOM   4268  CZ  PHE A 270     -35.743  18.985  17.773  1.00 94.56           C  
ATOM   4269  HZ  PHE A 270     -35.139  19.452  18.537  1.00 94.56           H  
ATOM   4270  N   HIS A 271     -39.014  19.444  12.746  1.00 94.75           N  
ATOM   4271  H   HIS A 271     -38.737  18.652  12.183  1.00 94.75           H  
ATOM   4272  CA  HIS A 271     -38.924  20.774  12.150  1.00 94.75           C  
ATOM   4273  HA  HIS A 271     -38.273  21.390  12.770  1.00 94.75           H  
ATOM   4274  C   HIS A 271     -40.299  21.454  12.110  1.00 94.75           C  
ATOM   4275  CB  HIS A 271     -38.292  20.662  10.756  1.00 94.75           C  
ATOM   4276  HB2 HIS A 271     -37.360  20.102  10.836  1.00 94.75           H  
ATOM   4277  HB3 HIS A 271     -38.957  20.107  10.093  1.00 94.75           H  
ATOM   4278  O   HIS A 271     -40.454  22.548  12.644  1.00 94.75           O  
ATOM   4279  CG  HIS A 271     -37.986  22.000  10.134  1.00 94.75           C  
ATOM   4280  CD2 HIS A 271     -36.745  22.565   9.998  1.00 94.75           C  
ATOM   4281  HD2 HIS A 271     -35.808  22.129  10.308  1.00 94.75           H  
ATOM   4282  ND1 HIS A 271     -38.896  22.900   9.620  1.00 94.75           N  
ATOM   4283  HD1 HIS A 271     -39.903  22.844   9.674  1.00 94.75           H  
ATOM   4284  CE1 HIS A 271     -38.218  23.971   9.180  1.00 94.75           C  
ATOM   4285  HE1 HIS A 271     -38.665  24.856   8.751  1.00 94.75           H  
ATOM   4286  NE2 HIS A 271     -36.905  23.815   9.395  1.00 94.75           N  
ATOM   4287  N   ALA A 272     -41.327  20.786  11.574  1.00 94.12           N  
ATOM   4288  H   ALA A 272     -41.153  19.877  11.168  1.00 94.12           H  
ATOM   4289  CA  ALA A 272     -42.684  21.329  11.479  1.00 94.12           C  
ATOM   4290  HA  ALA A 272     -42.654  22.229  10.866  1.00 94.12           H  
ATOM   4291  C   ALA A 272     -43.272  21.722  12.849  1.00 94.12           C  
ATOM   4292  CB  ALA A 272     -43.566  20.289  10.776  1.00 94.12           C  
ATOM   4293  HB1 ALA A 272     -43.596  19.367  11.355  1.00 94.12           H  
ATOM   4294  HB2 ALA A 272     -44.578  20.680  10.667  1.00 94.12           H  
ATOM   4295  HB3 ALA A 272     -43.165  20.074   9.785  1.00 94.12           H  
ATOM   4296  O   ALA A 272     -43.930  22.761  12.972  1.00 94.12           O  
ATOM   4297  N   HIS A 273     -43.008  20.933  13.899  1.00 94.75           N  
ATOM   4298  H   HIS A 273     -42.461  20.096  13.752  1.00 94.75           H  
ATOM   4299  CA  HIS A 273     -43.461  21.250  15.253  1.00 94.75           C  
ATOM   4300  HA  HIS A 273     -44.545  21.369  15.233  1.00 94.75           H  
ATOM   4301  C   HIS A 273     -42.872  22.565  15.772  1.00 94.75           C  
ATOM   4302  CB  HIS A 273     -43.113  20.101  16.203  1.00 94.75           C  
ATOM   4303  HB2 HIS A 273     -43.585  19.189  15.835  1.00 94.75           H  
ATOM   4304  HB3 HIS A 273     -42.034  19.943  16.207  1.00 94.75           H  
ATOM   4305  O   HIS A 273     -43.621  23.440  16.212  1.00 94.75           O  
ATOM   4306  CG  HIS A 273     -43.577  20.355  17.616  1.00 94.75           C  
ATOM   4307  CD2 HIS A 273     -42.795  20.427  18.740  1.00 94.75           C  
ATOM   4308  HD2 HIS A 273     -41.719  20.337  18.778  1.00 94.75           H  
ATOM   4309  ND1 HIS A 273     -44.874  20.596  18.011  1.00 94.75           N  
ATOM   4310  HD1 HIS A 273     -45.652  20.805  17.401  1.00 94.75           H  
ATOM   4311  CE1 HIS A 273     -44.875  20.779  19.341  1.00 94.75           C  
ATOM   4312  HE1 HIS A 273     -45.737  21.056  19.930  1.00 94.75           H  
ATOM   4313  NE2 HIS A 273     -43.640  20.632  19.835  1.00 94.75           N  
ATOM   4314  N   PHE A 274     -41.551  22.735  15.682  1.00 94.88           N  
ATOM   4315  H   PHE A 274     -40.979  22.003  15.285  1.00 94.88           H  
ATOM   4316  CA  PHE A 274     -40.906  23.958  16.152  1.00 94.88           C  
ATOM   4317  HA  PHE A 274     -41.365  24.232  17.101  1.00 94.88           H  
ATOM   4318  C   PHE A 274     -41.161  25.155  15.225  1.00 94.88           C  
ATOM   4319  CB  PHE A 274     -39.425  23.693  16.440  1.00 94.88           C  
ATOM   4320  HB2 PHE A 274     -38.957  23.229  15.572  1.00 94.88           H  
ATOM   4321  HB3 PHE A 274     -38.932  24.649  16.617  1.00 94.88           H  
ATOM   4322  O   PHE A 274     -41.280  26.272  15.724  1.00 94.88           O  
ATOM   4323  CG  PHE A 274     -39.211  22.836  17.677  1.00 94.88           C  
ATOM   4324  CD1 PHE A 274     -39.550  23.348  18.945  1.00 94.88           C  
ATOM   4325  HD1 PHE A 274     -39.976  24.336  19.032  1.00 94.88           H  
ATOM   4326  CD2 PHE A 274     -38.710  21.526  17.575  1.00 94.88           C  
ATOM   4327  HD2 PHE A 274     -38.449  21.116  16.611  1.00 94.88           H  
ATOM   4328  CE1 PHE A 274     -39.362  22.577  20.103  1.00 94.88           C  
ATOM   4329  HE1 PHE A 274     -39.622  22.977  21.072  1.00 94.88           H  
ATOM   4330  CE2 PHE A 274     -38.555  20.744  18.733  1.00 94.88           C  
ATOM   4331  HE2 PHE A 274     -38.199  19.727  18.652  1.00 94.88           H  
ATOM   4332  CZ  PHE A 274     -38.862  21.271  19.997  1.00 94.88           C  
ATOM   4333  HZ  PHE A 274     -38.734  20.671  20.886  1.00 94.88           H  
ATOM   4334  N   THR A 275     -41.382  24.951  13.918  1.00 94.56           N  
ATOM   4335  H   THR A 275     -41.206  24.037  13.527  1.00 94.56           H  
ATOM   4336  CA  THR A 275     -41.892  26.009  13.023  1.00 94.56           C  
ATOM   4337  HA  THR A 275     -41.202  26.853  13.037  1.00 94.56           H  
ATOM   4338  C   THR A 275     -43.246  26.533  13.504  1.00 94.56           C  
ATOM   4339  CB  THR A 275     -42.031  25.524  11.568  1.00 94.56           C  
ATOM   4340  HB  THR A 275     -42.818  24.772  11.509  1.00 94.56           H  
ATOM   4341  O   THR A 275     -43.440  27.745  13.591  1.00 94.56           O  
ATOM   4342  CG2 THR A 275     -42.365  26.664  10.608  1.00 94.56           C  
ATOM   4343 HG21 THR A 275     -42.411  26.280   9.589  1.00 94.56           H  
ATOM   4344 HG22 THR A 275     -41.603  27.441  10.663  1.00 94.56           H  
ATOM   4345 HG23 THR A 275     -43.336  27.097  10.852  1.00 94.56           H  
ATOM   4346  OG1 THR A 275     -40.836  24.955  11.089  1.00 94.56           O  
ATOM   4347  HG1 THR A 275     -40.095  25.461  11.430  1.00 94.56           H  
ATOM   4348  N   THR A 276     -44.167  25.638  13.878  1.00 93.50           N  
ATOM   4349  H   THR A 276     -43.943  24.656  13.793  1.00 93.50           H  
ATOM   4350  CA  THR A 276     -45.494  26.016  14.395  1.00 93.50           C  
ATOM   4351  HA  THR A 276     -45.983  26.669  13.673  1.00 93.50           H  
ATOM   4352  C   THR A 276     -45.373  26.791  15.710  1.00 93.50           C  
ATOM   4353  CB  THR A 276     -46.388  24.782  14.595  1.00 93.50           C  
ATOM   4354  HB  THR A 276     -45.981  24.161  15.394  1.00 93.50           H  
ATOM   4355  O   THR A 276     -45.981  27.851  15.855  1.00 93.50           O  
ATOM   4356  CG2 THR A 276     -47.828  25.155  14.951  1.00 93.50           C  
ATOM   4357 HG21 THR A 276     -47.867  25.655  15.919  1.00 93.50           H  
ATOM   4358 HG22 THR A 276     -48.242  25.817  14.190  1.00 93.50           H  
ATOM   4359 HG23 THR A 276     -48.435  24.251  15.003  1.00 93.50           H  
ATOM   4360  OG1 THR A 276     -46.448  24.010  13.415  1.00 93.50           O  
ATOM   4361  HG1 THR A 276     -45.582  23.637  13.236  1.00 93.50           H  
ATOM   4362  N   LEU A 277     -44.545  26.323  16.651  1.00 92.00           N  
ATOM   4363  H   LEU A 277     -44.067  25.448  16.485  1.00 92.00           H  
ATOM   4364  CA  LEU A 277     -44.334  27.012  17.931  1.00 92.00           C  
ATOM   4365  HA  LEU A 277     -45.304  27.176  18.402  1.00 92.00           H  
ATOM   4366  C   LEU A 277     -43.707  28.403  17.758  1.00 92.00           C  
ATOM   4367  CB  LEU A 277     -43.467  26.144  18.859  1.00 92.00           C  
ATOM   4368  HB2 LEU A 277     -42.581  25.825  18.309  1.00 92.00           H  
ATOM   4369  HB3 LEU A 277     -43.133  26.761  19.693  1.00 92.00           H  
ATOM   4370  O   LEU A 277     -44.151  29.345  18.409  1.00 92.00           O  
ATOM   4371  CG  LEU A 277     -44.175  24.908  19.439  1.00 92.00           C  
ATOM   4372  HG  LEU A 277     -44.575  24.295  18.632  1.00 92.00           H  
ATOM   4373  CD1 LEU A 277     -43.155  24.082  20.221  1.00 92.00           C  
ATOM   4374 HD11 LEU A 277     -42.390  23.703  19.543  1.00 92.00           H  
ATOM   4375 HD12 LEU A 277     -43.649  23.232  20.692  1.00 92.00           H  
ATOM   4376 HD13 LEU A 277     -42.693  24.693  20.997  1.00 92.00           H  
ATOM   4377  CD2 LEU A 277     -45.315  25.280  20.390  1.00 92.00           C  
ATOM   4378 HD21 LEU A 277     -44.949  25.930  21.185  1.00 92.00           H  
ATOM   4379 HD22 LEU A 277     -45.732  24.380  20.843  1.00 92.00           H  
ATOM   4380 HD23 LEU A 277     -46.115  25.792  19.855  1.00 92.00           H  
ATOM   4381  N   ALA A 278     -42.726  28.551  16.863  1.00 90.62           N  
ATOM   4382  H   ALA A 278     -42.387  27.736  16.372  1.00 90.62           H  
ATOM   4383  CA  ALA A 278     -42.064  29.830  16.608  1.00 90.62           C  
ATOM   4384  HA  ALA A 278     -41.738  30.248  17.561  1.00 90.62           H  
ATOM   4385  C   ALA A 278     -42.984  30.875  15.944  1.00 90.62           C  
ATOM   4386  CB  ALA A 278     -40.820  29.562  15.750  1.00 90.62           C  
ATOM   4387  HB1 ALA A 278     -41.114  29.137  14.790  1.00 90.62           H  
ATOM   4388  HB2 ALA A 278     -40.155  28.866  16.263  1.00 90.62           H  
ATOM   4389  HB3 ALA A 278     -40.288  30.497  15.579  1.00 90.62           H  
ATOM   4390  O   ALA A 278     -42.804  32.071  16.169  1.00 90.62           O  
ATOM   4391  N   THR A 279     -43.958  30.440  15.136  1.00 89.81           N  
ATOM   4392  H   THR A 279     -44.054  29.443  15.003  1.00 89.81           H  
ATOM   4393  CA  THR A 279     -44.840  31.326  14.347  1.00 89.81           C  
ATOM   4394  HA  THR A 279     -44.358  32.297  14.238  1.00 89.81           H  
ATOM   4395  C   THR A 279     -46.200  31.603  14.994  1.00 89.81           C  
ATOM   4396  CB  THR A 279     -45.064  30.770  12.931  1.00 89.81           C  
ATOM   4397  HB  THR A 279     -45.818  31.377  12.429  1.00 89.81           H  
ATOM   4398  O   THR A 279     -46.814  32.630  14.704  1.00 89.81           O  
ATOM   4399  CG2 THR A 279     -43.790  30.784  12.087  1.00 89.81           C  
ATOM   4400 HG21 THR A 279     -44.020  30.420  11.086  1.00 89.81           H  
ATOM   4401 HG22 THR A 279     -43.022  30.151  12.532  1.00 89.81           H  
ATOM   4402 HG23 THR A 279     -43.412  31.804  12.013  1.00 89.81           H  
ATOM   4403  OG1 THR A 279     -45.510  29.436  12.968  1.00 89.81           O  
ATOM   4404  HG1 THR A 279     -44.736  28.877  13.068  1.00 89.81           H  
ATOM   4405  N   THR A 280     -46.682  30.729  15.881  1.00 91.38           N  
ATOM   4406  H   THR A 280     -46.152  29.888  16.059  1.00 91.38           H  
ATOM   4407  CA  THR A 280     -48.008  30.868  16.506  1.00 91.38           C  
ATOM   4408  HA  THR A 280     -48.734  31.052  15.714  1.00 91.38           H  
ATOM   4409  C   THR A 280     -48.046  32.060  17.464  1.00 91.38           C  
ATOM   4410  CB  THR A 280     -48.426  29.567  17.204  1.00 91.38           C  
ATOM   4411  HB  THR A 280     -47.654  29.269  17.913  1.00 91.38           H  
ATOM   4412  O   THR A 280     -47.224  32.173  18.375  1.00 91.38           O  
ATOM   4413  CG2 THR A 280     -49.772  29.655  17.921  1.00 91.38           C  
ATOM   4414 HG21 THR A 280     -50.054  28.666  18.282  1.00 91.38           H  
ATOM   4415 HG22 THR A 280     -50.542  30.015  17.239  1.00 91.38           H  
ATOM   4416 HG23 THR A 280     -49.696  30.317  18.784  1.00 91.38           H  
ATOM   4417  OG1 THR A 280     -48.551  28.556  16.235  1.00 91.38           O  
ATOM   4418  HG1 THR A 280     -47.661  28.309  15.975  1.00 91.38           H  
ATOM   4419  N   GLN A 281     -49.016  32.962  17.279  1.00 85.31           N  
ATOM   4420  H   GLN A 281     -49.661  32.825  16.514  1.00 85.31           H  
ATOM   4421  CA  GLN A 281     -49.105  34.210  18.049  1.00 85.31           C  
ATOM   4422  HA  GLN A 281     -48.177  34.765  17.910  1.00 85.31           H  
ATOM   4423  C   GLN A 281     -49.246  33.959  19.557  1.00 85.31           C  
ATOM   4424  CB  GLN A 281     -50.259  35.081  17.530  1.00 85.31           C  
ATOM   4425  HB2 GLN A 281     -50.385  35.924  18.211  1.00 85.31           H  
ATOM   4426  HB3 GLN A 281     -51.184  34.506  17.522  1.00 85.31           H  
ATOM   4427  O   GLN A 281     -48.546  34.606  20.334  1.00 85.31           O  
ATOM   4428  CG  GLN A 281     -49.976  35.634  16.123  1.00 85.31           C  
ATOM   4429  HG2 GLN A 281     -49.931  34.812  15.408  1.00 85.31           H  
ATOM   4430  HG3 GLN A 281     -49.009  36.137  16.125  1.00 85.31           H  
ATOM   4431  CD  GLN A 281     -51.029  36.630  15.643  1.00 85.31           C  
ATOM   4432  NE2 GLN A 281     -50.834  37.245  14.498  1.00 85.31           N  
ATOM   4433 HE21 GLN A 281     -51.570  37.879  14.220  1.00 85.31           H  
ATOM   4434 HE22 GLN A 281     -50.017  37.056  13.935  1.00 85.31           H  
ATOM   4435  OE1 GLN A 281     -52.040  36.886  16.270  1.00 85.31           O  
ATOM   4436  N   GLU A 282     -50.053  32.970  19.947  1.00 89.00           N  
ATOM   4437  H   GLU A 282     -50.600  32.498  19.241  1.00 89.00           H  
ATOM   4438  CA  GLU A 282     -50.342  32.603  21.342  1.00 89.00           C  
ATOM   4439  HA  GLU A 282     -50.631  33.496  21.895  1.00 89.00           H  
ATOM   4440  C   GLU A 282     -49.153  31.978  22.095  1.00 89.00           C  
ATOM   4441  CB  GLU A 282     -51.528  31.623  21.363  1.00 89.00           C  
ATOM   4442  HB2 GLU A 282     -51.737  31.352  22.398  1.00 89.00           H  
ATOM   4443  HB3 GLU A 282     -51.246  30.723  20.817  1.00 89.00           H  
ATOM   4444  O   GLU A 282     -49.130  32.012  23.324  1.00 89.00           O  
ATOM   4445  CG  GLU A 282     -52.805  32.218  20.742  1.00 89.00           C  
ATOM   4446  HG2 GLU A 282     -53.054  33.133  21.279  1.00 89.00           H  
ATOM   4447  HG3 GLU A 282     -52.608  32.481  19.703  1.00 89.00           H  
ATOM   4448  CD  GLU A 282     -54.007  31.260  20.778  1.00 89.00           C  
ATOM   4449  OE1 GLU A 282     -55.113  31.738  20.443  1.00 89.00           O  
ATOM   4450  OE2 GLU A 282     -53.814  30.067  21.101  1.00 89.00           O  
ATOM   4451  N   THR A 283     -48.147  31.435  21.395  1.00 87.75           N  
ATOM   4452  H   THR A 283     -48.200  31.414  20.387  1.00 87.75           H  
ATOM   4453  CA  THR A 283     -47.003  30.773  22.044  1.00 87.75           C  
ATOM   4454  HA  THR A 283     -47.396  29.965  22.661  1.00 87.75           H  
ATOM   4455  C   THR A 283     -46.213  31.772  22.905  1.00 87.75           C  
ATOM   4456  CB  THR A 283     -46.054  30.138  21.019  1.00 87.75           C  
ATOM   4457  HB  THR A 283     -45.599  30.923  20.415  1.00 87.75           H  
ATOM   4458  O   THR A 283     -45.810  32.823  22.388  1.00 87.75           O  
ATOM   4459  CG2 THR A 283     -44.950  29.310  21.672  1.00 87.75           C  
ATOM   4460 HG21 THR A 283     -44.379  28.770  20.917  1.00 87.75           H  
ATOM   4461 HG22 THR A 283     -45.381  28.593  22.371  1.00 87.75           H  
ATOM   4462 HG23 THR A 283     -44.269  29.975  22.203  1.00 87.75           H  
ATOM   4463  OG1 THR A 283     -46.733  29.265  20.158  1.00 87.75           O  
ATOM   4464  HG1 THR A 283     -46.103  29.072  19.460  1.00 87.75           H  
ATOM   4465  N   PRO A 284     -45.923  31.474  24.186  1.00 91.38           N  
ATOM   4466  CA  PRO A 284     -45.109  32.331  25.043  1.00 91.38           C  
ATOM   4467  HA  PRO A 284     -45.664  33.252  25.220  1.00 91.38           H  
ATOM   4468  C   PRO A 284     -43.742  32.666  24.433  1.00 91.38           C  
ATOM   4469  CB  PRO A 284     -44.961  31.571  26.365  1.00 91.38           C  
ATOM   4470  HB2 PRO A 284     -44.093  30.912  26.326  1.00 91.38           H  
ATOM   4471  HB3 PRO A 284     -44.891  32.247  27.217  1.00 91.38           H  
ATOM   4472  O   PRO A 284     -43.098  31.834  23.799  1.00 91.38           O  
ATOM   4473  CG  PRO A 284     -46.228  30.719  26.421  1.00 91.38           C  
ATOM   4474  HG2 PRO A 284     -46.094  29.831  27.037  1.00 91.38           H  
ATOM   4475  HG3 PRO A 284     -47.061  31.320  26.783  1.00 91.38           H  
ATOM   4476  CD  PRO A 284     -46.455  30.358  24.956  1.00 91.38           C  
ATOM   4477  HD2 PRO A 284     -45.908  29.449  24.707  1.00 91.38           H  
ATOM   4478  HD3 PRO A 284     -47.521  30.216  24.779  1.00 91.38           H  
ATOM   4479  N   GLU A 285     -43.249  33.878  24.680  1.00 88.81           N  
ATOM   4480  H   GLU A 285     -43.838  34.538  25.168  1.00 88.81           H  
ATOM   4481  CA  GLU A 285     -41.989  34.379  24.106  1.00 88.81           C  
ATOM   4482  HA  GLU A 285     -42.082  34.404  23.021  1.00 88.81           H  
ATOM   4483  C   GLU A 285     -40.769  33.492  24.441  1.00 88.81           C  
ATOM   4484  CB  GLU A 285     -41.818  35.819  24.620  1.00 88.81           C  
ATOM   4485  HB2 GLU A 285     -42.684  36.406  24.316  1.00 88.81           H  
ATOM   4486  HB3 GLU A 285     -41.806  35.797  25.710  1.00 88.81           H  
ATOM   4487  O   GLU A 285     -39.878  33.299  23.614  1.00 88.81           O  
ATOM   4488  CG  GLU A 285     -40.551  36.543  24.156  1.00 88.81           C  
ATOM   4489  HG2 GLU A 285     -39.686  36.023  24.567  1.00 88.81           H  
ATOM   4490  HG3 GLU A 285     -40.554  37.541  24.594  1.00 88.81           H  
ATOM   4491  CD  GLU A 285     -40.395  36.676  22.638  1.00 88.81           C  
ATOM   4492  OE1 GLU A 285     -39.229  36.972  22.267  1.00 88.81           O  
ATOM   4493  OE2 GLU A 285     -41.393  36.490  21.905  1.00 88.81           O  
ATOM   4494  N   LEU A 286     -40.748  32.884  25.632  1.00 88.94           N  
ATOM   4495  H   LEU A 286     -41.525  33.044  26.257  1.00 88.94           H  
ATOM   4496  CA  LEU A 286     -39.710  31.926  26.026  1.00 88.94           C  
ATOM   4497  HA  LEU A 286     -38.739  32.391  25.853  1.00 88.94           H  
ATOM   4498  C   LEU A 286     -39.760  30.638  25.183  1.00 88.94           C  
ATOM   4499  CB  LEU A 286     -39.873  31.625  27.528  1.00 88.94           C  
ATOM   4500  HB2 LEU A 286     -39.914  32.565  28.078  1.00 88.94           H  
ATOM   4501  HB3 LEU A 286     -40.823  31.111  27.673  1.00 88.94           H  
ATOM   4502  O   LEU A 286     -38.719  30.129  24.766  1.00 88.94           O  
ATOM   4503  CG  LEU A 286     -38.748  30.756  28.122  1.00 88.94           C  
ATOM   4504  HG  LEU A 286     -38.638  29.840  27.541  1.00 88.94           H  
ATOM   4505  CD1 LEU A 286     -37.408  31.497  28.149  1.00 88.94           C  
ATOM   4506 HD11 LEU A 286     -36.659  30.877  28.642  1.00 88.94           H  
ATOM   4507 HD12 LEU A 286     -37.509  32.438  28.690  1.00 88.94           H  
ATOM   4508 HD13 LEU A 286     -37.070  31.690  27.131  1.00 88.94           H  
ATOM   4509  CD2 LEU A 286     -39.104  30.366  29.556  1.00 88.94           C  
ATOM   4510 HD21 LEU A 286     -39.217  31.257  30.174  1.00 88.94           H  
ATOM   4511 HD22 LEU A 286     -40.038  29.805  29.561  1.00 88.94           H  
ATOM   4512 HD23 LEU A 286     -38.320  29.734  29.973  1.00 88.94           H  
ATOM   4513  N   GLU A 287     -40.963  30.137  24.897  1.00 89.38           N  
ATOM   4514  H   GLU A 287     -41.783  30.658  25.173  1.00 89.38           H  
ATOM   4515  CA  GLU A 287     -41.178  28.959  24.053  1.00 89.38           C  
ATOM   4516  HA  GLU A 287     -40.505  28.161  24.367  1.00 89.38           H  
ATOM   4517  C   GLU A 287     -40.862  29.259  22.585  1.00 89.38           C  
ATOM   4518  CB  GLU A 287     -42.617  28.449  24.200  1.00 89.38           C  
ATOM   4519  HB2 GLU A 287     -43.312  29.278  24.070  1.00 89.38           H  
ATOM   4520  HB3 GLU A 287     -42.796  27.709  23.420  1.00 89.38           H  
ATOM   4521  O   GLU A 287     -40.218  28.440  21.933  1.00 89.38           O  
ATOM   4522  CG  GLU A 287     -42.879  27.803  25.566  1.00 89.38           C  
ATOM   4523  HG2 GLU A 287     -42.182  26.977  25.703  1.00 89.38           H  
ATOM   4524  HG3 GLU A 287     -42.686  28.541  26.346  1.00 89.38           H  
ATOM   4525  CD  GLU A 287     -44.319  27.283  25.706  1.00 89.38           C  
ATOM   4526  OE1 GLU A 287     -44.739  27.100  26.868  1.00 89.38           O  
ATOM   4527  OE2 GLU A 287     -44.981  27.070  24.665  1.00 89.38           O  
ATOM   4528  N   LYS A 288     -41.197  30.457  22.082  1.00 89.31           N  
ATOM   4529  H   LYS A 288     -41.761  31.065  22.658  1.00 89.31           H  
ATOM   4530  CA  LYS A 288     -40.781  30.921  20.746  1.00 89.31           C  
ATOM   4531  HA  LYS A 288     -41.159  30.223  19.999  1.00 89.31           H  
ATOM   4532  C   LYS A 288     -39.260  30.931  20.598  1.00 89.31           C  
ATOM   4533  CB  LYS A 288     -41.349  32.319  20.451  1.00 89.31           C  
ATOM   4534  HB2 LYS A 288     -41.165  32.980  21.298  1.00 89.31           H  
ATOM   4535  HB3 LYS A 288     -40.833  32.730  19.583  1.00 89.31           H  
ATOM   4536  O   LYS A 288     -38.742  30.385  19.627  1.00 89.31           O  
ATOM   4537  CG  LYS A 288     -42.848  32.279  20.136  1.00 89.31           C  
ATOM   4538  HG2 LYS A 288     -43.009  31.653  19.258  1.00 89.31           H  
ATOM   4539  HG3 LYS A 288     -43.393  31.858  20.981  1.00 89.31           H  
ATOM   4540  CD  LYS A 288     -43.374  33.691  19.853  1.00 89.31           C  
ATOM   4541  HD2 LYS A 288     -42.756  34.162  19.088  1.00 89.31           H  
ATOM   4542  HD3 LYS A 288     -43.308  34.285  20.764  1.00 89.31           H  
ATOM   4543  CE  LYS A 288     -44.818  33.623  19.340  1.00 89.31           C  
ATOM   4544  HE2 LYS A 288     -44.844  33.966  18.305  1.00 89.31           H  
ATOM   4545  HE3 LYS A 288     -45.141  32.583  19.337  1.00 89.31           H  
ATOM   4546  NZ  LYS A 288     -45.743  34.423  20.174  1.00 89.31           N  
ATOM   4547  HZ1 LYS A 288     -45.745  34.049  21.112  1.00 89.31           H  
ATOM   4548  HZ2 LYS A 288     -45.486  35.399  20.210  1.00 89.31           H  
ATOM   4549  HZ3 LYS A 288     -46.702  34.328  19.872  1.00 89.31           H  
ATOM   4550  N   ARG A 289     -38.525  31.476  21.576  1.00 89.69           N  
ATOM   4551  H   ARG A 289     -39.021  31.935  22.327  1.00 89.69           H  
ATOM   4552  CA  ARG A 289     -37.047  31.473  21.577  1.00 89.69           C  
ATOM   4553  HA  ARG A 289     -36.690  31.905  20.642  1.00 89.69           H  
ATOM   4554  C   ARG A 289     -36.464  30.064  21.639  1.00 89.69           C  
ATOM   4555  CB  ARG A 289     -36.519  32.305  22.748  1.00 89.69           C  
ATOM   4556  HB2 ARG A 289     -37.007  31.982  23.668  1.00 89.69           H  
ATOM   4557  HB3 ARG A 289     -35.446  32.146  22.850  1.00 89.69           H  
ATOM   4558  O   ARG A 289     -35.504  29.771  20.931  1.00 89.69           O  
ATOM   4559  CG  ARG A 289     -36.771  33.795  22.519  1.00 89.69           C  
ATOM   4560  HG2 ARG A 289     -36.182  34.144  21.670  1.00 89.69           H  
ATOM   4561  HG3 ARG A 289     -37.824  33.968  22.299  1.00 89.69           H  
ATOM   4562  CD  ARG A 289     -36.383  34.581  23.768  1.00 89.69           C  
ATOM   4563  HD2 ARG A 289     -35.298  34.574  23.872  1.00 89.69           H  
ATOM   4564  HD3 ARG A 289     -36.837  34.109  24.639  1.00 89.69           H  
ATOM   4565  NE  ARG A 289     -36.886  35.951  23.661  1.00 89.69           N  
ATOM   4566  HE  ARG A 289     -37.612  36.121  22.979  1.00 89.69           H  
ATOM   4567  NH1 ARG A 289     -35.740  36.906  25.411  1.00 89.69           N  
ATOM   4568 HH11 ARG A 289     -35.272  36.026  25.574  1.00 89.69           H  
ATOM   4569 HH12 ARG A 289     -35.542  37.725  25.969  1.00 89.69           H  
ATOM   4570  NH2 ARG A 289     -37.217  38.088  24.182  1.00 89.69           N  
ATOM   4571 HH21 ARG A 289     -37.911  38.055  23.449  1.00 89.69           H  
ATOM   4572 HH22 ARG A 289     -37.065  38.932  24.716  1.00 89.69           H  
ATOM   4573  CZ  ARG A 289     -36.599  36.975  24.427  1.00 89.69           C  
ATOM   4574  N   HIS A 290     -37.053  29.183  22.446  1.00 90.94           N  
ATOM   4575  H   HIS A 290     -37.817  29.494  23.030  1.00 90.94           H  
ATOM   4576  CA  HIS A 290     -36.655  27.777  22.495  1.00 90.94           C  
ATOM   4577  HA  HIS A 290     -35.585  27.722  22.691  1.00 90.94           H  
ATOM   4578  C   HIS A 290     -36.912  27.065  21.156  1.00 90.94           C  
ATOM   4579  CB  HIS A 290     -37.395  27.091  23.647  1.00 90.94           C  
ATOM   4580  HB2 HIS A 290     -38.468  27.114  23.460  1.00 90.94           H  
ATOM   4581  HB3 HIS A 290     -37.202  27.634  24.572  1.00 90.94           H  
ATOM   4582  O   HIS A 290     -36.049  26.337  20.669  1.00 90.94           O  
ATOM   4583  CG  HIS A 290     -36.963  25.662  23.831  1.00 90.94           C  
ATOM   4584  CD2 HIS A 290     -37.607  24.546  23.368  1.00 90.94           C  
ATOM   4585  HD2 HIS A 290     -38.527  24.532  22.804  1.00 90.94           H  
ATOM   4586  ND1 HIS A 290     -35.831  25.239  24.487  1.00 90.94           N  
ATOM   4587  HD1 HIS A 290     -35.162  25.831  24.958  1.00 90.94           H  
ATOM   4588  CE1 HIS A 290     -35.807  23.898  24.442  1.00 90.94           C  
ATOM   4589  HE1 HIS A 290     -35.051  23.275  24.898  1.00 90.94           H  
ATOM   4590  NE2 HIS A 290     -36.862  23.429  23.762  1.00 90.94           N  
ATOM   4591  N   ALA A 291     -38.059  27.323  20.526  1.00 92.62           N  
ATOM   4592  H   ALA A 291     -38.748  27.899  20.987  1.00 92.62           H  
ATOM   4593  CA  ALA A 291     -38.406  26.777  19.222  1.00 92.62           C  
ATOM   4594  HA  ALA A 291     -38.295  25.694  19.270  1.00 92.62           H  
ATOM   4595  C   ALA A 291     -37.460  27.269  18.119  1.00 92.62           C  
ATOM   4596  CB  ALA A 291     -39.871  27.117  18.927  1.00 92.62           C  
ATOM   4597  HB1 ALA A 291     -40.510  26.725  19.718  1.00 92.62           H  
ATOM   4598  HB2 ALA A 291     -40.162  26.667  17.977  1.00 92.62           H  
ATOM   4599  HB3 ALA A 291     -40.008  28.196  18.862  1.00 92.62           H  
ATOM   4600  O   ALA A 291     -36.981  26.458  17.331  1.00 92.62           O  
ATOM   4601  N   MET A 292     -37.113  28.561  18.110  1.00 91.94           N  
ATOM   4602  H   MET A 292     -37.571  29.186  18.758  1.00 91.94           H  
ATOM   4603  CA  MET A 292     -36.077  29.102  17.224  1.00 91.94           C  
ATOM   4604  HA  MET A 292     -36.375  28.928  16.190  1.00 91.94           H  
ATOM   4605  C   MET A 292     -34.744  28.376  17.427  1.00 91.94           C  
ATOM   4606  CB  MET A 292     -35.913  30.613  17.432  1.00 91.94           C  
ATOM   4607  HB2 MET A 292     -35.020  30.950  16.906  1.00 91.94           H  
ATOM   4608  HB3 MET A 292     -35.788  30.828  18.493  1.00 91.94           H  
ATOM   4609  O   MET A 292     -34.201  27.869  16.454  1.00 91.94           O  
ATOM   4610  CG  MET A 292     -37.110  31.399  16.893  1.00 91.94           C  
ATOM   4611  HG2 MET A 292     -37.171  31.255  15.814  1.00 91.94           H  
ATOM   4612  HG3 MET A 292     -38.028  31.013  17.336  1.00 91.94           H  
ATOM   4613  SD  MET A 292     -37.011  33.173  17.239  1.00 91.94           S  
ATOM   4614  CE  MET A 292     -38.620  33.698  16.590  1.00 91.94           C  
ATOM   4615  HE1 MET A 292     -38.736  34.772  16.731  1.00 91.94           H  
ATOM   4616  HE2 MET A 292     -38.683  33.466  15.527  1.00 91.94           H  
ATOM   4617  HE3 MET A 292     -39.418  33.179  17.122  1.00 91.94           H  
ATOM   4618  N   LEU A 293     -34.266  28.220  18.668  1.00 92.56           N  
ATOM   4619  H   LEU A 293     -34.764  28.647  19.436  1.00 92.56           H  
ATOM   4620  CA  LEU A 293     -33.018  27.500  18.954  1.00 92.56           C  
ATOM   4621  HA  LEU A 293     -32.214  28.006  18.421  1.00 92.56           H  
ATOM   4622  C   LEU A 293     -33.040  26.042  18.450  1.00 92.56           C  
ATOM   4623  CB  LEU A 293     -32.746  27.584  20.470  1.00 92.56           C  
ATOM   4624  HB2 LEU A 293     -32.673  28.635  20.751  1.00 92.56           H  
ATOM   4625  HB3 LEU A 293     -33.598  27.156  20.998  1.00 92.56           H  
ATOM   4626  O   LEU A 293     -32.039  25.564  17.919  1.00 92.56           O  
ATOM   4627  CG  LEU A 293     -31.473  26.854  20.940  1.00 92.56           C  
ATOM   4628  HG  LEU A 293     -31.530  25.802  20.662  1.00 92.56           H  
ATOM   4629  CD1 LEU A 293     -30.199  27.459  20.347  1.00 92.56           C  
ATOM   4630 HD11 LEU A 293     -30.133  28.519  20.592  1.00 92.56           H  
ATOM   4631 HD12 LEU A 293     -30.206  27.340  19.264  1.00 92.56           H  
ATOM   4632 HD13 LEU A 293     -29.324  26.939  20.737  1.00 92.56           H  
ATOM   4633  CD2 LEU A 293     -31.374  26.925  22.465  1.00 92.56           C  
ATOM   4634 HD21 LEU A 293     -32.254  26.459  22.908  1.00 92.56           H  
ATOM   4635 HD22 LEU A 293     -30.484  26.392  22.801  1.00 92.56           H  
ATOM   4636 HD23 LEU A 293     -31.313  27.965  22.785  1.00 92.56           H  
ATOM   4637  N   MET A 294     -34.170  25.337  18.577  1.00 93.62           N  
ATOM   4638  H   MET A 294     -34.954  25.768  19.046  1.00 93.62           H  
ATOM   4639  CA  MET A 294     -34.321  23.971  18.051  1.00 93.62           C  
ATOM   4640  HA  MET A 294     -33.449  23.390  18.352  1.00 93.62           H  
ATOM   4641  C   MET A 294     -34.347  23.922  16.519  1.00 93.62           C  
ATOM   4642  CB  MET A 294     -35.574  23.300  18.635  1.00 93.62           C  
ATOM   4643  HB2 MET A 294     -35.753  22.358  18.117  1.00 93.62           H  
ATOM   4644  HB3 MET A 294     -36.441  23.944  18.484  1.00 93.62           H  
ATOM   4645  O   MET A 294     -33.782  22.994  15.938  1.00 93.62           O  
ATOM   4646  CG  MET A 294     -35.415  23.001  20.128  1.00 93.62           C  
ATOM   4647  HG2 MET A 294     -36.347  22.578  20.501  1.00 93.62           H  
ATOM   4648  HG3 MET A 294     -35.245  23.940  20.655  1.00 93.62           H  
ATOM   4649  SD  MET A 294     -34.060  21.861  20.534  1.00 93.62           S  
ATOM   4650  CE  MET A 294     -34.007  22.164  22.314  1.00 93.62           C  
ATOM   4651  HE1 MET A 294     -33.859  23.228  22.496  1.00 93.62           H  
ATOM   4652  HE2 MET A 294     -34.952  21.843  22.755  1.00 93.62           H  
ATOM   4653  HE3 MET A 294     -33.192  21.602  22.770  1.00 93.62           H  
ATOM   4654  N   LEU A 295     -34.935  24.925  15.857  1.00 94.56           N  
ATOM   4655  H   LEU A 295     -35.393  25.650  16.390  1.00 94.56           H  
ATOM   4656  CA  LEU A 295     -34.838  25.087  14.402  1.00 94.56           C  
ATOM   4657  HA  LEU A 295     -35.115  24.149  13.922  1.00 94.56           H  
ATOM   4658  C   LEU A 295     -33.397  25.380  13.970  1.00 94.56           C  
ATOM   4659  CB  LEU A 295     -35.790  26.195  13.919  1.00 94.56           C  
ATOM   4660  HB2 LEU A 295     -35.591  27.102  14.490  1.00 94.56           H  
ATOM   4661  HB3 LEU A 295     -35.570  26.412  12.874  1.00 94.56           H  
ATOM   4662  O   LEU A 295     -32.921  24.756  13.029  1.00 94.56           O  
ATOM   4663  CG  LEU A 295     -37.282  25.848  14.040  1.00 94.56           C  
ATOM   4664  HG  LEU A 295     -37.499  25.498  15.049  1.00 94.56           H  
ATOM   4665  CD1 LEU A 295     -38.116  27.102  13.778  1.00 94.56           C  
ATOM   4666 HD11 LEU A 295     -39.171  26.879  13.937  1.00 94.56           H  
ATOM   4667 HD12 LEU A 295     -37.828  27.884  14.481  1.00 94.56           H  
ATOM   4668 HD13 LEU A 295     -37.957  27.452  12.759  1.00 94.56           H  
ATOM   4669  CD2 LEU A 295     -37.705  24.757  13.055  1.00 94.56           C  
ATOM   4670 HD21 LEU A 295     -38.779  24.582  13.129  1.00 94.56           H  
ATOM   4671 HD22 LEU A 295     -37.454  25.051  12.037  1.00 94.56           H  
ATOM   4672 HD23 LEU A 295     -37.195  23.823  13.289  1.00 94.56           H  
ATOM   4673  N   GLY A 296     -32.668  26.230  14.699  1.00 93.88           N  
ATOM   4674  H   GLY A 296     -33.121  26.749  15.437  1.00 93.88           H  
ATOM   4675  CA  GLY A 296     -31.254  26.497  14.437  1.00 93.88           C  
ATOM   4676  HA2 GLY A 296     -30.904  27.269  15.122  1.00 93.88           H  
ATOM   4677  HA3 GLY A 296     -31.149  26.867  13.417  1.00 93.88           H  
ATOM   4678  C   GLY A 296     -30.375  25.250  14.591  1.00 93.88           C  
ATOM   4679  O   GLY A 296     -29.515  24.996  13.751  1.00 93.88           O  
ATOM   4680  N   TYR A 297     -30.632  24.396  15.592  1.00 94.12           N  
ATOM   4681  H   TYR A 297     -31.313  24.663  16.288  1.00 94.12           H  
ATOM   4682  CA  TYR A 297     -29.988  23.077  15.681  1.00 94.12           C  
ATOM   4683  HA  TYR A 297     -28.908  23.221  15.633  1.00 94.12           H  
ATOM   4684  C   TYR A 297     -30.346  22.164  14.500  1.00 94.12           C  
ATOM   4685  CB  TYR A 297     -30.326  22.384  17.009  1.00 94.12           C  
ATOM   4686  HB2 TYR A 297     -30.210  21.308  16.873  1.00 94.12           H  
ATOM   4687  HB3 TYR A 297     -31.373  22.560  17.256  1.00 94.12           H  
ATOM   4688  O   TYR A 297     -29.452  21.526  13.946  1.00 94.12           O  
ATOM   4689  CG  TYR A 297     -29.438  22.774  18.174  1.00 94.12           C  
ATOM   4690  CD1 TYR A 297     -28.062  22.471  18.135  1.00 94.12           C  
ATOM   4691  HD1 TYR A 297     -27.643  21.975  17.272  1.00 94.12           H  
ATOM   4692  CD2 TYR A 297     -29.986  23.405  19.307  1.00 94.12           C  
ATOM   4693  HD2 TYR A 297     -31.040  23.636  19.337  1.00 94.12           H  
ATOM   4694  CE1 TYR A 297     -27.228  22.820  19.213  1.00 94.12           C  
ATOM   4695  HE1 TYR A 297     -26.175  22.585  19.169  1.00 94.12           H  
ATOM   4696  CE2 TYR A 297     -29.158  23.747  20.394  1.00 94.12           C  
ATOM   4697  HE2 TYR A 297     -29.568  24.244  21.261  1.00 94.12           H  
ATOM   4698  OH  TYR A 297     -26.976  23.808  21.382  1.00 94.12           O  
ATOM   4699  HH  TYR A 297     -26.054  23.665  21.155  1.00 94.12           H  
ATOM   4700  CZ  TYR A 297     -27.778  23.465  20.342  1.00 94.12           C  
ATOM   4701  N   ALA A 298     -31.612  22.122  14.073  1.00 92.69           N  
ATOM   4702  H   ALA A 298     -32.314  22.658  14.564  1.00 92.69           H  
ATOM   4703  CA  ALA A 298     -32.019  21.346  12.902  1.00 92.69           C  
ATOM   4704  HA  ALA A 298     -31.682  20.319  13.041  1.00 92.69           H  
ATOM   4705  C   ALA A 298     -31.364  21.859  11.603  1.00 92.69           C  
ATOM   4706  CB  ALA A 298     -33.551  21.335  12.822  1.00 92.69           C  
ATOM   4707  HB1 ALA A 298     -33.927  22.345  12.654  1.00 92.69           H  
ATOM   4708  HB2 ALA A 298     -33.967  20.947  13.752  1.00 92.69           H  
ATOM   4709  HB3 ALA A 298     -33.867  20.698  11.995  1.00 92.69           H  
ATOM   4710  O   ALA A 298     -30.930  21.050  10.783  1.00 92.69           O  
ATOM   4711  N   ALA A 299     -31.217  23.179  11.449  1.00 92.38           N  
ATOM   4712  H   ALA A 299     -31.648  23.789  12.129  1.00 92.38           H  
ATOM   4713  CA  ALA A 299     -30.486  23.810  10.352  1.00 92.38           C  
ATOM   4714  HA  ALA A 299     -30.893  23.446   9.408  1.00 92.38           H  
ATOM   4715  C   ALA A 299     -28.992  23.446  10.381  1.00 92.38           C  
ATOM   4716  CB  ALA A 299     -30.712  25.327  10.416  1.00 92.38           C  
ATOM   4717  HB1 ALA A 299     -31.778  25.547  10.370  1.00 92.38           H  
ATOM   4718  HB2 ALA A 299     -30.214  25.805   9.573  1.00 92.38           H  
ATOM   4719  HB3 ALA A 299     -30.307  25.733  11.343  1.00 92.38           H  
ATOM   4720  O   ALA A 299     -28.440  23.070   9.347  1.00 92.38           O  
ATOM   4721  N   CYS A 300     -28.354  23.449  11.561  1.00 92.56           N  
ATOM   4722  H   CYS A 300     -28.829  23.828  12.368  1.00 92.56           H  
ATOM   4723  CA  CYS A 300     -26.987  22.948  11.721  1.00 92.56           C  
ATOM   4724  HA  CYS A 300     -26.318  23.533  11.089  1.00 92.56           H  
ATOM   4725  C   CYS A 300     -26.867  21.490  11.279  1.00 92.56           C  
ATOM   4726  CB  CYS A 300     -26.525  23.059  13.178  1.00 92.56           C  
ATOM   4727  HB2 CYS A 300     -25.569  22.547  13.285  1.00 92.56           H  
ATOM   4728  HB3 CYS A 300     -27.255  22.586  13.834  1.00 92.56           H  
ATOM   4729  O   CYS A 300     -25.973  21.177  10.504  1.00 92.56           O  
ATOM   4730  SG  CYS A 300     -26.314  24.788  13.643  1.00 92.56           S  
ATOM   4731  HG  CYS A 300     -26.343  24.609  14.966  1.00 92.56           H  
ATOM   4732  N   TRP A 301     -27.763  20.600  11.722  1.00 93.00           N  
ATOM   4733  H   TRP A 301     -28.473  20.899  12.375  1.00 93.00           H  
ATOM   4734  CA  TRP A 301     -27.706  19.187  11.332  1.00 93.00           C  
ATOM   4735  HA  TRP A 301     -26.710  18.805  11.556  1.00 93.00           H  
ATOM   4736  C   TRP A 301     -27.923  18.997   9.832  1.00 93.00           C  
ATOM   4737  CB  TRP A 301     -28.734  18.357  12.109  1.00 93.00           C  
ATOM   4738  HB2 TRP A 301     -29.730  18.650  11.776  1.00 93.00           H  
ATOM   4739  HB3 TRP A 301     -28.596  17.309  11.843  1.00 93.00           H  
ATOM   4740  O   TRP A 301     -27.258  18.160   9.236  1.00 93.00           O  
ATOM   4741  CG  TRP A 301     -28.708  18.458  13.602  1.00 93.00           C  
ATOM   4742  CD1 TRP A 301     -27.634  18.763  14.367  1.00 93.00           C  
ATOM   4743  HD1 TRP A 301     -26.647  18.969  13.980  1.00 93.00           H  
ATOM   4744  CD2 TRP A 301     -29.829  18.315  14.526  1.00 93.00           C  
ATOM   4745  CE2 TRP A 301     -29.356  18.577  15.845  1.00 93.00           C  
ATOM   4746  CE3 TRP A 301     -31.204  18.019  14.379  1.00 93.00           C  
ATOM   4747  HE3 TRP A 301     -31.595  17.831  13.390  1.00 93.00           H  
ATOM   4748  NE1 TRP A 301     -28.012  18.841  15.692  1.00 93.00           N  
ATOM   4749  HE1 TRP A 301     -27.387  19.143  16.426  1.00 93.00           H  
ATOM   4750  CH2 TRP A 301     -31.569  18.280  16.778  1.00 93.00           C  
ATOM   4751  HH2 TRP A 301     -32.241  18.299  17.624  1.00 93.00           H  
ATOM   4752  CZ2 TRP A 301     -30.203  18.555  16.959  1.00 93.00           C  
ATOM   4753  HZ2 TRP A 301     -29.806  18.785  17.937  1.00 93.00           H  
ATOM   4754  CZ3 TRP A 301     -32.068  18.009  15.491  1.00 93.00           C  
ATOM   4755  HZ3 TRP A 301     -33.122  17.820  15.353  1.00 93.00           H  
ATOM   4756  N   ALA A 302     -28.818  19.768   9.210  1.00 90.12           N  
ATOM   4757  H   ALA A 302     -29.364  20.418   9.757  1.00 90.12           H  
ATOM   4758  CA  ALA A 302     -29.044  19.720   7.768  1.00 90.12           C  
ATOM   4759  HA  ALA A 302     -29.200  18.682   7.474  1.00 90.12           H  
ATOM   4760  C   ALA A 302     -27.832  20.236   6.972  1.00 90.12           C  
ATOM   4761  CB  ALA A 302     -30.320  20.507   7.449  1.00 90.12           C  
ATOM   4762  HB1 ALA A 302     -30.524  20.452   6.380  1.00 90.12           H  
ATOM   4763  HB2 ALA A 302     -31.163  20.086   7.997  1.00 90.12           H  
ATOM   4764  HB3 ALA A 302     -30.196  21.552   7.732  1.00 90.12           H  
ATOM   4765  O   ALA A 302     -27.439  19.606   5.997  1.00 90.12           O  
ATOM   4766  N   SER A 303     -27.206  21.335   7.406  1.00 88.88           N  
ATOM   4767  H   SER A 303     -27.589  21.825   8.201  1.00 88.88           H  
ATOM   4768  CA  SER A 303     -26.037  21.909   6.728  1.00 88.88           C  
ATOM   4769  HA  SER A 303     -26.225  21.891   5.654  1.00 88.88           H  
ATOM   4770  C   SER A 303     -24.750  21.111   6.969  1.00 88.88           C  
ATOM   4771  CB  SER A 303     -25.867  23.370   7.149  1.00 88.88           C  
ATOM   4772  HB2 SER A 303     -26.777  23.919   6.905  1.00 88.88           H  
ATOM   4773  HB3 SER A 303     -25.704  23.428   8.225  1.00 88.88           H  
ATOM   4774  O   SER A 303     -23.950  20.959   6.054  1.00 88.88           O  
ATOM   4775  OG  SER A 303     -24.774  23.955   6.464  1.00 88.88           O  
ATOM   4776  HG  SER A 303     -24.687  23.505   5.621  1.00 88.88           H  
ATOM   4777  N   GLU A 304     -24.549  20.560   8.168  1.00 87.38           N  
ATOM   4778  H   GLU A 304     -25.209  20.749   8.910  1.00 87.38           H  
ATOM   4779  CA  GLU A 304     -23.434  19.650   8.454  1.00 87.38           C  
ATOM   4780  HA  GLU A 304     -22.520  20.060   8.024  1.00 87.38           H  
ATOM   4781  C   GLU A 304     -23.646  18.264   7.814  1.00 87.38           C  
ATOM   4782  CB  GLU A 304     -23.231  19.490   9.975  1.00 87.38           C  
ATOM   4783  HB2 GLU A 304     -24.178  19.162  10.405  1.00 87.38           H  
ATOM   4784  HB3 GLU A 304     -22.490  18.706  10.130  1.00 87.38           H  
ATOM   4785  O   GLU A 304     -22.669  17.548   7.613  1.00 87.38           O  
ATOM   4786  CG  GLU A 304     -22.733  20.721  10.756  1.00 87.38           C  
ATOM   4787  HG2 GLU A 304     -21.759  21.009  10.360  1.00 87.38           H  
ATOM   4788  HG3 GLU A 304     -23.417  21.554  10.596  1.00 87.38           H  
ATOM   4789  CD  GLU A 304     -22.606  20.457  12.275  1.00 87.38           C  
ATOM   4790  OE1 GLU A 304     -21.959  21.277  12.975  1.00 87.38           O  
ATOM   4791  OE2 GLU A 304     -23.122  19.423  12.775  1.00 87.38           O  
ATOM   4792  N   ALA A 305     -24.883  17.854   7.491  1.00 85.06           N  
ATOM   4793  H   ALA A 305     -25.664  18.462   7.696  1.00 85.06           H  
ATOM   4794  CA  ALA A 305     -25.177  16.520   6.957  1.00 85.06           C  
ATOM   4795  HA  ALA A 305     -24.820  15.779   7.673  1.00 85.06           H  
ATOM   4796  C   ALA A 305     -24.475  16.230   5.629  1.00 85.06           C  
ATOM   4797  CB  ALA A 305     -26.689  16.324   6.783  1.00 85.06           C  
ATOM   4798  HB1 ALA A 305     -27.121  17.167   6.244  1.00 85.06           H  
ATOM   4799  HB2 ALA A 305     -27.168  16.210   7.756  1.00 85.06           H  
ATOM   4800  HB3 ALA A 305     -26.872  15.423   6.198  1.00 85.06           H  
ATOM   4801  O   ALA A 305     -24.008  15.107   5.452  1.00 85.06           O  
ATOM   4802  N   GLU A 306     -24.377  17.197   4.714  1.00 74.31           N  
ATOM   4803  H   GLU A 306     -24.788  18.101   4.902  1.00 74.31           H  
ATOM   4804  CA  GLU A 306     -23.650  17.009   3.452  1.00 74.31           C  
ATOM   4805  HA  GLU A 306     -24.020  16.115   2.951  1.00 74.31           H  
ATOM   4806  C   GLU A 306     -22.162  16.782   3.714  1.00 74.31           C  
ATOM   4807  CB  GLU A 306     -23.859  18.196   2.505  1.00 74.31           C  
ATOM   4808  HB2 GLU A 306     -23.641  19.125   3.032  1.00 74.31           H  
ATOM   4809  HB3 GLU A 306     -23.168  18.093   1.668  1.00 74.31           H  
ATOM   4810  O   GLU A 306     -21.621  15.783   3.254  1.00 74.31           O  
ATOM   4811  CG  GLU A 306     -25.293  18.224   1.957  1.00 74.31           C  
ATOM   4812  HG2 GLU A 306     -25.511  17.254   1.510  1.00 74.31           H  
ATOM   4813  HG3 GLU A 306     -25.985  18.371   2.787  1.00 74.31           H  
ATOM   4814  CD  GLU A 306     -25.525  19.323   0.909  1.00 74.31           C  
ATOM   4815  OE1 GLU A 306     -26.627  19.302   0.315  1.00 74.31           O  
ATOM   4816  OE2 GLU A 306     -24.628  20.175   0.722  1.00 74.31           O  
ATOM   4817  N   THR A 307     -21.522  17.613   4.543  1.00 73.88           N  
ATOM   4818  H   THR A 307     -21.993  18.451   4.853  1.00 73.88           H  
ATOM   4819  CA  THR A 307     -20.107  17.446   4.910  1.00 73.88           C  
ATOM   4820  HA  THR A 307     -19.523  17.389   3.992  1.00 73.88           H  
ATOM   4821  C   THR A 307     -19.861  16.162   5.699  1.00 73.88           C  
ATOM   4822  CB  THR A 307     -19.593  18.640   5.727  1.00 73.88           C  
ATOM   4823  HB  THR A 307     -19.999  18.590   6.738  1.00 73.88           H  
ATOM   4824  O   THR A 307     -18.876  15.483   5.454  1.00 73.88           O  
ATOM   4825  CG2 THR A 307     -18.067  18.690   5.797  1.00 73.88           C  
ATOM   4826 HG21 THR A 307     -17.647  18.717   4.791  1.00 73.88           H  
ATOM   4827 HG22 THR A 307     -17.688  17.809   6.315  1.00 73.88           H  
ATOM   4828 HG23 THR A 307     -17.747  19.575   6.347  1.00 73.88           H  
ATOM   4829  OG1 THR A 307     -20.012  19.846   5.140  1.00 73.88           O  
ATOM   4830  HG1 THR A 307     -19.353  20.517   5.333  1.00 73.88           H  
ATOM   4831  N   VAL A 308     -20.753  15.769   6.613  1.00 73.88           N  
ATOM   4832  H   VAL A 308     -21.536  16.380   6.799  1.00 73.88           H  
ATOM   4833  CA  VAL A 308     -20.641  14.509   7.370  1.00 73.88           C  
ATOM   4834  HA  VAL A 308     -19.622  14.424   7.747  1.00 73.88           H  
ATOM   4835  C   VAL A 308     -20.873  13.291   6.472  1.00 73.88           C  
ATOM   4836  CB  VAL A 308     -21.592  14.512   8.584  1.00 73.88           C  
ATOM   4837  HB  VAL A 308     -22.589  14.815   8.264  1.00 73.88           H  
ATOM   4838  O   VAL A 308     -20.212  12.274   6.663  1.00 73.88           O  
ATOM   4839  CG1 VAL A 308     -21.713  13.148   9.281  1.00 73.88           C  
ATOM   4840 HG11 VAL A 308     -22.344  13.245  10.164  1.00 73.88           H  
ATOM   4841 HG12 VAL A 308     -22.175  12.424   8.610  1.00 73.88           H  
ATOM   4842 HG13 VAL A 308     -20.724  12.791   9.567  1.00 73.88           H  
ATOM   4843  CG2 VAL A 308     -21.083  15.492   9.649  1.00 73.88           C  
ATOM   4844 HG21 VAL A 308     -20.092  15.194   9.990  1.00 73.88           H  
ATOM   4845 HG22 VAL A 308     -21.013  16.497   9.234  1.00 73.88           H  
ATOM   4846 HG23 VAL A 308     -21.769  15.514  10.496  1.00 73.88           H  
ATOM   4847  N   SER A 309     -21.761  13.384   5.479  1.00 68.69           N  
ATOM   4848  H   SER A 309     -22.267  14.250   5.361  1.00 68.69           H  
ATOM   4849  CA  SER A 309     -21.943  12.334   4.464  1.00 68.69           C  
ATOM   4850  HA  SER A 309     -22.047  11.369   4.960  1.00 68.69           H  
ATOM   4851  C   SER A 309     -20.722  12.259   3.559  1.00 68.69           C  
ATOM   4852  CB  SER A 309     -23.190  12.556   3.606  1.00 68.69           C  
ATOM   4853  HB2 SER A 309     -23.328  11.699   2.947  1.00 68.69           H  
ATOM   4854  HB3 SER A 309     -23.070  13.452   2.997  1.00 68.69           H  
ATOM   4855  O   SER A 309     -20.139  11.196   3.432  1.00 68.69           O  
ATOM   4856  OG  SER A 309     -24.321  12.706   4.435  1.00 68.69           O  
ATOM   4857  HG  SER A 309     -24.265  13.589   4.808  1.00 68.69           H  
ATOM   4858  N   ALA A 310     -20.239  13.391   3.047  1.00 60.97           N  
ATOM   4859  H   ALA A 310     -20.759  14.246   3.187  1.00 60.97           H  
ATOM   4860  CA  ALA A 310     -19.012  13.486   2.265  1.00 60.97           C  
ATOM   4861  HA  ALA A 310     -19.082  12.788   1.431  1.00 60.97           H  
ATOM   4862  C   ALA A 310     -17.755  13.116   3.070  1.00 60.97           C  
ATOM   4863  CB  ALA A 310     -18.911  14.904   1.694  1.00 60.97           C  
ATOM   4864  HB1 ALA A 310     -18.032  14.978   1.054  1.00 60.97           H  
ATOM   4865  HB2 ALA A 310     -18.823  15.628   2.504  1.00 60.97           H  
ATOM   4866  HB3 ALA A 310     -19.798  15.131   1.102  1.00 60.97           H  
ATOM   4867  O   ALA A 310     -16.773  12.689   2.480  1.00 60.97           O  
ATOM   4868  N   LEU A 311     -17.771  13.194   4.403  1.00 55.31           N  
ATOM   4869  H   LEU A 311     -18.525  13.710   4.832  1.00 55.31           H  
ATOM   4870  CA  LEU A 311     -16.726  12.645   5.271  1.00 55.31           C  
ATOM   4871  HA  LEU A 311     -15.772  12.699   4.748  1.00 55.31           H  
ATOM   4872  C   LEU A 311     -16.934  11.164   5.593  1.00 55.31           C  
ATOM   4873  CB  LEU A 311     -16.615  13.455   6.574  1.00 55.31           C  
ATOM   4874  HB2 LEU A 311     -17.618  13.636   6.959  1.00 55.31           H  
ATOM   4875  HB3 LEU A 311     -16.089  12.854   7.316  1.00 55.31           H  
ATOM   4876  O   LEU A 311     -15.961  10.514   5.937  1.00 55.31           O  
ATOM   4877  CG  LEU A 311     -15.862  14.790   6.440  1.00 55.31           C  
ATOM   4878  HG  LEU A 311     -16.305  15.401   5.654  1.00 55.31           H  
ATOM   4879  CD1 LEU A 311     -15.974  15.531   7.770  1.00 55.31           C  
ATOM   4880 HD11 LEU A 311     -15.433  16.474   7.693  1.00 55.31           H  
ATOM   4881 HD12 LEU A 311     -17.022  15.741   7.985  1.00 55.31           H  
ATOM   4882 HD13 LEU A 311     -15.539  14.938   8.575  1.00 55.31           H  
ATOM   4883  CD2 LEU A 311     -14.373  14.599   6.137  1.00 55.31           C  
ATOM   4884 HD21 LEU A 311     -14.241  14.176   5.141  1.00 55.31           H  
ATOM   4885 HD22 LEU A 311     -13.868  15.564   6.157  1.00 55.31           H  
ATOM   4886 HD23 LEU A 311     -13.914  13.944   6.878  1.00 55.31           H  
ATOM   4887  N   ALA A 312     -18.135  10.597   5.469  1.00 50.72           N  
ATOM   4888  H   ALA A 312     -18.919  11.183   5.219  1.00 50.72           H  
ATOM   4889  CA  ALA A 312     -18.368   9.154   5.591  1.00 50.72           C  
ATOM   4890  HA  ALA A 312     -17.693   8.749   6.344  1.00 50.72           H  
ATOM   4891  C   ALA A 312     -18.077   8.419   4.266  1.00 50.72           C  
ATOM   4892  CB  ALA A 312     -19.805   8.931   6.076  1.00 50.72           C  
ATOM   4893  HB1 ALA A 312     -19.961   9.451   7.022  1.00 50.72           H  
ATOM   4894  HB2 ALA A 312     -20.511   9.312   5.338  1.00 50.72           H  
ATOM   4895  HB3 ALA A 312     -19.982   7.865   6.215  1.00 50.72           H  
ATOM   4896  O   ALA A 312     -17.416   7.379   4.259  1.00 50.72           O  
ATOM   4897  N   ASP A 313     -18.507   9.011   3.154  1.00 40.97           N  
ATOM   4898  H   ASP A 313     -19.113   9.811   3.266  1.00 40.97           H  
ATOM   4899  CA  ASP A 313     -18.282   8.571   1.780  1.00 40.97           C  
ATOM   4900  HA  ASP A 313     -18.375   7.486   1.734  1.00 40.97           H  
ATOM   4901  C   ASP A 313     -16.864   8.941   1.318  1.00 40.97           C  
ATOM   4902  CB  ASP A 313     -19.358   9.181   0.860  1.00 40.97           C  
ATOM   4903  HB2 ASP A 313     -19.305  10.268   0.923  1.00 40.97           H  
ATOM   4904  HB3 ASP A 313     -19.134   8.895  -0.167  1.00 40.97           H  
ATOM   4905  O   ASP A 313     -16.189   8.125   0.701  1.00 40.97           O  
ATOM   4906  CG  ASP A 313     -20.788   8.714   1.186  1.00 40.97           C  
ATOM   4907  OD1 ASP A 313     -20.940   7.570   1.679  1.00 40.97           O  
ATOM   4908  OD2 ASP A 313     -21.728   9.499   0.929  1.00 40.97           O  
ATOM   4909  N   GLY A 314     -16.330  10.100   1.708  1.00 39.12           N  
ATOM   4910  H   GLY A 314     -16.930  10.788   2.140  1.00 39.12           H  
ATOM   4911  CA  GLY A 314     -14.914  10.465   1.551  1.00 39.12           C  
ATOM   4912  HA2 GLY A 314     -14.790  11.537   1.703  1.00 39.12           H  
ATOM   4913  HA3 GLY A 314     -14.589  10.231   0.537  1.00 39.12           H  
ATOM   4914  C   GLY A 314     -13.998   9.740   2.538  1.00 39.12           C  
ATOM   4915  O   GLY A 314     -12.859   9.417   2.195  1.00 39.12           O  
ATOM   4916  N   ALA A 315     -14.508   9.320   3.706  1.00 43.09           N  
ATOM   4917  H   ALA A 315     -15.416   9.642   4.010  1.00 43.09           H  
ATOM   4918  CA  ALA A 315     -13.828   8.294   4.490  1.00 43.09           C  
ATOM   4919  HA  ALA A 315     -12.796   8.622   4.613  1.00 43.09           H  
ATOM   4920  C   ALA A 315     -13.741   6.957   3.754  1.00 43.09           C  
ATOM   4921  CB  ALA A 315     -14.395   8.106   5.903  1.00 43.09           C  
ATOM   4922  HB1 ALA A 315     -13.911   7.254   6.381  1.00 43.09           H  
ATOM   4923  HB2 ALA A 315     -15.469   7.922   5.865  1.00 43.09           H  
ATOM   4924  HB3 ALA A 315     -14.179   8.986   6.508  1.00 43.09           H  
ATOM   4925  O   ALA A 315     -12.896   6.173   4.153  1.00 43.09           O  
ATOM   4926  N   SER A 316     -14.458   6.688   2.651  1.00 43.44           N  
ATOM   4927  H   SER A 316     -15.152   7.347   2.328  1.00 43.44           H  
ATOM   4928  CA  SER A 316     -14.109   5.537   1.796  1.00 43.44           C  
ATOM   4929  HA  SER A 316     -14.107   4.644   2.422  1.00 43.44           H  
ATOM   4930  C   SER A 316     -12.682   5.636   1.243  1.00 43.44           C  
ATOM   4931  CB  SER A 316     -15.135   5.272   0.688  1.00 43.44           C  
ATOM   4932  HB2 SER A 316     -16.144   5.358   1.090  1.00 43.44           H  
ATOM   4933  HB3 SER A 316     -14.993   4.253   0.329  1.00 43.44           H  
ATOM   4934  O   SER A 316     -11.958   4.636   1.252  1.00 43.44           O  
ATOM   4935  OG  SER A 316     -14.976   6.145  -0.406  1.00 43.44           O  
ATOM   4936  HG  SER A 316     -15.431   6.957  -0.172  1.00 43.44           H  
ATOM   4937  N   GLY A 317     -12.230   6.848   0.897  1.00 47.91           N  
ATOM   4938  H   GLY A 317     -12.867   7.630   0.953  1.00 47.91           H
[truncated: 292,824 more chars]
