# Supplementary material for: Deep mining reveals the diversity of endogenous viral elements in vertebrate genomes
Source: Nat Microbiol. 2024 Oct 22;9(11):3013–24. doi: 10.1038/s41564-024-01825-4 (PMC11521997; doi:10.1038/s41564-024-01825-4)
Supplement: Supplementary file 7 — NP tree files (Fig. 4a), and structural modelling files for the S. etruscus EVE, Ixodes scapularis EVE and South Bay virus nucleoprotein (Fig. 4b). [file 41564_2024_1825_MOESM7_ESM.zip › Source_Data_Figure_4/South_Bay_virus_48recycles_amber_b1f4e/South_Bay_virus_48recycles_amber_b1f4e_unrelaxed_rank_002_alphafold2_ptm_model_2_seed_000.pdb]

MODEL     1                                                                     
ATOM      1  N   MET A   1      19.344  -3.039 -29.625  1.00 57.88           N  
ATOM      2  CA  MET A   1      17.984  -3.150 -30.156  1.00 57.88           C  
ATOM      3  C   MET A   1      16.969  -3.266 -29.031  1.00 57.88           C  
ATOM      4  CB  MET A   1      17.875  -4.355 -31.094  1.00 57.88           C  
ATOM      5  O   MET A   1      17.188  -3.984 -28.047  1.00 57.88           O  
ATOM      6  CG  MET A   1      18.500  -4.133 -32.469  1.00 57.88           C  
ATOM      7  SD  MET A   1      17.953  -5.371 -33.688  1.00 57.88           S  
ATOM      8  CE  MET A   1      16.188  -5.504 -33.250  1.00 57.88           C  
ATOM      9  N   PRO A   2      15.859  -2.229 -29.000  1.00 77.06           N  
ATOM     10  CA  PRO A   2      14.836  -2.273 -27.953  1.00 77.06           C  
ATOM     11  C   PRO A   2      14.133  -3.627 -27.875  1.00 77.06           C  
ATOM     12  CB  PRO A   2      13.859  -1.174 -28.375  1.00 77.06           C  
ATOM     13  O   PRO A   2      13.953  -4.297 -28.906  1.00 77.06           O  
ATOM     14  CG  PRO A   2      14.195  -0.885 -29.812  1.00 77.06           C  
ATOM     15  CD  PRO A   2      15.547  -1.456 -30.094  1.00 77.06           C  
ATOM     16  N   VAL A   3      14.117  -4.180 -26.672  1.00 80.38           N  
ATOM     17  CA  VAL A   3      13.391  -5.418 -26.422  1.00 80.38           C  
ATOM     18  C   VAL A   3      11.945  -5.102 -26.031  1.00 80.38           C  
ATOM     19  CB  VAL A   3      14.062  -6.266 -25.328  1.00 80.38           C  
ATOM     20  O   VAL A   3      11.695  -4.461 -25.016  1.00 80.38           O  
ATOM     21  CG1 VAL A   3      13.297  -7.566 -25.094  1.00 80.38           C  
ATOM     22  CG2 VAL A   3      15.516  -6.559 -25.688  1.00 80.38           C  
ATOM     23  N   VAL A   4      10.953  -5.566 -26.875  1.00 88.06           N  
ATOM     24  CA  VAL A   4       9.531  -5.312 -26.656  1.00 88.06           C  
ATOM     25  C   VAL A   4       8.953  -6.395 -25.750  1.00 88.06           C  
ATOM     26  CB  VAL A   4       8.750  -5.254 -27.984  1.00 88.06           C  
ATOM     27  O   VAL A   4       9.328  -7.566 -25.844  1.00 88.06           O  
ATOM     28  CG1 VAL A   4       7.262  -5.016 -27.719  1.00 88.06           C  
ATOM     29  CG2 VAL A   4       9.320  -4.160 -28.891  1.00 88.06           C  
ATOM     30  N   LEU A   5       8.062  -5.918 -24.812  1.00 90.81           N  
ATOM     31  CA  LEU A   5       7.383  -6.902 -23.984  1.00 90.81           C  
ATOM     32  C   LEU A   5       6.406  -7.734 -24.812  1.00 90.81           C  
ATOM     33  CB  LEU A   5       6.637  -6.207 -22.844  1.00 90.81           C  
ATOM     34  O   LEU A   5       5.469  -7.199 -25.391  1.00 90.81           O  
ATOM     35  CG  LEU A   5       5.965  -7.125 -21.812  1.00 90.81           C  
ATOM     36  CD1 LEU A   5       7.016  -7.898 -21.031  1.00 90.81           C  
ATOM     37  CD2 LEU A   5       5.078  -6.312 -20.875  1.00 90.81           C  
ATOM     38  N   PRO A   6       6.652  -9.070 -24.812  1.00 89.62           N  
ATOM     39  CA  PRO A   6       5.773  -9.922 -25.609  1.00 89.62           C  
ATOM     40  C   PRO A   6       4.488 -10.305 -24.875  1.00 89.62           C  
ATOM     41  CB  PRO A   6       6.637 -11.156 -25.875  1.00 89.62           C  
ATOM     42  O   PRO A   6       4.344 -10.016 -23.688  1.00 89.62           O  
ATOM     43  CG  PRO A   6       7.535 -11.266 -24.688  1.00 89.62           C  
ATOM     44  CD  PRO A   6       7.824  -9.875 -24.188  1.00 89.62           C  
ATOM     45  N   ARG A   7       3.643 -10.836 -25.594  1.00 93.06           N  
ATOM     46  CA  ARG A   7       2.463 -11.484 -25.031  1.00 93.06           C  
ATOM     47  C   ARG A   7       2.809 -12.852 -24.469  1.00 93.06           C  
ATOM     48  CB  ARG A   7       1.364 -11.617 -26.094  1.00 93.06           C  
ATOM     49  O   ARG A   7       3.490 -13.648 -25.109  1.00 93.06           O  
ATOM     50  CG  ARG A   7       0.057 -12.172 -25.547  1.00 93.06           C  
ATOM     51  CD  ARG A   7      -1.028 -12.203 -26.625  1.00 93.06           C  
ATOM     52  NE  ARG A   7      -2.283 -12.734 -26.094  1.00 93.06           N  
ATOM     53  NH1 ARG A   7      -3.543 -12.133 -27.938  1.00 93.06           N  
ATOM     54  NH2 ARG A   7      -4.531 -13.211 -26.172  1.00 93.06           N  
ATOM     55  CZ  ARG A   7      -3.449 -12.688 -26.734  1.00 93.06           C  
ATOM     56  N   PHE A   8       2.357 -13.055 -23.141  1.00 92.94           N  
ATOM     57  CA  PHE A   8       2.594 -14.352 -22.531  1.00 92.94           C  
ATOM     58  C   PHE A   8       1.288 -15.125 -22.375  1.00 92.94           C  
ATOM     59  CB  PHE A   8       3.275 -14.195 -21.172  1.00 92.94           C  
ATOM     60  O   PHE A   8       0.288 -14.570 -21.922  1.00 92.94           O  
ATOM     61  CG  PHE A   8       4.520 -13.352 -21.203  1.00 92.94           C  
ATOM     62  CD1 PHE A   8       5.660 -13.797 -21.875  1.00 92.94           C  
ATOM     63  CD2 PHE A   8       4.551 -12.109 -20.594  1.00 92.94           C  
ATOM     64  CE1 PHE A   8       6.812 -13.023 -21.906  1.00 92.94           C  
ATOM     65  CE2 PHE A   8       5.703 -11.328 -20.625  1.00 92.94           C  
ATOM     66  CZ  PHE A   8       6.832 -11.781 -21.281  1.00 92.94           C  
ATOM     67  N   ASN A   9       1.334 -16.375 -22.641  1.00 86.62           N  
ATOM     68  CA  ASN A   9       0.146 -17.203 -22.469  1.00 86.62           C  
ATOM     69  C   ASN A   9       0.158 -17.938 -21.125  1.00 86.62           C  
ATOM     70  CB  ASN A   9       0.022 -18.219 -23.609  1.00 86.62           C  
ATOM     71  O   ASN A   9      -0.896 -18.297 -20.609  1.00 86.62           O  
ATOM     72  CG  ASN A   9      -0.264 -17.547 -24.953  1.00 86.62           C  
ATOM     73  ND2 ASN A   9       0.309 -18.094 -26.016  1.00 86.62           N  
ATOM     74  OD1 ASN A   9      -0.992 -16.562 -25.016  1.00 86.62           O  
ATOM     75  N   ASP A  10       1.341 -18.125 -20.609  1.00 90.38           N  
ATOM     76  CA  ASP A  10       1.485 -18.812 -19.328  1.00 90.38           C  
ATOM     77  C   ASP A  10       2.807 -18.438 -18.656  1.00 90.38           C  
ATOM     78  CB  ASP A  10       1.393 -20.328 -19.516  1.00 90.38           C  
ATOM     79  O   ASP A  10       3.621 -17.719 -19.234  1.00 90.38           O  
ATOM     80  CG  ASP A  10       2.420 -20.859 -20.500  1.00 90.38           C  
ATOM     81  OD1 ASP A  10       3.520 -20.281 -20.609  1.00 90.38           O  
ATOM     82  OD2 ASP A  10       2.129 -21.891 -21.156  1.00 90.38           O  
ATOM     83  N   ARG A  11       2.988 -18.953 -17.438  1.00 89.69           N  
ATOM     84  CA  ARG A  11       4.145 -18.609 -16.625  1.00 89.69           C  
ATOM     85  C   ARG A  11       5.426 -19.203 -17.219  1.00 89.69           C  
ATOM     86  CB  ARG A  11       3.955 -19.125 -15.188  1.00 89.69           C  
ATOM     87  O   ARG A  11       6.496 -18.594 -17.094  1.00 89.69           O  
ATOM     88  CG  ARG A  11       2.969 -18.312 -14.375  1.00 89.69           C  
ATOM     89  CD  ARG A  11       3.527 -16.938 -14.023  1.00 89.69           C  
ATOM     90  NE  ARG A  11       2.627 -16.203 -13.141  1.00 89.69           N  
ATOM     91  NH1 ARG A  11       3.975 -14.328 -12.992  1.00 89.69           N  
ATOM     92  NH2 ARG A  11       1.973 -14.398 -11.875  1.00 89.69           N  
ATOM     93  CZ  ARG A  11       2.859 -14.977 -12.672  1.00 89.69           C  
ATOM     94  N   ALA A  12       5.305 -20.281 -17.906  1.00 93.50           N  
ATOM     95  CA  ALA A  12       6.473 -20.922 -18.500  1.00 93.50           C  
ATOM     96  C   ALA A  12       7.074 -20.031 -19.594  1.00 93.50           C  
ATOM     97  CB  ALA A  12       6.102 -22.281 -19.078  1.00 93.50           C  
ATOM     98  O   ALA A  12       8.297 -19.891 -19.688  1.00 93.50           O  
ATOM     99  N   ALA A  13       6.191 -19.484 -20.422  1.00 94.12           N  
ATOM    100  CA  ALA A  13       6.641 -18.562 -21.469  1.00 94.12           C  
ATOM    101  C   ALA A  13       7.312 -17.328 -20.859  1.00 94.12           C  
ATOM    102  CB  ALA A  13       5.469 -18.141 -22.344  1.00 94.12           C  
ATOM    103  O   ALA A  13       8.320 -16.844 -21.375  1.00 94.12           O  
ATOM    104  N   LEU A  14       6.770 -16.844 -19.812  1.00 94.50           N  
ATOM    105  CA  LEU A  14       7.359 -15.727 -19.094  1.00 94.50           C  
ATOM    106  C   LEU A  14       8.758 -16.078 -18.594  1.00 94.50           C  
ATOM    107  CB  LEU A  14       6.469 -15.328 -17.906  1.00 94.50           C  
ATOM    108  O   LEU A  14       9.703 -15.320 -18.781  1.00 94.50           O  
ATOM    109  CG  LEU A  14       7.055 -14.305 -16.938  1.00 94.50           C  
ATOM    110  CD1 LEU A  14       7.293 -12.977 -17.641  1.00 94.50           C  
ATOM    111  CD2 LEU A  14       6.137 -14.133 -15.734  1.00 94.50           C  
ATOM    112  N   ASP A  15       8.875 -17.234 -18.031  1.00 94.06           N  
ATOM    113  CA  ASP A  15      10.148 -17.672 -17.469  1.00 94.06           C  
ATOM    114  C   ASP A  15      11.219 -17.781 -18.562  1.00 94.06           C  
ATOM    115  CB  ASP A  15       9.992 -19.016 -16.766  1.00 94.06           C  
ATOM    116  O   ASP A  15      12.352 -17.328 -18.375  1.00 94.06           O  
ATOM    117  CG  ASP A  15       9.250 -18.906 -15.438  1.00 94.06           C  
ATOM    118  OD1 ASP A  15       9.156 -17.797 -14.883  1.00 94.06           O  
ATOM    119  OD2 ASP A  15       8.758 -19.953 -14.945  1.00 94.06           O  
ATOM    120  N   ALA A  16      10.859 -18.359 -19.641  1.00 94.06           N  
ATOM    121  CA  ALA A  16      11.789 -18.516 -20.766  1.00 94.06           C  
ATOM    122  C   ALA A  16      12.250 -17.156 -21.281  1.00 94.06           C  
ATOM    123  CB  ALA A  16      11.141 -19.312 -21.891  1.00 94.06           C  
ATOM    124  O   ALA A  16      13.445 -16.938 -21.516  1.00 94.06           O  
ATOM    125  N   TRP A  17      11.320 -16.281 -21.438  1.00 94.25           N  
ATOM    126  CA  TRP A  17      11.617 -14.930 -21.922  1.00 94.25           C  
ATOM    127  C   TRP A  17      12.523 -14.195 -20.938  1.00 94.25           C  
ATOM    128  CB  TRP A  17      10.320 -14.141 -22.125  1.00 94.25           C  
ATOM    129  O   TRP A  17      13.516 -13.578 -21.344  1.00 94.25           O  
ATOM    130  CG  TRP A  17      10.539 -12.688 -22.422  1.00 94.25           C  
ATOM    131  CD1 TRP A  17      10.828 -12.125 -23.625  1.00 94.25           C  
ATOM    132  CD2 TRP A  17      10.484 -11.609 -21.469  1.00 94.25           C  
ATOM    133  CE2 TRP A  17      10.758 -10.414 -22.188  1.00 94.25           C  
ATOM    134  CE3 TRP A  17      10.234 -11.531 -20.094  1.00 94.25           C  
ATOM    135  NE1 TRP A  17      10.961 -10.758 -23.500  1.00 94.25           N  
ATOM    136  CH2 TRP A  17      10.539  -9.117 -20.219  1.00 94.25           C  
ATOM    137  CZ2 TRP A  17      10.781  -9.164 -21.562  1.00 94.25           C  
ATOM    138  CZ3 TRP A  17      10.266 -10.289 -19.484  1.00 94.25           C  
ATOM    139  N   PHE A  18      12.188 -14.242 -19.672  1.00 93.62           N  
ATOM    140  CA  PHE A  18      12.961 -13.555 -18.656  1.00 93.62           C  
ATOM    141  C   PHE A  18      14.398 -14.062 -18.625  1.00 93.62           C  
ATOM    142  CB  PHE A  18      12.312 -13.742 -17.281  1.00 93.62           C  
ATOM    143  O   PHE A  18      15.344 -13.266 -18.594  1.00 93.62           O  
ATOM    144  CG  PHE A  18      13.000 -12.984 -16.172  1.00 93.62           C  
ATOM    145  CD1 PHE A  18      13.953 -13.609 -15.367  1.00 93.62           C  
ATOM    146  CD2 PHE A  18      12.703 -11.656 -15.930  1.00 93.62           C  
ATOM    147  CE1 PHE A  18      14.594 -12.914 -14.344  1.00 93.62           C  
ATOM    148  CE2 PHE A  18      13.336 -10.953 -14.906  1.00 93.62           C  
ATOM    149  CZ  PHE A  18      14.281 -11.586 -14.117  1.00 93.62           C  
ATOM    150  N   ASN A  19      14.617 -15.344 -18.641  1.00 92.06           N  
ATOM    151  CA  ASN A  19      15.945 -15.938 -18.578  1.00 92.06           C  
ATOM    152  C   ASN A  19      16.781 -15.562 -19.797  1.00 92.06           C  
ATOM    153  CB  ASN A  19      15.844 -17.469 -18.469  1.00 92.06           C  
ATOM    154  O   ASN A  19      18.000 -15.391 -19.688  1.00 92.06           O  
ATOM    155  CG  ASN A  19      15.336 -17.906 -17.109  1.00 92.06           C  
ATOM    156  ND2 ASN A  19      14.742 -19.094 -17.062  1.00 92.06           N  
ATOM    157  OD1 ASN A  19      15.484 -17.188 -16.109  1.00 92.06           O  
ATOM    158  N   ALA A  20      16.141 -15.312 -20.922  1.00 91.31           N  
ATOM    159  CA  ALA A  20      16.844 -14.992 -22.156  1.00 91.31           C  
ATOM    160  C   ALA A  20      17.250 -13.516 -22.203  1.00 91.31           C  
ATOM    161  CB  ALA A  20      15.953 -15.320 -23.359  1.00 91.31           C  
ATOM    162  O   ALA A  20      18.281 -13.164 -22.781  1.00 91.31           O  
ATOM    163  N   ASN A  21      16.562 -12.672 -21.469  1.00 89.81           N  
ATOM    164  CA  ASN A  21      16.719 -11.242 -21.703  1.00 89.81           C  
ATOM    165  C   ASN A  21      17.312 -10.539 -20.484  1.00 89.81           C  
ATOM    166  CB  ASN A  21      15.383 -10.602 -22.078  1.00 89.81           C  
ATOM    167  O   ASN A  21      17.812  -9.414 -20.594  1.00 89.81           O  
ATOM    168  CG  ASN A  21      14.906 -11.016 -23.453  1.00 89.81           C  
ATOM    169  ND2 ASN A  21      13.922 -11.898 -23.500  1.00 89.81           N  
ATOM    170  OD1 ASN A  21      15.430 -10.547 -24.469  1.00 89.81           O  
ATOM    171  N   PHE A  22      17.297 -11.188 -19.344  1.00 89.94           N  
ATOM    172  CA  PHE A  22      17.797 -10.578 -18.125  1.00 89.94           C  
ATOM    173  C   PHE A  22      18.781 -11.508 -17.422  1.00 89.94           C  
ATOM    174  CB  PHE A  22      16.641 -10.234 -17.188  1.00 89.94           C  
ATOM    175  O   PHE A  22      18.562 -11.875 -16.266  1.00 89.94           O  
ATOM    176  CG  PHE A  22      15.672  -9.227 -17.750  1.00 89.94           C  
ATOM    177  CD1 PHE A  22      15.891  -7.863 -17.594  1.00 89.94           C  
ATOM    178  CD2 PHE A  22      14.547  -9.641 -18.453  1.00 89.94           C  
ATOM    179  CE1 PHE A  22      15.000  -6.930 -18.109  1.00 89.94           C  
ATOM    180  CE2 PHE A  22      13.648  -8.719 -18.984  1.00 89.94           C  
ATOM    181  CZ  PHE A  22      13.883  -7.359 -18.812  1.00 89.94           C  
ATOM    182  N   ALA A  23      19.922 -11.820 -18.016  1.00 85.06           N  
ATOM    183  CA  ALA A  23      20.875 -12.820 -17.547  1.00 85.06           C  
ATOM    184  C   ALA A  23      21.734 -12.273 -16.422  1.00 85.06           C  
ATOM    185  CB  ALA A  23      21.750 -13.305 -18.703  1.00 85.06           C  
ATOM    186  O   ALA A  23      22.250 -13.031 -15.594  1.00 85.06           O  
ATOM    187  N   ASP A  24      21.781 -10.969 -16.250  1.00 86.75           N  
ATOM    188  CA  ASP A  24      22.703 -10.344 -15.289  1.00 86.75           C  
ATOM    189  C   ASP A  24      21.984 -10.031 -13.977  1.00 86.75           C  
ATOM    190  CB  ASP A  24      23.312  -9.070 -15.875  1.00 86.75           C  
ATOM    191  O   ASP A  24      22.562  -9.422 -13.078  1.00 86.75           O  
ATOM    192  CG  ASP A  24      24.203  -9.344 -17.078  1.00 86.75           C  
ATOM    193  OD1 ASP A  24      24.859 -10.398 -17.125  1.00 86.75           O  
ATOM    194  OD2 ASP A  24      24.234  -8.484 -17.984  1.00 86.75           O  
ATOM    195  N   THR A  25      20.750 -10.422 -13.828  1.00 90.06           N  
ATOM    196  CA  THR A  25      20.016 -10.188 -12.578  1.00 90.06           C  
ATOM    197  C   THR A  25      20.547 -11.094 -11.469  1.00 90.06           C  
ATOM    198  CB  THR A  25      18.516 -10.430 -12.758  1.00 90.06           C  
ATOM    199  O   THR A  25      21.281 -12.047 -11.734  1.00 90.06           O  
ATOM    200  CG2 THR A  25      17.906  -9.422 -13.734  1.00 90.06           C  
ATOM    201  OG1 THR A  25      18.297 -11.750 -13.258  1.00 90.06           O  
ATOM    202  N   ASN A  26      20.391 -10.734 -10.219  1.00 88.38           N  
ATOM    203  CA  ASN A  26      20.891 -11.500  -9.078  1.00 88.38           C  
ATOM    204  C   ASN A  26      19.750 -11.898  -8.133  1.00 88.38           C  
ATOM    205  CB  ASN A  26      21.953 -10.711  -8.320  1.00 88.38           C  
ATOM    206  O   ASN A  26      18.594 -11.617  -8.414  1.00 88.38           O  
ATOM    207  CG  ASN A  26      21.422  -9.414  -7.746  1.00 88.38           C  
ATOM    208  ND2 ASN A  26      21.984  -8.297  -8.188  1.00 88.38           N  
ATOM    209  OD1 ASN A  26      20.516  -9.414  -6.906  1.00 88.38           O  
ATOM    210  N   GLN A  27      20.125 -12.617  -7.047  1.00 85.50           N  
ATOM    211  CA  GLN A  27      19.094 -13.172  -6.168  1.00 85.50           C  
ATOM    212  C   GLN A  27      19.109 -12.477  -4.809  1.00 85.50           C  
ATOM    213  CB  GLN A  27      19.297 -14.680  -5.992  1.00 85.50           C  
ATOM    214  O   GLN A  27      18.641 -13.039  -3.816  1.00 85.50           O  
ATOM    215  CG  GLN A  27      19.125 -15.469  -7.281  1.00 85.50           C  
ATOM    216  CD  GLN A  27      17.703 -15.461  -7.797  1.00 85.50           C  
ATOM    217  NE2 GLN A  27      17.547 -15.633  -9.102  1.00 85.50           N  
ATOM    218  OE1 GLN A  27      16.750 -15.297  -7.027  1.00 85.50           O  
ATOM    219  N   ARG A  28      19.641 -11.312  -4.777  1.00 88.94           N  
ATOM    220  CA  ARG A  28      19.688 -10.531  -3.545  1.00 88.94           C  
ATOM    221  C   ARG A  28      18.281 -10.070  -3.145  1.00 88.94           C  
ATOM    222  CB  ARG A  28      20.609  -9.320  -3.707  1.00 88.94           C  
ATOM    223  O   ARG A  28      18.062  -9.695  -1.993  1.00 88.94           O  
ATOM    224  CG  ARG A  28      22.094  -9.680  -3.754  1.00 88.94           C  
ATOM    225  CD  ARG A  28      22.969  -8.438  -3.682  1.00 88.94           C  
ATOM    226  NE  ARG A  28      23.047  -7.918  -2.320  1.00 88.94           N  
ATOM    227  NH1 ARG A  28      24.297  -6.059  -2.891  1.00 88.94           N  
ATOM    228  NH2 ARG A  28      23.688  -6.414  -0.708  1.00 88.94           N  
ATOM    229  CZ  ARG A  28      23.688  -6.797  -1.976  1.00 88.94           C  
ATOM    230  N   THR A  29      17.297 -10.023  -4.043  1.00 93.31           N  
ATOM    231  CA  THR A  29      15.898  -9.695  -3.840  1.00 93.31           C  
ATOM    232  C   THR A  29      15.023 -10.938  -3.998  1.00 93.31           C  
ATOM    233  CB  THR A  29      15.430  -8.609  -4.824  1.00 93.31           C  
ATOM    234  O   THR A  29      15.492 -11.977  -4.477  1.00 93.31           O  
ATOM    235  CG2 THR A  29      16.234  -7.332  -4.652  1.00 93.31           C  
ATOM    236  OG1 THR A  29      15.586  -9.086  -6.164  1.00 93.31           O  
ATOM    237  N   TYR A  30      13.727 -10.883  -3.523  1.00 94.12           N  
ATOM    238  CA  TYR A  30      12.805 -12.000  -3.709  1.00 94.12           C  
ATOM    239  C   TYR A  30      12.547 -12.250  -5.191  1.00 94.12           C  
ATOM    240  CB  TYR A  30      11.477 -11.727  -2.990  1.00 94.12           C  
ATOM    241  O   TYR A  30      12.562 -13.398  -5.641  1.00 94.12           O  
ATOM    242  CG  TYR A  30      11.562 -11.867  -1.489  1.00 94.12           C  
ATOM    243  CD1 TYR A  30      11.734 -13.109  -0.892  1.00 94.12           C  
ATOM    244  CD2 TYR A  30      11.477 -10.750  -0.667  1.00 94.12           C  
ATOM    245  CE1 TYR A  30      11.812 -13.242   0.491  1.00 94.12           C  
ATOM    246  CE2 TYR A  30      11.547 -10.867   0.717  1.00 94.12           C  
ATOM    247  OH  TYR A  30      11.797 -12.234   2.654  1.00 94.12           O  
ATOM    248  CZ  TYR A  30      11.719 -12.117   1.286  1.00 94.12           C  
ATOM    249  N   SER A  31      12.219 -11.195  -5.941  1.00 93.62           N  
ATOM    250  CA  SER A  31      12.180 -11.250  -7.402  1.00 93.62           C  
ATOM    251  C   SER A  31      13.492 -10.750  -8.008  1.00 93.62           C  
ATOM    252  CB  SER A  31      11.016 -10.422  -7.934  1.00 93.62           C  
ATOM    253  O   SER A  31      14.031  -9.727  -7.570  1.00 93.62           O  
ATOM    254  OG  SER A  31      10.977 -10.461  -9.352  1.00 93.62           O  
ATOM    255  N   ALA A  32      14.031 -11.484  -8.969  1.00 91.88           N  
ATOM    256  CA  ALA A  32      15.320 -11.148  -9.555  1.00 91.88           C  
ATOM    257  C   ALA A  32      15.320  -9.719 -10.094  1.00 91.88           C  
ATOM    258  CB  ALA A  32      15.680 -12.133 -10.664  1.00 91.88           C  
ATOM    259  O   ALA A  32      14.359  -9.297 -10.734  1.00 91.88           O  
ATOM    260  N   SER A  33      16.453  -8.945  -9.672  1.00 91.75           N  
ATOM    261  CA  SER A  33      16.688  -7.570 -10.102  1.00 91.75           C  
ATOM    262  C   SER A  33      18.172  -7.273 -10.219  1.00 91.75           C  
ATOM    263  CB  SER A  33      16.031  -6.590  -9.117  1.00 91.75           C  
ATOM    264  O   SER A  33      19.000  -8.164 -10.047  1.00 91.75           O  
ATOM    265  OG  SER A  33      16.781  -6.520  -7.918  1.00 91.75           O  
ATOM    266  N   TYR A  34      18.484  -6.008 -10.562  1.00 91.69           N  
ATOM    267  CA  TYR A  34      19.875  -5.590 -10.711  1.00 91.69           C  
ATOM    268  C   TYR A  34      20.375  -4.934  -9.430  1.00 91.69           C  
ATOM    269  CB  TYR A  34      20.031  -4.625 -11.891  1.00 91.69           C  
ATOM    270  O   TYR A  34      21.406  -4.254  -9.445  1.00 91.69           O  
ATOM    271  CG  TYR A  34      19.797  -5.270 -13.234  1.00 91.69           C  
ATOM    272  CD1 TYR A  34      20.781  -6.051 -13.828  1.00 91.69           C  
ATOM    273  CD2 TYR A  34      18.594  -5.098 -13.914  1.00 91.69           C  
ATOM    274  CE1 TYR A  34      20.594  -6.645 -15.070  1.00 91.69           C  
ATOM    275  CE2 TYR A  34      18.391  -5.688 -15.156  1.00 91.69           C  
ATOM    276  OH  TYR A  34      19.172  -7.043 -16.953  1.00 91.69           O  
ATOM    277  CZ  TYR A  34      19.391  -6.457 -15.727  1.00 91.69           C  
ATOM    278  N   PHE A  35      19.688  -5.129  -8.359  1.00 91.94           N  
ATOM    279  CA  PHE A  35      20.031  -4.539  -7.074  1.00 91.94           C  
ATOM    280  C   PHE A  35      21.422  -4.988  -6.629  1.00 91.94           C  
ATOM    281  CB  PHE A  35      18.984  -4.902  -6.012  1.00 91.94           C  
ATOM    282  O   PHE A  35      21.703  -6.188  -6.605  1.00 91.94           O  
ATOM    283  CG  PHE A  35      19.250  -4.273  -4.668  1.00 91.94           C  
ATOM    284  CD1 PHE A  35      19.719  -5.031  -3.605  1.00 91.94           C  
ATOM    285  CD2 PHE A  35      19.016  -2.918  -4.473  1.00 91.94           C  
ATOM    286  CE1 PHE A  35      19.953  -4.449  -2.363  1.00 91.94           C  
ATOM    287  CE2 PHE A  35      19.250  -2.328  -3.232  1.00 91.94           C  
ATOM    288  CZ  PHE A  35      19.719  -3.098  -2.180  1.00 91.94           C  
ATOM    289  N   ASP A  36      22.234  -4.035  -6.227  1.00 89.12           N  
ATOM    290  CA  ASP A  36      23.594  -4.418  -5.883  1.00 89.12           C  
ATOM    291  C   ASP A  36      24.031  -3.770  -4.574  1.00 89.12           C  
ATOM    292  CB  ASP A  36      24.562  -4.039  -7.008  1.00 89.12           C  
ATOM    293  O   ASP A  36      25.156  -3.996  -4.109  1.00 89.12           O  
ATOM    294  CG  ASP A  36      24.578  -2.547  -7.297  1.00 89.12           C  
ATOM    295  OD1 ASP A  36      23.844  -1.787  -6.621  1.00 89.12           O  
ATOM    296  OD2 ASP A  36      25.312  -2.131  -8.219  1.00 89.12           O  
ATOM    297  N   GLY A  37      23.047  -3.012  -3.930  1.00 88.88           N  
ATOM    298  CA  GLY A  37      23.312  -2.434  -2.625  1.00 88.88           C  
ATOM    299  C   GLY A  37      22.672  -1.072  -2.426  1.00 88.88           C  
ATOM    300  O   GLY A  37      22.078  -0.518  -3.355  1.00 88.88           O  
ATOM    301  N   LEU A  38      22.750  -0.556  -1.158  1.00 90.50           N  
ATOM    302  CA  LEU A  38      22.156   0.725  -0.793  1.00 90.50           C  
ATOM    303  C   LEU A  38      23.094   1.877  -1.119  1.00 90.50           C  
ATOM    304  CB  LEU A  38      21.797   0.747   0.696  1.00 90.50           C  
ATOM    305  O   LEU A  38      24.312   1.689  -1.169  1.00 90.50           O  
ATOM    306  CG  LEU A  38      20.797  -0.312   1.170  1.00 90.50           C  
ATOM    307  CD1 LEU A  38      20.609  -0.225   2.682  1.00 90.50           C  
ATOM    308  CD2 LEU A  38      19.469  -0.150   0.451  1.00 90.50           C  
ATOM    309  N   PRO A  39      22.516   3.062  -1.408  1.00 89.25           N  
ATOM    310  CA  PRO A  39      23.375   4.219  -1.655  1.00 89.25           C  
ATOM    311  C   PRO A  39      24.172   4.633  -0.423  1.00 89.25           C  
ATOM    312  CB  PRO A  39      22.391   5.316  -2.059  1.00 89.25           C  
ATOM    313  O   PRO A  39      23.781   4.324   0.705  1.00 89.25           O  
ATOM    314  CG  PRO A  39      21.094   4.918  -1.429  1.00 89.25           C  
ATOM    315  CD  PRO A  39      21.062   3.418  -1.324  1.00 89.25           C  
ATOM    316  N   ASP A  40      25.312   5.270  -0.687  1.00 87.00           N  
ATOM    317  CA  ASP A  40      26.094   5.852   0.393  1.00 87.00           C  
ATOM    318  C   ASP A  40      25.344   6.980   1.084  1.00 87.00           C  
ATOM    319  CB  ASP A  40      27.438   6.363  -0.139  1.00 87.00           C  
ATOM    320  O   ASP A  40      24.906   7.930   0.431  1.00 87.00           O  
ATOM    321  CG  ASP A  40      28.359   6.871   0.958  1.00 87.00           C  
ATOM    322  OD1 ASP A  40      28.328   6.324   2.084  1.00 87.00           O  
ATOM    323  OD2 ASP A  40      29.125   7.820   0.697  1.00 87.00           O  
ATOM    324  N   VAL A  41      25.375   6.988   2.420  1.00 88.69           N  
ATOM    325  CA  VAL A  41      24.500   7.859   3.201  1.00 88.69           C  
ATOM    326  C   VAL A  41      25.156   9.227   3.363  1.00 88.69           C  
ATOM    327  CB  VAL A  41      24.188   7.250   4.586  1.00 88.69           C  
ATOM    328  O   VAL A  41      24.453  10.234   3.543  1.00 88.69           O  
ATOM    329  CG1 VAL A  41      23.359   8.219   5.422  1.00 88.69           C  
ATOM    330  CG2 VAL A  41      23.453   5.918   4.426  1.00 88.69           C  
ATOM    331  N   GLU A  42      26.422   9.375   3.238  1.00 87.38           N  
ATOM    332  CA  GLU A  42      27.188  10.570   3.555  1.00 87.38           C  
ATOM    333  C   GLU A  42      26.734  11.750   2.697  1.00 87.38           C  
ATOM    334  CB  GLU A  42      28.688  10.320   3.361  1.00 87.38           C  
ATOM    335  O   GLU A  42      26.562  12.859   3.207  1.00 87.38           O  
ATOM    336  CG  GLU A  42      29.312   9.508   4.484  1.00 87.38           C  
ATOM    337  CD  GLU A  42      30.812   9.297   4.297  1.00 87.38           C  
ATOM    338  OE1 GLU A  42      31.438   8.625   5.145  1.00 87.38           O  
ATOM    339  OE2 GLU A  42      31.359   9.805   3.293  1.00 87.38           O  
ATOM    340  N   THR A  43      26.562  11.500   1.470  1.00 89.44           N  
ATOM    341  CA  THR A  43      26.156  12.555   0.550  1.00 89.44           C  
ATOM    342  C   THR A  43      24.797  13.117   0.951  1.00 89.44           C  
ATOM    343  CB  THR A  43      26.094  12.039  -0.899  1.00 89.44           C  
ATOM    344  O   THR A  43      24.578  14.336   0.923  1.00 89.44           O  
ATOM    345  CG2 THR A  43      25.641  13.141  -1.855  1.00 89.44           C  
ATOM    346  OG1 THR A  43      27.391  11.578  -1.293  1.00 89.44           O  
ATOM    347  N   TYR A  44      23.938  12.312   1.378  1.00 91.56           N  
ATOM    348  CA  TYR A  44      22.578  12.719   1.706  1.00 91.56           C  
ATOM    349  C   TYR A  44      22.531  13.492   3.021  1.00 91.56           C  
ATOM    350  CB  TYR A  44      21.656  11.500   1.790  1.00 91.56           C  
ATOM    351  O   TYR A  44      21.812  14.484   3.145  1.00 91.56           O  
ATOM    352  CG  TYR A  44      21.484  10.773   0.477  1.00 91.56           C  
ATOM    353  CD1 TYR A  44      20.531  11.172  -0.444  1.00 91.56           C  
ATOM    354  CD2 TYR A  44      22.297   9.688   0.155  1.00 91.56           C  
ATOM    355  CE1 TYR A  44      20.359  10.500  -1.655  1.00 91.56           C  
ATOM    356  CE2 TYR A  44      22.156   9.008  -1.053  1.00 91.56           C  
ATOM    357  OH  TYR A  44      21.031   8.766  -3.146  1.00 91.56           O  
ATOM    358  CZ  TYR A  44      21.188   9.430  -1.950  1.00 91.56           C  
ATOM    359  N   LEU A  45      23.297  13.086   3.906  1.00 88.31           N  
ATOM    360  CA  LEU A  45      23.422  13.797   5.172  1.00 88.31           C  
ATOM    361  C   LEU A  45      23.906  15.227   4.949  1.00 88.31           C  
ATOM    362  CB  LEU A  45      24.375  13.062   6.109  1.00 88.31           C  
ATOM    363  O   LEU A  45      23.359  16.172   5.523  1.00 88.31           O  
ATOM    364  CG  LEU A  45      23.812  11.836   6.836  1.00 88.31           C  
ATOM    365  CD1 LEU A  45      24.938  11.039   7.480  1.00 88.31           C  
ATOM    366  CD2 LEU A  45      22.781  12.266   7.879  1.00 88.31           C  
ATOM    367  N   LEU A  46      24.922  15.297   4.148  1.00 89.25           N  
ATOM    368  CA  LEU A  46      25.500  16.594   3.840  1.00 89.25           C  
ATOM    369  C   LEU A  46      24.484  17.500   3.156  1.00 89.25           C  
ATOM    370  CB  LEU A  46      26.734  16.438   2.947  1.00 89.25           C  
ATOM    371  O   LEU A  46      24.312  18.656   3.557  1.00 89.25           O  
ATOM    372  CG  LEU A  46      27.484  17.719   2.580  1.00 89.25           C  
ATOM    373  CD1 LEU A  46      28.234  18.266   3.793  1.00 89.25           C  
ATOM    374  CD2 LEU A  46      28.453  17.469   1.422  1.00 89.25           C  
ATOM    375  N   GLU A  47      23.766  16.969   2.203  1.00 92.31           N  
ATOM    376  CA  GLU A  47      22.844  17.766   1.407  1.00 92.31           C  
ATOM    377  C   GLU A  47      21.609  18.172   2.221  1.00 92.31           C  
ATOM    378  CB  GLU A  47      22.422  17.016   0.148  1.00 92.31           C  
ATOM    379  O   GLU A  47      21.094  19.281   2.066  1.00 92.31           O  
ATOM    380  CG  GLU A  47      23.547  16.828  -0.865  1.00 92.31           C  
ATOM    381  CD  GLU A  47      24.047  18.141  -1.448  1.00 92.31           C  
ATOM    382  OE1 GLU A  47      25.234  18.203  -1.840  1.00 92.31           O  
ATOM    383  OE2 GLU A  47      23.250  19.094  -1.514  1.00 92.31           O  
ATOM    384  N   ILE A  48      21.203  17.297   3.059  1.00 90.50           N  
ATOM    385  CA  ILE A  48      20.078  17.609   3.938  1.00 90.50           C  
ATOM    386  C   ILE A  48      20.469  18.766   4.863  1.00 90.50           C  
ATOM    387  CB  ILE A  48      19.641  16.391   4.766  1.00 90.50           C  
ATOM    388  O   ILE A  48      19.672  19.672   5.098  1.00 90.50           O  
ATOM    389  CG1 ILE A  48      18.938  15.359   3.871  1.00 90.50           C  
ATOM    390  CG2 ILE A  48      18.750  16.812   5.930  1.00 90.50           C  
ATOM    391  CD1 ILE A  48      18.672  14.023   4.551  1.00 90.50           C  
ATOM    392  N   GLY A  49      21.656  18.766   5.383  1.00 87.31           N  
ATOM    393  CA  GLY A  49      22.172  19.812   6.254  1.00 87.31           C  
ATOM    394  C   GLY A  49      22.234  21.172   5.570  1.00 87.31           C  
ATOM    395  O   GLY A  49      22.125  22.203   6.227  1.00 87.31           O  
ATOM    396  N   ARG A  50      22.344  21.156   4.219  1.00 91.38           N  
ATOM    397  CA  ARG A  50      22.453  22.375   3.443  1.00 91.38           C  
ATOM    398  C   ARG A  50      21.094  22.984   3.154  1.00 91.38           C  
ATOM    399  CB  ARG A  50      23.203  22.125   2.133  1.00 91.38           C  
ATOM    400  O   ARG A  50      20.984  24.156   2.797  1.00 91.38           O  
ATOM    401  CG  ARG A  50      24.672  21.797   2.316  1.00 91.38           C  
ATOM    402  CD  ARG A  50      25.375  21.562   0.982  1.00 91.38           C  
ATOM    403  NE  ARG A  50      26.797  21.312   1.155  1.00 91.38           N  
ATOM    404  NH1 ARG A  50      27.188  20.797  -1.064  1.00 91.38           N  
ATOM    405  NH2 ARG A  50      28.906  20.750   0.448  1.00 91.38           N  
ATOM    406  CZ  ARG A  50      27.625  20.953   0.179  1.00 91.38           C  
ATOM    407  N   GLN A  51      20.094  22.234   3.316  1.00 91.69           N  
ATOM    408  CA  GLN A  51      18.750  22.703   2.982  1.00 91.69           C  
ATOM    409  C   GLN A  51      18.172  23.562   4.105  1.00 91.69           C  
ATOM    410  CB  GLN A  51      17.828  21.516   2.693  1.00 91.69           C  
ATOM    411  O   GLN A  51      18.312  23.234   5.285  1.00 91.69           O  
ATOM    412  CG  GLN A  51      18.312  20.641   1.550  1.00 91.69           C  
ATOM    413  CD  GLN A  51      18.500  21.406   0.256  1.00 91.69           C  
ATOM    414  NE2 GLN A  51      19.625  21.172  -0.404  1.00 91.69           N  
ATOM    415  OE1 GLN A  51      17.641  22.203  -0.148  1.00 91.69           O  
ATOM    416  N   VAL A  52      17.469  24.656   3.703  1.00 88.06           N  
ATOM    417  CA  VAL A  52      16.938  25.609   4.664  1.00 88.06           C  
ATOM    418  C   VAL A  52      15.469  25.328   4.941  1.00 88.06           C  
ATOM    419  CB  VAL A  52      17.109  27.062   4.160  1.00 88.06           C  
ATOM    420  O   VAL A  52      15.000  25.500   6.070  1.00 88.06           O  
ATOM    421  CG1 VAL A  52      16.562  28.062   5.184  1.00 88.06           C  
ATOM    422  CG2 VAL A  52      18.578  27.359   3.859  1.00 88.06           C  
ATOM    423  N   THR A  53      14.875  24.719   3.893  1.00 88.12           N  
ATOM    424  CA  THR A  53      13.438  24.500   4.023  1.00 88.12           C  
ATOM    425  C   THR A  53      13.141  23.031   4.344  1.00 88.12           C  
ATOM    426  CB  THR A  53      12.688  24.906   2.742  1.00 88.12           C  
ATOM    427  O   THR A  53      13.938  22.141   4.008  1.00 88.12           O  
ATOM    428  CG2 THR A  53      12.984  26.344   2.369  1.00 88.12           C  
ATOM    429  OG1 THR A  53      13.094  24.047   1.664  1.00 88.12           O  
ATOM    430  N   ARG A  54      12.000  22.797   4.992  1.00 86.81           N  
ATOM    431  CA  ARG A  54      11.531  21.453   5.281  1.00 86.81           C  
ATOM    432  C   ARG A  54      11.281  20.672   3.994  1.00 86.81           C  
ATOM    433  CB  ARG A  54      10.258  21.484   6.125  1.00 86.81           C  
ATOM    434  O   ARG A  54      11.680  19.500   3.879  1.00 86.81           O  
ATOM    435  CG  ARG A  54       9.734  20.109   6.516  1.00 86.81           C  
ATOM    436  CD  ARG A  54      10.750  19.344   7.348  1.00 86.81           C  
ATOM    437  NE  ARG A  54      11.094  18.062   6.727  1.00 86.81           N  
ATOM    438  NH1 ARG A  54      12.633  17.469   8.336  1.00 86.81           N  
ATOM    439  NH2 ARG A  54      12.227  16.078   6.562  1.00 86.81           N  
ATOM    440  CZ  ARG A  54      11.984  17.203   7.211  1.00 86.81           C  
ATOM    441  N   ALA A  55      10.703  21.297   3.141  1.00 84.12           N  
ATOM    442  CA  ALA A  55      10.406  20.641   1.867  1.00 84.12           C  
ATOM    443  C   ALA A  55      11.688  20.203   1.167  1.00 84.12           C  
ATOM    444  CB  ALA A  55       9.609  21.578   0.965  1.00 84.12           C  
ATOM    445  O   ALA A  55      11.742  19.109   0.576  1.00 84.12           O  
ATOM    446  N   GLY A  56      12.656  21.016   1.279  1.00 87.00           N  
ATOM    447  CA  GLY A  56      13.953  20.672   0.708  1.00 87.00           C  
ATOM    448  C   GLY A  56      14.609  19.484   1.390  1.00 87.00           C  
ATOM    449  O   GLY A  56      15.156  18.609   0.723  1.00 87.00           O  
ATOM    450  N   LYS A  57      14.516  19.469   2.691  1.00 89.88           N  
ATOM    451  CA  LYS A  57      15.047  18.344   3.453  1.00 89.88           C  
ATOM    452  C   LYS A  57      14.297  17.047   3.121  1.00 89.88           C  
ATOM    453  CB  LYS A  57      14.969  18.625   4.957  1.00 89.88           C  
ATOM    454  O   LYS A  57      14.922  16.016   2.891  1.00 89.88           O  
ATOM    455  CG  LYS A  57      15.867  19.750   5.426  1.00 89.88           C  
ATOM    456  CD  LYS A  57      15.766  19.969   6.930  1.00 89.88           C  
ATOM    457  CE  LYS A  57      16.656  21.094   7.398  1.00 89.88           C  
ATOM    458  NZ  LYS A  57      16.578  21.297   8.875  1.00 89.88           N  
ATOM    459  N   ASP A  58      13.008  17.078   3.000  1.00 86.81           N  
ATOM    460  CA  ASP A  58      12.164  15.930   2.660  1.00 86.81           C  
ATOM    461  C   ASP A  58      12.500  15.398   1.268  1.00 86.81           C  
ATOM    462  CB  ASP A  58      10.688  16.312   2.740  1.00 86.81           C  
ATOM    463  O   ASP A  58      12.477  14.188   1.037  1.00 86.81           O  
ATOM    464  CG  ASP A  58      10.188  16.453   4.168  1.00 86.81           C  
ATOM    465  OD1 ASP A  58      10.891  16.031   5.105  1.00 86.81           O  
ATOM    466  OD2 ASP A  58       9.086  17.016   4.352  1.00 86.81           O  
ATOM    467  N   ALA A  59      12.828  16.312   0.403  1.00 87.38           N  
ATOM    468  CA  ALA A  59      13.148  15.922  -0.968  1.00 87.38           C  
ATOM    469  C   ALA A  59      14.398  15.047  -1.014  1.00 87.38           C  
ATOM    470  CB  ALA A  59      13.336  17.156  -1.840  1.00 87.38           C  
ATOM    471  O   ALA A  59      14.445  14.055  -1.743  1.00 87.38           O  
ATOM    472  N   TRP A  60      15.336  15.383  -0.198  1.00 91.25           N  
ATOM    473  CA  TRP A  60      16.578  14.617  -0.183  1.00 91.25           C  
ATOM    474  C   TRP A  60      16.391  13.281   0.523  1.00 91.25           C  
ATOM    475  CB  TRP A  60      17.703  15.414   0.500  1.00 91.25           C  
ATOM    476  O   TRP A  60      16.984  12.273   0.142  1.00 91.25           O  
ATOM    477  CG  TRP A  60      18.391  16.375  -0.405  1.00 91.25           C  
ATOM    478  CD1 TRP A  60      18.234  17.734  -0.435  1.00 91.25           C  
ATOM    479  CD2 TRP A  60      19.359  16.062  -1.414  1.00 91.25           C  
ATOM    480  CE2 TRP A  60      19.734  17.281  -2.018  1.00 91.25           C  
ATOM    481  CE3 TRP A  60      19.938  14.875  -1.867  1.00 91.25           C  
ATOM    482  NE1 TRP A  60      19.047  18.281  -1.403  1.00 91.25           N  
ATOM    483  CH2 TRP A  60      21.234  16.156  -3.477  1.00 91.25           C  
ATOM    484  CZ2 TRP A  60      20.672  17.344  -3.053  1.00 91.25           C  
ATOM    485  CZ3 TRP A  60      20.859  14.930  -2.896  1.00 91.25           C  
ATOM    486  N   VAL A  61      15.555  13.305   1.587  1.00 90.75           N  
ATOM    487  CA  VAL A  61      15.203  12.039   2.219  1.00 90.75           C  
ATOM    488  C   VAL A  61      14.523  11.117   1.203  1.00 90.75           C  
ATOM    489  CB  VAL A  61      14.289  12.242   3.445  1.00 90.75           C  
ATOM    490  O   VAL A  61      14.859   9.938   1.104  1.00 90.75           O  
ATOM    491  CG1 VAL A  61      13.805  10.906   3.992  1.00 90.75           C  
ATOM    492  CG2 VAL A  61      15.016  13.039   4.527  1.00 90.75           C  
ATOM    493  N   SER A  62      13.641  11.633   0.446  1.00 88.56           N  
ATOM    494  CA  SER A  62      12.930  10.891  -0.590  1.00 88.56           C  
ATOM    495  C   SER A  62      13.891  10.398  -1.668  1.00 88.56           C  
ATOM    496  CB  SER A  62      11.844  11.750  -1.224  1.00 88.56           C  
ATOM    497  O   SER A  62      13.781   9.258  -2.133  1.00 88.56           O  
ATOM    498  OG  SER A  62      10.797  12.000  -0.299  1.00 88.56           O  
ATOM    499  N   LYS A  63      14.805  11.242  -2.016  1.00 89.56           N  
ATOM    500  CA  LYS A  63      15.797  10.875  -3.021  1.00 89.56           C  
ATOM    501  C   LYS A  63      16.625   9.680  -2.568  1.00 89.56           C  
ATOM    502  CB  LYS A  63      16.703  12.062  -3.328  1.00 89.56           C  
ATOM    503  O   LYS A  63      16.938   8.797  -3.369  1.00 89.56           O  
ATOM    504  CG  LYS A  63      17.672  11.812  -4.477  1.00 89.56           C  
ATOM    505  CD  LYS A  63      18.453  13.078  -4.832  1.00 89.56           C  
ATOM    506  CE  LYS A  63      19.484  12.812  -5.930  1.00 89.56           C  
ATOM    507  NZ  LYS A  63      18.906  13.031  -7.289  1.00 89.56           N  
ATOM    508  N   TYR A  64      17.000   9.656  -1.316  1.00 91.62           N  
ATOM    509  CA  TYR A  64      17.734   8.531  -0.748  1.00 91.62           C  
ATOM    510  C   TYR A  64      16.969   7.230  -0.944  1.00 91.62           C  
ATOM    511  CB  TYR A  64      18.000   8.758   0.743  1.00 91.62           C  
ATOM    512  O   TYR A  64      17.531   6.219  -1.361  1.00 91.62           O  
ATOM    513  CG  TYR A  64      18.578   7.555   1.446  1.00 91.62           C  
ATOM    514  CD1 TYR A  64      17.797   6.773   2.291  1.00 91.62           C  
ATOM    515  CD2 TYR A  64      19.906   7.199   1.269  1.00 91.62           C  
ATOM    516  CE1 TYR A  64      18.328   5.664   2.943  1.00 91.62           C  
ATOM    517  CE2 TYR A  64      20.453   6.094   1.915  1.00 91.62           C  
ATOM    518  OH  TYR A  64      20.188   4.238   3.391  1.00 91.62           O  
ATOM    519  CZ  TYR A  64      19.656   5.336   2.748  1.00 91.62           C  
ATOM    520  N   LEU A  65      15.641   7.262  -0.709  1.00 90.81           N  
ATOM    521  CA  LEU A  65      14.797   6.086  -0.871  1.00 90.81           C  
ATOM    522  C   LEU A  65      14.727   5.664  -2.336  1.00 90.81           C  
ATOM    523  CB  LEU A  65      13.383   6.359  -0.338  1.00 90.81           C  
ATOM    524  O   LEU A  65      14.930   4.492  -2.658  1.00 90.81           O  
ATOM    525  CG  LEU A  65      13.227   6.355   1.184  1.00 90.81           C  
ATOM    526  CD1 LEU A  65      11.844   6.883   1.571  1.00 90.81           C  
ATOM    527  CD2 LEU A  65      13.445   4.953   1.740  1.00 90.81           C  
ATOM    528  N   PHE A  66      14.547   6.609  -3.207  1.00 89.44           N  
ATOM    529  CA  PHE A  66      14.367   6.312  -4.625  1.00 89.44           C  
ATOM    530  C   PHE A  66      15.664   5.801  -5.238  1.00 89.44           C  
ATOM    531  CB  PHE A  66      13.883   7.555  -5.375  1.00 89.44           C  
ATOM    532  O   PHE A  66      15.656   4.824  -5.992  1.00 89.44           O  
ATOM    533  CG  PHE A  66      12.406   7.812  -5.242  1.00 89.44           C  
ATOM    534  CD1 PHE A  66      11.484   7.078  -5.984  1.00 89.44           C  
ATOM    535  CD2 PHE A  66      11.930   8.781  -4.367  1.00 89.44           C  
ATOM    536  CE1 PHE A  66      10.117   7.312  -5.863  1.00 89.44           C  
ATOM    537  CE2 PHE A  66      10.570   9.023  -4.238  1.00 89.44           C  
ATOM    538  CZ  PHE A  66       9.664   8.289  -4.988  1.00 89.44           C  
ATOM    539  N   ASP A  67      16.719   6.398  -4.859  1.00 89.50           N  
ATOM    540  CA  ASP A  67      18.016   5.945  -5.371  1.00 89.50           C  
ATOM    541  C   ASP A  67      18.328   4.527  -4.895  1.00 89.50           C  
ATOM    542  CB  ASP A  67      19.125   6.902  -4.945  1.00 89.50           C  
ATOM    543  O   ASP A  67      18.875   3.723  -5.648  1.00 89.50           O  
ATOM    544  CG  ASP A  67      19.125   8.203  -5.730  1.00 89.50           C  
ATOM    545  OD1 ASP A  67      18.359   8.328  -6.707  1.00 89.50           O  
ATOM    546  OD2 ASP A  67      19.906   9.109  -5.371  1.00 89.50           O  
ATOM    547  N   GLY A  68      17.953   4.246  -3.678  1.00 89.38           N  
ATOM    548  CA  GLY A  68      18.203   2.930  -3.107  1.00 89.38           C  
ATOM    549  C   GLY A  68      17.375   1.834  -3.754  1.00 89.38           C  
ATOM    550  O   GLY A  68      17.750   0.661  -3.717  1.00 89.38           O  
ATOM    551  N   LEU A  69      16.312   2.244  -4.441  1.00 91.69           N  
ATOM    552  CA  LEU A  69      15.375   1.235  -4.918  1.00 91.69           C  
ATOM    553  C   LEU A  69      15.328   1.215  -6.445  1.00 91.69           C  
ATOM    554  CB  LEU A  69      13.977   1.497  -4.355  1.00 91.69           C  
ATOM    555  O   LEU A  69      14.570   0.441  -7.035  1.00 91.69           O  
ATOM    556  CG  LEU A  69      13.812   1.326  -2.844  1.00 91.69           C  
ATOM    557  CD1 LEU A  69      12.445   1.821  -2.400  1.00 91.69           C  
ATOM    558  CD2 LEU A  69      14.016  -0.131  -2.445  1.00 91.69           C  
ATOM    559  N   ARG A  70      16.047   1.949  -7.094  1.00 88.88           N  
ATOM    560  CA  ARG A  70      16.031   2.109  -8.547  1.00 88.88           C  
ATOM    561  C   ARG A  70      16.391   0.798  -9.242  1.00 88.88           C  
ATOM    562  CB  ARG A  70      17.016   3.205  -8.969  1.00 88.88           C  
ATOM    563  O   ARG A  70      15.883   0.515 -10.328  1.00 88.88           O  
ATOM    564  CG  ARG A  70      16.922   3.582 -10.438  1.00 88.88           C  
ATOM    565  CD  ARG A  70      17.688   4.859 -10.750  1.00 88.88           C  
ATOM    566  NE  ARG A  70      17.031   6.031 -10.180  1.00 88.88           N  
ATOM    567  NH1 ARG A  70      18.375   7.562 -11.273  1.00 88.88           N  
ATOM    568  NH2 ARG A  70      16.719   8.289  -9.875  1.00 88.88           N  
ATOM    569  CZ  ARG A  70      17.375   7.293 -10.445  1.00 88.88           C  
ATOM    570  N   LYS A  71      17.188  -0.050  -8.562  1.00 90.38           N  
ATOM    571  CA  LYS A  71      17.641  -1.296  -9.172  1.00 90.38           C  
ATOM    572  C   LYS A  71      16.969  -2.502  -8.516  1.00 90.38           C  
ATOM    573  CB  LYS A  71      19.156  -1.422  -9.094  1.00 90.38           C  
ATOM    574  O   LYS A  71      17.484  -3.623  -8.602  1.00 90.38           O  
ATOM    575  CG  LYS A  71      19.906  -0.375  -9.906  1.00 90.38           C  
ATOM    576  CD  LYS A  71      21.406  -0.623  -9.883  1.00 90.38           C  
ATOM    577  CE  LYS A  71      22.156   0.403 -10.719  1.00 90.38           C  
ATOM    578  NZ  LYS A  71      23.641   0.172 -10.688  1.00 90.38           N  
ATOM    579  N   ALA A  72      15.812  -2.195  -7.883  1.00 92.62           N  
ATOM    580  CA  ALA A  72      15.242  -3.283  -7.098  1.00 92.62           C  
ATOM    581  C   ALA A  72      13.844  -3.646  -7.598  1.00 92.62           C  
ATOM    582  CB  ALA A  72      15.188  -2.900  -5.617  1.00 92.62           C  
ATOM    583  O   ALA A  72      13.070  -4.277  -6.879  1.00 92.62           O  
ATOM    584  N   PRO A  73      13.477  -3.203  -8.750  1.00 92.88           N  
ATOM    585  CA  PRO A  73      12.125  -3.590  -9.156  1.00 92.88           C  
ATOM    586  C   PRO A  73      11.984  -5.094  -9.391  1.00 92.88           C  
ATOM    587  CB  PRO A  73      11.914  -2.816 -10.461  1.00 92.88           C  
ATOM    588  O   PRO A  73      12.930  -5.742  -9.836  1.00 92.88           O  
ATOM    589  CG  PRO A  73      13.297  -2.521 -10.953  1.00 92.88           C  
ATOM    590  CD  PRO A  73      14.219  -2.471  -9.773  1.00 92.88           C  
ATOM    591  N   PRO A  74      10.781  -5.707  -9.023  1.00 93.50           N  
ATOM    592  CA  PRO A  74      10.461  -7.094  -9.367  1.00 93.50           C  
ATOM    593  C   PRO A  74      10.133  -7.277 -10.844  1.00 93.50           C  
ATOM    594  CB  PRO A  74       9.234  -7.391  -8.492  1.00 93.50           C  
ATOM    595  O   PRO A  74       8.961  -7.398 -11.211  1.00 93.50           O  
ATOM    596  CG  PRO A  74       8.547  -6.074  -8.336  1.00 93.50           C  
ATOM    597  CD  PRO A  74       9.586  -4.988  -8.344  1.00 93.50           C  
ATOM    598  N   ILE A  75      11.117  -7.383 -11.734  1.00 92.19           N  
ATOM    599  CA  ILE A  75      11.039  -7.250 -13.180  1.00 92.19           C  
ATOM    600  C   ILE A  75      10.117  -8.320 -13.750  1.00 92.19           C  
ATOM    601  CB  ILE A  75      12.438  -7.344 -13.836  1.00 92.19           C  
ATOM    602  O   ILE A  75       9.219  -8.023 -14.539  1.00 92.19           O  
ATOM    603  CG1 ILE A  75      13.312  -6.168 -13.398  1.00 92.19           C  
ATOM    604  CG2 ILE A  75      12.320  -7.402 -15.359  1.00 92.19           C  
ATOM    605  CD1 ILE A  75      14.766  -6.270 -13.852  1.00 92.19           C  
ATOM    606  N   LYS A  76      10.297  -9.484 -13.312  1.00 93.75           N  
ATOM    607  CA  LYS A  76       9.523 -10.602 -13.852  1.00 93.75           C  
ATOM    608  C   LYS A  76       8.039 -10.445 -13.539  1.00 93.75           C  
ATOM    609  CB  LYS A  76      10.039 -11.930 -13.297  1.00 93.75           C  
ATOM    610  O   LYS A  76       7.188 -10.609 -14.414  1.00 93.75           O  
ATOM    611  CG  LYS A  76       9.352 -13.156 -13.883  1.00 93.75           C  
ATOM    612  CD  LYS A  76       9.922 -14.445 -13.312  1.00 93.75           C  
ATOM    613  CE  LYS A  76       9.188 -15.664 -13.836  1.00 93.75           C  
ATOM    614  NZ  LYS A  76       9.750 -16.938 -13.289  1.00 93.75           N  
ATOM    615  N   GLU A  77       7.711 -10.203 -12.297  1.00 95.12           N  
ATOM    616  CA  GLU A  77       6.324 -10.039 -11.875  1.00 95.12           C  
ATOM    617  C   GLU A  77       5.672  -8.844 -12.555  1.00 95.12           C  
ATOM    618  CB  GLU A  77       6.246  -9.883 -10.352  1.00 95.12           C  
ATOM    619  O   GLU A  77       4.508  -8.906 -12.961  1.00 95.12           O  
ATOM    620  CG  GLU A  77       6.551 -11.164  -9.586  1.00 95.12           C  
ATOM    621  CD  GLU A  77       8.016 -11.570  -9.648  1.00 95.12           C  
ATOM    622  OE1 GLU A  77       8.320 -12.766  -9.438  1.00 95.12           O  
ATOM    623  OE2 GLU A  77       8.859 -10.688  -9.914  1.00 95.12           O  
ATOM    624  N   GLN A  78       6.402  -7.824 -12.734  1.00 93.94           N  
ATOM    625  CA  GLN A  78       5.879  -6.648 -13.422  1.00 93.94           C  
ATOM    626  C   GLN A  78       5.598  -6.953 -14.891  1.00 93.94           C  
ATOM    627  CB  GLN A  78       6.855  -5.477 -13.305  1.00 93.94           C  
ATOM    628  O   GLN A  78       4.594  -6.504 -15.445  1.00 93.94           O  
ATOM    629  CG  GLN A  78       6.805  -4.770 -11.961  1.00 93.94           C  
ATOM    630  CD  GLN A  78       7.676  -3.527 -11.922  1.00 93.94           C  
ATOM    631  NE2 GLN A  78       7.375  -2.621 -10.992  1.00 93.94           N  
ATOM    632  OE1 GLN A  78       8.609  -3.381 -12.711  1.00 93.94           O  
ATOM    633  N   ALA A  79       6.488  -7.680 -15.508  1.00 94.88           N  
ATOM    634  CA  ALA A  79       6.273  -8.094 -16.891  1.00 94.88           C  
ATOM    635  C   ALA A  79       4.988  -8.906 -17.031  1.00 94.88           C  
ATOM    636  CB  ALA A  79       7.469  -8.898 -17.391  1.00 94.88           C  
ATOM    637  O   ALA A  79       4.227  -8.727 -17.969  1.00 94.88           O  
ATOM    638  N   TRP A  80       4.797  -9.742 -16.047  1.00 95.38           N  
ATOM    639  CA  TRP A  80       3.594 -10.570 -16.047  1.00 95.38           C  
ATOM    640  C   TRP A  80       2.342  -9.703 -15.953  1.00 95.38           C  
ATOM    641  CB  TRP A  80       3.627 -11.578 -14.898  1.00 95.38           C  
ATOM    642  O   TRP A  80       1.390  -9.891 -16.719  1.00 95.38           O  
ATOM    643  CG  TRP A  80       2.432 -12.477 -14.844  1.00 95.38           C  
ATOM    644  CD1 TRP A  80       1.450 -12.492 -13.891  1.00 95.38           C  
ATOM    645  CD2 TRP A  80       2.096 -13.508 -15.781  1.00 95.38           C  
ATOM    646  CE2 TRP A  80       0.895 -14.102 -15.336  1.00 95.38           C  
ATOM    647  CE3 TRP A  80       2.691 -13.977 -16.953  1.00 95.38           C  
ATOM    648  NE1 TRP A  80       0.523 -13.469 -14.180  1.00 95.38           N  
ATOM    649  CH2 TRP A  80       0.884 -15.594 -17.172  1.00 95.38           C  
ATOM    650  CZ2 TRP A  80       0.280 -15.148 -16.031  1.00 95.38           C  
ATOM    651  CZ3 TRP A  80       2.078 -15.023 -17.641  1.00 95.38           C  
ATOM    652  N   LEU A  81       2.340  -8.719 -15.078  1.00 95.19           N  
ATOM    653  CA  LEU A  81       1.181  -7.871 -14.820  1.00 95.19           C  
ATOM    654  C   LEU A  81       0.905  -6.945 -16.000  1.00 95.19           C  
ATOM    655  CB  LEU A  81       1.395  -7.043 -13.547  1.00 95.19           C  
ATOM    656  O   LEU A  81      -0.243  -6.566 -16.250  1.00 95.19           O  
ATOM    657  CG  LEU A  81       1.468  -7.824 -12.234  1.00 95.19           C  
ATOM    658  CD1 LEU A  81       1.779  -6.883 -11.078  1.00 95.19           C  
ATOM    659  CD2 LEU A  81       0.164  -8.578 -11.984  1.00 95.19           C  
ATOM    660  N   MET A  82       1.906  -6.582 -16.766  1.00 95.06           N  
ATOM    661  CA  MET A  82       1.787  -5.594 -17.844  1.00 95.06           C  
ATOM    662  C   MET A  82       1.529  -6.273 -19.172  1.00 95.06           C  
ATOM    663  CB  MET A  82       3.051  -4.738 -17.922  1.00 95.06           C  
ATOM    664  O   MET A  82       1.197  -5.605 -20.156  1.00 95.06           O  
ATOM    665  CG  MET A  82       3.252  -3.826 -16.719  1.00 95.06           C  
ATOM    666  SD  MET A  82       4.668  -2.682 -16.938  1.00 95.06           S  
ATOM    667  CE  MET A  82       6.039  -3.871 -16.984  1.00 95.06           C  
ATOM    668  N   ASN A  83       1.602  -7.570 -19.219  1.00 94.00           N  
ATOM    669  CA  ASN A  83       1.488  -8.203 -20.531  1.00 94.00           C  
ATOM    670  C   ASN A  83       0.059  -8.148 -21.062  1.00 94.00           C  
ATOM    671  CB  ASN A  83       1.974  -9.656 -20.469  1.00 94.00           C  
ATOM    672  O   ASN A  83      -0.893  -8.047 -20.281  1.00 94.00           O  
ATOM    673  CG  ASN A  83       0.986 -10.570 -19.766  1.00 94.00           C  
ATOM    674  ND2 ASN A  83       1.105 -10.680 -18.453  1.00 94.00           N  
ATOM    675  OD1 ASN A  83       0.125 -11.180 -20.406  1.00 94.00           O  
ATOM    676  N   GLU A  84      -0.069  -8.195 -22.344  1.00 95.00           N  
ATOM    677  CA  GLU A  84      -1.323  -7.949 -23.047  1.00 95.00           C  
ATOM    678  C   GLU A  84      -2.398  -8.945 -22.625  1.00 95.00           C  
ATOM    679  CB  GLU A  84      -1.111  -8.016 -24.562  1.00 95.00           C  
ATOM    680  O   GLU A  84      -3.553  -8.570 -22.422  1.00 95.00           O  
ATOM    681  CG  GLU A  84      -2.336  -7.617 -25.375  1.00 95.00           C  
ATOM    682  CD  GLU A  84      -2.059  -7.496 -26.859  1.00 95.00           C  
ATOM    683  OE1 GLU A  84      -2.986  -7.152 -27.625  1.00 95.00           O  
ATOM    684  OE2 GLU A  84      -0.902  -7.754 -27.266  1.00 95.00           O  
ATOM    685  N   SER A  85      -2.061 -10.188 -22.500  1.00 94.00           N  
ATOM    686  CA  SER A  85      -3.025 -11.227 -22.172  1.00 94.00           C  
ATOM    687  C   SER A  85      -3.660 -10.969 -20.797  1.00 94.00           C  
ATOM    688  CB  SER A  85      -2.355 -12.602 -22.172  1.00 94.00           C  
ATOM    689  O   SER A  85      -4.883 -11.023 -20.656  1.00 94.00           O  
ATOM    690  OG  SER A  85      -1.862 -12.914 -23.453  1.00 94.00           O  
ATOM    691  N   LEU A  86      -2.824 -10.680 -19.828  1.00 94.56           N  
ATOM    692  CA  LEU A  86      -3.332 -10.430 -18.484  1.00 94.56           C  
ATOM    693  C   LEU A  86      -4.160  -9.148 -18.438  1.00 94.56           C  
ATOM    694  CB  LEU A  86      -2.178 -10.336 -17.484  1.00 94.56           C  
ATOM    695  O   LEU A  86      -5.211  -9.102 -17.797  1.00 94.56           O  
ATOM    696  CG  LEU A  86      -2.553 -10.438 -16.000  1.00 94.56           C  
ATOM    697  CD1 LEU A  86      -2.055 -11.750 -15.414  1.00 94.56           C  
ATOM    698  CD2 LEU A  86      -1.985  -9.250 -15.219  1.00 94.56           C  
ATOM    699  N   PHE A  87      -3.680  -8.141 -19.094  1.00 96.50           N  
ATOM    700  CA  PHE A  87      -4.398  -6.875 -19.172  1.00 96.50           C  
ATOM    701  C   PHE A  87      -5.809  -7.082 -19.703  1.00 96.50           C  
ATOM    702  CB  PHE A  87      -3.643  -5.875 -20.047  1.00 96.50           C  
ATOM    703  O   PHE A  87      -6.785  -6.637 -19.094  1.00 96.50           O  
ATOM    704  CG  PHE A  87      -4.410  -4.613 -20.328  1.00 96.50           C  
ATOM    705  CD1 PHE A  87      -5.184  -4.492 -21.484  1.00 96.50           C  
ATOM    706  CD2 PHE A  87      -4.355  -3.543 -19.453  1.00 96.50           C  
ATOM    707  CE1 PHE A  87      -5.891  -3.324 -21.750  1.00 96.50           C  
ATOM    708  CE2 PHE A  87      -5.062  -2.371 -19.703  1.00 96.50           C  
ATOM    709  CZ  PHE A  87      -5.828  -2.264 -20.859  1.00 96.50           C  
ATOM    710  N   GLU A  88      -5.953  -7.727 -20.797  1.00 95.88           N  
ATOM    711  CA  GLU A  88      -7.238  -7.945 -21.453  1.00 95.88           C  
ATOM    712  C   GLU A  88      -8.180  -8.758 -20.578  1.00 95.88           C  
ATOM    713  CB  GLU A  88      -7.043  -8.648 -22.797  1.00 95.88           C  
ATOM    714  O   GLU A  88      -9.367  -8.453 -20.484  1.00 95.88           O  
ATOM    715  CG  GLU A  88      -6.430  -7.766 -23.875  1.00 95.88           C  
ATOM    716  CD  GLU A  88      -6.199  -8.492 -25.188  1.00 95.88           C  
ATOM    717  OE1 GLU A  88      -5.848  -7.828 -26.203  1.00 95.88           O  
ATOM    718  OE2 GLU A  88      -6.375  -9.727 -25.219  1.00 95.88           O  
ATOM    719  N   ARG A  89      -7.613  -9.719 -20.031  1.00 95.75           N  
ATOM    720  CA  ARG A  89      -8.406 -10.531 -19.125  1.00 95.75           C  
ATOM    721  C   ARG A  89      -8.930  -9.695 -17.953  1.00 95.75           C  
ATOM    722  CB  ARG A  89      -7.578 -11.703 -18.594  1.00 95.75           C  
ATOM    723  O   ARG A  89     -10.102  -9.805 -17.578  1.00 95.75           O  
ATOM    724  CG  ARG A  89      -8.367 -12.680 -17.734  1.00 95.75           C  
ATOM    725  CD  ARG A  89      -7.535 -13.898 -17.344  1.00 95.75           C  
ATOM    726  NE  ARG A  89      -8.273 -14.797 -16.469  1.00 95.75           N  
ATOM    727  NH1 ARG A  89      -6.465 -16.156 -16.000  1.00 95.75           N  
ATOM    728  NH2 ARG A  89      -8.508 -16.594 -15.062  1.00 95.75           N  
ATOM    729  CZ  ARG A  89      -7.746 -15.852 -15.844  1.00 95.75           C  
ATOM    730  N   ALA A  90      -8.062  -8.922 -17.344  1.00 97.00           N  
ATOM    731  CA  ALA A  90      -8.453  -8.055 -16.234  1.00 97.00           C  
ATOM    732  C   ALA A  90      -9.578  -7.113 -16.641  1.00 97.00           C  
ATOM    733  CB  ALA A  90      -7.250  -7.254 -15.734  1.00 97.00           C  
ATOM    734  O   ALA A  90     -10.555  -6.945 -15.906  1.00 97.00           O  
ATOM    735  N   MET A  91      -9.477  -6.441 -17.766  1.00 97.50           N  
ATOM    736  CA  MET A  91     -10.492  -5.516 -18.250  1.00 97.50           C  
ATOM    737  C   MET A  91     -11.820  -6.230 -18.469  1.00 97.50           C  
ATOM    738  CB  MET A  91     -10.039  -4.844 -19.547  1.00 97.50           C  
ATOM    739  O   MET A  91     -12.883  -5.684 -18.156  1.00 97.50           O  
ATOM    740  CG  MET A  91      -8.844  -3.920 -19.375  1.00 97.50           C  
ATOM    741  SD  MET A  91      -9.164  -2.566 -18.172  1.00 97.50           S  
ATOM    742  CE  MET A  91      -8.367  -3.252 -16.703  1.00 97.50           C  
ATOM    743  N   MET A  92     -11.734  -7.461 -19.000  1.00 96.81           N  
ATOM    744  CA  MET A  92     -12.938  -8.258 -19.219  1.00 96.81           C  
ATOM    745  C   MET A  92     -13.633  -8.562 -17.891  1.00 96.81           C  
ATOM    746  CB  MET A  92     -12.594  -9.562 -19.953  1.00 96.81           C  
ATOM    747  O   MET A  92     -14.852  -8.422 -17.781  1.00 96.81           O  
ATOM    748  CG  MET A  92     -13.812 -10.398 -20.297  1.00 96.81           C  
ATOM    749  SD  MET A  92     -13.359 -12.062 -20.938  1.00 96.81           S  
ATOM    750  CE  MET A  92     -12.477 -12.727 -19.500  1.00 96.81           C  
ATOM    751  N   ILE A  93     -12.922  -8.945 -16.969  1.00 96.38           N  
ATOM    752  CA  ILE A  93     -13.445  -9.312 -15.656  1.00 96.38           C  
ATOM    753  C   ILE A  93     -14.070  -8.094 -14.984  1.00 96.38           C  
ATOM    754  CB  ILE A  93     -12.344  -9.914 -14.758  1.00 96.38           C  
ATOM    755  O   ILE A  93     -15.164  -8.172 -14.422  1.00 96.38           O  
ATOM    756  CG1 ILE A  93     -11.953 -11.312 -15.250  1.00 96.38           C  
ATOM    757  CG2 ILE A  93     -12.805  -9.961 -13.297  1.00 96.38           C  
ATOM    758  CD1 ILE A  93     -10.719 -11.891 -14.570  1.00 96.38           C  
ATOM    759  N   MET A  94     -13.406  -7.059 -15.008  1.00 97.00           N  
ATOM    760  CA  MET A  94     -13.906  -5.840 -14.383  1.00 97.00           C  
ATOM    761  C   MET A  94     -15.188  -5.363 -15.055  1.00 97.00           C  
ATOM    762  CB  MET A  94     -12.852  -4.734 -14.430  1.00 97.00           C  
ATOM    763  O   MET A  94     -16.109  -4.910 -14.383  1.00 97.00           O  
ATOM    764  CG  MET A  94     -11.672  -4.973 -13.500  1.00 97.00           C  
ATOM    765  SD  MET A  94     -10.477  -3.580 -13.500  1.00 97.00           S  
ATOM    766  CE  MET A  94      -9.328  -4.137 -12.211  1.00 97.00           C  
ATOM    767  N   SER A  95     -15.219  -5.441 -16.359  1.00 97.00           N  
ATOM    768  CA  SER A  95     -16.438  -5.113 -17.094  1.00 97.00           C  
ATOM    769  C   SER A  95     -17.594  -5.992 -16.656  1.00 97.00           C  
ATOM    770  CB  SER A  95     -16.203  -5.266 -18.594  1.00 97.00           C  
ATOM    771  O   SER A  95     -18.703  -5.496 -16.438  1.00 97.00           O  
ATOM    772  OG  SER A  95     -15.273  -4.301 -19.062  1.00 97.00           O  
ATOM    773  N   ALA A  96     -17.344  -7.246 -16.500  1.00 96.94           N  
ATOM    774  CA  ALA A  96     -18.375  -8.195 -16.078  1.00 96.94           C  
ATOM    775  C   ALA A  96     -18.859  -7.879 -14.664  1.00 96.94           C  
ATOM    776  CB  ALA A  96     -17.844  -9.625 -16.141  1.00 96.94           C  
ATOM    777  O   ALA A  96     -20.062  -7.914 -14.398  1.00 96.94           O  
ATOM    778  N   GLU A  97     -17.938  -7.523 -13.820  1.00 97.06           N  
ATOM    779  CA  GLU A  97     -18.281  -7.223 -12.430  1.00 97.06           C  
ATOM    780  C   GLU A  97     -19.109  -5.941 -12.328  1.00 97.06           C  
ATOM    781  CB  GLU A  97     -17.016  -7.109 -11.578  1.00 97.06           C  
ATOM    782  O   GLU A  97     -20.016  -5.848 -11.508  1.00 97.06           O  
ATOM    783  CG  GLU A  97     -16.328  -8.438 -11.320  1.00 97.06           C  
ATOM    784  CD  GLU A  97     -17.203  -9.430 -10.562  1.00 97.06           C  
ATOM    785  OE1 GLU A  97     -17.250 -10.617 -10.961  1.00 97.06           O  
ATOM    786  OE2 GLU A  97     -17.828  -9.023  -9.570  1.00 97.06           O  
ATOM    787  N   GLU A  98     -18.766  -5.008 -13.117  1.00 96.12           N  
ATOM    788  CA  GLU A  98     -19.516  -3.752 -13.117  1.00 96.12           C  
ATOM    789  C   GLU A  98     -20.969  -3.969 -13.555  1.00 96.12           C  
ATOM    790  CB  GLU A  98     -18.844  -2.730 -14.039  1.00 96.12           C  
ATOM    791  O   GLU A  98     -21.859  -3.258 -13.109  1.00 96.12           O  
ATOM    792  CG  GLU A  98     -19.500  -1.360 -14.023  1.00 96.12           C  
ATOM    793  CD  GLU A  98     -18.812  -0.358 -14.945  1.00 96.12           C  
ATOM    794  OE1 GLU A  98     -19.156   0.845 -14.891  1.00 96.12           O  
ATOM    795  OE2 GLU A  98     -17.938  -0.780 -15.727  1.00 96.12           O  
ATOM    796  N   ALA A  99     -21.266  -4.902 -14.430  1.00 95.56           N  
ATOM    797  CA  ALA A  99     -22.578  -5.176 -14.984  1.00 95.56           C  
ATOM    798  C   ALA A  99     -23.484  -5.871 -13.961  1.00 95.56           C  
ATOM    799  CB  ALA A  99     -22.469  -6.027 -16.250  1.00 95.56           C  
ATOM    800  O   ALA A  99     -24.703  -5.840 -14.070  1.00 95.56           O  
ATOM    801  N   LYS A 100     -22.891  -6.387 -12.883  1.00 96.31           N  
ATOM    802  CA  LYS A 100     -23.641  -7.039 -11.812  1.00 96.31           C  
ATOM    803  C   LYS A 100     -24.141  -6.016 -10.797  1.00 96.31           C  
ATOM    804  CB  LYS A 100     -22.766  -8.078 -11.109  1.00 96.31           C  
ATOM    805  O   LYS A 100     -23.359  -5.277 -10.203  1.00 96.31           O  
ATOM    806  CG  LYS A 100     -22.297  -9.211 -12.016  1.00 96.31           C  
ATOM    807  CD  LYS A 100     -21.406 -10.195 -11.266  1.00 96.31           C  
ATOM    808  CE  LYS A 100     -20.875 -11.281 -12.195  1.00 96.31           C  
ATOM    809  NZ  LYS A 100     -19.922 -12.188 -11.492  1.00 96.31           N  
ATOM    810  N   PRO A 101     -25.469  -5.938 -10.570  1.00 90.31           N  
ATOM    811  CA  PRO A 101     -26.062  -4.883  -9.750  1.00 90.31           C  
ATOM    812  C   PRO A 101     -25.594  -4.930  -8.297  1.00 90.31           C  
ATOM    813  CB  PRO A 101     -27.562  -5.172  -9.844  1.00 90.31           C  
ATOM    814  O   PRO A 101     -25.375  -3.881  -7.684  1.00 90.31           O  
ATOM    815  CG  PRO A 101     -27.719  -5.953 -11.109  1.00 90.31           C  
ATOM    816  CD  PRO A 101     -26.438  -6.676 -11.391  1.00 90.31           C  
ATOM    817  N   ASP A 102     -25.219  -6.051  -7.781  1.00 91.69           N  
ATOM    818  CA  ASP A 102     -24.891  -6.148  -6.359  1.00 91.69           C  
ATOM    819  C   ASP A 102     -23.406  -6.453  -6.160  1.00 91.69           C  
ATOM    820  CB  ASP A 102     -25.750  -7.219  -5.684  1.00 91.69           C  
ATOM    821  O   ASP A 102     -23.000  -6.848  -5.066  1.00 91.69           O  
ATOM    822  CG  ASP A 102     -27.234  -6.883  -5.676  1.00 91.69           C  
ATOM    823  OD1 ASP A 102     -27.578  -5.691  -5.539  1.00 91.69           O  
ATOM    824  OD2 ASP A 102     -28.047  -7.812  -5.809  1.00 91.69           O  
ATOM    825  N   SER A 103     -22.625  -6.254  -7.215  1.00 96.62           N  
ATOM    826  CA  SER A 103     -21.219  -6.586  -7.066  1.00 96.62           C  
ATOM    827  C   SER A 103     -20.484  -5.531  -6.246  1.00 96.62           C  
ATOM    828  CB  SER A 103     -20.547  -6.727  -8.438  1.00 96.62           C  
ATOM    829  O   SER A 103     -20.844  -4.352  -6.277  1.00 96.62           O  
ATOM    830  OG  SER A 103     -20.297  -5.457  -9.008  1.00 96.62           O  
ATOM    831  N   ALA A 104     -19.469  -5.984  -5.434  1.00 96.12           N  
ATOM    832  CA  ALA A 104     -18.609  -5.102  -4.652  1.00 96.12           C  
ATOM    833  C   ALA A 104     -17.875  -4.105  -5.555  1.00 96.12           C  
ATOM    834  CB  ALA A 104     -17.594  -5.918  -3.850  1.00 96.12           C  
ATOM    835  O   ALA A 104     -17.719  -2.938  -5.195  1.00 96.12           O  
ATOM    836  N   PHE A 105     -17.453  -4.586  -6.691  1.00 97.50           N  
ATOM    837  CA  PHE A 105     -16.750  -3.748  -7.664  1.00 97.50           C  
ATOM    838  C   PHE A 105     -17.641  -2.582  -8.102  1.00 97.50           C  
ATOM    839  CB  PHE A 105     -16.328  -4.574  -8.883  1.00 97.50           C  
ATOM    840  O   PHE A 105     -17.188  -1.432  -8.102  1.00 97.50           O  
ATOM    841  CG  PHE A 105     -15.594  -3.781  -9.922  1.00 97.50           C  
ATOM    842  CD1 PHE A 105     -16.281  -3.174 -10.969  1.00 97.50           C  
ATOM    843  CD2 PHE A 105     -14.211  -3.646  -9.859  1.00 97.50           C  
ATOM    844  CE1 PHE A 105     -15.594  -2.439 -11.938  1.00 97.50           C  
ATOM    845  CE2 PHE A 105     -13.523  -2.914 -10.820  1.00 97.50           C  
ATOM    846  CZ  PHE A 105     -14.219  -2.312 -11.859  1.00 97.50           C  
ATOM    847  N   LYS A 106     -18.844  -2.850  -8.531  1.00 97.31           N  
ATOM    848  CA  LYS A 106     -19.766  -1.797  -8.945  1.00 97.31           C  
ATOM    849  C   LYS A 106     -20.000  -0.785  -7.824  1.00 97.31           C  
ATOM    850  CB  LYS A 106     -21.109  -2.396  -9.383  1.00 97.31           C  
ATOM    851  O   LYS A 106     -20.062   0.420  -8.078  1.00 97.31           O  
ATOM    852  CG  LYS A 106     -22.109  -1.370  -9.883  1.00 97.31           C  
ATOM    853  CD  LYS A 106     -23.344  -2.039 -10.469  1.00 97.31           C  
ATOM    854  CE  LYS A 106     -24.344  -1.014 -10.992  1.00 97.31           C  
ATOM    855  NZ  LYS A 106     -25.531  -1.665 -11.633  1.00 97.31           N  
ATOM    856  N   PHE A 107     -20.109  -1.333  -6.613  1.00 96.25           N  
ATOM    857  CA  PHE A 107     -20.250  -0.468  -5.445  1.00 96.25           C  
ATOM    858  C   PHE A 107     -19.109   0.538  -5.379  1.00 96.25           C  
ATOM    859  CB  PHE A 107     -20.297  -1.300  -4.160  1.00 96.25           C  
ATOM    860  O   PHE A 107     -19.344   1.734  -5.191  1.00 96.25           O  
ATOM    861  CG  PHE A 107     -20.438  -0.476  -2.910  1.00 96.25           C  
ATOM    862  CD1 PHE A 107     -19.328   0.071  -2.289  1.00 96.25           C  
ATOM    863  CD2 PHE A 107     -21.688  -0.249  -2.355  1.00 96.25           C  
ATOM    864  CE1 PHE A 107     -19.453   0.834  -1.130  1.00 96.25           C  
ATOM    865  CE2 PHE A 107     -21.828   0.512  -1.199  1.00 96.25           C  
ATOM    866  CZ  PHE A 107     -20.719   1.052  -0.587  1.00 96.25           C  
ATOM    867  N   LEU A 108     -17.922   0.076  -5.480  1.00 95.81           N  
ATOM    868  CA  LEU A 108     -16.734   0.933  -5.414  1.00 95.81           C  
ATOM    869  C   LEU A 108     -16.766   1.981  -6.520  1.00 95.81           C  
ATOM    870  CB  LEU A 108     -15.461   0.097  -5.516  1.00 95.81           C  
ATOM    871  O   LEU A 108     -16.453   3.152  -6.277  1.00 95.81           O  
ATOM    872  CG  LEU A 108     -15.273  -0.984  -4.449  1.00 95.81           C  
ATOM    873  CD1 LEU A 108     -13.953  -1.718  -4.668  1.00 95.81           C  
ATOM    874  CD2 LEU A 108     -15.320  -0.373  -3.051  1.00 95.81           C  
ATOM    875  N   MET A 109     -17.109   1.608  -7.723  1.00 95.88           N  
ATOM    876  CA  MET A 109     -17.203   2.521  -8.859  1.00 95.88           C  
ATOM    877  C   MET A 109     -18.188   3.645  -8.586  1.00 95.88           C  
ATOM    878  CB  MET A 109     -17.594   1.767 -10.133  1.00 95.88           C  
ATOM    879  O   MET A 109     -17.906   4.812  -8.852  1.00 95.88           O  
ATOM    880  CG  MET A 109     -16.500   0.878 -10.688  1.00 95.88           C  
ATOM    881  SD  MET A 109     -15.031   1.836 -11.227  1.00 95.88           S  
ATOM    882  CE  MET A 109     -15.734   2.740 -12.633  1.00 95.88           C  
ATOM    883  N   THR A 110     -19.266   3.299  -8.031  1.00 94.75           N  
ATOM    884  CA  THR A 110     -20.344   4.246  -7.812  1.00 94.75           C  
ATOM    885  C   THR A 110     -19.984   5.230  -6.703  1.00 94.75           C  
ATOM    886  CB  THR A 110     -21.656   3.520  -7.453  1.00 94.75           C  
ATOM    887  O   THR A 110     -20.406   6.391  -6.734  1.00 94.75           O  
ATOM    888  CG2 THR A 110     -22.797   4.508  -7.246  1.00 94.75           C  
ATOM    889  OG1 THR A 110     -22.000   2.621  -8.516  1.00 94.75           O  
ATOM    890  N   HIS A 111     -19.156   4.801  -5.812  1.00 93.31           N  
ATOM    891  CA  HIS A 111     -18.891   5.609  -4.629  1.00 93.31           C  
ATOM    892  C   HIS A 111     -17.562   6.332  -4.742  1.00 93.31           C  
ATOM    893  CB  HIS A 111     -18.922   4.742  -3.367  1.00 93.31           C  
ATOM    894  O   HIS A 111     -17.172   7.074  -3.836  1.00 93.31           O  
ATOM    895  CG  HIS A 111     -20.297   4.328  -2.949  1.00 93.31           C  
ATOM    896  CD2 HIS A 111     -21.078   4.762  -1.938  1.00 93.31           C  
ATOM    897  ND1 HIS A 111     -21.016   3.352  -3.605  1.00 93.31           N  
ATOM    898  CE1 HIS A 111     -22.188   3.201  -3.014  1.00 93.31           C  
ATOM    899  NE2 HIS A 111     -22.250   4.047  -1.999  1.00 93.31           N  
ATOM    900  N   TYR A 112     -16.875   6.152  -5.781  1.00 94.56           N  
ATOM    901  CA  TYR A 112     -15.539   6.723  -5.977  1.00 94.56           C  
ATOM    902  C   TYR A 112     -15.578   8.242  -5.859  1.00 94.56           C  
ATOM    903  CB  TYR A 112     -14.977   6.320  -7.340  1.00 94.56           C  
ATOM    904  O   TYR A 112     -14.781   8.836  -5.129  1.00 94.56           O  
ATOM    905  CG  TYR A 112     -13.500   6.605  -7.496  1.00 94.56           C  
ATOM    906  CD1 TYR A 112     -13.055   7.863  -7.887  1.00 94.56           C  
ATOM    907  CD2 TYR A 112     -12.555   5.613  -7.254  1.00 94.56           C  
ATOM    908  CE1 TYR A 112     -11.695   8.133  -8.031  1.00 94.56           C  
ATOM    909  CE2 TYR A 112     -11.195   5.867  -7.398  1.00 94.56           C  
ATOM    910  OH  TYR A 112      -9.430   7.387  -7.930  1.00 94.56           O  
ATOM    911  CZ  TYR A 112     -10.773   7.129  -7.785  1.00 94.56           C  
ATOM    912  N   ASP A 113     -16.547   8.914  -6.500  1.00 93.81           N  
ATOM    913  CA  ASP A 113     -16.594  10.367  -6.625  1.00 93.81           C  
ATOM    914  C   ASP A 113     -16.859  11.023  -5.273  1.00 93.81           C  
ATOM    915  CB  ASP A 113     -17.656  10.789  -7.641  1.00 93.81           C  
ATOM    916  O   ASP A 113     -16.547  12.203  -5.074  1.00 93.81           O  
ATOM    917  CG  ASP A 113     -17.266  10.461  -9.070  1.00 93.81           C  
ATOM    918  OD1 ASP A 113     -16.078  10.227  -9.344  1.00 93.81           O  
ATOM    919  OD2 ASP A 113     -18.172  10.438  -9.938  1.00 93.81           O  
ATOM    920  N   MET A 114     -17.312  10.266  -4.324  1.00 90.69           N  
ATOM    921  CA  MET A 114     -17.578  10.781  -2.986  1.00 90.69           C  
ATOM    922  C   MET A 114     -16.281  11.156  -2.273  1.00 90.69           C  
ATOM    923  CB  MET A 114     -18.359   9.750  -2.158  1.00 90.69           C  
ATOM    924  O   MET A 114     -16.312  11.922  -1.305  1.00 90.69           O  
ATOM    925  CG  MET A 114     -19.750   9.461  -2.686  1.00 90.69           C  
ATOM    926  SD  MET A 114     -20.609   8.156  -1.723  1.00 90.69           S  
ATOM    927  CE  MET A 114     -20.672   8.945  -0.092  1.00 90.69           C  
ATOM    928  N   TYR A 115     -15.227  10.641  -2.865  1.00 89.19           N  
ATOM    929  CA  TYR A 115     -13.977  10.820  -2.135  1.00 89.19           C  
ATOM    930  C   TYR A 115     -13.039  11.766  -2.877  1.00 89.19           C  
ATOM    931  CB  TYR A 115     -13.281   9.469  -1.917  1.00 89.19           C  
ATOM    932  O   TYR A 115     -11.875  11.914  -2.502  1.00 89.19           O  
ATOM    933  CG  TYR A 115     -14.086   8.500  -1.081  1.00 89.19           C  
ATOM    934  CD1 TYR A 115     -14.164   8.648   0.302  1.00 89.19           C  
ATOM    935  CD2 TYR A 115     -14.773   7.445  -1.673  1.00 89.19           C  
ATOM    936  CE1 TYR A 115     -14.906   7.758   1.076  1.00 89.19           C  
ATOM    937  CE2 TYR A 115     -15.508   6.551  -0.908  1.00 89.19           C  
ATOM    938  OH  TYR A 115     -16.312   5.832   1.225  1.00 89.19           O  
ATOM    939  CZ  TYR A 115     -15.570   6.715   0.463  1.00 89.19           C  
ATOM    940  N   LEU A 116     -13.523  12.516  -3.889  1.00 89.88           N  
ATOM    941  CA  LEU A 116     -12.672  13.383  -4.703  1.00 89.88           C  
ATOM    942  C   LEU A 116     -12.523  14.758  -4.066  1.00 89.88           C  
ATOM    943  CB  LEU A 116     -13.250  13.516  -6.113  1.00 89.88           C  
ATOM    944  O   LEU A 116     -11.438  15.336  -4.074  1.00 89.88           O  
ATOM    945  CG  LEU A 116     -13.180  12.273  -7.000  1.00 89.88           C  
ATOM    946  CD1 LEU A 116     -13.711  12.586  -8.398  1.00 89.88           C  
ATOM    947  CD2 LEU A 116     -11.742  11.750  -7.074  1.00 89.88           C  
ATOM    948  N   PRO A 117     -13.570  15.273  -3.477  1.00 88.69           N  
ATOM    949  CA  PRO A 117     -13.492  16.641  -2.977  1.00 88.69           C  
ATOM    950  C   PRO A 117     -12.523  16.797  -1.804  1.00 88.69           C  
ATOM    951  CB  PRO A 117     -14.930  16.953  -2.539  1.00 88.69           C  
ATOM    952  O   PRO A 117     -12.234  15.812  -1.111  1.00 88.69           O  
ATOM    953  CG  PRO A 117     -15.773  15.961  -3.287  1.00 88.69           C  
ATOM    954  CD  PRO A 117     -14.969  14.703  -3.480  1.00 88.69           C  
ATOM    955  N   VAL A 118     -12.180  18.094  -1.510  1.00 83.81           N  
ATOM    956  CA  VAL A 118     -11.352  18.469  -0.364  1.00 83.81           C  
ATOM    957  C   VAL A 118     -12.086  18.125   0.931  1.00 83.81           C  
ATOM    958  CB  VAL A 118     -10.977  19.969  -0.388  1.00 83.81           C  
ATOM    959  O   VAL A 118     -13.297  18.312   1.031  1.00 83.81           O  
ATOM    960  CG1 VAL A 118     -10.180  20.344   0.858  1.00 83.81           C  
ATOM    961  CG2 VAL A 118     -10.188  20.297  -1.653  1.00 83.81           C  
ATOM    962  N   GLY A 119     -11.430  17.391   1.880  1.00 74.00           N  
ATOM    963  CA  GLY A 119     -12.000  17.125   3.188  1.00 74.00           C  
ATOM    964  C   GLY A 119     -12.664  15.758   3.279  1.00 74.00           C  
ATOM    965  O   GLY A 119     -13.266  15.422   4.297  1.00 74.00           O  
ATOM    966  N   ALA A 120     -12.641  15.062   2.107  1.00 79.56           N  
ATOM    967  CA  ALA A 120     -13.211  13.719   2.123  1.00 79.56           C  
ATOM    968  C   ALA A 120     -12.438  12.797   3.066  1.00 79.56           C  
ATOM    969  CB  ALA A 120     -13.234  13.133   0.713  1.00 79.56           C  
ATOM    970  O   ALA A 120     -11.227  12.961   3.244  1.00 79.56           O  
ATOM    971  N   SER A 121     -13.141  12.008   3.738  1.00 73.31           N  
ATOM    972  CA  SER A 121     -12.547  11.023   4.637  1.00 73.31           C  
ATOM    973  C   SER A 121     -13.359   9.727   4.652  1.00 73.31           C  
ATOM    974  CB  SER A 121     -12.438  11.578   6.055  1.00 73.31           C  
ATOM    975  O   SER A 121     -14.508   9.711   4.211  1.00 73.31           O  
ATOM    976  OG  SER A 121     -13.727  11.766   6.621  1.00 73.31           O  
ATOM    977  N   CYS A 122     -12.641   8.641   4.938  1.00 71.00           N  
ATOM    978  CA  CYS A 122     -13.344   7.359   4.969  1.00 71.00           C  
ATOM    979  C   CYS A 122     -13.609   6.914   6.402  1.00 71.00           C  
ATOM    980  CB  CYS A 122     -12.531   6.289   4.234  1.00 71.00           C  
ATOM    981  O   CYS A 122     -12.672   6.656   7.160  1.00 71.00           O  
ATOM    982  SG  CYS A 122     -13.336   4.672   4.188  1.00 71.00           S  
ATOM    983  N   GLN A 123     -14.844   6.910   6.770  1.00 64.69           N  
ATOM    984  CA  GLN A 123     -15.227   6.367   8.070  1.00 64.69           C  
ATOM    985  C   GLN A 123     -16.234   5.230   7.914  1.00 64.69           C  
ATOM    986  CB  GLN A 123     -15.812   7.469   8.961  1.00 64.69           C  
ATOM    987  O   GLN A 123     -16.781   4.738   8.906  1.00 64.69           O  
ATOM    988  CG  GLN A 123     -14.836   8.594   9.266  1.00 64.69           C  
ATOM    989  CD  GLN A 123     -15.297   9.477  10.414  1.00 64.69           C  
ATOM    990  NE2 GLN A 123     -14.430  10.375  10.859  1.00 64.69           N  
ATOM    991  OE1 GLN A 123     -16.422   9.344  10.898  1.00 64.69           O  
ATOM    992  N   ASP A 124     -16.359   4.785   6.684  1.00 69.75           N  
ATOM    993  CA  ASP A 124     -17.422   3.836   6.363  1.00 69.75           C  
ATOM    994  C   ASP A 124     -16.875   2.412   6.270  1.00 69.75           C  
ATOM    995  CB  ASP A 124     -18.109   4.219   5.051  1.00 69.75           C  
ATOM    996  O   ASP A 124     -16.156   2.078   5.332  1.00 69.75           O  
ATOM    997  CG  ASP A 124     -19.281   3.314   4.707  1.00 69.75           C  
ATOM    998  OD1 ASP A 124     -19.703   2.520   5.570  1.00 69.75           O  
ATOM    999  OD2 ASP A 124     -19.766   3.395   3.562  1.00 69.75           O  
ATOM   1000  N   ALA A 125     -17.125   1.620   7.227  1.00 72.06           N  
ATOM   1001  CA  ALA A 125     -16.672   0.235   7.305  1.00 72.06           C  
ATOM   1002  C   ALA A 125     -17.172  -0.578   6.117  1.00 72.06           C  
ATOM   1003  CB  ALA A 125     -17.125  -0.404   8.617  1.00 72.06           C  
ATOM   1004  O   ALA A 125     -16.484  -1.473   5.625  1.00 72.06           O  
ATOM   1005  N   GLU A 126     -18.312  -0.269   5.699  1.00 79.75           N  
ATOM   1006  CA  GLU A 126     -18.891  -0.981   4.566  1.00 79.75           C  
ATOM   1007  C   GLU A 126     -18.047  -0.818   3.311  1.00 79.75           C  
ATOM   1008  CB  GLU A 126     -20.328  -0.490   4.297  1.00 79.75           C  
ATOM   1009  O   GLU A 126     -17.828  -1.781   2.572  1.00 79.75           O  
ATOM   1010  CG  GLU A 126     -21.031  -1.245   3.186  1.00 79.75           C  
ATOM   1011  CD  GLU A 126     -22.438  -0.736   2.920  1.00 79.75           C  
ATOM   1012  OE1 GLU A 126     -23.172  -1.353   2.107  1.00 79.75           O  
ATOM   1013  OE2 GLU A 126     -22.828   0.289   3.529  1.00 79.75           O  
ATOM   1014  N   THR A 127     -17.609   0.363   3.080  1.00 83.56           N  
ATOM   1015  CA  THR A 127     -16.766   0.647   1.925  1.00 83.56           C  
ATOM   1016  C   THR A 127     -15.492  -0.185   1.970  1.00 83.56           C  
ATOM   1017  CB  THR A 127     -16.406   2.143   1.850  1.00 83.56           C  
ATOM   1018  O   THR A 127     -15.094  -0.766   0.960  1.00 83.56           O  
ATOM   1019  CG2 THR A 127     -15.461   2.424   0.689  1.00 83.56           C  
ATOM   1020  OG1 THR A 127     -17.609   2.908   1.669  1.00 83.56           O  
ATOM   1021  N   LEU A 128     -14.930  -0.327   3.064  1.00 82.06           N  
ATOM   1022  CA  LEU A 128     -13.695  -1.084   3.236  1.00 82.06           C  
ATOM   1023  C   LEU A 128     -13.945  -2.576   3.051  1.00 82.06           C  
ATOM   1024  CB  LEU A 128     -13.094  -0.821   4.617  1.00 82.06           C  
ATOM   1025  O   LEU A 128     -13.125  -3.277   2.455  1.00 82.06           O  
ATOM   1026  CG  LEU A 128     -12.578   0.595   4.875  1.00 82.06           C  
ATOM   1027  CD1 LEU A 128     -12.062   0.721   6.305  1.00 82.06           C  
ATOM   1028  CD2 LEU A 128     -11.484   0.956   3.873  1.00 82.06           C  
ATOM   1029  N   GLU A 129     -15.039  -3.000   3.529  1.00 83.75           N  
ATOM   1030  CA  GLU A 129     -15.406  -4.402   3.344  1.00 83.75           C  
ATOM   1031  C   GLU A 129     -15.656  -4.715   1.872  1.00 83.75           C  
ATOM   1032  CB  GLU A 129     -16.641  -4.746   4.176  1.00 83.75           C  
ATOM   1033  O   GLU A 129     -15.242  -5.766   1.376  1.00 83.75           O  
ATOM   1034  CG  GLU A 129     -17.016  -6.223   4.141  1.00 83.75           C  
ATOM   1035  CD  GLU A 129     -15.883  -7.137   4.578  1.00 83.75           C  
ATOM   1036  OE1 GLU A 129     -15.844  -8.305   4.141  1.00 83.75           O  
ATOM   1037  OE2 GLU A 129     -15.023  -6.676   5.363  1.00 83.75           O  
ATOM   1038  N   LYS A 130     -16.312  -3.816   1.213  1.00 90.25           N  
ATOM   1039  CA  LYS A 130     -16.562  -4.004  -0.213  1.00 90.25           C  
ATOM   1040  C   LYS A 130     -15.258  -4.012  -1.003  1.00 90.25           C  
ATOM   1041  CB  LYS A 130     -17.484  -2.910  -0.745  1.00 90.25           C  
ATOM   1042  O   LYS A 130     -15.109  -4.770  -1.962  1.00 90.25           O  
ATOM   1043  CG  LYS A 130     -18.938  -3.037  -0.275  1.00 90.25           C  
ATOM   1044  CD  LYS A 130     -19.594  -4.289  -0.835  1.00 90.25           C  
ATOM   1045  CE  LYS A 130     -21.062  -4.379  -0.426  1.00 90.25           C  
ATOM   1046  NZ  LYS A 130     -21.672  -5.664  -0.866  1.00 90.25           N  
ATOM   1047  N   TYR A 131     -14.391  -3.164  -0.606  1.00 92.31           N  
ATOM   1048  CA  TYR A 131     -13.070  -3.164  -1.222  1.00 92.31           C  
ATOM   1049  C   TYR A 131     -12.391  -4.516  -1.048  1.00 92.31           C  
ATOM   1050  CB  TYR A 131     -12.195  -2.057  -0.623  1.00 92.31           C  
ATOM   1051  O   TYR A 131     -11.883  -5.094  -2.014  1.00 92.31           O  
ATOM   1052  CG  TYR A 131     -10.758  -2.119  -1.058  1.00 92.31           C  
ATOM   1053  CD1 TYR A 131      -9.758  -2.506  -0.167  1.00 92.31           C  
ATOM   1054  CD2 TYR A 131     -10.383  -1.793  -2.357  1.00 92.31           C  
ATOM   1055  CE1 TYR A 131      -8.422  -2.564  -0.563  1.00 92.31           C  
ATOM   1056  CE2 TYR A 131      -9.055  -1.848  -2.766  1.00 92.31           C  
ATOM   1057  OH  TYR A 131      -6.766  -2.289  -2.258  1.00 92.31           O  
ATOM   1058  CZ  TYR A 131      -8.086  -2.234  -1.861  1.00 92.31           C  
ATOM   1059  N   ARG A 132     -12.367  -5.020   0.120  1.00 90.38           N  
ATOM   1060  CA  ARG A 132     -11.758  -6.316   0.404  1.00 90.38           C  
ATOM   1061  C   ARG A 132     -12.398  -7.418  -0.434  1.00 90.38           C  
ATOM   1062  CB  ARG A 132     -11.875  -6.652   1.892  1.00 90.38           C  
ATOM   1063  O   ARG A 132     -11.695  -8.242  -1.029  1.00 90.38           O  
ATOM   1064  CG  ARG A 132     -10.992  -7.809   2.334  1.00 90.38           C  
ATOM   1065  CD  ARG A 132     -11.180  -8.125   3.811  1.00 90.38           C  
ATOM   1066  NE  ARG A 132     -10.328  -9.234   4.234  1.00 90.38           N  
ATOM   1067  NH1 ARG A 132     -10.703  -8.922   6.496  1.00 90.38           N  
ATOM   1068  NH2 ARG A 132      -9.320 -10.609   5.773  1.00 90.38           N  
ATOM   1069  CZ  ARG A 132     -10.117  -9.586   5.500  1.00 90.38           C  
ATOM   1070  N   THR A 133     -13.656  -7.418  -0.434  1.00 92.81           N  
ATOM   1071  CA  THR A 133     -14.406  -8.414  -1.188  1.00 92.81           C  
ATOM   1072  C   THR A 133     -14.062  -8.336  -2.674  1.00 92.81           C  
ATOM   1073  CB  THR A 133     -15.922  -8.234  -0.996  1.00 92.81           C  
ATOM   1074  O   THR A 133     -13.844  -9.367  -3.318  1.00 92.81           O  
ATOM   1075  CG2 THR A 133     -16.703  -9.273  -1.790  1.00 92.81           C  
ATOM   1076  OG1 THR A 133     -16.234  -8.367   0.394  1.00 92.81           O  
ATOM   1077  N   ALA A 134     -14.016  -7.156  -3.189  1.00 96.50           N  
ATOM   1078  CA  ALA A 134     -13.695  -6.977  -4.605  1.00 96.50           C  
ATOM   1079  C   ALA A 134     -12.289  -7.477  -4.918  1.00 96.50           C  
ATOM   1080  CB  ALA A 134     -13.836  -5.508  -4.996  1.00 96.50           C  
ATOM   1081  O   ALA A 134     -12.062  -8.109  -5.953  1.00 96.50           O  
ATOM   1082  N   CYS A 135     -11.391  -7.215  -4.047  1.00 95.75           N  
ATOM   1083  CA  CYS A 135     -10.016  -7.660  -4.223  1.00 95.75           C  
ATOM   1084  C   CYS A 135      -9.930  -9.180  -4.258  1.00 95.75           C  
ATOM   1085  CB  CYS A 135      -9.133  -7.117  -3.100  1.00 95.75           C  
ATOM   1086  O   CYS A 135      -9.281  -9.750  -5.133  1.00 95.75           O  
ATOM   1087  SG  CYS A 135      -8.875  -5.328  -3.172  1.00 95.75           S  
ATOM   1088  N   LEU A 136     -10.562  -9.781  -3.322  1.00 94.75           N  
ATOM   1089  CA  LEU A 136     -10.523 -11.234  -3.219  1.00 94.75           C  
ATOM   1090  C   LEU A 136     -11.172 -11.883  -4.434  1.00 94.75           C  
ATOM   1091  CB  LEU A 136     -11.227 -11.703  -1.940  1.00 94.75           C  
ATOM   1092  O   LEU A 136     -10.641 -12.852  -4.984  1.00 94.75           O  
ATOM   1093  CG  LEU A 136     -10.547 -11.328  -0.621  1.00 94.75           C  
ATOM   1094  CD1 LEU A 136     -11.422 -11.742   0.559  1.00 94.75           C  
ATOM   1095  CD2 LEU A 136      -9.172 -11.984  -0.525  1.00 94.75           C  
ATOM   1096  N   ASP A 137     -12.289 -11.305  -4.832  1.00 96.38           N  
ATOM   1097  CA  ASP A 137     -12.961 -11.836  -6.016  1.00 96.38           C  
ATOM   1098  C   ASP A 137     -12.078 -11.711  -7.254  1.00 96.38           C  
ATOM   1099  CB  ASP A 137     -14.289 -11.102  -6.242  1.00 96.38           C  
ATOM   1100  O   ASP A 137     -11.984 -12.641  -8.055  1.00 96.38           O  
ATOM   1101  CG  ASP A 137     -15.359 -11.500  -5.246  1.00 96.38           C  
ATOM   1102  OD1 ASP A 137     -15.172 -12.492  -4.512  1.00 96.38           O  
ATOM   1103  OD2 ASP A 137     -16.406 -10.812  -5.195  1.00 96.38           O  
ATOM   1104  N   PHE A 138     -11.469 -10.570  -7.379  1.00 97.31           N  
ATOM   1105  CA  PHE A 138     -10.578 -10.312  -8.500  1.00 97.31           C  
ATOM   1106  C   PHE A 138      -9.422 -11.320  -8.508  1.00 97.31           C  
ATOM   1107  CB  PHE A 138     -10.023  -8.891  -8.438  1.00 97.31           C  
ATOM   1108  O   PHE A 138      -9.141 -11.930  -9.539  1.00 97.31           O  
ATOM   1109  CG  PHE A 138      -9.023  -8.578  -9.516  1.00 97.31           C  
ATOM   1110  CD1 PHE A 138      -7.660  -8.641  -9.266  1.00 97.31           C  
ATOM   1111  CD2 PHE A 138      -9.453  -8.211 -10.789  1.00 97.31           C  
ATOM   1112  CE1 PHE A 138      -6.734  -8.352 -10.266  1.00 97.31           C  
ATOM   1113  CE2 PHE A 138      -8.531  -7.922 -11.789  1.00 97.31           C  
ATOM   1114  CZ  PHE A 138      -7.176  -7.992 -11.523  1.00 97.31           C  
ATOM   1115  N   ARG A 139      -8.750 -11.500  -7.379  1.00 96.56           N  
ATOM   1116  CA  ARG A 139      -7.613 -12.414  -7.281  1.00 96.56           C  
ATOM   1117  C   ARG A 139      -8.031 -13.844  -7.605  1.00 96.56           C  
ATOM   1118  CB  ARG A 139      -6.996 -12.352  -5.883  1.00 96.56           C  
ATOM   1119  O   ARG A 139      -7.312 -14.562  -8.305  1.00 96.56           O  
ATOM   1120  CG  ARG A 139      -6.332 -11.023  -5.559  1.00 96.56           C  
ATOM   1121  CD  ARG A 139      -4.992 -10.875  -6.270  1.00 96.56           C  
ATOM   1122  NE  ARG A 139      -4.273  -9.688  -5.820  1.00 96.56           N  
ATOM   1123  NH1 ARG A 139      -2.383 -10.102  -7.082  1.00 96.56           N  
ATOM   1124  NH2 ARG A 139      -2.486  -8.250  -5.742  1.00 96.56           N  
ATOM   1125  CZ  ARG A 139      -3.049  -9.352  -6.215  1.00 96.56           C  
ATOM   1126  N   ASN A 140      -9.164 -14.281  -7.156  1.00 96.06           N  
ATOM   1127  CA  ASN A 140      -9.688 -15.617  -7.414  1.00 96.06           C  
ATOM   1128  C   ASN A 140      -9.945 -15.844  -8.898  1.00 96.06           C  
ATOM   1129  CB  ASN A 140     -10.961 -15.867  -6.609  1.00 96.06           C  
ATOM   1130  O   ASN A 140      -9.562 -16.875  -9.453  1.00 96.06           O  
ATOM   1131  CG  ASN A 140     -10.688 -16.094  -5.133  1.00 96.06           C  
ATOM   1132  ND2 ASN A 140     -11.625 -15.688  -4.285  1.00 96.06           N  
ATOM   1133  OD1 ASN A 140      -9.641 -16.625  -4.762  1.00 96.06           O  
ATOM   1134  N   THR A 141     -10.445 -14.883  -9.484  1.00 95.81           N  
ATOM   1135  CA  THR A 141     -10.812 -15.000 -10.891  1.00 95.81           C  
ATOM   1136  C   THR A 141      -9.578 -14.969 -11.781  1.00 95.81           C  
ATOM   1137  CB  THR A 141     -11.789 -13.883 -11.305  1.00 95.81           C  
ATOM   1138  O   THR A 141      -9.555 -15.609 -12.836  1.00 95.81           O  
ATOM   1139  CG2 THR A 141     -12.273 -14.086 -12.734  1.00 95.81           C  
ATOM   1140  OG1 THR A 141     -12.914 -13.875 -10.422  1.00 95.81           O  
ATOM   1141  N   MET A 142      -8.570 -14.258 -11.336  1.00 94.25           N  
ATOM   1142  CA  MET A 142      -7.336 -14.102 -12.094  1.00 94.25           C  
ATOM   1143  C   MET A 142      -6.352 -15.219 -11.766  1.00 94.25           C  
ATOM   1144  CB  MET A 142      -6.699 -12.742 -11.805  1.00 94.25           C  
ATOM   1145  O   MET A 142      -5.230 -15.227 -12.273  1.00 94.25           O  
ATOM   1146  CG  MET A 142      -7.473 -11.562 -12.375  1.00 94.25           C  
ATOM   1147  SD  MET A 142      -7.402 -11.500 -14.203  1.00 94.25           S  
ATOM   1148  CE  MET A 142      -5.707 -10.891 -14.438  1.00 94.25           C  
ATOM   1149  N   ASP A 143      -6.746 -16.109 -10.914  1.00 93.06           N  
ATOM   1150  CA  ASP A 143      -5.918 -17.219 -10.469  1.00 93.06           C  
ATOM   1151  C   ASP A 143      -4.621 -16.734  -9.836  1.00 93.06           C  
ATOM   1152  CB  ASP A 143      -5.609 -18.156 -11.648  1.00 93.06           C  
ATOM   1153  O   ASP A 143      -3.541 -17.234 -10.148  1.00 93.06           O  
ATOM   1154  CG  ASP A 143      -6.840 -18.875 -12.172  1.00 93.06           C  
ATOM   1155  OD1 ASP A 143      -7.734 -19.219 -11.375  1.00 93.06           O  
ATOM   1156  OD2 ASP A 143      -6.922 -19.078 -13.406  1.00 93.06           O  
ATOM   1157  N   MET A 144      -4.707 -15.750  -8.969  1.00 94.81           N  
ATOM   1158  CA  MET A 144      -3.588 -15.172  -8.234  1.00 94.81           C  
ATOM   1159  C   MET A 144      -3.742 -15.406  -6.734  1.00 94.81           C  
ATOM   1160  CB  MET A 144      -3.475 -13.672  -8.516  1.00 94.81           C  
ATOM   1161  O   MET A 144      -3.676 -14.461  -5.945  1.00 94.81           O  
ATOM   1162  CG  MET A 144      -3.215 -13.344  -9.984  1.00 94.81           C  
ATOM   1163  SD  MET A 144      -3.178 -11.539 -10.305  1.00 94.81           S  
ATOM   1164  CE  MET A 144      -2.891 -11.539 -12.094  1.00 94.81           C  
ATOM   1165  N   THR A 145      -3.898 -16.734  -6.332  1.00 94.50           N  
ATOM   1166  CA  THR A 145      -4.277 -16.984  -4.945  1.00 94.50           C  
ATOM   1167  C   THR A 145      -3.176 -17.750  -4.211  1.00 94.50           C  
ATOM   1168  CB  THR A 145      -5.594 -17.766  -4.859  1.00 94.50           C  
ATOM   1169  O   THR A 145      -3.188 -17.828  -2.984  1.00 94.50           O  
ATOM   1170  CG2 THR A 145      -6.754 -16.969  -5.441  1.00 94.50           C  
ATOM   1171  OG1 THR A 145      -5.461 -19.000  -5.598  1.00 94.50           O  
ATOM   1172  N   ALA A 146      -2.221 -18.172  -4.930  1.00 93.75           N  
ATOM   1173  CA  ALA A 146      -1.188 -19.000  -4.305  1.00 93.75           C  
ATOM   1174  C   ALA A 146      -0.340 -18.172  -3.342  1.00 93.75           C  
ATOM   1175  CB  ALA A 146      -0.302 -19.641  -5.367  1.00 93.75           C  
ATOM   1176  O   ALA A 146       0.276 -17.172  -3.742  1.00 93.75           O  
ATOM   1177  N   PRO A 147      -0.254 -18.641  -2.039  1.00 88.75           N  
ATOM   1178  CA  PRO A 147       0.422 -17.859  -1.001  1.00 88.75           C  
ATOM   1179  C   PRO A 147       1.929 -17.766  -1.229  1.00 88.75           C  
ATOM   1180  CB  PRO A 147       0.115 -18.641   0.281  1.00 88.75           C  
ATOM   1181  O   PRO A 147       2.549 -16.766  -0.840  1.00 88.75           O  
ATOM   1182  CG  PRO A 147      -1.113 -19.438  -0.036  1.00 88.75           C  
ATOM   1183  CD  PRO A 147      -1.130 -19.719  -1.511  1.00 88.75           C  
ATOM   1184  N   ASP A 148       2.545 -18.719  -1.863  1.00 88.25           N  
ATOM   1185  CA  ASP A 148       3.992 -18.719  -2.051  1.00 88.25           C  
ATOM   1186  C   ASP A 148       4.383 -17.922  -3.297  1.00 88.25           C  
ATOM   1187  CB  ASP A 148       4.523 -20.156  -2.148  1.00 88.25           C  
ATOM   1188  O   ASP A 148       5.562 -17.641  -3.510  1.00 88.25           O  
ATOM   1189  CG  ASP A 148       4.422 -20.906  -0.838  1.00 88.25           C  
ATOM   1190  OD1 ASP A 148       4.441 -20.281   0.239  1.00 88.25           O  
ATOM   1191  OD2 ASP A 148       4.324 -22.156  -0.882  1.00 88.25           O  
ATOM   1192  N   ASP A 149       3.467 -17.500  -3.961  1.00 93.56           N  
ATOM   1193  CA  ASP A 149       3.688 -16.719  -5.176  1.00 93.56           C  
ATOM   1194  C   ASP A 149       3.836 -15.234  -4.855  1.00 93.56           C  
ATOM   1195  CB  ASP A 149       2.539 -16.938  -6.164  1.00 93.56           C  
ATOM   1196  O   ASP A 149       3.148 -14.719  -3.975  1.00 93.56           O  
ATOM   1197  CG  ASP A 149       2.871 -16.453  -7.570  1.00 93.56           C  
ATOM   1198  OD1 ASP A 149       3.812 -15.656  -7.734  1.00 93.56           O  
ATOM   1199  OD2 ASP A 149       2.186 -16.891  -8.516  1.00 93.56           O  
ATOM   1200  N   LEU A 150       4.723 -14.492  -5.559  1.00 94.94           N  
ATOM   1201  CA  LEU A 150       5.039 -13.094  -5.289  1.00 94.94           C  
ATOM   1202  C   LEU A 150       3.885 -12.188  -5.695  1.00 94.94           C  
ATOM   1203  CB  LEU A 150       6.316 -12.680  -6.023  1.00 94.94           C  
ATOM   1204  O   LEU A 150       3.852 -11.008  -5.320  1.00 94.94           O  
ATOM   1205  CG  LEU A 150       7.617 -13.328  -5.547  1.00 94.94           C  
ATOM   1206  CD1 LEU A 150       8.789 -12.836  -6.383  1.00 94.94           C  
ATOM   1207  CD2 LEU A 150       7.844 -13.039  -4.066  1.00 94.94           C  
ATOM   1208  N   ILE A 151       2.859 -12.703  -6.387  1.00 94.88           N  
ATOM   1209  CA  ILE A 151       1.678 -11.930  -6.758  1.00 94.88           C  
ATOM   1210  C   ILE A 151       0.438 -12.539  -6.105  1.00 94.88           C  
ATOM   1211  CB  ILE A 151       1.500 -11.867  -8.289  1.00 94.88           C  
ATOM   1212  O   ILE A 151      -0.691 -12.188  -6.449  1.00 94.88           O  
ATOM   1213  CG1 ILE A 151       1.345 -13.281  -8.867  1.00 94.88           C  
ATOM   1214  CG2 ILE A 151       2.678 -11.141  -8.945  1.00 94.88           C  
ATOM   1215  CD1 ILE A 151       0.887 -13.312 -10.320  1.00 94.88           C  
ATOM   1216  N   GLY A 152       0.654 -13.516  -5.215  1.00 94.69           N  
ATOM   1217  CA  GLY A 152      -0.437 -14.258  -4.598  1.00 94.69           C  
ATOM   1218  C   GLY A 152      -0.994 -13.578  -3.361  1.00 94.69           C  
ATOM   1219  O   GLY A 152      -0.788 -12.375  -3.158  1.00 94.69           O  
ATOM   1220  N   MET A 153      -1.812 -14.438  -2.545  1.00 92.62           N  
ATOM   1221  CA  MET A 153      -2.451 -13.938  -1.329  1.00 92.62           C  
ATOM   1222  C   MET A 153      -1.822 -14.570  -0.090  1.00 92.62           C  
ATOM   1223  CB  MET A 153      -3.953 -14.227  -1.356  1.00 92.62           C  
ATOM   1224  O   MET A 153      -1.684 -15.789  -0.008  1.00 92.62           O  
ATOM   1225  CG  MET A 153      -4.691 -13.531  -2.486  1.00 92.62           C  
ATOM   1226  SD  MET A 153      -6.512 -13.750  -2.379  1.00 92.62           S  
ATOM   1227  CE  MET A 153      -6.625 -15.555  -2.510  1.00 92.62           C  
ATOM   1228  N   LEU A 154      -1.510 -13.648   0.792  1.00 89.69           N  
ATOM   1229  CA  LEU A 154      -0.979 -14.141   2.057  1.00 89.69           C  
ATOM   1230  C   LEU A 154      -2.105 -14.617   2.969  1.00 89.69           C  
ATOM   1231  CB  LEU A 154      -0.165 -13.055   2.760  1.00 89.69           C  
ATOM   1232  O   LEU A 154      -3.180 -14.016   3.002  1.00 89.69           O  
ATOM   1233  CG  LEU A 154       1.043 -12.508   1.996  1.00 89.69           C  
ATOM   1234  CD1 LEU A 154       1.754 -11.438   2.820  1.00 89.69           C  
ATOM   1235  CD2 LEU A 154       2.002 -13.641   1.636  1.00 89.69           C  
ATOM   1236  N   VAL A 155      -1.834 -15.766   3.674  1.00 84.62           N  
ATOM   1237  CA  VAL A 155      -2.830 -16.312   4.586  1.00 84.62           C  
ATOM   1238  C   VAL A 155      -2.197 -16.578   5.949  1.00 84.62           C  
ATOM   1239  CB  VAL A 155      -3.447 -17.625   4.031  1.00 84.62           C  
ATOM   1240  O   VAL A 155      -0.972 -16.625   6.074  1.00 84.62           O  
ATOM   1241  CG1 VAL A 155      -4.195 -17.359   2.727  1.00 84.62           C  
ATOM   1242  CG2 VAL A 155      -2.363 -18.672   3.824  1.00 84.62           C  
ATOM   1243  N   GLY A 156      -3.086 -16.594   6.969  1.00 78.44           N  
ATOM   1244  CA  GLY A 156      -2.617 -16.891   8.312  1.00 78.44           C  
ATOM   1245  C   GLY A 156      -2.627 -15.680   9.227  1.00 78.44           C  
ATOM   1246  O   GLY A 156      -3.582 -14.898   9.219  1.00 78.44           O  
ATOM   1247  N   SER A 157      -1.625 -15.617  10.109  1.00 73.25           N  
ATOM   1248  CA  SER A 157      -1.563 -14.531  11.086  1.00 73.25           C  
ATOM   1249  C   SER A 157      -0.348 -13.641  10.852  1.00 73.25           C  
ATOM   1250  CB  SER A 157      -1.526 -15.086  12.508  1.00 73.25           C  
ATOM   1251  O   SER A 157       0.647 -14.086  10.273  1.00 73.25           O  
ATOM   1252  OG  SER A 157      -0.395 -15.922  12.695  1.00 73.25           O  
ATOM   1253  N   VAL A 158      -0.609 -12.359  11.219  1.00 76.62           N  
ATOM   1254  CA  VAL A 158       0.500 -11.414  11.109  1.00 76.62           C  
ATOM   1255  C   VAL A 158       1.641 -11.852  12.023  1.00 76.62           C  
ATOM   1256  CB  VAL A 158       0.058  -9.977  11.461  1.00 76.62           C  
ATOM   1257  O   VAL A 158       1.425 -12.602  12.984  1.00 76.62           O  
ATOM   1258  CG1 VAL A 158      -0.962  -9.461  10.445  1.00 76.62           C  
ATOM   1259  CG2 VAL A 158      -0.518  -9.930  12.875  1.00 76.62           C  
ATOM   1260  N   ALA A 159       2.838 -11.422  11.680  1.00 73.56           N  
ATOM   1261  CA  ALA A 159       4.031 -11.742  12.461  1.00 73.56           C  
ATOM   1262  C   ALA A 159       3.939 -11.156  13.867  1.00 73.56           C  
ATOM   1263  CB  ALA A 159       5.281 -11.227  11.758  1.00 73.56           C  
ATOM   1264  O   ALA A 159       3.436 -10.047  14.055  1.00 73.56           O  
ATOM   1265  N   THR A 160       4.375 -11.969  14.875  1.00 74.50           N  
ATOM   1266  CA  THR A 160       4.348 -11.531  16.266  1.00 74.50           C  
ATOM   1267  C   THR A 160       5.734 -11.078  16.719  1.00 74.50           C  
ATOM   1268  CB  THR A 160       3.846 -12.648  17.188  1.00 74.50           C  
ATOM   1269  O   THR A 160       5.867 -10.367  17.719  1.00 74.50           O  
ATOM   1270  CG2 THR A 160       2.391 -12.992  16.906  1.00 74.50           C  
ATOM   1271  OG1 THR A 160       4.652 -13.812  17.000  1.00 74.50           O  
ATOM   1272  N   ARG A 161       6.707 -11.391  15.820  1.00 82.19           N  
ATOM   1273  CA  ARG A 161       8.094 -11.031  16.094  1.00 82.19           C  
ATOM   1274  C   ARG A 161       8.828 -10.680  14.805  1.00 82.19           C  
ATOM   1275  CB  ARG A 161       8.812 -12.164  16.812  1.00 82.19           C  
ATOM   1276  O   ARG A 161       8.734 -11.406  13.812  1.00 82.19           O  
ATOM   1277  CG  ARG A 161      10.242 -11.836  17.234  1.00 82.19           C  
ATOM   1278  CD  ARG A 161      10.898 -12.984  17.969  1.00 82.19           C  
ATOM   1279  NE  ARG A 161      12.289 -12.695  18.297  1.00 82.19           N  
ATOM   1280  NH1 ARG A 161      12.664 -14.688  19.406  1.00 82.19           N  
ATOM   1281  NH2 ARG A 161      14.352 -13.141  19.219  1.00 82.19           N  
ATOM   1282  CZ  ARG A 161      13.102 -13.508  18.969  1.00 82.19           C  
ATOM   1283  N   VAL A 162       9.625  -9.508  14.867  1.00 85.62           N  
ATOM   1284  CA  VAL A 162      10.398  -9.094  13.695  1.00 85.62           C  
ATOM   1285  C   VAL A 162      11.836  -8.805  14.109  1.00 85.62           C  
ATOM   1286  CB  VAL A 162       9.781  -7.848  13.023  1.00 85.62           C  
ATOM   1287  O   VAL A 162      12.086  -8.062  15.062  1.00 85.62           O  
ATOM   1288  CG1 VAL A 162      10.672  -7.348  11.891  1.00 85.62           C  
ATOM   1289  CG2 VAL A 162       8.383  -8.164  12.492  1.00 85.62           C  
ATOM   1290  N   GLU A 163      12.766  -9.461  13.344  1.00 86.69           N  
ATOM   1291  CA  GLU A 163      14.188  -9.242  13.586  1.00 86.69           C  
ATOM   1292  C   GLU A 163      14.711  -8.078  12.750  1.00 86.69           C  
ATOM   1293  CB  GLU A 163      14.984 -10.508  13.281  1.00 86.69           C  
ATOM   1294  O   GLU A 163      14.477  -8.008  11.547  1.00 86.69           O  
ATOM   1295  CG  GLU A 163      14.633 -11.688  14.172  1.00 86.69           C  
ATOM   1296  CD  GLU A 163      15.438 -12.945  13.852  1.00 86.69           C  
ATOM   1297  OE1 GLU A 163      15.305 -13.945  14.586  1.00 86.69           O  
ATOM   1298  OE2 GLU A 163      16.203 -12.922  12.867  1.00 86.69           O  
ATOM   1299  N   VAL A 164      15.430  -7.156  13.477  1.00 87.62           N  
ATOM   1300  CA  VAL A 164      15.984  -5.988  12.805  1.00 87.62           C  
ATOM   1301  C   VAL A 164      17.484  -5.898  13.070  1.00 87.62           C  
ATOM   1302  CB  VAL A 164      15.281  -4.688  13.250  1.00 87.62           C  
ATOM   1303  O   VAL A 164      18.000  -6.535  13.992  1.00 87.62           O  
ATOM   1304  CG1 VAL A 164      13.789  -4.746  12.938  1.00 87.62           C  
ATOM   1305  CG2 VAL A 164      15.508  -4.449  14.742  1.00 87.62           C  
ATOM   1306  N   PRO A 165      18.156  -5.070  12.195  1.00 86.12           N  
ATOM   1307  CA  PRO A 165      19.578  -4.855  12.469  1.00 86.12           C  
ATOM   1308  C   PRO A 165      19.828  -4.254  13.852  1.00 86.12           C  
ATOM   1309  CB  PRO A 165      20.000  -3.889  11.367  1.00 86.12           C  
ATOM   1310  O   PRO A 165      19.125  -3.318  14.258  1.00 86.12           O  
ATOM   1311  CG  PRO A 165      19.047  -4.137  10.242  1.00 86.12           C  
ATOM   1312  CD  PRO A 165      17.703  -4.449  10.828  1.00 86.12           C  
ATOM   1313  N   PRO A 166      20.828  -4.855  14.586  1.00 83.75           N  
ATOM   1314  CA  PRO A 166      21.062  -4.457  15.977  1.00 83.75           C  
ATOM   1315  C   PRO A 166      21.281  -2.955  16.141  1.00 83.75           C  
ATOM   1316  CB  PRO A 166      22.328  -5.234  16.359  1.00 83.75           C  
ATOM   1317  O   PRO A 166      20.766  -2.350  17.078  1.00 83.75           O  
ATOM   1318  CG  PRO A 166      22.312  -6.438  15.469  1.00 83.75           C  
ATOM   1319  CD  PRO A 166      21.672  -6.066  14.164  1.00 83.75           C  
ATOM   1320  N   GLY A 167      21.984  -2.359  15.195  1.00 81.81           N  
ATOM   1321  CA  GLY A 167      22.281  -0.938  15.266  1.00 81.81           C  
ATOM   1322  C   GLY A 167      21.062  -0.065  15.055  1.00 81.81           C  
ATOM   1323  O   GLY A 167      21.078   1.126  15.367  1.00 81.81           O  
ATOM   1324  N   LEU A 168      19.906  -0.645  14.641  1.00 87.12           N  
ATOM   1325  CA  LEU A 168      18.703   0.131  14.305  1.00 87.12           C  
ATOM   1326  C   LEU A 168      17.531  -0.274  15.188  1.00 87.12           C  
ATOM   1327  CB  LEU A 168      18.344  -0.052  12.828  1.00 87.12           C  
ATOM   1328  O   LEU A 168      16.391   0.141  14.945  1.00 87.12           O  
ATOM   1329  CG  LEU A 168      19.312   0.553  11.812  1.00 87.12           C  
ATOM   1330  CD1 LEU A 168      18.891   0.172  10.398  1.00 87.12           C  
ATOM   1331  CD2 LEU A 168      19.375   2.068  11.969  1.00 87.12           C  
ATOM   1332  N   ILE A 169      17.812  -1.073  16.141  1.00 88.69           N  
ATOM   1333  CA  ILE A 169      16.734  -1.622  16.969  1.00 88.69           C  
ATOM   1334  C   ILE A 169      15.945  -0.484  17.609  1.00 88.69           C  
ATOM   1335  CB  ILE A 169      17.297  -2.568  18.062  1.00 88.69           C  
ATOM   1336  O   ILE A 169      14.719  -0.475  17.578  1.00 88.69           O  
ATOM   1337  CG1 ILE A 169      16.156  -3.309  18.766  1.00 88.69           C  
ATOM   1338  CG2 ILE A 169      18.141  -1.791  19.062  1.00 88.69           C  
ATOM   1339  CD1 ILE A 169      16.609  -4.484  19.609  1.00 88.69           C  
ATOM   1340  N   ASN A 170      16.625   0.439  18.188  1.00 86.75           N  
ATOM   1341  CA  ASN A 170      15.930   1.537  18.859  1.00 86.75           C  
ATOM   1342  C   ASN A 170      15.156   2.398  17.875  1.00 86.75           C  
ATOM   1343  CB  ASN A 170      16.922   2.396  19.641  1.00 86.75           C  
ATOM   1344  O   ASN A 170      14.078   2.912  18.188  1.00 86.75           O  
ATOM   1345  CG  ASN A 170      17.469   1.688  20.859  1.00 86.75           C  
ATOM   1346  ND2 ASN A 170      18.703   2.004  21.234  1.00 86.75           N  
ATOM   1347  OD1 ASN A 170      16.781   0.864  21.484  1.00 86.75           O  
ATOM   1348  N   VAL A 171      15.695   2.498  16.719  1.00 90.25           N  
ATOM   1349  CA  VAL A 171      15.031   3.256  15.664  1.00 90.25           C  
ATOM   1350  C   VAL A 171      13.680   2.619  15.344  1.00 90.25           C  
ATOM   1351  CB  VAL A 171      15.906   3.334  14.391  1.00 90.25           C  
ATOM   1352  O   VAL A 171      12.656   3.305  15.312  1.00 90.25           O  
ATOM   1353  CG1 VAL A 171      15.102   3.918  13.227  1.00 90.25           C  
ATOM   1354  CG2 VAL A 171      17.156   4.164  14.648  1.00 90.25           C  
ATOM   1355  N   PHE A 172      13.648   1.400  15.180  1.00 92.19           N  
ATOM   1356  CA  PHE A 172      12.430   0.698  14.805  1.00 92.19           C  
ATOM   1357  C   PHE A 172      11.453   0.649  15.969  1.00 92.19           C  
ATOM   1358  CB  PHE A 172      12.750  -0.723  14.328  1.00 92.19           C  
ATOM   1359  O   PHE A 172      10.234   0.737  15.773  1.00 92.19           O  
ATOM   1360  CG  PHE A 172      13.234  -0.791  12.906  1.00 92.19           C  
ATOM   1361  CD1 PHE A 172      12.367  -0.543  11.844  1.00 92.19           C  
ATOM   1362  CD2 PHE A 172      14.562  -1.104  12.625  1.00 92.19           C  
ATOM   1363  CE1 PHE A 172      12.812  -0.605  10.531  1.00 92.19           C  
ATOM   1364  CE2 PHE A 172      15.016  -1.168  11.305  1.00 92.19           C  
ATOM   1365  CZ  PHE A 172      14.141  -0.919  10.266  1.00 92.19           C  
ATOM   1366  N   ARG A 173      11.945   0.518  17.172  1.00 91.31           N  
ATOM   1367  CA  ARG A 173      11.070   0.566  18.344  1.00 91.31           C  
ATOM   1368  C   ARG A 173      10.383   1.922  18.453  1.00 91.31           C  
ATOM   1369  CB  ARG A 173      11.859   0.271  19.625  1.00 91.31           C  
ATOM   1370  O   ARG A 173       9.188   1.995  18.750  1.00 91.31           O  
ATOM   1371  CG  ARG A 173      12.188  -1.201  19.812  1.00 91.31           C  
ATOM   1372  CD  ARG A 173      12.969  -1.439  21.094  1.00 91.31           C  
ATOM   1373  NE  ARG A 173      13.203  -2.861  21.328  1.00 91.31           N  
ATOM   1374  NH1 ARG A 173      15.008  -2.545  22.734  1.00 91.31           N  
ATOM   1375  NH2 ARG A 173      14.289  -4.664  22.250  1.00 91.31           N  
ATOM   1376  CZ  ARG A 173      14.164  -3.354  22.109  1.00 91.31           C  
ATOM   1377  N   ASP A 174      11.156   2.936  18.219  1.00 90.25           N  
ATOM   1378  CA  ASP A 174      10.594   4.285  18.266  1.00 90.25           C  
ATOM   1379  C   ASP A 174       9.547   4.480  17.156  1.00 90.25           C  
ATOM   1380  CB  ASP A 174      11.703   5.328  18.125  1.00 90.25           C  
ATOM   1381  O   ASP A 174       8.500   5.082  17.406  1.00 90.25           O  
ATOM   1382  CG  ASP A 174      12.555   5.461  19.375  1.00 90.25           C  
ATOM   1383  OD1 ASP A 174      12.156   4.934  20.438  1.00 90.25           O  
ATOM   1384  OD2 ASP A 174      13.625   6.098  19.297  1.00 90.25           O  
ATOM   1385  N   MET A 175       9.945   4.016  15.992  1.00 91.25           N  
ATOM   1386  CA  MET A 175       9.016   4.102  14.867  1.00 91.25           C  
ATOM   1387  C   MET A 175       7.707   3.381  15.188  1.00 91.25           C  
ATOM   1388  CB  MET A 175       9.641   3.516  13.602  1.00 91.25           C  
ATOM   1389  O   MET A 175       6.621   3.914  14.938  1.00 91.25           O  
ATOM   1390  CG  MET A 175       8.805   3.730  12.344  1.00 91.25           C  
ATOM   1391  SD  MET A 175       9.523   2.900  10.875  1.00 91.25           S  
ATOM   1392  CE  MET A 175      11.125   3.750  10.781  1.00 91.25           C  
ATOM   1393  N   LEU A 176       7.750   2.131  15.703  1.00 89.56           N  
ATOM   1394  CA  LEU A 176       6.578   1.343  16.078  1.00 89.56           C  
ATOM   1395  C   LEU A 176       5.746   2.064  17.125  1.00 89.56           C  
ATOM   1396  CB  LEU A 176       7.000  -0.035  16.594  1.00 89.56           C  
ATOM   1397  O   LEU A 176       4.520   2.121  17.031  1.00 89.56           O  
ATOM   1398  CG  LEU A 176       5.867  -0.992  16.969  1.00 89.56           C  
ATOM   1399  CD1 LEU A 176       4.969  -1.252  15.766  1.00 89.56           C  
ATOM   1400  CD2 LEU A 176       6.430  -2.299  17.516  1.00 89.56           C  
ATOM   1401  N   ALA A 177       6.363   2.645  18.109  1.00 88.12           N  
ATOM   1402  CA  ALA A 177       5.676   3.381  19.172  1.00 88.12           C  
ATOM   1403  C   ALA A 177       4.883   4.551  18.594  1.00 88.12           C  
ATOM   1404  CB  ALA A 177       6.680   3.879  20.203  1.00 88.12           C  
ATOM   1405  O   ALA A 177       3.740   4.789  18.984  1.00 88.12           O  
ATOM   1406  N   ARG A 178       5.559   5.250  17.719  1.00 86.94           N  
ATOM   1407  CA  ARG A 178       4.895   6.383  17.078  1.00 86.94           C  
ATOM   1408  C   ARG A 178       3.691   5.922  16.266  1.00 86.94           C  
ATOM   1409  CB  ARG A 178       5.875   7.148  16.188  1.00 86.94           C  
ATOM   1410  O   ARG A 178       2.633   6.551  16.297  1.00 86.94           O  
ATOM   1411  CG  ARG A 178       5.332   8.469  15.672  1.00 86.94           C  
ATOM   1412  CD  ARG A 178       6.375   9.234  14.867  1.00 86.94           C  
ATOM   1413  NE  ARG A 178       5.785  10.359  14.156  1.00 86.94           N  
ATOM   1414  NH1 ARG A 178       6.133  11.891  15.852  1.00 86.94           N  
ATOM   1415  NH2 ARG A 178       5.129  12.547  13.898  1.00 86.94           N  
ATOM   1416  CZ  ARG A 178       5.684  11.594  14.633  1.00 86.94           C  
ATOM   1417  N   MET A 179       3.822   4.926  15.484  1.00 84.38           N  
ATOM   1418  CA  MET A 179       2.742   4.379  14.664  1.00 84.38           C  
ATOM   1419  C   MET A 179       1.562   3.957  15.539  1.00 84.38           C  
ATOM   1420  CB  MET A 179       3.236   3.188  13.844  1.00 84.38           C  
ATOM   1421  O   MET A 179       0.407   4.207  15.188  1.00 84.38           O  
ATOM   1422  CG  MET A 179       4.215   3.566  12.742  1.00 84.38           C  
ATOM   1423  SD  MET A 179       4.949   2.102  11.922  1.00 84.38           S  
ATOM   1424  CE  MET A 179       3.467   1.399  11.141  1.00 84.38           C  
ATOM   1425  N   LYS A 180       1.838   3.344  16.688  1.00 81.81           N  
ATOM   1426  CA  LYS A 180       0.796   2.926  17.625  1.00 81.81           C  
ATOM   1427  C   LYS A 180       0.053   4.133  18.188  1.00 81.81           C  
ATOM   1428  CB  LYS A 180       1.394   2.094  18.750  1.00 81.81           C  
ATOM   1429  O   LYS A 180      -1.175   4.117  18.297  1.00 81.81           O  
ATOM   1430  CG  LYS A 180       1.792   0.683  18.344  1.00 81.81           C  
ATOM   1431  CD  LYS A 180       2.342  -0.107  19.531  1.00 81.81           C  
ATOM   1432  CE  LYS A 180       2.678  -1.539  19.125  1.00 81.81           C  
ATOM   1433  NZ  LYS A 180       3.232  -2.314  20.281  1.00 81.81           N  
ATOM   1434  N   LYS A 181       0.805   5.090  18.531  1.00 79.19           N  
ATOM   1435  CA  LYS A 181       0.220   6.305  19.094  1.00 79.19           C  
ATOM   1436  C   LYS A 181      -0.708   6.980  18.094  1.00 79.19           C  
ATOM   1437  CB  LYS A 181       1.317   7.277  19.531  1.00 79.19           C  
ATOM   1438  O   LYS A 181      -1.794   7.438  18.453  1.00 79.19           O  
ATOM   1439  CG  LYS A 181       0.807   8.477  20.312  1.00 79.19           C  
ATOM   1440  CD  LYS A 181       1.946   9.391  20.750  1.00 79.19           C  
ATOM   1441  CE  LYS A 181       1.431  10.625  21.469  1.00 79.19           C  
ATOM   1442  NZ  LYS A 181       2.545  11.523  21.891  1.00 79.19           N  
ATOM   1443  N   GLN A 182      -0.316   7.027  16.875  1.00 75.44           N  
ATOM   1444  CA  GLN A 182      -1.090   7.664  15.820  1.00 75.44           C  
ATOM   1445  C   GLN A 182      -2.400   6.922  15.570  1.00 75.44           C  
ATOM   1446  CB  GLN A 182      -0.275   7.738  14.523  1.00 75.44           C  
ATOM   1447  O   GLN A 182      -3.447   7.547  15.383  1.00 75.44           O  
ATOM   1448  CG  GLN A 182       0.860   8.750  14.570  1.00 75.44           C  
ATOM   1449  CD  GLN A 182       1.704   8.742  13.312  1.00 75.44           C  
ATOM   1450  NE2 GLN A 182       2.424   9.836  13.070  1.00 75.44           N  
ATOM   1451  OE1 GLN A 182       1.709   7.770  12.555  1.00 75.44           O  
ATOM   1452  N   VAL A 183      -2.275   5.617  15.562  1.00 69.06           N  
ATOM   1453  CA  VAL A 183      -3.451   4.785  15.352  1.00 69.06           C  
ATOM   1454  C   VAL A 183      -4.422   4.945  16.516  1.00 69.06           C  
ATOM   1455  CB  VAL A 183      -3.068   3.297  15.180  1.00 69.06           C  
ATOM   1456  O   VAL A 183      -5.633   5.059  16.312  1.00 69.06           O  
ATOM   1457  CG1 VAL A 183      -4.312   2.410  15.211  1.00 69.06           C  
ATOM   1458  CG2 VAL A 183      -2.303   3.092  13.875  1.00 69.06           C  
ATOM   1459  N   GLU A 184      -3.914   4.945  17.703  1.00 66.06           N  
ATOM   1460  CA  GLU A 184      -4.715   5.121  18.906  1.00 66.06           C  
ATOM   1461  C   GLU A 184      -5.426   6.469  18.906  1.00 66.06           C  
ATOM   1462  CB  GLU A 184      -3.840   4.988  20.156  1.00 66.06           C  
ATOM   1463  O   GLU A 184      -6.586   6.566  19.312  1.00 66.06           O  
ATOM   1464  CG  GLU A 184      -3.354   3.570  20.422  1.00 66.06           C  
ATOM   1465  CD  GLU A 184      -2.348   3.482  21.547  1.00 66.06           C  
ATOM   1466  OE1 GLU A 184      -2.014   2.354  21.984  1.00 66.06           O  
ATOM   1467  OE2 GLU A 184      -1.893   4.551  22.016  1.00 66.06           O  
ATOM   1468  N   GLY A 185      -4.691   7.551  18.625  1.00 60.81           N  
ATOM   1469  CA  GLY A 185      -5.305   8.859  18.469  1.00 60.81           C  
ATOM   1470  C   GLY A 185      -6.480   8.867  17.516  1.00 60.81           C  
ATOM   1471  O   GLY A 185      -7.504   9.500  17.781  1.00 60.81           O  
ATOM   1472  N   ARG A 186      -6.516   8.125  16.516  1.00 60.78           N  
ATOM   1473  CA  ARG A 186      -7.551   8.039  15.492  1.00 60.78           C  
ATOM   1474  C   ARG A 186      -8.773   7.289  16.016  1.00 60.78           C  
ATOM   1475  CB  ARG A 186      -7.008   7.348  14.234  1.00 60.78           C  
ATOM   1476  O   ARG A 186      -9.906   7.656  15.695  1.00 60.78           O  
ATOM   1477  CG  ARG A 186      -7.996   7.297  13.086  1.00 60.78           C  
ATOM   1478  CD  ARG A 186      -7.402   6.605  11.859  1.00 60.78           C  
ATOM   1479  NE  ARG A 186      -8.406   6.406  10.820  1.00 60.78           N  
ATOM   1480  NH1 ARG A 186      -6.965   5.355   9.352  1.00 60.78           N  
ATOM   1481  NH2 ARG A 186      -9.156   5.684   8.773  1.00 60.78           N  
ATOM   1482  CZ  ARG A 186      -8.172   5.816   9.648  1.00 60.78           C  
ATOM   1483  N   LEU A 187      -8.477   6.285  16.625  1.00 57.09           N  
ATOM   1484  CA  LEU A 187      -9.586   5.477  17.109  1.00 57.09           C  
ATOM   1485  C   LEU A 187     -10.219   6.121  18.344  1.00 57.09           C  
ATOM   1486  CB  LEU A 187      -9.109   4.062  17.453  1.00 57.09           C  
ATOM   1487  O   LEU A 187     -11.250   5.648  18.828  1.00 57.09           O  
ATOM   1488  CG  LEU A 187      -8.648   3.199  16.281  1.00 57.09           C  
ATOM   1489  CD1 LEU A 187      -8.055   1.887  16.781  1.00 57.09           C  
ATOM   1490  CD2 LEU A 187      -9.805   2.939  15.320  1.00 57.09           C  
ATOM   1491  N   GLY A 188      -9.648   7.387  18.609  1.00 47.31           N  
ATOM   1492  CA  GLY A 188     -10.195   8.062  19.781  1.00 47.31           C  
ATOM   1493  C   GLY A 188      -9.953   7.320  21.078  1.00 47.31           C  
ATOM   1494  O   GLY A 188     -10.750   7.414  22.016  1.00 47.31           O  
ATOM   1495  N   ILE A 189      -8.906   6.359  20.953  1.00 48.75           N  
ATOM   1496  CA  ILE A 189      -8.562   5.582  22.141  1.00 48.75           C  
ATOM   1497  C   ILE A 189      -7.672   6.418  23.062  1.00 48.75           C  
ATOM   1498  CB  ILE A 189      -7.859   4.258  21.766  1.00 48.75           C  
ATOM   1499  O   ILE A 189      -6.664   6.977  22.609  1.00 48.75           O  
ATOM   1500  CG1 ILE A 189      -8.758   3.414  20.859  1.00 48.75           C  
ATOM   1501  CG2 ILE A 189      -7.469   3.480  23.031  1.00 48.75           C  
ATOM   1502  CD1 ILE A 189      -8.078   2.168  20.297  1.00 48.75           C  
ATOM   1503  N   GLN A 190      -8.172   7.219  23.984  1.00 42.25           N  
ATOM   1504  CA  GLN A 190      -7.438   7.969  25.000  1.00 42.25           C  
ATOM   1505  C   GLN A 190      -6.543   7.047  25.812  1.00 42.25           C  
ATOM   1506  CB  GLN A 190      -8.398   8.719  25.906  1.00 42.25           C  
ATOM   1507  O   GLN A 190      -6.988   5.992  26.281  1.00 42.25           O  
ATOM   1508  CG  GLN A 190      -8.820  10.086  25.375  1.00 42.25           C  
ATOM   1509  CD  GLN A 190      -9.625  10.883  26.375  1.00 42.25           C  
ATOM   1510  NE2 GLN A 190     -10.070  12.070  25.969  1.00 42.25           N  
ATOM   1511  OE1 GLN A 190      -9.859  10.438  27.516  1.00 42.25           O  
ATOM   1512  N   THR A 191      -5.246   6.898  25.500  1.00 38.47           N  
ATOM   1513  CA  THR A 191      -4.121   6.215  26.125  1.00 38.47           C  
ATOM   1514  C   THR A 191      -3.857   6.770  27.531  1.00 38.47           C  
ATOM   1515  CB  THR A 191      -2.846   6.344  25.281  1.00 38.47           C  
ATOM   1516  O   THR A 191      -2.883   7.496  27.734  1.00 38.47           O  
ATOM   1517  CG2 THR A 191      -2.682   5.141  24.344  1.00 38.47           C  
ATOM   1518  OG1 THR A 191      -2.926   7.531  24.484  1.00 38.47           O  
ATOM   1519  N   GLU A 192      -4.793   7.504  28.156  1.00 37.25           N  
ATOM   1520  CA  GLU A 192      -4.387   7.496  29.547  1.00 37.25           C  
ATOM   1521  C   GLU A 192      -4.605   6.125  30.188  1.00 37.25           C  
ATOM   1522  CB  GLU A 192      -5.156   8.562  30.344  1.00 37.25           C  
ATOM   1523  O   GLU A 192      -5.707   5.574  30.125  1.00 37.25           O  
ATOM   1524  CG  GLU A 192      -4.523   9.945  30.281  1.00 37.25           C  
ATOM   1525  CD  GLU A 192      -5.195  10.953  31.188  1.00 37.25           C  
ATOM   1526  OE1 GLU A 192      -4.707  12.109  31.297  1.00 37.25           O  
ATOM   1527  OE2 GLU A 192      -6.211  10.594  31.828  1.00 37.25           O  
ATOM   1528  N   ARG A 193      -3.887   5.078  29.734  1.00 41.84           N  
ATOM   1529  CA  ARG A 193      -3.938   3.820  30.469  1.00 41.84           C  
ATOM   1530  C   ARG A 193      -4.281   4.062  31.938  1.00 41.84           C  
ATOM   1531  CB  ARG A 193      -2.605   3.078  30.359  1.00 41.84           C  
ATOM   1532  O   ARG A 193      -3.500   4.676  32.656  1.00 41.84           O  
ATOM   1533  CG  ARG A 193      -2.545   2.090  29.203  1.00 41.84           C  
ATOM   1534  CD  ARG A 193      -1.254   1.282  29.219  1.00 41.84           C  
ATOM   1535  NE  ARG A 193      -1.173   0.375  28.078  1.00 41.84           N  
ATOM   1536  NH1 ARG A 193       0.947  -0.396  28.578  1.00 41.84           N  
ATOM   1537  NH2 ARG A 193      -0.161  -1.189  26.734  1.00 41.84           N  
ATOM   1538  CZ  ARG A 193      -0.130  -0.401  27.797  1.00 41.84           C  
ATOM   1539  N   SER A 194      -5.477   4.535  32.219  1.00 40.66           N  
ATOM   1540  CA  SER A 194      -5.859   4.223  33.594  1.00 40.66           C  
ATOM   1541  C   SER A 194      -5.828   2.719  33.844  1.00 40.66           C  
ATOM   1542  CB  SER A 194      -7.250   4.773  33.906  1.00 40.66           C  
ATOM   1543  O   SER A 194      -6.137   1.928  32.969  1.00 40.66           O  
ATOM   1544  OG  SER A 194      -8.211   4.234  33.031  1.00 40.66           O  
ATOM   1545  N   ASP A 195      -4.742   2.117  34.281  1.00 47.16           N  
ATOM   1546  CA  ASP A 195      -4.770   0.772  34.844  1.00 47.16           C  
ATOM   1547  C   ASP A 195      -6.195   0.230  34.906  1.00 47.16           C  
ATOM   1548  CB  ASP A 195      -4.148   0.766  36.250  1.00 47.16           C  
ATOM   1549  O   ASP A 195      -7.023   0.727  35.656  1.00 47.16           O  
ATOM   1550  CG  ASP A 195      -3.213  -0.408  36.469  1.00 47.16           C  
ATOM   1551  OD1 ASP A 195      -3.115  -1.290  35.594  1.00 47.16           O  
ATOM   1552  OD2 ASP A 195      -2.568  -0.454  37.531  1.00 47.16           O  
ATOM   1553  N   SER A 196      -6.805  -0.247  33.719  1.00 59.03           N  
ATOM   1554  CA  SER A 196      -8.117  -0.874  33.625  1.00 59.03           C  
ATOM   1555  C   SER A 196      -8.305  -1.940  34.719  1.00 59.03           C  
ATOM   1556  CB  SER A 196      -8.320  -1.494  32.250  1.00 59.03           C  
ATOM   1557  O   SER A 196      -9.398  -2.475  34.875  1.00 59.03           O  
ATOM   1558  OG  SER A 196      -7.301  -2.436  31.969  1.00 59.03           O  
ATOM   1559  N   LYS A 197      -7.188  -2.184  35.438  1.00 70.19           N  
ATOM   1560  CA  LYS A 197      -7.219  -3.252  36.438  1.00 70.19           C  
ATOM   1561  C   LYS A 197      -8.195  -2.926  37.562  1.00 70.19           C  
ATOM   1562  CB  LYS A 197      -5.820  -3.498  37.000  1.00 70.19           C  
ATOM   1563  O   LYS A 197      -8.984  -3.773  37.969  1.00 70.19           O  
ATOM   1564  CG  LYS A 197      -5.176  -4.793  36.531  1.00 70.19           C  
ATOM   1565  CD  LYS A 197      -3.826  -5.023  37.188  1.00 70.19           C  
ATOM   1566  CE  LYS A 197      -3.154  -6.285  36.688  1.00 70.19           C  
ATOM   1567  NZ  LYS A 197      -1.819  -6.508  37.312  1.00 70.19           N  
ATOM   1568  N   PRO A 198      -8.273  -1.640  37.969  1.00 73.31           N  
ATOM   1569  CA  PRO A 198      -9.219  -1.305  39.062  1.00 73.31           C  
ATOM   1570  C   PRO A 198     -10.672  -1.370  38.594  1.00 73.31           C  
ATOM   1571  CB  PRO A 198      -8.828   0.126  39.438  1.00 73.31           C  
ATOM   1572  O   PRO A 198     -11.547  -1.792  39.344  1.00 73.31           O  
ATOM   1573  CG  PRO A 198      -7.418   0.273  38.969  1.00 73.31           C  
ATOM   1574  CD  PRO A 198      -7.199  -0.656  37.812  1.00 73.31           C  
ATOM   1575  N   LEU A 199     -10.867  -0.973  37.375  1.00 75.31           N  
ATOM   1576  CA  LEU A 199     -12.203  -1.025  36.781  1.00 75.31           C  
ATOM   1577  C   LEU A 199     -12.664  -2.469  36.594  1.00 75.31           C  
ATOM   1578  CB  LEU A 199     -12.219  -0.311  35.406  1.00 75.31           C  
ATOM   1579  O   LEU A 199     -13.781  -2.814  37.000  1.00 75.31           O  
ATOM   1580  CG  LEU A 199     -13.547  -0.340  34.656  1.00 75.31           C  
ATOM   1581  CD1 LEU A 199     -14.609   0.452  35.406  1.00 75.31           C  
ATOM   1582  CD2 LEU A 199     -13.367   0.209  33.250  1.00 75.31           C  
ATOM   1583  N   LEU A 200     -11.805  -3.369  36.094  1.00 80.88           N  
ATOM   1584  CA  LEU A 200     -12.125  -4.773  35.875  1.00 80.88           C  
ATOM   1585  C   LEU A 200     -12.352  -5.500  37.188  1.00 80.88           C  
ATOM   1586  CB  LEU A 200     -11.008  -5.461  35.094  1.00 80.88           C  
ATOM   1587  O   LEU A 200     -13.305  -6.273  37.312  1.00 80.88           O  
ATOM   1588  CG  LEU A 200     -10.711  -4.895  33.688  1.00 80.88           C  
ATOM   1589  CD1 LEU A 200      -9.617  -5.707  33.000  1.00 80.88           C  
ATOM   1590  CD2 LEU A 200     -11.977  -4.871  32.844  1.00 80.88           C  
ATOM   1591  N   THR A 201     -11.453  -5.199  38.156  1.00 80.50           N  
ATOM   1592  CA  THR A 201     -11.602  -5.762  39.500  1.00 80.50           C  
ATOM   1593  C   THR A 201     -12.906  -5.293  40.125  1.00 80.50           C  
ATOM   1594  CB  THR A 201     -10.414  -5.383  40.406  1.00 80.50           C  
ATOM   1595  O   THR A 201     -13.609  -6.078  40.781  1.00 80.50           O  
ATOM   1596  CG2 THR A 201     -10.547  -6.023  41.781  1.00 80.50           C  
ATOM   1597  OG1 THR A 201      -9.195  -5.832  39.781  1.00 80.50           O  
ATOM   1598  N   GLY A 202     -13.219  -4.082  40.000  1.00 82.50           N  
ATOM   1599  CA  GLY A 202     -14.438  -3.496  40.531  1.00 82.50           C  
ATOM   1600  C   GLY A 202     -15.703  -4.078  39.938  1.00 82.50           C  
ATOM   1601  O   GLY A 202     -16.672  -4.344  40.625  1.00 82.50           O  
ATOM   1602  N   VAL A 203     -15.703  -4.305  38.625  1.00 86.75           N  
ATOM   1603  CA  VAL A 203     -16.844  -4.898  37.906  1.00 86.75           C  
ATOM   1604  C   VAL A 203     -17.062  -6.324  38.406  1.00 86.75           C  
ATOM   1605  CB  VAL A 203     -16.641  -4.895  36.375  1.00 86.75           C  
ATOM   1606  O   VAL A 203     -18.188  -6.719  38.719  1.00 86.75           O  
ATOM   1607  CG1 VAL A 203     -17.656  -5.805  35.719  1.00 86.75           C  
ATOM   1608  CG2 VAL A 203     -16.750  -3.471  35.844  1.00 86.75           C  
ATOM   1609  N   LYS A 204     -16.031  -7.059  38.594  1.00 89.12           N  
ATOM   1610  CA  LYS A 204     -16.125  -8.422  39.094  1.00 89.12           C  
ATOM   1611  C   LYS A 204     -16.672  -8.430  40.531  1.00 89.12           C  
ATOM   1612  CB  LYS A 204     -14.766  -9.109  39.062  1.00 89.12           C  
ATOM   1613  O   LYS A 204     -17.531  -9.242  40.875  1.00 89.12           O  
ATOM   1614  CG  LYS A 204     -14.352  -9.578  37.688  1.00 89.12           C  
ATOM   1615  CD  LYS A 204     -13.047 -10.359  37.719  1.00 89.12           C  
ATOM   1616  CE  LYS A 204     -13.164 -11.602  38.594  1.00 89.12           C  
ATOM   1617  NZ  LYS A 204     -11.891 -12.383  38.625  1.00 89.12           N  
ATOM   1618  N   ALA A 205     -16.141  -7.492  41.312  1.00 83.12           N  
ATOM   1619  CA  ALA A 205     -16.594  -7.371  42.688  1.00 83.12           C  
ATOM   1620  C   ALA A 205     -18.078  -7.031  42.750  1.00 83.12           C  
ATOM   1621  CB  ALA A 205     -15.773  -6.312  43.438  1.00 83.12           C  
ATOM   1622  O   ALA A 205     -18.797  -7.574  43.594  1.00 83.12           O  
ATOM   1623  N   PHE A 206     -18.453  -6.191  41.906  1.00 90.50           N  
ATOM   1624  CA  PHE A 206     -19.859  -5.805  41.844  1.00 90.50           C  
ATOM   1625  C   PHE A 206     -20.734  -7.000  41.469  1.00 90.50           C  
ATOM   1626  CB  PHE A 206     -20.047  -4.688  40.812  1.00 90.50           C  
ATOM   1627  O   PHE A 206     -21.750  -7.246  42.125  1.00 90.50           O  
ATOM   1628  CG  PHE A 206     -21.484  -4.309  40.594  1.00 90.50           C  
ATOM   1629  CD1 PHE A 206     -22.156  -4.730  39.438  1.00 90.50           C  
ATOM   1630  CD2 PHE A 206     -22.156  -3.529  41.500  1.00 90.50           C  
ATOM   1631  CE1 PHE A 206     -23.500  -4.383  39.250  1.00 90.50           C  
ATOM   1632  CE2 PHE A 206     -23.500  -3.178  41.312  1.00 90.50           C  
ATOM   1633  CZ  PHE A 206     -24.156  -3.605  40.156  1.00 90.50           C  
ATOM   1634  N   LEU A 207     -20.344  -7.758  40.438  1.00 91.12           N  
ATOM   1635  CA  LEU A 207     -21.078  -8.922  39.969  1.00 91.12           C  
ATOM   1636  C   LEU A 207     -21.078 -10.023  41.000  1.00 91.12           C  
ATOM   1637  CB  LEU A 207     -20.500  -9.445  38.656  1.00 91.12           C  
ATOM   1638  O   LEU A 207     -22.109 -10.648  41.250  1.00 91.12           O  
ATOM   1639  CG  LEU A 207     -20.641  -8.531  37.438  1.00 91.12           C  
ATOM   1640  CD1 LEU A 207     -19.859  -9.094  36.250  1.00 91.12           C  
ATOM   1641  CD2 LEU A 207     -22.125  -8.359  37.062  1.00 91.12           C  
ATOM   1642  N   ARG A 208     -19.984 -10.219  41.594  1.00 89.69           N  
ATOM   1643  CA  ARG A 208     -19.828 -11.250  42.625  1.00 89.69           C  
ATOM   1644  C   ARG A 208     -20.719 -10.977  43.812  1.00 89.69           C  
ATOM   1645  CB  ARG A 208     -18.359 -11.352  43.062  1.00 89.69           C  
ATOM   1646  O   ARG A 208     -21.297 -11.906  44.406  1.00 89.69           O  
ATOM   1647  CG  ARG A 208     -18.078 -12.547  43.969  1.00 89.69           C  
ATOM   1648  CD  ARG A 208     -16.594 -12.633  44.312  1.00 89.69           C  
ATOM   1649  NE  ARG A 208     -15.797 -13.094  43.188  1.00 89.69           N  
ATOM   1650  NH1 ARG A 208     -13.906 -11.906  43.781  1.00 89.69           N  
ATOM   1651  NH2 ARG A 208     -13.898 -13.211  41.906  1.00 89.69           N  
ATOM   1652  CZ  ARG A 208     -14.531 -12.734  42.969  1.00 89.69           C  
ATOM   1653  N   SER A 209     -20.812  -9.727  44.094  1.00 84.94           N  
ATOM   1654  CA  SER A 209     -21.562  -9.344  45.312  1.00 84.94           C  
ATOM   1655  C   SER A 209     -23.047  -9.180  45.000  1.00 84.94           C  
ATOM   1656  CB  SER A 209     -21.000  -8.039  45.875  1.00 84.94           C  
ATOM   1657  O   SER A 209     -23.828  -8.812  45.875  1.00 84.94           O  
ATOM   1658  OG  SER A 209     -21.328  -6.941  45.062  1.00 84.94           O  
ATOM   1659  N   LYS A 210     -23.422  -9.391  43.750  1.00 88.19           N  
ATOM   1660  CA  LYS A 210     -24.812  -9.266  43.312  1.00 88.19           C  
ATOM   1661  C   LYS A 210     -25.359  -7.871  43.625  1.00 88.19           C  
ATOM   1662  CB  LYS A 210     -25.688 -10.328  44.000  1.00 88.19           C  
ATOM   1663  O   LYS A 210     -26.500  -7.727  44.062  1.00 88.19           O  
ATOM   1664  CG  LYS A 210     -25.266 -11.758  43.719  1.00 88.19           C  
ATOM   1665  CD  LYS A 210     -26.062 -12.758  44.531  1.00 88.19           C  
ATOM   1666  CE  LYS A 210     -25.578 -14.180  44.312  1.00 88.19           C  
ATOM   1667  NZ  LYS A 210     -26.297 -15.156  45.188  1.00 88.19           N  
ATOM   1668  N   GLY A 211     -24.484  -6.844  43.469  1.00 79.88           N  
ATOM   1669  CA  GLY A 211     -24.906  -5.453  43.562  1.00 79.88           C  
ATOM   1670  C   GLY A 211     -24.797  -4.871  44.938  1.00 79.88           C  
ATOM   1671  O   GLY A 211     -25.234  -3.744  45.188  1.00 79.88           O  
ATOM   1672  N   LYS A 212     -24.188  -5.641  45.844  1.00 77.06           N  
ATOM   1673  CA  LYS A 212     -24.000  -5.180  47.219  1.00 77.06           C  
ATOM   1674  C   LYS A 212     -22.750  -4.297  47.344  1.00 77.06           C  
ATOM   1675  CB  LYS A 212     -23.875  -6.367  48.188  1.00 77.06           C  
ATOM   1676  O   LYS A 212     -22.672  -3.457  48.250  1.00 77.06           O  
ATOM   1677  CG  LYS A 212     -25.172  -7.164  48.344  1.00 77.06           C  
ATOM   1678  CD  LYS A 212     -25.000  -8.312  49.312  1.00 77.06           C  
ATOM   1679  CE  LYS A 212     -26.266  -9.164  49.406  1.00 77.06           C  
ATOM   1680  NZ  LYS A 212     -26.094 -10.320  50.344  1.00 77.06           N  
ATOM   1681  N   VAL A 213     -21.891  -4.477  46.375  1.00 81.12           N  
ATOM   1682  CA  VAL A 213     -20.719  -3.607  46.219  1.00 81.12           C  
ATOM   1683  C   VAL A 213     -20.969  -2.590  45.125  1.00 81.12           C  
ATOM   1684  CB  VAL A 213     -19.438  -4.422  45.938  1.00 81.12           C  
ATOM   1685  O   VAL A 213     -21.484  -2.939  44.062  1.00 81.12           O  
ATOM   1686  CG1 VAL A 213     -18.266  -3.488  45.656  1.00 81.12           C  
ATOM   1687  CG2 VAL A 213     -19.125  -5.367  47.094  1.00 81.12           C  
ATOM   1688  N   ALA A 214     -20.656  -1.348  45.500  1.00 77.56           N  
ATOM   1689  CA  ALA A 214     -20.891  -0.281  44.531  1.00 77.56           C  
ATOM   1690  C   ALA A 214     -20.078  -0.507  43.250  1.00 77.56           C  
ATOM   1691  CB  ALA A 214     -20.562   1.077  45.125  1.00 77.56           C  
ATOM   1692  O   ALA A 214     -18.938  -0.973  43.312  1.00 77.56           O  
ATOM   1693  N   PRO A 215     -20.750  -0.242  42.125  1.00 81.00           N  
ATOM   1694  CA  PRO A 215     -19.984  -0.366  40.875  1.00 81.00           C  
ATOM   1695  C   PRO A 215     -18.875   0.674  40.750  1.00 81.00           C  
ATOM   1696  CB  PRO A 215     -21.047  -0.158  39.781  1.00 81.00           C  
ATOM   1697  O   PRO A 215     -18.969   1.744  41.375  1.00 81.00           O  
ATOM   1698  CG  PRO A 215     -22.094   0.701  40.438  1.00 81.00           C  
ATOM   1699  CD  PRO A 215     -22.141   0.376  41.906  1.00 81.00           C  
ATOM   1700  N   PRO A 216     -17.797   0.342  40.125  1.00 75.25           N  
ATOM   1701  CA  PRO A 216     -16.609   1.200  39.969  1.00 75.25           C  
ATOM   1702  C   PRO A 216     -16.891   2.451  39.156  1.00 75.25           C  
ATOM   1703  CB  PRO A 216     -15.602   0.294  39.281  1.00 75.25           C  
ATOM   1704  O   PRO A 216     -16.141   3.430  39.250  1.00 75.25           O  
ATOM   1705  CG  PRO A 216     -16.422  -0.699  38.531  1.00 75.25           C  
ATOM   1706  CD  PRO A 216     -17.688  -0.958  39.312  1.00 75.25           C  
ATOM   1707  N   VAL A 217     -18.016   2.473  38.469  1.00 78.06           N  
ATOM   1708  CA  VAL A 217     -18.531   3.607  37.688  1.00 78.06           C  
ATOM   1709  C   VAL A 217     -20.062   3.568  37.688  1.00 78.06           C  
ATOM   1710  CB  VAL A 217     -17.984   3.617  36.250  1.00 78.06           C  
ATOM   1711  O   VAL A 217     -20.656   2.516  37.906  1.00 78.06           O  
ATOM   1712  CG1 VAL A 217     -16.469   3.828  36.250  1.00 78.06           C  
ATOM   1713  CG2 VAL A 217     -18.344   2.316  35.531  1.00 78.06           C  
ATOM   1714  N   PRO A 218     -20.641   4.766  37.500  1.00 85.19           N  
ATOM   1715  CA  PRO A 218     -22.094   4.750  37.375  1.00 85.19           C  
ATOM   1716  C   PRO A 218     -22.578   3.793  36.281  1.00 85.19           C  
ATOM   1717  CB  PRO A 218     -22.422   6.199  37.000  1.00 85.19           C  
ATOM   1718  O   PRO A 218     -21.969   3.703  35.219  1.00 85.19           O  
ATOM   1719  CG  PRO A 218     -21.266   7.000  37.500  1.00 85.19           C  
ATOM   1720  CD  PRO A 218     -20.031   6.160  37.406  1.00 85.19           C  
ATOM   1721  N   LEU A 219     -23.609   3.014  36.594  1.00 84.44           N  
ATOM   1722  CA  LEU A 219     -24.141   1.993  35.688  1.00 84.44           C  
ATOM   1723  C   LEU A 219     -24.641   2.619  34.375  1.00 84.44           C  
ATOM   1724  CB  LEU A 219     -25.266   1.211  36.344  1.00 84.44           C  
ATOM   1725  O   LEU A 219     -24.703   1.944  33.344  1.00 84.44           O  
ATOM   1726  CG  LEU A 219     -24.859   0.277  37.500  1.00 84.44           C  
ATOM   1727  CD1 LEU A 219     -26.109  -0.281  38.188  1.00 84.44           C  
ATOM   1728  CD2 LEU A 219     -23.984  -0.852  36.969  1.00 84.44           C  
ATOM   1729  N   SER A 220     -24.828   3.930  34.438  1.00 83.12           N  
ATOM   1730  CA  SER A 220     -25.375   4.629  33.281  1.00 83.12           C  
ATOM   1731  C   SER A 220     -24.266   5.258  32.438  1.00 83.12           C  
ATOM   1732  CB  SER A 220     -26.359   5.703  33.719  1.00 83.12           C  
ATOM   1733  O   SER A 220     -24.531   5.840  31.391  1.00 83.12           O  
ATOM   1734  OG  SER A 220     -25.734   6.633  34.594  1.00 83.12           O  
ATOM   1735  N   LYS A 221     -23.031   5.215  32.969  1.00 82.56           N  
ATOM   1736  CA  LYS A 221     -21.922   5.824  32.281  1.00 82.56           C  
ATOM   1737  C   LYS A 221     -21.625   5.082  30.969  1.00 82.56           C  
ATOM   1738  CB  LYS A 221     -20.656   5.844  33.156  1.00 82.56           C  
ATOM   1739  O   LYS A 221     -21.578   3.850  30.938  1.00 82.56           O  
ATOM   1740  CG  LYS A 221     -19.531   6.699  32.594  1.00 82.56           C  
ATOM   1741  CD  LYS A 221     -18.453   6.945  33.625  1.00 82.56           C  
ATOM   1742  CE  LYS A 221     -17.375   7.875  33.125  1.00 82.56           C  
ATOM   1743  NZ  LYS A 221     -16.328   8.156  34.156  1.00 82.56           N  
ATOM   1744  N   ARG A 222     -21.359   5.918  29.891  1.00 81.06           N  
ATOM   1745  CA  ARG A 222     -21.172   5.344  28.562  1.00 81.06           C  
ATOM   1746  C   ARG A 222     -19.844   5.777  27.969  1.00 81.06           C  
ATOM   1747  CB  ARG A 222     -22.312   5.742  27.641  1.00 81.06           C  
ATOM   1748  O   ARG A 222     -19.281   6.812  28.359  1.00 81.06           O  
ATOM   1749  CG  ARG A 222     -23.672   5.203  28.062  1.00 81.06           C  
ATOM   1750  CD  ARG A 222     -24.781   5.645  27.125  1.00 81.06           C  
ATOM   1751  NE  ARG A 222     -26.062   5.027  27.469  1.00 81.06           N  
ATOM   1752  NH1 ARG A 222     -25.906   3.357  25.875  1.00 81.06           N  
ATOM   1753  NH2 ARG A 222     -27.734   3.473  27.250  1.00 81.06           N  
ATOM   1754  CZ  ARG A 222     -26.562   3.953  26.859  1.00 81.06           C  
ATOM   1755  N   ASN A 223     -19.375   4.906  27.109  1.00 70.00           N  
ATOM   1756  CA  ASN A 223     -18.203   5.301  26.328  1.00 70.00           C  
ATOM   1757  C   ASN A 223     -18.609   6.055  25.062  1.00 70.00           C  
ATOM   1758  CB  ASN A 223     -17.359   4.078  25.969  1.00 70.00           C  
ATOM   1759  O   ASN A 223     -19.781   6.387  24.875  1.00 70.00           O  
ATOM   1760  CG  ASN A 223     -18.078   3.125  25.031  1.00 70.00           C  
ATOM   1761  ND2 ASN A 223     -17.578   1.895  24.953  1.00 70.00           N  
ATOM   1762  OD1 ASN A 223     -19.062   3.492  24.391  1.00 70.00           O  
ATOM   1763  N   LYS A 224     -17.688   6.559  24.375  1.00 69.94           N  
ATOM   1764  CA  LYS A 224     -17.984   7.391  23.203  1.00 69.94           C  
ATOM   1765  C   LYS A 224     -17.906   6.586  21.922  1.00 69.94           C  
ATOM   1766  CB  LYS A 224     -17.031   8.586  23.141  1.00 69.94           C  
ATOM   1767  O   LYS A 224     -17.578   7.133  20.859  1.00 69.94           O  
ATOM   1768  CG  LYS A 224     -17.219   9.578  24.281  1.00 69.94           C  
ATOM   1769  CD  LYS A 224     -16.375  10.828  24.078  1.00 69.94           C  
ATOM   1770  CE  LYS A 224     -16.547  11.820  25.219  1.00 69.94           C  
ATOM   1771  NZ  LYS A 224     -15.727  13.055  25.016  1.00 69.94           N  
ATOM   1772  N   LEU A 225     -18.281   5.301  22.047  1.00 57.94           N  
ATOM   1773  CA  LEU A 225     -18.297   4.461  20.859  1.00 57.94           C  
ATOM   1774  C   LEU A 225     -19.438   4.859  19.922  1.00 57.94           C  
ATOM   1775  CB  LEU A 225     -18.438   2.984  21.250  1.00 57.94           C  
ATOM   1776  O   LEU A 225     -20.516   5.258  20.375  1.00 57.94           O  
ATOM   1777  CG  LEU A 225     -17.188   2.330  21.859  1.00 57.94           C  
ATOM   1778  CD1 LEU A 225     -17.547   0.958  22.422  1.00 57.94           C  
ATOM   1779  CD2 LEU A 225     -16.078   2.217  20.828  1.00 57.94           C  
ATOM   1780  N   ASP A 226     -19.141   4.992  18.609  1.00 63.53           N  
ATOM   1781  CA  ASP A 226     -20.109   5.410  17.609  1.00 63.53           C  
ATOM   1782  C   ASP A 226     -21.109   4.293  17.312  1.00 63.53           C  
ATOM   1783  CB  ASP A 226     -19.406   5.844  16.328  1.00 63.53           C  
ATOM   1784  O   ASP A 226     -21.000   3.627  16.281  1.00 63.53           O  
ATOM   1785  CG  ASP A 226     -20.328   6.555  15.352  1.00 63.53           C  
ATOM   1786  OD1 ASP A 226     -21.438   6.953  15.750  1.00 63.53           O  
ATOM   1787  OD2 ASP A 226     -19.922   6.719  14.180  1.00 63.53           O  
ATOM   1788  N   MET A 227     -21.953   3.922  18.266  1.00 69.62           N  
ATOM   1789  CA  MET A 227     -23.047   2.951  18.188  1.00 69.62           C  
ATOM   1790  C   MET A 227     -24.281   3.453  18.938  1.00 69.62           C  
ATOM   1791  CB  MET A 227     -22.609   1.600  18.750  1.00 69.62           C  
ATOM   1792  O   MET A 227     -24.172   4.336  19.797  1.00 69.62           O  
ATOM   1793  CG  MET A 227     -22.297   1.627  20.234  1.00 69.62           C  
ATOM   1794  SD  MET A 227     -21.953  -0.043  20.922  1.00 69.62           S  
ATOM   1795  CE  MET A 227     -23.625  -0.734  20.938  1.00 69.62           C  
ATOM   1796  N   HIS A 228     -25.484   2.916  18.375  1.00 78.50           N  
ATOM   1797  CA  HIS A 228     -26.703   3.264  19.078  1.00 78.50           C  
ATOM   1798  C   HIS A 228     -26.766   2.574  20.438  1.00 78.50           C  
ATOM   1799  CB  HIS A 228     -27.938   2.891  18.250  1.00 78.50           C  
ATOM   1800  O   HIS A 228     -26.688   1.346  20.516  1.00 78.50           O  
ATOM   1801  CG  HIS A 228     -28.156   3.779  17.062  1.00 78.50           C  
ATOM   1802  CD2 HIS A 228     -28.000   3.549  15.742  1.00 78.50           C  
ATOM   1803  ND1 HIS A 228     -28.578   5.082  17.188  1.00 78.50           N  
ATOM   1804  CE1 HIS A 228     -28.672   5.617  15.977  1.00 78.50           C  
ATOM   1805  NE2 HIS A 228     -28.328   4.707  15.086  1.00 78.50           N  
ATOM   1806  N   GLY A 229     -26.812   3.340  21.578  1.00 83.00           N  
ATOM   1807  CA  GLY A 229     -26.812   2.807  22.922  1.00 83.00           C  
ATOM   1808  C   GLY A 229     -28.141   2.180  23.312  1.00 83.00           C  
ATOM   1809  O   GLY A 229     -29.094   2.199  22.531  1.00 83.00           O  
ATOM   1810  N   LYS A 230     -28.109   1.300  24.391  1.00 90.06           N  
ATOM   1811  CA  LYS A 230     -29.297   0.672  24.969  1.00 90.06           C  
ATOM   1812  C   LYS A 230     -29.609   1.247  26.344  1.00 90.06           C  
ATOM   1813  CB  LYS A 230     -29.109  -0.843  25.062  1.00 90.06           C  
ATOM   1814  O   LYS A 230     -28.703   1.744  27.031  1.00 90.06           O  
ATOM   1815  CG  LYS A 230     -28.797  -1.511  23.719  1.00 90.06           C  
ATOM   1816  CD  LYS A 230     -30.031  -1.566  22.828  1.00 90.06           C  
ATOM   1817  CE  LYS A 230     -29.766  -2.410  21.578  1.00 90.06           C  
ATOM   1818  NZ  LYS A 230     -30.969  -2.463  20.688  1.00 90.06           N  
ATOM   1819  N   VAL A 231     -30.906   1.341  26.703  1.00 92.06           N  
ATOM   1820  CA  VAL A 231     -31.297   1.788  28.031  1.00 92.06           C  
ATOM   1821  C   VAL A 231     -32.281   0.783  28.656  1.00 92.06           C  
ATOM   1822  CB  VAL A 231     -31.938   3.193  28.000  1.00 92.06           C  
ATOM   1823  O   VAL A 231     -33.062   0.145  27.953  1.00 92.06           O  
ATOM   1824  CG1 VAL A 231     -33.219   3.184  27.141  1.00 92.06           C  
ATOM   1825  CG2 VAL A 231     -32.250   3.678  29.406  1.00 92.06           C  
ATOM   1826  N   PRO A 232     -32.188   0.665  29.984  1.00 92.25           N  
ATOM   1827  CA  PRO A 232     -33.094  -0.289  30.641  1.00 92.25           C  
ATOM   1828  C   PRO A 232     -34.562   0.109  30.516  1.00 92.25           C  
ATOM   1829  CB  PRO A 232     -32.656  -0.260  32.094  1.00 92.25           C  
ATOM   1830  O   PRO A 232     -34.906   1.296  30.578  1.00 92.25           O  
ATOM   1831  CG  PRO A 232     -31.281   0.342  32.062  1.00 92.25           C  
ATOM   1832  CD  PRO A 232     -31.156   1.170  30.828  1.00 92.25           C  
ATOM   1833  N   ASP A 233     -35.438  -0.845  30.188  1.00 88.50           N  
ATOM   1834  CA  ASP A 233     -36.875  -0.777  30.219  1.00 88.50           C  
ATOM   1835  C   ASP A 233     -37.469  -1.930  31.016  1.00 88.50           C  
ATOM   1836  CB  ASP A 233     -37.438  -0.792  28.781  1.00 88.50           C  
ATOM   1837  O   ASP A 233     -37.812  -2.982  30.469  1.00 88.50           O  
ATOM   1838  CG  ASP A 233     -38.938  -0.559  28.734  1.00 88.50           C  
ATOM   1839  OD1 ASP A 233     -39.531  -0.144  29.750  1.00 88.50           O  
ATOM   1840  OD2 ASP A 233     -39.531  -0.796  27.656  1.00 88.50           O  
ATOM   1841  N   GLY A 234     -37.625  -1.667  32.312  1.00 88.12           N  
ATOM   1842  CA  GLY A 234     -37.969  -2.783  33.188  1.00 88.12           C  
ATOM   1843  C   GLY A 234     -36.875  -3.842  33.250  1.00 88.12           C  
ATOM   1844  O   GLY A 234     -35.719  -3.545  33.594  1.00 88.12           O  
ATOM   1845  N   SER A 235     -37.281  -5.195  32.938  1.00 85.19           N  
ATOM   1846  CA  SER A 235     -36.281  -6.281  32.938  1.00 85.19           C  
ATOM   1847  C   SER A 235     -35.656  -6.465  31.562  1.00 85.19           C  
ATOM   1848  CB  SER A 235     -36.969  -7.590  33.375  1.00 85.19           C  
ATOM   1849  O   SER A 235     -34.781  -7.320  31.391  1.00 85.19           O  
ATOM   1850  OG  SER A 235     -37.969  -7.973  32.469  1.00 85.19           O  
ATOM   1851  N   ALA A 236     -36.094  -5.617  30.562  1.00 90.00           N  
ATOM   1852  CA  ALA A 236     -35.562  -5.676  29.203  1.00 90.00           C  
ATOM   1853  C   ALA A 236     -34.812  -4.391  28.844  1.00 90.00           C  
ATOM   1854  CB  ALA A 236     -36.688  -5.926  28.219  1.00 90.00           C  
ATOM   1855  O   ALA A 236     -34.562  -3.549  29.719  1.00 90.00           O  
ATOM   1856  N   CYS A 237     -34.312  -4.414  27.562  1.00 91.38           N  
ATOM   1857  CA  CYS A 237     -33.656  -3.209  27.109  1.00 91.38           C  
ATOM   1858  C   CYS A 237     -34.312  -2.650  25.859  1.00 91.38           C  
ATOM   1859  CB  CYS A 237     -32.156  -3.498  26.828  1.00 91.38           C  
ATOM   1860  O   CYS A 237     -35.062  -3.359  25.172  1.00 91.38           O  
ATOM   1861  SG  CYS A 237     -31.891  -4.590  25.422  1.00 91.38           S  
ATOM   1862  N   ARG A 238     -34.219  -1.298  25.641  1.00 91.94           N  
ATOM   1863  CA  ARG A 238     -34.656  -0.636  24.422  1.00 91.94           C  
ATOM   1864  C   ARG A 238     -33.562   0.264  23.844  1.00 91.94           C  
ATOM   1865  CB  ARG A 238     -35.938   0.179  24.672  1.00 91.94           C  
ATOM   1866  O   ARG A 238     -32.562   0.530  24.516  1.00 91.94           O  
ATOM   1867  CG  ARG A 238     -35.719   1.371  25.594  1.00 91.94           C  
ATOM   1868  CD  ARG A 238     -37.000   2.160  25.812  1.00 91.94           C  
ATOM   1869  NE  ARG A 238     -36.812   3.287  26.719  1.00 91.94           N  
ATOM   1870  NH1 ARG A 238     -37.781   4.852  25.312  1.00 91.94           N  
ATOM   1871  NH2 ARG A 238     -36.938   5.488  27.359  1.00 91.94           N  
ATOM   1872  CZ  ARG A 238     -37.156   4.539  26.453  1.00 91.94           C  
ATOM   1873  N   ASP A 239     -33.812   0.762  22.672  1.00 87.81           N  
ATOM   1874  CA  ASP A 239     -32.844   1.614  22.000  1.00 87.81           C  
ATOM   1875  C   ASP A 239     -32.750   2.982  22.672  1.00 87.81           C  
ATOM   1876  CB  ASP A 239     -33.188   1.778  20.516  1.00 87.81           C  
ATOM   1877  O   ASP A 239     -33.781   3.582  23.000  1.00 87.81           O  
ATOM   1878  CG  ASP A 239     -32.938   0.525  19.703  1.00 87.81           C  
ATOM   1879  OD1 ASP A 239     -32.094  -0.297  20.109  1.00 87.81           O  
ATOM   1880  OD2 ASP A 239     -33.562   0.358  18.641  1.00 87.81           O  
ATOM   1881  N   SER A 240     -31.500   3.365  22.938  1.00 85.94           N  
ATOM   1882  CA  SER A 240     -31.234   4.672  23.547  1.00 85.94           C  
ATOM   1883  C   SER A 240     -31.000   5.734  22.469  1.00 85.94           C  
ATOM   1884  CB  SER A 240     -30.047   4.602  24.484  1.00 85.94           C  
ATOM   1885  O   SER A 240     -30.531   5.418  21.375  1.00 85.94           O  
ATOM   1886  OG  SER A 240     -29.719   5.895  24.969  1.00 85.94           O  
ATOM   1887  N   THR A 241     -31.406   7.000  22.797  1.00 81.12           N  
ATOM   1888  CA  THR A 241     -31.109   8.141  21.938  1.00 81.12           C  
ATOM   1889  C   THR A 241     -29.656   8.594  22.125  1.00 81.12           C  
ATOM   1890  CB  THR A 241     -32.062   9.320  22.219  1.00 81.12           C  
ATOM   1891  O   THR A 241     -29.109   9.312  21.297  1.00 81.12           O  
ATOM   1892  CG2 THR A 241     -33.500   8.984  21.828  1.00 81.12           C  
ATOM   1893  OG1 THR A 241     -32.000   9.633  23.625  1.00 81.12           O  
ATOM   1894  N   GLU A 242     -29.016   8.078  23.188  1.00 76.06           N  
ATOM   1895  CA  GLU A 242     -27.641   8.414  23.531  1.00 76.06           C  
ATOM   1896  C   GLU A 242     -26.656   7.461  22.875  1.00 76.06           C  
ATOM   1897  CB  GLU A 242     -27.453   8.398  25.047  1.00 76.06           C  
ATOM   1898  O   GLU A 242     -26.969   6.281  22.672  1.00 76.06           O  
ATOM   1899  CG  GLU A 242     -28.250   9.469  25.781  1.00 76.06           C  
ATOM   1900  CD  GLU A 242     -28.016   9.469  27.281  1.00 76.06           C  
ATOM   1901  OE1 GLU A 242     -28.641  10.281  28.000  1.00 76.06           O  
ATOM   1902  OE2 GLU A 242     -27.188   8.648  27.750  1.00 76.06           O  
ATOM   1903  N   VAL A 243     -25.531   8.047  22.375  1.00 73.88           N  
ATOM   1904  CA  VAL A 243     -24.500   7.324  21.641  1.00 73.88           C  
ATOM   1905  C   VAL A 243     -23.500   6.711  22.609  1.00 73.88           C  
ATOM   1906  CB  VAL A 243     -23.781   8.242  20.625  1.00 73.88           C  
ATOM   1907  O   VAL A 243     -23.219   7.285  23.656  1.00 73.88           O  
ATOM   1908  CG1 VAL A 243     -22.672   7.473  19.891  1.00 73.88           C  
ATOM   1909  CG2 VAL A 243     -24.781   8.828  19.625  1.00 73.88           C  
ATOM   1910  N   GLY A 244     -23.141   5.371  22.250  1.00 72.94           N  
ATOM   1911  CA  GLY A 244     -22.078   4.766  23.047  1.00 72.94           C  
ATOM   1912  C   GLY A 244     -22.547   3.584  23.859  1.00 72.94           C  
ATOM   1913  O   GLY A 244     -23.734   3.467  24.172  1.00 72.94           O  
ATOM   1914  N   ALA A 245     -21.594   2.607  24.062  1.00 80.25           N  
ATOM   1915  CA  ALA A 245     -21.891   1.458  24.922  1.00 80.25           C  
ATOM   1916  C   ALA A 245     -21.609   1.782  26.391  1.00 80.25           C  
ATOM   1917  CB  ALA A 245     -21.062   0.249  24.484  1.00 80.25           C  
ATOM   1918  O   ALA A 245     -20.828   2.688  26.703  1.00 80.25           O  
ATOM   1919  N   TYR A 246     -22.312   1.054  27.281  1.00 86.88           N  
ATOM   1920  CA  TYR A 246     -22.000   1.216  28.688  1.00 86.88           C  
ATOM   1921  C   TYR A 246     -20.562   0.793  28.984  1.00 86.88           C  
ATOM   1922  CB  TYR A 246     -22.969   0.403  29.562  1.00 86.88           C  
ATOM   1923  O   TYR A 246     -20.078  -0.181  28.422  1.00 86.88           O  
ATOM   1924  CG  TYR A 246     -24.344   1.034  29.688  1.00 86.88           C  
ATOM   1925  CD1 TYR A 246     -24.484   2.291  30.266  1.00 86.88           C  
ATOM   1926  CD2 TYR A 246     -25.484   0.374  29.250  1.00 86.88           C  
ATOM   1927  CE1 TYR A 246     -25.750   2.875  30.406  1.00 86.88           C  
ATOM   1928  CE2 TYR A 246     -26.734   0.948  29.375  1.00 86.88           C  
ATOM   1929  OH  TYR A 246     -28.109   2.771  30.078  1.00 86.88           O  
ATOM   1930  CZ  TYR A 246     -26.859   2.197  29.953  1.00 86.88           C  
ATOM   1931  N   LEU A 247     -19.938   1.587  29.859  1.00 78.94           N  
ATOM   1932  CA  LEU A 247     -18.578   1.247  30.266  1.00 78.94           C  
ATOM   1933  C   LEU A 247     -18.531  -0.152  30.875  1.00 78.94           C  
ATOM   1934  CB  LEU A 247     -18.047   2.271  31.281  1.00 78.94           C  
ATOM   1935  O   LEU A 247     -17.547  -0.884  30.672  1.00 78.94           O  
ATOM   1936  CG  LEU A 247     -17.547   3.598  30.703  1.00 78.94           C  
ATOM   1937  CD1 LEU A 247     -17.109   4.531  31.828  1.00 78.94           C  
ATOM   1938  CD2 LEU A 247     -16.406   3.357  29.719  1.00 78.94           C  
ATOM   1939  N   PHE A 248     -19.594  -0.561  31.516  1.00 86.38           N  
ATOM   1940  CA  PHE A 248     -19.719  -1.888  32.094  1.00 86.38           C  
ATOM   1941  C   PHE A 248     -19.719  -2.965  31.031  1.00 86.38           C  
ATOM   1942  CB  PHE A 248     -21.000  -1.987  32.938  1.00 86.38           C  
ATOM   1943  O   PHE A 248     -19.125  -4.027  31.203  1.00 86.38           O  
ATOM   1944  CG  PHE A 248     -20.750  -2.182  34.406  1.00 86.38           C  
ATOM   1945  CD1 PHE A 248     -20.828  -3.447  35.000  1.00 86.38           C  
ATOM   1946  CD2 PHE A 248     -20.438  -1.101  35.219  1.00 86.38           C  
ATOM   1947  CE1 PHE A 248     -20.594  -3.631  36.344  1.00 86.38           C  
ATOM   1948  CE2 PHE A 248     -20.203  -1.276  36.594  1.00 86.38           C  
ATOM   1949  CZ  PHE A 248     -20.281  -2.541  37.156  1.00 86.38           C  
ATOM   1950  N   THR A 249     -20.391  -2.641  29.906  1.00 86.94           N  
ATOM   1951  CA  THR A 249     -20.406  -3.549  28.766  1.00 86.94           C  
ATOM   1952  C   THR A 249     -18.984  -3.766  28.219  1.00 86.94           C  
ATOM   1953  CB  THR A 249     -21.312  -3.016  27.641  1.00 86.94           C  
ATOM   1954  O   THR A 249     -18.578  -4.906  28.016  1.00 86.94           O  
ATOM   1955  CG2 THR A 249     -21.297  -3.951  26.438  1.00 86.94           C  
ATOM   1956  OG1 THR A 249     -22.656  -2.896  28.125  1.00 86.94           O  
ATOM   1957  N   THR A 250     -18.250  -2.787  28.016  1.00 79.69           N  
ATOM   1958  CA  THR A 250     -16.891  -2.854  27.469  1.00 79.69           C  
ATOM   1959  C   THR A 250     -15.961  -3.561  28.438  1.00 79.69           C  
ATOM   1960  CB  THR A 250     -16.359  -1.449  27.156  1.00 79.69           C  
ATOM   1961  O   THR A 250     -15.062  -4.301  28.016  1.00 79.69           O  
ATOM   1962  CG2 THR A 250     -17.109  -0.813  25.984  1.00 79.69           C  
ATOM   1963  OG1 THR A 250     -16.484  -0.617  28.312  1.00 79.69           O  
ATOM   1964  N   ALA A 251     -16.125  -3.367  29.781  1.00 79.38           N  
ATOM   1965  CA  ALA A 251     -15.344  -4.055  30.812  1.00 79.38           C  
ATOM   1966  C   ALA A 251     -15.609  -5.555  30.781  1.00 79.38           C  
ATOM   1967  CB  ALA A 251     -15.664  -3.479  32.188  1.00 79.38           C  
ATOM   1968  O   ALA A 251     -14.680  -6.359  30.891  1.00 79.38           O  
ATOM   1969  N   ILE A 252     -16.906  -5.957  30.609  1.00 86.00           N  
ATOM   1970  CA  ILE A 252     -17.297  -7.359  30.500  1.00 86.00           C  
ATOM   1971  C   ILE A 252     -16.641  -7.984  29.281  1.00 86.00           C  
ATOM   1972  CB  ILE A 252     -18.828  -7.516  30.438  1.00 86.00           C  
ATOM   1973  O   ILE A 252     -16.094  -9.086  29.344  1.00 86.00           O  
ATOM   1974  CG1 ILE A 252     -19.469  -7.141  31.781  1.00 86.00           C  
ATOM   1975  CG2 ILE A 252     -19.203  -8.945  30.031  1.00 86.00           C  
ATOM   1976  CD1 ILE A 252     -20.984  -7.023  31.734  1.00 86.00           C  
ATOM   1977  N   MET A 253     -16.656  -7.266  28.219  1.00 81.75           N  
ATOM   1978  CA  MET A 253     -16.062  -7.762  26.984  1.00 81.75           C  
ATOM   1979  C   MET A 253     -14.555  -7.902  27.125  1.00 81.75           C  
ATOM   1980  CB  MET A 253     -16.406  -6.828  25.812  1.00 81.75           C  
ATOM   1981  O   MET A 253     -13.969  -8.859  26.609  1.00 81.75           O  
ATOM   1982  CG  MET A 253     -17.844  -6.930  25.344  1.00 81.75           C  
ATOM   1983  SD  MET A 253     -18.250  -8.594  24.688  1.00 81.75           S  
ATOM   1984  CE  MET A 253     -18.141  -9.570  26.219  1.00 81.75           C  
ATOM   1985  N   GLN A 254     -14.000  -6.969  27.750  1.00 73.31           N  
ATOM   1986  CA  GLN A 254     -12.570  -7.039  28.016  1.00 73.31           C  
ATOM   1987  C   GLN A 254     -12.227  -8.258  28.859  1.00 73.31           C  
ATOM   1988  CB  GLN A 254     -12.086  -5.766  28.703  1.00 73.31           C  
ATOM   1989  O   GLN A 254     -11.234  -8.945  28.609  1.00 73.31           O  
ATOM   1990  CG  GLN A 254     -10.570  -5.637  28.766  1.00 73.31           C  
ATOM   1991  CD  GLN A 254     -10.109  -4.277  29.266  1.00 73.31           C  
ATOM   1992  NE2 GLN A 254      -8.805  -4.121  29.453  1.00 73.31           N  
ATOM   1993  OE1 GLN A 254     -10.930  -3.373  29.469  1.00 73.31           O  
ATOM   1994  N   LEU A 255     -12.945  -8.516  29.891  1.00 77.19           N  
ATOM   1995  CA  LEU A 255     -12.758  -9.688  30.734  1.00 77.19           C  
ATOM   1996  C   LEU A 255     -12.945 -10.969  29.922  1.00 77.19           C  
ATOM   1997  CB  LEU A 255     -13.742  -9.672  31.906  1.00 77.19           C  
ATOM   1998  O   LEU A 255     -12.188 -11.930  30.094  1.00 77.19           O  
ATOM   1999  CG  LEU A 255     -13.445  -8.672  33.031  1.00 77.19           C  
ATOM   2000  CD1 LEU A 255     -14.664  -8.492  33.938  1.00 77.19           C  
ATOM   2001  CD2 LEU A 255     -12.234  -9.117  33.844  1.00 77.19           C  
ATOM   2002  N   ARG A 256     -13.891 -11.000  28.984  1.00 81.88           N  
ATOM   2003  CA  ARG A 256     -14.086 -12.148  28.109  1.00 81.88           C  
ATOM   2004  C   ARG A 256     -12.891 -12.320  27.172  1.00 81.88           C  
ATOM   2005  CB  ARG A 256     -15.375 -11.992  27.297  1.00 81.88           C  
ATOM   2006  O   ARG A 256     -12.438 -13.445  26.938  1.00 81.88           O  
ATOM   2007  CG  ARG A 256     -16.641 -12.273  28.094  1.00 81.88           C  
ATOM   2008  CD  ARG A 256     -17.891 -12.062  27.250  1.00 81.88           C  
ATOM   2009  NE  ARG A 256     -19.109 -12.367  28.000  1.00 81.88           N  
ATOM   2010  NH1 ARG A 256     -20.547 -11.539  26.391  1.00 81.88           N  
ATOM   2011  NH2 ARG A 256     -21.375 -12.430  28.344  1.00 81.88           N  
ATOM   2012  CZ  ARG A 256     -20.344 -12.109  27.578  1.00 81.88           C  
ATOM   2013  N   SER A 257     -12.422 -11.219  26.625  1.00 68.75           N  
ATOM   2014  CA  SER A 257     -11.281 -11.242  25.719  1.00 68.75           C  
ATOM   2015  C   SER A 257     -10.031 -11.773  26.406  1.00 68.75           C  
ATOM   2016  CB  SER A 257     -11.008  -9.836  25.172  1.00 68.75           C  
ATOM   2017  O   SER A 257      -9.195 -12.430  25.781  1.00 68.75           O  
ATOM   2018  OG  SER A 257     -10.398  -9.023  26.156  1.00 68.75           O  
ATOM   2019  N   LYS A 258      -9.898 -11.438  27.750  1.00 72.94           N  
ATOM   2020  CA  LYS A 258      -8.758 -11.914  28.531  1.00 72.94           C  
ATOM   2021  C   LYS A 258      -8.977 -13.344  29.016  1.00 72.94           C  
ATOM   2022  CB  LYS A 258      -8.516 -10.984  29.734  1.00 72.94           C  
ATOM   2023  O   LYS A 258      -8.188 -13.859  29.812  1.00 72.94           O  
ATOM   2024  CG  LYS A 258      -7.988  -9.609  29.344  1.00 72.94           C  
ATOM   2025  CD  LYS A 258      -7.660  -8.773  30.578  1.00 72.94           C  
ATOM   2026  CE  LYS A 258      -7.043  -7.438  30.203  1.00 72.94           C  
ATOM   2027  NZ  LYS A 258      -6.660  -6.645  31.406  1.00 72.94           N  
ATOM   2028  N   ARG A 259     -10.023 -13.938  28.594  1.00 77.25           N  
ATOM   2029  CA  ARG A 259     -10.398 -15.312  28.906  1.00 77.25           C  
ATOM   2030  C   ARG A 259     -10.523 -15.516  30.406  1.00 77.25           C  
ATOM   2031  CB  ARG A 259      -9.375 -16.297  28.312  1.00 77.25           C  
ATOM   2032  O   ARG A 259     -10.078 -16.547  30.938  1.00 77.25           O  
ATOM   2033  CG  ARG A 259      -9.312 -16.281  26.797  1.00 77.25           C  
ATOM   2034  CD  ARG A 259      -8.398 -17.375  26.266  1.00 77.25           C  
ATOM   2035  NE  ARG A 259      -8.281 -17.328  24.812  1.00 77.25           N  
ATOM   2036  NH1 ARG A 259      -7.051 -19.266  24.641  1.00 77.25           N  
ATOM   2037  NH2 ARG A 259      -7.598 -18.078  22.750  1.00 77.25           N  
ATOM   2038  CZ  ARG A 259      -7.641 -18.219  24.078  1.00 77.25           C  
ATOM   2039  N   ASP A 260     -11.078 -14.555  31.125  1.00 82.19           N  
ATOM   2040  CA  ASP A 260     -11.359 -14.711  32.562  1.00 82.19           C  
ATOM   2041  C   ASP A 260     -12.336 -15.852  32.781  1.00 82.19           C  
ATOM   2042  CB  ASP A 260     -11.906 -13.406  33.125  1.00 82.19           C  
ATOM   2043  O   ASP A 260     -13.414 -15.891  32.219  1.00 82.19           O  
ATOM   2044  CG  ASP A 260     -12.039 -13.445  34.656  1.00 82.19           C  
ATOM   2045  OD1 ASP A 260     -12.984 -14.078  35.156  1.00 82.19           O  
ATOM   2046  OD2 ASP A 260     -11.188 -12.836  35.344  1.00 82.19           O  
ATOM   2047  N   PRO A 261     -11.961 -16.797  33.625  1.00 83.12           N  
ATOM   2048  CA  PRO A 261     -12.711 -18.047  33.781  1.00 83.12           C  
ATOM   2049  C   PRO A 261     -14.039 -17.875  34.500  1.00 83.12           C  
ATOM   2050  CB  PRO A 261     -11.758 -18.938  34.594  1.00 83.12           C  
ATOM   2051  O   PRO A 261     -14.938 -18.703  34.344  1.00 83.12           O  
ATOM   2052  CG  PRO A 261     -10.891 -17.969  35.312  1.00 83.12           C  
ATOM   2053  CD  PRO A 261     -10.727 -16.734  34.500  1.00 83.12           C  
ATOM   2054  N   GLN A 262     -14.281 -16.703  35.125  1.00 90.31           N  
ATOM   2055  CA  GLN A 262     -15.414 -16.594  36.062  1.00 90.31           C  
ATOM   2056  C   GLN A 262     -16.484 -15.672  35.500  1.00 90.31           C  
ATOM   2057  CB  GLN A 262     -14.945 -16.109  37.406  1.00 90.31           C  
ATOM   2058  O   GLN A 262     -17.609 -15.633  36.000  1.00 90.31           O  
ATOM   2059  CG  GLN A 262     -14.016 -17.078  38.125  1.00 90.31           C  
ATOM   2060  CD  GLN A 262     -13.555 -16.562  39.500  1.00 90.31           C  
ATOM   2061  NE2 GLN A 262     -12.828 -17.391  40.219  1.00 90.31           N  
ATOM   2062  OE1 GLN A 262     -13.859 -15.422  39.875  1.00 90.31           O  
ATOM   2063  N   ILE A 263     -16.156 -14.883  34.562  1.00 91.44           N  
ATOM   2064  CA  ILE A 263     -17.000 -13.750  34.188  1.00 91.44           C  
ATOM   2065  C   ILE A 263     -18.359 -14.266  33.688  1.00 91.44           C  
ATOM   2066  CB  ILE A 263     -16.328 -12.891  33.094  1.00 91.44           C  
ATOM   2067  O   ILE A 263     -19.406 -13.742  34.094  1.00 91.44           O  
ATOM   2068  CG1 ILE A 263     -17.172 -11.633  32.812  1.00 91.44           C  
ATOM   2069  CG2 ILE A 263     -16.125 -13.703  31.812  1.00 91.44           C  
ATOM   2070  CD1 ILE A 263     -17.375 -10.742  34.031  1.00 91.44           C  
ATOM   2071  N   ASP A 264     -18.453 -15.305  32.938  1.00 91.12           N  
ATOM   2072  CA  ASP A 264     -19.719 -15.805  32.406  1.00 91.12           C  
ATOM   2073  C   ASP A 264     -20.578 -16.391  33.531  1.00 91.12           C  
ATOM   2074  CB  ASP A 264     -19.484 -16.859  31.328  1.00 91.12           C  
ATOM   2075  O   ASP A 264     -21.797 -16.203  33.562  1.00 91.12           O  
ATOM   2076  CG  ASP A 264     -18.969 -16.266  30.031  1.00 91.12           C  
ATOM   2077  OD1 ASP A 264     -19.328 -15.125  29.703  1.00 91.12           O  
ATOM   2078  OD2 ASP A 264     -18.203 -16.969  29.328  1.00 91.12           O  
ATOM   2079  N   THR A 265     -19.875 -17.062  34.406  1.00 92.75           N  
ATOM   2080  CA  THR A 265     -20.578 -17.625  35.562  1.00 92.75           C  
ATOM   2081  C   THR A 265     -21.156 -16.500  36.438  1.00 92.75           C  
ATOM   2082  CB  THR A 265     -19.656 -18.516  36.406  1.00 92.75           C  
ATOM   2083  O   THR A 265     -22.297 -16.578  36.875  1.00 92.75           O  
ATOM   2084  CG2 THR A 265     -20.406 -19.141  37.562  1.00 92.75           C  
ATOM   2085  OG1 THR A 265     -19.125 -19.547  35.562  1.00 92.75           O  
ATOM   2086  N   LEU A 266     -20.406 -15.453  36.656  1.00 93.88           N  
ATOM   2087  CA  LEU A 266     -20.828 -14.320  37.469  1.00 93.88           C  
ATOM   2088  C   LEU A 266     -22.031 -13.617  36.875  1.00 93.88           C  
ATOM   2089  CB  LEU A 266     -19.672 -13.328  37.656  1.00 93.88           C  
ATOM   2090  O   LEU A 266     -22.969 -13.234  37.594  1.00 93.88           O  
ATOM   2091  CG  LEU A 266     -18.531 -13.773  38.562  1.00 93.88           C  
ATOM   2092  CD1 LEU A 266     -17.375 -12.766  38.500  1.00 93.88           C  
ATOM   2093  CD2 LEU A 266     -19.016 -13.953  40.000  1.00 93.88           C  
ATOM   2094  N   LEU A 267     -22.047 -13.453  35.594  1.00 93.50           N  
ATOM   2095  CA  LEU A 267     -23.156 -12.828  34.875  1.00 93.50           C  
ATOM   2096  C   LEU A 267     -24.422 -13.664  35.031  1.00 93.50           C  
ATOM   2097  CB  LEU A 267     -22.812 -12.641  33.406  1.00 93.50           C  
ATOM   2098  O   LEU A 267     -25.516 -13.117  35.250  1.00 93.50           O  
ATOM   2099  CG  LEU A 267     -21.844 -11.508  33.062  1.00 93.50           C  
ATOM   2100  CD1 LEU A 267     -21.375 -11.617  31.625  1.00 93.50           C  
ATOM   2101  CD2 LEU A 267     -22.484 -10.148  33.344  1.00 93.50           C  
ATOM   2102  N   GLN A 268     -24.219 -14.977  34.906  1.00 93.00           N  
ATOM   2103  CA  GLN A 268     -25.344 -15.891  35.031  1.00 93.00           C  
ATOM   2104  C   GLN A 268     -25.922 -15.859  36.469  1.00 93.00           C  
ATOM   2105  CB  GLN A 268     -24.922 -17.312  34.688  1.00 93.00           C  
ATOM   2106  O   GLN A 268     -27.141 -15.820  36.625  1.00 93.00           O  
ATOM   2107  CG  GLN A 268     -24.797 -17.562  33.188  1.00 93.00           C  
ATOM   2108  CD  GLN A 268     -24.297 -18.953  32.875  1.00 93.00           C  
ATOM   2109  NE2 GLN A 268     -24.234 -19.281  31.578  1.00 93.00           N  
ATOM   2110  OE1 GLN A 268     -23.953 -19.734  33.750  1.00 93.00           O  
ATOM   2111  N   GLU A 269     -25.062 -15.867  37.406  1.00 93.06           N  
ATOM   2112  CA  GLU A 269     -25.484 -15.836  38.812  1.00 93.06           C  
ATOM   2113  C   GLU A 269     -26.156 -14.508  39.156  1.00 93.06           C  
ATOM   2114  CB  GLU A 269     -24.281 -16.062  39.719  1.00 93.06           C  
ATOM   2115  O   GLU A 269     -27.125 -14.477  39.906  1.00 93.06           O  
ATOM   2116  CG  GLU A 269     -23.766 -17.500  39.719  1.00 93.06           C  
ATOM   2117  CD  GLU A 269     -22.516 -17.703  40.562  1.00 93.06           C  
ATOM   2118  OE1 GLU A 269     -22.031 -18.844  40.656  1.00 93.06           O  
ATOM   2119  OE2 GLU A 269     -22.016 -16.703  41.125  1.00 93.06           O  
ATOM   2120  N   PHE A 270     -25.547 -13.461  38.656  1.00 94.00           N  
ATOM   2121  CA  PHE A 270     -26.125 -12.133  38.844  1.00 94.00           C  
ATOM   2122  C   PHE A 270     -27.531 -12.078  38.281  1.00 94.00           C  
ATOM   2123  CB  PHE A 270     -25.250 -11.070  38.156  1.00 94.00           C  
ATOM   2124  O   PHE A 270     -28.453 -11.625  38.938  1.00 94.00           O  
ATOM   2125  CG  PHE A 270     -25.688  -9.656  38.406  1.00 94.00           C  
ATOM   2126  CD1 PHE A 270     -26.594  -9.031  37.562  1.00 94.00           C  
ATOM   2127  CD2 PHE A 270     -25.203  -8.961  39.531  1.00 94.00           C  
ATOM   2128  CE1 PHE A 270     -27.016  -7.727  37.812  1.00 94.00           C  
ATOM   2129  CE2 PHE A 270     -25.609  -7.652  39.781  1.00 94.00           C  
ATOM   2130  CZ  PHE A 270     -26.516  -7.035  38.906  1.00 94.00           C  
ATOM   2131  N   HIS A 271     -27.719 -12.539  37.062  1.00 94.12           N  
ATOM   2132  CA  HIS A 271     -29.016 -12.594  36.406  1.00 94.12           C  
ATOM   2133  C   HIS A 271     -30.000 -13.445  37.188  1.00 94.12           C  
ATOM   2134  CB  HIS A 271     -28.859 -13.148  34.969  1.00 94.12           C  
ATOM   2135  O   HIS A 271     -31.141 -13.031  37.406  1.00 94.12           O  
ATOM   2136  CG  HIS A 271     -30.109 -13.023  34.156  1.00 94.12           C  
ATOM   2137  CD2 HIS A 271     -30.500 -12.070  33.281  1.00 94.12           C  
ATOM   2138  ND1 HIS A 271     -31.109 -13.977  34.188  1.00 94.12           N  
ATOM   2139  CE1 HIS A 271     -32.062 -13.602  33.344  1.00 94.12           C  
ATOM   2140  NE2 HIS A 271     -31.734 -12.453  32.812  1.00 94.12           N  
ATOM   2141  N   ALA A 272     -29.609 -14.617  37.625  1.00 93.56           N  
ATOM   2142  CA  ALA A 272     -30.469 -15.547  38.375  1.00 93.56           C  
ATOM   2143  C   ALA A 272     -30.922 -14.930  39.688  1.00 93.56           C  
ATOM   2144  CB  ALA A 272     -29.734 -16.859  38.625  1.00 93.56           C  
ATOM   2145  O   ALA A 272     -32.094 -15.055  40.062  1.00 93.56           O  
ATOM   2146  N   HIS A 273     -30.031 -14.312  40.375  1.00 94.06           N  
ATOM   2147  CA  HIS A 273     -30.344 -13.672  41.656  1.00 94.06           C  
ATOM   2148  C   HIS A 273     -31.438 -12.633  41.500  1.00 94.06           C  
ATOM   2149  CB  HIS A 273     -29.078 -13.016  42.219  1.00 94.06           C  
ATOM   2150  O   HIS A 273     -32.438 -12.664  42.250  1.00 94.06           O  
ATOM   2151  CG  HIS A 273     -29.344 -12.203  43.469  1.00 94.06           C  
ATOM   2152  CD2 HIS A 273     -29.391 -10.859  43.656  1.00 94.06           C  
ATOM   2153  ND1 HIS A 273     -29.594 -12.773  44.688  1.00 94.06           N  
ATOM   2154  CE1 HIS A 273     -29.781 -11.812  45.594  1.00 94.06           C  
ATOM   2155  NE2 HIS A 273     -29.656 -10.648  44.969  1.00 94.06           N  
ATOM   2156  N   PHE A 274     -31.328 -11.750  40.562  1.00 94.44           N  
ATOM   2157  CA  PHE A 274     -32.281 -10.648  40.438  1.00 94.44           C  
ATOM   2158  C   PHE A 274     -33.594 -11.125  39.781  1.00 94.44           C  
ATOM   2159  CB  PHE A 274     -31.672  -9.508  39.625  1.00 94.44           C  
ATOM   2160  O   PHE A 274     -34.625 -10.531  40.000  1.00 94.44           O  
ATOM   2161  CG  PHE A 274     -30.734  -8.633  40.406  1.00 94.44           C  
ATOM   2162  CD1 PHE A 274     -31.203  -7.762  41.375  1.00 94.44           C  
ATOM   2163  CD2 PHE A 274     -29.359  -8.688  40.156  1.00 94.44           C  
ATOM   2164  CE1 PHE A 274     -30.328  -6.953  42.094  1.00 94.44           C  
ATOM   2165  CE2 PHE A 274     -28.484  -7.887  40.875  1.00 94.44           C  
ATOM   2166  CZ  PHE A 274     -28.969  -7.016  41.844  1.00 94.44           C  
ATOM   2167  N   THR A 275     -33.562 -12.219  39.062  1.00 93.56           N  
ATOM   2168  CA  THR A 275     -34.781 -12.852  38.562  1.00 93.56           C  
ATOM   2169  C   THR A 275     -35.594 -13.398  39.750  1.00 93.56           C  
ATOM   2170  CB  THR A 275     -34.469 -13.992  37.594  1.00 93.56           C  
ATOM   2171  O   THR A 275     -36.812 -13.219  39.781  1.00 93.56           O  
ATOM   2172  CG2 THR A 275     -35.750 -14.664  37.094  1.00 93.56           C  
ATOM   2173  OG1 THR A 275     -33.750 -13.461  36.469  1.00 93.56           O  
ATOM   2174  N   THR A 276     -34.906 -14.023  40.625  1.00 92.75           N  
ATOM   2175  CA  THR A 276     -35.562 -14.570  41.812  1.00 92.75           C  
ATOM   2176  C   THR A 276     -36.219 -13.453  42.625  1.00 92.75           C  
ATOM   2177  CB  THR A 276     -34.594 -15.359  42.688  1.00 92.75           C  
ATOM   2178  O   THR A 276     -37.375 -13.562  43.062  1.00 92.75           O  
ATOM   2179  CG2 THR A 276     -35.281 -15.945  43.906  1.00 92.75           C  
ATOM   2180  OG1 THR A 276     -34.031 -16.422  41.906  1.00 92.75           O  
ATOM   2181  N   LEU A 277     -35.500 -12.398  42.781  1.00 91.25           N  
ATOM   2182  CA  LEU A 277     -36.000 -11.266  43.562  1.00 91.25           C  
ATOM   2183  C   LEU A 277     -37.188 -10.602  42.906  1.00 91.25           C  
ATOM   2184  CB  LEU A 277     -34.875 -10.250  43.781  1.00 91.25           C  
ATOM   2185  O   LEU A 277     -38.125 -10.164  43.562  1.00 91.25           O  
ATOM   2186  CG  LEU A 277     -33.781 -10.625  44.781  1.00 91.25           C  
ATOM   2187  CD1 LEU A 277     -32.656  -9.594  44.781  1.00 91.25           C  
ATOM   2188  CD2 LEU A 277     -34.375 -10.750  46.188  1.00 91.25           C  
ATOM   2189  N   ALA A 278     -37.156 -10.617  41.625  1.00 89.81           N  
ATOM   2190  CA  ALA A 278     -38.219  -9.953  40.844  1.00 89.81           C  
ATOM   2191  C   ALA A 278     -39.500 -10.773  40.844  1.00 89.81           C  
ATOM   2192  CB  ALA A 278     -37.750  -9.688  39.438  1.00 89.81           C  
ATOM   2193  O   ALA A 278     -40.594 -10.219  40.750  1.00 89.81           O  
ATOM   2194  N   THR A 279     -39.406 -12.102  41.062  1.00 89.50           N  
ATOM   2195  CA  THR A 279     -40.562 -12.969  40.844  1.00 89.50           C  
ATOM   2196  C   THR A 279     -41.125 -13.500  42.156  1.00 89.50           C  
ATOM   2197  CB  THR A 279     -40.188 -14.156  39.938  1.00 89.50           C  
ATOM   2198  O   THR A 279     -42.250 -13.984  42.219  1.00 89.50           O  
ATOM   2199  CG2 THR A 279     -39.812 -13.672  38.531  1.00 89.50           C  
ATOM   2200  OG1 THR A 279     -39.062 -14.852  40.500  1.00 89.50           O  
ATOM   2201  N   THR A 280     -40.344 -13.359  43.281  1.00 90.62           N  
ATOM   2202  CA  THR A 280     -40.750 -13.875  44.562  1.00 90.62           C  
ATOM   2203  C   THR A 280     -41.844 -12.992  45.188  1.00 90.62           C  
ATOM   2204  CB  THR A 280     -39.562 -13.984  45.531  1.00 90.62           C  
ATOM   2205  O   THR A 280     -41.688 -11.773  45.250  1.00 90.62           O  
ATOM   2206  CG2 THR A 280     -40.000 -14.609  46.875  1.00 90.62           C  
ATOM   2207  OG1 THR A 280     -38.531 -14.805  44.938  1.00 90.62           O  
ATOM   2208  N   GLN A 281     -42.906 -13.617  45.688  1.00 82.75           N  
ATOM   2209  CA  GLN A 281     -44.094 -12.945  46.156  1.00 82.75           C  
ATOM   2210  C   GLN A 281     -43.844 -12.211  47.469  1.00 82.75           C  
ATOM   2211  CB  GLN A 281     -45.250 -13.953  46.344  1.00 82.75           C  
ATOM   2212  O   GLN A 281     -44.406 -11.141  47.719  1.00 82.75           O  
ATOM   2213  CG  GLN A 281     -45.969 -14.320  45.062  1.00 82.75           C  
ATOM   2214  CD  GLN A 281     -47.188 -15.164  45.281  1.00 82.75           C  
ATOM   2215  NE2 GLN A 281     -47.938 -15.461  44.219  1.00 82.75           N  
ATOM   2216  OE1 GLN A 281     -47.500 -15.539  46.438  1.00 82.75           O  
ATOM   2217  N   GLU A 282     -42.844 -12.625  48.188  1.00 88.56           N  
ATOM   2218  CA  GLU A 282     -42.531 -12.117  49.531  1.00 88.56           C  
ATOM   2219  C   GLU A 282     -41.562 -10.945  49.469  1.00 88.56           C  
ATOM   2220  CB  GLU A 282     -41.969 -13.227  50.406  1.00 88.56           C  
ATOM   2221  O   GLU A 282     -41.344 -10.250  50.469  1.00 88.56           O  
ATOM   2222  CG  GLU A 282     -42.969 -14.320  50.750  1.00 88.56           C  
ATOM   2223  CD  GLU A 282     -42.375 -15.484  51.531  1.00 88.56           C  
ATOM   2224  OE1 GLU A 282     -43.094 -16.422  51.875  1.00 88.56           O  
ATOM   2225  OE2 GLU A 282     -41.125 -15.438  51.781  1.00 88.56           O  
ATOM   2226  N   THR A 283     -41.031 -10.609  48.344  1.00 87.62           N  
ATOM   2227  CA  THR A 283     -40.094  -9.516  48.156  1.00 87.62           C  
ATOM   2228  C   THR A 283     -40.812  -8.172  48.094  1.00 87.62           C  
ATOM   2229  CB  THR A 283     -39.281  -9.703  46.875  1.00 87.62           C  
ATOM   2230  O   THR A 283     -41.812  -8.031  47.406  1.00 87.62           O  
ATOM   2231  CG2 THR A 283     -38.125  -8.680  46.781  1.00 87.62           C  
ATOM   2232  OG1 THR A 283     -38.719 -11.016  46.844  1.00 87.62           O  
ATOM   2233  N   PRO A 284     -40.344  -7.270  48.906  1.00 92.69           N  
ATOM   2234  CA  PRO A 284     -40.938  -5.934  48.875  1.00 92.69           C  
ATOM   2235  C   PRO A 284     -40.938  -5.301  47.500  1.00 92.69           C  
ATOM   2236  CB  PRO A 284     -40.062  -5.137  49.844  1.00 92.69           C  
ATOM   2237  O   PRO A 284     -40.031  -5.566  46.688  1.00 92.69           O  
ATOM   2238  CG  PRO A 284     -39.375  -6.172  50.688  1.00 92.69           C  
ATOM   2239  CD  PRO A 284     -39.219  -7.426  49.875  1.00 92.69           C  
ATOM   2240  N   GLU A 285     -41.969  -4.500  47.188  1.00 89.06           N  
ATOM   2241  CA  GLU A 285     -42.219  -3.912  45.844  1.00 89.06           C  
ATOM   2242  C   GLU A 285     -41.000  -3.076  45.406  1.00 89.06           C  
ATOM   2243  CB  GLU A 285     -43.469  -3.053  45.875  1.00 89.06           C  
ATOM   2244  O   GLU A 285     -40.625  -3.125  44.250  1.00 89.06           O  
ATOM   2245  CG  GLU A 285     -44.000  -2.699  44.469  1.00 89.06           C  
ATOM   2246  CD  GLU A 285     -44.344  -3.918  43.656  1.00 89.06           C  
ATOM   2247  OE1 GLU A 285     -44.312  -3.824  42.406  1.00 89.06           O  
ATOM   2248  OE2 GLU A 285     -44.656  -4.977  44.250  1.00 89.06           O  
ATOM   2249  N   LEU A 286     -40.469  -2.383  46.312  1.00 86.19           N  
ATOM   2250  CA  LEU A 286     -39.344  -1.545  45.969  1.00 86.19           C  
ATOM   2251  C   LEU A 286     -38.156  -2.396  45.531  1.00 86.19           C  
ATOM   2252  CB  LEU A 286     -38.938  -0.684  47.188  1.00 86.19           C  
ATOM   2253  O   LEU A 286     -37.438  -2.043  44.594  1.00 86.19           O  
ATOM   2254  CG  LEU A 286     -38.000   0.492  46.906  1.00 86.19           C  
ATOM   2255  CD1 LEU A 286     -38.750   1.813  47.125  1.00 86.19           C  
ATOM   2256  CD2 LEU A 286     -36.781   0.407  47.781  1.00 86.19           C  
ATOM   2257  N   GLU A 287     -37.969  -3.424  46.188  1.00 88.38           N  
ATOM   2258  CA  GLU A 287     -36.906  -4.367  45.875  1.00 88.38           C  
ATOM   2259  C   GLU A 287     -37.156  -5.078  44.531  1.00 88.38           C  
ATOM   2260  CB  GLU A 287     -36.750  -5.395  47.000  1.00 88.38           C  
ATOM   2261  O   GLU A 287     -36.250  -5.344  43.781  1.00 88.38           O  
ATOM   2262  CG  GLU A 287     -36.062  -4.848  48.219  1.00 88.38           C  
ATOM   2263  CD  GLU A 287     -35.844  -5.898  49.312  1.00 88.38           C  
ATOM   2264  OE1 GLU A 287     -35.469  -5.531  50.438  1.00 88.38           O  
ATOM   2265  OE2 GLU A 287     -36.062  -7.094  49.031  1.00 88.38           O  
ATOM   2266  N   LYS A 288     -38.344  -5.273  44.250  1.00 90.31           N  
ATOM   2267  CA  LYS A 288     -38.719  -5.867  43.000  1.00 90.31           C  
ATOM   2268  C   LYS A 288     -38.438  -4.918  41.812  1.00 90.31           C  
ATOM   2269  CB  LYS A 288     -40.219  -6.250  43.000  1.00 90.31           C  
ATOM   2270  O   LYS A 288     -37.938  -5.336  40.781  1.00 90.31           O  
ATOM   2271  CG  LYS A 288     -40.531  -7.488  43.812  1.00 90.31           C  
ATOM   2272  CD  LYS A 288     -42.000  -7.867  43.750  1.00 90.31           C  
ATOM   2273  CE  LYS A 288     -42.312  -9.086  44.594  1.00 90.31           C  
ATOM   2274  NZ  LYS A 288     -43.750  -9.453  44.500  1.00 90.31           N  
ATOM   2275  N   ARG A 289     -38.781  -3.682  42.062  1.00 88.56           N  
ATOM   2276  CA  ARG A 289     -38.531  -2.662  41.062  1.00 88.56           C  
ATOM   2277  C   ARG A 289     -37.031  -2.518  40.781  1.00 88.56           C  
ATOM   2278  CB  ARG A 289     -39.094  -1.317  41.500  1.00 88.56           C  
ATOM   2279  O   ARG A 289     -36.594  -2.406  39.625  1.00 88.56           O  
ATOM   2280  CG  ARG A 289     -40.594  -1.197  41.250  1.00 88.56           C  
ATOM   2281  CD  ARG A 289     -41.125   0.189  41.625  1.00 88.56           C  
ATOM   2282  NE  ARG A 289     -42.562   0.242  41.625  1.00 88.56           N  
ATOM   2283  NH1 ARG A 289     -42.719   2.346  42.562  1.00 88.56           N  
ATOM   2284  NH2 ARG A 289     -44.625   1.207  42.000  1.00 88.56           N  
ATOM   2285  CZ  ARG A 289     -43.312   1.265  42.062  1.00 88.56           C  
ATOM   2286  N   HIS A 290     -36.344  -2.547  41.844  1.00 89.44           N  
ATOM   2287  CA  HIS A 290     -34.875  -2.484  41.719  1.00 89.44           C  
ATOM   2288  C   HIS A 290     -34.344  -3.699  40.969  1.00 89.44           C  
ATOM   2289  CB  HIS A 290     -34.219  -2.383  43.125  1.00 89.44           C  
ATOM   2290  O   HIS A 290     -33.469  -3.564  40.125  1.00 89.44           O  
ATOM   2291  CG  HIS A 290     -32.719  -2.301  43.062  1.00 89.44           C  
ATOM   2292  CD2 HIS A 290     -31.781  -3.199  43.406  1.00 89.44           C  
ATOM   2293  ND1 HIS A 290     -32.062  -1.185  42.625  1.00 89.44           N  
ATOM   2294  CE1 HIS A 290     -30.766  -1.400  42.688  1.00 89.44           C  
ATOM   2295  NE2 HIS A 290     -30.562  -2.615  43.156  1.00 89.44           N  
ATOM   2296  N   ALA A 291     -34.812  -4.809  41.344  1.00 91.81           N  
ATOM   2297  CA  ALA A 291     -34.406  -6.047  40.688  1.00 91.81           C  
ATOM   2298  C   ALA A 291     -34.688  -6.000  39.188  1.00 91.81           C  
ATOM   2299  CB  ALA A 291     -35.125  -7.242  41.344  1.00 91.81           C  
ATOM   2300  O   ALA A 291     -33.844  -6.414  38.375  1.00 91.81           O  
ATOM   2301  N   MET A 292     -35.781  -5.441  38.844  1.00 92.06           N  
ATOM   2302  CA  MET A 292     -36.156  -5.312  37.438  1.00 92.06           C  
ATOM   2303  C   MET A 292     -35.219  -4.348  36.719  1.00 92.06           C  
ATOM   2304  CB  MET A 292     -37.594  -4.832  37.312  1.00 92.06           C  
ATOM   2305  O   MET A 292     -34.844  -4.594  35.562  1.00 92.06           O  
ATOM   2306  CG  MET A 292     -38.625  -5.891  37.688  1.00 92.06           C  
ATOM   2307  SD  MET A 292     -40.375  -5.293  37.469  1.00 92.06           S  
ATOM   2308  CE  MET A 292     -40.562  -5.500  35.688  1.00 92.06           C  
ATOM   2309  N   LEU A 293     -34.875  -3.334  37.375  1.00 91.94           N  
ATOM   2310  CA  LEU A 293     -33.938  -2.369  36.812  1.00 91.94           C  
ATOM   2311  C   LEU A 293     -32.594  -3.016  36.562  1.00 91.94           C  
ATOM   2312  CB  LEU A 293     -33.781  -1.165  37.750  1.00 91.94           C  
ATOM   2313  O   LEU A 293     -32.000  -2.834  35.500  1.00 91.94           O  
ATOM   2314  CG  LEU A 293     -32.875  -0.051  37.250  1.00 91.94           C  
ATOM   2315  CD1 LEU A 293     -33.375   0.550  35.969  1.00 91.94           C  
ATOM   2316  CD2 LEU A 293     -32.719   1.024  38.344  1.00 91.94           C  
ATOM   2317  N   MET A 294     -32.062  -3.760  37.500  1.00 93.31           N  
ATOM   2318  CA  MET A 294     -30.781  -4.445  37.344  1.00 93.31           C  
ATOM   2319  C   MET A 294     -30.812  -5.453  36.219  1.00 93.31           C  
ATOM   2320  CB  MET A 294     -30.391  -5.145  38.656  1.00 93.31           C  
ATOM   2321  O   MET A 294     -29.844  -5.582  35.469  1.00 93.31           O  
ATOM   2322  CG  MET A 294     -29.969  -4.195  39.781  1.00 93.31           C  
ATOM   2323  SD  MET A 294     -28.531  -3.162  39.312  1.00 93.31           S  
ATOM   2324  CE  MET A 294     -29.203  -1.508  39.625  1.00 93.31           C  
ATOM   2325  N   LEU A 295     -31.953  -6.129  36.125  1.00 94.19           N  
ATOM   2326  CA  LEU A 295     -32.125  -7.047  35.000  1.00 94.19           C  
ATOM   2327  C   LEU A 295     -32.156  -6.289  33.688  1.00 94.19           C  
ATOM   2328  CB  LEU A 295     -33.438  -7.836  35.156  1.00 94.19           C  
ATOM   2329  O   LEU A 295     -31.641  -6.785  32.656  1.00 94.19           O  
ATOM   2330  CG  LEU A 295     -33.438  -8.945  36.219  1.00 94.19           C  
ATOM   2331  CD1 LEU A 295     -34.844  -9.500  36.406  1.00 94.19           C  
ATOM   2332  CD2 LEU A 295     -32.469 -10.055  35.812  1.00 94.19           C  
ATOM   2333  N   GLY A 296     -32.750  -5.137  33.656  1.00 93.25           N  
ATOM   2334  CA  GLY A 296     -32.719  -4.270  32.500  1.00 93.25           C  
ATOM   2335  C   GLY A 296     -31.297  -3.883  32.094  1.00 93.25           C  
ATOM   2336  O   GLY A 296     -30.953  -3.926  30.906  1.00 93.25           O  
ATOM   2337  N   TYR A 297     -30.453  -3.525  33.031  1.00 93.56           N  
ATOM   2338  CA  TYR A 297     -29.062  -3.213  32.750  1.00 93.56           C  
ATOM   2339  C   TYR A 297     -28.328  -4.434  32.219  1.00 93.56           C  
ATOM   2340  CB  TYR A 297     -28.344  -2.707  34.031  1.00 93.56           C  
ATOM   2341  O   TYR A 297     -27.562  -4.324  31.250  1.00 93.56           O  
ATOM   2342  CG  TYR A 297     -28.547  -1.231  34.281  1.00 93.56           C  
ATOM   2343  CD1 TYR A 297     -28.078  -0.284  33.375  1.00 93.56           C  
ATOM   2344  CD2 TYR A 297     -29.188  -0.782  35.406  1.00 93.56           C  
ATOM   2345  CE1 TYR A 297     -28.250   1.077  33.594  1.00 93.56           C  
ATOM   2346  CE2 TYR A 297     -29.359   0.577  35.656  1.00 93.56           C  
ATOM   2347  OH  TYR A 297     -29.062   2.844  34.969  1.00 93.56           O  
ATOM   2348  CZ  TYR A 297     -28.891   1.497  34.750  1.00 93.56           C  
ATOM   2349  N   ALA A 298     -28.578  -5.551  32.750  1.00 92.25           N  
ATOM   2350  CA  ALA A 298     -27.969  -6.789  32.281  1.00 92.25           C  
ATOM   2351  C   ALA A 298     -28.359  -7.074  30.844  1.00 92.25           C  
ATOM   2352  CB  ALA A 298     -28.359  -7.957  33.188  1.00 92.25           C  
ATOM   2353  O   ALA A 298     -27.531  -7.512  30.047  1.00 92.25           O  
ATOM   2354  N   ALA A 299     -29.609  -6.824  30.531  1.00 92.31           N  
ATOM   2355  CA  ALA A 299     -30.078  -7.000  29.156  1.00 92.31           C  
ATOM   2356  C   ALA A 299     -29.375  -6.035  28.203  1.00 92.31           C  
ATOM   2357  CB  ALA A 299     -31.594  -6.805  29.094  1.00 92.31           C  
ATOM   2358  O   ALA A 299     -29.031  -6.402  27.078  1.00 92.31           O  
ATOM   2359  N   CYS A 300     -29.219  -4.836  28.656  1.00 92.38           N  
ATOM   2360  CA  CYS A 300     -28.500  -3.842  27.875  1.00 92.38           C  
ATOM   2361  C   CYS A 300     -27.062  -4.297  27.609  1.00 92.38           C  
ATOM   2362  CB  CYS A 300     -28.484  -2.494  28.594  1.00 92.38           C  
ATOM   2363  O   CYS A 300     -26.578  -4.215  26.484  1.00 92.38           O  
ATOM   2364  SG  CYS A 300     -30.109  -1.696  28.656  1.00 92.38           S  
ATOM   2365  N   TRP A 301     -26.344  -4.777  28.672  1.00 92.44           N  
ATOM   2366  CA  TRP A 301     -24.953  -5.238  28.547  1.00 92.44           C  
ATOM   2367  C   TRP A 301     -24.859  -6.359  27.516  1.00 92.44           C  
ATOM   2368  CB  TRP A 301     -24.422  -5.719  29.891  1.00 92.44           C  
ATOM   2369  O   TRP A 301     -23.938  -6.371  26.688  1.00 92.44           O  
ATOM   2370  CG  TRP A 301     -24.516  -4.688  30.984  1.00 92.44           C  
ATOM   2371  CD1 TRP A 301     -24.469  -3.330  30.828  1.00 92.44           C  
ATOM   2372  CD2 TRP A 301     -24.656  -4.938  32.375  1.00 92.44           C  
ATOM   2373  CE2 TRP A 301     -24.688  -3.680  33.031  1.00 92.44           C  
ATOM   2374  CE3 TRP A 301     -24.750  -6.098  33.156  1.00 92.44           C  
ATOM   2375  NE1 TRP A 301     -24.578  -2.717  32.062  1.00 92.44           N  
ATOM   2376  CH2 TRP A 301     -24.906  -4.707  35.156  1.00 92.44           C  
ATOM   2377  CZ2 TRP A 301     -24.812  -3.555  34.406  1.00 92.44           C  
ATOM   2378  CZ3 TRP A 301     -24.875  -5.973  34.531  1.00 92.44           C  
ATOM   2379  N   ALA A 302     -25.734  -7.281  27.547  1.00 89.19           N  
ATOM   2380  CA  ALA A 302     -25.734  -8.430  26.641  1.00 89.19           C  
ATOM   2381  C   ALA A 302     -25.953  -8.000  25.203  1.00 89.19           C  
ATOM   2382  CB  ALA A 302     -26.812  -9.430  27.062  1.00 89.19           C  
ATOM   2383  O   ALA A 302     -25.250  -8.461  24.297  1.00 89.19           O  
ATOM   2384  N   SER A 303     -26.922  -7.164  24.984  1.00 87.44           N  
ATOM   2385  CA  SER A 303     -27.234  -6.684  23.656  1.00 87.44           C  
ATOM   2386  C   SER A 303     -26.078  -5.875  23.062  1.00 87.44           C  
ATOM   2387  CB  SER A 303     -28.516  -5.836  23.672  1.00 87.44           C  
ATOM   2388  O   SER A 303     -25.719  -6.066  21.906  1.00 87.44           O  
ATOM   2389  OG  SER A 303     -28.812  -5.359  22.375  1.00 87.44           O  
ATOM   2390  N   GLU A 304     -25.578  -4.945  23.844  1.00 85.50           N  
ATOM   2391  CA  GLU A 304     -24.484  -4.082  23.406  1.00 85.50           C  
ATOM   2392  C   GLU A 304     -23.203  -4.879  23.188  1.00 85.50           C  
ATOM   2393  CB  GLU A 304     -24.250  -2.967  24.438  1.00 85.50           C  
ATOM   2394  O   GLU A 304     -22.391  -4.523  22.328  1.00 85.50           O  
ATOM   2395  CG  GLU A 304     -25.328  -1.904  24.453  1.00 85.50           C  
ATOM   2396  CD  GLU A 304     -25.125  -0.856  25.531  1.00 85.50           C  
ATOM   2397  OE1 GLU A 304     -25.812   0.193  25.500  1.00 85.50           O  
ATOM   2398  OE2 GLU A 304     -24.281  -1.086  26.422  1.00 85.50           O  
ATOM   2399  N   ALA A 305     -22.922  -5.957  23.938  1.00 81.75           N  
ATOM   2400  CA  ALA A 305     -21.766  -6.844  23.812  1.00 81.75           C  
ATOM   2401  C   ALA A 305     -21.703  -7.461  22.422  1.00 81.75           C  
ATOM   2402  CB  ALA A 305     -21.812  -7.941  24.875  1.00 81.75           C  
ATOM   2403  O   ALA A 305     -20.625  -7.590  21.844  1.00 81.75           O  
ATOM   2404  N   GLU A 306     -22.828  -7.828  21.891  1.00 72.38           N  
ATOM   2405  CA  GLU A 306     -22.891  -8.367  20.531  1.00 72.38           C  
ATOM   2406  C   GLU A 306     -22.453  -7.328  19.500  1.00 72.38           C  
ATOM   2407  CB  GLU A 306     -24.312  -8.836  20.219  1.00 72.38           C  
ATOM   2408  O   GLU A 306     -21.703  -7.652  18.578  1.00 72.38           O  
ATOM   2409  CG  GLU A 306     -24.672 -10.172  20.859  1.00 72.38           C  
ATOM   2410  CD  GLU A 306     -26.094 -10.617  20.547  1.00 72.38           C  
ATOM   2411  OE1 GLU A 306     -26.531 -11.664  21.094  1.00 72.38           O  
ATOM   2412  OE2 GLU A 306     -26.781  -9.922  19.766  1.00 72.38           O  
ATOM   2413  N   THR A 307     -22.812  -6.141  19.672  1.00 68.75           N  
ATOM   2414  CA  THR A 307     -22.516  -5.027  18.781  1.00 68.75           C  
ATOM   2415  C   THR A 307     -21.062  -4.594  18.922  1.00 68.75           C  
ATOM   2416  CB  THR A 307     -23.438  -3.826  19.047  1.00 68.75           C  
ATOM   2417  O   THR A 307     -20.391  -4.312  17.938  1.00 68.75           O  
ATOM   2418  CG2 THR A 307     -23.234  -2.732  18.016  1.00 68.75           C  
ATOM   2419  OG1 THR A 307     -24.797  -4.266  19.016  1.00 68.75           O  
ATOM   2420  N   VAL A 308     -20.609  -4.539  20.234  1.00 64.88           N  
ATOM   2421  CA  VAL A 308     -19.219  -4.191  20.531  1.00 64.88           C  
ATOM   2422  C   VAL A 308     -18.281  -5.250  19.938  1.00 64.88           C  
ATOM   2423  CB  VAL A 308     -18.969  -4.043  22.047  1.00 64.88           C  
ATOM   2424  O   VAL A 308     -17.234  -4.922  19.375  1.00 64.88           O  
ATOM   2425  CG1 VAL A 308     -17.484  -3.910  22.344  1.00 64.88           C  
ATOM   2426  CG2 VAL A 308     -19.750  -2.844  22.594  1.00 64.88           C  
ATOM   2427  N   SER A 309     -18.562  -6.516  20.078  1.00 59.16           N  
ATOM   2428  CA  SER A 309     -17.812  -7.621  19.500  1.00 59.16           C  
ATOM   2429  C   SER A 309     -17.750  -7.508  17.969  1.00 59.16           C  
ATOM   2430  CB  SER A 309     -18.438  -8.961  19.891  1.00 59.16           C  
ATOM   2431  O   SER A 309     -16.703  -7.785  17.375  1.00 59.16           O  
ATOM   2432  OG  SER A 309     -17.641 -10.039  19.422  1.00 59.16           O  
ATOM   2433  N   ALA A 310     -18.828  -7.066  17.359  1.00 52.81           N  
ATOM   2434  CA  ALA A 310     -18.906  -6.855  15.914  1.00 52.81           C  
ATOM   2435  C   ALA A 310     -18.031  -5.688  15.477  1.00 52.81           C  
ATOM   2436  CB  ALA A 310     -20.359  -6.621  15.500  1.00 52.81           C  
ATOM   2437  O   ALA A 310     -17.453  -5.715  14.391  1.00 52.81           O  
ATOM   2438  N   LEU A 311     -17.969  -4.711  16.281  1.00 46.28           N  
ATOM   2439  CA  LEU A 311     -17.141  -3.539  16.016  1.00 46.28           C  
ATOM   2440  C   LEU A 311     -15.656  -3.859  16.234  1.00 46.28           C  
ATOM   2441  CB  LEU A 311     -17.547  -2.375  16.922  1.00 46.28           C  
ATOM   2442  O   LEU A 311     -14.797  -3.281  15.562  1.00 46.28           O  
ATOM   2443  CG  LEU A 311     -18.875  -1.684  16.578  1.00 46.28           C  
ATOM   2444  CD1 LEU A 311     -19.312  -0.790  17.734  1.00 46.28           C  
ATOM   2445  CD2 LEU A 311     -18.734  -0.877  15.297  1.00 46.28           C  
ATOM   2446  N   ALA A 312     -15.312  -4.695  17.250  1.00 44.78           N  
ATOM   2447  CA  ALA A 312     -13.961  -5.184  17.531  1.00 44.78           C  
ATOM   2448  C   ALA A 312     -13.461  -6.078  16.406  1.00 44.78           C  
ATOM   2449  CB  ALA A 312     -13.930  -5.934  18.859  1.00 44.78           C  
ATOM   2450  O   ALA A 312     -12.281  -6.059  16.062  1.00 44.78           O  
ATOM   2451  N   ASP A 313     -14.352  -6.820  15.727  1.00 37.81           N  
ATOM   2452  CA  ASP A 313     -14.031  -7.648  14.570  1.00 37.81           C  
ATOM   2453  C   ASP A 313     -13.992  -6.812  13.289  1.00 37.81           C  
ATOM   2454  CB  ASP A 313     -15.047  -8.781  14.422  1.00 37.81           C  
ATOM   2455  O   ASP A 313     -13.289  -7.160  12.336  1.00 37.81           O  
ATOM   2456  CG  ASP A 313     -14.789  -9.938  15.367  1.00 37.81           C  
ATOM   2457  OD1 ASP A 313     -13.672 -10.039  15.922  1.00 37.81           O  
ATOM   2458  OD2 ASP A 313     -15.711 -10.758  15.570  1.00 37.81           O  
ATOM   2459  N   GLY A 314     -14.625  -5.633  13.227  1.00 35.22           N  
ATOM   2460  CA  GLY A 314     -14.680  -4.676  12.133  1.00 35.22           C  
ATOM   2461  C   GLY A 314     -13.578  -3.635  12.195  1.00 35.22           C  
ATOM   2462  O   GLY A 314     -13.312  -2.945  11.203  1.00 35.22           O  
ATOM   2463  N   ALA A 315     -12.875  -3.473  13.398  1.00 35.84           N  
ATOM   2464  CA  ALA A 315     -11.773  -2.545  13.648  1.00 35.84           C  
ATOM   2465  C   ALA A 315     -10.477  -3.059  13.039  1.00 35.84           C  
ATOM   2466  CB  ALA A 315     -11.602  -2.312  15.148  1.00 35.84           C  
ATOM   2467  O   ALA A 315      -9.523  -2.295  12.852  1.00 35.84           O  
ATOM   2468  N   SER A 316     -10.461  -4.402  12.695  1.00 38.56           N  
ATOM   2469  CA  SER A 316      -9.258  -4.926  12.039  1.00 38.56           C  
ATOM   2470  C   SER A 316      -9.086  -4.332  10.648  1.00 38.56           C  
ATOM   2471  CB  SER A 316      -9.320  -6.449  11.953  1.00 38.56           C  
ATOM   2472  O   SER A 316      -7.957  -4.125  10.195  1.00 38.56           O  
ATOM   2473  OG  SER A 316     -10.383  -6.863  11.109  1.00 38.56           O  
ATOM   2474  N   GLY A 317     -10.250  -3.938  10.047  1.00 37.56           N  
ATOM   2475  CA  GLY A 317     -10.242  -3.355   8.711  1.00 37.56           C  
ATOM   2476  C   GLY A 317      -9.695  -1.939   8.688  1.00 37.56           C  
ATOM   2477  O   GLY A 317      -9.039  -1.541   7.723  1.00 37.56           O  
ATOM   2478  N   PHE A 318      -9.805  -1.236   9.867  1.00 42.56           N  
ATOM   2479  CA  PHE A 318      -9.367   0.151   9.977  1.00 42.56           C  
ATOM   2480  C   PHE A 318      -7.902   0.225  10.391  1.00 42.56           C  
ATOM   2481  CB  PHE A 318     -10.234   0.914  10.984  1.00 42.56           C  
ATOM   2482  O   PHE A 318      -7.188   1.154  10.008  1.00 42.56           O  
ATOM   2483  CG  PHE A 318     -11.539   1.406  10.406  1.00 42.56           C  
ATOM   2484  CD1 PHE A 318     -11.586   2.580   9.664  1.00 42.56           C  
ATOM   2485  CD2 PHE A 318     -12.711   0.693  10.602  1.00 42.56           C  
ATOM   2486  CE1 PHE A 318     -12.789   3.039   9.133  1.00 42.56           C  
ATOM   2487  CE2 PHE A 318     -13.914   1.145  10.070  1.00 42.56           C  
ATOM   2488  CZ  PHE A 318     -13.953   2.318   9.336  1.00 42.56           C  
ATOM   2489  N   TYR A 319      -7.379  -0.890  11.125  1.00 43.91           N  
ATOM   2490  CA  TYR A 319      -6.016  -0.920  11.648  1.00 43.91           C  
ATOM   2491  C   TYR A 319      -5.008  -1.156  10.523  1.00 43.91           C  
ATOM   2492  CB  TYR A 319      -5.871  -2.008  12.711  1.00 43.91           C  
ATOM   2493  O   TYR A 319      -3.881  -0.661  10.586  1.00 43.91           O  
ATOM   2494  CG  TYR A 319      -6.547  -1.667  14.023  1.00 43.91           C  
ATOM   2495  CD1 TYR A 319      -5.965  -0.771  14.914  1.00 43.91           C  
ATOM   2496  CD2 TYR A 319      -7.766  -2.242  14.367  1.00 43.91           C  
ATOM   2497  CE1 TYR A 319      -6.582  -0.455  16.125  1.00 43.91           C  
ATOM   2498  CE2 TYR A 319      -8.391  -1.934  15.570  1.00 43.91           C  
ATOM   2499  OH  TYR A 319      -8.414  -0.732  17.625  1.00 43.91           O  
ATOM   2500  CZ  TYR A 319      -7.793  -1.040  16.438  1.00 43.91           C  
ATOM   2501  N   GLN A 320      -5.590  -1.594   9.273  1.00 50.16           N  
ATOM   2502  CA  GLN A 320      -4.656  -2.045   8.250  1.00 50.16           C  
ATOM   2503  C   GLN A 320      -4.910  -1.340   6.918  1.00 50.16           C  
ATOM   2504  CB  GLN A 320      -4.750  -3.561   8.062  1.00 50.16           C  
ATOM   2505  O   GLN A 320      -4.367  -1.739   5.887  1.00 50.16           O  
ATOM   2506  CG  GLN A 320      -4.191  -4.359   9.234  1.00 50.16           C  
ATOM   2507  CD  GLN A 320      -4.219  -5.855   8.992  1.00 50.16           C  
ATOM   2508  NE2 GLN A 320      -3.553  -6.609   9.859  1.00 50.16           N  
ATOM   2509  OE1 GLN A 320      -4.832  -6.332   8.031  1.00 50.16           O  
ATOM   2510  N   GLN A 321      -5.770  -0.260   6.895  1.00 50.41           N  
ATOM   2511  CA  GLN A 321      -6.355   0.335   5.699  1.00 50.41           C  
ATOM   2512  C   GLN A 321      -5.277   0.927   4.797  1.00 50.41           C  
ATOM   2513  CB  GLN A 321      -7.371   1.412   6.078  1.00 50.41           C  
ATOM   2514  O   GLN A 321      -5.320   0.758   3.576  1.00 50.41           O  
ATOM   2515  CG  GLN A 321      -8.703   0.856   6.559  1.00 50.41           C  
ATOM   2516  CD  GLN A 321      -9.727   1.943   6.848  1.00 50.41           C  
ATOM   2517  NE2 GLN A 321     -10.969   1.541   7.094  1.00 50.41           N  
ATOM   2518  OE1 GLN A 321      -9.398   3.135   6.848  1.00 50.41           O  
ATOM   2519  N   GLY A 322      -4.152   1.404   5.348  1.00 50.44           N  
ATOM   2520  CA  GLY A 322      -3.084   1.980   4.547  1.00 50.44           C  
ATOM   2521  C   GLY A 322      -2.010   0.977   4.172  1.00 50.44           C  
ATOM   2522  O   GLY A 322      -1.530   0.964   3.037  1.00 50.44           O  
ATOM   2523  N   SER A 323      -1.820  -0.127   5.012  1.00 55.56           N  
ATOM   2524  CA  SER A 323      -0.778  -1.137   4.859  1.00 55.56           C  
ATOM   2525  C   SER A 323      -1.317  -2.391   4.180  1.00 55.56           C  
ATOM   2526  CB  SER A 323      -0.184  -1.502   6.219  1.00 55.56           C  
ATOM   2527  O   SER A 323      -0.546  -3.229   3.709  1.00 55.56           O  
ATOM   2528  OG  SER A 323      -1.195  -1.949   7.105  1.00 55.56           O  
ATOM   2529  N   GLY A 324      -2.709  -2.512   3.928  1.00 67.69           N  
ATOM   2530  CA  GLY A 324      -3.322  -3.695   3.350  1.00 67.69           C  
ATOM   2531  C   GLY A 324      -3.859  -3.467   1.948  1.00 67.69           C  
ATOM   2532  O   GLY A 324      -4.734  -4.199   1.485  1.00 67.69           O  
ATOM   2533  N   ILE A 325      -3.346  -2.355   1.273  1.00 86.00           N  
ATOM   2534  CA  ILE A 325      -3.791  -2.102  -0.092  1.00 86.00           C  
ATOM   2535  C   ILE A 325      -3.422  -3.285  -0.983  1.00 86.00           C  
ATOM   2536  CB  ILE A 325      -3.182  -0.797  -0.653  1.00 86.00           C  
ATOM   2537  O   ILE A 325      -2.348  -3.875  -0.830  1.00 86.00           O  
ATOM   2538  CG1 ILE A 325      -3.730  -0.512  -2.057  1.00 86.00           C  
ATOM   2539  CG2 ILE A 325      -1.652  -0.879  -0.668  1.00 86.00           C  
ATOM   2540  CD1 ILE A 325      -3.393   0.877  -2.582  1.00 86.00           C  
ATOM   2541  N   ASP A 326      -4.383  -3.719  -1.729  1.00 92.62           N  
ATOM   2542  CA  ASP A 326      -4.102  -4.621  -2.844  1.00 92.62           C  
ATOM   2543  C   ASP A 326      -3.666  -3.842  -4.082  1.00 92.62           C  
ATOM   2544  CB  ASP A 326      -5.324  -5.477  -3.164  1.00 92.62           C  
ATOM   2545  O   ASP A 326      -4.508  -3.367  -4.852  1.00 92.62           O  
ATOM   2546  CG  ASP A 326      -5.031  -6.582  -4.164  1.00 92.62           C  
ATOM   2547  OD1 ASP A 326      -4.094  -6.434  -4.977  1.00 92.62           O  
ATOM   2548  OD2 ASP A 326      -5.750  -7.605  -4.145  1.00 92.62           O  
ATOM   2549  N   VAL A 327      -2.332  -3.746  -4.355  1.00 93.38           N  
ATOM   2550  CA  VAL A 327      -1.740  -2.895  -5.379  1.00 93.38           C  
ATOM   2551  C   VAL A 327      -2.184  -3.367  -6.762  1.00 93.38           C  
ATOM   2552  CB  VAL A 327      -0.198  -2.885  -5.289  1.00 93.38           C  
ATOM   2553  O   VAL A 327      -2.520  -2.553  -7.625  1.00 93.38           O  
ATOM   2554  CG1 VAL A 327       0.409  -2.176  -6.500  1.00 93.38           C  
ATOM   2555  CG2 VAL A 327       0.256  -2.217  -3.994  1.00 93.38           C  
ATOM   2556  N   VAL A 328      -2.268  -4.633  -6.938  1.00 96.44           N  
ATOM   2557  CA  VAL A 328      -2.615  -5.180  -8.242  1.00 96.44           C  
ATOM   2558  C   VAL A 328      -4.055  -4.812  -8.594  1.00 96.44           C  
ATOM   2559  CB  VAL A 328      -2.434  -6.715  -8.281  1.00 96.44           C  
ATOM   2560  O   VAL A 328      -4.312  -4.203  -9.633  1.00 96.44           O  
ATOM   2561  CG1 VAL A 328      -2.918  -7.281  -9.617  1.00 96.44           C  
ATOM   2562  CG2 VAL A 328      -0.970  -7.082  -8.039  1.00 96.44           C  
ATOM   2563  N   PHE A 329      -4.973  -5.160  -7.711  1.00 97.25           N  
ATOM   2564  CA  PHE A 329      -6.375  -4.859  -7.965  1.00 97.25           C  
ATOM   2565  C   PHE A 329      -6.586  -3.359  -8.133  1.00 97.25           C  
ATOM   2566  CB  PHE A 329      -7.258  -5.391  -6.828  1.00 97.25           C  
ATOM   2567  O   PHE A 329      -7.223  -2.920  -9.094  1.00 97.25           O  
ATOM   2568  CG  PHE A 329      -8.672  -4.891  -6.875  1.00 97.25           C  
ATOM   2569  CD1 PHE A 329      -9.078  -3.822  -6.078  1.00 97.25           C  
ATOM   2570  CD2 PHE A 329      -9.609  -5.484  -7.715  1.00 97.25           C  
ATOM   2571  CE1 PHE A 329     -10.391  -3.357  -6.121  1.00 97.25           C  
ATOM   2572  CE2 PHE A 329     -10.922  -5.027  -7.758  1.00 97.25           C  
ATOM   2573  CZ  PHE A 329     -11.312  -3.963  -6.961  1.00 97.25           C  
ATOM   2574  N   SER A 330      -6.102  -2.562  -7.207  1.00 96.19           N  
ATOM   2575  CA  SER A 330      -6.316  -1.119  -7.215  1.00 96.19           C  
ATOM   2576  C   SER A 330      -5.809  -0.491  -8.508  1.00 96.19           C  
ATOM   2577  CB  SER A 330      -5.629  -0.467  -6.016  1.00 96.19           C  
ATOM   2578  O   SER A 330      -6.465   0.387  -9.078  1.00 96.19           O  
ATOM   2579  OG  SER A 330      -6.211  -0.903  -4.801  1.00 96.19           O  
ATOM   2580  N   CYS A 331      -4.691  -0.918  -8.992  1.00 96.62           N  
ATOM   2581  CA  CYS A 331      -4.117  -0.373 -10.219  1.00 96.62           C  
ATOM   2582  C   CYS A 331      -4.980  -0.713 -11.422  1.00 96.62           C  
ATOM   2583  CB  CYS A 331      -2.699  -0.906 -10.422  1.00 96.62           C  
ATOM   2584  O   CYS A 331      -5.242   0.147 -12.266  1.00 96.62           O  
ATOM   2585  SG  CYS A 331      -1.481  -0.200  -9.297  1.00 96.62           S  
ATOM   2586  N   PHE A 332      -5.445  -1.924 -11.500  1.00 97.62           N  
ATOM   2587  CA  PHE A 332      -6.336  -2.279 -12.602  1.00 97.62           C  
ATOM   2588  C   PHE A 332      -7.676  -1.565 -12.461  1.00 97.62           C  
ATOM   2589  CB  PHE A 332      -6.555  -3.795 -12.648  1.00 97.62           C  
ATOM   2590  O   PHE A 332      -8.305  -1.213 -13.461  1.00 97.62           O  
ATOM   2591  CG  PHE A 332      -5.473  -4.539 -13.391  1.00 97.62           C  
ATOM   2592  CD1 PHE A 332      -5.359  -4.430 -14.766  1.00 97.62           C  
ATOM   2593  CD2 PHE A 332      -4.574  -5.344 -12.703  1.00 97.62           C  
ATOM   2594  CE1 PHE A 332      -4.359  -5.117 -15.453  1.00 97.62           C  
ATOM   2595  CE2 PHE A 332      -3.576  -6.035 -13.383  1.00 97.62           C  
ATOM   2596  CZ  PHE A 332      -3.471  -5.922 -14.758  1.00 97.62           C  
ATOM   2597  N   PHE A 333      -8.070  -1.440 -11.227  1.00 97.56           N  
ATOM   2598  CA  PHE A 333      -9.281  -0.667 -10.977  1.00 97.56           C  
ATOM   2599  C   PHE A 333      -9.148   0.746 -11.531  1.00 97.56           C  
ATOM   2600  CB  PHE A 333      -9.586  -0.616  -9.477  1.00 97.56           C  
ATOM   2601  O   PHE A 333     -10.039   1.231 -12.234  1.00 97.56           O  
ATOM   2602  CG  PHE A 333     -10.812   0.187  -9.133  1.00 97.56           C  
ATOM   2603  CD1 PHE A 333     -10.719   1.551  -8.891  1.00 97.56           C  
ATOM   2604  CD2 PHE A 333     -12.062  -0.423  -9.062  1.00 97.56           C  
ATOM   2605  CE1 PHE A 333     -11.852   2.297  -8.570  1.00 97.56           C  
ATOM   2606  CE2 PHE A 333     -13.195   0.316  -8.742  1.00 97.56           C  
ATOM   2607  CZ  PHE A 333     -13.094   1.675  -8.500  1.00 97.56           C  
ATOM   2608  N   TRP A 334      -8.055   1.403 -11.305  1.00 96.88           N  
ATOM   2609  CA  TRP A 334      -7.820   2.768 -11.773  1.00 96.88           C  
ATOM   2610  C   TRP A 334      -7.707   2.812 -13.289  1.00 96.88           C  
ATOM   2611  CB  TRP A 334      -6.551   3.338 -11.133  1.00 96.88           C  
ATOM   2612  O   TRP A 334      -8.211   3.742 -13.930  1.00 96.88           O  
ATOM   2613  CG  TRP A 334      -6.641   3.520  -9.648  1.00 96.88           C  
ATOM   2614  CD1 TRP A 334      -7.758   3.838  -8.930  1.00 96.88           C  
ATOM   2615  CD2 TRP A 334      -5.570   3.396  -8.711  1.00 96.88           C  
ATOM   2616  CE2 TRP A 334      -6.109   3.654  -7.430  1.00 96.88           C  
ATOM   2617  CE3 TRP A 334      -4.207   3.092  -8.820  1.00 96.88           C  
ATOM   2618  NE1 TRP A 334      -7.445   3.920  -7.590  1.00 96.88           N  
ATOM   2619  CH2 TRP A 334      -4.000   3.316  -6.410  1.00 96.88           C  
ATOM   2620  CZ2 TRP A 334      -5.332   3.615  -6.270  1.00 96.88           C  
ATOM   2621  CZ3 TRP A 334      -3.436   3.055  -7.668  1.00 96.88           C  
ATOM   2622  N   LEU A 335      -7.059   1.812 -13.867  1.00 95.81           N  
ATOM   2623  CA  LEU A 335      -7.004   1.750 -15.328  1.00 95.81           C  
ATOM   2624  C   LEU A 335      -8.406   1.729 -15.922  1.00 95.81           C  
ATOM   2625  CB  LEU A 335      -6.227   0.513 -15.781  1.00 95.81           C  
ATOM   2626  O   LEU A 335      -8.695   2.449 -16.875  1.00 95.81           O  
ATOM   2627  CG  LEU A 335      -4.719   0.524 -15.516  1.00 95.81           C  
ATOM   2628  CD1 LEU A 335      -4.082  -0.761 -16.031  1.00 95.81           C  
ATOM   2629  CD2 LEU A 335      -4.074   1.745 -16.156  1.00 95.81           C  
ATOM   2630  N   TYR A 336      -9.172   0.854 -15.297  1.00 96.31           N  
ATOM   2631  CA  TYR A 336     -10.547   0.704 -15.766  1.00 96.31           C  
ATOM   2632  C   TYR A 336     -11.312   2.012 -15.625  1.00 96.31           C  
ATOM   2633  CB  TYR A 336     -11.258  -0.405 -14.984  1.00 96.31           C  
ATOM   2634  O   TYR A 336     -11.992   2.439 -16.562  1.00 96.31           O  
ATOM   2635  CG  TYR A 336     -12.609  -0.777 -15.555  1.00 96.31           C  
ATOM   2636  CD1 TYR A 336     -13.773  -0.178 -15.086  1.00 96.31           C  
ATOM   2637  CD2 TYR A 336     -12.719  -1.727 -16.562  1.00 96.31           C  
ATOM   2638  CE1 TYR A 336     -15.016  -0.519 -15.602  1.00 96.31           C  
ATOM   2639  CE2 TYR A 336     -13.953  -2.074 -17.094  1.00 96.31           C  
ATOM   2640  OH  TYR A 336     -16.328  -1.808 -17.125  1.00 96.31           O  
ATOM   2641  CZ  TYR A 336     -15.102  -1.467 -16.609  1.00 96.31           C  
ATOM   2642  N   ARG A 337     -11.156   2.697 -14.586  1.00 94.88           N  
ATOM   2643  CA  ARG A 337     -11.852   3.953 -14.320  1.00 94.88           C  
ATOM   2644  C   ARG A 337     -11.359   5.055 -15.258  1.00 94.88           C  
ATOM   2645  CB  ARG A 337     -11.664   4.379 -12.867  1.00 94.88           C  
ATOM   2646  O   ARG A 337     -12.125   5.957 -15.609  1.00 94.88           O  
ATOM   2647  CG  ARG A 337     -12.531   5.559 -12.453  1.00 94.88           C  
ATOM   2648  CD  ARG A 337     -14.008   5.203 -12.453  1.00 94.88           C  
ATOM   2649  NE  ARG A 337     -14.828   6.316 -11.992  1.00 94.88           N  
ATOM   2650  NH1 ARG A 337     -15.633   6.863 -14.094  1.00 94.88           N  
ATOM   2651  NH2 ARG A 337     -16.297   8.070 -12.258  1.00 94.88           N  
ATOM   2652  CZ  ARG A 337     -15.586   7.082 -12.781  1.00 94.88           C  
ATOM   2653  N   LEU A 338     -10.117   5.016 -15.570  1.00 93.31           N  
ATOM   2654  CA  LEU A 338      -9.531   5.984 -16.484  1.00 93.31           C  
ATOM   2655  C   LEU A 338      -9.977   5.723 -17.922  1.00 93.31           C  
ATOM   2656  CB  LEU A 338      -8.000   5.941 -16.406  1.00 93.31           C  
ATOM   2657  O   LEU A 338      -9.555   6.418 -18.844  1.00 93.31           O  
ATOM   2658  CG  LEU A 338      -7.371   6.574 -15.164  1.00 93.31           C  
ATOM   2659  CD1 LEU A 338      -5.887   6.223 -15.086  1.00 93.31           C  
ATOM   2660  CD2 LEU A 338      -7.566   8.086 -15.172  1.00 93.31           C  
ATOM   2661  N   ASN A 339     -10.812   4.750 -18.047  1.00 91.50           N  
ATOM   2662  CA  ASN A 339     -11.273   4.309 -19.359  1.00 91.50           C  
ATOM   2663  C   ASN A 339     -10.117   3.848 -20.234  1.00 91.50           C  
ATOM   2664  CB  ASN A 339     -12.062   5.426 -20.047  1.00 91.50           C  
ATOM   2665  O   ASN A 339     -10.117   4.098 -21.438  1.00 91.50           O  
ATOM   2666  CG  ASN A 339     -12.938   4.914 -21.172  1.00 91.50           C  
ATOM   2667  ND2 ASN A 339     -13.117   5.734 -22.203  1.00 91.50           N  
ATOM   2668  OD1 ASN A 339     -13.445   3.793 -21.125  1.00 91.50           O  
ATOM   2669  N   CYS A 340      -9.125   3.350 -19.672  1.00 93.38           N  
ATOM   2670  CA  CYS A 340      -8.016   2.703 -20.359  1.00 93.38           C  
ATOM   2671  C   CYS A 340      -8.344   1.248 -20.672  1.00 93.38           C  
ATOM   2672  CB  CYS A 340      -6.742   2.779 -19.531  1.00 93.38           C  
ATOM   2673  O   CYS A 340      -7.855   0.339 -20.000  1.00 93.38           O  
ATOM   2674  SG  CYS A 340      -5.250   2.309 -20.422  1.00 93.38           S  
ATOM   2675  N   ARG A 341      -9.164   0.998 -21.734  1.00 90.25           N  
ATOM   2676  CA  ARG A 341      -9.711  -0.333 -21.969  1.00 90.25           C  
ATOM   2677  C   ARG A 341      -8.969  -1.053 -23.078  1.00 90.25           C  
ATOM   2678  CB  ARG A 341     -11.203  -0.245 -22.312  1.00 90.25           C  
ATOM   2679  O   ARG A 341      -9.141  -2.258 -23.281  1.00 90.25           O  
ATOM   2680  CG  ARG A 341     -12.039   0.427 -21.234  1.00 90.25           C  
ATOM   2681  CD  ARG A 341     -12.148  -0.433 -19.984  1.00 90.25           C  
ATOM   2682  NE  ARG A 341     -13.102   0.125 -19.031  1.00 90.25           N  
ATOM   2683  NH1 ARG A 341     -11.867  -0.440 -17.156  1.00 90.25           N  
ATOM   2684  NH2 ARG A 341     -13.875   0.646 -16.922  1.00 90.25           N  
ATOM   2685  CZ  ARG A 341     -12.945   0.109 -17.703  1.00 90.25           C  
ATOM   2686  N   SER A 342      -8.109  -0.355 -23.781  1.00 93.31           N  
ATOM   2687  CA  SER A 342      -7.320  -0.996 -24.828  1.00 93.31           C  
ATOM   2688  C   SER A 342      -5.844  -1.044 -24.453  1.00 93.31           C  
ATOM   2689  CB  SER A 342      -7.496  -0.261 -26.156  1.00 93.31           C  
ATOM   2690  O   SER A 342      -5.363  -0.198 -23.703  1.00 93.31           O  
ATOM   2691  OG  SER A 342      -6.816   0.984 -26.141  1.00 93.31           O  
ATOM   2692  N   TYR A 343      -5.156  -2.025 -25.047  1.00 93.19           N  
ATOM   2693  CA  TYR A 343      -3.740  -2.184 -24.734  1.00 93.19           C  
ATOM   2694  C   TYR A 343      -2.928  -1.008 -25.266  1.00 93.19           C  
ATOM   2695  CB  TYR A 343      -3.203  -3.494 -25.328  1.00 93.19           C  
ATOM   2696  O   TYR A 343      -1.922  -0.620 -24.672  1.00 93.19           O  
ATOM   2697  CG  TYR A 343      -1.902  -3.947 -24.719  1.00 93.19           C  
ATOM   2698  CD1 TYR A 343      -0.726  -3.965 -25.453  1.00 93.19           C  
ATOM   2699  CD2 TYR A 343      -1.847  -4.359 -23.391  1.00 93.19           C  
ATOM   2700  CE1 TYR A 343       0.475  -4.383 -24.891  1.00 93.19           C  
ATOM   2701  CE2 TYR A 343      -0.651  -4.777 -22.812  1.00 93.19           C  
ATOM   2702  OH  TYR A 343       1.689  -5.203 -23.016  1.00 93.19           O  
ATOM   2703  CZ  TYR A 343       0.502  -4.789 -23.578  1.00 93.19           C  
ATOM   2704  N   ALA A 344      -3.330  -0.407 -26.344  1.00 91.94           N  
ATOM   2705  CA  ALA A 344      -2.670   0.773 -26.891  1.00 91.94           C  
ATOM   2706  C   ALA A 344      -2.729   1.942 -25.906  1.00 91.94           C  
ATOM   2707  CB  ALA A 344      -3.307   1.166 -28.219  1.00 91.94           C  
ATOM   2708  O   ALA A 344      -1.730   2.637 -25.703  1.00 91.94           O  
ATOM   2709  N   ARG A 345      -3.895   2.168 -25.375  1.00 91.56           N  
ATOM   2710  CA  ARG A 345      -4.051   3.217 -24.359  1.00 91.56           C  
ATOM   2711  C   ARG A 345      -3.221   2.914 -23.125  1.00 91.56           C  
ATOM   2712  CB  ARG A 345      -5.527   3.379 -23.984  1.00 91.56           C  
ATOM   2713  O   ARG A 345      -2.648   3.822 -22.516  1.00 91.56           O  
ATOM   2714  CG  ARG A 345      -6.348   4.141 -25.016  1.00 91.56           C  
ATOM   2715  CD  ARG A 345      -7.672   4.621 -24.422  1.00 91.56           C  
ATOM   2716  NE  ARG A 345      -8.164   5.809 -25.125  1.00 91.56           N  
ATOM   2717  NH1 ARG A 345     -10.234   5.797 -24.094  1.00 91.56           N  
ATOM   2718  NH2 ARG A 345      -9.719   7.426 -25.625  1.00 91.56           N  
ATOM   2719  CZ  ARG A 345      -9.367   6.340 -24.938  1.00 91.56           C  
ATOM   2720  N   PHE A 346      -3.211   1.648 -22.781  1.00 95.00           N  
ATOM   2721  CA  PHE A 346      -2.379   1.203 -21.672  1.00 95.00           C  
ATOM   2722  C   PHE A 346      -0.912   1.519 -21.938  1.00 95.00           C  
ATOM   2723  CB  PHE A 346      -2.559  -0.300 -21.438  1.00 95.00           C  
ATOM   2724  O   PHE A 346      -0.200   1.972 -21.031  1.00 95.00           O  
ATOM   2725  CG  PHE A 346      -1.655  -0.858 -20.359  1.00 95.00           C  
ATOM   2726  CD1 PHE A 346      -0.741  -1.860 -20.672  1.00 95.00           C  
ATOM   2727  CD2 PHE A 346      -1.722  -0.379 -19.062  1.00 95.00           C  
ATOM   2728  CE1 PHE A 346       0.097  -2.379 -19.688  1.00 95.00           C  
ATOM   2729  CE2 PHE A 346      -0.888  -0.893 -18.078  1.00 95.00           C  
ATOM   2730  CZ  PHE A 346       0.020  -1.893 -18.391  1.00 95.00           C  
ATOM   2731  N   ALA A 347      -0.435   1.275 -23.125  1.00 92.88           N  
ATOM   2732  CA  ALA A 347       0.947   1.563 -23.500  1.00 92.88           C  
ATOM   2733  C   ALA A 347       1.265   3.045 -23.312  1.00 92.88           C  
ATOM   2734  CB  ALA A 347       1.211   1.130 -24.938  1.00 92.88           C  
ATOM   2735  O   ALA A 347       2.355   3.404 -22.875  1.00 92.88           O  
ATOM   2736  N   GLU A 348       0.311   3.918 -23.641  1.00 91.75           N  
ATOM   2737  CA  GLU A 348       0.481   5.355 -23.453  1.00 91.75           C  
ATOM   2738  C   GLU A 348       0.629   5.695 -21.969  1.00 91.75           C  
ATOM   2739  CB  GLU A 348      -0.698   6.121 -24.047  1.00 91.75           C  
ATOM   2740  O   GLU A 348       1.505   6.477 -21.594  1.00 91.75           O  
ATOM   2741  CG  GLU A 348      -0.744   6.090 -25.562  1.00 91.75           C  
ATOM   2742  CD  GLU A 348      -1.947   6.812 -26.141  1.00 91.75           C  
ATOM   2743  OE1 GLU A 348      -2.258   6.613 -27.344  1.00 91.75           O  
ATOM   2744  OE2 GLU A 348      -2.584   7.590 -25.406  1.00 91.75           O  
ATOM   2745  N   LEU A 349      -0.262   5.113 -21.203  1.00 93.00           N  
ATOM   2746  CA  LEU A 349      -0.188   5.324 -19.766  1.00 93.00           C  
ATOM   2747  C   LEU A 349       1.143   4.824 -19.203  1.00 93.00           C  
ATOM   2748  CB  LEU A 349      -1.346   4.613 -19.047  1.00 93.00           C  
ATOM   2749  O   LEU A 349       1.756   5.484 -18.359  1.00 93.00           O  
ATOM   2750  CG  LEU A 349      -1.356   4.688 -17.531  1.00 93.00           C  
ATOM   2751  CD1 LEU A 349      -1.550   6.129 -17.062  1.00 93.00           C  
ATOM   2752  CD2 LEU A 349      -2.445   3.787 -16.953  1.00 93.00           C  
ATOM   2753  N   ASN A 350       1.556   3.641 -19.641  1.00 94.31           N  
ATOM   2754  CA  ASN A 350       2.844   3.090 -19.234  1.00 94.31           C  
ATOM   2755  C   ASN A 350       3.977   4.086 -19.469  1.00 94.31           C  
ATOM   2756  CB  ASN A 350       3.127   1.781 -19.969  1.00 94.31           C  
ATOM   2757  O   ASN A 350       4.816   4.293 -18.578  1.00 94.31           O  
ATOM   2758  CG  ASN A 350       4.523   1.255 -19.703  1.00 94.31           C  
ATOM   2759  ND2 ASN A 350       4.715   0.622 -18.562  1.00 94.31           N  
ATOM   2760  OD1 ASN A 350       5.426   1.417 -20.531  1.00 94.31           O  
ATOM   2761  N   GLY A 351       4.055   4.648 -20.625  1.00 90.44           N  
ATOM   2762  CA  GLY A 351       5.062   5.652 -20.906  1.00 90.44           C  
ATOM   2763  C   GLY A 351       5.039   6.820 -19.938  1.00 90.44           C  
ATOM   2764  O   GLY A 351       6.090   7.266 -19.469  1.00 90.44           O  
ATOM   2765  N   LEU A 352       3.828   7.285 -19.672  1.00 90.12           N  
ATOM   2766  CA  LEU A 352       3.656   8.383 -18.719  1.00 90.12           C  
ATOM   2767  C   LEU A 352       4.188   7.996 -17.344  1.00 90.12           C  
ATOM   2768  CB  LEU A 352       2.182   8.773 -18.625  1.00 90.12           C  
ATOM   2769  O   LEU A 352       4.918   8.766 -16.719  1.00 90.12           O  
ATOM   2770  CG  LEU A 352       1.853   9.938 -17.688  1.00 90.12           C  
ATOM   2771  CD1 LEU A 352       2.447  11.234 -18.219  1.00 90.12           C  
ATOM   2772  CD2 LEU A 352       0.344  10.070 -17.500  1.00 90.12           C  
ATOM   2773  N   LEU A 353       3.875   6.793 -16.875  1.00 91.25           N  
ATOM   2774  CA  LEU A 353       4.281   6.312 -15.562  1.00 91.25           C  
ATOM   2775  C   LEU A 353       5.797   6.152 -15.484  1.00 91.25           C  
ATOM   2776  CB  LEU A 353       3.596   4.980 -15.242  1.00 91.25           C  
ATOM   2777  O   LEU A 353       6.410   6.484 -14.469  1.00 91.25           O  
ATOM   2778  CG  LEU A 353       2.072   5.016 -15.117  1.00 91.25           C  
ATOM   2779  CD1 LEU A 353       1.523   3.605 -14.930  1.00 91.25           C  
ATOM   2780  CD2 LEU A 353       1.652   5.914 -13.961  1.00 91.25           C  
ATOM   2781  N   VAL A 354       6.363   5.641 -16.578  1.00 89.56           N  
ATOM   2782  CA  VAL A 354       7.812   5.496 -16.641  1.00 89.56           C  
ATOM   2783  C   VAL A 354       8.477   6.871 -16.516  1.00 89.56           C  
ATOM   2784  CB  VAL A 354       8.258   4.809 -17.938  1.00 89.56           C  
ATOM   2785  O   VAL A 354       9.445   7.035 -15.773  1.00 89.56           O  
ATOM   2786  CG1 VAL A 354       9.773   4.922 -18.125  1.00 89.56           C  
ATOM   2787  CG2 VAL A 354       7.828   3.342 -17.953  1.00 89.56           C  
ATOM   2788  N   GLY A 355       7.938   7.824 -17.156  1.00 86.25           N  
ATOM   2789  CA  GLY A 355       8.453   9.180 -17.094  1.00 86.25           C  
ATOM   2790  C   GLY A 355       8.391   9.781 -15.695  1.00 86.25           C  
ATOM   2791  O   GLY A 355       9.359  10.383 -15.234  1.00 86.25           O  
ATOM   2792  N   ILE A 356       7.234   9.586 -15.062  1.00 84.75           N  
ATOM   2793  CA  ILE A 356       7.016  10.102 -13.719  1.00 84.75           C  
ATOM   2794  C   ILE A 356       8.039   9.500 -12.758  1.00 84.75           C  
ATOM   2795  CB  ILE A 356       5.582   9.812 -13.219  1.00 84.75           C  
ATOM   2796  O   ILE A 356       8.586  10.203 -11.906  1.00 84.75           O  
ATOM   2797  CG1 ILE A 356       4.566  10.664 -13.992  1.00 84.75           C  
ATOM   2798  CG2 ILE A 356       5.473  10.055 -11.711  1.00 84.75           C  
ATOM   2799  CD1 ILE A 356       3.117  10.258 -13.766  1.00 84.75           C  
ATOM   2800  N   SER A 357       8.398   8.297 -12.984  1.00 84.62           N  
ATOM   2801  CA  SER A 357       9.250   7.574 -12.047  1.00 84.62           C  
ATOM   2802  C   SER A 357      10.727   7.832 -12.320  1.00 84.62           C  
ATOM   2803  CB  SER A 357       8.961   6.074 -12.109  1.00 84.62           C  
ATOM   2804  O   SER A 357      11.570   7.602 -11.453  1.00 84.62           O  
ATOM   2805  OG  SER A 357       9.484   5.516 -13.305  1.00 84.62           O  
ATOM   2806  N   GLN A 358      11.078   8.320 -13.422  1.00 82.88           N  
ATOM   2807  CA  GLN A 358      12.469   8.578 -13.781  1.00 82.88           C  
ATOM   2808  C   GLN A 358      13.023   9.773 -13.016  1.00 82.88           C  
ATOM   2809  CB  GLN A 358      12.602   8.812 -15.289  1.00 82.88           C  
ATOM   2810  O   GLN A 358      14.195   9.789 -12.641  1.00 82.88           O  
ATOM   2811  CG  GLN A 358      12.484   7.547 -16.125  1.00 82.88           C  
ATOM   2812  CD  GLN A 358      13.672   6.617 -15.945  1.00 82.88           C  
ATOM   2813  NE2 GLN A 358      13.398   5.332 -15.758  1.00 82.88           N  
ATOM   2814  OE1 GLN A 358      14.828   7.051 -15.984  1.00 82.88           O  
ATOM   2815  N   GLN A 359      12.117  10.656 -12.719  1.00 79.00           N  
ATOM   2816  CA  GLN A 359      12.469  11.836 -11.938  1.00 79.00           C  
ATOM   2817  C   GLN A 359      11.391  12.164 -10.906  1.00 79.00           C  
ATOM   2818  CB  GLN A 359      12.703  13.039 -12.852  1.00 79.00           C  
ATOM   2819  O   GLN A 359      10.570  13.055 -11.125  1.00 79.00           O  
ATOM   2820  CG  GLN A 359      13.852  12.859 -13.836  1.00 79.00           C  
ATOM   2821  CD  GLN A 359      14.266  14.156 -14.500  1.00 79.00           C  
ATOM   2822  NE2 GLN A 359      15.383  14.117 -15.227  1.00 79.00           N  
ATOM   2823  OE1 GLN A 359      13.594  15.180 -14.367  1.00 79.00           O  
ATOM   2824  N   PRO A 360      11.422  11.375  -9.875  1.00 75.69           N  
ATOM   2825  CA  PRO A 360      10.344  11.609  -8.914  1.00 75.69           C  
ATOM   2826  C   PRO A 360      10.344  13.023  -8.352  1.00 75.69           C  
ATOM   2827  CB  PRO A 360      10.625  10.586  -7.809  1.00 75.69           C  
ATOM   2828  O   PRO A 360      11.398  13.562  -8.023  1.00 75.69           O  
ATOM   2829  CG  PRO A 360      12.039  10.156  -8.039  1.00 75.69           C  
ATOM   2830  CD  PRO A 360      12.430  10.531  -9.438  1.00 75.69           C  
ATOM   2831  N   GLN A 361       9.156  13.648  -8.469  1.00 75.06           N  
ATOM   2832  CA  GLN A 361       8.938  14.984  -7.930  1.00 75.06           C  
ATOM   2833  C   GLN A 361       7.832  14.984  -6.875  1.00 75.06           C  
ATOM   2834  CB  GLN A 361       8.578  15.961  -9.055  1.00 75.06           C  
ATOM   2835  O   GLN A 361       7.117  13.992  -6.719  1.00 75.06           O  
ATOM   2836  CG  GLN A 361       9.633  16.047 -10.156  1.00 75.06           C  
ATOM   2837  CD  GLN A 361       9.250  17.016 -11.258  1.00 75.06           C  
ATOM   2838  NE2 GLN A 361      10.172  17.219 -12.195  1.00 75.06           N  
ATOM   2839  OE1 GLN A 361       8.148  17.547 -11.273  1.00 75.06           O  
ATOM   2840  N   GLY A 362       7.848  16.047  -6.051  1.00 72.06           N  
ATOM   2841  CA  GLY A 362       6.781  16.156  -5.070  1.00 72.06           C  
ATOM   2842  C   GLY A 362       5.398  16.203  -5.691  1.00 72.06           C  
ATOM   2843  O   GLY A 362       5.262  16.312  -6.910  1.00 72.06           O  
ATOM   2844  N   LYS A 363       4.375  16.016  -4.914  1.00 78.06           N  
ATOM   2845  CA  LYS A 363       2.975  15.898  -5.309  1.00 78.06           C  
ATOM   2846  C   LYS A 363       2.529  17.094  -6.133  1.00 78.06           C  
ATOM   2847  CB  LYS A 363       2.082  15.742  -4.078  1.00 78.06           C  
ATOM   2848  O   LYS A 363       1.940  16.938  -7.207  1.00 78.06           O  
ATOM   2849  CG  LYS A 363       2.305  14.453  -3.307  1.00 78.06           C  
ATOM   2850  CD  LYS A 363       1.413  14.375  -2.074  1.00 78.06           C  
ATOM   2851  CE  LYS A 363       1.735  13.148  -1.226  1.00 78.06           C  
ATOM   2852  NZ  LYS A 363       0.916  13.109   0.023  1.00 78.06           N  
ATOM   2853  N   THR A 364       2.848  18.266  -5.641  1.00 80.00           N  
ATOM   2854  CA  THR A 364       2.408  19.500  -6.273  1.00 80.00           C  
ATOM   2855  C   THR A 364       3.049  19.656  -7.652  1.00 80.00           C  
ATOM   2856  CB  THR A 364       2.742  20.719  -5.402  1.00 80.00           C  
ATOM   2857  O   THR A 364       2.363  19.969  -8.625  1.00 80.00           O  
ATOM   2858  CG2 THR A 364       2.254  22.016  -6.055  1.00 80.00           C  
ATOM   2859  OG1 THR A 364       2.115  20.578  -4.125  1.00 80.00           O  
ATOM   2860  N   LYS A 365       4.270  19.391  -7.691  1.00 83.44           N  
ATOM   2861  CA  LYS A 365       5.000  19.531  -8.953  1.00 83.44           C  
ATOM   2862  C   LYS A 365       4.547  18.500  -9.969  1.00 83.44           C  
ATOM   2863  CB  LYS A 365       6.508  19.422  -8.711  1.00 83.44           C  
ATOM   2864  O   LYS A 365       4.391  18.812 -11.156  1.00 83.44           O  
ATOM   2865  CG  LYS A 365       7.355  19.844  -9.906  1.00 83.44           C  
ATOM   2866  CD  LYS A 365       8.836  19.891  -9.547  1.00 83.44           C  
ATOM   2867  CE  LYS A 365       9.688  20.297 -10.742  1.00 83.44           C  
ATOM   2868  NZ  LYS A 365      11.133  20.375 -10.391  1.00 83.44           N  
ATOM   2869  N   THR A 366       4.367  17.297  -9.500  1.00 83.31           N  
ATOM   2870  CA  THR A 366       3.891  16.234 -10.375  1.00 83.31           C  
ATOM   2871  C   THR A 366       2.541  16.594 -10.984  1.00 83.31           C  
ATOM   2872  CB  THR A 366       3.771  14.898  -9.617  1.00 83.31           C  
ATOM   2873  O   THR A 366       2.330  16.422 -12.188  1.00 83.31           O  
ATOM   2874  CG2 THR A 366       3.240  13.797 -10.523  1.00 83.31           C  
ATOM   2875  OG1 THR A 366       5.062  14.516  -9.125  1.00 83.31           O  
ATOM   2876  N   LEU A 367       1.651  17.141 -10.242  1.00 84.81           N  
ATOM   2877  CA  LEU A 367       0.330  17.531 -10.719  1.00 84.81           C  
ATOM   2878  C   LEU A 367       0.434  18.656 -11.742  1.00 84.81           C  
ATOM   2879  CB  LEU A 367      -0.553  17.969  -9.547  1.00 84.81           C  
ATOM   2880  O   LEU A 367      -0.281  18.641 -12.750  1.00 84.81           O  
ATOM   2881  CG  LEU A 367      -1.034  16.859  -8.609  1.00 84.81           C  
ATOM   2882  CD1 LEU A 367      -1.790  17.469  -7.426  1.00 84.81           C  
ATOM   2883  CD2 LEU A 367      -1.909  15.867  -9.359  1.00 84.81           C  
ATOM   2884  N   LYS A 368       1.334  19.547 -11.492  1.00 85.44           N  
ATOM   2885  CA  LYS A 368       1.547  20.656 -12.414  1.00 85.44           C  
ATOM   2886  C   LYS A 368       2.055  20.172 -13.766  1.00 85.44           C  
ATOM   2887  CB  LYS A 368       2.533  21.672 -11.820  1.00 85.44           C  
ATOM   2888  O   LYS A 368       1.583  20.625 -14.812  1.00 85.44           O  
ATOM   2889  CG  LYS A 368       1.935  22.562 -10.742  1.00 85.44           C  
ATOM   2890  CD  LYS A 368       2.939  23.594 -10.242  1.00 85.44           C  
ATOM   2891  CE  LYS A 368       2.359  24.438  -9.125  1.00 85.44           C  
ATOM   2892  NZ  LYS A 368       3.377  25.375  -8.562  1.00 85.44           N  
ATOM   2893  N   VAL A 369       2.984  19.266 -13.641  1.00 85.31           N  
ATOM   2894  CA  VAL A 369       3.570  18.719 -14.867  1.00 85.31           C  
ATOM   2895  C   VAL A 369       2.502  17.984 -15.664  1.00 85.31           C  
ATOM   2896  CB  VAL A 369       4.754  17.781 -14.555  1.00 85.31           C  
ATOM   2897  O   VAL A 369       2.395  18.156 -16.875  1.00 85.31           O  
ATOM   2898  CG1 VAL A 369       5.164  17.000 -15.805  1.00 85.31           C  
ATOM   2899  CG2 VAL A 369       5.938  18.578 -14.008  1.00 85.31           C  
ATOM   2900  N   LEU A 370       1.752  17.156 -14.945  1.00 85.88           N  
ATOM   2901  CA  LEU A 370       0.709  16.359 -15.594  1.00 85.88           C  
ATOM   2902  C   LEU A 370      -0.334  17.281 -16.234  1.00 85.88           C  
ATOM   2903  CB  LEU A 370       0.037  15.430 -14.594  1.00 85.88           C  
ATOM   2904  O   LEU A 370      -0.780  17.016 -17.359  1.00 85.88           O  
ATOM   2905  CG  LEU A 370       0.874  14.242 -14.102  1.00 85.88           C  
ATOM   2906  CD1 LEU A 370       0.168  13.531 -12.953  1.00 85.88           C  
ATOM   2907  CD2 LEU A 370       1.147  13.273 -15.250  1.00 85.88           C  
ATOM   2908  N   SER A 371      -0.651  18.328 -15.570  1.00 85.31           N  
ATOM   2909  CA  SER A 371      -1.626  19.281 -16.094  1.00 85.31           C  
ATOM   2910  C   SER A 371      -1.073  20.031 -17.297  1.00 85.31           C  
ATOM   2911  CB  SER A 371      -2.039  20.266 -15.008  1.00 85.31           C  
ATOM   2912  O   SER A 371      -1.798  20.281 -18.266  1.00 85.31           O  
ATOM   2913  OG  SER A 371      -2.756  19.625 -13.969  1.00 85.31           O  
ATOM   2914  N   ALA A 372       0.202  20.312 -17.281  1.00 85.50           N  
ATOM   2915  CA  ALA A 372       0.861  21.078 -18.344  1.00 85.50           C  
ATOM   2916  C   ALA A 372       1.056  20.234 -19.594  1.00 85.50           C  
ATOM   2917  CB  ALA A 372       2.205  21.609 -17.844  1.00 85.50           C  
ATOM   2918  O   ALA A 372       1.115  20.766 -20.703  1.00 85.50           O  
ATOM   2919  N   MET A 373       1.253  18.891 -19.453  1.00 85.25           N  
ATOM   2920  CA  MET A 373       1.435  17.969 -20.578  1.00 85.25           C  
ATOM   2921  C   MET A 373       0.276  18.094 -21.562  1.00 85.25           C  
ATOM   2922  CB  MET A 373       1.564  16.531 -20.094  1.00 85.25           C  
ATOM   2923  O   MET A 373       0.475  18.000 -22.781  1.00 85.25           O  
ATOM   2924  CG  MET A 373       2.896  16.219 -19.422  1.00 85.25           C  
ATOM   2925  SD  MET A 373       3.023  14.484 -18.875  1.00 85.25           S  
ATOM   2926  CE  MET A 373       3.236  13.656 -20.484  1.00 85.25           C  
ATOM   2927  N   GLY A 374      -0.913  18.281 -21.094  1.00 74.94           N  
ATOM   2928  CA  GLY A 374      -2.082  18.625 -21.891  1.00 74.94           C  
ATOM   2929  C   GLY A 374      -2.629  17.453 -22.688  1.00 74.94           C  
ATOM   2930  O   GLY A 374      -3.508  17.625 -23.531  1.00 74.94           O  
ATOM   2931  N   THR A 375      -2.072  16.188 -22.453  1.00 86.12           N  
ATOM   2932  CA  THR A 375      -2.668  15.023 -23.094  1.00 86.12           C  
ATOM   2933  C   THR A 375      -3.963  14.617 -22.406  1.00 86.12           C  
ATOM   2934  CB  THR A 375      -1.692  13.836 -23.109  1.00 86.12           C  
ATOM   2935  O   THR A 375      -4.160  14.922 -21.219  1.00 86.12           O  
ATOM   2936  CG2 THR A 375      -0.386  14.203 -23.812  1.00 86.12           C  
ATOM   2937  OG1 THR A 375      -1.410  13.438 -21.766  1.00 86.12           O  
ATOM   2938  N   ASP A 376      -4.910  14.070 -23.141  1.00 86.50           N  
ATOM   2939  CA  ASP A 376      -6.191  13.641 -22.594  1.00 86.50           C  
ATOM   2940  C   ASP A 376      -5.996  12.688 -21.422  1.00 86.50           C  
ATOM   2941  CB  ASP A 376      -7.039  12.969 -23.688  1.00 86.50           C  
ATOM   2942  O   ASP A 376      -6.660  12.828 -20.391  1.00 86.50           O  
ATOM   2943  CG  ASP A 376      -8.445  12.641 -23.219  1.00 86.50           C  
ATOM   2944  OD1 ASP A 376      -9.148  13.539 -22.703  1.00 86.50           O  
ATOM   2945  OD2 ASP A 376      -8.852  11.461 -23.344  1.00 86.50           O  
ATOM   2946  N   LEU A 377      -5.109  11.812 -21.531  1.00 86.62           N  
ATOM   2947  CA  LEU A 377      -4.836  10.812 -20.500  1.00 86.62           C  
ATOM   2948  C   LEU A 377      -4.281  11.461 -19.250  1.00 86.62           C  
ATOM   2949  CB  LEU A 377      -3.854   9.758 -21.031  1.00 86.62           C  
ATOM   2950  O   LEU A 377      -4.723  11.156 -18.141  1.00 86.62           O  
ATOM   2951  CG  LEU A 377      -3.516   8.617 -20.062  1.00 86.62           C  
ATOM   2952  CD1 LEU A 377      -4.773   7.824 -19.719  1.00 86.62           C  
ATOM   2953  CD2 LEU A 377      -2.457   7.703 -20.688  1.00 86.62           C  
ATOM   2954  N   ALA A 378      -3.336  12.328 -19.328  1.00 87.88           N  
ATOM   2955  CA  ALA A 378      -2.752  13.039 -18.203  1.00 87.88           C  
ATOM   2956  C   ALA A 378      -3.809  13.852 -17.453  1.00 87.88           C  
ATOM   2957  CB  ALA A 378      -1.616  13.945 -18.672  1.00 87.88           C  
ATOM   2958  O   ALA A 378      -3.873  13.828 -16.234  1.00 87.88           O  
ATOM   2959  N   ASN A 379      -4.625  14.562 -18.203  1.00 88.56           N  
ATOM   2960  CA  ASN A 379      -5.691  15.359 -17.594  1.00 88.56           C  
ATOM   2961  C   ASN A 379      -6.707  14.477 -16.875  1.00 88.56           C  
ATOM   2962  CB  ASN A 379      -6.391  16.203 -18.656  1.00 88.56           C  
ATOM   2963  O   ASN A 379      -7.164  14.820 -15.781  1.00 88.56           O  
ATOM   2964  CG  ASN A 379      -5.539  17.375 -19.125  1.00 88.56           C  
ATOM   2965  ND2 ASN A 379      -5.820  17.859 -20.328  1.00 88.56           N  
ATOM   2966  OD1 ASN A 379      -4.633  17.812 -18.422  1.00 88.56           O  
ATOM   2967  N   ARG A 380      -7.031  13.367 -17.453  1.00 90.69           N  
ATOM   2968  CA  ARG A 380      -7.969  12.445 -16.828  1.00 90.69           C  
ATOM   2969  C   ARG A 380      -7.387  11.859 -15.547  1.00 90.69           C  
ATOM   2970  CB  ARG A 380      -8.336  11.312 -17.797  1.00 90.69           C  
ATOM   2971  O   ARG A 380      -8.109  11.664 -14.570  1.00 90.69           O  
ATOM   2972  CG  ARG A 380      -9.320  11.734 -18.891  1.00 90.69           C  
ATOM   2973  CD  ARG A 380      -9.703  10.562 -19.781  1.00 90.69           C  
ATOM   2974  NE  ARG A 380     -10.414  11.000 -20.969  1.00 90.69           N  
ATOM   2975  NH1 ARG A 380     -12.516  10.523 -20.141  1.00 90.69           N  
ATOM   2976  NH2 ARG A 380     -12.281  11.406 -22.250  1.00 90.69           N  
ATOM   2977  CZ  ARG A 380     -11.734  10.977 -21.125  1.00 90.69           C  
ATOM   2978  N   LEU A 381      -6.129  11.500 -15.672  1.00 91.31           N  
ATOM   2979  CA  LEU A 381      -5.445  11.000 -14.477  1.00 91.31           C  
ATOM   2980  C   LEU A 381      -5.535  12.000 -13.336  1.00 91.31           C  
ATOM   2981  CB  LEU A 381      -3.979  10.695 -14.797  1.00 91.31           C  
ATOM   2982  O   LEU A 381      -5.863  11.633 -12.203  1.00 91.31           O  
ATOM   2983  CG  LEU A 381      -3.158  10.078 -13.656  1.00 91.31           C  
ATOM   2984  CD1 LEU A 381      -3.764   8.742 -13.227  1.00 91.31           C  
ATOM   2985  CD2 LEU A 381      -1.706   9.898 -14.086  1.00 91.31           C  
ATOM   2986  N   VAL A 382      -5.281  13.273 -13.594  1.00 90.81           N  
ATOM   2987  CA  VAL A 382      -5.336  14.328 -12.586  1.00 90.81           C  
ATOM   2988  C   VAL A 382      -6.758  14.438 -12.039  1.00 90.81           C  
ATOM   2989  CB  VAL A 382      -4.879  15.688 -13.164  1.00 90.81           C  
ATOM   2990  O   VAL A 382      -6.949  14.555 -10.820  1.00 90.81           O  
ATOM   2991  CG1 VAL A 382      -5.176  16.812 -12.172  1.00 90.81           C  
ATOM   2992  CG2 VAL A 382      -3.389  15.641 -13.500  1.00 90.81           C  
ATOM   2993  N   ARG A 383      -7.738  14.281 -12.812  1.00 90.69           N  
ATOM   2994  CA  ARG A 383      -9.141  14.414 -12.422  1.00 90.69           C  
ATOM   2995  C   ARG A 383      -9.562  13.266 -11.516  1.00 90.69           C  
ATOM   2996  CB  ARG A 383     -10.039  14.477 -13.656  1.00 90.69           C  
ATOM   2997  O   ARG A 383     -10.453  13.422 -10.680  1.00 90.69           O  
ATOM   2998  CG  ARG A 383     -10.008  15.812 -14.383  1.00 90.69           C  
ATOM   2999  CD  ARG A 383     -10.945  15.828 -15.578  1.00 90.69           C  
ATOM   3000  NE  ARG A 383     -10.750  17.016 -16.406  1.00 90.69           N  
ATOM   3001  NH1 ARG A 383     -12.242  16.375 -18.047  1.00 90.69           N  
ATOM   3002  NH2 ARG A 383     -11.109  18.359 -18.219  1.00 90.69           N  
ATOM   3003  CZ  ARG A 383     -11.367  17.250 -17.562  1.00 90.69           C  
ATOM   3004  N   LEU A 384      -8.930  12.156 -11.727  1.00 92.44           N  
ATOM   3005  CA  LEU A 384      -9.266  10.953 -10.977  1.00 92.44           C  
ATOM   3006  C   LEU A 384      -8.656  11.000  -9.578  1.00 92.44           C  
ATOM   3007  CB  LEU A 384      -8.781   9.703 -11.711  1.00 92.44           C  
ATOM   3008  O   LEU A 384      -9.109  10.289  -8.672  1.00 92.44           O  
ATOM   3009  CG  LEU A 384      -9.281   8.359 -11.172  1.00 92.44           C  
ATOM   3010  CD1 LEU A 384     -10.750   8.156 -11.539  1.00 92.44           C  
ATOM   3011  CD2 LEU A 384      -8.430   7.215 -11.711  1.00 92.44           C  
ATOM   3012  N   MET A 385      -7.730  11.922  -9.359  1.00 92.06           N  
ATOM   3013  CA  MET A 385      -7.023  11.945  -8.086  1.00 92.06           C  
ATOM   3014  C   MET A 385      -7.809  12.727  -7.039  1.00 92.06           C  
ATOM   3015  CB  MET A 385      -5.629  12.555  -8.250  1.00 92.06           C  
ATOM   3016  O   MET A 385      -8.344  13.805  -7.332  1.00 92.06           O  
ATOM   3017  CG  MET A 385      -4.684  11.695  -9.078  1.00 92.06           C  
ATOM   3018  SD  MET A 385      -3.021  12.453  -9.258  1.00 92.06           S  
ATOM   3019  CE  MET A 385      -2.295  11.336 -10.492  1.00 92.06           C  
ATOM   3020  N   SER A 386      -7.867  12.148  -5.848  1.00 89.25           N  
ATOM   3021  CA  SER A 386      -8.516  12.828  -4.730  1.00 89.25           C  
ATOM   3022  C   SER A 386      -7.754  14.078  -4.320  1.00 89.25           C  
ATOM   3023  CB  SER A 386      -8.648  11.883  -3.533  1.00 89.25           C  
ATOM   3024  O   SER A 386      -6.520  14.094  -4.344  1.00 89.25           O  
ATOM   3025  OG  SER A 386      -9.188  12.562  -2.414  1.00 89.25           O  
ATOM   3026  N   LYS A 387      -8.562  15.094  -3.957  1.00 86.19           N  
ATOM   3027  CA  LYS A 387      -7.961  16.344  -3.498  1.00 86.19           C  
ATOM   3028  C   LYS A 387      -7.875  16.391  -1.976  1.00 86.19           C  
ATOM   3029  CB  LYS A 387      -8.758  17.547  -4.012  1.00 86.19           C  
ATOM   3030  O   LYS A 387      -7.418  17.375  -1.402  1.00 86.19           O  
ATOM   3031  CG  LYS A 387      -8.953  17.562  -5.523  1.00 86.19           C  
ATOM   3032  CD  LYS A 387      -7.613  17.516  -6.254  1.00 86.19           C  
ATOM   3033  CE  LYS A 387      -7.801  17.609  -7.762  1.00 86.19           C  
ATOM   3034  NZ  LYS A 387      -6.508  17.438  -8.492  1.00 86.19           N  
ATOM   3035  N   SER A 388      -8.312  15.266  -1.412  1.00 78.88           N  
ATOM   3036  CA  SER A 388      -8.289  15.164   0.043  1.00 78.88           C  
ATOM   3037  C   SER A 388      -6.875  14.945   0.559  1.00 78.88           C  
ATOM   3038  CB  SER A 388      -9.195  14.023   0.512  1.00 78.88           C  
ATOM   3039  O   SER A 388      -6.082  14.242  -0.071  1.00 78.88           O  
ATOM   3040  OG  SER A 388      -9.094  13.836   1.913  1.00 78.88           O  
ATOM   3041  N   THR A 389      -6.535  15.578   1.623  1.00 70.00           N  
ATOM   3042  CA  THR A 389      -5.215  15.422   2.225  1.00 70.00           C  
ATOM   3043  C   THR A 389      -5.246  14.367   3.330  1.00 70.00           C  
ATOM   3044  CB  THR A 389      -4.703  16.750   2.797  1.00 70.00           C  
ATOM   3045  O   THR A 389      -4.246  14.156   4.020  1.00 70.00           O  
ATOM   3046  CG2 THR A 389      -4.504  17.781   1.691  1.00 70.00           C  
ATOM   3047  OG1 THR A 389      -5.656  17.266   3.740  1.00 70.00           O  
ATOM   3048  N   ASP A 390      -6.465  13.797   3.383  1.00 69.38           N  
ATOM   3049  CA  ASP A 390      -6.602  12.758   4.398  1.00 69.38           C  
ATOM   3050  C   ASP A 390      -5.781  11.523   4.035  1.00 69.38           C  
ATOM   3051  CB  ASP A 390      -8.070  12.375   4.582  1.00 69.38           C  
ATOM   3052  O   ASP A 390      -5.855  11.031   2.906  1.00 69.38           O  
ATOM   3053  CG  ASP A 390      -8.328  11.609   5.863  1.00 69.38           C  
ATOM   3054  OD1 ASP A 390      -7.383  11.023   6.426  1.00 69.38           O  
ATOM   3055  OD2 ASP A 390      -9.500  11.586   6.312  1.00 69.38           O  
ATOM   3056  N   ILE A 391      -4.977  11.055   4.891  1.00 63.69           N  
ATOM   3057  CA  ILE A 391      -4.051   9.953   4.656  1.00 63.69           C  
ATOM   3058  C   ILE A 391      -4.809   8.633   4.680  1.00 63.69           C  
ATOM   3059  CB  ILE A 391      -2.914   9.938   5.703  1.00 63.69           C  
ATOM   3060  O   ILE A 391      -4.312   7.613   4.188  1.00 63.69           O  
ATOM   3061  CG1 ILE A 391      -3.492   9.820   7.117  1.00 63.69           C  
ATOM   3062  CG2 ILE A 391      -2.045  11.195   5.574  1.00 63.69           C  
ATOM   3063  CD1 ILE A 391      -2.465   9.445   8.180  1.00 63.69           C  
ATOM   3064  N   HIS A 392      -6.020   8.641   5.086  1.00 68.88           N  
ATOM   3065  CA  HIS A 392      -6.746   7.391   5.270  1.00 68.88           C  
ATOM   3066  C   HIS A 392      -7.898   7.273   4.277  1.00 68.88           C  
ATOM   3067  CB  HIS A 392      -7.273   7.285   6.703  1.00 68.88           C  
ATOM   3068  O   HIS A 392      -8.945   6.719   4.605  1.00 68.88           O  
ATOM   3069  CG  HIS A 392      -6.207   7.414   7.746  1.00 68.88           C  
ATOM   3070  CD2 HIS A 392      -5.980   8.383   8.664  1.00 68.88           C  
ATOM   3071  ND1 HIS A 392      -5.219   6.469   7.918  1.00 68.88           N  
ATOM   3072  CE1 HIS A 392      -4.426   6.852   8.906  1.00 68.88           C  
ATOM   3073  NE2 HIS A 392      -4.863   8.008   9.375  1.00 68.88           N  
ATOM   3074  N   LEU A 393      -7.715   7.688   3.148  1.00 78.38           N  
ATOM   3075  CA  LEU A 393      -8.672   7.422   2.080  1.00 78.38           C  
ATOM   3076  C   LEU A 393      -8.773   5.926   1.799  1.00 78.38           C  
ATOM   3077  CB  LEU A 393      -8.273   8.164   0.804  1.00 78.38           C  
ATOM   3078  O   LEU A 393      -7.828   5.180   2.045  1.00 78.38           O  
ATOM   3079  CG  LEU A 393      -8.391   9.695   0.845  1.00 78.38           C  
ATOM   3080  CD1 LEU A 393      -7.727  10.305  -0.385  1.00 78.38           C  
ATOM   3081  CD2 LEU A 393      -9.852  10.117   0.940  1.00 78.38           C  
ATOM   3082  N   PRO A 394     -10.039   5.527   1.434  1.00 84.31           N  
ATOM   3083  CA  PRO A 394     -10.094   4.117   1.040  1.00 84.31           C  
ATOM   3084  C   PRO A 394      -9.016   3.750   0.018  1.00 84.31           C  
ATOM   3085  CB  PRO A 394     -11.492   3.967   0.438  1.00 84.31           C  
ATOM   3086  O   PRO A 394      -8.648   4.578  -0.818  1.00 84.31           O  
ATOM   3087  CG  PRO A 394     -12.289   5.082   1.038  1.00 84.31           C  
ATOM   3088  CD  PRO A 394     -11.375   6.254   1.261  1.00 84.31           C  
ATOM   3089  N   PRO A 395      -8.438   2.500   0.078  1.00 85.88           N  
ATOM   3090  CA  PRO A 395      -7.289   2.072  -0.723  1.00 85.88           C  
ATOM   3091  C   PRO A 395      -7.562   2.125  -2.225  1.00 85.88           C  
ATOM   3092  CB  PRO A 395      -7.051   0.632  -0.261  1.00 85.88           C  
ATOM   3093  O   PRO A 395      -6.633   2.264  -3.021  1.00 85.88           O  
ATOM   3094  CG  PRO A 395      -7.586   0.585   1.134  1.00 85.88           C  
ATOM   3095  CD  PRO A 395      -8.773   1.506   1.223  1.00 85.88           C  
ATOM   3096  N   TYR A 396      -8.805   2.109  -2.668  1.00 89.88           N  
ATOM   3097  CA  TYR A 396      -9.117   2.072  -4.094  1.00 89.88           C  
ATOM   3098  C   TYR A 396      -9.234   3.482  -4.660  1.00 89.88           C  
ATOM   3099  CB  TYR A 396     -10.422   1.304  -4.336  1.00 89.88           C  
ATOM   3100  O   TYR A 396      -9.422   3.658  -5.867  1.00 89.88           O  
ATOM   3101  CG  TYR A 396     -11.648   2.002  -3.801  1.00 89.88           C  
ATOM   3102  CD1 TYR A 396     -12.023   1.864  -2.467  1.00 89.88           C  
ATOM   3103  CD2 TYR A 396     -12.430   2.803  -4.629  1.00 89.88           C  
ATOM   3104  CE1 TYR A 396     -13.156   2.506  -1.972  1.00 89.88           C  
ATOM   3105  CE2 TYR A 396     -13.562   3.447  -4.145  1.00 89.88           C  
ATOM   3106  OH  TYR A 396     -15.039   3.932  -2.330  1.00 89.88           O  
ATOM   3107  CZ  TYR A 396     -13.914   3.295  -2.814  1.00 89.88           C  
ATOM   3108  N   ILE A 397      -9.062   4.555  -3.803  1.00 91.31           N  
ATOM   3109  CA  ILE A 397      -9.109   5.941  -4.242  1.00 91.31           C  
ATOM   3110  C   ILE A 397      -7.695   6.414  -4.598  1.00 91.31           C  
ATOM   3111  CB  ILE A 397      -9.719   6.859  -3.162  1.00 91.31           C  
ATOM   3112  O   ILE A 397      -6.785   6.336  -3.773  1.00 91.31           O  
ATOM   3113  CG1 ILE A 397     -11.141   6.402  -2.818  1.00 91.31           C  
ATOM   3114  CG2 ILE A 397      -9.711   8.320  -3.625  1.00 91.31           C  
ATOM   3115  CD1 ILE A 397     -12.102   6.422  -4.000  1.00 91.31           C  
ATOM   3116  N   LEU A 398      -7.594   6.934  -5.793  1.00 90.81           N  
ATOM   3117  CA  LEU A 398      -6.305   7.426  -6.270  1.00 90.81           C  
ATOM   3118  C   LEU A 398      -6.020   8.820  -5.719  1.00 90.81           C  
ATOM   3119  CB  LEU A 398      -6.277   7.449  -7.801  1.00 90.81           C  
ATOM   3120  O   LEU A 398      -6.895   9.688  -5.727  1.00 90.81           O  
ATOM   3121  CG  LEU A 398      -4.945   7.832  -8.445  1.00 90.81           C  
ATOM   3122  CD1 LEU A 398      -3.881   6.789  -8.125  1.00 90.81           C  
ATOM   3123  CD2 LEU A 398      -5.105   7.996  -9.953  1.00 90.81           C  
ATOM   3124  N   ASN A 399      -4.848   8.984  -5.152  1.00 87.12           N  
ATOM   3125  CA  ASN A 399      -4.297  10.273  -4.762  1.00 87.12           C  
ATOM   3126  C   ASN A 399      -2.842  10.422  -5.203  1.00 87.12           C  
ATOM   3127  CB  ASN A 399      -4.414  10.477  -3.250  1.00 87.12           C  
ATOM   3128  O   ASN A 399      -2.252   9.477  -5.730  1.00 87.12           O  
ATOM   3129  CG  ASN A 399      -3.580   9.484  -2.463  1.00 87.12           C  
ATOM   3130  ND2 ASN A 399      -4.137   8.977  -1.367  1.00 87.12           N  
ATOM   3131  OD1 ASN A 399      -2.447   9.172  -2.836  1.00 87.12           O  
ATOM   3132  N   PRO A 400      -2.404  11.648  -5.164  1.00 82.19           N  
ATOM   3133  CA  PRO A 400      -1.052  11.867  -5.684  1.00 82.19           C  
ATOM   3134  C   PRO A 400      -0.024  10.922  -5.066  1.00 82.19           C  
ATOM   3135  CB  PRO A 400      -0.754  13.320  -5.297  1.00 82.19           C  
ATOM   3136  O   PRO A 400       0.914  10.500  -5.746  1.00 82.19           O  
ATOM   3137  CG  PRO A 400      -2.086  14.000  -5.312  1.00 82.19           C  
ATOM   3138  CD  PRO A 400      -3.113  13.047  -4.766  1.00 82.19           C  
ATOM   3139  N   SER A 401      -0.158  10.586  -3.830  1.00 78.00           N  
ATOM   3140  CA  SER A 401       0.796   9.703  -3.170  1.00 78.00           C  
ATOM   3141  C   SER A 401       0.710   8.289  -3.723  1.00 78.00           C  
ATOM   3142  CB  SER A 401       0.555   9.688  -1.659  1.00 78.00           C  
ATOM   3143  O   SER A 401       1.696   7.547  -3.707  1.00 78.00           O  
ATOM   3144  OG  SER A 401       0.706  10.984  -1.111  1.00 78.00           O  
ATOM   3145  N   ARG A 402      -0.416   7.875  -4.238  1.00 83.50           N  
ATOM   3146  CA  ARG A 402      -0.662   6.508  -4.688  1.00 83.50           C  
ATOM   3147  C   ARG A 402      -0.374   6.355  -6.176  1.00 83.50           C  
ATOM   3148  CB  ARG A 402      -2.105   6.094  -4.387  1.00 83.50           C  
ATOM   3149  O   ARG A 402      -0.515   5.266  -6.734  1.00 83.50           O  
ATOM   3150  CG  ARG A 402      -2.406   5.934  -2.906  1.00 83.50           C  
ATOM   3151  CD  ARG A 402      -3.816   5.410  -2.670  1.00 83.50           C  
ATOM   3152  NE  ARG A 402      -4.082   5.203  -1.250  1.00 83.50           N  
ATOM   3153  NH1 ARG A 402      -6.258   4.480  -1.554  1.00 83.50           N  
ATOM   3154  NH2 ARG A 402      -5.371   4.609   0.557  1.00 83.50           N  
ATOM   3155  CZ  ARG A 402      -5.234   4.766  -0.752  1.00 83.50           C  
ATOM   3156  N   LEU A 403       0.048   7.441  -6.797  1.00 87.69           N  
ATOM   3157  CA  LEU A 403       0.500   7.383  -8.180  1.00 87.69           C  
ATOM   3158  C   LEU A 403       1.649   6.391  -8.336  1.00 87.69           C  
ATOM   3159  CB  LEU A 403       0.939   8.766  -8.664  1.00 87.69           C  
ATOM   3160  O   LEU A 403       1.721   5.668  -9.336  1.00 87.69           O  
ATOM   3161  CG  LEU A 403       1.315   8.883 -10.141  1.00 87.69           C  
ATOM   3162  CD1 LEU A 403       0.107   8.586 -11.023  1.00 87.69           C  
ATOM   3163  CD2 LEU A 403       1.871  10.273 -10.438  1.00 87.69           C  
ATOM   3164  N   PHE A 404       2.410   6.277  -7.328  1.00 88.31           N  
ATOM   3165  CA  PHE A 404       3.578   5.406  -7.383  1.00 88.31           C  
ATOM   3166  C   PHE A 404       3.174   3.947  -7.203  1.00 88.31           C  
ATOM   3167  CB  PHE A 404       4.598   5.805  -6.309  1.00 88.31           C  
ATOM   3168  O   PHE A 404       3.939   3.041  -7.531  1.00 88.31           O  
ATOM   3169  CG  PHE A 404       5.473   6.961  -6.703  1.00 88.31           C  
ATOM   3170  CD1 PHE A 404       6.641   6.754  -7.430  1.00 88.31           C  
ATOM   3171  CD2 PHE A 404       5.129   8.258  -6.348  1.00 88.31           C  
ATOM   3172  CE1 PHE A 404       7.453   7.824  -7.793  1.00 88.31           C  
ATOM   3173  CE2 PHE A 404       5.938   9.336  -6.707  1.00 88.31           C  
ATOM   3174  CZ  PHE A 404       7.098   9.117  -7.430  1.00 88.31           C  
ATOM   3175  N   ASP A 405       1.901   3.746  -6.684  1.00 90.81           N  
ATOM   3176  CA  ASP A 405       1.364   2.391  -6.734  1.00 90.81           C  
ATOM   3177  C   ASP A 405       1.142   1.943  -8.180  1.00 90.81           C  
ATOM   3178  CB  ASP A 405       0.055   2.301  -5.949  1.00 90.81           C  
ATOM   3179  O   ASP A 405       1.383   0.784  -8.516  1.00 90.81           O  
ATOM   3180  CG  ASP A 405       0.245   2.508  -4.457  1.00 90.81           C  
ATOM   3181  OD1 ASP A 405       1.333   2.189  -3.930  1.00 90.81           O  
ATOM   3182  OD2 ASP A 405      -0.704   2.988  -3.799  1.00 90.81           O  
ATOM   3183  N   LEU A 406       0.735   2.867  -9.047  1.00 92.44           N  
ATOM   3184  CA  LEU A 406       0.611   2.584 -10.469  1.00 92.44           C  
ATOM   3185  C   LEU A 406       1.978   2.309 -11.086  1.00 92.44           C  
ATOM   3186  CB  LEU A 406      -0.064   3.752 -11.188  1.00 92.44           C  
ATOM   3187  O   LEU A 406       2.127   1.377 -11.883  1.00 92.44           O  
ATOM   3188  CG  LEU A 406      -1.592   3.793 -11.133  1.00 92.44           C  
ATOM   3189  CD1 LEU A 406      -2.104   5.164 -11.570  1.00 92.44           C  
ATOM   3190  CD2 LEU A 406      -2.188   2.693 -12.008  1.00 92.44           C  
ATOM   3191  N   VAL A 407       2.943   3.104 -10.602  1.00 91.62           N  
ATOM   3192  CA  VAL A 407       4.305   2.895 -11.078  1.00 91.62           C  
ATOM   3193  C   VAL A 407       4.793   1.510 -10.664  1.00 91.62           C  
ATOM   3194  CB  VAL A 407       5.266   3.980 -10.547  1.00 91.62           C  
ATOM   3195  O   VAL A 407       5.395   0.790 -11.469  1.00 91.62           O  
ATOM   3196  CG1 VAL A 407       6.715   3.621 -10.867  1.00 91.62           C  
ATOM   3197  CG2 VAL A 407       4.906   5.344 -11.141  1.00 91.62           C  
ATOM   3198  N   THR A 408       4.488   1.163  -9.500  1.00 92.38           N  
ATOM   3199  CA  THR A 408       4.910  -0.127  -8.969  1.00 92.38           C  
ATOM   3200  C   THR A 408       4.410  -1.268  -9.844  1.00 92.38           C  
ATOM   3201  CB  THR A 408       4.410  -0.329  -7.523  1.00 92.38           C  
ATOM   3202  O   THR A 408       5.156  -2.199 -10.148  1.00 92.38           O  
ATOM   3203  CG2 THR A 408       4.801  -1.703  -6.992  1.00 92.38           C  
ATOM   3204  OG1 THR A 408       4.977   0.679  -6.680  1.00 92.38           O  
ATOM   3205  N   ALA A 409       3.186  -1.160 -10.344  1.00 94.06           N  
ATOM   3206  CA  ALA A 409       2.568  -2.252 -11.094  1.00 94.06           C  
ATOM   3207  C   ALA A 409       2.881  -2.139 -12.586  1.00 94.06           C  
ATOM   3208  CB  ALA A 409       1.058  -2.264 -10.875  1.00 94.06           C  
ATOM   3209  O   ALA A 409       3.146  -3.145 -13.250  1.00 94.06           O  
ATOM   3210  N   PHE A 410       3.006  -0.836 -13.086  1.00 94.69           N  
ATOM   3211  CA  PHE A 410       2.971  -0.728 -14.539  1.00 94.69           C  
ATOM   3212  C   PHE A 410       4.113   0.146 -15.039  1.00 94.69           C  
ATOM   3213  CB  PHE A 410       1.629  -0.157 -15.000  1.00 94.69           C  
ATOM   3214  O   PHE A 410       4.207   0.423 -16.234  1.00 94.69           O  
ATOM   3215  CG  PHE A 410       0.439  -0.965 -14.562  1.00 94.69           C  
ATOM   3216  CD1 PHE A 410       0.472  -2.354 -14.602  1.00 94.69           C  
ATOM   3217  CD2 PHE A 410      -0.713  -0.337 -14.109  1.00 94.69           C  
ATOM   3218  CE1 PHE A 410      -0.627  -3.105 -14.188  1.00 94.69           C  
ATOM   3219  CE2 PHE A 410      -1.815  -1.081 -13.695  1.00 94.69           C  
ATOM   3220  CZ  PHE A 410      -1.771  -2.465 -13.742  1.00 94.69           C  
ATOM   3221  N   GLY A 411       5.078   0.621 -14.125  1.00 89.69           N  
ATOM   3222  CA  GLY A 411       5.930   1.699 -14.602  1.00 89.69           C  
ATOM   3223  C   GLY A 411       7.410   1.402 -14.461  1.00 89.69           C  
ATOM   3224  O   GLY A 411       8.242   2.312 -14.516  1.00 89.69           O  
ATOM   3225  N   ALA A 412       7.758   0.176 -14.219  1.00 88.19           N  
ATOM   3226  CA  ALA A 412       9.164  -0.126 -13.984  1.00 88.19           C  
ATOM   3227  C   ALA A 412       9.984   0.057 -15.266  1.00 88.19           C  
ATOM   3228  CB  ALA A 412       9.328  -1.549 -13.453  1.00 88.19           C  
ATOM   3229  O   ALA A 412      11.125   0.511 -15.219  1.00 88.19           O  
ATOM   3230  N   PHE A 413       9.375  -0.310 -16.422  1.00 91.19           N  
ATOM   3231  CA  PHE A 413      10.008  -0.183 -17.734  1.00 91.19           C  
ATOM   3232  C   PHE A 413       8.961   0.012 -18.828  1.00 91.19           C  
ATOM   3233  CB  PHE A 413      10.859  -1.417 -18.047  1.00 91.19           C  
ATOM   3234  O   PHE A 413       7.793  -0.327 -18.641  1.00 91.19           O  
ATOM   3235  CG  PHE A 413      10.156  -2.723 -17.781  1.00 91.19           C  
ATOM   3236  CD1 PHE A 413      10.414  -3.451 -16.625  1.00 91.19           C  
ATOM   3237  CD2 PHE A 413       9.242  -3.221 -18.703  1.00 91.19           C  
ATOM   3238  CE1 PHE A 413       9.766  -4.660 -16.391  1.00 91.19           C  
ATOM   3239  CE2 PHE A 413       8.586  -4.426 -18.469  1.00 91.19           C  
ATOM   3240  CZ  PHE A 413       8.852  -5.145 -17.312  1.00 91.19           C  
ATOM   3241  N   PRO A 414       9.445   0.695 -19.922  1.00 91.75           N  
ATOM   3242  CA  PRO A 414       8.516   0.874 -21.031  1.00 91.75           C  
ATOM   3243  C   PRO A 414       8.195  -0.435 -21.750  1.00 91.75           C  
ATOM   3244  CB  PRO A 414       9.258   1.841 -21.953  1.00 91.75           C  
ATOM   3245  O   PRO A 414       9.055  -1.318 -21.844  1.00 91.75           O  
ATOM   3246  CG  PRO A 414      10.703   1.669 -21.609  1.00 91.75           C  
ATOM   3247  CD  PRO A 414      10.797   1.198 -20.188  1.00 91.75           C  
ATOM   3248  N   LEU A 415       6.984  -0.577 -22.250  1.00 92.00           N  
ATOM   3249  CA  LEU A 415       6.551  -1.786 -22.938  1.00 92.00           C  
ATOM   3250  C   LEU A 415       7.348  -1.998 -24.219  1.00 92.00           C  
ATOM   3251  CB  LEU A 415       5.055  -1.710 -23.266  1.00 92.00           C  
ATOM   3252  O   LEU A 415       7.559  -3.137 -24.641  1.00 92.00           O  
ATOM   3253  CG  LEU A 415       4.102  -1.737 -22.062  1.00 92.00           C  
ATOM   3254  CD1 LEU A 415       2.662  -1.547 -22.531  1.00 92.00           C  
ATOM   3255  CD2 LEU A 415       4.250  -3.043 -21.297  1.00 92.00           C  
ATOM   3256  N   ASP A 416       7.820  -0.930 -24.812  1.00 88.38           N  
ATOM   3257  CA  ASP A 416       8.477  -1.022 -26.125  1.00 88.38           C  
ATOM   3258  C   ASP A 416       9.992  -1.139 -25.969  1.00 88.38           C  
ATOM   3259  CB  ASP A 416       8.125   0.190 -26.984  1.00 88.38           C  
ATOM   3260  O   ASP A 416      10.711  -1.274 -26.953  1.00 88.38           O  
ATOM   3261  CG  ASP A 416       8.477   1.511 -26.328  1.00 88.38           C  
ATOM   3262  OD1 ASP A 416       8.805   1.521 -25.109  1.00 88.38           O  
ATOM   3263  OD2 ASP A 416       8.422   2.551 -27.016  1.00 88.38           O  
ATOM   3264  N   ASP A 417      10.453  -1.090 -24.750  1.00 89.50           N  
ATOM   3265  CA  ASP A 417      11.875  -1.264 -24.469  1.00 89.50           C  
ATOM   3266  C   ASP A 417      12.094  -1.638 -23.000  1.00 89.50           C  
ATOM   3267  CB  ASP A 417      12.648   0.010 -24.797  1.00 89.50           C  
ATOM   3268  O   ASP A 417      12.438  -0.783 -22.172  1.00 89.50           O  
ATOM   3269  CG  ASP A 417      14.148  -0.160 -24.672  1.00 89.50           C  
ATOM   3270  OD1 ASP A 417      14.633  -1.312 -24.609  1.00 89.50           O  
ATOM   3271  OD2 ASP A 417      14.859   0.868 -24.641  1.00 89.50           O  
ATOM   3272  N   VAL A 418      12.148  -2.955 -22.750  1.00 87.19           N  
ATOM   3273  CA  VAL A 418      12.148  -3.461 -21.391  1.00 87.19           C  
ATOM   3274  C   VAL A 418      13.555  -3.354 -20.797  1.00 87.19           C  
ATOM   3275  CB  VAL A 418      11.656  -4.922 -21.312  1.00 87.19           C  
ATOM   3276  O   VAL A 418      13.727  -3.412 -19.578  1.00 87.19           O  
ATOM   3277  CG1 VAL A 418      10.219  -5.031 -21.828  1.00 87.19           C  
ATOM   3278  CG2 VAL A 418      12.578  -5.836 -22.125  1.00 87.19           C  
ATOM   3279  N   LYS A 419      14.539  -3.123 -21.578  1.00 84.75           N  
ATOM   3280  CA  LYS A 419      15.914  -2.994 -21.094  1.00 84.75           C  
ATOM   3281  C   LYS A 419      16.219  -1.554 -20.703  1.00 84.75           C  
ATOM   3282  CB  LYS A 419      16.906  -3.469 -22.156  1.00 84.75           C  
ATOM   3283  O   LYS A 419      17.297  -1.269 -20.172  1.00 84.75           O  
ATOM   3284  CG  LYS A 419      16.812  -4.957 -22.469  1.00 84.75           C  
ATOM   3285  CD  LYS A 419      17.391  -5.793 -21.328  1.00 84.75           C  
ATOM   3286  CE  LYS A 419      17.344  -7.281 -21.656  1.00 84.75           C  
ATOM   3287  NZ  LYS A 419      17.906  -8.109 -20.547  1.00 84.75           N  
ATOM   3288  N   CYS A 420      15.250  -0.657 -21.031  1.00 84.50           N  
ATOM   3289  CA  CYS A 420      15.312   0.748 -20.656  1.00 84.50           C  
ATOM   3290  C   CYS A 420      16.547   1.426 -21.250  1.00 84.50           C  
ATOM   3291  CB  CYS A 420      15.328   0.884 -19.125  1.00 84.50           C  
ATOM   3292  O   CYS A 420      17.203   2.229 -20.578  1.00 84.50           O  
ATOM   3293  SG  CYS A 420      13.836   0.267 -18.328  1.00 84.50           S  
ATOM   3294  N   GLU A 421      16.828   0.975 -22.453  1.00 72.56           N  
ATOM   3295  CA  GLU A 421      17.938   1.618 -23.141  1.00 72.56           C  
ATOM   3296  C   GLU A 421      17.672   3.102 -23.375  1.00 72.56           C  
ATOM   3297  CB  GLU A 421      18.219   0.925 -24.484  1.00 72.56           C  
ATOM   3298  O   GLU A 421      16.594   3.475 -23.844  1.00 72.56           O  
ATOM   3299  CG  GLU A 421      18.797  -0.473 -24.344  1.00 72.56           C  
ATOM   3300  CD  GLU A 421      19.188  -1.097 -25.672  1.00 72.56           C  
ATOM   3301  OE1 GLU A 421      19.781  -2.201 -25.672  1.00 72.56           O  
ATOM   3302  OE2 GLU A 421      18.906  -0.477 -26.719  1.00 72.56           O  
ATOM   3303  N   GLY A 422      18.531   4.051 -22.812  1.00 67.88           N  
ATOM   3304  CA  GLY A 422      18.344   5.473 -23.047  1.00 67.88           C  
ATOM   3305  C   GLY A 422      17.688   6.184 -21.875  1.00 67.88           C  
ATOM   3306  O   GLY A 422      17.453   7.395 -21.938  1.00 67.88           O  
ATOM   3307  N   LEU A 423      17.328   5.395 -20.859  1.00 80.12           N  
ATOM   3308  CA  LEU A 423      16.828   5.930 -19.609  1.00 80.12           C  
ATOM   3309  C   LEU A 423      17.875   5.816 -18.500  1.00 80.12           C  
ATOM   3310  CB  LEU A 423      15.547   5.199 -19.188  1.00 80.12           C  
ATOM   3311  O   LEU A 423      18.906   5.176 -18.688  1.00 80.12           O  
ATOM   3312  CG  LEU A 423      14.391   5.230 -20.188  1.00 80.12           C  
ATOM   3313  CD1 LEU A 423      13.203   4.441 -19.656  1.00 80.12           C  
ATOM   3314  CD2 LEU A 423      13.984   6.668 -20.500  1.00 80.12           C  
ATOM   3315  N   GLU A 424      17.688   6.594 -17.453  1.00 74.38           N  
ATOM   3316  CA  GLU A 424      18.594   6.547 -16.312  1.00 74.38           C  
ATOM   3317  C   GLU A 424      18.344   5.312 -15.453  1.00 74.38           C  
ATOM   3318  CB  GLU A 424      18.453   7.816 -15.469  1.00 74.38           C  
ATOM   3319  O   GLU A 424      18.016   5.434 -14.266  1.00 74.38           O  
ATOM   3320  CG  GLU A 424      18.969   9.070 -16.156  1.00 74.38           C  
ATOM   3321  CD  GLU A 424      18.906  10.312 -15.273  1.00 74.38           C  
ATOM   3322  OE1 GLU A 424      19.375  11.391 -15.703  1.00 74.38           O  
ATOM   3323  OE2 GLU A 424      18.375  10.203 -14.141  1.00 74.38           O  
ATOM   3324  N   GLY A 425      18.141   4.133 -16.156  1.00 78.75           N  
ATOM   3325  CA  GLY A 425      17.828   2.895 -15.453  1.00 78.75           C  
ATOM   3326  C   GLY A 425      16.344   2.633 -15.328  1.00 78.75           C  
ATOM   3327  O   GLY A 425      15.539   3.227 -16.047  1.00 78.75           O  
ATOM   3328  N   TYR A 426      15.977   1.608 -14.477  1.00 83.81           N  
ATOM   3329  CA  TYR A 426      14.578   1.262 -14.250  1.00 83.81           C  
ATOM   3330  C   TYR A 426      13.883   2.330 -13.414  1.00 83.81           C  
ATOM   3331  CB  TYR A 426      14.469  -0.099 -13.555  1.00 83.81           C  
ATOM   3332  O   TYR A 426      14.539   3.104 -12.719  1.00 83.81           O  
ATOM   3333  CG  TYR A 426      14.938  -1.254 -14.406  1.00 83.81           C  
ATOM   3334  CD1 TYR A 426      14.070  -1.901 -15.281  1.00 83.81           C  
ATOM   3335  CD2 TYR A 426      16.250  -1.702 -14.336  1.00 83.81           C  
ATOM   3336  CE1 TYR A 426      14.500  -2.967 -16.062  1.00 83.81           C  
ATOM   3337  CE2 TYR A 426      16.688  -2.768 -15.117  1.00 83.81           C  
ATOM   3338  OH  TYR A 426      16.234  -4.449 -16.750  1.00 83.81           O  
ATOM   3339  CZ  TYR A 426      15.812  -3.393 -15.977  1.00 83.81           C  
ATOM   3340  N   SER A 427      12.609   2.492 -13.617  1.00 83.75           N  
ATOM   3341  CA  SER A 427      11.797   3.377 -12.781  1.00 83.75           C  
ATOM   3342  C   SER A 427      11.727   2.877 -11.344  1.00 83.75           C  
ATOM   3343  CB  SER A 427      10.383   3.500 -13.352  1.00 83.75           C  
ATOM   3344  O   SER A 427      11.992   1.702 -11.078  1.00 83.75           O  
ATOM   3345  OG  SER A 427      10.414   4.070 -14.648  1.00 83.75           O  
ATOM   3346  N   CYS A 428      11.539   3.867 -10.406  1.00 83.94           N  
ATOM   3347  CA  CYS A 428      11.633   3.518  -8.992  1.00 83.94           C  
ATOM   3348  C   CYS A 428      10.328   3.803  -8.266  1.00 83.94           C  
ATOM   3349  CB  CYS A 428      12.773   4.293  -8.320  1.00 83.94           C  
ATOM   3350  O   CYS A 428       9.570   4.691  -8.664  1.00 83.94           O  
ATOM   3351  SG  CYS A 428      12.836   4.094  -6.531  1.00 83.94           S  
ATOM   3352  N   SER A 429      10.031   2.932  -7.332  1.00 89.38           N  
ATOM   3353  CA  SER A 429       8.914   3.043  -6.398  1.00 89.38           C  
ATOM   3354  C   SER A 429       9.336   2.648  -4.988  1.00 89.38           C  
ATOM   3355  CB  SER A 429       7.746   2.170  -6.852  1.00 89.38           C  
ATOM   3356  O   SER A 429      10.109   1.705  -4.805  1.00 89.38           O  
ATOM   3357  OG  SER A 429       6.738   2.123  -5.859  1.00 89.38           O  
ATOM   3358  N   PRO A 430       8.773   3.455  -4.043  1.00 89.12           N  
ATOM   3359  CA  PRO A 430       9.102   3.088  -2.662  1.00 89.12           C  
ATOM   3360  C   PRO A 430       8.617   1.684  -2.299  1.00 89.12           C  
ATOM   3361  CB  PRO A 430       8.367   4.145  -1.835  1.00 89.12           C  
ATOM   3362  O   PRO A 430       9.180   1.047  -1.405  1.00 89.12           O  
ATOM   3363  CG  PRO A 430       8.219   5.316  -2.754  1.00 89.12           C  
ATOM   3364  CD  PRO A 430       8.086   4.805  -4.160  1.00 89.12           C  
ATOM   3365  N   ARG A 431       7.715   1.102  -2.990  1.00 90.19           N  
ATOM   3366  CA  ARG A 431       7.148  -0.205  -2.672  1.00 90.19           C  
ATOM   3367  C   ARG A 431       8.117  -1.324  -3.029  1.00 90.19           C  
ATOM   3368  CB  ARG A 431       5.820  -0.408  -3.402  1.00 90.19           C  
ATOM   3369  O   ARG A 431       7.969  -2.457  -2.566  1.00 90.19           O  
ATOM   3370  CG  ARG A 431       4.723   0.547  -2.963  1.00 90.19           C  
ATOM   3371  CD  ARG A 431       3.994   0.037  -1.728  1.00 90.19           C  
ATOM   3372  NE  ARG A 431       2.816   0.846  -1.423  1.00 90.19           N  
ATOM   3373  NH1 ARG A 431       2.355  -0.205   0.582  1.00 90.19           N  
ATOM   3374  NH2 ARG A 431       1.018   1.503  -0.156  1.00 90.19           N  
ATOM   3375  CZ  ARG A 431       2.066   0.713  -0.333  1.00 90.19           C  
ATOM   3376  N   TYR A 432       9.109  -0.989  -3.822  1.00 93.00           N  
ATOM   3377  CA  TYR A 432      10.078  -2.006  -4.223  1.00 93.00           C  
ATOM   3378  C   TYR A 432      10.898  -2.479  -3.029  1.00 93.00           C  
ATOM   3379  CB  TYR A 432      11.008  -1.466  -5.312  1.00 93.00           C  
ATOM   3380  O   TYR A 432      11.578  -3.506  -3.102  1.00 93.00           O  
ATOM   3381  CG  TYR A 432      10.320  -1.246  -6.641  1.00 93.00           C  
ATOM   3382  CD1 TYR A 432       9.133  -1.906  -6.949  1.00 93.00           C  
ATOM   3383  CD2 TYR A 432      10.852  -0.379  -7.586  1.00 93.00           C  
ATOM   3384  CE1 TYR A 432       8.500  -1.709  -8.172  1.00 93.00           C  
ATOM   3385  CE2 TYR A 432      10.227  -0.174  -8.812  1.00 93.00           C  
ATOM   3386  OH  TYR A 432       8.430  -0.642 -10.305  1.00 93.00           O  
ATOM   3387  CZ  TYR A 432       9.055  -0.842  -9.094  1.00 93.00           C  
ATOM   3388  N   VAL A 433      10.750  -1.690  -1.951  1.00 93.25           N  
ATOM   3389  CA  VAL A 433      11.430  -2.109  -0.728  1.00 93.25           C  
ATOM   3390  C   VAL A 433      10.977  -3.516  -0.344  1.00 93.25           C  
ATOM   3391  CB  VAL A 433      11.156  -1.127   0.434  1.00 93.25           C  
ATOM   3392  O   VAL A 433      11.742  -4.277   0.256  1.00 93.25           O  
ATOM   3393  CG1 VAL A 433       9.711  -1.224   0.897  1.00 93.25           C  
ATOM   3394  CG2 VAL A 433      12.117  -1.401   1.596  1.00 93.25           C  
ATOM   3395  N   LEU A 434       9.766  -3.891  -0.653  1.00 92.56           N  
ATOM   3396  CA  LEU A 434       9.180  -5.184  -0.302  1.00 92.56           C  
ATOM   3397  C   LEU A 434       9.836  -6.309  -1.095  1.00 92.56           C  
ATOM   3398  CB  LEU A 434       7.672  -5.176  -0.556  1.00 92.56           C  
ATOM   3399  O   LEU A 434       9.734  -7.480  -0.723  1.00 92.56           O  
ATOM   3400  CG  LEU A 434       6.852  -4.191   0.277  1.00 92.56           C  
ATOM   3401  CD1 LEU A 434       5.391  -4.211  -0.172  1.00 92.56           C  
ATOM   3402  CD2 LEU A 434       6.961  -4.523   1.761  1.00 92.56           C  
ATOM   3403  N   ASN A 435      10.539  -5.992  -2.133  1.00 94.62           N  
ATOM   3404  CA  ASN A 435      11.242  -6.973  -2.951  1.00 94.62           C  
ATOM   3405  C   ASN A 435      12.625  -7.281  -2.391  1.00 94.62           C  
ATOM   3406  CB  ASN A 435      11.352  -6.480  -4.398  1.00 94.62           C  
ATOM   3407  O   ASN A 435      13.258  -8.266  -2.785  1.00 94.62           O  
ATOM   3408  CG  ASN A 435      11.750  -7.586  -5.359  1.00 94.62           C  
ATOM   3409  ND2 ASN A 435      12.609  -7.258  -6.316  1.00 94.62           N  
ATOM   3410  OD1 ASN A 435      11.281  -8.719  -5.242  1.00 94.62           O  
ATOM   3411  N   LEU A 436      13.094  -6.430  -1.498  1.00 93.56           N  
ATOM   3412  CA  LEU A 436      14.367  -6.730  -0.837  1.00 93.56           C  
ATOM   3413  C   LEU A 436      14.188  -7.828   0.208  1.00 93.56           C  
ATOM   3414  CB  LEU A 436      14.938  -5.473  -0.181  1.00 93.56           C  
ATOM   3415  O   LEU A 436      13.242  -7.785   1.003  1.00 93.56           O  
ATOM   3416  CG  LEU A 436      15.148  -4.266  -1.097  1.00 93.56           C  
ATOM   3417  CD1 LEU A 436      15.703  -3.088  -0.303  1.00 93.56           C  
ATOM   3418  CD2 LEU A 436      16.078  -4.625  -2.254  1.00 93.56           C  
ATOM   3419  N   ARG A 437      15.086  -8.797   0.175  1.00 90.19           N  
ATOM   3420  CA  ARG A 437      14.945  -9.945   1.063  1.00 90.19           C  
ATOM   3421  C   ARG A 437      15.125  -9.539   2.521  1.00 90.19           C  
ATOM   3422  CB  ARG A 437      15.961 -11.031   0.696  1.00 90.19           C  
ATOM   3423  O   ARG A 437      16.016  -8.750   2.846  1.00 90.19           O  
ATOM   3424  CG  ARG A 437      15.648 -11.750  -0.607  1.00 90.19           C  
ATOM   3425  CD  ARG A 437      16.688 -12.812  -0.932  1.00 90.19           C  
ATOM   3426  NE  ARG A 437      16.547 -13.984  -0.073  1.00 90.19           N  
ATOM   3427  NH1 ARG A 437      17.375 -15.477  -1.630  1.00 90.19           N  
ATOM   3428  NH2 ARG A 437      16.719 -16.219   0.437  1.00 90.19           N  
ATOM   3429  CZ  ARG A 437      16.891 -15.227  -0.424  1.00 90.19           C  
ATOM   3430  N   ARG A 438      14.398 -10.086   3.316  1.00 84.81           N  
ATOM   3431  CA  ARG A 438      14.430  -9.781   4.742  1.00 84.81           C  
ATOM   3432  C   ARG A 438      15.711 -10.312   5.387  1.00 84.81           C  
ATOM   3433  CB  ARG A 438      13.203 -10.375   5.445  1.00 84.81           C  
ATOM   3434  O   ARG A 438      16.266  -9.688   6.293  1.00 84.81           O  
ATOM   3435  CG  ARG A 438      11.898  -9.688   5.082  1.00 84.81           C  
ATOM   3436  CD  ARG A 438      10.727 -10.250   5.867  1.00 84.81           C  
ATOM   3437  NE  ARG A 438       9.500  -9.508   5.621  1.00 84.81           N  
ATOM   3438  NH1 ARG A 438       8.555  -9.969   7.676  1.00 84.81           N  
ATOM   3439  NH2 ARG A 438       7.422  -8.688   6.156  1.00 84.81           N  
ATOM   3440  CZ  ARG A 438       8.492  -9.391   6.484  1.00 84.81           C  
ATOM   3441  N   ASP A 439      16.094 -11.453   4.855  1.00 81.69           N  
ATOM   3442  CA  ASP A 439      17.266 -12.078   5.441  1.00 81.69           C  
ATOM   3443  C   ASP A 439      18.531 -11.297   5.109  1.00 81.69           C  
ATOM   3444  CB  ASP A 439      17.406 -13.523   4.957  1.00 81.69           C  
ATOM   3445  O   ASP A 439      19.547 -11.398   5.816  1.00 81.69           O  
ATOM   3446  CG  ASP A 439      17.422 -13.641   3.445  1.00 81.69           C  
ATOM   3447  OD1 ASP A 439      17.047 -12.672   2.752  1.00 81.69           O  
ATOM   3448  OD2 ASP A 439      17.812 -14.719   2.939  1.00 81.69           O  
ATOM   3449  N   GLY A 440      18.484 -10.469   4.133  1.00 77.06           N  
ATOM   3450  CA  GLY A 440      19.609  -9.648   3.730  1.00 77.06           C  
ATOM   3451  C   GLY A 440      19.719  -8.359   4.523  1.00 77.06           C  
ATOM   3452  O   GLY A 440      20.797  -7.777   4.629  1.00 77.06           O  
ATOM   3453  N   GLY A 441      18.641  -7.879   5.137  1.00 84.56           N  
ATOM   3454  CA  GLY A 441      18.594  -6.742   6.043  1.00 84.56           C  
ATOM   3455  C   GLY A 441      18.609  -5.406   5.328  1.00 84.56           C  
ATOM   3456  O   GLY A 441      18.547  -4.352   5.965  1.00 84.56           O  
ATOM   3457  N   GLU A 442      18.766  -5.379   3.992  1.00 89.62           N  
ATOM   3458  CA  GLU A 442      18.922  -4.152   3.215  1.00 89.62           C  
ATOM   3459  C   GLU A 442      17.641  -3.324   3.234  1.00 89.62           C  
ATOM   3460  CB  GLU A 442      19.312  -4.477   1.771  1.00 89.62           C  
ATOM   3461  O   GLU A 442      17.688  -2.098   3.328  1.00 89.62           O  
ATOM   3462  CG  GLU A 442      20.719  -5.020   1.627  1.00 89.62           C  
ATOM   3463  CD  GLU A 442      20.797  -6.535   1.699  1.00 89.62           C  
ATOM   3464  OE1 GLU A 442      21.828  -7.113   1.284  1.00 89.62           O  
ATOM   3465  OE2 GLU A 442      19.812  -7.148   2.176  1.00 89.62           O  
ATOM   3466  N   GLY A 443      16.484  -4.023   3.090  1.00 91.56           N  
ATOM   3467  CA  GLY A 443      15.219  -3.320   3.162  1.00 91.56           C  
ATOM   3468  C   GLY A 443      15.008  -2.598   4.480  1.00 91.56           C  
ATOM   3469  O   GLY A 443      14.648  -1.419   4.496  1.00 91.56           O  
ATOM   3470  N   LEU A 444      15.258  -3.322   5.598  1.00 91.00           N  
ATOM   3471  CA  LEU A 444      15.094  -2.754   6.934  1.00 91.00           C  
ATOM   3472  C   LEU A 444      16.125  -1.650   7.180  1.00 91.00           C  
ATOM   3473  CB  LEU A 444      15.234  -3.844   8.000  1.00 91.00           C  
ATOM   3474  O   LEU A 444      15.805  -0.635   7.805  1.00 91.00           O  
ATOM   3475  CG  LEU A 444      14.070  -4.824   8.125  1.00 91.00           C  
ATOM   3476  CD1 LEU A 444      14.445  -5.988   9.031  1.00 91.00           C  
ATOM   3477  CD2 LEU A 444      12.828  -4.113   8.648  1.00 91.00           C  
ATOM   3478  N   THR A 445      17.281  -1.778   6.660  1.00 91.38           N  
ATOM   3479  CA  THR A 445      18.312  -0.747   6.766  1.00 91.38           C  
ATOM   3480  C   THR A 445      17.891   0.512   6.012  1.00 91.38           C  
ATOM   3481  CB  THR A 445      19.672  -1.247   6.223  1.00 91.38           C  
ATOM   3482  O   THR A 445      18.016   1.623   6.531  1.00 91.38           O  
ATOM   3483  CG2 THR A 445      20.734  -0.156   6.301  1.00 91.38           C  
ATOM   3484  OG1 THR A 445      20.094  -2.375   6.992  1.00 91.38           O  
ATOM   3485  N   LEU A 446      17.438   0.312   4.812  1.00 93.19           N  
ATOM   3486  CA  LEU A 446      16.969   1.438   4.016  1.00 93.19           C  
ATOM   3487  C   LEU A 446      15.859   2.193   4.746  1.00 93.19           C  
ATOM   3488  CB  LEU A 446      16.469   0.957   2.654  1.00 93.19           C  
ATOM   3489  O   LEU A 446      15.898   3.422   4.840  1.00 93.19           O  
ATOM   3490  CG  LEU A 446      15.984   2.041   1.688  1.00 93.19           C  
ATOM   3491  CD1 LEU A 446      17.156   2.924   1.261  1.00 93.19           C  
ATOM   3492  CD2 LEU A 446      15.312   1.413   0.472  1.00 93.19           C  
ATOM   3493  N   ILE A 447      14.906   1.441   5.324  1.00 93.81           N  
ATOM   3494  CA  ILE A 447      13.773   2.012   6.051  1.00 93.81           C  
ATOM   3495  C   ILE A 447      14.281   2.744   7.293  1.00 93.81           C  
ATOM   3496  CB  ILE A 447      12.750   0.925   6.449  1.00 93.81           C  
ATOM   3497  O   ILE A 447      13.906   3.895   7.535  1.00 93.81           O  
ATOM   3498  CG1 ILE A 447      12.047   0.371   5.203  1.00 93.81           C  
ATOM   3499  CG2 ILE A 447      11.734   1.482   7.449  1.00 93.81           C  
ATOM   3500  CD1 ILE A 447      11.227  -0.884   5.465  1.00 93.81           C  
ATOM   3501  N   GLY A 448      15.086   2.094   8.070  1.00 92.50           N  
ATOM   3502  CA  GLY A 448      15.609   2.656   9.305  1.00 92.50           C  
ATOM   3503  C   GLY A 448      16.438   3.908   9.086  1.00 92.50           C  
ATOM   3504  O   GLY A 448      16.250   4.914   9.766  1.00 92.50           O  
ATOM   3505  N   VAL A 449      17.344   3.859   8.164  1.00 91.88           N  
ATOM   3506  CA  VAL A 449      18.219   4.988   7.883  1.00 91.88           C  
ATOM   3507  C   VAL A 449      17.391   6.164   7.359  1.00 91.88           C  
ATOM   3508  CB  VAL A 449      19.312   4.613   6.863  1.00 91.88           C  
ATOM   3509  O   VAL A 449      17.625   7.312   7.758  1.00 91.88           O  
ATOM   3510  CG1 VAL A 449      20.062   5.859   6.383  1.00 91.88           C  
ATOM   3511  CG2 VAL A 449      20.297   3.613   7.480  1.00 91.88           C  
ATOM   3512  N   SER A 450      16.500   5.887   6.496  1.00 93.38           N  
ATOM   3513  CA  SER A 450      15.617   6.934   5.973  1.00 93.38           C  
ATOM   3514  C   SER A 450      14.836   7.605   7.094  1.00 93.38           C  
ATOM   3515  CB  SER A 450      14.656   6.355   4.938  1.00 93.38           C  
ATOM   3516  O   SER A 450      14.680   8.828   7.105  1.00 93.38           O  
ATOM   3517  OG  SER A 450      13.766   7.355   4.465  1.00 93.38           O  
ATOM   3518  N   TRP A 451      14.320   6.801   7.965  1.00 93.06           N  
ATOM   3519  CA  TRP A 451      13.609   7.340   9.117  1.00 93.06           C  
ATOM   3520  C   TRP A 451      14.516   8.242   9.953  1.00 93.06           C  
ATOM   3521  CB  TRP A 451      13.055   6.207   9.992  1.00 93.06           C  
ATOM   3522  O   TRP A 451      14.125   9.344  10.336  1.00 93.06           O  
ATOM   3523  CG  TRP A 451      12.273   6.680  11.180  1.00 93.06           C  
ATOM   3524  CD1 TRP A 451      10.992   7.168  11.180  1.00 93.06           C  
ATOM   3525  CD2 TRP A 451      12.719   6.711  12.539  1.00 93.06           C  
ATOM   3526  CE2 TRP A 451      11.656   7.230  13.312  1.00 93.06           C  
ATOM   3527  CE3 TRP A 451      13.906   6.348  13.172  1.00 93.06           C  
ATOM   3528  NE1 TRP A 451      10.617   7.500  12.461  1.00 93.06           N  
ATOM   3529  CH2 TRP A 451      12.930   7.035  15.297  1.00 93.06           C  
ATOM   3530  CZ2 TRP A 451      11.750   7.398  14.695  1.00 93.06           C  
ATOM   3531  CZ3 TRP A 451      14.008   6.516  14.555  1.00 93.06           C  
ATOM   3532  N   ASN A 452      15.656   7.801  10.219  1.00 90.56           N  
ATOM   3533  CA  ASN A 452      16.625   8.578  10.984  1.00 90.56           C  
ATOM   3534  C   ASN A 452      16.922   9.922  10.312  1.00 90.56           C  
ATOM   3535  CB  ASN A 452      17.922   7.789  11.180  1.00 90.56           C  
ATOM   3536  O   ASN A 452      16.984  10.953  10.984  1.00 90.56           O  
ATOM   3537  CG  ASN A 452      17.875   6.906  12.414  1.00 90.56           C  
ATOM   3538  ND2 ASN A 452      18.750   5.906  12.453  1.00 90.56           N  
ATOM   3539  OD1 ASN A 452      17.078   7.121  13.320  1.00 90.56           O  
ATOM   3540  N   LEU A 453      17.203   9.828   9.008  1.00 90.69           N  
ATOM   3541  CA  LEU A 453      17.438  11.070   8.266  1.00 90.69           C  
ATOM   3542  C   LEU A 453      16.266  12.023   8.430  1.00 90.69           C  
ATOM   3543  CB  LEU A 453      17.656  10.766   6.777  1.00 90.69           C  
ATOM   3544  O   LEU A 453      16.469  13.219   8.664  1.00 90.69           O  
ATOM   3545  CG  LEU A 453      18.969  10.039   6.422  1.00 90.69           C  
ATOM   3546  CD1 LEU A 453      18.969   9.672   4.941  1.00 90.69           C  
ATOM   3547  CD2 LEU A 453      20.172  10.898   6.777  1.00 90.69           C  
ATOM   3548  N   TRP A 454      15.102  11.508   8.312  1.00 91.94           N  
ATOM   3549  CA  TRP A 454      13.883  12.297   8.414  1.00 91.94           C  
ATOM   3550  C   TRP A 454      13.695  12.828   9.828  1.00 91.94           C  
ATOM   3551  CB  TRP A 454      12.664  11.469   8.008  1.00 91.94           C  
ATOM   3552  O   TRP A 454      13.484  14.031  10.023  1.00 91.94           O  
ATOM   3553  CG  TRP A 454      11.359  12.195   8.125  1.00 91.94           C  
ATOM   3554  CD1 TRP A 454      10.828  13.086   7.238  1.00 91.94           C  
ATOM   3555  CD2 TRP A 454      10.422  12.094   9.203  1.00 91.94           C  
ATOM   3556  CE2 TRP A 454       9.344  12.961   8.906  1.00 91.94           C  
ATOM   3557  CE3 TRP A 454      10.391  11.367  10.398  1.00 91.94           C  
ATOM   3558  NE1 TRP A 454       9.617  13.547   7.699  1.00 91.94           N  
ATOM   3559  CH2 TRP A 454       8.242  12.375  10.914  1.00 91.94           C  
ATOM   3560  CZ2 TRP A 454       8.242  13.109   9.750  1.00 91.94           C  
ATOM   3561  CZ3 TRP A 454       9.297  11.516  11.242  1.00 91.94           C  
ATOM   3562  N   PHE A 455      13.750  11.961  10.773  1.00 89.44           N  
ATOM   3563  CA  PHE A 455      13.523  12.289  12.172  1.00 89.44           C  
ATOM   3564  C   PHE A 455      14.516  13.344  12.648  1.00 89.44           C  
ATOM   3565  CB  PHE A 455      13.633  11.039  13.047  1.00 89.44           C  
ATOM   3566  O   PHE A 455      14.133  14.312  13.305  1.00 89.44           O  
ATOM   3567  CG  PHE A 455      13.227  11.266  14.477  1.00 89.44           C  
ATOM   3568  CD1 PHE A 455      14.164  11.625  15.430  1.00 89.44           C  
ATOM   3569  CD2 PHE A 455      11.898  11.109  14.867  1.00 89.44           C  
ATOM   3570  CE1 PHE A 455      13.797  11.836  16.766  1.00 89.44           C  
ATOM   3571  CE2 PHE A 455      11.523  11.312  16.188  1.00 89.44           C  
ATOM   3572  CZ  PHE A 455      12.469  11.672  17.141  1.00 89.44           C  
ATOM   3573  N   ASN A 456      15.727  13.234  12.250  1.00 86.25           N  
ATOM   3574  CA  ASN A 456      16.797  14.102  12.734  1.00 86.25           C  
ATOM   3575  C   ASN A 456      16.844  15.422  11.969  1.00 86.25           C  
ATOM   3576  CB  ASN A 456      18.141  13.391  12.648  1.00 86.25           C  
ATOM   3577  O   ASN A 456      17.578  16.328  12.336  1.00 86.25           O  
ATOM   3578  CG  ASN A 456      18.281  12.273  13.672  1.00 86.25           C  
ATOM   3579  ND2 ASN A 456      18.969  11.203  13.281  1.00 86.25           N  
ATOM   3580  OD1 ASN A 456      17.781  12.375  14.789  1.00 86.25           O  
ATOM   3581  N   SER A 457      16.172  15.453  10.898  1.00 86.50           N  
ATOM   3582  CA  SER A 457      16.125  16.688  10.133  1.00 86.50           C  
ATOM   3583  C   SER A 457      15.227  17.734  10.797  1.00 86.50           C  
ATOM   3584  CB  SER A 457      15.656  16.422   8.703  1.00 86.50           C  
ATOM   3585  O   SER A 457      15.258  18.906  10.438  1.00 86.50           O  
ATOM   3586  OG  SER A 457      14.266  16.141   8.680  1.00 86.50           O  
ATOM   3587  N   PHE A 458      14.453  17.297  11.828  1.00 83.81           N  
ATOM   3588  CA  PHE A 458      13.617  18.203  12.609  1.00 83.81           C  
ATOM   3589  C   PHE A 458      14.414  18.812  13.758  1.00 83.81           C  
ATOM   3590  CB  PHE A 458      12.383  17.469  13.148  1.00 83.81           C  
ATOM   3591  O   PHE A 458      15.172  18.109  14.438  1.00 83.81           O  
ATOM   3592  CG  PHE A 458      11.352  17.172  12.102  1.00 83.81           C  
ATOM   3593  CD1 PHE A 458      10.258  18.000  11.922  1.00 83.81           C  
ATOM   3594  CD2 PHE A 458      11.477  16.047  11.289  1.00 83.81           C  
ATOM   3595  CE1 PHE A 458       9.297  17.719  10.953  1.00 83.81           C  
ATOM   3596  CE2 PHE A 458      10.523  15.766  10.320  1.00 83.81           C  
ATOM   3597  CZ  PHE A 458       9.430  16.609  10.148  1.00 83.81           C  
ATOM   3598  N   PRO A 459      14.352  20.203  13.797  1.00 77.50           N  
ATOM   3599  CA  PRO A 459      15.039  20.828  14.922  1.00 77.50           C  
ATOM   3600  C   PRO A 459      14.602  20.266  16.281  1.00 77.50           C  
ATOM   3601  CB  PRO A 459      14.656  22.297  14.789  1.00 77.50           C  
ATOM   3602  O   PRO A 459      15.422  20.109  17.188  1.00 77.50           O  
ATOM   3603  CG  PRO A 459      14.219  22.453  13.375  1.00 77.50           C  
ATOM   3604  CD  PRO A 459      13.750  21.125  12.867  1.00 77.50           C  
ATOM   3605  N   ALA A 460      13.312  19.922  16.391  1.00 82.25           N  
ATOM   3606  CA  ALA A 460      12.727  19.188  17.516  1.00 82.25           C  
ATOM   3607  C   ALA A 460      12.188  17.828  17.047  1.00 82.25           C  
ATOM   3608  CB  ALA A 460      11.609  20.000  18.156  1.00 82.25           C  
ATOM   3609  O   ALA A 460      12.680  17.266  16.062  1.00 82.25           O  
ATOM   3610  N   ARG A 461      11.258  17.328  17.750  1.00 81.81           N  
ATOM   3611  CA  ARG A 461      10.609  16.078  17.359  1.00 81.81           C  
ATOM   3612  C   ARG A 461       9.461  16.328  16.391  1.00 81.81           C  
ATOM   3613  CB  ARG A 461      10.086  15.336  18.609  1.00 81.81           C  
ATOM   3614  O   ARG A 461       8.844  17.391  16.406  1.00 81.81           O  
ATOM   3615  CG  ARG A 461      11.188  14.797  19.500  1.00 81.81           C  
ATOM   3616  CD  ARG A 461      10.633  13.844  20.547  1.00 81.81           C  
ATOM   3617  NE  ARG A 461      11.695  13.281  21.391  1.00 81.81           N  
ATOM   3618  NH1 ARG A 461      10.289  11.953  22.656  1.00 81.81           N  
ATOM   3619  NH2 ARG A 461      12.547  11.961  23.062  1.00 81.81           N  
ATOM   3620  CZ  ARG A 461      11.508  12.398  22.359  1.00 81.81           C  
ATOM   3621  N   PRO A 462       9.367  15.383  15.398  1.00 83.88           N  
ATOM   3622  CA  PRO A 462       8.242  15.562  14.469  1.00 83.88           C  
ATOM   3623  C   PRO A 462       6.891  15.586  15.172  1.00 83.88           C  
ATOM   3624  CB  PRO A 462       8.359  14.344  13.539  1.00 83.88           C  
ATOM   3625  O   PRO A 462       6.699  14.891  16.172  1.00 83.88           O  
ATOM   3626  CG  PRO A 462       9.734  13.812  13.773  1.00 83.88           C  
ATOM   3627  CD  PRO A 462      10.188  14.250  15.141  1.00 83.88           C  
ATOM   3628  N   ALA A 463       6.008  16.422  14.680  1.00 79.38           N  
ATOM   3629  CA  ALA A 463       4.641  16.453  15.195  1.00 79.38           C  
ATOM   3630  C   ALA A 463       3.910  15.148  14.906  1.00 79.38           C  
ATOM   3631  CB  ALA A 463       3.875  17.641  14.594  1.00 79.38           C  
ATOM   3632  O   ALA A 463       4.266  14.430  13.969  1.00 79.38           O  
ATOM   3633  N   GLU A 464       2.846  14.875  15.703  1.00 71.75           N  
ATOM   3634  CA  GLU A 464       2.055  13.656  15.547  1.00 71.75           C  
ATOM   3635  C   GLU A 464       1.412  13.594  14.164  1.00 71.75           C  
ATOM   3636  CB  GLU A 464       0.977  13.578  16.641  1.00 71.75           C  
ATOM   3637  O   GLU A 464       1.287  12.508  13.586  1.00 71.75           O  
ATOM   3638  CG  GLU A 464       0.307  12.219  16.734  1.00 71.75           C  
ATOM   3639  CD  GLU A 464      -0.694  12.125  17.875  1.00 71.75           C  
ATOM   3640  OE1 GLU A 464      -1.405  11.094  17.969  1.00 71.75           O  
ATOM   3641  OE2 GLU A 464      -0.768  13.086  18.672  1.00 71.75           O  
ATOM   3642  N   ALA A 465       1.086  14.695  13.602  1.00 71.69           N  
ATOM   3643  CA  ALA A 465       0.384  14.758  12.320  1.00 71.69           C  
ATOM   3644  C   ALA A 465       1.332  14.469  11.164  1.00 71.69           C  
ATOM   3645  CB  ALA A 465      -0.272  16.125  12.141  1.00 71.69           C  
ATOM   3646  O   ALA A 465       0.892  14.117  10.062  1.00 71.69           O  
ATOM   3647  N   GLU A 466       2.637  14.539  11.484  1.00 78.69           N  
ATOM   3648  CA  GLU A 466       3.621  14.297  10.438  1.00 78.69           C  
ATOM   3649  C   GLU A 466       3.830  12.797  10.211  1.00 78.69           C  
ATOM   3650  CB  GLU A 466       4.953  14.961  10.781  1.00 78.69           C  
ATOM   3651  O   GLU A 466       4.031  12.047  11.164  1.00 78.69           O  
ATOM   3652  CG  GLU A 466       4.891  16.484  10.797  1.00 78.69           C  
ATOM   3653  CD  GLU A 466       4.918  17.094   9.406  1.00 78.69           C  
ATOM   3654  OE1 GLU A 466       4.766  18.344   9.289  1.00 78.69           O  
ATOM   3655  OE2 GLU A 466       5.086  16.344   8.430  1.00 78.69           O  
ATOM   3656  N   ILE A 467       3.658  12.375   9.031  1.00 74.75           N  
ATOM   3657  CA  ILE A 467       3.846  10.961   8.727  1.00 74.75           C  
ATOM   3658  C   ILE A 467       5.023  10.789   7.770  1.00 74.75           C  
ATOM   3659  CB  ILE A 467       2.568  10.336   8.125  1.00 74.75           C  
ATOM   3660  O   ILE A 467       5.105  11.477   6.750  1.00 74.75           O  
ATOM   3661  CG1 ILE A 467       1.388  10.500   9.094  1.00 74.75           C  
ATOM   3662  CG2 ILE A 467       2.795   8.867   7.781  1.00 74.75           C  
ATOM   3663  CD1 ILE A 467       0.049  10.070   8.508  1.00 74.75           C  
ATOM   3664  N   SER A 468       5.898   9.898   8.211  1.00 84.62           N  
ATOM   3665  CA  SER A 468       7.062   9.602   7.379  1.00 84.62           C  
ATOM   3666  C   SER A 468       6.793   8.438   6.438  1.00 84.62           C  
ATOM   3667  CB  SER A 468       8.281   9.297   8.250  1.00 84.62           C  
ATOM   3668  O   SER A 468       6.070   7.500   6.793  1.00 84.62           O  
ATOM   3669  OG  SER A 468       9.328   8.734   7.477  1.00 84.62           O  
ATOM   3670  N   GLU A 469       7.293   8.523   5.184  1.00 84.75           N  
ATOM   3671  CA  GLU A 469       7.215   7.418   4.230  1.00 84.75           C  
ATOM   3672  C   GLU A 469       7.797   6.137   4.824  1.00 84.75           C  
ATOM   3673  CB  GLU A 469       7.941   7.777   2.934  1.00 84.75           C  
ATOM   3674  O   GLU A 469       7.293   5.043   4.562  1.00 84.75           O  
ATOM   3675  CG  GLU A 469       7.754   6.754   1.821  1.00 84.75           C  
ATOM   3676  CD  GLU A 469       6.312   6.648   1.346  1.00 84.75           C  
ATOM   3677  OE1 GLU A 469       5.898   5.551   0.907  1.00 84.75           O  
ATOM   3678  OE2 GLU A 469       5.594   7.668   1.413  1.00 84.75           O  
ATOM   3679  N   SER A 470       8.789   6.219   5.617  1.00 89.81           N  
ATOM   3680  CA  SER A 470       9.445   5.082   6.258  1.00 89.81           C  
ATOM   3681  C   SER A 470       8.484   4.336   7.180  1.00 89.81           C  
ATOM   3682  CB  SER A 470      10.664   5.547   7.047  1.00 89.81           C  
ATOM   3683  O   SER A 470       8.523   3.107   7.258  1.00 89.81           O  
ATOM   3684  OG  SER A 470      11.633   6.125   6.188  1.00 89.81           O  
ATOM   3685  N   GLU A 471       7.629   5.094   7.871  1.00 87.69           N  
ATOM   3686  CA  GLU A 471       6.621   4.461   8.719  1.00 87.69           C  
ATOM   3687  C   GLU A 471       5.668   3.604   7.891  1.00 87.69           C  
ATOM   3688  CB  GLU A 471       5.836   5.516   9.500  1.00 87.69           C  
ATOM   3689  O   GLU A 471       5.328   2.486   8.289  1.00 87.69           O  
ATOM   3690  CG  GLU A 471       6.645   6.199  10.594  1.00 87.69           C  
ATOM   3691  CD  GLU A 471       5.902   7.344  11.266  1.00 87.69           C  
ATOM   3692  OE1 GLU A 471       6.273   7.727  12.398  1.00 87.69           O  
ATOM   3693  OE2 GLU A 471       4.938   7.859  10.656  1.00 87.69           O  
ATOM   3694  N   HIS A 472       5.273   4.133   6.730  1.00 83.19           N  
ATOM   3695  CA  HIS A 472       4.395   3.393   5.832  1.00 83.19           C  
ATOM   3696  C   HIS A 472       5.074   2.129   5.316  1.00 83.19           C  
ATOM   3697  CB  HIS A 472       3.961   4.273   4.660  1.00 83.19           C  
ATOM   3698  O   HIS A 472       4.465   1.059   5.285  1.00 83.19           O  
ATOM   3699  CG  HIS A 472       3.023   5.371   5.051  1.00 83.19           C  
ATOM   3700  CD2 HIS A 472       3.180   6.715   5.039  1.00 83.19           C  
ATOM   3701  ND1 HIS A 472       1.752   5.133   5.523  1.00 83.19           N  
ATOM   3702  CE1 HIS A 472       1.163   6.289   5.785  1.00 83.19           C  
ATOM   3703  NE2 HIS A 472       2.008   7.266   5.500  1.00 83.19           N  
ATOM   3704  N   LEU A 473       6.305   2.240   4.957  1.00 88.38           N  
ATOM   3705  CA  LEU A 473       7.066   1.115   4.426  1.00 88.38           C  
ATOM   3706  C   LEU A 473       7.277   0.048   5.492  1.00 88.38           C  
ATOM   3707  CB  LEU A 473       8.422   1.590   3.889  1.00 88.38           C  
ATOM   3708  O   LEU A 473       7.156  -1.147   5.215  1.00 88.38           O  
ATOM   3709  CG  LEU A 473       8.375   2.498   2.658  1.00 88.38           C  
ATOM   3710  CD1 LEU A 473       9.781   2.971   2.303  1.00 88.38           C  
ATOM   3711  CD2 LEU A 473       7.738   1.773   1.479  1.00 88.38           C  
ATOM   3712  N   PHE A 474       7.531   0.561   6.688  1.00 89.19           N  
ATOM   3713  CA  PHE A 474       7.730  -0.372   7.789  1.00 89.19           C  
ATOM   3714  C   PHE A 474       6.453  -1.155   8.070  1.00 89.19           C  
ATOM   3715  CB  PHE A 474       8.180   0.372   9.047  1.00 89.19           C  
ATOM   3716  O   PHE A 474       6.504  -2.361   8.328  1.00 89.19           O  
ATOM   3717  CG  PHE A 474       8.531  -0.536  10.195  1.00 89.19           C  
ATOM   3718  CD1 PHE A 474       8.062  -0.267  11.477  1.00 89.19           C  
ATOM   3719  CD2 PHE A 474       9.320  -1.658  10.000  1.00 89.19           C  
ATOM   3720  CE1 PHE A 474       8.375  -1.105  12.547  1.00 89.19           C  
ATOM   3721  CE2 PHE A 474       9.641  -2.500  11.062  1.00 89.19           C  
ATOM   3722  CZ  PHE A 474       9.172  -2.223  12.328  1.00 89.19           C  
ATOM   3723  N   HIS A 475       5.340  -0.454   8.039  1.00 85.50           N  
ATOM   3724  CA  HIS A 475       4.055  -1.112   8.242  1.00 85.50           C  
ATOM   3725  C   HIS A 475       3.857  -2.250   7.246  1.00 85.50           C  
ATOM   3726  CB  HIS A 475       2.910  -0.103   8.117  1.00 85.50           C  
ATOM   3727  O   HIS A 475       3.416  -3.340   7.617  1.00 85.50           O  
ATOM   3728  CG  HIS A 475       1.580  -0.650   8.523  1.00 85.50           C  
ATOM   3729  CD2 HIS A 475       1.254  -1.644   9.383  1.00 85.50           C  
ATOM   3730  ND1 HIS A 475       0.390  -0.165   8.031  1.00 85.50           N  
ATOM   3731  CE1 HIS A 475      -0.613  -0.838   8.570  1.00 85.50           C  
ATOM   3732  NE2 HIS A 475      -0.115  -1.741   9.391  1.00 85.50           N  
ATOM   3733  N   GLN A 476       4.176  -2.012   5.984  1.00 83.56           N  
ATOM   3734  CA  GLN A 476       4.047  -3.014   4.934  1.00 83.56           C  
ATOM   3735  C   GLN A 476       4.996  -4.188   5.172  1.00 83.56           C  
ATOM   3736  CB  GLN A 476       4.312  -2.393   3.561  1.00 83.56           C  
ATOM   3737  O   GLN A 476       4.629  -5.340   4.945  1.00 83.56           O  
ATOM   3738  CG  GLN A 476       3.260  -1.383   3.127  1.00 83.56           C  
ATOM   3739  CD  GLN A 476       3.305  -1.091   1.639  1.00 83.56           C  
ATOM   3740  NE2 GLN A 476       2.348  -0.302   1.160  1.00 83.56           N  
ATOM   3741  OE1 GLN A 476       4.191  -1.568   0.925  1.00 83.56           O  
ATOM   3742  N   PHE A 477       6.105  -3.828   5.660  1.00 85.44           N  
ATOM   3743  CA  PHE A 477       7.102  -4.848   5.973  1.00 85.44           C  
ATOM   3744  C   PHE A 477       6.602  -5.770   7.078  1.00 85.44           C  
ATOM   3745  CB  PHE A 477       8.422  -4.195   6.395  1.00 85.44           C  
ATOM   3746  O   PHE A 477       6.824  -6.980   7.027  1.00 85.44           O  
ATOM   3747  CG  PHE A 477       9.602  -5.133   6.355  1.00 85.44           C  
ATOM   3748  CD1 PHE A 477       9.922  -5.906   7.465  1.00 85.44           C  
ATOM   3749  CD2 PHE A 477      10.383  -5.246   5.215  1.00 85.44           C  
ATOM   3750  CE1 PHE A 477      11.016  -6.773   7.438  1.00 85.44           C  
ATOM   3751  CE2 PHE A 477      11.469  -6.113   5.176  1.00 85.44           C  
ATOM   3752  CZ  PHE A 477      11.781  -6.875   6.289  1.00 85.44           C  
ATOM   3753  N   LEU A 478       5.852  -5.285   8.055  1.00 86.00           N  
ATOM   3754  CA  LEU A 478       5.355  -6.039   9.203  1.00 86.00           C  
ATOM   3755  C   LEU A 478       4.312  -7.066   8.766  1.00 86.00           C  
ATOM   3756  CB  LEU A 478       4.758  -5.094  10.242  1.00 86.00           C  
ATOM   3757  O   LEU A 478       4.070  -8.047   9.477  1.00 86.00           O  
ATOM   3758  CG  LEU A 478       5.734  -4.148  10.945  1.00 86.00           C  
ATOM   3759  CD1 LEU A 478       4.996  -3.266  11.945  1.00 86.00           C  
ATOM   3760  CD2 LEU A 478       6.844  -4.938  11.633  1.00 86.00           C  
ATOM   3761  N   LEU A 479       3.811  -6.898   7.574  1.00 84.62           N  
ATOM   3762  CA  LEU A 479       2.793  -7.809   7.055  1.00 84.62           C  
ATOM   3763  C   LEU A 479       3.436  -9.023   6.398  1.00 84.62           C  
ATOM   3764  CB  LEU A 479       1.895  -7.082   6.051  1.00 84.62           C  
ATOM   3765  O   LEU A 479       2.736  -9.898   5.879  1.00 84.62           O  
ATOM   3766  CG  LEU A 479       1.012  -5.969   6.609  1.00 84.62           C  
ATOM   3767  CD1 LEU A 479       0.344  -5.199   5.473  1.00 84.62           C  
ATOM   3768  CD2 LEU A 479      -0.033  -6.539   7.562  1.00 84.62           C  
ATOM   3769  N   ASN A 480       4.695  -9.070   6.441  1.00 84.88           N  
ATOM   3770  CA  ASN A 480       5.512 -10.164   5.926  1.00 84.88           C  
ATOM   3771  C   ASN A 480       5.367 -10.305   4.414  1.00 84.88           C  
ATOM   3772  CB  ASN A 480       5.152 -11.477   6.621  1.00 84.88           C  
ATOM   3773  O   ASN A 480       5.379 -11.422   3.887  1.00 84.88           O  
ATOM   3774  CG  ASN A 480       6.270 -12.500   6.547  1.00 84.88           C  
ATOM   3775  ND2 ASN A 480       5.902 -13.781   6.539  1.00 84.88           N  
ATOM   3776  OD1 ASN A 480       7.449 -12.148   6.500  1.00 84.88           O  
ATOM   3777  N   LYS A 481       5.156  -9.258   3.754  1.00 88.62           N  
ATOM   3778  CA  LYS A 481       5.098  -9.273   2.295  1.00 88.62           C  
ATOM   3779  C   LYS A 481       6.484  -9.492   1.691  1.00 88.62           C  
ATOM   3780  CB  LYS A 481       4.504  -7.961   1.769  1.00 88.62           C  
ATOM   3781  O   LYS A 481       7.480  -8.984   2.205  1.00 88.62           O  
ATOM   3782  CG  LYS A 481       3.031  -7.773   2.107  1.00 88.62           C  
ATOM   3783  CD  LYS A 481       2.469  -6.512   1.465  1.00 88.62           C  
ATOM   3784  CE  LYS A 481       0.969  -6.387   1.699  1.00 88.62           C  
ATOM   3785  NZ  LYS A 481       0.400  -5.188   1.011  1.00 88.62           N  
ATOM   3786  N   ARG A 482       6.508 -10.297   0.635  1.00 91.19           N  
ATOM   3787  CA  ARG A 482       7.754 -10.531  -0.086  1.00 91.19           C  
ATOM   3788  C   ARG A 482       7.770  -9.789  -1.415  1.00 91.19           C  
ATOM   3789  CB  ARG A 482       7.961 -12.031  -0.325  1.00 91.19           C  
ATOM   3790  O   ARG A 482       8.797  -9.742  -2.098  1.00 91.19           O  
ATOM   3791  CG  ARG A 482       8.148 -12.836   0.950  1.00 91.19           C  
ATOM   3792  CD  ARG A 482       8.234 -14.328   0.665  1.00 91.19           C  
ATOM   3793  NE  ARG A 482       7.988 -15.125   1.866  1.00 91.19           N  
ATOM   3794  NH1 ARG A 482       8.109 -17.172   0.793  1.00 91.19           N  
ATOM   3795  NH2 ARG A 482       7.699 -17.078   3.047  1.00 91.19           N  
ATOM   3796  CZ  ARG A 482       7.934 -16.453   1.899  1.00 91.19           C  
ATOM   3797  N   SER A 483       6.719  -9.281  -1.700  1.00 92.88           N  
ATOM   3798  CA  SER A 483       6.516  -8.484  -2.910  1.00 92.88           C  
ATOM   3799  C   SER A 483       5.426  -7.441  -2.713  1.00 92.88           C  
ATOM   3800  CB  SER A 483       6.160  -9.391  -4.090  1.00 92.88           C  
ATOM   3801  O   SER A 483       4.504  -7.641  -1.918  1.00 92.88           O  
ATOM   3802  OG  SER A 483       5.723  -8.625  -5.199  1.00 92.88           O  
ATOM   3803  N   PRO A 484       5.586  -6.355  -3.502  1.00 92.06           N  
ATOM   3804  CA  PRO A 484       4.535  -5.340  -3.414  1.00 92.06           C  
ATOM   3805  C   PRO A 484       3.197  -5.828  -3.965  1.00 92.06           C  
ATOM   3806  CB  PRO A 484       5.086  -4.191  -4.262  1.00 92.06           C  
ATOM   3807  O   PRO A 484       2.166  -5.184  -3.750  1.00 92.06           O  
ATOM   3808  CG  PRO A 484       6.055  -4.836  -5.199  1.00 92.06           C  
ATOM   3809  CD  PRO A 484       6.688  -6.004  -4.504  1.00 92.06           C  
ATOM   3810  N   PHE A 485       3.189  -6.996  -4.562  1.00 95.19           N  
ATOM   3811  CA  PHE A 485       2.010  -7.434  -5.301  1.00 95.19           C  
ATOM   3812  C   PHE A 485       1.184  -8.406  -4.465  1.00 95.19           C  
ATOM   3813  CB  PHE A 485       2.416  -8.094  -6.621  1.00 95.19           C  
ATOM   3814  O   PHE A 485       0.098  -8.820  -4.879  1.00 95.19           O  
ATOM   3815  CG  PHE A 485       3.295  -7.227  -7.484  1.00 95.19           C  
ATOM   3816  CD1 PHE A 485       2.902  -5.938  -7.828  1.00 95.19           C  
ATOM   3817  CD2 PHE A 485       4.512  -7.703  -7.953  1.00 95.19           C  
ATOM   3818  CE1 PHE A 485       3.713  -5.137  -8.625  1.00 95.19           C  
ATOM   3819  CE2 PHE A 485       5.328  -6.906  -8.758  1.00 95.19           C  
ATOM   3820  CZ  PHE A 485       4.926  -5.625  -9.094  1.00 95.19           C  
ATOM   3821  N   GLN A 486       1.673  -8.742  -3.295  1.00 93.31           N  
ATOM   3822  CA  GLN A 486       0.954  -9.703  -2.465  1.00 93.31           C  
ATOM   3823  C   GLN A 486      -0.205  -9.039  -1.729  1.00 93.31           C  
ATOM   3824  CB  GLN A 486       1.902 -10.367  -1.463  1.00 93.31           C  
ATOM   3825  O   GLN A 486      -0.075  -7.910  -1.249  1.00 93.31           O  
ATOM   3826  CG  GLN A 486       2.889 -11.336  -2.098  1.00 93.31           C  
ATOM   3827  CD  GLN A 486       3.777 -12.023  -1.076  1.00 93.31           C  
ATOM   3828  NE2 GLN A 486       3.693 -13.344  -1.012  1.00 93.31           N  
ATOM   3829  OE1 GLN A 486       4.531 -11.367  -0.351  1.00 93.31           O  
ATOM   3830  N   ASN A 487      -1.294  -9.719  -1.755  1.00 92.56           N  
ATOM   3831  CA  ASN A 487      -2.486  -9.297  -1.027  1.00 92.56           C  
ATOM   3832  C   ASN A 487      -2.486  -9.828   0.404  1.00 92.56           C  
ATOM   3833  CB  ASN A 487      -3.750  -9.758  -1.761  1.00 92.56           C  
ATOM   3834  O   ASN A 487      -2.057 -10.961   0.651  1.00 92.56           O  
ATOM   3835  CG  ASN A 487      -5.020  -9.406  -1.007  1.00 92.56           C  
ATOM   3836  ND2 ASN A 487      -5.594  -8.250  -1.310  1.00 92.56           N  
ATOM   3837  OD1 ASN A 487      -5.480 -10.180  -0.158  1.00 92.56           O  
ATOM   3838  N   THR A 488      -3.039  -9.031   1.375  1.00 89.06           N  
ATOM   3839  CA  THR A 488      -2.922  -9.414   2.777  1.00 89.06           C  
ATOM   3840  C   THR A 488      -4.301  -9.523   3.424  1.00 89.06           C  
ATOM   3841  CB  THR A 488      -2.062  -8.406   3.562  1.00 89.06           C  
ATOM   3842  O   THR A 488      -4.410  -9.641   4.645  1.00 89.06           O  
ATOM   3843  CG2 THR A 488      -0.640  -8.352   3.016  1.00 89.06           C  
ATOM   3844  OG1 THR A 488      -2.650  -7.102   3.457  1.00 89.06           O  
ATOM   3845  N   HIS A 489      -5.316  -9.500   2.664  1.00 86.75           N  
ATOM   3846  CA  HIS A 489      -6.664  -9.383   3.205  1.00 86.75           C  
ATOM   3847  C   HIS A 489      -7.078 -10.656   3.939  1.00 86.75           C  
ATOM   3848  CB  HIS A 489      -7.664  -9.070   2.090  1.00 86.75           C  
ATOM   3849  O   HIS A 489      -8.008 -10.641   4.750  1.00 86.75           O  
ATOM   3850  CG  HIS A 489      -7.602  -7.660   1.604  1.00 86.75           C  
ATOM   3851  CD2 HIS A 489      -8.078  -7.086   0.474  1.00 86.75           C  
ATOM   3852  ND1 HIS A 489      -6.980  -6.656   2.316  1.00 86.75           N  
ATOM   3853  CE1 HIS A 489      -7.082  -5.523   1.643  1.00 86.75           C  
ATOM   3854  NE2 HIS A 489      -7.742  -5.758   0.521  1.00 86.75           N  
ATOM   3855  N   ARG A 490      -6.316 -11.766   3.738  1.00 83.00           N  
ATOM   3856  CA  ARG A 490      -6.648 -13.008   4.430  1.00 83.00           C  
ATOM   3857  C   ARG A 490      -5.762 -13.203   5.656  1.00 83.00           C  
ATOM   3858  CB  ARG A 490      -6.504 -14.203   3.482  1.00 83.00           C  
ATOM   3859  O   ARG A 490      -5.812 -14.250   6.301  1.00 83.00           O  
ATOM   3860  CG  ARG A 490      -7.570 -14.258   2.398  1.00 83.00           C  
ATOM   3861  CD  ARG A 490      -7.586 -15.609   1.698  1.00 83.00           C  
ATOM   3862  NE  ARG A 490      -8.703 -15.719   0.764  1.00 83.00           N  
ATOM   3863  NH1 ARG A 490      -8.258 -17.906   0.168  1.00 83.00           N  
ATOM   3864  NH2 ARG A 490     -10.039 -16.797  -0.763  1.00 83.00           N  
ATOM   3865  CZ  ARG A 490      -8.992 -16.812   0.059  1.00 83.00           C  
ATOM   3866  N   LEU A 491      -4.965 -12.195   5.938  1.00 78.75           N  
ATOM   3867  CA  LEU A 491      -4.141 -12.234   7.141  1.00 78.75           C  
ATOM   3868  C   LEU A 491      -4.934 -11.789   8.359  1.00 78.75           C  
ATOM   3869  CB  LEU A 491      -2.900 -11.352   6.973  1.00 78.75           C  
ATOM   3870  O   LEU A 491      -5.738 -10.859   8.281  1.00 78.75           O  
ATOM   3871  CG  LEU A 491      -1.812 -11.883   6.035  1.00 78.75           C  
ATOM   3872  CD1 LEU A 491      -0.666 -10.875   5.938  1.00 78.75           C  
ATOM   3873  CD2 LEU A 491      -1.304 -13.234   6.516  1.00 78.75           C  
ATOM   3874  N   GLU A 492      -4.754 -12.523   9.406  1.00 71.62           N  
ATOM   3875  CA  GLU A 492      -5.426 -12.188  10.656  1.00 71.62           C  
ATOM   3876  C   GLU A 492      -4.457 -11.547  11.648  1.00 71.62           C  
ATOM   3877  CB  GLU A 492      -6.074 -13.430  11.273  1.00 71.62           C  
ATOM   3878  O   GLU A 492      -3.250 -11.773  11.578  1.00 71.62           O  
ATOM   3879  CG  GLU A 492      -7.145 -14.062  10.406  1.00 71.62           C  
ATOM   3880  CD  GLU A 492      -7.758 -15.312  11.016  1.00 71.62           C  
ATOM   3881  OE1 GLU A 492      -8.680 -15.898  10.406  1.00 71.62           O  
ATOM   3882  OE2 GLU A 492      -7.316 -15.703  12.125  1.00 71.62           O  
ATOM   3883  N   GLY A 493      -4.973 -10.578  12.500  1.00 68.38           N  
ATOM   3884  CA  GLY A 493      -4.160  -9.977  13.539  1.00 68.38           C  
ATOM   3885  C   GLY A 493      -3.801  -8.531  13.250  1.00 68.38           C  
ATOM   3886  O   GLY A 493      -4.266  -7.953  12.266  1.00 68.38           O  
ATOM   3887  N   ASN A 494      -3.086  -7.922  14.242  1.00 72.62           N  
ATOM   3888  CA  ASN A 494      -2.635  -6.535  14.164  1.00 72.62           C  
ATOM   3889  C   ASN A 494      -1.125  -6.449  13.961  1.00 72.62           C  
ATOM   3890  CB  ASN A 494      -3.045  -5.770  15.422  1.00 72.62           C  
ATOM   3891  O   ASN A 494      -0.352  -6.836  14.836  1.00 72.62           O  
ATOM   3892  CG  ASN A 494      -2.709  -4.293  15.344  1.00 72.62           C  
ATOM   3893  ND2 ASN A 494      -3.152  -3.529  16.328  1.00 72.62           N  
ATOM   3894  OD1 ASN A 494      -2.059  -3.842  14.398  1.00 72.62           O  
ATOM   3895  N   ALA A 495      -0.735  -5.930  12.734  1.00 75.38           N  
ATOM   3896  CA  ALA A 495       0.671  -5.891  12.344  1.00 75.38           C  
ATOM   3897  C   ALA A 495       1.466  -4.949  13.242  1.00 75.38           C  
ATOM   3898  CB  ALA A 495       0.804  -5.469  10.883  1.00 75.38           C  
ATOM   3899  O   ALA A 495       2.695  -5.020  13.289  1.00 75.38           O  
ATOM   3900  N   LEU A 496       0.736  -4.156  14.039  1.00 80.25           N  
ATOM   3901  CA  LEU A 496       1.430  -3.215  14.906  1.00 80.25           C  
ATOM   3902  C   LEU A 496       1.716  -3.842  16.266  1.00 80.25           C  
ATOM   3903  CB  LEU A 496       0.603  -1.939  15.086  1.00 80.25           C  
ATOM   3904  O   LEU A 496       2.498  -3.301  17.047  1.00 80.25           O  
ATOM   3905  CG  LEU A 496       0.369  -1.104  13.820  1.00 80.25           C  
ATOM   3906  CD1 LEU A 496      -0.406   0.165  14.164  1.00 80.25           C  
ATOM   3907  CD2 LEU A 496       1.695  -0.762  13.156  1.00 80.25           C  
ATOM   3908  N   ASN A 497       1.096  -5.043  16.578  1.00 78.00           N  
ATOM   3909  CA  ASN A 497       1.343  -5.789  17.797  1.00 78.00           C  
ATOM   3910  C   ASN A 497       2.527  -6.742  17.656  1.00 78.00           C  
ATOM   3911  CB  ASN A 497       0.091  -6.562  18.219  1.00 78.00           C  
ATOM   3912  O   ASN A 497       2.369  -7.957  17.766  1.00 78.00           O  
ATOM   3913  CG  ASN A 497       0.143  -7.020  19.672  1.00 78.00           C  
ATOM   3914  ND2 ASN A 497      -0.750  -7.934  20.031  1.00 78.00           N  
ATOM   3915  OD1 ASN A 497       0.979  -6.559  20.438  1.00 78.00           O  
ATOM   3916  N   VAL A 498       3.631  -6.242  17.234  1.00 80.12           N  
ATOM   3917  CA  VAL A 498       4.816  -7.047  16.969  1.00 80.12           C  
ATOM   3918  C   VAL A 498       5.926  -6.680  17.953  1.00 80.12           C  
ATOM   3919  CB  VAL A 498       5.305  -6.863  15.516  1.00 80.12           C  
ATOM   3920  O   VAL A 498       6.012  -5.535  18.391  1.00 80.12           O  
ATOM   3921  CG1 VAL A 498       5.742  -5.422  15.266  1.00 80.12           C  
ATOM   3922  CG2 VAL A 498       6.449  -7.832  15.211  1.00 80.12           C  
ATOM   3923  N   GLU A 499       6.629  -7.711  18.281  1.00 83.81           N  
ATOM   3924  CA  GLU A 499       7.840  -7.500  19.062  1.00 83.81           C  
ATOM   3925  C   GLU A 499       9.062  -7.332  18.172  1.00 83.81           C  
ATOM   3926  CB  GLU A 499       8.062  -8.656  20.047  1.00 83.81           C  
ATOM   3927  O   GLU A 499       9.312  -8.164  17.297  1.00 83.81           O  
ATOM   3928  CG  GLU A 499       9.211  -8.438  21.016  1.00 83.81           C  
ATOM   3929  CD  GLU A 499       9.469  -9.633  21.922  1.00 83.81           C  
ATOM   3930  OE1 GLU A 499      10.352  -9.539  22.797  1.00 83.81           O  
ATOM   3931  OE2 GLU A 499       8.789 -10.664  21.734  1.00 83.81           O  
ATOM   3932  N   ILE A 500       9.805  -6.102  18.422  1.00 86.88           N  
ATOM   3933  CA  ILE A 500      11.023  -5.848  17.672  1.00 86.88           C  
ATOM   3934  C   ILE A 500      12.227  -6.398  18.422  1.00 86.88           C  
ATOM   3935  CB  ILE A 500      11.211  -4.340  17.391  1.00 86.88           C  
ATOM   3936  O   ILE A 500      12.461  -6.039  19.578  1.00 86.88           O  
ATOM   3937  CG1 ILE A 500       9.969  -3.762  16.703  1.00 86.88           C  
ATOM   3938  CG2 ILE A 500      12.461  -4.098  16.531  1.00 86.88           C  
ATOM   3939  CD1 ILE A 500       9.719  -4.305  15.305  1.00 86.88           C  
ATOM   3940  N   VAL A 501      12.969  -7.363  17.703  1.00 86.00           N  
ATOM   3941  CA  VAL A 501      14.125  -7.969  18.359  1.00 86.00           C  
ATOM   3942  C   VAL A 501      15.359  -7.816  17.469  1.00 86.00           C  
ATOM   3943  CB  VAL A 501      13.875  -9.461  18.672  1.00 86.00           C  
ATOM   3944  O   VAL A 501      15.242  -7.719  16.250  1.00 86.00           O  
ATOM   3945  CG1 VAL A 501      12.734  -9.617  19.672  1.00 86.00           C  
ATOM   3946  CG2 VAL A 501      13.570 -10.234  17.391  1.00 86.00           C  
ATOM   3947  N   ALA A 502      16.500  -7.719  18.141  1.00 84.00           N  
ATOM   3948  CA  ALA A 502      17.750  -7.617  17.406  1.00 84.00           C  
ATOM   3949  C   ALA A 502      18.125  -8.961  16.766  1.00 84.00           C  
ATOM   3950  CB  ALA A 502      18.875  -7.133  18.312  1.00 84.00           C  
ATOM   3951  O   ALA A 502      17.891 -10.016  17.359  1.00 84.00           O  
ATOM   3952  N   THR A 503      18.688  -8.812  15.469  1.00 80.00           N  
ATOM   3953  CA  THR A 503      19.125 -10.031  14.805  1.00 80.00           C  
ATOM   3954  C   THR A 503      20.344 -10.617  15.508  1.00 80.00           C  
ATOM   3955  CB  THR A 503      19.453  -9.773  13.328  1.00 80.00           C  
ATOM   3956  O   THR A 503      21.219  -9.883  15.984  1.00 80.00           O  
ATOM   3957  CG2 THR A 503      19.844 -11.070  12.617  1.00 80.00           C  
ATOM   3958  OG1 THR A 503      18.297  -9.219  12.680  1.00 80.00           O  
ATOM   3959  N   GLN A 504      20.359 -11.961  15.711  1.00 66.88           N  
ATOM   3960  CA  GLN A 504      21.438 -12.680  16.391  1.00 66.88           C  
ATOM   3961  C   GLN A 504      22.391 -13.320  15.375  1.00 66.88           C  
ATOM   3962  CB  GLN A 504      20.875 -13.742  17.328  1.00 66.88           C  
ATOM   3963  O   GLN A 504      23.484 -13.750  15.734  1.00 66.88           O  
ATOM   3964  CG  GLN A 504      20.062 -13.172  18.484  1.00 66.88           C  
ATOM   3965  CD  GLN A 504      19.750 -14.211  19.547  1.00 66.88           C  
ATOM   3966  NE2 GLN A 504      19.125 -13.773  20.641  1.00 66.88           N  
ATOM   3967  OE1 GLN A 504      20.062 -15.391  19.391  1.00 66.88           O  
ATOM   3968  N   GLY A 505      22.156 -13.164  14.047  1.00 57.16           N  
ATOM   3969  CA  GLY A 505      22.891 -13.852  13.000  1.00 57.16           C  
ATOM   3970  C   GLY A 505      23.875 -12.961  12.273  1.00 57.16           C  
ATOM   3971  O   GLY A 505      23.828 -11.734  12.406  1.00 57.16           O  
ATOM   3972  N   ALA A 506      25.156 -13.477  11.781  1.00 53.78           N  
ATOM   3973  CA  ALA A 506      26.250 -12.906  10.992  1.00 53.78           C  
ATOM   3974  C   ALA A 506      25.750 -12.414   9.641  1.00 53.78           C  
ATOM   3975  CB  ALA A 506      27.359 -13.938  10.805  1.00 53.78           C  
ATOM   3976  O   ALA A 506      26.516 -11.867   8.844  1.00 53.78           O  
ATOM   3977  N   GLN A 507      24.422 -12.586   9.258  1.00 56.38           N  
ATOM   3978  CA  GLN A 507      23.797 -12.438   7.949  1.00 56.38           C  
ATOM   3979  C   GLN A 507      23.594 -10.961   7.605  1.00 56.38           C  
ATOM   3980  CB  GLN A 507      22.469 -13.188   7.891  1.00 56.38           C  
ATOM   3981  O   GLN A 507      23.453 -10.609   6.434  1.00 56.38           O  
ATOM   3982  CG  GLN A 507      22.625 -14.703   7.891  1.00 56.38           C  
ATOM   3983  CD  GLN A 507      21.297 -15.422   7.754  1.00 56.38           C  
ATOM   3984  NE2 GLN A 507      21.344 -16.750   7.609  1.00 56.38           N  
ATOM   3985  OE1 GLN A 507      20.234 -14.805   7.781  1.00 56.38           O  
ATOM   3986  N   MET A 508      23.984  -9.992   8.570  1.00 58.97           N  
ATOM   3987  CA  MET A 508      23.781  -8.562   8.344  1.00 58.97           C  
ATOM   3988  C   MET A 508      25.094  -7.809   8.477  1.00 58.97           C  
ATOM   3989  CB  MET A 508      22.750  -8.008   9.336  1.00 58.97           C  
ATOM   3990  O   MET A 508      25.109  -6.594   8.680  1.00 58.97           O  
ATOM   3991  CG  MET A 508      21.375  -8.617   9.195  1.00 58.97           C  
ATOM   3992  SD  MET A 508      20.500  -8.055   7.676  1.00 58.97           S  
ATOM   3993  CE  MET A 508      19.672  -6.570   8.312  1.00 58.97           C  
ATOM   3994  N   ALA A 509      26.250  -8.633   8.367  1.00 54.38           N  
ATOM   3995  CA  ALA A 509      27.609  -8.141   8.430  1.00 54.38           C  
ATOM   3996  C   ALA A 509      27.938  -7.223   7.254  1.00 54.38           C  
ATOM   3997  CB  ALA A 509      28.594  -9.312   8.469  1.00 54.38           C  
ATOM   3998  O   ALA A 509      27.484  -7.473   6.129  1.00 54.38           O  
ATOM   3999  N   GLY A 510      28.281  -5.809   7.418  1.00 57.59           N  
ATOM   4000  CA  GLY A 510      28.625  -4.852   6.379  1.00 57.59           C  
ATOM   4001  C   GLY A 510      27.625  -3.709   6.270  1.00 57.59           C  
ATOM   4002  O   GLY A 510      27.906  -2.699   5.617  1.00 57.59           O  
ATOM   4003  N   LEU A 511      26.438  -3.848   6.918  1.00 64.00           N  
ATOM   4004  CA  LEU A 511      25.422  -2.809   6.961  1.00 64.00           C  
ATOM   4005  C   LEU A 511      25.719  -1.789   8.055  1.00 64.00           C  
ATOM   4006  CB  LEU A 511      24.031  -3.424   7.195  1.00 64.00           C  
ATOM   4007  O   LEU A 511      25.141  -0.707   8.086  1.00 64.00           O  
ATOM   4008  CG  LEU A 511      23.484  -4.297   6.070  1.00 64.00           C  
ATOM   4009  CD1 LEU A 511      22.172  -4.934   6.492  1.00 64.00           C  
ATOM   4010  CD2 LEU A 511      23.312  -3.479   4.797  1.00 64.00           C  
ATOM   4011  N   GLU A 512      26.766  -2.156   8.867  1.00 64.81           N  
ATOM   4012  CA  GLU A 512      27.219  -1.309   9.969  1.00 64.81           C  
ATOM   4013  C   GLU A 512      27.844  -0.024   9.445  1.00 64.81           C  
ATOM   4014  CB  GLU A 512      28.203  -2.064  10.859  1.00 64.81           C  
ATOM   4015  O   GLU A 512      27.812   1.009  10.117  1.00 64.81           O  
ATOM   4016  CG  GLU A 512      27.578  -3.238  11.602  1.00 64.81           C  
ATOM   4017  CD  GLU A 512      28.609  -4.262  12.070  1.00 64.81           C  
ATOM   4018  OE1 GLU A 512      28.203  -5.309  12.625  1.00 64.81           O  
ATOM   4019  OE2 GLU A 512      29.812  -4.012  11.875  1.00 64.81           O  
ATOM   4020  N   ASN A 513      28.375  -0.117   8.195  1.00 64.00           N  
ATOM   4021  CA  ASN A 513      29.047   1.024   7.594  1.00 64.00           C  
ATOM   4022  C   ASN A 513      28.078   2.164   7.305  1.00 64.00           C  
ATOM   4023  CB  ASN A 513      29.766   0.603   6.309  1.00 64.00           C  
ATOM   4024  O   ASN A 513      28.438   3.338   7.422  1.00 64.00           O  
ATOM   4025  CG  ASN A 513      30.969  -0.281   6.578  1.00 64.00           C  
ATOM   4026  ND2 ASN A 513      31.375  -1.042   5.570  1.00 64.00           N  
ATOM   4027  OD1 ASN A 513      31.531  -0.281   7.680  1.00 64.00           O  
ATOM   4028  N   TYR A 514      26.781   1.795   7.082  1.00 65.75           N  
ATOM   4029  CA  TYR A 514      25.766   2.799   6.797  1.00 65.75           C  
ATOM   4030  C   TYR A 514      25.328   3.508   8.070  1.00 65.75           C  
ATOM   4031  CB  TYR A 514      24.547   2.156   6.117  1.00 65.75           C  
ATOM   4032  O   TYR A 514      25.016   4.703   8.055  1.00 65.75           O  
ATOM   4033  CG  TYR A 514      24.844   1.625   4.734  1.00 65.75           C  
ATOM   4034  CD1 TYR A 514      24.938   2.484   3.643  1.00 65.75           C  
ATOM   4035  CD2 TYR A 514      25.016   0.262   4.516  1.00 65.75           C  
ATOM   4036  CE1 TYR A 514      25.203   2.000   2.367  1.00 65.75           C  
ATOM   4037  CE2 TYR A 514      25.281  -0.234   3.244  1.00 65.75           C  
ATOM   4038  OH  TYR A 514      25.641   0.155   0.917  1.00 65.75           O  
ATOM   4039  CZ  TYR A 514      25.375   0.641   2.178  1.00 65.75           C  
ATOM   4040  N   LEU A 515      25.547   2.857   9.148  1.00 65.25           N  
ATOM   4041  CA  LEU A 515      25.141   3.314  10.469  1.00 65.25           C  
ATOM   4042  C   LEU A 515      26.234   4.148  11.125  1.00 65.25           C  
ATOM   4043  CB  LEU A 515      24.781   2.123  11.367  1.00 65.25           C  
ATOM   4044  O   LEU A 515      25.953   5.074  11.883  1.00 65.25           O  
ATOM   4045  CG  LEU A 515      23.562   1.309  10.953  1.00 65.25           C  
ATOM   4046  CD1 LEU A 515      23.453   0.047  11.805  1.00 65.25           C  
ATOM   4047  CD2 LEU A 515      22.297   2.150  11.070  1.00 65.25           C  
ATOM   4048  N   ARG A 516      27.484   3.779  10.789  1.00 66.88           N  
ATOM   4049  CA  ARG A 516      28.641   4.500  11.312  1.00 66.88           C  
ATOM   4050  C   ARG A 516      28.609   5.969  10.898  1.00 66.88           C  
ATOM   4051  CB  ARG A 516      29.938   3.855  10.828  1.00 66.88           C  
ATOM   4052  O   ARG A 516      28.875   6.855  11.719  1.00 66.88           O  
ATOM   4053  CG  ARG A 516      31.188   4.383  11.516  1.00 66.88           C  
ATOM   4054  CD  ARG A 516      32.469   3.754  10.953  1.00 66.88           C  
ATOM   4055  NE  ARG A 516      32.500   2.316  11.211  1.00 66.88           N  
ATOM   4056  NH1 ARG A 516      34.562   2.004  10.242  1.00 66.88           N  
ATOM   4057  NH2 ARG A 516      33.438   0.225  11.148  1.00 66.88           N  
ATOM   4058  CZ  ARG A 516      33.500   1.519  10.867  1.00 66.88           C  
ATOM   4059  N   ALA A 517      28.250   6.277   9.750  1.00 61.78           N  
ATOM   4060  CA  ALA A 517      28.203   7.641   9.227  1.00 61.78           C  
ATOM   4061  C   ALA A 517      27.141   8.469   9.945  1.00 61.78           C  
ATOM   4062  CB  ALA A 517      27.922   7.621   7.727  1.00 61.78           C  
ATOM   4063  O   ALA A 517      27.359   9.641  10.258  1.00 61.78           O  
ATOM   4064  N   ILE A 518      26.047   7.875  10.289  1.00 65.75           N  
ATOM   4065  CA  ILE A 518      24.969   8.539  11.008  1.00 65.75           C  
ATOM   4066  C   ILE A 518      25.391   8.805  12.453  1.00 65.75           C  
ATOM   4067  CB  ILE A 518      23.656   7.703  10.977  1.00 65.75           C  
ATOM   4068  O   ILE A 518      25.156   9.891  12.984  1.00 65.75           O  
ATOM   4069  CG1 ILE A 518      23.125   7.609   9.547  1.00 65.75           C  
ATOM   4070  CG2 ILE A 518      22.609   8.297  11.922  1.00 65.75           C  
ATOM   4071  CD1 ILE A 518      21.875   6.738   9.406  1.00 65.75           C  
ATOM   4072  N   GLN A 519      26.016   7.832  13.047  1.00 67.12           N  
ATOM   4073  CA  GLN A 519      26.484   7.930  14.430  1.00 67.12           C  
ATOM   4074  C   GLN A 519      27.562   8.992  14.578  1.00 67.12           C  
ATOM   4075  CB  GLN A 519      27.000   6.578  14.922  1.00 67.12           C  
ATOM   4076  O   GLN A 519      27.562   9.758  15.539  1.00 67.12           O  
ATOM   4077  CG  GLN A 519      25.891   5.562  15.195  1.00 67.12           C  
ATOM   4078  CD  GLN A 519      26.438   4.188  15.555  1.00 67.12           C  
ATOM   4079  NE2 GLN A 519      25.547   3.281  15.938  1.00 67.12           N  
ATOM   4080  OE1 GLN A 519      27.656   3.947  15.477  1.00 67.12           O  
ATOM   4081  N   GLU A 520      28.453   9.062  13.625  1.00 68.06           N  
ATOM   4082  CA  GLU A 520      29.516  10.070  13.609  1.00 68.06           C  
ATOM   4083  C   GLU A 520      28.953  11.477  13.445  1.00 68.06           C  
ATOM   4084  CB  GLU A 520      30.516   9.773  12.492  1.00 68.06           C  
ATOM   4085  O   GLU A 520      29.422  12.422  14.078  1.00 68.06           O  
ATOM   4086  CG  GLU A 520      31.422   8.570  12.766  1.00 68.06           C  
ATOM   4087  CD  GLU A 520      32.312   8.219  11.594  1.00 68.06           C  
ATOM   4088  OE1 GLU A 520      33.125   7.266  11.719  1.00 68.06           O  
ATOM   4089  OE2 GLU A 520      32.219   8.898  10.547  1.00 68.06           O  
ATOM   4090  N   ALA A 521      27.953  11.641  12.641  1.00 60.78           N  
ATOM   4091  CA  ALA A 521      27.297  12.922  12.430  1.00 60.78           C  
ATOM   4092  C   ALA A 521      26.531  13.359  13.680  1.00 60.78           C  
ATOM   4093  CB  ALA A 521      26.344  12.836  11.234  1.00 60.78           C  
ATOM   4094  O   ALA A 521      26.516  14.547  14.016  1.00 60.78           O  
ATOM   4095  N   GLN A 522      25.953  12.438  14.414  1.00 60.94           N  
ATOM   4096  CA  GLN A 522      25.188  12.695  15.641  1.00 60.94           C  
ATOM   4097  C   GLN A 522      26.125  13.055  16.797  1.00 60.94           C  
ATOM   4098  CB  GLN A 522      24.344  11.484  16.016  1.00 60.94           C  
ATOM   4099  O   GLN A 522      25.812  13.922  17.609  1.00 60.94           O  
ATOM   4100  CG  GLN A 522      23.125  11.281  15.109  1.00 60.94           C  
ATOM   4101  CD  GLN A 522      22.312  10.070  15.500  1.00 60.94           C  
ATOM   4102  NE2 GLN A 522      21.031  10.070  15.109  1.00 60.94           N  
ATOM   4103  OE1 GLN A 522      22.812   9.141  16.141  1.00 60.94           O  
ATOM   4104  N   GLN A 523      27.281  12.445  16.844  1.00 57.78           N  
ATOM   4105  CA  GLN A 523      28.328  12.719  17.828  1.00 57.78           C  
ATOM   4106  C   GLN A 523      28.953  14.086  17.594  1.00 57.78           C  
ATOM   4107  CB  GLN A 523      29.391  11.625  17.797  1.00 57.78           C  
ATOM   4108  O   GLN A 523      29.234  14.812  18.547  1.00 57.78           O  
ATOM   4109  CG  GLN A 523      29.047  10.383  18.594  1.00 57.78           C  
ATOM   4110  CD  GLN A 523      30.125   9.312  18.531  1.00 57.78           C  
ATOM   4111  NE2 GLN A 523      29.938   8.234  19.281  1.00 57.78           N  
ATOM   4112  OE1 GLN A 523      31.109   9.461  17.797  1.00 57.78           O  
ATOM   4113  N   GLU A 524      29.125  14.539  16.375  1.00 55.12           N  
ATOM   4114  CA  GLU A 524      29.641  15.852  16.016  1.00 55.12           C  
ATOM   4115  C   GLU A 524      28.656  16.953  16.391  1.00 55.12           C  
ATOM   4116  CB  GLU A 524      29.953  15.914  14.508  1.00 55.12           C  
ATOM   4117  O   GLU A 524      29.062  18.047  16.797  1.00 55.12           O  
ATOM   4118  CG  GLU A 524      31.281  15.258  14.125  1.00 55.12           C  
ATOM   4119  CD  GLU A 524      31.547  15.297  12.633  1.00 55.12           C  
ATOM   4120  OE1 GLU A 524      32.594  14.766  12.195  1.00 55.12           O  
ATOM   4121  OE2 GLU A 524      30.719  15.859  11.891  1.00 55.12           O  
ATOM   4122  N   ARG A 525      27.375  16.734  16.422  1.00 54.81           N  
ATOM   4123  CA  ARG A 525      26.297  17.656  16.781  1.00 54.81           C  
ATOM   4124  C   ARG A 525      26.172  17.797  18.297  1.00 54.81           C  
ATOM   4125  CB  ARG A 525      24.969  17.188  16.188  1.00 54.81           C  
ATOM   4126  O   ARG A 525      25.859  18.875  18.797  1.00 54.81           O  
ATOM   4127  CG  ARG A 525      24.703  17.734  14.789  1.00 54.81           C  
ATOM   4128  CD  ARG A 525      23.297  17.375  14.305  1.00 54.81           C  
ATOM   4129  NE  ARG A 525      23.219  17.359  12.852  1.00 54.81           N  
ATOM   4130  NH1 ARG A 525      20.922  17.594  12.773  1.00 54.81           N  
ATOM   4131  NH2 ARG A 525      22.125  17.438  10.828  1.00 54.81           N  
ATOM   4132  CZ  ARG A 525      22.094  17.469  12.156  1.00 54.81           C  
ATOM   4133  N   GLN A 526      26.484  16.703  19.062  1.00 50.09           N  
ATOM   4134  CA  GLN A 526      26.438  16.656  20.516  1.00 50.09           C  
ATOM   4135  C   GLN A 526      27.703  17.266  21.125  1.00 50.09           C  
ATOM   4136  CB  GLN A 526      26.250  15.227  21.000  1.00 50.09           C  
ATOM   4137  O   GLN A 526      27.656  17.906  22.172  1.00 50.09           O  
ATOM   4138  CG  GLN A 526      24.844  14.703  20.844  1.00 50.09           C  
ATOM   4139  CD  GLN A 526      24.672  13.289  21.375  1.00 50.09           C  
ATOM   4140  NE2 GLN A 526      23.469  12.742  21.234  1.00 50.09           N  
ATOM   4141  OE1 GLN A 526      25.609  12.703  21.922  1.00 50.09           O  
ATOM   4142  N   GLU A 527      28.844  17.234  20.422  1.00 41.50           N  
ATOM   4143  CA  GLU A 527      30.141  17.719  20.906  1.00 41.50           C  
ATOM   4144  C   GLU A 527      30.391  19.156  20.484  1.00 41.50           C  
ATOM   4145  CB  GLU A 527      31.266  16.812  20.391  1.00 41.50           C  
ATOM   4146  O   GLU A 527      31.062  19.906  21.188  1.00 41.50           O  
ATOM   4147  CG  GLU A 527      31.328  15.453  21.062  1.00 41.50           C  
ATOM   4148  CD  GLU A 527      32.469  14.586  20.578  1.00 41.50           C  
ATOM   4149  OE1 GLU A 527      32.656  13.477  21.125  1.00 41.50           O  
ATOM   4150  OE2 GLU A 527      33.188  15.023  19.656  1.00 41.50           O  
ATOM   4151  N   GLU A 528      29.469  19.859  19.734  1.00 43.06           N  
ATOM   4152  CA  GLU A 528      29.641  21.281  19.422  1.00 43.06           C  
ATOM   4153  C   GLU A 528      28.297  21.984  19.281  1.00 43.06           C  
ATOM   4154  CB  GLU A 528      30.453  21.438  18.125  1.00 43.06           C  
ATOM   4155  O   GLU A 528      27.734  22.062  18.188  1.00 43.06           O  
ATOM   4156  CG  GLU A 528      31.953  21.406  18.328  1.00 43.06           C  
ATOM   4157  CD  GLU A 528      32.750  21.734  17.078  1.00 43.06           C  
ATOM   4158  OE1 GLU A 528      34.000  21.859  17.156  1.00 43.06           O  
ATOM   4159  OE2 GLU A 528      32.125  21.891  16.016  1.00 43.06           O  
ATOM   4160  N   PRO A 529      27.500  22.141  20.328  1.00 40.25           N  
ATOM   4161  CA  PRO A 529      26.203  22.812  20.234  1.00 40.25           C  
ATOM   4162  C   PRO A 529      26.344  24.297  19.859  1.00 40.25           C  
ATOM   4163  CB  PRO A 529      25.625  22.672  21.656  1.00 40.25           C  
ATOM   4164  O   PRO A 529      25.359  24.922  19.453  1.00 40.25           O  
ATOM   4165  CG  PRO A 529      26.750  22.125  22.469  1.00 40.25           C  
ATOM   4166  CD  PRO A 529      27.969  21.984  21.578  1.00 40.25           C  
ATOM   4167  N   GLY A 530      27.609  24.797  19.406  1.00 39.66           N  
ATOM   4168  CA  GLY A 530      27.844  26.219  19.156  1.00 39.66           C  
ATOM   4169  C   GLY A 530      28.641  26.484  17.906  1.00 39.66           C  
ATOM   4170  O   GLY A 530      29.047  27.625  17.656  1.00 39.66           O  
ATOM   4171  N   ARG A 531      28.781  25.641  16.891  1.00 37.69           N  
ATOM   4172  CA  ARG A 531      29.500  26.047  15.695  1.00 37.69           C  
ATOM   4173  C   ARG A 531      28.547  26.578  14.625  1.00 37.69           C  
ATOM   4174  CB  ARG A 531      30.312  24.875  15.133  1.00 37.69           C  
ATOM   4175  O   ARG A 531      27.547  25.938  14.312  1.00 37.69           O  
ATOM   4176  CG  ARG A 531      31.812  25.094  15.188  1.00 37.69           C  
ATOM   4177  CD  ARG A 531      32.562  23.938  14.531  1.00 37.69           C  
ATOM   4178  NE  ARG A 531      34.000  24.094  14.664  1.00 37.69           N  
ATOM   4179  NH1 ARG A 531      34.531  22.234  13.406  1.00 37.69           N  
ATOM   4180  NH2 ARG A 531      36.219  23.516  14.305  1.00 37.69           N  
ATOM   4181  CZ  ARG A 531      34.906  23.281  14.125  1.00 37.69           C  
ATOM   4182  N   ARG A 532      28.141  27.875  14.648  1.00 34.88           N  
ATOM   4183  CA  ARG A 532      27.719  28.703  13.531  1.00 34.88           C  
ATOM   4184  C   ARG A 532      28.281  28.172  12.211  1.00 34.88           C  
ATOM   4185  CB  ARG A 532      28.172  30.156  13.734  1.00 34.88           C  
ATOM   4186  O   ARG A 532      29.422  27.719  12.156  1.00 34.88           O  
ATOM   4187  CG  ARG A 532      27.234  30.969  14.625  1.00 34.88           C  
ATOM   4188  CD  ARG A 532      27.641  32.438  14.695  1.00 34.88           C  
ATOM   4189  NE  ARG A 532      26.828  33.188  15.648  1.00 34.88           N  
ATOM   4190  NH1 ARG A 532      27.812  35.219  15.211  1.00 34.88           N  
ATOM   4191  NH2 ARG A 532      26.141  35.062  16.766  1.00 34.88           N  
ATOM   4192  CZ  ARG A 532      26.938  34.469  15.875  1.00 34.88           C  
ATOM   4193  N   ALA A 533      27.406  27.562  11.359  1.00 32.94           N  
ATOM   4194  CA  ALA A 533      27.578  27.453   9.914  1.00 32.94           C  
ATOM   4195  C   ALA A 533      28.844  28.172   9.461  1.00 32.94           C  
ATOM   4196  CB  ALA A 533      26.359  28.016   9.188  1.00 32.94           C  
ATOM   4197  O   ALA A 533      29.188  29.234   9.992  1.00 32.94           O  
ATOM   4198  N   PRO A 534      29.953  27.484   9.016  1.00 33.66           N  
ATOM   4199  CA  PRO A 534      31.000  28.344   8.438  1.00 33.66           C  
ATOM   4200  C   PRO A 534      30.438  29.469   7.570  1.00 33.66           C  
ATOM   4201  CB  PRO A 534      31.828  27.375   7.594  1.00 33.66           C  
ATOM   4202  O   PRO A 534      29.453  29.250   6.852  1.00 33.66           O  
ATOM   4203  CG  PRO A 534      31.031  26.109   7.574  1.00 33.66           C  
ATOM   4204  CD  PRO A 534      29.734  26.344   8.289  1.00 33.66           C  
ATOM   4205  N   GLY A 535      30.094  30.641   8.094  1.00 28.91           N  
ATOM   4206  CA  GLY A 535      30.344  32.000   7.605  1.00 28.91           C  
ATOM   4207  C   GLY A 535      30.672  32.031   6.129  1.00 28.91           C  
ATOM   4208  O   GLY A 535      31.328  31.141   5.605  1.00 28.91           O  
ATOM   4209  N   GLY A 537      32.094  32.500   3.273  1.00 27.45           N  
ATOM   4210  CA  GLY A 537      33.375  32.875   2.695  1.00 27.45           C  
ATOM   4211  C   GLY A 537      33.219  33.625   1.391  1.00 27.45           C  
ATOM   4212  O   GLY A 537      32.438  33.281   0.533  1.00 27.45           O  
ATOM   4213  N   ARG A 538      33.031  35.000   1.374  1.00 29.36           N  
ATOM   4214  CA  ARG A 538      33.844  36.062   0.721  1.00 29.36           C  
ATOM   4215  C   ARG A 538      34.656  35.469  -0.428  1.00 29.36           C  
ATOM   4216  CB  ARG A 538      34.750  36.750   1.729  1.00 29.36           C  
ATOM   4217  O   ARG A 538      35.281  34.406  -0.281  1.00 29.36           O  
ATOM   4218  CG  ARG A 538      34.125  37.906   2.453  1.00 29.36           C  
ATOM   4219  CD  ARG A 538      35.156  38.719   3.250  1.00 29.36           C  
ATOM   4220  NE  ARG A 538      34.500  39.688   4.129  1.00 29.36           N  
ATOM   4221  NH1 ARG A 538      36.281  41.156   4.113  1.00 29.36           N  
ATOM   4222  NH2 ARG A 538      34.375  41.625   5.320  1.00 29.36           N  
ATOM   4223  CZ  ARG A 538      35.062  40.812   4.520  1.00 29.36           C  
ATOM   4224  N   GLY A 539      34.156  35.344  -1.674  1.00 26.58           N  
ATOM   4225  CA  GLY A 539      34.688  35.844  -2.936  1.00 26.58           C  
ATOM   4226  C   GLY A 539      36.156  35.531  -3.104  1.00 26.58           C  
ATOM   4227  O   GLY A 539      36.969  35.812  -2.207  1.00 26.58           O  
ATOM   4228  N   LEU A 540      36.594  34.312  -3.379  1.00 30.00           N  
ATOM   4229  CA  LEU A 540      37.812  34.031  -4.090  1.00 30.00           C  
ATOM   4230  C   LEU A 540      38.188  35.156  -5.023  1.00 30.00           C  
ATOM   4231  CB  LEU A 540      37.719  32.719  -4.887  1.00 30.00           C  
ATOM   4232  O   LEU A 540      37.438  35.500  -5.930  1.00 30.00           O  
ATOM   4233  CG  LEU A 540      38.062  31.422  -4.145  1.00 30.00           C  
ATOM   4234  CD1 LEU A 540      37.250  30.250  -4.703  1.00 30.00           C  
ATOM   4235  CD2 LEU A 540      39.562  31.156  -4.234  1.00 30.00           C  
ATOM   4236  N   ARG A 541      38.688  36.406  -4.594  1.00 28.91           N  
ATOM   4237  CA  ARG A 541      39.500  37.406  -5.273  1.00 28.91           C  
ATOM   4238  C   ARG A 541      40.812  36.750  -5.793  1.00 28.91           C  
ATOM   4239  CB  ARG A 541      39.844  38.562  -4.332  1.00 28.91           C  
ATOM   4240  O   ARG A 541      41.562  36.156  -5.027  1.00 28.91           O  
ATOM   4241  CG  ARG A 541      38.844  39.719  -4.430  1.00 28.91           C  
ATOM   4242  CD  ARG A 541      39.312  40.906  -3.613  1.00 28.91           C  
ATOM   4243  NE  ARG A 541      38.344  42.000  -3.627  1.00 28.91           N  
ATOM   4244  NH1 ARG A 541      39.719  43.562  -2.633  1.00 28.91           N  
ATOM   4245  NH2 ARG A 541      37.594  44.125  -3.223  1.00 28.91           N  
ATOM   4246  CZ  ARG A 541      38.562  43.219  -3.160  1.00 28.91           C  
ATOM   4247  N   ILE A 542      40.781  36.156  -6.898  1.00 34.69           N  
ATOM   4248  CA  ILE A 542      41.875  35.938  -7.840  1.00 34.69           C  
ATOM   4249  C   ILE A 542      42.688  37.219  -7.961  1.00 34.69           C  
ATOM   4250  CB  ILE A 542      41.344  35.531  -9.227  1.00 34.69           C  
ATOM   4251  O   ILE A 542      42.188  38.281  -8.234  1.00 34.69           O  
ATOM   4252  CG1 ILE A 542      40.406  34.312  -9.094  1.00 34.69           C  
ATOM   4253  CG2 ILE A 542      42.500  35.219 -10.180  1.00 34.69           C  
ATOM   4254  CD1 ILE A 542      39.688  33.906 -10.391  1.00 34.69           C  
ATOM   4255  N   PRO A 543      44.000  37.344  -7.496  1.00 31.75           N  
ATOM   4256  CA  PRO A 543      44.781  38.531  -7.867  1.00 31.75           C  
ATOM   4257  C   PRO A 543      45.312  38.469  -9.305  1.00 31.75           C  
ATOM   4258  CB  PRO A 543      45.969  38.500  -6.867  1.00 31.75           C  
ATOM   4259  O   PRO A 543      45.688  37.375  -9.773  1.00 31.75           O  
ATOM   4260  CG  PRO A 543      45.906  37.125  -6.242  1.00 31.75           C  
ATOM   4261  CD  PRO A 543      44.812  36.344  -6.910  1.00 31.75           C  
ATOM   4262  N   LEU A 544      44.656  39.219 -10.234  1.00 33.69           N  
ATOM   4263  CA  LEU A 544      45.219  39.562 -11.539  1.00 33.69           C  
ATOM   4264  C   LEU A 544      46.625  40.125 -11.398  1.00 33.69           C  
ATOM   4265  CB  LEU A 544      44.312  40.531 -12.281  1.00 33.69           C  
ATOM   4266  O   LEU A 544      46.875  40.938 -10.500  1.00 33.69           O  
ATOM   4267  CG  LEU A 544      43.031  39.969 -12.867  1.00 33.69           C  
ATOM   4268  CD1 LEU A 544      42.031  41.094 -13.102  1.00 33.69           C  
ATOM   4269  CD2 LEU A 544      43.312  39.219 -14.172  1.00 33.69           C  
ATOM   4270  N   PRO A 545      47.562  39.656 -12.227  1.00 30.19           N  
ATOM   4271  CA  PRO A 545      48.938  40.188 -12.211  1.00 30.19           C  
ATOM   4272  C   PRO A 545      49.031  41.594 -12.805  1.00 30.19           C  
ATOM   4273  CB  PRO A 545      49.719  39.156 -13.055  1.00 30.19           C  
ATOM   4274  O   PRO A 545      48.250  41.938 -13.680  1.00 30.19           O  
ATOM   4275  CG  PRO A 545      48.688  38.438 -13.820  1.00 30.19           C  
ATOM   4276  CD  PRO A 545      47.344  38.969 -13.438  1.00 30.19           C  
ATOM   4277  N   PRO A 546      49.969  42.469 -12.195  1.00 37.88           N  
ATOM   4278  CA  PRO A 546      49.938  43.844 -12.625  1.00 37.88           C  
ATOM   4279  C   PRO A 546      50.688  44.094 -13.938  1.00 37.88           C  
ATOM   4280  CB  PRO A 546      50.625  44.594 -11.469  1.00 37.88           C  
ATOM   4281  O   PRO A 546      51.438  43.219 -14.375  1.00 37.88           O  
ATOM   4282  CG  PRO A 546      51.406  43.531 -10.758  1.00 37.88           C  
ATOM   4283  CD  PRO A 546      51.094  42.188 -11.383  1.00 37.88           C  
ATOM   4284  N   PRO A 547      50.406  45.281 -14.727  1.00 46.94           N  
ATOM   4285  CA  PRO A 547      50.938  45.531 -16.062  1.00 46.94           C  
ATOM   4286  C   PRO A 547      52.469  45.406 -16.109  1.00 46.94           C  
ATOM   4287  CB  PRO A 547      50.500  47.000 -16.328  1.00 46.94           C  
ATOM   4288  O   PRO A 547      53.156  45.656 -15.109  1.00 46.94           O  
ATOM   4289  CG  PRO A 547      50.031  47.500 -15.008  1.00 46.94           C  
ATOM   4290  CD  PRO A 547      49.969  46.344 -14.047  1.00 46.94           C  
TER    4291      PRO A 547                                                      
ENDMDL                                                                          
END                                                                             
