# Supplementary material for: Deep mining reveals the diversity of endogenous viral elements in vertebrate genomes
Source: Nat Microbiol. 2024 Oct 22;9(11):3013–24. doi: 10.1038/s41564-024-01825-4 (PMC11521997; doi:10.1038/s41564-024-01825-4)
Supplement: Supplementary file 7 — NP tree files (Fig. 4a), and structural modelling files for the S. etruscus EVE, Ixodes scapularis EVE and South Bay virus nucleoprotein (Fig. 4b). [file 41564_2024_1825_MOESM7_ESM.zip › Source_Data_Figure_4/South_Bay_virus_48recycles_amber_b1f4e/South_Bay_virus_48recycles_amber_b1f4e.a3m]

#547	1
>101
MPVVLPRFNDRAALDAWFNANFADTNQRTYSASYFDGLPDVETYLLEIGRQVTRAGKDAWVSKYLFDGLRKAPPIKEQAWLMNESLFERAMMIMSAEEAKPDSAFKFLMTHYDMYLPVGASCQDAETLEKYRTACLDFRNTMDMTAPDDLIGMLVGSVATRVEVPPGLINVFRDMLARMKKQVEGRLGIQTERSDSKPLLTGVKAFLRSKGKVAPPVPLSKRNKLDMHGKVPDGSACRDSTEVGAYLFTTAIMQLRSKRDPQIDTLLQEFHAHFTTLATTQETPELEKRHAMLMLGYAACWASEAETVSALADGASGFYQQGSGIDVVFSCFFWLYRLNCRSYARFAELNGLLVGISQQPQGKTKTLKVLSAMGTDLANRLVRLMSKSTDIHLPPYILNPSRLFDLVTAFGAFPLDDVKCEGLEGYSCSPRYVLNLRRDGGEGLTLIGVSWNLWFNSFPARPAEAEISESEHLFHQFLLNKRSPFQNTHRLEGNALNVEIVATQGAQMAGLENYLRAIQEAQQERQEEPGRRAPGXGRGLRIPLPPP
>A0A076E6Q2	773	1.00	4.296E-246	0	546	547	0	546	547
MPVVLPRFNDRAALDAWFNANFADTNQRTYSASYFDGLPDVETYLLEIGRQVTRAGKDAWVSKYLFDGLRKAPPIKEQAWLMNESLFERAMMIMSAEEAKPDSAFKFLMTHYDMYLPVGASCQDAETLEKYRTACLDFRNTMDMTAPDDLIGMLVGSVATRVEVPPGLINVFRDMLARMKKQVEGRLGIQTERSDSKPLLTGVKAFLRSKGKVAPPVPLSKRNKLDMHGKVPDGSACRDSTEVGAYLFTTAIMQLRSKRDPQIDTLLQEFHAHFTTLATTQETPELEKRHAMLMLGYAACWASEAETVSALADGASGFYQQGSGIDVVFSCFFWLYRLNCRSYARFAELNGLLVGISQQPQGKTKTLKVLSAMGTDLANRLVRLMSKSTDIHLPPYILNPSRLFDLVTAFGAFPLDDVKCEGLEGYSCSPRYVLNLRRDGGEGLTLIGVSWNLWFNSFPARPAEAEISESEHLFHQFLLNKRSPFQNTHRLEGNALNVEIVATQGAQMAGLENYLRAIQEAQQERQEEPGRRAPGXGRGLRIPLPPP
>B7QF30	689	0.771	5.191E-217	0	545	547	0	546	547
MPVALPRFADRAALDNWFSATFPDANNRTYSASYFEGLPDVDTYLLEIGKQTTRAGKDAWVSRYLFDGLRKAPPLKEQAWLMNSALFERAMILMGAEEAKPESAFKYLMTHYDRYLPAQSRSDDAEVLEKYREACKVFRTSMDMTSPDDLIGILEGSVATRVEVPPSLIGVFREMLLRMKKQMEGRLGLQTEKSDSKSLLTGVKAFLKSKGKVAPPVPLTKRNKLDIRGCVPDGATSRVSTEVGAYLFTTSIMQLRARRDTQIEALLRDFSAHFTTLATAPDTPEAVQTHAKLMLGYAACWAEEAELVAALSGGTTGFFQQGSGIDVVFSSYFWLYKLNCRSYAAFTELNGLLVGISQHPQGKAKTQKILSAMGTPLATSLVRMMSKSTDIHLPPFVLNPSRLYDLVTTFGAFPLDDVKCEGLEGFSCSPRYVLNLRRDGGEGLTLIGVSWNLWYNSFAGSPSEAEISESEHLFHQFLLNKRSPFQNTHQLEGNALNVEIVASQSATLVGLDNYVRALRGEQHEQQEDPRRPLPGIGRGMRThPLNP-
>A0A7S8IXD7	669	0.572	3.456E-210	0	538	547	0	542	552
MPVALPRFATKDDLERWFNATYPDVNDRTYSPSYFDGLPDLDLYLEEIDKQTTRAGKDAWVSRFLYEGLRRAPPLREQAWLMNATFFEKAMRHLTSEAGKDGTPVKKLLTVYPAYLEAGSKCTDPEVIKTYQLACRKFRTAMDLSEPNSLTGILYGSVATKVEVPATLISVFRAMLLRMKHQLEGRLGVEGkEKPDSTKFLTQVKAFLRSLGTILPPVPLTKRNSLNIKGWAPKEGAAEQSAENGAYLLTTAIMQLRSKKDTEIDNLLTNFREHHIQVAGDEASADNVKEHSIKMLALVECWEREAELVTALSGEGGGFTQQGSGIDVIFSAYLWAFKLECRNQTQFAQLNGLLVGIGQSPQGKKKTQKMLQQMGSPIALRLVAMMSKSTEIHLPPFVLNAHRLYDLVTAFGAFPLDDVKCEGLDGFSNSPRYVLNLKRERGEGLALIAKSWELWSASYPSGPAEGDISESEHLFHQFLLRKTSPFQNTHNLSGNALNVEVVPCTSNAFAGLEPYvVRLMPSGQQgvSTPSTSGIRPFGRGGG--------
>A0A286N5X6	646	0.600	2.828E-202	0	514	547	0	515	551
MPVALPRFATKDDLDKWFKATYKDVNERTYSPSYFDGLPDLDMYLEEMGKQATRAGKDAWVSRFLYEGLRRAPPLREQAWLMNGEFFEKAMRYLGLEASKVGSPVKKLLTIYPTYLAAGSKCTDPEVIKTYQQACKEFRATMDLSEPDSLTGILYGSVATKVEVPATLISVFRAMLLRMKQQMDGRLGVEGkERSDSTKFLTQVKAFLRSLGTVLPPVPLTKRNSLEIKGFAPKEGAAEQSAENGAYLLTTAIMQLRAKKDTEIDTLLANFRAHHTQVAGDENSAADVKQHSIKMLALMECWEKEAEVVAALSGEGGGFTQQGSGIDVIFSAYLWAYKMECRNLSQFAQLNGLLVGIAQSPQGKSKTLKMLQQMGSPVALRLVAMMSKSTEIHLPPFVLNAHRLYDLVTAFGAFPLDDVTCEGLDGFSSSPRYVLNLRRESGEGLALIAKSWELWSASYTAGPAATDISESEHLFHQFLLRKTSPFQNTHNLSGNALNVEVVPCASDAFAGLESYV--------------------------------
>A0A6B0VBS7	542	0.586	1.982E-166	0	445	547	0	446	449
MPVALPRFSSKEELEKWFKASFTDVNDRTYSPSYFDGLPDIDLYLEEIDKQTTRPAKDAWVSRFLYEGLRRAPPLREQAWLMNATFFEKAMRYLALEASKEGSPVKKLLTIYPTYLAAGSKCTDPEVIKTYQQACKGFRANMDLSEPDSLTGILYGSVATKVEVPATLISVFRAMLLRMKHQMEGRLGIaGGEKTDSTRFLTQVKAFLRSLGTVLPPVPLTKRNSLDIKGWIPKEGSAEQSAESGAYLLTTAIMQLRAKKDTEIDNLLANFRAHHTQIAGDENSAEDIKLHSIKMLALMECWEKEAEAVTALSGDGGGFSQQGSGIDVIFSAYFWAYKMECRNQPQFAQLNGLLVGIAQNPQGKSKTLKMLQQMGSPVALRLVAMLSKSVEIHLPPFMLNAHRLYDLVTAFGAFPLDDVTCEGLDGFSSSPRYVLNLRRESGEGLAL-----------------------------------------------------------------------------------------------------
>A0A8G0QV58	517	0.536	1.020E-157	0	542	547	0	548	550
MPVVLPSFSSEAELNAWFRQNFSDTNDRTHSPSFFRELPDSEVYIREVEQQTTRRGKDAWLSRYIHDGLRWAPPIREQAWLMNRNFFERAMAYLTMEAGLEESPLKKLIQRYDEFIPANAACNDPEVIILYRQACEEFRTKLNLTDPASLTGMLVGSVTTKVEVPQSLAQTLRDMLVRMKQQSQHRLGKTDSKTTSSTLLTGVKAFLRSMGRIPPPVPLNKRNGLAVQGFKPSGGQAVQSEENGALLITTAIMQLKAKGDTEIEDLVAKFAGHFTGLLLKPTLAAAEKARAHKMLGYVSCWKKEAAVVADLTTGAGAFHQQGSGIDVVFSSYLWAFLLDCKTYDNFAELNGLLVGIAQNPQGRARMNAVLQEMGTPLAVEVTRKMSKCQDIHLPPFVLNVSRMYDFVATFGAFPIDDVRCEGLEGFSSSPRYVLNLKRESGEGLALIAVSWGMWRASYGGRPSVEEISEAEHLFHQFLLRKTSPFQNTHLLTGNALDVVLVPVRSAVYDSLGTSVPRQLRDDQEPEAVAGpsgiasaQRA-GFGRGQQIP----
>A0A385DNI0	466	0.582	2.587E-140	116	478	547	0	363	364
--------------------------------------------------------------------------------------------------------------------EAGSKCTDPEVIKTYQLACRKFRTAMDLSEPNSLTGILYGSVATKVEVPATLISVFRAMLLRMKHQLEGRLGVEGkEKPDSTKFLTQVKAFLRSLGTILPPVPLTKRNSLNIKGWAPKEGAAEQSAENGAYLLTTAIMQLRSKKDTEIDNLLTNFREHHIQVAGDETSADNVKEHSIKMLALMECWERETELVTALSGEGGGFTQQGSGIDVIFSAYLWAFKLECRNQTQFAQLNGLLVGIGQSPQGKKKTQKMLQQMGSPIALRLVAMMSKSTEIHLPPFVLNAHRLYDLVTAFGAFPLDDVKCEXLDGFSNSPRYVLNLKRERGEGLALIAKSWELWSASYPSGPAEGDISESEHLFHQFLL--------------------------------------------------------------------
>A0A191KWC0	375	0.271	7.337E-109	16	500	547	22	492	494
----------------WWsgyKAKYGNISsNYTNFESFFNGVFDVGRYIDEAqklqGNSHADQQRDAVLSQAIVEVTKHAAPIKYAGWLVNRSYVETALNWF--HANSGDNTVKIWDANYD---RLKGQLPDGDQVKGYIKSAIKFRN--DTGLPNDIgFATLQGGVPTQWKVPLDSINEIQEMLVDMKRRQNQVLGSNRNKEQSKRNGEFIAGLITGSESILGEIPWGSWNKRN-KG------------EKKLLLSSTAIMNALQQR-LITEDDIKRFEQDMKTELAVEKDDD-VRRAITEILNMLEAYAVEKQAMAGPATGE--FVQQGSNIDVIFSSYYWVWKSGC-TVNEFPALSKFLNGLGQKFVGKAKMMETLSGVKFKWGKGLLNIISKenFTDrIHMHPAVLTSSRINnDMVSCFGVVPAHnpDLASEGC----ASLRNLTNFEtRKTNVCAKAIASLFRVYKAAYP-RYEQQEVVPMEHMLHQSFLGKTSAMQNSSMLVGNALDVNLV----------------------------------------------
>B7PK93	171	0.536	2.793E-40	293	456	547	0	159	232
-----------------------------------------------------------------------------------------------------------------------------------------------------------------------------------------------------------------------------------------------------------------------------------------------------MLGYTACWAEEAFRVTALTGSGTGFQQQGSSIDVIFSSYFWLYKMGCRGYQMFEELNGLLVGISQSPQGKGKTAKVLEEMGTPVSRSLVLMMSKSTEVHLPPFILNSSRLYDLVAIFGTFPVDDDYAEVLM--SAYFLYQLEVSLVLNP--ELKKLSYDEQKRV------------------------------------------------------------------------------------------
>Q5YCW6	133	0.262	6.386E-28	367	500	547	0	136	137
-------------------------------------------------------------------------------------------------------------------------------------------------------------------------------------------------------------------------------------------------------------------------------------------------------------------------------------------------------------------------------KALLSTPMKWGKKLYELFADdsfqQNRIYMHPAVLTAGRISEMGVCFGTIPVANPD-DAALG-SGHTKSILNLRTSTeanNPCAKTIVKLFEIQKTGF--NIKDMDIVASEHLLHQSLVGKQSPFQNAYNVKGNATSANII----------------------------------------------
>A0A650GAM7	119	0.405	2.001E-23	380	484	547	2	109	112
--------------------------------------------------------------------------------------------------------------------------------------------------------------------------------------------------------------------------------------------------------------------------------------------------------------------------------------------------------------------------------------------LVDLFAsvsrDSESIHLHPGVLTPGRLcTEMVCSFGAFPVTDP-ARIVEG-SSSPRFVLNLKTDeSNPAATSICNMFREYRTAFXDWQGE-EVVPTEHLLHQTFLNKHGPF--------------------------------------------------------------
>B7PP58	103	0.675	1.737E-18	0	73	547	0	65	150
MPVALPKFADKAQLDTWFNATFPDVNHRTYSASYFEGLPDVETYLLERGKQATRAGKDAW---ALP-----APP-----------------------------------------------------------------------------------------------------------------------------------------------------------------------------------------------------------------------------------------------------------------------------------------------------------------------------------------------------------------------------------------------------------------------------------------------------------------------------------------
>A0A346FH41	83	0.288	2.226E-12	414	500	547	2	87	88
------------------------------------------------------------------------------------------------------------------------------------------------------------------------------------------------------------------------------------------------------------------------------------------------------------------------------------------------------------------------------------------------------------------------------VSNPD-DAAQG-SGHTKSILNLRtntETNNPCAKTIVKLFEVQKTGF--NIQDMDIVASEHLLHQSLVGKQSPFQNAYNVKGNATSANII----------------------------------------------
>101
MPVVLPRFNDRAALDAWFNANFADTNQRTYSASYFDGLPDVETYLLEIGRQVTRAGKDAWVSKYLFDGLRKAPPIKEQAWLMNESLFERAMMIMSAEEAKPDSAFKFLMTHYDMYLPVGASCQDAETLEKYRTACLDFRNTMDMTAPDDLIGMLVGSVATRVEVPPGLINVFRDMLARMKKQVEGRLGIQTERSDSKPLLTGVKAFLRSKGKVAPPVPLSKRNKLDMHGKVPDGSACRDSTEVGAYLFTTAIMQLRSKRDPQIDTLLQEFHAHFTTLATTQETPELEKRHAMLMLGYAACWASEAETVSALADGASGFYQQGSGIDVVFSCFFWLYRLNCRSYARFAELNGLLVGISQQPQGKTKTLKVLSAMGTDLANRLVRLMSKSTDIHLPPYILNPSRLFDLVTAFGAFPLDDVKCEGLEGYSCSPRYVLNLRRDGGEGLTLIGVSWNLWFNSFPARPAEAEISESEHLFHQFLLNKRSPFQNTHRLEGNALNVEIVATQGAQMAGLENYLRAIQEAQQERQEEPGRRAPGXGRGLRIPLPPP
>A0A1B1QG82	908	0.996	4.689E-293	0	546	547	0	546	547
MPVVLPRFNDRAALDAWFNANFADTNQRTYSASYFDGLPDVETYLLEIGRQVTRAGKDAWVSKYLFDGLRKAPPIKEQAWLMNESLFERAMMIMSAEEAKPDSAFKFLMTHYDMYLPVGASCQDAETLEKYRTACLDFRNTMDMTAPDDLIGMLVGSVATRVEVPPGLINVFRDMLARMKKQVEGRLGIQTERSDSKPLLTGVKAFLRSKGKVAPPVPLSKRNKLDMHGKVPDGSACRDSTEVGAYLFTTAIMQLRSKRDPQIDTLLQEFHAHFTTLATTQETPELEKRHAMLMLGYAACWASEAETVSALADGASGFYQQGSGIDVVFSCFFWLYKLNCRSYARFAELNGLLVGISQQPQGKTKTLKVLSAMGTDLANRLVRLMSKSTDIHLPPYILNPSRLFDLVTAFGAFPLDDVKCEGLEGYSCSPRYVLNLRRDGGEGLTLIGVSWNLWFNSFPARPAEAEISESEHLFHQFLLNKRSPFQNTHRLEGNALNVEIVATQGAQMAGLENYLRAIQEAQQERQEEPGRRAPGIGRGLRIPLPPP
>B7QF30	777	0.771	1.092E-247	0	545	547	0	546	547
MPVALPRFADRAALDNWFSATFPDANNRTYSASYFEGLPDVDTYLLEIGKQTTRAGKDAWVSRYLFDGLRKAPPLKEQAWLMNSALFERAMILMGAEEAKPESAFKYLMTHYDRYLPAQSRSDDAEVLEKYREACKVFRTSMDMTSPDDLIGILEGSVATRVEVPPSLIGVFREMLLRMKKQMEGRLGLQTEKSDSKSLLTGVKAFLKSKGKVAPPVPLTKRNKLDIRGCVPDGATSRVSTEVGAYLFTTSIMQLRARRDTQIEALLRDFSAHFTTLATAPDTPEAVQTHAKLMLGYAACWAEEAELVAALSGGTTGFFQQGSGIDVVFSSYFWLYKLNCRSYAAFTELNGLLVGISQHPQGKAKTQKILSAMGTPLATSLVRMMSKSTDIHLPPFVLNPSRLYDLVTTFGAFPLDDVKCEGLEGFSCSPRYVLNLRRDGGEGLTLIGVSWNLWYNSFAGSPSEAEISESEHLFHQFLLNKRSPFQNTHQLEGNALNVEIVASQSATLVGLDNYVRALRGEQHEQQEDPRRPLPGIGRGMRThPLNP-
>UniRef100_A0A293LH58	743	0.226	1.139E-235	7	533	547	5	527	565
-------FDDVLGLGEWydeFCKSIALSEEGNNSPCVDSAVTDLIKFEIQMEGAKKDEEKYAIYYKAVMEATRKAAPIFECAWTACDGMFERGLTWF--EGNKETEDFKAWH---DNYNHLKSNESDINTLEAYHKCAAIWREETGYEI-NENTSSLDKDLCLTYAVSNTNVDTILRMLVDMKTKSDERLKrgggSVRlGTGVSDEHTGWMERWIKGK------------CGLL---STPPWGSWKKENKTGRKLAATAIANLTQKTGSKVISEAKERHSMVVATVHDQDEvadlgliLSAVSNIADDIGSAIQEAEDLLDQSKAQT--PSAYHQQVAAMDVVFSSYYWLWRIKI-NRHSYSYLSQWLFELGQHPIGNKKVRTMLGALPFQWSRNLLGLFANdtfnGNKMYIHPGVLTRGRLSDMAACFGAFPVGNPH-RILEG-SGNPRFLLNLRRDGeNPCAQTVTNLFRVFSSGFD--YKNMEIVPPEDMLHQSFLGKTSPFQRAAGHDAGFQEVNIVASKherGTKLDSKSPYVfTTLLEAAKQRRESSATETP-------------
>A0A293LH58	743	0.226	1.139E-235	7	533	547	5	527	565
-------FDDVLGLGEWydeFCKSIALSEEGNNSPCVDSAVTDLIKFEIQMEGAKKDEEKYAIYYKAVMEATRKAAPIFECAWTACDGMFERGLTWF--EGNKETEDFKAWH---DNYNHLKSNESDINTLEAYHKCAAIWREETGYEI-NENTSSLDKDLCLTYAVSNTNVDTILRMLVDMKTKSDERLKrgggSVRlGTGVSDEHTGWMERWIKGK------------CGLL---STPPWGSWKKENKTGRKLAATAIANLTQKTGSKVISEAKERHSMVVATVHDQDEvadlgliLSAVSNIADDIGSAIQEAEDLLDQSKAQT--PSAYHQQVAAMDVVFSSYYWLWRIKI-NRHSYSYLSQWLFELGQHPIGNKKVRTMLGALPFQWSRNLLGLFANdtfnGNKMYIHPGVLTRGRLSDMAACFGAFPVGNPH-RILEG-SGNPRFLLNLRRDGeNPCAQTVTNLFRVFSSGFD--YKNMEIVPPEDMLHQSFLGKTSPFQRAAGHDAGFQEVNIVASKherGTKLDSKSPYVfTTLLEAAKQRRESSATETP-------------
>A0A286N5Y0	649	0.580	2.537E-203	0	544	547	0	529	551
MPVALPRFATKDDLEKWFRATYKDVNERTYSPSYFDGLPDLDMYLEEIGKQATRAGKDAWVSRFLYEGLRRAPPLREQAWLMNGEFFEKAMRYLGLEASKVGSPVKKLLTIYPTYLAAGSKCTDPEVIKTYQQACKEFRATMDLSEPDSLTGILYGSVATKVEVPATLISVFRAMLLRMKQQMDGRLGVEGkERSDSTKFLTQVKAFLRSLGTVLPPVPLTKRNSLEIKGFAPKEGAAEQSAENGAYLLTTAIMQLRAKKDTEIDTLLANFRAHHTQVAGDENSAADVKQHSIKMLALMECWEKEAGVVEALSGEGGGFTQQGSGIDVIFSAYLWAYKMECRNLSQFAQLNGLLVGIAQSPQGKSKTLKMLQQMGSPVALRLVAMMSKSTEIHLPPFVLNAHRLYDLVTAFGAFPLDDVTCEGLDGFSSSPRYVLNLRRESGEGLALIAKSWELWSASYTAGPAATDISESEHLFHQFLLRKTSPFQNTHNLSGNALNVEIVPCASDAFAGLESYVV--------------RLVPGGPQG--IPGP--
>A0A1S5NQA3	425	0.223	3.754E-126	7	502	547	5	496	502
-------FEDKQGWEDWFsrfRRTIPLYNVNTYSHCTNKDIPDLLNYITEMSGLDNEKEKNACYGRAVVEATKGLAPIREFAWCASNGIVRKSLAWF--TNNRDSAILKSWD---ESYNKLKGELPSVEQLGDYHKCAKAWRKDIGFEA-VELTSALKGDVVTHYAVSERNVDTVKLMLEDMLAKRKARFESDEGRGAvafraggTQPdHINWTKRWLTDET------------LLLM---CPPWGNWRKKNKQDQLLGATAIANIEQTSDIKAMEIAEMKLEAIKATAMNAEEcrqRGLEqKAVQRTAEEIDACLvgARTLIKESRDSGRISKYHQQMAAMDTAFSAHYWLWKISG-SVPILPVISQWLFELGQRPAGPKKVSAMLNGMPYLWAQRMLDLFAAdkfiGNKIYMHPAILTPGRLSDMTAAFGLFPVAEPS-RVMEG-TGCIRTVLNLKTAGNnPCAEVIVNLFKVFSAGFD--PKNEEIVPPEHMLHQSFLGKHSPFQTAADVGGTFAKVKVVPS--------------------------------------------
>A0A0M3SU51	424	0.217	9.580E-126	7	512	547	6	486	673
-------FTGVDGLQRWLKLTFPDTpigKELTNFGSFMSVVPDLSEFELQARKAGSDQEKDAIYSKALIAATRKAAPIAACAWTSSNDMVTKGLKWFEDQITKENPKFISWHKEYE---FFKKNVPTVEQLMDYQTSALEWRRDTGYSvIPE--TATLTSKVVAQFSVPGVYVVAVQDMIKDMVARRGGGPK----RGVSDEHIRCCLDIMNGNYSAI---------------INPSWGELDKKNKQGLMLLATGFAKLREVHGPVAMVKVGQTVDKFKAWCQNQDILDKTK--AD---EACNILEQAVNESLTLGGGAAIYRNQVAQIDTVFSSYYWMWRAGV-TSQSFPLLSDFLFELGQNARGNIKVVKALERTGLKWSRPLLSLFADNTfkvgRIHMHPAVLTVGRLSEMGACFGIIPATHPQ-SAVLG-SGFAKNILNVKTDGlNPSASLVVQLFDIQRQSRM--LTDLDVVSSEHLLHQVLVGKKSAYQNAFQVRGNATDTKIVGFDPPKLKRGSN----------------------------------
>A0A191KW73	421	0.242	1.165E-124	7	500	547	6	476	479
-------FEDKEGLNKWFsefRQNFNLSTSCTNSLSLCKELPDLTKY-LSMEP-KTDREKDAFYSQAVIDAVGNAAPIYECAWTSCTGMVKRGLKWFEDNQQQTTE----LIAIYD---NVKKRVPLLSELNTYQQAARKWRLDVKYAI-NEFTETASGNVLNTYSVPNDIILDVQTMLKDIIRRRNLVLGASANRSTVQPdHVRYVQSWVMGTTHPA---------------SLPPWGETNKKNSSNRSLFATGLCKLSQTVDEDILRKAKKRLEELEKMVEDPDKHGLDKDAA---GEHLKGVRASIEEAETMTESSGAMMSQAGNIDLPFSSYFWAYRAGV-TPNTFPALSQFLFELGTQARGKEKMCSILNNTPFKWGKGLVGLFADnsfqGNKMYLHPMVLTSGRLSDMAACFGAFPVAYPG-RALEG-AGHARYILNLKTSGkNACAHAITQLFKIDTSYYP-DYESKEVIPSEHMLHQSFIGKKSPFINVSRVKGNAANVQIV----------------------------------------------
>A0A0C5B4Y5	420	0.239	2.174E-124	7	500	547	4	479	480
-------FTDQAGLNEWFdvfKRTHNLTSVLTHSPSTCGLLPSMTPFIDRMLAAQDEKQKDAIYSEAVIEVCKHTAPVKEVAWAGCVGTFLKGMTWM--KAKVPG---MLFDQQYD---RLKRGDASIEMLKEYQKCAREFREDIGFHI-NDFTATLRGQIVEEYKVDATLVVTINEMLRDMLHKRNVLLKNQYGENRVNPeHIIWVREFLEGT------------FGAD---FTPPWGSIRKTNKSGVPLLTTGFCKAMqeQTMDEQA---LNAKVDSVIqkisTWMNTGSDPGLnkvELQKDIDFIRSCATQA-----VSMQAD-SSGYFAQCAQMDNLFSAYYWMHKAGV-TVKTFPPLSSYLFRLGQKSRGRKKITVDLEQTAMRWGRGLLDIASTDefeNRIYLHPAVFTLSRLSDMGACFGAFPVGDPD-LLSKG-AGHPKFLLNLRTmteqNKNPAAEAIAGLFELQKES--GKPIADEIVPSEHMLHQSFVGKKSVFQNASLVKGNITKVHIV----------------------------------------------
>A0A0M4KEP9	420	0.241	2.174E-124	7	500	547	5	483	486
-------FENVEGLNEWFNAFsagKGLDNRSSNSLCFGYEAPDYTNYAIRVGEARDDKEKNAIYGQAVIAATRFIAPLKECAWVSCKGMIERSMKWF-DIAAHGNEDFKIWH---DNYNALKSRVPSLMEITGYRTSVLNWRAATRFEE-LDTVQTLYGEMRMDYAINADIAPTIVEMLNDMKDKRERAFGANGGsRGrVSQEHVGWVRLWLDGQ---IDPL------------SIPQWGSWDKTNSSGKRLGATGIVNLYDPQNYDSLALAEIKYGEAVAAArTAARDLDPAA-ITATLQRIRACIDEAKEIANAREGNGNvAFTQQMAAMDVAFSSHYWLWRSGC-KFESFAPLSQYLFELGQRPVGSAKIDKMLGEMPWMWARGLRSSFADktfQDKIHIHPAVLTQGRLLDMASCFGAIPANNPE-RAREG-TGNPRFILNLRRSGrNLCGTVAAKLFEVFKAGFN--VQESEIIPAEHMLHQSFLGKQSHLQYAGMLQGDFTKIHIV----------------------------------------------
>M4PWE6	415	0.228	9.208E-123	14	500	547	13	484	485
--------------NTWYKQFaekHKLNNKYTESASFCAEIPQLDTYKYKMELASTDNERDAIYSSALIEATRFCAPIMECAWASCTGTVKRGLEWF--DKNKDSDTVKVWDANYQ---KLRTETPPAEALLAYQKAALNWRKDVGFSI-GEYTSILKKAVAAEYKVPGTVINNIKEMLSDMIRRRnriiNGGSDDAPKRGpVGREHLDWCREFASGK---------------FLNAFNPPWGEINKAGKSGYPLLATGLAKLVELEGKDVMDKAKASIAQLEGWVKENKDqVDQDK--AEDLL---KGVRESYKTALALAKQSNAFRAQGAQIDTVFSSYYWLWKAGV-TPVTFPSVSQFLFELGKNPKGQKKMQKALINTPLKWGKRLIELFADNdfteNRIYMHPCVLTSGRMSELGISFGAVPVTSPD-DAAQG-SGHTKAVLNYKTKtevGNPCACIISSLFEIQKAGYD--IESMDIVASEHLLHQSLVGKRSPFQNAYLIKGNATNINII----------------------------------------------
>A0A191KW98	404	0.225	5.735E-119	7	529	547	6	499	630
-------FSGRDGLDRWLRATFPDVILsvgLTNYGSLMTSVPDLSHFEQMARQAKSEQEKDAVYSKALTEATRKAAPIAACALTSSKEMVKKGLQWFEDQIISEDGNFLVWHQNYE---QLKKAPPSFEQLMGYQMSALNWRQSVGYGQ-LEETAVLVSQVIAQFSVPGTLVVTVQEMIKDMIARRGGGPK----RGVSEEHVRCCVDIMNGNLSAL---------------INPAWGDIDKKNKNGLMLLTTGIAKLRELYGPVAMVKVQQAADKFGEWGKAQDVLDQSR-----VQEIHQVLLKSIAESTSLGGGAAVFKNQIAQIDSVFSSYYWMWRAGV-TPESFPLLSDFLFELGQNARGSAKIIKTLDRIGLKWSKPLVNLFADSTfkmgRIHMHPAVLTTGRLNEMGLCFGIIPASHPE-SAVNG-SGFAKNILNVRTDGmNPSAQLVVQLFDIQRQSRT--LSDLDVVSSEHLFHQILVGKQTAYQNAFQVKGNATDTKIVGFDPPKID--KN--KAIRDAVDQHLMASG-----------------
>A0A0B5KKS2	400	0.250	1.772E-117	0	499	547	3	482	490
LPKSLLTFSDASGLDSWFKDFeakNIMSEEYTNSKSFC--------FDLRMATQwkklPTRAENDAMIAQLVHERLKTCAPIKEFAWTACDGMVERGLNWF--DRNKDGET-MTWAANYE---ALKGRLPTTAEVNQYQKAALQWRTDTNYAI-NKYTAAISDSVVKIYQVNNKIVTDIRDLLSDMVARRNKALGIKPgEERVPAEHVDSFSNWLK---------------QGDW--SAPcPWGDWEKKNKKGNSLIVTACAGV-INRALFKEEELKERLKSLAGDAslaskTEGFDPkkcEDTAKILLDLYGKAKAFISGGDGSSQ----SGGFVQQGSALDTVFSSYFWAWKCGV-KKDVFPALSSMLYALGKNPTGKTKIIKVLKASPYTWAHKMTEMFSTlSTDpIHMHPGVLTAGRLtTEMVASFGAFPVSDPS-KAADG-ASSPRFLLNLKsSDMNPAATTVSRMFYEYRQGYP-DWRDEEIVPVEHLLHQTFLSKLGPYVNVSQVQGNALAVKI-----------------------------------------------
>A0A1S5NSC8	391	0.249	2.306E-114	6	501	547	5	481	483
------KFTDSKGLKTWCDEFYKKVgatNRFTRSYSLCTEIPGEKKWE----PSGDSKANNAVIAKMVHDRLKVCAPIKECAWTACEHISLASLKWF--ETNKKRP-ILAWSEKYD---DLKTRMPTYDEVKAYQAAALKWREDIKYgQIP--LTKAITDHVVTEYKVNGGIVMDLNQMLRDMIDRRKRALGIE-GDVERKPatHIKEFADWLERK---------------NW--SLPcPWDEWAKVNKSGHSLAVTACAGMIQrkmTNMTDLVLALNDLGNDAEAAASNGEYvKEKCEEVAAFFKGLPKEVEKFMQgTGPGQT-GP--FVQQGSALDTAFSSYFWAWKSGV-TGNSFPGLSNMLFELGKSPTGRSKLEKKLKQSPFRWAHNLVDLFASvSRDsesIHLHPGVLTPGRLcTEMVCSFGAFPVTDPA-RIVEG-SSSPRFVLNLKTDeTNPAATSICNMFREYQTAFS-DWQGEEVVPTEHLLHQTFLNKHGPFINVSQVKGKALDVLIVG---------------------------------------------
>A0A0B5KKQ8	391	0.227	2.306E-114	0	501	547	0	478	483
MAVSKLDFTNKAGLDTWFgglaHEGIILEKLFTNSPALISTI---------IGSQqwkpGEKKYNDSIIAKLMREHLKFCAPIYECAWTSCNGTVNRGLQWF--EKNKDLP-VMEWHQKYE---ELKARLPTPEEVRQYQQAALKWRSDTGYFI-NQFTEASTDSVMKVYSVTSRNVTDIRQILEDMVRRRKEALGIKDNEAVRAPaeHAKPLSDWI---------------LLGDW--TAPcPWGDWWKENQKGHKLAATGLASAIQRgyiKKAEAITKLGAMavaaRAGMT--VGDYDTvaCGKLAQLFKDLPG-------EAEVF--LSGavNSDGFVQQGSALDSVFSSFYWAWKAGV-TLRTFPSLSNMLYQFGFSDAGKAKLTKQLKASPFKWAQNFPDLFSTlqEEPIHIHPGVLTAGRMDDMTACFGAFPVSEPS-KMING-GFSKRYILNLRTDGNnPSADTVVNLFKEYTIGYP-EWKNEPIVPIEHLLHQTFLSKAGPFVNVFQVTGNALNVQITG---------------------------------------------
>A0A0B5KU56	390	0.266	5.873E-114	4	499	547	3	484	490
----LPQsvliFTNRQGLDDWY-KGFKDANTGLNFLTTCTTSESLCKEVLRADthpGGVTDPEKDANLAGKL--HTRLAdlAPIYECAWTSSNLIVGRSLQWFEANQDKP---FMQWNKVYD---ALRARLPTVAEVEQYQDAALRWRADIGYHI-NDLTMATKESVVKTYRVSPNIIMDIRDLLEDMKRRKNEMLGIKPGEERAPSaHVDQFASWVK---------------LGDW--SVPcPWGDWSKKNKAEQLLSTTAAAGVVGKklmRDAELKTSLAAMVASIRASANDeQYDPDALKKLGDNLEGiYPTMQAYLADmRTKE----SGGFVQQGSAIDTAFSSHYWAWKAGI-KVETFPSLSAMLFALGKAPLGRKKVERKLQDCPFMWSQKLGNLFSTlKNDaIHMHPGILTPGRMcSDMVCAFGAFPVSAPE-KIRDG-SSSPRFLLNLRSDGeNPAGQAISYIFREYKVAYP-DWKTKDIVPVEHMLHQSFLSKMGPFVNVSQVPGQALSVNI-----------------------------------------------
>A0A1S5NQD2	380	0.235	1.038E-110	10	499	547	9	477	481
----------VAELDSWLKNFPPYVTAstaVTNSKSLAGHLESIEPYRAKVRDNMSQPEKDALYSQAAMGLFKFGAPIRECIWTSSTGVFERSMKWF--EDNHTTPTFITWD---EKYATLKTDVPTLEQLKAYQKSAIAWRVDIGYNA-GPLTSILEEQLVDRYAVPMTIITDVQRMLDDMIAKRNNLLKSPANKGiVQDEHIRWVKDWLEGKCHAA--------C-------SPLWG-FDKKNTAGKYLFATGMAKIHQTvPKFDVMDKFDGRVQELSKLKKGDEVytsaaIEGALKH---LEGIRAEAAELIE-------GSSSYLAQCAQMDVPFSAYYWLWKAGV-TEKSFPSLSDFLFQLANKQVGTGKMVKILSGRGETWAAPIVQLFSaketfKGDRIRMHPAVLTAGRLSDMGACFGAVPVNRPE-DVTQG-AGFARFALNFKTgRGNPCATNIVELFRLQDEMGEVSVEN--IVPSEHLLHQSLVGKRSPFQNAYNVKGNAIEVKV-----------------------------------------------
>A0A191KW72	366	0.241	7.649E-106	7	500	547	9	496	498
-------FRTQADWDAWydeFKRSYPELNSnLTNYDSFMSKLPDLKDFAKDMGRHKgdSRALKDSIFGKAVIDLTQHSAPIKECAWLTNKTFITNALNWF--ENNKDNKTVKIWD---AEYNRLMTDLPTLNQVQSYQTAARKFRAEV--LLPNDpAFSILQGEVLVEYKVGRDISRTIMDMLVDMERRRGDIRNPNAGSAENRKetldcNANWINSWLRGRLAV-----------LDI----PPWGAWDKTSANGHLIAHTSIIKAEQNLEEDLEDLVTKRVKDVKLMYSrpaselaDYDIgvFDLIiK-----ILDSFAEFKKKLKTNSKQ--GAAGFTQQVAALDTVFSSCYWLWKSGV-TVHSFPALSKFLHELGSRAVGKTKLLSILKSCGWKWGKGMANIVSagefKGNKIHMHPAVLTAGRLSmDMVLSFGAVPTYNPD-LAVEP-VGSLRSLLNMETNRNnTCARAIVELWDVFNAGYS--YQEEDIVPPEHMLHQSFLGKVSPFQNVSLRTGDALKVKII----------------------------------------------
>A0A191KWD4	317	0.212	5.471E-89	7	500	547	15	493	497
-------FKDVGQWNQWwetFKKRFPELNTsITNFESFGTTIGDVSFIIDELRRmQGNkhaNAERDALIAKAVLIITRYAGPVKYCAWLVSENYVSIAIKWF--EKNSKAEDVAIWDVAYE---KLMRQLPIESQVKAYQRAALRFRKETG--LPDELgFAILTGKTPREWKVTRDTAVDIQAMLIDMVNRRKKTVGGSRNKEQSRENGDFIAALIQGQESIL---------------GNIPWRRWNKKNEKGLHISSTAIMNAIQRnliMEEDVQTFIDEMKVELN-SEKDQDI-----QHGIaEIIEALEAFKVEKAQMSGQT-GVGGYSQQGSNMDIIFSSFYWVWKSGC-TKRDFPALSKFLNCMGQKIVGRAHMIETLETVKFKWGKGLINIISTdkfADRVHMHPAVLTSGRInNEMVACFGVVPAHNPD-LAQNG-CASIRHVTNFEtRQTNAAAVAITTLFRVFKAAYP-QYDQEEVVPAEHMLHQSFLGKYCAFQNASQLDGDALDVNII----------------------------------------------
>B8R313	80	0.130	2.312E-11	126	287	547	0	151	168
------------------------------------------------------------------------------------------------------------------------------QLVAYQRAAQKWRQDNKFEI-NQYTRSLTHSVQADYKVPGEYAVDVKEMLSDMVRRRNillNGNGDDAGkkGPVSREHVNWGRELAAGKFQVV---------------FNPPWGDINKTGRSGIPLAVTSMVKVAELDGHKRLEDIRKTLLDLKKWTEDNKDeLEDGK-------------------------------------------------------------------------------------------------------------------------------------------------------------------------------------------------------------------------------------------------------------------
