# Supplementary material for: Deep mining reveals the diversity of endogenous viral elements in vertebrate genomes
Source: Nat Microbiol. 2024 Oct 22;9(11):3013–24. doi: 10.1038/s41564-024-01825-4 (PMC11521997; doi:10.1038/s41564-024-01825-4)
Supplement: Supplementary file 7 — NP tree files (Fig. 4a), and structural modelling files for the S. etruscus EVE, Ixodes scapularis EVE and South Bay virus nucleoprotein (Fig. 4b). [file 41564_2024_1825_MOESM7_ESM.zip › Source_Data_Figure_4/South_Bay_virus_48recycles_amber_b1f4e/South_Bay_virus_48recycles_amber_b1f4e_unrelaxed_rank_001_alphafold2_ptm_model_3_seed_000.pdb]

MODEL     1                                                                     
ATOM      1  N   MET A   1      25.844 -18.078 -18.406  1.00 59.41           N  
ATOM      2  CA  MET A   1      25.562 -16.703 -18.828  1.00 59.41           C  
ATOM      3  C   MET A   1      24.281 -16.188 -18.203  1.00 59.41           C  
ATOM      4  CB  MET A   1      25.469 -16.609 -20.359  1.00 59.41           C  
ATOM      5  O   MET A   1      23.266 -16.875 -18.203  1.00 59.41           O  
ATOM      6  CG  MET A   1      26.812 -16.625 -21.062  1.00 59.41           C  
ATOM      7  SD  MET A   1      26.672 -16.328 -22.859  1.00 59.41           S  
ATOM      8  CE  MET A   1      26.297 -14.555 -22.875  1.00 59.41           C  
ATOM      9  N   PRO A   2      24.500 -15.039 -17.344  1.00 80.38           N  
ATOM     10  CA  PRO A   2      23.281 -14.469 -16.734  1.00 80.38           C  
ATOM     11  C   PRO A   2      22.219 -14.141 -17.781  1.00 80.38           C  
ATOM     12  CB  PRO A   2      23.797 -13.203 -16.047  1.00 80.38           C  
ATOM     13  O   PRO A   2      22.531 -13.805 -18.922  1.00 80.38           O  
ATOM     14  CG  PRO A   2      25.109 -12.930 -16.688  1.00 80.38           C  
ATOM     15  CD  PRO A   2      25.609 -14.188 -17.344  1.00 80.38           C  
ATOM     16  N   VAL A   3      21.000 -14.625 -17.547  1.00 82.88           N  
ATOM     17  CA  VAL A   3      19.859 -14.281 -18.375  1.00 82.88           C  
ATOM     18  C   VAL A   3      19.469 -12.828 -18.141  1.00 82.88           C  
ATOM     19  CB  VAL A   3      18.656 -15.219 -18.125  1.00 82.88           C  
ATOM     20  O   VAL A   3      19.141 -12.445 -17.016  1.00 82.88           O  
ATOM     21  CG1 VAL A   3      17.484 -14.836 -19.016  1.00 82.88           C  
ATOM     22  CG2 VAL A   3      19.062 -16.672 -18.359  1.00 82.88           C  
ATOM     23  N   VAL A   4      19.547 -11.984 -19.219  1.00 89.56           N  
ATOM     24  CA  VAL A   4      19.219 -10.570 -19.141  1.00 89.56           C  
ATOM     25  C   VAL A   4      17.750 -10.359 -19.531  1.00 89.56           C  
ATOM     26  CB  VAL A   4      20.141  -9.727 -20.062  1.00 89.56           C  
ATOM     27  O   VAL A   4      17.219 -11.094 -20.359  1.00 89.56           O  
ATOM     28  CG1 VAL A   4      19.750  -8.250 -20.000  1.00 89.56           C  
ATOM     29  CG2 VAL A   4      21.594  -9.906 -19.672  1.00 89.56           C  
ATOM     30  N   LEU A   5      17.109  -9.398 -18.844  1.00 92.19           N  
ATOM     31  CA  LEU A   5      15.734  -9.070 -19.219  1.00 92.19           C  
ATOM     32  C   LEU A   5      15.695  -8.367 -20.578  1.00 92.19           C  
ATOM     33  CB  LEU A   5      15.086  -8.172 -18.156  1.00 92.19           C  
ATOM     34  O   LEU A   5      16.250  -7.285 -20.734  1.00 92.19           O  
ATOM     35  CG  LEU A   5      13.594  -7.898 -18.328  1.00 92.19           C  
ATOM     36  CD1 LEU A   5      12.789  -9.180 -18.125  1.00 92.19           C  
ATOM     37  CD2 LEU A   5      13.133  -6.828 -17.328  1.00 92.19           C  
ATOM     38  N   PRO A   6      15.031  -9.023 -21.578  1.00 91.44           N  
ATOM     39  CA  PRO A   6      14.961  -8.391 -22.906  1.00 91.44           C  
ATOM     40  C   PRO A   6      13.844  -7.352 -23.000  1.00 91.44           C  
ATOM     41  CB  PRO A   6      14.703  -9.562 -23.844  1.00 91.44           C  
ATOM     42  O   PRO A   6      13.039  -7.223 -22.078  1.00 91.44           O  
ATOM     43  CG  PRO A   6      13.914 -10.539 -23.031  1.00 91.44           C  
ATOM     44  CD  PRO A   6      14.383 -10.461 -21.609  1.00 91.44           C  
ATOM     45  N   ARG A   7      13.953  -6.609 -24.000  1.00 94.94           N  
ATOM     46  CA  ARG A   7      12.852  -5.719 -24.344  1.00 94.94           C  
ATOM     47  C   ARG A   7      11.703  -6.488 -24.984  1.00 94.94           C  
ATOM     48  CB  ARG A   7      13.328  -4.613 -25.281  1.00 94.94           C  
ATOM     49  O   ARG A   7      11.914  -7.270 -25.922  1.00 94.94           O  
ATOM     50  CG  ARG A   7      12.250  -3.605 -25.656  1.00 94.94           C  
ATOM     51  CD  ARG A   7      12.797  -2.488 -26.531  1.00 94.94           C  
ATOM     52  NE  ARG A   7      11.758  -1.522 -26.891  1.00 94.94           N  
ATOM     53  NH1 ARG A   7      13.227   0.086 -27.656  1.00 94.94           N  
ATOM     54  NH2 ARG A   7      10.969   0.477 -27.688  1.00 94.94           N  
ATOM     55  CZ  ARG A   7      11.992  -0.322 -27.406  1.00 94.94           C  
ATOM     56  N   PHE A   8      10.445  -6.266 -24.406  1.00 94.88           N  
ATOM     57  CA  PHE A   8       9.273  -6.930 -24.969  1.00 94.88           C  
ATOM     58  C   PHE A   8       8.391  -5.938 -25.703  1.00 94.88           C  
ATOM     59  CB  PHE A   8       8.469  -7.629 -23.859  1.00 94.88           C  
ATOM     60  O   PHE A   8       8.117  -4.844 -25.203  1.00 94.88           O  
ATOM     61  CG  PHE A   8       9.289  -8.555 -23.000  1.00 94.88           C  
ATOM     62  CD1 PHE A   8       9.852  -9.711 -23.531  1.00 94.88           C  
ATOM     63  CD2 PHE A   8       9.508  -8.266 -21.656  1.00 94.88           C  
ATOM     64  CE1 PHE A   8      10.609 -10.562 -22.734  1.00 94.88           C  
ATOM     65  CE2 PHE A   8      10.266  -9.117 -20.859  1.00 94.88           C  
ATOM     66  CZ  PHE A   8      10.812 -10.266 -21.406  1.00 94.88           C  
ATOM     67  N   ASN A   9       7.840  -6.352 -26.781  1.00 91.12           N  
ATOM     68  CA  ASN A   9       6.914  -5.496 -27.516  1.00 91.12           C  
ATOM     69  C   ASN A   9       5.473  -5.730 -27.094  1.00 91.12           C  
ATOM     70  CB  ASN A   9       7.059  -5.719 -29.031  1.00 91.12           C  
ATOM     71  O   ASN A   9       4.625  -4.848 -27.234  1.00 91.12           O  
ATOM     72  CG  ASN A   9       8.398  -5.254 -29.562  1.00 91.12           C  
ATOM     73  ND2 ASN A   9       8.961  -6.012 -30.500  1.00 91.12           N  
ATOM     74  OD1 ASN A   9       8.930  -4.227 -29.125  1.00 91.12           O  
ATOM     75  N   ASP A  10       5.207  -6.926 -26.688  1.00 92.56           N  
ATOM     76  CA  ASP A  10       3.850  -7.270 -26.266  1.00 92.56           C  
ATOM     77  C   ASP A  10       3.861  -8.414 -25.250  1.00 92.56           C  
ATOM     78  CB  ASP A  10       2.994  -7.648 -27.484  1.00 92.56           C  
ATOM     79  O   ASP A  10       4.922  -8.953 -24.922  1.00 92.56           O  
ATOM     80  CG  ASP A  10       3.590  -8.789 -28.297  1.00 92.56           C  
ATOM     81  OD1 ASP A  10       4.336  -9.617 -27.734  1.00 92.56           O  
ATOM     82  OD2 ASP A  10       3.312  -8.852 -29.516  1.00 92.56           O  
ATOM     83  N   ARG A  11       2.711  -8.812 -24.750  1.00 91.75           N  
ATOM     84  CA  ARG A  11       2.551  -9.828 -23.703  1.00 91.75           C  
ATOM     85  C   ARG A  11       2.908 -11.219 -24.234  1.00 91.75           C  
ATOM     86  CB  ARG A  11       1.117  -9.828 -23.172  1.00 91.75           C  
ATOM     87  O   ARG A  11       3.406 -12.062 -23.484  1.00 91.75           O  
ATOM     88  CG  ARG A  11       0.841  -8.727 -22.156  1.00 91.75           C  
ATOM     89  CD  ARG A  11      -0.300  -9.102 -21.219  1.00 91.75           C  
ATOM     90  NE  ARG A  11      -0.503  -8.086 -20.188  1.00 91.75           N  
ATOM     91  NH1 ARG A  11      -2.127  -9.266 -19.062  1.00 91.75           N  
ATOM     92  NH2 ARG A  11      -1.472  -7.199 -18.312  1.00 91.75           N  
ATOM     93  CZ  ARG A  11      -1.367  -8.188 -19.188  1.00 91.75           C  
ATOM     94  N   ALA A  12       2.703 -11.445 -25.500  1.00 94.88           N  
ATOM     95  CA  ALA A  12       3.025 -12.734 -26.109  1.00 94.88           C  
ATOM     96  C   ALA A  12       4.527 -13.000 -26.062  1.00 94.88           C  
ATOM     97  CB  ALA A  12       2.520 -12.797 -27.547  1.00 94.88           C  
ATOM     98  O   ALA A  12       4.957 -14.117 -25.766  1.00 94.88           O  
ATOM     99  N   ALA A  13       5.309 -11.969 -26.375  1.00 96.31           N  
ATOM    100  CA  ALA A  13       6.762 -12.078 -26.297  1.00 96.31           C  
ATOM    101  C   ALA A  13       7.215 -12.344 -24.859  1.00 96.31           C  
ATOM    102  CB  ALA A  13       7.422 -10.805 -26.828  1.00 96.31           C  
ATOM    103  O   ALA A  13       8.148 -13.125 -24.641  1.00 96.31           O  
ATOM    104  N   LEU A  14       6.582 -11.719 -23.969  1.00 95.62           N  
ATOM    105  CA  LEU A  14       6.859 -11.953 -22.562  1.00 95.62           C  
ATOM    106  C   LEU A  14       6.582 -13.406 -22.172  1.00 95.62           C  
ATOM    107  CB  LEU A  14       6.020 -11.016 -21.688  1.00 95.62           C  
ATOM    108  O   LEU A  14       7.410 -14.055 -21.531  1.00 95.62           O  
ATOM    109  CG  LEU A  14       6.055 -11.281 -20.172  1.00 95.62           C  
ATOM    110  CD1 LEU A  14       7.461 -11.047 -19.625  1.00 95.62           C  
ATOM    111  CD2 LEU A  14       5.043 -10.398 -19.453  1.00 95.62           C  
ATOM    112  N   ASP A  15       5.445 -13.898 -22.609  1.00 94.94           N  
ATOM    113  CA  ASP A  15       5.039 -15.266 -22.297  1.00 94.94           C  
ATOM    114  C   ASP A  15       6.039 -16.281 -22.859  1.00 94.94           C  
ATOM    115  CB  ASP A  15       3.641 -15.555 -22.844  1.00 94.94           C  
ATOM    116  O   ASP A  15       6.410 -17.234 -22.188  1.00 94.94           O  
ATOM    117  CG  ASP A  15       2.541 -14.875 -22.047  1.00 94.94           C  
ATOM    118  OD1 ASP A  15       2.777 -14.508 -20.875  1.00 94.94           O  
ATOM    119  OD2 ASP A  15       1.426 -14.719 -22.594  1.00 94.94           O  
ATOM    120  N   ALA A  16       6.445 -16.062 -24.062  1.00 95.31           N  
ATOM    121  CA  ALA A  16       7.410 -16.953 -24.719  1.00 95.31           C  
ATOM    122  C   ALA A  16       8.742 -16.953 -23.969  1.00 95.31           C  
ATOM    123  CB  ALA A  16       7.621 -16.531 -26.172  1.00 95.31           C  
ATOM    124  O   ALA A  16       9.328 -18.000 -23.719  1.00 95.31           O  
ATOM    125  N   TRP A  17       9.219 -15.812 -23.594  1.00 94.94           N  
ATOM    126  CA  TRP A  17      10.461 -15.664 -22.859  1.00 94.94           C  
ATOM    127  C   TRP A  17      10.359 -16.328 -21.484  1.00 94.94           C  
ATOM    128  CB  TRP A  17      10.820 -14.180 -22.688  1.00 94.94           C  
ATOM    129  O   TRP A  17      11.266 -17.047 -21.062  1.00 94.94           O  
ATOM    130  CG  TRP A  17      12.008 -13.930 -21.812  1.00 94.94           C  
ATOM    131  CD1 TRP A  17      13.328 -13.961 -22.188  1.00 94.94           C  
ATOM    132  CD2 TRP A  17      12.000 -13.617 -20.422  1.00 94.94           C  
ATOM    133  CE2 TRP A  17      13.344 -13.469 -20.016  1.00 94.94           C  
ATOM    134  CE3 TRP A  17      10.977 -13.445 -19.484  1.00 94.94           C  
ATOM    135  NE1 TRP A  17      14.133 -13.680 -21.109  1.00 94.94           N  
ATOM    136  CH2 TRP A  17      12.672 -12.992 -17.797  1.00 94.94           C  
ATOM    137  CZ2 TRP A  17      13.695 -13.156 -18.703  1.00 94.94           C  
ATOM    138  CZ3 TRP A  17      11.328 -13.133 -18.172  1.00 94.94           C  
ATOM    139  N   PHE A  18       9.289 -16.062 -20.812  1.00 94.38           N  
ATOM    140  CA  PHE A  18       9.102 -16.625 -19.469  1.00 94.38           C  
ATOM    141  C   PHE A  18       9.094 -18.141 -19.500  1.00 94.38           C  
ATOM    142  CB  PHE A  18       7.793 -16.094 -18.859  1.00 94.38           C  
ATOM    143  O   PHE A  18       9.766 -18.797 -18.703  1.00 94.38           O  
ATOM    144  CG  PHE A  18       7.602 -16.500 -17.422  1.00 94.38           C  
ATOM    145  CD1 PHE A  18       6.883 -17.641 -17.094  1.00 94.38           C  
ATOM    146  CD2 PHE A  18       8.141 -15.727 -16.391  1.00 94.38           C  
ATOM    147  CE1 PHE A  18       6.703 -18.016 -15.758  1.00 94.38           C  
ATOM    148  CE2 PHE A  18       7.961 -16.094 -15.062  1.00 94.38           C  
ATOM    149  CZ  PHE A  18       7.242 -17.234 -14.742  1.00 94.38           C  
ATOM    150  N   ASN A  19       8.359 -18.734 -20.406  1.00 93.44           N  
ATOM    151  CA  ASN A  19       8.250 -20.188 -20.531  1.00 93.44           C  
ATOM    152  C   ASN A  19       9.594 -20.828 -20.875  1.00 93.44           C  
ATOM    153  CB  ASN A  19       7.195 -20.562 -21.578  1.00 93.44           C  
ATOM    154  O   ASN A  19       9.891 -21.938 -20.438  1.00 93.44           O  
ATOM    155  CG  ASN A  19       5.781 -20.281 -21.109  1.00 93.44           C  
ATOM    156  ND2 ASN A  19       4.879 -20.062 -22.047  1.00 93.44           N  
ATOM    157  OD1 ASN A  19       5.508 -20.266 -19.906  1.00 93.44           O  
ATOM    158  N   ALA A  20      10.461 -20.109 -21.578  1.00 93.12           N  
ATOM    159  CA  ALA A  20      11.766 -20.625 -22.000  1.00 93.12           C  
ATOM    160  C   ALA A  20      12.781 -20.531 -20.859  1.00 93.12           C  
ATOM    161  CB  ALA A  20      12.266 -19.844 -23.203  1.00 93.12           C  
ATOM    162  O   ALA A  20      13.656 -21.406 -20.734  1.00 93.12           O  
ATOM    163  N   ASN A  21      12.633 -19.641 -19.938  1.00 92.12           N  
ATOM    164  CA  ASN A  21      13.711 -19.344 -18.984  1.00 92.12           C  
ATOM    165  C   ASN A  21      13.328 -19.734 -17.562  1.00 92.12           C  
ATOM    166  CB  ASN A  21      14.086 -17.859 -19.047  1.00 92.12           C  
ATOM    167  O   ASN A  21      14.195 -19.844 -16.688  1.00 92.12           O  
ATOM    168  CG  ASN A  21      14.789 -17.484 -20.344  1.00 92.12           C  
ATOM    169  ND2 ASN A  21      14.070 -16.797 -21.219  1.00 92.12           N  
ATOM    170  OD1 ASN A  21      15.961 -17.828 -20.547  1.00 92.12           O  
ATOM    171  N   PHE A  22      12.039 -19.969 -17.312  1.00 92.12           N  
ATOM    172  CA  PHE A  22      11.586 -20.312 -15.969  1.00 92.12           C  
ATOM    173  C   PHE A  22      10.719 -21.578 -16.000  1.00 92.12           C  
ATOM    174  CB  PHE A  22      10.797 -19.156 -15.352  1.00 92.12           C  
ATOM    175  O   PHE A  22       9.609 -21.578 -15.477  1.00 92.12           O  
ATOM    176  CG  PHE A  22      11.602 -17.906 -15.172  1.00 92.12           C  
ATOM    177  CD1 PHE A  22      12.359 -17.703 -14.023  1.00 92.12           C  
ATOM    178  CD2 PHE A  22      11.609 -16.922 -16.156  1.00 92.12           C  
ATOM    179  CE1 PHE A  22      13.109 -16.547 -13.852  1.00 92.12           C  
ATOM    180  CE2 PHE A  22      12.352 -15.758 -15.992  1.00 92.12           C  
ATOM    181  CZ  PHE A  22      13.102 -15.570 -14.836  1.00 92.12           C  
ATOM    182  N   ALA A  23      11.234 -22.703 -16.469  1.00 88.50           N  
ATOM    183  CA  ALA A  23      10.508 -23.938 -16.719  1.00 88.50           C  
ATOM    184  C   ALA A  23      10.203 -24.656 -15.398  1.00 88.50           C  
ATOM    185  CB  ALA A  23      11.312 -24.859 -17.641  1.00 88.50           C  
ATOM    186  O   ALA A  23       9.250 -25.438 -15.320  1.00 88.50           O  
ATOM    187  N   ASP A  24      10.875 -24.312 -14.312  1.00 89.94           N  
ATOM    188  CA  ASP A  24      10.750 -25.031 -13.047  1.00 89.94           C  
ATOM    189  C   ASP A  24       9.766 -24.328 -12.109  1.00 89.94           C  
ATOM    190  CB  ASP A  24      12.117 -25.172 -12.367  1.00 89.94           C  
ATOM    191  O   ASP A  24       9.562 -24.766 -10.977  1.00 89.94           O  
ATOM    192  CG  ASP A  24      13.086 -26.031 -13.156  1.00 89.94           C  
ATOM    193  OD1 ASP A  24      12.641 -26.969 -13.852  1.00 89.94           O  
ATOM    194  OD2 ASP A  24      14.305 -25.766 -13.086  1.00 89.94           O  
ATOM    195  N   THR A  25       9.180 -23.266 -12.586  1.00 91.88           N  
ATOM    196  CA  THR A  25       8.203 -22.594 -11.750  1.00 91.88           C  
ATOM    197  C   THR A  25       6.953 -23.453 -11.562  1.00 91.88           C  
ATOM    198  CB  THR A  25       7.801 -21.234 -12.352  1.00 91.88           C  
ATOM    199  O   THR A  25       6.719 -24.391 -12.328  1.00 91.88           O  
ATOM    200  CG2 THR A  25       8.992 -20.281 -12.406  1.00 91.88           C  
ATOM    201  OG1 THR A  25       7.305 -21.422 -13.680  1.00 91.88           O  
ATOM    202  N   ASN A  26       6.219 -23.281 -10.477  1.00 90.06           N  
ATOM    203  CA  ASN A  26       5.012 -24.047 -10.180  1.00 90.06           C  
ATOM    204  C   ASN A  26       3.783 -23.141 -10.102  1.00 90.06           C  
ATOM    205  CB  ASN A  26       5.180 -24.828  -8.875  1.00 90.06           C  
ATOM    206  O   ASN A  26       3.881 -21.938 -10.312  1.00 90.06           O  
ATOM    207  CG  ASN A  26       5.430 -23.922  -7.684  1.00 90.06           C  
ATOM    208  ND2 ASN A  26       6.574 -24.109  -7.035  1.00 90.06           N  
ATOM    209  OD1 ASN A  26       4.602 -23.078  -7.344  1.00 90.06           O  
ATOM    210  N   GLN A  27       2.592 -23.703  -9.859  1.00 87.00           N  
ATOM    211  CA  GLN A  27       1.333 -22.969  -9.922  1.00 87.00           C  
ATOM    212  C   GLN A  27       0.703 -22.844  -8.539  1.00 87.00           C  
ATOM    213  CB  GLN A  27       0.356 -23.656 -10.883  1.00 87.00           C  
ATOM    214  O   GLN A  27      -0.517 -22.719  -8.414  1.00 87.00           O  
ATOM    215  CG  GLN A  27       0.836 -23.688 -12.328  1.00 87.00           C  
ATOM    216  CD  GLN A  27       0.913 -22.312 -12.953  1.00 87.00           C  
ATOM    217  NE2 GLN A  27       1.748 -22.172 -13.977  1.00 87.00           N  
ATOM    218  OE1 GLN A  27       0.226 -21.375 -12.516  1.00 87.00           O  
ATOM    219  N   ARG A  28       1.484 -22.984  -7.535  1.00 89.00           N  
ATOM    220  CA  ARG A  28       1.004 -22.844  -6.164  1.00 89.00           C  
ATOM    221  C   ARG A  28       0.620 -21.406  -5.859  1.00 89.00           C  
ATOM    222  CB  ARG A  28       2.064 -23.328  -5.172  1.00 89.00           C  
ATOM    223  O   ARG A  28      -0.089 -21.125  -4.887  1.00 89.00           O  
ATOM    224  CG  ARG A  28       2.248 -24.828  -5.145  1.00 89.00           C  
ATOM    225  CD  ARG A  28       3.115 -25.281  -3.975  1.00 89.00           C  
ATOM    226  NE  ARG A  28       2.385 -25.219  -2.713  1.00 89.00           N  
ATOM    227  NH1 ARG A  28       4.199 -25.781  -1.398  1.00 89.00           N  
ATOM    228  NH2 ARG A  28       2.162 -25.375  -0.432  1.00 89.00           N  
ATOM    229  CZ  ARG A  28       2.916 -25.453  -1.518  1.00 89.00           C  
ATOM    230  N   THR A  29       1.078 -20.438  -6.656  1.00 93.25           N  
ATOM    231  CA  THR A  29       0.771 -19.016  -6.547  1.00 93.25           C  
ATOM    232  C   THR A  29      -0.060 -18.547  -7.738  1.00 93.25           C  
ATOM    233  CB  THR A  29       2.057 -18.172  -6.453  1.00 93.25           C  
ATOM    234  O   THR A  29      -0.224 -19.281  -8.719  1.00 93.25           O  
ATOM    235  CG2 THR A  29       2.891 -18.578  -5.242  1.00 93.25           C  
ATOM    236  OG1 THR A  29       2.834 -18.359  -7.641  1.00 93.25           O  
ATOM    237  N   TYR A  30      -0.682 -17.312  -7.637  1.00 93.44           N  
ATOM    238  CA  TYR A  30      -1.428 -16.750  -8.758  1.00 93.44           C  
ATOM    239  C   TYR A  30      -0.515 -16.500  -9.945  1.00 93.44           C  
ATOM    240  CB  TYR A  30      -2.111 -15.438  -8.344  1.00 93.44           C  
ATOM    241  O   TYR A  30      -0.880 -16.797 -11.086  1.00 93.44           O  
ATOM    242  CG  TYR A  30      -3.293 -15.641  -7.422  1.00 93.44           C  
ATOM    243  CD1 TYR A  30      -4.473 -16.219  -7.891  1.00 93.44           C  
ATOM    244  CD2 TYR A  30      -3.234 -15.250  -6.090  1.00 93.44           C  
ATOM    245  CE1 TYR A  30      -5.566 -16.391  -7.047  1.00 93.44           C  
ATOM    246  CE2 TYR A  30      -4.320 -15.430  -5.238  1.00 93.44           C  
ATOM    247  OH  TYR A  30      -6.559 -16.172  -4.891  1.00 93.44           O  
ATOM    248  CZ  TYR A  30      -5.480 -16.000  -5.727  1.00 93.44           C  
ATOM    249  N   SER A  31       0.636 -15.906  -9.695  1.00 93.69           N  
ATOM    250  CA  SER A  31       1.704 -15.789 -10.680  1.00 93.69           C  
ATOM    251  C   SER A  31       2.781 -16.844 -10.461  1.00 93.69           C  
ATOM    252  CB  SER A  31       2.328 -14.391 -10.633  1.00 93.69           C  
ATOM    253  O   SER A  31       3.225 -17.062  -9.328  1.00 93.69           O  
ATOM    254  OG  SER A  31       3.369 -14.273 -11.586  1.00 93.69           O  
ATOM    255  N   ALA A  32       3.168 -17.562 -11.523  1.00 92.31           N  
ATOM    256  CA  ALA A  32       4.129 -18.656 -11.398  1.00 92.31           C  
ATOM    257  C   ALA A  32       5.402 -18.188 -10.703  1.00 92.31           C  
ATOM    258  CB  ALA A  32       4.461 -19.219 -12.781  1.00 92.31           C  
ATOM    259  O   ALA A  32       5.941 -17.125 -11.016  1.00 92.31           O  
ATOM    260  N   SER A  33       5.809 -19.047  -9.641  1.00 92.50           N  
ATOM    261  CA  SER A  33       7.020 -18.812  -8.859  1.00 92.50           C  
ATOM    262  C   SER A  33       7.617 -20.125  -8.375  1.00 92.50           C  
ATOM    263  CB  SER A  33       6.727 -17.906  -7.668  1.00 92.50           C  
ATOM    264  O   SER A  33       7.152 -21.203  -8.750  1.00 92.50           O  
ATOM    265  OG  SER A  33       5.992 -18.594  -6.676  1.00 92.50           O  
ATOM    266  N   TYR A  34       8.672 -19.969  -7.559  1.00 92.31           N  
ATOM    267  CA  TYR A  34       9.352 -21.156  -7.016  1.00 92.31           C  
ATOM    268  C   TYR A  34       8.875 -21.453  -5.602  1.00 92.31           C  
ATOM    269  CB  TYR A  34      10.867 -20.938  -7.027  1.00 92.31           C  
ATOM    270  O   TYR A  34       9.539 -22.188  -4.859  1.00 92.31           O  
ATOM    271  CG  TYR A  34      11.461 -20.859  -8.414  1.00 92.31           C  
ATOM    272  CD1 TYR A  34      11.688 -22.000  -9.172  1.00 92.31           C  
ATOM    273  CD2 TYR A  34      11.789 -19.625  -8.969  1.00 92.31           C  
ATOM    274  CE1 TYR A  34      12.234 -21.922 -10.445  1.00 92.31           C  
ATOM    275  CE2 TYR A  34      12.336 -19.531 -10.242  1.00 92.31           C  
ATOM    276  OH  TYR A  34      13.094 -20.594 -12.242  1.00 92.31           O  
ATOM    277  CZ  TYR A  34      12.555 -20.688 -10.977  1.00 92.31           C  
ATOM    278  N   PHE A  35       7.773 -20.859  -5.219  1.00 92.06           N  
ATOM    279  CA  PHE A  35       7.227 -21.031  -3.879  1.00 92.06           C  
ATOM    280  C   PHE A  35       6.961 -22.500  -3.594  1.00 92.06           C  
ATOM    281  CB  PHE A  35       5.934 -20.219  -3.713  1.00 92.06           C  
ATOM    282  O   PHE A  35       6.297 -23.188  -4.379  1.00 92.06           O  
ATOM    283  CG  PHE A  35       5.332 -20.312  -2.336  1.00 92.06           C  
ATOM    284  CD1 PHE A  35       4.176 -21.062  -2.115  1.00 92.06           C  
ATOM    285  CD2 PHE A  35       5.922 -19.656  -1.264  1.00 92.06           C  
ATOM    286  CE1 PHE A  35       3.619 -21.141  -0.842  1.00 92.06           C  
ATOM    287  CE2 PHE A  35       5.371 -19.750   0.012  1.00 92.06           C  
ATOM    288  CZ  PHE A  35       4.219 -20.484   0.220  1.00 92.06           C  
ATOM    289  N   ASP A  36       7.461 -22.969  -2.449  1.00 89.94           N  
ATOM    290  CA  ASP A  36       7.289 -24.391  -2.186  1.00 89.94           C  
ATOM    291  C   ASP A  36       6.785 -24.641  -0.763  1.00 89.94           C  
ATOM    292  CB  ASP A  36       8.602 -25.156  -2.414  1.00 89.94           C  
ATOM    293  O   ASP A  36       6.660 -25.781  -0.328  1.00 89.94           O  
ATOM    294  CG  ASP A  36       9.727 -24.672  -1.518  1.00 89.94           C  
ATOM    295  OD1 ASP A  36       9.531 -23.688  -0.768  1.00 89.94           O  
ATOM    296  OD2 ASP A  36      10.820 -25.266  -1.562  1.00 89.94           O  
ATOM    297  N   GLY A  37       6.453 -23.516  -0.061  1.00 89.06           N  
ATOM    298  CA  GLY A  37       5.891 -23.672   1.272  1.00 89.06           C  
ATOM    299  C   GLY A  37       6.426 -22.641   2.264  1.00 89.06           C  
ATOM    300  O   GLY A  37       7.352 -21.891   1.948  1.00 89.06           O  
ATOM    301  N   LEU A  38       5.781 -22.641   3.455  1.00 90.56           N  
ATOM    302  CA  LEU A  38       6.148 -21.719   4.516  1.00 90.56           C  
ATOM    303  C   LEU A  38       7.293 -22.281   5.355  1.00 90.56           C  
ATOM    304  CB  LEU A  38       4.941 -21.422   5.410  1.00 90.56           C  
ATOM    305  O   LEU A  38       7.445 -23.500   5.469  1.00 90.56           O  
ATOM    306  CG  LEU A  38       3.730 -20.781   4.727  1.00 90.56           C  
ATOM    307  CD1 LEU A  38       2.594 -20.594   5.727  1.00 90.56           C  
ATOM    308  CD2 LEU A  38       4.113 -19.453   4.086  1.00 90.56           C  
ATOM    309  N   PRO A  39       8.148 -21.406   5.836  1.00 89.94           N  
ATOM    310  CA  PRO A  39       9.219 -21.891   6.715  1.00 89.94           C  
ATOM    311  C   PRO A  39       8.688 -22.438   8.031  1.00 89.94           C  
ATOM    312  CB  PRO A  39      10.070 -20.641   6.949  1.00 89.94           C  
ATOM    313  O   PRO A  39       7.555 -22.141   8.422  1.00 89.94           O  
ATOM    314  CG  PRO A  39       9.117 -19.484   6.809  1.00 89.94           C  
ATOM    315  CD  PRO A  39       8.078 -19.859   5.789  1.00 89.94           C  
ATOM    316  N   ASP A  40       9.531 -23.234   8.664  1.00 88.00           N  
ATOM    317  CA  ASP A  40       9.219 -23.766   9.984  1.00 88.00           C  
ATOM    318  C   ASP A  40       9.211 -22.656  11.039  1.00 88.00           C  
ATOM    319  CB  ASP A  40      10.219 -24.859  10.375  1.00 88.00           C  
ATOM    320  O   ASP A  40      10.211 -21.953  11.219  1.00 88.00           O  
ATOM    321  CG  ASP A  40       9.898 -25.500  11.711  1.00 88.00           C  
ATOM    322  OD1 ASP A  40       8.758 -25.969  11.898  1.00 88.00           O  
ATOM    323  OD2 ASP A  40      10.797 -25.547  12.578  1.00 88.00           O  
ATOM    324  N   VAL A  41       8.133 -22.562  11.812  1.00 89.62           N  
ATOM    325  CA  VAL A  41       7.910 -21.438  12.727  1.00 89.62           C  
ATOM    326  C   VAL A  41       8.727 -21.641  14.000  1.00 89.62           C  
ATOM    327  CB  VAL A  41       6.414 -21.281  13.070  1.00 89.62           C  
ATOM    328  O   VAL A  41       9.070 -20.688  14.688  1.00 89.62           O  
ATOM    329  CG1 VAL A  41       5.906 -22.500  13.844  1.00 89.62           C  
ATOM    330  CG2 VAL A  41       6.184 -20.000  13.867  1.00 89.62           C  
ATOM    331  N   GLU A  42       9.102 -22.812  14.391  1.00 88.62           N  
ATOM    332  CA  GLU A  42       9.750 -23.156  15.648  1.00 88.62           C  
ATOM    333  C   GLU A  42      11.094 -22.438  15.797  1.00 88.62           C  
ATOM    334  CB  GLU A  42       9.961 -24.672  15.758  1.00 88.62           C  
ATOM    335  O   GLU A  42      11.406 -21.906  16.859  1.00 88.62           O  
ATOM    336  CG  GLU A  42       8.680 -25.453  16.047  1.00 88.62           C  
ATOM    337  CD  GLU A  42       8.906 -26.938  16.188  1.00 88.62           C  
ATOM    338  OE1 GLU A  42       7.926 -27.688  16.422  1.00 88.62           O  
ATOM    339  OE2 GLU A  42      10.070 -27.375  16.062  1.00 88.62           O  
ATOM    340  N   THR A  43      11.820 -22.391  14.742  1.00 89.44           N  
ATOM    341  CA  THR A  43      13.117 -21.719  14.750  1.00 89.44           C  
ATOM    342  C   THR A  43      12.953 -20.234  15.055  1.00 89.44           C  
ATOM    343  CB  THR A  43      13.852 -21.891  13.406  1.00 89.44           C  
ATOM    344  O   THR A  43      13.734 -19.656  15.812  1.00 89.44           O  
ATOM    345  CG2 THR A  43      15.219 -21.234  13.438  1.00 89.44           C  
ATOM    346  OG1 THR A  43      14.016 -23.297  13.141  1.00 89.44           O  
ATOM    347  N   TYR A  44      11.977 -19.656  14.594  1.00 90.81           N  
ATOM    348  CA  TYR A  44      11.750 -18.234  14.758  1.00 90.81           C  
ATOM    349  C   TYR A  44      11.242 -17.906  16.156  1.00 90.81           C  
ATOM    350  CB  TYR A  44      10.750 -17.719  13.711  1.00 90.81           C  
ATOM    351  O   TYR A  44      11.648 -16.906  16.750  1.00 90.81           O  
ATOM    352  CG  TYR A  44      11.266 -17.812  12.289  1.00 90.81           C  
ATOM    353  CD1 TYR A  44      11.938 -16.734  11.711  1.00 90.81           C  
ATOM    354  CD2 TYR A  44      11.070 -18.953  11.531  1.00 90.81           C  
ATOM    355  CE1 TYR A  44      12.406 -16.812  10.406  1.00 90.81           C  
ATOM    356  CE2 TYR A  44      11.539 -19.031  10.227  1.00 90.81           C  
ATOM    357  OH  TYR A  44      12.664 -18.031   8.375  1.00 90.81           O  
ATOM    358  CZ  TYR A  44      12.203 -17.953   9.672  1.00 90.81           C  
ATOM    359  N   LEU A  45      10.422 -18.719  16.641  1.00 89.25           N  
ATOM    360  CA  LEU A  45       9.953 -18.562  18.000  1.00 89.25           C  
ATOM    361  C   LEU A  45      11.125 -18.578  18.984  1.00 89.25           C  
ATOM    362  CB  LEU A  45       8.969 -19.688  18.359  1.00 89.25           C  
ATOM    363  O   LEU A  45      11.180 -17.750  19.906  1.00 89.25           O  
ATOM    364  CG  LEU A  45       7.539 -19.516  17.844  1.00 89.25           C  
ATOM    365  CD1 LEU A  45       6.766 -20.828  17.984  1.00 89.25           C  
ATOM    366  CD2 LEU A  45       6.828 -18.391  18.578  1.00 89.25           C  
ATOM    367  N   LEU A  46      11.984 -19.531  18.766  1.00 89.56           N  
ATOM    368  CA  LEU A  46      13.156 -19.656  19.609  1.00 89.56           C  
ATOM    369  C   LEU A  46      14.039 -18.422  19.516  1.00 89.56           C  
ATOM    370  CB  LEU A  46      13.961 -20.906  19.234  1.00 89.56           C  
ATOM    371  O   LEU A  46      14.461 -17.875  20.547  1.00 89.56           O  
ATOM    372  CG  LEU A  46      15.148 -21.250  20.125  1.00 89.56           C  
ATOM    373  CD1 LEU A  46      14.891 -22.562  20.859  1.00 89.56           C  
ATOM    374  CD2 LEU A  46      16.438 -21.328  19.312  1.00 89.56           C  
ATOM    375  N   GLU A  47      14.258 -17.938  18.328  1.00 90.12           N  
ATOM    376  CA  GLU A  47      15.156 -16.812  18.125  1.00 90.12           C  
ATOM    377  C   GLU A  47      14.555 -15.508  18.641  1.00 90.12           C  
ATOM    378  CB  GLU A  47      15.516 -16.672  16.641  1.00 90.12           C  
ATOM    379  O   GLU A  47      15.258 -14.664  19.203  1.00 90.12           O  
ATOM    380  CG  GLU A  47      16.391 -17.797  16.109  1.00 90.12           C  
ATOM    381  CD  GLU A  47      17.766 -17.844  16.750  1.00 90.12           C  
ATOM    382  OE1 GLU A  47      18.406 -18.922  16.734  1.00 90.12           O  
ATOM    383  OE2 GLU A  47      18.203 -16.797  17.266  1.00 90.12           O  
ATOM    384  N   ILE A  48      13.281 -15.406  18.438  1.00 87.81           N  
ATOM    385  CA  ILE A  48      12.594 -14.227  18.953  1.00 87.81           C  
ATOM    386  C   ILE A  48      12.672 -14.211  20.484  1.00 87.81           C  
ATOM    387  CB  ILE A  48      11.125 -14.188  18.500  1.00 87.81           C  
ATOM    388  O   ILE A  48      12.883 -13.148  21.094  1.00 87.81           O  
ATOM    389  CG1 ILE A  48      11.039 -13.852  17.000  1.00 87.81           C  
ATOM    390  CG2 ILE A  48      10.320 -13.172  19.328  1.00 87.81           C  
ATOM    391  CD1 ILE A  48       9.641 -13.992  16.406  1.00 87.81           C  
ATOM    392  N   GLY A  49      12.500 -15.359  21.109  1.00 87.19           N  
ATOM    393  CA  GLY A  49      12.594 -15.484  22.562  1.00 87.19           C  
ATOM    394  C   GLY A  49      13.961 -15.102  23.109  1.00 87.19           C  
ATOM    395  O   GLY A  49      14.070 -14.625  24.234  1.00 87.19           O  
ATOM    396  N   ARG A  50      15.016 -15.172  22.266  1.00 88.75           N  
ATOM    397  CA  ARG A  50      16.391 -14.867  22.672  1.00 88.75           C  
ATOM    398  C   ARG A  50      16.672 -13.375  22.578  1.00 88.75           C  
ATOM    399  CB  ARG A  50      17.391 -15.648  21.812  1.00 88.75           C  
ATOM    400  O   ARG A  50      17.625 -12.875  23.172  1.00 88.75           O  
ATOM    401  CG  ARG A  50      17.375 -17.156  22.078  1.00 88.75           C  
ATOM    402  CD  ARG A  50      18.359 -17.891  21.172  1.00 88.75           C  
ATOM    403  NE  ARG A  50      18.375 -19.312  21.453  1.00 88.75           N  
ATOM    404  NH1 ARG A  50      19.797 -19.844  19.703  1.00 88.75           N  
ATOM    405  NH2 ARG A  50      19.000 -21.500  21.094  1.00 88.75           N  
ATOM    406  CZ  ARG A  50      19.062 -20.219  20.750  1.00 88.75           C  
ATOM    407  N   GLN A  51      15.828 -12.680  21.844  1.00 86.69           N  
ATOM    408  CA  GLN A  51      16.094 -11.258  21.625  1.00 86.69           C  
ATOM    409  C   GLN A  51      15.633 -10.422  22.812  1.00 86.69           C  
ATOM    410  CB  GLN A  51      15.398 -10.781  20.344  1.00 86.69           C  
ATOM    411  O   GLN A  51      14.555 -10.648  23.359  1.00 86.69           O  
ATOM    412  CG  GLN A  51      15.859 -11.508  19.078  1.00 86.69           C  
ATOM    413  CD  GLN A  51      17.344 -11.367  18.828  1.00 86.69           C  
ATOM    414  NE2 GLN A  51      18.000 -12.469  18.453  1.00 86.69           N  
ATOM    415  OE1 GLN A  51      17.922 -10.281  18.984  1.00 86.69           O  
ATOM    416  N   VAL A  52      16.453  -9.352  23.156  1.00 84.19           N  
ATOM    417  CA  VAL A  52      16.172  -8.547  24.328  1.00 84.19           C  
ATOM    418  C   VAL A  52      15.531  -7.223  23.922  1.00 84.19           C  
ATOM    419  CB  VAL A  52      17.453  -8.281  25.172  1.00 84.19           C  
ATOM    420  O   VAL A  52      14.742  -6.641  24.656  1.00 84.19           O  
ATOM    421  CG1 VAL A  52      17.109  -7.484  26.422  1.00 84.19           C  
ATOM    422  CG2 VAL A  52      18.125  -9.602  25.531  1.00 84.19           C  
ATOM    423  N   THR A  53      15.859  -6.859  22.656  1.00 82.75           N  
ATOM    424  CA  THR A  53      15.383  -5.555  22.203  1.00 82.75           C  
ATOM    425  C   THR A  53      14.188  -5.703  21.266  1.00 82.75           C  
ATOM    426  CB  THR A  53      16.500  -4.766  21.500  1.00 82.75           C  
ATOM    427  O   THR A  53      14.031  -6.738  20.609  1.00 82.75           O  
ATOM    428  CG2 THR A  53      17.734  -4.633  22.391  1.00 82.75           C  
ATOM    429  OG1 THR A  53      16.875  -5.449  20.297  1.00 82.75           O  
ATOM    430  N   ARG A  54      13.367  -4.695  21.297  1.00 80.88           N  
ATOM    431  CA  ARG A  54      12.227  -4.641  20.391  1.00 80.88           C  
ATOM    432  C   ARG A  54      12.672  -4.711  18.938  1.00 80.88           C  
ATOM    433  CB  ARG A  54      11.406  -3.367  20.641  1.00 80.88           C  
ATOM    434  O   ARG A  54      12.086  -5.438  18.141  1.00 80.88           O  
ATOM    435  CG  ARG A  54      10.109  -3.311  19.844  1.00 80.88           C  
ATOM    436  CD  ARG A  54       9.242  -2.139  20.281  1.00 80.88           C  
ATOM    437  NE  ARG A  54       8.000  -2.074  19.500  1.00 80.88           N  
ATOM    438  NH1 ARG A  54       7.113  -0.299  20.688  1.00 80.88           N  
ATOM    439  NH2 ARG A  54       5.938  -1.232  18.953  1.00 80.88           N  
ATOM    440  CZ  ARG A  54       7.020  -1.202  19.719  1.00 80.88           C  
ATOM    441  N   ALA A  55      13.664  -4.012  18.609  1.00 79.94           N  
ATOM    442  CA  ALA A  55      14.203  -3.992  17.250  1.00 79.94           C  
ATOM    443  C   ALA A  55      14.672  -5.379  16.828  1.00 79.94           C  
ATOM    444  CB  ALA A  55      15.344  -2.986  17.141  1.00 79.94           C  
ATOM    445  O   ALA A  55      14.461  -5.793  15.680  1.00 79.94           O  
ATOM    446  N   GLY A  56      15.250  -6.012  17.766  1.00 83.56           N  
ATOM    447  CA  GLY A  56      15.719  -7.363  17.500  1.00 83.56           C  
ATOM    448  C   GLY A  56      14.586  -8.344  17.250  1.00 83.56           C  
ATOM    449  O   GLY A  56      14.664  -9.156  16.328  1.00 83.56           O  
ATOM    450  N   LYS A  57      13.602  -8.273  18.047  1.00 84.75           N  
ATOM    451  CA  LYS A  57      12.430  -9.125  17.875  1.00 84.75           C  
ATOM    452  C   LYS A  57      11.727  -8.836  16.547  1.00 84.75           C  
ATOM    453  CB  LYS A  57      11.453  -8.953  19.031  1.00 84.75           C  
ATOM    454  O   LYS A  57      11.359  -9.750  15.812  1.00 84.75           O  
ATOM    455  CG  LYS A  57      11.969  -9.477  20.359  1.00 84.75           C  
ATOM    456  CD  LYS A  57      10.922  -9.344  21.453  1.00 84.75           C  
ATOM    457  CE  LYS A  57      11.430  -9.891  22.781  1.00 84.75           C  
ATOM    458  NZ  LYS A  57      10.398  -9.781  23.859  1.00 84.75           N  
ATOM    459  N   ASP A  58      11.555  -7.570  16.188  1.00 82.75           N  
ATOM    460  CA  ASP A  58      10.938  -7.156  14.938  1.00 82.75           C  
ATOM    461  C   ASP A  58      11.727  -7.672  13.742  1.00 82.75           C  
ATOM    462  CB  ASP A  58      10.820  -5.629  14.875  1.00 82.75           C  
ATOM    463  O   ASP A  58      11.148  -8.062  12.727  1.00 82.75           O  
ATOM    464  CG  ASP A  58       9.742  -5.078  15.789  1.00 82.75           C  
ATOM    465  OD1 ASP A  58       8.898  -5.859  16.281  1.00 82.75           O  
ATOM    466  OD2 ASP A  58       9.727  -3.848  16.016  1.00 82.75           O  
ATOM    467  N   ALA A  59      13.016  -7.711  13.906  1.00 83.81           N  
ATOM    468  CA  ALA A  59      13.883  -8.180  12.828  1.00 83.81           C  
ATOM    469  C   ALA A  59      13.609  -9.641  12.500  1.00 83.81           C  
ATOM    470  CB  ALA A  59      15.344  -7.980  13.203  1.00 83.81           C  
ATOM    471  O   ALA A  59      13.570 -10.031  11.336  1.00 83.81           O  
ATOM    472  N   TRP A  60      13.367 -10.406  13.492  1.00 87.88           N  
ATOM    473  CA  TRP A  60      13.141 -11.828  13.281  1.00 87.88           C  
ATOM    474  C   TRP A  60      11.734 -12.078  12.742  1.00 87.88           C  
ATOM    475  CB  TRP A  60      13.344 -12.609  14.578  1.00 87.88           C  
ATOM    476  O   TRP A  60      11.516 -13.000  11.953  1.00 87.88           O  
ATOM    477  CG  TRP A  60      14.773 -12.977  14.852  1.00 87.88           C  
ATOM    478  CD1 TRP A  60      15.617 -12.391  15.750  1.00 87.88           C  
ATOM    479  CD2 TRP A  60      15.523 -14.016  14.211  1.00 87.88           C  
ATOM    480  CE2 TRP A  60      16.812 -14.000  14.773  1.00 87.88           C  
ATOM    481  CE3 TRP A  60      15.219 -14.953  13.219  1.00 87.88           C  
ATOM    482  NE1 TRP A  60      16.844 -13.000  15.703  1.00 87.88           N  
ATOM    483  CH2 TRP A  60      17.500 -15.805  13.398  1.00 87.88           C  
ATOM    484  CZ2 TRP A  60      17.812 -14.898  14.367  1.00 87.88           C  
ATOM    485  CZ3 TRP A  60      16.219 -15.844  12.820  1.00 87.88           C  
ATOM    486  N   VAL A  61      10.781 -11.250  13.258  1.00 88.19           N  
ATOM    487  CA  VAL A  61       9.445 -11.336  12.672  1.00 88.19           C  
ATOM    488  C   VAL A  61       9.523 -11.023  11.180  1.00 88.19           C  
ATOM    489  CB  VAL A  61       8.453 -10.383  13.367  1.00 88.19           C  
ATOM    490  O   VAL A  61       8.922 -11.727  10.359  1.00 88.19           O  
ATOM    491  CG1 VAL A  61       7.109 -10.383  12.648  1.00 88.19           C  
ATOM    492  CG2 VAL A  61       8.281 -10.773  14.836  1.00 88.19           C  
ATOM    493  N   SER A  62      10.242 -10.008  10.797  1.00 85.94           N  
ATOM    494  CA  SER A  62      10.445  -9.625   9.406  1.00 85.94           C  
ATOM    495  C   SER A  62      11.164 -10.727   8.633  1.00 85.94           C  
ATOM    496  CB  SER A  62      11.250  -8.320   9.320  1.00 85.94           C  
ATOM    497  O   SER A  62      10.828 -10.992   7.477  1.00 85.94           O  
ATOM    498  OG  SER A  62      10.500  -7.234   9.836  1.00 85.94           O  
ATOM    499  N   LYS A  63      12.109 -11.328   9.297  1.00 87.94           N  
ATOM    500  CA  LYS A  63      12.844 -12.430   8.672  1.00 87.94           C  
ATOM    501  C   LYS A  63      11.914 -13.594   8.352  1.00 87.94           C  
ATOM    502  CB  LYS A  63      13.977 -12.898   9.586  1.00 87.94           C  
ATOM    503  O   LYS A  63      12.047 -14.227   7.301  1.00 87.94           O  
ATOM    504  CG  LYS A  63      14.875 -13.961   8.953  1.00 87.94           C  
ATOM    505  CD  LYS A  63      16.062 -14.289   9.852  1.00 87.94           C  
ATOM    506  CE  LYS A  63      16.906 -15.414   9.273  1.00 87.94           C  
ATOM    507  NZ  LYS A  63      17.656 -14.977   8.062  1.00 87.94           N  
ATOM    508  N   TYR A  64      11.047 -13.914   9.258  1.00 89.81           N  
ATOM    509  CA  TYR A  64      10.062 -14.961   9.016  1.00 89.81           C  
ATOM    510  C   TYR A  64       9.250 -14.672   7.758  1.00 89.81           C  
ATOM    511  CB  TYR A  64       9.117 -15.094  10.219  1.00 89.81           C  
ATOM    512  O   TYR A  64       9.062 -15.555   6.922  1.00 89.81           O  
ATOM    513  CG  TYR A  64       7.977 -16.047   9.992  1.00 89.81           C  
ATOM    514  CD1 TYR A  64       6.672 -15.594   9.836  1.00 89.81           C  
ATOM    515  CD2 TYR A  64       8.203 -17.422   9.938  1.00 89.81           C  
ATOM    516  CE1 TYR A  64       5.617 -16.469   9.633  1.00 89.81           C  
ATOM    517  CE2 TYR A  64       7.156 -18.312   9.734  1.00 89.81           C  
ATOM    518  OH  TYR A  64       4.828 -18.719   9.375  1.00 89.81           O  
ATOM    519  CZ  TYR A  64       5.867 -17.828   9.578  1.00 89.81           C  
ATOM    520  N   LEU A  65       8.781 -13.430   7.609  1.00 89.62           N  
ATOM    521  CA  LEU A  65       8.047 -13.031   6.414  1.00 89.62           C  
ATOM    522  C   LEU A  65       8.914 -13.156   5.168  1.00 89.62           C  
ATOM    523  CB  LEU A  65       7.539 -11.594   6.555  1.00 89.62           C  
ATOM    524  O   LEU A  65       8.477 -13.695   4.152  1.00 89.62           O  
ATOM    525  CG  LEU A  65       6.340 -11.383   7.484  1.00 89.62           C  
ATOM    526  CD1 LEU A  65       6.094  -9.891   7.703  1.00 89.62           C  
ATOM    527  CD2 LEU A  65       5.098 -12.055   6.914  1.00 89.62           C  
ATOM    528  N   PHE A  66      10.086 -12.688   5.324  1.00 88.12           N  
ATOM    529  CA  PHE A  66      11.031 -12.727   4.211  1.00 88.12           C  
ATOM    530  C   PHE A  66      11.273 -14.156   3.760  1.00 88.12           C  
ATOM    531  CB  PHE A  66      12.352 -12.062   4.605  1.00 88.12           C  
ATOM    532  O   PHE A  66      11.188 -14.461   2.568  1.00 88.12           O  
ATOM    533  CG  PHE A  66      13.367 -12.031   3.494  1.00 88.12           C  
ATOM    534  CD1 PHE A  66      14.289 -13.055   3.344  1.00 88.12           C  
ATOM    535  CD2 PHE A  66      13.398 -10.969   2.598  1.00 88.12           C  
ATOM    536  CE1 PHE A  66      15.234 -13.031   2.316  1.00 88.12           C  
ATOM    537  CE2 PHE A  66      14.336 -10.930   1.569  1.00 88.12           C  
ATOM    538  CZ  PHE A  66      15.250 -11.961   1.430  1.00 88.12           C  
ATOM    539  N   ASP A  67      11.578 -14.992   4.652  1.00 89.06           N  
ATOM    540  CA  ASP A  67      11.883 -16.375   4.320  1.00 89.06           C  
ATOM    541  C   ASP A  67      10.664 -17.078   3.715  1.00 89.06           C  
ATOM    542  CB  ASP A  67      12.359 -17.141   5.559  1.00 89.06           C  
ATOM    543  O   ASP A  67      10.805 -17.938   2.840  1.00 89.06           O  
ATOM    544  CG  ASP A  67      13.781 -16.781   5.957  1.00 89.06           C  
ATOM    545  OD1 ASP A  67      14.484 -16.109   5.172  1.00 89.06           O  
ATOM    546  OD2 ASP A  67      14.211 -17.188   7.059  1.00 89.06           O  
ATOM    547  N   GLY A  68       9.547 -16.672   4.148  1.00 89.94           N  
ATOM    548  CA  GLY A  68       8.320 -17.266   3.646  1.00 89.94           C  
ATOM    549  C   GLY A  68       7.957 -16.797   2.250  1.00 89.94           C  
ATOM    550  O   GLY A  68       7.223 -17.484   1.535  1.00 89.94           O  
ATOM    551  N   LEU A  69       8.594 -15.711   1.799  1.00 91.56           N  
ATOM    552  CA  LEU A  69       8.109 -15.102   0.563  1.00 91.56           C  
ATOM    553  C   LEU A  69       9.234 -14.992  -0.464  1.00 91.56           C  
ATOM    554  CB  LEU A  69       7.527 -13.711   0.841  1.00 91.56           C  
ATOM    555  O   LEU A  69       9.000 -14.578  -1.603  1.00 91.56           O  
ATOM    556  CG  LEU A  69       6.234 -13.672   1.660  1.00 91.56           C  
ATOM    557  CD1 LEU A  69       5.895 -12.234   2.043  1.00 91.56           C  
ATOM    558  CD2 LEU A  69       5.090 -14.312   0.883  1.00 91.56           C  
ATOM    559  N   ARG A  70      10.398 -15.234  -0.146  1.00 88.88           N  
ATOM    560  CA  ARG A  70      11.547 -15.000  -1.013  1.00 88.88           C  
ATOM    561  C   ARG A  70      11.430 -15.781  -2.312  1.00 88.88           C  
ATOM    562  CB  ARG A  70      12.852 -15.367  -0.295  1.00 88.88           C  
ATOM    563  O   ARG A  70      12.031 -15.422  -3.322  1.00 88.88           O  
ATOM    564  CG  ARG A  70      12.992 -16.859  -0.018  1.00 88.88           C  
ATOM    565  CD  ARG A  70      14.297 -17.172   0.707  1.00 88.88           C  
ATOM    566  NE  ARG A  70      14.430 -18.594   0.979  1.00 88.88           N  
ATOM    567  NH1 ARG A  70      16.750 -18.594   0.979  1.00 88.88           N  
ATOM    568  NH2 ARG A  70      15.602 -20.547   1.350  1.00 88.88           N  
ATOM    569  CZ  ARG A  70      15.594 -19.234   1.102  1.00 88.88           C  
ATOM    570  N   LYS A  71      10.578 -16.844  -2.346  1.00 90.50           N  
ATOM    571  CA  LYS A  71      10.398 -17.656  -3.549  1.00 90.50           C  
ATOM    572  C   LYS A  71       9.016 -17.438  -4.152  1.00 90.50           C  
ATOM    573  CB  LYS A  71      10.602 -19.141  -3.236  1.00 90.50           C  
ATOM    574  O   LYS A  71       8.523 -18.266  -4.918  1.00 90.50           O  
ATOM    575  CG  LYS A  71      12.023 -19.484  -2.830  1.00 90.50           C  
ATOM    576  CD  LYS A  71      12.195 -21.000  -2.633  1.00 90.50           C  
ATOM    577  CE  LYS A  71      13.625 -21.359  -2.268  1.00 90.50           C  
ATOM    578  NZ  LYS A  71      13.789 -22.828  -2.047  1.00 90.50           N  
ATOM    579  N   ALA A  72       8.414 -16.344  -3.721  1.00 92.44           N  
ATOM    580  CA  ALA A  72       7.016 -16.188  -4.117  1.00 92.44           C  
ATOM    581  C   ALA A  72       6.816 -14.930  -4.957  1.00 92.44           C  
ATOM    582  CB  ALA A  72       6.117 -16.156  -2.885  1.00 92.44           C  
ATOM    583  O   ALA A  72       5.695 -14.438  -5.090  1.00 92.44           O  
ATOM    584  N   PRO A  73       7.828 -14.336  -5.473  1.00 92.94           N  
ATOM    585  CA  PRO A  73       7.547 -13.141  -6.266  1.00 92.94           C  
ATOM    586  C   PRO A  73       6.801 -13.445  -7.559  1.00 92.94           C  
ATOM    587  CB  PRO A  73       8.938 -12.578  -6.559  1.00 92.94           C  
ATOM    588  O   PRO A  73       7.008 -14.508  -8.156  1.00 92.94           O  
ATOM    589  CG  PRO A  73       9.859 -13.742  -6.426  1.00 92.94           C  
ATOM    590  CD  PRO A  73       9.250 -14.727  -5.461  1.00 92.94           C  
ATOM    591  N   PRO A  74       5.859 -12.562  -7.988  1.00 93.44           N  
ATOM    592  CA  PRO A  74       5.246 -12.656  -9.312  1.00 93.44           C  
ATOM    593  C   PRO A  74       6.219 -12.305 -10.438  1.00 93.44           C  
ATOM    594  CB  PRO A  74       4.098 -11.641  -9.250  1.00 93.44           C  
ATOM    595  O   PRO A  74       6.152 -11.203 -11.000  1.00 93.44           O  
ATOM    596  CG  PRO A  74       4.570 -10.594  -8.289  1.00 93.44           C  
ATOM    597  CD  PRO A  74       5.426 -11.250  -7.246  1.00 93.44           C  
ATOM    598  N   ILE A  75       7.098 -13.219 -10.844  1.00 92.81           N  
ATOM    599  CA  ILE A  75       8.266 -13.008 -11.688  1.00 92.81           C  
ATOM    600  C   ILE A  75       7.836 -12.453 -13.047  1.00 92.81           C  
ATOM    601  CB  ILE A  75       9.078 -14.312 -11.875  1.00 92.81           C  
ATOM    602  O   ILE A  75       8.398 -11.469 -13.531  1.00 92.81           O  
ATOM    603  CG1 ILE A  75       9.617 -14.797 -10.523  1.00 92.81           C  
ATOM    604  CG2 ILE A  75      10.211 -14.102 -12.883  1.00 92.81           C  
ATOM    605  CD1 ILE A  75      10.250 -16.188 -10.578  1.00 92.81           C  
ATOM    606  N   LYS A  76       6.852 -13.047 -13.594  1.00 94.31           N  
ATOM    607  CA  LYS A  76       6.406 -12.656 -14.930  1.00 94.31           C  
ATOM    608  C   LYS A  76       5.891 -11.219 -14.938  1.00 94.31           C  
ATOM    609  CB  LYS A  76       5.320 -13.609 -15.438  1.00 94.31           C  
ATOM    610  O   LYS A  76       6.246 -10.430 -15.812  1.00 94.31           O  
ATOM    611  CG  LYS A  76       4.879 -13.344 -16.859  1.00 94.31           C  
ATOM    612  CD  LYS A  76       3.820 -14.336 -17.312  1.00 94.31           C  
ATOM    613  CE  LYS A  76       2.697 -13.656 -18.078  1.00 94.31           C  
ATOM    614  NZ  LYS A  76       1.655 -14.625 -18.531  1.00 94.31           N  
ATOM    615  N   GLU A  77       5.039 -10.875 -14.031  1.00 95.62           N  
ATOM    616  CA  GLU A  77       4.457  -9.539 -13.945  1.00 95.62           C  
ATOM    617  C   GLU A  77       5.527  -8.492 -13.641  1.00 95.62           C  
ATOM    618  CB  GLU A  77       3.361  -9.492 -12.875  1.00 95.62           C  
ATOM    619  O   GLU A  77       5.488  -7.383 -14.180  1.00 95.62           O  
ATOM    620  CG  GLU A  77       2.076 -10.195 -13.289  1.00 95.62           C  
ATOM    621  CD  GLU A  77       2.207 -11.711 -13.328  1.00 95.62           C  
ATOM    622  OE1 GLU A  77       1.562 -12.359 -14.180  1.00 95.62           O  
ATOM    623  OE2 GLU A  77       2.959 -12.258 -12.484  1.00 95.62           O  
ATOM    624  N   GLN A  78       6.430  -8.852 -12.812  1.00 94.50           N  
ATOM    625  CA  GLN A  78       7.516  -7.926 -12.516  1.00 94.50           C  
ATOM    626  C   GLN A  78       8.398  -7.703 -13.742  1.00 94.50           C  
ATOM    627  CB  GLN A  78       8.359  -8.445 -11.352  1.00 94.50           C  
ATOM    628  O   GLN A  78       8.875  -6.590 -13.977  1.00 94.50           O  
ATOM    629  CG  GLN A  78       7.703  -8.273  -9.992  1.00 94.50           C  
ATOM    630  CD  GLN A  78       8.617  -8.656  -8.844  1.00 94.50           C  
ATOM    631  NE2 GLN A  78       8.641  -7.832  -7.801  1.00 94.50           N  
ATOM    632  OE1 GLN A  78       9.289  -9.688  -8.891  1.00 94.50           O  
ATOM    633  N   ALA A  79       8.688  -8.789 -14.484  1.00 95.25           N  
ATOM    634  CA  ALA A  79       9.438  -8.648 -15.727  1.00 95.25           C  
ATOM    635  C   ALA A  79       8.742  -7.684 -16.688  1.00 95.25           C  
ATOM    636  CB  ALA A  79       9.617 -10.008 -16.391  1.00 95.25           C  
ATOM    637  O   ALA A  79       9.391  -6.852 -17.312  1.00 95.25           O  
ATOM    638  N   TRP A  80       7.453  -7.789 -16.703  1.00 95.81           N  
ATOM    639  CA  TRP A  80       6.676  -6.918 -17.578  1.00 95.81           C  
ATOM    640  C   TRP A  80       6.781  -5.465 -17.125  1.00 95.81           C  
ATOM    641  CB  TRP A  80       5.207  -7.352 -17.594  1.00 95.81           C  
ATOM    642  O   TRP A  80       6.984  -4.570 -17.953  1.00 95.81           O  
ATOM    643  CG  TRP A  80       4.352  -6.566 -18.547  1.00 95.81           C  
ATOM    644  CD1 TRP A  80       3.248  -5.820 -18.234  1.00 95.81           C  
ATOM    645  CD2 TRP A  80       4.531  -6.453 -19.969  1.00 95.81           C  
ATOM    646  CE2 TRP A  80       3.498  -5.621 -20.453  1.00 95.81           C  
ATOM    647  CE3 TRP A  80       5.465  -6.973 -20.859  1.00 95.81           C  
ATOM    648  NE1 TRP A  80       2.730  -5.250 -19.375  1.00 95.81           N  
ATOM    649  CH2 TRP A  80       4.301  -5.820 -22.672  1.00 95.81           C  
ATOM    650  CZ2 TRP A  80       3.373  -5.297 -21.797  1.00 95.81           C  
ATOM    651  CZ3 TRP A  80       5.340  -6.648 -22.219  1.00 95.81           C  
ATOM    652  N   LEU A  81       6.641  -5.211 -15.859  1.00 95.75           N  
ATOM    653  CA  LEU A  81       6.672  -3.855 -15.312  1.00 95.75           C  
ATOM    654  C   LEU A  81       8.055  -3.232 -15.484  1.00 95.75           C  
ATOM    655  CB  LEU A  81       6.281  -3.865 -13.836  1.00 95.75           C  
ATOM    656  O   LEU A  81       8.180  -2.012 -15.609  1.00 95.75           O  
ATOM    657  CG  LEU A  81       4.828  -4.211 -13.516  1.00 95.75           C  
ATOM    658  CD1 LEU A  81       4.621  -4.301 -12.008  1.00 95.75           C  
ATOM    659  CD2 LEU A  81       3.887  -3.182 -14.133  1.00 95.75           C  
ATOM    660  N   MET A  82       9.102  -4.035 -15.484  1.00 95.94           N  
ATOM    661  CA  MET A  82      10.477  -3.555 -15.594  1.00 95.94           C  
ATOM    662  C   MET A  82      10.914  -3.484 -17.047  1.00 95.94           C  
ATOM    663  CB  MET A  82      11.430  -4.461 -14.805  1.00 95.94           C  
ATOM    664  O   MET A  82      12.023  -3.041 -17.359  1.00 95.94           O  
ATOM    665  CG  MET A  82      11.234  -4.391 -13.305  1.00 95.94           C  
ATOM    666  SD  MET A  82      12.531  -5.309 -12.383  1.00 95.94           S  
ATOM    667  CE  MET A  82      12.195  -6.996 -12.953  1.00 95.94           C  
ATOM    668  N   ASN A  83      10.047  -3.924 -17.922  1.00 95.44           N  
ATOM    669  CA  ASN A  83      10.352  -3.932 -19.344  1.00 95.44           C  
ATOM    670  C   ASN A  83      10.609  -2.521 -19.875  1.00 95.44           C  
ATOM    671  CB  ASN A  83       9.211  -4.586 -20.141  1.00 95.44           C  
ATOM    672  O   ASN A  83       9.891  -1.584 -19.531  1.00 95.44           O  
ATOM    673  CG  ASN A  83       9.461  -4.594 -21.625  1.00 95.44           C  
ATOM    674  ND2 ASN A  83      10.297  -5.523 -22.094  1.00 95.44           N  
ATOM    675  OD1 ASN A  83       8.914  -3.771 -22.375  1.00 95.44           O  
ATOM    676  N   GLU A  84      11.648  -2.414 -20.719  1.00 95.69           N  
ATOM    677  CA  GLU A  84      12.094  -1.126 -21.250  1.00 95.69           C  
ATOM    678  C   GLU A  84      10.969  -0.412 -21.984  1.00 95.69           C  
ATOM    679  CB  GLU A  84      13.297  -1.311 -22.172  1.00 95.69           C  
ATOM    680  O   GLU A  84      10.781   0.796 -21.828  1.00 95.69           O  
ATOM    681  CG  GLU A  84      13.922  -0.002 -22.641  1.00 95.69           C  
ATOM    682  CD  GLU A  84      15.203  -0.197 -23.438  1.00 95.69           C  
ATOM    683  OE1 GLU A  84      15.812   0.810 -23.859  1.00 95.69           O  
ATOM    684  OE2 GLU A  84      15.602  -1.367 -23.641  1.00 95.69           O  
ATOM    685  N   SER A  85      10.203  -1.096 -22.812  1.00 95.06           N  
ATOM    686  CA  SER A  85       9.125  -0.490 -23.578  1.00 95.06           C  
ATOM    687  C   SER A  85       8.055   0.097 -22.672  1.00 95.06           C  
ATOM    688  CB  SER A  85       8.492  -1.520 -24.516  1.00 95.06           C  
ATOM    689  O   SER A  85       7.574   1.209 -22.891  1.00 95.06           O  
ATOM    690  OG  SER A  85       9.438  -1.986 -25.469  1.00 95.06           O  
ATOM    691  N   LEU A  86       7.703  -0.680 -21.656  1.00 95.25           N  
ATOM    692  CA  LEU A  86       6.699  -0.209 -20.703  1.00 95.25           C  
ATOM    693  C   LEU A  86       7.215   0.993 -19.922  1.00 95.25           C  
ATOM    694  CB  LEU A  86       6.305  -1.331 -19.750  1.00 95.25           C  
ATOM    695  O   LEU A  86       6.484   1.967 -19.719  1.00 95.25           O  
ATOM    696  CG  LEU A  86       5.086  -1.067 -18.859  1.00 95.25           C  
ATOM    697  CD1 LEU A  86       3.801  -1.222 -19.672  1.00 95.25           C  
ATOM    698  CD2 LEU A  86       5.082  -2.004 -17.656  1.00 95.25           C  
ATOM    699  N   PHE A  87       8.438   0.932 -19.484  1.00 96.94           N  
ATOM    700  CA  PHE A  87       9.078   2.021 -18.750  1.00 96.94           C  
ATOM    701  C   PHE A  87       9.031   3.314 -19.547  1.00 96.94           C  
ATOM    702  CB  PHE A  87      10.523   1.667 -18.406  1.00 96.94           C  
ATOM    703  O   PHE A  87       8.609   4.355 -19.047  1.00 96.94           O  
ATOM    704  CG  PHE A  87      11.305   2.805 -17.797  1.00 96.94           C  
ATOM    705  CD1 PHE A  87      12.055   3.654 -18.609  1.00 96.94           C  
ATOM    706  CD2 PHE A  87      11.281   3.027 -16.438  1.00 96.94           C  
ATOM    707  CE1 PHE A  87      12.781   4.707 -18.047  1.00 96.94           C  
ATOM    708  CE2 PHE A  87      12.000   4.078 -15.867  1.00 96.94           C  
ATOM    709  CZ  PHE A  87      12.742   4.918 -16.672  1.00 96.94           C  
ATOM    710  N   GLU A  88       9.461   3.283 -20.797  1.00 96.50           N  
ATOM    711  CA  GLU A  88       9.523   4.457 -21.672  1.00 96.50           C  
ATOM    712  C   GLU A  88       8.141   5.055 -21.891  1.00 96.50           C  
ATOM    713  CB  GLU A  88      10.164   4.098 -23.016  1.00 96.50           C  
ATOM    714  O   GLU A  88       7.973   6.277 -21.859  1.00 96.50           O  
ATOM    715  CG  GLU A  88      11.656   3.826 -22.938  1.00 96.50           C  
ATOM    716  CD  GLU A  88      12.266   3.414 -24.266  1.00 96.50           C  
ATOM    717  OE1 GLU A  88      13.516   3.354 -24.375  1.00 96.50           O  
ATOM    718  OE2 GLU A  88      11.492   3.152 -25.203  1.00 96.50           O  
ATOM    719  N   ARG A  89       7.246   4.199 -22.062  1.00 96.31           N  
ATOM    720  CA  ARG A  89       5.875   4.660 -22.250  1.00 96.31           C  
ATOM    721  C   ARG A  89       5.359   5.352 -20.984  1.00 96.31           C  
ATOM    722  CB  ARG A  89       4.957   3.494 -22.609  1.00 96.31           C  
ATOM    723  O   ARG A  89       4.730   6.406 -21.062  1.00 96.31           O  
ATOM    724  CG  ARG A  89       3.557   3.918 -23.031  1.00 96.31           C  
ATOM    725  CD  ARG A  89       2.740   2.742 -23.547  1.00 96.31           C  
ATOM    726  NE  ARG A  89       1.337   3.102 -23.734  1.00 96.31           N  
ATOM    727  NH1 ARG A  89       0.655   0.972 -24.312  1.00 96.31           N  
ATOM    728  NH2 ARG A  89      -0.864   2.688 -24.250  1.00 96.31           N  
ATOM    729  CZ  ARG A  89       0.379   2.254 -24.094  1.00 96.31           C  
ATOM    730  N   ALA A  90       5.574   4.715 -19.844  1.00 97.56           N  
ATOM    731  CA  ALA A  90       5.148   5.293 -18.562  1.00 97.56           C  
ATOM    732  C   ALA A  90       5.762   6.676 -18.359  1.00 97.56           C  
ATOM    733  CB  ALA A  90       5.531   4.367 -17.422  1.00 97.56           C  
ATOM    734  O   ALA A  90       5.070   7.609 -17.953  1.00 97.56           O  
ATOM    735  N   MET A  91       7.066   6.840 -18.562  1.00 97.75           N  
ATOM    736  CA  MET A  91       7.742   8.125 -18.391  1.00 97.75           C  
ATOM    737  C   MET A  91       7.176   9.172 -19.344  1.00 97.75           C  
ATOM    738  CB  MET A  91       9.250   7.969 -18.609  1.00 97.75           C  
ATOM    739  O   MET A  91       7.031  10.336 -18.969  1.00 97.75           O  
ATOM    740  CG  MET A  91       9.945   7.121 -17.562  1.00 97.75           C  
ATOM    741  SD  MET A  91       9.664   7.746 -15.859  1.00 97.75           S  
ATOM    742  CE  MET A  91       8.328   6.637 -15.328  1.00 97.75           C  
ATOM    743  N   MET A  92       6.871   8.734 -20.594  1.00 97.00           N  
ATOM    744  CA  MET A  92       6.281   9.641 -21.578  1.00 97.00           C  
ATOM    745  C   MET A  92       4.922  10.141 -21.094  1.00 97.00           C  
ATOM    746  CB  MET A  92       6.145   8.961 -22.938  1.00 97.00           C  
ATOM    747  O   MET A  92       4.625  11.336 -21.203  1.00 97.00           O  
ATOM    748  CG  MET A  92       5.660   9.883 -24.031  1.00 97.00           C  
ATOM    749  SD  MET A  92       5.500   9.023 -25.656  1.00 97.00           S  
ATOM    750  CE  MET A  92       4.223   7.801 -25.234  1.00 97.00           C  
ATOM    751  N   ILE A  93       4.109   9.305 -20.625  1.00 96.88           N  
ATOM    752  CA  ILE A  93       2.770   9.625 -20.141  1.00 96.88           C  
ATOM    753  C   ILE A  93       2.859  10.570 -18.953  1.00 96.88           C  
ATOM    754  CB  ILE A  93       1.990   8.344 -19.750  1.00 96.88           C  
ATOM    755  O   ILE A  93       2.123  11.562 -18.891  1.00 96.88           O  
ATOM    756  CG1 ILE A  93       1.604   7.551 -21.000  1.00 96.88           C  
ATOM    757  CG2 ILE A  93       0.751   8.703 -18.922  1.00 96.88           C  
ATOM    758  CD1 ILE A  93       1.025   6.176 -20.719  1.00 96.88           C  
ATOM    759  N   MET A  94       3.652  10.266 -18.062  1.00 97.25           N  
ATOM    760  CA  MET A  94       3.793  11.094 -16.875  1.00 97.25           C  
ATOM    761  C   MET A  94       4.309  12.484 -17.234  1.00 97.25           C  
ATOM    762  CB  MET A  94       4.738  10.430 -15.867  1.00 97.25           C  
ATOM    763  O   MET A  94       3.863  13.477 -16.656  1.00 97.25           O  
ATOM    764  CG  MET A  94       4.152   9.195 -15.203  1.00 97.25           C  
ATOM    765  SD  MET A  94       5.254   8.516 -13.898  1.00 97.25           S  
ATOM    766  CE  MET A  94       4.203   7.180 -13.258  1.00 97.25           C  
ATOM    767  N   SER A  95       5.254  12.516 -18.156  1.00 97.31           N  
ATOM    768  CA  SER A  95       5.742  13.797 -18.656  1.00 97.31           C  
ATOM    769  C   SER A  95       4.617  14.617 -19.281  1.00 97.31           C  
ATOM    770  CB  SER A  95       6.859  13.586 -19.672  1.00 97.31           C  
ATOM    771  O   SER A  95       4.496  15.812 -19.016  1.00 97.31           O  
ATOM    772  OG  SER A  95       7.383  14.828 -20.109  1.00 97.31           O  
ATOM    773  N   ALA A  96       3.805  14.000 -20.062  1.00 97.25           N  
ATOM    774  CA  ALA A  96       2.676  14.656 -20.719  1.00 97.25           C  
ATOM    775  C   ALA A  96       1.666  15.156 -19.688  1.00 97.25           C  
ATOM    776  CB  ALA A  96       1.999  13.711 -21.703  1.00 97.25           C  
ATOM    777  O   ALA A  96       1.144  16.266 -19.797  1.00 97.25           O  
ATOM    778  N   GLU A  97       1.436  14.352 -18.609  1.00 96.94           N  
ATOM    779  CA  GLU A  97       0.466  14.695 -17.578  1.00 96.94           C  
ATOM    780  C   GLU A  97       0.953  15.875 -16.734  1.00 96.94           C  
ATOM    781  CB  GLU A  97       0.184  13.492 -16.672  1.00 96.94           C  
ATOM    782  O   GLU A  97       0.157  16.719 -16.328  1.00 96.94           O  
ATOM    783  CG  GLU A  97      -0.687  12.430 -17.328  1.00 96.94           C  
ATOM    784  CD  GLU A  97      -2.072  12.930 -17.688  1.00 96.94           C  
ATOM    785  OE1 GLU A  97      -2.547  12.625 -18.812  1.00 96.94           O  
ATOM    786  OE2 GLU A  97      -2.688  13.633 -16.859  1.00 96.94           O  
ATOM    787  N   GLU A  98       2.203  15.914 -16.469  1.00 95.81           N  
ATOM    788  CA  GLU A  98       2.781  17.016 -15.703  1.00 95.81           C  
ATOM    789  C   GLU A  98       2.635  18.344 -16.438  1.00 95.81           C  
ATOM    790  CB  GLU A  98       4.258  16.734 -15.398  1.00 95.81           C  
ATOM    791  O   GLU A  98       2.521  19.391 -15.812  1.00 95.81           O  
ATOM    792  CG  GLU A  98       4.922  17.812 -14.547  1.00 95.81           C  
ATOM    793  CD  GLU A  98       6.391  17.547 -14.273  1.00 95.81           C  
ATOM    794  OE1 GLU A  98       7.012  18.297 -13.484  1.00 95.81           O  
ATOM    795  OE2 GLU A  98       6.926  16.562 -14.844  1.00 95.81           O  
ATOM    796  N   ALA A  99       2.637  18.359 -17.812  1.00 95.81           N  
ATOM    797  CA  ALA A  99       2.562  19.562 -18.641  1.00 95.81           C  
ATOM    798  C   ALA A  99       1.154  20.156 -18.625  1.00 95.81           C  
ATOM    799  CB  ALA A  99       2.994  19.250 -20.062  1.00 95.81           C  
ATOM    800  O   ALA A  99       0.960  21.328 -18.953  1.00 95.81           O  
ATOM    801  N   LYS A 100       0.164  19.328 -18.125  1.00 96.88           N  
ATOM    802  CA  LYS A 100      -1.219  19.781 -18.031  1.00 96.88           C  
ATOM    803  C   LYS A 100      -1.475  20.500 -16.703  1.00 96.88           C  
ATOM    804  CB  LYS A 100      -2.186  18.609 -18.188  1.00 96.88           C  
ATOM    805  O   LYS A 100      -1.354  19.891 -15.641  1.00 96.88           O  
ATOM    806  CG  LYS A 100      -2.064  17.891 -19.531  1.00 96.88           C  
ATOM    807  CD  LYS A 100      -2.998  16.688 -19.594  1.00 96.88           C  
ATOM    808  CE  LYS A 100      -2.803  15.898 -20.891  1.00 96.88           C  
ATOM    809  NZ  LYS A 100      -3.645  14.664 -20.906  1.00 96.88           N  
ATOM    810  N   PRO A 101      -1.835  21.797 -16.688  1.00 91.62           N  
ATOM    811  CA  PRO A 101      -1.957  22.609 -15.469  1.00 91.62           C  
ATOM    812  C   PRO A 101      -3.043  22.094 -14.523  1.00 91.62           C  
ATOM    813  CB  PRO A 101      -2.309  24.000 -16.016  1.00 91.62           C  
ATOM    814  O   PRO A 101      -2.902  22.203 -13.305  1.00 91.62           O  
ATOM    815  CG  PRO A 101      -2.775  23.750 -17.406  1.00 91.62           C  
ATOM    816  CD  PRO A 101      -2.176  22.469 -17.891  1.00 91.62           C  
ATOM    817  N   ASP A 102      -4.039  21.406 -15.016  1.00 93.19           N  
ATOM    818  CA  ASP A 102      -5.160  21.016 -14.164  1.00 93.19           C  
ATOM    819  C   ASP A 102      -5.168  19.500 -13.922  1.00 93.19           C  
ATOM    820  CB  ASP A 102      -6.484  21.453 -14.797  1.00 93.19           C  
ATOM    821  O   ASP A 102      -6.148  18.953 -13.406  1.00 93.19           O  
ATOM    822  CG  ASP A 102      -6.625  22.953 -14.891  1.00 93.19           C  
ATOM    823  OD1 ASP A 102      -6.109  23.672 -14.008  1.00 93.19           O  
ATOM    824  OD2 ASP A 102      -7.258  23.438 -15.859  1.00 93.19           O  
ATOM    825  N   SER A 103      -4.078  18.875 -14.320  1.00 96.75           N  
ATOM    826  CA  SER A 103      -4.082  17.422 -14.180  1.00 96.75           C  
ATOM    827  C   SER A 103      -3.895  17.016 -12.719  1.00 96.75           C  
ATOM    828  CB  SER A 103      -2.986  16.797 -15.039  1.00 96.75           C  
ATOM    829  O   SER A 103      -3.270  17.734 -11.945  1.00 96.75           O  
ATOM    830  OG  SER A 103      -1.712  16.984 -14.453  1.00 96.75           O  
ATOM    831  N   ALA A 104      -4.523  15.891 -12.281  1.00 96.50           N  
ATOM    832  CA  ALA A 104      -4.363  15.305 -10.953  1.00 96.50           C  
ATOM    833  C   ALA A 104      -2.898  14.977 -10.672  1.00 96.50           C  
ATOM    834  CB  ALA A 104      -5.223  14.055 -10.812  1.00 96.50           C  
ATOM    835  O   ALA A 104      -2.414  15.188  -9.555  1.00 96.50           O  
ATOM    836  N   PHE A 105      -2.207  14.484 -11.688  1.00 97.38           N  
ATOM    837  CA  PHE A 105      -0.793  14.148 -11.578  1.00 97.38           C  
ATOM    838  C   PHE A 105       0.031  15.375 -11.211  1.00 97.38           C  
ATOM    839  CB  PHE A 105      -0.281  13.547 -12.898  1.00 97.38           C  
ATOM    840  O   PHE A 105       0.859  15.320 -10.297  1.00 97.38           O  
ATOM    841  CG  PHE A 105       1.165  13.133 -12.852  1.00 97.38           C  
ATOM    842  CD1 PHE A 105       2.170  14.023 -13.219  1.00 97.38           C  
ATOM    843  CD2 PHE A 105       1.520  11.852 -12.438  1.00 97.38           C  
ATOM    844  CE1 PHE A 105       3.508  13.641 -13.172  1.00 97.38           C  
ATOM    845  CE2 PHE A 105       2.855  11.469 -12.398  1.00 97.38           C  
ATOM    846  CZ  PHE A 105       3.848  12.359 -12.766  1.00 97.38           C  
ATOM    847  N   LYS A 106      -0.174  16.484 -11.945  1.00 97.19           N  
ATOM    848  CA  LYS A 106       0.541  17.719 -11.656  1.00 97.19           C  
ATOM    849  C   LYS A 106       0.268  18.203 -10.234  1.00 97.19           C  
ATOM    850  CB  LYS A 106       0.151  18.812 -12.656  1.00 97.19           C  
ATOM    851  O   LYS A 106       1.173  18.688  -9.555  1.00 97.19           O  
ATOM    852  CG  LYS A 106       0.830  20.156 -12.414  1.00 97.19           C  
ATOM    853  CD  LYS A 106       2.318  20.094 -12.734  1.00 97.19           C  
ATOM    854  CE  LYS A 106       2.975  21.453 -12.609  1.00 97.19           C  
ATOM    855  NZ  LYS A 106       4.445  21.391 -12.859  1.00 97.19           N  
ATOM    856  N   PHE A 107      -0.976  18.094  -9.820  1.00 95.75           N  
ATOM    857  CA  PHE A 107      -1.343  18.422  -8.453  1.00 95.75           C  
ATOM    858  C   PHE A 107      -0.480  17.656  -7.457  1.00 95.75           C  
ATOM    859  CB  PHE A 107      -2.824  18.125  -8.203  1.00 95.75           C  
ATOM    860  O   PHE A 107       0.052  18.234  -6.508  1.00 95.75           O  
ATOM    861  CG  PHE A 107      -3.271  18.406  -6.793  1.00 95.75           C  
ATOM    862  CD1 PHE A 107      -3.160  17.438  -5.805  1.00 95.75           C  
ATOM    863  CD2 PHE A 107      -3.805  19.641  -6.457  1.00 95.75           C  
ATOM    864  CE1 PHE A 107      -3.574  17.703  -4.500  1.00 95.75           C  
ATOM    865  CE2 PHE A 107      -4.219  19.906  -5.156  1.00 95.75           C  
ATOM    866  CZ  PHE A 107      -4.105  18.938  -4.180  1.00 95.75           C  
ATOM    867  N   LEU A 108      -0.347  16.375  -7.625  1.00 95.88           N  
ATOM    868  CA  LEU A 108       0.426  15.523  -6.730  1.00 95.88           C  
ATOM    869  C   LEU A 108       1.893  15.945  -6.715  1.00 95.88           C  
ATOM    870  CB  LEU A 108       0.302  14.055  -7.145  1.00 95.88           C  
ATOM    871  O   LEU A 108       2.516  16.000  -5.652  1.00 95.88           O  
ATOM    872  CG  LEU A 108      -1.113  13.477  -7.184  1.00 95.88           C  
ATOM    873  CD1 LEU A 108      -1.073  12.008  -7.562  1.00 95.88           C  
ATOM    874  CD2 LEU A 108      -1.806  13.672  -5.836  1.00 95.88           C  
ATOM    875  N   MET A 109       2.441  16.219  -7.887  1.00 95.56           N  
ATOM    876  CA  MET A 109       3.830  16.641  -8.023  1.00 95.56           C  
ATOM    877  C   MET A 109       4.078  17.938  -7.246  1.00 95.56           C  
ATOM    878  CB  MET A 109       4.195  16.844  -9.492  1.00 95.56           C  
ATOM    879  O   MET A 109       5.082  18.047  -6.539  1.00 95.56           O  
ATOM    880  CG  MET A 109       4.348  15.539 -10.266  1.00 95.56           C  
ATOM    881  SD  MET A 109       5.715  14.500  -9.625  1.00 95.56           S  
ATOM    882  CE  MET A 109       7.141  15.516 -10.094  1.00 95.56           C  
ATOM    883  N   THR A 110       3.141  18.812  -7.340  1.00 95.00           N  
ATOM    884  CA  THR A 110       3.283  20.141  -6.746  1.00 95.00           C  
ATOM    885  C   THR A 110       3.168  20.062  -5.227  1.00 95.00           C  
ATOM    886  CB  THR A 110       2.225  21.109  -7.297  1.00 95.00           C  
ATOM    887  O   THR A 110       3.812  20.844  -4.512  1.00 95.00           O  
ATOM    888  CG2 THR A 110       2.389  22.500  -6.688  1.00 95.00           C  
ATOM    889  OG1 THR A 110       2.363  21.203  -8.719  1.00 95.00           O  
ATOM    890  N   HIS A 111       2.406  19.109  -4.734  1.00 93.81           N  
ATOM    891  CA  HIS A 111       2.104  19.078  -3.311  1.00 93.81           C  
ATOM    892  C   HIS A 111       2.959  18.031  -2.590  1.00 93.81           C  
ATOM    893  CB  HIS A 111       0.619  18.781  -3.084  1.00 93.81           C  
ATOM    894  O   HIS A 111       2.832  17.859  -1.376  1.00 93.81           O  
ATOM    895  CG  HIS A 111      -0.277  19.938  -3.396  1.00 93.81           C  
ATOM    896  CD2 HIS A 111      -0.930  20.797  -2.582  1.00 93.81           C  
ATOM    897  ND1 HIS A 111      -0.590  20.312  -4.688  1.00 93.81           N  
ATOM    898  CE1 HIS A 111      -1.397  21.359  -4.652  1.00 93.81           C  
ATOM    899  NE2 HIS A 111      -1.619  21.672  -3.387  1.00 93.81           N  
ATOM    900  N   TYR A 112       3.816  17.375  -3.258  1.00 95.06           N  
ATOM    901  CA  TYR A 112       4.633  16.312  -2.691  1.00 95.06           C  
ATOM    902  C   TYR A 112       5.453  16.812  -1.511  1.00 95.06           C  
ATOM    903  CB  TYR A 112       5.559  15.719  -3.756  1.00 95.06           C  
ATOM    904  O   TYR A 112       5.457  16.203  -0.441  1.00 95.06           O  
ATOM    905  CG  TYR A 112       6.199  14.414  -3.346  1.00 95.06           C  
ATOM    906  CD1 TYR A 112       7.371  14.398  -2.590  1.00 95.06           C  
ATOM    907  CD2 TYR A 112       5.641  13.195  -3.713  1.00 95.06           C  
ATOM    908  CE1 TYR A 112       7.969  13.195  -2.211  1.00 95.06           C  
ATOM    909  CE2 TYR A 112       6.227  11.992  -3.340  1.00 95.06           C  
ATOM    910  OH  TYR A 112       7.973  10.812  -2.217  1.00 95.06           O  
ATOM    911  CZ  TYR A 112       7.387  12.000  -2.590  1.00 95.06           C  
ATOM    912  N   ASP A 113       6.152  17.969  -1.681  1.00 94.44           N  
ATOM    913  CA  ASP A 113       7.109  18.484  -0.710  1.00 94.44           C  
ATOM    914  C   ASP A 113       6.414  18.859   0.597  1.00 94.44           C  
ATOM    915  CB  ASP A 113       7.848  19.703  -1.282  1.00 94.44           C  
ATOM    916  O   ASP A 113       7.047  18.891   1.655  1.00 94.44           O  
ATOM    917  CG  ASP A 113       8.828  19.328  -2.377  1.00 94.44           C  
ATOM    918  OD1 ASP A 113       9.188  18.141  -2.500  1.00 94.44           O  
ATOM    919  OD2 ASP A 113       9.250  20.234  -3.123  1.00 94.44           O  
ATOM    920  N   MET A 114       5.156  18.969   0.593  1.00 92.62           N  
ATOM    921  CA  MET A 114       4.383  19.328   1.779  1.00 92.62           C  
ATOM    922  C   MET A 114       4.391  18.188   2.795  1.00 92.62           C  
ATOM    923  CB  MET A 114       2.943  19.688   1.399  1.00 92.62           C  
ATOM    924  O   MET A 114       4.160  18.422   3.984  1.00 92.62           O  
ATOM    925  CG  MET A 114       2.822  20.953   0.574  1.00 92.62           C  
ATOM    926  SD  MET A 114       1.096  21.297   0.051  1.00 92.62           S  
ATOM    927  CE  MET A 114       0.328  21.609   1.664  1.00 92.62           C  
ATOM    928  N   TYR A 115       4.758  17.047   2.279  1.00 91.75           N  
ATOM    929  CA  TYR A 115       4.609  15.891   3.145  1.00 91.75           C  
ATOM    930  C   TYR A 115       5.973  15.320   3.531  1.00 91.75           C  
ATOM    931  CB  TYR A 115       3.770  14.805   2.457  1.00 91.75           C  
ATOM    932  O   TYR A 115       6.059  14.219   4.078  1.00 91.75           O  
ATOM    933  CG  TYR A 115       2.363  15.250   2.135  1.00 91.75           C  
ATOM    934  CD1 TYR A 115       1.384  15.305   3.125  1.00 91.75           C  
ATOM    935  CD2 TYR A 115       2.008  15.609   0.839  1.00 91.75           C  
ATOM    936  CE1 TYR A 115       0.086  15.703   2.832  1.00 91.75           C  
ATOM    937  CE2 TYR A 115       0.712  16.016   0.534  1.00 91.75           C  
ATOM    938  OH  TYR A 115      -1.523  16.453   1.239  1.00 91.75           O  
ATOM    939  CZ  TYR A 115      -0.240  16.062   1.535  1.00 91.75           C  
ATOM    940  N   LEU A 116       7.055  16.062   3.316  1.00 91.88           N  
ATOM    941  CA  LEU A 116       8.398  15.562   3.592  1.00 91.88           C  
ATOM    942  C   LEU A 116       8.781  15.828   5.043  1.00 91.88           C  
ATOM    943  CB  LEU A 116       9.414  16.219   2.654  1.00 91.88           C  
ATOM    944  O   LEU A 116       9.398  14.969   5.691  1.00 91.88           O  
ATOM    945  CG  LEU A 116       9.320  15.836   1.177  1.00 91.88           C  
ATOM    946  CD1 LEU A 116      10.438  16.500   0.384  1.00 91.88           C  
ATOM    947  CD2 LEU A 116       9.359  14.320   1.014  1.00 91.88           C  
ATOM    948  N   PRO A 117       8.414  16.922   5.590  1.00 90.94           N  
ATOM    949  CA  PRO A 117       8.891  17.266   6.934  1.00 90.94           C  
ATOM    950  C   PRO A 117       8.312  16.344   8.008  1.00 90.94           C  
ATOM    951  CB  PRO A 117       8.414  18.703   7.129  1.00 90.94           C  
ATOM    952  O   PRO A 117       7.281  15.711   7.793  1.00 90.94           O  
ATOM    953  CG  PRO A 117       8.148  19.203   5.750  1.00 90.94           C  
ATOM    954  CD  PRO A 117       7.754  18.047   4.879  1.00 90.94           C  
ATOM    955  N   VAL A 118       9.008  16.406   9.164  1.00 85.69           N  
ATOM    956  CA  VAL A 118       8.562  15.703  10.359  1.00 85.69           C  
ATOM    957  C   VAL A 118       7.199  16.234  10.797  1.00 85.69           C  
ATOM    958  CB  VAL A 118       9.586  15.852  11.516  1.00 85.69           C  
ATOM    959  O   VAL A 118       6.953  17.438  10.750  1.00 85.69           O  
ATOM    960  CG1 VAL A 118       9.062  15.180  12.781  1.00 85.69           C  
ATOM    961  CG2 VAL A 118      10.930  15.258  11.109  1.00 85.69           C  
ATOM    962  N   GLY A 119       6.203  15.359  10.938  1.00 78.75           N  
ATOM    963  CA  GLY A 119       4.898  15.750  11.445  1.00 78.75           C  
ATOM    964  C   GLY A 119       3.863  15.930  10.352  1.00 78.75           C  
ATOM    965  O   GLY A 119       2.740  16.359  10.617  1.00 78.75           O  
ATOM    966  N   ALA A 120       4.355  15.781   9.133  1.00 84.44           N  
ATOM    967  CA  ALA A 120       3.404  15.898   8.039  1.00 84.44           C  
ATOM    968  C   ALA A 120       2.270  14.891   8.180  1.00 84.44           C  
ATOM    969  CB  ALA A 120       4.113  15.719   6.695  1.00 84.44           C  
ATOM    970  O   ALA A 120       2.479  13.781   8.680  1.00 84.44           O  
ATOM    971  N   SER A 121       1.134  15.367   7.898  1.00 79.88           N  
ATOM    972  CA  SER A 121      -0.040  14.500   7.938  1.00 79.88           C  
ATOM    973  C   SER A 121      -1.021  14.852   6.824  1.00 79.88           C  
ATOM    974  CB  SER A 121      -0.739  14.602   9.297  1.00 79.88           C  
ATOM    975  O   SER A 121      -0.957  15.938   6.250  1.00 79.88           O  
ATOM    976  OG  SER A 121      -1.300  15.891   9.477  1.00 79.88           O  
ATOM    977  N   CYS A 122      -1.770  13.836   6.336  1.00 76.06           N  
ATOM    978  CA  CYS A 122      -2.768  14.031   5.289  1.00 76.06           C  
ATOM    979  C   CYS A 122      -4.145  14.273   5.895  1.00 76.06           C  
ATOM    980  CB  CYS A 122      -2.816  12.828   4.355  1.00 76.06           C  
ATOM    981  O   CYS A 122      -4.738  13.375   6.484  1.00 76.06           O  
ATOM    982  SG  CYS A 122      -3.967  13.016   2.977  1.00 76.06           S  
ATOM    983  N   GLN A 123      -4.574  15.453   5.754  1.00 66.25           N  
ATOM    984  CA  GLN A 123      -5.879  15.781   6.320  1.00 66.25           C  
ATOM    985  C   GLN A 123      -6.883  16.125   5.223  1.00 66.25           C  
ATOM    986  CB  GLN A 123      -5.754  16.953   7.301  1.00 66.25           C  
ATOM    987  O   GLN A 123      -8.086  16.219   5.484  1.00 66.25           O  
ATOM    988  CG  GLN A 123      -4.848  16.656   8.492  1.00 66.25           C  
ATOM    989  CD  GLN A 123      -4.832  17.797   9.500  1.00 66.25           C  
ATOM    990  NE2 GLN A 123      -4.309  17.516  10.695  1.00 66.25           N  
ATOM    991  OE1 GLN A 123      -5.281  18.906   9.219  1.00 66.25           O  
ATOM    992  N   ASP A 124      -6.445  16.172   4.070  1.00 71.69           N  
ATOM    993  CA  ASP A 124      -7.246  16.688   2.963  1.00 71.69           C  
ATOM    994  C   ASP A 124      -7.738  15.555   2.068  1.00 71.69           C  
ATOM    995  CB  ASP A 124      -6.438  17.688   2.141  1.00 71.69           C  
ATOM    996  O   ASP A 124      -6.941  14.883   1.404  1.00 71.69           O  
ATOM    997  CG  ASP A 124      -7.262  18.375   1.066  1.00 71.69           C  
ATOM    998  OD1 ASP A 124      -8.492  18.188   1.026  1.00 71.69           O  
ATOM    999  OD2 ASP A 124      -6.672  19.125   0.250  1.00 71.69           O  
ATOM   1000  N   ALA A 125      -9.023  15.297   2.053  1.00 73.50           N  
ATOM   1001  CA  ALA A 125      -9.648  14.273   1.222  1.00 73.50           C  
ATOM   1002  C   ALA A 125      -9.383  14.531  -0.259  1.00 73.50           C  
ATOM   1003  CB  ALA A 125     -11.148  14.219   1.490  1.00 73.50           C  
ATOM   1004  O   ALA A 125      -9.328  13.594  -1.058  1.00 73.50           O  
ATOM   1005  N   GLU A 126      -9.258  15.820  -0.585  1.00 80.56           N  
ATOM   1006  CA  GLU A 126      -9.000  16.203  -1.972  1.00 80.56           C  
ATOM   1007  C   GLU A 126      -7.711  15.562  -2.486  1.00 80.56           C  
ATOM   1008  CB  GLU A 126      -8.922  17.719  -2.109  1.00 80.56           C  
ATOM   1009  O   GLU A 126      -7.645  15.125  -3.637  1.00 80.56           O  
ATOM   1010  CG  GLU A 126      -8.742  18.203  -3.543  1.00 80.56           C  
ATOM   1011  CD  GLU A 126      -8.664  19.719  -3.664  1.00 80.56           C  
ATOM   1012  OE1 GLU A 126      -8.562  20.219  -4.801  1.00 80.56           O  
ATOM   1013  OE2 GLU A 126      -8.711  20.391  -2.613  1.00 80.56           O  
ATOM   1014  N   THR A 127      -6.688  15.523  -1.665  1.00 85.62           N  
ATOM   1015  CA  THR A 127      -5.410  14.922  -2.031  1.00 85.62           C  
ATOM   1016  C   THR A 127      -5.586  13.453  -2.387  1.00 85.62           C  
ATOM   1017  CB  THR A 127      -4.383  15.055  -0.891  1.00 85.62           C  
ATOM   1018  O   THR A 127      -5.051  12.977  -3.393  1.00 85.62           O  
ATOM   1019  CG2 THR A 127      -3.057  14.398  -1.265  1.00 85.62           C  
ATOM   1020  OG1 THR A 127      -4.156  16.453  -0.621  1.00 85.62           O  
ATOM   1021  N   LEU A 128      -6.371  12.766  -1.637  1.00 84.56           N  
ATOM   1022  CA  LEU A 128      -6.617  11.344  -1.865  1.00 84.56           C  
ATOM   1023  C   LEU A 128      -7.445  11.133  -3.127  1.00 84.56           C  
ATOM   1024  CB  LEU A 128      -7.328  10.727  -0.662  1.00 84.56           C  
ATOM   1025  O   LEU A 128      -7.203  10.188  -3.881  1.00 84.56           O  
ATOM   1026  CG  LEU A 128      -6.543  10.703   0.651  1.00 84.56           C  
ATOM   1027  CD1 LEU A 128      -7.387  10.086   1.763  1.00 84.56           C  
ATOM   1028  CD2 LEU A 128      -5.238   9.930   0.479  1.00 84.56           C  
ATOM   1029  N   GLU A 129      -8.375  12.016  -3.377  1.00 85.75           N  
ATOM   1030  CA  GLU A 129      -9.180  11.953  -4.590  1.00 85.75           C  
ATOM   1031  C   GLU A 129      -8.336  12.203  -5.832  1.00 85.75           C  
ATOM   1032  CB  GLU A 129     -10.336  12.961  -4.527  1.00 85.75           C  
ATOM   1033  O   GLU A 129      -8.500  11.531  -6.855  1.00 85.75           O  
ATOM   1034  CG  GLU A 129     -11.312  12.844  -5.684  1.00 85.75           C  
ATOM   1035  CD  GLU A 129     -11.953  11.469  -5.797  1.00 85.75           C  
ATOM   1036  OE1 GLU A 129     -12.422  11.109  -6.902  1.00 85.75           O  
ATOM   1037  OE2 GLU A 129     -11.992  10.750  -4.773  1.00 85.75           O  
ATOM   1038  N   LYS A 130      -7.438  13.141  -5.723  1.00 90.12           N  
ATOM   1039  CA  LYS A 130      -6.543  13.422  -6.844  1.00 90.12           C  
ATOM   1040  C   LYS A 130      -5.621  12.242  -7.125  1.00 90.12           C  
ATOM   1041  CB  LYS A 130      -5.715  14.680  -6.570  1.00 90.12           C  
ATOM   1042  O   LYS A 130      -5.316  11.945  -8.281  1.00 90.12           O  
ATOM   1043  CG  LYS A 130      -6.512  15.977  -6.652  1.00 90.12           C  
ATOM   1044  CD  LYS A 130      -6.969  16.266  -8.078  1.00 90.12           C  
ATOM   1045  CE  LYS A 130      -7.688  17.594  -8.172  1.00 90.12           C  
ATOM   1046  NZ  LYS A 130      -8.234  17.828  -9.547  1.00 90.12           N  
ATOM   1047  N   TYR A 131      -5.195  11.664  -6.082  1.00 93.12           N  
ATOM   1048  CA  TYR A 131      -4.391  10.461  -6.234  1.00 93.12           C  
ATOM   1049  C   TYR A 131      -5.164   9.375  -6.973  1.00 93.12           C  
ATOM   1050  CB  TYR A 131      -3.936   9.938  -4.867  1.00 93.12           C  
ATOM   1051  O   TYR A 131      -4.652   8.773  -7.922  1.00 93.12           O  
ATOM   1052  CG  TYR A 131      -3.238   8.602  -4.930  1.00 93.12           C  
ATOM   1053  CD1 TYR A 131      -3.879   7.441  -4.508  1.00 93.12           C  
ATOM   1054  CD2 TYR A 131      -1.936   8.500  -5.406  1.00 93.12           C  
ATOM   1055  CE1 TYR A 131      -3.238   6.207  -4.559  1.00 93.12           C  
ATOM   1056  CE2 TYR A 131      -1.285   7.270  -5.465  1.00 93.12           C  
ATOM   1057  OH  TYR A 131      -1.306   4.914  -5.090  1.00 93.12           O  
ATOM   1058  CZ  TYR A 131      -1.944   6.133  -5.039  1.00 93.12           C  
ATOM   1059  N   ARG A 132      -6.352   9.141  -6.531  1.00 91.62           N  
ATOM   1060  CA  ARG A 132      -7.199   8.133  -7.164  1.00 91.62           C  
ATOM   1061  C   ARG A 132      -7.398   8.445  -8.648  1.00 91.62           C  
ATOM   1062  CB  ARG A 132      -8.555   8.055  -6.461  1.00 91.62           C  
ATOM   1063  O   ARG A 132      -7.273   7.559  -9.492  1.00 91.62           O  
ATOM   1064  CG  ARG A 132      -9.336   6.785  -6.766  1.00 91.62           C  
ATOM   1065  CD  ARG A 132     -10.680   6.766  -6.062  1.00 91.62           C  
ATOM   1066  NE  ARG A 132     -11.406   5.523  -6.316  1.00 91.62           N  
ATOM   1067  NH1 ARG A 132     -13.047   5.914  -4.738  1.00 91.62           N  
ATOM   1068  NH2 ARG A 132     -13.086   3.996  -5.992  1.00 91.62           N  
ATOM   1069  CZ  ARG A 132     -12.516   5.148  -5.684  1.00 91.62           C  
ATOM   1070  N   THR A 133      -7.727   9.648  -8.914  1.00 93.81           N  
ATOM   1071  CA  THR A 133      -7.949  10.094 -10.289  1.00 93.81           C  
ATOM   1072  C   THR A 133      -6.699   9.891 -11.133  1.00 93.81           C  
ATOM   1073  CB  THR A 133      -8.367  11.578 -10.336  1.00 93.81           C  
ATOM   1074  O   THR A 133      -6.777   9.398 -12.266  1.00 93.81           O  
ATOM   1075  CG2 THR A 133      -8.578  12.047 -11.773  1.00 93.81           C  
ATOM   1076  OG1 THR A 133      -9.586  11.742  -9.602  1.00 93.81           O  
ATOM   1077  N   ALA A 134      -5.582  10.219 -10.625  1.00 97.12           N  
ATOM   1078  CA  ALA A 134      -4.324  10.062 -11.344  1.00 97.12           C  
ATOM   1079  C   ALA A 134      -4.031   8.594 -11.633  1.00 97.12           C  
ATOM   1080  CB  ALA A 134      -3.174  10.680 -10.555  1.00 97.12           C  
ATOM   1081  O   ALA A 134      -3.586   8.242 -12.734  1.00 97.12           O  
ATOM   1082  N   CYS A 135      -4.312   7.781 -10.680  1.00 96.69           N  
ATOM   1083  CA  CYS A 135      -4.098   6.348 -10.836  1.00 96.69           C  
ATOM   1084  C   CYS A 135      -4.965   5.785 -11.961  1.00 96.69           C  
ATOM   1085  CB  CYS A 135      -4.402   5.613  -9.531  1.00 96.69           C  
ATOM   1086  O   CYS A 135      -4.477   5.035 -12.812  1.00 96.69           O  
ATOM   1087  SG  CYS A 135      -3.205   5.941  -8.219  1.00 96.69           S  
ATOM   1088  N   LEU A 136      -6.199   6.172 -11.906  1.00 95.62           N  
ATOM   1089  CA  LEU A 136      -7.141   5.672 -12.898  1.00 95.62           C  
ATOM   1090  C   LEU A 136      -6.762   6.148 -14.297  1.00 95.62           C  
ATOM   1091  CB  LEU A 136      -8.562   6.121 -12.562  1.00 95.62           C  
ATOM   1092  O   LEU A 136      -6.805   5.371 -15.258  1.00 95.62           O  
ATOM   1093  CG  LEU A 136      -9.188   5.527 -11.297  1.00 95.62           C  
ATOM   1094  CD1 LEU A 136     -10.555   6.145 -11.039  1.00 95.62           C  
ATOM   1095  CD2 LEU A 136      -9.289   4.012 -11.414  1.00 95.62           C  
ATOM   1096  N   ASP A 137      -6.387   7.387 -14.375  1.00 96.69           N  
ATOM   1097  CA  ASP A 137      -5.969   7.930 -15.656  1.00 96.69           C  
ATOM   1098  C   ASP A 137      -4.734   7.207 -16.188  1.00 96.69           C  
ATOM   1099  CB  ASP A 137      -5.691   9.430 -15.547  1.00 96.69           C  
ATOM   1100  O   ASP A 137      -4.664   6.871 -17.375  1.00 96.69           O  
ATOM   1101  CG  ASP A 137      -6.957  10.266 -15.430  1.00 96.69           C  
ATOM   1102  OD1 ASP A 137      -8.062   9.727 -15.656  1.00 96.69           O  
ATOM   1103  OD2 ASP A 137      -6.848  11.469 -15.117  1.00 96.69           O  
ATOM   1104  N   PHE A 138      -3.789   6.996 -15.336  1.00 97.56           N  
ATOM   1105  CA  PHE A 138      -2.557   6.297 -15.695  1.00 97.56           C  
ATOM   1106  C   PHE A 138      -2.854   4.883 -16.172  1.00 97.56           C  
ATOM   1107  CB  PHE A 138      -1.601   6.258 -14.492  1.00 97.56           C  
ATOM   1108  O   PHE A 138      -2.367   4.465 -17.219  1.00 97.56           O  
ATOM   1109  CG  PHE A 138      -0.330   5.496 -14.758  1.00 97.56           C  
ATOM   1110  CD1 PHE A 138      -0.205   4.168 -14.375  1.00 97.56           C  
ATOM   1111  CD2 PHE A 138       0.740   6.105 -15.398  1.00 97.56           C  
ATOM   1112  CE1 PHE A 138       0.969   3.459 -14.617  1.00 97.56           C  
ATOM   1113  CE2 PHE A 138       1.917   5.406 -15.648  1.00 97.56           C  
ATOM   1114  CZ  PHE A 138       2.029   4.082 -15.258  1.00 97.56           C  
ATOM   1115  N   ARG A 139      -3.602   4.129 -15.383  1.00 96.50           N  
ATOM   1116  CA  ARG A 139      -3.922   2.750 -15.734  1.00 96.50           C  
ATOM   1117  C   ARG A 139      -4.656   2.680 -17.062  1.00 96.50           C  
ATOM   1118  CB  ARG A 139      -4.770   2.100 -14.633  1.00 96.50           C  
ATOM   1119  O   ARG A 139      -4.387   1.797 -17.891  1.00 96.50           O  
ATOM   1120  CG  ARG A 139      -4.031   1.919 -13.320  1.00 96.50           C  
ATOM   1121  CD  ARG A 139      -3.037   0.768 -13.383  1.00 96.50           C  
ATOM   1122  NE  ARG A 139      -2.473   0.471 -12.062  1.00 96.50           N  
ATOM   1123  NH1 ARG A 139      -1.243  -1.351 -12.773  1.00 96.50           N  
ATOM   1124  NH2 ARG A 139      -1.182  -0.707 -10.578  1.00 96.50           N  
ATOM   1125  CZ  ARG A 139      -1.634  -0.528 -11.812  1.00 96.50           C  
ATOM   1126  N   ASN A 140      -5.609   3.576 -17.328  1.00 96.44           N  
ATOM   1127  CA  ASN A 140      -6.367   3.629 -18.578  1.00 96.44           C  
ATOM   1128  C   ASN A 140      -5.461   3.891 -19.781  1.00 96.44           C  
ATOM   1129  CB  ASN A 140      -7.461   4.695 -18.500  1.00 96.44           C  
ATOM   1130  O   ASN A 140      -5.574   3.223 -20.812  1.00 96.44           O  
ATOM   1131  CG  ASN A 140      -8.633   4.262 -17.641  1.00 96.44           C  
ATOM   1132  ND2 ASN A 140      -9.242   5.219 -16.938  1.00 96.44           N  
ATOM   1133  OD1 ASN A 140      -8.984   3.082 -17.594  1.00 96.44           O  
ATOM   1134  N   THR A 141      -4.551   4.754 -19.594  1.00 96.56           N  
ATOM   1135  CA  THR A 141      -3.664   5.145 -20.672  1.00 96.56           C  
ATOM   1136  C   THR A 141      -2.654   4.039 -20.984  1.00 96.56           C  
ATOM   1137  CB  THR A 141      -2.916   6.449 -20.359  1.00 96.56           C  
ATOM   1138  O   THR A 141      -2.244   3.857 -22.125  1.00 96.56           O  
ATOM   1139  CG2 THR A 141      -2.086   6.918 -21.547  1.00 96.56           C  
ATOM   1140  OG1 THR A 141      -3.869   7.469 -20.016  1.00 96.56           O  
ATOM   1141  N   MET A 142      -2.289   3.297 -19.938  1.00 95.38           N  
ATOM   1142  CA  MET A 142      -1.306   2.227 -20.062  1.00 95.38           C  
ATOM   1143  C   MET A 142      -1.976   0.914 -20.453  1.00 95.38           C  
ATOM   1144  CB  MET A 142      -0.538   2.049 -18.750  1.00 95.38           C  
ATOM   1145  O   MET A 142      -1.315  -0.122 -20.547  1.00 95.38           O  
ATOM   1146  CG  MET A 142       0.438   3.176 -18.453  1.00 95.38           C  
ATOM   1147  SD  MET A 142       1.859   3.199 -19.609  1.00 95.38           S  
ATOM   1148  CE  MET A 142       2.818   1.799 -18.969  1.00 95.38           C  
ATOM   1149  N   ASP A 143      -3.273   0.930 -20.609  1.00 93.62           N  
ATOM   1150  CA  ASP A 143      -4.055  -0.252 -20.953  1.00 93.62           C  
ATOM   1151  C   ASP A 143      -3.869  -1.359 -19.922  1.00 93.62           C  
ATOM   1152  CB  ASP A 143      -3.668  -0.762 -22.344  1.00 93.62           C  
ATOM   1153  O   ASP A 143      -3.650  -2.520 -20.281  1.00 93.62           O  
ATOM   1154  CG  ASP A 143      -4.289   0.049 -23.469  1.00 93.62           C  
ATOM   1155  OD1 ASP A 143      -5.254   0.804 -23.219  1.00 93.62           O  
ATOM   1156  OD2 ASP A 143      -3.811  -0.069 -24.625  1.00 93.62           O  
ATOM   1157  N   MET A 144      -3.941  -1.041 -18.641  1.00 95.00           N  
ATOM   1158  CA  MET A 144      -3.812  -1.954 -17.516  1.00 95.00           C  
ATOM   1159  C   MET A 144      -5.102  -1.994 -16.703  1.00 95.00           C  
ATOM   1160  CB  MET A 144      -2.641  -1.542 -16.625  1.00 95.00           C  
ATOM   1161  O   MET A 144      -5.070  -1.838 -15.477  1.00 95.00           O  
ATOM   1162  CG  MET A 144      -1.290  -1.603 -17.312  1.00 95.00           C  
ATOM   1163  SD  MET A 144       0.089  -1.095 -16.219  1.00 95.00           S  
ATOM   1164  CE  MET A 144       1.462  -1.097 -17.406  1.00 95.00           C  
ATOM   1165  N   THR A 145      -6.266  -2.287 -17.406  1.00 94.44           N  
ATOM   1166  CA  THR A 145      -7.547  -2.139 -16.719  1.00 94.44           C  
ATOM   1167  C   THR A 145      -8.273  -3.477 -16.656  1.00 94.44           C  
ATOM   1168  CB  THR A 145      -8.438  -1.101 -17.422  1.00 94.44           C  
ATOM   1169  O   THR A 145      -9.305  -3.592 -15.984  1.00 94.44           O  
ATOM   1170  CG2 THR A 145      -7.801   0.284 -17.391  1.00 94.44           C  
ATOM   1171  OG1 THR A 145      -8.633  -1.493 -18.797  1.00 94.44           O  
ATOM   1172  N   ALA A 146      -7.715  -4.453 -17.266  1.00 94.00           N  
ATOM   1173  CA  ALA A 146      -8.406  -5.738 -17.297  1.00 94.00           C  
ATOM   1174  C   ALA A 146      -8.492  -6.344 -15.898  1.00 94.00           C  
ATOM   1175  CB  ALA A 146      -7.699  -6.703 -18.250  1.00 94.00           C  
ATOM   1176  O   ALA A 146      -7.469  -6.590 -15.250  1.00 94.00           O  
ATOM   1177  N   PRO A 147      -9.742  -6.660 -15.367  1.00 89.12           N  
ATOM   1178  CA  PRO A 147      -9.945  -7.129 -13.992  1.00 89.12           C  
ATOM   1179  C   PRO A 147      -9.336  -8.508 -13.742  1.00 89.12           C  
ATOM   1180  CB  PRO A 147     -11.469  -7.176 -13.859  1.00 89.12           C  
ATOM   1181  O   PRO A 147      -8.953  -8.820 -12.609  1.00 89.12           O  
ATOM   1182  CG  PRO A 147     -11.977  -6.242 -14.906  1.00 89.12           C  
ATOM   1183  CD  PRO A 147     -10.922  -6.102 -15.969  1.00 89.12           C  
ATOM   1184  N   ASP A 148      -9.195  -9.336 -14.766  1.00 88.38           N  
ATOM   1185  CA  ASP A 148      -8.680 -10.688 -14.586  1.00 88.38           C  
ATOM   1186  C   ASP A 148      -7.156 -10.703 -14.688  1.00 88.38           C  
ATOM   1187  CB  ASP A 148      -9.289 -11.633 -15.625  1.00 88.38           C  
ATOM   1188  O   ASP A 148      -6.523 -11.719 -14.398  1.00 88.38           O  
ATOM   1189  CG  ASP A 148     -10.766 -11.906 -15.383  1.00 88.38           C  
ATOM   1190  OD1 ASP A 148     -11.219 -11.797 -14.227  1.00 88.38           O  
ATOM   1191  OD2 ASP A 148     -11.469 -12.234 -16.359  1.00 88.38           O  
ATOM   1192  N   ASP A 149      -6.645  -9.625 -14.984  1.00 93.44           N  
ATOM   1193  CA  ASP A 149      -5.195  -9.492 -15.109  1.00 93.44           C  
ATOM   1194  C   ASP A 149      -4.551  -9.164 -13.766  1.00 93.44           C  
ATOM   1195  CB  ASP A 149      -4.844  -8.414 -16.141  1.00 93.44           C  
ATOM   1196  O   ASP A 149      -5.078  -8.359 -13.000  1.00 93.44           O  
ATOM   1197  CG  ASP A 149      -3.404  -8.484 -16.609  1.00 93.44           C  
ATOM   1198  OD1 ASP A 149      -2.557  -9.055 -15.891  1.00 93.44           O  
ATOM   1199  OD2 ASP A 149      -3.113  -7.969 -17.703  1.00 93.44           O  
ATOM   1200  N   LEU A 150      -3.328  -9.734 -13.438  1.00 94.94           N  
ATOM   1201  CA  LEU A 150      -2.658  -9.578 -12.156  1.00 94.94           C  
ATOM   1202  C   LEU A 150      -2.090  -8.172 -12.000  1.00 94.94           C  
ATOM   1203  CB  LEU A 150      -1.537 -10.617 -12.000  1.00 94.94           C  
ATOM   1204  O   LEU A 150      -1.686  -7.777 -10.906  1.00 94.94           O  
ATOM   1205  CG  LEU A 150      -1.975 -12.070 -11.867  1.00 94.94           C  
ATOM   1206  CD1 LEU A 150      -0.757 -12.977 -11.711  1.00 94.94           C  
ATOM   1207  CD2 LEU A 150      -2.928 -12.242 -10.688  1.00 94.94           C  
ATOM   1208  N   ILE A 151      -2.092  -7.398 -13.078  1.00 94.69           N  
ATOM   1209  CA  ILE A 151      -1.651  -6.008 -13.008  1.00 94.69           C  
ATOM   1210  C   ILE A 151      -2.824  -5.078 -13.312  1.00 94.69           C  
ATOM   1211  CB  ILE A 151      -0.483  -5.734 -13.977  1.00 94.69           C  
ATOM   1212  O   ILE A 151      -2.637  -3.877 -13.508  1.00 94.69           O  
ATOM   1213  CG1 ILE A 151      -0.920  -6.000 -15.422  1.00 94.69           C  
ATOM   1214  CG2 ILE A 151       0.736  -6.586 -13.609  1.00 94.69           C  
ATOM   1215  CD1 ILE A 151       0.061  -5.488 -16.469  1.00 94.69           C  
ATOM   1216  N   GLY A 152      -4.004  -5.629 -13.406  1.00 95.00           N  
ATOM   1217  CA  GLY A 152      -5.199  -4.891 -13.781  1.00 95.00           C  
ATOM   1218  C   GLY A 152      -5.879  -4.215 -12.609  1.00 95.00           C  
ATOM   1219  O   GLY A 152      -5.270  -4.023 -11.555  1.00 95.00           O  
ATOM   1220  N   MET A 153      -7.211  -3.795 -12.898  1.00 93.19           N  
ATOM   1221  CA  MET A 153      -8.008  -3.090 -11.891  1.00 93.19           C  
ATOM   1222  C   MET A 153      -9.180  -3.945 -11.430  1.00 93.19           C  
ATOM   1223  CB  MET A 153      -8.516  -1.758 -12.445  1.00 93.19           C  
ATOM   1224  O   MET A 153      -9.922  -4.480 -12.258  1.00 93.19           O  
ATOM   1225  CG  MET A 153      -7.402  -0.783 -12.805  1.00 93.19           C  
ATOM   1226  SD  MET A 153      -8.047   0.784 -13.516  1.00 93.19           S  
ATOM   1227  CE  MET A 153      -9.008   1.399 -12.109  1.00 93.19           C  
ATOM   1228  N   LEU A 154      -9.273  -4.008 -10.133  1.00 90.44           N  
ATOM   1229  CA  LEU A 154     -10.430  -4.711  -9.578  1.00 90.44           C  
ATOM   1230  C   LEU A 154     -11.680  -3.838  -9.633  1.00 90.44           C  
ATOM   1231  CB  LEU A 154     -10.148  -5.137  -8.133  1.00 90.44           C  
ATOM   1232  O   LEU A 154     -11.617  -2.641  -9.336  1.00 90.44           O  
ATOM   1233  CG  LEU A 154      -8.984  -6.105  -7.926  1.00 90.44           C  
ATOM   1234  CD1 LEU A 154      -8.797  -6.402  -6.441  1.00 90.44           C  
ATOM   1235  CD2 LEU A 154      -9.211  -7.395  -8.711  1.00 90.44           C  
ATOM   1236  N   VAL A 155     -12.797  -4.480 -10.055  1.00 86.12           N  
ATOM   1237  CA  VAL A 155     -14.070  -3.770 -10.133  1.00 86.12           C  
ATOM   1238  C   VAL A 155     -15.141  -4.535  -9.367  1.00 86.12           C  
ATOM   1239  CB  VAL A 155     -14.516  -3.564 -11.602  1.00 86.12           C  
ATOM   1240  O   VAL A 155     -15.016  -5.742  -9.148  1.00 86.12           O  
ATOM   1241  CG1 VAL A 155     -13.523  -2.666 -12.344  1.00 86.12           C  
ATOM   1242  CG2 VAL A 155     -14.656  -4.910 -12.312  1.00 86.12           C  
ATOM   1243  N   GLY A 156     -16.078  -3.785  -8.805  1.00 79.56           N  
ATOM   1244  CA  GLY A 156     -17.172  -4.406  -8.078  1.00 79.56           C  
ATOM   1245  C   GLY A 156     -17.219  -4.000  -6.617  1.00 79.56           C  
ATOM   1246  O   GLY A 156     -16.984  -2.838  -6.281  1.00 79.56           O  
ATOM   1247  N   SER A 157     -17.641  -4.977  -5.809  1.00 76.50           N  
ATOM   1248  CA  SER A 157     -17.781  -4.688  -4.387  1.00 76.50           C  
ATOM   1249  C   SER A 157     -16.875  -5.574  -3.545  1.00 76.50           C  
ATOM   1250  CB  SER A 157     -19.234  -4.871  -3.947  1.00 76.50           C  
ATOM   1251  O   SER A 157     -16.516  -6.680  -3.957  1.00 76.50           O  
ATOM   1252  OG  SER A 157     -19.656  -6.211  -4.141  1.00 76.50           O  
ATOM   1253  N   VAL A 158     -16.406  -4.957  -2.465  1.00 78.00           N  
ATOM   1254  CA  VAL A 158     -15.562  -5.703  -1.537  1.00 78.00           C  
ATOM   1255  C   VAL A 158     -16.328  -6.910  -1.001  1.00 78.00           C  
ATOM   1256  CB  VAL A 158     -15.078  -4.816  -0.367  1.00 78.00           C  
ATOM   1257  O   VAL A 158     -17.562  -6.898  -0.945  1.00 78.00           O  
ATOM   1258  CG1 VAL A 158     -14.148  -3.713  -0.873  1.00 78.00           C  
ATOM   1259  CG2 VAL A 158     -16.266  -4.215   0.373  1.00 78.00           C  
ATOM   1260  N   ALA A 159     -15.586  -7.957  -0.741  1.00 74.81           N  
ATOM   1261  CA  ALA A 159     -16.188  -9.164  -0.166  1.00 74.81           C  
ATOM   1262  C   ALA A 159     -16.797  -8.875   1.200  1.00 74.81           C  
ATOM   1263  CB  ALA A 159     -15.133 -10.266  -0.053  1.00 74.81           C  
ATOM   1264  O   ALA A 159     -16.250  -8.078   1.976  1.00 74.81           O  
ATOM   1265  N   THR A 160     -18.000  -9.531   1.448  1.00 73.69           N  
ATOM   1266  CA  THR A 160     -18.688  -9.352   2.725  1.00 73.69           C  
ATOM   1267  C   THR A 160     -18.328 -10.477   3.693  1.00 73.69           C  
ATOM   1268  CB  THR A 160     -20.203  -9.297   2.537  1.00 73.69           C  
ATOM   1269  O   THR A 160     -18.531 -10.344   4.902  1.00 73.69           O  
ATOM   1270  CG2 THR A 160     -20.625  -8.086   1.706  1.00 73.69           C  
ATOM   1271  OG1 THR A 160     -20.641 -10.492   1.871  1.00 73.69           O  
ATOM   1272  N   ARG A 161     -17.734 -11.523   3.125  1.00 80.69           N  
ATOM   1273  CA  ARG A 161     -17.344 -12.695   3.914  1.00 80.69           C  
ATOM   1274  C   ARG A 161     -15.992 -13.227   3.473  1.00 80.69           C  
ATOM   1275  CB  ARG A 161     -18.406 -13.789   3.797  1.00 80.69           C  
ATOM   1276  O   ARG A 161     -15.742 -13.398   2.277  1.00 80.69           O  
ATOM   1277  CG  ARG A 161     -18.172 -14.977   4.711  1.00 80.69           C  
ATOM   1278  CD  ARG A 161     -19.281 -16.000   4.605  1.00 80.69           C  
ATOM   1279  NE  ARG A 161     -18.969 -17.234   5.340  1.00 80.69           N  
ATOM   1280  NH1 ARG A 161     -20.953 -18.281   4.855  1.00 80.69           N  
ATOM   1281  NH2 ARG A 161     -19.375 -19.344   6.137  1.00 80.69           N  
ATOM   1282  CZ  ARG A 161     -19.766 -18.281   5.441  1.00 80.69           C  
ATOM   1283  N   VAL A 162     -15.094 -13.508   4.504  1.00 84.56           N  
ATOM   1284  CA  VAL A 162     -13.781 -14.062   4.207  1.00 84.56           C  
ATOM   1285  C   VAL A 162     -13.547 -15.320   5.047  1.00 84.56           C  
ATOM   1286  CB  VAL A 162     -12.656 -13.031   4.461  1.00 84.56           C  
ATOM   1287  O   VAL A 162     -13.734 -15.297   6.266  1.00 84.56           O  
ATOM   1288  CG1 VAL A 162     -11.281 -13.688   4.324  1.00 84.56           C  
ATOM   1289  CG2 VAL A 162     -12.789 -11.852   3.502  1.00 84.56           C  
ATOM   1290  N   GLU A 163     -13.203 -16.406   4.359  1.00 86.19           N  
ATOM   1291  CA  GLU A 163     -12.906 -17.672   5.023  1.00 86.19           C  
ATOM   1292  C   GLU A 163     -11.430 -17.750   5.406  1.00 86.19           C  
ATOM   1293  CB  GLU A 163     -13.289 -18.844   4.133  1.00 86.19           C  
ATOM   1294  O   GLU A 163     -10.547 -17.531   4.570  1.00 86.19           O  
ATOM   1295  CG  GLU A 163     -14.773 -18.922   3.818  1.00 86.19           C  
ATOM   1296  CD  GLU A 163     -15.141 -20.094   2.916  1.00 86.19           C  
ATOM   1297  OE1 GLU A 163     -16.344 -20.297   2.648  1.00 86.19           O  
ATOM   1298  OE2 GLU A 163     -14.211 -20.812   2.477  1.00 86.19           O  
ATOM   1299  N   VAL A 164     -11.234 -18.109   6.695  1.00 87.06           N  
ATOM   1300  CA  VAL A 164      -9.875 -18.219   7.211  1.00 87.06           C  
ATOM   1301  C   VAL A 164      -9.664 -19.578   7.855  1.00 87.06           C  
ATOM   1302  CB  VAL A 164      -9.570 -17.094   8.227  1.00 87.06           C  
ATOM   1303  O   VAL A 164     -10.633 -20.281   8.172  1.00 87.06           O  
ATOM   1304  CG1 VAL A 164      -9.727 -15.719   7.574  1.00 87.06           C  
ATOM   1305  CG2 VAL A 164     -10.477 -17.219   9.445  1.00 87.06           C  
ATOM   1306  N   PRO A 165      -8.383 -19.953   7.996  1.00 85.75           N  
ATOM   1307  CA  PRO A 165      -8.125 -21.203   8.711  1.00 85.75           C  
ATOM   1308  C   PRO A 165      -8.719 -21.203  10.117  1.00 85.75           C  
ATOM   1309  CB  PRO A 165      -6.594 -21.266   8.766  1.00 85.75           C  
ATOM   1310  O   PRO A 165      -8.578 -20.234  10.859  1.00 85.75           O  
ATOM   1311  CG  PRO A 165      -6.137 -20.422   7.629  1.00 85.75           C  
ATOM   1312  CD  PRO A 165      -7.105 -19.281   7.457  1.00 85.75           C  
ATOM   1313  N   PRO A 166      -9.391 -22.312  10.484  1.00 84.94           N  
ATOM   1314  CA  PRO A 166     -10.117 -22.391  11.750  1.00 84.94           C  
ATOM   1315  C   PRO A 166      -9.234 -22.062  12.953  1.00 84.94           C  
ATOM   1316  CB  PRO A 166     -10.602 -23.844  11.805  1.00 84.94           C  
ATOM   1317  O   PRO A 166      -9.688 -21.391  13.891  1.00 84.94           O  
ATOM   1318  CG  PRO A 166     -10.656 -24.281  10.375  1.00 84.94           C  
ATOM   1319  CD  PRO A 166      -9.594 -23.547   9.609  1.00 84.94           C  
ATOM   1320  N   GLY A 167      -8.047 -22.484  12.945  1.00 83.81           N  
ATOM   1321  CA  GLY A 167      -7.129 -22.266  14.055  1.00 83.81           C  
ATOM   1322  C   GLY A 167      -6.699 -20.828  14.211  1.00 83.81           C  
ATOM   1323  O   GLY A 167      -6.223 -20.422  15.273  1.00 83.81           O  
ATOM   1324  N   LEU A 168      -6.953 -20.000  13.203  1.00 88.06           N  
ATOM   1325  CA  LEU A 168      -6.484 -18.609  13.211  1.00 88.06           C  
ATOM   1326  C   LEU A 168      -7.660 -17.641  13.227  1.00 88.06           C  
ATOM   1327  CB  LEU A 168      -5.598 -18.344  11.992  1.00 88.06           C  
ATOM   1328  O   LEU A 168      -7.469 -16.422  13.094  1.00 88.06           O  
ATOM   1329  CG  LEU A 168      -4.230 -19.031  11.984  1.00 88.06           C  
ATOM   1330  CD1 LEU A 168      -3.525 -18.797  10.656  1.00 88.06           C  
ATOM   1331  CD2 LEU A 168      -3.375 -18.547  13.148  1.00 88.06           C  
ATOM   1332  N   ILE A 169      -8.852 -18.172  13.367  1.00 89.12           N  
ATOM   1333  CA  ILE A 169     -10.055 -17.344  13.273  1.00 89.12           C  
ATOM   1334  C   ILE A 169      -9.992 -16.219  14.297  1.00 89.12           C  
ATOM   1335  CB  ILE A 169     -11.336 -18.188  13.484  1.00 89.12           C  
ATOM   1336  O   ILE A 169     -10.258 -15.062  13.969  1.00 89.12           O  
ATOM   1337  CG1 ILE A 169     -12.578 -17.391  13.094  1.00 89.12           C  
ATOM   1338  CG2 ILE A 169     -11.430 -18.688  14.930  1.00 89.12           C  
ATOM   1339  CD1 ILE A 169     -13.844 -18.219  12.977  1.00 89.12           C  
ATOM   1340  N   ASN A 170      -9.648 -16.531  15.516  1.00 89.00           N  
ATOM   1341  CA  ASN A 170      -9.602 -15.516  16.562  1.00 89.00           C  
ATOM   1342  C   ASN A 170      -8.500 -14.492  16.297  1.00 89.00           C  
ATOM   1343  CB  ASN A 170      -9.406 -16.172  17.938  1.00 89.00           C  
ATOM   1344  O   ASN A 170      -8.664 -13.312  16.625  1.00 89.00           O  
ATOM   1345  CG  ASN A 170     -10.641 -16.922  18.406  1.00 89.00           C  
ATOM   1346  ND2 ASN A 170     -10.438 -17.984  19.172  1.00 89.00           N  
ATOM   1347  OD1 ASN A 170     -11.773 -16.531  18.094  1.00 89.00           O  
ATOM   1348  N   VAL A 171      -7.453 -14.938  15.688  1.00 90.62           N  
ATOM   1349  CA  VAL A 171      -6.344 -14.062  15.344  1.00 90.62           C  
ATOM   1350  C   VAL A 171      -6.812 -13.000  14.344  1.00 90.62           C  
ATOM   1351  CB  VAL A 171      -5.152 -14.852  14.750  1.00 90.62           C  
ATOM   1352  O   VAL A 171      -6.570 -11.805  14.539  1.00 90.62           O  
ATOM   1353  CG1 VAL A 171      -4.098 -13.898  14.195  1.00 90.62           C  
ATOM   1354  CG2 VAL A 171      -4.547 -15.766  15.812  1.00 90.62           C  
ATOM   1355  N   PHE A 172      -7.465 -13.383  13.375  1.00 91.62           N  
ATOM   1356  CA  PHE A 172      -7.895 -12.477  12.320  1.00 91.62           C  
ATOM   1357  C   PHE A 172      -9.023 -11.578  12.812  1.00 91.62           C  
ATOM   1358  CB  PHE A 172      -8.344 -13.258  11.086  1.00 91.62           C  
ATOM   1359  O   PHE A 172      -9.117 -10.414  12.406  1.00 91.62           O  
ATOM   1360  CG  PHE A 172      -7.207 -13.820  10.281  1.00 91.62           C  
ATOM   1361  CD1 PHE A 172      -6.312 -12.984   9.625  1.00 91.62           C  
ATOM   1362  CD2 PHE A 172      -7.031 -15.195  10.172  1.00 91.62           C  
ATOM   1363  CE1 PHE A 172      -5.262 -13.508   8.875  1.00 91.62           C  
ATOM   1364  CE2 PHE A 172      -5.980 -15.727   9.430  1.00 91.62           C  
ATOM   1365  CZ  PHE A 172      -5.098 -14.875   8.781  1.00 91.62           C  
ATOM   1366  N   ARG A 173      -9.883 -12.094  13.648  1.00 90.94           N  
ATOM   1367  CA  ARG A 173     -10.906 -11.258  14.258  1.00 90.94           C  
ATOM   1368  C   ARG A 173     -10.281 -10.156  15.109  1.00 90.94           C  
ATOM   1369  CB  ARG A 173     -11.859 -12.094  15.109  1.00 90.94           C  
ATOM   1370  O   ARG A 173     -10.750  -9.016  15.094  1.00 90.94           O  
ATOM   1371  CG  ARG A 173     -12.867 -12.906  14.305  1.00 90.94           C  
ATOM   1372  CD  ARG A 173     -13.797 -13.711  15.195  1.00 90.94           C  
ATOM   1373  NE  ARG A 173     -14.812 -14.406  14.422  1.00 90.94           N  
ATOM   1374  NH1 ARG A 173     -15.281 -15.969  16.062  1.00 90.94           N  
ATOM   1375  NH2 ARG A 173     -16.406 -16.031  14.062  1.00 90.94           N  
ATOM   1376  CZ  ARG A 173     -15.500 -15.469  14.852  1.00 90.94           C  
ATOM   1377  N   ASP A 174      -9.250 -10.516  15.797  1.00 89.69           N  
ATOM   1378  CA  ASP A 174      -8.539  -9.531  16.609  1.00 89.69           C  
ATOM   1379  C   ASP A 174      -7.891  -8.461  15.734  1.00 89.69           C  
ATOM   1380  CB  ASP A 174      -7.477 -10.219  17.469  1.00 89.69           C  
ATOM   1381  O   ASP A 174      -7.922  -7.277  16.062  1.00 89.69           O  
ATOM   1382  CG  ASP A 174      -8.070 -10.992  18.641  1.00 89.69           C  
ATOM   1383  OD1 ASP A 174      -9.281 -10.820  18.938  1.00 89.69           O  
ATOM   1384  OD2 ASP A 174      -7.332 -11.766  19.281  1.00 89.69           O  
ATOM   1385  N   MET A 175      -7.289  -8.945  14.641  1.00 89.38           N  
ATOM   1386  CA  MET A 175      -6.668  -8.000  13.719  1.00 89.38           C  
ATOM   1387  C   MET A 175      -7.699  -7.023  13.164  1.00 89.38           C  
ATOM   1388  CB  MET A 175      -5.980  -8.742  12.570  1.00 89.38           C  
ATOM   1389  O   MET A 175      -7.445  -5.816  13.102  1.00 89.38           O  
ATOM   1390  CG  MET A 175      -4.664  -9.391  12.961  1.00 89.38           C  
ATOM   1391  SD  MET A 175      -3.854 -10.242  11.555  1.00 89.38           S  
ATOM   1392  CE  MET A 175      -3.365  -8.812  10.555  1.00 89.38           C  
ATOM   1393  N   LEU A 176      -8.844  -7.574  12.719  1.00 89.38           N  
ATOM   1394  CA  LEU A 176      -9.922  -6.750  12.180  1.00 89.38           C  
ATOM   1395  C   LEU A 176     -10.406  -5.742  13.219  1.00 89.38           C  
ATOM   1396  CB  LEU A 176     -11.094  -7.629  11.719  1.00 89.38           C  
ATOM   1397  O   LEU A 176     -10.617  -4.566  12.898  1.00 89.38           O  
ATOM   1398  CG  LEU A 176     -12.266  -6.906  11.055  1.00 89.38           C  
ATOM   1399  CD1 LEU A 176     -11.789  -6.168   9.805  1.00 89.38           C  
ATOM   1400  CD2 LEU A 176     -13.375  -7.895  10.703  1.00 89.38           C  
ATOM   1401  N   ALA A 177     -10.578  -6.148  14.438  1.00 87.75           N  
ATOM   1402  CA  ALA A 177     -11.023  -5.277  15.516  1.00 87.75           C  
ATOM   1403  C   ALA A 177     -10.039  -4.133  15.734  1.00 87.75           C  
ATOM   1404  CB  ALA A 177     -11.203  -6.074  16.812  1.00 87.75           C  
ATOM   1405  O   ALA A 177     -10.438  -2.984  15.930  1.00 87.75           O  
ATOM   1406  N   ARG A 178      -8.750  -4.480  15.727  1.00 85.94           N  
ATOM   1407  CA  ARG A 178      -7.727  -3.457  15.922  1.00 85.94           C  
ATOM   1408  C   ARG A 178      -7.730  -2.451  14.773  1.00 85.94           C  
ATOM   1409  CB  ARG A 178      -6.344  -4.102  16.047  1.00 85.94           C  
ATOM   1410  O   ARG A 178      -7.605  -1.246  15.000  1.00 85.94           O  
ATOM   1411  CG  ARG A 178      -5.258  -3.139  16.500  1.00 85.94           C  
ATOM   1412  CD  ARG A 178      -3.932  -3.852  16.734  1.00 85.94           C  
ATOM   1413  NE  ARG A 178      -2.842  -2.906  16.953  1.00 85.94           N  
ATOM   1414  NH1 ARG A 178      -1.883  -4.098  18.688  1.00 85.94           N  
ATOM   1415  NH2 ARG A 178      -0.949  -2.121  17.984  1.00 85.94           N  
ATOM   1416  CZ  ARG A 178      -1.894  -3.043  17.875  1.00 85.94           C  
ATOM   1417  N   MET A 179      -7.801  -2.869  13.531  1.00 84.94           N  
ATOM   1418  CA  MET A 179      -7.836  -1.986  12.367  1.00 84.94           C  
ATOM   1419  C   MET A 179      -9.031  -1.046  12.438  1.00 84.94           C  
ATOM   1420  CB  MET A 179      -7.879  -2.801  11.078  1.00 84.94           C  
ATOM   1421  O   MET A 179      -8.922   0.135  12.102  1.00 84.94           O  
ATOM   1422  CG  MET A 179      -6.562  -3.471  10.727  1.00 84.94           C  
ATOM   1423  SD  MET A 179      -6.566  -4.199   9.047  1.00 84.94           S  
ATOM   1424  CE  MET A 179      -7.625  -5.648   9.328  1.00 84.94           C  
ATOM   1425  N   LYS A 180     -10.188  -1.603  12.859  1.00 82.25           N  
ATOM   1426  CA  LYS A 180     -11.383  -0.781  13.008  1.00 82.25           C  
ATOM   1427  C   LYS A 180     -11.180   0.299  14.070  1.00 82.25           C  
ATOM   1428  CB  LYS A 180     -12.586  -1.649  13.367  1.00 82.25           C  
ATOM   1429  O   LYS A 180     -11.586   1.447  13.875  1.00 82.25           O  
ATOM   1430  CG  LYS A 180     -13.141  -2.457  12.203  1.00 82.25           C  
ATOM   1431  CD  LYS A 180     -14.367  -3.266  12.617  1.00 82.25           C  
ATOM   1432  CE  LYS A 180     -14.961  -4.023  11.438  1.00 82.25           C  
ATOM   1433  NZ  LYS A 180     -16.156  -4.828  11.836  1.00 82.25           N  
ATOM   1434  N   LYS A 181     -10.547  -0.058  15.141  1.00 80.38           N  
ATOM   1435  CA  LYS A 181     -10.273   0.892  16.219  1.00 80.38           C  
ATOM   1436  C   LYS A 181      -9.336   2.000  15.742  1.00 80.38           C  
ATOM   1437  CB  LYS A 181      -9.664   0.175  17.422  1.00 80.38           C  
ATOM   1438  O   LYS A 181      -9.531   3.170  16.078  1.00 80.38           O  
ATOM   1439  CG  LYS A 181      -9.602   1.026  18.688  1.00 80.38           C  
ATOM   1440  CD  LYS A 181      -9.047   0.241  19.859  1.00 80.38           C  
ATOM   1441  CE  LYS A 181      -8.891   1.120  21.094  1.00 80.38           C  
ATOM   1442  NZ  LYS A 181      -8.352   0.353  22.266  1.00 80.38           N  
ATOM   1443  N   GLN A 182      -8.367   1.619  14.945  1.00 77.44           N  
ATOM   1444  CA  GLN A 182      -7.398   2.584  14.438  1.00 77.44           C  
ATOM   1445  C   GLN A 182      -8.062   3.580  13.492  1.00 77.44           C  
ATOM   1446  CB  GLN A 182      -6.250   1.867  13.727  1.00 77.44           C  
ATOM   1447  O   GLN A 182      -7.773   4.777  13.539  1.00 77.44           O  
ATOM   1448  CG  GLN A 182      -5.320   1.111  14.672  1.00 77.44           C  
ATOM   1449  CD  GLN A 182      -4.215   0.373  13.938  1.00 77.44           C  
ATOM   1450  NE2 GLN A 182      -3.105   0.130  14.625  1.00 77.44           N  
ATOM   1451  OE1 GLN A 182      -4.359   0.024  12.758  1.00 77.44           O  
ATOM   1452  N   VAL A 183      -8.906   3.053  12.648  1.00 72.56           N  
ATOM   1453  CA  VAL A 183      -9.625   3.896  11.703  1.00 72.56           C  
ATOM   1454  C   VAL A 183     -10.562   4.836  12.461  1.00 72.56           C  
ATOM   1455  CB  VAL A 183     -10.422   3.055  10.688  1.00 72.56           C  
ATOM   1456  O   VAL A 183     -10.664   6.020  12.133  1.00 72.56           O  
ATOM   1457  CG1 VAL A 183     -11.352   3.941   9.859  1.00 72.56           C  
ATOM   1458  CG2 VAL A 183      -9.469   2.281   9.773  1.00 72.56           C  
ATOM   1459  N   GLU A 184     -11.242   4.277  13.430  1.00 69.44           N  
ATOM   1460  CA  GLU A 184     -12.156   5.062  14.250  1.00 69.44           C  
ATOM   1461  C   GLU A 184     -11.414   6.176  14.992  1.00 69.44           C  
ATOM   1462  CB  GLU A 184     -12.891   4.168  15.250  1.00 69.44           C  
ATOM   1463  O   GLU A 184     -11.922   7.289  15.117  1.00 69.44           O  
ATOM   1464  CG  GLU A 184     -13.930   3.256  14.617  1.00 69.44           C  
ATOM   1465  CD  GLU A 184     -14.539   2.266  15.594  1.00 69.44           C  
ATOM   1466  OE1 GLU A 184     -15.484   1.536  15.203  1.00 69.44           O  
ATOM   1467  OE2 GLU A 184     -14.078   2.221  16.750  1.00 69.44           O  
ATOM   1468  N   GLY A 185     -10.266   5.809  15.609  1.00 64.94           N  
ATOM   1469  CA  GLY A 185      -9.430   6.805  16.250  1.00 64.94           C  
ATOM   1470  C   GLY A 185      -9.055   7.953  15.328  1.00 64.94           C  
ATOM   1471  O   GLY A 185      -9.070   9.117  15.742  1.00 64.94           O  
ATOM   1472  N   ARG A 186      -8.836   7.707  14.062  1.00 63.41           N  
ATOM   1473  CA  ARG A 186      -8.477   8.711  13.070  1.00 63.41           C  
ATOM   1474  C   ARG A 186      -9.664   9.609  12.742  1.00 63.41           C  
ATOM   1475  CB  ARG A 186      -7.961   8.047  11.789  1.00 63.41           C  
ATOM   1476  O   ARG A 186      -9.516  10.820  12.578  1.00 63.41           O  
ATOM   1477  CG  ARG A 186      -7.508   9.031  10.727  1.00 63.41           C  
ATOM   1478  CD  ARG A 186      -6.949   8.312   9.500  1.00 63.41           C  
ATOM   1479  NE  ARG A 186      -6.605   9.258   8.438  1.00 63.41           N  
ATOM   1480  NH1 ARG A 186      -5.945   7.633   6.934  1.00 63.41           N  
ATOM   1481  NH2 ARG A 186      -5.855   9.852   6.352  1.00 63.41           N  
ATOM   1482  CZ  ARG A 186      -6.137   8.914   7.242  1.00 63.41           C  
ATOM   1483  N   LEU A 187     -10.711   8.906  12.523  1.00 61.50           N  
ATOM   1484  CA  LEU A 187     -11.891   9.680  12.141  1.00 61.50           C  
ATOM   1485  C   LEU A 187     -12.469  10.422  13.344  1.00 61.50           C  
ATOM   1486  CB  LEU A 187     -12.953   8.773  11.531  1.00 61.50           C  
ATOM   1487  O   LEU A 187     -13.406  11.203  13.203  1.00 61.50           O  
ATOM   1488  CG  LEU A 187     -12.602   8.109  10.195  1.00 61.50           C  
ATOM   1489  CD1 LEU A 187     -13.688   7.125   9.781  1.00 61.50           C  
ATOM   1490  CD2 LEU A 187     -12.391   9.172   9.117  1.00 61.50           C  
ATOM   1491  N   GLY A 188     -11.633  10.281  14.461  1.00 50.03           N  
ATOM   1492  CA  GLY A 188     -12.141  10.898  15.680  1.00 50.03           C  
ATOM   1493  C   GLY A 188     -13.445  10.297  16.156  1.00 50.03           C  
ATOM   1494  O   GLY A 188     -14.258  10.977  16.781  1.00 50.03           O  
ATOM   1495  N   ILE A 189     -13.625   9.070  15.594  1.00 48.47           N  
ATOM   1496  CA  ILE A 189     -14.852   8.398  16.016  1.00 48.47           C  
ATOM   1497  C   ILE A 189     -14.609   7.637  17.312  1.00 48.47           C  
ATOM   1498  CB  ILE A 189     -15.375   7.441  14.914  1.00 48.47           C  
ATOM   1499  O   ILE A 189     -13.672   6.836  17.406  1.00 48.47           O  
ATOM   1500  CG1 ILE A 189     -15.617   8.203  13.609  1.00 48.47           C  
ATOM   1501  CG2 ILE A 189     -16.656   6.734  15.383  1.00 48.47           C  
ATOM   1502  CD1 ILE A 189     -15.938   7.305  12.422  1.00 48.47           C  
ATOM   1503  N   GLN A 190     -14.109   8.172  18.391  1.00 40.03           N  
ATOM   1504  CA  GLN A 190     -13.945   7.492  19.672  1.00 40.03           C  
ATOM   1505  C   GLN A 190     -15.180   6.660  20.016  1.00 40.03           C  
ATOM   1506  CB  GLN A 190     -13.672   8.500  20.797  1.00 40.03           C  
ATOM   1507  O   GLN A 190     -16.297   7.180  20.047  1.00 40.03           O  
ATOM   1508  CG  GLN A 190     -12.211   8.922  20.891  1.00 40.03           C  
ATOM   1509  CD  GLN A 190     -11.930   9.773  22.125  1.00 40.03           C  
ATOM   1510  NE2 GLN A 190     -10.680  10.211  22.266  1.00 40.03           N  
ATOM   1511  OE1 GLN A 190     -12.828  10.039  22.922  1.00 40.03           O  
ATOM   1512  N   THR A 191     -15.352   5.469  19.406  1.00 39.41           N  
ATOM   1513  CA  THR A 191     -16.484   4.695  19.906  1.00 39.41           C  
ATOM   1514  C   THR A 191     -16.219   4.199  21.328  1.00 39.41           C  
ATOM   1515  CB  THR A 191     -16.797   3.500  18.984  1.00 39.41           C  
ATOM   1516  O   THR A 191     -15.188   3.562  21.578  1.00 39.41           O  
ATOM   1517  CG2 THR A 191     -17.844   3.865  17.938  1.00 39.41           C  
ATOM   1518  OG1 THR A 191     -15.594   3.094  18.328  1.00 39.41           O  
ATOM   1519  N   GLU A 192     -15.766   4.977  22.359  1.00 37.00           N  
ATOM   1520  CA  GLU A 192     -16.078   4.395  23.656  1.00 37.00           C  
ATOM   1521  C   GLU A 192     -17.141   3.293  23.531  1.00 37.00           C  
ATOM   1522  CB  GLU A 192     -16.578   5.473  24.625  1.00 37.00           C  
ATOM   1523  O   GLU A 192     -18.094   3.434  22.766  1.00 37.00           O  
ATOM   1524  CG  GLU A 192     -15.453   6.242  25.312  1.00 37.00           C  
ATOM   1525  CD  GLU A 192     -15.953   7.195  26.375  1.00 37.00           C  
ATOM   1526  OE1 GLU A 192     -15.117   7.855  27.047  1.00 37.00           O  
ATOM   1527  OE2 GLU A 192     -17.188   7.285  26.562  1.00 37.00           O  
ATOM   1528  N   ARG A 193     -16.797   2.055  23.156  1.00 33.38           N  
ATOM   1529  CA  ARG A 193     -17.641   0.898  23.406  1.00 33.38           C  
ATOM   1530  C   ARG A 193     -19.094   1.327  23.656  1.00 33.38           C  
ATOM   1531  CB  ARG A 193     -17.125   0.080  24.578  1.00 33.38           C  
ATOM   1532  O   ARG A 193     -19.875   0.581  24.250  1.00 33.38           O  
ATOM   1533  CG  ARG A 193     -16.156  -1.026  24.188  1.00 33.38           C  
ATOM   1534  CD  ARG A 193     -15.812  -1.913  25.375  1.00 33.38           C  
ATOM   1535  NE  ARG A 193     -14.891  -2.984  25.000  1.00 33.38           N  
ATOM   1536  NH1 ARG A 193     -14.695  -3.852  27.141  1.00 33.38           N  
ATOM   1537  NH2 ARG A 193     -13.555  -4.812  25.391  1.00 33.38           N  
ATOM   1538  CZ  ARG A 193     -14.383  -3.879  25.844  1.00 33.38           C  
ATOM   1539  N   SER A 194     -19.656   2.363  22.938  1.00 38.12           N  
ATOM   1540  CA  SER A 194     -21.094   2.420  23.250  1.00 38.12           C  
ATOM   1541  C   SER A 194     -21.922   1.854  22.109  1.00 38.12           C  
ATOM   1542  CB  SER A 194     -21.516   3.857  23.547  1.00 38.12           C  
ATOM   1543  O   SER A 194     -21.609   2.066  20.938  1.00 38.12           O  
ATOM   1544  OG  SER A 194     -21.094   4.730  22.500  1.00 38.12           O  
ATOM   1545  N   ASP A 195     -21.984   0.636  21.844  1.00 43.12           N  
ATOM   1546  CA  ASP A 195     -23.203   0.236  21.141  1.00 43.12           C  
ATOM   1547  C   ASP A 195     -23.938   1.451  20.578  1.00 43.12           C  
ATOM   1548  CB  ASP A 195     -24.125  -0.557  22.062  1.00 43.12           C  
ATOM   1549  O   ASP A 195     -24.359   2.328  21.328  1.00 43.12           O  
ATOM   1550  CG  ASP A 195     -24.094  -2.051  21.797  1.00 43.12           C  
ATOM   1551  OD1 ASP A 195     -23.531  -2.475  20.766  1.00 43.12           O  
ATOM   1552  OD2 ASP A 195     -24.609  -2.814  22.641  1.00 43.12           O  
ATOM   1553  N   SER A 196     -23.438   2.182  19.641  1.00 59.19           N  
ATOM   1554  CA  SER A 196     -24.141   3.240  18.938  1.00 59.19           C  
ATOM   1555  C   SER A 196     -25.656   3.062  19.062  1.00 59.19           C  
ATOM   1556  CB  SER A 196     -23.750   3.270  17.469  1.00 59.19           C  
ATOM   1557  O   SER A 196     -26.422   3.994  18.812  1.00 59.19           O  
ATOM   1558  OG  SER A 196     -24.031   2.025  16.844  1.00 59.19           O  
ATOM   1559  N   LYS A 197     -26.000   1.820  19.562  1.00 70.56           N  
ATOM   1560  CA  LYS A 197     -27.438   1.527  19.562  1.00 70.56           C  
ATOM   1561  C   LYS A 197     -28.172   2.443  20.531  1.00 70.56           C  
ATOM   1562  CB  LYS A 197     -27.672   0.064  19.922  1.00 70.56           C  
ATOM   1563  O   LYS A 197     -29.219   2.996  20.188  1.00 70.56           O  
ATOM   1564  CG  LYS A 197     -27.984  -0.831  18.734  1.00 70.56           C  
ATOM   1565  CD  LYS A 197     -28.281  -2.260  19.172  1.00 70.56           C  
ATOM   1566  CE  LYS A 197     -28.469  -3.184  17.969  1.00 70.56           C  
ATOM   1567  NZ  LYS A 197     -28.766  -4.582  18.391  1.00 70.56           N  
ATOM   1568  N   PRO A 198     -27.547   2.748  21.734  1.00 76.69           N  
ATOM   1569  CA  PRO A 198     -28.266   3.631  22.672  1.00 76.69           C  
ATOM   1570  C   PRO A 198     -28.344   5.070  22.172  1.00 76.69           C  
ATOM   1571  CB  PRO A 198     -27.422   3.543  23.953  1.00 76.69           C  
ATOM   1572  O   PRO A 198     -29.359   5.738  22.359  1.00 76.69           O  
ATOM   1573  CG  PRO A 198     -26.656   2.273  23.812  1.00 76.69           C  
ATOM   1574  CD  PRO A 198     -26.484   1.965  22.359  1.00 76.69           C  
ATOM   1575  N   LEU A 199     -27.250   5.477  21.609  1.00 82.31           N  
ATOM   1576  CA  LEU A 199     -27.250   6.832  21.062  1.00 82.31           C  
ATOM   1577  C   LEU A 199     -28.266   6.973  19.953  1.00 82.31           C  
ATOM   1578  CB  LEU A 199     -25.859   7.203  20.547  1.00 82.31           C  
ATOM   1579  O   LEU A 199     -29.047   7.926  19.938  1.00 82.31           O  
ATOM   1580  CG  LEU A 199     -25.719   8.570  19.875  1.00 82.31           C  
ATOM   1581  CD1 LEU A 199     -25.984   9.688  20.875  1.00 82.31           C  
ATOM   1582  CD2 LEU A 199     -24.344   8.727  19.234  1.00 82.31           C  
ATOM   1583  N   LEU A 200     -28.281   5.996  18.984  1.00 85.81           N  
ATOM   1584  CA  LEU A 200     -29.188   6.055  17.859  1.00 85.81           C  
ATOM   1585  C   LEU A 200     -30.641   5.973  18.312  1.00 85.81           C  
ATOM   1586  CB  LEU A 200     -28.891   4.918  16.875  1.00 85.81           C  
ATOM   1587  O   LEU A 200     -31.484   6.719  17.828  1.00 85.81           O  
ATOM   1588  CG  LEU A 200     -27.500   4.930  16.219  1.00 85.81           C  
ATOM   1589  CD1 LEU A 200     -27.344   3.752  15.266  1.00 85.81           C  
ATOM   1590  CD2 LEU A 200     -27.266   6.250  15.492  1.00 85.81           C  
ATOM   1591  N   THR A 201     -30.797   5.000  19.281  1.00 85.75           N  
ATOM   1592  CA  THR A 201     -32.125   4.867  19.859  1.00 85.75           C  
ATOM   1593  C   THR A 201     -32.531   6.148  20.578  1.00 85.75           C  
ATOM   1594  CB  THR A 201     -32.188   3.682  20.844  1.00 85.75           C  
ATOM   1595  O   THR A 201     -33.688   6.590  20.484  1.00 85.75           O  
ATOM   1596  CG2 THR A 201     -33.594   3.475  21.375  1.00 85.75           C  
ATOM   1597  OG1 THR A 201     -31.766   2.490  20.172  1.00 85.75           O  
ATOM   1598  N   GLY A 202     -31.672   6.738  21.312  1.00 88.00           N  
ATOM   1599  CA  GLY A 202     -31.922   7.973  22.031  1.00 88.00           C  
ATOM   1600  C   GLY A 202     -32.219   9.148  21.125  1.00 88.00           C  
ATOM   1601  O   GLY A 202     -33.125   9.953  21.406  1.00 88.00           O  
ATOM   1602  N   VAL A 203     -31.500   9.250  20.031  1.00 90.62           N  
ATOM   1603  CA  VAL A 203     -31.703  10.328  19.078  1.00 90.62           C  
ATOM   1604  C   VAL A 203     -33.094  10.203  18.453  1.00 90.62           C  
ATOM   1605  CB  VAL A 203     -30.625  10.328  17.969  1.00 90.62           C  
ATOM   1606  O   VAL A 203     -33.812  11.195  18.312  1.00 90.62           O  
ATOM   1607  CG1 VAL A 203     -31.031  11.242  16.812  1.00 90.62           C  
ATOM   1608  CG2 VAL A 203     -29.266  10.750  18.547  1.00 90.62           C  
ATOM   1609  N   LYS A 204     -33.500   9.000  18.078  1.00 92.81           N  
ATOM   1610  CA  LYS A 204     -34.844   8.766  17.531  1.00 92.81           C  
ATOM   1611  C   LYS A 204     -35.906   9.164  18.531  1.00 92.81           C  
ATOM   1612  CB  LYS A 204     -35.000   7.305  17.125  1.00 92.81           C  
ATOM   1613  O   LYS A 204     -36.906   9.805  18.172  1.00 92.81           O  
ATOM   1614  CG  LYS A 204     -34.312   6.941  15.812  1.00 92.81           C  
ATOM   1615  CD  LYS A 204     -34.562   5.480  15.445  1.00 92.81           C  
ATOM   1616  CE  LYS A 204     -36.031   5.203  15.195  1.00 92.81           C  
ATOM   1617  NZ  LYS A 204     -36.281   3.764  14.883  1.00 92.81           N  
ATOM   1618  N   ALA A 205     -35.656   8.711  19.812  1.00 90.25           N  
ATOM   1619  CA  ALA A 205     -36.594   9.008  20.875  1.00 90.25           C  
ATOM   1620  C   ALA A 205     -36.750  10.508  21.094  1.00 90.25           C  
ATOM   1621  CB  ALA A 205     -36.188   8.328  22.188  1.00 90.25           C  
ATOM   1622  O   ALA A 205     -37.844  11.016  21.297  1.00 90.25           O  
ATOM   1623  N   PHE A 206     -35.688  11.164  21.062  1.00 93.69           N  
ATOM   1624  CA  PHE A 206     -35.688  12.609  21.219  1.00 93.69           C  
ATOM   1625  C   PHE A 206     -36.469  13.273  20.094  1.00 93.69           C  
ATOM   1626  CB  PHE A 206     -34.250  13.148  21.250  1.00 93.69           C  
ATOM   1627  O   PHE A 206     -37.281  14.156  20.328  1.00 93.69           O  
ATOM   1628  CG  PHE A 206     -34.156  14.648  21.281  1.00 93.69           C  
ATOM   1629  CD1 PHE A 206     -33.812  15.359  20.141  1.00 93.69           C  
ATOM   1630  CD2 PHE A 206     -34.406  15.344  22.453  1.00 93.69           C  
ATOM   1631  CE1 PHE A 206     -33.719  16.750  20.172  1.00 93.69           C  
ATOM   1632  CE2 PHE A 206     -34.312  16.734  22.500  1.00 93.69           C  
ATOM   1633  CZ  PHE A 206     -34.000  17.438  21.344  1.00 93.69           C  
ATOM   1634  N   LEU A 207     -36.188  12.875  18.797  1.00 93.31           N  
ATOM   1635  CA  LEU A 207     -36.844  13.438  17.625  1.00 93.31           C  
ATOM   1636  C   LEU A 207     -38.344  13.094  17.625  1.00 93.31           C  
ATOM   1637  CB  LEU A 207     -36.188  12.930  16.344  1.00 93.31           C  
ATOM   1638  O   LEU A 207     -39.156  13.938  17.328  1.00 93.31           O  
ATOM   1639  CG  LEU A 207     -34.750  13.406  16.078  1.00 93.31           C  
ATOM   1640  CD1 LEU A 207     -34.188  12.680  14.859  1.00 93.31           C  
ATOM   1641  CD2 LEU A 207     -34.719  14.914  15.867  1.00 93.31           C  
ATOM   1642  N   ARG A 208     -38.562  11.891  18.031  1.00 92.62           N  
ATOM   1643  CA  ARG A 208     -39.938  11.414  18.078  1.00 92.62           C  
ATOM   1644  C   ARG A 208     -40.750  12.188  19.109  1.00 92.62           C  
ATOM   1645  CB  ARG A 208     -39.969   9.914  18.406  1.00 92.62           C  
ATOM   1646  O   ARG A 208     -41.938  12.484  18.891  1.00 92.62           O  
ATOM   1647  CG  ARG A 208     -41.344   9.289  18.250  1.00 92.62           C  
ATOM   1648  CD  ARG A 208     -41.312   7.797  18.547  1.00 92.62           C  
ATOM   1649  NE  ARG A 208     -40.688   7.047  17.453  1.00 92.62           N  
ATOM   1650  NH1 ARG A 208     -40.219   5.184  18.734  1.00 92.62           N  
ATOM   1651  NH2 ARG A 208     -39.656   5.234  16.516  1.00 92.62           N  
ATOM   1652  CZ  ARG A 208     -40.188   5.824  17.578  1.00 92.62           C  
ATOM   1653  N   SER A 209     -40.094  12.531  20.156  1.00 89.94           N  
ATOM   1654  CA  SER A 209     -40.750  13.203  21.250  1.00 89.94           C  
ATOM   1655  C   SER A 209     -40.844  14.711  21.031  1.00 89.94           C  
ATOM   1656  CB  SER A 209     -40.062  12.914  22.578  1.00 89.94           C  
ATOM   1657  O   SER A 209     -41.344  15.445  21.875  1.00 89.94           O  
ATOM   1658  OG  SER A 209     -38.844  13.609  22.656  1.00 89.94           O  
ATOM   1659  N   LYS A 210     -40.281  15.188  19.922  1.00 89.75           N  
ATOM   1660  CA  LYS A 210     -40.281  16.609  19.578  1.00 89.75           C  
ATOM   1661  C   LYS A 210     -39.594  17.422  20.656  1.00 89.75           C  
ATOM   1662  CB  LYS A 210     -41.688  17.125  19.359  1.00 89.75           C  
ATOM   1663  O   LYS A 210     -40.031  18.516  21.000  1.00 89.75           O  
ATOM   1664  CG  LYS A 210     -42.438  16.422  18.234  1.00 89.75           C  
ATOM   1665  CD  LYS A 210     -43.875  16.891  18.141  1.00 89.75           C  
ATOM   1666  CE  LYS A 210     -44.656  16.125  17.078  1.00 89.75           C  
ATOM   1667  NZ  LYS A 210     -46.094  16.500  17.062  1.00 89.75           N  
ATOM   1668  N   GLY A 211     -38.562  16.812  21.328  1.00 83.06           N  
ATOM   1669  CA  GLY A 211     -37.719  17.500  22.281  1.00 83.06           C  
ATOM   1670  C   GLY A 211     -38.219  17.375  23.719  1.00 83.06           C  
ATOM   1671  O   GLY A 211     -37.656  18.000  24.625  1.00 83.06           O  
ATOM   1672  N   LYS A 212     -39.188  16.562  23.938  1.00 85.19           N  
ATOM   1673  CA  LYS A 212     -39.750  16.375  25.281  1.00 85.19           C  
ATOM   1674  C   LYS A 212     -38.969  15.352  26.078  1.00 85.19           C  
ATOM   1675  CB  LYS A 212     -41.219  15.930  25.188  1.00 85.19           C  
ATOM   1676  O   LYS A 212     -38.938  15.406  27.312  1.00 85.19           O  
ATOM   1677  CG  LYS A 212     -42.156  17.000  24.641  1.00 85.19           C  
ATOM   1678  CD  LYS A 212     -43.594  16.516  24.625  1.00 85.19           C  
ATOM   1679  CE  LYS A 212     -44.531  17.547  24.000  1.00 85.19           C  
ATOM   1680  NZ  LYS A 212     -45.938  17.078  23.953  1.00 85.19           N  
ATOM   1681  N   VAL A 213     -38.344  14.500  25.312  1.00 87.06           N  
ATOM   1682  CA  VAL A 213     -37.406  13.555  25.922  1.00 87.06           C  
ATOM   1683  C   VAL A 213     -36.000  14.125  25.875  1.00 87.06           C  
ATOM   1684  CB  VAL A 213     -37.469  12.180  25.219  1.00 87.06           C  
ATOM   1685  O   VAL A 213     -35.594  14.703  24.859  1.00 87.06           O  
ATOM   1686  CG1 VAL A 213     -36.406  11.242  25.797  1.00 87.06           C  
ATOM   1687  CG2 VAL A 213     -38.844  11.562  25.359  1.00 87.06           C  
ATOM   1688  N   ALA A 214     -35.344  14.000  27.031  1.00 82.94           N  
ATOM   1689  CA  ALA A 214     -34.000  14.523  27.094  1.00 82.94           C  
ATOM   1690  C   ALA A 214     -33.094  13.867  26.062  1.00 82.94           C  
ATOM   1691  CB  ALA A 214     -33.438  14.312  28.500  1.00 82.94           C  
ATOM   1692  O   ALA A 214     -33.188  12.664  25.812  1.00 82.94           O  
ATOM   1693  N   PRO A 215     -32.375  14.781  25.406  1.00 84.44           N  
ATOM   1694  CA  PRO A 215     -31.422  14.211  24.438  1.00 84.44           C  
ATOM   1695  C   PRO A 215     -30.375  13.320  25.078  1.00 84.44           C  
ATOM   1696  CB  PRO A 215     -30.781  15.445  23.797  1.00 84.44           C  
ATOM   1697  O   PRO A 215     -30.016  13.523  26.250  1.00 84.44           O  
ATOM   1698  CG  PRO A 215     -30.891  16.516  24.844  1.00 84.44           C  
ATOM   1699  CD  PRO A 215     -32.125  16.250  25.672  1.00 84.44           C  
ATOM   1700  N   PRO A 216     -29.938  12.195  24.422  1.00 81.62           N  
ATOM   1701  CA  PRO A 216     -28.938  11.266  24.969  1.00 81.62           C  
ATOM   1702  C   PRO A 216     -27.594  11.922  25.219  1.00 81.62           C  
ATOM   1703  CB  PRO A 216     -28.828  10.195  23.875  1.00 81.62           C  
ATOM   1704  O   PRO A 216     -26.797  11.430  26.031  1.00 81.62           O  
ATOM   1705  CG  PRO A 216     -29.266  10.891  22.625  1.00 81.62           C  
ATOM   1706  CD  PRO A 216     -30.297  11.914  22.969  1.00 81.62           C  
ATOM   1707  N   VAL A 217     -27.391  12.992  24.578  1.00 80.56           N  
ATOM   1708  CA  VAL A 217     -26.188  13.797  24.734  1.00 80.56           C  
ATOM   1709  C   VAL A 217     -26.531  15.281  24.562  1.00 80.56           C  
ATOM   1710  CB  VAL A 217     -25.094  13.383  23.719  1.00 80.56           C  
ATOM   1711  O   VAL A 217     -27.547  15.625  23.953  1.00 80.56           O  
ATOM   1712  CG1 VAL A 217     -24.641  11.953  23.984  1.00 80.56           C  
ATOM   1713  CG2 VAL A 217     -25.594  13.539  22.297  1.00 80.56           C  
ATOM   1714  N   PRO A 218     -25.703  16.125  25.203  1.00 85.06           N  
ATOM   1715  CA  PRO A 218     -25.953  17.562  24.984  1.00 85.06           C  
ATOM   1716  C   PRO A 218     -26.016  17.922  23.516  1.00 85.06           C  
ATOM   1717  CB  PRO A 218     -24.750  18.219  25.672  1.00 85.06           C  
ATOM   1718  O   PRO A 218     -25.219  17.422  22.703  1.00 85.06           O  
ATOM   1719  CG  PRO A 218     -24.266  17.219  26.672  1.00 85.06           C  
ATOM   1720  CD  PRO A 218     -24.531  15.852  26.125  1.00 85.06           C  
ATOM   1721  N   LEU A 219     -27.016  18.703  23.109  1.00 85.75           N  
ATOM   1722  CA  LEU A 219     -27.234  19.062  21.719  1.00 85.75           C  
ATOM   1723  C   LEU A 219     -26.016  19.766  21.141  1.00 85.75           C  
ATOM   1724  CB  LEU A 219     -28.469  19.953  21.578  1.00 85.75           C  
ATOM   1725  O   LEU A 219     -25.781  19.734  19.938  1.00 85.75           O  
ATOM   1726  CG  LEU A 219     -29.828  19.281  21.844  1.00 85.75           C  
ATOM   1727  CD1 LEU A 219     -30.938  20.328  21.859  1.00 85.75           C  
ATOM   1728  CD2 LEU A 219     -30.109  18.219  20.797  1.00 85.75           C  
ATOM   1729  N   SER A 220     -25.250  20.359  22.062  1.00 83.38           N  
ATOM   1730  CA  SER A 220     -24.109  21.141  21.641  1.00 83.38           C  
ATOM   1731  C   SER A 220     -22.859  20.281  21.531  1.00 83.38           C  
ATOM   1732  CB  SER A 220     -23.859  22.312  22.594  1.00 83.38           C  
ATOM   1733  O   SER A 220     -21.797  20.766  21.109  1.00 83.38           O  
ATOM   1734  OG  SER A 220     -23.625  21.828  23.906  1.00 83.38           O  
ATOM   1735  N   LYS A 221     -22.984  19.031  22.000  1.00 84.12           N  
ATOM   1736  CA  LYS A 221     -21.828  18.141  21.984  1.00 84.12           C  
ATOM   1737  C   LYS A 221     -21.375  17.844  20.547  1.00 84.12           C  
ATOM   1738  CB  LYS A 221     -22.141  16.828  22.703  1.00 84.12           C  
ATOM   1739  O   LYS A 221     -22.203  17.516  19.703  1.00 84.12           O  
ATOM   1740  CG  LYS A 221     -20.922  15.953  22.953  1.00 84.12           C  
ATOM   1741  CD  LYS A 221     -21.234  14.828  23.938  1.00 84.12           C  
ATOM   1742  CE  LYS A 221     -19.984  14.008  24.266  1.00 84.12           C  
ATOM   1743  NZ  LYS A 221     -20.281  12.930  25.250  1.00 84.12           N  
ATOM   1744  N   ARG A 222     -20.062  17.938  20.359  1.00 81.88           N  
ATOM   1745  CA  ARG A 222     -19.516  17.781  19.016  1.00 81.88           C  
ATOM   1746  C   ARG A 222     -18.531  16.609  18.969  1.00 81.88           C  
ATOM   1747  CB  ARG A 222     -18.828  19.062  18.562  1.00 81.88           C  
ATOM   1748  O   ARG A 222     -17.938  16.250  19.984  1.00 81.88           O  
ATOM   1749  CG  ARG A 222     -19.766  20.250  18.422  1.00 81.88           C  
ATOM   1750  CD  ARG A 222     -19.047  21.484  17.891  1.00 81.88           C  
ATOM   1751  NE  ARG A 222     -19.984  22.547  17.531  1.00 81.88           N  
ATOM   1752  NH1 ARG A 222     -19.859  22.188  15.258  1.00 81.88           N  
ATOM   1753  NH2 ARG A 222     -21.203  23.844  16.094  1.00 81.88           N  
ATOM   1754  CZ  ARG A 222     -20.344  22.859  16.297  1.00 81.88           C  
ATOM   1755  N   ASN A 223     -18.516  16.031  17.766  1.00 70.62           N  
ATOM   1756  CA  ASN A 223     -17.500  14.992  17.547  1.00 70.62           C  
ATOM   1757  C   ASN A 223     -16.172  15.594  17.125  1.00 70.62           C  
ATOM   1758  CB  ASN A 223     -17.984  13.969  16.531  1.00 70.62           C  
ATOM   1759  O   ASN A 223     -16.031  16.812  17.062  1.00 70.62           O  
ATOM   1760  CG  ASN A 223     -18.250  14.578  15.164  1.00 70.62           C  
ATOM   1761  ND2 ASN A 223     -19.141  13.969  14.398  1.00 70.62           N  
ATOM   1762  OD1 ASN A 223     -17.641  15.594  14.805  1.00 70.62           O  
ATOM   1763  N   LYS A 224     -15.211  14.781  17.156  1.00 67.12           N  
ATOM   1764  CA  LYS A 224     -13.891  15.312  16.828  1.00 67.12           C  
ATOM   1765  C   LYS A 224     -13.594  15.195  15.344  1.00 67.12           C  
ATOM   1766  CB  LYS A 224     -12.812  14.594  17.641  1.00 67.12           C  
ATOM   1767  O   LYS A 224     -12.438  15.039  14.945  1.00 67.12           O  
ATOM   1768  CG  LYS A 224     -12.883  14.859  19.141  1.00 67.12           C  
ATOM   1769  CD  LYS A 224     -11.688  14.273  19.875  1.00 67.12           C  
ATOM   1770  CE  LYS A 224     -11.773  14.508  21.375  1.00 67.12           C  
ATOM   1771  NZ  LYS A 224     -10.594  13.938  22.094  1.00 67.12           N  
ATOM   1772  N   LEU A 225     -14.727  15.320  14.570  1.00 59.47           N  
ATOM   1773  CA  LEU A 225     -14.492  15.273  13.133  1.00 59.47           C  
ATOM   1774  C   LEU A 225     -13.719  16.500  12.664  1.00 59.47           C  
ATOM   1775  CB  LEU A 225     -15.812  15.164  12.375  1.00 59.47           C  
ATOM   1776  O   LEU A 225     -13.914  17.594  13.203  1.00 59.47           O  
ATOM   1777  CG  LEU A 225     -16.578  13.852  12.531  1.00 59.47           C  
ATOM   1778  CD1 LEU A 225     -17.969  13.969  11.906  1.00 59.47           C  
ATOM   1779  CD2 LEU A 225     -15.805  12.703  11.898  1.00 59.47           C  
ATOM   1780  N   ASP A 226     -12.758  16.281  11.805  1.00 61.16           N  
ATOM   1781  CA  ASP A 226     -11.914  17.359  11.266  1.00 61.16           C  
ATOM   1782  C   ASP A 226     -12.664  18.141  10.195  1.00 61.16           C  
ATOM   1783  CB  ASP A 226     -10.617  16.781  10.695  1.00 61.16           C  
ATOM   1784  O   ASP A 226     -12.352  18.031   9.008  1.00 61.16           O  
ATOM   1785  CG  ASP A 226      -9.586  17.844  10.383  1.00 61.16           C  
ATOM   1786  OD1 ASP A 226      -9.711  18.984  10.883  1.00 61.16           O  
ATOM   1787  OD2 ASP A 226      -8.633  17.547   9.633  1.00 61.16           O  
ATOM   1788  N   MET A 227     -13.734  18.984  10.625  1.00 68.44           N  
ATOM   1789  CA  MET A 227     -14.578  19.891   9.844  1.00 68.44           C  
ATOM   1790  C   MET A 227     -15.000  21.094  10.680  1.00 68.44           C  
ATOM   1791  CB  MET A 227     -15.820  19.156   9.328  1.00 68.44           C  
ATOM   1792  O   MET A 227     -14.992  21.031  11.914  1.00 68.44           O  
ATOM   1793  CG  MET A 227     -16.734  18.641  10.430  1.00 68.44           C  
ATOM   1794  SD  MET A 227     -18.297  17.938   9.773  1.00 68.44           S  
ATOM   1795  CE  MET A 227     -19.125  19.453   9.227  1.00 68.44           C  
ATOM   1796  N   HIS A 228     -15.055  22.234   9.852  1.00 73.75           N  
ATOM   1797  CA  HIS A 228     -15.633  23.391  10.523  1.00 73.75           C  
ATOM   1798  C   HIS A 228     -17.141  23.234  10.703  1.00 73.75           C  
ATOM   1799  CB  HIS A 228     -15.336  24.672   9.742  1.00 73.75           C  
ATOM   1800  O   HIS A 228     -17.859  23.031   9.727  1.00 73.75           O  
ATOM   1801  CG  HIS A 228     -13.898  25.078   9.789  1.00 73.75           C  
ATOM   1802  CD2 HIS A 228     -12.938  25.062   8.828  1.00 73.75           C  
ATOM   1803  ND1 HIS A 228     -13.289  25.562  10.922  1.00 73.75           N  
ATOM   1804  CE1 HIS A 228     -12.023  25.844  10.664  1.00 73.75           C  
ATOM   1805  NE2 HIS A 228     -11.781  25.547   9.398  1.00 73.75           N  
ATOM   1806  N   GLY A 229     -17.562  23.156  12.000  1.00 81.94           N  
ATOM   1807  CA  GLY A 229     -18.969  22.906  12.312  1.00 81.94           C  
ATOM   1808  C   GLY A 229     -19.828  24.141  12.180  1.00 81.94           C  
ATOM   1809  O   GLY A 229     -19.391  25.172  11.648  1.00 81.94           O  
ATOM   1810  N   LYS A 230     -21.109  23.984  12.320  1.00 89.44           N  
ATOM   1811  CA  LYS A 230     -22.125  25.031  12.312  1.00 89.44           C  
ATOM   1812  C   LYS A 230     -22.688  25.266  13.711  1.00 89.44           C  
ATOM   1813  CB  LYS A 230     -23.250  24.703  11.336  1.00 89.44           C  
ATOM   1814  O   LYS A 230     -22.656  24.359  14.555  1.00 89.44           O  
ATOM   1815  CG  LYS A 230     -22.781  24.453   9.914  1.00 89.44           C  
ATOM   1816  CD  LYS A 230     -22.453  25.766   9.203  1.00 89.44           C  
ATOM   1817  CE  LYS A 230     -22.203  25.547   7.715  1.00 89.44           C  
ATOM   1818  NZ  LYS A 230     -21.891  26.828   7.012  1.00 89.44           N  
ATOM   1819  N   VAL A 231     -23.031  26.516  14.062  1.00 90.06           N  
ATOM   1820  CA  VAL A 231     -23.688  26.797  15.328  1.00 90.06           C  
ATOM   1821  C   VAL A 231     -25.047  27.453  15.078  1.00 90.06           C  
ATOM   1822  CB  VAL A 231     -22.812  27.688  16.234  1.00 90.06           C  
ATOM   1823  O   VAL A 231     -25.219  28.156  14.078  1.00 90.06           O  
ATOM   1824  CG1 VAL A 231     -21.547  26.953  16.672  1.00 90.06           C  
ATOM   1825  CG2 VAL A 231     -22.469  28.984  15.516  1.00 90.06           C  
ATOM   1826  N   PRO A 232     -25.984  27.203  15.953  1.00 90.12           N  
ATOM   1827  CA  PRO A 232     -27.312  27.812  15.781  1.00 90.12           C  
ATOM   1828  C   PRO A 232     -27.281  29.344  15.867  1.00 90.12           C  
ATOM   1829  CB  PRO A 232     -28.125  27.219  16.922  1.00 90.12           C  
ATOM   1830  O   PRO A 232     -26.562  29.891  16.719  1.00 90.12           O  
ATOM   1831  CG  PRO A 232     -27.375  26.000  17.344  1.00 90.12           C  
ATOM   1832  CD  PRO A 232     -25.922  26.188  17.000  1.00 90.12           C  
ATOM   1833  N   ASP A 233     -27.859  30.031  14.938  1.00 87.88           N  
ATOM   1834  CA  ASP A 233     -28.141  31.469  14.906  1.00 87.88           C  
ATOM   1835  C   ASP A 233     -29.625  31.734  14.719  1.00 87.88           C  
ATOM   1836  CB  ASP A 233     -27.344  32.156  13.797  1.00 87.88           C  
ATOM   1837  O   ASP A 233     -30.109  31.859  13.586  1.00 87.88           O  
ATOM   1838  CG  ASP A 233     -27.453  33.656  13.820  1.00 87.88           C  
ATOM   1839  OD1 ASP A 233     -27.875  34.219  14.859  1.00 87.88           O  
ATOM   1840  OD2 ASP A 233     -27.141  34.281  12.797  1.00 87.88           O  
ATOM   1841  N   GLY A 234     -30.344  31.781  15.805  1.00 85.94           N  
ATOM   1842  CA  GLY A 234     -31.797  31.828  15.695  1.00 85.94           C  
ATOM   1843  C   GLY A 234     -32.406  30.594  15.055  1.00 85.94           C  
ATOM   1844  O   GLY A 234     -32.188  29.469  15.539  1.00 85.94           O  
ATOM   1845  N   SER A 235     -33.219  30.750  13.922  1.00 82.44           N  
ATOM   1846  CA  SER A 235     -33.844  29.609  13.234  1.00 82.44           C  
ATOM   1847  C   SER A 235     -32.938  29.078  12.125  1.00 82.44           C  
ATOM   1848  CB  SER A 235     -35.188  30.000  12.641  1.00 82.44           C  
ATOM   1849  O   SER A 235     -33.219  28.062  11.500  1.00 82.44           O  
ATOM   1850  OG  SER A 235     -35.062  31.047  11.703  1.00 82.44           O  
ATOM   1851  N   ALA A 236     -31.719  29.750  11.945  1.00 89.50           N  
ATOM   1852  CA  ALA A 236     -30.750  29.375  10.922  1.00 89.50           C  
ATOM   1853  C   ALA A 236     -29.438  28.938  11.555  1.00 89.50           C  
ATOM   1854  CB  ALA A 236     -30.500  30.547   9.969  1.00 89.50           C  
ATOM   1855  O   ALA A 236     -29.359  28.734  12.773  1.00 89.50           O  
ATOM   1856  N   CYS A 237     -28.469  28.578  10.648  1.00 90.69           N  
ATOM   1857  CA  CYS A 237     -27.156  28.188  11.164  1.00 90.69           C  
ATOM   1858  C   CYS A 237     -26.062  29.062  10.570  1.00 90.69           C  
ATOM   1859  CB  CYS A 237     -26.875  26.719  10.859  1.00 90.69           C  
ATOM   1860  O   CYS A 237     -26.266  29.703   9.539  1.00 90.69           O  
ATOM   1861  SG  CYS A 237     -26.672  26.359   9.094  1.00 90.69           S  
ATOM   1862  N   ARG A 238     -24.969  29.281  11.336  1.00 90.00           N  
ATOM   1863  CA  ARG A 238     -23.781  30.000  10.875  1.00 90.00           C  
ATOM   1864  C   ARG A 238     -22.531  29.141  11.062  1.00 90.00           C  
ATOM   1865  CB  ARG A 238     -23.625  31.328  11.609  1.00 90.00           C  
ATOM   1866  O   ARG A 238     -22.547  28.156  11.789  1.00 90.00           O  
ATOM   1867  CG  ARG A 238     -23.297  31.188  13.086  1.00 90.00           C  
ATOM   1868  CD  ARG A 238     -23.141  32.531  13.766  1.00 90.00           C  
ATOM   1869  NE  ARG A 238     -22.859  32.375  15.195  1.00 90.00           N  
ATOM   1870  NH1 ARG A 238     -20.578  32.688  14.977  1.00 90.00           N  
ATOM   1871  NH2 ARG A 238     -21.500  32.312  17.047  1.00 90.00           N  
ATOM   1872  CZ  ARG A 238     -21.641  32.469  15.734  1.00 90.00           C  
ATOM   1873  N   ASP A 239     -21.469  29.578  10.430  1.00 87.38           N  
ATOM   1874  CA  ASP A 239     -20.203  28.844  10.523  1.00 87.38           C  
ATOM   1875  C   ASP A 239     -19.609  28.969  11.922  1.00 87.38           C  
ATOM   1876  CB  ASP A 239     -19.219  29.359   9.477  1.00 87.38           C  
ATOM   1877  O   ASP A 239     -19.609  30.047  12.508  1.00 87.38           O  
ATOM   1878  CG  ASP A 239     -19.562  28.922   8.062  1.00 87.38           C  
ATOM   1879  OD1 ASP A 239     -20.266  27.906   7.895  1.00 87.38           O  
ATOM   1880  OD2 ASP A 239     -19.141  29.609   7.109  1.00 87.38           O  
ATOM   1881  N   SER A 240     -19.250  27.828  12.469  1.00 84.88           N  
ATOM   1882  CA  SER A 240     -18.625  27.797  13.781  1.00 84.88           C  
ATOM   1883  C   SER A 240     -17.109  27.828  13.664  1.00 84.88           C  
ATOM   1884  CB  SER A 240     -19.062  26.547  14.555  1.00 84.88           C  
ATOM   1885  O   SER A 240     -16.547  27.375  12.664  1.00 84.88           O  
ATOM   1886  OG  SER A 240     -18.359  26.453  15.781  1.00 84.88           O  
ATOM   1887  N   THR A 241     -16.453  28.453  14.719  1.00 78.75           N  
ATOM   1888  CA  THR A 241     -14.992  28.406  14.828  1.00 78.75           C  
ATOM   1889  C   THR A 241     -14.531  27.078  15.430  1.00 78.75           C  
ATOM   1890  CB  THR A 241     -14.469  29.578  15.695  1.00 78.75           C  
ATOM   1891  O   THR A 241     -13.359  26.734  15.328  1.00 78.75           O  
ATOM   1892  CG2 THR A 241     -14.734  30.922  15.023  1.00 78.75           C  
ATOM   1893  OG1 THR A 241     -15.117  29.547  16.969  1.00 78.75           O  
ATOM   1894  N   GLU A 242     -15.492  26.344  15.930  1.00 78.38           N  
ATOM   1895  CA  GLU A 242     -15.180  25.078  16.594  1.00 78.38           C  
ATOM   1896  C   GLU A 242     -15.109  23.938  15.586  1.00 78.38           C  
ATOM   1897  CB  GLU A 242     -16.203  24.766  17.688  1.00 78.38           C  
ATOM   1898  O   GLU A 242     -15.867  23.906  14.609  1.00 78.38           O  
ATOM   1899  CG  GLU A 242     -16.188  25.766  18.844  1.00 78.38           C  
ATOM   1900  CD  GLU A 242     -17.172  25.406  19.938  1.00 78.38           C  
ATOM   1901  OE1 GLU A 242     -17.234  26.125  20.969  1.00 78.38           O  
ATOM   1902  OE2 GLU A 242     -17.906  24.391  19.781  1.00 78.38           O  
ATOM   1903  N   VAL A 243     -14.133  23.031  15.891  1.00 74.44           N  
ATOM   1904  CA  VAL A 243     -13.930  21.859  15.031  1.00 74.44           C  
ATOM   1905  C   VAL A 243     -14.875  20.734  15.453  1.00 74.44           C  
ATOM   1906  CB  VAL A 243     -12.461  21.375  15.086  1.00 74.44           C  
ATOM   1907  O   VAL A 243     -15.125  20.547  16.641  1.00 74.44           O  
ATOM   1908  CG1 VAL A 243     -12.289  20.109  14.250  1.00 74.44           C  
ATOM   1909  CG2 VAL A 243     -11.516  22.469  14.609  1.00 74.44           C  
ATOM   1910  N   GLY A 244     -15.492  20.109  14.328  1.00 74.62           N  
ATOM   1911  CA  GLY A 244     -16.328  18.938  14.570  1.00 74.62           C  
ATOM   1912  C   GLY A 244     -17.797  19.172  14.266  1.00 74.62           C  
ATOM   1913  O   GLY A 244     -18.250  20.328  14.266  1.00 74.62           O  
ATOM   1914  N   ALA A 245     -18.422  18.078  13.938  1.00 83.06           N  
ATOM   1915  CA  ALA A 245     -19.859  18.094  13.734  1.00 83.06           C  
ATOM   1916  C   ALA A 245     -20.609  17.734  15.023  1.00 83.06           C  
ATOM   1917  CB  ALA A 245     -20.266  17.141  12.617  1.00 83.06           C  
ATOM   1918  O   ALA A 245     -20.031  17.125  15.930  1.00 83.06           O  
ATOM   1919  N   TYR A 246     -21.828  18.219  15.070  1.00 87.81           N  
ATOM   1920  CA  TYR A 246     -22.641  17.781  16.203  1.00 87.81           C  
ATOM   1921  C   TYR A 246     -22.797  16.266  16.219  1.00 87.81           C  
ATOM   1922  CB  TYR A 246     -24.016  18.453  16.156  1.00 87.81           C  
ATOM   1923  O   TYR A 246     -22.969  15.648  15.164  1.00 87.81           O  
ATOM   1924  CG  TYR A 246     -24.000  19.906  16.578  1.00 87.81           C  
ATOM   1925  CD1 TYR A 246     -23.625  20.281  17.875  1.00 87.81           C  
ATOM   1926  CD2 TYR A 246     -24.344  20.906  15.680  1.00 87.81           C  
ATOM   1927  CE1 TYR A 246     -23.609  21.609  18.266  1.00 87.81           C  
ATOM   1928  CE2 TYR A 246     -24.328  22.250  16.062  1.00 87.81           C  
ATOM   1929  OH  TYR A 246     -23.953  23.906  17.734  1.00 87.81           O  
ATOM   1930  CZ  TYR A 246     -23.969  22.594  17.344  1.00 87.81           C  
ATOM   1931  N   LEU A 247     -22.641  15.695  17.406  1.00 84.00           N  
ATOM   1932  CA  LEU A 247     -22.859  14.258  17.547  1.00 84.00           C  
ATOM   1933  C   LEU A 247     -24.219  13.859  17.000  1.00 84.00           C  
ATOM   1934  CB  LEU A 247     -22.734  13.852  19.016  1.00 84.00           C  
ATOM   1935  O   LEU A 247     -24.375  12.781  16.422  1.00 84.00           O  
ATOM   1936  CG  LEU A 247     -22.234  12.438  19.297  1.00 84.00           C  
ATOM   1937  CD1 LEU A 247     -20.703  12.438  19.406  1.00 84.00           C  
ATOM   1938  CD2 LEU A 247     -22.859  11.867  20.547  1.00 84.00           C  
ATOM   1939  N   PHE A 248     -25.203  14.711  17.094  1.00 89.38           N  
ATOM   1940  CA  PHE A 248     -26.547  14.453  16.578  1.00 89.38           C  
ATOM   1941  C   PHE A 248     -26.516  14.336  15.055  1.00 89.38           C  
ATOM   1942  CB  PHE A 248     -27.516  15.562  17.000  1.00 89.38           C  
ATOM   1943  O   PHE A 248     -27.219  13.500  14.477  1.00 89.38           O  
ATOM   1944  CG  PHE A 248     -28.375  15.195  18.188  1.00 89.38           C  
ATOM   1945  CD1 PHE A 248     -29.703  14.875  18.031  1.00 89.38           C  
ATOM   1946  CD2 PHE A 248     -27.828  15.172  19.469  1.00 89.38           C  
ATOM   1947  CE1 PHE A 248     -30.500  14.539  19.125  1.00 89.38           C  
ATOM   1948  CE2 PHE A 248     -28.609  14.836  20.562  1.00 89.38           C  
ATOM   1949  CZ  PHE A 248     -29.953  14.523  20.391  1.00 89.38           C  
ATOM   1950  N   THR A 249     -25.719  15.250  14.438  1.00 89.06           N  
ATOM   1951  CA  THR A 249     -25.578  15.188  12.992  1.00 89.06           C  
ATOM   1952  C   THR A 249     -25.047  13.828  12.555  1.00 89.06           C  
ATOM   1953  CB  THR A 249     -24.641  16.297  12.469  1.00 89.06           C  
ATOM   1954  O   THR A 249     -25.578  13.211  11.633  1.00 89.06           O  
ATOM   1955  CG2 THR A 249     -24.531  16.250  10.953  1.00 89.06           C  
ATOM   1956  OG1 THR A 249     -25.172  17.578  12.859  1.00 89.06           O  
ATOM   1957  N   THR A 250     -24.078  13.359  13.195  1.00 82.75           N  
ATOM   1958  CA  THR A 250     -23.453  12.086  12.867  1.00 82.75           C  
ATOM   1959  C   THR A 250     -24.422  10.930  13.109  1.00 82.75           C  
ATOM   1960  CB  THR A 250     -22.172  11.859  13.680  1.00 82.75           C  
ATOM   1961  O   THR A 250     -24.484   9.984  12.320  1.00 82.75           O  
ATOM   1962  CG2 THR A 250     -21.062  12.805  13.227  1.00 82.75           C  
ATOM   1963  OG1 THR A 250     -22.453  12.094  15.070  1.00 82.75           O  
ATOM   1964  N   ALA A 251     -25.141  10.977  14.195  1.00 86.06           N  
ATOM   1965  CA  ALA A 251     -26.125   9.953  14.516  1.00 86.06           C  
ATOM   1966  C   ALA A 251     -27.234   9.898  13.461  1.00 86.06           C  
ATOM   1967  CB  ALA A 251     -26.734  10.219  15.898  1.00 86.06           C  
ATOM   1968  O   ALA A 251     -27.641   8.812  13.031  1.00 86.06           O  
ATOM   1969  N   ILE A 252     -27.688  11.070  13.016  1.00 89.50           N  
ATOM   1970  CA  ILE A 252     -28.719  11.148  12.000  1.00 89.50           C  
ATOM   1971  C   ILE A 252     -28.219  10.547  10.688  1.00 89.50           C  
ATOM   1972  CB  ILE A 252     -29.188  12.609  11.773  1.00 89.50           C  
ATOM   1973  O   ILE A 252     -28.938   9.781  10.031  1.00 89.50           O  
ATOM   1974  CG1 ILE A 252     -29.953  13.125  12.992  1.00 89.50           C  
ATOM   1975  CG2 ILE A 252     -30.031  12.719  10.500  1.00 89.50           C  
ATOM   1976  CD1 ILE A 252     -30.203  14.625  12.984  1.00 89.50           C  
ATOM   1977  N   MET A 253     -27.031  10.883  10.367  1.00 85.25           N  
ATOM   1978  CA  MET A 253     -26.453  10.367   9.125  1.00 85.25           C  
ATOM   1979  C   MET A 253     -26.250   8.859   9.211  1.00 85.25           C  
ATOM   1980  CB  MET A 253     -25.125  11.062   8.828  1.00 85.25           C  
ATOM   1981  O   MET A 253     -26.406   8.148   8.219  1.00 85.25           O  
ATOM   1982  CG  MET A 253     -25.281  12.516   8.414  1.00 85.25           C  
ATOM   1983  SD  MET A 253     -26.391  12.734   6.969  1.00 85.25           S  
ATOM   1984  CE  MET A 253     -27.312  11.172   7.039  1.00 85.25           C  
ATOM   1985  N   GLN A 254     -25.859   8.414  10.359  1.00 82.31           N  
ATOM   1986  CA  GLN A 254     -25.734   6.973  10.570  1.00 82.31           C  
ATOM   1987  C   GLN A 254     -27.078   6.277  10.383  1.00 82.31           C  
ATOM   1988  CB  GLN A 254     -25.188   6.680  11.961  1.00 82.31           C  
ATOM   1989  O   GLN A 254     -27.156   5.195   9.797  1.00 82.31           O  
ATOM   1990  CG  GLN A 254     -24.797   5.223  12.172  1.00 82.31           C  
ATOM   1991  CD  GLN A 254     -24.109   4.984  13.508  1.00 82.31           C  
ATOM   1992  NE2 GLN A 254     -23.828   3.725  13.812  1.00 82.31           N  
ATOM   1993  OE1 GLN A 254     -23.828   5.930  14.258  1.00 82.31           O  
ATOM   1994  N   LEU A 255     -28.141   6.828  10.914  1.00 84.38           N  
ATOM   1995  CA  LEU A 255     -29.484   6.273  10.742  1.00 84.38           C  
ATOM   1996  C   LEU A 255     -29.891   6.270   9.273  1.00 84.38           C  
ATOM   1997  CB  LEU A 255     -30.500   7.070  11.562  1.00 84.38           C  
ATOM   1998  O   LEU A 255     -30.500   5.316   8.797  1.00 84.38           O  
ATOM   1999  CG  LEU A 255     -30.469   6.855  13.078  1.00 84.38           C  
ATOM   2000  CD1 LEU A 255     -31.266   7.945  13.789  1.00 84.38           C  
ATOM   2001  CD2 LEU A 255     -31.000   5.473  13.438  1.00 84.38           C  
ATOM   2002  N   ARG A 256     -29.531   7.348   8.555  1.00 84.38           N  
ATOM   2003  CA  ARG A 256     -29.828   7.406   7.125  1.00 84.38           C  
ATOM   2004  C   ARG A 256     -29.047   6.344   6.359  1.00 84.38           C  
ATOM   2005  CB  ARG A 256     -29.500   8.797   6.566  1.00 84.38           C  
ATOM   2006  O   ARG A 256     -29.578   5.711   5.449  1.00 84.38           O  
ATOM   2007  CG  ARG A 256     -30.547   9.852   6.902  1.00 84.38           C  
ATOM   2008  CD  ARG A 256     -30.203  11.195   6.270  1.00 84.38           C  
ATOM   2009  NE  ARG A 256     -31.234  12.195   6.562  1.00 84.38           N  
ATOM   2010  NH1 ARG A 256     -30.094  13.938   5.551  1.00 84.38           N  
ATOM   2011  NH2 ARG A 256     -32.125  14.305   6.531  1.00 84.38           N  
ATOM   2012  CZ  ARG A 256     -31.156  13.477   6.215  1.00 84.38           C  
ATOM   2013  N   SER A 257     -27.766   6.203   6.719  1.00 76.00           N  
ATOM   2014  CA  SER A 257     -26.906   5.215   6.078  1.00 76.00           C  
ATOM   2015  C   SER A 257     -27.422   3.801   6.297  1.00 76.00           C  
ATOM   2016  CB  SER A 257     -25.469   5.332   6.605  1.00 76.00           C  
ATOM   2017  O   SER A 257     -27.281   2.939   5.426  1.00 76.00           O  
ATOM   2018  OG  SER A 257     -24.656   4.281   6.102  1.00 76.00           O  
ATOM   2019  N   LYS A 258     -28.062   3.564   7.480  1.00 78.88           N  
ATOM   2020  CA  LYS A 258     -28.641   2.262   7.797  1.00 78.88           C  
ATOM   2021  C   LYS A 258     -30.047   2.123   7.199  1.00 78.88           C  
ATOM   2022  CB  LYS A 258     -28.703   2.055   9.312  1.00 78.88           C  
ATOM   2023  O   LYS A 258     -30.750   1.157   7.484  1.00 78.88           O  
ATOM   2024  CG  LYS A 258     -27.344   1.860   9.961  1.00 78.88           C  
ATOM   2025  CD  LYS A 258     -27.469   1.552  11.445  1.00 78.88           C  
ATOM   2026  CE  LYS A 258     -26.109   1.294  12.086  1.00 78.88           C  
ATOM   2027  NZ  LYS A 258     -26.234   0.933  13.523  1.00 78.88           N  
ATOM   2028  N   ARG A 259     -30.438   3.104   6.426  1.00 79.81           N  
ATOM   2029  CA  ARG A 259     -31.719   3.143   5.738  1.00 79.81           C  
ATOM   2030  C   ARG A 259     -32.875   3.020   6.727  1.00 79.81           C  
ATOM   2031  CB  ARG A 259     -31.797   2.027   4.691  1.00 79.81           C  
ATOM   2032  O   ARG A 259     -33.844   2.285   6.480  1.00 79.81           O  
ATOM   2033  CG  ARG A 259     -30.797   2.164   3.562  1.00 79.81           C  
ATOM   2034  CD  ARG A 259     -31.031   1.141   2.463  1.00 79.81           C  
ATOM   2035  NE  ARG A 259     -30.031   1.240   1.404  1.00 79.81           N  
ATOM   2036  NH1 ARG A 259     -31.062  -0.288   0.007  1.00 79.81           N  
ATOM   2037  NH2 ARG A 259     -29.109   0.726  -0.632  1.00 79.81           N  
ATOM   2038  CZ  ARG A 259     -30.062   0.559   0.262  1.00 79.81           C  
ATOM   2039  N   ASP A 260     -32.719   3.648   7.883  1.00 85.94           N  
ATOM   2040  CA  ASP A 260     -33.812   3.693   8.820  1.00 85.94           C  
ATOM   2041  C   ASP A 260     -35.062   4.332   8.180  1.00 85.94           C  
ATOM   2042  CB  ASP A 260     -33.438   4.465  10.086  1.00 85.94           C  
ATOM   2043  O   ASP A 260     -35.000   5.445   7.660  1.00 85.94           O  
ATOM   2044  CG  ASP A 260     -34.500   4.398  11.172  1.00 85.94           C  
ATOM   2045  OD1 ASP A 260     -35.500   5.113  11.078  1.00 85.94           O  
ATOM   2046  OD2 ASP A 260     -34.312   3.629  12.141  1.00 85.94           O  
ATOM   2047  N   PRO A 261     -36.188   3.602   8.195  1.00 83.94           N  
ATOM   2048  CA  PRO A 261     -37.375   4.012   7.453  1.00 83.94           C  
ATOM   2049  C   PRO A 261     -38.031   5.266   8.031  1.00 83.94           C  
ATOM   2050  CB  PRO A 261     -38.312   2.803   7.582  1.00 83.94           C  
ATOM   2051  O   PRO A 261     -38.750   5.969   7.328  1.00 83.94           O  
ATOM   2052  CG  PRO A 261     -37.812   2.068   8.789  1.00 83.94           C  
ATOM   2053  CD  PRO A 261     -36.344   2.352   8.945  1.00 83.94           C  
ATOM   2054  N   GLN A 262     -37.688   5.730   9.273  1.00 91.38           N  
ATOM   2055  CA  GLN A 262     -38.469   6.762   9.953  1.00 91.38           C  
ATOM   2056  C   GLN A 262     -37.688   8.070  10.039  1.00 91.38           C  
ATOM   2057  CB  GLN A 262     -38.875   6.293  11.352  1.00 91.38           C  
ATOM   2058  O   GLN A 262     -38.250   9.117  10.344  1.00 91.38           O  
ATOM   2059  CG  GLN A 262     -39.812   5.105  11.352  1.00 91.38           C  
ATOM   2060  CD  GLN A 262     -40.188   4.656  12.750  1.00 91.38           C  
ATOM   2061  NE2 GLN A 262     -41.219   3.814  12.844  1.00 91.38           N  
ATOM   2062  OE1 GLN A 262     -39.562   5.066  13.734  1.00 91.38           O  
ATOM   2063  N   ILE A 263     -36.438   8.016   9.867  1.00 91.69           N  
ATOM   2064  CA  ILE A 263     -35.594   9.117  10.281  1.00 91.69           C  
ATOM   2065  C   ILE A 263     -35.938  10.375   9.500  1.00 91.69           C  
ATOM   2066  CB  ILE A 263     -34.094   8.781  10.070  1.00 91.69           C  
ATOM   2067  O   ILE A 263     -36.062  11.461  10.078  1.00 91.69           O  
ATOM   2068  CG1 ILE A 263     -33.188   9.891  10.641  1.00 91.69           C  
ATOM   2069  CG2 ILE A 263     -33.781   8.547   8.586  1.00 91.69           C  
ATOM   2070  CD1 ILE A 263     -33.406  10.133  12.133  1.00 91.69           C  
ATOM   2071  N   ASP A 264     -36.156  10.328   8.195  1.00 91.81           N  
ATOM   2072  CA  ASP A 264     -36.500  11.500   7.402  1.00 91.81           C  
ATOM   2073  C   ASP A 264     -37.844  12.086   7.828  1.00 91.81           C  
ATOM   2074  CB  ASP A 264     -36.531  11.156   5.910  1.00 91.81           C  
ATOM   2075  O   ASP A 264     -38.000  13.305   7.906  1.00 91.81           O  
ATOM   2076  CG  ASP A 264     -35.156  10.945   5.324  1.00 91.81           C  
ATOM   2077  OD1 ASP A 264     -34.188  11.578   5.801  1.00 91.81           O  
ATOM   2078  OD2 ASP A 264     -35.031  10.141   4.375  1.00 91.81           O  
ATOM   2079  N   THR A 265     -38.781  11.156   8.086  1.00 93.69           N  
ATOM   2080  CA  THR A 265     -40.094  11.578   8.570  1.00 93.69           C  
ATOM   2081  C   THR A 265     -39.969  12.250   9.938  1.00 93.69           C  
ATOM   2082  CB  THR A 265     -41.062  10.383   8.664  1.00 93.69           C  
ATOM   2083  O   THR A 265     -40.594  13.281  10.180  1.00 93.69           O  
ATOM   2084  CG2 THR A 265     -42.438  10.844   9.109  1.00 93.69           C  
ATOM   2085  OG1 THR A 265     -41.156   9.758   7.383  1.00 93.69           O  
ATOM   2086  N   LEU A 266     -39.188  11.742  10.820  1.00 94.81           N  
ATOM   2087  CA  LEU A 266     -39.000  12.289  12.156  1.00 94.81           C  
ATOM   2088  C   LEU A 266     -38.406  13.680  12.102  1.00 94.81           C  
ATOM   2089  CB  LEU A 266     -38.125  11.359  13.000  1.00 94.81           C  
ATOM   2090  O   LEU A 266     -38.812  14.570  12.844  1.00 94.81           O  
ATOM   2091  CG  LEU A 266     -38.750  10.047  13.453  1.00 94.81           C  
ATOM   2092  CD1 LEU A 266     -37.719   9.180  14.180  1.00 94.81           C  
ATOM   2093  CD2 LEU A 266     -39.969  10.312  14.344  1.00 94.81           C  
ATOM   2094  N   LEU A 267     -37.438  13.844  11.227  1.00 93.94           N  
ATOM   2095  CA  LEU A 267     -36.781  15.141  11.070  1.00 93.94           C  
ATOM   2096  C   LEU A 267     -37.781  16.188  10.555  1.00 93.94           C  
ATOM   2097  CB  LEU A 267     -35.594  15.023  10.109  1.00 93.94           C  
ATOM   2098  O   LEU A 267     -37.781  17.328  11.031  1.00 93.94           O  
ATOM   2099  CG  LEU A 267     -34.344  14.359  10.664  1.00 93.94           C  
ATOM   2100  CD1 LEU A 267     -33.344  14.062   9.539  1.00 93.94           C  
ATOM   2101  CD2 LEU A 267     -33.688  15.250  11.727  1.00 93.94           C  
ATOM   2102  N   GLN A 268     -38.562  15.719   9.633  1.00 93.81           N  
ATOM   2103  CA  GLN A 268     -39.594  16.609   9.078  1.00 93.81           C  
ATOM   2104  C   GLN A 268     -40.625  17.000  10.133  1.00 93.81           C  
ATOM   2105  CB  GLN A 268     -40.281  15.961   7.879  1.00 93.81           C  
ATOM   2106  O   GLN A 268     -41.000  18.172  10.234  1.00 93.81           O  
ATOM   2107  CG  GLN A 268     -39.438  15.945   6.613  1.00 93.81           C  
ATOM   2108  CD  GLN A 268     -40.125  15.250   5.457  1.00 93.81           C  
ATOM   2109  NE2 GLN A 268     -39.469  15.250   4.293  1.00 93.81           N  
ATOM   2110  OE1 GLN A 268     -41.219  14.703   5.609  1.00 93.81           O  
ATOM   2111  N   GLU A 269     -41.094  16.047  10.891  1.00 94.38           N  
ATOM   2112  CA  GLU A 269     -42.062  16.297  11.945  1.00 94.38           C  
ATOM   2113  C   GLU A 269     -41.500  17.188  13.039  1.00 94.38           C  
ATOM   2114  CB  GLU A 269     -42.562  14.969  12.539  1.00 94.38           C  
ATOM   2115  O   GLU A 269     -42.188  18.047  13.570  1.00 94.38           O  
ATOM   2116  CG  GLU A 269     -43.469  14.180  11.609  1.00 94.38           C  
ATOM   2117  CD  GLU A 269     -43.875  12.828  12.180  1.00 94.38           C  
ATOM   2118  OE1 GLU A 269     -44.625  12.094  11.516  1.00 94.38           O  
ATOM   2119  OE2 GLU A 269     -43.406  12.508  13.305  1.00 94.38           O  
ATOM   2120  N   PHE A 270     -40.281  16.891  13.391  1.00 94.56           N  
ATOM   2121  CA  PHE A 270     -39.562  17.688  14.367  1.00 94.56           C  
ATOM   2122  C   PHE A 270     -39.469  19.141  13.906  1.00 94.56           C  
ATOM   2123  CB  PHE A 270     -38.156  17.125  14.617  1.00 94.56           C  
ATOM   2124  O   PHE A 270     -39.750  20.062  14.672  1.00 94.56           O  
ATOM   2125  CG  PHE A 270     -37.438  17.812  15.734  1.00 94.56           C  
ATOM   2126  CD1 PHE A 270     -36.594  18.891  15.469  1.00 94.56           C  
ATOM   2127  CD2 PHE A 270     -37.562  17.375  17.047  1.00 94.56           C  
ATOM   2128  CE1 PHE A 270     -35.906  19.531  16.500  1.00 94.56           C  
ATOM   2129  CE2 PHE A 270     -36.875  18.000  18.078  1.00 94.56           C  
ATOM   2130  CZ  PHE A 270     -36.031  19.078  17.797  1.00 94.56           C  
ATOM   2131  N   HIS A 271     -39.031  19.344  12.695  1.00 94.75           N  
ATOM   2132  CA  HIS A 271     -38.906  20.672  12.109  1.00 94.75           C  
ATOM   2133  C   HIS A 271     -40.250  21.375  12.062  1.00 94.75           C  
ATOM   2134  CB  HIS A 271     -38.312  20.594  10.703  1.00 94.75           C  
ATOM   2135  O   HIS A 271     -40.375  22.547  12.438  1.00 94.75           O  
ATOM   2136  CG  HIS A 271     -37.969  21.922  10.117  1.00 94.75           C  
ATOM   2137  CD2 HIS A 271     -36.781  22.594  10.102  1.00 94.75           C  
ATOM   2138  ND1 HIS A 271     -38.875  22.703   9.445  1.00 94.75           N  
ATOM   2139  CE1 HIS A 271     -38.281  23.812   9.047  1.00 94.75           C  
ATOM   2140  NE2 HIS A 271     -37.000  23.781   9.430  1.00 94.75           N  
ATOM   2141  N   ALA A 272     -41.344  20.688  11.625  1.00 94.12           N  
ATOM   2142  CA  ALA A 272     -42.688  21.234  11.508  1.00 94.12           C  
ATOM   2143  C   ALA A 272     -43.219  21.656  12.867  1.00 94.12           C  
ATOM   2144  CB  ALA A 272     -43.625  20.219  10.852  1.00 94.12           C  
ATOM   2145  O   ALA A 272     -43.844  22.719  13.000  1.00 94.12           O  
ATOM   2146  N   HIS A 273     -43.031  20.875  13.867  1.00 94.75           N  
ATOM   2147  CA  HIS A 273     -43.469  21.156  15.227  1.00 94.75           C  
ATOM   2148  C   HIS A 273     -42.906  22.469  15.742  1.00 94.75           C  
ATOM   2149  CB  HIS A 273     -43.094  20.000  16.172  1.00 94.75           C  
ATOM   2150  O   HIS A 273     -43.625  23.312  16.234  1.00 94.75           O  
ATOM   2151  CG  HIS A 273     -43.438  20.281  17.594  1.00 94.75           C  
ATOM   2152  CD2 HIS A 273     -42.625  20.594  18.641  1.00 94.75           C  
ATOM   2153  ND1 HIS A 273     -44.719  20.250  18.094  1.00 94.75           N  
ATOM   2154  CE1 HIS A 273     -44.688  20.516  19.391  1.00 94.75           C  
ATOM   2155  NE2 HIS A 273     -43.438  20.734  19.750  1.00 94.75           N  
ATOM   2156  N   PHE A 274     -41.625  22.703  15.609  1.00 94.88           N  
ATOM   2157  CA  PHE A 274     -41.000  23.875  16.188  1.00 94.88           C  
ATOM   2158  C   PHE A 274     -41.188  25.094  15.289  1.00 94.88           C  
ATOM   2159  CB  PHE A 274     -39.500  23.625  16.406  1.00 94.88           C  
ATOM   2160  O   PHE A 274     -41.156  26.234  15.758  1.00 94.88           O  
ATOM   2161  CG  PHE A 274     -39.188  22.812  17.625  1.00 94.88           C  
ATOM   2162  CD1 PHE A 274     -39.375  23.344  18.891  1.00 94.88           C  
ATOM   2163  CD2 PHE A 274     -38.719  21.516  17.516  1.00 94.88           C  
ATOM   2164  CE1 PHE A 274     -39.094  22.594  20.031  1.00 94.88           C  
ATOM   2165  CE2 PHE A 274     -38.406  20.766  18.656  1.00 94.88           C  
ATOM   2166  CZ  PHE A 274     -38.625  21.312  19.906  1.00 94.88           C  
ATOM   2167  N   THR A 275     -41.469  24.891  14.008  1.00 94.56           N  
ATOM   2168  CA  THR A 275     -41.875  26.000  13.141  1.00 94.56           C  
ATOM   2169  C   THR A 275     -43.250  26.547  13.578  1.00 94.56           C  
ATOM   2170  CB  THR A 275     -41.969  25.547  11.672  1.00 94.56           C  
ATOM   2171  O   THR A 275     -43.438  27.766  13.633  1.00 94.56           O  
ATOM   2172  CG2 THR A 275     -42.406  26.688  10.766  1.00 94.56           C  
ATOM   2173  OG1 THR A 275     -40.688  25.094  11.242  1.00 94.56           O  
ATOM   2174  N   THR A 276     -44.156  25.672  13.914  1.00 93.50           N  
ATOM   2175  CA  THR A 276     -45.469  26.062  14.391  1.00 93.50           C  
ATOM   2176  C   THR A 276     -45.375  26.828  15.703  1.00 93.50           C  
ATOM   2177  CB  THR A 276     -46.375  24.844  14.570  1.00 93.50           C  
ATOM   2178  O   THR A 276     -46.000  27.875  15.875  1.00 93.50           O  
ATOM   2179  CG2 THR A 276     -47.781  25.266  15.031  1.00 93.50           C  
ATOM   2180  OG1 THR A 276     -46.500  24.141  13.328  1.00 93.50           O  
ATOM   2181  N   LEU A 277     -44.531  26.359  16.562  1.00 92.00           N  
ATOM   2182  CA  LEU A 277     -44.375  27.016  17.875  1.00 92.00           C  
ATOM   2183  C   LEU A 277     -43.719  28.391  17.719  1.00 92.00           C  
ATOM   2184  CB  LEU A 277     -43.500  26.141  18.797  1.00 92.00           C  
ATOM   2185  O   LEU A 277     -44.094  29.328  18.422  1.00 92.00           O  
ATOM   2186  CG  LEU A 277     -44.188  24.906  19.391  1.00 92.00           C  
ATOM   2187  CD1 LEU A 277     -43.188  24.062  20.156  1.00 92.00           C  
ATOM   2188  CD2 LEU A 277     -45.344  25.328  20.312  1.00 92.00           C  
ATOM   2189  N   ALA A 278     -42.906  28.500  16.766  1.00 90.62           N  
ATOM   2190  CA  ALA A 278     -42.156  29.750  16.578  1.00 90.62           C  
ATOM   2191  C   ALA A 278     -43.031  30.812  15.914  1.00 90.62           C  
ATOM   2192  CB  ALA A 278     -40.906  29.500  15.750  1.00 90.62           C  
ATOM   2193  O   ALA A 278     -42.812  32.000  16.141  1.00 90.62           O  
ATOM   2194  N   THR A 279     -44.094  30.422  15.219  1.00 89.81           N  
ATOM   2195  CA  THR A 279     -44.875  31.375  14.414  1.00 89.81           C  
ATOM   2196  C   THR A 279     -46.219  31.641  15.031  1.00 89.81           C  
ATOM   2197  CB  THR A 279     -45.031  30.859  12.969  1.00 89.81           C  
ATOM   2198  O   THR A 279     -46.906  32.625  14.711  1.00 89.81           O  
ATOM   2199  CG2 THR A 279     -43.719  30.750  12.250  1.00 89.81           C  
ATOM   2200  OG1 THR A 279     -45.656  29.578  13.000  1.00 89.81           O  
ATOM   2201  N   THR A 280     -46.656  30.781  15.930  1.00 91.38           N  
ATOM   2202  CA  THR A 280     -47.969  30.906  16.547  1.00 91.38           C  
ATOM   2203  C   THR A 280     -48.000  32.094  17.516  1.00 91.38           C  
ATOM   2204  CB  THR A 280     -48.375  29.625  17.266  1.00 91.38           C  
ATOM   2205  O   THR A 280     -47.156  32.188  18.406  1.00 91.38           O  
ATOM   2206  CG2 THR A 280     -49.812  29.719  17.844  1.00 91.38           C  
ATOM   2207  OG1 THR A 280     -48.312  28.516  16.359  1.00 91.38           O  
ATOM   2208  N   GLN A 281     -49.000  32.938  17.359  1.00 85.31           N  
ATOM   2209  CA  GLN A 281     -49.125  34.188  18.094  1.00 85.31           C  
ATOM   2210  C   GLN A 281     -49.375  33.938  19.578  1.00 85.31           C  
ATOM   2211  CB  GLN A 281     -50.281  35.031  17.516  1.00 85.31           C  
ATOM   2212  O   GLN A 281     -48.906  34.719  20.422  1.00 85.31           O  
ATOM   2213  CG  GLN A 281     -49.938  35.719  16.203  1.00 85.31           C  
ATOM   2214  CD  GLN A 281     -51.031  36.656  15.719  1.00 85.31           C  
ATOM   2215  NE2 GLN A 281     -50.781  37.344  14.609  1.00 85.31           N  
ATOM   2216  OE1 GLN A 281     -52.094  36.750  16.344  1.00 85.31           O  
ATOM   2217  N   GLU A 282     -49.906  32.844  19.922  1.00 89.00           N  
ATOM   2218  CA  GLU A 282     -50.281  32.531  21.297  1.00 89.00           C  
ATOM   2219  C   GLU A 282     -49.125  31.891  22.078  1.00 89.00           C  
ATOM   2220  CB  GLU A 282     -51.500  31.594  21.312  1.00 89.00           C  
ATOM   2221  O   GLU A 282     -49.219  31.781  23.297  1.00 89.00           O  
ATOM   2222  CG  GLU A 282     -52.781  32.219  20.750  1.00 89.00           C  
ATOM   2223  CD  GLU A 282     -53.969  31.312  20.812  1.00 89.00           C  
ATOM   2224  OE1 GLU A 282     -55.094  31.750  20.422  1.00 89.00           O  
ATOM   2225  OE2 GLU A 282     -53.812  30.156  21.250  1.00 89.00           O  
ATOM   2226  N   THR A 283     -48.094  31.531  21.484  1.00 87.75           N  
ATOM   2227  CA  THR A 283     -46.969  30.875  22.125  1.00 87.75           C  
ATOM   2228  C   THR A 283     -46.156  31.875  22.922  1.00 87.75           C  
ATOM   2229  CB  THR A 283     -46.062  30.172  21.094  1.00 87.75           C  
ATOM   2230  O   THR A 283     -45.750  32.938  22.406  1.00 87.75           O  
ATOM   2231  CG2 THR A 283     -45.000  29.328  21.797  1.00 87.75           C  
ATOM   2232  OG1 THR A 283     -46.875  29.328  20.266  1.00 87.75           O  
ATOM   2233  N   PRO A 284     -46.000  31.609  24.203  1.00 91.38           N  
ATOM   2234  CA  PRO A 284     -45.156  32.469  25.031  1.00 91.38           C  
ATOM   2235  C   PRO A 284     -43.781  32.719  24.422  1.00 91.38           C  
ATOM   2236  CB  PRO A 284     -45.062  31.703  26.344  1.00 91.38           C  
ATOM   2237  O   PRO A 284     -43.250  31.859  23.719  1.00 91.38           O  
ATOM   2238  CG  PRO A 284     -46.219  30.766  26.328  1.00 91.38           C  
ATOM   2239  CD  PRO A 284     -46.531  30.406  24.906  1.00 91.38           C  
ATOM   2240  N   GLU A 285     -43.250  33.875  24.688  1.00 88.81           N  
ATOM   2241  CA  GLU A 285     -42.000  34.344  24.094  1.00 88.81           C  
ATOM   2242  C   GLU A 285     -40.875  33.375  24.391  1.00 88.81           C  
ATOM   2243  CB  GLU A 285     -41.656  35.750  24.609  1.00 88.81           C  
ATOM   2244  O   GLU A 285     -40.031  33.094  23.516  1.00 88.81           O  
ATOM   2245  CG  GLU A 285     -40.594  36.469  23.781  1.00 88.81           C  
ATOM   2246  CD  GLU A 285     -41.031  36.688  22.344  1.00 88.81           C  
ATOM   2247  OE1 GLU A 285     -40.156  37.000  21.484  1.00 88.81           O  
ATOM   2248  OE2 GLU A 285     -42.250  36.594  22.062  1.00 88.81           O  
ATOM   2249  N   LEU A 286     -40.812  32.906  25.578  1.00 88.94           N  
ATOM   2250  CA  LEU A 286     -39.781  31.969  25.969  1.00 88.94           C  
ATOM   2251  C   LEU A 286     -39.812  30.688  25.125  1.00 88.94           C  
ATOM   2252  CB  LEU A 286     -39.875  31.609  27.453  1.00 88.94           C  
ATOM   2253  O   LEU A 286     -38.781  30.172  24.719  1.00 88.94           O  
ATOM   2254  CG  LEU A 286     -38.719  30.828  28.047  1.00 88.94           C  
ATOM   2255  CD1 LEU A 286     -37.500  31.734  28.250  1.00 88.94           C  
ATOM   2256  CD2 LEU A 286     -39.125  30.188  29.375  1.00 88.94           C  
ATOM   2257  N   GLU A 287     -40.969  30.281  24.922  1.00 89.38           N  
ATOM   2258  CA  GLU A 287     -41.188  29.078  24.109  1.00 89.38           C  
ATOM   2259  C   GLU A 287     -40.844  29.328  22.656  1.00 89.38           C  
ATOM   2260  CB  GLU A 287     -42.625  28.609  24.234  1.00 89.38           C  
ATOM   2261  O   GLU A 287     -40.281  28.453  21.984  1.00 89.38           O  
ATOM   2262  CG  GLU A 287     -42.938  27.906  25.547  1.00 89.38           C  
ATOM   2263  CD  GLU A 287     -44.375  27.359  25.609  1.00 89.38           C  
ATOM   2264  OE1 GLU A 287     -44.812  26.922  26.703  1.00 89.38           O  
ATOM   2265  OE2 GLU A 287     -45.031  27.359  24.562  1.00 89.38           O  
ATOM   2266  N   LYS A 288     -41.125  30.484  22.250  1.00 89.31           N  
ATOM   2267  CA  LYS A 288     -40.750  30.859  20.875  1.00 89.31           C  
ATOM   2268  C   LYS A 288     -39.250  30.875  20.688  1.00 89.31           C  
ATOM   2269  CB  LYS A 288     -41.344  32.219  20.516  1.00 89.31           C  
ATOM   2270  O   LYS A 288     -38.750  30.406  19.656  1.00 89.31           O  
ATOM   2271  CG  LYS A 288     -42.844  32.188  20.250  1.00 89.31           C  
ATOM   2272  CD  LYS A 288     -43.344  33.562  19.797  1.00 89.31           C  
ATOM   2273  CE  LYS A 288     -44.875  33.562  19.562  1.00 89.31           C  
ATOM   2274  NZ  LYS A 288     -45.375  34.875  19.141  1.00 89.31           N  
ATOM   2275  N   ARG A 289     -38.562  31.391  21.672  1.00 89.69           N  
ATOM   2276  CA  ARG A 289     -37.125  31.453  21.625  1.00 89.69           C  
ATOM   2277  C   ARG A 289     -36.500  30.062  21.609  1.00 89.69           C  
ATOM   2278  CB  ARG A 289     -36.562  32.250  22.828  1.00 89.69           C  
ATOM   2279  O   ARG A 289     -35.562  29.797  20.875  1.00 89.69           O  
ATOM   2280  CG  ARG A 289     -36.656  33.750  22.656  1.00 89.69           C  
ATOM   2281  CD  ARG A 289     -36.000  34.500  23.812  1.00 89.69           C  
ATOM   2282  NE  ARG A 289     -36.312  35.906  23.797  1.00 89.69           N  
ATOM   2283  NH1 ARG A 289     -35.531  36.312  25.938  1.00 89.69           N  
ATOM   2284  NH2 ARG A 289     -36.406  38.031  24.688  1.00 89.69           N  
ATOM   2285  CZ  ARG A 289     -36.094  36.750  24.812  1.00 89.69           C  
ATOM   2286  N   HIS A 290     -37.062  29.250  22.438  1.00 90.94           N  
ATOM   2287  CA  HIS A 290     -36.625  27.875  22.469  1.00 90.94           C  
ATOM   2288  C   HIS A 290     -36.875  27.172  21.141  1.00 90.94           C  
ATOM   2289  CB  HIS A 290     -37.344  27.109  23.594  1.00 90.94           C  
ATOM   2290  O   HIS A 290     -36.000  26.453  20.641  1.00 90.94           O  
ATOM   2291  CG  HIS A 290     -36.938  25.672  23.688  1.00 90.94           C  
ATOM   2292  CD2 HIS A 290     -37.656  24.547  23.422  1.00 90.94           C  
ATOM   2293  ND1 HIS A 290     -35.688  25.250  24.078  1.00 90.94           N  
ATOM   2294  CE1 HIS A 290     -35.656  23.938  24.062  1.00 90.94           C  
ATOM   2295  NE2 HIS A 290     -36.812  23.469  23.656  1.00 90.94           N  
ATOM   2296  N   ALA A 291     -38.031  27.422  20.609  1.00 92.62           N  
ATOM   2297  CA  ALA A 291     -38.375  26.844  19.312  1.00 92.62           C  
ATOM   2298  C   ALA A 291     -37.406  27.297  18.234  1.00 92.62           C  
ATOM   2299  CB  ALA A 291     -39.812  27.234  18.922  1.00 92.62           C  
ATOM   2300  O   ALA A 291     -36.969  26.484  17.406  1.00 92.62           O  
ATOM   2301  N   MET A 292     -37.000  28.531  18.297  1.00 91.94           N  
ATOM   2302  CA  MET A 292     -36.062  29.062  17.328  1.00 91.94           C  
ATOM   2303  C   MET A 292     -34.688  28.406  17.500  1.00 91.94           C  
ATOM   2304  CB  MET A 292     -35.906  30.578  17.484  1.00 91.94           C  
ATOM   2305  O   MET A 292     -34.000  28.109  16.500  1.00 91.94           O  
ATOM   2306  CG  MET A 292     -37.125  31.359  16.984  1.00 91.94           C  
ATOM   2307  SD  MET A 292     -36.906  33.188  17.141  1.00 91.94           S  
ATOM   2308  CE  MET A 292     -38.531  33.750  16.547  1.00 91.94           C  
ATOM   2309  N   LEU A 293     -34.312  28.188  18.688  1.00 92.56           N  
ATOM   2310  CA  LEU A 293     -33.062  27.516  18.984  1.00 92.56           C  
ATOM   2311  C   LEU A 293     -33.062  26.109  18.422  1.00 92.56           C  
ATOM   2312  CB  LEU A 293     -32.781  27.484  20.484  1.00 92.56           C  
ATOM   2313  O   LEU A 293     -32.062  25.672  17.797  1.00 92.56           O  
ATOM   2314  CG  LEU A 293     -31.484  26.844  20.938  1.00 92.56           C  
ATOM   2315  CD1 LEU A 293     -30.297  27.641  20.391  1.00 92.56           C  
ATOM   2316  CD2 LEU A 293     -31.422  26.750  22.453  1.00 92.56           C  
ATOM   2317  N   MET A 294     -34.094  25.375  18.641  1.00 93.62           N  
ATOM   2318  CA  MET A 294     -34.219  24.016  18.125  1.00 93.62           C  
ATOM   2319  C   MET A 294     -34.188  23.984  16.609  1.00 93.62           C  
ATOM   2320  CB  MET A 294     -35.531  23.359  18.625  1.00 93.62           C  
ATOM   2321  O   MET A 294     -33.594  23.109  16.000  1.00 93.62           O  
ATOM   2322  CG  MET A 294     -35.500  23.016  20.109  1.00 93.62           C  
ATOM   2323  SD  MET A 294     -34.094  21.906  20.562  1.00 93.62           S  
ATOM   2324  CE  MET A 294     -33.719  22.531  22.219  1.00 93.62           C  
ATOM   2325  N   LEU A 295     -34.875  24.953  16.016  1.00 94.56           N  
ATOM   2326  CA  LEU A 295     -34.844  25.062  14.570  1.00 94.56           C  
ATOM   2327  C   LEU A 295     -33.406  25.359  14.094  1.00 94.56           C  
ATOM   2328  CB  LEU A 295     -35.781  26.172  14.086  1.00 94.56           C  
ATOM   2329  O   LEU A 295     -33.000  24.891  13.031  1.00 94.56           O  
ATOM   2330  CG  LEU A 295     -37.281  25.859  14.156  1.00 94.56           C  
ATOM   2331  CD1 LEU A 295     -38.094  27.094  13.820  1.00 94.56           C  
ATOM   2332  CD2 LEU A 295     -37.625  24.703  13.211  1.00 94.56           C  
ATOM   2333  N   GLY A 296     -32.719  26.172  14.836  1.00 93.88           N  
ATOM   2334  CA  GLY A 296     -31.328  26.422  14.555  1.00 93.88           C  
ATOM   2335  C   GLY A 296     -30.484  25.172  14.586  1.00 93.88           C  
ATOM   2336  O   GLY A 296     -29.641  24.953  13.711  1.00 93.88           O  
ATOM   2337  N   TYR A 297     -30.672  24.328  15.602  1.00 94.12           N  
ATOM   2338  CA  TYR A 297     -29.953  23.062  15.656  1.00 94.12           C  
ATOM   2339  C   TYR A 297     -30.297  22.172  14.461  1.00 94.12           C  
ATOM   2340  CB  TYR A 297     -30.266  22.312  16.953  1.00 94.12           C  
ATOM   2341  O   TYR A 297     -29.422  21.562  13.867  1.00 94.12           O  
ATOM   2342  CG  TYR A 297     -29.422  22.750  18.125  1.00 94.12           C  
ATOM   2343  CD1 TYR A 297     -28.047  22.562  18.109  1.00 94.12           C  
ATOM   2344  CD2 TYR A 297     -30.000  23.344  19.250  1.00 94.12           C  
ATOM   2345  CE1 TYR A 297     -27.250  22.969  19.188  1.00 94.12           C  
ATOM   2346  CE2 TYR A 297     -29.219  23.734  20.328  1.00 94.12           C  
ATOM   2347  OH  TYR A 297     -27.078  23.938  21.359  1.00 94.12           O  
ATOM   2348  CZ  TYR A 297     -27.844  23.547  20.297  1.00 94.12           C  
ATOM   2349  N   ALA A 298     -31.531  22.125  14.117  1.00 92.69           N  
ATOM   2350  CA  ALA A 298     -31.953  21.344  12.961  1.00 92.69           C  
ATOM   2351  C   ALA A 298     -31.297  21.844  11.680  1.00 92.69           C  
ATOM   2352  CB  ALA A 298     -33.469  21.375  12.820  1.00 92.69           C  
ATOM   2353  O   ALA A 298     -30.891  21.047  10.828  1.00 92.69           O  
ATOM   2354  N   ALA A 299     -31.203  23.141  11.578  1.00 92.38           N  
ATOM   2355  CA  ALA A 299     -30.531  23.734  10.430  1.00 92.38           C  
ATOM   2356  C   ALA A 299     -29.047  23.359  10.398  1.00 92.38           C  
ATOM   2357  CB  ALA A 299     -30.688  25.266  10.445  1.00 92.38           C  
ATOM   2358  O   ALA A 299     -28.484  23.109   9.328  1.00 92.38           O  
ATOM   2359  N   CYS A 300     -28.438  23.406  11.570  1.00 92.56           N  
ATOM   2360  CA  CYS A 300     -27.047  22.984  11.680  1.00 92.56           C  
ATOM   2361  C   CYS A 300     -26.875  21.531  11.211  1.00 92.56           C  
ATOM   2362  CB  CYS A 300     -26.547  23.125  13.109  1.00 92.56           C  
ATOM   2363  O   CYS A 300     -25.953  21.234  10.453  1.00 92.56           O  
ATOM   2364  SG  CYS A 300     -26.391  24.844  13.656  1.00 92.56           S  
ATOM   2365  N   TRP A 301     -27.766  20.625  11.695  1.00 93.00           N  
ATOM   2366  CA  TRP A 301     -27.688  19.219  11.328  1.00 93.00           C  
ATOM   2367  C   TRP A 301     -27.797  19.047   9.812  1.00 93.00           C  
ATOM   2368  CB  TRP A 301     -28.781  18.422  12.031  1.00 93.00           C  
ATOM   2369  O   TRP A 301     -27.062  18.250   9.219  1.00 93.00           O  
ATOM   2370  CG  TRP A 301     -28.750  18.531  13.523  1.00 93.00           C  
ATOM   2371  CD1 TRP A 301     -27.672  18.797  14.312  1.00 93.00           C  
ATOM   2372  CD2 TRP A 301     -29.875  18.406  14.414  1.00 93.00           C  
ATOM   2373  CE2 TRP A 301     -29.375  18.578  15.727  1.00 93.00           C  
ATOM   2374  CE3 TRP A 301     -31.234  18.141  14.227  1.00 93.00           C  
ATOM   2375  NE1 TRP A 301     -28.031  18.812  15.641  1.00 93.00           N  
ATOM   2376  CH2 TRP A 301     -31.547  18.266  16.641  1.00 93.00           C  
ATOM   2377  CZ2 TRP A 301     -30.219  18.516  16.844  1.00 93.00           C  
ATOM   2378  CZ3 TRP A 301     -32.062  18.078  15.344  1.00 93.00           C  
ATOM   2379  N   ALA A 302     -28.703  19.688   9.250  1.00 90.12           N  
ATOM   2380  CA  ALA A 302     -28.953  19.609   7.809  1.00 90.12           C  
ATOM   2381  C   ALA A 302     -27.750  20.125   7.023  1.00 90.12           C  
ATOM   2382  CB  ALA A 302     -30.203  20.406   7.434  1.00 90.12           C  
ATOM   2383  O   ALA A 302     -27.328  19.516   6.031  1.00 90.12           O  
ATOM   2384  N   SER A 303     -27.250  21.234   7.457  1.00 88.88           N  
ATOM   2385  CA  SER A 303     -26.109  21.844   6.781  1.00 88.88           C  
ATOM   2386  C   SER A 303     -24.859  20.984   6.902  1.00 88.88           C  
ATOM   2387  CB  SER A 303     -25.828  23.250   7.352  1.00 88.88           C  
ATOM   2388  O   SER A 303     -24.094  20.859   5.941  1.00 88.88           O  
ATOM   2389  OG  SER A 303     -24.734  23.844   6.699  1.00 88.88           O  
ATOM   2390  N   GLU A 304     -24.641  20.438   8.055  1.00 87.38           N  
ATOM   2391  CA  GLU A 304     -23.453  19.609   8.312  1.00 87.38           C  
ATOM   2392  C   GLU A 304     -23.578  18.234   7.660  1.00 87.38           C  
ATOM   2393  CB  GLU A 304     -23.219  19.469   9.820  1.00 87.38           C  
ATOM   2394  O   GLU A 304     -22.578  17.562   7.422  1.00 87.38           O  
ATOM   2395  CG  GLU A 304     -22.766  20.750  10.500  1.00 87.38           C  
ATOM   2396  CD  GLU A 304     -22.719  20.625  12.016  1.00 87.38           C  
ATOM   2397  OE1 GLU A 304     -22.172  21.547  12.680  1.00 87.38           O  
ATOM   2398  OE2 GLU A 304     -23.219  19.609  12.547  1.00 87.38           O  
ATOM   2399  N   ALA A 305     -24.781  17.750   7.355  1.00 85.06           N  
ATOM   2400  CA  ALA A 305     -25.094  16.406   6.871  1.00 85.06           C  
ATOM   2401  C   ALA A 305     -24.312  16.078   5.605  1.00 85.06           C  
ATOM   2402  CB  ALA A 305     -26.594  16.266   6.617  1.00 85.06           C  
ATOM   2403  O   ALA A 305     -23.750  14.992   5.477  1.00 85.06           O  
ATOM   2404  N   GLU A 306     -24.250  17.094   4.734  1.00 74.31           N  
ATOM   2405  CA  GLU A 306     -23.578  16.859   3.461  1.00 74.31           C  
ATOM   2406  C   GLU A 306     -22.094  16.609   3.664  1.00 74.31           C  
ATOM   2407  CB  GLU A 306     -23.781  18.047   2.520  1.00 74.31           C  
ATOM   2408  O   GLU A 306     -21.516  15.703   3.043  1.00 74.31           O  
ATOM   2409  CG  GLU A 306     -25.125  18.047   1.804  1.00 74.31           C  
ATOM   2410  CD  GLU A 306     -25.312  19.219   0.850  1.00 74.31           C  
ATOM   2411  OE1 GLU A 306     -26.391  19.344   0.252  1.00 74.31           O  
ATOM   2412  OE2 GLU A 306     -24.344  20.000   0.698  1.00 74.31           O  
ATOM   2413  N   THR A 307     -21.500  17.391   4.527  1.00 73.88           N  
ATOM   2414  CA  THR A 307     -20.062  17.281   4.801  1.00 73.88           C  
ATOM   2415  C   THR A 307     -19.766  15.984   5.547  1.00 73.88           C  
ATOM   2416  CB  THR A 307     -19.562  18.484   5.621  1.00 73.88           C  
ATOM   2417  O   THR A 307     -18.781  15.305   5.238  1.00 73.88           O  
ATOM   2418  CG2 THR A 307     -18.031  18.469   5.730  1.00 73.88           C  
ATOM   2419  OG1 THR A 307     -19.969  19.703   4.988  1.00 73.88           O  
ATOM   2420  N   VAL A 308     -20.672  15.734   6.551  1.00 73.88           N  
ATOM   2421  CA  VAL A 308     -20.500  14.508   7.312  1.00 73.88           C  
ATOM   2422  C   VAL A 308     -20.641  13.297   6.391  1.00 73.88           C  
ATOM   2423  CB  VAL A 308     -21.516  14.406   8.477  1.00 73.88           C  
ATOM   2424  O   VAL A 308     -19.859  12.344   6.480  1.00 73.88           O  
ATOM   2425  CG1 VAL A 308     -21.469  13.016   9.102  1.00 73.88           C  
ATOM   2426  CG2 VAL A 308     -21.234  15.477   9.523  1.00 73.88           C  
ATOM   2427  N   SER A 309     -21.703  13.305   5.566  1.00 68.69           N  
ATOM   2428  CA  SER A 309     -21.891  12.219   4.609  1.00 68.69           C  
ATOM   2429  C   SER A 309     -20.688  12.070   3.686  1.00 68.69           C  
ATOM   2430  CB  SER A 309     -23.156  12.453   3.783  1.00 68.69           C  
ATOM   2431  O   SER A 309     -20.281  10.953   3.359  1.00 68.69           O  
ATOM   2432  OG  SER A 309     -24.328  12.297   4.582  1.00 68.69           O  
ATOM   2433  N   ALA A 310     -20.234  13.281   3.264  1.00 60.97           N  
ATOM   2434  CA  ALA A 310     -19.078  13.273   2.377  1.00 60.97           C  
ATOM   2435  C   ALA A 310     -17.859  12.672   3.074  1.00 60.97           C  
ATOM   2436  CB  ALA A 310     -18.766  14.680   1.892  1.00 60.97           C  
ATOM   2437  O   ALA A 310     -17.062  11.961   2.451  1.00 60.97           O  
ATOM   2438  N   LEU A 311     -17.719  13.133   4.340  1.00 55.31           N  
ATOM   2439  CA  LEU A 311     -16.594  12.586   5.105  1.00 55.31           C  
ATOM   2440  C   LEU A 311     -16.766  11.086   5.316  1.00 55.31           C  
ATOM   2441  CB  LEU A 311     -16.484  13.289   6.457  1.00 55.31           C  
ATOM   2442  O   LEU A 311     -15.789  10.344   5.371  1.00 55.31           O  
ATOM   2443  CG  LEU A 311     -15.898  14.711   6.430  1.00 55.31           C  
ATOM   2444  CD1 LEU A 311     -16.141  15.398   7.770  1.00 55.31           C  
ATOM   2445  CD2 LEU A 311     -14.414  14.672   6.094  1.00 55.31           C  
ATOM   2446  N   ALA A 312     -18.094  10.750   5.582  1.00 50.72           N  
ATOM   2447  CA  ALA A 312     -18.375   9.320   5.672  1.00 50.72           C  
ATOM   2448  C   ALA A 312     -18.141   8.625   4.336  1.00 50.72           C  
ATOM   2449  CB  ALA A 312     -19.812   9.102   6.137  1.00 50.72           C  
ATOM   2450  O   ALA A 312     -17.625   7.508   4.293  1.00 50.72           O  
ATOM   2451  N   ASP A 313     -18.688   9.367   3.217  1.00 40.97           N  
ATOM   2452  CA  ASP A 313     -18.438   8.844   1.876  1.00 40.97           C  
ATOM   2453  C   ASP A 313     -17.000   9.086   1.450  1.00 40.97           C  
ATOM   2454  CB  ASP A 313     -19.406   9.484   0.868  1.00 40.97           C  
ATOM   2455  O   ASP A 313     -16.422   8.273   0.730  1.00 40.97           O  
ATOM   2456  CG  ASP A 313     -20.812   8.938   0.957  1.00 40.97           C  
ATOM   2457  OD1 ASP A 313     -21.000   7.844   1.535  1.00 40.97           O  
ATOM   2458  OD2 ASP A 313     -21.734   9.594   0.440  1.00 40.97           O  
ATOM   2459  N   GLY A 314     -16.375  10.406   1.837  1.00 39.12           N  
ATOM   2460  CA  GLY A 314     -14.969  10.711   1.622  1.00 39.12           C  
ATOM   2461  C   GLY A 314     -14.039   9.914   2.520  1.00 39.12           C  
ATOM   2462  O   GLY A 314     -12.875   9.711   2.188  1.00 39.12           O  
ATOM   2463  N   ALA A 315     -14.602   9.539   3.830  1.00 43.09           N  
ATOM   2464  CA  ALA A 315     -13.945   8.570   4.715  1.00 43.09           C  
ATOM   2465  C   ALA A 315     -13.672   7.258   3.986  1.00 43.09           C  
ATOM   2466  CB  ALA A 315     -14.805   8.320   5.953  1.00 43.09           C  
ATOM   2467  O   ALA A 315     -12.742   6.531   4.336  1.00 43.09           O  
ATOM   2468  N   SER A 316     -14.617   7.043   2.902  1.00 43.44           N  
ATOM   2469  CA  SER A 316     -14.344   5.836   2.127  1.00 43.44           C  
ATOM   2470  C   SER A 316     -12.930   5.855   1.550  1.00 43.44           C  
ATOM   2471  CB  SER A 316     -15.359   5.684   0.997  1.00 43.44           C  
ATOM   2472  O   SER A 316     -12.297   4.812   1.419  1.00 43.44           O  
ATOM   2473  OG  SER A 316     -15.227   6.730   0.051  1.00 43.44           O  
ATOM   2474  N   GLY A 317     -12.477   7.230   1.260  1.00 47.91           N  
ATOM   2475  CA  GLY A 317     -11.141   7.273   0.693  1.00 47.91           C  
ATOM   2476  C   GLY A 317     -10.055   6.906   1.690  1.00 47.91           C  
ATOM   2477  O   GLY A 317      -9.031   6.336   1.317  1.00 47.91           O  
ATOM   2478  N   PHE A 318     -10.430   7.141   2.998  1.00 56.62           N  
ATOM   2479  CA  PHE A 318      -9.398   6.918   4.000  1.00 56.62           C  
ATOM   2480  C   PHE A 318      -9.367   5.457   4.438  1.00 56.62           C  
ATOM   2481  CB  PHE A 318      -9.617   7.824   5.215  1.00 56.62           C  
ATOM   2482  O   PHE A 318      -8.367   4.984   4.973  1.00 56.62           O  
ATOM   2483  CG  PHE A 318      -9.305   9.273   4.957  1.00 56.62           C  
ATOM   2484  CD1 PHE A 318      -7.984   9.711   4.871  1.00 56.62           C  
ATOM   2485  CD2 PHE A 318     -10.320  10.203   4.797  1.00 56.62           C  
ATOM   2486  CE1 PHE A 318      -7.691  11.047   4.633  1.00 56.62           C  
ATOM   2487  CE2 PHE A 318     -10.039  11.539   4.559  1.00 56.62           C  
ATOM   2488  CZ  PHE A 318      -8.719  11.961   4.477  1.00 56.62           C  
ATOM   2489  N   TYR A 319     -10.609   4.785   4.312  1.00 56.44           N  
ATOM   2490  CA  TYR A 319     -10.734   3.418   4.801  1.00 56.44           C  
ATOM   2491  C   TYR A 319      -9.750   2.494   4.094  1.00 56.44           C  
ATOM   2492  CB  TYR A 319     -12.164   2.902   4.609  1.00 56.44           C  
ATOM   2493  O   TYR A 319      -9.227   1.555   4.699  1.00 56.44           O  
ATOM   2494  CG  TYR A 319     -13.172   3.553   5.523  1.00 56.44           C  
ATOM   2495  CD1 TYR A 319     -13.078   3.416   6.906  1.00 56.44           C  
ATOM   2496  CD2 TYR A 319     -14.219   4.305   5.008  1.00 56.44           C  
ATOM   2497  CE1 TYR A 319     -14.008   4.012   7.754  1.00 56.44           C  
ATOM   2498  CE2 TYR A 319     -15.156   4.906   5.844  1.00 56.44           C  
ATOM   2499  OH  TYR A 319     -15.961   5.344   8.047  1.00 56.44           O  
ATOM   2500  CZ  TYR A 319     -15.039   4.754   7.215  1.00 56.44           C  
ATOM   2501  N   GLN A 320      -9.398   2.951   2.871  1.00 58.59           N  
ATOM   2502  CA  GLN A 320      -8.570   2.053   2.080  1.00 58.59           C  
ATOM   2503  C   GLN A 320      -7.250   2.717   1.696  1.00 58.59           C  
ATOM   2504  CB  GLN A 320      -9.312   1.598   0.824  1.00 58.59           C  
ATOM   2505  O   GLN A 320      -6.574   2.275   0.764  1.00 58.59           O  
ATOM   2506  CG  GLN A 320     -10.516   0.708   1.108  1.00 58.59           C  
ATOM   2507  CD  GLN A 320     -11.281   0.332  -0.148  1.00 58.59           C  
ATOM   2508  NE2 GLN A 320     -12.133  -0.677  -0.041  1.00 58.59           N  
ATOM   2509  OE1 GLN A 320     -11.102   0.945  -1.205  1.00 58.59           O  
ATOM   2510  N   GLN A 321      -6.949   3.887   2.363  1.00 59.34           N  
ATOM   2511  CA  GLN A 321      -5.801   4.680   1.938  1.00 59.34           C  
ATOM   2512  C   GLN A 321      -4.531   3.834   1.903  1.00 59.34           C  
ATOM   2513  CB  GLN A 321      -5.605   5.883   2.863  1.00 59.34           C  
ATOM   2514  O   GLN A 321      -3.756   3.906   0.946  1.00 59.34           O  
ATOM   2515  CG  GLN A 321      -4.520   6.844   2.402  1.00 59.34           C  
ATOM   2516  CD  GLN A 321      -4.371   8.047   3.318  1.00 59.34           C  
ATOM   2517  NE2 GLN A 321      -3.559   9.008   2.902  1.00 59.34           N  
ATOM   2518  OE1 GLN A 321      -4.980   8.102   4.391  1.00 59.34           O  
ATOM   2519  N   GLY A 322      -4.348   2.996   2.920  1.00 65.31           N  
ATOM   2520  CA  GLY A 322      -3.137   2.188   2.965  1.00 65.31           C  
ATOM   2521  C   GLY A 322      -3.225   0.935   2.113  1.00 65.31           C  
ATOM   2522  O   GLY A 322      -2.354   0.683   1.280  1.00 65.31           O  
ATOM   2523  N   SER A 323      -4.305   0.274   2.227  1.00 69.94           N  
ATOM   2524  CA  SER A 323      -4.492  -1.007   1.553  1.00 69.94           C  
ATOM   2525  C   SER A 323      -4.805  -0.813   0.073  1.00 69.94           C  
ATOM   2526  CB  SER A 323      -5.613  -1.807   2.219  1.00 69.94           C  
ATOM   2527  O   SER A 323      -4.617  -1.728  -0.731  1.00 69.94           O  
ATOM   2528  OG  SER A 323      -6.836  -1.093   2.172  1.00 69.94           O  
ATOM   2529  N   GLY A 324      -5.172   0.404  -0.313  1.00 77.50           N  
ATOM   2530  CA  GLY A 324      -5.598   0.658  -1.680  1.00 77.50           C  
ATOM   2531  C   GLY A 324      -4.547   1.369  -2.510  1.00 77.50           C  
ATOM   2532  O   GLY A 324      -4.863   1.979  -3.533  1.00 77.50           O  
ATOM   2533  N   ILE A 325      -3.279   1.325  -2.008  1.00 89.12           N  
ATOM   2534  CA  ILE A 325      -2.203   1.963  -2.758  1.00 89.12           C  
ATOM   2535  C   ILE A 325      -2.051   1.287  -4.117  1.00 89.12           C  
ATOM   2536  CB  ILE A 325      -0.867   1.914  -1.981  1.00 89.12           C  
ATOM   2537  O   ILE A 325      -2.000   0.058  -4.203  1.00 89.12           O  
ATOM   2538  CG1 ILE A 325      -0.969   2.732  -0.689  1.00 89.12           C  
ATOM   2539  CG2 ILE A 325       0.285   2.416  -2.857  1.00 89.12           C  
ATOM   2540  CD1 ILE A 325       0.235   2.588   0.232  1.00 89.12           C  
ATOM   2541  N   ASP A 326      -2.150   2.107  -5.145  1.00 93.88           N  
ATOM   2542  CA  ASP A 326      -1.769   1.635  -6.469  1.00 93.88           C  
ATOM   2543  C   ASP A 326      -0.250   1.559  -6.609  1.00 93.88           C  
ATOM   2544  CB  ASP A 326      -2.352   2.547  -7.551  1.00 93.88           C  
ATOM   2545  O   ASP A 326       0.399   2.555  -6.938  1.00 93.88           O  
ATOM   2546  CG  ASP A 326      -2.195   1.979  -8.953  1.00 93.88           C  
ATOM   2547  OD1 ASP A 326      -1.241   1.212  -9.195  1.00 93.88           O  
ATOM   2548  OD2 ASP A 326      -3.033   2.307  -9.820  1.00 93.88           O  
ATOM   2549  N   VAL A 327       0.327   0.363  -6.414  1.00 94.69           N  
ATOM   2550  CA  VAL A 327       1.768   0.142  -6.328  1.00 94.69           C  
ATOM   2551  C   VAL A 327       2.420   0.460  -7.672  1.00 94.69           C  
ATOM   2552  CB  VAL A 327       2.096  -1.309  -5.906  1.00 94.69           C  
ATOM   2553  O   VAL A 327       3.486   1.077  -7.719  1.00 94.69           O  
ATOM   2554  CG1 VAL A 327       3.588  -1.590  -6.059  1.00 94.69           C  
ATOM   2555  CG2 VAL A 327       1.644  -1.561  -4.469  1.00 94.69           C  
ATOM   2556  N   VAL A 328       1.739   0.104  -8.727  1.00 96.75           N  
ATOM   2557  CA  VAL A 328       2.299   0.327 -10.055  1.00 96.75           C  
ATOM   2558  C   VAL A 328       2.422   1.825 -10.320  1.00 96.75           C  
ATOM   2559  CB  VAL A 328       1.436  -0.339 -11.156  1.00 96.75           C  
ATOM   2560  O   VAL A 328       3.510   2.320 -10.625  1.00 96.75           O  
ATOM   2561  CG1 VAL A 328       1.938   0.047 -12.547  1.00 96.75           C  
ATOM   2562  CG2 VAL A 328       1.436  -1.856 -10.984  1.00 96.75           C  
ATOM   2563  N   PHE A 329       1.306   2.521 -10.188  1.00 97.44           N  
ATOM   2564  CA  PHE A 329       1.329   3.961 -10.422  1.00 97.44           C  
ATOM   2565  C   PHE A 329       2.318   4.648  -9.484  1.00 97.44           C  
ATOM   2566  CB  PHE A 329      -0.069   4.559 -10.234  1.00 97.44           C  
ATOM   2567  O   PHE A 329       3.143   5.449  -9.930  1.00 97.44           O  
ATOM   2568  CG  PHE A 329      -0.089   6.066 -10.234  1.00 97.44           C  
ATOM   2569  CD1 PHE A 329      -0.124   6.773  -9.039  1.00 97.44           C  
ATOM   2570  CD2 PHE A 329      -0.073   6.773 -11.430  1.00 97.44           C  
ATOM   2571  CE1 PHE A 329      -0.143   8.164  -9.039  1.00 97.44           C  
ATOM   2572  CE2 PHE A 329      -0.091   8.164 -11.438  1.00 97.44           C  
ATOM   2573  CZ  PHE A 329      -0.127   8.859 -10.242  1.00 97.44           C  
ATOM   2574  N   SER A 330       2.217   4.371  -8.203  1.00 96.62           N  
ATOM   2575  CA  SER A 330       3.064   5.027  -7.211  1.00 96.62           C  
ATOM   2576  C   SER A 330       4.543   4.809  -7.516  1.00 96.62           C  
ATOM   2577  CB  SER A 330       2.746   4.508  -5.809  1.00 96.62           C  
ATOM   2578  O   SER A 330       5.348   5.738  -7.414  1.00 96.62           O  
ATOM   2579  OG  SER A 330       1.438   4.891  -5.414  1.00 96.62           O  
ATOM   2580  N   CYS A 331       4.926   3.654  -7.898  1.00 96.88           N  
ATOM   2581  CA  CYS A 331       6.320   3.340  -8.188  1.00 96.88           C  
ATOM   2582  C   CYS A 331       6.809   4.121  -9.398  1.00 96.88           C  
ATOM   2583  CB  CYS A 331       6.492   1.841  -8.430  1.00 96.88           C  
ATOM   2584  O   CYS A 331       7.902   4.695  -9.375  1.00 96.88           O  
ATOM   2585  SG  CYS A 331       6.375   0.842  -6.934  1.00 96.88           S  
ATOM   2586  N   PHE A 332       6.012   4.164 -10.445  1.00 97.62           N  
ATOM   2587  CA  PHE A 332       6.406   4.957 -11.602  1.00 97.62           C  
ATOM   2588  C   PHE A 332       6.422   6.441 -11.266  1.00 97.62           C  
ATOM   2589  CB  PHE A 332       5.457   4.695 -12.781  1.00 97.62           C  
ATOM   2590  O   PHE A 332       7.250   7.191 -11.789  1.00 97.62           O  
ATOM   2591  CG  PHE A 332       5.812   3.471 -13.586  1.00 97.62           C  
ATOM   2592  CD1 PHE A 332       6.988   3.426 -14.320  1.00 97.62           C  
ATOM   2593  CD2 PHE A 332       4.969   2.367 -13.594  1.00 97.62           C  
ATOM   2594  CE1 PHE A 332       7.316   2.295 -15.070  1.00 97.62           C  
ATOM   2595  CE2 PHE A 332       5.293   1.234 -14.336  1.00 97.62           C  
ATOM   2596  CZ  PHE A 332       6.465   1.201 -15.070  1.00 97.62           C  
ATOM   2597  N   PHE A 333       5.457   6.805 -10.453  1.00 97.56           N  
ATOM   2598  CA  PHE A 333       5.453   8.188  -9.977  1.00 97.56           C  
ATOM   2599  C   PHE A 333       6.766   8.523  -9.281  1.00 97.56           C  
ATOM   2600  CB  PHE A 333       4.277   8.422  -9.023  1.00 97.56           C  
ATOM   2601  O   PHE A 333       7.371   9.562  -9.562  1.00 97.56           O  
ATOM   2602  CG  PHE A 333       4.227   9.812  -8.453  1.00 97.56           C  
ATOM   2603  CD1 PHE A 333       4.875  10.117  -7.262  1.00 97.56           C  
ATOM   2604  CD2 PHE A 333       3.531  10.820  -9.109  1.00 97.56           C  
ATOM   2605  CE1 PHE A 333       4.828  11.406  -6.734  1.00 97.56           C  
ATOM   2606  CE2 PHE A 333       3.482  12.109  -8.594  1.00 97.56           C  
ATOM   2607  CZ  PHE A 333       4.129  12.398  -7.402  1.00 97.56           C  
ATOM   2608  N   TRP A 334       7.266   7.676  -8.453  1.00 96.94           N  
ATOM   2609  CA  TRP A 334       8.508   7.906  -7.719  1.00 96.94           C  
ATOM   2610  C   TRP A 334       9.711   7.875  -8.656  1.00 96.94           C  
ATOM   2611  CB  TRP A 334       8.680   6.859  -6.613  1.00 96.94           C  
ATOM   2612  O   TRP A 334      10.648   8.656  -8.492  1.00 96.94           O  
ATOM   2613  CG  TRP A 334       7.652   6.949  -5.523  1.00 96.94           C  
ATOM   2614  CD1 TRP A 334       7.047   8.078  -5.055  1.00 96.94           C  
ATOM   2615  CD2 TRP A 334       7.117   5.863  -4.762  1.00 96.94           C  
ATOM   2616  CE2 TRP A 334       6.188   6.410  -3.850  1.00 96.94           C  
ATOM   2617  CE3 TRP A 334       7.332   4.477  -4.766  1.00 96.94           C  
ATOM   2618  NE1 TRP A 334       6.164   7.762  -4.047  1.00 96.94           N  
ATOM   2619  CH2 TRP A 334       5.707   4.266  -2.969  1.00 96.94           C  
ATOM   2620  CZ2 TRP A 334       5.477   5.617  -2.945  1.00 96.94           C  
ATOM   2621  CZ3 TRP A 334       6.621   3.691  -3.863  1.00 96.94           C  
ATOM   2622  N   LEU A 335       9.688   6.930  -9.625  1.00 96.50           N  
ATOM   2623  CA  LEU A 335      10.750   6.926 -10.617  1.00 96.50           C  
ATOM   2624  C   LEU A 335      10.844   8.281 -11.320  1.00 96.50           C  
ATOM   2625  CB  LEU A 335      10.523   5.816 -11.648  1.00 96.50           C  
ATOM   2626  O   LEU A 335      11.938   8.812 -11.516  1.00 96.50           O  
ATOM   2627  CG  LEU A 335      10.664   4.383 -11.141  1.00 96.50           C  
ATOM   2628  CD1 LEU A 335      10.406   3.393 -12.273  1.00 96.50           C  
ATOM   2629  CD2 LEU A 335      12.047   4.164 -10.539  1.00 96.50           C  
ATOM   2630  N   TYR A 336       9.688   8.719 -11.719  1.00 96.75           N  
ATOM   2631  CA  TYR A 336       9.617  10.000 -12.414  1.00 96.75           C  
ATOM   2632  C   TYR A 336      10.133  11.133 -11.539  1.00 96.75           C  
ATOM   2633  CB  TYR A 336       8.180  10.289 -12.859  1.00 96.75           C  
ATOM   2634  O   TYR A 336      10.930  11.961 -11.977  1.00 96.75           O  
ATOM   2635  CG  TYR A 336       8.062  11.484 -13.773  1.00 96.75           C  
ATOM   2636  CD1 TYR A 336       7.691  12.734 -13.273  1.00 96.75           C  
ATOM   2637  CD2 TYR A 336       8.305  11.367 -15.141  1.00 96.75           C  
ATOM   2638  CE1 TYR A 336       7.574  13.836 -14.109  1.00 96.75           C  
ATOM   2639  CE2 TYR A 336       8.195  12.469 -15.984  1.00 96.75           C  
ATOM   2640  OH  TYR A 336       7.715  14.789 -16.297  1.00 96.75           O  
ATOM   2641  CZ  TYR A 336       7.828  13.695 -15.461  1.00 96.75           C  
ATOM   2642  N   ARG A 337       9.758  11.211 -10.273  1.00 95.31           N  
ATOM   2643  CA  ARG A 337      10.172  12.250  -9.344  1.00 95.31           C  
ATOM   2644  C   ARG A 337      11.664  12.156  -9.039  1.00 95.31           C  
ATOM   2645  CB  ARG A 337       9.359  12.164  -8.047  1.00 95.31           C  
ATOM   2646  O   ARG A 337      12.312  13.172  -8.781  1.00 95.31           O  
ATOM   2647  CG  ARG A 337       9.531  13.375  -7.137  1.00 95.31           C  
ATOM   2648  CD  ARG A 337       8.875  14.617  -7.723  1.00 95.31           C  
ATOM   2649  NE  ARG A 337       8.977  15.758  -6.820  1.00 95.31           N  
ATOM   2650  NH1 ARG A 337      11.102  16.359  -7.488  1.00 95.31           N  
ATOM   2651  NH2 ARG A 337      10.023  17.562  -5.871  1.00 95.31           N  
ATOM   2652  CZ  ARG A 337      10.031  16.562  -6.727  1.00 95.31           C  
ATOM   2653  N   LEU A 338      12.141  10.953  -9.031  1.00 94.75           N  
ATOM   2654  CA  LEU A 338      13.570  10.742  -8.805  1.00 94.75           C  
ATOM   2655  C   LEU A 338      14.383  11.141 -10.031  1.00 94.75           C  
ATOM   2656  CB  LEU A 338      13.844   9.281  -8.445  1.00 94.75           C  
ATOM   2657  O   LEU A 338      15.609  11.000 -10.039  1.00 94.75           O  
ATOM   2658  CG  LEU A 338      13.430   8.836  -7.035  1.00 94.75           C  
ATOM   2659  CD1 LEU A 338      13.477   7.320  -6.922  1.00 94.75           C  
ATOM   2660  CD2 LEU A 338      14.336   9.484  -5.992  1.00 94.75           C  
ATOM   2661  N   ASN A 339      13.719  11.578 -11.055  1.00 92.31           N  
ATOM   2662  CA  ASN A 339      14.336  11.945 -12.328  1.00 92.31           C  
ATOM   2663  C   ASN A 339      15.000  10.742 -12.992  1.00 92.31           C  
ATOM   2664  CB  ASN A 339      15.344  13.070 -12.125  1.00 92.31           C  
ATOM   2665  O   ASN A 339      16.094  10.867 -13.555  1.00 92.31           O  
ATOM   2666  CG  ASN A 339      15.680  13.789 -13.422  1.00 92.31           C  
ATOM   2667  ND2 ASN A 339      16.906  14.297 -13.516  1.00 92.31           N  
ATOM   2668  OD1 ASN A 339      14.844  13.891 -14.320  1.00 92.31           O  
ATOM   2669  N   CYS A 340      14.492   9.625 -12.734  1.00 93.38           N  
ATOM   2670  CA  CYS A 340      14.906   8.406 -13.430  1.00 93.38           C  
ATOM   2671  C   CYS A 340      14.211   8.305 -14.789  1.00 93.38           C  
ATOM   2672  CB  CYS A 340      14.586   7.172 -12.594  1.00 93.38           C  
ATOM   2673  O   CYS A 340      13.289   7.512 -14.953  1.00 93.38           O  
ATOM   2674  SG  CYS A 340      15.711   6.934 -11.195  1.00 93.38           S  
ATOM   2675  N   ARG A 341      14.711   9.086 -15.789  1.00 90.31           N  
ATOM   2676  CA  ARG A 341      14.000   9.250 -17.047  1.00 90.31           C  
ATOM   2677  C   ARG A 341      14.562   8.312 -18.109  1.00 90.31           C  
ATOM   2678  CB  ARG A 341      14.078  10.695 -17.531  1.00 90.31           C  
ATOM   2679  O   ARG A 341      13.922   8.070 -19.141  1.00 90.31           O  
ATOM   2680  CG  ARG A 341      13.492  11.703 -16.562  1.00 90.31           C  
ATOM   2681  CD  ARG A 341      11.977  11.602 -16.484  1.00 90.31           C  
ATOM   2682  NE  ARG A 341      11.398  12.672 -15.680  1.00 90.31           N  
ATOM   2683  NH1 ARG A 341       9.625  11.414 -14.906  1.00 90.31           N  
ATOM   2684  NH2 ARG A 341       9.859  13.602 -14.250  1.00 90.31           N  
ATOM   2685  CZ  ARG A 341      10.297  12.562 -14.945  1.00 90.31           C  
ATOM   2686  N   SER A 342      15.750   7.777 -17.891  1.00 93.62           N  
ATOM   2687  CA  SER A 342      16.344   6.828 -18.828  1.00 93.62           C  
ATOM   2688  C   SER A 342      16.328   5.410 -18.266  1.00 93.62           C  
ATOM   2689  CB  SER A 342      17.766   7.234 -19.172  1.00 93.62           C  
ATOM   2690  O   SER A 342      16.344   5.223 -17.047  1.00 93.62           O  
ATOM   2691  OG  SER A 342      18.641   7.031 -18.062  1.00 93.62           O  
ATOM   2692  N   TYR A 343      16.375   4.441 -19.156  1.00 94.50           N  
ATOM   2693  CA  TYR A 343      16.344   3.047 -18.734  1.00 94.50           C  
ATOM   2694  C   TYR A 343      17.641   2.660 -18.031  1.00 94.50           C  
ATOM   2695  CB  TYR A 343      16.109   2.127 -19.938  1.00 94.50           C  
ATOM   2696  O   TYR A 343      17.641   1.821 -17.125  1.00 94.50           O  
ATOM   2697  CG  TYR A 343      15.641   0.742 -19.547  1.00 94.50           C  
ATOM   2698  CD1 TYR A 343      16.469  -0.366 -19.734  1.00 94.50           C  
ATOM   2699  CD2 TYR A 343      14.375   0.538 -19.000  1.00 94.50           C  
ATOM   2700  CE1 TYR A 343      16.047  -1.645 -19.391  1.00 94.50           C  
ATOM   2701  CE2 TYR A 343      13.945  -0.736 -18.656  1.00 94.50           C  
ATOM   2702  OH  TYR A 343      14.359  -3.082 -18.500  1.00 94.50           O  
ATOM   2703  CZ  TYR A 343      14.781  -1.819 -18.844  1.00 94.50           C  
ATOM   2704  N   ALA A 344      18.734   3.271 -18.375  1.00 92.75           N  
ATOM   2705  CA  ALA A 344      20.031   3.041 -17.719  1.00 92.75           C  
ATOM   2706  C   ALA A 344      19.984   3.457 -16.250  1.00 92.75           C  
ATOM   2707  CB  ALA A 344      21.141   3.795 -18.453  1.00 92.75           C  
ATOM   2708  O   ALA A 344      20.484   2.742 -15.383  1.00 92.75           O  
ATOM   2709  N   ARG A 345      19.422   4.582 -15.977  1.00 92.38           N  
ATOM   2710  CA  ARG A 345      19.266   5.047 -14.602  1.00 92.38           C  
ATOM   2711  C   ARG A 345      18.344   4.125 -13.812  1.00 92.38           C  
ATOM   2712  CB  ARG A 345      18.734   6.480 -14.570  1.00 92.38           C  
ATOM   2713  O   ARG A 345      18.578   3.869 -12.633  1.00 92.38           O  
ATOM   2714  CG  ARG A 345      19.781   7.535 -14.875  1.00 92.38           C  
ATOM   2715  CD  ARG A 345      19.312   8.930 -14.484  1.00 92.38           C  
ATOM   2716  NE  ARG A 345      20.359   9.922 -14.672  1.00 92.38           N  
ATOM   2717  NH1 ARG A 345      19.031  11.734 -14.109  1.00 92.38           N  
ATOM   2718  NH2 ARG A 345      21.234  12.055 -14.688  1.00 92.38           N  
ATOM   2719  CZ  ARG A 345      20.203  11.234 -14.492  1.00 92.38           C  
ATOM   2720  N   PHE A 346      17.328   3.725 -14.539  1.00 95.25           N  
ATOM   2721  CA  PHE A 346      16.406   2.768 -13.938  1.00 95.25           C  
ATOM   2722  C   PHE A 346      17.141   1.490 -13.539  1.00 95.25           C  
ATOM   2723  CB  PHE A 346      15.258   2.439 -14.891  1.00 95.25           C  
ATOM   2724  O   PHE A 346      16.906   0.943 -12.461  1.00 95.25           O  
ATOM   2725  CG  PHE A 346      14.359   1.337 -14.406  1.00 95.25           C  
ATOM   2726  CD1 PHE A 346      14.289   0.126 -15.078  1.00 95.25           C  
ATOM   2727  CD2 PHE A 346      13.578   1.513 -13.266  1.00 95.25           C  
ATOM   2728  CE1 PHE A 346      13.453  -0.896 -14.633  1.00 95.25           C  
ATOM   2729  CE2 PHE A 346      12.742   0.496 -12.812  1.00 95.25           C  
ATOM   2730  CZ  PHE A 346      12.680  -0.708 -13.500  1.00 95.25           C  
ATOM   2731  N   ALA A 347      17.984   1.018 -14.406  1.00 94.12           N  
ATOM   2732  CA  ALA A 347      18.766  -0.185 -14.133  1.00 94.12           C  
ATOM   2733  C   ALA A 347      19.609  -0.017 -12.875  1.00 94.12           C  
ATOM   2734  CB  ALA A 347      19.656  -0.523 -15.328  1.00 94.12           C  
ATOM   2735  O   ALA A 347      19.766  -0.955 -12.086  1.00 94.12           O  
ATOM   2736  N   GLU A 348      20.188   1.181 -12.664  1.00 92.62           N  
ATOM   2737  CA  GLU A 348      20.953   1.480 -11.461  1.00 92.62           C  
ATOM   2738  C   GLU A 348      20.078   1.396 -10.211  1.00 92.62           C  
ATOM   2739  CB  GLU A 348      21.594   2.869 -11.562  1.00 92.62           C  
ATOM   2740  O   GLU A 348      20.484   0.817  -9.203  1.00 92.62           O  
ATOM   2741  CG  GLU A 348      22.547   3.193 -10.422  1.00 92.62           C  
ATOM   2742  CD  GLU A 348      23.203   4.559 -10.555  1.00 92.62           C  
ATOM   2743  OE1 GLU A 348      23.875   5.004  -9.602  1.00 92.62           O  
ATOM   2744  OE2 GLU A 348      23.031   5.191 -11.625  1.00 92.62           O  
ATOM   2745  N   LEU A 349      18.891   1.995 -10.305  1.00 93.56           N  
ATOM   2746  CA  LEU A 349      17.953   1.931  -9.188  1.00 93.56           C  
ATOM   2747  C   LEU A 349      17.562   0.487  -8.891  1.00 93.56           C  
ATOM   2748  CB  LEU A 349      16.703   2.758  -9.492  1.00 93.56           C  
ATOM   2749  O   LEU A 349      17.500   0.086  -7.723  1.00 93.56           O  
ATOM   2750  CG  LEU A 349      15.609   2.734  -8.430  1.00 93.56           C  
ATOM   2751  CD1 LEU A 349      16.109   3.367  -7.133  1.00 93.56           C  
ATOM   2752  CD2 LEU A 349      14.359   3.451  -8.938  1.00 93.56           C  
ATOM   2753  N   ASN A 350      17.250  -0.239  -9.945  1.00 94.75           N  
ATOM   2754  CA  ASN A 350      16.922  -1.651  -9.781  1.00 94.75           C  
ATOM   2755  C   ASN A 350      18.000  -2.387  -8.984  1.00 94.75           C  
ATOM   2756  CB  ASN A 350      16.734  -2.316 -11.141  1.00 94.75           C  
ATOM   2757  O   ASN A 350      17.688  -3.164  -8.078  1.00 94.75           O  
ATOM   2758  CG  ASN A 350      16.516  -3.812 -11.039  1.00 94.75           C  
ATOM   2759  ND2 ASN A 350      15.281  -4.211 -10.750  1.00 94.75           N  
ATOM   2760  OD1 ASN A 350      17.438  -4.605 -11.211  1.00 94.75           O  
ATOM   2761  N   GLY A 351      19.266  -2.201  -9.336  1.00 91.75           N  
ATOM   2762  CA  GLY A 351      20.359  -2.801  -8.586  1.00 91.75           C  
ATOM   2763  C   GLY A 351      20.344  -2.449  -7.109  1.00 91.75           C  
ATOM   2764  O   GLY A 351      20.547  -3.316  -6.258  1.00 91.75           O  
ATOM   2765  N   LEU A 352      20.047  -1.196  -6.801  1.00 91.00           N  
ATOM   2766  CA  LEU A 352      19.953  -0.732  -5.422  1.00 91.00           C  
ATOM   2767  C   LEU A 352      18.812  -1.430  -4.688  1.00 91.00           C  
ATOM   2768  CB  LEU A 352      19.750   0.784  -5.375  1.00 91.00           C  
ATOM   2769  O   LEU A 352      18.984  -1.884  -3.555  1.00 91.00           O  
ATOM   2770  CG  LEU A 352      19.906   1.450  -4.008  1.00 91.00           C  
ATOM   2771  CD1 LEU A 352      20.641   2.787  -4.152  1.00 91.00           C  
ATOM   2772  CD2 LEU A 352      18.547   1.638  -3.344  1.00 91.00           C  
ATOM   2773  N   LEU A 353      17.656  -1.562  -5.332  1.00 91.75           N  
ATOM   2774  CA  LEU A 353      16.484  -2.166  -4.734  1.00 91.75           C  
ATOM   2775  C   LEU A 353      16.703  -3.650  -4.469  1.00 91.75           C  
ATOM   2776  CB  LEU A 353      15.258  -1.973  -5.645  1.00 91.75           C  
ATOM   2777  O   LEU A 353      16.281  -4.168  -3.432  1.00 91.75           O  
ATOM   2778  CG  LEU A 353      14.812  -0.530  -5.875  1.00 91.75           C  
ATOM   2779  CD1 LEU A 353      13.680  -0.486  -6.895  1.00 91.75           C  
ATOM   2780  CD2 LEU A 353      14.383   0.114  -4.562  1.00 91.75           C  
ATOM   2781  N   VAL A 354      17.344  -4.285  -5.430  1.00 90.69           N  
ATOM   2782  CA  VAL A 354      17.656  -5.695  -5.250  1.00 90.69           C  
ATOM   2783  C   VAL A 354      18.578  -5.875  -4.039  1.00 90.69           C  
ATOM   2784  CB  VAL A 354      18.328  -6.289  -6.512  1.00 90.69           C  
ATOM   2785  O   VAL A 354      18.359  -6.777  -3.225  1.00 90.69           O  
ATOM   2786  CG1 VAL A 354      18.906  -7.676  -6.219  1.00 90.69           C  
ATOM   2787  CG2 VAL A 354      17.328  -6.352  -7.668  1.00 90.69           C  
ATOM   2788  N   GLY A 355      19.516  -5.039  -3.861  1.00 88.00           N  
ATOM   2789  CA  GLY A 355      20.422  -5.082  -2.723  1.00 88.00           C  
ATOM   2790  C   GLY A 355      19.719  -4.898  -1.393  1.00 88.00           C  
ATOM   2791  O   GLY A 355      19.969  -5.637  -0.439  1.00 88.00           O  
ATOM   2792  N   ILE A 356      18.844  -3.922  -1.390  1.00 85.56           N  
ATOM   2793  CA  ILE A 356      18.078  -3.623  -0.178  1.00 85.56           C  
ATOM   2794  C   ILE A 356      17.234  -4.832   0.208  1.00 85.56           C  
ATOM   2795  CB  ILE A 356      17.188  -2.377  -0.362  1.00 85.56           C  
ATOM   2796  O   ILE A 356      17.156  -5.191   1.386  1.00 85.56           O  
ATOM   2797  CG1 ILE A 356      18.047  -1.115  -0.481  1.00 85.56           C  
ATOM   2798  CG2 ILE A 356      16.188  -2.250   0.794  1.00 85.56           C  
ATOM   2799  CD1 ILE A 356      17.297   0.115  -0.956  1.00 85.56           C  
ATOM   2800  N   SER A 357      16.750  -5.480  -0.764  1.00 84.94           N  
ATOM   2801  CA  SER A 357      15.797  -6.566  -0.527  1.00 84.94           C  
ATOM   2802  C   SER A 357      16.516  -7.852  -0.144  1.00 84.94           C  
ATOM   2803  CB  SER A 357      14.938  -6.805  -1.767  1.00 84.94           C  
ATOM   2804  O   SER A 357      15.930  -8.742   0.471  1.00 84.94           O  
ATOM   2805  OG  SER A 357      15.695  -7.414  -2.797  1.00 84.94           O  
ATOM   2806  N   GLN A 358      17.719  -8.000  -0.467  1.00 83.38           N  
ATOM   2807  CA  GLN A 358      18.500  -9.195  -0.170  1.00 83.38           C  
ATOM   2808  C   GLN A 358      18.859  -9.258   1.311  1.00 83.38           C  
ATOM   2809  CB  GLN A 358      19.766  -9.242  -1.026  1.00 83.38           C  
ATOM   2810  O   GLN A 358      19.000 -10.352   1.874  1.00 83.38           O  
ATOM   2811  CG  GLN A 358      19.500  -9.570  -2.490  1.00 83.38           C  
ATOM   2812  CD  GLN A 358      19.125 -11.023  -2.703  1.00 83.38           C  
ATOM   2813  NE2 GLN A 358      18.203 -11.266  -3.635  1.00 83.38           N  
ATOM   2814  OE1 GLN A 358      19.641 -11.922  -2.037  1.00 83.38           O  
ATOM   2815  N   GLN A 359      18.938  -8.070   1.931  1.00 77.25           N  
ATOM   2816  CA  GLN A 359      19.312  -8.008   3.340  1.00 77.25           C  
ATOM   2817  C   GLN A 359      18.469  -6.977   4.090  1.00 77.25           C  
ATOM   2818  CB  GLN A 359      20.797  -7.680   3.486  1.00 77.25           C  
ATOM   2819  O   GLN A 359      18.938  -5.871   4.367  1.00 77.25           O  
ATOM   2820  CG  GLN A 359      21.719  -8.734   2.893  1.00 77.25           C  
ATOM   2821  CD  GLN A 359      23.188  -8.469   3.197  1.00 77.25           C  
ATOM   2822  NE2 GLN A 359      24.047  -9.414   2.826  1.00 77.25           N  
ATOM   2823  OE1 GLN A 359      23.531  -7.430   3.762  1.00 77.25           O  
ATOM   2824  N   PRO A 360      17.234  -7.332   4.383  1.00 72.50           N  
ATOM   2825  CA  PRO A 360      16.438  -6.324   5.094  1.00 72.50           C  
ATOM   2826  C   PRO A 360      17.016  -5.984   6.469  1.00 72.50           C  
ATOM   2827  CB  PRO A 360      15.070  -6.977   5.219  1.00 72.50           C  
ATOM   2828  O   PRO A 360      17.344  -6.887   7.242  1.00 72.50           O  
ATOM   2829  CG  PRO A 360      15.328  -8.445   5.090  1.00 72.50           C  
ATOM   2830  CD  PRO A 360      16.609  -8.633   4.340  1.00 72.50           C  
ATOM   2831  N   GLN A 361      17.391  -4.727   6.727  1.00 72.31           N  
ATOM   2832  CA  GLN A 361      18.094  -4.328   7.938  1.00 72.31           C  
ATOM   2833  C   GLN A 361      17.266  -3.344   8.758  1.00 72.31           C  
ATOM   2834  CB  GLN A 361      19.453  -3.711   7.590  1.00 72.31           C  
ATOM   2835  O   GLN A 361      17.766  -2.766   9.727  1.00 72.31           O  
ATOM   2836  CG  GLN A 361      20.375  -4.652   6.828  1.00 72.31           C  
ATOM   2837  CD  GLN A 361      21.797  -4.664   7.387  1.00 72.31           C  
ATOM   2838  NE2 GLN A 361      22.406  -5.844   7.426  1.00 72.31           N  
ATOM   2839  OE1 GLN A 361      22.328  -3.621   7.777  1.00 72.31           O  
ATOM   2840  N   GLY A 362      15.977  -3.236   8.508  1.00 69.56           N  
ATOM   2841  CA  GLY A 362      15.156  -2.242   9.188  1.00 69.56           C  
ATOM   2842  C   GLY A 362      15.195  -0.882   8.516  1.00 69.56           C  
ATOM   2843  O   GLY A 362      16.078  -0.613   7.695  1.00 69.56           O  
ATOM   2844  N   LYS A 363      14.227   0.004   8.906  1.00 75.62           N  
ATOM   2845  CA  LYS A 363      14.008   1.283   8.234  1.00 75.62           C  
ATOM   2846  C   LYS A 363      15.172   2.238   8.477  1.00 75.62           C  
ATOM   2847  CB  LYS A 363      12.703   1.921   8.719  1.00 75.62           C  
ATOM   2848  O   LYS A 363      15.703   2.824   7.527  1.00 75.62           O  
ATOM   2849  CG  LYS A 363      11.453   1.131   8.344  1.00 75.62           C  
ATOM   2850  CD  LYS A 363      10.195   1.776   8.914  1.00 75.62           C  
ATOM   2851  CE  LYS A 363       8.969   0.912   8.672  1.00 75.62           C  
ATOM   2852  NZ  LYS A 363       7.738   1.510   9.281  1.00 75.62           N  
ATOM   2853  N   THR A 364      15.602   2.348   9.688  1.00 78.00           N  
ATOM   2854  CA  THR A 364      16.656   3.281  10.078  1.00 78.00           C  
ATOM   2855  C   THR A 364      18.000   2.861   9.477  1.00 78.00           C  
ATOM   2856  CB  THR A 364      16.781   3.381  11.609  1.00 78.00           C  
ATOM   2857  O   THR A 364      18.719   3.688   8.914  1.00 78.00           O  
ATOM   2858  CG2 THR A 364      17.859   4.383  12.008  1.00 78.00           C  
ATOM   2859  OG1 THR A 364      15.523   3.803  12.156  1.00 78.00           O  
ATOM   2860  N   LYS A 365      18.281   1.657   9.578  1.00 81.75           N  
ATOM   2861  CA  LYS A 365      19.547   1.153   9.047  1.00 81.75           C  
ATOM   2862  C   LYS A 365      19.578   1.239   7.527  1.00 81.75           C  
ATOM   2863  CB  LYS A 365      19.766  -0.291   9.500  1.00 81.75           C  
ATOM   2864  O   LYS A 365      20.609   1.562   6.941  1.00 81.75           O  
ATOM   2865  CG  LYS A 365      21.188  -0.802   9.242  1.00 81.75           C  
ATOM   2866  CD  LYS A 365      21.422  -2.150   9.906  1.00 81.75           C  
ATOM   2867  CE  LYS A 365      22.828  -2.656   9.664  1.00 81.75           C  
ATOM   2868  NZ  LYS A 365      23.078  -3.971  10.328  1.00 81.75           N  
ATOM   2869  N   THR A 366      18.453   0.896   6.879  1.00 83.00           N  
ATOM   2870  CA  THR A 366      18.375   0.995   5.426  1.00 83.00           C  
ATOM   2871  C   THR A 366      18.672   2.420   4.965  1.00 83.00           C  
ATOM   2872  CB  THR A 366      16.984   0.561   4.910  1.00 83.00           C  
ATOM   2873  O   THR A 366      19.406   2.625   4.000  1.00 83.00           O  
ATOM   2874  CG2 THR A 366      16.891   0.702   3.396  1.00 83.00           C  
ATOM   2875  OG1 THR A 366      16.766  -0.809   5.266  1.00 83.00           O  
ATOM   2876  N   LEU A 367      18.188   3.396   5.633  1.00 84.94           N  
ATOM   2877  CA  LEU A 367      18.422   4.797   5.293  1.00 84.94           C  
ATOM   2878  C   LEU A 367      19.891   5.160   5.484  1.00 84.94           C  
ATOM   2879  CB  LEU A 367      17.547   5.711   6.148  1.00 84.94           C  
ATOM   2880  O   LEU A 367      20.469   5.883   4.668  1.00 84.94           O  
ATOM   2881  CG  LEU A 367      16.047   5.672   5.859  1.00 84.94           C  
ATOM   2882  CD1 LEU A 367      15.289   6.582   6.824  1.00 84.94           C  
ATOM   2883  CD2 LEU A 367      15.766   6.066   4.414  1.00 84.94           C  
ATOM   2884  N   LYS A 368      20.500   4.641   6.516  1.00 86.06           N  
ATOM   2885  CA  LYS A 368      21.906   4.891   6.793  1.00 86.06           C  
ATOM   2886  C   LYS A 368      22.797   4.289   5.703  1.00 86.06           C  
ATOM   2887  CB  LYS A 368      22.297   4.320   8.156  1.00 86.06           C  
ATOM   2888  O   LYS A 368      23.766   4.922   5.258  1.00 86.06           O  
ATOM   2889  CG  LYS A 368      21.797   5.145   9.336  1.00 86.06           C  
ATOM   2890  CD  LYS A 368      22.297   4.582  10.656  1.00 86.06           C  
ATOM   2891  CE  LYS A 368      21.750   5.363  11.844  1.00 86.06           C  
ATOM   2892  NZ  LYS A 368      22.172   4.766  13.148  1.00 86.06           N  
ATOM   2893  N   VAL A 369      22.406   3.080   5.344  1.00 86.19           N  
ATOM   2894  CA  VAL A 369      23.188   2.400   4.312  1.00 86.19           C  
ATOM   2895  C   VAL A 369      23.094   3.174   2.998  1.00 86.19           C  
ATOM   2896  CB  VAL A 369      22.719   0.945   4.109  1.00 86.19           C  
ATOM   2897  O   VAL A 369      24.094   3.375   2.311  1.00 86.19           O  
ATOM   2898  CG1 VAL A 369      23.344   0.340   2.857  1.00 86.19           C  
ATOM   2899  CG2 VAL A 369      23.047   0.101   5.340  1.00 86.19           C  
ATOM   2900  N   LEU A 370      21.875   3.551   2.695  1.00 87.62           N  
ATOM   2901  CA  LEU A 370      21.672   4.297   1.459  1.00 87.62           C  
ATOM   2902  C   LEU A 370      22.438   5.609   1.474  1.00 87.62           C  
ATOM   2903  CB  LEU A 370      20.172   4.574   1.252  1.00 87.62           C  
ATOM   2904  O   LEU A 370      23.047   5.988   0.467  1.00 87.62           O  
ATOM   2905  CG  LEU A 370      19.312   3.379   0.842  1.00 87.62           C  
ATOM   2906  CD1 LEU A 370      17.828   3.750   0.892  1.00 87.62           C  
ATOM   2907  CD2 LEU A 370      19.703   2.891  -0.549  1.00 87.62           C  
ATOM   2908  N   SER A 371      22.453   6.254   2.621  1.00 87.88           N  
ATOM   2909  CA  SER A 371      23.188   7.504   2.764  1.00 87.88           C  
ATOM   2910  C   SER A 371      24.688   7.270   2.652  1.00 87.88           C  
ATOM   2911  CB  SER A 371      22.859   8.164   4.102  1.00 87.88           C  
ATOM   2912  O   SER A 371      25.406   8.070   2.039  1.00 87.88           O  
ATOM   2913  OG  SER A 371      21.516   8.602   4.137  1.00 87.88           O  
ATOM   2914  N   ALA A 372      25.156   6.180   3.145  1.00 87.75           N  
ATOM   2915  CA  ALA A 372      26.578   5.844   3.156  1.00 87.75           C  
ATOM   2916  C   ALA A 372      27.062   5.449   1.764  1.00 87.75           C  
ATOM   2917  CB  ALA A 372      26.859   4.715   4.148  1.00 87.75           C  
ATOM   2918  O   ALA A 372      28.234   5.641   1.430  1.00 87.75           O  
ATOM   2919  N   MET A 373      26.188   4.824   0.947  1.00 88.25           N  
ATOM   2920  CA  MET A 373      26.531   4.449  -0.421  1.00 88.25           C  
ATOM   2921  C   MET A 373      26.984   5.668  -1.216  1.00 88.25           C  
ATOM   2922  CB  MET A 373      25.344   3.791  -1.118  1.00 88.25           C  
ATOM   2923  O   MET A 373      27.906   5.566  -2.039  1.00 88.25           O  
ATOM   2924  CG  MET A 373      25.047   2.383  -0.629  1.00 88.25           C  
ATOM   2925  SD  MET A 373      23.609   1.624  -1.488  1.00 88.25           S  
ATOM   2926  CE  MET A 373      24.328   1.354  -3.133  1.00 88.25           C  
ATOM   2927  N   GLY A 374      26.406   6.805  -1.000  1.00 81.94           N  
ATOM   2928  CA  GLY A 374      26.844   8.094  -1.501  1.00 81.94           C  
ATOM   2929  C   GLY A 374      26.594   8.273  -2.986  1.00 81.94           C  
ATOM   2930  O   GLY A 374      27.047   9.258  -3.580  1.00 81.94           O  
ATOM   2931  N   THR A 375      25.953   7.297  -3.646  1.00 88.88           N  
ATOM   2932  CA  THR A 375      25.609   7.531  -5.047  1.00 88.88           C  
ATOM   2933  C   THR A 375      24.516   8.586  -5.172  1.00 88.88           C  
ATOM   2934  CB  THR A 375      25.156   6.230  -5.730  1.00 88.88           C  
ATOM   2935  O   THR A 375      23.734   8.797  -4.234  1.00 88.88           O  
ATOM   2936  CG2 THR A 375      26.219   5.145  -5.625  1.00 88.88           C  
ATOM   2937  OG1 THR A 375      23.953   5.762  -5.105  1.00 88.88           O  
ATOM   2938  N   ASP A 376      24.562   9.328  -6.238  1.00 89.44           N  
ATOM   2939  CA  ASP A 376      23.594  10.383  -6.477  1.00 89.44           C  
ATOM   2940  C   ASP A 376      22.156   9.852  -6.355  1.00 89.44           C  
ATOM   2941  CB  ASP A 376      23.797  11.008  -7.855  1.00 89.44           C  
ATOM   2942  O   ASP A 376      21.312  10.477  -5.723  1.00 89.44           O  
ATOM   2943  CG  ASP A 376      22.859  12.172  -8.133  1.00 89.44           C  
ATOM   2944  OD1 ASP A 376      22.938  13.203  -7.438  1.00 89.44           O  
ATOM   2945  OD2 ASP A 376      22.016  12.039  -9.047  1.00 89.44           O  
ATOM   2946  N   LEU A 377      21.891   8.750  -6.914  1.00 89.94           N  
ATOM   2947  CA  LEU A 377      20.562   8.156  -6.891  1.00 89.94           C  
ATOM   2948  C   LEU A 377      20.156   7.777  -5.469  1.00 89.94           C  
ATOM   2949  CB  LEU A 377      20.516   6.922  -7.797  1.00 89.94           C  
ATOM   2950  O   LEU A 377      19.031   8.047  -5.047  1.00 89.94           O  
ATOM   2951  CG  LEU A 377      19.141   6.258  -7.957  1.00 89.94           C  
ATOM   2952  CD1 LEU A 377      18.141   7.246  -8.539  1.00 89.94           C  
ATOM   2953  CD2 LEU A 377      19.250   5.016  -8.836  1.00 89.94           C  
ATOM   2954  N   ALA A 378      21.016   7.121  -4.723  1.00 90.62           N  
ATOM   2955  CA  ALA A 378      20.750   6.738  -3.338  1.00 90.62           C  
ATOM   2956  C   ALA A 378      20.422   7.961  -2.488  1.00 90.62           C  
ATOM   2957  CB  ALA A 378      21.938   5.992  -2.748  1.00 90.62           C  
ATOM   2958  O   ALA A 378      19.453   7.941  -1.708  1.00 90.62           O  
ATOM   2959  N   ASN A 379      21.234   8.992  -2.631  1.00 91.38           N  
ATOM   2960  CA  ASN A 379      21.016  10.227  -1.893  1.00 91.38           C  
ATOM   2961  C   ASN A 379      19.672  10.859  -2.264  1.00 91.38           C  
ATOM   2962  CB  ASN A 379      22.141  11.219  -2.133  1.00 91.38           C  
ATOM   2963  O   ASN A 379      18.953  11.367  -1.396  1.00 91.38           O  
ATOM   2964  CG  ASN A 379      23.438  10.820  -1.429  1.00 91.38           C  
ATOM   2965  ND2 ASN A 379      24.562  11.312  -1.923  1.00 91.38           N  
ATOM   2966  OD1 ASN A 379      23.406  10.070  -0.450  1.00 91.38           O  
ATOM   2967  N   ARG A 380      19.297  10.805  -3.510  1.00 92.44           N  
ATOM   2968  CA  ARG A 380      18.016  11.352  -3.957  1.00 92.44           C  
ATOM   2969  C   ARG A 380      16.844  10.547  -3.393  1.00 92.44           C  
ATOM   2970  CB  ARG A 380      17.953  11.367  -5.484  1.00 92.44           C  
ATOM   2971  O   ARG A 380      15.812  11.109  -3.047  1.00 92.44           O  
ATOM   2972  CG  ARG A 380      18.766  12.477  -6.125  1.00 92.44           C  
ATOM   2973  CD  ARG A 380      18.594  12.516  -7.637  1.00 92.44           C  
ATOM   2974  NE  ARG A 380      19.609  13.344  -8.281  1.00 92.44           N  
ATOM   2975  NH1 ARG A 380      18.156  15.062  -8.812  1.00 92.44           N  
ATOM   2976  NH2 ARG A 380      20.375  15.203  -9.383  1.00 92.44           N  
ATOM   2977  CZ  ARG A 380      19.375  14.539  -8.820  1.00 92.44           C  
ATOM   2978  N   LEU A 381      17.047   9.250  -3.453  1.00 92.62           N  
ATOM   2979  CA  LEU A 381      16.031   8.375  -2.883  1.00 92.62           C  
ATOM   2980  C   LEU A 381      15.773   8.734  -1.423  1.00 92.62           C  
ATOM   2981  CB  LEU A 381      16.469   6.910  -2.994  1.00 92.62           C  
ATOM   2982  O   LEU A 381      14.617   8.867  -1.012  1.00 92.62           O  
ATOM   2983  CG  LEU A 381      15.438   5.867  -2.549  1.00 92.62           C  
ATOM   2984  CD1 LEU A 381      14.172   5.973  -3.396  1.00 92.62           C  
ATOM   2985  CD2 LEU A 381      16.031   4.465  -2.633  1.00 92.62           C  
ATOM   2986  N   VAL A 382      16.844   8.898  -0.636  1.00 91.75           N  
ATOM   2987  CA  VAL A 382      16.703   9.242   0.777  1.00 91.75           C  
ATOM   2988  C   VAL A 382      16.031  10.602   0.922  1.00 91.75           C  
ATOM   2989  CB  VAL A 382      18.078   9.250   1.482  1.00 91.75           C  
ATOM   2990  O   VAL A 382      15.156  10.773   1.771  1.00 91.75           O  
ATOM   2991  CG1 VAL A 382      17.969   9.812   2.898  1.00 91.75           C  
ATOM   2992  CG2 VAL A 382      18.688   7.848   1.512  1.00 91.75           C  
ATOM   2993  N   ARG A 383      16.297  11.531   0.087  1.00 92.12           N  
ATOM   2994  CA  ARG A 383      15.742  12.875   0.145  1.00 92.12           C  
ATOM   2995  C   ARG A 383      14.258  12.875  -0.196  1.00 92.12           C  
ATOM   2996  CB  ARG A 383      16.500  13.812  -0.806  1.00 92.12           C  
ATOM   2997  O   ARG A 383      13.508  13.719   0.289  1.00 92.12           O  
ATOM   2998  CG  ARG A 383      17.875  14.227  -0.300  1.00 92.12           C  
ATOM   2999  CD  ARG A 383      18.578  15.156  -1.275  1.00 92.12           C  
ATOM   3000  NE  ARG A 383      19.938  15.453  -0.853  1.00 92.12           N  
ATOM   3001  NH1 ARG A 383      20.453  16.766  -2.686  1.00 92.12           N  
ATOM   3002  NH2 ARG A 383      22.016  16.406  -1.056  1.00 92.12           N  
ATOM   3003  CZ  ARG A 383      20.797  16.203  -1.532  1.00 92.12           C  
ATOM   3004  N   LEU A 384      13.883  11.938  -1.005  1.00 93.81           N  
ATOM   3005  CA  LEU A 384      12.500  11.844  -1.464  1.00 93.81           C  
ATOM   3006  C   LEU A 384      11.609  11.227  -0.392  1.00 93.81           C  
ATOM   3007  CB  LEU A 384      12.422  11.023  -2.752  1.00 93.81           C  
ATOM   3008  O   LEU A 384      10.391  11.359  -0.437  1.00 93.81           O  
ATOM   3009  CG  LEU A 384      11.070  11.023  -3.477  1.00 93.81           C  
ATOM   3010  CD1 LEU A 384      10.797  12.398  -4.078  1.00 93.81           C  
ATOM   3011  CD2 LEU A 384      11.039   9.945  -4.555  1.00 93.81           C  
ATOM   3012  N   MET A 385      12.148  10.625   0.584  1.00 93.00           N  
ATOM   3013  CA  MET A 385      11.383   9.906   1.595  1.00 93.00           C  
ATOM   3014  C   MET A 385      10.883  10.852   2.680  1.00 93.00           C  
ATOM   3015  CB  MET A 385      12.227   8.789   2.219  1.00 93.00           C  
ATOM   3016  O   MET A 385      11.641  11.695   3.174  1.00 93.00           O  
ATOM   3017  CG  MET A 385      12.547   7.656   1.260  1.00 93.00           C  
ATOM   3018  SD  MET A 385      13.516   6.320   2.057  1.00 93.00           S  
ATOM   3019  CE  MET A 385      13.969   5.340   0.598  1.00 93.00           C  
ATOM   3020  N   SER A 386       9.609  10.719   3.023  1.00 91.38           N  
ATOM   3021  CA  SER A 386       9.016  11.492   4.109  1.00 91.38           C  
ATOM   3022  C   SER A 386       9.617  11.117   5.457  1.00 91.38           C  
ATOM   3023  CB  SER A 386       7.496  11.289   4.141  1.00 91.38           C  
ATOM   3024  O   SER A 386       9.867   9.938   5.715  1.00 91.38           O  
ATOM   3025  OG  SER A 386       6.922  11.984   5.238  1.00 91.38           O  
ATOM   3026  N   LYS A 387       9.805  12.141   6.227  1.00 87.88           N  
ATOM   3027  CA  LYS A 387      10.328  11.914   7.570  1.00 87.88           C  
ATOM   3028  C   LYS A 387       9.195  11.805   8.594  1.00 87.88           C  
ATOM   3029  CB  LYS A 387      11.289  13.039   7.969  1.00 87.88           C  
ATOM   3030  O   LYS A 387       9.445  11.648   9.789  1.00 87.88           O  
ATOM   3031  CG  LYS A 387      12.375  13.312   6.945  1.00 87.88           C  
ATOM   3032  CD  LYS A 387      13.211  12.062   6.664  1.00 87.88           C  
ATOM   3033  CE  LYS A 387      14.273  12.328   5.613  1.00 87.88           C  
ATOM   3034  NZ  LYS A 387      14.922  11.062   5.148  1.00 87.88           N  
ATOM   3035  N   SER A 388       7.980  11.836   8.062  1.00 82.75           N  
ATOM   3036  CA  SER A 388       6.797  11.758   8.914  1.00 82.75           C  
ATOM   3037  C   SER A 388       6.566  10.328   9.406  1.00 82.75           C  
ATOM   3038  CB  SER A 388       5.559  12.250   8.164  1.00 82.75           C  
ATOM   3039  O   SER A 388       6.793   9.367   8.672  1.00 82.75           O  
ATOM   3040  OG  SER A 388       4.391  12.062   8.945  1.00 82.75           O  
ATOM   3041  N   THR A 389       6.160  10.203  10.617  1.00 74.19           N  
ATOM   3042  CA  THR A 389       5.871   8.891  11.188  1.00 74.19           C  
ATOM   3043  C   THR A 389       4.383   8.570  11.078  1.00 74.19           C  
ATOM   3044  CB  THR A 389       6.309   8.812  12.664  1.00 74.19           C  
ATOM   3045  O   THR A 389       3.916   7.570  11.625  1.00 74.19           O  
ATOM   3046  CG2 THR A 389       7.820   8.977  12.789  1.00 74.19           C  
ATOM   3047  OG1 THR A 389       5.660   9.859  13.398  1.00 74.19           O  
ATOM   3048  N   ASP A 390       3.725   9.555  10.328  1.00 75.00           N  
ATOM   3049  CA  ASP A 390       2.287   9.352  10.180  1.00 75.00           C  
ATOM   3050  C   ASP A 390       1.993   8.156   9.281  1.00 75.00           C  
ATOM   3051  CB  ASP A 390       1.624  10.609   9.609  1.00 75.00           C  
ATOM   3052  O   ASP A 390       2.506   8.062   8.164  1.00 75.00           O  
ATOM   3053  CG  ASP A 390       0.108  10.570   9.695  1.00 75.00           C  
ATOM   3054  OD1 ASP A 390      -0.446   9.602  10.266  1.00 75.00           O  
ATOM   3055  OD2 ASP A 390      -0.538  11.508   9.180  1.00 75.00           O  
ATOM   3056  N   ILE A 391       1.170   7.270   9.703  1.00 69.44           N  
ATOM   3057  CA  ILE A 391       0.863   6.023   9.016  1.00 69.44           C  
ATOM   3058  C   ILE A 391      -0.060   6.305   7.828  1.00 69.44           C  
ATOM   3059  CB  ILE A 391       0.215   4.992   9.961  1.00 69.44           C  
ATOM   3060  O   ILE A 391      -0.150   5.500   6.898  1.00 69.44           O  
ATOM   3061  CG1 ILE A 391      -1.084   5.551  10.555  1.00 69.44           C  
ATOM   3062  CG2 ILE A 391       1.193   4.590  11.070  1.00 69.44           C  
ATOM   3063  CD1 ILE A 391      -1.957   4.504  11.234  1.00 69.44           C  
ATOM   3064  N   HIS A 392      -0.682   7.371   7.820  1.00 73.62           N  
ATOM   3065  CA  HIS A 392      -1.706   7.648   6.820  1.00 73.62           C  
ATOM   3066  C   HIS A 392      -1.241   8.711   5.832  1.00 73.62           C  
ATOM   3067  CB  HIS A 392      -3.008   8.086   7.492  1.00 73.62           C  
ATOM   3068  O   HIS A 392      -2.041   9.531   5.371  1.00 73.62           O  
ATOM   3069  CG  HIS A 392      -3.557   7.078   8.453  1.00 73.62           C  
ATOM   3070  CD2 HIS A 392      -3.697   7.117   9.797  1.00 73.62           C  
ATOM   3071  ND1 HIS A 392      -4.039   5.852   8.047  1.00 73.62           N  
ATOM   3072  CE1 HIS A 392      -4.453   5.180   9.109  1.00 73.62           C  
ATOM   3073  NE2 HIS A 392      -4.258   5.926  10.180  1.00 73.62           N  
ATOM   3074  N   LEU A 393       0.041   8.742   5.609  1.00 83.44           N  
ATOM   3075  CA  LEU A 393       0.496   9.617   4.539  1.00 83.44           C  
ATOM   3076  C   LEU A 393      -0.224   9.305   3.234  1.00 83.44           C  
ATOM   3077  CB  LEU A 393       2.010   9.492   4.348  1.00 83.44           C  
ATOM   3078  O   LEU A 393      -0.651   8.172   3.014  1.00 83.44           O  
ATOM   3079  CG  LEU A 393       2.887  10.109   5.438  1.00 83.44           C  
ATOM   3080  CD1 LEU A 393       4.336   9.672   5.258  1.00 83.44           C  
ATOM   3081  CD2 LEU A 393       2.775  11.625   5.422  1.00 83.44           C  
ATOM   3082  N   PRO A 394      -0.361  10.375   2.479  1.00 87.12           N  
ATOM   3083  CA  PRO A 394      -0.893  10.039   1.154  1.00 87.12           C  
ATOM   3084  C   PRO A 394      -0.102   8.938   0.459  1.00 87.12           C  
ATOM   3085  CB  PRO A 394      -0.775  11.359   0.388  1.00 87.12           C  
ATOM   3086  O   PRO A 394       1.123   8.875   0.590  1.00 87.12           O  
ATOM   3087  CG  PRO A 394      -0.793  12.422   1.443  1.00 87.12           C  
ATOM   3088  CD  PRO A 394      -0.093  11.891   2.662  1.00 87.12           C  
ATOM   3089  N   PRO A 395      -0.818   8.086  -0.272  1.00 89.06           N  
ATOM   3090  CA  PRO A 395      -0.215   6.891  -0.862  1.00 89.06           C  
ATOM   3091  C   PRO A 395       0.926   7.219  -1.823  1.00 89.06           C  
ATOM   3092  CB  PRO A 395      -1.383   6.238  -1.604  1.00 89.06           C  
ATOM   3093  O   PRO A 395       1.818   6.391  -2.033  1.00 89.06           O  
ATOM   3094  CG  PRO A 395      -2.607   6.750  -0.918  1.00 89.06           C  
ATOM   3095  CD  PRO A 395      -2.322   8.133  -0.407  1.00 89.06           C  
ATOM   3096  N   TYR A 396       0.937   8.367  -2.387  1.00 91.69           N  
ATOM   3097  CA  TYR A 396       1.943   8.680  -3.395  1.00 91.69           C  
ATOM   3098  C   TYR A 396       3.203   9.242  -2.748  1.00 91.69           C  
ATOM   3099  CB  TYR A 396       1.388   9.688  -4.410  1.00 91.69           C  
ATOM   3100  O   TYR A 396       4.184   9.539  -3.436  1.00 91.69           O  
ATOM   3101  CG  TYR A 396       1.068  11.039  -3.820  1.00 91.69           C  
ATOM   3102  CD1 TYR A 396      -0.168  11.281  -3.229  1.00 91.69           C  
ATOM   3103  CD2 TYR A 396       2.002  12.070  -3.854  1.00 91.69           C  
ATOM   3104  CE1 TYR A 396      -0.468  12.531  -2.686  1.00 91.69           C  
ATOM   3105  CE2 TYR A 396       1.712  13.312  -3.312  1.00 91.69           C  
ATOM   3106  OH  TYR A 396       0.186  14.773  -2.193  1.00 91.69           O  
ATOM   3107  CZ  TYR A 396       0.477  13.539  -2.730  1.00 91.69           C  
ATOM   3108  N   ILE A 397       3.252   9.352  -1.403  1.00 92.75           N  
ATOM   3109  CA  ILE A 397       4.422   9.844  -0.676  1.00 92.75           C  
ATOM   3110  C   ILE A 397       5.312   8.664  -0.286  1.00 92.75           C  
ATOM   3111  CB  ILE A 397       4.012  10.641   0.580  1.00 92.75           C  
ATOM   3112  O   ILE A 397       4.867   7.738   0.395  1.00 92.75           O  
ATOM   3113  CG1 ILE A 397       3.166  11.859   0.186  1.00 92.75           C  
ATOM   3114  CG2 ILE A 397       5.250  11.070   1.375  1.00 92.75           C  
ATOM   3115  CD1 ILE A 397       3.896  12.859  -0.699  1.00 92.75           C  
ATOM   3116  N   LEU A 398       6.559   8.805  -0.701  1.00 92.56           N  
ATOM   3117  CA  LEU A 398       7.527   7.766  -0.377  1.00 92.56           C  
ATOM   3118  C   LEU A 398       8.000   7.895   1.066  1.00 92.56           C  
ATOM   3119  CB  LEU A 398       8.727   7.836  -1.327  1.00 92.56           C  
ATOM   3120  O   LEU A 398       8.320   8.992   1.525  1.00 92.56           O  
ATOM   3121  CG  LEU A 398       9.758   6.715  -1.201  1.00 92.56           C  
ATOM   3122  CD1 LEU A 398       9.133   5.375  -1.578  1.00 92.56           C  
ATOM   3123  CD2 LEU A 398      10.977   7.008  -2.072  1.00 92.56           C  
ATOM   3124  N   ASN A 399       7.969   6.734   1.782  1.00 88.06           N  
ATOM   3125  CA  ASN A 399       8.555   6.582   3.109  1.00 88.06           C  
ATOM   3126  C   ASN A 399       9.297   5.254   3.248  1.00 88.06           C  
ATOM   3127  CB  ASN A 399       7.480   6.711   4.191  1.00 88.06           C  
ATOM   3128  O   ASN A 399       9.281   4.438   2.326  1.00 88.06           O  
ATOM   3129  CG  ASN A 399       6.445   5.605   4.113  1.00 88.06           C  
ATOM   3130  ND2 ASN A 399       5.191   5.949   4.379  1.00 88.06           N  
ATOM   3131  OD1 ASN A 399       6.770   4.453   3.822  1.00 88.06           O  
ATOM   3132  N   PRO A 400      10.023   5.168   4.273  1.00 84.00           N  
ATOM   3133  CA  PRO A 400      10.836   3.957   4.387  1.00 84.00           C  
ATOM   3134  C   PRO A 400      10.016   2.678   4.227  1.00 84.00           C  
ATOM   3135  CB  PRO A 400      11.422   4.059   5.793  1.00 84.00           C  
ATOM   3136  O   PRO A 400      10.500   1.700   3.648  1.00 84.00           O  
ATOM   3137  CG  PRO A 400      11.555   5.523   6.051  1.00 84.00           C  
ATOM   3138  CD  PRO A 400      10.367   6.223   5.457  1.00 84.00           C  
ATOM   3139  N   SER A 401       8.867   2.664   4.715  1.00 81.69           N  
ATOM   3140  CA  SER A 401       8.031   1.474   4.594  1.00 81.69           C  
ATOM   3141  C   SER A 401       7.609   1.239   3.148  1.00 81.69           C  
ATOM   3142  CB  SER A 401       6.793   1.598   5.480  1.00 81.69           C  
ATOM   3143  O   SER A 401       7.516   0.094   2.701  1.00 81.69           O  
ATOM   3144  OG  SER A 401       7.156   1.708   6.848  1.00 81.69           O  
ATOM   3145  N   ARG A 402       7.410   2.258   2.373  1.00 87.19           N  
ATOM   3146  CA  ARG A 402       6.934   2.170   0.997  1.00 87.19           C  
ATOM   3147  C   ARG A 402       8.094   1.938   0.031  1.00 87.19           C  
ATOM   3148  CB  ARG A 402       6.172   3.438   0.608  1.00 87.19           C  
ATOM   3149  O   ARG A 402       7.875   1.697  -1.158  1.00 87.19           O  
ATOM   3150  CG  ARG A 402       4.832   3.592   1.312  1.00 87.19           C  
ATOM   3151  CD  ARG A 402       4.145   4.895   0.935  1.00 87.19           C  
ATOM   3152  NE  ARG A 402       2.881   5.066   1.647  1.00 87.19           N  
ATOM   3153  NH1 ARG A 402       2.494   7.207   0.877  1.00 87.19           N  
ATOM   3154  NH2 ARG A 402       0.994   6.203   2.291  1.00 87.19           N  
ATOM   3155  CZ  ARG A 402       2.125   6.160   1.604  1.00 87.19           C  
ATOM   3156  N   LEU A 403       9.305   2.033   0.581  1.00 89.38           N  
ATOM   3157  CA  LEU A 403      10.445   1.634  -0.232  1.00 89.38           C  
ATOM   3158  C   LEU A 403      10.281   0.206  -0.741  1.00 89.38           C  
ATOM   3159  CB  LEU A 403      11.742   1.753   0.572  1.00 89.38           C  
ATOM   3160  O   LEU A 403      10.648  -0.098  -1.879  1.00 89.38           O  
ATOM   3161  CG  LEU A 403      13.039   1.401  -0.168  1.00 89.38           C  
ATOM   3162  CD1 LEU A 403      13.250   2.348  -1.346  1.00 89.38           C  
ATOM   3163  CD2 LEU A 403      14.227   1.450   0.782  1.00 89.38           C  
ATOM   3164  N   PHE A 404       9.641  -0.586   0.041  1.00 89.94           N  
ATOM   3165  CA  PHE A 404       9.438  -1.977  -0.343  1.00 89.94           C  
ATOM   3166  C   PHE A 404       8.344  -2.088  -1.398  1.00 89.94           C  
ATOM   3167  CB  PHE A 404       9.070  -2.824   0.880  1.00 89.94           C  
ATOM   3168  O   PHE A 404       8.234  -3.105  -2.086  1.00 89.94           O  
ATOM   3169  CG  PHE A 404      10.258  -3.273   1.683  1.00 89.94           C  
ATOM   3170  CD1 PHE A 404      10.945  -4.434   1.343  1.00 89.94           C  
ATOM   3171  CD2 PHE A 404      10.695  -2.539   2.779  1.00 89.94           C  
ATOM   3172  CE1 PHE A 404      12.055  -4.852   2.084  1.00 89.94           C  
ATOM   3173  CE2 PHE A 404      11.797  -2.951   3.523  1.00 89.94           C  
ATOM   3174  CZ  PHE A 404      12.469  -4.109   3.176  1.00 89.94           C  
ATOM   3175  N   ASP A 405       7.574  -1.017  -1.566  1.00 92.12           N  
ATOM   3176  CA  ASP A 405       6.680  -0.971  -2.721  1.00 92.12           C  
ATOM   3177  C   ASP A 405       7.473  -0.885  -4.023  1.00 92.12           C  
ATOM   3178  CB  ASP A 405       5.719   0.215  -2.609  1.00 92.12           C  
ATOM   3179  O   ASP A 405       7.102  -1.502  -5.023  1.00 92.12           O  
ATOM   3180  CG  ASP A 405       4.699   0.048  -1.498  1.00 92.12           C  
ATOM   3181  OD1 ASP A 405       4.469  -1.096  -1.048  1.00 92.12           O  
ATOM   3182  OD2 ASP A 405       4.117   1.068  -1.070  1.00 92.12           O  
ATOM   3183  N   LEU A 406       8.539  -0.174  -3.975  1.00 93.38           N  
ATOM   3184  CA  LEU A 406       9.430  -0.128  -5.129  1.00 93.38           C  
ATOM   3185  C   LEU A 406      10.062  -1.492  -5.383  1.00 93.38           C  
ATOM   3186  CB  LEU A 406      10.523   0.924  -4.922  1.00 93.38           C  
ATOM   3187  O   LEU A 406      10.156  -1.936  -6.531  1.00 93.38           O  
ATOM   3188  CG  LEU A 406      10.141   2.371  -5.238  1.00 93.38           C  
ATOM   3189  CD1 LEU A 406      11.188   3.328  -4.684  1.00 93.38           C  
ATOM   3190  CD2 LEU A 406       9.977   2.566  -6.738  1.00 93.38           C  
ATOM   3191  N   VAL A 407      10.422  -2.109  -4.262  1.00 92.38           N  
ATOM   3192  CA  VAL A 407      11.000  -3.443  -4.379  1.00 92.38           C  
ATOM   3193  C   VAL A 407       9.977  -4.402  -4.980  1.00 92.38           C  
ATOM   3194  CB  VAL A 407      11.484  -3.973  -3.010  1.00 92.38           C  
ATOM   3195  O   VAL A 407      10.305  -5.199  -5.863  1.00 92.38           O  
ATOM   3196  CG1 VAL A 407      11.883  -5.441  -3.111  1.00 92.38           C  
ATOM   3197  CG2 VAL A 407      12.648  -3.131  -2.492  1.00 92.38           C  
ATOM   3198  N   THR A 408       8.773  -4.270  -4.516  1.00 93.19           N  
ATOM   3199  CA  THR A 408       7.699  -5.137  -4.996  1.00 93.19           C  
ATOM   3200  C   THR A 408       7.539  -5.012  -6.508  1.00 93.19           C  
ATOM   3201  CB  THR A 408       6.363  -4.801  -4.305  1.00 93.19           C  
ATOM   3202  O   THR A 408       7.363  -6.016  -7.203  1.00 93.19           O  
ATOM   3203  CG2 THR A 408       5.230  -5.668  -4.848  1.00 93.19           C  
ATOM   3204  OG1 THR A 408       6.488  -5.027  -2.896  1.00 93.19           O  
ATOM   3205  N   ALA A 409       7.695  -3.805  -7.031  1.00 94.44           N  
ATOM   3206  CA  ALA A 409       7.453  -3.562  -8.453  1.00 94.44           C  
ATOM   3207  C   ALA A 409       8.711  -3.822  -9.273  1.00 94.44           C  
ATOM   3208  CB  ALA A 409       6.961  -2.135  -8.672  1.00 94.44           C  
ATOM   3209  O   ALA A 409       8.641  -4.398 -10.359  1.00 94.44           O  
ATOM   3210  N   PHE A 410       9.914  -3.488  -8.680  1.00 94.44           N  
ATOM   3211  CA  PHE A 410      11.070  -3.416  -9.562  1.00 94.44           C  
ATOM   3212  C   PHE A 410      12.242  -4.207  -8.977  1.00 94.44           C  
ATOM   3213  CB  PHE A 410      11.484  -1.960  -9.789  1.00 94.44           C  
ATOM   3214  O   PHE A 410      13.336  -4.219  -9.547  1.00 94.44           O  
ATOM   3215  CG  PHE A 410      10.391  -1.095 -10.344  1.00 94.44           C  
ATOM   3216  CD1 PHE A 410       9.562  -1.562 -11.359  1.00 94.44           C  
ATOM   3217  CD2 PHE A 410      10.180   0.187  -9.852  1.00 94.44           C  
ATOM   3218  CE1 PHE A 410       8.547  -0.764 -11.875  1.00 94.44           C  
ATOM   3219  CE2 PHE A 410       9.164   0.990 -10.359  1.00 94.44           C  
ATOM   3220  CZ  PHE A 410       8.352   0.513 -11.367  1.00 94.44           C  
ATOM   3221  N   GLY A 411      12.031  -4.871  -7.789  1.00 87.56           N  
ATOM   3222  CA  GLY A 411      13.250  -5.285  -7.109  1.00 87.56           C  
ATOM   3223  C   GLY A 411      13.344  -6.785  -6.918  1.00 87.56           C  
ATOM   3224  O   GLY A 411      14.133  -7.266  -6.102  1.00 87.56           O  
ATOM   3225  N   ALA A 412      12.562  -7.535  -7.609  1.00 87.38           N  
ATOM   3226  CA  ALA A 412      12.586  -8.977  -7.387  1.00 87.38           C  
ATOM   3227  C   ALA A 412      13.891  -9.586  -7.887  1.00 87.38           C  
ATOM   3228  CB  ALA A 412      11.391  -9.641  -8.070  1.00 87.38           C  
ATOM   3229  O   ALA A 412      14.398 -10.547  -7.301  1.00 87.38           O  
ATOM   3230  N   PHE A 413      14.445  -9.070  -9.016  1.00 89.25           N  
ATOM   3231  CA  PHE A 413      15.672  -9.562  -9.617  1.00 89.25           C  
ATOM   3232  C   PHE A 413      16.375  -8.461 -10.398  1.00 89.25           C  
ATOM   3233  CB  PHE A 413      15.383 -10.758 -10.539  1.00 89.25           C  
ATOM   3234  O   PHE A 413      15.750  -7.484 -10.805  1.00 89.25           O  
ATOM   3235  CG  PHE A 413      14.258 -10.516 -11.500  1.00 89.25           C  
ATOM   3236  CD1 PHE A 413      12.992 -11.055 -11.266  1.00 89.25           C  
ATOM   3237  CD2 PHE A 413      14.453  -9.758 -12.648  1.00 89.25           C  
ATOM   3238  CE1 PHE A 413      11.945 -10.836 -12.156  1.00 89.25           C  
ATOM   3239  CE2 PHE A 413      13.414  -9.531 -13.539  1.00 89.25           C  
ATOM   3240  CZ  PHE A 413      12.164 -10.070 -13.297  1.00 89.25           C  
ATOM   3241  N   PRO A 414      17.719  -8.625 -10.461  1.00 92.12           N  
ATOM   3242  CA  PRO A 414      18.438  -7.648 -11.273  1.00 92.12           C  
ATOM   3243  C   PRO A 414      18.141  -7.785 -12.766  1.00 92.12           C  
ATOM   3244  CB  PRO A 414      19.906  -7.969 -10.977  1.00 92.12           C  
ATOM   3245  O   PRO A 414      17.922  -8.898 -13.258  1.00 92.12           O  
ATOM   3246  CG  PRO A 414      19.906  -9.406 -10.570  1.00 92.12           C  
ATOM   3247  CD  PRO A 414      18.594  -9.719  -9.930  1.00 92.12           C  
ATOM   3248  N   LEU A 415      18.172  -6.668 -13.500  1.00 92.50           N  
ATOM   3249  CA  LEU A 415      17.859  -6.660 -14.922  1.00 92.50           C  
ATOM   3250  C   LEU A 415      18.906  -7.457 -15.703  1.00 92.50           C  
ATOM   3251  CB  LEU A 415      17.797  -5.227 -15.453  1.00 92.50           C  
ATOM   3252  O   LEU A 415      18.594  -8.016 -16.766  1.00 92.50           O  
ATOM   3253  CG  LEU A 415      16.641  -4.367 -14.938  1.00 92.50           C  
ATOM   3254  CD1 LEU A 415      16.766  -2.938 -15.445  1.00 92.50           C  
ATOM   3255  CD2 LEU A 415      15.297  -4.969 -15.367  1.00 92.50           C  
ATOM   3256  N   ASP A 416      20.125  -7.516 -15.195  1.00 90.44           N  
ATOM   3257  CA  ASP A 416      21.203  -8.156 -15.930  1.00 90.44           C  
ATOM   3258  C   ASP A 416      21.406  -9.602 -15.477  1.00 90.44           C  
ATOM   3259  CB  ASP A 416      22.516  -7.371 -15.742  1.00 90.44           C  
ATOM   3260  O   ASP A 416      22.312 -10.281 -15.938  1.00 90.44           O  
ATOM   3261  CG  ASP A 416      22.891  -7.191 -14.281  1.00 90.44           C  
ATOM   3262  OD1 ASP A 416      22.125  -7.598 -13.398  1.00 90.44           O  
ATOM   3263  OD2 ASP A 416      23.984  -6.629 -14.023  1.00 90.44           O  
ATOM   3264  N   ASP A 417      20.562 -10.055 -14.523  1.00 91.00           N  
ATOM   3265  CA  ASP A 417      20.625 -11.430 -14.031  1.00 91.00           C  
ATOM   3266  C   ASP A 417      19.297 -11.836 -13.391  1.00 91.00           C  
ATOM   3267  CB  ASP A 417      21.766 -11.586 -13.016  1.00 91.00           C  
ATOM   3268  O   ASP A 417      19.188 -11.945 -12.172  1.00 91.00           O  
ATOM   3269  CG  ASP A 417      21.953 -13.023 -12.562  1.00 91.00           C  
ATOM   3270  OD1 ASP A 417      21.469 -13.953 -13.250  1.00 91.00           O  
ATOM   3271  OD2 ASP A 417      22.594 -13.234 -11.516  1.00 91.00           O  
ATOM   3272  N   VAL A 418      18.312 -12.242 -14.312  1.00 88.31           N  
ATOM   3273  CA  VAL A 418      16.953 -12.438 -13.852  1.00 88.31           C  
ATOM   3274  C   VAL A 418      16.844 -13.758 -13.086  1.00 88.31           C  
ATOM   3275  CB  VAL A 418      15.945 -12.430 -15.031  1.00 88.31           C  
ATOM   3276  O   VAL A 418      15.922 -13.953 -12.297  1.00 88.31           O  
ATOM   3277  CG1 VAL A 418      15.938 -11.070 -15.727  1.00 88.31           C  
ATOM   3278  CG2 VAL A 418      16.281 -13.539 -16.031  1.00 88.31           C  
ATOM   3279  N   LYS A 419      17.703 -14.633 -13.273  1.00 85.56           N  
ATOM   3280  CA  LYS A 419      17.703 -15.914 -12.570  1.00 85.56           C  
ATOM   3281  C   LYS A 419      18.375 -15.797 -11.211  1.00 85.56           C  
ATOM   3282  CB  LYS A 419      18.391 -16.984 -13.406  1.00 85.56           C  
ATOM   3283  O   LYS A 419      18.438 -16.781 -10.461  1.00 85.56           O  
ATOM   3284  CG  LYS A 419      17.641 -17.375 -14.672  1.00 85.56           C  
ATOM   3285  CD  LYS A 419      18.250 -18.609 -15.336  1.00 85.56           C  
ATOM   3286  CE  LYS A 419      17.422 -19.062 -16.531  1.00 85.56           C  
ATOM   3287  NZ  LYS A 419      18.016 -20.266 -17.188  1.00 85.56           N  
ATOM   3288  N   CYS A 420      18.938 -14.531 -10.953  1.00 85.75           N  
ATOM   3289  CA  CYS A 420      19.547 -14.203  -9.664  1.00 85.75           C  
ATOM   3290  C   CYS A 420      20.656 -15.180  -9.328  1.00 85.75           C  
ATOM   3291  CB  CYS A 420      18.484 -14.211  -8.555  1.00 85.75           C  
ATOM   3292  O   CYS A 420      20.766 -15.648  -8.195  1.00 85.75           O  
ATOM   3293  SG  CYS A 420      17.219 -12.945  -8.750  1.00 85.75           S  
ATOM   3294  N   GLU A 421      21.391 -15.477 -10.406  1.00 76.38           N  
ATOM   3295  CA  GLU A 421      22.562 -16.328 -10.227  1.00 76.38           C  
ATOM   3296  C   GLU A 421      23.625 -15.633  -9.375  1.00 76.38           C  
ATOM   3297  CB  GLU A 421      23.156 -16.734 -11.578  1.00 76.38           C  
ATOM   3298  O   GLU A 421      24.016 -14.500  -9.664  1.00 76.38           O  
ATOM   3299  CG  GLU A 421      22.234 -17.625 -12.406  1.00 76.38           C  
ATOM   3300  CD  GLU A 421      22.859 -18.078 -13.719  1.00 76.38           C  
ATOM   3301  OE1 GLU A 421      22.219 -18.859 -14.453  1.00 76.38           O  
ATOM   3302  OE2 GLU A 421      24.000 -17.641 -14.008  1.00 76.38           O  
ATOM   3303  N   GLY A 422      23.797 -16.000  -8.117  1.00 72.88           N  
ATOM   3304  CA  GLY A 422      24.781 -15.438  -7.207  1.00 72.88           C  
ATOM   3305  C   GLY A 422      24.156 -14.734  -6.016  1.00 72.88           C  
ATOM   3306  O   GLY A 422      24.859 -14.203  -5.160  1.00 72.88           O  
ATOM   3307  N   LEU A 423      22.906 -14.703  -6.078  1.00 80.25           N  
ATOM   3308  CA  LEU A 423      22.188 -14.102  -4.957  1.00 80.25           C  
ATOM   3309  C   LEU A 423      21.516 -15.180  -4.102  1.00 80.25           C  
ATOM   3310  CB  LEU A 423      21.141 -13.109  -5.457  1.00 80.25           C  
ATOM   3311  O   LEU A 423      21.469 -16.344  -4.500  1.00 80.25           O  
ATOM   3312  CG  LEU A 423      21.656 -11.961  -6.324  1.00 80.25           C  
ATOM   3313  CD1 LEU A 423      20.500 -11.078  -6.777  1.00 80.25           C  
ATOM   3314  CD2 LEU A 423      22.703 -11.141  -5.562  1.00 80.25           C  
ATOM   3315  N   GLU A 424      21.203 -14.852  -2.852  1.00 75.19           N  
ATOM   3316  CA  GLU A 424      20.562 -15.781  -1.923  1.00 75.19           C  
ATOM   3317  C   GLU A 424      19.109 -16.016  -2.283  1.00 75.19           C  
ATOM   3318  CB  GLU A 424      20.688 -15.273  -0.485  1.00 75.19           C  
ATOM   3319  O   GLU A 424      18.234 -16.016  -1.408  1.00 75.19           O  
ATOM   3320  CG  GLU A 424      22.094 -15.297   0.066  1.00 75.19           C  
ATOM   3321  CD  GLU A 424      22.188 -14.844   1.516  1.00 75.19           C  
ATOM   3322  OE1 GLU A 424      23.297 -14.906   2.105  1.00 75.19           O  
ATOM   3323  OE2 GLU A 424      21.141 -14.422   2.066  1.00 75.19           O  
ATOM   3324  N   GLY A 425      18.797 -15.875  -3.547  1.00 78.12           N  
ATOM   3325  CA  GLY A 425      17.422 -16.000  -4.020  1.00 78.12           C  
ATOM   3326  C   GLY A 425      16.844 -14.688  -4.520  1.00 78.12           C  
ATOM   3327  O   GLY A 425      17.578 -13.703  -4.684  1.00 78.12           O  
ATOM   3328  N   TYR A 426      15.555 -14.797  -4.820  1.00 84.50           N  
ATOM   3329  CA  TYR A 426      14.883 -13.586  -5.281  1.00 84.50           C  
ATOM   3330  C   TYR A 426      14.719 -12.586  -4.141  1.00 84.50           C  
ATOM   3331  CB  TYR A 426      13.516 -13.930  -5.875  1.00 84.50           C  
ATOM   3332  O   TYR A 426      14.688 -12.969  -2.971  1.00 84.50           O  
ATOM   3333  CG  TYR A 426      13.586 -14.688  -7.176  1.00 84.50           C  
ATOM   3334  CD1 TYR A 426      13.688 -14.023  -8.391  1.00 84.50           C  
ATOM   3335  CD2 TYR A 426      13.562 -16.078  -7.188  1.00 84.50           C  
ATOM   3336  CE1 TYR A 426      13.750 -14.727  -9.594  1.00 84.50           C  
ATOM   3337  CE2 TYR A 426      13.625 -16.797  -8.383  1.00 84.50           C  
ATOM   3338  OH  TYR A 426      13.789 -16.797 -10.766  1.00 84.50           O  
ATOM   3339  CZ  TYR A 426      13.727 -16.109  -9.578  1.00 84.50           C  
ATOM   3340  N   SER A 427      14.805 -11.312  -4.547  1.00 83.69           N  
ATOM   3341  CA  SER A 427      14.508 -10.258  -3.576  1.00 83.69           C  
ATOM   3342  C   SER A 427      13.062 -10.352  -3.090  1.00 83.69           C  
ATOM   3343  CB  SER A 427      14.766  -8.883  -4.180  1.00 83.69           C  
ATOM   3344  O   SER A 427      12.203 -10.898  -3.785  1.00 83.69           O  
ATOM   3345  OG  SER A 427      16.125  -8.742  -4.562  1.00 83.69           O  
ATOM   3346  N   CYS A 428      12.844  -9.953  -1.813  1.00 84.81           N  
ATOM   3347  CA  CYS A 428      11.547 -10.211  -1.212  1.00 84.81           C  
ATOM   3348  C   CYS A 428      10.883  -8.914  -0.759  1.00 84.81           C  
ATOM   3349  CB  CYS A 428      11.680 -11.172  -0.026  1.00 84.81           C  
ATOM   3350  O   CYS A 428      11.570  -7.977  -0.353  1.00 84.81           O  
ATOM   3351  SG  CYS A 428      10.109 -11.578   0.761  1.00 84.81           S  
ATOM   3352  N   SER A 429       9.625  -8.938  -0.900  1.00 88.75           N  
ATOM   3353  CA  SER A 429       8.680  -7.941  -0.390  1.00 88.75           C  
ATOM   3354  C   SER A 429       7.527  -8.602   0.352  1.00 88.75           C  
ATOM   3355  CB  SER A 429       8.141  -7.082  -1.531  1.00 88.75           C  
ATOM   3356  O   SER A 429       7.027  -9.648  -0.073  1.00 88.75           O  
ATOM   3357  OG  SER A 429       7.074  -6.262  -1.080  1.00 88.75           O  
ATOM   3358  N   PRO A 430       7.168  -7.934   1.506  1.00 89.31           N  
ATOM   3359  CA  PRO A 430       6.020  -8.500   2.219  1.00 89.31           C  
ATOM   3360  C   PRO A 430       4.762  -8.562   1.352  1.00 89.31           C  
ATOM   3361  CB  PRO A 430       5.824  -7.531   3.391  1.00 89.31           C  
ATOM   3362  O   PRO A 430       3.902  -9.422   1.572  1.00 89.31           O  
ATOM   3363  CG  PRO A 430       7.172  -6.938   3.625  1.00 89.31           C  
ATOM   3364  CD  PRO A 430       7.875  -6.809   2.303  1.00 89.31           C  
ATOM   3365  N   ARG A 431       4.613  -7.852   0.310  1.00 90.69           N  
ATOM   3366  CA  ARG A 431       3.426  -7.785  -0.534  1.00 90.69           C  
ATOM   3367  C   ARG A 431       3.320  -9.016  -1.425  1.00 90.69           C  
ATOM   3368  CB  ARG A 431       3.445  -6.520  -1.393  1.00 90.69           C  
ATOM   3369  O   ARG A 431       2.270  -9.273  -2.016  1.00 90.69           O  
ATOM   3370  CG  ARG A 431       3.105  -5.250  -0.626  1.00 90.69           C  
ATOM   3371  CD  ARG A 431       3.018  -4.043  -1.548  1.00 90.69           C  
ATOM   3372  NE  ARG A 431       2.645  -2.834  -0.817  1.00 90.69           N  
ATOM   3373  NH1 ARG A 431       0.372  -3.092  -1.143  1.00 90.69           N  
ATOM   3374  NH2 ARG A 431       1.170  -1.296   0.040  1.00 90.69           N  
ATOM   3375  CZ  ARG A 431       1.396  -2.410  -0.642  1.00 90.69           C  
ATOM   3376  N   TYR A 432       4.391  -9.750  -1.493  1.00 93.00           N  
ATOM   3377  CA  TYR A 432       4.344 -10.961  -2.301  1.00 93.00           C  
ATOM   3378  C   TYR A 432       3.371 -11.977  -1.706  1.00 93.00           C  
ATOM   3379  CB  TYR A 432       5.738 -11.586  -2.422  1.00 93.00           C  
ATOM   3380  O   TYR A 432       2.998 -12.945  -2.365  1.00 93.00           O  
ATOM   3381  CG  TYR A 432       6.699 -10.758  -3.240  1.00 93.00           C  
ATOM   3382  CD1 TYR A 432       6.238  -9.797  -4.137  1.00 93.00           C  
ATOM   3383  CD2 TYR A 432       8.070 -10.938  -3.121  1.00 93.00           C  
ATOM   3384  CE1 TYR A 432       7.121  -9.039  -4.895  1.00 93.00           C  
ATOM   3385  CE2 TYR A 432       8.969 -10.188  -3.873  1.00 93.00           C  
ATOM   3386  OH  TYR A 432       9.359  -8.484  -5.504  1.00 93.00           O  
ATOM   3387  CZ  TYR A 432       8.484  -9.234  -4.758  1.00 93.00           C  
ATOM   3388  N   VAL A 433       2.996 -11.680  -0.457  1.00 93.19           N  
ATOM   3389  CA  VAL A 433       1.993 -12.531   0.172  1.00 93.19           C  
ATOM   3390  C   VAL A 433       0.730 -12.570  -0.686  1.00 93.19           C  
ATOM   3391  CB  VAL A 433       1.653 -12.055   1.601  1.00 93.19           C  
ATOM   3392  O   VAL A 433      -0.004 -13.555  -0.682  1.00 93.19           O  
ATOM   3393  CG1 VAL A 433       0.876 -10.742   1.559  1.00 93.19           C  
ATOM   3394  CG2 VAL A 433       0.860 -13.125   2.348  1.00 93.19           C  
ATOM   3395  N   LEU A 434       0.435 -11.523  -1.419  1.00 92.62           N  
ATOM   3396  CA  LEU A 434      -0.755 -11.398  -2.254  1.00 92.62           C  
ATOM   3397  C   LEU A 434      -0.670 -12.320  -3.463  1.00 92.62           C  
ATOM   3398  CB  LEU A 434      -0.937  -9.945  -2.715  1.00 92.62           C  
ATOM   3399  O   LEU A 434      -1.673 -12.562  -4.141  1.00 92.62           O  
ATOM   3400  CG  LEU A 434      -1.226  -8.922  -1.619  1.00 92.62           C  
ATOM   3401  CD1 LEU A 434      -1.248  -7.512  -2.207  1.00 92.62           C  
ATOM   3402  CD2 LEU A 434      -2.545  -9.234  -0.923  1.00 92.62           C  
ATOM   3403  N   ASN A 435       0.451 -12.828  -3.738  1.00 94.19           N  
ATOM   3404  CA  ASN A 435       0.645 -13.773  -4.832  1.00 94.19           C  
ATOM   3405  C   ASN A 435       0.342 -15.203  -4.398  1.00 94.19           C  
ATOM   3406  CB  ASN A 435       2.070 -13.672  -5.379  1.00 94.19           C  
ATOM   3407  O   ASN A 435       0.214 -16.094  -5.234  1.00 94.19           O  
ATOM   3408  CG  ASN A 435       2.217 -14.320  -6.742  1.00 94.19           C  
ATOM   3409  ND2 ASN A 435       3.379 -14.914  -6.992  1.00 94.19           N  
ATOM   3410  OD1 ASN A 435       1.297 -14.289  -7.562  1.00 94.19           O  
ATOM   3411  N   LEU A 436       0.237 -15.414  -3.105  1.00 93.06           N  
ATOM   3412  CA  LEU A 436      -0.136 -16.734  -2.625  1.00 93.06           C  
ATOM   3413  C   LEU A 436      -1.633 -16.969  -2.789  1.00 93.06           C  
ATOM   3414  CB  LEU A 436       0.260 -16.906  -1.155  1.00 93.06           C  
ATOM   3415  O   LEU A 436      -2.441 -16.094  -2.502  1.00 93.06           O  
ATOM   3416  CG  LEU A 436       1.729 -16.656  -0.816  1.00 93.06           C  
ATOM   3417  CD1 LEU A 436       1.975 -16.859   0.674  1.00 93.06           C  
ATOM   3418  CD2 LEU A 436       2.635 -17.547  -1.648  1.00 93.06           C  
ATOM   3419  N   ARG A 437      -1.976 -18.141  -3.238  1.00 89.25           N  
ATOM   3420  CA  ARG A 437      -3.377 -18.453  -3.504  1.00 89.25           C  
ATOM   3421  C   ARG A 437      -4.172 -18.547  -2.205  1.00 89.25           C  
ATOM   3422  CB  ARG A 437      -3.502 -19.766  -4.293  1.00 89.25           C  
ATOM   3423  O   ARG A 437      -3.682 -19.078  -1.208  1.00 89.25           O  
ATOM   3424  CG  ARG A 437      -3.010 -19.656  -5.727  1.00 89.25           C  
ATOM   3425  CD  ARG A 437      -3.135 -21.000  -6.457  1.00 89.25           C  
ATOM   3426  NE  ARG A 437      -4.531 -21.328  -6.723  1.00 89.25           N  
ATOM   3427  NH1 ARG A 437      -4.059 -22.844  -8.406  1.00 89.25           N  
ATOM   3428  NH2 ARG A 437      -6.230 -22.438  -7.797  1.00 89.25           N  
ATOM   3429  CZ  ARG A 437      -4.938 -22.203  -7.641  1.00 89.25           C  
ATOM   3430  N   ARG A 438      -5.324 -18.125  -2.207  1.00 83.62           N  
ATOM   3431  CA  ARG A 438      -6.203 -18.109  -1.042  1.00 83.62           C  
ATOM   3432  C   ARG A 438      -6.648 -19.531  -0.675  1.00 83.62           C  
ATOM   3433  CB  ARG A 438      -7.426 -17.234  -1.300  1.00 83.62           C  
ATOM   3434  O   ARG A 438      -6.766 -19.859   0.506  1.00 83.62           O  
ATOM   3435  CG  ARG A 438      -7.109 -15.750  -1.380  1.00 83.62           C  
ATOM   3436  CD  ARG A 438      -8.375 -14.914  -1.535  1.00 83.62           C  
ATOM   3437  NE  ARG A 438      -8.086 -13.484  -1.412  1.00 83.62           N  
ATOM   3438  NH1 ARG A 438     -10.297 -12.828  -1.534  1.00 83.62           N  
ATOM   3439  NH2 ARG A 438      -8.641 -11.258  -1.295  1.00 83.62           N  
ATOM   3440  CZ  ARG A 438      -9.008 -12.523  -1.414  1.00 83.62           C  
ATOM   3441  N   ASP A 439      -6.832 -20.312  -1.728  1.00 82.06           N  
ATOM   3442  CA  ASP A 439      -7.336 -21.672  -1.499  1.00 82.06           C  
ATOM   3443  C   ASP A 439      -6.285 -22.547  -0.823  1.00 82.06           C  
ATOM   3444  CB  ASP A 439      -7.781 -22.312  -2.816  1.00 82.06           C  
ATOM   3445  O   ASP A 439      -6.617 -23.531  -0.174  1.00 82.06           O  
ATOM   3446  CG  ASP A 439      -6.695 -22.297  -3.879  1.00 82.06           C  
ATOM   3447  OD1 ASP A 439      -5.715 -21.531  -3.736  1.00 82.06           O  
ATOM   3448  OD2 ASP A 439      -6.828 -23.047  -4.867  1.00 82.06           O  
ATOM   3449  N   GLY A 440      -5.043 -22.141  -0.924  1.00 76.06           N  
ATOM   3450  CA  GLY A 440      -3.971 -22.875  -0.277  1.00 76.06           C  
ATOM   3451  C   GLY A 440      -3.828 -22.562   1.198  1.00 76.06           C  
ATOM   3452  O   GLY A 440      -3.379 -23.391   1.982  1.00 76.06           O  
ATOM   3453  N   GLY A 441      -4.309 -21.438   1.628  1.00 83.56           N  
ATOM   3454  CA  GLY A 441      -4.336 -21.000   3.012  1.00 83.56           C  
ATOM   3455  C   GLY A 441      -2.990 -20.500   3.504  1.00 83.56           C  
ATOM   3456  O   GLY A 441      -2.875 -20.016   4.637  1.00 83.56           O  
ATOM   3457  N   GLU A 442      -1.911 -20.609   2.650  1.00 89.88           N  
ATOM   3458  CA  GLU A 442      -0.546 -20.297   3.064  1.00 89.88           C  
ATOM   3459  C   GLU A 442      -0.376 -18.797   3.312  1.00 89.88           C  
ATOM   3460  CB  GLU A 442       0.458 -20.766   2.012  1.00 89.88           C  
ATOM   3461  O   GLU A 442       0.322 -18.391   4.246  1.00 89.88           O  
ATOM   3462  CG  GLU A 442       0.590 -22.281   1.927  1.00 89.88           C  
ATOM   3463  CD  GLU A 442      -0.361 -22.906   0.922  1.00 89.88           C  
ATOM   3464  OE1 GLU A 442      -0.133 -24.078   0.517  1.00 89.88           O  
ATOM   3465  OE2 GLU A 442      -1.342 -22.234   0.536  1.00 89.88           O  
ATOM   3466  N   GLY A 443      -0.981 -17.969   2.439  1.00 91.00           N  
ATOM   3467  CA  GLY A 443      -0.907 -16.531   2.643  1.00 91.00           C  
ATOM   3468  C   GLY A 443      -1.503 -16.094   3.965  1.00 91.00           C  
ATOM   3469  O   GLY A 443      -0.876 -15.336   4.711  1.00 91.00           O  
ATOM   3470  N   LEU A 444      -2.732 -16.578   4.246  1.00 90.62           N  
ATOM   3471  CA  LEU A 444      -3.416 -16.219   5.484  1.00 90.62           C  
ATOM   3472  C   LEU A 444      -2.676 -16.781   6.691  1.00 90.62           C  
ATOM   3473  CB  LEU A 444      -4.855 -16.734   5.469  1.00 90.62           C  
ATOM   3474  O   LEU A 444      -2.590 -16.141   7.734  1.00 90.62           O  
ATOM   3475  CG  LEU A 444      -5.836 -15.977   4.570  1.00 90.62           C  
ATOM   3476  CD1 LEU A 444      -7.156 -16.734   4.473  1.00 90.62           C  
ATOM   3477  CD2 LEU A 444      -6.062 -14.562   5.098  1.00 90.62           C  
ATOM   3478  N   THR A 445      -2.139 -17.969   6.551  1.00 91.56           N  
ATOM   3479  CA  THR A 445      -1.356 -18.578   7.621  1.00 91.56           C  
ATOM   3480  C   THR A 445      -0.110 -17.750   7.918  1.00 91.56           C  
ATOM   3481  CB  THR A 445      -0.946 -20.016   7.270  1.00 91.56           C  
ATOM   3482  O   THR A 445       0.206 -17.484   9.078  1.00 91.56           O  
ATOM   3483  CG2 THR A 445      -0.091 -20.641   8.367  1.00 91.56           C  
ATOM   3484  OG1 THR A 445      -2.123 -20.812   7.090  1.00 91.56           O  
ATOM   3485  N   LEU A 446       0.581 -17.359   6.863  1.00 92.56           N  
ATOM   3486  CA  LEU A 446       1.771 -16.531   7.023  1.00 92.56           C  
ATOM   3487  C   LEU A 446       1.436 -15.234   7.742  1.00 92.56           C  
ATOM   3488  CB  LEU A 446       2.404 -16.234   5.664  1.00 92.56           C  
ATOM   3489  O   LEU A 446       2.139 -14.828   8.672  1.00 92.56           O  
ATOM   3490  CG  LEU A 446       3.717 -15.445   5.684  1.00 92.56           C  
ATOM   3491  CD1 LEU A 446       4.805 -16.266   6.379  1.00 92.56           C  
ATOM   3492  CD2 LEU A 446       4.141 -15.078   4.266  1.00 92.56           C  
ATOM   3493  N   ILE A 447       0.338 -14.586   7.336  1.00 92.81           N  
ATOM   3494  CA  ILE A 447      -0.111 -13.336   7.934  1.00 92.81           C  
ATOM   3495  C   ILE A 447      -0.472 -13.562   9.398  1.00 92.81           C  
ATOM   3496  CB  ILE A 447      -1.317 -12.742   7.172  1.00 92.81           C  
ATOM   3497  O   ILE A 447      -0.036 -12.820  10.281  1.00 92.81           O  
ATOM   3498  CG1 ILE A 447      -0.886 -12.266   5.781  1.00 92.81           C  
ATOM   3499  CG2 ILE A 447      -1.958 -11.609   7.969  1.00 92.81           C  
ATOM   3500  CD1 ILE A 447      -2.045 -11.883   4.871  1.00 92.81           C  
ATOM   3501  N   GLY A 448      -1.267 -14.555   9.641  1.00 91.88           N  
ATOM   3502  CA  GLY A 448      -1.714 -14.859  10.992  1.00 91.88           C  
ATOM   3503  C   GLY A 448      -0.576 -15.211  11.938  1.00 91.88           C  
ATOM   3504  O   GLY A 448      -0.513 -14.695  13.055  1.00 91.88           O  
ATOM   3505  N   VAL A 449       0.323 -16.047  11.516  1.00 91.50           N  
ATOM   3506  CA  VAL A 449       1.444 -16.500  12.336  1.00 91.50           C  
ATOM   3507  C   VAL A 449       2.389 -15.320  12.594  1.00 91.50           C  
ATOM   3508  CB  VAL A 449       2.211 -17.656  11.680  1.00 91.50           C  
ATOM   3509  O   VAL A 449       2.883 -15.148  13.711  1.00 91.50           O  
ATOM   3510  CG1 VAL A 449       3.516 -17.938  12.422  1.00 91.50           C  
ATOM   3511  CG2 VAL A 449       1.340 -18.922  11.633  1.00 91.50           C  
ATOM   3512  N   SER A 450       2.615 -14.555  11.555  1.00 91.31           N  
ATOM   3513  CA  SER A 450       3.453 -13.375  11.727  1.00 91.31           C  
ATOM   3514  C   SER A 450       2.865 -12.422  12.766  1.00 91.31           C  
ATOM   3515  CB  SER A 450       3.625 -12.641  10.391  1.00 91.31           C  
ATOM   3516  O   SER A 450       3.596 -11.852  13.578  1.00 91.31           O  
ATOM   3517  OG  SER A 450       4.410 -11.477  10.555  1.00 91.31           O  
ATOM   3518  N   TRP A 451       1.591 -12.227  12.680  1.00 90.81           N  
ATOM   3519  CA  TRP A 451       0.898 -11.398  13.664  1.00 90.81           C  
ATOM   3520  C   TRP A 451       1.089 -11.961  15.070  1.00 90.81           C  
ATOM   3521  CB  TRP A 451      -0.594 -11.312  13.336  1.00 90.81           C  
ATOM   3522  O   TRP A 451       1.421 -11.219  16.000  1.00 90.81           O  
ATOM   3523  CG  TRP A 451      -1.409 -10.625  14.398  1.00 90.81           C  
ATOM   3524  CD1 TRP A 451      -2.074 -11.219  15.430  1.00 90.81           C  
ATOM   3525  CD2 TRP A 451      -1.649  -9.227  14.516  1.00 90.81           C  
ATOM   3526  CE2 TRP A 451      -2.469  -9.031  15.648  1.00 90.81           C  
ATOM   3527  CE3 TRP A 451      -1.250  -8.102  13.773  1.00 90.81           C  
ATOM   3528  NE1 TRP A 451      -2.715 -10.266  16.188  1.00 90.81           N  
ATOM   3529  CH2 TRP A 451      -2.492  -6.691  15.320  1.00 90.81           C  
ATOM   3530  CZ2 TRP A 451      -2.896  -7.770  16.062  1.00 90.81           C  
ATOM   3531  CZ3 TRP A 451      -1.676  -6.844  14.188  1.00 90.81           C  
ATOM   3532  N   ASN A 452       0.913 -13.164  15.219  1.00 89.50           N  
ATOM   3533  CA  ASN A 452       1.070 -13.805  16.516  1.00 89.50           C  
ATOM   3534  C   ASN A 452       2.488 -13.633  17.062  1.00 89.50           C  
ATOM   3535  CB  ASN A 452       0.707 -15.289  16.438  1.00 89.50           C  
ATOM   3536  O   ASN A 452       2.678 -13.367  18.250  1.00 89.50           O  
ATOM   3537  CG  ASN A 452      -0.778 -15.539  16.625  1.00 89.50           C  
ATOM   3538  ND2 ASN A 452      -1.252 -16.672  16.141  1.00 89.50           N  
ATOM   3539  OD1 ASN A 452      -1.493 -14.711  17.188  1.00 89.50           O  
ATOM   3540  N   LEU A 453       3.434 -13.898  16.188  1.00 88.88           N  
ATOM   3541  CA  LEU A 453       4.816 -13.695  16.594  1.00 88.88           C  
ATOM   3542  C   LEU A 453       5.035 -12.266  17.094  1.00 88.88           C  
ATOM   3543  CB  LEU A 453       5.773 -14.008  15.445  1.00 88.88           C  
ATOM   3544  O   LEU A 453       5.676 -12.047  18.125  1.00 88.88           O  
ATOM   3545  CG  LEU A 453       5.879 -15.477  15.031  1.00 88.88           C  
ATOM   3546  CD1 LEU A 453       6.746 -15.609  13.789  1.00 88.88           C  
ATOM   3547  CD2 LEU A 453       6.441 -16.312  16.172  1.00 88.88           C  
ATOM   3548  N   TRP A 454       4.512 -11.375  16.312  1.00 87.44           N  
ATOM   3549  CA  TRP A 454       4.660  -9.961  16.641  1.00 87.44           C  
ATOM   3550  C   TRP A 454       3.885  -9.609  17.906  1.00 87.44           C  
ATOM   3551  CB  TRP A 454       4.188  -9.086  15.469  1.00 87.44           C  
ATOM   3552  O   TRP A 454       4.430  -8.992  18.828  1.00 87.44           O  
ATOM   3553  CG  TRP A 454       4.316  -7.613  15.727  1.00 87.44           C  
ATOM   3554  CD1 TRP A 454       5.469  -6.879  15.742  1.00 87.44           C  
ATOM   3555  CD2 TRP A 454       3.250  -6.699  15.992  1.00 87.44           C  
ATOM   3556  CE2 TRP A 454       3.830  -5.422  16.172  1.00 87.44           C  
ATOM   3557  CE3 TRP A 454       1.859  -6.832  16.109  1.00 87.44           C  
ATOM   3558  NE1 TRP A 454       5.184  -5.562  16.016  1.00 87.44           N  
ATOM   3559  CH2 TRP A 454       1.708  -4.445  16.547  1.00 87.44           C  
ATOM   3560  CZ2 TRP A 454       3.066  -4.289  16.453  1.00 87.44           C  
ATOM   3561  CZ3 TRP A 454       1.101  -5.703  16.375  1.00 87.44           C  
ATOM   3562  N   PHE A 455       2.629  -9.945  17.906  1.00 85.19           N  
ATOM   3563  CA  PHE A 455       1.727  -9.617  19.000  1.00 85.19           C  
ATOM   3564  C   PHE A 455       2.246 -10.195  20.312  1.00 85.19           C  
ATOM   3565  CB  PHE A 455       0.318 -10.148  18.719  1.00 85.19           C  
ATOM   3566  O   PHE A 455       2.172  -9.539  21.359  1.00 85.19           O  
ATOM   3567  CG  PHE A 455      -0.721  -9.672  19.703  1.00 85.19           C  
ATOM   3568  CD1 PHE A 455      -1.087 -10.453  20.781  1.00 85.19           C  
ATOM   3569  CD2 PHE A 455      -1.331  -8.438  19.531  1.00 85.19           C  
ATOM   3570  CE1 PHE A 455      -2.049 -10.016  21.688  1.00 85.19           C  
ATOM   3571  CE2 PHE A 455      -2.291  -7.988  20.438  1.00 85.19           C  
ATOM   3572  CZ  PHE A 455      -2.650  -8.781  21.516  1.00 85.19           C  
ATOM   3573  N   ASN A 456       2.820 -11.344  20.266  1.00 82.69           N  
ATOM   3574  CA  ASN A 456       3.248 -12.047  21.469  1.00 82.69           C  
ATOM   3575  C   ASN A 456       4.684 -11.688  21.844  1.00 82.69           C  
ATOM   3576  CB  ASN A 456       3.111 -13.562  21.281  1.00 82.69           C  
ATOM   3577  O   ASN A 456       5.184 -12.133  22.875  1.00 82.69           O  
ATOM   3578  CG  ASN A 456       1.665 -14.008  21.203  1.00 82.69           C  
ATOM   3579  ND2 ASN A 456       1.382 -14.914  20.266  1.00 82.69           N  
ATOM   3580  OD1 ASN A 456       0.810 -13.539  21.953  1.00 82.69           O  
ATOM   3581  N   SER A 457       5.340 -11.008  21.031  1.00 79.94           N  
ATOM   3582  CA  SER A 457       6.734 -10.656  21.266  1.00 79.94           C  
ATOM   3583  C   SER A 457       6.859  -9.539  22.297  1.00 79.94           C  
ATOM   3584  CB  SER A 457       7.406 -10.227  19.953  1.00 79.94           C  
ATOM   3585  O   SER A 457       7.910  -9.383  22.922  1.00 79.94           O  
ATOM   3586  OG  SER A 457       7.457 -11.297  19.031  1.00 79.94           O  
ATOM   3587  N   PHE A 458       5.703  -8.883  22.609  1.00 73.25           N  
ATOM   3588  CA  PHE A 458       5.785  -7.730  23.500  1.00 73.25           C  
ATOM   3589  C   PHE A 458       4.930  -7.949  24.734  1.00 73.25           C  
ATOM   3590  CB  PHE A 458       5.348  -6.453  22.781  1.00 73.25           C  
ATOM   3591  O   PHE A 458       3.773  -8.367  24.641  1.00 73.25           O  
ATOM   3592  CG  PHE A 458       6.016  -6.254  21.438  1.00 73.25           C  
ATOM   3593  CD1 PHE A 458       7.332  -5.820  21.359  1.00 73.25           C  
ATOM   3594  CD2 PHE A 458       5.320  -6.492  20.266  1.00 73.25           C  
ATOM   3595  CE1 PHE A 458       7.953  -5.633  20.125  1.00 73.25           C  
ATOM   3596  CE2 PHE A 458       5.934  -6.309  19.031  1.00 73.25           C  
ATOM   3597  CZ  PHE A 458       7.246  -5.879  18.969  1.00 73.25           C  
ATOM   3598  N   PRO A 459       5.527  -7.828  25.953  1.00 67.69           N  
ATOM   3599  CA  PRO A 459       4.750  -7.992  27.188  1.00 67.69           C  
ATOM   3600  C   PRO A 459       3.531  -7.078  27.234  1.00 67.69           C  
ATOM   3601  CB  PRO A 459       5.754  -7.633  28.281  1.00 67.69           C  
ATOM   3602  O   PRO A 459       2.455  -7.504  27.672  1.00 67.69           O  
ATOM   3603  CG  PRO A 459       7.082  -7.625  27.609  1.00 67.69           C  
ATOM   3604  CD  PRO A 459       6.859  -7.520  26.125  1.00 67.69           C  
ATOM   3605  N   ALA A 460       3.697  -5.770  26.750  1.00 66.12           N  
ATOM   3606  CA  ALA A 460       2.643  -4.762  26.750  1.00 66.12           C  
ATOM   3607  C   ALA A 460       1.936  -4.715  25.391  1.00 66.12           C  
ATOM   3608  CB  ALA A 460       3.217  -3.389  27.094  1.00 66.12           C  
ATOM   3609  O   ALA A 460       2.586  -4.715  24.344  1.00 66.12           O  
ATOM   3610  N   ARG A 461       1.314  -5.648  25.000  1.00 69.56           N  
ATOM   3611  CA  ARG A 461       0.608  -5.566  23.719  1.00 69.56           C  
ATOM   3612  C   ARG A 461       1.004  -4.309  22.953  1.00 69.56           C  
ATOM   3613  CB  ARG A 461      -0.906  -5.590  23.938  1.00 69.56           C  
ATOM   3614  O   ARG A 461       1.439  -3.322  23.562  1.00 69.56           O  
ATOM   3615  CG  ARG A 461      -1.427  -6.906  24.500  1.00 69.56           C  
ATOM   3616  CD  ARG A 461      -2.947  -6.969  24.469  1.00 69.56           C  
ATOM   3617  NE  ARG A 461      -3.445  -8.227  25.016  1.00 69.56           N  
ATOM   3618  NH1 ARG A 461      -5.672  -7.766  24.594  1.00 69.56           N  
ATOM   3619  NH2 ARG A 461      -5.070  -9.750  25.562  1.00 69.56           N  
ATOM   3620  CZ  ARG A 461      -4.730  -8.578  25.062  1.00 69.56           C  
ATOM   3621  N   PRO A 462       1.127  -4.465  21.594  1.00 70.31           N  
ATOM   3622  CA  PRO A 462       1.521  -3.322  20.766  1.00 70.31           C  
ATOM   3623  C   PRO A 462       0.597  -2.119  20.953  1.00 70.31           C  
ATOM   3624  CB  PRO A 462       1.435  -3.871  19.344  1.00 70.31           C  
ATOM   3625  O   PRO A 462      -0.604  -2.287  21.172  1.00 70.31           O  
ATOM   3626  CG  PRO A 462       1.350  -5.355  19.516  1.00 70.31           C  
ATOM   3627  CD  PRO A 462       0.875  -5.652  20.906  1.00 70.31           C  
ATOM   3628  N   ALA A 463       1.244  -0.895  21.031  1.00 69.75           N  
ATOM   3629  CA  ALA A 463       0.476   0.345  21.109  1.00 69.75           C  
ATOM   3630  C   ALA A 463      -0.508   0.455  19.953  1.00 69.75           C  
ATOM   3631  CB  ALA A 463       1.412   1.552  21.125  1.00 69.75           C  
ATOM   3632  O   ALA A 463      -0.270  -0.096  18.875  1.00 69.75           O  
ATOM   3633  N   GLU A 464      -1.654   1.123  20.188  1.00 65.88           N  
ATOM   3634  CA  GLU A 464      -2.697   1.316  19.172  1.00 65.88           C  
ATOM   3635  C   GLU A 464      -2.154   2.033  17.953  1.00 65.88           C  
ATOM   3636  CB  GLU A 464      -3.871   2.104  19.766  1.00 65.88           C  
ATOM   3637  O   GLU A 464      -2.570   1.748  16.828  1.00 65.88           O  
ATOM   3638  CG  GLU A 464      -4.789   1.269  20.656  1.00 65.88           C  
ATOM   3639  CD  GLU A 464      -5.969   2.055  21.203  1.00 65.88           C  
ATOM   3640  OE1 GLU A 464      -6.773   1.483  21.969  1.00 65.88           O  
ATOM   3641  OE2 GLU A 464      -6.094   3.252  20.859  1.00 65.88           O  
ATOM   3642  N   ALA A 465      -1.158   2.873  18.109  1.00 65.44           N  
ATOM   3643  CA  ALA A 465      -0.627   3.697  17.016  1.00 65.44           C  
ATOM   3644  C   ALA A 465       0.369   2.914  16.172  1.00 65.44           C  
ATOM   3645  CB  ALA A 465       0.032   4.953  17.578  1.00 65.44           C  
ATOM   3646  O   ALA A 465       0.714   3.332  15.062  1.00 65.44           O  
ATOM   3647  N   GLU A 466       0.726   1.745  16.766  1.00 71.25           N  
ATOM   3648  CA  GLU A 466       1.724   0.961  16.047  1.00 71.25           C  
ATOM   3649  C   GLU A 466       1.091   0.191  14.891  1.00 71.25           C  
ATOM   3650  CB  GLU A 466       2.438  -0.006  17.000  1.00 71.25           C  
ATOM   3651  O   GLU A 466      -0.005  -0.356  15.023  1.00 71.25           O  
ATOM   3652  CG  GLU A 466       3.766  -0.524  16.453  1.00 71.25           C  
ATOM   3653  CD  GLU A 466       4.535  -1.352  17.469  1.00 71.25           C  
ATOM   3654  OE1 GLU A 466       5.617  -1.882  17.125  1.00 71.25           O  
ATOM   3655  OE2 GLU A 466       4.059  -1.471  18.625  1.00 71.25           O  
ATOM   3656  N   ILE A 467       1.717   0.234  13.766  1.00 67.50           N  
ATOM   3657  CA  ILE A 467       1.215  -0.458  12.578  1.00 67.50           C  
ATOM   3658  C   ILE A 467       1.941  -1.791  12.414  1.00 67.50           C  
ATOM   3659  CB  ILE A 467       1.380   0.404  11.312  1.00 67.50           C  
ATOM   3660  O   ILE A 467       3.174  -1.840  12.430  1.00 67.50           O  
ATOM   3661  CG1 ILE A 467       0.632   1.732  11.461  1.00 67.50           C  
ATOM   3662  CG2 ILE A 467       0.894  -0.359  10.070  1.00 67.50           C  
ATOM   3663  CD1 ILE A 467       0.895   2.727  10.336  1.00 67.50           C  
ATOM   3664  N   SER A 468       1.071  -2.721  12.344  1.00 79.25           N  
ATOM   3665  CA  SER A 468       1.560  -4.074  12.102  1.00 79.25           C  
ATOM   3666  C   SER A 468       1.547  -4.402  10.609  1.00 79.25           C  
ATOM   3667  CB  SER A 468       0.718  -5.094  12.859  1.00 79.25           C  
ATOM   3668  O   SER A 468       0.543  -4.184   9.930  1.00 79.25           O  
ATOM   3669  OG  SER A 468       1.019  -6.414  12.438  1.00 79.25           O  
ATOM   3670  N   GLU A 469       2.719  -4.789  10.086  1.00 82.06           N  
ATOM   3671  CA  GLU A 469       2.809  -5.223   8.695  1.00 82.06           C  
ATOM   3672  C   GLU A 469       1.750  -6.273   8.375  1.00 82.06           C  
ATOM   3673  CB  GLU A 469       4.207  -5.777   8.398  1.00 82.06           C  
ATOM   3674  O   GLU A 469       1.159  -6.258   7.297  1.00 82.06           O  
ATOM   3675  CG  GLU A 469       4.457  -6.043   6.918  1.00 82.06           C  
ATOM   3676  CD  GLU A 469       4.574  -4.773   6.090  1.00 82.06           C  
ATOM   3677  OE1 GLU A 469       4.191  -4.785   4.902  1.00 82.06           O  
ATOM   3678  OE2 GLU A 469       5.059  -3.758   6.637  1.00 82.06           O  
ATOM   3679  N   SER A 470       1.462  -7.121   9.281  1.00 88.06           N  
ATOM   3680  CA  SER A 470       0.485  -8.188   9.102  1.00 88.06           C  
ATOM   3681  C   SER A 470      -0.922  -7.629   8.922  1.00 88.06           C  
ATOM   3682  CB  SER A 470       0.513  -9.148  10.297  1.00 88.06           C  
ATOM   3683  O   SER A 470      -1.688  -8.117   8.086  1.00 88.06           O  
ATOM   3684  OG  SER A 470       1.771  -9.789  10.391  1.00 88.06           O  
ATOM   3685  N   GLU A 471      -1.184  -6.621   9.656  1.00 87.00           N  
ATOM   3686  CA  GLU A 471      -2.486  -5.977   9.516  1.00 87.00           C  
ATOM   3687  C   GLU A 471      -2.656  -5.371   8.125  1.00 87.00           C  
ATOM   3688  CB  GLU A 471      -2.672  -4.898  10.586  1.00 87.00           C  
ATOM   3689  O   GLU A 471      -3.715  -5.500   7.512  1.00 87.00           O  
ATOM   3690  CG  GLU A 471      -2.939  -5.453  11.984  1.00 87.00           C  
ATOM   3691  CD  GLU A 471      -3.062  -4.371  13.047  1.00 87.00           C  
ATOM   3692  OE1 GLU A 471      -3.785  -4.582  14.047  1.00 87.00           O  
ATOM   3693  OE2 GLU A 471      -2.432  -3.303  12.875  1.00 87.00           O  
ATOM   3694  N   HIS A 472      -1.612  -4.668   7.797  1.00 84.25           N  
ATOM   3695  CA  HIS A 472      -1.629  -4.078   6.465  1.00 84.25           C  
ATOM   3696  C   HIS A 472      -1.805  -5.145   5.391  1.00 84.25           C  
ATOM   3697  CB  HIS A 472      -0.344  -3.285   6.211  1.00 84.25           C  
ATOM   3698  O   HIS A 472      -2.602  -4.973   4.461  1.00 84.25           O  
ATOM   3699  CG  HIS A 472      -0.344  -2.533   4.918  1.00 84.25           C  
ATOM   3700  CD2 HIS A 472       0.440  -2.650   3.822  1.00 84.25           C  
ATOM   3701  ND1 HIS A 472      -1.234  -1.517   4.652  1.00 84.25           N  
ATOM   3702  CE1 HIS A 472      -0.997  -1.040   3.441  1.00 84.25           C  
ATOM   3703  NE2 HIS A 472       0.014  -1.711   2.916  1.00 84.25           N  
ATOM   3704  N   LEU A 473      -1.143  -6.230   5.477  1.00 89.06           N  
ATOM   3705  CA  LEU A 473      -1.221  -7.320   4.512  1.00 89.06           C  
ATOM   3706  C   LEU A 473      -2.602  -7.969   4.531  1.00 89.06           C  
ATOM   3707  CB  LEU A 473      -0.147  -8.375   4.805  1.00 89.06           C  
ATOM   3708  O   LEU A 473      -3.154  -8.297   3.480  1.00 89.06           O  
ATOM   3709  CG  LEU A 473       1.305  -7.934   4.609  1.00 89.06           C  
ATOM   3710  CD1 LEU A 473       2.258  -9.023   5.094  1.00 89.06           C  
ATOM   3711  CD2 LEU A 473       1.569  -7.594   3.146  1.00 89.06           C  
ATOM   3712  N   PHE A 474      -3.125  -8.070   5.746  1.00 89.69           N  
ATOM   3713  CA  PHE A 474      -4.457  -8.648   5.875  1.00 89.69           C  
ATOM   3714  C   PHE A 474      -5.500  -7.762   5.207  1.00 89.69           C  
ATOM   3715  CB  PHE A 474      -4.812  -8.852   7.352  1.00 89.69           C  
ATOM   3716  O   PHE A 474      -6.410  -8.258   4.539  1.00 89.69           O  
ATOM   3717  CG  PHE A 474      -6.152  -9.508   7.566  1.00 89.69           C  
ATOM   3718  CD1 PHE A 474      -7.082  -8.953   8.438  1.00 89.69           C  
ATOM   3719  CD2 PHE A 474      -6.484 -10.680   6.895  1.00 89.69           C  
ATOM   3720  CE1 PHE A 474      -8.320  -9.555   8.641  1.00 89.69           C  
ATOM   3721  CE2 PHE A 474      -7.723 -11.281   7.090  1.00 89.69           C  
ATOM   3722  CZ  PHE A 474      -8.641 -10.719   7.965  1.00 89.69           C  
ATOM   3723  N   HIS A 475      -5.328  -6.457   5.449  1.00 87.31           N  
ATOM   3724  CA  HIS A 475      -6.262  -5.527   4.820  1.00 87.31           C  
ATOM   3725  C   HIS A 475      -6.242  -5.668   3.305  1.00 87.31           C  
ATOM   3726  CB  HIS A 475      -5.938  -4.090   5.223  1.00 87.31           C  
ATOM   3727  O   HIS A 475      -7.289  -5.629   2.656  1.00 87.31           O  
ATOM   3728  CG  HIS A 475      -6.996  -3.105   4.844  1.00 87.31           C  
ATOM   3729  CD2 HIS A 475      -8.328  -3.262   4.656  1.00 87.31           C  
ATOM   3730  ND1 HIS A 475      -6.730  -1.773   4.609  1.00 87.31           N  
ATOM   3731  CE1 HIS A 475      -7.855  -1.153   4.293  1.00 87.31           C  
ATOM   3732  NE2 HIS A 475      -8.836  -2.035   4.312  1.00 87.31           N  
ATOM   3733  N   GLN A 476      -5.094  -5.812   2.738  1.00 87.19           N  
ATOM   3734  CA  GLN A 476      -4.969  -6.000   1.298  1.00 87.19           C  
ATOM   3735  C   GLN A 476      -5.629  -7.301   0.853  1.00 87.19           C  
ATOM   3736  CB  GLN A 476      -3.496  -5.992   0.882  1.00 87.19           C  
ATOM   3737  O   GLN A 476      -6.254  -7.352  -0.208  1.00 87.19           O  
ATOM   3738  CG  GLN A 476      -2.822  -4.633   1.034  1.00 87.19           C  
ATOM   3739  CD  GLN A 476      -1.374  -4.641   0.579  1.00 87.19           C  
ATOM   3740  NE2 GLN A 476      -0.503  -4.016   1.361  1.00 87.19           N  
ATOM   3741  OE1 GLN A 476      -1.042  -5.211  -0.467  1.00 87.19           O  
ATOM   3742  N   PHE A 477      -5.473  -8.250   1.708  1.00 86.81           N  
ATOM   3743  CA  PHE A 477      -6.109  -9.539   1.442  1.00 86.81           C  
ATOM   3744  C   PHE A 477      -7.625  -9.391   1.402  1.00 86.81           C  
ATOM   3745  CB  PHE A 477      -5.711 -10.570   2.504  1.00 86.81           C  
ATOM   3746  O   PHE A 477      -8.289  -9.977   0.548  1.00 86.81           O  
ATOM   3747  CG  PHE A 477      -6.133 -11.977   2.174  1.00 86.81           C  
ATOM   3748  CD1 PHE A 477      -7.383 -12.445   2.557  1.00 86.81           C  
ATOM   3749  CD2 PHE A 477      -5.281 -12.820   1.481  1.00 86.81           C  
ATOM   3750  CE1 PHE A 477      -7.777 -13.750   2.252  1.00 86.81           C  
ATOM   3751  CE2 PHE A 477      -5.668 -14.125   1.175  1.00 86.81           C  
ATOM   3752  CZ  PHE A 477      -6.914 -14.586   1.562  1.00 86.81           C  
ATOM   3753  N   LEU A 478      -8.234  -8.562   2.240  1.00 87.75           N  
ATOM   3754  CA  LEU A 478      -9.672  -8.336   2.338  1.00 87.75           C  
ATOM   3755  C   LEU A 478     -10.203  -7.684   1.065  1.00 87.75           C  
ATOM   3756  CB  LEU A 478     -10.000  -7.461   3.549  1.00 87.75           C  
ATOM   3757  O   LEU A 478     -11.391  -7.824   0.744  1.00 87.75           O  
ATOM   3758  CG  LEU A 478      -9.672  -8.047   4.922  1.00 87.75           C  
ATOM   3759  CD1 LEU A 478     -10.031  -7.059   6.023  1.00 87.75           C  
ATOM   3760  CD2 LEU A 478     -10.406  -9.375   5.121  1.00 87.75           C  
ATOM   3761  N   LEU A 479      -9.312  -7.086   0.319  1.00 87.00           N  
ATOM   3762  CA  LEU A 479      -9.703  -6.426  -0.921  1.00 87.00           C  
ATOM   3763  C   LEU A 479      -9.719  -7.418  -2.082  1.00 87.00           C  
ATOM   3764  CB  LEU A 479      -8.758  -5.266  -1.238  1.00 87.00           C  
ATOM   3765  O   LEU A 479     -10.016  -7.039  -3.219  1.00 87.00           O  
ATOM   3766  CG  LEU A 479      -8.789  -4.082  -0.271  1.00 87.00           C  
ATOM   3767  CD1 LEU A 479      -7.648  -3.117  -0.579  1.00 87.00           C  
ATOM   3768  CD2 LEU A 479     -10.133  -3.369  -0.343  1.00 87.00           C  
ATOM   3769  N   ASN A 480      -9.406  -8.609  -1.829  1.00 85.31           N  
ATOM   3770  CA  ASN A 480      -9.406  -9.711  -2.781  1.00 85.31           C  
ATOM   3771  C   ASN A 480      -8.312  -9.539  -3.832  1.00 85.31           C  
ATOM   3772  CB  ASN A 480     -10.773  -9.852  -3.453  1.00 85.31           C  
ATOM   3773  O   ASN A 480      -8.492  -9.922  -4.988  1.00 85.31           O  
ATOM   3774  CG  ASN A 480     -11.000 -11.227  -4.035  1.00 85.31           C  
ATOM   3775  ND2 ASN A 480     -11.781 -11.297  -5.105  1.00 85.31           N  
ATOM   3776  OD1 ASN A 480     -10.484 -12.227  -3.520  1.00 85.31           O  
ATOM   3777  N   LYS A 481      -7.328  -8.906  -3.512  1.00 90.06           N  
ATOM   3778  CA  LYS A 481      -6.199  -8.766  -4.430  1.00 90.06           C  
ATOM   3779  C   LYS A 481      -5.508 -10.109  -4.652  1.00 90.06           C  
ATOM   3780  CB  LYS A 481      -5.199  -7.742  -3.904  1.00 90.06           C  
ATOM   3781  O   LYS A 481      -5.301 -10.875  -3.707  1.00 90.06           O  
ATOM   3782  CG  LYS A 481      -5.695  -6.305  -3.967  1.00 90.06           C  
ATOM   3783  CD  LYS A 481      -4.605  -5.320  -3.566  1.00 90.06           C  
ATOM   3784  CE  LYS A 481      -5.043  -3.879  -3.791  1.00 90.06           C  
ATOM   3785  NZ  LYS A 481      -3.957  -2.910  -3.453  1.00 90.06           N  
ATOM   3786  N   ARG A 482      -5.148 -10.375  -5.914  1.00 91.56           N  
ATOM   3787  CA  ARG A 482      -4.406 -11.578  -6.262  1.00 91.56           C  
ATOM   3788  C   ARG A 482      -2.955 -11.258  -6.590  1.00 91.56           C  
ATOM   3789  CB  ARG A 482      -5.062 -12.297  -7.445  1.00 91.56           C  
ATOM   3790  O   ARG A 482      -2.150 -12.156  -6.828  1.00 91.56           O  
ATOM   3791  CG  ARG A 482      -6.465 -12.805  -7.156  1.00 91.56           C  
ATOM   3792  CD  ARG A 482      -7.082 -13.484  -8.375  1.00 91.56           C  
ATOM   3793  NE  ARG A 482      -7.395 -12.523  -9.422  1.00 91.56           N  
ATOM   3794  NH1 ARG A 482      -8.289 -14.086 -10.875  1.00 91.56           N  
ATOM   3795  NH2 ARG A 482      -8.203 -11.867 -11.477  1.00 91.56           N  
ATOM   3796  CZ  ARG A 482      -7.961 -12.828 -10.586  1.00 91.56           C  
ATOM   3797  N   SER A 483      -2.736 -10.086  -6.648  1.00 93.44           N  
ATOM   3798  CA  SER A 483      -1.403  -9.562  -6.918  1.00 93.44           C  
ATOM   3799  C   SER A 483      -1.209  -8.195  -6.270  1.00 93.44           C  
ATOM   3800  CB  SER A 483      -1.160  -9.461  -8.422  1.00 93.44           C  
ATOM   3801  O   SER A 483      -2.168  -7.434  -6.105  1.00 93.44           O  
ATOM   3802  OG  SER A 483       0.011  -8.711  -8.695  1.00 93.44           O  
ATOM   3803  N   PRO A 484       0.038  -7.930  -5.934  1.00 92.69           N  
ATOM   3804  CA  PRO A 484       0.316  -6.602  -5.391  1.00 92.69           C  
ATOM   3805  C   PRO A 484       0.072  -5.484  -6.402  1.00 92.69           C  
ATOM   3806  CB  PRO A 484       1.797  -6.680  -5.008  1.00 92.69           C  
ATOM   3807  O   PRO A 484       0.002  -4.309  -6.027  1.00 92.69           O  
ATOM   3808  CG  PRO A 484       2.344  -7.805  -5.828  1.00 92.69           C  
ATOM   3809  CD  PRO A 484       1.223  -8.750  -6.141  1.00 92.69           C  
ATOM   3810  N   PHE A 485      -0.153  -5.844  -7.641  1.00 95.44           N  
ATOM   3811  CA  PHE A 485      -0.160  -4.852  -8.711  1.00 95.44           C  
ATOM   3812  C   PHE A 485      -1.586  -4.441  -9.055  1.00 95.44           C  
ATOM   3813  CB  PHE A 485       0.551  -5.391  -9.953  1.00 95.44           C  
ATOM   3814  O   PHE A 485      -1.797  -3.537  -9.867  1.00 95.44           O  
ATOM   3815  CG  PHE A 485       1.927  -5.934  -9.672  1.00 95.44           C  
ATOM   3816  CD1 PHE A 485       2.885  -5.152  -9.047  1.00 95.44           C  
ATOM   3817  CD2 PHE A 485       2.264  -7.230 -10.047  1.00 95.44           C  
ATOM   3818  CE1 PHE A 485       4.160  -5.652  -8.789  1.00 95.44           C  
ATOM   3819  CE2 PHE A 485       3.535  -7.738  -9.797  1.00 95.44           C  
ATOM   3820  CZ  PHE A 485       4.480  -6.945  -9.164  1.00 95.44           C  
ATOM   3821  N   GLN A 486      -2.521  -5.105  -8.461  1.00 93.94           N  
ATOM   3822  CA  GLN A 486      -3.914  -4.801  -8.773  1.00 93.94           C  
ATOM   3823  C   GLN A 486      -4.367  -3.520  -8.078  1.00 93.94           C  
ATOM   3824  CB  GLN A 486      -4.824  -5.965  -8.375  1.00 93.94           C  
ATOM   3825  O   GLN A 486      -4.090  -3.320  -6.895  1.00 93.94           O  
ATOM   3826  CG  GLN A 486      -4.691  -7.184  -9.281  1.00 93.94           C  
ATOM   3827  CD  GLN A 486      -5.645  -8.297  -8.906  1.00 93.94           C  
ATOM   3828  NE2 GLN A 486      -6.367  -8.820  -9.891  1.00 93.94           N  
ATOM   3829  OE1 GLN A 486      -5.730  -8.695  -7.734  1.00 93.94           O  
ATOM   3830  N   ASN A 487      -4.977  -2.699  -8.852  1.00 93.56           N  
ATOM   3831  CA  ASN A 487      -5.582  -1.476  -8.336  1.00 93.56           C  
ATOM   3832  C   ASN A 487      -7.004  -1.719  -7.844  1.00 93.56           C  
ATOM   3833  CB  ASN A 487      -5.570  -0.380  -9.406  1.00 93.56           C  
ATOM   3834  O   ASN A 487      -7.777  -2.434  -8.484  1.00 93.56           O  
ATOM   3835  CG  ASN A 487      -6.211   0.908  -8.922  1.00 93.56           C  
ATOM   3836  ND2 ASN A 487      -5.395   1.822  -8.414  1.00 93.56           N  
ATOM   3837  OD1 ASN A 487      -7.430   1.079  -9.016  1.00 93.56           O  
ATOM   3838  N   THR A 488      -7.410  -1.054  -6.730  1.00 90.50           N  
ATOM   3839  CA  THR A 488      -8.703  -1.337  -6.117  1.00 90.50           C  
ATOM   3840  C   THR A 488      -9.578  -0.085  -6.094  1.00 90.50           C  
ATOM   3841  CB  THR A 488      -8.539  -1.879  -4.688  1.00 90.50           C  
ATOM   3842  O   THR A 488     -10.586  -0.037  -5.383  1.00 90.50           O  
ATOM   3843  CG2 THR A 488      -7.797  -3.211  -4.684  1.00 90.50           C  
ATOM   3844  OG1 THR A 488      -7.797  -0.932  -3.906  1.00 90.50           O  
ATOM   3845  N   HIS A 489      -9.211   0.903  -6.820  1.00 88.81           N  
ATOM   3846  CA  HIS A 489      -9.891   2.191  -6.715  1.00 88.81           C  
ATOM   3847  C   HIS A 489     -11.297   2.117  -7.289  1.00 88.81           C  
ATOM   3848  CB  HIS A 489      -9.086   3.279  -7.434  1.00 88.81           C  
ATOM   3849  O   HIS A 489     -12.148   2.961  -6.977  1.00 88.81           O  
ATOM   3850  CG  HIS A 489      -7.879   3.732  -6.672  1.00 88.81           C  
ATOM   3851  CD2 HIS A 489      -6.688   4.207  -7.102  1.00 88.81           C  
ATOM   3852  ND1 HIS A 489      -7.820   3.725  -5.297  1.00 88.81           N  
ATOM   3853  CE1 HIS A 489      -6.641   4.176  -4.910  1.00 88.81           C  
ATOM   3854  NE2 HIS A 489      -5.934   4.477  -5.984  1.00 88.81           N  
ATOM   3855  N   ARG A 490     -11.570   1.039  -8.062  1.00 84.94           N  
ATOM   3856  CA  ARG A 490     -12.914   0.884  -8.625  1.00 84.94           C  
ATOM   3857  C   ARG A 490     -13.750  -0.074  -7.781  1.00 84.94           C  
ATOM   3858  CB  ARG A 490     -12.836   0.384 -10.062  1.00 84.94           C  
ATOM   3859  O   ARG A 490     -14.883  -0.400  -8.148  1.00 84.94           O  
ATOM   3860  CG  ARG A 490     -12.297   1.414 -11.047  1.00 84.94           C  
ATOM   3861  CD  ARG A 490     -12.562   1.010 -12.492  1.00 84.94           C  
ATOM   3862  NE  ARG A 490     -12.156   2.055 -13.430  1.00 84.94           N  
ATOM   3863  NH1 ARG A 490     -12.898   0.943 -15.312  1.00 84.94           N  
ATOM   3864  NH2 ARG A 490     -11.914   3.006 -15.500  1.00 84.94           N  
ATOM   3865  CZ  ARG A 490     -12.328   1.998 -14.742  1.00 84.94           C  
ATOM   3866  N   LEU A 491     -13.164  -0.506  -6.688  1.00 80.19           N  
ATOM   3867  CA  LEU A 491     -13.891  -1.360  -5.758  1.00 80.19           C  
ATOM   3868  C   LEU A 491     -14.742  -0.525  -4.801  1.00 80.19           C  
ATOM   3869  CB  LEU A 491     -12.922  -2.240  -4.965  1.00 80.19           C  
ATOM   3870  O   LEU A 491     -14.258   0.460  -4.238  1.00 80.19           O  
ATOM   3871  CG  LEU A 491     -12.344  -3.445  -5.703  1.00 80.19           C  
ATOM   3872  CD1 LEU A 491     -11.328  -4.164  -4.824  1.00 80.19           C  
ATOM   3873  CD2 LEU A 491     -13.453  -4.398  -6.133  1.00 80.19           C  
ATOM   3874  N   GLU A 492     -15.953  -0.905  -4.707  1.00 75.75           N  
ATOM   3875  CA  GLU A 492     -16.875  -0.196  -3.818  1.00 75.75           C  
ATOM   3876  C   GLU A 492     -17.047  -0.945  -2.502  1.00 75.75           C  
ATOM   3877  CB  GLU A 492     -18.219   0.011  -4.496  1.00 75.75           C  
ATOM   3878  O   GLU A 492     -16.953  -2.174  -2.463  1.00 75.75           O  
ATOM   3879  CG  GLU A 492     -18.156   0.860  -5.758  1.00 75.75           C  
ATOM   3880  CD  GLU A 492     -19.516   1.045  -6.430  1.00 75.75           C  
ATOM   3881  OE1 GLU A 492     -19.594   1.772  -7.445  1.00 75.75           O  
ATOM   3882  OE2 GLU A 492     -20.500   0.459  -5.934  1.00 75.75           O  
ATOM   3883  N   GLY A 493     -17.156  -0.161  -1.367  1.00 67.62           N  
ATOM   3884  CA  GLY A 493     -17.391  -0.765  -0.067  1.00 67.62           C  
ATOM   3885  C   GLY A 493     -16.234  -0.612   0.892  1.00 67.62           C  
ATOM   3886  O   GLY A 493     -15.188  -0.072   0.525  1.00 67.62           O  
ATOM   3887  N   ASN A 494     -16.531  -1.007   2.178  1.00 75.69           N  
ATOM   3888  CA  ASN A 494     -15.523  -0.984   3.236  1.00 75.69           C  
ATOM   3889  C   ASN A 494     -15.062  -2.393   3.604  1.00 75.69           C  
ATOM   3890  CB  ASN A 494     -16.062  -0.264   4.473  1.00 75.69           C  
ATOM   3891  O   ASN A 494     -15.828  -3.168   4.180  1.00 75.69           O  
ATOM   3892  CG  ASN A 494     -15.016  -0.095   5.555  1.00 75.69           C  
ATOM   3893  ND2 ASN A 494     -15.367   0.631   6.613  1.00 75.69           N  
ATOM   3894  OD1 ASN A 494     -13.906  -0.612   5.445  1.00 75.69           O  
ATOM   3895  N   ALA A 495     -13.812  -2.721   3.217  1.00 78.88           N  
ATOM   3896  CA  ALA A 495     -13.273  -4.059   3.438  1.00 78.88           C  
ATOM   3897  C   ALA A 495     -13.203  -4.383   4.926  1.00 78.88           C  
ATOM   3898  CB  ALA A 495     -11.898  -4.191   2.797  1.00 78.88           C  
ATOM   3899  O   ALA A 495     -13.094  -5.551   5.309  1.00 78.88           O  
ATOM   3900  N   LEU A 496     -13.344  -3.389   5.758  1.00 83.00           N  
ATOM   3901  CA  LEU A 496     -13.250  -3.607   7.195  1.00 83.00           C  
ATOM   3902  C   LEU A 496     -14.570  -4.125   7.758  1.00 83.00           C  
ATOM   3903  CB  LEU A 496     -12.852  -2.314   7.910  1.00 83.00           C  
ATOM   3904  O   LEU A 496     -14.625  -4.609   8.891  1.00 83.00           O  
ATOM   3905  CG  LEU A 496     -11.461  -1.766   7.590  1.00 83.00           C  
ATOM   3906  CD1 LEU A 496     -11.195  -0.487   8.375  1.00 83.00           C  
ATOM   3907  CD2 LEU A 496     -10.391  -2.811   7.887  1.00 83.00           C  
ATOM   3908  N   ASN A 497     -15.672  -4.102   6.969  1.00 77.62           N  
ATOM   3909  CA  ASN A 497     -16.984  -4.594   7.387  1.00 77.62           C  
ATOM   3910  C   ASN A 497     -17.141  -6.082   7.082  1.00 77.62           C  
ATOM   3911  CB  ASN A 497     -18.094  -3.789   6.715  1.00 77.62           C  
ATOM   3912  O   ASN A 497     -18.234  -6.629   7.227  1.00 77.62           O  
ATOM   3913  CG  ASN A 497     -18.203  -2.377   7.254  1.00 77.62           C  
ATOM   3914  ND2 ASN A 497     -18.828  -1.491   6.480  1.00 77.62           N  
ATOM   3915  OD1 ASN A 497     -17.734  -2.084   8.359  1.00 77.62           O  
ATOM   3916  N   VAL A 498     -16.125  -6.719   6.816  1.00 80.06           N  
ATOM   3917  CA  VAL A 498     -16.172  -8.117   6.391  1.00 80.06           C  
ATOM   3918  C   VAL A 498     -16.438  -9.016   7.594  1.00 80.06           C  
ATOM   3919  CB  VAL A 498     -14.859  -8.539   5.691  1.00 80.06           C  
ATOM   3920  O   VAL A 498     -16.062  -8.680   8.719  1.00 80.06           O  
ATOM   3921  CG1 VAL A 498     -13.688  -8.484   6.672  1.00 80.06           C  
ATOM   3922  CG2 VAL A 498     -15.000  -9.938   5.090  1.00 80.06           C  
ATOM   3923  N   GLU A 499     -17.234 -10.062   7.340  1.00 82.50           N  
ATOM   3924  CA  GLU A 499     -17.406 -11.141   8.312  1.00 82.50           C  
ATOM   3925  C   GLU A 499     -16.359 -12.227   8.133  1.00 82.50           C  
ATOM   3926  CB  GLU A 499     -18.812 -11.742   8.195  1.00 82.50           C  
ATOM   3927  O   GLU A 499     -16.188 -12.766   7.035  1.00 82.50           O  
ATOM   3928  CG  GLU A 499     -19.125 -12.766   9.273  1.00 82.50           C  
ATOM   3929  CD  GLU A 499     -20.500 -13.414   9.094  1.00 82.50           C  
ATOM   3930  OE1 GLU A 499     -20.891 -14.234   9.953  1.00 82.50           O  
ATOM   3931  OE2 GLU A 499     -21.172 -13.094   8.094  1.00 82.50           O  
ATOM   3932  N   ILE A 500     -15.562 -12.492   9.297  1.00 86.06           N  
ATOM   3933  CA  ILE A 500     -14.539 -13.531   9.273  1.00 86.06           C  
ATOM   3934  C   ILE A 500     -15.141 -14.867   9.703  1.00 86.06           C  
ATOM   3935  CB  ILE A 500     -13.344 -13.164  10.188  1.00 86.06           C  
ATOM   3936  O   ILE A 500     -15.680 -14.984  10.805  1.00 86.06           O  
ATOM   3937  CG1 ILE A 500     -12.781 -11.789   9.812  1.00 86.06           C  
ATOM   3938  CG2 ILE A 500     -12.258 -14.242  10.109  1.00 86.06           C  
ATOM   3939  CD1 ILE A 500     -12.141 -11.742   8.438  1.00 86.06           C  
ATOM   3940  N   VAL A 501     -15.047 -15.875   8.773  1.00 85.06           N  
ATOM   3941  CA  VAL A 501     -15.625 -17.188   9.070  1.00 85.06           C  
ATOM   3942  C   VAL A 501     -14.570 -18.266   8.867  1.00 85.06           C  
ATOM   3943  CB  VAL A 501     -16.859 -17.469   8.195  1.00 85.06           C  
ATOM   3944  O   VAL A 501     -13.617 -18.078   8.117  1.00 85.06           O  
ATOM   3945  CG1 VAL A 501     -17.984 -16.469   8.500  1.00 85.06           C  
ATOM   3946  CG2 VAL A 501     -16.500 -17.438   6.719  1.00 85.06           C  
ATOM   3947  N   ALA A 502     -14.688 -19.312   9.648  1.00 85.31           N  
ATOM   3948  CA  ALA A 502     -13.773 -20.438   9.531  1.00 85.31           C  
ATOM   3949  C   ALA A 502     -14.062 -21.234   8.258  1.00 85.31           C  
ATOM   3950  CB  ALA A 502     -13.883 -21.344  10.758  1.00 85.31           C  
ATOM   3951  O   ALA A 502     -15.219 -21.438   7.895  1.00 85.31           O  
ATOM   3952  N   THR A 503     -12.867 -21.609   7.508  1.00 80.56           N  
ATOM   3953  CA  THR A 503     -13.000 -22.438   6.312  1.00 80.56           C  
ATOM   3954  C   THR A 503     -13.531 -23.828   6.668  1.00 80.56           C  
ATOM   3955  CB  THR A 503     -11.656 -22.578   5.574  1.00 80.56           C  
ATOM   3956  O   THR A 503     -13.148 -24.391   7.691  1.00 80.56           O  
ATOM   3957  CG2 THR A 503     -11.797 -23.438   4.328  1.00 80.56           C  
ATOM   3958  OG1 THR A 503     -11.195 -21.266   5.188  1.00 80.56           O  
ATOM   3959  N   GLN A 504     -14.508 -24.281   5.871  1.00 68.44           N  
ATOM   3960  CA  GLN A 504     -15.070 -25.625   6.051  1.00 68.44           C  
ATOM   3961  C   GLN A 504     -14.344 -26.641   5.176  1.00 68.44           C  
ATOM   3962  CB  GLN A 504     -16.562 -25.625   5.738  1.00 68.44           C  
ATOM   3963  O   GLN A 504     -14.516 -27.844   5.355  1.00 68.44           O  
ATOM   3964  CG  GLN A 504     -17.391 -24.797   6.711  1.00 68.44           C  
ATOM   3965  CD  GLN A 504     -18.891 -24.875   6.426  1.00 68.44           C  
ATOM   3966  NE2 GLN A 504     -19.672 -24.125   7.176  1.00 68.44           N  
ATOM   3967  OE1 GLN A 504     -19.312 -25.625   5.535  1.00 68.44           O  
ATOM   3968  N   GLY A 505     -13.367 -26.234   4.398  1.00 60.00           N  
ATOM   3969  CA  GLY A 505     -12.758 -27.109   3.412  1.00 60.00           C  
ATOM   3970  C   GLY A 505     -11.477 -27.750   3.900  1.00 60.00           C  
ATOM   3971  O   GLY A 505     -10.812 -27.234   4.797  1.00 60.00           O  
ATOM   3972  N   ALA A 506     -11.211 -29.109   3.539  1.00 57.09           N  
ATOM   3973  CA  ALA A 506     -10.086 -29.984   3.842  1.00 57.09           C  
ATOM   3974  C   ALA A 506      -8.773 -29.391   3.342  1.00 57.09           C  
ATOM   3975  CB  ALA A 506     -10.312 -31.359   3.225  1.00 57.09           C  
ATOM   3976  O   ALA A 506      -7.695 -29.859   3.717  1.00 57.09           O  
ATOM   3977  N   GLN A 507      -8.812 -28.328   2.473  1.00 60.69           N  
ATOM   3978  CA  GLN A 507      -7.656 -27.828   1.738  1.00 60.69           C  
ATOM   3979  C   GLN A 507      -6.664 -27.141   2.674  1.00 60.69           C  
ATOM   3980  CB  GLN A 507      -8.094 -26.859   0.637  1.00 60.69           C  
ATOM   3981  O   GLN A 507      -5.461 -27.125   2.406  1.00 60.69           O  
ATOM   3982  CG  GLN A 507      -8.844 -27.531  -0.507  1.00 60.69           C  
ATOM   3983  CD  GLN A 507      -9.469 -26.531  -1.462  1.00 60.69           C  
ATOM   3984  NE2 GLN A 507     -10.188 -27.047  -2.459  1.00 60.69           N  
ATOM   3985  OE1 GLN A 507      -9.312 -25.328  -1.304  1.00 60.69           O  
ATOM   3986  N   MET A 508      -7.027 -26.875   3.959  1.00 59.91           N  
ATOM   3987  CA  MET A 508      -6.180 -26.125   4.883  1.00 59.91           C  
ATOM   3988  C   MET A 508      -5.617 -27.047   5.969  1.00 59.91           C  
ATOM   3989  CB  MET A 508      -6.965 -24.984   5.520  1.00 59.91           C  
ATOM   3990  O   MET A 508      -4.934 -26.578   6.883  1.00 59.91           O  
ATOM   3991  CG  MET A 508      -7.383 -23.906   4.531  1.00 59.91           C  
ATOM   3992  SD  MET A 508      -5.988 -22.812   4.039  1.00 59.91           S  
ATOM   3993  CE  MET A 508      -5.844 -21.781   5.523  1.00 59.91           C  
ATOM   3994  N   ALA A 509      -5.895 -28.375   5.949  1.00 54.81           N  
ATOM   3995  CA  ALA A 509      -5.543 -29.359   6.965  1.00 54.81           C  
ATOM   3996  C   ALA A 509      -4.031 -29.469   7.121  1.00 54.81           C  
ATOM   3997  CB  ALA A 509      -6.145 -30.719   6.617  1.00 54.81           C  
ATOM   3998  O   ALA A 509      -3.527 -29.672   8.227  1.00 54.81           O  
ATOM   3999  N   GLY A 510      -3.168 -29.078   6.188  1.00 59.88           N  
ATOM   4000  CA  GLY A 510      -1.722 -29.234   6.250  1.00 59.88           C  
ATOM   4001  C   GLY A 510      -1.035 -28.062   6.934  1.00 59.88           C  
ATOM   4002  O   GLY A 510       0.165 -28.109   7.211  1.00 59.88           O  
ATOM   4003  N   LEU A 511      -1.768 -27.094   7.309  1.00 69.44           N  
ATOM   4004  CA  LEU A 511      -1.199 -25.875   7.895  1.00 69.44           C  
ATOM   4005  C   LEU A 511      -1.311 -25.906   9.414  1.00 69.44           C  
ATOM   4006  CB  LEU A 511      -1.901 -24.641   7.344  1.00 69.44           C  
ATOM   4007  O   LEU A 511      -0.914 -24.953  10.094  1.00 69.44           O  
ATOM   4008  CG  LEU A 511      -1.740 -24.375   5.848  1.00 69.44           C  
ATOM   4009  CD1 LEU A 511      -2.646 -23.219   5.410  1.00 69.44           C  
ATOM   4010  CD2 LEU A 511      -0.284 -24.062   5.512  1.00 69.44           C  
ATOM   4011  N   GLU A 512      -1.800 -27.094   9.906  1.00 67.00           N  
ATOM   4012  CA  GLU A 512      -2.035 -27.297  11.336  1.00 67.00           C  
ATOM   4013  C   GLU A 512      -0.724 -27.312  12.117  1.00 67.00           C  
ATOM   4014  CB  GLU A 512      -2.805 -28.594  11.578  1.00 67.00           C  
ATOM   4015  O   GLU A 512      -0.676 -26.875  13.266  1.00 67.00           O  
ATOM   4016  CG  GLU A 512      -4.266 -28.531  11.156  1.00 67.00           C  
ATOM   4017  CD  GLU A 512      -4.973 -29.875  11.250  1.00 67.00           C  
ATOM   4018  OE1 GLU A 512      -6.168 -29.969  10.875  1.00 67.00           O  
ATOM   4019  OE2 GLU A 512      -4.332 -30.859  11.703  1.00 67.00           O  
ATOM   4020  N   ASN A 513       0.332 -27.781  11.453  1.00 69.69           N  
ATOM   4021  CA  ASN A 513       1.633 -27.859  12.109  1.00 69.69           C  
ATOM   4022  C   ASN A 513       2.148 -26.469  12.500  1.00 69.69           C  
ATOM   4023  CB  ASN A 513       2.646 -28.562  11.211  1.00 69.69           C  
ATOM   4024  O   ASN A 513       2.758 -26.297  13.555  1.00 69.69           O  
ATOM   4025  CG  ASN A 513       2.334 -30.031  11.031  1.00 69.69           C  
ATOM   4026  ND2 ASN A 513       2.850 -30.625   9.953  1.00 69.69           N  
ATOM   4027  OD1 ASN A 513       1.636 -30.641  11.844  1.00 69.69           O  
ATOM   4028  N   TYR A 514       1.831 -25.469  11.664  1.00 71.88           N  
ATOM   4029  CA  TYR A 514       2.291 -24.109  11.945  1.00 71.88           C  
ATOM   4030  C   TYR A 514       1.562 -23.531  13.148  1.00 71.88           C  
ATOM   4031  CB  TYR A 514       2.090 -23.219  10.719  1.00 71.88           C  
ATOM   4032  O   TYR A 514       2.164 -22.828  13.969  1.00 71.88           O  
ATOM   4033  CG  TYR A 514       2.900 -23.625   9.516  1.00 71.88           C  
ATOM   4034  CD1 TYR A 514       4.250 -23.312   9.414  1.00 71.88           C  
ATOM   4035  CD2 TYR A 514       2.316 -24.359   8.484  1.00 71.88           C  
ATOM   4036  CE1 TYR A 514       5.000 -23.688   8.312  1.00 71.88           C  
ATOM   4037  CE2 TYR A 514       3.057 -24.750   7.371  1.00 71.88           C  
ATOM   4038  OH  TYR A 514       5.133 -24.797   6.195  1.00 71.88           O  
ATOM   4039  CZ  TYR A 514       4.395 -24.406   7.293  1.00 71.88           C  
ATOM   4040  N   LEU A 515       0.357 -23.953  13.312  1.00 70.31           N  
ATOM   4041  CA  LEU A 515      -0.513 -23.453  14.367  1.00 70.31           C  
ATOM   4042  C   LEU A 515      -0.204 -24.141  15.695  1.00 70.31           C  
ATOM   4043  CB  LEU A 515      -1.983 -23.672  14.000  1.00 70.31           C  
ATOM   4044  O   LEU A 515      -0.298 -23.516  16.750  1.00 70.31           O  
ATOM   4045  CG  LEU A 515      -2.496 -22.906  12.781  1.00 70.31           C  
ATOM   4046  CD1 LEU A 515      -3.912 -23.359  12.430  1.00 70.31           C  
ATOM   4047  CD2 LEU A 515      -2.451 -21.406  13.031  1.00 70.31           C  
ATOM   4048  N   ARG A 516       0.119 -25.406  15.570  1.00 74.31           N  
ATOM   4049  CA  ARG A 516       0.443 -26.203  16.750  1.00 74.31           C  
ATOM   4050  C   ARG A 516       1.642 -25.609  17.500  1.00 74.31           C  
ATOM   4051  CB  ARG A 516       0.723 -27.656  16.359  1.00 74.31           C  
ATOM   4052  O   ARG A 516       1.636 -25.531  18.719  1.00 74.31           O  
ATOM   4053  CG  ARG A 516       0.862 -28.594  17.547  1.00 74.31           C  
ATOM   4054  CD  ARG A 516       1.180 -30.016  17.094  1.00 74.31           C  
ATOM   4055  NE  ARG A 516       0.205 -30.500  16.125  1.00 74.31           N  
ATOM   4056  NH1 ARG A 516       1.259 -32.531  15.789  1.00 74.31           N  
ATOM   4057  NH2 ARG A 516      -0.677 -32.031  14.664  1.00 74.31           N  
ATOM   4058  CZ  ARG A 516       0.264 -31.688  15.531  1.00 74.31           C  
ATOM   4059  N   ALA A 517       2.621 -25.156  16.750  1.00 68.31           N  
ATOM   4060  CA  ALA A 517       3.838 -24.609  17.344  1.00 68.31           C  
ATOM   4061  C   ALA A 517       3.541 -23.328  18.125  1.00 68.31           C  
ATOM   4062  CB  ALA A 517       4.883 -24.344  16.266  1.00 68.31           C  
ATOM   4063  O   ALA A 517       4.074 -23.125  19.219  1.00 68.31           O  
ATOM   4064  N   ILE A 518       2.686 -22.500  17.594  1.00 69.75           N  
ATOM   4065  CA  ILE A 518       2.322 -21.234  18.250  1.00 69.75           C  
ATOM   4066  C   ILE A 518       1.512 -21.516  19.500  1.00 69.75           C  
ATOM   4067  CB  ILE A 518       1.525 -20.328  17.281  1.00 69.75           C  
ATOM   4068  O   ILE A 518       1.743 -20.906  20.547  1.00 69.75           O  
ATOM   4069  CG1 ILE A 518       2.406 -19.891  16.109  1.00 69.75           C  
ATOM   4070  CG2 ILE A 518       0.971 -19.109  18.031  1.00 69.75           C  
ATOM   4071  CD1 ILE A 518       1.674 -19.062  15.062  1.00 69.75           C  
ATOM   4072  N   GLN A 519       0.578 -22.484  19.375  1.00 71.81           N  
ATOM   4073  CA  GLN A 519      -0.286 -22.828  20.500  1.00 71.81           C  
ATOM   4074  C   GLN A 519       0.520 -23.422  21.641  1.00 71.81           C  
ATOM   4075  CB  GLN A 519      -1.376 -23.812  20.047  1.00 71.81           C  
ATOM   4076  O   GLN A 519       0.272 -23.125  22.812  1.00 71.81           O  
ATOM   4077  CG  GLN A 519      -2.467 -23.172  19.203  1.00 71.81           C  
ATOM   4078  CD  GLN A 519      -3.467 -24.188  18.672  1.00 71.81           C  
ATOM   4079  NE2 GLN A 519      -4.574 -23.688  18.125  1.00 71.81           N  
ATOM   4080  OE1 GLN A 519      -3.246 -25.391  18.750  1.00 71.81           O  
ATOM   4081  N   GLU A 520       1.473 -24.281  21.328  1.00 72.69           N  
ATOM   4082  CA  GLU A 520       2.330 -24.922  22.328  1.00 72.69           C  
ATOM   4083  C   GLU A 520       3.189 -23.891  23.047  1.00 72.69           C  
ATOM   4084  CB  GLU A 520       3.221 -25.984  21.688  1.00 72.69           C  
ATOM   4085  O   GLU A 520       3.406 -23.984  24.266  1.00 72.69           O  
ATOM   4086  CG  GLU A 520       2.475 -27.250  21.281  1.00 72.69           C  
ATOM   4087  CD  GLU A 520       3.352 -28.250  20.547  1.00 72.69           C  
ATOM   4088  OE1 GLU A 520       2.857 -29.344  20.203  1.00 72.69           O  
ATOM   4089  OE2 GLU A 520       4.543 -27.938  20.328  1.00 72.69           O  
ATOM   4090  N   ALA A 521       3.674 -22.875  22.297  1.00 65.50           N  
ATOM   4091  CA  ALA A 521       4.473 -21.797  22.875  1.00 65.50           C  
ATOM   4092  C   ALA A 521       3.629 -20.922  23.812  1.00 65.50           C  
ATOM   4093  CB  ALA A 521       5.109 -20.953  21.781  1.00 65.50           C  
ATOM   4094  O   ALA A 521       4.098 -20.484  24.859  1.00 65.50           O  
ATOM   4095  N   GLN A 522       2.369 -20.734  23.422  1.00 64.38           N  
ATOM   4096  CA  GLN A 522       1.454 -19.953  24.234  1.00 64.38           C  
ATOM   4097  C   GLN A 522       1.075 -20.688  25.516  1.00 64.38           C  
ATOM   4098  CB  GLN A 522       0.196 -19.594  23.438  1.00 64.38           C  
ATOM   4099  O   GLN A 522       0.938 -20.062  26.578  1.00 64.38           O  
ATOM   4100  CG  GLN A 522       0.423 -18.547  22.359  1.00 64.38           C  
ATOM   4101  CD  GLN A 522      -0.838 -18.219  21.578  1.00 64.38           C  
ATOM   4102  NE2 GLN A 522      -0.881 -17.031  20.984  1.00 64.38           N  
ATOM   4103  OE1 GLN A 522      -1.767 -19.031  21.516  1.00 64.38           O  
ATOM   4104  N   GLN A 523       0.887 -22.016  25.406  1.00 58.78           N  
ATOM   4105  CA  GLN A 523       0.546 -22.844  26.547  1.00 58.78           C  
ATOM   4106  C   GLN A 523       1.703 -22.922  27.547  1.00 58.78           C  
ATOM   4107  CB  GLN A 523       0.161 -24.250  26.094  1.00 58.78           C  
ATOM   4108  O   GLN A 523       1.486 -22.922  28.766  1.00 58.78           O  
ATOM   4109  CG  GLN A 523      -1.275 -24.375  25.609  1.00 58.78           C  
ATOM   4110  CD  GLN A 523      -1.616 -25.766  25.109  1.00 58.78           C  
ATOM   4111  NE2 GLN A 523      -2.830 -25.938  24.594  1.00 58.78           N  
ATOM   4112  OE1 GLN A 523      -0.794 -26.688  25.188  1.00 58.78           O  
ATOM   4113  N   GLU A 524       2.934 -23.000  27.062  1.00 56.06           N  
ATOM   4114  CA  GLU A 524       4.105 -23.031  27.938  1.00 56.06           C  
ATOM   4115  C   GLU A 524       4.250 -21.734  28.734  1.00 56.06           C  
ATOM   4116  CB  GLU A 524       5.375 -23.297  27.125  1.00 56.06           C  
ATOM   4117  O   GLU A 524       4.695 -21.750  29.891  1.00 56.06           O  
ATOM   4118  CG  GLU A 524       5.559 -24.750  26.719  1.00 56.06           C  
ATOM   4119  CD  GLU A 524       6.820 -25.000  25.906  1.00 56.06           C  
ATOM   4120  OE1 GLU A 524       7.062 -26.156  25.500  1.00 56.06           O  
ATOM   4121  OE2 GLU A 524       7.570 -24.031  25.688  1.00 56.06           O  
ATOM   4122  N   ARG A 525       3.703 -20.641  28.172  1.00 53.75           N  
ATOM   4123  CA  ARG A 525       3.781 -19.375  28.875  1.00 53.75           C  
ATOM   4124  C   ARG A 525       2.699 -19.266  29.938  1.00 53.75           C  
ATOM   4125  CB  ARG A 525       3.656 -18.203  27.891  1.00 53.75           C  
ATOM   4126  O   ARG A 525       2.902 -18.625  30.984  1.00 53.75           O  
ATOM   4127  CG  ARG A 525       4.984 -17.750  27.297  1.00 53.75           C  
ATOM   4128  CD  ARG A 525       4.840 -16.453  26.531  1.00 53.75           C  
ATOM   4129  NE  ARG A 525       5.605 -16.469  25.281  1.00 53.75           N  
ATOM   4130  NH1 ARG A 525       6.527 -14.375  25.562  1.00 53.75           N  
ATOM   4131  NH2 ARG A 525       7.043 -15.617  23.703  1.00 53.75           N  
ATOM   4132  CZ  ARG A 525       6.391 -15.484  24.859  1.00 53.75           C  
ATOM   4133  N   GLN A 526       1.538 -19.984  29.625  1.00 47.53           N  
ATOM   4134  CA  GLN A 526       0.432 -19.953  30.562  1.00 47.53           C  
ATOM   4135  C   GLN A 526       0.657 -20.938  31.703  1.00 47.53           C  
ATOM   4136  CB  GLN A 526      -0.891 -20.250  29.859  1.00 47.53           C  
ATOM   4137  O   GLN A 526       0.220 -20.703  32.844  1.00 47.53           O  
ATOM   4138  CG  GLN A 526      -1.407 -19.109  29.000  1.00 47.53           C  
ATOM   4139  CD  GLN A 526      -2.760 -19.406  28.391  1.00 47.53           C  
ATOM   4140  NE2 GLN A 526      -3.223 -18.500  27.516  1.00 47.53           N  
ATOM   4141  OE1 GLN A 526      -3.383 -20.422  28.672  1.00 47.53           O  
ATOM   4142  N   GLU A 527       1.448 -22.078  31.438  1.00 38.53           N  
ATOM   4143  CA  GLU A 527       1.696 -23.125  32.438  1.00 38.53           C  
ATOM   4144  C   GLU A 527       2.869 -22.750  33.344  1.00 38.53           C  
ATOM   4145  CB  GLU A 527       1.960 -24.453  31.734  1.00 38.53           C  
ATOM   4146  O   GLU A 527       3.031 -23.328  34.406  1.00 38.53           O  
ATOM   4147  CG  GLU A 527       0.707 -25.125  31.203  1.00 38.53           C  
ATOM   4148  CD  GLU A 527       0.970 -26.500  30.609  1.00 38.53           C  
ATOM   4149  OE1 GLU A 527       0.005 -27.172  30.172  1.00 38.53           O  
ATOM   4150  OE2 GLU A 527       2.150 -26.922  30.578  1.00 38.53           O  
ATOM   4151  N   GLU A 528       3.414 -21.547  33.219  1.00 34.06           N  
ATOM   4152  CA  GLU A 528       4.277 -21.250  34.375  1.00 34.06           C  
ATOM   4153  C   GLU A 528       3.617 -20.250  35.312  1.00 34.06           C  
ATOM   4154  CB  GLU A 528       5.629 -20.719  33.875  1.00 34.06           C  
ATOM   4155  O   GLU A 528       3.605 -19.047  35.031  1.00 34.06           O  
ATOM   4156  CG  GLU A 528       6.691 -21.797  33.719  1.00 34.06           C  
ATOM   4157  CD  GLU A 528       8.102 -21.234  33.625  1.00 34.06           C  
ATOM   4158  OE1 GLU A 528       9.070 -22.016  33.656  1.00 34.06           O  
ATOM   4159  OE2 GLU A 528       8.242 -19.984  33.531  1.00 34.06           O  
ATOM   4160  N   PRO A 529       2.447 -20.594  36.000  1.00 43.25           N  
ATOM   4161  CA  PRO A 529       2.289 -19.750  37.188  1.00 43.25           C  
ATOM   4162  C   PRO A 529       2.893 -20.359  38.438  1.00 43.25           C  
ATOM   4163  CB  PRO A 529       0.771 -19.609  37.312  1.00 43.25           C  
ATOM   4164  O   PRO A 529       2.688 -21.547  38.719  1.00 43.25           O  
ATOM   4165  CG  PRO A 529       0.212 -20.750  36.531  1.00 43.25           C  
ATOM   4166  CD  PRO A 529       1.354 -21.531  35.969  1.00 43.25           C  
ATOM   4167  N   GLY A 530       4.301 -20.312  38.625  1.00 34.31           N  
ATOM   4168  CA  GLY A 530       4.797 -20.609  39.969  1.00 34.31           C  
ATOM   4169  C   GLY A 530       6.195 -21.203  39.969  1.00 34.31           C  
ATOM   4170  O   GLY A 530       6.637 -21.781  40.969  1.00 34.31           O  
ATOM   4171  N   ARG A 531       7.152 -20.766  39.156  1.00 29.55           N  
ATOM   4172  CA  ARG A 531       8.500 -21.125  39.594  1.00 29.55           C  
ATOM   4173  C   ARG A 531       9.242 -19.906  40.125  1.00 29.55           C  
ATOM   4174  CB  ARG A 531       9.289 -21.750  38.438  1.00 29.55           C  
ATOM   4175  O   ARG A 531       9.344 -18.891  39.469  1.00 29.55           O  
ATOM   4176  CG  ARG A 531       9.289 -23.266  38.469  1.00 29.55           C  
ATOM   4177  CD  ARG A 531      10.203 -23.844  37.375  1.00 29.55           C  
ATOM   4178  NE  ARG A 531      10.078 -25.297  37.281  1.00 29.55           N  
ATOM   4179  NH1 ARG A 531      11.844 -25.547  35.812  1.00 29.55           N  
ATOM   4180  NH2 ARG A 531      10.656 -27.375  36.531  1.00 29.55           N  
ATOM   4181  CZ  ARG A 531      10.859 -26.078  36.531  1.00 29.55           C  
ATOM   4182  N   ARG A 532       8.797 -19.359  41.312  1.00 28.41           N  
ATOM   4183  CA  ARG A 532       9.680 -18.766  42.312  1.00 28.41           C  
ATOM   4184  C   ARG A 532      11.133 -18.812  41.844  1.00 28.41           C  
ATOM   4185  CB  ARG A 532       9.547 -19.469  43.656  1.00 28.41           C  
ATOM   4186  O   ARG A 532      11.664 -19.875  41.562  1.00 28.41           O  
ATOM   4187  CG  ARG A 532       8.453 -18.891  44.562  1.00 28.41           C  
ATOM   4188  CD  ARG A 532       8.445 -19.547  45.906  1.00 28.41           C  
ATOM   4189  NE  ARG A 532       7.293 -19.109  46.719  1.00 28.41           N  
ATOM   4190  NH1 ARG A 532       7.941 -20.219  48.625  1.00 28.41           N  
ATOM   4191  NH2 ARG A 532       6.000 -18.984  48.594  1.00 28.41           N  
ATOM   4192  CZ  ARG A 532       7.082 -19.438  47.969  1.00 28.41           C  
ATOM   4193  N   ALA A 533      11.492 -17.953  40.875  1.00 30.95           N  
ATOM   4194  CA  ALA A 533      12.906 -17.609  40.906  1.00 30.95           C  
ATOM   4195  C   ALA A 533      13.422 -17.484  42.344  1.00 30.95           C  
ATOM   4196  CB  ALA A 533      13.148 -16.297  40.156  1.00 30.95           C  
ATOM   4197  O   ALA A 533      12.742 -16.938  43.219  1.00 30.95           O  
ATOM   4198  N   PRO A 534      14.211 -18.484  42.875  1.00 33.72           N  
ATOM   4199  CA  PRO A 534      14.922 -18.188  44.125  1.00 33.72           C  
ATOM   4200  C   PRO A 534      15.852 -16.969  43.969  1.00 33.72           C  
ATOM   4201  CB  PRO A 534      15.727 -19.453  44.406  1.00 33.72           C  
ATOM   4202  O   PRO A 534      16.500 -16.812  42.938  1.00 33.72           O  
ATOM   4203  CG  PRO A 534      15.883 -20.109  43.062  1.00 33.72           C  
ATOM   4204  CD  PRO A 534      15.203 -19.250  42.031  1.00 33.72           C  
ATOM   4205  N   GLY A 535      15.383 -15.695  44.344  1.00 25.95           N  
ATOM   4206  CA  GLY A 535      16.297 -14.719  44.906  1.00 25.95           C  
ATOM   4207  C   GLY A 535      15.680 -13.344  45.062  1.00 25.95           C  
ATOM   4208  O   GLY A 535      15.039 -12.836  44.125  1.00 25.95           O  
ATOM   4209  N   GLY A 537      15.844  -9.711  45.844  1.00 25.00           N  
ATOM   4210  CA  GLY A 537      16.484  -8.469  46.250  1.00 25.00           C  
ATOM   4211  C   GLY A 537      15.945  -7.250  45.531  1.00 25.00           C  
ATOM   4212  O   GLY A 537      15.711  -7.293  44.344  1.00 25.00           O  
ATOM   4213  N   ARG A 538      14.961  -6.488  46.031  1.00 27.66           N  
ATOM   4214  CA  ARG A 538      15.039  -5.055  46.281  1.00 27.66           C  
ATOM   4215  C   ARG A 538      16.375  -4.477  45.812  1.00 27.66           C  
ATOM   4216  CB  ARG A 538      14.852  -4.785  47.781  1.00 27.66           C  
ATOM   4217  O   ARG A 538      17.438  -5.016  46.125  1.00 27.66           O  
ATOM   4218  CG  ARG A 538      13.406  -4.566  48.188  1.00 27.66           C  
ATOM   4219  CD  ARG A 538      13.289  -4.090  49.625  1.00 27.66           C  
ATOM   4220  NE  ARG A 538      11.914  -4.160  50.125  1.00 27.66           N  
ATOM   4221  NH1 ARG A 538      12.289  -2.854  52.000  1.00 27.66           N  
ATOM   4222  NH2 ARG A 538      10.195  -3.699  51.562  1.00 27.66           N  
ATOM   4223  CZ  ARG A 538      11.469  -3.570  51.219  1.00 27.66           C  
ATOM   4224  N   GLY A 539      16.516  -3.889  44.562  1.00 26.02           N  
ATOM   4225  CA  GLY A 539      17.219  -2.652  44.281  1.00 26.02           C  
ATOM   4226  C   GLY A 539      18.203  -2.783  43.125  1.00 26.02           C  
ATOM   4227  O   GLY A 539      19.141  -3.570  43.188  1.00 26.02           O  
ATOM   4228  N   LEU A 540      17.859  -2.631  41.844  1.00 27.59           N  
ATOM   4229  CA  LEU A 540      18.922  -2.059  41.031  1.00 27.59           C  
ATOM   4230  C   LEU A 540      18.406  -0.826  40.281  1.00 27.59           C  
ATOM   4231  CB  LEU A 540      19.438  -3.096  40.031  1.00 27.59           C  
ATOM   4232  O   LEU A 540      17.438  -0.906  39.531  1.00 27.59           O  
ATOM   4233  CG  LEU A 540      20.484  -4.070  40.562  1.00 27.59           C  
ATOM   4234  CD1 LEU A 540      20.500  -5.344  39.719  1.00 27.59           C  
ATOM   4235  CD2 LEU A 540      21.859  -3.416  40.562  1.00 27.59           C  
ATOM   4236  N   ARG A 541      18.281   0.325  40.938  1.00 24.62           N  
ATOM   4237  CA  ARG A 541      18.766   1.666  40.594  1.00 24.62           C  
ATOM   4238  C   ARG A 541      19.844   1.617  39.531  1.00 24.62           C  
ATOM   4239  CB  ARG A 541      19.281   2.367  41.844  1.00 24.62           C  
ATOM   4240  O   ARG A 541      20.875   0.957  39.719  1.00 24.62           O  
ATOM   4241  CG  ARG A 541      18.234   3.178  42.594  1.00 24.62           C  
ATOM   4242  CD  ARG A 541      18.859   4.020  43.719  1.00 24.62           C  
ATOM   4243  NE  ARG A 541      17.828   4.727  44.469  1.00 24.62           N  
ATOM   4244  NH1 ARG A 541      19.328   5.918  45.750  1.00 24.62           N  
ATOM   4245  NH2 ARG A 541      17.078   6.195  46.062  1.00 24.62           N  
ATOM   4246  CZ  ARG A 541      18.078   5.613  45.438  1.00 24.62           C  
ATOM   4247  N   ILE A 542      19.547   1.579  38.281  1.00 32.91           N  
ATOM   4248  CA  ILE A 542      20.422   1.981  37.188  1.00 32.91           C  
ATOM   4249  C   ILE A 542      20.734   3.475  37.281  1.00 32.91           C  
ATOM   4250  CB  ILE A 542      19.781   1.662  35.812  1.00 32.91           C  
ATOM   4251  O   ILE A 542      19.812   4.297  37.406  1.00 32.91           O  
ATOM   4252  CG1 ILE A 542      19.391   0.182  35.750  1.00 32.91           C  
ATOM   4253  CG2 ILE A 542      20.734   2.031  34.688  1.00 32.91           C  
ATOM   4254  CD1 ILE A 542      18.656  -0.201  34.469  1.00 32.91           C  
ATOM   4255  N   PRO A 543      21.953   3.926  37.781  1.00 28.47           N  
ATOM   4256  CA  PRO A 543      22.547   5.266  37.875  1.00 28.47           C  
ATOM   4257  C   PRO A 543      22.500   6.027  36.531  1.00 28.47           C  
ATOM   4258  CB  PRO A 543      23.984   4.988  38.281  1.00 28.47           C  
ATOM   4259  O   PRO A 543      22.703   5.438  35.469  1.00 28.47           O  
ATOM   4260  CG  PRO A 543      24.188   3.525  38.031  1.00 28.47           C  
ATOM   4261  CD  PRO A 543      22.938   2.975  37.406  1.00 28.47           C  
ATOM   4262  N   LEU A 544      21.672   7.086  36.531  1.00 32.09           N  
ATOM   4263  CA  LEU A 544      21.688   8.211  35.594  1.00 32.09           C  
ATOM   4264  C   LEU A 544      23.109   8.695  35.344  1.00 32.09           C  
ATOM   4265  CB  LEU A 544      20.828   9.359  36.125  1.00 32.09           C  
ATOM   4266  O   LEU A 544      23.922   8.727  36.281  1.00 32.09           O  
ATOM   4267  CG  LEU A 544      19.312   9.188  36.031  1.00 32.09           C  
ATOM   4268  CD1 LEU A 544      18.609  10.078  37.031  1.00 32.09           C  
ATOM   4269  CD2 LEU A 544      18.844   9.500  34.594  1.00 32.09           C  
ATOM   4270  N   PRO A 545      23.562   8.812  34.062  1.00 32.50           N  
ATOM   4271  CA  PRO A 545      24.859   9.406  33.750  1.00 32.50           C  
ATOM   4272  C   PRO A 545      24.938  10.883  34.125  1.00 32.50           C  
ATOM   4273  CB  PRO A 545      24.953   9.227  32.219  1.00 32.50           C  
ATOM   4274  O   PRO A 545      23.922  11.562  34.188  1.00 32.50           O  
ATOM   4275  CG  PRO A 545      23.562   8.961  31.781  1.00 32.50           C  
ATOM   4276  CD  PRO A 545      22.672   8.898  33.000  1.00 32.50           C  
ATOM   4277  N   PRO A 546      26.156  11.359  34.750  1.00 31.06           N  
ATOM   4278  CA  PRO A 546      26.344  12.719  35.250  1.00 31.06           C  
ATOM   4279  C   PRO A 546      26.234  13.781  34.156  1.00 31.06           C  
ATOM   4280  CB  PRO A 546      27.750  12.688  35.844  1.00 31.06           C  
ATOM   4281  O   PRO A 546      26.391  13.469  32.969  1.00 31.06           O  
ATOM   4282  CG  PRO A 546      28.406  11.508  35.188  1.00 31.06           C  
ATOM   4283  CD  PRO A 546      27.391  10.820  34.312  1.00 31.06           C  
ATOM   4284  N   PRO A 547      25.859  15.039  34.594  1.00 40.19           N  
ATOM   4285  CA  PRO A 547      25.562  16.094  33.594  1.00 40.19           C  
ATOM   4286  C   PRO A 547      26.688  16.266  32.594  1.00 40.19           C  
ATOM   4287  CB  PRO A 547      25.422  17.344  34.469  1.00 40.19           C  
ATOM   4288  O   PRO A 547      27.844  15.969  32.875  1.00 40.19           O  
ATOM   4289  CG  PRO A 547      25.984  16.969  35.812  1.00 40.19           C  
ATOM   4290  CD  PRO A 547      26.312  15.500  35.781  1.00 40.19           C  
TER    4291      PRO A 547                                                      
ENDMDL                                                                          
END                                                                             
