# Supplementary material for: Deep mining reveals the diversity of endogenous viral elements in vertebrate genomes
Source: Nat Microbiol. 2024 Oct 22;9(11):3013–24. doi: 10.1038/s41564-024-01825-4 (PMC11521997; doi:10.1038/s41564-024-01825-4)
Supplement: Supplementary file 7 — NP tree files (Fig. 4a), and structural modelling files for the S. etruscus EVE, Ixodes scapularis EVE and South Bay virus nucleoprotein (Fig. 4b). [file 41564_2024_1825_MOESM7_ESM.zip › Source_Data_Figure_4/South_Bay_virus_48recycles_amber_b1f4e/config.json]

{
    "num_queries": 1,
    "use_templates": false,
    "num_relax": 1,
    "msa_mode": "mmseqs2_uniref_env",
    "model_type": "alphafold2_ptm",
    "num_models": 5,
    "num_recycles": 48,
    "recycle_early_stop_tolerance": null,
    "num_ensemble": 1,
    "model_order": [
        1,
        2,
        3,
        4,
        5
    ],
    "keep_existing_results": false,
    "rank_by": "plddt",
    "max_seq": 512,
    "max_extra_seq": 5120,
    "pair_mode": "unpaired_paired",
    "host_url": "https://api.colabfold.com",
    "stop_at_score": 100.0,
    "random_seed": 0,
    "num_seeds": 1,
    "recompile_padding": 10,
    "commit": "074aa2bbc0093b10e70ef632708f131d02a7aa7f",
    "use_dropout": false,
    "use_cluster_profile": true,
    "use_fuse": true,
    "use_bfloat16": true,
    "version": "1.5.2"
}
