# Supplementary material for: Deep mining reveals the diversity of endogenous viral elements in vertebrate genomes
Source: Nat Microbiol. 2024 Oct 22;9(11):3013–24. doi: 10.1038/s41564-024-01825-4 (PMC11521997; doi:10.1038/s41564-024-01825-4)
Supplement: Supplementary file 7 — NP tree files (Fig. 4a), and structural modelling files for the S. etruscus EVE, Ixodes scapularis EVE and South Bay virus nucleoprotein (Fig. 4b). [file 41564_2024_1825_MOESM7_ESM.zip › Source_Data_Figure_4/South_Bay_virus_48recycles_amber_b1f4e/South_Bay_virus_48recycles_amber_b1f4e_unrelaxed_rank_003_alphafold2_ptm_model_1_seed_000.pdb]

MODEL     1                                                                     
ATOM      1  N   MET A   1      33.062  -1.982  -7.023  1.00 61.72           N  
ATOM      2  CA  MET A   1      32.625  -1.438  -8.305  1.00 61.72           C  
ATOM      3  C   MET A   1      31.094  -1.414  -8.398  1.00 61.72           C  
ATOM      4  CB  MET A   1      33.188  -2.256  -9.461  1.00 61.72           C  
ATOM      5  O   MET A   1      30.438  -2.379  -8.016  1.00 61.72           O  
ATOM      6  CG  MET A   1      34.688  -2.055  -9.664  1.00 61.72           C  
ATOM      7  SD  MET A   1      35.281  -2.738 -11.266  1.00 61.72           S  
ATOM      8  CE  MET A   1      33.844  -2.416 -12.305  1.00 61.72           C  
ATOM      9  N   PRO A   2      30.438  -0.082  -8.617  1.00 80.88           N  
ATOM     10  CA  PRO A   2      28.969  -0.005  -8.734  1.00 80.88           C  
ATOM     11  C   PRO A   2      28.422  -0.992  -9.758  1.00 80.88           C  
ATOM     12  CB  PRO A   2      28.734   1.439  -9.180  1.00 80.88           C  
ATOM     13  O   PRO A   2      29.062  -1.283 -10.766  1.00 80.88           O  
ATOM     14  CG  PRO A   2      30.078   1.939  -9.602  1.00 80.88           C  
ATOM     15  CD  PRO A   2      31.125   0.962  -9.133  1.00 80.88           C  
ATOM     16  N   VAL A   3      27.422  -1.770  -9.383  1.00 86.12           N  
ATOM     17  CA  VAL A   3      26.719  -2.668 -10.289  1.00 86.12           C  
ATOM     18  C   VAL A   3      25.500  -1.950 -10.883  1.00 86.12           C  
ATOM     19  CB  VAL A   3      26.266  -3.957  -9.562  1.00 86.12           C  
ATOM     20  O   VAL A   3      24.578  -1.587 -10.164  1.00 86.12           O  
ATOM     21  CG1 VAL A   3      25.547  -4.898 -10.531  1.00 86.12           C  
ATOM     22  CG2 VAL A   3      27.469  -4.656  -8.922  1.00 86.12           C  
ATOM     23  N   VAL A   4      25.531  -1.721 -12.227  1.00 90.75           N  
ATOM     24  CA  VAL A   4      24.453  -1.028 -12.930  1.00 90.75           C  
ATOM     25  C   VAL A   4      23.344  -2.021 -13.297  1.00 90.75           C  
ATOM     26  CB  VAL A   4      24.969  -0.317 -14.203  1.00 90.75           C  
ATOM     27  O   VAL A   4      23.641  -3.166 -13.664  1.00 90.75           O  
ATOM     28  CG1 VAL A   4      23.828   0.364 -14.945  1.00 90.75           C  
ATOM     29  CG2 VAL A   4      26.062   0.697 -13.836  1.00 90.75           C  
ATOM     30  N   LEU A   5      22.109  -1.582 -13.180  1.00 92.88           N  
ATOM     31  CA  LEU A   5      21.016  -2.443 -13.586  1.00 92.88           C  
ATOM     32  C   LEU A   5      21.000  -2.645 -15.094  1.00 92.88           C  
ATOM     33  CB  LEU A   5      19.672  -1.850 -13.125  1.00 92.88           C  
ATOM     34  O   LEU A   5      20.875  -1.681 -15.852  1.00 92.88           O  
ATOM     35  CG  LEU A   5      18.438  -2.738 -13.305  1.00 92.88           C  
ATOM     36  CD1 LEU A   5      18.500  -3.918 -12.336  1.00 92.88           C  
ATOM     37  CD2 LEU A   5      17.172  -1.932 -13.094  1.00 92.88           C  
ATOM     38  N   PRO A   6      21.125  -3.918 -15.539  1.00 91.50           N  
ATOM     39  CA  PRO A   6      21.125  -4.180 -16.984  1.00 91.50           C  
ATOM     40  C   PRO A   6      19.719  -4.230 -17.562  1.00 91.50           C  
ATOM     41  CB  PRO A   6      21.812  -5.543 -17.094  1.00 91.50           C  
ATOM     42  O   PRO A   6      18.734  -4.254 -16.812  1.00 91.50           O  
ATOM     43  CG  PRO A   6      21.469  -6.250 -15.820  1.00 91.50           C  
ATOM     44  CD  PRO A   6      21.391  -5.234 -14.719  1.00 91.50           C  
ATOM     45  N   ARG A   7      19.688  -4.180 -18.812  1.00 94.12           N  
ATOM     46  CA  ARG A   7      18.438  -4.438 -19.531  1.00 94.12           C  
ATOM     47  C   ARG A   7      18.172  -5.938 -19.609  1.00 94.12           C  
ATOM     48  CB  ARG A   7      18.484  -3.830 -20.922  1.00 94.12           C  
ATOM     49  O   ARG A   7      19.047  -6.715 -19.984  1.00 94.12           O  
ATOM     50  CG  ARG A   7      17.188  -3.994 -21.719  1.00 94.12           C  
ATOM     51  CD  ARG A   7      17.266  -3.326 -23.078  1.00 94.12           C  
ATOM     52  NE  ARG A   7      16.047  -3.521 -23.844  1.00 94.12           N  
ATOM     53  NH1 ARG A   7      16.422  -1.751 -25.281  1.00 94.12           N  
ATOM     54  NH2 ARG A   7      14.531  -3.035 -25.500  1.00 94.12           N  
ATOM     55  CZ  ARG A   7      15.672  -2.768 -24.875  1.00 94.12           C  
ATOM     56  N   PHE A   8      16.875  -6.348 -19.188  1.00 94.00           N  
ATOM     57  CA  PHE A   8      16.500  -7.758 -19.266  1.00 94.00           C  
ATOM     58  C   PHE A   8      15.531  -8.008 -20.406  1.00 94.00           C  
ATOM     59  CB  PHE A   8      15.898  -8.227 -17.938  1.00 94.00           C  
ATOM     60  O   PHE A   8      14.531  -7.305 -20.547  1.00 94.00           O  
ATOM     61  CG  PHE A   8      16.750  -7.949 -16.734  1.00 94.00           C  
ATOM     62  CD1 PHE A   8      17.969  -8.609 -16.562  1.00 94.00           C  
ATOM     63  CD2 PHE A   8      16.359  -7.023 -15.781  1.00 94.00           C  
ATOM     64  CE1 PHE A   8      18.766  -8.352 -15.453  1.00 94.00           C  
ATOM     65  CE2 PHE A   8      17.156  -6.762 -14.672  1.00 94.00           C  
ATOM     66  CZ  PHE A   8      18.359  -7.426 -14.508  1.00 94.00           C  
ATOM     67  N   ASN A   9      15.789  -8.961 -21.172  1.00 89.31           N  
ATOM     68  CA  ASN A   9      14.891  -9.312 -22.250  1.00 89.31           C  
ATOM     69  C   ASN A   9      13.773 -10.242 -21.781  1.00 89.31           C  
ATOM     70  CB  ASN A   9      15.664  -9.961 -23.406  1.00 89.31           C  
ATOM     71  O   ASN A   9      12.688 -10.266 -22.359  1.00 89.31           O  
ATOM     72  CG  ASN A   9      16.594  -8.992 -24.109  1.00 89.31           C  
ATOM     73  ND2 ASN A   9      17.734  -9.484 -24.562  1.00 89.31           N  
ATOM     74  OD1 ASN A   9      16.281  -7.801 -24.234  1.00 89.31           O  
ATOM     75  N   ASP A  10      14.039 -11.023 -20.750  1.00 91.69           N  
ATOM     76  CA  ASP A  10      13.062 -11.969 -20.203  1.00 91.69           C  
ATOM     77  C   ASP A  10      13.383 -12.312 -18.766  1.00 91.69           C  
ATOM     78  CB  ASP A  10      13.016 -13.234 -21.062  1.00 91.69           C  
ATOM     79  O   ASP A  10      14.375 -11.836 -18.203  1.00 91.69           O  
ATOM     80  CG  ASP A  10      14.367 -13.930 -21.156  1.00 91.69           C  
ATOM     81  OD1 ASP A  10      15.211 -13.758 -20.250  1.00 91.69           O  
ATOM     82  OD2 ASP A  10      14.594 -14.641 -22.172  1.00 91.69           O  
ATOM     83  N   ARG A  11      12.602 -13.141 -18.141  1.00 90.81           N  
ATOM     84  CA  ARG A  11      12.703 -13.508 -16.734  1.00 90.81           C  
ATOM     85  C   ARG A  11      13.945 -14.352 -16.484  1.00 90.81           C  
ATOM     86  CB  ARG A  11      11.445 -14.266 -16.281  1.00 90.81           C  
ATOM     87  O   ARG A  11      14.531 -14.281 -15.398  1.00 90.81           O  
ATOM     88  CG  ARG A  11      10.234 -13.375 -16.062  1.00 90.81           C  
ATOM     89  CD  ARG A  11       9.195 -14.047 -15.180  1.00 90.81           C  
ATOM     90  NE  ARG A  11       8.055 -13.172 -14.938  1.00 90.81           N  
ATOM     91  NH1 ARG A  11       6.961 -14.648 -13.531  1.00 90.81           N  
ATOM     92  NH2 ARG A  11       6.027 -12.609 -14.008  1.00 90.81           N  
ATOM     93  CZ  ARG A  11       7.016 -13.484 -14.164  1.00 90.81           C  
ATOM     94  N   ALA A  12      14.344 -15.133 -17.469  1.00 94.06           N  
ATOM     95  CA  ALA A  12      15.539 -15.969 -17.328  1.00 94.06           C  
ATOM     96  C   ALA A  12      16.781 -15.109 -17.141  1.00 94.06           C  
ATOM     97  CB  ALA A  12      15.695 -16.891 -18.531  1.00 94.06           C  
ATOM     98  O   ALA A  12      17.641 -15.414 -16.312  1.00 94.06           O  
ATOM     99  N   ALA A  13      16.922 -14.047 -18.016  1.00 95.56           N  
ATOM    100  CA  ALA A  13      18.031 -13.109 -17.906  1.00 95.56           C  
ATOM    101  C   ALA A  13      18.031 -12.414 -16.547  1.00 95.56           C  
ATOM    102  CB  ALA A  13      17.969 -12.070 -19.016  1.00 95.56           C  
ATOM    103  O   ALA A  13      19.094 -12.195 -15.953  1.00 95.56           O  
ATOM    104  N   LEU A  14      16.906 -12.062 -16.031  1.00 95.81           N  
ATOM    105  CA  LEU A  14      16.750 -11.469 -14.703  1.00 95.81           C  
ATOM    106  C   LEU A  14      17.250 -12.430 -13.625  1.00 95.81           C  
ATOM    107  CB  LEU A  14      15.289 -11.102 -14.445  1.00 95.81           C  
ATOM    108  O   LEU A  14      18.016 -12.031 -12.742  1.00 95.81           O  
ATOM    109  CG  LEU A  14      14.953 -10.617 -13.031  1.00 95.81           C  
ATOM    110  CD1 LEU A  14      15.656  -9.297 -12.742  1.00 95.81           C  
ATOM    111  CD2 LEU A  14      13.445 -10.477 -12.859  1.00 95.81           C  
ATOM    112  N   ASP A  15      16.859 -13.688 -13.703  1.00 95.25           N  
ATOM    113  CA  ASP A  15      17.219 -14.703 -12.727  1.00 95.25           C  
ATOM    114  C   ASP A  15      18.734 -14.914 -12.695  1.00 95.25           C  
ATOM    115  CB  ASP A  15      16.516 -16.031 -13.039  1.00 95.25           C  
ATOM    116  O   ASP A  15      19.328 -15.023 -11.617  1.00 95.25           O  
ATOM    117  CG  ASP A  15      15.039 -16.000 -12.695  1.00 95.25           C  
ATOM    118  OD1 ASP A  15      14.602 -15.125 -11.922  1.00 95.25           O  
ATOM    119  OD2 ASP A  15      14.297 -16.875 -13.203  1.00 95.25           O  
ATOM    120  N   ALA A  16      19.328 -15.008 -13.852  1.00 95.69           N  
ATOM    121  CA  ALA A  16      20.766 -15.188 -13.953  1.00 95.69           C  
ATOM    122  C   ALA A  16      21.516 -14.016 -13.320  1.00 95.69           C  
ATOM    123  CB  ALA A  16      21.188 -15.352 -15.414  1.00 95.69           C  
ATOM    124  O   ALA A  16      22.469 -14.211 -12.570  1.00 95.69           O  
ATOM    125  N   TRP A  17      21.078 -12.820 -13.656  1.00 95.69           N  
ATOM    126  CA  TRP A  17      21.656 -11.594 -13.102  1.00 95.69           C  
ATOM    127  C   TRP A  17      21.500 -11.555 -11.586  1.00 95.69           C  
ATOM    128  CB  TRP A  17      21.000 -10.359 -13.727  1.00 95.69           C  
ATOM    129  O   TRP A  17      22.453 -11.250 -10.867  1.00 95.69           O  
ATOM    130  CG  TRP A  17      21.391  -9.070 -13.078  1.00 95.69           C  
ATOM    131  CD1 TRP A  17      22.516  -8.328 -13.336  1.00 95.69           C  
ATOM    132  CD2 TRP A  17      20.672  -8.375 -12.055  1.00 95.69           C  
ATOM    133  CE2 TRP A  17      21.406  -7.211 -11.742  1.00 95.69           C  
ATOM    134  CE3 TRP A  17      19.469  -8.617 -11.375  1.00 95.69           C  
ATOM    135  NE1 TRP A  17      22.531  -7.207 -12.531  1.00 95.69           N  
ATOM    136  CH2 TRP A  17      19.812  -6.559 -10.125  1.00 95.69           C  
ATOM    137  CZ2 TRP A  17      20.984  -6.297 -10.773  1.00 95.69           C  
ATOM    138  CZ3 TRP A  17      19.047  -7.707 -10.414  1.00 95.69           C  
ATOM    139  N   PHE A  18      20.297 -11.805 -11.102  1.00 95.31           N  
ATOM    140  CA  PHE A  18      20.016 -11.766  -9.672  1.00 95.31           C  
ATOM    141  C   PHE A  18      20.891 -12.766  -8.914  1.00 95.31           C  
ATOM    142  CB  PHE A  18      18.531 -12.062  -9.414  1.00 95.31           C  
ATOM    143  O   PHE A  18      21.484 -12.422  -7.891  1.00 95.31           O  
ATOM    144  CG  PHE A  18      18.141 -11.969  -7.965  1.00 95.31           C  
ATOM    145  CD1 PHE A  18      18.062 -13.102  -7.172  1.00 95.31           C  
ATOM    146  CD2 PHE A  18      17.844 -10.734  -7.395  1.00 95.31           C  
ATOM    147  CE1 PHE A  18      17.703 -13.016  -5.828  1.00 95.31           C  
ATOM    148  CE2 PHE A  18      17.484 -10.641  -6.055  1.00 95.31           C  
ATOM    149  CZ  PHE A  18      17.406 -11.781  -5.273  1.00 95.31           C  
ATOM    150  N   ASN A  19      21.031 -13.992  -9.344  1.00 94.19           N  
ATOM    151  CA  ASN A  19      21.812 -15.031  -8.688  1.00 94.19           C  
ATOM    152  C   ASN A  19      23.297 -14.688  -8.664  1.00 94.19           C  
ATOM    153  CB  ASN A  19      21.594 -16.375  -9.383  1.00 94.19           C  
ATOM    154  O   ASN A  19      24.000 -15.031  -7.711  1.00 94.19           O  
ATOM    155  CG  ASN A  19      20.203 -16.953  -9.133  1.00 94.19           C  
ATOM    156  ND2 ASN A  19      19.734 -17.797 -10.047  1.00 94.19           N  
ATOM    157  OD1 ASN A  19      19.562 -16.641  -8.125  1.00 94.19           O  
ATOM    158  N   ALA A  20      23.781 -13.945  -9.641  1.00 93.56           N  
ATOM    159  CA  ALA A  20      25.188 -13.578  -9.750  1.00 93.56           C  
ATOM    160  C   ALA A  20      25.531 -12.406  -8.828  1.00 93.56           C  
ATOM    161  CB  ALA A  20      25.531 -13.219 -11.195  1.00 93.56           C  
ATOM    162  O   ALA A  20      26.625 -12.352  -8.266  1.00 93.56           O  
ATOM    163  N   ASN A  21      24.609 -11.523  -8.547  1.00 92.50           N  
ATOM    164  CA  ASN A  21      24.922 -10.250  -7.914  1.00 92.50           C  
ATOM    165  C   ASN A  21      24.375 -10.172  -6.492  1.00 92.50           C  
ATOM    166  CB  ASN A  21      24.391  -9.086  -8.750  1.00 92.50           C  
ATOM    167  O   ASN A  21      24.812  -9.344  -5.691  1.00 92.50           O  
ATOM    168  CG  ASN A  21      25.125  -8.922 -10.062  1.00 92.50           C  
ATOM    169  ND2 ASN A  21      24.484  -9.320 -11.156  1.00 92.50           N  
ATOM    170  OD1 ASN A  21      26.266  -8.445 -10.102  1.00 92.50           O  
ATOM    171  N   PHE A  22      23.484 -11.062  -6.141  1.00 92.88           N  
ATOM    172  CA  PHE A  22      22.875 -11.055  -4.816  1.00 92.88           C  
ATOM    173  C   PHE A  22      22.891 -12.453  -4.203  1.00 92.88           C  
ATOM    174  CB  PHE A  22      21.438 -10.531  -4.883  1.00 92.88           C  
ATOM    175  O   PHE A  22      21.844 -12.969  -3.797  1.00 92.88           O  
ATOM    176  CG  PHE A  22      21.328  -9.109  -5.379  1.00 92.88           C  
ATOM    177  CD1 PHE A  22      21.453  -8.039  -4.504  1.00 92.88           C  
ATOM    178  CD2 PHE A  22      21.109  -8.852  -6.727  1.00 92.88           C  
ATOM    179  CE1 PHE A  22      21.359  -6.730  -4.961  1.00 92.88           C  
ATOM    180  CE2 PHE A  22      21.016  -7.543  -7.191  1.00 92.88           C  
ATOM    181  CZ  PHE A  22      21.141  -6.484  -6.305  1.00 92.88           C  
ATOM    182  N   ALA A  23      24.031 -13.070  -4.023  1.00 90.00           N  
ATOM    183  CA  ALA A  23      24.203 -14.453  -3.576  1.00 90.00           C  
ATOM    184  C   ALA A  23      23.938 -14.586  -2.078  1.00 90.00           C  
ATOM    185  CB  ALA A  23      25.609 -14.953  -3.920  1.00 90.00           C  
ATOM    186  O   ALA A  23      23.625 -15.664  -1.588  1.00 90.00           O  
ATOM    187  N   ASP A  24      23.969 -13.508  -1.330  1.00 90.69           N  
ATOM    188  CA  ASP A  24      23.891 -13.508   0.128  1.00 90.69           C  
ATOM    189  C   ASP A  24      22.453 -13.297   0.596  1.00 90.69           C  
ATOM    190  CB  ASP A  24      24.797 -12.430   0.718  1.00 90.69           C  
ATOM    191  O   ASP A  24      22.172 -13.273   1.799  1.00 90.69           O  
ATOM    192  CG  ASP A  24      26.266 -12.703   0.466  1.00 90.69           C  
ATOM    193  OD1 ASP A  24      26.672 -13.883   0.378  1.00 90.69           O  
ATOM    194  OD2 ASP A  24      27.047 -11.727   0.358  1.00 90.69           O  
ATOM    195  N   THR A  25      21.484 -13.117  -0.318  1.00 93.00           N  
ATOM    196  CA  THR A  25      20.078 -13.000   0.064  1.00 93.00           C  
ATOM    197  C   THR A  25      19.562 -14.320   0.625  1.00 93.00           C  
ATOM    198  CB  THR A  25      19.219 -12.562  -1.130  1.00 93.00           C  
ATOM    199  O   THR A  25      20.156 -15.375   0.385  1.00 93.00           O  
ATOM    200  CG2 THR A  25      19.594 -11.172  -1.616  1.00 93.00           C  
ATOM    201  OG1 THR A  25      19.391 -13.500  -2.203  1.00 93.00           O  
ATOM    202  N   ASN A  26      18.531 -14.352   1.438  1.00 91.88           N  
ATOM    203  CA  ASN A  26      17.938 -15.547   2.023  1.00 91.88           C  
ATOM    204  C   ASN A  26      16.469 -15.688   1.642  1.00 91.88           C  
ATOM    205  CB  ASN A  26      18.094 -15.539   3.545  1.00 91.88           C  
ATOM    206  O   ASN A  26      15.922 -14.836   0.932  1.00 91.88           O  
ATOM    207  CG  ASN A  26      17.406 -14.352   4.191  1.00 91.88           C  
ATOM    208  ND2 ASN A  26      18.172 -13.523   4.887  1.00 91.88           N  
ATOM    209  OD1 ASN A  26      16.188 -14.180   4.070  1.00 91.88           O  
ATOM    210  N   GLN A  27      15.789 -16.750   2.092  1.00 89.25           N  
ATOM    211  CA  GLN A  27      14.430 -17.062   1.664  1.00 89.25           C  
ATOM    212  C   GLN A  27      13.438 -16.875   2.811  1.00 89.25           C  
ATOM    213  CB  GLN A  27      14.344 -18.484   1.114  1.00 89.25           C  
ATOM    214  O   GLN A  27      12.367 -17.484   2.812  1.00 89.25           O  
ATOM    215  CG  GLN A  27      15.188 -18.703  -0.133  1.00 89.25           C  
ATOM    216  CD  GLN A  27      14.734 -17.859  -1.311  1.00 89.25           C  
ATOM    217  NE2 GLN A  27      15.672 -17.531  -2.195  1.00 89.25           N  
ATOM    218  OE1 GLN A  27      13.555 -17.516  -1.423  1.00 89.25           O  
ATOM    219  N   ARG A  28      13.812 -16.125   3.816  1.00 89.94           N  
ATOM    220  CA  ARG A  28      12.977 -15.828   4.973  1.00 89.94           C  
ATOM    221  C   ARG A  28      11.781 -14.961   4.578  1.00 89.94           C  
ATOM    222  CB  ARG A  28      13.789 -15.133   6.066  1.00 89.94           C  
ATOM    223  O   ARG A  28      10.805 -14.859   5.324  1.00 89.94           O  
ATOM    224  CG  ARG A  28      14.742 -16.062   6.805  1.00 89.94           C  
ATOM    225  CD  ARG A  28      15.398 -15.367   7.992  1.00 89.94           C  
ATOM    226  NE  ARG A  28      14.469 -15.219   9.109  1.00 89.94           N  
ATOM    227  NH1 ARG A  28      15.922 -13.984  10.422  1.00 89.94           N  
ATOM    228  NH2 ARG A  28      13.828 -14.500  11.195  1.00 89.94           N  
ATOM    229  CZ  ARG A  28      14.742 -14.570  10.242  1.00 89.94           C  
ATOM    230  N   THR A  29      11.781 -14.266   3.404  1.00 94.31           N  
ATOM    231  CA  THR A  29      10.703 -13.477   2.816  1.00 94.31           C  
ATOM    232  C   THR A  29      10.141 -14.164   1.576  1.00 94.31           C  
ATOM    233  CB  THR A  29      11.188 -12.062   2.443  1.00 94.31           C  
ATOM    234  O   THR A  29      10.711 -15.148   1.097  1.00 94.31           O  
ATOM    235  CG2 THR A  29      11.734 -11.328   3.664  1.00 94.31           C  
ATOM    236  OG1 THR A  29      12.211 -12.156   1.452  1.00 94.31           O  
ATOM    237  N   TYR A  30       8.953 -13.711   1.029  1.00 94.19           N  
ATOM    238  CA  TYR A  30       8.383 -14.258  -0.199  1.00 94.19           C  
ATOM    239  C   TYR A  30       9.305 -14.000  -1.385  1.00 94.19           C  
ATOM    240  CB  TYR A  30       7.004 -13.648  -0.473  1.00 94.19           C  
ATOM    241  O   TYR A  30       9.508 -14.883  -2.225  1.00 94.19           O  
ATOM    242  CG  TYR A  30       5.922 -14.180   0.436  1.00 94.19           C  
ATOM    243  CD1 TYR A  30       5.484 -15.500   0.341  1.00 94.19           C  
ATOM    244  CD2 TYR A  30       5.328 -13.359   1.391  1.00 94.19           C  
ATOM    245  CE1 TYR A  30       4.484 -15.984   1.175  1.00 94.19           C  
ATOM    246  CE2 TYR A  30       4.328 -13.836   2.229  1.00 94.19           C  
ATOM    247  OH  TYR A  30       2.924 -15.633   2.943  1.00 94.19           O  
ATOM    248  CZ  TYR A  30       3.914 -15.148   2.115  1.00 94.19           C  
ATOM    249  N   SER A  31       9.859 -12.781  -1.526  1.00 94.75           N  
ATOM    250  CA  SER A  31      10.938 -12.453  -2.453  1.00 94.75           C  
ATOM    251  C   SER A  31      12.281 -12.391  -1.735  1.00 94.75           C  
ATOM    252  CB  SER A  31      10.656 -11.125  -3.154  1.00 94.75           C  
ATOM    253  O   SER A  31      12.391 -11.797  -0.659  1.00 94.75           O  
ATOM    254  OG  SER A  31      11.695 -10.805  -4.062  1.00 94.75           O  
ATOM    255  N   ALA A  32      13.312 -13.047  -2.281  1.00 93.56           N  
ATOM    256  CA  ALA A  32      14.625 -13.086  -1.643  1.00 93.56           C  
ATOM    257  C   ALA A  32      15.117 -11.688  -1.296  1.00 93.56           C  
ATOM    258  CB  ALA A  32      15.641 -13.789  -2.549  1.00 93.56           C  
ATOM    259  O   ALA A  32      15.023 -10.766  -2.115  1.00 93.56           O  
ATOM    260  N   SER A  33      15.570 -11.523   0.015  1.00 93.88           N  
ATOM    261  CA  SER A  33      16.078 -10.266   0.548  1.00 93.88           C  
ATOM    262  C   SER A  33      17.156 -10.508   1.601  1.00 93.88           C  
ATOM    263  CB  SER A  33      14.945  -9.438   1.151  1.00 93.88           C  
ATOM    264  O   SER A  33      17.531 -11.656   1.857  1.00 93.88           O  
ATOM    265  OG  SER A  33      14.508 -10.000   2.377  1.00 93.88           O  
ATOM    266  N   TYR A  34      17.656  -9.438   2.229  1.00 93.56           N  
ATOM    267  CA  TYR A  34      18.688  -9.523   3.256  1.00 93.56           C  
ATOM    268  C   TYR A  34      18.078  -9.516   4.652  1.00 93.56           C  
ATOM    269  CB  TYR A  34      19.688  -8.375   3.119  1.00 93.56           C  
ATOM    270  O   TYR A  34      18.781  -9.305   5.645  1.00 93.56           O  
ATOM    271  CG  TYR A  34      20.547  -8.453   1.879  1.00 93.56           C  
ATOM    272  CD1 TYR A  34      21.625  -9.344   1.811  1.00 93.56           C  
ATOM    273  CD2 TYR A  34      20.281  -7.652   0.774  1.00 93.56           C  
ATOM    274  CE1 TYR A  34      22.422  -9.422   0.671  1.00 93.56           C  
ATOM    275  CE2 TYR A  34      21.078  -7.727  -0.370  1.00 93.56           C  
ATOM    276  OH  TYR A  34      22.922  -8.688  -1.543  1.00 93.56           O  
ATOM    277  CZ  TYR A  34      22.141  -8.609  -0.412  1.00 93.56           C  
ATOM    278  N   PHE A  35      16.766  -9.672   4.719  1.00 93.19           N  
ATOM    279  CA  PHE A  35      16.047  -9.648   5.984  1.00 93.19           C  
ATOM    280  C   PHE A  35      16.562 -10.734   6.926  1.00 93.19           C  
ATOM    281  CB  PHE A  35      14.539  -9.828   5.750  1.00 93.19           C  
ATOM    282  O   PHE A  35      16.625 -11.906   6.551  1.00 93.19           O  
ATOM    283  CG  PHE A  35      13.719  -9.758   7.008  1.00 93.19           C  
ATOM    284  CD1 PHE A  35      13.203 -10.914   7.586  1.00 93.19           C  
ATOM    285  CD2 PHE A  35      13.453  -8.539   7.617  1.00 93.19           C  
ATOM    286  CE1 PHE A  35      12.438 -10.852   8.750  1.00 93.19           C  
ATOM    287  CE2 PHE A  35      12.695  -8.469   8.781  1.00 93.19           C  
ATOM    288  CZ  PHE A  35      12.188  -9.633   9.344  1.00 93.19           C  
ATOM    289  N   ASP A  36      16.828 -10.414   8.102  1.00 89.88           N  
ATOM    290  CA  ASP A  36      17.406 -11.398   9.008  1.00 89.88           C  
ATOM    291  C   ASP A  36      16.797 -11.281  10.406  1.00 89.88           C  
ATOM    292  CB  ASP A  36      18.922 -11.234   9.078  1.00 89.88           C  
ATOM    293  O   ASP A  36      17.156 -12.047  11.305  1.00 89.88           O  
ATOM    294  CG  ASP A  36      19.359  -9.875   9.594  1.00 89.88           C  
ATOM    295  OD1 ASP A  36      18.484  -9.008   9.820  1.00 89.88           O  
ATOM    296  OD2 ASP A  36      20.578  -9.664   9.766  1.00 89.88           O  
ATOM    297  N   GLY A  37      15.695 -10.352  10.555  1.00 89.44           N  
ATOM    298  CA  GLY A  37      14.945 -10.219  11.789  1.00 89.44           C  
ATOM    299  C   GLY A  37      14.484  -8.797  12.055  1.00 89.44           C  
ATOM    300  O   GLY A  37      14.906  -7.859  11.375  1.00 89.44           O  
ATOM    301  N   LEU A  38      13.570  -8.609  13.039  1.00 90.94           N  
ATOM    302  CA  LEU A  38      13.016  -7.309  13.414  1.00 90.94           C  
ATOM    303  C   LEU A  38      13.953  -6.578  14.375  1.00 90.94           C  
ATOM    304  CB  LEU A  38      11.641  -7.477  14.055  1.00 90.94           C  
ATOM    305  O   LEU A  38      14.719  -7.211  15.102  1.00 90.94           O  
ATOM    306  CG  LEU A  38      10.547  -8.078  13.164  1.00 90.94           C  
ATOM    307  CD1 LEU A  38       9.258  -8.250  13.961  1.00 90.94           C  
ATOM    308  CD2 LEU A  38      10.312  -7.199  11.938  1.00 90.94           C  
ATOM    309  N   PRO A  39      13.930  -5.254  14.312  1.00 90.44           N  
ATOM    310  CA  PRO A  39      14.734  -4.504  15.281  1.00 90.44           C  
ATOM    311  C   PRO A  39      14.281  -4.738  16.719  1.00 90.44           C  
ATOM    312  CB  PRO A  39      14.508  -3.045  14.875  1.00 90.44           C  
ATOM    313  O   PRO A  39      13.148  -5.164  16.953  1.00 90.44           O  
ATOM    314  CG  PRO A  39      13.164  -3.029  14.227  1.00 90.44           C  
ATOM    315  CD  PRO A  39      12.961  -4.336  13.516  1.00 90.44           C  
ATOM    316  N   ASP A  40      15.164  -4.480  17.641  1.00 87.75           N  
ATOM    317  CA  ASP A  40      14.852  -4.574  19.062  1.00 87.75           C  
ATOM    318  C   ASP A  40      13.852  -3.502  19.484  1.00 87.75           C  
ATOM    319  CB  ASP A  40      16.125  -4.453  19.906  1.00 87.75           C  
ATOM    320  O   ASP A  40      14.156  -2.309  19.438  1.00 87.75           O  
ATOM    321  CG  ASP A  40      15.891  -4.660  21.391  1.00 87.75           C  
ATOM    322  OD1 ASP A  40      14.805  -5.145  21.766  1.00 87.75           O  
ATOM    323  OD2 ASP A  40      16.797  -4.336  22.188  1.00 87.75           O  
ATOM    324  N   VAL A  41      12.742  -3.875  20.000  1.00 86.81           N  
ATOM    325  CA  VAL A  41      11.609  -3.000  20.266  1.00 86.81           C  
ATOM    326  C   VAL A  41      11.883  -2.166  21.516  1.00 86.81           C  
ATOM    327  CB  VAL A  41      10.297  -3.805  20.453  1.00 86.81           C  
ATOM    328  O   VAL A  41      11.383  -1.049  21.656  1.00 86.81           O  
ATOM    329  CG1 VAL A  41      10.375  -4.695  21.688  1.00 86.81           C  
ATOM    330  CG2 VAL A  41       9.102  -2.861  20.547  1.00 86.81           C  
ATOM    331  N   GLU A  42      12.672  -2.639  22.469  1.00 86.06           N  
ATOM    332  CA  GLU A  42      12.984  -1.973  23.734  1.00 86.06           C  
ATOM    333  C   GLU A  42      13.656  -0.625  23.500  1.00 86.06           C  
ATOM    334  CB  GLU A  42      13.867  -2.861  24.609  1.00 86.06           C  
ATOM    335  O   GLU A  42      13.375   0.349  24.203  1.00 86.06           O  
ATOM    336  CG  GLU A  42      13.141  -4.051  25.219  1.00 86.06           C  
ATOM    337  CD  GLU A  42      14.031  -4.918  26.094  1.00 86.06           C  
ATOM    338  OE1 GLU A  42      13.531  -5.906  26.672  1.00 86.06           O  
ATOM    339  OE2 GLU A  42      15.242  -4.605  26.188  1.00 86.06           O  
ATOM    340  N   THR A  43      14.523  -0.546  22.516  1.00 87.94           N  
ATOM    341  CA  THR A  43      15.203   0.688  22.141  1.00 87.94           C  
ATOM    342  C   THR A  43      14.203   1.751  21.703  1.00 87.94           C  
ATOM    343  CB  THR A  43      16.219   0.444  21.016  1.00 87.94           C  
ATOM    344  O   THR A  43      14.328   2.922  22.078  1.00 87.94           O  
ATOM    345  CG2 THR A  43      16.922   1.738  20.625  1.00 87.94           C  
ATOM    346  OG1 THR A  43      17.203  -0.503  21.453  1.00 87.94           O  
ATOM    347  N   TYR A  44      13.195   1.427  21.062  1.00 89.62           N  
ATOM    348  CA  TYR A  44      12.203   2.342  20.516  1.00 89.62           C  
ATOM    349  C   TYR A  44      11.219   2.783  21.609  1.00 89.62           C  
ATOM    350  CB  TYR A  44      11.438   1.684  19.359  1.00 89.62           C  
ATOM    351  O   TYR A  44      10.828   3.951  21.656  1.00 89.62           O  
ATOM    352  CG  TYR A  44      12.281   1.463  18.141  1.00 89.62           C  
ATOM    353  CD1 TYR A  44      12.344   2.424  17.125  1.00 89.62           C  
ATOM    354  CD2 TYR A  44      13.016   0.292  17.969  1.00 89.62           C  
ATOM    355  CE1 TYR A  44      13.117   2.223  15.992  1.00 89.62           C  
ATOM    356  CE2 TYR A  44      13.797   0.082  16.844  1.00 89.62           C  
ATOM    357  OH  TYR A  44      14.609   0.848  14.727  1.00 89.62           O  
ATOM    358  CZ  TYR A  44      13.836   1.052  15.852  1.00 89.62           C  
ATOM    359  N   LEU A  45      10.867   1.904  22.406  1.00 84.88           N  
ATOM    360  CA  LEU A  45      10.023   2.230  23.547  1.00 84.88           C  
ATOM    361  C   LEU A  45      10.680   3.281  24.438  1.00 84.88           C  
ATOM    362  CB  LEU A  45       9.719   0.974  24.375  1.00 84.88           C  
ATOM    363  O   LEU A  45      10.023   4.227  24.891  1.00 84.88           O  
ATOM    364  CG  LEU A  45       8.719  -0.009  23.750  1.00 84.88           C  
ATOM    365  CD1 LEU A  45       8.719  -1.318  24.547  1.00 84.88           C  
ATOM    366  CD2 LEU A  45       7.320   0.600  23.719  1.00 84.88           C  
ATOM    367  N   LEU A  46      11.961   3.061  24.719  1.00 86.94           N  
ATOM    368  CA  LEU A  46      12.727   3.998  25.531  1.00 86.94           C  
ATOM    369  C   LEU A  46      12.781   5.371  24.875  1.00 86.94           C  
ATOM    370  CB  LEU A  46      14.148   3.471  25.766  1.00 86.94           C  
ATOM    371  O   LEU A  46      12.547   6.391  25.531  1.00 86.94           O  
ATOM    372  CG  LEU A  46      14.297   2.340  26.781  1.00 86.94           C  
ATOM    373  CD1 LEU A  46      15.695   1.740  26.719  1.00 86.94           C  
ATOM    374  CD2 LEU A  46      14.000   2.846  28.188  1.00 86.94           C  
ATOM    375  N   GLU A  47      13.070   5.414  23.578  1.00 89.44           N  
ATOM    376  CA  GLU A  47      13.234   6.676  22.859  1.00 89.44           C  
ATOM    377  C   GLU A  47      11.906   7.406  22.703  1.00 89.44           C  
ATOM    378  CB  GLU A  47      13.859   6.430  21.469  1.00 89.44           C  
ATOM    379  O   GLU A  47      11.852   8.633  22.797  1.00 89.44           O  
ATOM    380  CG  GLU A  47      15.312   5.977  21.531  1.00 89.44           C  
ATOM    381  CD  GLU A  47      16.250   7.027  22.109  1.00 89.44           C  
ATOM    382  OE1 GLU A  47      17.359   6.668  22.578  1.00 89.44           O  
ATOM    383  OE2 GLU A  47      15.867   8.219  22.094  1.00 89.44           O  
ATOM    384  N   ILE A  48      10.891   6.676  22.484  1.00 85.94           N  
ATOM    385  CA  ILE A  48       9.555   7.262  22.375  1.00 85.94           C  
ATOM    386  C   ILE A  48       9.156   7.883  23.703  1.00 85.94           C  
ATOM    387  CB  ILE A  48       8.508   6.211  21.938  1.00 85.94           C  
ATOM    388  O   ILE A  48       8.531   8.945  23.750  1.00 85.94           O  
ATOM    389  CG1 ILE A  48       8.680   5.875  20.453  1.00 85.94           C  
ATOM    390  CG2 ILE A  48       7.094   6.711  22.219  1.00 85.94           C  
ATOM    391  CD1 ILE A  48       7.766   4.766  19.953  1.00 85.94           C  
ATOM    392  N   GLY A  49       9.438   7.195  24.844  1.00 83.19           N  
ATOM    393  CA  GLY A  49       9.164   7.695  26.172  1.00 83.19           C  
ATOM    394  C   GLY A  49       9.867   9.000  26.484  1.00 83.19           C  
ATOM    395  O   GLY A  49       9.391   9.797  27.297  1.00 83.19           O  
ATOM    396  N   ARG A  50      10.969   9.297  25.781  1.00 87.69           N  
ATOM    397  CA  ARG A  50      11.773  10.508  25.969  1.00 87.69           C  
ATOM    398  C   ARG A  50      11.203  11.672  25.172  1.00 87.69           C  
ATOM    399  CB  ARG A  50      13.227  10.250  25.578  1.00 87.69           C  
ATOM    400  O   ARG A  50      11.523  12.828  25.438  1.00 87.69           O  
ATOM    401  CG  ARG A  50      13.961   9.297  26.500  1.00 87.69           C  
ATOM    402  CD  ARG A  50      15.398   9.070  26.062  1.00 87.69           C  
ATOM    403  NE  ARG A  50      16.109   8.172  26.969  1.00 87.69           N  
ATOM    404  NH1 ARG A  50      18.016   8.055  25.688  1.00 87.69           N  
ATOM    405  NH2 ARG A  50      17.891   6.898  27.656  1.00 87.69           N  
ATOM    406  CZ  ARG A  50      17.344   7.711  26.766  1.00 87.69           C  
ATOM    407  N   GLN A  51      10.352  11.383  24.203  1.00 87.00           N  
ATOM    408  CA  GLN A  51       9.820  12.422  23.328  1.00 87.00           C  
ATOM    409  C   GLN A  51       8.641  13.141  23.984  1.00 87.00           C  
ATOM    410  CB  GLN A  51       9.391  11.828  21.984  1.00 87.00           C  
ATOM    411  O   GLN A  51       7.770  12.500  24.578  1.00 87.00           O  
ATOM    412  CG  GLN A  51      10.523  11.148  21.234  1.00 87.00           C  
ATOM    413  CD  GLN A  51      11.688  12.086  20.953  1.00 87.00           C  
ATOM    414  NE2 GLN A  51      12.906  11.586  21.156  1.00 87.00           N  
ATOM    415  OE1 GLN A  51      11.500  13.242  20.562  1.00 87.00           O  
ATOM    416  N   VAL A  52       8.578  14.484  23.844  1.00 83.00           N  
ATOM    417  CA  VAL A  52       7.570  15.312  24.500  1.00 83.00           C  
ATOM    418  C   VAL A  52       6.469  15.680  23.500  1.00 83.00           C  
ATOM    419  CB  VAL A  52       8.188  16.594  25.094  1.00 83.00           C  
ATOM    420  O   VAL A  52       5.309  15.844  23.891  1.00 83.00           O  
ATOM    421  CG1 VAL A  52       7.121  17.453  25.781  1.00 83.00           C  
ATOM    422  CG2 VAL A  52       9.297  16.234  26.078  1.00 83.00           C  
ATOM    423  N   THR A  53       6.887  15.594  22.141  1.00 83.19           N  
ATOM    424  CA  THR A  53       5.930  15.992  21.125  1.00 83.19           C  
ATOM    425  C   THR A  53       5.391  14.773  20.375  1.00 83.19           C  
ATOM    426  CB  THR A  53       6.562  16.969  20.109  1.00 83.19           C  
ATOM    427  O   THR A  53       6.066  13.742  20.281  1.00 83.19           O  
ATOM    428  CG2 THR A  53       7.129  18.203  20.828  1.00 83.19           C  
ATOM    429  OG1 THR A  53       7.621  16.312  19.422  1.00 83.19           O  
ATOM    430  N   ARG A  54       4.273  14.875  19.906  1.00 78.44           N  
ATOM    431  CA  ARG A  54       3.621  13.867  19.078  1.00 78.44           C  
ATOM    432  C   ARG A  54       4.430  13.594  17.812  1.00 78.44           C  
ATOM    433  CB  ARG A  54       2.205  14.312  18.703  1.00 78.44           C  
ATOM    434  O   ARG A  54       4.594  12.438  17.406  1.00 78.44           O  
ATOM    435  CG  ARG A  54       1.438  13.297  17.875  1.00 78.44           C  
ATOM    436  CD  ARG A  54       0.039  13.789  17.531  1.00 78.44           C  
ATOM    437  NE  ARG A  54      -0.653  12.867  16.641  1.00 78.44           N  
ATOM    438  NH1 ARG A  54      -2.572  14.141  16.469  1.00 78.44           N  
ATOM    439  NH2 ARG A  54      -2.412  12.148  15.344  1.00 78.44           N  
ATOM    440  CZ  ARG A  54      -1.878  13.055  16.156  1.00 78.44           C  
ATOM    441  N   ALA A  55       4.895  14.594  17.250  1.00 78.88           N  
ATOM    442  CA  ALA A  55       5.707  14.484  16.047  1.00 78.88           C  
ATOM    443  C   ALA A  55       6.988  13.695  16.312  1.00 78.88           C  
ATOM    444  CB  ALA A  55       6.043  15.867  15.500  1.00 78.88           C  
ATOM    445  O   ALA A  55       7.418  12.891  15.484  1.00 78.88           O  
ATOM    446  N   GLY A  56       7.570  13.984  17.453  1.00 82.56           N  
ATOM    447  CA  GLY A  56       8.758  13.266  17.891  1.00 82.56           C  
ATOM    448  C   GLY A  56       8.500  11.789  18.141  1.00 82.56           C  
ATOM    449  O   GLY A  56       9.305  10.938  17.750  1.00 82.56           O  
ATOM    450  N   LYS A  57       7.395  11.430  18.750  1.00 84.75           N  
ATOM    451  CA  LYS A  57       6.977  10.055  18.969  1.00 84.75           C  
ATOM    452  C   LYS A  57       6.648   9.352  17.656  1.00 84.75           C  
ATOM    453  CB  LYS A  57       5.766  10.000  19.906  1.00 84.75           C  
ATOM    454  O   LYS A  57       7.043   8.203  17.438  1.00 84.75           O  
ATOM    455  CG  LYS A  57       6.066  10.430  21.328  1.00 84.75           C  
ATOM    456  CD  LYS A  57       4.840  10.305  22.219  1.00 84.75           C  
ATOM    457  CE  LYS A  57       5.141  10.734  23.656  1.00 84.75           C  
ATOM    458  NZ  LYS A  57       3.945  10.586  24.547  1.00 84.75           N  
ATOM    459  N   ASP A  58       5.988   9.992  16.719  1.00 81.06           N  
ATOM    460  CA  ASP A  58       5.656   9.484  15.383  1.00 81.06           C  
ATOM    461  C   ASP A  58       6.918   9.203  14.570  1.00 81.06           C  
ATOM    462  CB  ASP A  58       4.754  10.469  14.641  1.00 81.06           C  
ATOM    463  O   ASP A  58       6.965   8.250  13.797  1.00 81.06           O  
ATOM    464  CG  ASP A  58       3.320  10.453  15.141  1.00 81.06           C  
ATOM    465  OD1 ASP A  58       2.949   9.539  15.898  1.00 81.06           O  
ATOM    466  OD2 ASP A  58       2.551  11.367  14.758  1.00 81.06           O  
ATOM    467  N   ALA A  59       7.938  10.008  14.773  1.00 83.06           N  
ATOM    468  CA  ALA A  59       9.211   9.828  14.078  1.00 83.06           C  
ATOM    469  C   ALA A  59       9.883   8.523  14.484  1.00 83.06           C  
ATOM    470  CB  ALA A  59      10.141  11.008  14.367  1.00 83.06           C  
ATOM    471  O   ALA A  59      10.445   7.820  13.641  1.00 83.06           O  
ATOM    472  N   TRP A  60       9.766   8.148  15.695  1.00 88.06           N  
ATOM    473  CA  TRP A  60      10.391   6.926  16.188  1.00 88.06           C  
ATOM    474  C   TRP A  60       9.578   5.703  15.773  1.00 88.06           C  
ATOM    475  CB  TRP A  60      10.531   6.973  17.703  1.00 88.06           C  
ATOM    476  O   TRP A  60      10.133   4.625  15.555  1.00 88.06           O  
ATOM    477  CG  TRP A  60      11.734   7.723  18.188  1.00 88.06           C  
ATOM    478  CD1 TRP A  60      11.766   8.984  18.719  1.00 88.06           C  
ATOM    479  CD2 TRP A  60      13.094   7.270  18.172  1.00 88.06           C  
ATOM    480  CE2 TRP A  60      13.891   8.305  18.703  1.00 88.06           C  
ATOM    481  CE3 TRP A  60      13.711   6.086  17.734  1.00 88.06           C  
ATOM    482  NE1 TRP A  60      13.055   9.336  19.047  1.00 88.06           N  
ATOM    483  CH2 TRP A  60      15.852   7.016  18.406  1.00 88.06           C  
ATOM    484  CZ2 TRP A  60      15.273   8.188  18.828  1.00 88.06           C  
ATOM    485  CZ3 TRP A  60      15.086   5.973  17.859  1.00 88.06           C  
ATOM    486  N   VAL A  61       8.203   5.891  15.766  1.00 87.69           N  
ATOM    487  CA  VAL A  61       7.363   4.832  15.211  1.00 87.69           C  
ATOM    488  C   VAL A  61       7.742   4.582  13.750  1.00 87.69           C  
ATOM    489  CB  VAL A  61       5.863   5.188  15.320  1.00 87.69           C  
ATOM    490  O   VAL A  61       7.879   3.430  13.328  1.00 87.69           O  
ATOM    491  CG1 VAL A  61       5.008   4.117  14.641  1.00 87.69           C  
ATOM    492  CG2 VAL A  61       5.457   5.352  16.781  1.00 87.69           C  
ATOM    493  N   SER A  62       7.961   5.598  12.969  1.00 84.50           N  
ATOM    494  CA  SER A  62       8.383   5.535  11.578  1.00 84.50           C  
ATOM    495  C   SER A  62       9.781   4.926  11.453  1.00 84.50           C  
ATOM    496  CB  SER A  62       8.375   6.930  10.945  1.00 84.50           C  
ATOM    497  O   SER A  62      10.039   4.141  10.539  1.00 84.50           O  
ATOM    498  OG  SER A  62       7.047   7.422  10.852  1.00 84.50           O  
ATOM    499  N   LYS A  63      10.656   5.242  12.359  1.00 87.31           N  
ATOM    500  CA  LYS A  63      12.008   4.680  12.383  1.00 87.31           C  
ATOM    501  C   LYS A  63      11.969   3.180  12.664  1.00 87.31           C  
ATOM    502  CB  LYS A  63      12.859   5.387  13.438  1.00 87.31           C  
ATOM    503  O   LYS A  63      12.734   2.416  12.070  1.00 87.31           O  
ATOM    504  CG  LYS A  63      14.320   4.941  13.445  1.00 87.31           C  
ATOM    505  CD  LYS A  63      15.164   5.812  14.375  1.00 87.31           C  
ATOM    506  CE  LYS A  63      16.609   5.352  14.406  1.00 87.31           C  
ATOM    507  NZ  LYS A  63      17.484   6.199  13.531  1.00 87.31           N  
ATOM    508  N   TYR A  64      11.117   2.758  13.602  1.00 90.06           N  
ATOM    509  CA  TYR A  64      10.914   1.343  13.891  1.00 90.06           C  
ATOM    510  C   TYR A  64      10.531   0.577  12.633  1.00 90.06           C  
ATOM    511  CB  TYR A  64       9.836   1.165  14.961  1.00 90.06           C  
ATOM    512  O   TYR A  64      11.094  -0.484  12.344  1.00 90.06           O  
ATOM    513  CG  TYR A  64       9.438  -0.273  15.195  1.00 90.06           C  
ATOM    514  CD1 TYR A  64       8.219  -0.761  14.742  1.00 90.06           C  
ATOM    515  CD2 TYR A  64      10.289  -1.146  15.867  1.00 90.06           C  
ATOM    516  CE1 TYR A  64       7.848  -2.086  14.953  1.00 90.06           C  
ATOM    517  CE2 TYR A  64       9.930  -2.473  16.078  1.00 90.06           C  
ATOM    518  OH  TYR A  64       8.352  -4.242  15.836  1.00 90.06           O  
ATOM    519  CZ  TYR A  64       8.711  -2.932  15.625  1.00 90.06           C  
ATOM    520  N   LEU A  65       9.570   1.124  11.852  1.00 89.56           N  
ATOM    521  CA  LEU A  65       9.117   0.514  10.609  1.00 89.56           C  
ATOM    522  C   LEU A  65      10.234   0.512   9.570  1.00 89.56           C  
ATOM    523  CB  LEU A  65       7.895   1.255  10.062  1.00 89.56           C  
ATOM    524  O   LEU A  65      10.445  -0.490   8.883  1.00 89.56           O  
ATOM    525  CG  LEU A  65       6.582   1.046  10.812  1.00 89.56           C  
ATOM    526  CD1 LEU A  65       5.523   2.023  10.312  1.00 89.56           C  
ATOM    527  CD2 LEU A  65       6.102  -0.393  10.664  1.00 89.56           C  
ATOM    528  N   PHE A  66      10.953   1.578   9.484  1.00 89.00           N  
ATOM    529  CA  PHE A  66      12.078   1.691   8.562  1.00 89.00           C  
ATOM    530  C   PHE A  66      13.141   0.644   8.867  1.00 89.00           C  
ATOM    531  CB  PHE A  66      12.688   3.096   8.625  1.00 89.00           C  
ATOM    532  O   PHE A  66      13.562  -0.099   7.980  1.00 89.00           O  
ATOM    533  CG  PHE A  66      13.875   3.279   7.723  1.00 89.00           C  
ATOM    534  CD1 PHE A  66      15.164   3.039   8.188  1.00 89.00           C  
ATOM    535  CD2 PHE A  66      13.711   3.691   6.410  1.00 89.00           C  
ATOM    536  CE1 PHE A  66      16.266   3.209   7.359  1.00 89.00           C  
ATOM    537  CE2 PHE A  66      14.812   3.863   5.570  1.00 89.00           C  
ATOM    538  CZ  PHE A  66      16.094   3.623   6.047  1.00 89.00           C  
ATOM    539  N   ASP A  67      13.609   0.547  10.078  1.00 89.69           N  
ATOM    540  CA  ASP A  67      14.664  -0.383  10.469  1.00 89.69           C  
ATOM    541  C   ASP A  67      14.219  -1.831  10.258  1.00 89.69           C  
ATOM    542  CB  ASP A  67      15.047  -0.160  11.938  1.00 89.69           C  
ATOM    543  O   ASP A  67      15.031  -2.686   9.898  1.00 89.69           O  
ATOM    544  CG  ASP A  67      15.852   1.114  12.148  1.00 89.69           C  
ATOM    545  OD1 ASP A  67      16.328   1.702  11.156  1.00 89.69           O  
ATOM    546  OD2 ASP A  67      15.992   1.533  13.320  1.00 89.69           O  
ATOM    547  N   GLY A  68      12.953  -2.053  10.461  1.00 89.88           N  
ATOM    548  CA  GLY A  68      12.398  -3.391  10.312  1.00 89.88           C  
ATOM    549  C   GLY A  68      12.250  -3.820   8.867  1.00 89.88           C  
ATOM    550  O   GLY A  68      12.273  -5.016   8.562  1.00 89.88           O  
ATOM    551  N   LEU A  69      12.242  -2.848   7.938  1.00 92.19           N  
ATOM    552  CA  LEU A  69      11.852  -3.209   6.578  1.00 92.19           C  
ATOM    553  C   LEU A  69      12.961  -2.873   5.590  1.00 92.19           C  
ATOM    554  CB  LEU A  69      10.562  -2.488   6.180  1.00 92.19           C  
ATOM    555  O   LEU A  69      12.875  -3.232   4.410  1.00 92.19           O  
ATOM    556  CG  LEU A  69       9.289  -2.914   6.918  1.00 92.19           C  
ATOM    557  CD1 LEU A  69       8.141  -1.978   6.574  1.00 92.19           C  
ATOM    558  CD2 LEU A  69       8.938  -4.359   6.582  1.00 92.19           C  
ATOM    559  N   ARG A  70      13.977  -2.148   5.949  1.00 90.50           N  
ATOM    560  CA  ARG A  70      15.016  -1.656   5.055  1.00 90.50           C  
ATOM    561  C   ARG A  70      15.812  -2.811   4.453  1.00 90.50           C  
ATOM    562  CB  ARG A  70      15.961  -0.702   5.793  1.00 90.50           C  
ATOM    563  O   ARG A  70      16.453  -2.652   3.414  1.00 90.50           O  
ATOM    564  CG  ARG A  70      16.781  -1.369   6.883  1.00 90.50           C  
ATOM    565  CD  ARG A  70      17.688  -0.373   7.598  1.00 90.50           C  
ATOM    566  NE  ARG A  70      18.484  -1.017   8.641  1.00 90.50           N  
ATOM    567  NH1 ARG A  70      20.391   0.196   8.219  1.00 90.50           N  
ATOM    568  NH2 ARG A  70      20.375  -1.378   9.883  1.00 90.50           N  
ATOM    569  CZ  ARG A  70      19.750  -0.731   8.914  1.00 90.50           C  
ATOM    570  N   LYS A  71      15.680  -4.121   5.016  1.00 92.06           N  
ATOM    571  CA  LYS A  71      16.359  -5.301   4.484  1.00 92.06           C  
ATOM    572  C   LYS A  71      15.367  -6.266   3.844  1.00 92.06           C  
ATOM    573  CB  LYS A  71      17.141  -6.008   5.590  1.00 92.06           C  
ATOM    574  O   LYS A  71      15.711  -7.422   3.576  1.00 92.06           O  
ATOM    575  CG  LYS A  71      18.312  -5.203   6.137  1.00 92.06           C  
ATOM    576  CD  LYS A  71      19.141  -6.008   7.133  1.00 92.06           C  
ATOM    577  CE  LYS A  71      20.344  -5.227   7.633  1.00 92.06           C  
ATOM    578  NZ  LYS A  71      21.141  -6.012   8.617  1.00 92.06           N  
ATOM    579  N   ALA A  72      14.156  -5.738   3.643  1.00 93.69           N  
ATOM    580  CA  ALA A  72      13.125  -6.668   3.203  1.00 93.69           C  
ATOM    581  C   ALA A  72      12.602  -6.297   1.817  1.00 93.69           C  
ATOM    582  CB  ALA A  72      11.969  -6.695   4.207  1.00 93.69           C  
ATOM    583  O   ALA A  72      11.516  -6.719   1.420  1.00 93.69           O  
ATOM    584  N   PRO A  73      13.266  -5.410   1.100  1.00 94.12           N  
ATOM    585  CA  PRO A  73      12.734  -5.109  -0.230  1.00 94.12           C  
ATOM    586  C   PRO A  73      12.750  -6.320  -1.160  1.00 94.12           C  
ATOM    587  CB  PRO A  73      13.664  -4.008  -0.746  1.00 94.12           C  
ATOM    588  O   PRO A  73      13.680  -7.129  -1.109  1.00 94.12           O  
ATOM    589  CG  PRO A  73      14.297  -3.441   0.482  1.00 94.12           C  
ATOM    590  CD  PRO A  73      14.367  -4.520   1.526  1.00 94.12           C  
ATOM    591  N   PRO A  74      11.711  -6.543  -2.045  1.00 94.25           N  
ATOM    592  CA  PRO A  74      11.688  -7.551  -3.111  1.00 94.25           C  
ATOM    593  C   PRO A  74      12.586  -7.184  -4.289  1.00 94.25           C  
ATOM    594  CB  PRO A  74      10.211  -7.578  -3.535  1.00 94.25           C  
ATOM    595  O   PRO A  74      12.094  -6.719  -5.324  1.00 94.25           O  
ATOM    596  CG  PRO A  74       9.711  -6.195  -3.275  1.00 94.25           C  
ATOM    597  CD  PRO A  74      10.461  -5.629  -2.102  1.00 94.25           C  
ATOM    598  N   ILE A  75      13.938  -7.387  -4.133  1.00 93.88           N  
ATOM    599  CA  ILE A  75      15.031  -6.875  -4.953  1.00 93.88           C  
ATOM    600  C   ILE A  75      14.859  -7.348  -6.395  1.00 93.88           C  
ATOM    601  CB  ILE A  75      16.406  -7.320  -4.402  1.00 93.88           C  
ATOM    602  O   ILE A  75      14.961  -6.551  -7.328  1.00 93.88           O  
ATOM    603  CG1 ILE A  75      16.641  -6.727  -3.008  1.00 93.88           C  
ATOM    604  CG2 ILE A  75      17.531  -6.926  -5.363  1.00 93.88           C  
ATOM    605  CD1 ILE A  75      17.891  -7.262  -2.311  1.00 93.88           C  
ATOM    606  N   LYS A  76      14.531  -8.594  -6.578  1.00 95.38           N  
ATOM    607  CA  LYS A  76      14.383  -9.164  -7.910  1.00 95.38           C  
ATOM    608  C   LYS A  76      13.195  -8.547  -8.648  1.00 95.38           C  
ATOM    609  CB  LYS A  76      14.211 -10.680  -7.824  1.00 95.38           C  
ATOM    610  O   LYS A  76      13.312  -8.164  -9.812  1.00 95.38           O  
ATOM    611  CG  LYS A  76      14.117 -11.375  -9.180  1.00 95.38           C  
ATOM    612  CD  LYS A  76      13.992 -12.883  -9.031  1.00 95.38           C  
ATOM    613  CE  LYS A  76      12.602 -13.289  -8.562  1.00 95.38           C  
ATOM    614  NZ  LYS A  76      12.469 -14.773  -8.445  1.00 95.38           N  
ATOM    615  N   GLU A  77      12.031  -8.516  -8.031  1.00 96.31           N  
ATOM    616  CA  GLU A  77      10.812  -7.980  -8.625  1.00 96.31           C  
ATOM    617  C   GLU A  77      10.953  -6.492  -8.914  1.00 96.31           C  
ATOM    618  CB  GLU A  77       9.609  -8.234  -7.711  1.00 96.31           C  
ATOM    619  O   GLU A  77      10.469  -6.008  -9.945  1.00 96.31           O  
ATOM    620  CG  GLU A  77       9.180  -9.688  -7.652  1.00 96.31           C  
ATOM    621  CD  GLU A  77      10.148 -10.570  -6.887  1.00 96.31           C  
ATOM    622  OE1 GLU A  77      10.156 -11.805  -7.105  1.00 96.31           O  
ATOM    623  OE2 GLU A  77      10.914 -10.031  -6.055  1.00 96.31           O  
ATOM    624  N   GLN A  78      11.602  -5.742  -8.047  1.00 95.25           N  
ATOM    625  CA  GLN A  78      11.844  -4.316  -8.266  1.00 95.25           C  
ATOM    626  C   GLN A  78      12.781  -4.090  -9.438  1.00 95.25           C  
ATOM    627  CB  GLN A  78      12.414  -3.674  -7.000  1.00 95.25           C  
ATOM    628  O   GLN A  78      12.602  -3.148 -10.211  1.00 95.25           O  
ATOM    629  CG  GLN A  78      11.375  -3.426  -5.910  1.00 95.25           C  
ATOM    630  CD  GLN A  78      11.930  -2.631  -4.742  1.00 95.25           C  
ATOM    631  NE2 GLN A  78      11.594  -3.053  -3.529  1.00 95.25           N  
ATOM    632  OE1 GLN A  78      12.648  -1.646  -4.934  1.00 95.25           O  
ATOM    633  N   ALA A  79      13.820  -4.953  -9.594  1.00 96.12           N  
ATOM    634  CA  ALA A  79      14.719  -4.895 -10.742  1.00 96.12           C  
ATOM    635  C   ALA A  79      13.961  -5.121 -12.047  1.00 96.12           C  
ATOM    636  CB  ALA A  79      15.844  -5.922 -10.594  1.00 96.12           C  
ATOM    637  O   ALA A  79      14.219  -4.453 -13.047  1.00 96.12           O  
ATOM    638  N   TRP A  80      13.008  -6.016 -11.953  1.00 96.00           N  
ATOM    639  CA  TRP A  80      12.188  -6.301 -13.125  1.00 96.00           C  
ATOM    640  C   TRP A  80      11.328  -5.090 -13.492  1.00 96.00           C  
ATOM    641  CB  TRP A  80      11.289  -7.516 -12.867  1.00 96.00           C  
ATOM    642  O   TRP A  80      11.258  -4.711 -14.664  1.00 96.00           O  
ATOM    643  CG  TRP A  80      10.445  -7.906 -14.047  1.00 96.00           C  
ATOM    644  CD1 TRP A  80       9.086  -7.852 -14.141  1.00 96.00           C  
ATOM    645  CD2 TRP A  80      10.914  -8.422 -15.297  1.00 96.00           C  
ATOM    646  CE2 TRP A  80       9.781  -8.656 -16.109  1.00 96.00           C  
ATOM    647  CE3 TRP A  80      12.188  -8.703 -15.820  1.00 96.00           C  
ATOM    648  NE1 TRP A  80       8.672  -8.297 -15.375  1.00 96.00           N  
ATOM    649  CH2 TRP A  80      11.125  -9.430 -17.891  1.00 96.00           C  
ATOM    650  CZ2 TRP A  80       9.875  -9.164 -17.406  1.00 96.00           C  
ATOM    651  CZ3 TRP A  80      12.281  -9.211 -17.109  1.00 96.00           C  
ATOM    652  N   LEU A  81      10.672  -4.457 -12.539  1.00 95.75           N  
ATOM    653  CA  LEU A  81       9.781  -3.326 -12.758  1.00 95.75           C  
ATOM    654  C   LEU A  81      10.562  -2.107 -13.242  1.00 95.75           C  
ATOM    655  CB  LEU A  81       9.023  -2.984 -11.477  1.00 95.75           C  
ATOM    656  O   LEU A  81      10.016  -1.270 -13.969  1.00 95.75           O  
ATOM    657  CG  LEU A  81       8.008  -4.020 -10.992  1.00 95.75           C  
ATOM    658  CD1 LEU A  81       7.438  -3.611  -9.633  1.00 95.75           C  
ATOM    659  CD2 LEU A  81       6.891  -4.195 -12.016  1.00 95.75           C  
ATOM    660  N   MET A  82      11.828  -1.939 -12.820  1.00 95.75           N  
ATOM    661  CA  MET A  82      12.664  -0.795 -13.172  1.00 95.75           C  
ATOM    662  C   MET A  82      13.414  -1.051 -14.477  1.00 95.75           C  
ATOM    663  CB  MET A  82      13.648  -0.485 -12.047  1.00 95.75           C  
ATOM    664  O   MET A  82      14.102  -0.163 -14.984  1.00 95.75           O  
ATOM    665  CG  MET A  82      12.992   0.009 -10.773  1.00 95.75           C  
ATOM    666  SD  MET A  82      14.211   0.544  -9.508  1.00 95.75           S  
ATOM    667  CE  MET A  82      14.969  -1.054  -9.094  1.00 95.75           C  
ATOM    668  N   ASN A  83      13.250  -2.256 -14.984  1.00 94.19           N  
ATOM    669  CA  ASN A  83      13.945  -2.682 -16.203  1.00 94.19           C  
ATOM    670  C   ASN A  83      13.578  -1.800 -17.391  1.00 94.19           C  
ATOM    671  CB  ASN A  83      13.633  -4.148 -16.516  1.00 94.19           C  
ATOM    672  O   ASN A  83      12.406  -1.465 -17.578  1.00 94.19           O  
ATOM    673  CG  ASN A  83      14.242  -4.609 -17.812  1.00 94.19           C  
ATOM    674  ND2 ASN A  83      13.477  -5.379 -18.594  1.00 94.19           N  
ATOM    675  OD1 ASN A  83      15.383  -4.281 -18.141  1.00 94.19           O  
ATOM    676  N   GLU A  84      14.578  -1.425 -18.281  1.00 95.50           N  
ATOM    677  CA  GLU A  84      14.383  -0.515 -19.406  1.00 95.50           C  
ATOM    678  C   GLU A  84      13.344  -1.059 -20.375  1.00 95.50           C  
ATOM    679  CB  GLU A  84      15.711  -0.267 -20.125  1.00 95.50           C  
ATOM    680  O   GLU A  84      12.500  -0.311 -20.875  1.00 95.50           O  
ATOM    681  CG  GLU A  84      15.625   0.804 -21.203  1.00 95.50           C  
ATOM    682  CD  GLU A  84      16.984   1.187 -21.781  1.00 95.50           C  
ATOM    683  OE1 GLU A  84      17.031   2.039 -22.688  1.00 95.50           O  
ATOM    684  OE2 GLU A  84      18.000   0.629 -21.297  1.00 95.50           O  
ATOM    685  N   SER A  85      13.367  -2.314 -20.734  1.00 94.31           N  
ATOM    686  CA  SER A  85      12.422  -2.938 -21.656  1.00 94.31           C  
ATOM    687  C   SER A  85      10.992  -2.820 -21.141  1.00 94.31           C  
ATOM    688  CB  SER A  85      12.773  -4.410 -21.875  1.00 94.31           C  
ATOM    689  O   SER A  85      10.078  -2.486 -21.906  1.00 94.31           O  
ATOM    690  OG  SER A  85      14.039  -4.535 -22.500  1.00 94.31           O  
ATOM    691  N   LEU A  86      10.773  -3.121 -19.875  1.00 94.69           N  
ATOM    692  CA  LEU A  86       9.453  -3.027 -19.281  1.00 94.69           C  
ATOM    693  C   LEU A  86       8.977  -1.579 -19.219  1.00 94.69           C  
ATOM    694  CB  LEU A  86       9.461  -3.627 -17.859  1.00 94.69           C  
ATOM    695  O   LEU A  86       7.809  -1.292 -19.500  1.00 94.69           O  
ATOM    696  CG  LEU A  86       8.094  -3.852 -17.219  1.00 94.69           C  
ATOM    697  CD1 LEU A  86       7.438  -5.109 -17.781  1.00 94.69           C  
ATOM    698  CD2 LEU A  86       8.227  -3.947 -15.703  1.00 94.69           C  
ATOM    699  N   PHE A  87       9.836  -0.687 -18.828  1.00 96.81           N  
ATOM    700  CA  PHE A  87       9.531   0.740 -18.797  1.00 96.81           C  
ATOM    701  C   PHE A  87       9.047   1.220 -20.156  1.00 96.81           C  
ATOM    702  CB  PHE A  87      10.766   1.540 -18.359  1.00 96.81           C  
ATOM    703  O   PHE A  87       8.000   1.864 -20.250  1.00 96.81           O  
ATOM    704  CG  PHE A  87      10.609   3.029 -18.500  1.00 96.81           C  
ATOM    705  CD1 PHE A  87      11.008   3.682 -19.672  1.00 96.81           C  
ATOM    706  CD2 PHE A  87      10.047   3.779 -17.484  1.00 96.81           C  
ATOM    707  CE1 PHE A  87      10.859   5.059 -19.797  1.00 96.81           C  
ATOM    708  CE2 PHE A  87       9.898   5.156 -17.609  1.00 96.81           C  
ATOM    709  CZ  PHE A  87      10.305   5.797 -18.766  1.00 96.81           C  
ATOM    710  N   GLU A  88       9.797   0.975 -21.219  1.00 96.38           N  
ATOM    711  CA  GLU A  88       9.469   1.410 -22.578  1.00 96.38           C  
ATOM    712  C   GLU A  88       8.117   0.854 -23.016  1.00 96.38           C  
ATOM    713  CB  GLU A  88      10.562   0.987 -23.562  1.00 96.38           C  
ATOM    714  O   GLU A  88       7.320   1.566 -23.641  1.00 96.38           O  
ATOM    715  CG  GLU A  88      11.859   1.766 -23.406  1.00 96.38           C  
ATOM    716  CD  GLU A  88      12.961   1.299 -24.344  1.00 96.38           C  
ATOM    717  OE1 GLU A  88      14.016   1.960 -24.422  1.00 96.38           O  
ATOM    718  OE2 GLU A  88      12.758   0.263 -25.016  1.00 96.38           O  
ATOM    719  N   ARG A  89       7.969  -0.341 -22.734  1.00 96.00           N  
ATOM    720  CA  ARG A  89       6.703  -0.973 -23.078  1.00 96.00           C  
ATOM    721  C   ARG A  89       5.539  -0.295 -22.359  1.00 96.00           C  
ATOM    722  CB  ARG A  89       6.730  -2.463 -22.734  1.00 96.00           C  
ATOM    723  O   ARG A  89       4.504  -0.021 -22.969  1.00 96.00           O  
ATOM    724  CG  ARG A  89       5.492  -3.223 -23.172  1.00 96.00           C  
ATOM    725  CD  ARG A  89       5.637  -4.723 -22.953  1.00 96.00           C  
ATOM    726  NE  ARG A  89       4.426  -5.445 -23.328  1.00 96.00           N  
ATOM    727  NH1 ARG A  89       5.203  -7.516 -22.672  1.00 96.00           N  
ATOM    728  NH2 ARG A  89       3.107  -7.309 -23.578  1.00 96.00           N  
ATOM    729  CZ  ARG A  89       4.250  -6.754 -23.188  1.00 96.00           C  
ATOM    730  N   ALA A  90       5.656  -0.098 -21.047  1.00 97.06           N  
ATOM    731  CA  ALA A  90       4.629   0.560 -20.234  1.00 97.06           C  
ATOM    732  C   ALA A  90       4.297   1.940 -20.797  1.00 97.06           C  
ATOM    733  CB  ALA A  90       5.078   0.671 -18.781  1.00 97.06           C  
ATOM    734  O   ALA A  90       3.127   2.305 -20.922  1.00 97.06           O  
ATOM    735  N   MET A  91       5.281   2.764 -21.125  1.00 97.50           N  
ATOM    736  CA  MET A  91       5.074   4.102 -21.672  1.00 97.50           C  
ATOM    737  C   MET A  91       4.348   4.039 -23.016  1.00 97.50           C  
ATOM    738  CB  MET A  91       6.410   4.828 -21.828  1.00 97.50           C  
ATOM    739  O   MET A  91       3.486   4.875 -23.297  1.00 97.50           O  
ATOM    740  CG  MET A  91       7.102   5.145 -20.516  1.00 97.50           C  
ATOM    741  SD  MET A  91       6.070   6.191 -19.422  1.00 97.50           S  
ATOM    742  CE  MET A  91       5.395   4.918 -18.312  1.00 97.50           C  
ATOM    743  N   MET A  92       4.734   3.041 -23.844  1.00 96.75           N  
ATOM    744  CA  MET A  92       4.074   2.861 -25.125  1.00 96.75           C  
ATOM    745  C   MET A  92       2.596   2.541 -24.953  1.00 96.75           C  
ATOM    746  CB  MET A  92       4.758   1.751 -25.938  1.00 96.75           C  
ATOM    747  O   MET A  92       1.744   3.100 -25.641  1.00 96.75           O  
ATOM    748  CG  MET A  92       4.211   1.588 -27.344  1.00 96.75           C  
ATOM    749  SD  MET A  92       4.980   0.182 -28.234  1.00 96.75           S  
ATOM    750  CE  MET A  92       6.730   0.495 -27.875  1.00 96.75           C  
ATOM    751  N   ILE A  93       2.297   1.696 -24.078  1.00 96.56           N  
ATOM    752  CA  ILE A  93       0.936   1.253 -23.797  1.00 96.56           C  
ATOM    753  C   ILE A  93       0.114   2.422 -23.250  1.00 96.56           C  
ATOM    754  CB  ILE A  93       0.921   0.079 -22.797  1.00 96.56           C  
ATOM    755  O   ILE A  93      -1.033   2.621 -23.656  1.00 96.56           O  
ATOM    756  CG1 ILE A  93       1.443  -1.199 -23.453  1.00 96.56           C  
ATOM    757  CG2 ILE A  93      -0.487  -0.132 -22.219  1.00 96.56           C  
ATOM    758  CD1 ILE A  93       1.688  -2.346 -22.484  1.00 96.56           C  
ATOM    759  N   MET A  94       0.641   3.076 -22.359  1.00 97.31           N  
ATOM    760  CA  MET A  94      -0.072   4.203 -21.766  1.00 97.31           C  
ATOM    761  C   MET A  94      -0.328   5.297 -22.797  1.00 97.31           C  
ATOM    762  CB  MET A  94       0.716   4.773 -20.594  1.00 97.31           C  
ATOM    763  O   MET A  94      -1.392   5.918 -22.797  1.00 97.31           O  
ATOM    764  CG  MET A  94       0.699   3.885 -19.359  1.00 97.31           C  
ATOM    765  SD  MET A  94       1.562   4.648 -17.922  1.00 97.31           S  
ATOM    766  CE  MET A  94       1.253   3.393 -16.656  1.00 97.31           C  
ATOM    767  N   SER A  95       0.645   5.578 -23.656  1.00 97.12           N  
ATOM    768  CA  SER A  95       0.462   6.512 -24.766  1.00 97.12           C  
ATOM    769  C   SER A  95      -0.683   6.078 -25.672  1.00 97.12           C  
ATOM    770  CB  SER A  95       1.750   6.641 -25.578  1.00 97.12           C  
ATOM    771  O   SER A  95      -1.522   6.895 -26.062  1.00 97.12           O  
ATOM    772  OG  SER A  95       1.593   7.578 -26.641  1.00 97.12           O  
ATOM    773  N   ALA A  96      -0.723   4.836 -26.016  1.00 97.12           N  
ATOM    774  CA  ALA A  96      -1.775   4.289 -26.859  1.00 97.12           C  
ATOM    775  C   ALA A  96      -3.145   4.430 -26.203  1.00 97.12           C  
ATOM    776  CB  ALA A  96      -1.490   2.826 -27.188  1.00 97.12           C  
ATOM    777  O   ALA A  96      -4.125   4.781 -26.859  1.00 97.12           O  
ATOM    778  N   GLU A  97      -3.199   4.156 -24.859  1.00 97.00           N  
ATOM    779  CA  GLU A  97      -4.453   4.238 -24.125  1.00 97.00           C  
ATOM    780  C   GLU A  97      -4.949   5.680 -24.031  1.00 97.00           C  
ATOM    781  CB  GLU A  97      -4.285   3.656 -22.719  1.00 97.00           C  
ATOM    782  O   GLU A  97      -6.156   5.934 -24.109  1.00 97.00           O  
ATOM    783  CG  GLU A  97      -4.152   2.141 -22.688  1.00 97.00           C  
ATOM    784  CD  GLU A  97      -5.367   1.423 -23.250  1.00 97.00           C  
ATOM    785  OE1 GLU A  97      -5.195   0.475 -24.062  1.00 97.00           O  
ATOM    786  OE2 GLU A  97      -6.500   1.812 -22.906  1.00 97.00           O  
ATOM    787  N   GLU A  98      -4.055   6.598 -23.812  1.00 95.81           N  
ATOM    788  CA  GLU A  98      -4.414   8.016 -23.750  1.00 95.81           C  
ATOM    789  C   GLU A  98      -5.027   8.484 -25.062  1.00 95.81           C  
ATOM    790  CB  GLU A  98      -3.188   8.859 -23.406  1.00 95.81           C  
ATOM    791  O   GLU A  98      -5.871   9.383 -25.062  1.00 95.81           O  
ATOM    792  CG  GLU A  98      -3.494  10.344 -23.234  1.00 95.81           C  
ATOM    793  CD  GLU A  98      -2.275  11.164 -22.844  1.00 95.81           C  
ATOM    794  OE1 GLU A  98      -2.438  12.359 -22.484  1.00 95.81           O  
ATOM    795  OE2 GLU A  98      -1.152  10.617 -22.891  1.00 95.81           O  
ATOM    796  N   ALA A  99      -4.633   7.973 -26.250  1.00 95.62           N  
ATOM    797  CA  ALA A  99      -5.098   8.359 -27.578  1.00 95.62           C  
ATOM    798  C   ALA A  99      -6.523   7.879 -27.812  1.00 95.62           C  
ATOM    799  CB  ALA A  99      -4.160   7.812 -28.641  1.00 95.62           C  
ATOM    800  O   ALA A  99      -7.215   8.398 -28.703  1.00 95.62           O  
ATOM    801  N   LYS A 100      -7.039   6.961 -26.984  1.00 96.69           N  
ATOM    802  CA  LYS A 100      -8.398   6.438 -27.078  1.00 96.69           C  
ATOM    803  C   LYS A 100      -9.367   7.266 -26.234  1.00 96.69           C  
ATOM    804  CB  LYS A 100      -8.445   4.973 -26.625  1.00 96.69           C  
ATOM    805  O   LYS A 100      -9.250   7.309 -25.000  1.00 96.69           O  
ATOM    806  CG  LYS A 100      -7.574   4.047 -27.469  1.00 96.69           C  
ATOM    807  CD  LYS A 100      -7.605   2.619 -26.938  1.00 96.69           C  
ATOM    808  CE  LYS A 100      -6.652   1.715 -27.703  1.00 96.69           C  
ATOM    809  NZ  LYS A 100      -6.578   0.348 -27.094  1.00 96.69           N  
ATOM    810  N   PRO A 101     -10.359   7.984 -26.812  1.00 91.62           N  
ATOM    811  CA  PRO A 101     -11.250   8.922 -26.109  1.00 91.62           C  
ATOM    812  C   PRO A 101     -12.133   8.234 -25.078  1.00 91.62           C  
ATOM    813  CB  PRO A 101     -12.094   9.508 -27.250  1.00 91.62           C  
ATOM    814  O   PRO A 101     -12.453   8.836 -24.047  1.00 91.62           O  
ATOM    815  CG  PRO A 101     -11.250   9.344 -28.469  1.00 91.62           C  
ATOM    816  CD  PRO A 101     -10.398   8.117 -28.312  1.00 91.62           C  
ATOM    817  N   ASP A 102     -12.375   6.934 -25.203  1.00 93.06           N  
ATOM    818  CA  ASP A 102     -13.297   6.254 -24.281  1.00 93.06           C  
ATOM    819  C   ASP A 102     -12.547   5.352 -23.312  1.00 93.06           C  
ATOM    820  CB  ASP A 102     -14.328   5.441 -25.078  1.00 93.06           C  
ATOM    821  O   ASP A 102     -13.156   4.598 -22.562  1.00 93.06           O  
ATOM    822  CG  ASP A 102     -15.234   6.301 -25.938  1.00 93.06           C  
ATOM    823  OD1 ASP A 102     -15.555   7.441 -25.531  1.00 93.06           O  
ATOM    824  OD2 ASP A 102     -15.641   5.836 -27.016  1.00 93.06           O  
ATOM    825  N   SER A 103     -11.211   5.398 -23.359  1.00 96.75           N  
ATOM    826  CA  SER A 103     -10.461   4.504 -22.484  1.00 96.75           C  
ATOM    827  C   SER A 103     -10.539   4.957 -21.031  1.00 96.75           C  
ATOM    828  CB  SER A 103      -9.000   4.422 -22.922  1.00 96.75           C  
ATOM    829  O   SER A 103     -10.664   6.152 -20.750  1.00 96.75           O  
ATOM    830  OG  SER A 103      -8.297   5.598 -22.562  1.00 96.75           O  
ATOM    831  N   ALA A 104     -10.516   4.043 -20.078  1.00 96.44           N  
ATOM    832  CA  ALA A 104     -10.477   4.289 -18.625  1.00 96.44           C  
ATOM    833  C   ALA A 104      -9.242   5.102 -18.250  1.00 96.44           C  
ATOM    834  CB  ALA A 104     -10.500   2.967 -17.859  1.00 96.44           C  
ATOM    835  O   ALA A 104      -9.312   5.965 -17.375  1.00 96.44           O  
ATOM    836  N   PHE A 105      -8.133   4.832 -18.906  1.00 97.44           N  
ATOM    837  CA  PHE A 105      -6.883   5.559 -18.688  1.00 97.44           C  
ATOM    838  C   PHE A 105      -7.055   7.039 -19.016  1.00 97.44           C  
ATOM    839  CB  PHE A 105      -5.754   4.961 -19.531  1.00 97.44           C  
ATOM    840  O   PHE A 105      -6.656   7.902 -18.234  1.00 97.44           O  
ATOM    841  CG  PHE A 105      -4.422   5.625 -19.312  1.00 97.44           C  
ATOM    842  CD1 PHE A 105      -4.031   6.699 -20.094  1.00 97.44           C  
ATOM    843  CD2 PHE A 105      -3.557   5.172 -18.328  1.00 97.44           C  
ATOM    844  CE1 PHE A 105      -2.797   7.316 -19.906  1.00 97.44           C  
ATOM    845  CE2 PHE A 105      -2.322   5.785 -18.125  1.00 97.44           C  
ATOM    846  CZ  PHE A 105      -1.944   6.855 -18.906  1.00 97.44           C  
ATOM    847  N   LYS A 106      -7.586   7.363 -20.203  1.00 97.44           N  
ATOM    848  CA  LYS A 106      -7.828   8.750 -20.594  1.00 97.44           C  
ATOM    849  C   LYS A 106      -8.750   9.445 -19.594  1.00 97.44           C  
ATOM    850  CB  LYS A 106      -8.430   8.820 -22.000  1.00 97.44           C  
ATOM    851  O   LYS A 106      -8.547  10.617 -19.266  1.00 97.44           O  
ATOM    852  CG  LYS A 106      -8.773  10.227 -22.453  1.00 97.44           C  
ATOM    853  CD  LYS A 106      -7.516  11.062 -22.672  1.00 97.44           C  
ATOM    854  CE  LYS A 106      -7.844  12.430 -23.250  1.00 97.44           C  
ATOM    855  NZ  LYS A 106      -6.617  13.258 -23.453  1.00 97.44           N  
ATOM    856  N   PHE A 107      -9.773   8.719 -19.125  1.00 96.69           N  
ATOM    857  CA  PHE A 107     -10.664   9.227 -18.094  1.00 96.69           C  
ATOM    858  C   PHE A 107      -9.875   9.680 -16.875  1.00 96.69           C  
ATOM    859  CB  PHE A 107     -11.688   8.172 -17.703  1.00 96.69           C  
ATOM    860  O   PHE A 107     -10.086  10.773 -16.359  1.00 96.69           O  
ATOM    861  CG  PHE A 107     -12.633   8.617 -16.609  1.00 96.69           C  
ATOM    862  CD1 PHE A 107     -12.266   8.516 -15.273  1.00 96.69           C  
ATOM    863  CD2 PHE A 107     -13.883   9.133 -16.922  1.00 96.69           C  
ATOM    864  CE1 PHE A 107     -13.133   8.930 -14.266  1.00 96.69           C  
ATOM    865  CE2 PHE A 107     -14.750   9.547 -15.922  1.00 96.69           C  
ATOM    866  CZ  PHE A 107     -14.375   9.438 -14.594  1.00 96.69           C  
ATOM    867  N   LEU A 108      -9.023   8.820 -16.359  1.00 95.94           N  
ATOM    868  CA  LEU A 108      -8.219   9.117 -15.172  1.00 95.94           C  
ATOM    869  C   LEU A 108      -7.336  10.344 -15.406  1.00 95.94           C  
ATOM    870  CB  LEU A 108      -7.348   7.910 -14.805  1.00 95.94           C  
ATOM    871  O   LEU A 108      -7.223  11.203 -14.531  1.00 95.94           O  
ATOM    872  CG  LEU A 108      -8.086   6.605 -14.508  1.00 95.94           C  
ATOM    873  CD1 LEU A 108      -7.105   5.523 -14.078  1.00 95.94           C  
ATOM    874  CD2 LEU A 108      -9.156   6.824 -13.445  1.00 95.94           C  
ATOM    875  N   MET A 109      -6.660  10.445 -16.562  1.00 95.75           N  
ATOM    876  CA  MET A 109      -5.793  11.562 -16.922  1.00 95.75           C  
ATOM    877  C   MET A 109      -6.570  12.875 -16.922  1.00 95.75           C  
ATOM    878  CB  MET A 109      -5.168  11.336 -18.312  1.00 95.75           C  
ATOM    879  O   MET A 109      -6.078  13.883 -16.406  1.00 95.75           O  
ATOM    880  CG  MET A 109      -4.082  10.273 -18.328  1.00 95.75           C  
ATOM    881  SD  MET A 109      -2.635  10.734 -17.297  1.00 95.75           S  
ATOM    882  CE  MET A 109      -1.959  12.102 -18.281  1.00 95.75           C  
ATOM    883  N   THR A 110      -7.734  12.867 -17.391  1.00 95.12           N  
ATOM    884  CA  THR A 110      -8.555  14.062 -17.547  1.00 95.12           C  
ATOM    885  C   THR A 110      -9.078  14.531 -16.203  1.00 95.12           C  
ATOM    886  CB  THR A 110      -9.734  13.812 -18.500  1.00 95.12           C  
ATOM    887  O   THR A 110      -9.273  15.734 -15.984  1.00 95.12           O  
ATOM    888  CG2 THR A 110     -10.586  15.062 -18.656  1.00 95.12           C  
ATOM    889  OG1 THR A 110      -9.234  13.422 -19.781  1.00 95.12           O  
ATOM    890  N   HIS A 111      -9.242  13.625 -15.297  1.00 93.25           N  
ATOM    891  CA  HIS A 111      -9.914  13.930 -14.039  1.00 93.25           C  
ATOM    892  C   HIS A 111      -8.906  14.078 -12.898  1.00 93.25           C  
ATOM    893  CB  HIS A 111     -10.938  12.852 -13.695  1.00 93.25           C  
ATOM    894  O   HIS A 111      -9.289  14.367 -11.766  1.00 93.25           O  
ATOM    895  CG  HIS A 111     -12.188  12.930 -14.516  1.00 93.25           C  
ATOM    896  CD2 HIS A 111     -13.438  13.352 -14.188  1.00 93.25           C  
ATOM    897  ND1 HIS A 111     -12.234  12.555 -15.836  1.00 93.25           N  
ATOM    898  CE1 HIS A 111     -13.469  12.734 -16.297  1.00 93.25           C  
ATOM    899  NE2 HIS A 111     -14.211  13.211 -15.312  1.00 93.25           N  
ATOM    900  N   TYR A 112      -7.645  13.891 -13.156  1.00 94.75           N  
ATOM    901  CA  TYR A 112      -6.590  13.938 -12.148  1.00 94.75           C  
ATOM    902  C   TYR A 112      -6.613  15.273 -11.406  1.00 94.75           C  
ATOM    903  CB  TYR A 112      -5.219  13.719 -12.789  1.00 94.75           C  
ATOM    904  O   TYR A 112      -6.602  15.305 -10.172  1.00 94.75           O  
ATOM    905  CG  TYR A 112      -4.109  13.500 -11.789  1.00 94.75           C  
ATOM    906  CD1 TYR A 112      -3.451  14.578 -11.203  1.00 94.75           C  
ATOM    907  CD2 TYR A 112      -3.717  12.211 -11.438  1.00 94.75           C  
ATOM    908  CE1 TYR A 112      -2.426  14.375 -10.281  1.00 94.75           C  
ATOM    909  CE2 TYR A 112      -2.693  12.000 -10.516  1.00 94.75           C  
ATOM    910  OH  TYR A 112      -1.041  12.883  -9.039  1.00 94.75           O  
ATOM    911  CZ  TYR A 112      -2.055  13.086  -9.945  1.00 94.75           C  
ATOM    912  N   ASP A 113      -6.668  16.422 -12.109  1.00 94.19           N  
ATOM    913  CA  ASP A 113      -6.520  17.766 -11.555  1.00 94.19           C  
ATOM    914  C   ASP A 113      -7.684  18.094 -10.625  1.00 94.19           C  
ATOM    915  CB  ASP A 113      -6.418  18.797 -12.672  1.00 94.19           C  
ATOM    916  O   ASP A 113      -7.562  18.969  -9.758  1.00 94.19           O  
ATOM    917  CG  ASP A 113      -5.098  18.734 -13.422  1.00 94.19           C  
ATOM    918  OD1 ASP A 113      -4.125  18.156 -12.891  1.00 94.19           O  
ATOM    919  OD2 ASP A 113      -5.027  19.266 -14.547  1.00 94.19           O  
ATOM    920  N   MET A 114      -8.773  17.406 -10.664  1.00 91.88           N  
ATOM    921  CA  MET A 114      -9.945  17.625  -9.828  1.00 91.88           C  
ATOM    922  C   MET A 114      -9.648  17.281  -8.367  1.00 91.88           C  
ATOM    923  CB  MET A 114     -11.133  16.797 -10.328  1.00 91.88           C  
ATOM    924  O   MET A 114     -10.359  17.719  -7.465  1.00 91.88           O  
ATOM    925  CG  MET A 114     -11.648  17.250 -11.688  1.00 91.88           C  
ATOM    926  SD  MET A 114     -12.977  16.141 -12.320  1.00 91.88           S  
ATOM    927  CE  MET A 114     -14.258  16.438 -11.070  1.00 91.88           C  
ATOM    928  N   TYR A 115      -8.555  16.547  -8.203  1.00 90.94           N  
ATOM    929  CA  TYR A 115      -8.305  16.000  -6.871  1.00 90.94           C  
ATOM    930  C   TYR A 115      -7.062  16.625  -6.254  1.00 90.94           C  
ATOM    931  CB  TYR A 115      -8.164  14.484  -6.922  1.00 90.94           C  
ATOM    932  O   TYR A 115      -6.586  16.188  -5.207  1.00 90.94           O  
ATOM    933  CG  TYR A 115      -9.398  13.766  -7.410  1.00 90.94           C  
ATOM    934  CD1 TYR A 115     -10.492  13.570  -6.566  1.00 90.94           C  
ATOM    935  CD2 TYR A 115      -9.477  13.289  -8.711  1.00 90.94           C  
ATOM    936  CE1 TYR A 115     -11.633  12.914  -7.016  1.00 90.94           C  
ATOM    937  CE2 TYR A 115     -10.609  12.625  -9.172  1.00 90.94           C  
ATOM    938  OH  TYR A 115     -12.812  11.789  -8.758  1.00 90.94           O  
ATOM    939  CZ  TYR A 115     -11.680  12.445  -8.312  1.00 90.94           C  
ATOM    940  N   LEU A 116      -6.520  17.719  -6.840  1.00 90.94           N  
ATOM    941  CA  LEU A 116      -5.285  18.344  -6.371  1.00 90.94           C  
ATOM    942  C   LEU A 116      -5.578  19.359  -5.266  1.00 90.94           C  
ATOM    943  CB  LEU A 116      -4.555  19.031  -7.527  1.00 90.94           C  
ATOM    944  O   LEU A 116      -4.824  19.469  -4.293  1.00 90.94           O  
ATOM    945  CG  LEU A 116      -3.945  18.109  -8.586  1.00 90.94           C  
ATOM    946  CD1 LEU A 116      -3.174  18.922  -9.617  1.00 90.94           C  
ATOM    947  CD2 LEU A 116      -3.039  17.078  -7.930  1.00 90.94           C  
ATOM    948  N   PRO A 117      -6.688  20.125  -5.367  1.00 89.38           N  
ATOM    949  CA  PRO A 117      -6.934  21.172  -4.383  1.00 89.38           C  
ATOM    950  C   PRO A 117      -7.199  20.625  -2.984  1.00 89.38           C  
ATOM    951  CB  PRO A 117      -8.164  21.891  -4.938  1.00 89.38           C  
ATOM    952  O   PRO A 117      -7.637  19.484  -2.836  1.00 89.38           O  
ATOM    953  CG  PRO A 117      -8.172  21.578  -6.395  1.00 89.38           C  
ATOM    954  CD  PRO A 117      -7.598  20.203  -6.586  1.00 89.38           C  
ATOM    955  N   VAL A 118      -7.125  21.547  -1.970  1.00 84.00           N  
ATOM    956  CA  VAL A 118      -7.449  21.281  -0.573  1.00 84.00           C  
ATOM    957  C   VAL A 118      -8.930  20.922  -0.446  1.00 84.00           C  
ATOM    958  CB  VAL A 118      -7.117  22.484   0.333  1.00 84.00           C  
ATOM    959  O   VAL A 118      -9.781  21.531  -1.097  1.00 84.00           O  
ATOM    960  CG1 VAL A 118      -7.539  22.219   1.774  1.00 84.00           C  
ATOM    961  CG2 VAL A 118      -5.625  22.812   0.262  1.00 84.00           C  
ATOM    962  N   GLY A 119      -9.242  19.750   0.197  1.00 78.00           N  
ATOM    963  CA  GLY A 119     -10.633  19.422   0.463  1.00 78.00           C  
ATOM    964  C   GLY A 119     -11.219  18.453  -0.550  1.00 78.00           C  
ATOM    965  O   GLY A 119     -12.422  18.172  -0.517  1.00 78.00           O  
ATOM    966  N   ALA A 120     -10.367  18.125  -1.592  1.00 83.81           N  
ATOM    967  CA  ALA A 120     -10.812  17.156  -2.590  1.00 83.81           C  
ATOM    968  C   ALA A 120     -11.086  15.797  -1.951  1.00 83.81           C  
ATOM    969  CB  ALA A 120      -9.766  17.016  -3.697  1.00 83.81           C  
ATOM    970  O   ALA A 120     -10.414  15.398  -1.002  1.00 83.81           O  
ATOM    971  N   SER A 121     -12.086  15.195  -2.393  1.00 77.12           N  
ATOM    972  CA  SER A 121     -12.453  13.852  -1.937  1.00 77.12           C  
ATOM    973  C   SER A 121     -13.094  13.047  -3.059  1.00 77.12           C  
ATOM    974  CB  SER A 121     -13.406  13.938  -0.746  1.00 77.12           C  
ATOM    975  O   SER A 121     -13.547  13.609  -4.059  1.00 77.12           O  
ATOM    976  OG  SER A 121     -14.648  14.484  -1.138  1.00 77.12           O  
ATOM    977  N   CYS A 122     -12.969  11.703  -2.996  1.00 75.12           N  
ATOM    978  CA  CYS A 122     -13.570  10.836  -4.008  1.00 75.12           C  
ATOM    979  C   CYS A 122     -14.859  10.203  -3.498  1.00 75.12           C  
ATOM    980  CB  CYS A 122     -12.586   9.742  -4.426  1.00 75.12           C  
ATOM    981  O   CYS A 122     -14.836   9.422  -2.547  1.00 75.12           O  
ATOM    982  SG  CYS A 122     -13.227   8.633  -5.699  1.00 75.12           S  
ATOM    983  N   GLN A 123     -15.891  10.562  -4.008  1.00 67.38           N  
ATOM    984  CA  GLN A 123     -17.172   9.984  -3.660  1.00 67.38           C  
ATOM    985  C   GLN A 123     -17.859   9.383  -4.887  1.00 67.38           C  
ATOM    986  CB  GLN A 123     -18.078  11.031  -3.012  1.00 67.38           C  
ATOM    987  O   GLN A 123     -19.000   8.914  -4.801  1.00 67.38           O  
ATOM    988  CG  GLN A 123     -17.547  11.586  -1.703  1.00 67.38           C  
ATOM    989  CD  GLN A 123     -18.500  12.539  -1.023  1.00 67.38           C  
ATOM    990  NE2 GLN A 123     -18.188  12.930   0.206  1.00 67.38           N  
ATOM    991  OE1 GLN A 123     -19.531  12.922  -1.599  1.00 67.38           O  
ATOM    992  N   ASP A 124     -17.141   9.359  -5.953  1.00 73.62           N  
ATOM    993  CA  ASP A 124     -17.688   8.969  -7.250  1.00 73.62           C  
ATOM    994  C   ASP A 124     -17.312   7.523  -7.590  1.00 73.62           C  
ATOM    995  CB  ASP A 124     -17.188   9.906  -8.344  1.00 73.62           C  
ATOM    996  O   ASP A 124     -16.141   7.207  -7.797  1.00 73.62           O  
ATOM    997  CG  ASP A 124     -17.797   9.617  -9.703  1.00 73.62           C  
ATOM    998  OD1 ASP A 124     -18.797   8.859  -9.773  1.00 73.62           O  
ATOM    999  OD2 ASP A 124     -17.281  10.148 -10.711  1.00 73.62           O  
ATOM   1000  N   ALA A 125     -18.203   6.594  -7.543  1.00 72.75           N  
ATOM   1001  CA  ALA A 125     -18.031   5.168  -7.816  1.00 72.75           C  
ATOM   1002  C   ALA A 125     -17.516   4.938  -9.234  1.00 72.75           C  
ATOM   1003  CB  ALA A 125     -19.359   4.430  -7.609  1.00 72.75           C  
ATOM   1004  O   ALA A 125     -16.766   3.990  -9.484  1.00 72.75           O  
ATOM   1005  N   GLU A 126     -17.922   5.781 -10.148  1.00 81.88           N  
ATOM   1006  CA  GLU A 126     -17.484   5.691 -11.539  1.00 81.88           C  
ATOM   1007  C   GLU A 126     -15.977   5.867 -11.648  1.00 81.88           C  
ATOM   1008  CB  GLU A 126     -18.203   6.734 -12.398  1.00 81.88           C  
ATOM   1009  O   GLU A 126     -15.312   5.160 -12.414  1.00 81.88           O  
ATOM   1010  CG  GLU A 126     -17.844   6.664 -13.875  1.00 81.88           C  
ATOM   1011  CD  GLU A 126     -18.547   7.719 -14.719  1.00 81.88           C  
ATOM   1012  OE1 GLU A 126     -18.375   7.719 -15.961  1.00 81.88           O  
ATOM   1013  OE2 GLU A 126     -19.266   8.555 -14.125  1.00 81.88           O  
ATOM   1014  N   THR A 127     -15.422   6.809 -10.930  1.00 84.75           N  
ATOM   1015  CA  THR A 127     -13.992   7.074 -10.898  1.00 84.75           C  
ATOM   1016  C   THR A 127     -13.227   5.852 -10.406  1.00 84.75           C  
ATOM   1017  CB  THR A 127     -13.664   8.281 -10.000  1.00 84.75           C  
ATOM   1018  O   THR A 127     -12.211   5.473 -10.992  1.00 84.75           O  
ATOM   1019  CG2 THR A 127     -12.164   8.523  -9.922  1.00 84.75           C  
ATOM   1020  OG1 THR A 127     -14.297   9.453 -10.539  1.00 84.75           O  
ATOM   1021  N   LEU A 128     -13.672   5.180  -9.445  1.00 82.81           N  
ATOM   1022  CA  LEU A 128     -13.047   3.984  -8.883  1.00 82.81           C  
ATOM   1023  C   LEU A 128     -13.172   2.805  -9.844  1.00 82.81           C  
ATOM   1024  CB  LEU A 128     -13.672   3.633  -7.535  1.00 82.81           C  
ATOM   1025  O   LEU A 128     -12.250   2.002  -9.977  1.00 82.81           O  
ATOM   1026  CG  LEU A 128     -13.453   4.637  -6.402  1.00 82.81           C  
ATOM   1027  CD1 LEU A 128     -14.156   4.168  -5.133  1.00 82.81           C  
ATOM   1028  CD2 LEU A 128     -11.969   4.848  -6.148  1.00 82.81           C  
ATOM   1029  N   GLU A 129     -14.266   2.725 -10.500  1.00 84.50           N  
ATOM   1030  CA  GLU A 129     -14.461   1.690 -11.508  1.00 84.50           C  
ATOM   1031  C   GLU A 129     -13.523   1.887 -12.695  1.00 84.50           C  
ATOM   1032  CB  GLU A 129     -15.914   1.684 -11.984  1.00 84.50           C  
ATOM   1033  O   GLU A 129     -12.961   0.920 -13.219  1.00 84.50           O  
ATOM   1034  CG  GLU A 129     -16.234   0.561 -12.961  1.00 84.50           C  
ATOM   1035  CD  GLU A 129     -15.922  -0.821 -12.414  1.00 84.50           C  
ATOM   1036  OE1 GLU A 129     -15.680  -1.752 -13.219  1.00 84.50           O  
ATOM   1037  OE2 GLU A 129     -15.914  -0.974 -11.172  1.00 84.50           O  
ATOM   1038  N   LYS A 130     -13.398   3.102 -13.148  1.00 92.44           N  
ATOM   1039  CA  LYS A 130     -12.484   3.400 -14.242  1.00 92.44           C  
ATOM   1040  C   LYS A 130     -11.039   3.090 -13.859  1.00 92.44           C  
ATOM   1041  CB  LYS A 130     -12.609   4.867 -14.664  1.00 92.44           C  
ATOM   1042  O   LYS A 130     -10.258   2.615 -14.688  1.00 92.44           O  
ATOM   1043  CG  LYS A 130     -13.914   5.199 -15.367  1.00 92.44           C  
ATOM   1044  CD  LYS A 130     -14.016   4.512 -16.719  1.00 92.44           C  
ATOM   1045  CE  LYS A 130     -15.273   4.926 -17.469  1.00 92.44           C  
ATOM   1046  NZ  LYS A 130     -15.422   4.184 -18.766  1.00 92.44           N  
ATOM   1047  N   TYR A 131     -10.719   3.438 -12.664  1.00 93.31           N  
ATOM   1048  CA  TYR A 131      -9.398   3.076 -12.148  1.00 93.31           C  
ATOM   1049  C   TYR A 131      -9.180   1.569 -12.227  1.00 93.31           C  
ATOM   1050  CB  TYR A 131      -9.234   3.551 -10.703  1.00 93.31           C  
ATOM   1051  O   TYR A 131      -8.148   1.112 -12.734  1.00 93.31           O  
ATOM   1052  CG  TYR A 131      -7.977   3.047 -10.039  1.00 93.31           C  
ATOM   1053  CD1 TYR A 131      -8.039   2.086  -9.031  1.00 93.31           C  
ATOM   1054  CD2 TYR A 131      -6.727   3.529 -10.414  1.00 93.31           C  
ATOM   1055  CE1 TYR A 131      -6.883   1.619  -8.414  1.00 93.31           C  
ATOM   1056  CE2 TYR A 131      -5.566   3.068  -9.805  1.00 93.31           C  
ATOM   1057  OH  TYR A 131      -4.508   1.657  -8.195  1.00 93.31           O  
ATOM   1058  CZ  TYR A 131      -5.652   2.115  -8.805  1.00 93.31           C  
ATOM   1059  N   ARG A 132     -10.062   0.790 -11.711  1.00 91.00           N  
ATOM   1060  CA  ARG A 132      -9.984  -0.667 -11.734  1.00 91.00           C  
ATOM   1061  C   ARG A 132      -9.828  -1.182 -13.164  1.00 91.00           C  
ATOM   1062  CB  ARG A 132     -11.219  -1.286 -11.086  1.00 91.00           C  
ATOM   1063  O   ARG A 132      -9.000  -2.053 -13.422  1.00 91.00           O  
ATOM   1064  CG  ARG A 132     -11.148  -2.797 -10.938  1.00 91.00           C  
ATOM   1065  CD  ARG A 132     -12.414  -3.363 -10.305  1.00 91.00           C  
ATOM   1066  NE  ARG A 132     -13.555  -3.270 -11.211  1.00 91.00           N  
ATOM   1067  NH1 ARG A 132     -14.820  -4.863 -10.109  1.00 91.00           N  
ATOM   1068  NH2 ARG A 132     -15.656  -3.818 -11.969  1.00 91.00           N  
ATOM   1069  CZ  ARG A 132     -14.672  -3.984 -11.094  1.00 91.00           C  
ATOM   1070  N   THR A 133     -10.656  -0.706 -14.031  1.00 93.94           N  
ATOM   1071  CA  THR A 133     -10.633  -1.095 -15.438  1.00 93.94           C  
ATOM   1072  C   THR A 133      -9.273  -0.785 -16.062  1.00 93.94           C  
ATOM   1073  CB  THR A 133     -11.742  -0.382 -16.234  1.00 93.94           C  
ATOM   1074  O   THR A 133      -8.719  -1.612 -16.781  1.00 93.94           O  
ATOM   1075  CG2 THR A 133     -11.711  -0.785 -17.703  1.00 93.94           C  
ATOM   1076  OG1 THR A 133     -13.016  -0.731 -15.680  1.00 93.94           O  
ATOM   1077  N   ALA A 134      -8.773   0.385 -15.797  1.00 96.81           N  
ATOM   1078  CA  ALA A 134      -7.465   0.774 -16.328  1.00 96.81           C  
ATOM   1079  C   ALA A 134      -6.367  -0.149 -15.812  1.00 96.81           C  
ATOM   1080  CB  ALA A 134      -7.156   2.223 -15.969  1.00 96.81           C  
ATOM   1081  O   ALA A 134      -5.473  -0.544 -16.562  1.00 96.81           O  
ATOM   1082  N   CYS A 135      -6.422  -0.486 -14.586  1.00 96.31           N  
ATOM   1083  CA  CYS A 135      -5.445  -1.375 -13.969  1.00 96.31           C  
ATOM   1084  C   CYS A 135      -5.473  -2.754 -14.617  1.00 96.31           C  
ATOM   1085  CB  CYS A 135      -5.715  -1.502 -12.469  1.00 96.31           C  
ATOM   1086  O   CYS A 135      -4.426  -3.311 -14.953  1.00 96.31           O  
ATOM   1087  SG  CYS A 135      -5.367   0.006 -11.539  1.00 96.31           S  
ATOM   1088  N   LEU A 136      -6.645  -3.289 -14.750  1.00 95.31           N  
ATOM   1089  CA  LEU A 136      -6.801  -4.621 -15.320  1.00 95.31           C  
ATOM   1090  C   LEU A 136      -6.324  -4.648 -16.766  1.00 95.31           C  
ATOM   1091  CB  LEU A 136      -8.266  -5.070 -15.242  1.00 95.31           C  
ATOM   1092  O   LEU A 136      -5.645  -5.586 -17.188  1.00 95.31           O  
ATOM   1093  CG  LEU A 136      -8.812  -5.359 -13.844  1.00 95.31           C  
ATOM   1094  CD1 LEU A 136     -10.305  -5.652 -13.914  1.00 95.31           C  
ATOM   1095  CD2 LEU A 136      -8.055  -6.523 -13.211  1.00 95.31           C  
ATOM   1096  N   ASP A 137      -6.707  -3.609 -17.500  1.00 96.69           N  
ATOM   1097  CA  ASP A 137      -6.266  -3.521 -18.891  1.00 96.69           C  
ATOM   1098  C   ASP A 137      -4.742  -3.463 -18.969  1.00 96.69           C  
ATOM   1099  CB  ASP A 137      -6.879  -2.297 -19.562  1.00 96.69           C  
ATOM   1100  O   ASP A 137      -4.141  -4.133 -19.812  1.00 96.69           O  
ATOM   1101  CG  ASP A 137      -8.359  -2.463 -19.859  1.00 96.69           C  
ATOM   1102  OD1 ASP A 137      -8.883  -3.596 -19.766  1.00 96.69           O  
ATOM   1103  OD2 ASP A 137      -9.016  -1.453 -20.203  1.00 96.69           O  
ATOM   1104  N   PHE A 138      -4.172  -2.627 -18.156  1.00 97.50           N  
ATOM   1105  CA  PHE A 138      -2.721  -2.484 -18.109  1.00 97.50           C  
ATOM   1106  C   PHE A 138      -2.055  -3.814 -17.781  1.00 97.50           C  
ATOM   1107  CB  PHE A 138      -2.316  -1.427 -17.078  1.00 97.50           C  
ATOM   1108  O   PHE A 138      -1.121  -4.230 -18.469  1.00 97.50           O  
ATOM   1109  CG  PHE A 138      -0.828  -1.239 -16.953  1.00 97.50           C  
ATOM   1110  CD1 PHE A 138      -0.110  -1.904 -15.961  1.00 97.50           C  
ATOM   1111  CD2 PHE A 138      -0.147  -0.397 -17.812  1.00 97.50           C  
ATOM   1112  CE1 PHE A 138       1.268  -1.732 -15.844  1.00 97.50           C  
ATOM   1113  CE2 PHE A 138       1.229  -0.221 -17.703  1.00 97.50           C  
ATOM   1114  CZ  PHE A 138       1.935  -0.889 -16.719  1.00 97.50           C  
ATOM   1115  N   ARG A 139      -2.473  -4.480 -16.719  1.00 96.06           N  
ATOM   1116  CA  ARG A 139      -1.889  -5.746 -16.281  1.00 96.06           C  
ATOM   1117  C   ARG A 139      -1.995  -6.797 -17.391  1.00 96.06           C  
ATOM   1118  CB  ARG A 139      -2.570  -6.246 -15.008  1.00 96.06           C  
ATOM   1119  O   ARG A 139      -1.051  -7.555 -17.625  1.00 96.06           O  
ATOM   1120  CG  ARG A 139      -2.316  -5.375 -13.789  1.00 96.06           C  
ATOM   1121  CD  ARG A 139      -0.898  -5.547 -13.266  1.00 96.06           C  
ATOM   1122  NE  ARG A 139      -0.721  -4.883 -11.977  1.00 96.06           N  
ATOM   1123  NH1 ARG A 139       1.492  -5.500 -11.727  1.00 96.06           N  
ATOM   1124  NH2 ARG A 139       0.462  -4.246 -10.109  1.00 96.06           N  
ATOM   1125  CZ  ARG A 139       0.411  -4.879 -11.273  1.00 96.06           C  
ATOM   1126  N   ASN A 140      -3.129  -6.914 -18.078  1.00 96.31           N  
ATOM   1127  CA  ASN A 140      -3.354  -7.871 -19.156  1.00 96.31           C  
ATOM   1128  C   ASN A 140      -2.406  -7.625 -20.328  1.00 96.31           C  
ATOM   1129  CB  ASN A 140      -4.809  -7.820 -19.625  1.00 96.31           C  
ATOM   1130  O   ASN A 140      -1.816  -8.562 -20.859  1.00 96.31           O  
ATOM   1131  CG  ASN A 140      -5.766  -8.453 -18.641  1.00 96.31           C  
ATOM   1132  ND2 ASN A 140      -6.973  -7.910 -18.547  1.00 96.31           N  
ATOM   1133  OD1 ASN A 140      -5.422  -9.430 -17.969  1.00 96.31           O  
ATOM   1134  N   THR A 141      -2.209  -6.434 -20.609  1.00 96.12           N  
ATOM   1135  CA  THR A 141      -1.391  -6.055 -21.750  1.00 96.12           C  
ATOM   1136  C   THR A 141       0.090  -6.273 -21.453  1.00 96.12           C  
ATOM   1137  CB  THR A 141      -1.627  -4.582 -22.141  1.00 96.12           C  
ATOM   1138  O   THR A 141       0.865  -6.609 -22.359  1.00 96.12           O  
ATOM   1139  CG2 THR A 141      -0.835  -4.215 -23.391  1.00 96.12           C  
ATOM   1140  OG1 THR A 141      -3.021  -4.383 -22.406  1.00 96.12           O  
ATOM   1141  N   MET A 142       0.489  -6.121 -20.203  1.00 94.38           N  
ATOM   1142  CA  MET A 142       1.873  -6.250 -19.766  1.00 94.38           C  
ATOM   1143  C   MET A 142       2.191  -7.699 -19.391  1.00 94.38           C  
ATOM   1144  CB  MET A 142       2.145  -5.336 -18.562  1.00 94.38           C  
ATOM   1145  O   MET A 142       3.316  -8.008 -19.000  1.00 94.38           O  
ATOM   1146  CG  MET A 142       2.127  -3.857 -18.906  1.00 94.38           C  
ATOM   1147  SD  MET A 142       3.549  -3.363 -19.953  1.00 94.38           S  
ATOM   1148  CE  MET A 142       4.895  -3.463 -18.750  1.00 94.38           C  
ATOM   1149  N   ASP A 143       1.219  -8.570 -19.531  1.00 93.31           N  
ATOM   1150  CA  ASP A 143       1.355  -9.984 -19.219  1.00 93.31           C  
ATOM   1151  C   ASP A 143       1.771 -10.188 -17.766  1.00 93.31           C  
ATOM   1152  CB  ASP A 143       2.371 -10.656 -20.141  1.00 93.31           C  
ATOM   1153  O   ASP A 143       2.707 -10.938 -17.469  1.00 93.31           O  
ATOM   1154  CG  ASP A 143       2.303 -12.172 -20.109  1.00 93.31           C  
ATOM   1155  OD1 ASP A 143       1.252 -12.727 -19.719  1.00 93.31           O  
ATOM   1156  OD2 ASP A 143       3.309 -12.812 -20.469  1.00 93.31           O  
ATOM   1157  N   MET A 144       1.124  -9.508 -16.797  1.00 94.38           N  
ATOM   1158  CA  MET A 144       1.342  -9.570 -15.359  1.00 94.38           C  
ATOM   1159  C   MET A 144       0.096 -10.086 -14.641  1.00 94.38           C  
ATOM   1160  CB  MET A 144       1.731  -8.195 -14.812  1.00 94.38           C  
ATOM   1161  O   MET A 144      -0.378  -9.461 -13.688  1.00 94.38           O  
ATOM   1162  CG  MET A 144       3.027  -7.652 -15.391  1.00 94.38           C  
ATOM   1163  SD  MET A 144       3.410  -5.965 -14.781  1.00 94.38           S  
ATOM   1164  CE  MET A 144       4.922  -5.621 -15.727  1.00 94.38           C  
ATOM   1165  N   THR A 145      -0.460 -11.297 -15.102  1.00 93.56           N  
ATOM   1166  CA  THR A 145      -1.767 -11.711 -14.609  1.00 93.56           C  
ATOM   1167  C   THR A 145      -1.658 -13.023 -13.828  1.00 93.56           C  
ATOM   1168  CB  THR A 145      -2.773 -11.875 -15.758  1.00 93.56           C  
ATOM   1169  O   THR A 145      -2.619 -13.445 -13.188  1.00 93.56           O  
ATOM   1170  CG2 THR A 145      -3.041 -10.547 -16.453  1.00 93.56           C  
ATOM   1171  OG1 THR A 145      -2.244 -12.805 -16.719  1.00 93.56           O  
ATOM   1172  N   ALA A 146      -0.480 -13.602 -13.820  1.00 92.06           N  
ATOM   1173  CA  ALA A 146      -0.331 -14.898 -13.156  1.00 92.06           C  
ATOM   1174  C   ALA A 146      -0.522 -14.766 -11.648  1.00 92.06           C  
ATOM   1175  CB  ALA A 146       1.038 -15.500 -13.461  1.00 92.06           C  
ATOM   1176  O   ALA A 146       0.196 -14.008 -10.984  1.00 92.06           O  
ATOM   1177  N   PRO A 147      -1.502 -15.500 -11.039  1.00 85.06           N  
ATOM   1178  CA  PRO A 147      -1.902 -15.367  -9.641  1.00 85.06           C  
ATOM   1179  C   PRO A 147      -0.815 -15.828  -8.664  1.00 85.06           C  
ATOM   1180  CB  PRO A 147      -3.139 -16.266  -9.539  1.00 85.06           C  
ATOM   1181  O   PRO A 147      -0.735 -15.320  -7.543  1.00 85.06           O  
ATOM   1182  CG  PRO A 147      -3.629 -16.391 -10.945  1.00 85.06           C  
ATOM   1183  CD  PRO A 147      -2.463 -16.219 -11.875  1.00 85.06           C  
ATOM   1184  N   ASP A 148       0.107 -16.703  -9.102  1.00 86.00           N  
ATOM   1185  CA  ASP A 148       1.150 -17.234  -8.227  1.00 86.00           C  
ATOM   1186  C   ASP A 148       2.418 -16.391  -8.312  1.00 86.00           C  
ATOM   1187  CB  ASP A 148       1.464 -18.688  -8.578  1.00 86.00           C  
ATOM   1188  O   ASP A 148       3.346 -16.562  -7.520  1.00 86.00           O  
ATOM   1189  CG  ASP A 148       0.332 -19.641  -8.227  1.00 86.00           C  
ATOM   1190  OD1 ASP A 148      -0.437 -19.344  -7.285  1.00 86.00           O  
ATOM   1191  OD2 ASP A 148       0.210 -20.688  -8.906  1.00 86.00           O  
ATOM   1192  N   ASP A 149       2.426 -15.469  -9.164  1.00 92.88           N  
ATOM   1193  CA  ASP A 149       3.551 -14.562  -9.352  1.00 92.88           C  
ATOM   1194  C   ASP A 149       3.479 -13.391  -8.375  1.00 92.88           C  
ATOM   1195  CB  ASP A 149       3.584 -14.031 -10.789  1.00 92.88           C  
ATOM   1196  O   ASP A 149       2.398 -12.859  -8.109  1.00 92.88           O  
ATOM   1197  CG  ASP A 149       4.930 -13.453 -11.180  1.00 92.88           C  
ATOM   1198  OD1 ASP A 149       5.789 -13.258 -10.289  1.00 92.88           O  
ATOM   1199  OD2 ASP A 149       5.133 -13.180 -12.383  1.00 92.88           O  
ATOM   1200  N   LEU A 150       4.625 -12.906  -7.832  1.00 94.38           N  
ATOM   1201  CA  LEU A 150       4.703 -11.844  -6.836  1.00 94.38           C  
ATOM   1202  C   LEU A 150       4.328 -10.492  -7.449  1.00 94.38           C  
ATOM   1203  CB  LEU A 150       6.109 -11.766  -6.234  1.00 94.38           C  
ATOM   1204  O   LEU A 150       4.039  -9.539  -6.727  1.00 94.38           O  
ATOM   1205  CG  LEU A 150       6.523 -12.938  -5.340  1.00 94.38           C  
ATOM   1206  CD1 LEU A 150       7.961 -12.758  -4.867  1.00 94.38           C  
ATOM   1207  CD2 LEU A 150       5.578 -13.062  -4.148  1.00 94.38           C  
ATOM   1208  N   ILE A 151       4.207 -10.391  -8.812  1.00 94.06           N  
ATOM   1209  CA  ILE A 151       3.787  -9.172  -9.492  1.00 94.06           C  
ATOM   1210  C   ILE A 151       2.447  -9.398 -10.188  1.00 94.06           C  
ATOM   1211  CB  ILE A 151       4.848  -8.703 -10.516  1.00 94.06           C  
ATOM   1212  O   ILE A 151       1.979  -8.547 -10.945  1.00 94.06           O  
ATOM   1213  CG1 ILE A 151       5.086  -9.797 -11.570  1.00 94.06           C  
ATOM   1214  CG2 ILE A 151       6.152  -8.328  -9.812  1.00 94.06           C  
ATOM   1215  CD1 ILE A 151       5.918  -9.328 -12.758  1.00 94.06           C  
ATOM   1216  N   GLY A 152       1.815 -10.570  -9.969  1.00 94.00           N  
ATOM   1217  CA  GLY A 152       0.602 -10.977 -10.664  1.00 94.00           C  
ATOM   1218  C   GLY A 152      -0.661 -10.453 -10.008  1.00 94.00           C  
ATOM   1219  O   GLY A 152      -0.604  -9.547  -9.180  1.00 94.00           O  
ATOM   1220  N   MET A 153      -1.878 -11.055 -10.461  1.00 92.12           N  
ATOM   1221  CA  MET A 153      -3.195 -10.664  -9.961  1.00 92.12           C  
ATOM   1222  C   MET A 153      -3.797 -11.766  -9.094  1.00 92.12           C  
ATOM   1223  CB  MET A 153      -4.137 -10.344 -11.125  1.00 92.12           C  
ATOM   1224  O   MET A 153      -3.809 -12.938  -9.484  1.00 92.12           O  
ATOM   1225  CG  MET A 153      -3.697  -9.148 -11.953  1.00 92.12           C  
ATOM   1226  SD  MET A 153      -4.941  -8.672 -13.211  1.00 92.12           S  
ATOM   1227  CE  MET A 153      -4.961 -10.172 -14.234  1.00 92.12           C  
ATOM   1228  N   LEU A 154      -4.230 -11.328  -7.961  1.00 88.88           N  
ATOM   1229  CA  LEU A 154      -4.941 -12.273  -7.105  1.00 88.88           C  
ATOM   1230  C   LEU A 154      -6.371 -12.477  -7.594  1.00 88.88           C  
ATOM   1231  CB  LEU A 154      -4.949 -11.781  -5.656  1.00 88.88           C  
ATOM   1232  O   LEU A 154      -7.047 -11.516  -7.973  1.00 88.88           O  
ATOM   1233  CG  LEU A 154      -3.580 -11.570  -5.004  1.00 88.88           C  
ATOM   1234  CD1 LEU A 154      -3.748 -11.117  -3.559  1.00 88.88           C  
ATOM   1235  CD2 LEU A 154      -2.748 -12.844  -5.078  1.00 88.88           C  
ATOM   1236  N   VAL A 155      -6.859 -13.719  -7.535  1.00 83.50           N  
ATOM   1237  CA  VAL A 155      -8.211 -14.055  -7.977  1.00 83.50           C  
ATOM   1238  C   VAL A 155      -8.922 -14.859  -6.891  1.00 83.50           C  
ATOM   1239  CB  VAL A 155      -8.195 -14.844  -9.305  1.00 83.50           C  
ATOM   1240  O   VAL A 155      -8.273 -15.414  -6.000  1.00 83.50           O  
ATOM   1241  CG1 VAL A 155      -7.605 -13.992 -10.430  1.00 83.50           C  
ATOM   1242  CG2 VAL A 155      -7.406 -16.141  -9.141  1.00 83.50           C  
ATOM   1243  N   GLY A 156     -10.328 -14.836  -6.938  1.00 79.75           N  
ATOM   1244  CA  GLY A 156     -11.109 -15.594  -5.969  1.00 79.75           C  
ATOM   1245  C   GLY A 156     -11.781 -14.711  -4.930  1.00 79.75           C  
ATOM   1246  O   GLY A 156     -12.320 -13.656  -5.258  1.00 79.75           O  
ATOM   1247  N   SER A 157     -11.836 -15.219  -3.697  1.00 72.56           N  
ATOM   1248  CA  SER A 157     -12.516 -14.492  -2.625  1.00 72.56           C  
ATOM   1249  C   SER A 157     -11.555 -14.164  -1.487  1.00 72.56           C  
ATOM   1250  CB  SER A 157     -13.695 -15.305  -2.090  1.00 72.56           C  
ATOM   1251  O   SER A 157     -10.586 -14.891  -1.256  1.00 72.56           O  
ATOM   1252  OG  SER A 157     -14.625 -15.586  -3.123  1.00 72.56           O  
ATOM   1253  N   VAL A 158     -11.867 -13.039  -0.857  1.00 77.25           N  
ATOM   1254  CA  VAL A 158     -11.078 -12.656   0.312  1.00 77.25           C  
ATOM   1255  C   VAL A 158     -11.242 -13.711   1.406  1.00 77.25           C  
ATOM   1256  CB  VAL A 158     -11.484 -11.266   0.845  1.00 77.25           C  
ATOM   1257  O   VAL A 158     -12.258 -14.406   1.464  1.00 77.25           O  
ATOM   1258  CG1 VAL A 158     -11.188 -10.180  -0.190  1.00 77.25           C  
ATOM   1259  CG2 VAL A 158     -12.961 -11.258   1.227  1.00 77.25           C  
ATOM   1260  N   ALA A 159     -10.242 -13.836   2.236  1.00 75.75           N  
ATOM   1261  CA  ALA A 159     -10.266 -14.758   3.365  1.00 75.75           C  
ATOM   1262  C   ALA A 159     -11.344 -14.367   4.371  1.00 75.75           C  
ATOM   1263  CB  ALA A 159      -8.906 -14.805   4.047  1.00 75.75           C  
ATOM   1264  O   ALA A 159     -11.594 -13.180   4.598  1.00 75.75           O  
ATOM   1265  N   THR A 160     -12.047 -15.398   4.961  1.00 73.50           N  
ATOM   1266  CA  THR A 160     -13.094 -15.164   5.953  1.00 73.50           C  
ATOM   1267  C   THR A 160     -12.547 -15.336   7.367  1.00 73.50           C  
ATOM   1268  CB  THR A 160     -14.281 -16.125   5.742  1.00 73.50           C  
ATOM   1269  O   THR A 160     -13.164 -14.898   8.336  1.00 73.50           O  
ATOM   1270  CG2 THR A 160     -14.961 -15.859   4.402  1.00 73.50           C  
ATOM   1271  OG1 THR A 160     -13.812 -17.469   5.773  1.00 73.50           O  
ATOM   1272  N   ARG A 161     -11.266 -15.867   7.418  1.00 81.88           N  
ATOM   1273  CA  ARG A 161     -10.555 -16.047   8.680  1.00 81.88           C  
ATOM   1274  C   ARG A 161      -9.078 -15.719   8.523  1.00 81.88           C  
ATOM   1275  CB  ARG A 161     -10.727 -17.484   9.188  1.00 81.88           C  
ATOM   1276  O   ARG A 161      -8.438 -16.156   7.566  1.00 81.88           O  
ATOM   1277  CG  ARG A 161     -10.188 -17.703  10.586  1.00 81.88           C  
ATOM   1278  CD  ARG A 161     -10.453 -19.125  11.078  1.00 81.88           C  
ATOM   1279  NE  ARG A 161      -9.578 -19.484  12.188  1.00 81.88           N  
ATOM   1280  NH1 ARG A 161     -10.641 -21.484  12.656  1.00 81.88           N  
ATOM   1281  NH2 ARG A 161      -8.836 -20.828  13.906  1.00 81.88           N  
ATOM   1282  CZ  ARG A 161      -9.688 -20.594  12.914  1.00 81.88           C  
ATOM   1283  N   VAL A 162      -8.469 -14.961   9.531  1.00 84.50           N  
ATOM   1284  CA  VAL A 162      -7.051 -14.625   9.531  1.00 84.50           C  
ATOM   1285  C   VAL A 162      -6.430 -14.984  10.875  1.00 84.50           C  
ATOM   1286  CB  VAL A 162      -6.824 -13.125   9.227  1.00 84.50           C  
ATOM   1287  O   VAL A 162      -6.945 -14.602  11.930  1.00 84.50           O  
ATOM   1288  CG1 VAL A 162      -5.348 -12.758   9.367  1.00 84.50           C  
ATOM   1289  CG2 VAL A 162      -7.328 -12.781   7.824  1.00 84.50           C  
ATOM   1290  N   GLU A 163      -5.391 -15.805  10.781  1.00 85.19           N  
ATOM   1291  CA  GLU A 163      -4.676 -16.203  11.984  1.00 85.19           C  
ATOM   1292  C   GLU A 163      -3.602 -15.195  12.367  1.00 85.19           C  
ATOM   1293  CB  GLU A 163      -4.043 -17.594  11.797  1.00 85.19           C  
ATOM   1294  O   GLU A 163      -2.809 -14.781  11.516  1.00 85.19           O  
ATOM   1295  CG  GLU A 163      -5.059 -18.703  11.586  1.00 85.19           C  
ATOM   1296  CD  GLU A 163      -4.418 -20.062  11.359  1.00 85.19           C  
ATOM   1297  OE1 GLU A 163      -5.152 -21.078  11.289  1.00 85.19           O  
ATOM   1298  OE2 GLU A 163      -3.172 -20.125  11.258  1.00 85.19           O  
ATOM   1299  N   VAL A 164      -3.609 -14.805  13.656  1.00 84.50           N  
ATOM   1300  CA  VAL A 164      -2.627 -13.859  14.188  1.00 84.50           C  
ATOM   1301  C   VAL A 164      -1.968 -14.445  15.430  1.00 84.50           C  
ATOM   1302  CB  VAL A 164      -3.271 -12.492  14.516  1.00 84.50           C  
ATOM   1303  O   VAL A 164      -2.510 -15.359  16.062  1.00 84.50           O  
ATOM   1304  CG1 VAL A 164      -3.885 -11.867  13.266  1.00 84.50           C  
ATOM   1305  CG2 VAL A 164      -4.324 -12.648  15.609  1.00 84.50           C  
ATOM   1306  N   PRO A 165      -0.813 -13.898  15.742  1.00 81.50           N  
ATOM   1307  CA  PRO A 165      -0.187 -14.352  16.984  1.00 81.50           C  
ATOM   1308  C   PRO A 165      -1.081 -14.141  18.203  1.00 81.50           C  
ATOM   1309  CB  PRO A 165       1.074 -13.484  17.078  1.00 81.50           C  
ATOM   1310  O   PRO A 165      -1.674 -13.070  18.375  1.00 81.50           O  
ATOM   1311  CG  PRO A 165       1.371 -13.086  15.672  1.00 81.50           C  
ATOM   1312  CD  PRO A 165       0.071 -12.906  14.945  1.00 81.50           C  
ATOM   1313  N   PRO A 166      -1.231 -15.211  19.094  1.00 78.62           N  
ATOM   1314  CA  PRO A 166      -2.146 -15.172  20.234  1.00 78.62           C  
ATOM   1315  C   PRO A 166      -1.913 -13.961  21.141  1.00 78.62           C  
ATOM   1316  CB  PRO A 166      -1.840 -16.469  20.984  1.00 78.62           C  
ATOM   1317  O   PRO A 166      -2.871 -13.359  21.625  1.00 78.62           O  
ATOM   1318  CG  PRO A 166      -1.292 -17.391  19.938  1.00 78.62           C  
ATOM   1319  CD  PRO A 166      -0.567 -16.562  18.906  1.00 78.62           C  
ATOM   1320  N   GLY A 167      -0.658 -13.594  21.312  1.00 76.00           N  
ATOM   1321  CA  GLY A 167      -0.286 -12.461  22.156  1.00 76.00           C  
ATOM   1322  C   GLY A 167      -0.670 -11.125  21.562  1.00 76.00           C  
ATOM   1323  O   GLY A 167      -0.727 -10.117  22.266  1.00 76.00           O  
ATOM   1324  N   LEU A 168      -1.066 -11.047  20.234  1.00 82.50           N  
ATOM   1325  CA  LEU A 168      -1.369  -9.812  19.531  1.00 82.50           C  
ATOM   1326  C   LEU A 168      -2.820  -9.797  19.062  1.00 82.50           C  
ATOM   1327  CB  LEU A 168      -0.430  -9.641  18.328  1.00 82.50           C  
ATOM   1328  O   LEU A 168      -3.234  -8.883  18.344  1.00 82.50           O  
ATOM   1329  CG  LEU A 168       1.054  -9.461  18.656  1.00 82.50           C  
ATOM   1330  CD1 LEU A 168       1.868  -9.367  17.359  1.00 82.50           C  
ATOM   1331  CD2 LEU A 168       1.268  -8.227  19.516  1.00 82.50           C  
ATOM   1332  N   ILE A 169      -3.527 -10.828  19.438  1.00 85.06           N  
ATOM   1333  CA  ILE A 169      -4.883 -11.047  18.938  1.00 85.06           C  
ATOM   1334  C   ILE A 169      -5.758  -9.844  19.281  1.00 85.06           C  
ATOM   1335  CB  ILE A 169      -5.496 -12.344  19.500  1.00 85.06           C  
ATOM   1336  O   ILE A 169      -6.523  -9.359  18.453  1.00 85.06           O  
ATOM   1337  CG1 ILE A 169      -6.816 -12.664  18.781  1.00 85.06           C  
ATOM   1338  CG2 ILE A 169      -5.699 -12.234  21.000  1.00 85.06           C  
ATOM   1339  CD1 ILE A 169      -7.348 -14.062  19.062  1.00 85.06           C  
ATOM   1340  N   ASN A 170      -5.699  -9.359  20.516  1.00 84.94           N  
ATOM   1341  CA  ASN A 170      -6.516  -8.227  20.922  1.00 84.94           C  
ATOM   1342  C   ASN A 170      -6.129  -6.953  20.172  1.00 84.94           C  
ATOM   1343  CB  ASN A 170      -6.410  -8.000  22.438  1.00 84.94           C  
ATOM   1344  O   ASN A 170      -6.984  -6.121  19.875  1.00 84.94           O  
ATOM   1345  CG  ASN A 170      -7.105  -9.086  23.234  1.00 84.94           C  
ATOM   1346  ND2 ASN A 170      -6.590  -9.367  24.422  1.00 84.94           N  
ATOM   1347  OD1 ASN A 170      -8.102  -9.656  22.797  1.00 84.94           O  
ATOM   1348  N   VAL A 171      -4.855  -6.797  19.859  1.00 87.31           N  
ATOM   1349  CA  VAL A 171      -4.344  -5.660  19.109  1.00 87.31           C  
ATOM   1350  C   VAL A 171      -4.973  -5.648  17.719  1.00 87.31           C  
ATOM   1351  CB  VAL A 171      -2.805  -5.699  18.984  1.00 87.31           C  
ATOM   1352  O   VAL A 171      -5.469  -4.613  17.250  1.00 87.31           O  
ATOM   1353  CG1 VAL A 171      -2.307  -4.629  18.016  1.00 87.31           C  
ATOM   1354  CG2 VAL A 171      -2.166  -5.516  20.375  1.00 87.31           C  
ATOM   1355  N   PHE A 172      -5.027  -6.691  17.078  1.00 89.81           N  
ATOM   1356  CA  PHE A 172      -5.531  -6.805  15.711  1.00 89.81           C  
ATOM   1357  C   PHE A 172      -7.051  -6.723  15.688  1.00 89.81           C  
ATOM   1358  CB  PHE A 172      -5.066  -8.117  15.078  1.00 89.81           C  
ATOM   1359  O   PHE A 172      -7.633  -6.164  14.758  1.00 89.81           O  
ATOM   1360  CG  PHE A 172      -3.623  -8.117  14.648  1.00 89.81           C  
ATOM   1361  CD1 PHE A 172      -3.205  -7.344  13.570  1.00 89.81           C  
ATOM   1362  CD2 PHE A 172      -2.684  -8.875  15.328  1.00 89.81           C  
ATOM   1363  CE1 PHE A 172      -1.869  -7.336  13.180  1.00 89.81           C  
ATOM   1364  CE2 PHE A 172      -1.348  -8.875  14.945  1.00 89.81           C  
ATOM   1365  CZ  PHE A 172      -0.943  -8.102  13.867  1.00 89.81           C  
ATOM   1366  N   ARG A 173      -7.719  -7.281  16.688  1.00 89.38           N  
ATOM   1367  CA  ARG A 173      -9.164  -7.113  16.781  1.00 89.38           C  
ATOM   1368  C   ARG A 173      -9.531  -5.641  16.953  1.00 89.38           C  
ATOM   1369  CB  ARG A 173      -9.727  -7.930  17.953  1.00 89.38           C  
ATOM   1370  O   ARG A 173     -10.508  -5.168  16.375  1.00 89.38           O  
ATOM   1371  CG  ARG A 173      -9.820  -9.422  17.672  1.00 89.38           C  
ATOM   1372  CD  ARG A 173     -10.391 -10.188  18.859  1.00 89.38           C  
ATOM   1373  NE  ARG A 173     -10.586 -11.594  18.547  1.00 89.38           N  
ATOM   1374  NH1 ARG A 173     -10.695 -12.281  20.750  1.00 89.38           N  
ATOM   1375  NH2 ARG A 173     -10.898 -13.812  19.062  1.00 89.38           N  
ATOM   1376  CZ  ARG A 173     -10.727 -12.562  19.453  1.00 89.38           C  
ATOM   1377  N   ASP A 174      -8.766  -4.969  17.781  1.00 87.12           N  
ATOM   1378  CA  ASP A 174      -8.977  -3.539  18.000  1.00 87.12           C  
ATOM   1379  C   ASP A 174      -8.758  -2.752  16.703  1.00 87.12           C  
ATOM   1380  CB  ASP A 174      -8.047  -3.018  19.094  1.00 87.12           C  
ATOM   1381  O   ASP A 174      -9.516  -1.830  16.406  1.00 87.12           O  
ATOM   1382  CG  ASP A 174      -8.469  -3.449  20.484  1.00 87.12           C  
ATOM   1383  OD1 ASP A 174      -9.609  -3.939  20.656  1.00 87.12           O  
ATOM   1384  OD2 ASP A 174      -7.664  -3.293  21.438  1.00 87.12           O  
ATOM   1385  N   MET A 175      -7.660  -3.066  16.000  1.00 88.94           N  
ATOM   1386  CA  MET A 175      -7.379  -2.426  14.719  1.00 88.94           C  
ATOM   1387  C   MET A 175      -8.523  -2.656  13.734  1.00 88.94           C  
ATOM   1388  CB  MET A 175      -6.066  -2.947  14.133  1.00 88.94           C  
ATOM   1389  O   MET A 175      -8.945  -1.731  13.047  1.00 88.94           O  
ATOM   1390  CG  MET A 175      -4.828  -2.383  14.812  1.00 88.94           C  
ATOM   1391  SD  MET A 175      -3.273  -2.994  14.047  1.00 88.94           S  
ATOM   1392  CE  MET A 175      -3.629  -2.678  12.297  1.00 88.94           C  
ATOM   1393  N   LEU A 176      -9.039  -3.951  13.594  1.00 88.00           N  
ATOM   1394  CA  LEU A 176     -10.148  -4.297  12.711  1.00 88.00           C  
ATOM   1395  C   LEU A 176     -11.406  -3.535  13.094  1.00 88.00           C  
ATOM   1396  CB  LEU A 176     -10.414  -5.805  12.750  1.00 88.00           C  
ATOM   1397  O   LEU A 176     -12.117  -3.018  12.227  1.00 88.00           O  
ATOM   1398  CG  LEU A 176     -11.508  -6.324  11.820  1.00 88.00           C  
ATOM   1399  CD1 LEU A 176     -11.172  -6.004  10.367  1.00 88.00           C  
ATOM   1400  CD2 LEU A 176     -11.711  -7.824  12.016  1.00 88.00           C  
ATOM   1401  N   ALA A 177     -11.719  -3.434  14.344  1.00 86.31           N  
ATOM   1402  CA  ALA A 177     -12.875  -2.697  14.844  1.00 86.31           C  
ATOM   1403  C   ALA A 177     -12.805  -1.228  14.438  1.00 86.31           C  
ATOM   1404  CB  ALA A 177     -12.969  -2.824  16.359  1.00 86.31           C  
ATOM   1405  O   ALA A 177     -13.812  -0.645  14.016  1.00 86.31           O  
ATOM   1406  N   ARG A 178     -11.625  -0.621  14.625  1.00 84.88           N  
ATOM   1407  CA  ARG A 178     -11.445   0.779  14.250  1.00 84.88           C  
ATOM   1408  C   ARG A 178     -11.633   0.977  12.750  1.00 84.88           C  
ATOM   1409  CB  ARG A 178     -10.055   1.270  14.672  1.00 84.88           C  
ATOM   1410  O   ARG A 178     -12.242   1.960  12.320  1.00 84.88           O  
ATOM   1411  CG  ARG A 178      -9.898   2.779  14.617  1.00 84.88           C  
ATOM   1412  CD  ARG A 178      -8.531   3.221  15.133  1.00 84.88           C  
ATOM   1413  NE  ARG A 178      -8.289   4.633  14.867  1.00 84.88           N  
ATOM   1414  NH1 ARG A 178      -7.969   5.211  17.078  1.00 84.88           N  
ATOM   1415  NH2 ARG A 178      -7.816   6.809  15.445  1.00 84.88           N  
ATOM   1416  CZ  ARG A 178      -8.023   5.547  15.797  1.00 84.88           C  
ATOM   1417  N   MET A 179     -11.023   0.151  11.945  1.00 82.31           N  
ATOM   1418  CA  MET A 179     -11.141   0.224  10.492  1.00 82.31           C  
ATOM   1419  C   MET A 179     -12.609   0.143  10.062  1.00 82.31           C  
ATOM   1420  CB  MET A 179     -10.344  -0.896   9.828  1.00 82.31           C  
ATOM   1421  O   MET A 179     -13.039   0.867   9.164  1.00 82.31           O  
ATOM   1422  CG  MET A 179      -8.836  -0.691   9.883  1.00 82.31           C  
ATOM   1423  SD  MET A 179      -7.918  -1.943   8.906  1.00 82.31           S  
ATOM   1424  CE  MET A 179      -8.172  -3.408   9.945  1.00 82.31           C  
ATOM   1425  N   LYS A 180     -13.391  -0.770  10.688  1.00 80.44           N  
ATOM   1426  CA  LYS A 180     -14.812  -0.900  10.398  1.00 80.44           C  
ATOM   1427  C   LYS A 180     -15.570   0.374  10.773  1.00 80.44           C  
ATOM   1428  CB  LYS A 180     -15.406  -2.096  11.148  1.00 80.44           C  
ATOM   1429  O   LYS A 180     -16.438   0.824  10.031  1.00 80.44           O  
ATOM   1430  CG  LYS A 180     -15.016  -3.445  10.562  1.00 80.44           C  
ATOM   1431  CD  LYS A 180     -15.688  -4.590  11.312  1.00 80.44           C  
ATOM   1432  CE  LYS A 180     -15.375  -5.938  10.664  1.00 80.44           C  
ATOM   1433  NZ  LYS A 180     -16.031  -7.062  11.398  1.00 80.44           N  
ATOM   1434  N   LYS A 181     -15.234   0.870  11.953  1.00 77.00           N  
ATOM   1435  CA  LYS A 181     -15.852   2.100  12.438  1.00 77.00           C  
ATOM   1436  C   LYS A 181     -15.586   3.262  11.492  1.00 77.00           C  
ATOM   1437  CB  LYS A 181     -15.344   2.441  13.844  1.00 77.00           C  
ATOM   1438  O   LYS A 181     -16.484   4.070  11.219  1.00 77.00           O  
ATOM   1439  CG  LYS A 181     -16.109   3.578  14.516  1.00 77.00           C  
ATOM   1440  CD  LYS A 181     -15.578   3.848  15.914  1.00 77.00           C  
ATOM   1441  CE  LYS A 181     -16.281   5.031  16.562  1.00 77.00           C  
ATOM   1442  NZ  LYS A 181     -15.758   5.309  17.938  1.00 77.00           N  
ATOM   1443  N   GLN A 182     -14.406   3.383  10.977  1.00 72.94           N  
ATOM   1444  CA  GLN A 182     -14.000   4.438  10.055  1.00 72.94           C  
ATOM   1445  C   GLN A 182     -14.758   4.332   8.734  1.00 72.94           C  
ATOM   1446  CB  GLN A 182     -12.492   4.383   9.812  1.00 72.94           C  
ATOM   1447  O   GLN A 182     -15.172   5.344   8.164  1.00 72.94           O  
ATOM   1448  CG  GLN A 182     -11.664   4.852  11.000  1.00 72.94           C  
ATOM   1449  CD  GLN A 182     -10.172   4.797  10.719  1.00 72.94           C  
ATOM   1450  NE2 GLN A 182      -9.391   5.535  11.508  1.00 72.94           N  
ATOM   1451  OE1 GLN A 182      -9.719   4.098   9.812  1.00 72.94           O  
ATOM   1452  N   VAL A 183     -14.875   3.146   8.242  1.00 67.94           N  
ATOM   1453  CA  VAL A 183     -15.586   2.863   7.004  1.00 67.94           C  
ATOM   1454  C   VAL A 183     -17.078   3.172   7.176  1.00 67.94           C  
ATOM   1455  CB  VAL A 183     -15.398   1.396   6.559  1.00 67.94           C  
ATOM   1456  O   VAL A 183     -17.703   3.742   6.285  1.00 67.94           O  
ATOM   1457  CG1 VAL A 183     -16.328   1.054   5.402  1.00 67.94           C  
ATOM   1458  CG2 VAL A 183     -13.945   1.146   6.164  1.00 67.94           C  
ATOM   1459  N   GLU A 184     -17.609   2.771   8.281  1.00 65.88           N  
ATOM   1460  CA  GLU A 184     -19.016   3.033   8.625  1.00 65.88           C  
ATOM   1461  C   GLU A 184     -19.281   4.531   8.719  1.00 65.88           C  
ATOM   1462  CB  GLU A 184     -19.375   2.346   9.945  1.00 65.88           C  
ATOM   1463  O   GLU A 184     -20.344   5.000   8.320  1.00 65.88           O  
ATOM   1464  CG  GLU A 184     -19.469   0.830   9.844  1.00 65.88           C  
ATOM   1465  CD  GLU A 184     -19.672   0.151  11.188  1.00 65.88           C  
ATOM   1466  OE1 GLU A 184     -19.906  -1.076  11.219  1.00 65.88           O  
ATOM   1467  OE2 GLU A 184     -19.594   0.853  12.219  1.00 65.88           O  
ATOM   1468  N   GLY A 185     -18.391   5.305   9.398  1.00 62.19           N  
ATOM   1469  CA  GLY A 185     -18.453   6.758   9.461  1.00 62.19           C  
ATOM   1470  C   GLY A 185     -18.453   7.418   8.094  1.00 62.19           C  
ATOM   1471  O   GLY A 185     -19.172   8.398   7.879  1.00 62.19           O  
ATOM   1472  N   ARG A 186     -17.859   6.934   7.051  1.00 60.00           N  
ATOM   1473  CA  ARG A 186     -17.719   7.367   5.664  1.00 60.00           C  
ATOM   1474  C   ARG A 186     -18.984   7.059   4.867  1.00 60.00           C  
ATOM   1475  CB  ARG A 186     -16.516   6.695   5.008  1.00 60.00           C  
ATOM   1476  O   ARG A 186     -19.406   7.855   4.027  1.00 60.00           O  
ATOM   1477  CG  ARG A 186     -16.234   7.176   3.592  1.00 60.00           C  
ATOM   1478  CD  ARG A 186     -15.023   6.492   2.990  1.00 60.00           C  
ATOM   1479  NE  ARG A 186     -14.859   6.820   1.578  1.00 60.00           N  
ATOM   1480  NH1 ARG A 186     -13.047   5.426   1.247  1.00 60.00           N  
ATOM   1481  NH2 ARG A 186     -13.867   6.680  -0.488  1.00 60.00           N  
ATOM   1482  CZ  ARG A 186     -13.922   6.309   0.782  1.00 60.00           C  
ATOM   1483  N   LEU A 187     -19.500   6.023   5.047  1.00 57.22           N  
ATOM   1484  CA  LEU A 187     -20.688   5.613   4.316  1.00 57.22           C  
ATOM   1485  C   LEU A 187     -21.938   6.230   4.934  1.00 57.22           C  
ATOM   1486  CB  LEU A 187     -20.812   4.086   4.305  1.00 57.22           C  
ATOM   1487  O   LEU A 187     -23.047   6.078   4.398  1.00 57.22           O  
ATOM   1488  CG  LEU A 187     -19.750   3.328   3.506  1.00 57.22           C  
ATOM   1489  CD1 LEU A 187     -19.906   1.825   3.721  1.00 57.22           C  
ATOM   1490  CD2 LEU A 187     -19.859   3.672   2.023  1.00 57.22           C  
ATOM   1491  N   GLY A 188     -21.531   7.289   5.988  1.00 46.88           N  
ATOM   1492  CA  GLY A 188     -22.656   7.945   6.637  1.00 46.88           C  
ATOM   1493  C   GLY A 188     -23.562   6.980   7.391  1.00 46.88           C  
ATOM   1494  O   GLY A 188     -24.766   7.215   7.520  1.00 46.88           O  
ATOM   1495  N   ILE A 189     -22.922   5.715   7.570  1.00 44.19           N  
ATOM   1496  CA  ILE A 189     -23.672   4.750   8.375  1.00 44.19           C  
ATOM   1497  C   ILE A 189     -23.531   5.094   9.852  1.00 44.19           C  
ATOM   1498  CB  ILE A 189     -23.188   3.307   8.109  1.00 44.19           C  
ATOM   1499  O   ILE A 189     -22.406   5.152  10.383  1.00 44.19           O  
ATOM   1500  CG1 ILE A 189     -23.328   2.961   6.621  1.00 44.19           C  
ATOM   1501  CG2 ILE A 189     -23.969   2.314   8.977  1.00 44.19           C  
ATOM   1502  CD1 ILE A 189     -22.703   1.628   6.234  1.00 44.19           C  
ATOM   1503  N   GLN A 190     -24.016   6.266  10.281  1.00 39.94           N  
ATOM   1504  CA  GLN A 190     -24.047   6.613  11.695  1.00 39.94           C  
ATOM   1505  C   GLN A 190     -24.484   5.430  12.547  1.00 39.94           C  
ATOM   1506  CB  GLN A 190     -24.953   7.812  11.945  1.00 39.94           C  
ATOM   1507  O   GLN A 190     -25.531   4.832  12.289  1.00 39.94           O  
ATOM   1508  CG  GLN A 190     -24.281   9.156  11.703  1.00 39.94           C  
ATOM   1509  CD  GLN A 190     -25.156  10.328  12.117  1.00 39.94           C  
ATOM   1510  NE2 GLN A 190     -24.672  11.547  11.859  1.00 39.94           N  
ATOM   1511  OE1 GLN A 190     -26.234  10.148  12.672  1.00 39.94           O  
ATOM   1512  N   THR A 191     -23.484   4.602  12.961  1.00 36.78           N  
ATOM   1513  CA  THR A 191     -23.891   3.684  14.023  1.00 36.78           C  
ATOM   1514  C   THR A 191     -24.500   4.445  15.195  1.00 36.78           C  
ATOM   1515  CB  THR A 191     -22.703   2.842  14.516  1.00 36.78           C  
ATOM   1516  O   THR A 191     -23.891   5.371  15.727  1.00 36.78           O  
ATOM   1517  CG2 THR A 191     -22.469   1.635  13.609  1.00 36.78           C  
ATOM   1518  OG1 THR A 191     -21.516   3.654  14.516  1.00 36.78           O  
ATOM   1519  N   GLU A 192     -25.531   5.363  14.914  1.00 34.91           N  
ATOM   1520  CA  GLU A 192     -26.156   5.727  16.188  1.00 34.91           C  
ATOM   1521  C   GLU A 192     -25.938   4.645  17.234  1.00 34.91           C  
ATOM   1522  CB  GLU A 192     -27.656   5.973  15.992  1.00 34.91           C  
ATOM   1523  O   GLU A 192     -26.234   3.469  17.000  1.00 34.91           O  
ATOM   1524  CG  GLU A 192     -28.000   7.402  15.602  1.00 34.91           C  
ATOM   1525  CD  GLU A 192     -29.484   7.695  15.625  1.00 34.91           C  
ATOM   1526  OE1 GLU A 192     -29.891   8.859  15.391  1.00 34.91           O  
ATOM   1527  OE2 GLU A 192     -30.266   6.750  15.891  1.00 34.91           O  
ATOM   1528  N   ARG A 193     -24.766   4.637  17.859  1.00 34.16           N  
ATOM   1529  CA  ARG A 193     -24.609   4.191  19.234  1.00 34.16           C  
ATOM   1530  C   ARG A 193     -25.906   4.332  20.016  1.00 34.16           C  
ATOM   1531  CB  ARG A 193     -23.500   4.980  19.922  1.00 34.16           C  
ATOM   1532  O   ARG A 193     -26.375   5.445  20.266  1.00 34.16           O  
ATOM   1533  CG  ARG A 193     -22.109   4.395  19.719  1.00 34.16           C  
ATOM   1534  CD  ARG A 193     -21.062   5.102  20.578  1.00 34.16           C  
ATOM   1535  NE  ARG A 193     -19.734   4.555  20.375  1.00 34.16           N  
ATOM   1536  NH1 ARG A 193     -18.672   6.035  21.797  1.00 34.16           N  
ATOM   1537  NH2 ARG A 193     -17.453   4.441  20.672  1.00 34.16           N  
ATOM   1538  CZ  ARG A 193     -18.625   5.012  20.953  1.00 34.16           C  
ATOM   1539  N   SER A 194     -27.047   3.746  19.531  1.00 33.78           N  
ATOM   1540  CA  SER A 194     -28.109   3.633  20.516  1.00 33.78           C  
ATOM   1541  C   SER A 194     -28.609   2.195  20.625  1.00 33.78           C  
ATOM   1542  CB  SER A 194     -29.281   4.559  20.156  1.00 33.78           C  
ATOM   1543  O   SER A 194     -28.594   1.449  19.641  1.00 33.78           O  
ATOM   1544  OG  SER A 194     -29.953   4.098  19.000  1.00 33.78           O  
ATOM   1545  N   ASP A 195     -28.031   1.355  21.281  1.00 41.31           N  
ATOM   1546  CA  ASP A 195     -28.594   0.149  21.875  1.00 41.31           C  
ATOM   1547  C   ASP A 195     -29.219  -0.753  20.812  1.00 41.31           C  
ATOM   1548  CB  ASP A 195     -29.656   0.512  22.922  1.00 41.31           C  
ATOM   1549  O   ASP A 195     -30.359  -0.566  20.422  1.00 41.31           O  
ATOM   1550  CG  ASP A 195     -29.047   0.832  24.281  1.00 41.31           C  
ATOM   1551  OD1 ASP A 195     -27.875   0.509  24.516  1.00 41.31           O  
ATOM   1552  OD2 ASP A 195     -29.766   1.408  25.125  1.00 41.31           O  
ATOM   1553  N   SER A 196     -28.484  -0.980  19.469  1.00 59.34           N  
ATOM   1554  CA  SER A 196     -28.922  -1.839  18.375  1.00 59.34           C  
ATOM   1555  C   SER A 196     -29.703  -3.041  18.875  1.00 59.34           C  
ATOM   1556  CB  SER A 196     -27.703  -2.316  17.562  1.00 59.34           C  
ATOM   1557  O   SER A 196     -30.562  -3.564  18.172  1.00 59.34           O  
ATOM   1558  OG  SER A 196     -26.906  -3.195  18.328  1.00 59.34           O  
ATOM   1559  N   LYS A 197     -29.625  -3.225  20.219  1.00 68.69           N  
ATOM   1560  CA  LYS A 197     -30.297  -4.426  20.719  1.00 68.69           C  
ATOM   1561  C   LYS A 197     -31.781  -4.184  20.938  1.00 68.69           C  
ATOM   1562  CB  LYS A 197     -29.641  -4.898  22.016  1.00 68.69           C  
ATOM   1563  O   LYS A 197     -32.625  -4.996  20.531  1.00 68.69           O  
ATOM   1564  CG  LYS A 197     -29.953  -6.340  22.391  1.00 68.69           C  
ATOM   1565  CD  LYS A 197     -29.156  -6.801  23.594  1.00 68.69           C  
ATOM   1566  CE  LYS A 197     -29.547  -8.211  24.016  1.00 68.69           C  
ATOM   1567  NZ  LYS A 197     -28.734  -8.680  25.188  1.00 68.69           N  
ATOM   1568  N   PRO A 198     -32.281  -2.961  21.484  1.00 77.81           N  
ATOM   1569  CA  PRO A 198     -33.688  -2.660  21.641  1.00 77.81           C  
ATOM   1570  C   PRO A 198     -34.406  -2.424  20.312  1.00 77.81           C  
ATOM   1571  CB  PRO A 198     -33.688  -1.389  22.500  1.00 77.81           C  
ATOM   1572  O   PRO A 198     -35.594  -2.789  20.172  1.00 77.81           O  
ATOM   1573  CG  PRO A 198     -32.375  -1.406  23.203  1.00 77.81           C  
ATOM   1574  CD  PRO A 198     -31.391  -2.145  22.344  1.00 77.81           C  
ATOM   1575  N   LEU A 199     -33.719  -1.797  19.344  1.00 78.31           N  
ATOM   1576  CA  LEU A 199     -34.250  -1.582  18.000  1.00 78.31           C  
ATOM   1577  C   LEU A 199     -34.438  -2.906  17.266  1.00 78.31           C  
ATOM   1578  CB  LEU A 199     -33.344  -0.652  17.203  1.00 78.31           C  
ATOM   1579  O   LEU A 199     -35.500  -3.162  16.688  1.00 78.31           O  
ATOM   1580  CG  LEU A 199     -33.781  -0.375  15.758  1.00 78.31           C  
ATOM   1581  CD1 LEU A 199     -35.094   0.371  15.727  1.00 78.31           C  
ATOM   1582  CD2 LEU A 199     -32.688   0.417  15.023  1.00 78.31           C  
ATOM   1583  N   LEU A 200     -33.406  -3.836  17.281  1.00 86.00           N  
ATOM   1584  CA  LEU A 200     -33.469  -5.137  16.625  1.00 86.00           C  
ATOM   1585  C   LEU A 200     -34.531  -6.027  17.281  1.00 86.00           C  
ATOM   1586  CB  LEU A 200     -32.094  -5.824  16.688  1.00 86.00           C  
ATOM   1587  O   LEU A 200     -35.281  -6.695  16.578  1.00 86.00           O  
ATOM   1588  CG  LEU A 200     -30.953  -5.105  15.984  1.00 86.00           C  
ATOM   1589  CD1 LEU A 200     -29.672  -5.926  16.078  1.00 86.00           C  
ATOM   1590  CD2 LEU A 200     -31.297  -4.832  14.523  1.00 86.00           C  
ATOM   1591  N   THR A 201     -34.500  -6.027  18.688  1.00 86.88           N  
ATOM   1592  CA  THR A 201     -35.500  -6.758  19.438  1.00 86.88           C  
ATOM   1593  C   THR A 201     -36.906  -6.223  19.125  1.00 86.88           C  
ATOM   1594  CB  THR A 201     -35.250  -6.672  20.953  1.00 86.88           C  
ATOM   1595  O   THR A 201     -37.844  -6.996  18.969  1.00 86.88           O  
ATOM   1596  CG2 THR A 201     -36.281  -7.480  21.719  1.00 86.88           C  
ATOM   1597  OG1 THR A 201     -33.938  -7.188  21.234  1.00 86.88           O  
ATOM   1598  N   GLY A 202     -37.125  -4.969  19.062  1.00 87.62           N  
ATOM   1599  CA  GLY A 202     -38.375  -4.297  18.750  1.00 87.62           C  
ATOM   1600  C   GLY A 202     -38.875  -4.578  17.344  1.00 87.62           C  
ATOM   1601  O   GLY A 202     -40.062  -4.797  17.141  1.00 87.62           O  
ATOM   1602  N   VAL A 203     -37.938  -4.562  16.344  1.00 89.62           N  
ATOM   1603  CA  VAL A 203     -38.281  -4.879  14.953  1.00 89.62           C  
ATOM   1604  C   VAL A 203     -38.750  -6.324  14.852  1.00 89.62           C  
ATOM   1605  CB  VAL A 203     -37.062  -4.641  14.016  1.00 89.62           C  
ATOM   1606  O   VAL A 203     -39.719  -6.613  14.180  1.00 89.62           O  
ATOM   1607  CG1 VAL A 203     -37.312  -5.270  12.648  1.00 89.62           C  
ATOM   1608  CG2 VAL A 203     -36.781  -3.146  13.875  1.00 89.62           C  
ATOM   1609  N   LYS A 204     -38.094  -7.281  15.523  1.00 93.00           N  
ATOM   1610  CA  LYS A 204     -38.500  -8.680  15.570  1.00 93.00           C  
ATOM   1611  C   LYS A 204     -39.875  -8.828  16.219  1.00 93.00           C  
ATOM   1612  CB  LYS A 204     -37.469  -9.523  16.328  1.00 93.00           C  
ATOM   1613  O   LYS A 204     -40.719  -9.578  15.727  1.00 93.00           O  
ATOM   1614  CG  LYS A 204     -36.219  -9.867  15.508  1.00 93.00           C  
ATOM   1615  CD  LYS A 204     -35.250 -10.727  16.297  1.00 93.00           C  
ATOM   1616  CE  LYS A 204     -35.812 -12.133  16.516  1.00 93.00           C  
ATOM   1617  NZ  LYS A 204     -34.875 -12.984  17.297  1.00 93.00           N  
ATOM   1618  N   ALA A 205     -40.094  -8.094  17.344  1.00 91.19           N  
ATOM   1619  CA  ALA A 205     -41.375  -8.109  18.062  1.00 91.19           C  
ATOM   1620  C   ALA A 205     -42.500  -7.574  17.188  1.00 91.19           C  
ATOM   1621  CB  ALA A 205     -41.281  -7.297  19.359  1.00 91.19           C  
ATOM   1622  O   ALA A 205     -43.625  -8.117  17.188  1.00 91.19           O  
ATOM   1623  N   PHE A 206     -42.250  -6.523  16.484  1.00 94.00           N  
ATOM   1624  CA  PHE A 206     -43.188  -5.934  15.555  1.00 94.00           C  
ATOM   1625  C   PHE A 206     -43.562  -6.930  14.469  1.00 94.00           C  
ATOM   1626  CB  PHE A 206     -42.625  -4.660  14.930  1.00 94.00           C  
ATOM   1627  O   PHE A 206     -44.750  -7.121  14.172  1.00 94.00           O  
ATOM   1628  CG  PHE A 206     -43.469  -4.094  13.820  1.00 94.00           C  
ATOM   1629  CD1 PHE A 206     -43.094  -4.254  12.492  1.00 94.00           C  
ATOM   1630  CD2 PHE A 206     -44.625  -3.395  14.109  1.00 94.00           C  
ATOM   1631  CE1 PHE A 206     -43.875  -3.730  11.461  1.00 94.00           C  
ATOM   1632  CE2 PHE A 206     -45.406  -2.869  13.086  1.00 94.00           C  
ATOM   1633  CZ  PHE A 206     -45.031  -3.037  11.766  1.00 94.00           C  
ATOM   1634  N   LEU A 207     -42.469  -7.566  13.789  1.00 94.75           N  
ATOM   1635  CA  LEU A 207     -42.688  -8.531  12.711  1.00 94.75           C  
ATOM   1636  C   LEU A 207     -43.375  -9.789  13.234  1.00 94.75           C  
ATOM   1637  CB  LEU A 207     -41.344  -8.898  12.070  1.00 94.75           C  
ATOM   1638  O   LEU A 207     -44.281 -10.320  12.578  1.00 94.75           O  
ATOM   1639  CG  LEU A 207     -40.625  -7.785  11.289  1.00 94.75           C  
ATOM   1640  CD1 LEU A 207     -39.250  -8.242  10.852  1.00 94.75           C  
ATOM   1641  CD2 LEU A 207     -41.469  -7.371  10.078  1.00 94.75           C  
ATOM   1642  N   ARG A 208     -43.000 -10.242  14.391  1.00 93.94           N  
ATOM   1643  CA  ARG A 208     -43.562 -11.430  15.023  1.00 93.94           C  
ATOM   1644  C   ARG A 208     -45.062 -11.242  15.328  1.00 93.94           C  
ATOM   1645  CB  ARG A 208     -42.812 -11.773  16.312  1.00 93.94           C  
ATOM   1646  O   ARG A 208     -45.844 -12.172  15.180  1.00 93.94           O  
ATOM   1647  CG  ARG A 208     -43.188 -13.109  16.922  1.00 93.94           C  
ATOM   1648  CD  ARG A 208     -42.375 -13.422  18.156  1.00 93.94           C  
ATOM   1649  NE  ARG A 208     -41.000 -13.758  17.828  1.00 93.94           N  
ATOM   1650  NH1 ARG A 208     -40.094 -13.023  19.828  1.00 93.94           N  
ATOM   1651  NH2 ARG A 208     -38.750 -13.898  18.203  1.00 93.94           N  
ATOM   1652  CZ  ARG A 208     -39.938 -13.562  18.625  1.00 93.94           C  
ATOM   1653  N   SER A 209     -45.438 -10.047  15.773  1.00 90.94           N  
ATOM   1654  CA  SER A 209     -46.781  -9.742  16.188  1.00 90.94           C  
ATOM   1655  C   SER A 209     -47.656  -9.352  14.992  1.00 90.94           C  
ATOM   1656  CB  SER A 209     -46.781  -8.609  17.219  1.00 90.94           C  
ATOM   1657  O   SER A 209     -48.844  -9.086  15.148  1.00 90.94           O  
ATOM   1658  OG  SER A 209     -46.469  -7.375  16.609  1.00 90.94           O  
ATOM   1659  N   LYS A 210     -47.031  -9.328  13.773  1.00 91.06           N  
ATOM   1660  CA  LYS A 210     -47.719  -8.953  12.547  1.00 91.06           C  
ATOM   1661  C   LYS A 210     -48.344  -7.570  12.680  1.00 91.06           C  
ATOM   1662  CB  LYS A 210     -48.812  -9.992  12.211  1.00 91.06           C  
ATOM   1663  O   LYS A 210     -49.469  -7.336  12.188  1.00 91.06           O  
ATOM   1664  CG  LYS A 210     -48.250 -11.398  12.000  1.00 91.06           C  
ATOM   1665  CD  LYS A 210     -49.375 -12.406  11.812  1.00 91.06           C  
ATOM   1666  CE  LYS A 210     -48.844 -13.828  11.711  1.00 91.06           C  
ATOM   1667  NZ  LYS A 210     -49.969 -14.828  11.602  1.00 91.06           N  
ATOM   1668  N   GLY A 211     -47.594  -6.645  13.430  1.00 80.94           N  
ATOM   1669  CA  GLY A 211     -48.000  -5.246  13.477  1.00 80.94           C  
ATOM   1670  C   GLY A 211     -48.906  -4.922  14.656  1.00 80.94           C  
ATOM   1671  O   GLY A 211     -49.406  -3.799  14.781  1.00 80.94           O  
ATOM   1672  N   LYS A 212     -49.125  -5.961  15.586  1.00 80.94           N  
ATOM   1673  CA  LYS A 212     -49.938  -5.797  16.797  1.00 80.94           C  
ATOM   1674  C   LYS A 212     -49.125  -5.133  17.906  1.00 80.94           C  
ATOM   1675  CB  LYS A 212     -50.469  -7.148  17.281  1.00 80.94           C  
ATOM   1676  O   LYS A 212     -49.688  -4.473  18.781  1.00 80.94           O  
ATOM   1677  CG  LYS A 212     -51.500  -7.762  16.359  1.00 80.94           C  
ATOM   1678  CD  LYS A 212     -52.031  -9.086  16.906  1.00 80.94           C  
ATOM   1679  CE  LYS A 212     -53.000  -9.750  15.945  1.00 80.94           C  
ATOM   1680  NZ  LYS A 212     -53.500 -11.062  16.469  1.00 80.94           N  
ATOM   1681  N   VAL A 213     -47.750  -5.328  17.844  1.00 85.25           N  
ATOM   1682  CA  VAL A 213     -46.812  -4.621  18.688  1.00 85.25           C  
ATOM   1683  C   VAL A 213     -46.312  -3.365  17.984  1.00 85.25           C  
ATOM   1684  CB  VAL A 213     -45.625  -5.523  19.078  1.00 85.25           C  
ATOM   1685  O   VAL A 213     -45.938  -3.410  16.797  1.00 85.25           O  
ATOM   1686  CG1 VAL A 213     -44.594  -4.738  19.875  1.00 85.25           C  
ATOM   1687  CG2 VAL A 213     -46.094  -6.738  19.859  1.00 85.25           C  
ATOM   1688  N   ALA A 214     -46.469  -2.256  18.719  1.00 80.06           N  
ATOM   1689  CA  ALA A 214     -46.031  -0.989  18.125  1.00 80.06           C  
ATOM   1690  C   ALA A 214     -44.562  -1.054  17.703  1.00 80.06           C  
ATOM   1691  CB  ALA A 214     -46.250   0.153  19.125  1.00 80.06           C  
ATOM   1692  O   ALA A 214     -43.719  -1.645  18.391  1.00 80.06           O  
ATOM   1693  N   PRO A 215     -44.281  -0.492  16.484  1.00 85.38           N  
ATOM   1694  CA  PRO A 215     -42.875  -0.465  16.031  1.00 85.38           C  
ATOM   1695  C   PRO A 215     -41.969   0.348  16.953  1.00 85.38           C  
ATOM   1696  CB  PRO A 215     -42.969   0.184  14.648  1.00 85.38           C  
ATOM   1697  O   PRO A 215     -42.438   1.302  17.578  1.00 85.38           O  
ATOM   1698  CG  PRO A 215     -44.219   1.017  14.695  1.00 85.38           C  
ATOM   1699  CD  PRO A 215     -45.188   0.390  15.680  1.00 85.38           C  
ATOM   1700  N   PRO A 216     -40.719  -0.081  17.156  1.00 79.56           N  
ATOM   1701  CA  PRO A 216     -39.750   0.558  18.047  1.00 79.56           C  
ATOM   1702  C   PRO A 216     -39.344   1.941  17.547  1.00 79.56           C  
ATOM   1703  CB  PRO A 216     -38.562  -0.414  18.016  1.00 79.56           C  
ATOM   1704  O   PRO A 216     -38.781   2.734  18.328  1.00 79.56           O  
ATOM   1705  CG  PRO A 216     -38.656  -1.105  16.703  1.00 79.56           C  
ATOM   1706  CD  PRO A 216     -40.125  -1.234  16.344  1.00 79.56           C  
ATOM   1707  N   VAL A 217     -39.719   2.355  16.312  1.00 82.12           N  
ATOM   1708  CA  VAL A 217     -39.531   3.645  15.648  1.00 82.12           C  
ATOM   1709  C   VAL A 217     -40.625   3.832  14.586  1.00 82.12           C  
ATOM   1710  CB  VAL A 217     -38.156   3.771  15.000  1.00 82.12           C  
ATOM   1711  O   VAL A 217     -41.219   2.857  14.102  1.00 82.12           O  
ATOM   1712  CG1 VAL A 217     -37.062   3.719  16.062  1.00 82.12           C  
ATOM   1713  CG2 VAL A 217     -37.938   2.670  13.961  1.00 82.12           C  
ATOM   1714  N   PRO A 218     -41.000   5.098  14.344  1.00 86.44           N  
ATOM   1715  CA  PRO A 218     -41.969   5.305  13.250  1.00 86.44           C  
ATOM   1716  C   PRO A 218     -41.562   4.578  11.969  1.00 86.44           C  
ATOM   1717  CB  PRO A 218     -41.938   6.820  13.047  1.00 86.44           C  
ATOM   1718  O   PRO A 218     -40.375   4.551  11.617  1.00 86.44           O  
ATOM   1719  CG  PRO A 218     -41.500   7.379  14.352  1.00 86.44           C  
ATOM   1720  CD  PRO A 218     -40.531   6.406  14.977  1.00 86.44           C  
ATOM   1721  N   LEU A 219     -42.500   3.863  11.312  1.00 86.88           N  
ATOM   1722  CA  LEU A 219     -42.250   3.090  10.102  1.00 86.88           C  
ATOM   1723  C   LEU A 219     -41.656   3.973   9.000  1.00 86.88           C  
ATOM   1724  CB  LEU A 219     -43.531   2.422   9.609  1.00 86.88           C  
ATOM   1725  O   LEU A 219     -41.031   3.477   8.070  1.00 86.88           O  
ATOM   1726  CG  LEU A 219     -44.062   1.277  10.469  1.00 86.88           C  
ATOM   1727  CD1 LEU A 219     -45.438   0.833   9.961  1.00 86.88           C  
ATOM   1728  CD2 LEU A 219     -43.094   0.108  10.477  1.00 86.88           C  
ATOM   1729  N   SER A 220     -41.844   5.305   9.227  1.00 85.69           N  
ATOM   1730  CA  SER A 220     -41.406   6.270   8.219  1.00 85.69           C  
ATOM   1731  C   SER A 220     -40.031   6.848   8.578  1.00 85.69           C  
ATOM   1732  CB  SER A 220     -42.406   7.402   8.078  1.00 85.69           C  
ATOM   1733  O   SER A 220     -39.500   7.688   7.848  1.00 85.69           O  
ATOM   1734  OG  SER A 220     -42.594   8.062   9.320  1.00 85.69           O  
ATOM   1735  N   LYS A 221     -39.531   6.492   9.844  1.00 85.62           N  
ATOM   1736  CA  LYS A 221     -38.250   7.004  10.289  1.00 85.62           C  
ATOM   1737  C   LYS A 221     -37.125   6.512   9.375  1.00 85.62           C  
ATOM   1738  CB  LYS A 221     -37.969   6.586  11.734  1.00 85.62           C  
ATOM   1739  O   LYS A 221     -37.031   5.320   9.062  1.00 85.62           O  
ATOM   1740  CG  LYS A 221     -36.719   7.250  12.344  1.00 85.62           C  
ATOM   1741  CD  LYS A 221     -36.688   7.047  13.852  1.00 85.62           C  
ATOM   1742  CE  LYS A 221     -35.531   7.805  14.484  1.00 85.62           C  
ATOM   1743  NZ  LYS A 221     -35.531   7.676  15.969  1.00 85.62           N  
ATOM   1744  N   ARG A 222     -36.188   7.477   8.977  1.00 82.88           N  
ATOM   1745  CA  ARG A 222     -35.156   7.180   8.016  1.00 82.88           C  
ATOM   1746  C   ARG A 222     -33.781   7.473   8.609  1.00 82.88           C  
ATOM   1747  CB  ARG A 222     -35.344   7.980   6.727  1.00 82.88           C  
ATOM   1748  O   ARG A 222     -33.625   8.328   9.484  1.00 82.88           O  
ATOM   1749  CG  ARG A 222     -36.625   7.629   5.969  1.00 82.88           C  
ATOM   1750  CD  ARG A 222     -36.750   8.445   4.691  1.00 82.88           C  
ATOM   1751  NE  ARG A 222     -37.906   8.016   3.900  1.00 82.88           N  
ATOM   1752  NH1 ARG A 222     -36.719   6.527   2.592  1.00 82.88           N  
ATOM   1753  NH2 ARG A 222     -38.969   6.797   2.268  1.00 82.88           N  
ATOM   1754  CZ  ARG A 222     -37.844   7.113   2.922  1.00 82.88           C  
ATOM   1755  N   ASN A 223     -32.844   6.691   8.188  1.00 74.69           N  
ATOM   1756  CA  ASN A 223     -31.469   7.020   8.531  1.00 74.69           C  
ATOM   1757  C   ASN A 223     -30.906   8.078   7.590  1.00 74.69           C  
ATOM   1758  CB  ASN A 223     -30.609   5.762   8.508  1.00 74.69           C  
ATOM   1759  O   ASN A 223     -31.625   8.625   6.750  1.00 74.69           O  
ATOM   1760  CG  ASN A 223     -30.500   5.148   7.125  1.00 74.69           C  
ATOM   1761  ND2 ASN A 223     -30.062   3.895   7.066  1.00 74.69           N  
ATOM   1762  OD1 ASN A 223     -30.797   5.801   6.121  1.00 74.69           O  
ATOM   1763  N   LYS A 224     -29.797   8.531   7.809  1.00 71.94           N  
ATOM   1764  CA  LYS A 224     -29.234   9.648   7.055  1.00 71.94           C  
ATOM   1765  C   LYS A 224     -28.312   9.156   5.945  1.00 71.94           C  
ATOM   1766  CB  LYS A 224     -28.484  10.602   7.984  1.00 71.94           C  
ATOM   1767  O   LYS A 224     -27.359   9.844   5.578  1.00 71.94           O  
ATOM   1768  CG  LYS A 224     -29.359  11.312   8.992  1.00 71.94           C  
ATOM   1769  CD  LYS A 224     -28.578  12.336   9.805  1.00 71.94           C  
ATOM   1770  CE  LYS A 224     -29.469  13.039  10.828  1.00 71.94           C  
ATOM   1771  NZ  LYS A 224     -28.688  14.039  11.633  1.00 71.94           N  
ATOM   1772  N   LEU A 225     -28.672   7.898   5.391  1.00 63.50           N  
ATOM   1773  CA  LEU A 225     -27.906   7.375   4.262  1.00 63.50           C  
ATOM   1774  C   LEU A 225     -28.109   8.242   3.020  1.00 63.50           C  
ATOM   1775  CB  LEU A 225     -28.312   5.930   3.963  1.00 63.50           C  
ATOM   1776  O   LEU A 225     -29.203   8.750   2.793  1.00 63.50           O  
ATOM   1777  CG  LEU A 225     -27.844   4.875   4.969  1.00 63.50           C  
ATOM   1778  CD1 LEU A 225     -28.531   3.541   4.691  1.00 63.50           C  
ATOM   1779  CD2 LEU A 225     -26.328   4.727   4.930  1.00 63.50           C  
ATOM   1780  N   ASP A 226     -27.000   8.594   2.311  1.00 69.44           N  
ATOM   1781  CA  ASP A 226     -27.031   9.422   1.113  1.00 69.44           C  
ATOM   1782  C   ASP A 226     -27.609   8.656  -0.074  1.00 69.44           C  
ATOM   1783  CB  ASP A 226     -25.641   9.953   0.776  1.00 69.44           C  
ATOM   1784  O   ASP A 226     -26.875   8.266  -0.980  1.00 69.44           O  
ATOM   1785  CG  ASP A 226     -25.656  11.055  -0.266  1.00 69.44           C  
ATOM   1786  OD1 ASP A 226     -26.734  11.609  -0.550  1.00 69.44           O  
ATOM   1787  OD2 ASP A 226     -24.578  11.367  -0.811  1.00 69.44           O  
ATOM   1788  N   MET A 227     -28.891   8.180  -0.019  1.00 74.88           N  
ATOM   1789  CA  MET A 227     -29.703   7.500  -1.036  1.00 74.88           C  
ATOM   1790  C   MET A 227     -31.141   7.996  -1.016  1.00 74.88           C  
ATOM   1791  CB  MET A 227     -29.656   5.984  -0.828  1.00 74.88           C  
ATOM   1792  O   MET A 227     -31.625   8.477   0.013  1.00 74.88           O  
ATOM   1793  CG  MET A 227     -30.312   5.531   0.468  1.00 74.88           C  
ATOM   1794  SD  MET A 227     -30.547   3.711   0.537  1.00 74.88           S  
ATOM   1795  CE  MET A 227     -32.062   3.543  -0.446  1.00 74.88           C  
ATOM   1796  N   HIS A 228     -31.688   8.148  -2.318  1.00 81.69           N  
ATOM   1797  CA  HIS A 228     -33.125   8.422  -2.355  1.00 81.69           C  
ATOM   1798  C   HIS A 228     -33.938   7.207  -1.898  1.00 81.69           C  
ATOM   1799  CB  HIS A 228     -33.562   8.836  -3.764  1.00 81.69           C  
ATOM   1800  O   HIS A 228     -33.750   6.105  -2.428  1.00 81.69           O  
ATOM   1801  CG  HIS A 228     -33.031  10.172  -4.184  1.00 81.69           C  
ATOM   1802  CD2 HIS A 228     -32.062  10.500  -5.070  1.00 81.69           C  
ATOM   1803  ND1 HIS A 228     -33.500  11.352  -3.668  1.00 81.69           N  
ATOM   1804  CE1 HIS A 228     -32.844  12.359  -4.219  1.00 81.69           C  
ATOM   1805  NE2 HIS A 228     -31.969  11.875  -5.074  1.00 81.69           N  
ATOM   1806  N   GLY A 229     -34.719   7.363  -0.732  1.00 84.94           N  
ATOM   1807  CA  GLY A 229     -35.469   6.277  -0.136  1.00 84.94           C  
ATOM   1808  C   GLY A 229     -36.688   5.879  -0.956  1.00 84.94           C  
ATOM   1809  O   GLY A 229     -36.812   6.246  -2.127  1.00 84.94           O  
ATOM   1810  N   LYS A 230     -37.438   4.887  -0.491  1.00 89.75           N  
ATOM   1811  CA  LYS A 230     -38.688   4.406  -1.067  1.00 89.75           C  
ATOM   1812  C   LYS A 230     -39.906   4.777  -0.187  1.00 89.75           C  
ATOM   1813  CB  LYS A 230     -38.656   2.891  -1.268  1.00 89.75           C  
ATOM   1814  O   LYS A 230     -39.750   4.949   1.024  1.00 89.75           O  
ATOM   1815  CG  LYS A 230     -37.469   2.416  -2.105  1.00 89.75           C  
ATOM   1816  CD  LYS A 230     -37.656   2.760  -3.578  1.00 89.75           C  
ATOM   1817  CE  LYS A 230     -36.594   2.111  -4.445  1.00 89.75           C  
ATOM   1818  NZ  LYS A 230     -36.781   2.430  -5.891  1.00 89.75           N  
ATOM   1819  N   VAL A 231     -41.062   5.082  -0.786  1.00 90.38           N  
ATOM   1820  CA  VAL A 231     -42.281   5.316  -0.034  1.00 90.38           C  
ATOM   1821  C   VAL A 231     -43.375   4.344  -0.500  1.00 90.38           C  
ATOM   1822  CB  VAL A 231     -42.781   6.773  -0.184  1.00 90.38           C  
ATOM   1823  O   VAL A 231     -43.406   3.947  -1.667  1.00 90.38           O  
ATOM   1824  CG1 VAL A 231     -41.781   7.742   0.473  1.00 90.38           C  
ATOM   1825  CG2 VAL A 231     -42.969   7.121  -1.659  1.00 90.38           C  
ATOM   1826  N   PRO A 232     -44.219   3.906   0.387  1.00 86.44           N  
ATOM   1827  CA  PRO A 232     -45.281   2.979  -0.014  1.00 86.44           C  
ATOM   1828  C   PRO A 232     -46.250   3.584  -1.038  1.00 86.44           C  
ATOM   1829  CB  PRO A 232     -46.031   2.682   1.302  1.00 86.44           C  
ATOM   1830  O   PRO A 232     -46.594   4.762  -0.943  1.00 86.44           O  
ATOM   1831  CG  PRO A 232     -45.062   3.086   2.369  1.00 86.44           C  
ATOM   1832  CD  PRO A 232     -44.156   4.145   1.814  1.00 86.44           C  
ATOM   1833  N   ASP A 233     -46.594   2.910  -2.107  1.00 88.69           N  
ATOM   1834  CA  ASP A 233     -47.656   3.143  -3.098  1.00 88.69           C  
ATOM   1835  C   ASP A 233     -48.594   1.949  -3.186  1.00 88.69           C  
ATOM   1836  CB  ASP A 233     -47.031   3.430  -4.469  1.00 88.69           C  
ATOM   1837  O   ASP A 233     -48.375   1.020  -3.961  1.00 88.69           O  
ATOM   1838  CG  ASP A 233     -48.062   3.842  -5.508  1.00 88.69           C  
ATOM   1839  OD1 ASP A 233     -49.219   4.176  -5.129  1.00 88.69           O  
ATOM   1840  OD2 ASP A 233     -47.719   3.832  -6.711  1.00 88.69           O  
ATOM   1841  N   GLY A 234     -49.719   1.940  -2.268  1.00 86.56           N  
ATOM   1842  CA  GLY A 234     -50.500   0.730  -2.123  1.00 86.56           C  
ATOM   1843  C   GLY A 234     -49.688  -0.454  -1.623  1.00 86.56           C  
ATOM   1844  O   GLY A 234     -49.062  -0.380  -0.570  1.00 86.56           O  
ATOM   1845  N   SER A 235     -49.688  -1.688  -2.295  1.00 78.94           N  
ATOM   1846  CA  SER A 235     -48.938  -2.883  -1.919  1.00 78.94           C  
ATOM   1847  C   SER A 235     -47.531  -2.873  -2.525  1.00 78.94           C  
ATOM   1848  CB  SER A 235     -49.688  -4.145  -2.357  1.00 78.94           C  
ATOM   1849  O   SER A 235     -46.750  -3.793  -2.297  1.00 78.94           O  
ATOM   1850  OG  SER A 235     -49.844  -4.176  -3.768  1.00 78.94           O  
ATOM   1851  N   ALA A 236     -47.156  -1.759  -3.350  1.00 85.19           N  
ATOM   1852  CA  ALA A 236     -45.844  -1.585  -3.998  1.00 85.19           C  
ATOM   1853  C   ALA A 236     -45.094  -0.402  -3.400  1.00 85.19           C  
ATOM   1854  CB  ALA A 236     -46.031  -1.394  -5.504  1.00 85.19           C  
ATOM   1855  O   ALA A 236     -45.500   0.156  -2.381  1.00 85.19           O  
ATOM   1856  N   CYS A 237     -43.906  -0.134  -3.908  1.00 90.38           N  
ATOM   1857  CA  CYS A 237     -43.125   1.008  -3.455  1.00 90.38           C  
ATOM   1858  C   CYS A 237     -42.750   1.925  -4.621  1.00 90.38           C  
ATOM   1859  CB  CYS A 237     -41.844   0.537  -2.758  1.00 90.38           C  
ATOM   1860  O   CYS A 237     -42.781   1.504  -5.777  1.00 90.38           O  
ATOM   1861  SG  CYS A 237     -40.656  -0.276  -3.863  1.00 90.38           S  
ATOM   1862  N   ARG A 238     -42.594   3.227  -4.445  1.00 91.50           N  
ATOM   1863  CA  ARG A 238     -42.094   4.199  -5.422  1.00 91.50           C  
ATOM   1864  C   ARG A 238     -40.938   5.004  -4.859  1.00 91.50           C  
ATOM   1865  CB  ARG A 238     -43.250   5.141  -5.848  1.00 91.50           C  
ATOM   1866  O   ARG A 238     -40.688   4.984  -3.652  1.00 91.50           O  
ATOM   1867  CG  ARG A 238     -43.719   6.070  -4.742  1.00 91.50           C  
ATOM   1868  CD  ARG A 238     -44.812   7.000  -5.227  1.00 91.50           C  
ATOM   1869  NE  ARG A 238     -45.281   7.891  -4.160  1.00 91.50           N  
ATOM   1870  NH1 ARG A 238     -45.250   9.797  -5.469  1.00 91.50           N  
ATOM   1871  NH2 ARG A 238     -45.906   9.914  -3.268  1.00 91.50           N  
ATOM   1872  CZ  ARG A 238     -45.469   9.195  -4.301  1.00 91.50           C  
ATOM   1873  N   ASP A 239     -40.250   5.727  -5.711  1.00 87.81           N  
ATOM   1874  CA  ASP A 239     -39.094   6.512  -5.309  1.00 87.81           C  
ATOM   1875  C   ASP A 239     -39.500   7.680  -4.410  1.00 87.81           C  
ATOM   1876  CB  ASP A 239     -38.344   7.031  -6.539  1.00 87.81           C  
ATOM   1877  O   ASP A 239     -40.469   8.383  -4.695  1.00 87.81           O  
ATOM   1878  CG  ASP A 239     -37.594   5.941  -7.281  1.00 87.81           C  
ATOM   1879  OD1 ASP A 239     -37.281   4.895  -6.676  1.00 87.81           O  
ATOM   1880  OD2 ASP A 239     -37.312   6.125  -8.484  1.00 87.81           O  
ATOM   1881  N   SER A 240     -38.812   7.852  -3.266  1.00 87.38           N  
ATOM   1882  CA  SER A 240     -39.031   8.953  -2.334  1.00 87.38           C  
ATOM   1883  C   SER A 240     -38.156  10.148  -2.674  1.00 87.38           C  
ATOM   1884  CB  SER A 240     -38.781   8.508  -0.897  1.00 87.38           C  
ATOM   1885  O   SER A 240     -37.031   9.977  -3.172  1.00 87.38           O  
ATOM   1886  OG  SER A 240     -38.844   9.602  -0.004  1.00 87.38           O  
ATOM   1887  N   THR A 241     -38.688  11.406  -2.479  1.00 82.62           N  
ATOM   1888  CA  THR A 241     -37.875  12.625  -2.592  1.00 82.62           C  
ATOM   1889  C   THR A 241     -37.031  12.828  -1.348  1.00 82.62           C  
ATOM   1890  CB  THR A 241     -38.781  13.859  -2.809  1.00 82.62           C  
ATOM   1891  O   THR A 241     -36.094  13.633  -1.357  1.00 82.62           O  
ATOM   1892  CG2 THR A 241     -39.531  13.773  -4.145  1.00 82.62           C  
ATOM   1893  OG1 THR A 241     -39.750  13.930  -1.752  1.00 82.62           O  
ATOM   1894  N   GLU A 242     -37.281  12.047  -0.211  1.00 81.69           N  
ATOM   1895  CA  GLU A 242     -36.594  12.133   1.067  1.00 81.69           C  
ATOM   1896  C   GLU A 242     -35.344  11.266   1.072  1.00 81.69           C  
ATOM   1897  CB  GLU A 242     -37.500  11.727   2.217  1.00 81.69           C  
ATOM   1898  O   GLU A 242     -35.312  10.188   0.482  1.00 81.69           O  
ATOM   1899  CG  GLU A 242     -38.688  12.656   2.412  1.00 81.69           C  
ATOM   1900  CD  GLU A 242     -39.594  12.258   3.572  1.00 81.69           C  
ATOM   1901  OE1 GLU A 242     -40.625  12.930   3.807  1.00 81.69           O  
ATOM   1902  OE2 GLU A 242     -39.281  11.258   4.250  1.00 81.69           O  
ATOM   1903  N   VAL A 243     -34.219  11.805   1.651  1.00 78.12           N  
ATOM   1904  CA  VAL A 243     -32.906  11.172   1.728  1.00 78.12           C  
ATOM   1905  C   VAL A 243     -32.875  10.203   2.906  1.00 78.12           C  
ATOM   1906  CB  VAL A 243     -31.781  12.211   1.859  1.00 78.12           C  
ATOM   1907  O   VAL A 243     -33.406  10.500   3.980  1.00 78.12           O  
ATOM   1908  CG1 VAL A 243     -30.438  11.523   2.066  1.00 78.12           C  
ATOM   1909  CG2 VAL A 243     -31.750  13.109   0.627  1.00 78.12           C  
ATOM   1910  N   GLY A 244     -32.344   8.883   2.592  1.00 76.62           N  
ATOM   1911  CA  GLY A 244     -32.156   7.926   3.670  1.00 76.62           C  
ATOM   1912  C   GLY A 244     -33.000   6.668   3.514  1.00 76.62           C  
ATOM   1913  O   GLY A 244     -34.000   6.676   2.836  1.00 76.62           O  
ATOM   1914  N   ALA A 245     -32.469   5.500   3.996  1.00 82.31           N  
ATOM   1915  CA  ALA A 245     -33.219   4.254   4.062  1.00 82.31           C  
ATOM   1916  C   ALA A 245     -34.062   4.176   5.352  1.00 82.31           C  
ATOM   1917  CB  ALA A 245     -32.281   3.055   3.957  1.00 82.31           C  
ATOM   1918  O   ALA A 245     -33.688   4.809   6.352  1.00 82.31           O  
ATOM   1919  N   TYR A 246     -35.188   3.482   5.309  1.00 88.06           N  
ATOM   1920  CA  TYR A 246     -35.938   3.262   6.543  1.00 88.06           C  
ATOM   1921  C   TYR A 246     -35.062   2.580   7.590  1.00 88.06           C  
ATOM   1922  CB  TYR A 246     -37.188   2.416   6.273  1.00 88.06           C  
ATOM   1923  O   TYR A 246     -34.312   1.672   7.273  1.00 88.06           O  
ATOM   1924  CG  TYR A 246     -38.281   3.174   5.578  1.00 88.06           C  
ATOM   1925  CD1 TYR A 246     -38.812   4.336   6.133  1.00 88.06           C  
ATOM   1926  CD2 TYR A 246     -38.812   2.725   4.371  1.00 88.06           C  
ATOM   1927  CE1 TYR A 246     -39.844   5.035   5.500  1.00 88.06           C  
ATOM   1928  CE2 TYR A 246     -39.844   3.416   3.727  1.00 88.06           C  
ATOM   1929  OH  TYR A 246     -41.344   5.258   3.664  1.00 88.06           O  
ATOM   1930  CZ  TYR A 246     -40.344   4.570   4.297  1.00 88.06           C  
ATOM   1931  N   LEU A 247     -35.125   3.057   8.789  1.00 80.94           N  
ATOM   1932  CA  LEU A 247     -34.406   2.438   9.914  1.00 80.94           C  
ATOM   1933  C   LEU A 247     -34.781   0.959  10.031  1.00 80.94           C  
ATOM   1934  CB  LEU A 247     -34.750   3.160  11.219  1.00 80.94           C  
ATOM   1935  O   LEU A 247     -33.938   0.142  10.422  1.00 80.94           O  
ATOM   1936  CG  LEU A 247     -33.969   4.457  11.492  1.00 80.94           C  
ATOM   1937  CD1 LEU A 247     -34.469   5.102  12.781  1.00 80.94           C  
ATOM   1938  CD2 LEU A 247     -32.469   4.188  11.547  1.00 80.94           C  
ATOM   1939  N   PHE A 248     -36.000   0.526   9.641  1.00 87.31           N  
ATOM   1940  CA  PHE A 248     -36.469  -0.848   9.602  1.00 87.31           C  
ATOM   1941  C   PHE A 248     -35.750  -1.655   8.547  1.00 87.31           C  
ATOM   1942  CB  PHE A 248     -38.000  -0.879   9.320  1.00 87.31           C  
ATOM   1943  O   PHE A 248     -35.438  -2.834   8.758  1.00 87.31           O  
ATOM   1944  CG  PHE A 248     -38.844  -0.993  10.555  1.00 87.31           C  
ATOM   1945  CD1 PHE A 248     -39.469  -2.193  10.883  1.00 87.31           C  
ATOM   1946  CD2 PHE A 248     -39.000   0.102  11.391  1.00 87.31           C  
ATOM   1947  CE1 PHE A 248     -40.250  -2.301  12.023  1.00 87.31           C  
ATOM   1948  CE2 PHE A 248     -39.812   0.002  12.539  1.00 87.31           C  
ATOM   1949  CZ  PHE A 248     -40.406  -1.200  12.852  1.00 87.31           C  
ATOM   1950  N   THR A 249     -35.375  -0.971   7.414  1.00 86.56           N  
ATOM   1951  CA  THR A 249     -34.594  -1.580   6.352  1.00 86.56           C  
ATOM   1952  C   THR A 249     -33.188  -1.928   6.855  1.00 86.56           C  
ATOM   1953  CB  THR A 249     -34.469  -0.649   5.133  1.00 86.56           C  
ATOM   1954  O   THR A 249     -32.719  -3.057   6.684  1.00 86.56           O  
ATOM   1955  CG2 THR A 249     -33.625  -1.277   4.035  1.00 86.56           C  
ATOM   1956  OG1 THR A 249     -35.781  -0.394   4.613  1.00 86.56           O  
ATOM   1957  N   THR A 250     -32.500  -1.103   7.477  1.00 80.44           N  
ATOM   1958  CA  THR A 250     -31.156  -1.302   7.977  1.00 80.44           C  
ATOM   1959  C   THR A 250     -31.156  -2.271   9.156  1.00 80.44           C  
ATOM   1960  CB  THR A 250     -30.516   0.032   8.398  1.00 80.44           C  
ATOM   1961  O   THR A 250     -30.188  -3.025   9.336  1.00 80.44           O  
ATOM   1962  CG2 THR A 250     -30.281   0.940   7.195  1.00 80.44           C  
ATOM   1963  OG1 THR A 250     -31.375   0.698   9.328  1.00 80.44           O  
ATOM   1964  N   ALA A 251     -32.188  -2.281  10.023  1.00 80.69           N  
ATOM   1965  CA  ALA A 251     -32.344  -3.221  11.133  1.00 80.69           C  
ATOM   1966  C   ALA A 251     -32.562  -4.645  10.617  1.00 80.69           C  
ATOM   1967  CB  ALA A 251     -33.531  -2.809  12.000  1.00 80.69           C  
ATOM   1968  O   ALA A 251     -31.953  -5.586  11.156  1.00 80.69           O  
ATOM   1969  N   ILE A 252     -33.406  -4.852   9.531  1.00 86.75           N  
ATOM   1970  CA  ILE A 252     -33.625  -6.141   8.891  1.00 86.75           C  
ATOM   1971  C   ILE A 252     -32.312  -6.633   8.273  1.00 86.75           C  
ATOM   1972  CB  ILE A 252     -34.719  -6.062   7.812  1.00 86.75           C  
ATOM   1973  O   ILE A 252     -31.953  -7.809   8.398  1.00 86.75           O  
ATOM   1974  CG1 ILE A 252     -36.094  -5.805   8.469  1.00 86.75           C  
ATOM   1975  CG2 ILE A 252     -34.750  -7.340   6.973  1.00 86.75           C  
ATOM   1976  CD1 ILE A 252     -37.188  -5.414   7.484  1.00 86.75           C  
ATOM   1977  N   MET A 253     -31.609  -5.777   7.652  1.00 81.44           N  
ATOM   1978  CA  MET A 253     -30.312  -6.102   7.066  1.00 81.44           C  
ATOM   1979  C   MET A 253     -29.312  -6.512   8.148  1.00 81.44           C  
ATOM   1980  CB  MET A 253     -29.766  -4.914   6.273  1.00 81.44           C  
ATOM   1981  O   MET A 253     -28.531  -7.445   7.953  1.00 81.44           O  
ATOM   1982  CG  MET A 253     -30.516  -4.645   4.980  1.00 81.44           C  
ATOM   1983  SD  MET A 253     -29.812  -3.227   4.047  1.00 81.44           S  
ATOM   1984  CE  MET A 253     -28.203  -3.918   3.561  1.00 81.44           C  
ATOM   1985  N   GLN A 254     -29.312  -5.766   9.258  1.00 74.94           N  
ATOM   1986  CA  GLN A 254     -28.453  -6.078  10.398  1.00 74.94           C  
ATOM   1987  C   GLN A 254     -28.797  -7.449  10.977  1.00 74.94           C  
ATOM   1988  CB  GLN A 254     -28.594  -5.004  11.477  1.00 74.94           C  
ATOM   1989  O   GLN A 254     -27.891  -8.203  11.344  1.00 74.94           O  
ATOM   1990  CG  GLN A 254     -27.578  -5.133  12.602  1.00 74.94           C  
ATOM   1991  CD  GLN A 254     -27.625  -3.967  13.570  1.00 74.94           C  
ATOM   1992  NE2 GLN A 254     -26.859  -4.070  14.656  1.00 74.94           N  
ATOM   1993  OE1 GLN A 254     -28.328  -2.980  13.344  1.00 74.94           O  
ATOM   1994  N   LEU A 255     -30.047  -7.805  11.172  1.00 80.75           N  
ATOM   1995  CA  LEU A 255     -30.484  -9.117  11.633  1.00 80.75           C  
ATOM   1996  C   LEU A 255     -30.031 -10.211  10.664  1.00 80.75           C  
ATOM   1997  CB  LEU A 255     -32.000  -9.148  11.797  1.00 80.75           C  
ATOM   1998  O   LEU A 255     -29.609 -11.289  11.086  1.00 80.75           O  
ATOM   1999  CG  LEU A 255     -32.562  -8.398  13.008  1.00 80.75           C  
ATOM   2000  CD1 LEU A 255     -34.062  -8.180  12.844  1.00 80.75           C  
ATOM   2001  CD2 LEU A 255     -32.281  -9.164  14.297  1.00 80.75           C  
ATOM   2002  N   ARG A 256     -30.094  -9.977   9.281  1.00 83.69           N  
ATOM   2003  CA  ARG A 256     -29.609 -10.930   8.281  1.00 83.69           C  
ATOM   2004  C   ARG A 256     -28.094 -11.109   8.383  1.00 83.69           C  
ATOM   2005  CB  ARG A 256     -29.984 -10.469   6.871  1.00 83.69           C  
ATOM   2006  O   ARG A 256     -27.594 -12.227   8.266  1.00 83.69           O  
ATOM   2007  CG  ARG A 256     -31.453 -10.688   6.531  1.00 83.69           C  
ATOM   2008  CD  ARG A 256     -31.781 -10.227   5.113  1.00 83.69           C  
ATOM   2009  NE  ARG A 256     -33.188 -10.445   4.785  1.00 83.69           N  
ATOM   2010  NH1 ARG A 256     -33.094  -9.383   2.738  1.00 83.69           N  
ATOM   2011  NH2 ARG A 256     -35.062 -10.289   3.469  1.00 83.69           N  
ATOM   2012  CZ  ARG A 256     -33.781 -10.039   3.664  1.00 83.69           C  
ATOM   2013  N   SER A 257     -27.375  -9.984   8.562  1.00 70.12           N  
ATOM   2014  CA  SER A 257     -25.922  -9.992   8.680  1.00 70.12           C  
ATOM   2015  C   SER A 257     -25.469 -10.773   9.906  1.00 70.12           C  
ATOM   2016  CB  SER A 257     -25.391  -8.570   8.742  1.00 70.12           C  
ATOM   2017  O   SER A 257     -24.422 -11.406   9.898  1.00 70.12           O  
ATOM   2018  OG  SER A 257     -25.656  -7.984  10.008  1.00 70.12           O  
ATOM   2019  N   LYS A 258     -26.281 -10.688  11.055  1.00 73.94           N  
ATOM   2020  CA  LYS A 258     -26.000 -11.398  12.297  1.00 73.94           C  
ATOM   2021  C   LYS A 258     -26.469 -12.844  12.219  1.00 73.94           C  
ATOM   2022  CB  LYS A 258     -26.656 -10.695  13.484  1.00 73.94           C  
ATOM   2023  O   LYS A 258     -26.469 -13.562  13.219  1.00 73.94           O  
ATOM   2024  CG  LYS A 258     -26.016  -9.359  13.836  1.00 73.94           C  
ATOM   2025  CD  LYS A 258     -26.641  -8.758  15.094  1.00 73.94           C  
ATOM   2026  CE  LYS A 258     -25.938  -7.480  15.516  1.00 73.94           C  
ATOM   2027  NZ  LYS A 258     -26.500  -6.930  16.781  1.00 73.94           N  
ATOM   2028  N   ARG A 259     -26.938 -13.250  11.023  1.00 77.75           N  
ATOM   2029  CA  ARG A 259     -27.422 -14.602  10.742  1.00 77.75           C  
ATOM   2030  C   ARG A 259     -28.547 -14.992  11.695  1.00 77.75           C  
ATOM   2031  CB  ARG A 259     -26.281 -15.609  10.852  1.00 77.75           C  
ATOM   2032  O   ARG A 259     -28.594 -16.125  12.180  1.00 77.75           O  
ATOM   2033  CG  ARG A 259     -25.172 -15.406   9.820  1.00 77.75           C  
ATOM   2034  CD  ARG A 259     -24.141 -16.516   9.883  1.00 77.75           C  
ATOM   2035  NE  ARG A 259     -23.047 -16.281   8.930  1.00 77.75           N  
ATOM   2036  NH1 ARG A 259     -22.031 -18.328   9.281  1.00 77.75           N  
ATOM   2037  NH2 ARG A 259     -21.141 -16.844   7.773  1.00 77.75           N  
ATOM   2038  CZ  ARG A 259     -22.078 -17.156   8.664  1.00 77.75           C  
ATOM   2039  N   ASP A 260     -29.438 -14.062  12.062  1.00 84.44           N  
ATOM   2040  CA  ASP A 260     -30.625 -14.383  12.844  1.00 84.44           C  
ATOM   2041  C   ASP A 260     -31.469 -15.453  12.164  1.00 84.44           C  
ATOM   2042  CB  ASP A 260     -31.469 -13.125  13.078  1.00 84.44           C  
ATOM   2043  O   ASP A 260     -31.828 -15.328  10.992  1.00 84.44           O  
ATOM   2044  CG  ASP A 260     -32.625 -13.352  14.039  1.00 84.44           C  
ATOM   2045  OD1 ASP A 260     -33.719 -13.773  13.594  1.00 84.44           O  
ATOM   2046  OD2 ASP A 260     -32.438 -13.094  15.250  1.00 84.44           O  
ATOM   2047  N   PRO A 261     -31.734 -16.594  12.844  1.00 85.81           N  
ATOM   2048  CA  PRO A 261     -32.375 -17.781  12.258  1.00 85.81           C  
ATOM   2049  C   PRO A 261     -33.844 -17.547  11.898  1.00 85.81           C  
ATOM   2050  CB  PRO A 261     -32.219 -18.828  13.359  1.00 85.81           C  
ATOM   2051  O   PRO A 261     -34.375 -18.281  11.070  1.00 85.81           O  
ATOM   2052  CG  PRO A 261     -32.125 -18.047  14.625  1.00 85.81           C  
ATOM   2053  CD  PRO A 261     -31.438 -16.734  14.328  1.00 85.81           C  
ATOM   2054  N   GLN A 262     -34.531 -16.422  12.297  1.00 91.25           N  
ATOM   2055  CA  GLN A 262     -35.969 -16.281  12.195  1.00 91.25           C  
ATOM   2056  C   GLN A 262     -36.375 -15.148  11.250  1.00 91.25           C  
ATOM   2057  CB  GLN A 262     -36.594 -16.047  13.578  1.00 91.25           C  
ATOM   2058  O   GLN A 262     -37.531 -15.016  10.867  1.00 91.25           O  
ATOM   2059  CG  GLN A 262     -36.438 -17.219  14.531  1.00 91.25           C  
ATOM   2060  CD  GLN A 262     -37.031 -16.953  15.898  1.00 91.25           C  
ATOM   2061  NE2 GLN A 262     -37.125 -18.000  16.719  1.00 91.25           N  
ATOM   2062  OE1 GLN A 262     -37.406 -15.828  16.219  1.00 91.25           O  
ATOM   2063  N   ILE A 263     -35.500 -14.273  10.922  1.00 90.69           N  
ATOM   2064  CA  ILE A 263     -35.812 -12.992  10.297  1.00 90.69           C  
ATOM   2065  C   ILE A 263     -36.438 -13.219   8.938  1.00 90.69           C  
ATOM   2066  CB  ILE A 263     -34.531 -12.117  10.148  1.00 90.69           C  
ATOM   2067  O   ILE A 263     -37.438 -12.570   8.602  1.00 90.69           O  
ATOM   2068  CG1 ILE A 263     -34.906 -10.734   9.602  1.00 90.69           C  
ATOM   2069  CG2 ILE A 263     -33.500 -12.805   9.250  1.00 90.69           C  
ATOM   2070  CD1 ILE A 263     -35.875  -9.961  10.477  1.00 90.69           C  
ATOM   2071  N   ASP A 264     -36.031 -14.117   8.102  1.00 91.25           N  
ATOM   2072  CA  ASP A 264     -36.625 -14.391   6.797  1.00 91.25           C  
ATOM   2073  C   ASP A 264     -38.031 -15.008   6.941  1.00 91.25           C  
ATOM   2074  CB  ASP A 264     -35.719 -15.320   5.980  1.00 91.25           C  
ATOM   2075  O   ASP A 264     -38.938 -14.680   6.180  1.00 91.25           O  
ATOM   2076  CG  ASP A 264     -34.469 -14.641   5.480  1.00 91.25           C  
ATOM   2077  OD1 ASP A 264     -34.500 -13.430   5.172  1.00 91.25           O  
ATOM   2078  OD2 ASP A 264     -33.406 -15.312   5.391  1.00 91.25           O  
ATOM   2079  N   THR A 265     -38.094 -15.945   7.926  1.00 93.38           N  
ATOM   2080  CA  THR A 265     -39.375 -16.547   8.219  1.00 93.38           C  
ATOM   2081  C   THR A 265     -40.375 -15.484   8.695  1.00 93.38           C  
ATOM   2082  CB  THR A 265     -39.250 -17.641   9.281  1.00 93.38           C  
ATOM   2083  O   THR A 265     -41.531 -15.477   8.281  1.00 93.38           O  
ATOM   2084  CG2 THR A 265     -40.625 -18.281   9.578  1.00 93.38           C  
ATOM   2085  OG1 THR A 265     -38.375 -18.656   8.812  1.00 93.38           O  
ATOM   2086  N   LEU A 266     -40.000 -14.562   9.555  1.00 95.19           N  
ATOM   2087  CA  LEU A 266     -40.844 -13.492  10.102  1.00 95.19           C  
ATOM   2088  C   LEU A 266     -41.281 -12.547   9.000  1.00 95.19           C  
ATOM   2089  CB  LEU A 266     -40.062 -12.711  11.172  1.00 95.19           C  
ATOM   2090  O   LEU A 266     -42.438 -12.125   8.992  1.00 95.19           O  
ATOM   2091  CG  LEU A 266     -39.812 -13.430  12.500  1.00 95.19           C  
ATOM   2092  CD1 LEU A 266     -38.938 -12.578  13.414  1.00 95.19           C  
ATOM   2093  CD2 LEU A 266     -41.156 -13.758  13.172  1.00 95.19           C  
ATOM   2094  N   LEU A 267     -40.438 -12.164   8.055  1.00 94.06           N  
ATOM   2095  CA  LEU A 267     -40.781 -11.312   6.918  1.00 94.06           C  
ATOM   2096  C   LEU A 267     -41.781 -11.984   6.000  1.00 94.06           C  
ATOM   2097  CB  LEU A 267     -39.500 -10.969   6.129  1.00 94.06           C  
ATOM   2098  O   LEU A 267     -42.719 -11.336   5.523  1.00 94.06           O  
ATOM   2099  CG  LEU A 267     -38.594  -9.922   6.754  1.00 94.06           C  
ATOM   2100  CD1 LEU A 267     -37.250  -9.891   6.016  1.00 94.06           C  
ATOM   2101  CD2 LEU A 267     -39.250  -8.547   6.746  1.00 94.06           C  
ATOM   2102  N   GLN A 268     -41.562 -13.297   5.820  1.00 93.44           N  
ATOM   2103  CA  GLN A 268     -42.500 -14.078   4.996  1.00 93.44           C  
ATOM   2104  C   GLN A 268     -43.875 -14.156   5.637  1.00 93.44           C  
ATOM   2105  CB  GLN A 268     -41.938 -15.484   4.762  1.00 93.44           C  
ATOM   2106  O   GLN A 268     -44.875 -14.000   4.957  1.00 93.44           O  
ATOM   2107  CG  GLN A 268     -40.781 -15.539   3.754  1.00 93.44           C  
ATOM   2108  CD  GLN A 268     -40.219 -16.922   3.607  1.00 93.44           C  
ATOM   2109  NE2 GLN A 268     -39.219 -17.062   2.715  1.00 93.44           N  
ATOM   2110  OE1 GLN A 268     -40.625 -17.875   4.293  1.00 93.44           O  
ATOM   2111  N   GLU A 269     -43.938 -14.469   6.902  1.00 94.69           N  
ATOM   2112  CA  GLU A 269     -45.188 -14.562   7.652  1.00 94.69           C  
ATOM   2113  C   GLU A 269     -45.906 -13.219   7.699  1.00 94.69           C  
ATOM   2114  CB  GLU A 269     -44.938 -15.070   9.070  1.00 94.69           C  
ATOM   2115  O   GLU A 269     -47.125 -13.164   7.605  1.00 94.69           O  
ATOM   2116  CG  GLU A 269     -44.531 -16.547   9.141  1.00 94.69           C  
ATOM   2117  CD  GLU A 269     -44.188 -17.000  10.547  1.00 94.69           C  
ATOM   2118  OE1 GLU A 269     -43.906 -18.219  10.734  1.00 94.69           O  
ATOM   2119  OE2 GLU A 269     -44.219 -16.156  11.469  1.00 94.69           O  
ATOM   2120  N   PHE A 270     -45.125 -12.172   7.953  1.00 94.62           N  
ATOM   2121  CA  PHE A 270     -45.625 -10.805   7.938  1.00 94.62           C  
ATOM   2122  C   PHE A 270     -46.281 -10.484   6.594  1.00 94.62           C  
ATOM   2123  CB  PHE A 270     -44.500  -9.805   8.242  1.00 94.62           C  
ATOM   2124  O   PHE A 270     -47.406  -9.977   6.543  1.00 94.62           O  
ATOM   2125  CG  PHE A 270     -44.969  -8.391   8.391  1.00 94.62           C  
ATOM   2126  CD1 PHE A 270     -45.031  -7.535   7.289  1.00 94.62           C  
ATOM   2127  CD2 PHE A 270     -45.375  -7.906   9.625  1.00 94.62           C  
ATOM   2128  CE1 PHE A 270     -45.469  -6.223   7.426  1.00 94.62           C  
ATOM   2129  CE2 PHE A 270     -45.844  -6.594   9.766  1.00 94.62           C  
ATOM   2130  CZ  PHE A 270     -45.875  -5.754   8.664  1.00 94.62           C  
ATOM   2131  N   HIS A 271     -45.594 -10.703   5.477  1.00 94.50           N  
ATOM   2132  CA  HIS A 271     -46.062 -10.492   4.113  1.00 94.50           C  
ATOM   2133  C   HIS A 271     -47.312 -11.312   3.840  1.00 94.50           C  
ATOM   2134  CB  HIS A 271     -44.969 -10.852   3.104  1.00 94.50           C  
ATOM   2135  O   HIS A 271     -48.312 -10.789   3.305  1.00 94.50           O  
ATOM   2136  CG  HIS A 271     -45.312 -10.461   1.697  1.00 94.50           C  
ATOM   2137  CD2 HIS A 271     -45.000  -9.344   0.994  1.00 94.50           C  
ATOM   2138  ND1 HIS A 271     -46.031 -11.273   0.850  1.00 94.50           N  
ATOM   2139  CE1 HIS A 271     -46.156 -10.672  -0.319  1.00 94.50           C  
ATOM   2140  NE2 HIS A 271     -45.562  -9.500  -0.257  1.00 94.50           N  
ATOM   2141  N   ALA A 272     -47.344 -12.625   4.215  1.00 94.19           N  
ATOM   2142  CA  ALA A 272     -48.469 -13.523   4.004  1.00 94.19           C  
ATOM   2143  C   ALA A 272     -49.688 -13.047   4.758  1.00 94.19           C  
ATOM   2144  CB  ALA A 272     -48.094 -14.945   4.438  1.00 94.19           C  
ATOM   2145  O   ALA A 272     -50.812 -13.086   4.227  1.00 94.19           O  
ATOM   2146  N   HIS A 273     -49.594 -12.656   5.977  1.00 94.88           N  
ATOM   2147  CA  HIS A 273     -50.656 -12.164   6.820  1.00 94.88           C  
ATOM   2148  C   HIS A 273     -51.375 -10.977   6.168  1.00 94.88           C  
ATOM   2149  CB  HIS A 273     -50.125 -11.766   8.195  1.00 94.88           C  
ATOM   2150  O   HIS A 273     -52.594 -10.977   6.051  1.00 94.88           O  
ATOM   2151  CG  HIS A 273     -51.156 -11.117   9.070  1.00 94.88           C  
ATOM   2152  CD2 HIS A 273     -51.344  -9.820   9.430  1.00 94.88           C  
ATOM   2153  ND1 HIS A 273     -52.156 -11.828   9.695  1.00 94.88           N  
ATOM   2154  CE1 HIS A 273     -52.906 -11.000  10.398  1.00 94.88           C  
ATOM   2155  NE2 HIS A 273     -52.438  -9.773  10.258  1.00 94.88           N  
ATOM   2156  N   PHE A 274     -50.656  -9.961   5.734  1.00 94.75           N  
ATOM   2157  CA  PHE A 274     -51.250  -8.734   5.211  1.00 94.75           C  
ATOM   2158  C   PHE A 274     -51.750  -8.938   3.785  1.00 94.75           C  
ATOM   2159  CB  PHE A 274     -50.250  -7.586   5.254  1.00 94.75           C  
ATOM   2160  O   PHE A 274     -52.688  -8.250   3.334  1.00 94.75           O  
ATOM   2161  CG  PHE A 274     -50.094  -6.973   6.617  1.00 94.75           C  
ATOM   2162  CD1 PHE A 274     -51.094  -6.215   7.184  1.00 94.75           C  
ATOM   2163  CD2 PHE A 274     -48.906  -7.152   7.336  1.00 94.75           C  
ATOM   2164  CE1 PHE A 274     -50.969  -5.645   8.445  1.00 94.75           C  
ATOM   2165  CE2 PHE A 274     -48.750  -6.590   8.602  1.00 94.75           C  
ATOM   2166  CZ  PHE A 274     -49.781  -5.836   9.148  1.00 94.75           C  
ATOM   2167  N   THR A 275     -51.188  -9.891   3.062  1.00 93.94           N  
ATOM   2168  CA  THR A 275     -51.750 -10.297   1.778  1.00 93.94           C  
ATOM   2169  C   THR A 275     -53.125 -10.898   1.957  1.00 93.94           C  
ATOM   2170  CB  THR A 275     -50.844 -11.320   1.075  1.00 93.94           C  
ATOM   2171  O   THR A 275     -54.062 -10.586   1.193  1.00 93.94           O  
ATOM   2172  CG2 THR A 275     -51.406 -11.758  -0.260  1.00 93.94           C  
ATOM   2173  OG1 THR A 275     -49.531 -10.727   0.844  1.00 93.94           O  
ATOM   2174  N   THR A 276     -53.281 -11.773   2.928  1.00 93.25           N  
ATOM   2175  CA  THR A 276     -54.562 -12.383   3.234  1.00 93.25           C  
ATOM   2176  C   THR A 276     -55.594 -11.320   3.619  1.00 93.25           C  
ATOM   2177  CB  THR A 276     -54.438 -13.414   4.375  1.00 93.25           C  
ATOM   2178  O   THR A 276     -56.719 -11.344   3.141  1.00 93.25           O  
ATOM   2179  CG2 THR A 276     -55.781 -14.039   4.703  1.00 93.25           C  
ATOM   2180  OG1 THR A 276     -53.531 -14.445   3.977  1.00 93.25           O  
ATOM   2181  N   LEU A 277     -55.188 -10.359   4.438  1.00 91.75           N  
ATOM   2182  CA  LEU A 277     -56.062  -9.281   4.910  1.00 91.75           C  
ATOM   2183  C   LEU A 277     -56.469  -8.367   3.758  1.00 91.75           C  
ATOM   2184  CB  LEU A 277     -55.344  -8.469   6.000  1.00 91.75           C  
ATOM   2185  O   LEU A 277     -57.594  -7.898   3.699  1.00 91.75           O  
ATOM   2186  CG  LEU A 277     -55.312  -9.109   7.391  1.00 91.75           C  
ATOM   2187  CD1 LEU A 277     -54.469  -8.258   8.336  1.00 91.75           C  
ATOM   2188  CD2 LEU A 277     -56.719  -9.289   7.949  1.00 91.75           C  
ATOM   2189  N   ALA A 278     -55.562  -8.141   2.803  1.00 90.94           N  
ATOM   2190  CA  ALA A 278     -55.781  -7.246   1.672  1.00 90.94           C  
ATOM   2191  C   ALA A 278     -56.688  -7.891   0.625  1.00 90.94           C  
ATOM   2192  CB  ALA A 278     -54.438  -6.848   1.045  1.00 90.94           C  
ATOM   2193  O   ALA A 278     -57.406  -7.195  -0.105  1.00 90.94           O  
ATOM   2194  N   THR A 279     -56.812  -9.258   0.616  1.00 90.12           N  
ATOM   2195  CA  THR A 279     -57.469  -9.953  -0.485  1.00 90.12           C  
ATOM   2196  C   THR A 279     -58.750 -10.617  -0.016  1.00 90.12           C  
ATOM   2197  CB  THR A 279     -56.531 -11.023  -1.101  1.00 90.12           C  
ATOM   2198  O   THR A 279     -59.625 -10.945  -0.831  1.00 90.12           O  
ATOM   2199  CG2 THR A 279     -55.312 -10.383  -1.724  1.00 90.12           C  
ATOM   2200  OG1 THR A 279     -56.125 -11.938  -0.078  1.00 90.12           O  
ATOM   2201  N   THR A 280     -59.000 -10.758   1.343  1.00 91.50           N  
ATOM   2202  CA  THR A 280     -60.188 -11.398   1.891  1.00 91.50           C  
ATOM   2203  C   THR A 280     -61.406 -10.484   1.739  1.00 91.50           C  
ATOM   2204  CB  THR A 280     -60.000 -11.758   3.375  1.00 91.50           C  
ATOM   2205  O   THR A 280     -61.344  -9.320   2.127  1.00 91.50           O  
ATOM   2206  CG2 THR A 280     -61.219 -12.484   3.928  1.00 91.50           C  
ATOM   2207  OG1 THR A 280     -58.844 -12.609   3.508  1.00 91.50           O  
ATOM   2208  N   GLN A 281     -62.469 -11.031   1.198  1.00 84.06           N  
ATOM   2209  CA  GLN A 281     -63.688 -10.328   0.823  1.00 84.06           C  
ATOM   2210  C   GLN A 281     -64.438  -9.812   2.055  1.00 84.06           C  
ATOM   2211  CB  GLN A 281     -64.625 -11.242   0.007  1.00 84.06           C  
ATOM   2212  O   GLN A 281     -65.062  -8.750   2.012  1.00 84.06           O  
ATOM   2213  CG  GLN A 281     -64.188 -11.414  -1.442  1.00 84.06           C  
ATOM   2214  CD  GLN A 281     -65.188 -12.211  -2.264  1.00 84.06           C  
ATOM   2215  NE2 GLN A 281     -64.875 -12.391  -3.547  1.00 84.06           N  
ATOM   2216  OE1 GLN A 281     -66.188 -12.664  -1.751  1.00 84.06           O  
ATOM   2217  N   GLU A 282     -64.188 -10.398   3.246  1.00 89.31           N  
ATOM   2218  CA  GLU A 282     -64.938 -10.117   4.496  1.00 89.31           C  
ATOM   2219  C   GLU A 282     -64.188  -9.086   5.332  1.00 89.31           C  
ATOM   2220  CB  GLU A 282     -65.125 -11.406   5.301  1.00 89.31           C  
ATOM   2221  O   GLU A 282     -64.688  -8.617   6.348  1.00 89.31           O  
ATOM   2222  CG  GLU A 282     -66.062 -12.406   4.645  1.00 89.31           C  
ATOM   2223  CD  GLU A 282     -66.250 -13.672   5.465  1.00 89.31           C  
ATOM   2224  OE1 GLU A 282     -67.062 -14.539   5.055  1.00 89.31           O  
ATOM   2225  OE2 GLU A 282     -65.562 -13.797   6.523  1.00 89.31           O  
ATOM   2226  N   THR A 283     -63.000  -8.633   4.934  1.00 89.50           N  
ATOM   2227  CA  THR A 283     -62.188  -7.652   5.625  1.00 89.50           C  
ATOM   2228  C   THR A 283     -62.656  -6.234   5.332  1.00 89.50           C  
ATOM   2229  CB  THR A 283     -60.688  -7.777   5.223  1.00 89.50           C  
ATOM   2230  O   THR A 283     -62.844  -5.867   4.172  1.00 89.50           O  
ATOM   2231  CG2 THR A 283     -59.812  -6.875   6.078  1.00 89.50           C  
ATOM   2232  OG1 THR A 283     -60.281  -9.141   5.395  1.00 89.50           O  
ATOM   2233  N   PRO A 284     -62.969  -5.477   6.379  1.00 92.75           N  
ATOM   2234  CA  PRO A 284     -63.375  -4.082   6.203  1.00 92.75           C  
ATOM   2235  C   PRO A 284     -62.406  -3.271   5.363  1.00 92.75           C  
ATOM   2236  CB  PRO A 284     -63.438  -3.551   7.641  1.00 92.75           C  
ATOM   2237  O   PRO A 284     -61.188  -3.529   5.398  1.00 92.75           O  
ATOM   2238  CG  PRO A 284     -63.625  -4.766   8.492  1.00 92.75           C  
ATOM   2239  CD  PRO A 284     -62.906  -5.914   7.832  1.00 92.75           C  
ATOM   2240  N   GLU A 285     -62.875  -2.361   4.559  1.00 89.44           N  
ATOM   2241  CA  GLU A 285     -62.125  -1.549   3.611  1.00 89.44           C  
ATOM   2242  C   GLU A 285     -60.969  -0.841   4.297  1.00 89.44           C  
ATOM   2243  CB  GLU A 285     -63.031  -0.524   2.934  1.00 89.44           C  
ATOM   2244  O   GLU A 285     -59.875  -0.744   3.734  1.00 89.44           O  
ATOM   2245  CG  GLU A 285     -62.438   0.138   1.711  1.00 89.44           C  
ATOM   2246  CD  GLU A 285     -62.062  -0.851   0.617  1.00 89.44           C  
ATOM   2247  OE1 GLU A 285     -61.156  -0.543  -0.198  1.00 89.44           O  
ATOM   2248  OE2 GLU A 285     -62.656  -1.940   0.575  1.00 89.44           O  
ATOM   2249  N   LEU A 286     -61.188  -0.379   5.500  1.00 86.06           N  
ATOM   2250  CA  LEU A 286     -60.188   0.305   6.281  1.00 86.06           C  
ATOM   2251  C   LEU A 286     -59.031  -0.643   6.625  1.00 86.06           C  
ATOM   2252  CB  LEU A 286     -60.781   0.884   7.566  1.00 86.06           C  
ATOM   2253  O   LEU A 286     -57.875  -0.250   6.590  1.00 86.06           O  
ATOM   2254  CG  LEU A 286     -59.938   1.933   8.297  1.00 86.06           C  
ATOM   2255  CD1 LEU A 286     -60.781   3.164   8.609  1.00 86.06           C  
ATOM   2256  CD2 LEU A 286     -59.344   1.348   9.570  1.00 86.06           C  
ATOM   2257  N   GLU A 287     -59.344  -1.801   6.906  1.00 88.00           N  
ATOM   2258  CA  GLU A 287     -58.406  -2.861   7.230  1.00 88.00           C  
ATOM   2259  C   GLU A 287     -57.656  -3.348   5.984  1.00 88.00           C  
ATOM   2260  CB  GLU A 287     -59.094  -4.031   7.910  1.00 88.00           C  
ATOM   2261  O   GLU A 287     -56.469  -3.686   6.043  1.00 88.00           O  
ATOM   2262  CG  GLU A 287     -59.500  -3.752   9.352  1.00 88.00           C  
ATOM   2263  CD  GLU A 287     -60.125  -4.953  10.047  1.00 88.00           C  
ATOM   2264  OE1 GLU A 287     -60.625  -4.809  11.188  1.00 88.00           O  
ATOM   2265  OE2 GLU A 287     -60.125  -6.051   9.445  1.00 88.00           O  
ATOM   2266  N   LYS A 288     -58.281  -3.334   4.883  1.00 90.31           N  
ATOM   2267  CA  LYS A 288     -57.688  -3.656   3.594  1.00 90.31           C  
ATOM   2268  C   LYS A 288     -56.688  -2.582   3.174  1.00 90.31           C  
ATOM   2269  CB  LYS A 288     -58.750  -3.820   2.518  1.00 90.31           C  
ATOM   2270  O   LYS A 288     -55.594  -2.895   2.668  1.00 90.31           O  
ATOM   2271  CG  LYS A 288     -59.562  -5.113   2.629  1.00 90.31           C  
ATOM   2272  CD  LYS A 288     -60.531  -5.270   1.473  1.00 90.31           C  
ATOM   2273  CE  LYS A 288     -61.344  -6.547   1.601  1.00 90.31           C  
ATOM   2274  NZ  LYS A 288     -62.312  -6.699   0.473  1.00 90.31           N  
ATOM   2275  N   ARG A 289     -57.031  -1.324   3.422  1.00 87.94           N  
ATOM   2276  CA  ARG A 289     -56.188  -0.193   3.123  1.00 87.94           C  
ATOM   2277  C   ARG A 289     -54.938  -0.221   3.994  1.00 87.94           C  
ATOM   2278  CB  ARG A 289     -56.906   1.128   3.320  1.00 87.94           C  
ATOM   2279  O   ARG A 289     -53.812   0.056   3.518  1.00 87.94           O  
ATOM   2280  CG  ARG A 289     -57.875   1.472   2.186  1.00 87.94           C  
ATOM   2281  CD  ARG A 289     -58.500   2.842   2.379  1.00 87.94           C  
ATOM   2282  NE  ARG A 289     -59.594   3.064   1.442  1.00 87.94           N  
ATOM   2283  NH1 ARG A 289     -60.375   4.988   2.471  1.00 87.94           N  
ATOM   2284  NH2 ARG A 289     -61.438   4.184   0.601  1.00 87.94           N  
ATOM   2285  CZ  ARG A 289     -60.469   4.078   1.507  1.00 87.94           C  
ATOM   2286  N   HIS A 290     -55.125  -0.560   5.230  1.00 88.75           N  
ATOM   2287  CA  HIS A 290     -54.031  -0.713   6.168  1.00 88.75           C  
ATOM   2288  C   HIS A 290     -53.125  -1.868   5.766  1.00 88.75           C  
ATOM   2289  CB  HIS A 290     -54.562  -0.933   7.590  1.00 88.75           C  
ATOM   2290  O   HIS A 290     -51.906  -1.755   5.840  1.00 88.75           O  
ATOM   2291  CG  HIS A 290     -53.469  -1.075   8.617  1.00 88.75           C  
ATOM   2292  CD2 HIS A 290     -53.062  -2.146   9.336  1.00 88.75           C  
ATOM   2293  ND1 HIS A 290     -52.656  -0.026   9.000  1.00 88.75           N  
ATOM   2294  CE1 HIS A 290     -51.812  -0.447   9.914  1.00 88.75           C  
ATOM   2295  NE2 HIS A 290     -52.031  -1.729  10.141  1.00 88.75           N  
ATOM   2296  N   ALA A 291     -53.719  -2.955   5.367  1.00 92.62           N  
ATOM   2297  CA  ALA A 291     -52.969  -4.125   4.898  1.00 92.62           C  
ATOM   2298  C   ALA A 291     -52.125  -3.793   3.662  1.00 92.62           C  
ATOM   2299  CB  ALA A 291     -53.938  -5.273   4.598  1.00 92.62           C  
ATOM   2300  O   ALA A 291     -51.000  -4.215   3.551  1.00 92.62           O  
ATOM   2301  N   MET A 292     -52.656  -3.014   2.771  1.00 91.50           N  
ATOM   2302  CA  MET A 292     -51.969  -2.580   1.564  1.00 91.50           C  
ATOM   2303  C   MET A 292     -50.812  -1.653   1.910  1.00 91.50           C  
ATOM   2304  CB  MET A 292     -52.938  -1.877   0.607  1.00 91.50           C  
ATOM   2305  O   MET A 292     -49.750  -1.721   1.288  1.00 91.50           O  
ATOM   2306  CG  MET A 292     -53.906  -2.818  -0.079  1.00 91.50           C  
ATOM   2307  SD  MET A 292     -54.969  -1.955  -1.297  1.00 91.50           S  
ATOM   2308  CE  MET A 292     -55.969  -3.352  -1.903  1.00 91.50           C  
ATOM   2309  N   LEU A 293     -51.031  -0.810   2.861  1.00 91.81           N  
ATOM   2310  CA  LEU A 293     -50.000   0.088   3.352  1.00 91.81           C  
ATOM   2311  C   LEU A 293     -48.844  -0.700   3.953  1.00 91.81           C  
ATOM   2312  CB  LEU A 293     -50.562   1.053   4.395  1.00 91.81           C  
ATOM   2313  O   LEU A 293     -47.656  -0.411   3.672  1.00 91.81           O  
ATOM   2314  CG  LEU A 293     -49.594   2.062   4.992  1.00 91.81           C  
ATOM   2315  CD1 LEU A 293     -49.031   2.990   3.906  1.00 91.81           C  
ATOM   2316  CD2 LEU A 293     -50.250   2.863   6.105  1.00 91.81           C  
ATOM   2317  N   MET A 294     -49.031  -1.638   4.781  1.00 93.38           N  
ATOM   2318  CA  MET A 294     -48.031  -2.490   5.414  1.00 93.38           C  
ATOM   2319  C   MET A 294     -47.281  -3.309   4.375  1.00 93.38           C  
ATOM   2320  CB  MET A 294     -48.688  -3.420   6.438  1.00 93.38           C  
ATOM   2321  O   MET A 294     -46.062  -3.512   4.496  1.00 93.38           O  
ATOM   2322  CG  MET A 294     -49.156  -2.711   7.699  1.00 93.38           C  
ATOM   2323  SD  MET A 294     -47.781  -1.838   8.562  1.00 93.38           S  
ATOM   2324  CE  MET A 294     -48.500  -0.170   8.672  1.00 93.38           C  
ATOM   2325  N   LEU A 295     -47.969  -3.816   3.330  1.00 94.31           N  
ATOM   2326  CA  LEU A 295     -47.344  -4.477   2.201  1.00 94.31           C  
ATOM   2327  C   LEU A 295     -46.438  -3.502   1.443  1.00 94.31           C  
ATOM   2328  CB  LEU A 295     -48.375  -5.066   1.253  1.00 94.31           C  
ATOM   2329  O   LEU A 295     -45.375  -3.885   0.955  1.00 94.31           O  
ATOM   2330  CG  LEU A 295     -49.094  -6.324   1.739  1.00 94.31           C  
ATOM   2331  CD1 LEU A 295     -50.281  -6.645   0.823  1.00 94.31           C  
ATOM   2332  CD2 LEU A 295     -48.125  -7.500   1.812  1.00 94.31           C  
ATOM   2333  N   GLY A 296     -46.906  -2.295   1.310  1.00 92.12           N  
ATOM   2334  CA  GLY A 296     -46.094  -1.226   0.731  1.00 92.12           C  
ATOM   2335  C   GLY A 296     -44.812  -0.958   1.495  1.00 92.12           C  
ATOM   2336  O   GLY A 296     -43.750  -0.769   0.894  1.00 92.12           O  
ATOM   2337  N   TYR A 297     -44.812  -0.931   2.828  1.00 93.44           N  
ATOM   2338  CA  TYR A 297     -43.656  -0.780   3.676  1.00 93.44           C  
ATOM   2339  C   TYR A 297     -42.719  -1.972   3.523  1.00 93.44           C  
ATOM   2340  CB  TYR A 297     -44.062  -0.621   5.141  1.00 93.44           C  
ATOM   2341  O   TYR A 297     -41.500  -1.806   3.461  1.00 93.44           O  
ATOM   2342  CG  TYR A 297     -44.375   0.801   5.531  1.00 93.44           C  
ATOM   2343  CD1 TYR A 297     -43.406   1.803   5.465  1.00 93.44           C  
ATOM   2344  CD2 TYR A 297     -45.656   1.145   5.961  1.00 93.44           C  
ATOM   2345  CE1 TYR A 297     -43.719   3.113   5.824  1.00 93.44           C  
ATOM   2346  CE2 TYR A 297     -45.969   2.451   6.320  1.00 93.44           C  
ATOM   2347  OH  TYR A 297     -45.281   4.723   6.605  1.00 93.44           O  
ATOM   2348  CZ  TYR A 297     -45.000   3.428   6.250  1.00 93.44           C  
ATOM   2349  N   ALA A 298     -43.219  -3.170   3.434  1.00 92.88           N  
ATOM   2350  CA  ALA A 298     -42.406  -4.371   3.191  1.00 92.88           C  
ATOM   2351  C   ALA A 298     -41.719  -4.305   1.836  1.00 92.88           C  
ATOM   2352  CB  ALA A 298     -43.312  -5.617   3.271  1.00 92.88           C  
ATOM   2353  O   ALA A 298     -40.562  -4.699   1.708  1.00 92.88           O  
ATOM   2354  N   ALA A 299     -42.438  -3.822   0.836  1.00 92.25           N  
ATOM   2355  CA  ALA A 299     -41.875  -3.633  -0.493  1.00 92.25           C  
ATOM   2356  C   ALA A 299     -40.750  -2.590  -0.465  1.00 92.25           C  
ATOM   2357  CB  ALA A 299     -42.938  -3.221  -1.486  1.00 92.25           C  
ATOM   2358  O   ALA A 299     -39.719  -2.748  -1.136  1.00 92.25           O  
ATOM   2359  N   CYS A 300     -40.969  -1.501   0.249  1.00 92.44           N  
ATOM   2360  CA  CYS A 300     -40.000  -0.454   0.441  1.00 92.44           C  
ATOM   2361  C   CYS A 300     -38.750  -1.006   1.119  1.00 92.44           C  
ATOM   2362  CB  CYS A 300     -40.562   0.691   1.272  1.00 92.44           C  
ATOM   2363  O   CYS A 300     -37.625  -0.711   0.701  1.00 92.44           O  
ATOM   2364  SG  CYS A 300     -41.844   1.641   0.416  1.00 92.44           S  
ATOM   2365  N   TRP A 301     -38.812  -1.841   2.250  1.00 93.12           N  
ATOM   2366  CA  TRP A 301     -37.719  -2.449   2.963  1.00 93.12           C  
ATOM   2367  C   TRP A 301     -36.875  -3.314   2.027  1.00 93.12           C  
ATOM   2368  CB  TRP A 301     -38.219  -3.291   4.141  1.00 93.12           C  
ATOM   2369  O   TRP A 301     -35.625  -3.271   2.068  1.00 93.12           O  
ATOM   2370  CG  TRP A 301     -39.062  -2.525   5.121  1.00 93.12           C  
ATOM   2371  CD1 TRP A 301     -39.000  -1.184   5.379  1.00 93.12           C  
ATOM   2372  CD2 TRP A 301     -40.062  -3.059   5.977  1.00 93.12           C  
ATOM   2373  CE2 TRP A 301     -40.594  -1.981   6.727  1.00 93.12           C  
ATOM   2374  CE3 TRP A 301     -40.594  -4.344   6.180  1.00 93.12           C  
ATOM   2375  NE1 TRP A 301     -39.906  -0.850   6.344  1.00 93.12           N  
ATOM   2376  CH2 TRP A 301     -42.094  -3.418   7.848  1.00 93.12           C  
ATOM   2377  CZ2 TRP A 301     -41.594  -2.152   7.668  1.00 93.12           C  
ATOM   2378  CZ3 TRP A 301     -41.594  -4.508   7.117  1.00 93.12           C  
ATOM   2379  N   ALA A 302     -37.531  -4.117   1.223  1.00 90.56           N  
ATOM   2380  CA  ALA A 302     -36.875  -5.027   0.290  1.00 90.56           C  
ATOM   2381  C   ALA A 302     -36.125  -4.254  -0.786  1.00 90.56           C  
ATOM   2382  CB  ALA A 302     -37.875  -5.965  -0.350  1.00 90.56           C  
ATOM   2383  O   ALA A 302     -34.969  -4.566  -1.092  1.00 90.56           O  
ATOM   2384  N   SER A 303     -36.781  -3.314  -1.413  1.00 88.88           N  
ATOM   2385  CA  SER A 303     -36.219  -2.496  -2.473  1.00 88.88           C  
ATOM   2386  C   SER A 303     -35.031  -1.674  -1.953  1.00 88.88           C  
ATOM   2387  CB  SER A 303     -37.281  -1.568  -3.074  1.00 88.88           C  
ATOM   2388  O   SER A 303     -34.000  -1.602  -2.600  1.00 88.88           O  
ATOM   2389  OG  SER A 303     -36.719  -0.796  -4.129  1.00 88.88           O  
ATOM   2390  N   GLU A 304     -35.219  -0.960  -0.796  1.00 87.81           N  
ATOM   2391  CA  GLU A 304     -34.156  -0.172  -0.178  1.00 87.81           C  
ATOM   2392  C   GLU A 304     -32.969  -1.056   0.236  1.00 87.81           C  
ATOM   2393  CB  GLU A 304     -34.688   0.594   1.035  1.00 87.81           C  
ATOM   2394  O   GLU A 304     -31.828  -0.638   0.155  1.00 87.81           O  
ATOM   2395  CG  GLU A 304     -35.594   1.771   0.673  1.00 87.81           C  
ATOM   2396  CD  GLU A 304     -36.094   2.537   1.887  1.00 87.81           C  
ATOM   2397  OE1 GLU A 304     -36.656   3.641   1.716  1.00 87.81           O  
ATOM   2398  OE2 GLU A 304     -35.906   2.031   3.018  1.00 87.81           O  
ATOM   2399  N   ALA A 305     -33.156  -2.324   0.756  1.00 82.00           N  
ATOM   2400  CA  ALA A 305     -32.125  -3.303   1.104  1.00 82.00           C  
ATOM   2401  C   ALA A 305     -31.266  -3.645  -0.106  1.00 82.00           C  
ATOM   2402  CB  ALA A 305     -32.781  -4.566   1.672  1.00 82.00           C  
ATOM   2403  O   ALA A 305     -30.047  -3.789   0.014  1.00 82.00           O  
ATOM   2404  N   GLU A 306     -31.922  -3.791  -1.271  1.00 80.44           N  
ATOM   2405  CA  GLU A 306     -31.203  -4.043  -2.516  1.00 80.44           C  
ATOM   2406  C   GLU A 306     -30.312  -2.859  -2.885  1.00 80.44           C  
ATOM   2407  CB  GLU A 306     -32.188  -4.336  -3.654  1.00 80.44           C  
ATOM   2408  O   GLU A 306     -29.172  -3.045  -3.309  1.00 80.44           O  
ATOM   2409  CG  GLU A 306     -32.812  -5.715  -3.572  1.00 80.44           C  
ATOM   2410  CD  GLU A 306     -33.844  -5.965  -4.664  1.00 80.44           C  
ATOM   2411  OE1 GLU A 306     -34.531  -7.016  -4.625  1.00 80.44           O  
ATOM   2412  OE2 GLU A 306     -33.969  -5.105  -5.562  1.00 80.44           O  
ATOM   2413  N   THR A 307     -30.844  -1.670  -2.816  1.00 77.31           N  
ATOM   2414  CA  THR A 307     -30.141  -0.423  -3.113  1.00 77.31           C  
ATOM   2415  C   THR A 307     -29.000  -0.193  -2.129  1.00 77.31           C  
ATOM   2416  CB  THR A 307     -31.109   0.777  -3.074  1.00 77.31           C  
ATOM   2417  O   THR A 307     -27.906   0.219  -2.523  1.00 77.31           O  
ATOM   2418  CG2 THR A 307     -30.406   2.059  -3.518  1.00 77.31           C  
ATOM   2419  OG1 THR A 307     -32.219   0.523  -3.949  1.00 77.31           O  
ATOM   2420  N   VAL A 308     -29.281  -0.410  -0.755  1.00 67.50           N  
ATOM   2421  CA  VAL A 308     -28.297  -0.297   0.305  1.00 67.50           C  
ATOM   2422  C   VAL A 308     -27.203  -1.341   0.099  1.00 67.50           C  
ATOM   2423  CB  VAL A 308     -28.922  -0.462   1.703  1.00 67.50           C  
ATOM   2424  O   VAL A 308     -26.016  -1.044   0.257  1.00 67.50           O  
ATOM   2425  CG1 VAL A 308     -27.859  -0.516   2.785  1.00 67.50           C  
ATOM   2426  CG2 VAL A 308     -29.906   0.675   1.979  1.00 67.50           C  
ATOM   2427  N   SER A 309     -27.516  -2.590  -0.284  1.00 65.69           N  
ATOM   2428  CA  SER A 309     -26.594  -3.662  -0.612  1.00 65.69           C  
ATOM   2429  C   SER A 309     -25.766  -3.320  -1.848  1.00 65.69           C  
ATOM   2430  CB  SER A 309     -27.344  -4.977  -0.837  1.00 65.69           C  
ATOM   2431  O   SER A 309     -24.562  -3.607  -1.901  1.00 65.69           O  
ATOM   2432  OG  SER A 309     -27.906  -5.445   0.374  1.00 65.69           O  
ATOM   2433  N   ALA A 310     -26.406  -2.752  -2.904  1.00 62.69           N  
ATOM   2434  CA  ALA A 310     -25.750  -2.299  -4.129  1.00 62.69           C  
ATOM   2435  C   ALA A 310     -24.781  -1.156  -3.848  1.00 62.69           C  
ATOM   2436  CB  ALA A 310     -26.797  -1.865  -5.156  1.00 62.69           C  
ATOM   2437  O   ALA A 310     -23.734  -1.053  -4.484  1.00 62.69           O  
ATOM   2438  N   LEU A 311     -25.219  -0.248  -2.932  1.00 56.81           N  
ATOM   2439  CA  LEU A 311     -24.375   0.829  -2.443  1.00 56.81           C  
ATOM   2440  C   LEU A 311     -23.188   0.271  -1.660  1.00 56.81           C  
ATOM   2441  CB  LEU A 311     -25.172   1.792  -1.562  1.00 56.81           C  
ATOM   2442  O   LEU A 311     -22.094   0.842  -1.687  1.00 56.81           O  
ATOM   2443  CG  LEU A 311     -26.141   2.732  -2.289  1.00 56.81           C  
ATOM   2444  CD1 LEU A 311     -27.078   3.396  -1.292  1.00 56.81           C  
ATOM   2445  CD2 LEU A 311     -25.359   3.781  -3.082  1.00 56.81           C  
ATOM   2446  N   ALA A 312     -23.422  -0.804  -0.951  1.00 49.31           N  
ATOM   2447  CA  ALA A 312     -22.422  -1.551  -0.192  1.00 49.31           C  
ATOM   2448  C   ALA A 312     -21.562  -2.404  -1.115  1.00 49.31           C  
ATOM   2449  CB  ALA A 312     -23.094  -2.428   0.859  1.00 49.31           C  
ATOM   2450  O   ALA A 312     -20.359  -2.559  -0.882  1.00 49.31           O  
ATOM   2451  N   ASP A 313     -22.188  -3.051  -2.301  1.00 41.12           N  
ATOM   2452  CA  ASP A 313     -21.516  -3.830  -3.336  1.00 41.12           C  
ATOM   2453  C   ASP A 313     -20.844  -2.918  -4.355  1.00 41.12           C  
ATOM   2454  CB  ASP A 313     -22.516  -4.758  -4.039  1.00 41.12           C  
ATOM   2455  O   ASP A 313     -19.812  -3.281  -4.934  1.00 41.12           O  
ATOM   2456  CG  ASP A 313     -22.797  -6.027  -3.258  1.00 41.12           C  
ATOM   2457  OD1 ASP A 313     -22.031  -6.344  -2.314  1.00 41.12           O  
ATOM   2458  OD2 ASP A 313     -23.781  -6.719  -3.588  1.00 41.12           O  
ATOM   2459  N   GLY A 314     -21.281  -1.665  -4.766  1.00 39.41           N  
ATOM   2460  CA  GLY A 314     -20.641  -0.565  -5.457  1.00 39.41           C  
ATOM   2461  C   GLY A 314     -19.625   0.167  -4.594  1.00 39.41           C  
ATOM   2462  O   GLY A 314     -18.750   0.864  -5.109  1.00 39.41           O  
ATOM   2463  N   ALA A 315     -19.656  -0.057  -3.230  1.00 39.31           N  
ATOM   2464  CA  ALA A 315     -18.781   0.343  -2.133  1.00 39.31           C  
ATOM   2465  C   ALA A 315     -17.594  -0.604  -2.008  1.00 39.31           C  
ATOM   2466  CB  ALA A 315     -19.562   0.390  -0.820  1.00 39.31           C  
ATOM   2467  O   ALA A 315     -16.703  -0.386  -1.184  1.00 39.31           O  
ATOM   2468  N   SER A 316     -17.750  -1.921  -2.756  1.00 39.12           N  
ATOM   2469  CA  SER A 316     -16.578  -2.797  -2.725  1.00 39.12           C  
ATOM   2470  C   SER A 316     -15.336  -2.078  -3.229  1.00 39.12           C  
ATOM   2471  CB  SER A 316     -16.828  -4.055  -3.561  1.00 39.12           C  
ATOM   2472  O   SER A 316     -14.227  -2.342  -2.760  1.00 39.12           O  
ATOM   2473  OG  SER A 316     -16.922  -3.730  -4.938  1.00 39.12           O  
ATOM   2474  N   GLY A 317     -15.516  -1.037  -4.172  1.00 42.00           N  
ATOM   2475  CA  GLY A 317     -14.453  -0.172  -4.656  1.00 42.00           C  
ATOM   2476  C   GLY A 317     -14.008   0.855  -3.631  1.00 42.00           C  
ATOM   2477  O   GLY A 317     -12.836   1.247  -3.605  1.00 42.00           O  
ATOM   2478  N   PHE A 318     -14.977   1.229  -2.660  1.00 44.75           N  
ATOM   2479  CA  PHE A 318     -14.719   2.207  -1.610  1.00 44.75           C  
ATOM   2480  C   PHE A 318     -14.172   1.527  -0.362  1.00 44.75           C  
ATOM   2481  CB  PHE A 318     -15.992   2.984  -1.269  1.00 44.75           C  
ATOM   2482  O   PHE A 318     -13.398   2.127   0.389  1.00 44.75           O  
ATOM   2483  CG  PHE A 318     -16.375   4.020  -2.295  1.00 44.75           C  
ATOM   2484  CD1 PHE A 318     -15.727   5.250  -2.326  1.00 44.75           C  
ATOM   2485  CD2 PHE A 318     -17.359   3.762  -3.229  1.00 44.75           C  
ATOM   2486  CE1 PHE A 318     -16.062   6.211  -3.273  1.00 44.75           C  
ATOM   2487  CE2 PHE A 318     -17.719   4.715  -4.180  1.00 44.75           C  
ATOM   2488  CZ  PHE A 318     -17.062   5.941  -4.199  1.00 44.75           C  
ATOM   2489  N   TYR A 319     -14.484   0.150  -0.083  1.00 47.25           N  
ATOM   2490  CA  TYR A 319     -14.109  -0.626   1.095  1.00 47.25           C  
ATOM   2491  C   TYR A 319     -12.656  -1.072   1.019  1.00 47.25           C  
ATOM   2492  CB  TYR A 319     -15.023  -1.848   1.242  1.00 47.25           C  
ATOM   2493  O   TYR A 319     -11.984  -1.198   2.045  1.00 47.25           O  
ATOM   2494  CG  TYR A 319     -16.438  -1.503   1.638  1.00 47.25           C  
ATOM   2495  CD1 TYR A 319     -16.734  -1.086   2.932  1.00 47.25           C  
ATOM   2496  CD2 TYR A 319     -17.484  -1.595   0.718  1.00 47.25           C  
ATOM   2497  CE1 TYR A 319     -18.047  -0.769   3.303  1.00 47.25           C  
ATOM   2498  CE2 TYR A 319     -18.781  -1.280   1.076  1.00 47.25           C  
ATOM   2499  OH  TYR A 319     -20.344  -0.556   2.729  1.00 47.25           O  
ATOM   2500  CZ  TYR A 319     -19.062  -0.869   2.369  1.00 47.25           C  
ATOM   2501  N   GLN A 320     -12.086  -0.961  -0.286  1.00 51.06           N  
ATOM   2502  CA  GLN A 320     -10.727  -1.465  -0.464  1.00 51.06           C  
ATOM   2503  C   GLN A 320      -9.844  -0.426  -1.146  1.00 51.06           C  
ATOM   2504  CB  GLN A 320     -10.734  -2.762  -1.275  1.00 51.06           C  
ATOM   2505  O   GLN A 320      -8.766  -0.756  -1.652  1.00 51.06           O  
ATOM   2506  CG  GLN A 320     -11.391  -3.932  -0.556  1.00 51.06           C  
ATOM   2507  CD  GLN A 320     -11.359  -5.211  -1.368  1.00 51.06           C  
ATOM   2508  NE2 GLN A 320     -11.586  -6.340  -0.705  1.00 51.06           N  
ATOM   2509  OE1 GLN A 320     -11.133  -5.188  -2.582  1.00 51.06           O  
ATOM   2510  N   GLN A 321     -10.336   0.878  -1.334  1.00 50.12           N  
ATOM   2511  CA  GLN A 321      -9.781   1.932  -2.176  1.00 50.12           C  
ATOM   2512  C   GLN A 321      -8.344   2.256  -1.774  1.00 50.12           C  
ATOM   2513  CB  GLN A 321     -10.641   3.193  -2.100  1.00 50.12           C  
ATOM   2514  O   GLN A 321      -7.484   2.453  -2.635  1.00 50.12           O  
ATOM   2515  CG  GLN A 321     -11.945   3.096  -2.885  1.00 50.12           C  
ATOM   2516  CD  GLN A 321     -12.766   4.371  -2.822  1.00 50.12           C  
ATOM   2517  NE2 GLN A 321     -13.945   4.348  -3.438  1.00 50.12           N  
ATOM   2518  OE1 GLN A 321     -12.344   5.363  -2.223  1.00 50.12           O  
ATOM   2519  N   GLY A 322      -7.922   2.074  -0.513  1.00 53.50           N  
ATOM   2520  CA  GLY A 322      -6.570   2.334  -0.043  1.00 53.50           C  
ATOM   2521  C   GLY A 322      -5.715   1.083   0.044  1.00 53.50           C  
ATOM   2522  O   GLY A 322      -4.551   1.090  -0.360  1.00 53.50           O  
ATOM   2523  N   SER A 323      -6.371  -0.125   0.360  1.00 57.84           N  
ATOM   2524  CA  SER A 323      -5.707  -1.408   0.558  1.00 57.84           C  
ATOM   2525  C   SER A 323      -5.660  -2.213  -0.737  1.00 57.84           C  
ATOM   2526  CB  SER A 323      -6.410  -2.217   1.646  1.00 57.84           C  
ATOM   2527  O   SER A 323      -4.832  -3.113  -0.887  1.00 57.84           O  
ATOM   2528  OG  SER A 323      -7.770  -2.441   1.307  1.00 57.84           O  
ATOM   2529  N   GLY A 324      -6.441  -1.853  -1.834  1.00 67.81           N  
ATOM   2530  CA  GLY A 324      -6.527  -2.547  -3.109  1.00 67.81           C  
ATOM   2531  C   GLY A 324      -5.852  -1.797  -4.242  1.00 67.81           C  
ATOM   2532  O   GLY A 324      -6.148  -2.037  -5.414  1.00 67.81           O  
ATOM   2533  N   ILE A 325      -4.965  -0.760  -3.881  1.00 85.62           N  
ATOM   2534  CA  ILE A 325      -4.266   0.011  -4.902  1.00 85.62           C  
ATOM   2535  C   ILE A 325      -3.393  -0.918  -5.742  1.00 85.62           C  
ATOM   2536  CB  ILE A 325      -3.404   1.130  -4.273  1.00 85.62           C  
ATOM   2537  O   ILE A 325      -2.781  -1.852  -5.215  1.00 85.62           O  
ATOM   2538  CG1 ILE A 325      -2.736   1.970  -5.367  1.00 85.62           C  
ATOM   2539  CG2 ILE A 325      -2.359   0.538  -3.322  1.00 85.62           C  
ATOM   2540  CD1 ILE A 325      -2.074   3.242  -4.855  1.00 85.62           C  
ATOM   2541  N   ASP A 326      -3.514  -0.839  -6.977  1.00 92.94           N  
ATOM   2542  CA  ASP A 326      -2.535  -1.438  -7.879  1.00 92.94           C  
ATOM   2543  C   ASP A 326      -1.269  -0.589  -7.957  1.00 92.94           C  
ATOM   2544  CB  ASP A 326      -3.133  -1.620  -9.273  1.00 92.94           C  
ATOM   2545  O   ASP A 326      -1.197   0.359  -8.742  1.00 92.94           O  
ATOM   2546  CG  ASP A 326      -2.240  -2.428 -10.203  1.00 92.94           C  
ATOM   2547  OD1 ASP A 326      -1.027  -2.551  -9.930  1.00 92.94           O  
ATOM   2548  OD2 ASP A 326      -2.754  -2.943 -11.219  1.00 92.94           O  
ATOM   2549  N   VAL A 327      -0.229  -0.918  -7.176  1.00 93.44           N  
ATOM   2550  CA  VAL A 327       0.985  -0.131  -6.980  1.00 93.44           C  
ATOM   2551  C   VAL A 327       1.776  -0.071  -8.289  1.00 93.44           C  
ATOM   2552  CB  VAL A 327       1.863  -0.713  -5.852  1.00 93.44           C  
ATOM   2553  O   VAL A 327       2.338   0.971  -8.633  1.00 93.44           O  
ATOM   2554  CG1 VAL A 327       3.227  -0.025  -5.820  1.00 93.44           C  
ATOM   2555  CG2 VAL A 327       1.159  -0.572  -4.504  1.00 93.44           C  
ATOM   2556  N   VAL A 328       1.754  -1.148  -9.055  1.00 96.25           N  
ATOM   2557  CA  VAL A 328       2.490  -1.213 -10.312  1.00 96.25           C  
ATOM   2558  C   VAL A 328       1.868  -0.251 -11.320  1.00 96.25           C  
ATOM   2559  CB  VAL A 328       2.510  -2.646 -10.883  1.00 96.25           C  
ATOM   2560  O   VAL A 328       2.564   0.591 -11.898  1.00 96.25           O  
ATOM   2561  CG1 VAL A 328       3.137  -2.664 -12.281  1.00 96.25           C  
ATOM   2562  CG2 VAL A 328       3.266  -3.586  -9.945  1.00 96.25           C  
ATOM   2563  N   PHE A 329       0.553  -0.370 -11.562  1.00 97.25           N  
ATOM   2564  CA  PHE A 329      -0.114   0.526 -12.500  1.00 97.25           C  
ATOM   2565  C   PHE A 329       0.009   1.976 -12.039  1.00 97.25           C  
ATOM   2566  CB  PHE A 329      -1.590   0.147 -12.648  1.00 97.25           C  
ATOM   2567  O   PHE A 329       0.362   2.854 -12.836  1.00 97.25           O  
ATOM   2568  CG  PHE A 329      -2.406   1.168 -13.398  1.00 97.25           C  
ATOM   2569  CD1 PHE A 329      -3.164   2.109 -12.711  1.00 97.25           C  
ATOM   2570  CD2 PHE A 329      -2.416   1.188 -14.781  1.00 97.25           C  
ATOM   2571  CE1 PHE A 329      -3.920   3.055 -13.391  1.00 97.25           C  
ATOM   2572  CE2 PHE A 329      -3.170   2.131 -15.477  1.00 97.25           C  
ATOM   2573  CZ  PHE A 329      -3.922   3.062 -14.781  1.00 97.25           C  
ATOM   2574  N   SER A 330      -0.357   2.266 -10.812  1.00 96.00           N  
ATOM   2575  CA  SER A 330      -0.378   3.621 -10.273  1.00 96.00           C  
ATOM   2576  C   SER A 330       0.991   4.281 -10.391  1.00 96.00           C  
ATOM   2577  CB  SER A 330      -0.827   3.609  -8.812  1.00 96.00           C  
ATOM   2578  O   SER A 330       1.089   5.465 -10.727  1.00 96.00           O  
ATOM   2579  OG  SER A 330      -2.174   3.184  -8.703  1.00 96.00           O  
ATOM   2580  N   CYS A 331       2.076   3.596 -10.172  1.00 96.38           N  
ATOM   2581  CA  CYS A 331       3.432   4.129 -10.266  1.00 96.38           C  
ATOM   2582  C   CYS A 331       3.783   4.465 -11.711  1.00 96.38           C  
ATOM   2583  CB  CYS A 331       4.441   3.125  -9.711  1.00 96.38           C  
ATOM   2584  O   CYS A 331       4.344   5.531 -11.984  1.00 96.38           O  
ATOM   2585  SG  CYS A 331       4.391   2.965  -7.910  1.00 96.38           S  
ATOM   2586  N   PHE A 332       3.467   3.611 -12.625  1.00 97.31           N  
ATOM   2587  CA  PHE A 332       3.705   3.904 -14.031  1.00 97.31           C  
ATOM   2588  C   PHE A 332       2.785   5.020 -14.516  1.00 97.31           C  
ATOM   2589  CB  PHE A 332       3.500   2.648 -14.883  1.00 97.31           C  
ATOM   2590  O   PHE A 332       3.164   5.812 -15.383  1.00 97.31           O  
ATOM   2591  CG  PHE A 332       4.707   1.752 -14.945  1.00 97.31           C  
ATOM   2592  CD1 PHE A 332       5.836   2.129 -15.656  1.00 97.31           C  
ATOM   2593  CD2 PHE A 332       4.711   0.530 -14.281  1.00 97.31           C  
ATOM   2594  CE1 PHE A 332       6.957   1.301 -15.711  1.00 97.31           C  
ATOM   2595  CE2 PHE A 332       5.824  -0.304 -14.336  1.00 97.31           C  
ATOM   2596  CZ  PHE A 332       6.945   0.083 -15.047  1.00 97.31           C  
ATOM   2597  N   PHE A 333       1.581   4.988 -13.969  1.00 97.50           N  
ATOM   2598  CA  PHE A 333       0.673   6.094 -14.258  1.00 97.50           C  
ATOM   2599  C   PHE A 333       1.293   7.422 -13.852  1.00 97.50           C  
ATOM   2600  CB  PHE A 333      -0.663   5.891 -13.539  1.00 97.50           C  
ATOM   2601  O   PHE A 333       1.291   8.383 -14.625  1.00 97.50           O  
ATOM   2602  CG  PHE A 333      -1.633   7.027 -13.727  1.00 97.50           C  
ATOM   2603  CD1 PHE A 333      -1.649   8.102 -12.844  1.00 97.50           C  
ATOM   2604  CD2 PHE A 333      -2.527   7.020 -14.789  1.00 97.50           C  
ATOM   2605  CE1 PHE A 333      -2.547   9.156 -13.016  1.00 97.50           C  
ATOM   2606  CE2 PHE A 333      -3.426   8.070 -14.969  1.00 97.50           C  
ATOM   2607  CZ  PHE A 333      -3.436   9.133 -14.086  1.00 97.50           C  
ATOM   2608  N   TRP A 334       1.852   7.559 -12.688  1.00 96.75           N  
ATOM   2609  CA  TRP A 334       2.469   8.781 -12.188  1.00 96.75           C  
ATOM   2610  C   TRP A 334       3.699   9.148 -13.008  1.00 96.75           C  
ATOM   2611  CB  TRP A 334       2.854   8.625 -10.711  1.00 96.75           C  
ATOM   2612  O   TRP A 334       3.939  10.328 -13.289  1.00 96.75           O  
ATOM   2613  CG  TRP A 334       1.682   8.484  -9.789  1.00 96.75           C  
ATOM   2614  CD1 TRP A 334       0.443   9.047  -9.938  1.00 96.75           C  
ATOM   2615  CD2 TRP A 334       1.640   7.738  -8.570  1.00 96.75           C  
ATOM   2616  CE2 TRP A 334       0.343   7.887  -8.031  1.00 96.75           C  
ATOM   2617  CE3 TRP A 334       2.574   6.953  -7.879  1.00 96.75           C  
ATOM   2618  NE1 TRP A 334      -0.366   8.688  -8.883  1.00 96.75           N  
ATOM   2619  CH2 TRP A 334       0.890   6.520  -6.180  1.00 96.75           C  
ATOM   2620  CZ2 TRP A 334      -0.043   7.281  -6.832  1.00 96.75           C  
ATOM   2621  CZ3 TRP A 334       2.188   6.352  -6.688  1.00 96.75           C  
ATOM   2622  N   LEU A 335       4.500   8.133 -13.383  1.00 95.81           N  
ATOM   2623  CA  LEU A 335       5.645   8.406 -14.250  1.00 95.81           C  
ATOM   2624  C   LEU A 335       5.195   9.086 -15.539  1.00 95.81           C  
ATOM   2625  CB  LEU A 335       6.391   7.105 -14.570  1.00 95.81           C  
ATOM   2626  O   LEU A 335       5.812  10.055 -15.984  1.00 95.81           O  
ATOM   2627  CG  LEU A 335       7.156   6.461 -13.414  1.00 95.81           C  
ATOM   2628  CD1 LEU A 335       7.816   5.164 -13.875  1.00 95.81           C  
ATOM   2629  CD2 LEU A 335       8.195   7.426 -12.859  1.00 95.81           C  
ATOM   2630  N   TYR A 336       4.152   8.461 -16.094  1.00 96.50           N  
ATOM   2631  CA  TYR A 336       3.611   8.977 -17.344  1.00 96.50           C  
ATOM   2632  C   TYR A 336       3.100  10.406 -17.156  1.00 96.50           C  
ATOM   2633  CB  TYR A 336       2.484   8.078 -17.859  1.00 96.50           C  
ATOM   2634  O   TYR A 336       3.404  11.281 -17.969  1.00 96.50           O  
ATOM   2635  CG  TYR A 336       2.035   8.414 -19.250  1.00 96.50           C  
ATOM   2636  CD1 TYR A 336       0.964   9.273 -19.484  1.00 96.50           C  
ATOM   2637  CD2 TYR A 336       2.682   7.863 -20.359  1.00 96.50           C  
ATOM   2638  CE1 TYR A 336       0.546   9.578 -20.766  1.00 96.50           C  
ATOM   2639  CE2 TYR A 336       2.271   8.164 -21.656  1.00 96.50           C  
ATOM   2640  OH  TYR A 336       0.795   9.320 -23.125  1.00 96.50           O  
ATOM   2641  CZ  TYR A 336       1.205   9.023 -21.844  1.00 96.50           C  
ATOM   2642  N   ARG A 337       2.395  10.703 -16.094  1.00 95.06           N  
ATOM   2643  CA  ARG A 337       1.822  12.016 -15.812  1.00 95.06           C  
ATOM   2644  C   ARG A 337       2.916  13.039 -15.523  1.00 95.06           C  
ATOM   2645  CB  ARG A 337       0.857  11.938 -14.625  1.00 95.06           C  
ATOM   2646  O   ARG A 337       2.754  14.227 -15.820  1.00 95.06           O  
ATOM   2647  CG  ARG A 337       0.121  13.234 -14.344  1.00 95.06           C  
ATOM   2648  CD  ARG A 337      -0.860  13.578 -15.453  1.00 95.06           C  
ATOM   2649  NE  ARG A 337      -1.692  14.727 -15.102  1.00 95.06           N  
ATOM   2650  NH1 ARG A 337      -0.170  16.312 -15.812  1.00 95.06           N  
ATOM   2651  NH2 ARG A 337      -2.180  16.969 -14.930  1.00 95.06           N  
ATOM   2652  CZ  ARG A 337      -1.346  16.000 -15.281  1.00 95.06           C  
ATOM   2653  N   LEU A 338       3.967  12.625 -14.906  1.00 93.69           N  
ATOM   2654  CA  LEU A 338       5.102  13.484 -14.586  1.00 93.69           C  
ATOM   2655  C   LEU A 338       5.914  13.805 -15.844  1.00 93.69           C  
ATOM   2656  CB  LEU A 338       6.000  12.812 -13.539  1.00 93.69           C  
ATOM   2657  O   LEU A 338       6.895  14.547 -15.781  1.00 93.69           O  
ATOM   2658  CG  LEU A 338       5.473  12.797 -12.109  1.00 93.69           C  
ATOM   2659  CD1 LEU A 338       6.293  11.844 -11.250  1.00 93.69           C  
ATOM   2660  CD2 LEU A 338       5.492  14.203 -11.516  1.00 93.69           C  
ATOM   2661  N   ASN A 339       5.512  13.250 -16.938  1.00 92.00           N  
ATOM   2662  CA  ASN A 339       6.203  13.391 -18.203  1.00 92.00           C  
ATOM   2663  C   ASN A 339       7.586  12.742 -18.172  1.00 92.00           C  
ATOM   2664  CB  ASN A 339       6.320  14.859 -18.594  1.00 92.00           C  
ATOM   2665  O   ASN A 339       8.539  13.273 -18.734  1.00 92.00           O  
ATOM   2666  CG  ASN A 339       6.629  15.055 -20.078  1.00 92.00           C  
ATOM   2667  ND2 ASN A 339       7.312  16.141 -20.406  1.00 92.00           N  
ATOM   2668  OD1 ASN A 339       6.254  14.227 -20.906  1.00 92.00           O  
ATOM   2669  N   CYS A 340       7.762  11.742 -17.422  1.00 93.12           N  
ATOM   2670  CA  CYS A 340       8.953  10.898 -17.406  1.00 93.12           C  
ATOM   2671  C   CYS A 340       8.891   9.844 -18.500  1.00 93.12           C  
ATOM   2672  CB  CYS A 340       9.102  10.219 -16.031  1.00 93.12           C  
ATOM   2673  O   CYS A 340       8.672   8.664 -18.219  1.00 93.12           O  
ATOM   2674  SG  CYS A 340       9.547  11.352 -14.703  1.00 93.12           S  
ATOM   2675  N   ARG A 341       9.078  10.219 -19.812  1.00 90.44           N  
ATOM   2676  CA  ARG A 341       8.805   9.367 -20.969  1.00 90.44           C  
ATOM   2677  C   ARG A 341      10.078   8.711 -21.469  1.00 90.44           C  
ATOM   2678  CB  ARG A 341       8.148  10.180 -22.078  1.00 90.44           C  
ATOM   2679  O   ARG A 341      10.023   7.734 -22.219  1.00 90.44           O  
ATOM   2680  CG  ARG A 341       6.828  10.820 -21.688  1.00 90.44           C  
ATOM   2681  CD  ARG A 341       5.727   9.789 -21.500  1.00 90.44           C  
ATOM   2682  NE  ARG A 341       4.422  10.414 -21.312  1.00 90.44           N  
ATOM   2683  NH1 ARG A 341       4.000   9.422 -19.266  1.00 90.44           N  
ATOM   2684  NH2 ARG A 341       2.463  10.852 -20.203  1.00 90.44           N  
ATOM   2685  CZ  ARG A 341       3.631  10.227 -20.266  1.00 90.44           C  
ATOM   2686  N   SER A 342      11.242   9.203 -21.000  1.00 93.62           N  
ATOM   2687  CA  SER A 342      12.508   8.570 -21.359  1.00 93.62           C  
ATOM   2688  C   SER A 342      13.109   7.828 -20.172  1.00 93.62           C  
ATOM   2689  CB  SER A 342      13.500   9.609 -21.875  1.00 93.62           C  
ATOM   2690  O   SER A 342      12.852   8.180 -19.016  1.00 93.62           O  
ATOM   2691  OG  SER A 342      13.953  10.445 -20.828  1.00 93.62           O  
ATOM   2692  N   TYR A 343      13.961   6.883 -20.469  1.00 93.81           N  
ATOM   2693  CA  TYR A 343      14.586   6.098 -19.406  1.00 93.81           C  
ATOM   2694  C   TYR A 343      15.562   6.945 -18.594  1.00 93.81           C  
ATOM   2695  CB  TYR A 343      15.312   4.883 -19.984  1.00 93.81           C  
ATOM   2696  O   TYR A 343      15.734   6.734 -17.391  1.00 93.81           O  
ATOM   2697  CG  TYR A 343      15.656   3.828 -18.969  1.00 93.81           C  
ATOM   2698  CD1 TYR A 343      16.984   3.611 -18.578  1.00 93.81           C  
ATOM   2699  CD2 TYR A 343      14.672   3.049 -18.375  1.00 93.81           C  
ATOM   2700  CE1 TYR A 343      17.312   2.643 -17.641  1.00 93.81           C  
ATOM   2701  CE2 TYR A 343      14.984   2.076 -17.438  1.00 93.81           C  
ATOM   2702  OH  TYR A 343      16.625   0.919 -16.141  1.00 93.81           O  
ATOM   2703  CZ  TYR A 343      16.312   1.881 -17.078  1.00 93.81           C  
ATOM   2704  N   ALA A 344      16.188   7.934 -19.234  1.00 92.25           N  
ATOM   2705  CA  ALA A 344      17.094   8.867 -18.562  1.00 92.25           C  
ATOM   2706  C   ALA A 344      16.344   9.664 -17.484  1.00 92.25           C  
ATOM   2707  CB  ALA A 344      17.734   9.812 -19.562  1.00 92.25           C  
ATOM   2708  O   ALA A 344      16.859   9.859 -16.375  1.00 92.25           O  
ATOM   2709  N   ARG A 345      15.195  10.203 -17.781  1.00 92.00           N  
ATOM   2710  CA  ARG A 345      14.352  10.922 -16.844  1.00 92.00           C  
ATOM   2711  C   ARG A 345      13.875  10.008 -15.719  1.00 92.00           C  
ATOM   2712  CB  ARG A 345      13.148  11.547 -17.562  1.00 92.00           C  
ATOM   2713  O   ARG A 345      13.750  10.438 -14.570  1.00 92.00           O  
ATOM   2714  CG  ARG A 345      13.492  12.781 -18.375  1.00 92.00           C  
ATOM   2715  CD  ARG A 345      12.250  13.539 -18.812  1.00 92.00           C  
ATOM   2716  NE  ARG A 345      12.578  14.773 -19.516  1.00 92.00           N  
ATOM   2717  NH1 ARG A 345      10.391  15.430 -19.828  1.00 92.00           N  
ATOM   2718  NH2 ARG A 345      12.102  16.734 -20.609  1.00 92.00           N  
ATOM   2719  CZ  ARG A 345      11.688  15.641 -19.984  1.00 92.00           C  
ATOM   2720  N   PHE A 346      13.570   8.750 -16.109  1.00 95.44           N  
ATOM   2721  CA  PHE A 346      13.227   7.742 -15.117  1.00 95.44           C  
ATOM   2722  C   PHE A 346      14.367   7.527 -14.133  1.00 95.44           C  
ATOM   2723  CB  PHE A 346      12.859   6.418 -15.797  1.00 95.44           C  
ATOM   2724  O   PHE A 346      14.148   7.422 -12.930  1.00 95.44           O  
ATOM   2725  CG  PHE A 346      12.625   5.285 -14.836  1.00 95.44           C  
ATOM   2726  CD1 PHE A 346      13.414   4.141 -14.883  1.00 95.44           C  
ATOM   2727  CD2 PHE A 346      11.617   5.363 -13.883  1.00 95.44           C  
ATOM   2728  CE1 PHE A 346      13.195   3.088 -14.000  1.00 95.44           C  
ATOM   2729  CE2 PHE A 346      11.398   4.316 -12.992  1.00 95.44           C  
ATOM   2730  CZ  PHE A 346      12.188   3.178 -13.055  1.00 95.44           C  
ATOM   2731  N   ALA A 347      15.586   7.406 -14.648  1.00 93.56           N  
ATOM   2732  CA  ALA A 347      16.781   7.223 -13.820  1.00 93.56           C  
ATOM   2733  C   ALA A 347      16.938   8.375 -12.828  1.00 93.56           C  
ATOM   2734  CB  ALA A 347      18.016   7.102 -14.703  1.00 93.56           C  
ATOM   2735  O   ALA A 347      17.328   8.156 -11.680  1.00 93.56           O  
ATOM   2736  N   GLU A 348      16.672   9.617 -13.250  1.00 91.38           N  
ATOM   2737  CA  GLU A 348      16.719  10.789 -12.383  1.00 91.38           C  
ATOM   2738  C   GLU A 348      15.688  10.680 -11.258  1.00 91.38           C  
ATOM   2739  CB  GLU A 348      16.469  12.070 -13.195  1.00 91.38           C  
ATOM   2740  O   GLU A 348      15.992  10.969 -10.102  1.00 91.38           O  
ATOM   2741  CG  GLU A 348      17.625  12.445 -14.109  1.00 91.38           C  
ATOM   2742  CD  GLU A 348      17.359  13.703 -14.922  1.00 91.38           C  
ATOM   2743  OE1 GLU A 348      18.156  14.008 -15.836  1.00 91.38           O  
ATOM   2744  OE2 GLU A 348      16.344  14.391 -14.633  1.00 91.38           O  
ATOM   2745  N   LEU A 349      14.445  10.281 -11.578  1.00 93.31           N  
ATOM   2746  CA  LEU A 349      13.406  10.055 -10.578  1.00 93.31           C  
ATOM   2747  C   LEU A 349      13.812   8.969  -9.602  1.00 93.31           C  
ATOM   2748  CB  LEU A 349      12.078   9.680 -11.250  1.00 93.31           C  
ATOM   2749  O   LEU A 349      13.602   9.094  -8.391  1.00 93.31           O  
ATOM   2750  CG  LEU A 349      10.914   9.352 -10.320  1.00 93.31           C  
ATOM   2751  CD1 LEU A 349      10.484  10.594  -9.547  1.00 93.31           C  
ATOM   2752  CD2 LEU A 349       9.742   8.773 -11.109  1.00 93.31           C  
ATOM   2753  N   ASN A 350      14.328   7.855 -10.164  1.00 95.06           N  
ATOM   2754  CA  ASN A 350      14.828   6.766  -9.336  1.00 95.06           C  
ATOM   2755  C   ASN A 350      15.812   7.273  -8.281  1.00 95.06           C  
ATOM   2756  CB  ASN A 350      15.492   5.691 -10.203  1.00 95.06           C  
ATOM   2757  O   ASN A 350      15.719   6.906  -7.109  1.00 95.06           O  
ATOM   2758  CG  ASN A 350      16.172   4.617  -9.383  1.00 95.06           C  
ATOM   2759  ND2 ASN A 350      15.391   3.707  -8.820  1.00 95.06           N  
ATOM   2760  OD1 ASN A 350      17.406   4.605  -9.250  1.00 95.06           O  
ATOM   2761  N   GLY A 351      16.797   8.016  -8.664  1.00 90.94           N  
ATOM   2762  CA  GLY A 351      17.750   8.594  -7.734  1.00 90.94           C  
ATOM   2763  C   GLY A 351      17.094   9.445  -6.664  1.00 90.94           C  
ATOM   2764  O   GLY A 351      17.469   9.359  -5.488  1.00 90.94           O  
ATOM   2765  N   LEU A 352      16.141  10.281  -7.043  1.00 90.12           N  
ATOM   2766  CA  LEU A 352      15.398  11.109  -6.109  1.00 90.12           C  
ATOM   2767  C   LEU A 352      14.648  10.258  -5.094  1.00 90.12           C  
ATOM   2768  CB  LEU A 352      14.414  12.008  -6.863  1.00 90.12           C  
ATOM   2769  O   LEU A 352      14.680  10.531  -3.895  1.00 90.12           O  
ATOM   2770  CG  LEU A 352      13.617  13.008  -6.020  1.00 90.12           C  
ATOM   2771  CD1 LEU A 352      14.539  14.086  -5.465  1.00 90.12           C  
ATOM   2772  CD2 LEU A 352      12.492  13.625  -6.844  1.00 90.12           C  
ATOM   2773  N   LEU A 353      13.961   9.164  -5.535  1.00 91.38           N  
ATOM   2774  CA  LEU A 353      13.188   8.273  -4.680  1.00 91.38           C  
ATOM   2775  C   LEU A 353      14.102   7.547  -3.693  1.00 91.38           C  
ATOM   2776  CB  LEU A 353      12.422   7.250  -5.527  1.00 91.38           C  
ATOM   2777  O   LEU A 353      13.750   7.391  -2.521  1.00 91.38           O  
ATOM   2778  CG  LEU A 353      11.328   7.812  -6.438  1.00 91.38           C  
ATOM   2779  CD1 LEU A 353      10.773   6.711  -7.332  1.00 91.38           C  
ATOM   2780  CD2 LEU A 353      10.219   8.453  -5.609  1.00 91.38           C  
ATOM   2781  N   VAL A 354      15.266   7.094  -4.230  1.00 89.50           N  
ATOM   2782  CA  VAL A 354      16.234   6.422  -3.377  1.00 89.50           C  
ATOM   2783  C   VAL A 354      16.703   7.367  -2.273  1.00 89.50           C  
ATOM   2784  CB  VAL A 354      17.453   5.914  -4.191  1.00 89.50           C  
ATOM   2785  O   VAL A 354      16.781   6.980  -1.104  1.00 89.50           O  
ATOM   2786  CG1 VAL A 354      18.562   5.453  -3.260  1.00 89.50           C  
ATOM   2787  CG2 VAL A 354      17.031   4.785  -5.129  1.00 89.50           C  
ATOM   2788  N   GLY A 355      16.922   8.570  -2.570  1.00 85.25           N  
ATOM   2789  CA  GLY A 355      17.375   9.578  -1.626  1.00 85.25           C  
ATOM   2790  C   GLY A 355      16.344   9.898  -0.554  1.00 85.25           C  
ATOM   2791  O   GLY A 355      16.672   9.961   0.631  1.00 85.25           O  
ATOM   2792  N   ILE A 356      15.062  10.078  -0.906  1.00 82.62           N  
ATOM   2793  CA  ILE A 356      13.961  10.422  -0.012  1.00 82.62           C  
ATOM   2794  C   ILE A 356      13.688   9.258   0.938  1.00 82.62           C  
ATOM   2795  CB  ILE A 356      12.688  10.781  -0.801  1.00 82.62           C  
ATOM   2796  O   ILE A 356      13.336   9.469   2.102  1.00 82.62           O  
ATOM   2797  CG1 ILE A 356      12.859  12.133  -1.507  1.00 82.62           C  
ATOM   2798  CG2 ILE A 356      11.461  10.805   0.126  1.00 82.62           C  
ATOM   2799  CD1 ILE A 356      11.805  12.414  -2.572  1.00 82.62           C  
ATOM   2800  N   SER A 357      14.023   8.055   0.537  1.00 83.19           N  
ATOM   2801  CA  SER A 357      13.648   6.863   1.298  1.00 83.19           C  
ATOM   2802  C   SER A 357      14.797   6.402   2.197  1.00 83.19           C  
ATOM   2803  CB  SER A 357      13.242   5.727   0.356  1.00 83.19           C  
ATOM   2804  O   SER A 357      14.602   5.543   3.059  1.00 83.19           O  
ATOM   2805  OG  SER A 357      14.367   5.238  -0.355  1.00 83.19           O  
ATOM   2806  N   GLN A 358      15.930   6.980   2.078  1.00 80.19           N  
ATOM   2807  CA  GLN A 358      17.078   6.676   2.920  1.00 80.19           C  
ATOM   2808  C   GLN A 358      16.938   7.320   4.297  1.00 80.19           C  
ATOM   2809  CB  GLN A 358      18.375   7.152   2.252  1.00 80.19           C  
ATOM   2810  O   GLN A 358      17.453   6.793   5.289  1.00 80.19           O  
ATOM   2811  CG  GLN A 358      18.812   6.289   1.072  1.00 80.19           C  
ATOM   2812  CD  GLN A 358      19.359   4.945   1.500  1.00 80.19           C  
ATOM   2813  NE2 GLN A 358      18.938   3.887   0.813  1.00 80.19           N  
ATOM   2814  OE1 GLN A 358      20.156   4.855   2.439  1.00 80.19           O  
ATOM   2815  N   GLN A 359      16.172   8.391   4.289  1.00 74.25           N  
ATOM   2816  CA  GLN A 359      15.875   9.094   5.535  1.00 74.25           C  
ATOM   2817  C   GLN A 359      14.438   9.594   5.559  1.00 74.25           C  
ATOM   2818  CB  GLN A 359      16.844  10.258   5.730  1.00 74.25           C  
ATOM   2819  O   GLN A 359      14.180  10.766   5.262  1.00 74.25           O  
ATOM   2820  CG  GLN A 359      18.297   9.836   5.848  1.00 74.25           C  
ATOM   2821  CD  GLN A 359      19.234  11.000   6.109  1.00 74.25           C  
ATOM   2822  NE2 GLN A 359      20.516  10.703   6.297  1.00 74.25           N  
ATOM   2823  OE1 GLN A 359      18.812  12.156   6.137  1.00 74.25           O  
ATOM   2824  N   PRO A 360      13.539   8.664   5.781  1.00 71.31           N  
ATOM   2825  CA  PRO A 360      12.141   9.086   5.707  1.00 71.31           C  
ATOM   2826  C   PRO A 360      11.820  10.258   6.637  1.00 71.31           C  
ATOM   2827  CB  PRO A 360      11.367   7.832   6.125  1.00 71.31           C  
ATOM   2828  O   PRO A 360      12.266  10.273   7.789  1.00 71.31           O  
ATOM   2829  CG  PRO A 360      12.391   6.742   6.141  1.00 71.31           C  
ATOM   2830  CD  PRO A 360      13.758   7.371   6.160  1.00 71.31           C  
ATOM   2831  N   GLN A 361      11.211  11.273   5.996  1.00 70.50           N  
ATOM   2832  CA  GLN A 361      10.773  12.469   6.715  1.00 70.50           C  
ATOM   2833  C   GLN A 361       9.266  12.656   6.609  1.00 70.50           C  
ATOM   2834  CB  GLN A 361      11.500  13.703   6.180  1.00 70.50           C  
ATOM   2835  O   GLN A 361       8.609  12.031   5.770  1.00 70.50           O  
ATOM   2836  CG  GLN A 361      13.016  13.625   6.281  1.00 70.50           C  
ATOM   2837  CD  GLN A 361      13.703  14.891   5.824  1.00 70.50           C  
ATOM   2838  NE2 GLN A 361      15.016  14.969   6.031  1.00 70.50           N  
ATOM   2839  OE1 GLN A 361      13.062  15.805   5.289  1.00 70.50           O  
ATOM   2840  N   GLY A 362       8.672  13.336   7.613  1.00 66.56           N  
ATOM   2841  CA  GLY A 362       7.246  13.633   7.547  1.00 66.56           C  
ATOM   2842  C   GLY A 362       6.855  14.375   6.281  1.00 66.56           C  
ATOM   2843  O   GLY A 362       7.719  14.820   5.527  1.00 66.56           O  
ATOM   2844  N   LYS A 363       5.602  14.438   5.930  1.00 71.94           N  
ATOM   2845  CA  LYS A 363       5.000  15.008   4.727  1.00 71.94           C  
ATOM   2846  C   LYS A 363       5.488  16.438   4.488  1.00 71.94           C  
ATOM   2847  CB  LYS A 363       3.475  14.992   4.828  1.00 71.94           C  
ATOM   2848  O   LYS A 363       5.914  16.766   3.381  1.00 71.94           O  
ATOM   2849  CG  LYS A 363       2.871  13.594   4.824  1.00 71.94           C  
ATOM   2850  CD  LYS A 363       1.353  13.641   4.945  1.00 71.94           C  
ATOM   2851  CE  LYS A 363       0.756  12.242   5.047  1.00 71.94           C  
ATOM   2852  NZ  LYS A 363      -0.736  12.281   5.102  1.00 71.94           N  
ATOM   2853  N   THR A 364       5.465  17.219   5.543  1.00 74.31           N  
ATOM   2854  CA  THR A 364       5.816  18.641   5.461  1.00 74.31           C  
ATOM   2855  C   THR A 364       7.301  18.812   5.133  1.00 74.31           C  
ATOM   2856  CB  THR A 364       5.492  19.375   6.773  1.00 74.31           C  
ATOM   2857  O   THR A 364       7.660  19.609   4.266  1.00 74.31           O  
ATOM   2858  CG2 THR A 364       5.805  20.859   6.664  1.00 74.31           C  
ATOM   2859  OG1 THR A 364       4.098  19.219   7.070  1.00 74.31           O  
ATOM   2860  N   LYS A 365       8.102  18.078   5.746  1.00 78.19           N  
ATOM   2861  CA  LYS A 365       9.547  18.156   5.539  1.00 78.19           C  
ATOM   2862  C   LYS A 365       9.938  17.625   4.164  1.00 78.19           C  
ATOM   2863  CB  LYS A 365      10.281  17.359   6.629  1.00 78.19           C  
ATOM   2864  O   LYS A 365      10.812  18.172   3.502  1.00 78.19           O  
ATOM   2865  CG  LYS A 365      11.789  17.594   6.648  1.00 78.19           C  
ATOM   2866  CD  LYS A 365      12.430  16.969   7.879  1.00 78.19           C  
ATOM   2867  CE  LYS A 365      13.938  17.203   7.898  1.00 78.19           C  
ATOM   2868  NZ  LYS A 365      14.570  16.625   9.125  1.00 78.19           N  
ATOM   2869  N   THR A 366       9.312  16.547   3.707  1.00 79.00           N  
ATOM   2870  CA  THR A 366       9.531  15.977   2.385  1.00 79.00           C  
ATOM   2871  C   THR A 366       9.172  16.984   1.292  1.00 79.00           C  
ATOM   2872  CB  THR A 366       8.711  14.688   2.191  1.00 79.00           C  
ATOM   2873  O   THR A 366       9.914  17.141   0.322  1.00 79.00           O  
ATOM   2874  CG2 THR A 366       8.898  14.125   0.787  1.00 79.00           C  
ATOM   2875  OG1 THR A 366       9.141  13.711   3.148  1.00 79.00           O  
ATOM   2876  N   LEU A 367       8.117  17.703   1.399  1.00 82.25           N  
ATOM   2877  CA  LEU A 367       7.695  18.719   0.443  1.00 82.25           C  
ATOM   2878  C   LEU A 367       8.672  19.891   0.422  1.00 82.25           C  
ATOM   2879  CB  LEU A 367       6.289  19.219   0.782  1.00 82.25           C  
ATOM   2880  O   LEU A 367       8.984  20.422  -0.645  1.00 82.25           O  
ATOM   2881  CG  LEU A 367       5.141  18.250   0.518  1.00 82.25           C  
ATOM   2882  CD1 LEU A 367       3.824  18.844   1.019  1.00 82.25           C  
ATOM   2883  CD2 LEU A 367       5.051  17.922  -0.968  1.00 82.25           C  
ATOM   2884  N   LYS A 368       9.188  20.297   1.580  1.00 82.44           N  
ATOM   2885  CA  LYS A 368      10.164  21.375   1.694  1.00 82.44           C  
ATOM   2886  C   LYS A 368      11.477  21.000   0.994  1.00 82.44           C  
ATOM   2887  CB  LYS A 368      10.438  21.703   3.164  1.00 82.44           C  
ATOM   2888  O   LYS A 368      12.062  21.828   0.296  1.00 82.44           O  
ATOM   2889  CG  LYS A 368       9.328  22.500   3.832  1.00 82.44           C  
ATOM   2890  CD  LYS A 368       9.680  22.859   5.270  1.00 82.44           C  
ATOM   2891  CE  LYS A 368       8.539  23.594   5.961  1.00 82.44           C  
ATOM   2892  NZ  LYS A 368       8.836  23.844   7.402  1.00 82.44           N  
ATOM   2893  N   VAL A 369      11.867  19.719   1.240  1.00 81.50           N  
ATOM   2894  CA  VAL A 369      13.109  19.234   0.646  1.00 81.50           C  
ATOM   2895  C   VAL A 369      12.984  19.219  -0.875  1.00 81.50           C  
ATOM   2896  CB  VAL A 369      13.469  17.828   1.167  1.00 81.50           C  
ATOM   2897  O   VAL A 369      13.883  19.672  -1.585  1.00 81.50           O  
ATOM   2898  CG1 VAL A 369      14.594  17.203   0.339  1.00 81.50           C  
ATOM   2899  CG2 VAL A 369      13.852  17.875   2.643  1.00 81.50           C  
ATOM   2900  N   LEU A 370      11.883  18.688  -1.344  1.00 84.44           N  
ATOM   2901  CA  LEU A 370      11.617  18.594  -2.775  1.00 84.44           C  
ATOM   2902  C   LEU A 370      11.539  19.969  -3.410  1.00 84.44           C  
ATOM   2903  CB  LEU A 370      10.320  17.828  -3.033  1.00 84.44           C  
ATOM   2904  O   LEU A 370      12.070  20.203  -4.500  1.00 84.44           O  
ATOM   2905  CG  LEU A 370      10.352  16.328  -2.756  1.00 84.44           C  
ATOM   2906  CD1 LEU A 370       8.945  15.742  -2.822  1.00 84.44           C  
ATOM   2907  CD2 LEU A 370      11.273  15.617  -3.742  1.00 84.44           C  
ATOM   2908  N   SER A 371      10.922  20.922  -2.709  1.00 83.44           N  
ATOM   2909  CA  SER A 371      10.812  22.297  -3.182  1.00 83.44           C  
ATOM   2910  C   SER A 371      12.180  22.984  -3.193  1.00 83.44           C  
ATOM   2911  CB  SER A 371       9.844  23.094  -2.311  1.00 83.44           C  
ATOM   2912  O   SER A 371      12.500  23.734  -4.125  1.00 83.44           O  
ATOM   2913  OG  SER A 371       8.516  22.625  -2.477  1.00 83.44           O  
ATOM   2914  N   ALA A 372      13.000  22.719  -2.217  1.00 83.50           N  
ATOM   2915  CA  ALA A 372      14.320  23.328  -2.064  1.00 83.50           C  
ATOM   2916  C   ALA A 372      15.289  22.812  -3.123  1.00 83.50           C  
ATOM   2917  CB  ALA A 372      14.875  23.062  -0.667  1.00 83.50           C  
ATOM   2918  O   ALA A 372      16.203  23.516  -3.539  1.00 83.50           O  
ATOM   2919  N   MET A 373      15.195  21.531  -3.504  1.00 85.25           N  
ATOM   2920  CA  MET A 373      16.016  20.906  -4.535  1.00 85.25           C  
ATOM   2921  C   MET A 373      15.914  21.672  -5.852  1.00 85.25           C  
ATOM   2922  CB  MET A 373      15.609  19.453  -4.750  1.00 85.25           C  
ATOM   2923  O   MET A 373      16.906  21.797  -6.582  1.00 85.25           O  
ATOM   2924  CG  MET A 373      16.031  18.531  -3.623  1.00 85.25           C  
ATOM   2925  SD  MET A 373      15.508  16.781  -3.906  1.00 85.25           S  
ATOM   2926  CE  MET A 373      16.688  16.312  -5.203  1.00 85.25           C  
ATOM   2927  N   GLY A 374      14.781  22.156  -6.230  1.00 78.38           N  
ATOM   2928  CA  GLY A 374      14.555  23.109  -7.305  1.00 78.38           C  
ATOM   2929  C   GLY A 374      14.742  22.516  -8.688  1.00 78.38           C  
ATOM   2930  O   GLY A 374      14.789  23.234  -9.680  1.00 78.38           O  
ATOM   2931  N   THR A 375      14.961  21.156  -8.789  1.00 86.81           N  
ATOM   2932  CA  THR A 375      15.039  20.531 -10.102  1.00 86.81           C  
ATOM   2933  C   THR A 375      13.656  20.469 -10.750  1.00 86.81           C  
ATOM   2934  CB  THR A 375      15.625  19.109 -10.008  1.00 86.81           C  
ATOM   2935  O   THR A 375      12.641  20.516 -10.062  1.00 86.81           O  
ATOM   2936  CG2 THR A 375      17.016  19.125  -9.367  1.00 86.81           C  
ATOM   2937  OG1 THR A 375      14.750  18.297  -9.211  1.00 86.81           O  
ATOM   2938  N   ASP A 376      13.602  20.469 -12.078  1.00 87.12           N  
ATOM   2939  CA  ASP A 376      12.352  20.406 -12.820  1.00 87.12           C  
ATOM   2940  C   ASP A 376      11.500  19.219 -12.367  1.00 87.12           C  
ATOM   2941  CB  ASP A 376      12.625  20.297 -14.320  1.00 87.12           C  
ATOM   2942  O   ASP A 376      10.289  19.359 -12.156  1.00 87.12           O  
ATOM   2943  CG  ASP A 376      11.352  20.328 -15.156  1.00 87.12           C  
ATOM   2944  OD1 ASP A 376      10.562  21.297 -15.039  1.00 87.12           O  
ATOM   2945  OD2 ASP A 376      11.141  19.375 -15.945  1.00 87.12           O  
ATOM   2946  N   LEU A 377      12.047  18.094 -12.172  1.00 86.81           N  
ATOM   2947  CA  LEU A 377      11.391  16.859 -11.758  1.00 86.81           C  
ATOM   2948  C   LEU A 377      10.852  16.984 -10.336  1.00 86.81           C  
ATOM   2949  CB  LEU A 377      12.359  15.688 -11.852  1.00 86.81           C  
ATOM   2950  O   LEU A 377       9.711  16.609 -10.062  1.00 86.81           O  
ATOM   2951  CG  LEU A 377      11.805  14.320 -11.453  1.00 86.81           C  
ATOM   2952  CD1 LEU A 377      10.648  13.930 -12.383  1.00 86.81           C  
ATOM   2953  CD2 LEU A 377      12.898  13.258 -11.492  1.00 86.81           C  
ATOM   2954  N   ALA A 378      11.586  17.500  -9.375  1.00 86.88           N  
ATOM   2955  CA  ALA A 378      11.164  17.719  -7.992  1.00 86.88           C  
ATOM   2956  C   ALA A 378       9.984  18.688  -7.922  1.00 86.88           C  
ATOM   2957  CB  ALA A 378      12.336  18.250  -7.156  1.00 86.88           C  
ATOM   2958  O   ALA A 378       9.023  18.453  -7.195  1.00 86.88           O  
ATOM   2959  N   ASN A 379      10.016  19.781  -8.641  1.00 88.50           N  
ATOM   2960  CA  ASN A 379       8.922  20.734  -8.703  1.00 88.50           C  
ATOM   2961  C   ASN A 379       7.668  20.125  -9.312  1.00 88.50           C  
ATOM   2962  CB  ASN A 379       9.336  21.984  -9.484  1.00 88.50           C  
ATOM   2963  O   ASN A 379       6.555  20.375  -8.852  1.00 88.50           O  
ATOM   2964  CG  ASN A 379      10.305  22.859  -8.711  1.00 88.50           C  
ATOM   2965  ND2 ASN A 379      11.094  23.656  -9.430  1.00 88.50           N  
ATOM   2966  OD1 ASN A 379      10.336  22.828  -7.480  1.00 88.50           O  
ATOM   2967  N   ARG A 380       7.812  19.328 -10.359  1.00 90.62           N  
ATOM   2968  CA  ARG A 380       6.695  18.641 -11.008  1.00 90.62           C  
ATOM   2969  C   ARG A 380       6.055  17.625 -10.070  1.00 90.62           C  
ATOM   2970  CB  ARG A 380       7.152  17.953 -12.289  1.00 90.62           C  
ATOM   2971  O   ARG A 380       4.836  17.453 -10.062  1.00 90.62           O  
ATOM   2972  CG  ARG A 380       7.383  18.922 -13.453  1.00 90.62           C  
ATOM   2973  CD  ARG A 380       7.770  18.172 -14.727  1.00 90.62           C  
ATOM   2974  NE  ARG A 380       8.281  19.094 -15.742  1.00 90.62           N  
ATOM   2975  NH1 ARG A 380       6.336  19.125 -16.984  1.00 90.62           N  
ATOM   2976  NH2 ARG A 380       8.156  20.344 -17.656  1.00 90.62           N  
ATOM   2977  CZ  ARG A 380       7.590  19.516 -16.797  1.00 90.62           C  
ATOM   2978  N   LEU A 381       6.895  16.922  -9.367  1.00 90.81           N  
ATOM   2979  CA  LEU A 381       6.418  15.977  -8.367  1.00 90.81           C  
ATOM   2980  C   LEU A 381       5.574  16.672  -7.309  1.00 90.81           C  
ATOM   2981  CB  LEU A 381       7.598  15.258  -7.703  1.00 90.81           C  
ATOM   2982  O   LEU A 381       4.488  16.203  -6.965  1.00 90.81           O  
ATOM   2983  CG  LEU A 381       7.246  14.078  -6.793  1.00 90.81           C  
ATOM   2984  CD1 LEU A 381       6.551  12.984  -7.586  1.00 90.81           C  
ATOM   2985  CD2 LEU A 381       8.500  13.539  -6.109  1.00 90.81           C  
ATOM   2986  N   VAL A 382       6.008  17.844  -6.793  1.00 89.62           N  
ATOM   2987  CA  VAL A 382       5.270  18.625  -5.805  1.00 89.62           C  
ATOM   2988  C   VAL A 382       3.941  19.094  -6.402  1.00 89.62           C  
ATOM   2989  CB  VAL A 382       6.086  19.828  -5.312  1.00 89.62           C  
ATOM   2990  O   VAL A 382       2.898  19.000  -5.750  1.00 89.62           O  
ATOM   2991  CG1 VAL A 382       5.223  20.766  -4.465  1.00 89.62           C  
ATOM   2992  CG2 VAL A 382       7.309  19.375  -4.523  1.00 89.62           C  
ATOM   2993  N   ARG A 383       3.871  19.469  -7.656  1.00 90.31           N  
ATOM   2994  CA  ARG A 383       2.684  19.984  -8.328  1.00 90.31           C  
ATOM   2995  C   ARG A 383       1.648  18.875  -8.531  1.00 90.31           C  
ATOM   2996  CB  ARG A 383       3.055  20.609  -9.672  1.00 90.31           C  
ATOM   2997  O   ARG A 383       0.446  19.156  -8.570  1.00 90.31           O  
ATOM   2998  CG  ARG A 383       3.723  21.969  -9.547  1.00 90.31           C  
ATOM   2999  CD  ARG A 383       3.963  22.609 -10.914  1.00 90.31           C  
ATOM   3000  NE  ARG A 383       5.062  23.562 -10.875  1.00 90.31           N  
ATOM   3001  NH1 ARG A 383       4.641  24.438 -12.969  1.00 90.31           N  
ATOM   3002  NH2 ARG A 383       6.383  25.250 -11.711  1.00 90.31           N  
ATOM   3003  CZ  ARG A 383       5.359  24.422 -11.852  1.00 90.31           C  
ATOM   3004  N   LEU A 384       2.160  17.688  -8.711  1.00 91.94           N  
ATOM   3005  CA  LEU A 384       1.312  16.531  -9.008  1.00 91.94           C  
ATOM   3006  C   LEU A 384       0.696  15.969  -7.734  1.00 91.94           C  
ATOM   3007  CB  LEU A 384       2.115  15.445  -9.727  1.00 91.94           C  
ATOM   3008  O   LEU A 384      -0.288  15.227  -7.789  1.00 91.94           O  
ATOM   3009  CG  LEU A 384       1.308  14.297 -10.336  1.00 91.94           C  
ATOM   3010  CD1 LEU A 384       0.548  14.781 -11.570  1.00 91.94           C  
ATOM   3011  CD2 LEU A 384       2.221  13.133 -10.680  1.00 91.94           C  
ATOM   3012  N   MET A 385       1.211  16.391  -6.574  1.00 91.38           N  
ATOM   3013  CA  MET A 385       0.731  15.844  -5.312  1.00 91.38           C  
ATOM   3014  C   MET A 385      -0.521  16.578  -4.836  1.00 91.38           C  
ATOM   3015  CB  MET A 385       1.820  15.922  -4.242  1.00 91.38           C  
ATOM   3016  O   MET A 385      -0.585  17.797  -4.891  1.00 91.38           O  
ATOM   3017  CG  MET A 385       2.994  14.984  -4.492  1.00 91.38           C  
ATOM   3018  SD  MET A 385       4.258  15.078  -3.166  1.00 91.38           S  
ATOM   3019  CE  MET A 385       5.664  14.297  -4.008  1.00 91.38           C  
ATOM   3020  N   SER A 386      -1.532  15.797  -4.430  1.00 89.38           N  
ATOM   3021  CA  SER A 386      -2.752  16.344  -3.850  1.00 89.38           C  
ATOM   3022  C   SER A 386      -2.467  17.047  -2.523  1.00 89.38           C  
ATOM   3023  CB  SER A 386      -3.791  15.242  -3.643  1.00 89.38           C  
ATOM   3024  O   SER A 386      -1.673  16.547  -1.717  1.00 89.38           O  
ATOM   3025  OG  SER A 386      -4.930  15.742  -2.963  1.00 89.38           O  
ATOM   3026  N   LYS A 387      -3.162  18.172  -2.318  1.00 84.69           N  
ATOM   3027  CA  LYS A 387      -3.021  18.906  -1.070  1.00 84.69           C  
ATOM   3028  C   LYS A 387      -4.113  18.531  -0.076  1.00 84.69           C  
ATOM   3029  CB  LYS A 387      -3.059  20.422  -1.337  1.00 84.69           C  
ATOM   3030  O   LYS A 387      -4.180  19.078   1.025  1.00 84.69           O  
ATOM   3031  CG  LYS A 387      -2.016  20.891  -2.336  1.00 84.69           C  
ATOM   3032  CD  LYS A 387      -0.601  20.641  -1.837  1.00 84.69           C  
ATOM   3033  CE  LYS A 387       0.444  21.125  -2.826  1.00 84.69           C  
ATOM   3034  NZ  LYS A 387       1.819  20.688  -2.451  1.00 84.69           N  
ATOM   3035  N   SER A 388      -4.941  17.547  -0.529  1.00 79.44           N  
ATOM   3036  CA  SER A 388      -6.055  17.078   0.292  1.00 79.44           C  
ATOM   3037  C   SER A 388      -5.562  16.250   1.470  1.00 79.44           C  
ATOM   3038  CB  SER A 388      -7.035  16.250  -0.548  1.00 79.44           C  
ATOM   3039  O   SER A 388      -4.625  15.453   1.331  1.00 79.44           O  
ATOM   3040  OG  SER A 388      -8.086  15.750   0.257  1.00 79.44           O  
ATOM   3041  N   THR A 389      -6.129  16.406   2.598  1.00 68.81           N  
ATOM   3042  CA  THR A 389      -5.797  15.633   3.789  1.00 68.81           C  
ATOM   3043  C   THR A 389      -6.754  14.453   3.955  1.00 68.81           C  
ATOM   3044  CB  THR A 389      -5.836  16.516   5.055  1.00 68.81           C  
ATOM   3045  O   THR A 389      -6.672  13.711   4.938  1.00 68.81           O  
ATOM   3046  CG2 THR A 389      -4.777  17.609   4.992  1.00 68.81           C  
ATOM   3047  OG1 THR A 389      -7.129  17.109   5.168  1.00 68.81           O  
ATOM   3048  N   ASP A 390      -7.625  14.445   2.867  1.00 68.00           N  
ATOM   3049  CA  ASP A 390      -8.609  13.367   2.895  1.00 68.00           C  
ATOM   3050  C   ASP A 390      -7.957  12.016   2.611  1.00 68.00           C  
ATOM   3051  CB  ASP A 390      -9.727  13.633   1.881  1.00 68.00           C  
ATOM   3052  O   ASP A 390      -7.098  11.914   1.733  1.00 68.00           O  
ATOM   3053  CG  ASP A 390     -10.961  12.789   2.121  1.00 68.00           C  
ATOM   3054  OD1 ASP A 390     -11.000  11.625   1.661  1.00 68.00           O  
ATOM   3055  OD2 ASP A 390     -11.906  13.281   2.775  1.00 68.00           O  
ATOM   3056  N   ILE A 391      -8.305  11.031   3.297  1.00 63.25           N  
ATOM   3057  CA  ILE A 391      -7.738   9.695   3.211  1.00 63.25           C  
ATOM   3058  C   ILE A 391      -8.344   8.953   2.020  1.00 63.25           C  
ATOM   3059  CB  ILE A 391      -7.977   8.891   4.512  1.00 63.25           C  
ATOM   3060  O   ILE A 391      -7.781   7.961   1.546  1.00 63.25           O  
ATOM   3061  CG1 ILE A 391      -9.477   8.758   4.789  1.00 63.25           C  
ATOM   3062  CG2 ILE A 391      -7.258   9.555   5.691  1.00 63.25           C  
ATOM   3063  CD1 ILE A 391      -9.820   7.707   5.836  1.00 63.25           C  
ATOM   3064  N   HIS A 392      -9.398   9.469   1.451  1.00 67.50           N  
ATOM   3065  CA  HIS A 392     -10.133   8.742   0.420  1.00 67.50           C  
ATOM   3066  C   HIS A 392      -9.961   9.406  -0.944  1.00 67.50           C  
ATOM   3067  CB  HIS A 392     -11.617   8.656   0.781  1.00 67.50           C  
ATOM   3068  O   HIS A 392     -10.938   9.852  -1.547  1.00 67.50           O  
ATOM   3069  CG  HIS A 392     -11.875   8.031   2.113  1.00 67.50           C  
ATOM   3070  CD2 HIS A 392     -12.383   8.547   3.258  1.00 67.50           C  
ATOM   3071  ND1 HIS A 392     -11.594   6.703   2.375  1.00 67.50           N  
ATOM   3072  CE1 HIS A 392     -11.922   6.434   3.627  1.00 67.50           C  
ATOM   3073  NE2 HIS A 392     -12.398   7.531   4.184  1.00 67.50           N  
ATOM   3074  N   LEU A 393      -8.750   9.656  -1.283  1.00 79.19           N  
ATOM   3075  CA  LEU A 393      -8.398  10.062  -2.641  1.00 79.19           C  
ATOM   3076  C   LEU A 393      -8.383   8.859  -3.576  1.00 79.19           C  
ATOM   3077  CB  LEU A 393      -7.035  10.758  -2.656  1.00 79.19           C  
ATOM   3078  O   LEU A 393      -8.086   7.738  -3.150  1.00 79.19           O  
ATOM   3079  CG  LEU A 393      -6.965  12.133  -1.991  1.00 79.19           C  
ATOM   3080  CD1 LEU A 393      -5.516  12.570  -1.822  1.00 79.19           C  
ATOM   3081  CD2 LEU A 393      -7.746  13.156  -2.805  1.00 79.19           C  
ATOM   3082  N   PRO A 394      -8.898   9.078  -4.801  1.00 84.88           N  
ATOM   3083  CA  PRO A 394      -8.719   7.949  -5.715  1.00 84.88           C  
ATOM   3084  C   PRO A 394      -7.297   7.402  -5.707  1.00 84.88           C  
ATOM   3085  CB  PRO A 394      -9.078   8.539  -7.082  1.00 84.88           C  
ATOM   3086  O   PRO A 394      -6.336   8.164  -5.586  1.00 84.88           O  
ATOM   3087  CG  PRO A 394      -9.922   9.734  -6.777  1.00 84.88           C  
ATOM   3088  CD  PRO A 394      -9.469  10.312  -5.469  1.00 84.88           C  
ATOM   3089  N   PRO A 395      -7.090   6.078  -5.805  1.00 85.81           N  
ATOM   3090  CA  PRO A 395      -5.801   5.395  -5.668  1.00 85.81           C  
ATOM   3091  C   PRO A 395      -4.773   5.867  -6.691  1.00 85.81           C  
ATOM   3092  CB  PRO A 395      -6.160   3.922  -5.898  1.00 85.81           C  
ATOM   3093  O   PRO A 395      -3.566   5.758  -6.457  1.00 85.81           O  
ATOM   3094  CG  PRO A 395      -7.602   3.816  -5.516  1.00 85.81           C  
ATOM   3095  CD  PRO A 395      -8.281   5.109  -5.863  1.00 85.81           C  
ATOM   3096  N   TYR A 396      -5.180   6.523  -7.789  1.00 90.38           N  
ATOM   3097  CA  TYR A 396      -4.254   6.938  -8.836  1.00 90.38           C  
ATOM   3098  C   TYR A 396      -3.797   8.375  -8.617  1.00 90.38           C  
ATOM   3099  CB  TYR A 396      -4.906   6.801 -10.211  1.00 90.38           C  
ATOM   3100  O   TYR A 396      -2.998   8.906  -9.398  1.00 90.38           O  
ATOM   3101  CG  TYR A 396      -6.129   7.668 -10.398  1.00 90.38           C  
ATOM   3102  CD1 TYR A 396      -7.395   7.195 -10.070  1.00 90.38           C  
ATOM   3103  CD2 TYR A 396      -6.020   8.961 -10.906  1.00 90.38           C  
ATOM   3104  CE1 TYR A 396      -8.523   7.988 -10.242  1.00 90.38           C  
ATOM   3105  CE2 TYR A 396      -7.141   9.758 -11.078  1.00 90.38           C  
ATOM   3106  OH  TYR A 396      -9.500  10.055 -10.914  1.00 90.38           O  
ATOM   3107  CZ  TYR A 396      -8.391   9.266 -10.742  1.00 90.38           C  
ATOM   3108  N   ILE A 397      -4.285   9.062  -7.523  1.00 91.56           N  
ATOM   3109  CA  ILE A 397      -3.875  10.422  -7.176  1.00 91.56           C  
ATOM   3110  C   ILE A 397      -2.672  10.367  -6.238  1.00 91.56           C  
ATOM   3111  CB  ILE A 397      -5.031  11.211  -6.523  1.00 91.56           C  
ATOM   3112  O   ILE A 397      -2.727   9.742  -5.180  1.00 91.56           O  
ATOM   3113  CG1 ILE A 397      -6.230  11.281  -7.477  1.00 91.56           C  
ATOM   3114  CG2 ILE A 397      -4.566  12.609  -6.117  1.00 91.56           C  
ATOM   3115  CD1 ILE A 397      -5.926  11.969  -8.805  1.00 91.56           C  
ATOM   3116  N   LEU A 398      -1.640  11.086  -6.652  1.00 90.88           N  
ATOM   3117  CA  LEU A 398      -0.410  11.133  -5.867  1.00 90.88           C  
ATOM   3118  C   LEU A 398      -0.551  12.109  -4.699  1.00 90.88           C  
ATOM   3119  CB  LEU A 398       0.771  11.547  -6.750  1.00 90.88           C  
ATOM   3120  O   LEU A 398      -1.034  13.227  -4.875  1.00 90.88           O  
ATOM   3121  CG  LEU A 398       2.154  11.492  -6.098  1.00 90.88           C  
ATOM   3122  CD1 LEU A 398       2.518  10.055  -5.738  1.00 90.88           C  
ATOM   3123  CD2 LEU A 398       3.205  12.102  -7.023  1.00 90.88           C  
ATOM   3124  N   ASN A 399      -0.228  11.680  -3.473  1.00 85.69           N  
ATOM   3125  CA  ASN A 399      -0.065  12.492  -2.273  1.00 85.69           C  
ATOM   3126  C   ASN A 399       1.229  12.156  -1.538  1.00 85.69           C  
ATOM   3127  CB  ASN A 399      -1.266  12.320  -1.341  1.00 85.69           C  
ATOM   3128  O   ASN A 399       1.930  11.211  -1.908  1.00 85.69           O  
ATOM   3129  CG  ASN A 399      -1.392  10.914  -0.803  1.00 85.69           C  
ATOM   3130  ND2 ASN A 399      -2.617  10.406  -0.752  1.00 85.69           N  
ATOM   3131  OD1 ASN A 399      -0.396  10.281  -0.436  1.00 85.69           O  
ATOM   3132  N   PRO A 400       1.621  13.016  -0.705  1.00 79.62           N  
ATOM   3133  CA  PRO A 400       2.914  12.812  -0.049  1.00 79.62           C  
ATOM   3134  C   PRO A 400       3.049  11.422   0.566  1.00 79.62           C  
ATOM   3135  CB  PRO A 400       2.936  13.891   1.035  1.00 79.62           C  
ATOM   3136  O   PRO A 400       4.141  10.844   0.564  1.00 79.62           O  
ATOM   3137  CG  PRO A 400       2.125  15.016   0.472  1.00 79.62           C  
ATOM   3138  CD  PRO A 400       0.975  14.430  -0.297  1.00 79.62           C  
ATOM   3139  N   SER A 401       1.992  10.844   1.091  1.00 76.69           N  
ATOM   3140  CA  SER A 401       2.018   9.508   1.676  1.00 76.69           C  
ATOM   3141  C   SER A 401       2.213   8.438   0.606  1.00 76.69           C  
ATOM   3142  CB  SER A 401       0.728   9.234   2.451  1.00 76.69           C  
ATOM   3143  O   SER A 401       2.797   7.383   0.871  1.00 76.69           O  
ATOM   3144  OG  SER A 401       0.571  10.164   3.508  1.00 76.69           O  
ATOM   3145  N   ARG A 402       1.773   8.641  -0.651  1.00 82.81           N  
ATOM   3146  CA  ARG A 402       1.834   7.672  -1.740  1.00 82.81           C  
ATOM   3147  C   ARG A 402       3.152   7.781  -2.498  1.00 82.81           C  
ATOM   3148  CB  ARG A 402       0.660   7.871  -2.701  1.00 82.81           C  
ATOM   3149  O   ARG A 402       3.428   6.984  -3.396  1.00 82.81           O  
ATOM   3150  CG  ARG A 402      -0.686   7.465  -2.121  1.00 82.81           C  
ATOM   3151  CD  ARG A 402      -1.802   7.586  -3.150  1.00 82.81           C  
ATOM   3152  NE  ARG A 402      -3.092   7.184  -2.596  1.00 82.81           N  
ATOM   3153  NH1 ARG A 402      -4.285   7.586  -4.535  1.00 82.81           N  
ATOM   3154  NH2 ARG A 402      -5.355   6.809  -2.662  1.00 82.81           N  
ATOM   3155  CZ  ARG A 402      -4.242   7.195  -3.266  1.00 82.81           C  
ATOM   3156  N   LEU A 403       4.008   8.789  -2.137  1.00 86.44           N  
ATOM   3157  CA  LEU A 403       5.367   8.859  -2.668  1.00 86.44           C  
ATOM   3158  C   LEU A 403       6.133   7.574  -2.373  1.00 86.44           C  
ATOM   3159  CB  LEU A 403       6.109  10.062  -2.076  1.00 86.44           C  
ATOM   3160  O   LEU A 403       6.922   7.113  -3.201  1.00 86.44           O  
ATOM   3161  CG  LEU A 403       7.512  10.328  -2.627  1.00 86.44           C  
ATOM   3162  CD1 LEU A 403       7.441  10.633  -4.121  1.00 86.44           C  
ATOM   3163  CD2 LEU A 403       8.172  11.477  -1.869  1.00 86.44           C  
ATOM   3164  N   PHE A 404       5.844   6.965  -1.287  1.00 87.94           N  
ATOM   3165  CA  PHE A 404       6.520   5.734  -0.887  1.00 87.94           C  
ATOM   3166  C   PHE A 404       6.000   4.551  -1.693  1.00 87.94           C  
ATOM   3167  CB  PHE A 404       6.324   5.477   0.610  1.00 87.94           C  
ATOM   3168  O   PHE A 404       6.664   3.514  -1.774  1.00 87.94           O  
ATOM   3169  CG  PHE A 404       7.230   6.297   1.489  1.00 87.94           C  
ATOM   3170  CD1 PHE A 404       8.500   5.832   1.824  1.00 87.94           C  
ATOM   3171  CD2 PHE A 404       6.816   7.527   1.982  1.00 87.94           C  
ATOM   3172  CE1 PHE A 404       9.344   6.590   2.639  1.00 87.94           C  
ATOM   3173  CE2 PHE A 404       7.652   8.289   2.797  1.00 87.94           C  
ATOM   3174  CZ  PHE A 404       8.914   7.812   3.123  1.00 87.94           C  
ATOM   3175  N   ASP A 405       4.750   4.711  -2.324  1.00 90.62           N  
ATOM   3176  CA  ASP A 405       4.324   3.725  -3.312  1.00 90.62           C  
ATOM   3177  C   ASP A 405       5.242   3.734  -4.531  1.00 90.62           C  
ATOM   3178  CB  ASP A 405       2.877   3.986  -3.742  1.00 90.62           C  
ATOM   3179  O   ASP A 405       5.531   2.684  -5.109  1.00 90.62           O  
ATOM   3180  CG  ASP A 405       1.873   3.721  -2.635  1.00 90.62           C  
ATOM   3181  OD1 ASP A 405       2.148   2.879  -1.751  1.00 90.62           O  
ATOM   3182  OD2 ASP A 405       0.796   4.355  -2.646  1.00 90.62           O  
ATOM   3183  N   LEU A 406       5.742   4.914  -4.922  1.00 92.75           N  
ATOM   3184  CA  LEU A 406       6.738   5.027  -5.984  1.00 92.75           C  
ATOM   3185  C   LEU A 406       8.062   4.398  -5.555  1.00 92.75           C  
ATOM   3186  CB  LEU A 406       6.953   6.492  -6.363  1.00 92.75           C  
ATOM   3187  O   LEU A 406       8.711   3.715  -6.348  1.00 92.75           O  
ATOM   3188  CG  LEU A 406       5.934   7.102  -7.328  1.00 92.75           C  
ATOM   3189  CD1 LEU A 406       6.027   8.625  -7.305  1.00 92.75           C  
ATOM   3190  CD2 LEU A 406       6.152   6.570  -8.742  1.00 92.75           C  
ATOM   3191  N   VAL A 407       8.422   4.574  -4.234  1.00 92.25           N  
ATOM   3192  CA  VAL A 407       9.625   3.947  -3.689  1.00 92.25           C  
ATOM   3193  C   VAL A 407       9.469   2.428  -3.727  1.00 92.25           C  
ATOM   3194  CB  VAL A 407       9.906   4.418  -2.246  1.00 92.25           C  
ATOM   3195  O   VAL A 407      10.414   1.713  -4.074  1.00 92.25           O  
ATOM   3196  CG1 VAL A 407      11.047   3.611  -1.628  1.00 92.25           C  
ATOM   3197  CG2 VAL A 407      10.234   5.910  -2.229  1.00 92.25           C  
ATOM   3198  N   THR A 408       8.305   1.934  -3.447  1.00 93.12           N  
ATOM   3199  CA  THR A 408       8.023   0.503  -3.436  1.00 93.12           C  
ATOM   3200  C   THR A 408       8.352  -0.123  -4.789  1.00 93.12           C  
ATOM   3201  CB  THR A 408       6.551   0.226  -3.080  1.00 93.12           C  
ATOM   3202  O   THR A 408       8.953  -1.195  -4.852  1.00 93.12           O  
ATOM   3203  CG2 THR A 408       6.242  -1.267  -3.141  1.00 93.12           C  
ATOM   3204  OG1 THR A 408       6.285   0.706  -1.757  1.00 93.12           O  
ATOM   3205  N   ALA A 409       8.047   0.550  -5.906  1.00 94.06           N  
ATOM   3206  CA  ALA A 409       8.203   0.001  -7.250  1.00 94.06           C  
ATOM   3207  C   ALA A 409       9.547   0.384  -7.852  1.00 94.06           C  
ATOM   3208  CB  ALA A 409       7.066   0.481  -8.156  1.00 94.06           C  
ATOM   3209  O   ALA A 409      10.188  -0.426  -8.531  1.00 94.06           O  
ATOM   3210  N   PHE A 410      10.109   1.621  -7.461  1.00 95.19           N  
ATOM   3211  CA  PHE A 410      11.227   2.119  -8.258  1.00 95.19           C  
ATOM   3212  C   PHE A 410      12.367   2.584  -7.367  1.00 95.19           C  
ATOM   3213  CB  PHE A 410      10.766   3.268  -9.164  1.00 95.19           C  
ATOM   3214  O   PHE A 410      13.383   3.086  -7.859  1.00 95.19           O  
ATOM   3215  CG  PHE A 410       9.648   2.893 -10.102  1.00 95.19           C  
ATOM   3216  CD1 PHE A 410       9.656   1.664 -10.758  1.00 95.19           C  
ATOM   3217  CD2 PHE A 410       8.602   3.768 -10.336  1.00 95.19           C  
ATOM   3218  CE1 PHE A 410       8.625   1.313 -11.625  1.00 95.19           C  
ATOM   3219  CE2 PHE A 410       7.566   3.426 -11.203  1.00 95.19           C  
ATOM   3220  CZ  PHE A 410       7.582   2.197 -11.852  1.00 95.19           C  
ATOM   3221  N   GLY A 411      12.273   2.451  -5.969  1.00 90.25           N  
ATOM   3222  CA  GLY A 411      13.180   3.281  -5.188  1.00 90.25           C  
ATOM   3223  C   GLY A 411      13.984   2.496  -4.164  1.00 90.25           C  
ATOM   3224  O   GLY A 411      14.547   3.074  -3.236  1.00 90.25           O  
ATOM   3225  N   ALA A 412      14.039   1.154  -4.281  1.00 90.06           N  
ATOM   3226  CA  ALA A 412      14.750   0.345  -3.297  1.00 90.06           C  
ATOM   3227  C   ALA A 412      16.266   0.492  -3.461  1.00 90.06           C  
ATOM   3228  CB  ALA A 412      14.344  -1.122  -3.420  1.00 90.06           C  
ATOM   3229  O   ALA A 412      17.000   0.458  -2.477  1.00 90.06           O  
ATOM   3230  N   PHE A 413      16.781   0.706  -4.727  1.00 92.94           N  
ATOM   3231  CA  PHE A 413      18.188   0.894  -5.055  1.00 92.94           C  
ATOM   3232  C   PHE A 413      18.344   1.731  -6.320  1.00 92.94           C  
ATOM   3233  CB  PHE A 413      18.891  -0.458  -5.234  1.00 92.94           C  
ATOM   3234  O   PHE A 413      17.438   1.781  -7.152  1.00 92.94           O  
ATOM   3235  CG  PHE A 413      18.156  -1.406  -6.141  1.00 92.94           C  
ATOM   3236  CD1 PHE A 413      17.375  -2.426  -5.617  1.00 92.94           C  
ATOM   3237  CD2 PHE A 413      18.250  -1.276  -7.523  1.00 92.94           C  
ATOM   3238  CE1 PHE A 413      16.688  -3.305  -6.453  1.00 92.94           C  
ATOM   3239  CE2 PHE A 413      17.562  -2.150  -8.367  1.00 92.94           C  
ATOM   3240  CZ  PHE A 413      16.797  -3.164  -7.832  1.00 92.94           C  
ATOM   3241  N   PRO A 414      19.516   2.455  -6.379  1.00 93.12           N  
ATOM   3242  CA  PRO A 414      19.734   3.258  -7.582  1.00 93.12           C  
ATOM   3243  C   PRO A 414      20.047   2.404  -8.812  1.00 93.12           C  
ATOM   3244  CB  PRO A 414      20.953   4.121  -7.203  1.00 93.12           C  
ATOM   3245  O   PRO A 414      20.656   1.341  -8.688  1.00 93.12           O  
ATOM   3246  CG  PRO A 414      21.672   3.322  -6.172  1.00 93.12           C  
ATOM   3247  CD  PRO A 414      20.688   2.486  -5.418  1.00 93.12           C  
ATOM   3248  N   LEU A 415      19.609   2.844  -9.992  1.00 93.44           N  
ATOM   3249  CA  LEU A 415      19.828   2.115 -11.242  1.00 93.44           C  
ATOM   3250  C   LEU A 415      21.328   1.994 -11.539  1.00 93.44           C  
ATOM   3251  CB  LEU A 415      19.125   2.812 -12.398  1.00 93.44           C  
ATOM   3252  O   LEU A 415      21.766   1.012 -12.148  1.00 93.44           O  
ATOM   3253  CG  LEU A 415      17.594   2.736 -12.406  1.00 93.44           C  
ATOM   3254  CD1 LEU A 415      17.016   3.611 -13.516  1.00 93.44           C  
ATOM   3255  CD2 LEU A 415      17.125   1.292 -12.562  1.00 93.44           C  
ATOM   3256  N   ASP A 416      22.109   2.961 -11.109  1.00 89.75           N  
ATOM   3257  CA  ASP A 416      23.531   3.027 -11.477  1.00 89.75           C  
ATOM   3258  C   ASP A 416      24.391   2.338 -10.422  1.00 89.75           C  
ATOM   3259  CB  ASP A 416      23.969   4.480 -11.648  1.00 89.75           C  
ATOM   3260  O   ASP A 416      25.609   2.227 -10.586  1.00 89.75           O  
ATOM   3261  CG  ASP A 416      23.688   5.340 -10.430  1.00 89.75           C  
ATOM   3262  OD1 ASP A 416      23.047   4.848  -9.469  1.00 89.75           O  
ATOM   3263  OD2 ASP A 416      24.094   6.523 -10.430  1.00 89.75           O  
ATOM   3264  N   ASP A 417      23.766   1.823  -9.344  1.00 91.81           N  
ATOM   3265  CA  ASP A 417      24.453   1.042  -8.320  1.00 91.81           C  
ATOM   3266  C   ASP A 417      23.469   0.240  -7.477  1.00 91.81           C  
ATOM   3267  CB  ASP A 417      25.281   1.954  -7.418  1.00 91.81           C  
ATOM   3268  O   ASP A 417      23.094   0.653  -6.375  1.00 91.81           O  
ATOM   3269  CG  ASP A 417      26.156   1.187  -6.445  1.00 91.81           C  
ATOM   3270  OD1 ASP A 417      26.312  -0.043  -6.605  1.00 91.81           O  
ATOM   3271  OD2 ASP A 417      26.703   1.816  -5.508  1.00 91.81           O  
ATOM   3272  N   VAL A 418      23.203  -0.984  -7.871  1.00 90.75           N  
ATOM   3273  CA  VAL A 418      22.141  -1.801  -7.297  1.00 90.75           C  
ATOM   3274  C   VAL A 418      22.609  -2.406  -5.977  1.00 90.75           C  
ATOM   3275  CB  VAL A 418      21.688  -2.918  -8.266  1.00 90.75           C  
ATOM   3276  O   VAL A 418      21.797  -2.898  -5.188  1.00 90.75           O  
ATOM   3277  CG1 VAL A 418      21.141  -2.322  -9.562  1.00 90.75           C  
ATOM   3278  CG2 VAL A 418      22.859  -3.865  -8.555  1.00 90.75           C  
ATOM   3279  N   LYS A 419      23.859  -2.342  -5.652  1.00 88.06           N  
ATOM   3280  CA  LYS A 419      24.422  -2.861  -4.410  1.00 88.06           C  
ATOM   3281  C   LYS A 419      24.422  -1.793  -3.320  1.00 88.06           C  
ATOM   3282  CB  LYS A 419      25.844  -3.383  -4.641  1.00 88.06           C  
ATOM   3283  O   LYS A 419      24.781  -2.072  -2.172  1.00 88.06           O  
ATOM   3284  CG  LYS A 419      25.906  -4.594  -5.559  1.00 88.06           C  
ATOM   3285  CD  LYS A 419      25.375  -5.848  -4.875  1.00 88.06           C  
ATOM   3286  CE  LYS A 419      25.641  -7.094  -5.715  1.00 88.06           C  
ATOM   3287  NZ  LYS A 419      25.062  -8.320  -5.074  1.00 88.06           N  
ATOM   3288  N   CYS A 420      24.047  -0.526  -3.773  1.00 87.62           N  
ATOM   3289  CA  CYS A 420      23.875   0.596  -2.857  1.00 87.62           C  
ATOM   3290  C   CYS A 420      25.172   0.883  -2.100  1.00 87.62           C  
ATOM   3291  CB  CYS A 420      22.750   0.313  -1.867  1.00 87.62           C  
ATOM   3292  O   CYS A 420      25.141   1.172  -0.903  1.00 87.62           O  
ATOM   3293  SG  CYS A 420      21.125   0.150  -2.643  1.00 87.62           S  
ATOM   3294  N   GLU A 421      26.281   0.701  -2.818  1.00 83.62           N  
ATOM   3295  CA  GLU A 421      27.562   1.034  -2.209  1.00 83.62           C  
ATOM   3296  C   GLU A 421      27.641   2.512  -1.830  1.00 83.62           C  
ATOM   3297  CB  GLU A 421      28.719   0.682  -3.152  1.00 83.62           C  
ATOM   3298  O   GLU A 421      27.281   3.379  -2.635  1.00 83.62           O  
ATOM   3299  CG  GLU A 421      28.906  -0.813  -3.365  1.00 83.62           C  
ATOM   3300  CD  GLU A 421      30.125  -1.151  -4.219  1.00 83.62           C  
ATOM   3301  OE1 GLU A 421      30.438  -2.354  -4.379  1.00 83.62           O  
ATOM   3302  OE2 GLU A 421      30.766  -0.208  -4.734  1.00 83.62           O  
ATOM   3303  N   GLY A 422      27.875   2.820  -0.501  1.00 75.25           N  
ATOM   3304  CA  GLY A 422      28.000   4.219  -0.121  1.00 75.25           C  
ATOM   3305  C   GLY A 422      26.719   4.789   0.465  1.00 75.25           C  
ATOM   3306  O   GLY A 422      26.672   5.953   0.865  1.00 75.25           O  
ATOM   3307  N   LEU A 423      25.641   3.965   0.481  1.00 81.50           N  
ATOM   3308  CA  LEU A 423      24.375   4.277   1.137  1.00 81.50           C  
ATOM   3309  C   LEU A 423      24.219   3.480   2.428  1.00 81.50           C  
ATOM   3310  CB  LEU A 423      23.188   3.988   0.199  1.00 81.50           C  
ATOM   3311  O   LEU A 423      24.953   2.521   2.662  1.00 81.50           O  
ATOM   3312  CG  LEU A 423      23.203   4.730  -1.140  1.00 81.50           C  
ATOM   3313  CD1 LEU A 423      22.000   4.301  -1.984  1.00 81.50           C  
ATOM   3314  CD2 LEU A 423      23.188   6.238  -0.917  1.00 81.50           C  
ATOM   3315  N   GLU A 424      23.359   3.873   3.344  1.00 76.50           N  
ATOM   3316  CA  GLU A 424      23.094   3.193   4.605  1.00 76.50           C  
ATOM   3317  C   GLU A 424      22.156   2.008   4.406  1.00 76.50           C  
ATOM   3318  CB  GLU A 424      22.500   4.168   5.625  1.00 76.50           C  
ATOM   3319  O   GLU A 424      21.047   1.985   4.953  1.00 76.50           O  
ATOM   3320  CG  GLU A 424      23.469   5.238   6.098  1.00 76.50           C  
ATOM   3321  CD  GLU A 424      22.891   6.148   7.168  1.00 76.50           C  
ATOM   3322  OE1 GLU A 424      23.641   7.000   7.707  1.00 76.50           O  
ATOM   3323  OE2 GLU A 424      21.688   6.012   7.469  1.00 76.50           O  
ATOM   3324  N   GLY A 425      22.453   1.229   3.254  1.00 82.00           N  
ATOM   3325  CA  GLY A 425      21.625   0.090   2.895  1.00 82.00           C  
ATOM   3326  C   GLY A 425      20.594   0.417   1.832  1.00 82.00           C  
ATOM   3327  O   GLY A 425      20.703   1.434   1.144  1.00 82.00           O  
ATOM   3328  N   TYR A 426      19.562  -0.492   1.687  1.00 87.31           N  
ATOM   3329  CA  TYR A 426      18.484  -0.314   0.707  1.00 87.31           C  
ATOM   3330  C   TYR A 426      17.453   0.686   1.206  1.00 87.31           C  
ATOM   3331  CB  TYR A 426      17.812  -1.653   0.396  1.00 87.31           C  
ATOM   3332  O   TYR A 426      17.266   0.847   2.414  1.00 87.31           O  
ATOM   3333  CG  TYR A 426      18.719  -2.635  -0.314  1.00 87.31           C  
ATOM   3334  CD1 TYR A 426      18.781  -2.670  -1.706  1.00 87.31           C  
ATOM   3335  CD2 TYR A 426      19.500  -3.531   0.403  1.00 87.31           C  
ATOM   3336  CE1 TYR A 426      19.609  -3.574  -2.365  1.00 87.31           C  
ATOM   3337  CE2 TYR A 426      20.328  -4.438  -0.245  1.00 87.31           C  
ATOM   3338  OH  TYR A 426      21.203  -5.352  -2.273  1.00 87.31           O  
ATOM   3339  CZ  TYR A 426      20.375  -4.453  -1.627  1.00 87.31           C  
ATOM   3340  N   SER A 427      16.828   1.413   0.293  1.00 88.50           N  
ATOM   3341  CA  SER A 427      15.711   2.283   0.634  1.00 88.50           C  
ATOM   3342  C   SER A 427      14.508   1.477   1.104  1.00 88.50           C  
ATOM   3343  CB  SER A 427      15.320   3.148  -0.565  1.00 88.50           C  
ATOM   3344  O   SER A 427      14.391   0.288   0.796  1.00 88.50           O  
ATOM   3345  OG  SER A 427      16.375   4.016  -0.927  1.00 88.50           O  
ATOM   3346  N   CYS A 428      13.609   2.178   1.873  1.00 87.38           N  
ATOM   3347  CA  CYS A 428      12.547   1.428   2.533  1.00 87.38           C  
ATOM   3348  C   CYS A 428      11.172   1.997   2.182  1.00 87.38           C  
ATOM   3349  CB  CYS A 428      12.742   1.442   4.047  1.00 87.38           C  
ATOM   3350  O   CYS A 428      11.023   3.211   2.023  1.00 87.38           O  
ATOM   3351  SG  CYS A 428      11.398   0.646   4.961  1.00 87.38           S  
ATOM   3352  N   SER A 429      10.250   1.121   2.094  1.00 90.31           N  
ATOM   3353  CA  SER A 429       8.812   1.386   2.004  1.00 90.31           C  
ATOM   3354  C   SER A 429       8.031   0.539   3.004  1.00 90.31           C  
ATOM   3355  CB  SER A 429       8.305   1.116   0.587  1.00 90.31           C  
ATOM   3356  O   SER A 429       8.320  -0.648   3.178  1.00 90.31           O  
ATOM   3357  OG  SER A 429       6.891   1.179   0.541  1.00 90.31           O  
ATOM   3358  N   PRO A 430       7.008   1.244   3.629  1.00 89.00           N  
ATOM   3359  CA  PRO A 430       6.172   0.476   4.555  1.00 89.00           C  
ATOM   3360  C   PRO A 430       5.492  -0.717   3.889  1.00 89.00           C  
ATOM   3361  CB  PRO A 430       5.137   1.499   5.031  1.00 89.00           C  
ATOM   3362  O   PRO A 430       5.172  -1.704   4.555  1.00 89.00           O  
ATOM   3363  CG  PRO A 430       5.805   2.826   4.859  1.00 89.00           C  
ATOM   3364  CD  PRO A 430       6.719   2.748   3.670  1.00 89.00           C  
ATOM   3365  N   ARG A 431       5.375  -0.843   2.574  1.00 90.56           N  
ATOM   3366  CA  ARG A 431       4.703  -1.904   1.830  1.00 90.56           C  
ATOM   3367  C   ARG A 431       5.570  -3.156   1.762  1.00 90.56           C  
ATOM   3368  CB  ARG A 431       4.352  -1.433   0.417  1.00 90.56           C  
ATOM   3369  O   ARG A 431       5.082  -4.238   1.434  1.00 90.56           O  
ATOM   3370  CG  ARG A 431       3.195  -0.448   0.367  1.00 90.56           C  
ATOM   3371  CD  ARG A 431       2.721  -0.207  -1.060  1.00 90.56           C  
ATOM   3372  NE  ARG A 431       1.596   0.722  -1.104  1.00 90.56           N  
ATOM   3373  NH1 ARG A 431      -0.024  -0.905  -0.841  1.00 90.56           N  
ATOM   3374  NH2 ARG A 431      -0.627   1.297  -1.053  1.00 90.56           N  
ATOM   3375  CZ  ARG A 431       0.318   0.369  -0.999  1.00 90.56           C  
ATOM   3376  N   TYR A 432       6.895  -2.994   2.092  1.00 93.38           N  
ATOM   3377  CA  TYR A 432       7.777  -4.156   2.070  1.00 93.38           C  
ATOM   3378  C   TYR A 432       7.371  -5.168   3.133  1.00 93.38           C  
ATOM   3379  CB  TYR A 432       9.234  -3.729   2.287  1.00 93.38           C  
ATOM   3380  O   TYR A 432       7.809  -6.320   3.100  1.00 93.38           O  
ATOM   3381  CG  TYR A 432       9.820  -2.973   1.122  1.00 93.38           C  
ATOM   3382  CD1 TYR A 432       9.242  -3.041  -0.144  1.00 93.38           C  
ATOM   3383  CD2 TYR A 432      10.961  -2.188   1.283  1.00 93.38           C  
ATOM   3384  CE1 TYR A 432       9.789  -2.348  -1.221  1.00 93.38           C  
ATOM   3385  CE2 TYR A 432      11.508  -1.490   0.213  1.00 93.38           C  
ATOM   3386  OH  TYR A 432      11.461  -0.887  -2.096  1.00 93.38           O  
ATOM   3387  CZ  TYR A 432      10.922  -1.576  -1.033  1.00 93.38           C  
ATOM   3388  N   VAL A 433       6.465  -4.660   4.094  1.00 93.25           N  
ATOM   3389  CA  VAL A 433       5.926  -5.586   5.086  1.00 93.25           C  
ATOM   3390  C   VAL A 433       5.281  -6.777   4.383  1.00 93.25           C  
ATOM   3391  CB  VAL A 433       4.898  -4.891   6.008  1.00 93.25           C  
ATOM   3392  O   VAL A 433       5.254  -7.887   4.922  1.00 93.25           O  
ATOM   3393  CG1 VAL A 433       3.629  -4.543   5.238  1.00 93.25           C  
ATOM   3394  CG2 VAL A 433       4.570  -5.785   7.207  1.00 93.25           C  
ATOM   3395  N   LEU A 434       4.715  -6.629   3.172  1.00 92.75           N  
ATOM   3396  CA  LEU A 434       4.027  -7.660   2.404  1.00 92.75           C  
ATOM   3397  C   LEU A 434       5.012  -8.711   1.906  1.00 92.75           C  
ATOM   3398  CB  LEU A 434       3.283  -7.043   1.220  1.00 92.75           C  
ATOM   3399  O   LEU A 434       4.609  -9.812   1.514  1.00 92.75           O  
ATOM   3400  CG  LEU A 434       2.141  -6.086   1.562  1.00 92.75           C  
ATOM   3401  CD1 LEU A 434       1.598  -5.434   0.296  1.00 92.75           C  
ATOM   3402  CD2 LEU A 434       1.031  -6.820   2.309  1.00 92.75           C  
ATOM   3403  N   ASN A 435       6.281  -8.422   1.884  1.00 94.81           N  
ATOM   3404  CA  ASN A 435       7.324  -9.359   1.476  1.00 94.81           C  
ATOM   3405  C   ASN A 435       7.723 -10.289   2.619  1.00 94.81           C  
ATOM   3406  CB  ASN A 435       8.547  -8.602   0.956  1.00 94.81           C  
ATOM   3407  O   ASN A 435       8.367 -11.312   2.395  1.00 94.81           O  
ATOM   3408  CG  ASN A 435       9.477  -9.484   0.144  1.00 94.81           C  
ATOM   3409  ND2 ASN A 435      10.781  -9.234   0.256  1.00 94.81           N  
ATOM   3410  OD1 ASN A 435       9.031 -10.375  -0.578  1.00 94.81           O  
ATOM   3411  N   LEU A 436       7.395  -9.945   3.885  1.00 93.31           N  
ATOM   3412  CA  LEU A 436       7.625 -10.836   5.016  1.00 93.31           C  
ATOM   3413  C   LEU A 436       6.617 -11.984   5.023  1.00 93.31           C  
ATOM   3414  CB  LEU A 436       7.543 -10.062   6.336  1.00 93.31           C  
ATOM   3415  O   LEU A 436       5.418 -11.758   4.848  1.00 93.31           O  
ATOM   3416  CG  LEU A 436       8.484  -8.867   6.477  1.00 93.31           C  
ATOM   3417  CD1 LEU A 436       8.289  -8.195   7.832  1.00 93.31           C  
ATOM   3418  CD2 LEU A 436       9.930  -9.297   6.289  1.00 93.31           C  
ATOM   3419  N   ARG A 437       7.062 -13.156   5.156  1.00 89.75           N  
ATOM   3420  CA  ARG A 437       6.199 -14.328   5.098  1.00 89.75           C  
ATOM   3421  C   ARG A 437       5.211 -14.336   6.258  1.00 89.75           C  
ATOM   3422  CB  ARG A 437       7.031 -15.609   5.109  1.00 89.75           C  
ATOM   3423  O   ARG A 437       5.574 -14.023   7.395  1.00 89.75           O  
ATOM   3424  CG  ARG A 437       7.805 -15.859   3.824  1.00 89.75           C  
ATOM   3425  CD  ARG A 437       8.594 -17.156   3.879  1.00 89.75           C  
ATOM   3426  NE  ARG A 437       7.727 -18.312   3.705  1.00 89.75           N  
ATOM   3427  NH1 ARG A 437       9.453 -19.859   3.678  1.00 89.75           N  
ATOM   3428  NH2 ARG A 437       7.277 -20.562   3.455  1.00 89.75           N  
ATOM   3429  CZ  ARG A 437       8.156 -19.578   3.613  1.00 89.75           C  
ATOM   3430  N   ARG A 438       4.066 -14.719   6.043  1.00 83.69           N  
ATOM   3431  CA  ARG A 438       2.996 -14.773   7.031  1.00 83.69           C  
ATOM   3432  C   ARG A 438       3.266 -15.844   8.078  1.00 83.69           C  
ATOM   3433  CB  ARG A 438       1.647 -15.023   6.355  1.00 83.69           C  
ATOM   3434  O   ARG A 438       2.947 -15.672   9.258  1.00 83.69           O  
ATOM   3435  CG  ARG A 438       1.140 -13.852   5.535  1.00 83.69           C  
ATOM   3436  CD  ARG A 438      -0.235 -14.125   4.941  1.00 83.69           C  
ATOM   3437  NE  ARG A 438      -0.806 -12.938   4.324  1.00 83.69           N  
ATOM   3438  NH1 ARG A 438      -2.936 -13.805   4.125  1.00 83.69           N  
ATOM   3439  NH2 ARG A 438      -2.490 -11.680   3.395  1.00 83.69           N  
ATOM   3440  CZ  ARG A 438      -2.076 -12.812   3.949  1.00 83.69           C  
ATOM   3441  N   ASP A 439       3.895 -16.938   7.598  1.00 80.69           N  
ATOM   3442  CA  ASP A 439       4.141 -18.078   8.484  1.00 80.69           C  
ATOM   3443  C   ASP A 439       5.246 -17.766   9.484  1.00 80.69           C  
ATOM   3444  CB  ASP A 439       4.504 -19.328   7.672  1.00 80.69           C  
ATOM   3445  O   ASP A 439       5.336 -18.391  10.539  1.00 80.69           O  
ATOM   3446  CG  ASP A 439       5.672 -19.094   6.727  1.00 80.69           C  
ATOM   3447  OD1 ASP A 439       6.035 -17.922   6.477  1.00 80.69           O  
ATOM   3448  OD2 ASP A 439       6.230 -20.094   6.223  1.00 80.69           O  
ATOM   3449  N   GLY A 440       6.039 -16.766   9.258  1.00 74.31           N  
ATOM   3450  CA  GLY A 440       7.125 -16.328  10.125  1.00 74.31           C  
ATOM   3451  C   GLY A 440       6.680 -15.383  11.219  1.00 74.31           C  
ATOM   3452  O   GLY A 440       7.348 -15.258  12.250  1.00 74.31           O  
ATOM   3453  N   GLY A 441       5.465 -14.742  11.109  1.00 82.75           N  
ATOM   3454  CA  GLY A 441       4.824 -13.906  12.109  1.00 82.75           C  
ATOM   3455  C   GLY A 441       5.484 -12.547  12.258  1.00 82.75           C  
ATOM   3456  O   GLY A 441       5.059 -11.727  13.070  1.00 82.75           O  
ATOM   3457  N   GLU A 442       6.625 -12.297  11.547  1.00 88.50           N  
ATOM   3458  CA  GLU A 442       7.418 -11.078  11.633  1.00 88.50           C  
ATOM   3459  C   GLU A 442       6.641  -9.883  11.086  1.00 88.50           C  
ATOM   3460  CB  GLU A 442       8.734 -11.234  10.875  1.00 88.50           C  
ATOM   3461  O   GLU A 442       6.703  -8.781  11.648  1.00 88.50           O  
ATOM   3462  CG  GLU A 442       9.719 -12.195  11.539  1.00 88.50           C  
ATOM   3463  CD  GLU A 442       9.578 -13.625  11.055  1.00 88.50           C  
ATOM   3464  OE1 GLU A 442      10.508 -14.438  11.281  1.00 88.50           O  
ATOM   3465  OE2 GLU A 442       8.539 -13.938  10.438  1.00 88.50           O  
ATOM   3466  N   GLY A 443       5.934 -10.047   9.945  1.00 90.69           N  
ATOM   3467  CA  GLY A 443       5.109  -8.992   9.367  1.00 90.69           C  
ATOM   3468  C   GLY A 443       3.990  -8.547  10.289  1.00 90.69           C  
ATOM   3469  O   GLY A 443       3.795  -7.348  10.500  1.00 90.69           O  
ATOM   3470  N   LEU A 444       3.221  -9.492  10.852  1.00 89.81           N  
ATOM   3471  CA  LEU A 444       2.125  -9.203  11.773  1.00 89.81           C  
ATOM   3472  C   LEU A 444       2.650  -8.609  13.078  1.00 89.81           C  
ATOM   3473  CB  LEU A 444       1.313 -10.469  12.062  1.00 89.81           C  
ATOM   3474  O   LEU A 444       2.027  -7.711  13.648  1.00 89.81           O  
ATOM   3475  CG  LEU A 444       0.418 -10.969  10.930  1.00 89.81           C  
ATOM   3476  CD1 LEU A 444      -0.158 -12.336  11.281  1.00 89.81           C  
ATOM   3477  CD2 LEU A 444      -0.699  -9.969  10.641  1.00 89.81           C  
ATOM   3478  N   THR A 445       3.807  -9.039  13.555  1.00 89.50           N  
ATOM   3479  CA  THR A 445       4.461  -8.508  14.742  1.00 89.50           C  
ATOM   3480  C   THR A 445       4.898  -7.062  14.516  1.00 89.50           C  
ATOM   3481  CB  THR A 445       5.680  -9.359  15.141  1.00 89.50           C  
ATOM   3482  O   THR A 445       4.676  -6.195  15.367  1.00 89.50           O  
ATOM   3483  CG2 THR A 445       6.395  -8.758  16.359  1.00 89.50           C  
ATOM   3484  OG1 THR A 445       5.246 -10.680  15.461  1.00 89.50           O  
ATOM   3485  N   LEU A 446       5.508  -6.793  13.375  1.00 92.12           N  
ATOM   3486  CA  LEU A 446       5.906  -5.438  13.016  1.00 92.12           C  
ATOM   3487  C   LEU A 446       4.695  -4.508  12.977  1.00 92.12           C  
ATOM   3488  CB  LEU A 446       6.613  -5.430  11.656  1.00 92.12           C  
ATOM   3489  O   LEU A 446       4.742  -3.402  13.523  1.00 92.12           O  
ATOM   3490  CG  LEU A 446       7.211  -4.094  11.211  1.00 92.12           C  
ATOM   3491  CD1 LEU A 446       8.391  -3.719  12.109  1.00 92.12           C  
ATOM   3492  CD2 LEU A 446       7.645  -4.160   9.750  1.00 92.12           C  
ATOM   3493  N   ILE A 447       3.570  -4.945  12.383  1.00 92.12           N  
ATOM   3494  CA  ILE A 447       2.328  -4.188  12.258  1.00 92.12           C  
ATOM   3495  C   ILE A 447       1.722  -3.969  13.641  1.00 92.12           C  
ATOM   3496  CB  ILE A 447       1.316  -4.906  11.336  1.00 92.12           C  
ATOM   3497  O   ILE A 447       1.335  -2.850  13.984  1.00 92.12           O  
ATOM   3498  CG1 ILE A 447       1.816  -4.902   9.891  1.00 92.12           C  
ATOM   3499  CG2 ILE A 447      -0.065  -4.254  11.445  1.00 92.12           C  
ATOM   3500  CD1 ILE A 447       1.018  -5.801   8.953  1.00 92.12           C  
ATOM   3501  N   GLY A 448       1.581  -5.008  14.414  1.00 90.00           N  
ATOM   3502  CA  GLY A 448       1.003  -4.965  15.750  1.00 90.00           C  
ATOM   3503  C   GLY A 448       1.781  -4.082  16.703  1.00 90.00           C  
ATOM   3504  O   GLY A 448       1.196  -3.275  17.438  1.00 90.00           O  
ATOM   3505  N   VAL A 449       3.084  -4.164  16.766  1.00 88.12           N  
ATOM   3506  CA  VAL A 449       3.955  -3.381  17.641  1.00 88.12           C  
ATOM   3507  C   VAL A 449       3.934  -1.916  17.219  1.00 88.12           C  
ATOM   3508  CB  VAL A 449       5.402  -3.920  17.625  1.00 88.12           C  
ATOM   3509  O   VAL A 449       3.896  -1.016  18.047  1.00 88.12           O  
ATOM   3510  CG1 VAL A 449       6.348  -2.953  18.344  1.00 88.12           C  
ATOM   3511  CG2 VAL A 449       5.465  -5.305  18.266  1.00 88.12           C  
ATOM   3512  N   SER A 450       3.977  -1.661  15.906  1.00 90.31           N  
ATOM   3513  CA  SER A 450       3.869  -0.301  15.391  1.00 90.31           C  
ATOM   3514  C   SER A 450       2.549   0.343  15.805  1.00 90.31           C  
ATOM   3515  CB  SER A 450       3.996  -0.295  13.867  1.00 90.31           C  
ATOM   3516  O   SER A 450       2.512   1.525  16.156  1.00 90.31           O  
ATOM   3517  OG  SER A 450       3.863   1.021  13.359  1.00 90.31           O  
ATOM   3518  N   TRP A 451       1.499  -0.414  15.711  1.00 89.62           N  
ATOM   3519  CA  TRP A 451       0.190   0.052  16.156  1.00 89.62           C  
ATOM   3520  C   TRP A 451       0.224   0.432  17.625  1.00 89.62           C  
ATOM   3521  CB  TRP A 451      -0.874  -1.023  15.914  1.00 89.62           C  
ATOM   3522  O   TRP A 451      -0.236   1.512  18.016  1.00 89.62           O  
ATOM   3523  CG  TRP A 451      -2.197  -0.724  16.562  1.00 89.62           C  
ATOM   3524  CD1 TRP A 451      -2.652  -1.184  17.766  1.00 89.62           C  
ATOM   3525  CD2 TRP A 451      -3.236   0.100  16.016  1.00 89.62           C  
ATOM   3526  CE2 TRP A 451      -4.297   0.096  16.953  1.00 89.62           C  
ATOM   3527  CE3 TRP A 451      -3.377   0.844  14.844  1.00 89.62           C  
ATOM   3528  NE1 TRP A 451      -3.914  -0.694  18.000  1.00 89.62           N  
ATOM   3529  CH2 TRP A 451      -5.590   1.525  15.586  1.00 89.62           C  
ATOM   3530  CZ2 TRP A 451      -5.480   0.807  16.750  1.00 89.62           C  
ATOM   3531  CZ3 TRP A 451      -4.555   1.551  14.633  1.00 89.62           C  
ATOM   3532  N   ASN A 452       0.718  -0.435  18.391  1.00 84.94           N  
ATOM   3533  CA  ASN A 452       0.804  -0.216  19.828  1.00 84.94           C  
ATOM   3534  C   ASN A 452       1.640   1.018  20.156  1.00 84.94           C  
ATOM   3535  CB  ASN A 452       1.381  -1.450  20.531  1.00 84.94           C  
ATOM   3536  O   ASN A 452       1.276   1.802  21.047  1.00 84.94           O  
ATOM   3537  CG  ASN A 452       0.324  -2.490  20.844  1.00 84.94           C  
ATOM   3538  ND2 ASN A 452       0.751  -3.732  21.031  1.00 84.94           N  
ATOM   3539  OD1 ASN A 452      -0.867  -2.178  20.922  1.00 84.94           O  
ATOM   3540  N   LEU A 453       2.812   1.143  19.500  1.00 85.56           N  
ATOM   3541  CA  LEU A 453       3.656   2.318  19.672  1.00 85.56           C  
ATOM   3542  C   LEU A 453       2.908   3.590  19.297  1.00 85.56           C  
ATOM   3543  CB  LEU A 453       4.934   2.193  18.844  1.00 85.56           C  
ATOM   3544  O   LEU A 453       2.990   4.602  20.000  1.00 85.56           O  
ATOM   3545  CG  LEU A 453       5.922   1.108  19.281  1.00 85.56           C  
ATOM   3546  CD1 LEU A 453       7.074   1.014  18.281  1.00 85.56           C  
ATOM   3547  CD2 LEU A 453       6.441   1.389  20.688  1.00 85.56           C  
ATOM   3548  N   TRP A 454       2.217   3.562  18.203  1.00 86.00           N  
ATOM   3549  CA  TRP A 454       1.451   4.699  17.703  1.00 86.00           C  
ATOM   3550  C   TRP A 454       0.280   5.016  18.625  1.00 86.00           C  
ATOM   3551  CB  TRP A 454       0.939   4.422  16.281  1.00 86.00           C  
ATOM   3552  O   TRP A 454       0.058   6.176  18.984  1.00 86.00           O  
ATOM   3553  CG  TRP A 454       0.130   5.539  15.695  1.00 86.00           C  
ATOM   3554  CD1 TRP A 454       0.604   6.684  15.117  1.00 86.00           C  
ATOM   3555  CD2 TRP A 454      -1.298   5.621  15.641  1.00 86.00           C  
ATOM   3556  CE2 TRP A 454      -1.621   6.844  15.016  1.00 86.00           C  
ATOM   3557  CE3 TRP A 454      -2.336   4.781  16.062  1.00 86.00           C  
ATOM   3558  NE1 TRP A 454      -0.444   7.473  14.703  1.00 86.00           N  
ATOM   3559  CH2 TRP A 454      -3.938   6.402  15.211  1.00 86.00           C  
ATOM   3560  CZ2 TRP A 454      -2.941   7.246  14.789  1.00 86.00           C  
ATOM   3561  CZ3 TRP A 454      -3.648   5.180  15.844  1.00 86.00           C  
ATOM   3562  N   PHE A 455      -0.485   4.020  18.906  1.00 82.44           N  
ATOM   3563  CA  PHE A 455      -1.671   4.164  19.734  1.00 82.44           C  
ATOM   3564  C   PHE A 455      -1.312   4.781  21.094  1.00 82.44           C  
ATOM   3565  CB  PHE A 455      -2.354   2.811  19.953  1.00 82.44           C  
ATOM   3566  O   PHE A 455      -2.029   5.648  21.594  1.00 82.44           O  
ATOM   3567  CG  PHE A 455      -3.732   2.910  20.547  1.00 82.44           C  
ATOM   3568  CD1 PHE A 455      -3.912   2.873  21.922  1.00 82.44           C  
ATOM   3569  CD2 PHE A 455      -4.848   3.039  19.719  1.00 82.44           C  
ATOM   3570  CE1 PHE A 455      -5.188   2.965  22.469  1.00 82.44           C  
ATOM   3571  CE2 PHE A 455      -6.125   3.133  20.281  1.00 82.44           C  
ATOM   3572  CZ  PHE A 455      -6.293   3.094  21.641  1.00 82.44           C  
ATOM   3573  N   ASN A 456      -0.230   4.434  21.641  1.00 76.25           N  
ATOM   3574  CA  ASN A 456       0.198   4.855  22.969  1.00 76.25           C  
ATOM   3575  C   ASN A 456       0.857   6.230  22.938  1.00 76.25           C  
ATOM   3576  CB  ASN A 456       1.150   3.824  23.578  1.00 76.25           C  
ATOM   3577  O   ASN A 456       1.182   6.793  23.984  1.00 76.25           O  
ATOM   3578  CG  ASN A 456       0.445   2.547  23.984  1.00 76.25           C  
ATOM   3579  ND2 ASN A 456       1.122   1.417  23.828  1.00 76.25           N  
ATOM   3580  OD1 ASN A 456      -0.701   2.574  24.453  1.00 76.25           O  
ATOM   3581  N   SER A 457       1.085   6.703  21.781  1.00 76.38           N  
ATOM   3582  CA  SER A 457       1.664   8.031  21.609  1.00 76.38           C  
ATOM   3583  C   SER A 457       0.609   9.125  21.766  1.00 76.38           C  
ATOM   3584  CB  SER A 457       2.324   8.148  20.234  1.00 76.38           C  
ATOM   3585  O   SER A 457       0.940  10.305  21.844  1.00 76.38           O  
ATOM   3586  OG  SER A 457       3.406   7.238  20.109  1.00 76.38           O  
ATOM   3587  N   PHE A 458      -0.778   8.672  21.969  1.00 71.50           N  
ATOM   3588  CA  PHE A 458      -1.897   9.586  22.172  1.00 71.50           C  
ATOM   3589  C   PHE A 458      -2.367   9.562  23.625  1.00 71.50           C  
ATOM   3590  CB  PHE A 458      -3.057   9.234  21.234  1.00 71.50           C  
ATOM   3591  O   PHE A 458      -2.641   8.492  24.172  1.00 71.50           O  
ATOM   3592  CG  PHE A 458      -2.748   9.445  19.781  1.00 71.50           C  
ATOM   3593  CD1 PHE A 458      -3.061  10.648  19.156  1.00 71.50           C  
ATOM   3594  CD2 PHE A 458      -2.146   8.438  19.031  1.00 71.50           C  
ATOM   3595  CE1 PHE A 458      -2.777  10.844  17.797  1.00 71.50           C  
ATOM   3596  CE2 PHE A 458      -1.858   8.633  17.688  1.00 71.50           C  
ATOM   3597  CZ  PHE A 458      -2.176   9.828  17.062  1.00 71.50           C  
ATOM   3598  N   PRO A 459      -2.307  10.750  24.328  1.00 66.44           N  
ATOM   3599  CA  PRO A 459      -2.793  10.852  25.703  1.00 66.44           C  
ATOM   3600  C   PRO A 459      -4.281  10.523  25.828  1.00 66.44           C  
ATOM   3601  CB  PRO A 459      -2.523  12.312  26.062  1.00 66.44           C  
ATOM   3602  O   PRO A 459      -4.695   9.898  26.812  1.00 66.44           O  
ATOM   3603  CG  PRO A 459      -1.599  12.805  25.000  1.00 66.44           C  
ATOM   3604  CD  PRO A 459      -1.693  11.883  23.812  1.00 66.44           C  
ATOM   3605  N   ALA A 460      -5.172  10.734  24.734  1.00 64.69           N  
ATOM   3606  CA  ALA A 460      -6.617  10.516  24.719  1.00 64.69           C  
ATOM   3607  C   ALA A 460      -7.023   9.711  23.484  1.00 64.69           C  
ATOM   3608  CB  ALA A 460      -7.359  11.852  24.734  1.00 64.69           C  
ATOM   3609  O   ALA A 460      -8.211   9.586  23.172  1.00 64.69           O  
ATOM   3610  N   ARG A 461      -6.359   8.555  23.250  1.00 73.88           N  
ATOM   3611  CA  ARG A 461      -6.648   7.664  22.141  1.00 73.88           C  
ATOM   3612  C   ARG A 461      -6.684   8.438  20.812  1.00 73.88           C  
ATOM   3613  CB  ARG A 461      -7.980   6.945  22.359  1.00 73.88           C  
ATOM   3614  O   ARG A 461      -6.965   9.633  20.797  1.00 73.88           O  
ATOM   3615  CG  ARG A 461      -7.980   6.000  23.547  1.00 73.88           C  
ATOM   3616  CD  ARG A 461      -9.289   5.230  23.656  1.00 73.88           C  
ATOM   3617  NE  ARG A 461      -9.297   4.352  24.828  1.00 73.88           N  
ATOM   3618  NH1 ARG A 461     -11.430   3.537  24.438  1.00 73.88           N  
ATOM   3619  NH2 ARG A 461     -10.219   2.805  26.250  1.00 73.88           N  
ATOM   3620  CZ  ARG A 461     -10.312   3.566  25.172  1.00 73.88           C  
ATOM   3621  N   PRO A 462      -6.199   7.824  19.750  1.00 73.25           N  
ATOM   3622  CA  PRO A 462      -6.227   8.469  18.438  1.00 73.25           C  
ATOM   3623  C   PRO A 462      -7.637   8.867  18.000  1.00 73.25           C  
ATOM   3624  CB  PRO A 462      -5.648   7.402  17.500  1.00 73.25           C  
ATOM   3625  O   PRO A 462      -8.602   8.164  18.312  1.00 73.25           O  
ATOM   3626  CG  PRO A 462      -4.941   6.449  18.406  1.00 73.25           C  
ATOM   3627  CD  PRO A 462      -5.598   6.496  19.766  1.00 73.25           C  
ATOM   3628  N   ALA A 463      -7.785  10.086  17.375  1.00 70.94           N  
ATOM   3629  CA  ALA A 463      -9.062  10.531  16.828  1.00 70.94           C  
ATOM   3630  C   ALA A 463      -9.562   9.570  15.750  1.00 70.94           C  
ATOM   3631  CB  ALA A 463      -8.945  11.945  16.266  1.00 70.94           C  
ATOM   3632  O   ALA A 463      -8.758   8.898  15.094  1.00 70.94           O  
ATOM   3633  N   GLU A 464     -10.883   9.469  15.547  1.00 67.69           N  
ATOM   3634  CA  GLU A 464     -11.539   8.625  14.555  1.00 67.69           C  
ATOM   3635  C   GLU A 464     -11.086   8.977  13.141  1.00 67.69           C  
ATOM   3636  CB  GLU A 464     -13.062   8.742  14.664  1.00 67.69           C  
ATOM   3637  O   GLU A 464     -10.992   8.102  12.281  1.00 67.69           O  
ATOM   3638  CG  GLU A 464     -13.656   7.961  15.828  1.00 67.69           C  
ATOM   3639  CD  GLU A 464     -15.172   8.031  15.883  1.00 67.69           C  
ATOM   3640  OE1 GLU A 464     -15.773   7.457  16.828  1.00 67.69           O  
ATOM   3641  OE2 GLU A 464     -15.766   8.656  14.977  1.00 67.69           O  
ATOM   3642  N   ALA A 465     -10.641  10.211  12.914  1.00 65.25           N  
ATOM   3643  CA  ALA A 465     -10.258  10.711  11.594  1.00 65.25           C  
ATOM   3644  C   ALA A 465      -8.797  10.398  11.297  1.00 65.25           C  
ATOM   3645  CB  ALA A 465     -10.516  12.211  11.500  1.00 65.25           C  
ATOM   3646  O   ALA A 465      -8.367  10.438  10.141  1.00 65.25           O  
ATOM   3647  N   GLU A 466      -8.008   9.953  12.422  1.00 72.19           N  
ATOM   3648  CA  GLU A 466      -6.590   9.656  12.242  1.00 72.19           C  
ATOM   3649  C   GLU A 466      -6.387   8.219  11.773  1.00 72.19           C  
ATOM   3650  CB  GLU A 466      -5.820   9.898  13.547  1.00 72.19           C  
ATOM   3651  O   GLU A 466      -6.977   7.285  12.328  1.00 72.19           O  
ATOM   3652  CG  GLU A 466      -5.672  11.367  13.914  1.00 72.19           C  
ATOM   3653  CD  GLU A 466      -4.793  11.594  15.125  1.00 72.19           C  
ATOM   3654  OE1 GLU A 466      -4.363  12.750  15.359  1.00 72.19           O  
ATOM   3655  OE2 GLU A 466      -4.527  10.617  15.859  1.00 72.19           O  
ATOM   3656  N   ILE A 467      -5.707   8.062  10.688  1.00 71.56           N  
ATOM   3657  CA  ILE A 467      -5.410   6.734  10.172  1.00 71.56           C  
ATOM   3658  C   ILE A 467      -3.951   6.383  10.453  1.00 71.56           C  
ATOM   3659  CB  ILE A 467      -5.703   6.641   8.656  1.00 71.56           C  
ATOM   3660  O   ILE A 467      -3.051   7.172  10.164  1.00 71.56           O  
ATOM   3661  CG1 ILE A 467      -7.176   6.957   8.375  1.00 71.56           C  
ATOM   3662  CG2 ILE A 467      -5.328   5.258   8.117  1.00 71.56           C  
ATOM   3663  CD1 ILE A 467      -7.516   7.066   6.898  1.00 71.56           C  
ATOM   3664  N   SER A 468      -3.824   5.234  11.070  1.00 80.38           N  
ATOM   3665  CA  SER A 468      -2.473   4.762  11.352  1.00 80.38           C  
ATOM   3666  C   SER A 468      -1.918   3.939  10.195  1.00 80.38           C  
ATOM   3667  CB  SER A 468      -2.457   3.932  12.641  1.00 80.38           C  
ATOM   3668  O   SER A 468      -2.664   3.229   9.523  1.00 80.38           O  
ATOM   3669  OG  SER A 468      -2.945   2.623  12.398  1.00 80.38           O  
ATOM   3670  N   GLU A 469      -0.656   4.137   9.836  1.00 80.94           N  
ATOM   3671  CA  GLU A 469       0.039   3.324   8.844  1.00 80.94           C  
ATOM   3672  C   GLU A 469      -0.139   1.834   9.125  1.00 80.94           C  
ATOM   3673  CB  GLU A 469       1.528   3.678   8.805  1.00 80.94           C  
ATOM   3674  O   GLU A 469      -0.251   1.030   8.195  1.00 80.94           O  
ATOM   3675  CG  GLU A 469       2.279   3.051   7.641  1.00 80.94           C  
ATOM   3676  CD  GLU A 469       1.774   3.514   6.281  1.00 80.94           C  
ATOM   3677  OE1 GLU A 469       1.873   2.740   5.305  1.00 80.94           O  
ATOM   3678  OE2 GLU A 469       1.276   4.656   6.199  1.00 80.94           O  
ATOM   3679  N   SER A 470      -0.225   1.395  10.352  1.00 88.06           N  
ATOM   3680  CA  SER A 470      -0.409   0.018  10.797  1.00 88.06           C  
ATOM   3681  C   SER A 470      -1.775  -0.519  10.383  1.00 88.06           C  
ATOM   3682  CB  SER A 470      -0.250  -0.080  12.312  1.00 88.06           C  
ATOM   3683  O   SER A 470      -1.899  -1.681   9.992  1.00 88.06           O  
ATOM   3684  OG  SER A 470       1.054   0.311  12.711  1.00 88.06           O  
ATOM   3685  N   GLU A 471      -2.824   0.334  10.492  1.00 86.62           N  
ATOM   3686  CA  GLU A 471      -4.160  -0.034  10.023  1.00 86.62           C  
ATOM   3687  C   GLU A 471      -4.168  -0.287   8.523  1.00 86.62           C  
ATOM   3688  CB  GLU A 471      -5.172   1.056  10.383  1.00 86.62           C  
ATOM   3689  O   GLU A 471      -4.777  -1.251   8.055  1.00 86.62           O  
ATOM   3690  CG  GLU A 471      -5.508   1.123  11.867  1.00 86.62           C  
ATOM   3691  CD  GLU A 471      -6.426   2.279  12.219  1.00 86.62           C  
ATOM   3692  OE1 GLU A 471      -7.105   2.215  13.273  1.00 86.62           O  
ATOM   3693  OE2 GLU A 471      -6.473   3.256  11.445  1.00 86.62           O  
ATOM   3694  N   HIS A 472      -3.490   0.593   7.785  1.00 82.12           N  
ATOM   3695  CA  HIS A 472      -3.361   0.447   6.340  1.00 82.12           C  
ATOM   3696  C   HIS A 472      -2.584  -0.814   5.980  1.00 82.12           C  
ATOM   3697  CB  HIS A 472      -2.680   1.676   5.734  1.00 82.12           C  
ATOM   3698  O   HIS A 472      -2.980  -1.560   5.082  1.00 82.12           O  
ATOM   3699  CG  HIS A 472      -2.660   1.677   4.238  1.00 82.12           C  
ATOM   3700  CD2 HIS A 472      -1.633   1.773   3.363  1.00 82.12           C  
ATOM   3701  ND1 HIS A 472      -3.807   1.571   3.482  1.00 82.12           N  
ATOM   3702  CE1 HIS A 472      -3.482   1.603   2.199  1.00 82.12           C  
ATOM   3703  NE2 HIS A 472      -2.170   1.725   2.102  1.00 82.12           N  
ATOM   3704  N   LEU A 473      -1.484  -1.125   6.633  1.00 88.19           N  
ATOM   3705  CA  LEU A 473      -0.651  -2.299   6.395  1.00 88.19           C  
ATOM   3706  C   LEU A 473      -1.405  -3.578   6.738  1.00 88.19           C  
ATOM   3707  CB  LEU A 473       0.640  -2.215   7.211  1.00 88.19           C  
ATOM   3708  O   LEU A 473      -1.312  -4.574   6.016  1.00 88.19           O  
ATOM   3709  CG  LEU A 473       1.624  -1.114   6.816  1.00 88.19           C  
ATOM   3710  CD1 LEU A 473       2.787  -1.063   7.801  1.00 88.19           C  
ATOM   3711  CD2 LEU A 473       2.129  -1.334   5.395  1.00 88.19           C  
ATOM   3712  N   PHE A 474      -2.170  -3.486   7.828  1.00 89.56           N  
ATOM   3713  CA  PHE A 474      -2.965  -4.637   8.234  1.00 89.56           C  
ATOM   3714  C   PHE A 474      -4.055  -4.938   7.211  1.00 89.56           C  
ATOM   3715  CB  PHE A 474      -3.592  -4.398   9.609  1.00 89.56           C  
ATOM   3716  O   PHE A 474      -4.328  -6.098   6.910  1.00 89.56           O  
ATOM   3717  CG  PHE A 474      -4.359  -5.578  10.148  1.00 89.56           C  
ATOM   3718  CD1 PHE A 474      -5.629  -5.414  10.688  1.00 89.56           C  
ATOM   3719  CD2 PHE A 474      -3.809  -6.852  10.109  1.00 89.56           C  
ATOM   3720  CE1 PHE A 474      -6.340  -6.504  11.180  1.00 89.56           C  
ATOM   3721  CE2 PHE A 474      -4.512  -7.945  10.602  1.00 89.56           C  
ATOM   3722  CZ  PHE A 474      -5.777  -7.770  11.133  1.00 89.56           C  
ATOM   3723  N   HIS A 475      -4.691  -3.857   6.734  1.00 85.88           N  
ATOM   3724  CA  HIS A 475      -5.711  -4.008   5.703  1.00 85.88           C  
ATOM   3725  C   HIS A 475      -5.148  -4.707   4.469  1.00 85.88           C  
ATOM   3726  CB  HIS A 475      -6.293  -2.646   5.320  1.00 85.88           C  
ATOM   3727  O   HIS A 475      -5.801  -5.574   3.889  1.00 85.88           O  
ATOM   3728  CG  HIS A 475      -7.500  -2.734   4.441  1.00 85.88           C  
ATOM   3729  CD2 HIS A 475      -8.305  -3.781   4.141  1.00 85.88           C  
ATOM   3730  ND1 HIS A 475      -8.000  -1.650   3.756  1.00 85.88           N  
ATOM   3731  CE1 HIS A 475      -9.062  -2.027   3.066  1.00 85.88           C  
ATOM   3732  NE2 HIS A 475      -9.273  -3.314   3.281  1.00 85.88           N  
ATOM   3733  N   GLN A 476      -3.980  -4.344   4.012  1.00 84.50           N  
ATOM   3734  CA  GLN A 476      -3.305  -4.965   2.879  1.00 84.50           C  
ATOM   3735  C   GLN A 476      -2.988  -6.434   3.162  1.00 84.50           C  
ATOM   3736  CB  GLN A 476      -2.021  -4.211   2.537  1.00 84.50           C  
ATOM   3737  O   GLN A 476      -3.109  -7.281   2.277  1.00 84.50           O  
ATOM   3738  CG  GLN A 476      -2.260  -2.820   1.961  1.00 84.50           C  
ATOM   3739  CD  GLN A 476      -0.976  -2.129   1.542  1.00 84.50           C  
ATOM   3740  NE2 GLN A 476      -0.827  -0.869   1.933  1.00 84.50           N  
ATOM   3741  OE1 GLN A 476      -0.125  -2.725   0.873  1.00 84.50           O  
ATOM   3742  N   PHE A 477      -2.633  -6.664   4.406  1.00 85.94           N  
ATOM   3743  CA  PHE A 477      -2.342  -8.023   4.848  1.00 85.94           C  
ATOM   3744  C   PHE A 477      -3.588  -8.891   4.773  1.00 85.94           C  
ATOM   3745  CB  PHE A 477      -1.790  -8.016   6.277  1.00 85.94           C  
ATOM   3746  O   PHE A 477      -3.510 -10.070   4.406  1.00 85.94           O  
ATOM   3747  CG  PHE A 477      -1.184  -9.328   6.699  1.00 85.94           C  
ATOM   3748  CD1 PHE A 477      -1.966 -10.312   7.293  1.00 85.94           C  
ATOM   3749  CD2 PHE A 477       0.169  -9.570   6.508  1.00 85.94           C  
ATOM   3750  CE1 PHE A 477      -1.406 -11.523   7.684  1.00 85.94           C  
ATOM   3751  CE2 PHE A 477       0.735 -10.781   6.898  1.00 85.94           C  
ATOM   3752  CZ  PHE A 477      -0.055 -11.758   7.488  1.00 85.94           C  
ATOM   3753  N   LEU A 478      -4.789  -8.383   5.055  1.00 86.69           N  
ATOM   3754  CA  LEU A 478      -6.062  -9.094   5.039  1.00 86.69           C  
ATOM   3755  C   LEU A 478      -6.410  -9.562   3.631  1.00 86.69           C  
ATOM   3756  CB  LEU A 478      -7.180  -8.203   5.586  1.00 86.69           C  
ATOM   3757  O   LEU A 478      -7.152 -10.531   3.459  1.00 86.69           O  
ATOM   3758  CG  LEU A 478      -7.082  -7.816   7.062  1.00 86.69           C  
ATOM   3759  CD1 LEU A 478      -8.266  -6.941   7.461  1.00 86.69           C  
ATOM   3760  CD2 LEU A 478      -7.016  -9.062   7.934  1.00 86.69           C  
ATOM   3761  N   LEU A 479      -5.816  -8.930   2.613  1.00 84.69           N  
ATOM   3762  CA  LEU A 479      -6.094  -9.234   1.214  1.00 84.69           C  
ATOM   3763  C   LEU A 479      -5.242 -10.406   0.732  1.00 84.69           C  
ATOM   3764  CB  LEU A 479      -5.840  -8.008   0.337  1.00 84.69           C  
ATOM   3765  O   LEU A 479      -5.375 -10.844  -0.413  1.00 84.69           O  
ATOM   3766  CG  LEU A 479      -6.766  -6.809   0.559  1.00 84.69           C  
ATOM   3767  CD1 LEU A 479      -6.258  -5.598  -0.214  1.00 84.69           C  
ATOM   3768  CD2 LEU A 479      -8.195  -7.156   0.145  1.00 84.69           C  
ATOM   3769  N   ASN A 480      -4.449 -10.906   1.640  1.00 84.81           N  
ATOM   3770  CA  ASN A 480      -3.594 -12.070   1.425  1.00 84.81           C  
ATOM   3771  C   ASN A 480      -2.523 -11.789   0.374  1.00 84.81           C  
ATOM   3772  CB  ASN A 480      -4.430 -13.281   1.022  1.00 84.81           C  
ATOM   3773  O   ASN A 480      -2.191 -12.664  -0.428  1.00 84.81           O  
ATOM   3774  CG  ASN A 480      -3.715 -14.594   1.274  1.00 84.81           C  
ATOM   3775  ND2 ASN A 480      -4.043 -15.609   0.486  1.00 84.81           N  
ATOM   3776  OD1 ASN A 480      -2.875 -14.695   2.172  1.00 84.81           O  
ATOM   3777  N   LYS A 481      -2.088 -10.609   0.219  1.00 88.56           N  
ATOM   3778  CA  LYS A 481      -0.994 -10.250  -0.678  1.00 88.56           C  
ATOM   3779  C   LYS A 481       0.332 -10.820  -0.182  1.00 88.56           C  
ATOM   3780  CB  LYS A 481      -0.889  -8.727  -0.819  1.00 88.56           C  
ATOM   3781  O   LYS A 481       0.601 -10.828   1.021  1.00 88.56           O  
ATOM   3782  CG  LYS A 481      -2.074  -8.094  -1.528  1.00 88.56           C  
ATOM   3783  CD  LYS A 481      -1.869  -6.594  -1.725  1.00 88.56           C  
ATOM   3784  CE  LYS A 481      -3.023  -5.969  -2.494  1.00 88.56           C  
ATOM   3785  NZ  LYS A 481      -2.611  -4.703  -3.178  1.00 88.56           N  
ATOM   3786  N   ARG A 482       1.154 -11.328  -1.089  1.00 90.81           N  
ATOM   3787  CA  ARG A 482       2.486 -11.820  -0.756  1.00 90.81           C  
ATOM   3788  C   ARG A 482       3.564 -10.836  -1.199  1.00 90.81           C  
ATOM   3789  CB  ARG A 482       2.727 -13.188  -1.401  1.00 90.81           C  
ATOM   3790  O   ARG A 482       4.738 -11.000  -0.858  1.00 90.81           O  
ATOM   3791  CG  ARG A 482       1.825 -14.289  -0.868  1.00 90.81           C  
ATOM   3792  CD  ARG A 482       2.113 -15.625  -1.533  1.00 90.81           C  
ATOM   3793  NE  ARG A 482       1.519 -15.711  -2.863  1.00 90.81           N  
ATOM   3794  NH1 ARG A 482       2.324 -17.828  -3.322  1.00 90.81           N  
ATOM   3795  NH2 ARG A 482       1.049 -16.719  -4.875  1.00 90.81           N  
ATOM   3796  CZ  ARG A 482       1.632 -16.750  -3.684  1.00 90.81           C  
ATOM   3797  N   SER A 483       3.162  -9.938  -1.880  1.00 93.25           N  
ATOM   3798  CA  SER A 483       4.020  -8.867  -2.377  1.00 93.25           C  
ATOM   3799  C   SER A 483       3.234  -7.570  -2.557  1.00 93.25           C  
ATOM   3800  CB  SER A 483       4.664  -9.273  -3.705  1.00 93.25           C  
ATOM   3801  O   SER A 483       2.031  -7.598  -2.818  1.00 93.25           O  
ATOM   3802  OG  SER A 483       5.293  -8.156  -4.316  1.00 93.25           O  
ATOM   3803  N   PRO A 484       3.943  -6.473  -2.445  1.00 91.81           N  
ATOM   3804  CA  PRO A 484       3.289  -5.176  -2.650  1.00 91.81           C  
ATOM   3805  C   PRO A 484       2.859  -4.957  -4.102  1.00 91.81           C  
ATOM   3806  CB  PRO A 484       4.363  -4.168  -2.240  1.00 91.81           C  
ATOM   3807  O   PRO A 484       2.086  -4.039  -4.387  1.00 91.81           O  
ATOM   3808  CG  PRO A 484       5.660  -4.891  -2.438  1.00 91.81           C  
ATOM   3809  CD  PRO A 484       5.441  -6.348  -2.148  1.00 91.81           C  
ATOM   3810  N   PHE A 485       3.299  -5.871  -5.027  1.00 95.25           N  
ATOM   3811  CA  PHE A 485       3.096  -5.668  -6.457  1.00 95.25           C  
ATOM   3812  C   PHE A 485       1.839  -6.387  -6.934  1.00 95.25           C  
ATOM   3813  CB  PHE A 485       4.312  -6.152  -7.250  1.00 95.25           C  
ATOM   3814  O   PHE A 485       1.413  -6.215  -8.078  1.00 95.25           O  
ATOM   3815  CG  PHE A 485       5.617  -5.566  -6.781  1.00 95.25           C  
ATOM   3816  CD1 PHE A 485       5.801  -4.188  -6.746  1.00 95.25           C  
ATOM   3817  CD2 PHE A 485       6.656  -6.391  -6.379  1.00 95.25           C  
ATOM   3818  CE1 PHE A 485       7.008  -3.643  -6.312  1.00 95.25           C  
ATOM   3819  CE2 PHE A 485       7.863  -5.852  -5.945  1.00 95.25           C  
ATOM   3820  CZ  PHE A 485       8.039  -4.480  -5.914  1.00 95.25           C  
ATOM   3821  N   GLN A 486       1.242  -7.199  -6.070  1.00 93.31           N  
ATOM   3822  CA  GLN A 486       0.073  -7.980  -6.465  1.00 93.31           C  
ATOM   3823  C   GLN A 486      -1.178  -7.109  -6.520  1.00 93.31           C  
ATOM   3824  CB  GLN A 486      -0.142  -9.148  -5.500  1.00 93.31           C  
ATOM   3825  O   GLN A 486      -1.398  -6.273  -5.637  1.00 93.31           O  
ATOM   3826  CG  GLN A 486       0.890 -10.258  -5.637  1.00 93.31           C  
ATOM   3827  CD  GLN A 486       0.622 -11.430  -4.707  1.00 93.31           C  
ATOM   3828  NE2 GLN A 486       0.529 -12.625  -5.273  1.00 93.31           N  
ATOM   3829  OE1 GLN A 486       0.501 -11.258  -3.490  1.00 93.31           O  
ATOM   3830  N   ASN A 487      -1.908  -7.230  -7.551  1.00 92.06           N  
ATOM   3831  CA  ASN A 487      -3.197  -6.578  -7.766  1.00 92.06           C  
ATOM   3832  C   ASN A 487      -4.344  -7.398  -7.172  1.00 92.06           C  
ATOM   3833  CB  ASN A 487      -3.434  -6.336  -9.258  1.00 92.06           C  
ATOM   3834  O   ASN A 487      -4.340  -8.625  -7.258  1.00 92.06           O  
ATOM   3835  CG  ASN A 487      -4.785  -5.707  -9.539  1.00 92.06           C  
ATOM   3836  ND2 ASN A 487      -4.812  -4.383  -9.633  1.00 92.06           N  
ATOM   3837  OD1 ASN A 487      -5.793  -6.402  -9.672  1.00 92.06           O  
ATOM   3838  N   THR A 488      -5.449  -6.727  -6.648  1.00 88.94           N  
ATOM   3839  CA  THR A 488      -6.500  -7.438  -5.930  1.00 88.94           C  
ATOM   3840  C   THR A 488      -7.863  -7.176  -6.566  1.00 88.94           C  
ATOM   3841  CB  THR A 488      -6.539  -7.031  -4.445  1.00 88.94           C  
ATOM   3842  O   THR A 488      -8.898  -7.539  -6.004  1.00 88.94           O  
ATOM   3843  CG2 THR A 488      -5.227  -7.383  -3.748  1.00 88.94           C  
ATOM   3844  OG1 THR A 488      -6.758  -5.621  -4.348  1.00 88.94           O  
ATOM   3845  N   HIS A 489      -7.930  -6.547  -7.730  1.00 86.38           N  
ATOM   3846  CA  HIS A 489      -9.180  -6.066  -8.312  1.00 86.38           C  
ATOM   3847  C   HIS A 489     -10.062  -7.227  -8.750  1.00 86.38           C  
ATOM   3848  CB  HIS A 489      -8.898  -5.141  -9.492  1.00 86.38           C  
ATOM   3849  O   HIS A 489     -11.273  -7.055  -8.930  1.00 86.38           O  
ATOM   3850  CG  HIS A 489      -8.453  -3.771  -9.094  1.00 86.38           C  
ATOM   3851  CD2 HIS A 489      -7.574  -2.918  -9.672  1.00 86.38           C  
ATOM   3852  ND1 HIS A 489      -8.922  -3.135  -7.965  1.00 86.38           N  
ATOM   3853  CE1 HIS A 489      -8.352  -1.945  -7.867  1.00 86.38           C  
ATOM   3854  NE2 HIS A 489      -7.531  -1.789  -8.891  1.00 86.38           N  
ATOM   3855  N   ARG A 490      -9.484  -8.469  -8.805  1.00 81.88           N  
ATOM   3856  CA  ARG A 490     -10.273  -9.633  -9.188  1.00 81.88           C  
ATOM   3857  C   ARG A 490     -10.664 -10.453  -7.961  1.00 81.88           C  
ATOM   3858  CB  ARG A 490      -9.500 -10.508 -10.172  1.00 81.88           C  
ATOM   3859  O   ARG A 490     -11.242 -11.531  -8.086  1.00 81.88           O  
ATOM   3860  CG  ARG A 490      -9.336  -9.891 -11.555  1.00 81.88           C  
ATOM   3861  CD  ARG A 490      -8.969 -10.938 -12.602  1.00 81.88           C  
ATOM   3862  NE  ARG A 490      -8.984 -10.375 -13.945  1.00 81.88           N  
ATOM   3863  NH1 ARG A 490      -8.492 -12.367 -15.000  1.00 81.88           N  
ATOM   3864  NH2 ARG A 490      -8.797 -10.461 -16.234  1.00 81.88           N  
ATOM   3865  CZ  ARG A 490      -8.758 -11.070 -15.055  1.00 81.88           C  
ATOM   3866  N   LEU A 491     -10.320  -9.961  -6.766  1.00 78.94           N  
ATOM   3867  CA  LEU A 491     -10.742 -10.578  -5.512  1.00 78.94           C  
ATOM   3868  C   LEU A 491     -12.148 -10.141  -5.133  1.00 78.94           C  
ATOM   3869  CB  LEU A 491      -9.766 -10.227  -4.387  1.00 78.94           C  
ATOM   3870  O   LEU A 491     -12.484  -8.953  -5.215  1.00 78.94           O  
ATOM   3871  CG  LEU A 491      -8.398 -10.914  -4.430  1.00 78.94           C  
ATOM   3872  CD1 LEU A 491      -7.531 -10.453  -3.268  1.00 78.94           C  
ATOM   3873  CD2 LEU A 491      -8.570 -12.430  -4.402  1.00 78.94           C  
ATOM   3874  N   GLU A 492     -12.953 -11.047  -4.805  1.00 71.44           N  
ATOM   3875  CA  GLU A 492     -14.328 -10.766  -4.402  1.00 71.44           C  
ATOM   3876  C   GLU A 492     -14.469 -10.750  -2.883  1.00 71.44           C  
ATOM   3877  CB  GLU A 492     -15.289 -11.789  -5.012  1.00 71.44           C  
ATOM   3878  O   GLU A 492     -13.695 -11.406  -2.178  1.00 71.44           O  
ATOM   3879  CG  GLU A 492     -15.312 -11.781  -6.531  1.00 71.44           C  
ATOM   3880  CD  GLU A 492     -16.266 -12.812  -7.125  1.00 71.44           C  
ATOM   3881  OE1 GLU A 492     -16.406 -12.859  -8.367  1.00 71.44           O  
ATOM   3882  OE2 GLU A 492     -16.875 -13.570  -6.336  1.00 71.44           O  
ATOM   3883  N   GLY A 493     -15.414  -9.906  -2.328  1.00 65.44           N  
ATOM   3884  CA  GLY A 493     -15.680  -9.867  -0.897  1.00 65.44           C  
ATOM   3885  C   GLY A 493     -15.133  -8.625  -0.225  1.00 65.44           C  
ATOM   3886  O   GLY A 493     -14.570  -7.750  -0.888  1.00 65.44           O  
ATOM   3887  N   ASN A 494     -15.359  -8.531   1.122  1.00 73.19           N  
ATOM   3888  CA  ASN A 494     -14.906  -7.430   1.969  1.00 73.19           C  
ATOM   3889  C   ASN A 494     -13.930  -7.910   3.039  1.00 73.19           C  
ATOM   3890  CB  ASN A 494     -16.109  -6.727   2.617  1.00 73.19           C  
ATOM   3891  O   ASN A 494     -14.320  -8.617   3.969  1.00 73.19           O  
ATOM   3892  CG  ASN A 494     -15.695  -5.492   3.400  1.00 73.19           C  
ATOM   3893  ND2 ASN A 494     -16.688  -4.770   3.916  1.00 73.19           N  
ATOM   3894  OD1 ASN A 494     -14.508  -5.191   3.541  1.00 73.19           O  
ATOM   3895  N   ALA A 495     -12.633  -7.578   2.855  1.00 77.69           N  
ATOM   3896  CA  ALA A 495     -11.555  -8.047   3.719  1.00 77.69           C  
ATOM   3897  C   ALA A 495     -11.766  -7.590   5.160  1.00 77.69           C  
ATOM   3898  CB  ALA A 495     -10.203  -7.559   3.197  1.00 77.69           C  
ATOM   3899  O   ALA A 495     -11.164  -8.141   6.086  1.00 77.69           O  
ATOM   3900  N   LEU A 496     -12.719  -6.645   5.375  1.00 82.19           N  
ATOM   3901  CA  LEU A 496     -12.984  -6.148   6.719  1.00 82.19           C  
ATOM   3902  C   LEU A 496     -13.977  -7.051   7.445  1.00 82.19           C  
ATOM   3903  CB  LEU A 496     -13.523  -4.715   6.660  1.00 82.19           C  
ATOM   3904  O   LEU A 496     -14.164  -6.926   8.656  1.00 82.19           O  
ATOM   3905  CG  LEU A 496     -12.570  -3.648   6.133  1.00 82.19           C  
ATOM   3906  CD1 LEU A 496     -13.219  -2.271   6.199  1.00 82.19           C  
ATOM   3907  CD2 LEU A 496     -11.266  -3.666   6.922  1.00 82.19           C  
ATOM   3908  N   ASN A 497     -14.641  -8.047   6.742  1.00 78.38           N  
ATOM   3909  CA  ASN A 497     -15.586  -9.008   7.305  1.00 78.38           C  
ATOM   3910  C   ASN A 497     -14.875 -10.250   7.832  1.00 78.38           C  
ATOM   3911  CB  ASN A 497     -16.641  -9.398   6.262  1.00 78.38           C  
ATOM   3912  O   ASN A 497     -15.523 -11.242   8.180  1.00 78.38           O  
ATOM   3913  CG  ASN A 497     -17.625  -8.281   5.977  1.00 78.38           C  
ATOM   3914  ND2 ASN A 497     -18.297  -8.367   4.840  1.00 78.38           N  
ATOM   3915  OD1 ASN A 497     -17.766  -7.348   6.770  1.00 78.38           O  
ATOM   3916  N   VAL A 498     -13.609 -10.180   7.996  1.00 80.81           N  
ATOM   3917  CA  VAL A 498     -12.797 -11.328   8.391  1.00 80.81           C  
ATOM   3918  C   VAL A 498     -12.938 -11.570   9.891  1.00 80.81           C  
ATOM   3919  CB  VAL A 498     -11.312 -11.125   8.016  1.00 80.81           C  
ATOM   3920  O   VAL A 498     -13.141 -10.633  10.656  1.00 80.81           O  
ATOM   3921  CG1 VAL A 498     -10.719  -9.945   8.781  1.00 80.81           C  
ATOM   3922  CG2 VAL A 498     -10.516 -12.398   8.281  1.00 80.81           C  
ATOM   3923  N   GLU A 499     -12.875 -12.867  10.273  1.00 85.00           N  
ATOM   3924  CA  GLU A 499     -12.734 -13.250  11.672  1.00 85.00           C  
ATOM   3925  C   GLU A 499     -11.266 -13.438  12.047  1.00 85.00           C  
ATOM   3926  CB  GLU A 499     -13.516 -14.539  11.953  1.00 85.00           C  
ATOM   3927  O   GLU A 499     -10.531 -14.172  11.375  1.00 85.00           O  
ATOM   3928  CG  GLU A 499     -13.562 -14.914  13.430  1.00 85.00           C  
ATOM   3929  CD  GLU A 499     -14.258 -16.250  13.688  1.00 85.00           C  
ATOM   3930  OE1 GLU A 499     -14.414 -16.625  14.867  1.00 85.00           O  
ATOM   3931  OE2 GLU A 499     -14.641 -16.906  12.695  1.00 85.00           O  
ATOM   3932  N   ILE A 500     -10.812 -12.617  13.172  1.00 86.38           N  
ATOM   3933  CA  ILE A 500      -9.445 -12.758  13.656  1.00 86.38           C  
ATOM   3934  C   ILE A 500      -9.367 -13.883  14.680  1.00 86.38           C  
ATOM   3935  CB  ILE A 500      -8.930 -11.430  14.266  1.00 86.38           C  
ATOM   3936  O   ILE A 500     -10.078 -13.867  15.680  1.00 86.38           O  
ATOM   3937  CG1 ILE A 500      -9.039 -10.289  13.250  1.00 86.38           C  
ATOM   3938  CG2 ILE A 500      -7.488 -11.594  14.758  1.00 86.38           C  
ATOM   3939  CD1 ILE A 500      -8.102 -10.438  12.055  1.00 86.38           C  
ATOM   3940  N   VAL A 501      -8.484 -14.891  14.359  1.00 85.31           N  
ATOM   3941  CA  VAL A 501      -8.344 -16.016  15.273  1.00 85.31           C  
ATOM   3942  C   VAL A 501      -6.875 -16.188  15.664  1.00 85.31           C  
ATOM   3943  CB  VAL A 501      -8.883 -17.328  14.648  1.00 85.31           C  
ATOM   3944  O   VAL A 501      -5.980 -15.766  14.930  1.00 85.31           O  
ATOM   3945  CG1 VAL A 501     -10.383 -17.219  14.367  1.00 85.31           C  
ATOM   3946  CG2 VAL A 501      -8.117 -17.656  13.367  1.00 85.31           C  
ATOM   3947  N   ALA A 502      -6.629 -16.734  16.844  1.00 83.44           N  
ATOM   3948  CA  ALA A 502      -5.270 -16.984  17.312  1.00 83.44           C  
ATOM   3949  C   ALA A 502      -4.660 -18.203  16.609  1.00 83.44           C  
ATOM   3950  CB  ALA A 502      -5.250 -17.188  18.828  1.00 83.44           C  
ATOM   3951  O   ALA A 502      -5.355 -19.188  16.344  1.00 83.44           O  
ATOM   3952  N   THR A 503      -3.285 -18.078  16.234  1.00 78.38           N  
ATOM   3953  CA  THR A 503      -2.586 -19.188  15.602  1.00 78.38           C  
ATOM   3954  C   THR A 503      -2.414 -20.344  16.578  1.00 78.38           C  
ATOM   3955  CB  THR A 503      -1.209 -18.750  15.070  1.00 78.38           C  
ATOM   3956  O   THR A 503      -2.168 -20.125  17.766  1.00 78.38           O  
ATOM   3957  CG2 THR A 503      -0.713 -19.703  13.984  1.00 78.38           C  
ATOM   3958  OG1 THR A 503      -1.310 -17.438  14.523  1.00 78.38           O  
ATOM   3959  N   GLN A 504      -2.732 -21.547  16.188  1.00 63.81           N  
ATOM   3960  CA  GLN A 504      -2.627 -22.750  16.984  1.00 63.81           C  
ATOM   3961  C   GLN A 504      -1.217 -23.328  16.938  1.00 63.81           C  
ATOM   3962  CB  GLN A 504      -3.643 -23.797  16.516  1.00 63.81           C  
ATOM   3963  O   GLN A 504      -0.868 -24.203  17.719  1.00 63.81           O  
ATOM   3964  CG  GLN A 504      -5.094 -23.391  16.766  1.00 63.81           C  
ATOM   3965  CD  GLN A 504      -6.066 -24.531  16.484  1.00 63.81           C  
ATOM   3966  NE2 GLN A 504      -7.344 -24.281  16.766  1.00 63.81           N  
ATOM   3967  OE1 GLN A 504      -5.676 -25.594  16.016  1.00 63.81           O  
ATOM   3968  N   GLY A 505      -0.150 -22.594  16.250  1.00 55.81           N  
ATOM   3969  CA  GLY A 505       1.198 -23.109  16.047  1.00 55.81           C  
ATOM   3970  C   GLY A 505       2.252 -22.297  16.781  1.00 55.81           C  
ATOM   3971  O   GLY A 505       1.941 -21.266  17.391  1.00 55.81           O  
ATOM   3972  N   ALA A 506       3.510 -22.984  17.281  1.00 50.31           N  
ATOM   3973  CA  ALA A 506       4.695 -22.422  17.938  1.00 50.31           C  
ATOM   3974  C   ALA A 506       5.297 -21.297  17.094  1.00 50.31           C  
ATOM   3975  CB  ALA A 506       5.730 -23.516  18.172  1.00 50.31           C  
ATOM   3976  O   ALA A 506       6.520 -21.172  17.016  1.00 50.31           O  
ATOM   3977  N   GLN A 507       4.508 -20.516  16.266  1.00 55.53           N  
ATOM   3978  CA  GLN A 507       4.953 -19.594  15.227  1.00 55.53           C  
ATOM   3979  C   GLN A 507       5.355 -18.250  15.828  1.00 55.53           C  
ATOM   3980  CB  GLN A 507       3.857 -19.391  14.180  1.00 55.53           C  
ATOM   3981  O   GLN A 507       5.777 -17.344  15.109  1.00 55.53           O  
ATOM   3982  CG  GLN A 507       3.686 -20.578  13.234  1.00 55.53           C  
ATOM   3983  CD  GLN A 507       2.572 -20.359  12.227  1.00 55.53           C  
ATOM   3984  NE2 GLN A 507       2.426 -21.297  11.297  1.00 55.53           N  
ATOM   3985  OE1 GLN A 507       1.850 -19.359  12.281  1.00 55.53           O  
ATOM   3986  N   MET A 508       6.152 -18.281  17.031  1.00 55.38           N  
ATOM   3987  CA  MET A 508       6.543 -17.016  17.625  1.00 55.38           C  
ATOM   3988  C   MET A 508       7.859 -17.141  18.375  1.00 55.38           C  
ATOM   3989  CB  MET A 508       5.449 -16.500  18.562  1.00 55.38           C  
ATOM   3990  O   MET A 508       8.195 -16.297  19.203  1.00 55.38           O  
ATOM   3991  CG  MET A 508       4.148 -16.156  17.859  1.00 55.38           C  
ATOM   3992  SD  MET A 508       4.301 -14.688  16.766  1.00 55.38           S  
ATOM   3993  CE  MET A 508       4.398 -13.375  18.016  1.00 55.38           C  
ATOM   3994  N   ALA A 509       8.648 -18.312  18.109  1.00 52.00           N  
ATOM   3995  CA  ALA A 509       9.953 -18.422  18.766  1.00 52.00           C  
ATOM   3996  C   ALA A 509      10.883 -17.297  18.328  1.00 52.00           C  
ATOM   3997  CB  ALA A 509      10.586 -19.781  18.453  1.00 52.00           C  
ATOM   3998  O   ALA A 509      11.000 -17.000  17.141  1.00 52.00           O  
ATOM   3999  N   GLY A 510      11.258 -16.312  19.312  1.00 53.50           N  
ATOM   4000  CA  GLY A 510      12.195 -15.234  19.016  1.00 53.50           C  
ATOM   4001  C   GLY A 510      11.547 -13.867  18.969  1.00 53.50           C  
ATOM   4002  O   GLY A 510      12.219 -12.867  18.719  1.00 53.50           O  
ATOM   4003  N   LEU A 511      10.164 -13.727  19.250  1.00 67.31           N  
ATOM   4004  CA  LEU A 511       9.414 -12.484  19.266  1.00 67.31           C  
ATOM   4005  C   LEU A 511       8.898 -12.172  20.672  1.00 67.31           C  
ATOM   4006  CB  LEU A 511       8.242 -12.547  18.281  1.00 67.31           C  
ATOM   4007  O   LEU A 511       7.988 -11.352  20.828  1.00 67.31           O  
ATOM   4008  CG  LEU A 511       8.609 -12.703  16.812  1.00 67.31           C  
ATOM   4009  CD1 LEU A 511       7.352 -12.883  15.961  1.00 67.31           C  
ATOM   4010  CD2 LEU A 511       9.414 -11.500  16.328  1.00 67.31           C  
ATOM   4011  N   GLU A 512       9.398 -12.875  21.656  1.00 69.75           N  
ATOM   4012  CA  GLU A 512       8.961 -12.836  23.047  1.00 69.75           C  
ATOM   4013  C   GLU A 512       9.109 -11.445  23.641  1.00 69.75           C  
ATOM   4014  CB  GLU A 512       9.734 -13.852  23.891  1.00 69.75           C  
ATOM   4015  O   GLU A 512       8.258 -10.984  24.406  1.00 69.75           O  
ATOM   4016  CG  GLU A 512       9.406 -15.305  23.562  1.00 69.75           C  
ATOM   4017  CD  GLU A 512      10.281 -15.883  22.453  1.00 69.75           C  
ATOM   4018  OE1 GLU A 512      10.078 -17.062  22.078  1.00 69.75           O  
ATOM   4019  OE2 GLU A 512      11.164 -15.156  21.969  1.00 69.75           O  
ATOM   4020  N   ASN A 513      10.148 -10.766  23.344  1.00 70.88           N  
ATOM   4021  CA  ASN A 513      10.398  -9.414  23.812  1.00 70.88           C  
ATOM   4022  C   ASN A 513       9.367  -8.430  23.281  1.00 70.88           C  
ATOM   4023  CB  ASN A 513      11.812  -8.961  23.438  1.00 70.88           C  
ATOM   4024  O   ASN A 513       8.977  -7.488  23.984  1.00 70.88           O  
ATOM   4025  CG  ASN A 513      12.031  -8.930  21.938  1.00 70.88           C  
ATOM   4026  ND2 ASN A 513      13.125  -8.320  21.500  1.00 70.88           N  
ATOM   4027  OD1 ASN A 513      11.211  -9.453  21.172  1.00 70.88           O  
ATOM   4028  N   TYR A 514       8.773  -8.570  22.141  1.00 71.88           N  
ATOM   4029  CA  TYR A 514       7.746  -7.754  21.500  1.00 71.88           C  
ATOM   4030  C   TYR A 514       6.387  -7.980  22.156  1.00 71.88           C  
ATOM   4031  CB  TYR A 514       7.672  -8.070  20.000  1.00 71.88           C  
ATOM   4032  O   TYR A 514       5.641  -7.023  22.391  1.00 71.88           O  
ATOM   4033  CG  TYR A 514       8.922  -7.703  19.250  1.00 71.88           C  
ATOM   4034  CD1 TYR A 514       9.125  -6.406  18.766  1.00 71.88           C  
ATOM   4035  CD2 TYR A 514       9.906  -8.648  19.000  1.00 71.88           C  
ATOM   4036  CE1 TYR A 514      10.273  -6.066  18.062  1.00 71.88           C  
ATOM   4037  CE2 TYR A 514      11.062  -8.320  18.297  1.00 71.88           C  
ATOM   4038  OH  TYR A 514      12.375  -6.695  17.141  1.00 71.88           O  
ATOM   4039  CZ  TYR A 514      11.234  -7.027  17.828  1.00 71.88           C  
ATOM   4040  N   LEU A 515       6.137  -9.242  22.438  1.00 65.19           N  
ATOM   4041  CA  LEU A 515       4.902  -9.617  23.109  1.00 65.19           C  
ATOM   4042  C   LEU A 515       4.879  -9.086  24.547  1.00 65.19           C  
ATOM   4043  CB  LEU A 515       4.738 -11.141  23.125  1.00 65.19           C  
ATOM   4044  O   LEU A 515       3.842  -8.625  25.031  1.00 65.19           O  
ATOM   4045  CG  LEU A 515       4.453 -11.797  21.766  1.00 65.19           C  
ATOM   4046  CD1 LEU A 515       4.477 -13.320  21.906  1.00 65.19           C  
ATOM   4047  CD2 LEU A 515       3.109 -11.328  21.219  1.00 65.19           C  
ATOM   4048  N   ARG A 516       6.027  -9.188  25.188  1.00 74.25           N  
ATOM   4049  CA  ARG A 516       6.188  -8.617  26.516  1.00 74.25           C  
ATOM   4050  C   ARG A 516       5.961  -7.105  26.500  1.00 74.25           C  
ATOM   4051  CB  ARG A 516       7.578  -8.922  27.078  1.00 74.25           C  
ATOM   4052  O   ARG A 516       5.293  -6.559  27.375  1.00 74.25           O  
ATOM   4053  CG  ARG A 516       7.766  -8.523  28.531  1.00 74.25           C  
ATOM   4054  CD  ARG A 516       9.148  -8.883  29.047  1.00 74.25           C  
ATOM   4055  NE  ARG A 516      10.203  -8.336  28.203  1.00 74.25           N  
ATOM   4056  NH1 ARG A 516      11.922  -9.477  29.234  1.00 74.25           N  
ATOM   4057  NH2 ARG A 516      12.367  -8.062  27.484  1.00 74.25           N  
ATOM   4058  CZ  ARG A 516      11.492  -8.625  28.297  1.00 74.25           C  
ATOM   4059  N   ALA A 517       6.547  -6.348  25.516  1.00 63.97           N  
ATOM   4060  CA  ALA A 517       6.414  -4.902  25.359  1.00 63.97           C  
ATOM   4061  C   ALA A 517       4.953  -4.500  25.188  1.00 63.97           C  
ATOM   4062  CB  ALA A 517       7.238  -4.426  24.156  1.00 63.97           C  
ATOM   4063  O   ALA A 517       4.500  -3.508  25.766  1.00 63.97           O  
ATOM   4064  N   ILE A 518       4.195  -5.156  24.516  1.00 62.06           N  
ATOM   4065  CA  ILE A 518       2.783  -4.906  24.250  1.00 62.06           C  
ATOM   4066  C   ILE A 518       1.949  -5.215  25.484  1.00 62.06           C  
ATOM   4067  CB  ILE A 518       2.287  -5.746  23.047  1.00 62.06           C  
ATOM   4068  O   ILE A 518       1.035  -4.461  25.828  1.00 62.06           O  
ATOM   4069  CG1 ILE A 518       2.939  -5.254  21.750  1.00 62.06           C  
ATOM   4070  CG2 ILE A 518       0.760  -5.691  22.938  1.00 62.06           C  
ATOM   4071  CD1 ILE A 518       2.594  -6.094  20.516  1.00 62.06           C  
ATOM   4072  N   GLN A 519       2.219  -6.344  26.172  1.00 70.50           N  
ATOM   4073  CA  GLN A 519       1.526  -6.734  27.391  1.00 70.50           C  
ATOM   4074  C   GLN A 519       1.750  -5.711  28.500  1.00 70.50           C  
ATOM   4075  CB  GLN A 519       1.989  -8.117  27.859  1.00 70.50           C  
ATOM   4076  O   GLN A 519       0.820  -5.371  29.234  1.00 70.50           O  
ATOM   4077  CG  GLN A 519       1.437  -9.266  27.016  1.00 70.50           C  
ATOM   4078  CD  GLN A 519       2.002 -10.609  27.422  1.00 70.50           C  
ATOM   4079  NE2 GLN A 519       1.458 -11.680  26.844  1.00 70.50           N  
ATOM   4080  OE1 GLN A 519       2.924 -10.695  28.234  1.00 70.50           O  
ATOM   4081  N   GLU A 520       2.938  -5.195  28.641  1.00 73.00           N  
ATOM   4082  CA  GLU A 520       3.281  -4.164  29.625  1.00 73.00           C  
ATOM   4083  C   GLU A 520       2.566  -2.852  29.312  1.00 73.00           C  
ATOM   4084  CB  GLU A 520       4.793  -3.939  29.656  1.00 73.00           C  
ATOM   4085  O   GLU A 520       2.107  -2.156  30.219  1.00 73.00           O  
ATOM   4086  CG  GLU A 520       5.566  -5.074  30.312  1.00 73.00           C  
ATOM   4087  CD  GLU A 520       7.074  -4.895  30.250  1.00 73.00           C  
ATOM   4088  OE1 GLU A 520       7.812  -5.734  30.812  1.00 73.00           O  
ATOM   4089  OE2 GLU A 520       7.520  -3.910  29.609  1.00 73.00           O  
ATOM   4090  N   ALA A 521       2.492  -2.490  28.016  1.00 63.41           N  
ATOM   4091  CA  ALA A 521       1.787  -1.297  27.547  1.00 63.41           C  
ATOM   4092  C   ALA A 521       0.285  -1.421  27.797  1.00 63.41           C  
ATOM   4093  CB  ALA A 521       2.064  -1.052  26.078  1.00 63.41           C  
ATOM   4094  O   ALA A 521      -0.367  -0.452  28.188  1.00 63.41           O  
ATOM   4095  N   GLN A 522      -0.331  -2.594  27.562  1.00 65.06           N  
ATOM   4096  CA  GLN A 522      -1.747  -2.883  27.766  1.00 65.06           C  
ATOM   4097  C   GLN A 522      -2.104  -2.889  29.250  1.00 65.06           C  
ATOM   4098  CB  GLN A 522      -2.115  -4.227  27.125  1.00 65.06           C  
ATOM   4099  O   GLN A 522      -3.184  -2.436  29.625  1.00 65.06           O  
ATOM   4100  CG  GLN A 522      -2.135  -4.203  25.609  1.00 65.06           C  
ATOM   4101  CD  GLN A 522      -2.521  -5.543  25.000  1.00 65.06           C  
ATOM   4102  NE2 GLN A 522      -3.150  -5.504  23.828  1.00 65.06           N  
ATOM   4103  OE1 GLN A 522      -2.256  -6.598  25.578  1.00 65.06           O  
ATOM   4104  N   GLN A 523      -1.252  -3.449  30.109  1.00 63.34           N  
ATOM   4105  CA  GLN A 523      -1.396  -3.459  31.562  1.00 63.34           C  
ATOM   4106  C   GLN A 523      -1.354  -2.043  32.125  1.00 63.34           C  
ATOM   4107  CB  GLN A 523      -0.303  -4.316  32.219  1.00 63.34           C  
ATOM   4108  O   GLN A 523      -2.096  -1.720  33.062  1.00 63.34           O  
ATOM   4109  CG  GLN A 523      -0.570  -5.812  32.125  1.00 63.34           C  
ATOM   4110  CD  GLN A 523       0.543  -6.641  32.750  1.00 63.34           C  
ATOM   4111  NE2 GLN A 523       0.399  -7.961  32.688  1.00 63.34           N  
ATOM   4112  OE1 GLN A 523       1.524  -6.098  33.250  1.00 63.34           O  
ATOM   4113  N   GLU A 524      -0.529  -1.156  31.609  1.00 59.09           N  
ATOM   4114  CA  GLU A 524      -0.451   0.253  31.969  1.00 59.09           C  
ATOM   4115  C   GLU A 524      -1.737   0.991  31.609  1.00 59.09           C  
ATOM   4116  CB  GLU A 524       0.747   0.924  31.297  1.00 59.09           C  
ATOM   4117  O   GLU A 524      -2.154   1.905  32.344  1.00 59.09           O  
ATOM   4118  CG  GLU A 524       2.086   0.576  31.938  1.00 59.09           C  
ATOM   4119  CD  GLU A 524       3.271   1.197  31.219  1.00 59.09           C  
ATOM   4120  OE1 GLU A 524       4.426   0.973  31.641  1.00 59.09           O  
ATOM   4121  OE2 GLU A 524       3.043   1.914  30.219  1.00 59.09           O  
ATOM   4122  N   ARG A 525      -2.566   0.564  30.656  1.00 57.06           N  
ATOM   4123  CA  ARG A 525      -3.828   1.104  30.156  1.00 57.06           C  
ATOM   4124  C   ARG A 525      -4.992   0.683  31.047  1.00 57.06           C  
ATOM   4125  CB  ARG A 525      -4.078   0.652  28.719  1.00 57.06           C  
ATOM   4126  O   ARG A 525      -5.938   1.448  31.250  1.00 57.06           O  
ATOM   4127  CG  ARG A 525      -3.283   1.428  27.688  1.00 57.06           C  
ATOM   4128  CD  ARG A 525      -3.654   1.018  26.266  1.00 57.06           C  
ATOM   4129  NE  ARG A 525      -2.613   1.380  25.312  1.00 57.06           N  
ATOM   4130  NH1 ARG A 525      -3.834   0.787  23.438  1.00 57.06           N  
ATOM   4131  NH2 ARG A 525      -1.711   1.622  23.203  1.00 57.06           N  
ATOM   4132  CZ  ARG A 525      -2.721   1.263  23.984  1.00 57.06           C  
ATOM   4133  N   GLN A 526      -4.918  -0.560  31.578  1.00 54.22           N  
ATOM   4134  CA  GLN A 526      -5.945  -1.158  32.438  1.00 54.22           C  
ATOM   4135  C   GLN A 526      -5.816  -0.685  33.875  1.00 54.22           C  
ATOM   4136  CB  GLN A 526      -5.871  -2.686  32.375  1.00 54.22           C  
ATOM   4137  O   GLN A 526      -6.820  -0.550  34.594  1.00 54.22           O  
ATOM   4138  CG  GLN A 526      -6.375  -3.273  31.062  1.00 54.22           C  
ATOM   4139  CD  GLN A 526      -6.316  -4.789  31.031  1.00 54.22           C  
ATOM   4140  NE2 GLN A 526      -6.527  -5.375  29.859  1.00 54.22           N  
ATOM   4141  OE1 GLN A 526      -6.086  -5.430  32.062  1.00 54.22           O  
ATOM   4142  N   GLU A 527      -4.680  -0.219  34.312  1.00 47.41           N  
ATOM   4143  CA  GLU A 527      -4.379   0.199  35.656  1.00 47.41           C  
ATOM   4144  C   GLU A 527      -4.461   1.716  35.812  1.00 47.41           C  
ATOM   4145  CB  GLU A 527      -2.996  -0.298  36.094  1.00 47.41           C  
ATOM   4146  O   GLU A 527      -4.770   2.229  36.875  1.00 47.41           O  
ATOM   4147  CG  GLU A 527      -2.941  -1.791  36.375  1.00 47.41           C  
ATOM   4148  CD  GLU A 527      -1.581  -2.256  36.875  1.00 47.41           C  
ATOM   4149  OE1 GLU A 527      -1.441  -3.447  37.250  1.00 47.41           O  
ATOM   4150  OE2 GLU A 527      -0.648  -1.423  36.906  1.00 47.41           O  
ATOM   4151  N   GLU A 528      -5.125   2.602  34.781  1.00 36.03           N  
ATOM   4152  CA  GLU A 528      -5.430   3.990  35.125  1.00 36.03           C  
ATOM   4153  C   GLU A 528      -6.355   4.617  34.094  1.00 36.03           C  
ATOM   4154  CB  GLU A 528      -4.141   4.809  35.250  1.00 36.03           C  
ATOM   4155  O   GLU A 528      -5.918   4.984  33.000  1.00 36.03           O  
ATOM   4156  CG  GLU A 528      -3.514   4.777  36.625  1.00 36.03           C  
ATOM   4157  CD  GLU A 528      -2.512   5.895  36.844  1.00 36.03           C  
ATOM   4158  OE1 GLU A 528      -2.102   6.113  38.031  1.00 36.03           O  
ATOM   4159  OE2 GLU A 528      -2.135   6.562  35.875  1.00 36.03           O  
ATOM   4160  N   PRO A 529      -7.809   4.410  34.031  1.00 34.06           N  
ATOM   4161  CA  PRO A 529      -8.633   5.332  33.250  1.00 34.06           C  
ATOM   4162  C   PRO A 529      -8.820   6.688  33.906  1.00 34.06           C  
ATOM   4163  CB  PRO A 529      -9.969   4.594  33.094  1.00 34.06           C  
ATOM   4164  O   PRO A 529      -9.266   7.645  33.281  1.00 34.06           O  
ATOM   4165  CG  PRO A 529      -9.922   3.537  34.156  1.00 34.06           C  
ATOM   4166  CD  PRO A 529      -8.625   3.664  34.906  1.00 34.06           C  
ATOM   4167  N   GLY A 530      -7.691   7.363  34.562  1.00 35.31           N  
ATOM   4168  CA  GLY A 530      -7.773   8.648  35.219  1.00 35.31           C  
ATOM   4169  C   GLY A 530      -6.477   9.062  35.906  1.00 35.31           C  
ATOM   4170  O   GLY A 530      -6.406  10.117  36.531  1.00 35.31           O  
ATOM   4171  N   ARG A 531      -5.270   8.695  35.438  1.00 31.50           N  
ATOM   4172  CA  ARG A 531      -3.994   9.125  36.000  1.00 31.50           C  
ATOM   4173  C   ARG A 531      -3.068   9.656  34.906  1.00 31.50           C  
ATOM   4174  CB  ARG A 531      -3.316   7.980  36.750  1.00 31.50           C  
ATOM   4175  O   ARG A 531      -2.889   9.016  33.875  1.00 31.50           O  
ATOM   4176  CG  ARG A 531      -3.326   8.141  38.250  1.00 31.50           C  
ATOM   4177  CD  ARG A 531      -2.488   7.074  38.938  1.00 31.50           C  
ATOM   4178  NE  ARG A 531      -2.631   7.133  40.406  1.00 31.50           N  
ATOM   4179  NH1 ARG A 531      -0.958   5.598  40.812  1.00 31.50           N  
ATOM   4180  NH2 ARG A 531      -2.113   6.555  42.562  1.00 31.50           N  
ATOM   4181  CZ  ARG A 531      -1.900   6.426  41.250  1.00 31.50           C  
ATOM   4182  N   ARG A 532      -3.135  11.023  34.406  1.00 28.30           N  
ATOM   4183  CA  ARG A 532      -1.979  11.797  33.969  1.00 28.30           C  
ATOM   4184  C   ARG A 532      -0.705  10.961  34.031  1.00 28.30           C  
ATOM   4185  CB  ARG A 532      -1.815  13.062  34.812  1.00 28.30           C  
ATOM   4186  O   ARG A 532      -0.487  10.227  35.000  1.00 28.30           O  
ATOM   4187  CG  ARG A 532      -2.641  14.242  34.312  1.00 28.30           C  
ATOM   4188  CD  ARG A 532      -2.330  15.516  35.094  1.00 28.30           C  
ATOM   4189  NE  ARG A 532      -3.246  16.594  34.719  1.00 28.30           N  
ATOM   4190  NH1 ARG A 532      -2.229  18.172  36.094  1.00 28.30           N  
ATOM   4191  NH2 ARG A 532      -4.062  18.734  34.844  1.00 28.30           N  
ATOM   4192  CZ  ARG A 532      -3.176  17.828  35.219  1.00 28.30           C  
ATOM   4193  N   ALA A 533      -0.355  10.250  32.844  1.00 28.02           N  
ATOM   4194  CA  ALA A 533       1.020   9.805  32.625  1.00 28.02           C  
ATOM   4195  C   ALA A 533       1.776   9.742  33.969  1.00 28.02           C  
ATOM   4196  CB  ALA A 533       1.743  10.727  31.656  1.00 28.02           C  
ATOM   4197  O   ALA A 533       1.648  10.633  34.781  1.00 28.02           O  
ATOM   4198  N   PRO A 534       2.092   8.602  34.562  1.00 28.77           N  
ATOM   4199  CA  PRO A 534       3.053   8.727  35.656  1.00 28.77           C  
ATOM   4200  C   PRO A 534       4.289   9.531  35.281  1.00 28.77           C  
ATOM   4201  CB  PRO A 534       3.424   7.270  35.969  1.00 28.77           C  
ATOM   4202  O   PRO A 534       4.855   9.328  34.188  1.00 28.77           O  
ATOM   4203  CG  PRO A 534       2.967   6.500  34.781  1.00 28.77           C  
ATOM   4204  CD  PRO A 534       2.414   7.465  33.750  1.00 28.77           C  
ATOM   4205  N   GLY A 535       4.285  10.898  35.219  1.00 29.62           N  
ATOM   4206  CA  GLY A 535       5.527  11.375  35.812  1.00 29.62           C  
ATOM   4207  C   GLY A 535       5.879  10.680  37.125  1.00 29.62           C  
ATOM   4208  O   GLY A 535       5.055  10.609  38.031  1.00 29.62           O  
ATOM   4209  N   GLY A 537       9.844   9.688  38.094  1.00 25.91           N  
ATOM   4210  CA  GLY A 537      10.797   9.727  39.188  1.00 25.91           C  
ATOM   4211  C   GLY A 537      12.109   9.047  38.875  1.00 25.91           C  
ATOM   4212  O   GLY A 537      12.180   7.820  38.781  1.00 25.91           O  
ATOM   4213  N   ARG A 538      12.969   9.734  38.219  1.00 23.03           N  
ATOM   4214  CA  ARG A 538      14.242  10.000  38.906  1.00 23.03           C  
ATOM   4215  C   ARG A 538      14.641  11.469  38.750  1.00 23.03           C  
ATOM   4216  CB  ARG A 538      15.344   9.094  38.344  1.00 23.03           C  
ATOM   4217  O   ARG A 538      14.711  11.984  37.625  1.00 23.03           O  
ATOM   4218  CG  ARG A 538      15.609   7.863  39.188  1.00 23.03           C  
ATOM   4219  CD  ARG A 538      16.828   7.094  38.688  1.00 23.03           C  
ATOM   4220  NE  ARG A 538      16.969   5.816  39.406  1.00 23.03           N  
ATOM   4221  NH1 ARG A 538      19.281   5.773  39.250  1.00 23.03           N  
ATOM   4222  NH2 ARG A 538      18.156   4.059  40.281  1.00 23.03           N  
ATOM   4223  CZ  ARG A 538      18.141   5.219  39.656  1.00 23.03           C  
ATOM   4224  N   GLY A 539      13.953  12.500  39.469  1.00 23.53           N  
ATOM   4225  CA  GLY A 539      14.898  13.531  39.844  1.00 23.53           C  
ATOM   4226  C   GLY A 539      14.258  14.664  40.656  1.00 23.53           C  
ATOM   4227  O   GLY A 539      13.117  15.047  40.375  1.00 23.53           O  
ATOM   4228  N   LEU A 540      14.078  14.516  41.969  1.00 24.97           N  
ATOM   4229  CA  LEU A 540      14.367  15.391  43.094  1.00 24.97           C  
ATOM   4230  C   LEU A 540      13.359  16.531  43.156  1.00 24.97           C  
ATOM   4231  CB  LEU A 540      15.789  15.953  43.000  1.00 24.97           C  
ATOM   4232  O   LEU A 540      13.156  17.250  42.188  1.00 24.97           O  
ATOM   4233  CG  LEU A 540      16.906  15.109  43.625  1.00 24.97           C  
ATOM   4234  CD1 LEU A 540      18.203  15.312  42.844  1.00 24.97           C  
ATOM   4235  CD2 LEU A 540      17.062  15.453  45.094  1.00 24.97           C  
ATOM   4236  N   ARG A 541      12.227  16.406  43.875  1.00 23.94           N  
ATOM   4237  CA  ARG A 541      11.430  17.297  44.719  1.00 23.94           C  
ATOM   4238  C   ARG A 541      12.148  18.609  44.969  1.00 23.94           C  
ATOM   4239  CB  ARG A 541      11.086  16.609  46.031  1.00 23.94           C  
ATOM   4240  O   ARG A 541      13.242  18.625  45.531  1.00 23.94           O  
ATOM   4241  CG  ARG A 541       9.773  15.836  46.031  1.00 23.94           C  
ATOM   4242  CD  ARG A 541       9.367  15.383  47.406  1.00 23.94           C  
ATOM   4243  NE  ARG A 541       8.188  14.523  47.375  1.00 23.94           N  
ATOM   4244  NH1 ARG A 541       7.910  14.453  49.656  1.00 23.94           N  
ATOM   4245  NH2 ARG A 541       6.465  13.320  48.312  1.00 23.94           N  
ATOM   4246  CZ  ARG A 541       7.523  14.102  48.438  1.00 23.94           C  
ATOM   4247  N   ILE A 542      11.883  19.656  44.125  1.00 27.78           N  
ATOM   4248  CA  ILE A 542      11.914  20.906  44.875  1.00 27.78           C  
ATOM   4249  C   ILE A 542      10.609  21.672  44.656  1.00 27.78           C  
ATOM   4250  CB  ILE A 542      13.117  21.781  44.438  1.00 27.78           C  
ATOM   4251  O   ILE A 542      10.203  21.906  43.531  1.00 27.78           O  
ATOM   4252  CG1 ILE A 542      14.414  20.969  44.500  1.00 27.78           C  
ATOM   4253  CG2 ILE A 542      13.211  23.031  45.344  1.00 27.78           C  
ATOM   4254  CD1 ILE A 542      15.633  21.703  43.969  1.00 27.78           C  
ATOM   4255  N   PRO A 543       9.797  22.031  45.719  1.00 27.12           N  
ATOM   4256  CA  PRO A 543       8.500  22.688  45.562  1.00 27.12           C  
ATOM   4257  C   PRO A 543       8.625  24.203  45.375  1.00 27.12           C  
ATOM   4258  CB  PRO A 543       7.762  22.359  46.844  1.00 27.12           C  
ATOM   4259  O   PRO A 543       9.461  24.844  46.000  1.00 27.12           O  
ATOM   4260  CG  PRO A 543       8.844  22.078  47.844  1.00 27.12           C  
ATOM   4261  CD  PRO A 543      10.172  22.219  47.156  1.00 27.12           C  
ATOM   4262  N   LEU A 544       8.086  24.734  44.188  1.00 29.52           N  
ATOM   4263  CA  LEU A 544       7.895  26.172  44.344  1.00 29.52           C  
ATOM   4264  C   LEU A 544       6.418  26.516  44.531  1.00 29.52           C  
ATOM   4265  CB  LEU A 544       8.469  26.938  43.156  1.00 29.52           C  
ATOM   4266  O   LEU A 544       5.570  25.984  43.781  1.00 29.52           O  
ATOM   4267  CG  LEU A 544       9.992  27.125  43.156  1.00 29.52           C  
ATOM   4268  CD1 LEU A 544      10.492  27.281  41.719  1.00 29.52           C  
ATOM   4269  CD2 LEU A 544      10.375  28.344  43.969  1.00 29.52           C  
ATOM   4270  N   PRO A 545       6.105  27.422  45.500  1.00 25.20           N  
ATOM   4271  CA  PRO A 545       4.777  27.828  45.969  1.00 25.20           C  
ATOM   4272  C   PRO A 545       4.113  28.844  45.031  1.00 25.20           C  
ATOM   4273  CB  PRO A 545       5.055  28.453  47.312  1.00 25.20           C  
ATOM   4274  O   PRO A 545       4.801  29.547  44.281  1.00 25.20           O  
ATOM   4275  CG  PRO A 545       6.445  29.000  47.219  1.00 25.20           C  
ATOM   4276  CD  PRO A 545       6.992  28.656  45.875  1.00 25.20           C  
ATOM   4277  N   PRO A 546       2.678  29.062  45.125  1.00 29.12           N  
ATOM   4278  CA  PRO A 546       1.847  29.594  44.031  1.00 29.12           C  
ATOM   4279  C   PRO A 546       1.640  31.109  44.156  1.00 29.12           C  
ATOM   4280  CB  PRO A 546       0.521  28.844  44.219  1.00 29.12           C  
ATOM   4281  O   PRO A 546       1.921  31.688  45.219  1.00 29.12           O  
ATOM   4282  CG  PRO A 546       0.417  28.578  45.688  1.00 29.12           C  
ATOM   4283  CD  PRO A 546       1.672  29.062  46.344  1.00 29.12           C  
ATOM   4284  N   PRO A 547       1.076  31.859  42.969  1.00 36.56           N  
ATOM   4285  CA  PRO A 547      -0.143  32.625  43.250  1.00 36.56           C  
ATOM   4286  C   PRO A 547      -1.413  31.797  43.062  1.00 36.56           C  
ATOM   4287  CB  PRO A 547      -0.074  33.750  42.219  1.00 36.56           C  
ATOM   4288  O   PRO A 547      -1.421  30.844  42.281  1.00 36.56           O  
ATOM   4289  CG  PRO A 547       0.971  33.344  41.250  1.00 36.56           C  
ATOM   4290  CD  PRO A 547       1.557  32.031  41.719  1.00 36.56           C  
TER    4291      PRO A 547                                                      
ENDMDL                                                                          
END                                                                             
