# Supplementary material for: Deep mining reveals the diversity of endogenous viral elements in vertebrate genomes
Source: Nat Microbiol. 2024 Oct 22;9(11):3013–24. doi: 10.1038/s41564-024-01825-4 (PMC11521997; doi:10.1038/s41564-024-01825-4)
Supplement: Supplementary file 7 — NP tree files (Fig. 4a), and structural modelling files for the S. etruscus EVE, Ixodes scapularis EVE and South Bay virus nucleoprotein (Fig. 4b). [file 41564_2024_1825_MOESM7_ESM.zip › Source_Data_Figure_4/South_Bay_virus_48recycles_amber_b1f4e/South_Bay_virus_48recycles_amber_b1f4e_scores_rank_001_alphafold2_ptm_model_3_seed_000.json]

{"plddt": [59.41, 80.38, 82.88, 89.56, 92.19, 91.44, 94.94, 94.88, 91.12, 92.56, 91.75, 94.88, 96.31, 95.62, 94.94, 95.31, 94.94, 94.38, 93.44, 93.12, 92.12, 92.12, 88.5, 89.94, 91.88, 90.06, 87.0, 89.0, 93.25, 93.44, 93.69, 92.31, 92.5, 92.31, 92.06, 89.94, 89.06, 90.56, 89.94, 88.0, 89.62, 88.62, 89.44, 90.81, 89.25, 89.56, 90.12, 87.81, 87.19, 88.75, 86.69, 84.19, 82.75, 80.88, 79.94, 83.56, 84.75, 82.75, 83.81, 87.88, 88.19, 85.94, 87.94, 89.81, 89.62, 88.12, 89.06, 89.94, 91.56, 88.88, 90.5, 92.44, 92.94, 93.44, 92.81, 94.31, 95.62, 94.5, 95.25, 95.81, 95.75, 95.94, 95.44, 95.69, 95.06, 95.25, 96.94, 96.5, 96.31, 97.56, 97.75, 97.0, 96.88, 97.25, 97.31, 97.25, 96.94, 95.81, 95.81, 96.88, 91.62, 93.19, 96.75, 96.5, 97.38, 97.19, 95.75, 95.88, 95.56, 95.0, 93.81, 95.06, 94.44, 92.62, 91.75, 91.88, 90.94, 85.69, 78.75, 84.44, 79.88, 76.06, 66.25, 71.69, 73.5, 80.56, 85.62, 84.56, 85.75, 90.12, 93.12, 91.62, 93.81, 97.12, 96.69, 95.62, 96.69, 97.56, 96.5, 96.44, 96.56, 95.38, 93.62, 95.0, 94.44, 94.0, 89.12, 88.38, 93.44, 94.94, 94.69, 95.0, 93.19, 90.44, 86.12, 79.56, 76.5, 78.0, 74.81, 73.69, 80.69, 84.56, 86.19, 87.06, 85.75, 84.94, 83.81, 88.06, 89.12, 89.0, 90.62, 91.62, 90.94, 89.69, 89.38, 89.38, 87.75, 85.94, 84.94, 82.25, 80.38, 77.44, 72.56, 69.44, 64.94, 63.41, 61.5, 50.03, 48.47, 40.03, 39.41, 37.0, 33.38, 38.12, 43.12, 59.19, 70.56, 76.69, 82.31, 85.81, 85.75, 88.0, 90.62, 92.81, 90.25, 93.69, 93.31, 92.62, 89.94, 89.75, 83.06, 85.19, 87.06, 82.94, 84.44, 81.62, 80.56, 85.06, 85.75, 83.38, 84.12, 81.88, 70.62, 67.12, 59.47, 61.16, 68.44, 73.75, 81.94, 89.44, 90.06, 90.12, 87.88, 85.94, 82.44, 89.5, 90.69, 90.0, 87.38, 84.88, 78.75, 78.38, 74.44, 74.62, 83.06, 87.81, 84.0, 89.38, 89.06, 82.75, 86.06, 89.5, 85.25, 82.31, 84.38, 84.38, 76.0, 78.88, 79.81, 85.94, 83.94, 91.38, 91.69, 91.81, 93.69, 94.81, 93.94, 93.81, 94.38, 94.56, 94.75, 94.12, 94.75, 94.88, 94.56, 93.5, 92.0, 90.62, 89.81, 91.38, 85.31, 89.0, 87.75, 91.38, 88.81, 88.94, 89.38, 89.31, 89.69, 90.94, 92.62, 91.94, 92.56, 93.62, 94.56, 93.88, 94.12, 92.69, 92.38, 92.56, 93.0, 90.12, 88.88, 87.38, 85.06, 74.31, 73.88, 73.88, 68.69, 60.97, 55.31, 50.72, 40.97, 39.12, 43.09, 43.44, 47.91, 56.62, 56.44, 58.59, 59.34, 65.31, 69.94, 77.5, 89.12, 93.88, 94.69, 96.75, 97.44, 96.62, 96.88, 97.62, 97.56, 96.94, 96.5, 96.75, 95.31, 94.75, 92.31, 93.38, 90.31, 93.62, 94.5, 92.75, 92.38, 95.25, 94.12, 92.62, 93.56, 94.75, 91.75, 91.0, 91.75, 90.69, 88.0, 85.56, 84.94, 83.38, 77.25, 72.5, 72.31, 69.56, 75.62, 78.0, 81.75, 83.0, 84.94, 86.06, 86.19, 87.62, 87.88, 87.75, 88.25, 81.94, 88.88, 89.44, 89.94, 90.62, 91.38, 92.44, 92.62, 91.75, 92.12, 93.81, 93.0, 91.38, 87.88, 82.75, 74.19, 75.0, 69.44, 73.62, 83.44, 87.12, 89.06, 91.69, 92.75, 92.56, 88.06, 84.0, 81.69, 87.19, 89.38, 89.94, 92.12, 93.38, 92.38, 93.19, 94.44, 94.44, 87.56, 87.38, 89.25, 92.12, 92.5, 90.44, 91.0, 88.31, 85.56, 85.75, 76.38, 72.88, 80.25, 75.19, 78.12, 84.5, 83.69, 84.81, 88.75, 89.31, 90.69, 93.0, 93.19, 92.62, 94.19, 93.06, 89.25, 83.62, 82.06, 76.06, 83.56, 89.88, 91.0, 90.62, 91.56, 92.56, 92.81, 91.88, 91.5, 91.31, 90.81, 89.5, 88.88, 87.44, 85.19, 82.69, 79.94, 73.25, 67.69, 66.12, 69.56, 70.31, 69.75, 65.88, 65.44, 71.25, 67.5, 79.25, 82.06, 88.06, 87.0, 84.25, 89.06, 89.69, 87.31, 87.19, 86.81, 87.75, 87.0, 85.31, 90.06, 91.56, 93.44, 92.69, 95.44, 93.94, 93.56, 90.5, 88.81, 84.94, 80.19, 75.75, 67.62, 75.69, 78.88, 83.0, 77.62, 80.06, 82.5, 86.06, 85.06, 85.31, 80.56, 68.44, 60.0, 57.09, 60.69, 59.91, 54.81, 59.88, 69.44, 67.0, 69.69, 71.88, 70.31, 74.31, 68.31, 69.75, 71.81, 72.69, 65.5, 64.38, 58.78, 56.06, 53.75, 47.53, 38.53, 34.06, 43.25, 34.31, 29.55, 28.41, 30.95, 33.72, 25.95, 23.39, 25.0, 27.66, 26.02, 27.59, 24.62, 32.91, 28.47, 32.09, 32.5, 31.06, 40.19], "max_pae": 31.4375, "pae": [[0.25, 1.04, 1.83, 4.57, 6.32, 6.78, 12.39, 10.52, 12.87, 12.55, 12.22, 12.12, 14.7, 10.99, 12.36, 12.75, 8.55, 11.21, 13.42, 11.31, 8.91, 10.17, 13.29, 13.23, 13.12, 15.52, 16.86, 17.16, 13.54, 17.34, 14.03, 14.77, 13.89, 14.42, 15.73, 16.78, 18.09, 16.0, 16.38, 20.19, 19.38, 22.78, 19.52, 19.23, 20.66, 23.97, 23.81, 19.58, 23.52, 24.22, 22.27, 20.83, 21.83, 22.84, 20.48, 24.55, 21.34, 21.5, 20.86, 20.52, 18.66, 17.03, 18.8, 17.5, 17.14, 14.44, 16.44, 16.45, 14.55, 16.91, 15.34, 15.84, 15.05, 12.28, 9.99, 13.92, 14.45, 14.38, 10.84, 11.32, 12.5, 13.23, 11.04, 14.17, 12.91, 13.86, 18.09, 16.45, 16.11, 15.13, 16.14, 18.0, 16.12, 17.19, 20.67, 20.95, 20.31, 18.7, 23.2, 22.23, 23.23, 23.08, 19.22, 20.48, 19.91, 21.02, 22.8, 21.28, 19.2, 22.48, 22.59, 19.94, 23.73, 21.92, 21.69, 22.61, 23.48, 23.17, 23.97, 21.41, 21.97, 22.44, 22.06, 23.08, 23.47, 23.33, 23.42, 22.53, 23.34, 21.94, 20.55, 21.58, 21.92, 18.95, 20.08, 20.41, 19.83, 17.39, 20.19, 19.55, 18.09, 16.41, 17.75, 15.58, 16.98, 18.03, 18.3, 19.5, 16.31, 14.33, 14.29, 17.84, 18.02, 20.58, 21.72, 21.61, 22.47, 22.17, 21.94, 22.12, 24.78, 23.11, 23.12, 21.48, 21.94, 22.55, 23.09, 22.78, 23.86, 24.75, 22.42, 23.42, 24.28, 23.91, 23.84, 24.03, 24.77, 22.53, 23.84, 23.25, 24.23, 24.09, 23.61, 23.52, 25.59, 23.8, 24.77, 23.61, 25.08, 25.53, 24.97, 25.64, 27.0, 25.97, 27.45, 28.47, 29.3, 29.88, 29.78, 30.39, 30.02, 29.66, 29.94, 29.53, 29.88, 29.42, 29.92, 29.94, 30.36, 30.23, 29.89, 30.14, 30.42, 30.22, 29.91, 30.06, 29.94, 29.92, 29.86, 29.84, 30.16, 29.77, 29.16, 28.05, 28.38, 27.28, 28.3, 28.95, 29.33, 29.3, 30.05, 28.84, 30.22, 29.58, 30.0, 29.8, 29.83, 29.84, 29.72, 30.09, 29.47, 29.59, 29.59, 29.34, 28.86, 29.36, 29.98, 29.09, 29.64, 29.06, 27.97, 29.28, 29.3, 29.61, 29.52, 29.58, 28.75, 30.33, 29.77, 29.41, 29.67, 30.0, 30.31, 29.66, 29.77, 30.38, 30.27, 30.16, 30.44, 30.03, 30.23, 30.38, 30.14, 30.34, 30.38, 30.02, 30.06, 30.27, 29.89, 30.19, 30.11, 30.45, 30.31, 29.55, 30.42, 30.27, 30.62, 30.28, 29.95, 30.09, 30.39, 30.28, 30.27, 30.05, 30.55, 30.09, 30.02, 29.72, 29.89, 30.38, 28.83, 29.86, 29.77, 29.3, 28.86, 28.59, 28.11, 27.58, 25.95, 26.38, 26.8, 25.11, 24.55, 24.52, 22.8, 21.56, 22.12, 22.47, 23.72, 22.22, 21.47, 21.55, 20.67, 20.27, 17.52, 17.47, 16.81, 16.27, 18.44, 18.58, 15.77, 16.45, 16.94, 17.94, 14.4, 16.05, 18.31, 17.22, 17.53, 15.99, 16.2, 16.72, 14.71, 16.12, 14.65, 15.76, 14.7, 14.98, 14.5, 10.67, 13.09, 15.08, 15.16, 13.74, 13.59, 14.04, 15.81, 15.87, 16.16, 16.48, 16.44, 20.0, 19.2, 19.44, 20.09, 16.34, 19.02, 19.52, 16.33, 16.83, 18.73, 19.55, 16.2, 21.0, 17.12, 19.22, 17.03, 17.92, 19.06, 19.09, 18.31, 18.45, 19.78, 18.12, 18.36, 19.28, 20.59, 20.89, 22.25, 21.53, 22.64, 21.47, 20.25, 19.83, 18.73, 18.7, 19.3, 19.72, 19.39, 19.41, 17.44, 16.78, 15.61, 13.81, 17.58, 14.32, 15.19, 12.79, 12.57, 16.19, 13.33, 13.34, 10.58, 8.39, 9.45, 6.51, 4.73, 5.19, 5.94, 8.39, 6.36, 9.79, 12.65, 13.88, 11.97, 12.22, 14.14, 15.49, 13.59, 15.45, 15.02, 14.66, 16.39, 17.09, 14.34, 15.9, 17.95, 20.92, 18.58, 21.03, 20.02, 15.91, 18.62, 19.59, 19.34, 18.09, 21.3, 20.27, 21.34, 21.02, 20.28, 22.17, 21.16, 20.36, 23.11, 23.52, 22.11, 23.0, 23.17, 22.66, 23.81, 23.38, 24.22, 25.06, 22.2, 22.8, 21.14, 20.69, 19.61, 21.41, 21.12, 19.86, 18.62, 20.5, 20.27, 18.58, 19.52, 21.36, 19.75, 22.03, 16.64, 18.39, 12.45, 15.88, 15.3, 17.0, 19.89, 20.66, 17.98, 21.28, 22.11, 23.3, 22.47, 23.14, 21.41, 22.94, 22.17, 23.7, 23.83, 22.73, 22.22, 22.27, 24.08, 23.31, 21.94, 21.78, 21.38, 20.33, 21.27, 24.27, 22.42, 21.69, 22.83, 20.22, 22.03, 23.08, 22.58, 22.56, 22.09, 25.5, 23.94, 22.34, 24.02, 26.52, 25.27, 25.14, 27.14, 26.12, 25.77, 27.14, 27.83, 28.06, 28.81, 28.2, 28.95, 28.38, 29.45, 29.09, 29.11, 29.39, 28.94, 28.91, 28.36, 28.62, 28.27, 28.28, 28.62], [0.92, 0.25, 1.1, 2.16, 4.34, 4.6, 6.24, 8.47, 8.38, 9.55, 9.12, 8.91, 7.4, 6.52, 9.69, 8.05, 4.7, 7.09, 8.37, 6.9, 4.91, 6.57, 8.41, 9.51, 9.33, 10.94, 11.63, 13.2, 11.62, 11.8, 11.27, 10.41, 10.85, 11.7, 11.73, 13.1, 14.85, 12.58, 13.51, 15.07, 15.7, 15.11, 15.5, 15.68, 17.05, 16.2, 19.3, 17.56, 17.09, 18.55, 18.64, 16.72, 17.05, 18.97, 17.48, 17.52, 18.0, 16.69, 16.39, 16.53, 15.24, 13.52, 15.05, 14.9, 13.5, 12.03, 12.58, 12.95, 13.24, 12.77, 12.24, 10.7, 12.27, 10.45, 7.84, 8.2, 9.85, 8.07, 6.69, 8.22, 9.88, 7.27, 5.89, 7.75, 8.97, 9.5, 9.51, 10.75, 9.94, 11.2, 10.99, 12.66, 11.85, 11.84, 14.3, 12.46, 12.62, 11.98, 13.84, 14.04, 16.64, 16.61, 13.41, 15.29, 13.58, 15.27, 17.0, 15.05, 14.2, 15.96, 16.25, 15.18, 15.77, 17.31, 15.7, 17.83, 18.02, 18.64, 18.98, 16.31, 17.5, 16.11, 17.08, 17.48, 17.03, 17.41, 16.67, 15.93, 15.87, 15.74, 14.99, 14.72, 15.51, 12.92, 13.1, 13.49, 12.57, 12.95, 12.36, 11.94, 10.85, 10.01, 12.19, 11.44, 11.67, 10.98, 12.48, 13.07, 11.45, 11.73, 10.84, 12.41, 12.16, 13.46, 14.22, 15.09, 16.81, 15.55, 16.12, 17.22, 18.56, 15.35, 16.84, 16.23, 17.31, 18.3, 17.95, 17.09, 18.19, 19.03, 18.52, 16.33, 19.41, 19.5, 17.78, 16.62, 19.17, 19.69, 18.44, 18.03, 20.22, 19.22, 17.28, 18.8, 19.28, 17.73, 17.86, 18.81, 19.75, 20.39, 20.77, 21.44, 24.12, 23.59, 25.7, 25.81, 27.33, 27.5, 27.45, 27.39, 28.2, 26.62, 27.62, 28.56, 28.73, 28.59, 28.33, 28.81, 29.17, 29.38, 28.69, 29.41, 28.89, 28.77, 29.12, 27.34, 28.14, 28.22, 28.22, 29.11, 27.94, 28.94, 26.55, 25.77, 25.52, 25.02, 26.91, 27.83, 28.3, 28.98, 28.92, 28.67, 29.19, 28.72, 28.8, 28.69, 28.94, 28.73, 28.59, 29.14, 28.36, 28.53, 27.88, 26.84, 26.95, 27.47, 27.27, 25.7, 27.31, 26.5, 26.16, 28.3, 26.36, 25.23, 26.94, 27.0, 25.44, 27.41, 26.84, 28.41, 29.05, 29.81, 27.94, 28.17, 29.62, 29.14, 28.42, 29.0, 29.98, 29.2, 29.25, 29.45, 29.55, 30.11, 29.47, 29.39, 29.91, 29.33, 29.58, 30.03, 29.66, 29.56, 29.09, 29.28, 29.12, 29.14, 29.73, 29.78, 29.5, 28.77, 29.8, 29.95, 29.34, 29.8, 29.38, 28.91, 28.33, 29.19, 28.73, 28.78, 26.84, 27.09, 27.58, 26.06, 24.27, 24.03, 25.3, 23.14, 22.45, 21.75, 21.83, 20.56, 17.89, 19.56, 17.97, 16.77, 16.16, 17.12, 16.38, 14.83, 15.0, 15.41, 13.2, 13.03, 12.97, 12.55, 14.04, 11.73, 12.53, 12.12, 14.09, 9.86, 12.22, 13.62, 13.17, 12.71, 11.84, 11.53, 11.98, 10.97, 11.98, 11.49, 7.32, 11.94, 10.37, 12.01, 7.42, 11.13, 11.02, 7.91, 8.31, 11.17, 12.25, 8.9, 11.52, 11.36, 12.43, 11.36, 10.84, 12.42, 12.12, 15.02, 15.05, 14.88, 13.77, 13.23, 13.82, 14.5, 12.34, 11.86, 13.1, 12.5, 9.84, 11.59, 10.33, 11.22, 10.71, 11.83, 13.05, 12.78, 13.31, 13.66, 14.14, 13.8, 13.78, 14.11, 15.43, 16.67, 16.27, 16.84, 15.9, 15.62, 15.62, 13.61, 13.77, 12.63, 13.77, 13.28, 14.41, 14.84, 13.95, 12.0, 13.01, 13.35, 11.57, 10.98, 11.97, 10.86, 9.44, 10.05, 11.48, 9.54, 6.7, 5.38, 5.3, 5.0, 4.73, 3.7, 4.31, 5.67, 6.8, 6.03, 7.04, 9.5, 9.06, 10.8, 10.83, 12.14, 10.84, 13.98, 11.39, 11.79, 12.59, 12.64, 13.06, 12.98, 13.43, 13.45, 12.59, 16.12, 15.0, 14.19, 15.45, 15.18, 14.59, 16.61, 15.82, 16.28, 16.53, 15.96, 16.89, 16.89, 17.86, 17.31, 18.67, 18.91, 17.53, 18.84, 19.34, 19.92, 18.48, 19.86, 19.23, 17.55, 17.45, 18.45, 16.23, 15.41, 16.11, 15.98, 16.67, 14.48, 14.91, 14.63, 14.91, 14.02, 15.24, 14.54, 13.08, 13.04, 11.91, 13.2, 11.16, 13.66, 13.23, 12.81, 13.35, 12.84, 12.67, 14.48, 13.95, 16.19, 16.81, 17.88, 15.38, 17.0, 18.5, 17.25, 18.02, 18.38, 18.23, 18.66, 17.47, 18.09, 17.09, 17.31, 16.38, 16.73, 17.7, 20.84, 19.06, 19.0, 19.47, 18.23, 18.22, 20.52, 20.94, 19.17, 21.19, 21.31, 21.0, 19.86, 21.59, 22.2, 22.33, 22.61, 24.09, 24.83, 25.33, 26.84, 27.75, 27.78, 28.55, 28.55, 29.03, 29.02, 29.67, 29.16, 29.61, 29.66, 29.83, 29.06, 29.19, 28.94, 29.19, 28.86, 28.62], [1.78, 0.9, 0.25, 0.81, 1.63, 2.15, 3.36, 3.68, 4.61, 5.48, 5.75, 7.28, 4.89, 4.02, 6.47, 5.51, 2.69, 3.73, 5.24, 3.54, 3.16, 3.73, 6.36, 5.46, 5.34, 8.09, 7.61, 9.22, 9.37, 8.08, 6.91, 6.68, 5.79, 5.63, 8.02, 8.57, 9.55, 8.29, 10.32, 10.84, 9.58, 9.8, 11.14, 10.85, 10.37, 10.77, 11.62, 10.27, 11.68, 11.77, 11.09, 10.3, 11.02, 11.63, 10.81, 11.27, 10.8, 10.01, 9.6, 10.06, 9.12, 9.4, 10.81, 9.54, 8.7, 7.91, 9.2, 7.46, 7.46, 6.84, 7.46, 6.32, 5.09, 5.55, 4.53, 4.1, 5.57, 4.07, 3.29, 3.81, 4.98, 3.57, 2.87, 3.75, 4.9, 4.45, 4.01, 7.77, 6.48, 6.74, 7.82, 7.34, 6.66, 6.43, 9.01, 7.94, 8.37, 9.46, 8.46, 8.18, 9.58, 9.49, 9.11, 9.38, 9.26, 9.48, 9.84, 10.24, 9.68, 9.7, 9.19, 10.57, 9.48, 9.91, 9.58, 10.52, 10.21, 11.49, 11.58, 10.87, 10.23, 9.74, 9.98, 10.41, 10.91, 10.45, 10.12, 9.62, 9.91, 9.62, 9.38, 8.37, 9.09, 8.93, 8.52, 7.63, 7.97, 7.73, 7.6, 7.23, 6.71, 7.55, 7.56, 9.48, 7.59, 8.55, 8.09, 8.35, 8.65, 7.68, 6.8, 8.43, 8.55, 8.95, 9.32, 9.96, 10.56, 10.38, 11.94, 12.01, 12.55, 11.35, 12.59, 11.0, 13.17, 12.52, 12.7, 12.11, 12.59, 12.83, 12.62, 11.26, 12.66, 12.27, 12.05, 10.8, 12.91, 12.73, 11.02, 12.0, 12.45, 12.89, 11.48, 12.04, 11.99, 13.16, 12.99, 13.49, 15.31, 16.14, 18.77, 20.58, 21.83, 23.34, 24.92, 26.28, 25.25, 26.98, 26.81, 26.31, 27.92, 26.3, 26.33, 27.17, 28.83, 27.11, 27.2, 28.58, 29.27, 28.16, 28.02, 28.8, 29.25, 27.22, 28.58, 28.36, 26.42, 27.69, 28.22, 28.02, 26.44, 28.0, 25.45, 24.92, 24.25, 24.25, 25.39, 25.72, 27.55, 27.7, 27.58, 28.03, 28.0, 27.25, 26.48, 27.22, 28.22, 27.25, 27.27, 28.34, 26.86, 27.61, 26.44, 26.36, 25.28, 24.56, 25.89, 24.23, 24.83, 24.64, 23.86, 24.88, 23.52, 23.84, 25.95, 25.84, 23.64, 25.86, 25.75, 26.27, 27.53, 28.38, 27.53, 27.39, 27.98, 27.95, 27.5, 27.22, 28.78, 28.42, 27.48, 27.0, 28.28, 29.08, 29.19, 28.09, 28.77, 28.56, 27.91, 28.55, 28.38, 29.52, 29.17, 27.08, 28.53, 28.14, 29.28, 28.98, 29.17, 28.28, 29.48, 28.41, 28.41, 28.66, 29.0, 27.27, 27.11, 27.86, 27.06, 27.3, 25.14, 25.33, 25.69, 24.19, 22.52, 21.98, 22.39, 20.67, 20.47, 19.94, 19.92, 18.25, 16.97, 16.84, 13.8, 13.2, 12.56, 12.16, 11.86, 10.59, 10.66, 10.34, 9.97, 8.52, 8.37, 7.83, 10.18, 7.48, 7.16, 6.9, 8.98, 7.11, 6.91, 6.7, 7.7, 6.84, 7.11, 7.04, 6.25, 8.12, 6.75, 6.36, 4.23, 4.61, 7.18, 4.3, 4.91, 7.09, 9.13, 5.81, 5.95, 8.04, 6.38, 6.41, 7.15, 8.47, 7.05, 8.0, 7.95, 8.5, 8.53, 8.37, 8.66, 9.32, 9.95, 8.84, 9.0, 8.77, 9.46, 8.55, 8.91, 9.31, 9.62, 8.41, 11.25, 8.88, 9.05, 10.06, 9.42, 7.85, 9.11, 7.89, 8.94, 8.08, 8.23, 10.19, 10.43, 11.11, 10.54, 10.1, 10.41, 9.39, 9.16, 8.37, 8.47, 8.06, 9.52, 8.79, 8.8, 8.72, 7.93, 6.52, 7.04, 8.95, 7.55, 6.91, 7.21, 6.06, 4.84, 3.9, 4.55, 4.26, 3.17, 4.32, 2.49, 2.74, 3.36, 2.96, 3.13, 3.7, 3.81, 5.4, 6.34, 7.43, 5.42, 6.28, 5.82, 6.71, 8.4, 7.73, 8.29, 7.5, 9.19, 9.24, 7.06, 9.8, 10.51, 9.99, 9.12, 12.84, 9.02, 12.33, 11.91, 9.68, 9.31, 12.51, 10.34, 10.27, 10.25, 10.62, 10.42, 11.8, 10.64, 10.53, 11.5, 11.57, 11.13, 11.91, 11.46, 12.59, 13.52, 12.85, 12.42, 12.55, 11.57, 11.8, 10.65, 10.12, 11.25, 10.74, 9.69, 9.06, 11.36, 9.69, 9.11, 9.53, 10.26, 8.91, 9.81, 8.93, 12.02, 9.62, 8.05, 7.43, 6.57, 8.95, 9.34, 9.25, 8.29, 8.13, 11.66, 11.01, 11.38, 11.45, 11.31, 11.89, 11.84, 11.27, 13.71, 12.2, 12.77, 13.37, 13.36, 13.12, 13.11, 14.54, 13.62, 13.48, 13.28, 17.67, 16.3, 15.1, 17.03, 18.73, 14.99, 15.97, 17.11, 16.66, 18.47, 17.94, 18.38, 16.66, 18.69, 20.22, 20.89, 20.36, 22.8, 24.66, 23.72, 25.88, 27.52, 28.34, 28.78, 28.3, 28.95, 29.08, 29.41, 29.36, 29.02, 29.34, 29.34, 28.89, 28.41, 28.7, 28.31, 28.41, 27.39], [3.38, 2.14, 0.91, 0.25, 0.83, 1.34, 1.78, 2.11, 2.84, 3.03, 3.25, 3.64, 2.98, 2.63, 4.21, 3.43, 2.81, 2.73, 3.74, 3.65, 2.9, 3.43, 4.16, 4.46, 5.3, 5.71, 5.63, 6.04, 6.01, 5.4, 5.0, 4.64, 4.88, 5.18, 6.08, 6.28, 7.38, 6.4, 6.49, 7.88, 7.74, 8.62, 8.3, 9.16, 8.49, 8.38, 10.02, 8.7, 9.61, 9.72, 9.23, 8.7, 8.67, 9.06, 8.76, 8.73, 8.57, 9.13, 7.95, 7.79, 7.67, 6.64, 7.14, 7.64, 6.4, 6.71, 6.93, 6.59, 6.26, 5.11, 5.53, 5.26, 4.96, 4.1, 2.92, 3.17, 3.36, 3.23, 2.36, 2.44, 3.14, 2.42, 2.1, 2.4, 2.62, 3.24, 3.02, 3.82, 4.03, 4.62, 5.24, 4.74, 4.64, 5.72, 5.6, 5.59, 6.05, 6.26, 6.71, 6.2, 6.71, 6.62, 6.68, 6.58, 6.48, 6.79, 6.94, 6.57, 6.54, 6.69, 6.59, 6.67, 7.41, 7.25, 7.69, 7.62, 7.28, 8.09, 8.34, 7.19, 7.67, 7.25, 7.95, 8.19, 8.21, 7.97, 6.84, 7.01, 7.05, 6.4, 6.57, 6.67, 6.03, 5.68, 5.64, 6.21, 5.41, 5.02, 5.0, 5.53, 4.67, 4.4, 4.54, 4.9, 5.38, 4.81, 6.71, 5.13, 5.15, 5.23, 4.86, 5.24, 4.9, 5.78, 6.86, 7.31, 7.9, 7.79, 8.19, 9.12, 9.14, 8.58, 8.69, 8.41, 9.47, 9.6, 9.61, 8.94, 9.14, 9.29, 9.6, 9.02, 9.55, 9.44, 8.58, 9.02, 10.02, 9.26, 8.81, 9.16, 9.16, 8.33, 9.2, 9.66, 9.56, 9.85, 10.39, 10.22, 12.81, 13.5, 16.05, 17.89, 20.75, 20.91, 22.17, 23.78, 24.42, 25.23, 23.92, 24.22, 26.16, 25.48, 25.91, 27.14, 27.23, 26.39, 27.05, 27.28, 27.86, 28.03, 27.27, 28.14, 27.75, 26.41, 28.09, 27.11, 25.5, 25.97, 27.19, 26.12, 25.28, 26.53, 25.23, 22.56, 23.66, 22.94, 23.39, 24.66, 25.95, 25.72, 26.47, 26.27, 28.08, 25.25, 25.03, 26.62, 27.12, 26.91, 25.2, 28.02, 26.88, 26.61, 25.86, 24.75, 22.66, 23.19, 23.59, 22.58, 23.17, 22.62, 22.34, 23.05, 23.11, 21.34, 24.14, 24.41, 22.23, 25.08, 24.34, 24.64, 27.19, 27.39, 25.91, 26.3, 27.91, 27.38, 26.69, 27.03, 29.05, 27.55, 27.38, 28.23, 28.27, 28.89, 28.55, 28.48, 28.88, 27.72, 28.34, 28.91, 28.83, 28.66, 28.81, 29.0, 29.02, 28.02, 27.8, 29.09, 28.61, 27.41, 29.27, 28.34, 28.09, 26.84, 28.23, 26.39, 26.0, 25.59, 26.27, 25.75, 22.41, 23.77, 24.3, 21.69, 19.89, 20.19, 19.7, 17.67, 18.08, 18.38, 16.19, 14.43, 13.57, 12.61, 11.26, 10.57, 9.58, 9.14, 8.88, 8.12, 7.63, 7.43, 6.64, 6.28, 5.52, 5.41, 5.6, 4.9, 4.63, 5.3, 6.12, 4.81, 5.12, 5.84, 5.09, 5.58, 5.97, 5.86, 5.89, 4.84, 4.88, 4.69, 3.27, 3.09, 4.24, 3.25, 3.19, 4.24, 3.88, 3.39, 3.53, 4.46, 3.94, 3.65, 5.24, 5.7, 5.08, 4.91, 5.62, 7.06, 6.53, 6.64, 7.0, 7.05, 6.76, 6.77, 6.64, 6.69, 6.82, 5.92, 6.26, 7.03, 6.53, 6.44, 5.9, 6.38, 5.62, 6.28, 6.11, 6.1, 6.46, 6.12, 6.26, 6.01, 6.57, 7.18, 7.26, 7.58, 7.61, 7.65, 7.48, 6.83, 6.84, 6.08, 5.68, 5.83, 6.27, 5.79, 6.14, 5.96, 5.99, 5.38, 5.12, 5.39, 5.55, 5.44, 4.34, 4.57, 3.37, 2.73, 2.82, 3.11, 2.85, 2.07, 1.63, 2.21, 1.88, 1.64, 2.72, 3.35, 3.21, 3.69, 4.59, 5.43, 4.68, 4.44, 5.23, 5.65, 5.27, 5.78, 5.3, 6.08, 5.87, 5.49, 6.24, 6.23, 6.23, 6.89, 6.98, 8.2, 8.01, 7.15, 7.3, 7.88, 8.3, 8.24, 8.16, 8.2, 8.02, 8.86, 8.23, 8.44, 9.11, 8.23, 9.1, 8.91, 8.43, 8.88, 9.52, 9.71, 9.83, 9.91, 9.53, 9.32, 8.71, 8.1, 7.98, 7.46, 7.41, 7.99, 7.17, 6.41, 6.77, 7.56, 6.59, 6.19, 6.79, 6.84, 6.29, 6.32, 5.25, 5.71, 5.79, 5.4, 5.48, 4.99, 5.23, 6.5, 6.16, 6.05, 7.86, 7.79, 8.55, 8.14, 8.27, 7.92, 8.88, 8.72, 9.36, 9.7, 9.56, 10.35, 10.3, 9.84, 11.2, 11.37, 11.81, 10.8, 10.7, 13.98, 12.62, 13.14, 13.22, 14.56, 12.36, 13.57, 13.66, 13.19, 13.35, 14.26, 14.91, 14.52, 14.22, 17.95, 18.39, 18.08, 20.56, 22.44, 22.97, 23.56, 26.62, 27.02, 27.78, 27.72, 28.8, 27.95, 28.86, 27.95, 28.88, 28.52, 28.86, 28.47, 28.16, 28.03, 27.83, 28.44, 27.67], [3.85, 2.39, 1.42, 0.78, 0.25, 0.79, 1.04, 1.53, 1.82, 2.11, 2.61, 2.23, 1.85, 1.94, 2.27, 1.98, 1.98, 2.19, 2.47, 2.43, 2.01, 2.67, 2.85, 3.62, 3.49, 4.01, 3.72, 4.05, 4.18, 4.89, 3.86, 3.34, 3.24, 3.71, 4.35, 4.66, 5.09, 4.96, 5.83, 5.39, 6.18, 6.78, 6.32, 6.31, 6.86, 7.46, 7.31, 6.87, 7.22, 7.33, 7.06, 7.26, 7.37, 7.85, 6.66, 6.77, 6.75, 6.56, 6.61, 5.71, 5.88, 5.97, 6.01, 5.75, 5.53, 4.7, 4.82, 4.52, 4.88, 3.52, 3.52, 3.43, 3.36, 2.97, 2.7, 2.44, 4.07, 2.03, 1.52, 1.85, 2.07, 1.35, 1.62, 1.7, 1.75, 2.07, 2.15, 2.36, 2.79, 3.73, 4.08, 3.12, 3.93, 4.2, 4.23, 4.09, 5.16, 5.11, 4.84, 5.0, 5.63, 5.76, 5.13, 5.4, 4.78, 5.41, 5.52, 5.25, 4.98, 5.87, 5.57, 5.59, 5.8, 6.55, 6.49, 6.21, 6.5, 6.91, 7.4, 6.61, 6.31, 6.76, 6.96, 7.0, 6.52, 5.82, 5.84, 5.87, 5.48, 5.49, 5.57, 5.42, 5.0, 4.41, 4.66, 4.96, 4.61, 4.05, 3.97, 4.07, 3.65, 3.29, 3.51, 4.1, 3.85, 4.05, 4.73, 4.25, 4.51, 4.69, 3.13, 5.1, 4.49, 6.19, 4.93, 5.66, 5.61, 6.72, 6.73, 7.49, 7.18, 7.39, 7.18, 6.44, 7.72, 7.41, 7.9, 7.23, 7.03, 7.77, 6.48, 7.16, 7.41, 7.36, 6.88, 6.73, 7.89, 6.65, 7.27, 7.49, 8.56, 7.48, 7.5, 7.89, 9.47, 9.59, 9.37, 10.3, 11.78, 13.15, 15.71, 17.41, 20.45, 22.05, 23.12, 23.22, 25.08, 25.86, 23.28, 22.98, 24.28, 25.05, 24.16, 24.33, 26.84, 26.64, 26.34, 26.36, 26.72, 28.02, 27.75, 27.27, 28.0, 28.02, 27.56, 27.45, 25.41, 26.39, 26.45, 27.14, 25.34, 26.41, 22.36, 22.17, 21.88, 23.0, 22.17, 24.11, 25.41, 26.28, 26.34, 25.58, 28.17, 27.44, 25.42, 27.5, 26.67, 25.98, 25.33, 27.39, 26.22, 26.44, 25.06, 23.48, 21.78, 22.14, 23.78, 22.3, 22.09, 19.94, 21.31, 23.09, 19.89, 20.11, 24.11, 22.62, 22.11, 22.86, 23.72, 25.34, 25.94, 26.11, 25.28, 26.33, 27.12, 27.89, 25.8, 27.38, 27.7, 26.94, 28.34, 28.53, 27.88, 29.14, 28.78, 28.52, 29.41, 28.64, 28.53, 27.44, 28.41, 28.09, 29.05, 27.19, 28.94, 27.72, 28.28, 29.0, 29.05, 28.12, 29.23, 29.47, 28.48, 27.78, 28.33, 26.27, 24.7, 26.0, 25.91, 24.58, 19.39, 23.81, 23.64, 21.5, 21.11, 19.94, 19.61, 17.3, 18.36, 18.3, 16.41, 14.73, 13.29, 12.92, 10.84, 9.84, 9.08, 7.79, 7.63, 7.33, 6.85, 6.32, 5.68, 5.59, 4.54, 4.64, 4.0, 3.46, 3.67, 3.91, 4.19, 4.0, 3.82, 3.81, 4.81, 4.09, 4.17, 4.49, 4.29, 5.55, 2.78, 3.58, 2.32, 2.42, 3.42, 2.24, 2.07, 2.55, 2.72, 1.97, 2.5, 3.25, 3.55, 2.42, 3.05, 3.71, 3.76, 3.45, 4.03, 4.64, 5.24, 5.72, 5.71, 5.86, 5.45, 6.21, 5.54, 5.64, 4.85, 4.84, 5.21, 5.36, 4.5, 4.46, 4.39, 4.68, 4.46, 4.38, 5.09, 5.17, 5.24, 4.74, 5.2, 4.77, 4.42, 5.42, 5.92, 6.25, 6.16, 6.14, 6.17, 5.77, 5.63, 5.17, 5.01, 4.39, 4.96, 5.07, 5.08, 4.85, 4.66, 4.09, 3.96, 4.19, 3.6, 3.42, 2.99, 2.7, 2.45, 2.01, 2.51, 2.82, 3.09, 2.02, 1.35, 1.42, 2.13, 2.01, 2.57, 2.78, 3.46, 3.35, 3.94, 3.54, 3.61, 3.77, 3.72, 4.11, 3.74, 4.38, 3.93, 4.09, 4.63, 4.45, 4.61, 4.7, 4.95, 5.31, 5.64, 6.72, 5.53, 6.04, 6.55, 6.04, 5.85, 7.59, 6.03, 6.14, 6.15, 7.06, 5.9, 6.91, 6.28, 6.59, 6.81, 7.58, 6.77, 7.15, 8.75, 9.13, 8.63, 8.34, 8.69, 8.12, 7.7, 6.71, 6.84, 6.23, 6.6, 6.02, 5.7, 5.83, 6.44, 5.99, 5.64, 5.93, 5.88, 5.41, 6.05, 5.32, 4.52, 4.88, 5.23, 3.93, 3.63, 5.1, 4.6, 5.46, 5.36, 5.41, 6.11, 5.88, 6.25, 6.69, 6.91, 6.28, 7.43, 7.05, 8.29, 7.43, 7.32, 7.5, 8.58, 8.27, 8.58, 9.22, 8.91, 9.23, 8.66, 10.87, 11.7, 10.48, 10.88, 12.09, 10.78, 11.55, 13.33, 12.69, 11.45, 14.02, 13.92, 12.31, 13.64, 15.77, 16.38, 16.11, 19.48, 22.75, 21.58, 23.53, 25.92, 27.2, 28.52, 27.69, 28.59, 29.2, 29.25, 28.59, 29.12, 29.16, 28.64, 28.59, 27.83, 28.45, 28.7, 28.75, 27.83], [4.06, 3.65, 2.2, 1.31, 0.78, 0.25, 0.83, 1.61, 1.98, 2.4, 2.74, 2.99, 2.5, 3.0, 2.92, 2.96, 1.68, 2.76, 3.4, 3.05, 2.24, 2.95, 3.4, 3.67, 3.72, 4.26, 4.71, 4.46, 4.82, 4.31, 4.29, 3.98, 3.67, 4.2, 4.61, 5.27, 5.32, 5.55, 5.62, 6.37, 6.7, 7.84, 6.79, 6.61, 8.03, 8.03, 7.59, 7.8, 8.18, 8.22, 7.81, 8.35, 8.24, 8.48, 7.85, 7.4, 7.71, 7.57, 7.03, 6.58, 6.86, 6.38, 5.95, 6.16, 5.57, 5.4, 4.75, 5.12, 4.77, 4.32, 4.12, 3.87, 3.52, 3.67, 2.66, 3.12, 2.95, 3.06, 2.52, 2.29, 2.54, 2.14, 1.83, 1.85, 1.9, 2.29, 2.62, 2.97, 3.0, 3.81, 3.93, 3.88, 3.58, 4.88, 4.62, 4.72, 5.43, 6.27, 5.84, 5.99, 6.53, 6.39, 6.09, 6.66, 6.33, 6.75, 6.88, 6.64, 6.5, 6.77, 7.13, 7.56, 6.99, 7.26, 7.64, 8.16, 7.35, 8.09, 7.95, 7.94, 7.92, 7.94, 7.88, 8.35, 8.21, 7.58, 7.61, 7.32, 6.85, 7.04, 7.3, 7.08, 6.54, 6.15, 6.12, 6.39, 5.62, 4.59, 4.59, 5.02, 4.3, 3.6, 4.24, 4.61, 4.8, 4.66, 5.55, 4.68, 4.48, 4.87, 4.14, 4.85, 5.38, 6.81, 6.81, 7.64, 7.17, 7.45, 7.9, 8.15, 8.09, 7.78, 7.79, 7.55, 7.35, 8.12, 8.2, 8.11, 7.88, 8.41, 8.55, 8.48, 8.77, 8.25, 8.38, 8.42, 8.62, 8.6, 8.78, 8.64, 9.05, 8.86, 9.5, 8.86, 9.45, 10.62, 10.44, 10.2, 12.03, 12.7, 15.13, 15.7, 19.61, 20.38, 21.25, 22.58, 24.17, 24.06, 23.78, 24.94, 25.72, 25.2, 25.02, 25.62, 26.09, 25.58, 26.94, 26.91, 27.7, 27.42, 27.55, 26.06, 25.92, 26.44, 26.61, 26.2, 26.0, 25.36, 26.89, 26.41, 24.16, 27.5, 23.89, 22.84, 22.91, 23.95, 24.56, 23.8, 25.48, 26.06, 26.55, 25.38, 26.08, 24.69, 25.73, 25.89, 26.06, 24.69, 25.56, 26.89, 24.27, 25.73, 26.64, 25.59, 22.58, 22.98, 24.2, 21.44, 23.03, 23.64, 21.38, 23.23, 22.41, 21.7, 23.58, 23.23, 22.39, 23.94, 23.88, 25.39, 25.64, 25.23, 25.36, 26.44, 25.92, 26.05, 26.16, 25.83, 26.77, 26.59, 26.92, 27.16, 27.19, 27.44, 26.73, 26.91, 28.25, 27.41, 27.02, 27.62, 26.77, 27.25, 27.31, 26.62, 27.14, 25.72, 26.75, 27.67, 27.58, 27.83, 28.36, 27.7, 26.84, 27.47, 27.09, 25.89, 25.47, 26.08, 25.42, 24.41, 21.34, 23.39, 23.16, 22.47, 20.17, 19.52, 20.61, 17.86, 18.09, 18.56, 17.44, 15.07, 13.14, 13.64, 11.38, 10.45, 10.62, 10.39, 9.48, 9.41, 8.6, 8.46, 7.5, 6.75, 5.95, 5.5, 5.59, 4.83, 4.58, 5.39, 5.75, 4.83, 5.12, 5.02, 5.08, 4.73, 5.61, 5.02, 4.64, 4.21, 4.09, 3.98, 2.62, 3.38, 3.91, 2.92, 2.88, 3.56, 3.42, 3.07, 3.43, 4.18, 3.63, 3.19, 4.39, 4.58, 4.84, 4.14, 4.7, 5.52, 5.66, 6.22, 7.25, 7.16, 6.29, 7.16, 6.93, 6.77, 6.41, 5.8, 6.31, 6.09, 5.63, 5.92, 5.86, 5.64, 4.78, 5.29, 6.27, 5.78, 5.42, 6.0, 6.57, 6.27, 6.52, 7.29, 7.0, 7.55, 7.51, 7.54, 8.39, 7.11, 7.43, 6.55, 6.92, 6.53, 6.38, 6.35, 6.23, 5.95, 5.75, 5.54, 4.6, 4.22, 5.32, 4.02, 3.9, 3.89, 3.18, 2.67, 2.76, 2.86, 2.67, 2.58, 1.88, 2.03, 2.09, 1.72, 2.53, 3.05, 3.52, 3.76, 3.86, 4.33, 4.36, 3.17, 4.36, 4.63, 4.63, 4.67, 5.32, 4.28, 5.08, 5.64, 4.38, 5.12, 5.64, 6.61, 6.43, 7.11, 6.24, 5.89, 6.99, 6.6, 6.84, 6.49, 7.75, 7.27, 7.05, 6.88, 7.06, 7.63, 6.91, 7.51, 8.35, 7.59, 7.51, 8.98, 9.05, 9.17, 9.32, 9.58, 8.87, 9.09, 8.9, 8.08, 8.37, 7.05, 7.05, 6.84, 6.86, 6.71, 6.04, 6.55, 6.91, 6.29, 7.16, 6.41, 7.29, 6.47, 5.51, 5.88, 5.28, 4.95, 6.13, 6.08, 5.5, 7.12, 6.66, 6.7, 7.95, 7.26, 8.18, 8.05, 8.73, 8.0, 8.02, 8.59, 8.28, 9.2, 8.48, 8.39, 9.2, 8.73, 9.45, 9.39, 8.77, 9.57, 9.63, 10.4, 11.23, 10.92, 9.92, 11.74, 10.51, 12.59, 11.69, 12.29, 12.23, 12.47, 12.27, 12.63, 14.55, 15.2, 16.42, 17.28, 18.17, 21.14, 21.7, 23.44, 25.75, 26.36, 27.98, 27.2, 28.42, 28.66, 28.52, 28.33, 28.47, 28.5, 28.55, 28.38, 27.22, 28.25, 27.2, 28.08, 27.52], [3.86, 3.23, 2.51, 1.68, 1.1, 0.79, 0.25, 0.82, 1.15, 1.39, 1.65, 1.82, 1.59, 1.75, 1.98, 1.96, 1.84, 1.98, 2.43, 2.37, 2.45, 2.82, 3.28, 3.83, 4.24, 3.88, 4.17, 4.29, 4.37, 4.04, 3.49, 3.6, 4.06, 4.32, 4.75, 4.77, 4.93, 5.12, 5.63, 6.19, 6.37, 7.05, 6.72, 6.54, 7.09, 7.82, 7.46, 7.52, 8.09, 7.86, 7.26, 7.55, 7.59, 8.0, 6.93, 6.71, 7.17, 7.07, 6.31, 6.08, 6.41, 6.07, 5.42, 5.8, 5.12, 5.06, 4.85, 4.95, 4.51, 4.53, 4.15, 4.38, 3.63, 3.57, 2.49, 2.13, 2.33, 2.4, 1.89, 1.72, 2.06, 1.85, 1.38, 1.31, 1.3, 1.94, 2.25, 2.1, 2.45, 2.67, 3.34, 3.04, 3.33, 3.37, 3.79, 4.17, 4.47, 5.52, 5.14, 4.58, 5.94, 5.06, 4.61, 4.9, 4.92, 5.06, 5.04, 4.79, 4.89, 5.86, 5.3, 5.42, 6.35, 5.97, 6.21, 6.2, 6.5, 6.6, 6.77, 6.08, 6.2, 6.6, 6.76, 6.59, 5.93, 5.73, 5.88, 5.86, 4.89, 5.53, 5.14, 4.88, 4.62, 4.88, 4.59, 4.41, 4.32, 3.77, 3.42, 3.56, 3.26, 2.7, 2.88, 3.14, 3.59, 3.56, 3.88, 3.84, 3.17, 3.31, 3.41, 3.83, 3.88, 5.21, 4.77, 5.24, 5.32, 5.93, 6.1, 6.51, 6.64, 6.5, 6.29, 6.45, 6.55, 7.21, 7.36, 7.08, 6.68, 7.37, 7.39, 6.84, 6.99, 7.27, 7.1, 6.73, 7.28, 7.71, 7.29, 6.86, 7.37, 6.72, 6.84, 7.59, 7.84, 8.12, 8.46, 8.79, 10.41, 12.11, 14.7, 16.36, 18.28, 19.3, 22.62, 21.27, 24.5, 23.97, 23.38, 23.59, 25.03, 24.66, 24.09, 25.42, 25.7, 24.98, 26.7, 27.02, 26.95, 27.78, 26.17, 26.45, 26.41, 27.05, 25.8, 27.16, 25.7, 25.64, 25.94, 26.45, 24.33, 25.94, 23.2, 22.53, 22.39, 23.62, 22.52, 22.25, 25.09, 24.3, 25.47, 24.05, 26.56, 25.14, 24.98, 24.17, 24.73, 24.89, 24.69, 26.33, 25.06, 26.91, 24.59, 23.75, 21.52, 22.7, 24.33, 20.5, 20.92, 22.45, 20.97, 21.25, 19.92, 20.12, 23.25, 21.8, 20.83, 23.97, 23.3, 23.92, 25.45, 27.16, 24.33, 24.7, 26.17, 26.81, 26.06, 26.62, 27.91, 25.94, 26.44, 27.5, 26.91, 27.08, 26.67, 27.12, 27.97, 25.69, 26.27, 28.0, 27.11, 28.73, 27.33, 26.67, 28.5, 27.39, 28.19, 27.94, 27.61, 25.58, 28.64, 27.45, 26.92, 26.11, 26.94, 25.39, 24.11, 25.22, 24.36, 24.12, 20.42, 23.16, 22.36, 20.17, 18.95, 19.08, 18.23, 16.81, 16.39, 17.11, 14.8, 12.72, 12.25, 11.56, 9.65, 8.78, 8.64, 7.52, 7.48, 6.92, 6.29, 6.52, 5.48, 4.97, 4.69, 4.3, 3.86, 3.1, 3.29, 3.92, 3.72, 3.55, 3.84, 3.76, 4.07, 3.43, 4.45, 4.34, 3.94, 3.73, 3.16, 2.81, 2.51, 2.48, 3.21, 2.87, 2.39, 2.99, 3.13, 3.13, 2.73, 3.7, 3.68, 3.24, 3.82, 4.45, 4.59, 4.44, 4.5, 5.83, 5.59, 6.11, 6.7, 6.27, 6.02, 6.25, 5.76, 6.05, 5.76, 5.55, 5.39, 5.66, 5.26, 5.09, 4.73, 5.13, 4.06, 4.77, 4.9, 4.64, 4.66, 4.94, 5.31, 5.03, 5.1, 6.0, 6.08, 5.98, 6.28, 6.12, 6.43, 5.57, 6.0, 4.83, 5.05, 4.89, 5.13, 5.24, 4.94, 5.45, 4.94, 4.6, 4.17, 4.54, 4.34, 3.44, 3.32, 3.43, 2.73, 2.6, 2.79, 3.28, 2.89, 2.66, 2.06, 1.97, 2.37, 2.4, 3.08, 2.91, 3.64, 4.23, 4.8, 4.21, 4.18, 4.11, 4.55, 4.44, 4.04, 4.36, 4.57, 4.78, 4.6, 4.52, 4.36, 4.99, 4.52, 5.02, 5.22, 5.71, 5.58, 5.48, 5.34, 5.48, 5.84, 5.89, 5.77, 6.14, 6.38, 6.57, 6.16, 7.02, 6.39, 6.46, 7.29, 7.36, 6.86, 7.46, 8.57, 8.66, 8.42, 8.03, 7.73, 7.73, 7.26, 6.85, 6.67, 5.92, 6.14, 6.12, 5.79, 5.49, 5.57, 5.88, 5.34, 5.29, 5.53, 5.3, 4.87, 4.97, 4.35, 4.4, 4.0, 4.32, 3.51, 3.95, 3.82, 4.97, 4.43, 4.54, 5.61, 5.41, 6.04, 5.81, 6.42, 6.21, 6.41, 6.41, 7.16, 7.16, 7.09, 7.37, 7.92, 8.01, 8.38, 9.16, 8.29, 7.98, 9.24, 9.96, 9.88, 10.48, 10.16, 9.83, 10.33, 11.56, 11.87, 12.38, 11.61, 12.66, 13.2, 12.39, 14.41, 16.5, 18.92, 16.47, 19.73, 21.75, 20.89, 23.42, 25.92, 26.28, 27.38, 27.08, 28.27, 27.53, 28.09, 27.97, 28.72, 28.95, 28.75, 28.22, 27.5, 28.59, 27.59, 28.64, 28.08], [4.3, 3.45, 2.68, 1.98, 2.37, 0.98, 0.77, 0.25, 0.81, 1.29, 2.3, 2.22, 1.48, 1.52, 2.19, 2.08, 1.51, 1.95, 3.43, 2.43, 1.96, 2.71, 3.14, 3.54, 3.8, 3.78, 3.83, 4.21, 4.43, 3.74, 3.34, 3.39, 3.4, 5.05, 4.23, 5.22, 5.58, 5.54, 5.96, 6.17, 6.93, 7.57, 6.7, 7.18, 7.77, 8.41, 7.38, 7.57, 8.41, 8.08, 7.77, 7.94, 8.25, 8.2, 7.34, 7.29, 7.49, 7.48, 6.91, 6.25, 6.65, 6.2, 6.3, 6.21, 5.67, 5.93, 5.64, 5.57, 5.14, 4.88, 4.19, 3.87, 3.37, 3.14, 2.51, 2.35, 2.63, 2.74, 1.8, 1.96, 2.43, 1.91, 2.35, 1.59, 1.91, 2.34, 2.68, 2.66, 2.5, 3.33, 3.89, 3.32, 3.37, 4.0, 4.96, 4.87, 5.18, 6.16, 5.49, 5.39, 6.35, 6.28, 5.95, 6.28, 5.84, 6.55, 6.67, 6.31, 6.16, 6.93, 7.04, 6.7, 7.1, 7.59, 7.36, 7.72, 7.2, 7.76, 7.99, 8.2, 7.74, 8.02, 7.09, 8.09, 7.26, 7.09, 7.1, 6.51, 6.06, 6.51, 7.07, 6.31, 5.63, 5.99, 5.71, 4.89, 4.25, 4.2, 3.96, 3.54, 3.2, 3.51, 2.75, 3.91, 3.99, 3.65, 4.27, 3.91, 3.62, 3.39, 3.48, 4.59, 4.63, 4.76, 5.33, 5.75, 6.06, 6.15, 6.84, 7.16, 6.91, 6.68, 6.98, 6.65, 7.34, 7.72, 8.09, 7.34, 7.35, 8.07, 7.46, 7.43, 7.74, 7.55, 7.49, 7.22, 8.05, 7.45, 7.64, 7.47, 8.3, 7.81, 8.57, 8.11, 8.8, 9.43, 9.7, 9.54, 11.91, 12.39, 15.38, 17.16, 20.5, 21.19, 23.28, 23.03, 25.11, 25.14, 24.34, 24.06, 25.91, 25.83, 25.42, 26.12, 26.73, 25.59, 27.06, 27.27, 27.31, 27.39, 27.12, 27.48, 27.47, 27.2, 28.0, 27.91, 26.36, 27.25, 27.48, 27.75, 26.42, 26.89, 22.03, 23.19, 21.8, 23.58, 23.55, 24.27, 25.67, 25.95, 26.66, 24.88, 27.58, 26.77, 27.14, 26.31, 26.12, 26.12, 25.8, 26.88, 24.64, 25.86, 24.97, 24.44, 22.59, 23.17, 24.0, 23.16, 22.88, 21.14, 20.97, 21.3, 20.3, 19.8, 23.25, 21.22, 21.94, 23.03, 24.47, 25.09, 25.05, 26.7, 24.61, 25.77, 26.38, 26.5, 25.0, 26.98, 28.22, 26.64, 27.44, 27.64, 27.22, 27.78, 27.52, 27.06, 28.0, 26.91, 27.16, 27.11, 27.86, 27.81, 28.25, 27.25, 27.75, 26.75, 28.14, 27.86, 28.0, 26.36, 28.41, 29.06, 27.64, 27.77, 27.83, 27.0, 23.98, 25.94, 25.41, 25.56, 20.23, 24.12, 24.33, 21.89, 20.27, 20.45, 19.2, 17.41, 17.66, 18.45, 15.84, 13.86, 13.02, 12.7, 10.16, 9.51, 9.89, 8.65, 8.32, 7.76, 7.78, 7.35, 6.8, 6.25, 5.75, 5.41, 4.58, 4.2, 4.1, 4.28, 5.0, 4.07, 4.39, 4.23, 4.43, 4.85, 4.54, 4.59, 4.07, 4.21, 3.53, 3.17, 2.59, 3.01, 3.3, 2.86, 2.67, 3.25, 3.37, 2.93, 3.31, 3.71, 3.88, 3.72, 4.02, 4.55, 4.73, 4.34, 4.76, 6.04, 5.8, 6.5, 7.07, 7.07, 6.17, 5.84, 6.44, 6.51, 5.77, 5.88, 6.16, 5.98, 5.39, 5.45, 5.0, 5.19, 4.39, 4.98, 5.36, 5.07, 4.6, 5.48, 6.1, 5.68, 5.68, 6.62, 6.58, 7.18, 7.08, 7.43, 7.01, 6.82, 6.89, 6.26, 6.27, 6.45, 5.96, 6.12, 5.73, 5.48, 5.83, 5.98, 4.6, 5.04, 4.38, 3.83, 3.85, 3.62, 3.26, 2.64, 3.11, 2.92, 2.8, 2.57, 2.14, 2.32, 2.5, 2.04, 3.09, 3.29, 4.17, 4.25, 5.01, 4.38, 4.34, 4.36, 4.51, 4.45, 4.55, 5.2, 5.26, 4.91, 5.15, 4.71, 4.45, 5.05, 4.98, 5.84, 5.39, 6.52, 5.75, 5.9, 7.07, 6.14, 6.0, 6.86, 6.25, 6.52, 6.42, 7.34, 6.34, 7.23, 6.57, 7.16, 7.61, 7.93, 7.35, 8.34, 8.94, 8.7, 9.13, 8.62, 8.71, 8.94, 8.67, 7.55, 7.63, 6.78, 7.39, 6.77, 6.36, 6.88, 6.04, 6.46, 6.21, 6.49, 6.17, 5.63, 5.93, 5.97, 5.02, 4.39, 4.46, 4.18, 4.57, 4.48, 4.72, 5.01, 5.75, 5.43, 5.76, 6.23, 6.94, 7.4, 7.3, 7.07, 7.64, 7.26, 7.81, 7.18, 7.98, 8.06, 8.66, 8.07, 8.51, 8.74, 8.23, 8.39, 8.75, 10.66, 11.08, 10.05, 10.18, 11.34, 10.9, 12.05, 10.74, 11.85, 12.25, 13.52, 12.32, 12.74, 14.12, 15.9, 17.14, 15.78, 19.42, 21.33, 23.16, 23.81, 26.38, 27.72, 27.97, 28.42, 29.11, 28.89, 29.11, 29.17, 29.03, 29.73, 28.88, 28.66, 28.14, 28.02, 28.86, 29.17, 27.92], [5.56, 4.67, 3.69, 3.23, 2.92, 2.04, 1.37, 0.85, 0.25, 0.81, 3.27, 2.21, 1.76, 1.96, 2.51, 3.66, 2.92, 3.36, 4.05, 3.94, 3.26, 3.82, 4.8, 4.63, 5.23, 5.18, 5.45, 6.06, 5.31, 4.7, 4.34, 4.98, 4.89, 5.17, 6.48, 6.15, 7.04, 7.66, 8.25, 7.94, 9.03, 8.91, 9.05, 9.41, 9.76, 9.66, 9.88, 11.18, 9.73, 9.62, 10.6, 9.48, 10.27, 10.91, 10.27, 10.0, 10.13, 10.12, 9.16, 9.31, 9.72, 8.6, 8.15, 8.89, 8.37, 7.46, 7.23, 7.59, 6.54, 5.7, 5.65, 5.96, 5.27, 4.63, 3.13, 3.36, 3.08, 3.56, 2.82, 2.76, 3.37, 3.24, 2.05, 2.59, 2.04, 3.12, 3.95, 3.19, 3.21, 4.17, 5.18, 4.82, 5.46, 6.45, 6.74, 7.16, 6.23, 6.92, 7.26, 6.22, 7.66, 7.17, 6.21, 7.51, 6.75, 7.21, 8.52, 9.15, 8.16, 7.93, 8.46, 10.07, 9.83, 9.49, 10.6, 10.26, 10.03, 10.41, 10.52, 10.12, 10.23, 9.84, 9.67, 9.27, 9.97, 8.73, 8.78, 9.18, 7.93, 7.73, 8.74, 7.46, 6.29, 6.65, 6.23, 5.67, 5.35, 5.83, 5.19, 4.57, 4.59, 3.92, 3.35, 4.37, 4.14, 4.16, 5.14, 4.63, 3.87, 4.09, 4.1, 4.43, 4.69, 5.72, 5.52, 7.45, 7.35, 7.7, 9.34, 9.07, 8.79, 9.21, 8.95, 9.95, 8.84, 9.58, 10.23, 10.9, 10.32, 10.13, 11.12, 10.37, 10.05, 10.42, 10.7, 10.22, 10.14, 11.56, 10.48, 10.08, 10.27, 11.33, 11.62, 10.41, 11.23, 12.47, 12.35, 11.36, 13.39, 12.74, 15.38, 17.66, 19.72, 20.12, 23.19, 23.59, 24.72, 24.64, 25.02, 24.44, 26.52, 25.59, 24.19, 25.42, 25.14, 25.56, 25.28, 27.09, 26.7, 25.61, 26.33, 26.02, 26.39, 26.75, 26.55, 28.11, 26.7, 26.44, 26.62, 27.08, 26.19, 27.62, 23.66, 23.39, 24.56, 23.22, 24.06, 23.64, 25.56, 23.91, 24.92, 24.94, 26.7, 26.52, 25.52, 24.09, 25.8, 25.36, 25.95, 25.86, 26.73, 26.3, 24.95, 24.97, 22.69, 22.05, 25.19, 21.3, 21.52, 24.89, 21.38, 20.28, 20.22, 22.28, 22.8, 21.88, 22.73, 24.5, 24.53, 24.28, 24.17, 25.36, 23.56, 25.05, 24.42, 26.22, 24.5, 24.08, 26.72, 25.89, 25.48, 24.06, 26.39, 27.17, 24.81, 26.31, 27.75, 26.72, 24.94, 26.89, 26.19, 28.17, 27.83, 26.77, 25.72, 26.47, 27.47, 25.52, 26.95, 26.58, 26.39, 25.73, 26.67, 26.28, 25.64, 24.19, 24.69, 24.44, 23.41, 24.03, 21.19, 21.62, 22.03, 20.81, 19.3, 19.31, 18.52, 17.28, 16.89, 18.19, 17.52, 14.46, 13.95, 13.73, 11.93, 11.44, 11.44, 10.72, 10.0, 10.34, 9.43, 9.12, 8.78, 7.99, 7.75, 6.08, 6.15, 5.52, 5.59, 6.52, 5.96, 5.8, 6.61, 6.67, 6.14, 6.28, 6.7, 6.2, 6.0, 5.93, 4.99, 4.12, 3.81, 4.17, 4.93, 4.7, 3.68, 5.39, 5.24, 4.32, 5.09, 5.67, 5.58, 5.14, 5.77, 6.69, 6.12, 6.09, 6.82, 8.3, 8.09, 8.92, 9.77, 9.52, 8.62, 9.2, 8.58, 9.09, 7.75, 7.77, 8.07, 8.21, 7.31, 7.34, 6.43, 6.41, 5.9, 7.35, 7.05, 6.57, 6.98, 8.15, 8.0, 8.94, 8.62, 9.61, 9.22, 9.91, 9.93, 10.38, 9.75, 9.03, 9.25, 9.18, 8.6, 7.68, 9.01, 8.34, 8.5, 8.41, 8.31, 7.62, 6.59, 6.73, 6.54, 5.29, 4.9, 4.99, 4.96, 4.39, 4.66, 5.02, 4.7, 3.99, 3.17, 3.37, 3.97, 3.18, 4.68, 5.1, 4.89, 5.62, 6.71, 6.15, 5.91, 6.1, 5.68, 6.12, 5.67, 6.8, 6.55, 5.71, 7.05, 6.75, 5.37, 6.64, 6.14, 7.64, 7.34, 8.11, 8.07, 7.76, 8.51, 8.72, 8.51, 8.99, 10.38, 9.98, 9.68, 9.75, 10.62, 10.3, 9.79, 10.66, 10.73, 10.23, 10.27, 11.27, 10.27, 11.31, 11.34, 11.81, 10.66, 11.25, 10.71, 10.46, 10.34, 9.16, 9.05, 8.87, 9.52, 9.2, 8.06, 8.94, 8.05, 8.09, 8.24, 8.52, 7.54, 7.44, 6.16, 5.48, 5.33, 5.59, 5.67, 4.93, 4.98, 7.33, 6.71, 5.88, 7.84, 7.69, 8.73, 9.02, 9.73, 9.62, 9.45, 9.09, 9.41, 10.28, 9.3, 10.12, 10.66, 9.29, 10.09, 10.46, 10.19, 10.29, 10.88, 12.14, 11.59, 11.42, 12.39, 13.19, 12.26, 12.95, 13.58, 12.87, 13.14, 13.67, 13.91, 14.62, 15.73, 17.5, 18.25, 17.11, 20.66, 21.08, 21.69, 23.45, 25.05, 26.3, 26.56, 26.77, 27.69, 27.91, 28.05, 27.88, 27.86, 28.3, 27.72, 28.48, 27.41, 28.22, 28.16, 27.44, 26.86], [5.85, 4.6, 4.36, 2.9, 2.31, 2.01, 1.5, 1.08, 0.87, 0.25, 0.8, 1.03, 1.13, 1.15, 1.34, 2.29, 2.08, 1.96, 1.88, 2.34, 2.74, 2.71, 3.16, 3.15, 2.95, 3.04, 3.29, 3.35, 3.15, 2.74, 2.49, 2.52, 2.94, 3.5, 3.86, 4.01, 4.3, 4.58, 5.84, 5.59, 6.02, 6.97, 6.58, 6.38, 7.2, 7.64, 7.64, 7.94, 7.66, 8.19, 8.34, 8.09, 8.2, 8.06, 8.2, 7.8, 8.02, 6.82, 7.53, 6.64, 6.55, 6.06, 5.83, 5.84, 5.48, 5.34, 4.96, 4.78, 4.47, 4.41, 3.64, 3.46, 3.03, 2.51, 2.45, 1.96, 2.05, 2.16, 2.2, 1.84, 2.24, 2.36, 1.8, 2.04, 1.97, 2.25, 2.69, 2.36, 2.5, 3.03, 3.83, 3.21, 3.45, 4.43, 4.16, 4.39, 4.7, 5.21, 5.54, 5.38, 6.06, 6.2, 5.31, 5.79, 5.55, 5.8, 6.82, 6.51, 6.62, 6.38, 6.7, 7.32, 6.82, 7.37, 7.81, 7.47, 7.61, 8.1, 7.75, 7.55, 7.26, 7.62, 7.2, 7.52, 6.88, 6.7, 7.11, 6.59, 5.96, 6.2, 6.09, 5.53, 5.42, 5.24, 4.55, 4.27, 4.02, 3.72, 3.12, 3.44, 3.14, 2.78, 2.57, 2.68, 3.26, 2.67, 3.7, 2.97, 2.42, 2.37, 2.55, 2.88, 3.47, 3.72, 4.01, 4.82, 5.01, 5.62, 5.26, 5.96, 5.71, 5.7, 5.54, 5.74, 5.55, 6.23, 6.71, 6.58, 6.09, 6.78, 6.78, 6.16, 6.27, 6.82, 6.54, 6.08, 6.86, 6.94, 6.73, 6.41, 7.52, 7.41, 7.23, 7.5, 8.2, 8.72, 8.99, 9.3, 10.72, 11.98, 13.96, 16.11, 18.31, 18.67, 21.47, 20.17, 22.78, 24.92, 22.58, 22.52, 23.61, 24.94, 23.27, 24.25, 25.91, 24.36, 23.83, 27.06, 25.09, 25.59, 26.45, 26.67, 26.11, 27.61, 27.02, 27.56, 26.52, 26.5, 26.8, 27.61, 26.69, 26.67, 21.98, 23.25, 22.81, 23.73, 24.33, 25.42, 25.39, 23.97, 26.11, 25.94, 27.34, 27.5, 24.56, 25.77, 25.69, 26.2, 26.64, 26.48, 27.17, 26.8, 25.97, 23.55, 20.25, 22.2, 24.3, 20.3, 18.36, 21.11, 20.14, 19.47, 19.09, 19.5, 21.38, 20.28, 21.34, 21.77, 22.91, 22.77, 25.08, 24.95, 21.33, 25.62, 24.14, 25.8, 23.55, 24.83, 25.91, 25.73, 24.83, 24.44, 27.61, 27.12, 25.25, 26.2, 27.81, 26.84, 24.95, 26.48, 26.22, 26.47, 27.56, 26.88, 27.0, 26.59, 27.48, 26.03, 26.89, 26.22, 26.2, 26.23, 26.2, 26.92, 25.73, 25.11, 24.34, 23.47, 23.97, 23.12, 18.91, 21.58, 22.16, 19.8, 17.91, 18.97, 19.75, 15.62, 15.72, 18.3, 15.09, 12.66, 13.05, 12.19, 9.76, 8.93, 8.73, 7.89, 7.99, 7.23, 6.84, 6.57, 6.0, 5.29, 5.13, 4.25, 3.72, 2.91, 4.0, 4.79, 4.25, 3.44, 4.78, 5.14, 4.21, 4.43, 5.45, 5.88, 4.92, 4.51, 3.76, 3.37, 3.11, 3.41, 3.99, 3.65, 3.43, 4.14, 4.4, 3.95, 3.96, 4.89, 4.98, 4.52, 4.71, 5.26, 4.95, 5.23, 5.62, 6.77, 6.82, 6.89, 7.05, 7.57, 7.16, 7.05, 7.01, 7.52, 6.98, 6.89, 6.93, 7.41, 6.97, 6.64, 6.21, 5.47, 6.06, 6.27, 5.83, 5.41, 5.93, 6.47, 6.41, 6.91, 7.06, 7.12, 7.0, 7.05, 7.56, 7.03, 6.95, 6.45, 6.78, 6.11, 5.84, 5.5, 6.31, 6.64, 6.23, 5.91, 5.64, 5.5, 5.27, 4.98, 4.35, 4.43, 3.97, 3.46, 3.06, 3.23, 3.57, 3.7, 4.17, 3.39, 2.86, 3.16, 3.51, 3.62, 3.77, 4.36, 4.9, 5.07, 5.95, 5.22, 4.73, 4.55, 5.06, 4.86, 4.59, 4.31, 4.27, 3.95, 4.22, 3.74, 3.2, 3.7, 3.53, 4.52, 4.26, 4.63, 4.77, 4.61, 4.83, 4.85, 5.02, 5.26, 5.56, 5.59, 6.02, 6.38, 5.85, 6.68, 6.9, 6.96, 7.07, 7.62, 7.91, 8.32, 8.7, 8.69, 8.7, 8.87, 8.51, 8.12, 7.98, 7.36, 7.38, 6.43, 6.65, 5.82, 5.7, 6.33, 5.35, 5.46, 5.27, 5.62, 5.11, 4.81, 4.61, 4.14, 3.97, 3.11, 3.13, 3.09, 3.0, 3.04, 3.55, 4.47, 5.02, 4.78, 4.87, 5.52, 5.7, 6.15, 6.02, 6.14, 6.34, 6.14, 6.32, 6.33, 6.04, 6.33, 6.53, 6.5, 6.7, 7.26, 6.64, 7.54, 8.28, 9.01, 9.34, 9.46, 9.51, 9.9, 9.45, 10.85, 11.38, 9.56, 10.38, 12.91, 12.34, 11.65, 14.03, 16.05, 16.8, 17.3, 19.19, 22.69, 23.19, 22.75, 25.12, 27.06, 27.22, 27.2, 27.45, 27.59, 27.33, 28.2, 28.12, 28.83, 27.97, 28.41, 27.19, 28.56, 28.28, 28.27, 27.5], [5.99, 4.33, 3.65, 2.8, 2.42, 1.94, 1.79, 1.15, 1.12, 0.77, 0.25, 0.77, 0.94, 0.96, 0.92, 1.13, 1.42, 1.45, 1.54, 1.8, 2.03, 2.02, 2.49, 2.67, 2.63, 2.65, 2.95, 3.2, 2.93, 2.79, 2.42, 2.34, 2.7, 3.14, 3.47, 3.77, 4.04, 4.88, 4.95, 4.98, 6.09, 6.41, 6.09, 6.91, 6.77, 7.48, 6.89, 7.06, 8.0, 8.44, 7.47, 8.32, 7.98, 8.08, 7.34, 6.98, 6.89, 7.02, 6.33, 6.05, 6.23, 5.66, 5.93, 5.35, 5.19, 4.78, 4.68, 4.83, 3.88, 3.96, 3.3, 3.23, 3.09, 2.52, 2.12, 1.68, 1.83, 1.94, 1.74, 1.49, 2.22, 2.01, 1.85, 2.15, 1.97, 2.17, 2.43, 2.83, 2.3, 2.71, 3.86, 3.35, 3.35, 4.12, 4.01, 4.11, 4.1, 4.92, 4.41, 4.34, 5.34, 5.5, 4.54, 5.13, 4.52, 4.66, 5.41, 5.28, 4.76, 5.77, 5.96, 5.48, 6.3, 6.56, 6.25, 6.48, 7.12, 8.1, 8.16, 6.88, 7.26, 6.63, 7.24, 6.69, 6.01, 6.13, 5.97, 5.31, 5.55, 5.23, 4.86, 4.52, 4.69, 4.39, 3.89, 3.88, 3.8, 3.45, 3.22, 3.1, 3.22, 2.78, 2.42, 2.49, 3.02, 2.68, 3.35, 2.92, 2.71, 2.35, 2.23, 2.99, 3.31, 3.62, 4.0, 4.43, 5.06, 5.25, 5.32, 6.2, 5.91, 5.5, 5.68, 6.02, 6.21, 6.15, 6.51, 7.01, 5.84, 7.47, 6.91, 6.33, 6.28, 7.3, 7.3, 7.04, 7.35, 7.33, 7.04, 6.17, 7.92, 7.2, 7.59, 7.7, 8.93, 8.85, 9.06, 10.33, 10.92, 12.16, 13.6, 17.14, 18.92, 19.66, 21.45, 21.66, 22.56, 24.8, 22.45, 21.88, 24.05, 24.83, 23.09, 24.09, 25.88, 25.62, 25.38, 26.03, 25.92, 27.2, 25.94, 27.17, 27.0, 28.2, 25.97, 28.22, 26.7, 27.39, 26.42, 28.03, 25.41, 27.19, 21.02, 22.02, 21.61, 22.75, 23.53, 26.0, 25.67, 24.7, 26.62, 26.89, 28.02, 27.83, 26.11, 26.12, 25.19, 26.48, 26.78, 26.41, 25.7, 26.52, 24.86, 23.27, 20.58, 21.36, 22.92, 20.41, 19.23, 20.05, 18.34, 19.52, 19.02, 17.88, 21.28, 20.78, 20.41, 21.47, 23.69, 22.2, 24.84, 25.41, 21.64, 26.17, 25.33, 25.56, 24.09, 24.88, 27.05, 25.72, 25.78, 25.69, 27.75, 27.2, 26.45, 27.11, 29.05, 28.44, 26.62, 27.47, 27.94, 28.36, 28.19, 27.75, 28.2, 27.72, 27.95, 27.62, 27.58, 26.2, 27.5, 27.5, 27.39, 26.7, 26.09, 25.81, 24.09, 24.7, 24.0, 22.83, 18.23, 22.81, 21.86, 18.75, 18.19, 18.41, 17.52, 15.88, 15.59, 16.23, 15.12, 12.91, 12.77, 11.83, 9.47, 8.38, 8.04, 7.38, 6.91, 6.08, 5.71, 6.0, 5.06, 4.43, 4.26, 3.66, 3.13, 2.88, 3.21, 3.67, 3.67, 3.16, 4.04, 4.23, 4.19, 4.25, 4.27, 4.79, 4.41, 4.11, 3.66, 3.52, 3.4, 3.77, 3.83, 3.41, 3.41, 3.99, 3.76, 3.6, 3.84, 4.27, 4.23, 4.02, 4.53, 4.9, 4.96, 4.56, 5.24, 5.5, 6.0, 6.4, 6.44, 7.01, 6.3, 5.96, 6.19, 7.04, 6.93, 5.85, 6.54, 6.87, 6.3, 6.57, 5.7, 5.19, 5.28, 5.33, 5.84, 4.89, 4.94, 5.64, 6.04, 6.17, 5.8, 6.06, 6.5, 6.25, 6.7, 6.7, 6.77, 6.1, 6.19, 5.16, 4.68, 4.45, 5.53, 5.14, 5.32, 5.45, 5.29, 4.82, 4.48, 4.19, 3.93, 3.76, 3.38, 3.2, 2.75, 2.95, 3.45, 3.63, 3.33, 3.09, 2.87, 3.24, 3.16, 3.25, 3.59, 4.08, 5.01, 5.7, 5.84, 5.05, 4.46, 4.11, 4.06, 3.99, 3.88, 4.45, 4.1, 3.54, 4.35, 3.97, 3.62, 3.99, 3.51, 4.23, 4.2, 4.41, 4.75, 4.32, 4.46, 5.08, 5.14, 5.01, 5.29, 5.65, 5.85, 6.06, 6.27, 6.17, 6.31, 6.85, 7.25, 7.57, 7.27, 8.06, 9.38, 9.6, 8.88, 8.41, 8.61, 7.92, 7.88, 7.09, 6.86, 6.0, 5.77, 5.78, 5.55, 5.38, 4.72, 5.61, 5.37, 4.26, 4.26, 5.21, 4.3, 3.84, 3.33, 3.21, 3.48, 3.43, 3.04, 3.02, 3.24, 4.05, 4.24, 4.01, 4.38, 5.16, 5.41, 6.01, 5.32, 6.19, 6.53, 6.33, 6.7, 6.88, 6.76, 6.28, 6.43, 6.56, 6.8, 6.98, 6.49, 8.33, 7.21, 8.64, 10.14, 8.78, 8.54, 10.4, 9.77, 11.44, 9.28, 10.2, 10.81, 12.34, 10.65, 12.74, 14.95, 16.16, 17.44, 17.94, 20.91, 23.31, 22.23, 24.38, 26.98, 27.36, 27.41, 27.64, 28.66, 28.31, 28.94, 28.77, 28.48, 29.08, 29.27, 28.83, 28.39, 28.73, 28.73, 28.39, 28.17], [4.41, 3.96, 3.01, 2.46, 2.3, 1.71, 1.64, 1.31, 1.36, 0.93, 0.76, 0.25, 0.77, 0.87, 0.86, 0.89, 1.06, 1.28, 1.32, 1.52, 1.68, 1.83, 2.18, 2.47, 2.3, 2.57, 3.01, 2.93, 2.86, 2.57, 2.23, 2.19, 2.56, 2.75, 3.01, 3.34, 3.79, 4.08, 4.73, 4.87, 5.23, 6.21, 5.93, 5.63, 6.64, 6.82, 7.02, 6.93, 7.16, 7.08, 7.21, 7.25, 7.12, 7.54, 7.26, 7.2, 6.84, 6.27, 6.41, 5.91, 5.87, 5.18, 5.11, 5.5, 4.51, 4.39, 4.49, 4.31, 3.51, 3.46, 2.97, 2.95, 2.83, 2.3, 1.92, 1.68, 1.87, 2.04, 1.86, 1.53, 1.96, 2.06, 1.7, 2.15, 1.95, 1.86, 2.42, 2.62, 2.39, 2.78, 3.13, 3.21, 2.89, 3.27, 3.53, 3.43, 3.77, 4.07, 3.99, 3.78, 4.38, 4.37, 3.93, 4.03, 4.16, 4.11, 4.64, 4.34, 4.27, 4.85, 5.32, 5.18, 5.58, 5.68, 5.65, 5.79, 6.29, 6.91, 6.55, 6.04, 6.59, 5.88, 6.11, 5.99, 5.62, 5.09, 5.18, 4.88, 4.29, 4.24, 4.23, 3.82, 3.56, 3.72, 3.4, 3.24, 3.34, 3.09, 2.95, 2.96, 3.02, 2.51, 2.3, 2.41, 2.86, 2.42, 3.11, 2.68, 2.31, 2.19, 2.27, 2.53, 3.03, 3.13, 3.38, 3.7, 4.04, 4.77, 4.86, 5.21, 5.14, 5.23, 5.26, 5.06, 5.82, 5.8, 6.4, 6.16, 5.77, 6.5, 6.55, 5.94, 6.21, 6.73, 5.95, 5.76, 6.38, 6.45, 6.05, 6.0, 6.85, 6.73, 6.82, 7.05, 7.92, 8.01, 7.71, 8.41, 9.19, 10.28, 12.21, 15.26, 16.7, 17.77, 19.23, 19.77, 21.36, 23.81, 21.5, 19.41, 22.03, 24.11, 21.92, 21.86, 23.23, 24.44, 23.06, 24.95, 24.28, 25.39, 25.47, 25.53, 25.58, 25.86, 25.33, 26.69, 25.56, 25.95, 25.92, 27.27, 26.31, 26.17, 21.31, 21.77, 22.25, 22.89, 22.47, 23.89, 25.06, 21.67, 25.5, 24.75, 26.45, 25.42, 23.06, 22.98, 23.27, 24.48, 23.7, 25.34, 26.77, 26.72, 25.39, 24.09, 17.47, 19.58, 24.34, 20.11, 17.73, 22.45, 19.17, 18.31, 18.09, 19.02, 19.77, 19.08, 19.22, 20.66, 21.73, 21.31, 22.59, 23.14, 20.59, 22.64, 22.56, 24.55, 22.7, 23.62, 24.67, 24.48, 24.02, 24.05, 24.8, 25.28, 24.41, 24.88, 26.97, 26.44, 23.53, 25.23, 26.03, 26.81, 26.42, 27.2, 27.12, 26.06, 27.02, 25.59, 25.17, 26.27, 25.44, 25.34, 27.16, 25.69, 24.11, 24.59, 23.5, 22.0, 21.66, 23.34, 17.72, 20.8, 21.25, 20.64, 16.5, 16.06, 16.81, 14.8, 13.62, 15.38, 14.12, 11.39, 10.82, 10.38, 9.14, 7.36, 7.57, 7.24, 6.52, 6.04, 6.11, 5.7, 5.09, 4.38, 4.07, 3.3, 3.24, 2.87, 3.04, 3.43, 3.46, 3.04, 3.39, 3.81, 3.52, 3.4, 3.97, 4.35, 4.04, 4.01, 3.48, 3.53, 3.34, 3.58, 3.54, 3.1, 3.1, 3.72, 3.59, 3.33, 3.49, 3.94, 3.77, 3.54, 4.22, 4.61, 4.32, 4.17, 4.86, 5.43, 5.79, 6.46, 6.44, 6.93, 6.71, 6.29, 6.18, 6.72, 6.26, 5.98, 6.27, 6.45, 5.73, 6.12, 5.45, 5.0, 4.68, 5.18, 5.38, 4.76, 5.03, 5.63, 5.42, 4.92, 5.13, 5.3, 6.12, 6.07, 6.66, 6.49, 6.58, 5.36, 5.32, 4.59, 4.38, 4.24, 4.9, 4.83, 5.09, 5.5, 5.27, 4.2, 4.25, 4.02, 3.28, 3.34, 3.52, 2.9, 2.74, 2.68, 3.34, 3.3, 3.26, 2.83, 2.57, 2.81, 2.77, 2.74, 3.17, 3.59, 3.82, 4.52, 5.09, 4.47, 3.98, 4.04, 3.93, 4.02, 3.6, 4.04, 3.35, 3.32, 3.94, 3.27, 3.04, 3.39, 3.21, 3.6, 3.88, 4.21, 4.29, 4.29, 4.35, 4.48, 4.78, 4.77, 5.41, 5.2, 5.53, 5.65, 5.47, 6.18, 6.36, 6.73, 6.48, 7.11, 7.0, 7.36, 7.67, 8.25, 7.76, 7.91, 8.04, 7.68, 7.3, 7.06, 6.81, 6.0, 5.34, 5.29, 5.48, 4.73, 4.41, 4.98, 4.62, 4.34, 4.38, 4.61, 3.98, 3.51, 3.41, 3.11, 2.98, 2.99, 2.84, 2.98, 2.96, 3.64, 3.54, 3.46, 3.87, 4.29, 4.73, 5.09, 5.0, 5.49, 5.5, 5.48, 5.78, 6.18, 5.39, 5.89, 5.77, 6.05, 6.38, 6.61, 6.29, 7.65, 7.05, 7.73, 9.48, 7.95, 8.76, 10.21, 8.86, 9.65, 10.56, 10.0, 9.8, 11.42, 12.3, 12.05, 11.77, 15.09, 15.77, 16.11, 18.8, 21.39, 21.2, 22.7, 25.55, 25.38, 25.58, 26.75, 27.88, 27.5, 27.95, 27.34, 27.8, 28.34, 27.41, 28.36, 27.39, 27.16, 28.58, 27.56, 26.27], [4.91, 3.21, 2.28, 1.94, 1.67, 1.5, 1.42, 1.26, 1.51, 0.94, 0.84, 0.76, 0.25, 0.77, 0.84, 0.87, 0.86, 1.0, 1.19, 1.27, 1.36, 1.48, 1.95, 2.21, 2.02, 2.54, 2.91, 2.69, 2.55, 2.45, 2.05, 2.04, 2.07, 2.49, 2.52, 2.95, 3.22, 3.73, 3.9, 4.27, 4.59, 5.4, 4.91, 5.02, 6.39, 6.15, 5.84, 6.47, 6.53, 6.36, 6.64, 6.64, 6.49, 6.69, 6.5, 6.36, 6.33, 5.48, 5.32, 5.06, 5.37, 4.59, 4.19, 4.55, 4.01, 3.6, 3.57, 3.59, 2.88, 2.88, 2.5, 2.4, 2.17, 2.02, 1.65, 1.5, 1.59, 1.63, 1.42, 1.41, 1.67, 1.65, 1.5, 1.83, 1.75, 1.79, 2.0, 2.28, 2.22, 2.69, 2.92, 2.98, 3.19, 3.03, 3.69, 3.6, 3.87, 4.22, 4.39, 4.29, 4.53, 4.62, 4.31, 4.47, 4.23, 4.47, 4.83, 4.46, 4.29, 4.75, 5.04, 5.12, 5.01, 5.31, 5.48, 5.4, 5.75, 6.42, 6.39, 6.11, 5.79, 5.56, 5.83, 5.77, 5.48, 5.03, 5.02, 4.5, 4.37, 4.58, 3.94, 3.95, 3.9, 3.83, 3.31, 3.44, 3.46, 3.13, 2.87, 2.81, 3.13, 2.48, 2.3, 2.44, 2.73, 2.61, 3.12, 2.87, 2.34, 2.18, 2.2, 2.57, 2.96, 3.34, 3.76, 4.08, 4.39, 4.74, 5.26, 5.39, 5.44, 5.16, 5.26, 5.02, 5.31, 5.73, 5.8, 5.75, 5.76, 6.13, 6.04, 5.32, 5.66, 6.12, 5.71, 5.88, 6.32, 5.95, 5.93, 6.01, 6.48, 6.34, 6.58, 6.7, 7.21, 7.44, 7.64, 7.86, 9.48, 10.4, 13.34, 14.86, 18.3, 18.41, 20.36, 22.47, 22.84, 23.44, 21.16, 21.23, 22.97, 23.22, 23.08, 24.73, 24.08, 23.72, 24.58, 26.09, 25.47, 25.98, 25.53, 25.8, 25.22, 25.7, 25.17, 25.91, 24.91, 25.56, 25.47, 25.81, 24.67, 26.36, 20.86, 21.08, 22.06, 21.66, 23.42, 23.44, 25.8, 22.2, 25.02, 26.36, 25.98, 25.31, 25.73, 24.69, 26.2, 23.83, 24.03, 27.05, 24.61, 25.66, 24.83, 23.7, 20.33, 21.0, 23.08, 19.64, 19.64, 21.81, 20.53, 20.17, 19.73, 18.92, 21.59, 19.92, 21.62, 22.83, 23.14, 22.22, 24.0, 23.52, 23.02, 23.25, 22.03, 25.7, 23.7, 24.05, 26.75, 24.95, 25.69, 25.61, 26.03, 25.36, 25.55, 25.97, 27.28, 26.23, 23.78, 25.61, 25.97, 27.42, 27.06, 25.66, 26.8, 25.23, 26.92, 26.5, 25.84, 25.3, 26.36, 26.5, 25.94, 25.88, 25.19, 23.72, 23.8, 23.73, 23.27, 23.69, 20.2, 21.34, 21.3, 19.23, 17.02, 17.34, 17.16, 15.77, 15.05, 16.45, 13.94, 12.47, 11.72, 10.73, 9.23, 8.29, 7.6, 6.91, 6.62, 5.95, 5.63, 5.55, 4.95, 4.47, 3.77, 3.27, 2.78, 2.7, 2.85, 3.19, 2.96, 2.81, 3.2, 3.24, 3.19, 3.37, 3.61, 3.6, 3.52, 3.18, 3.26, 2.96, 2.52, 3.07, 3.01, 2.55, 2.69, 2.96, 2.89, 2.53, 2.91, 3.15, 2.97, 2.82, 3.21, 3.57, 3.45, 3.26, 3.78, 4.6, 4.7, 5.37, 5.18, 5.95, 5.38, 4.73, 5.23, 5.55, 4.96, 5.01, 5.44, 5.35, 4.59, 5.0, 4.17, 4.38, 3.71, 4.14, 4.29, 4.35, 3.97, 4.42, 4.87, 4.78, 4.54, 4.77, 5.3, 5.88, 5.93, 5.98, 6.1, 5.09, 5.32, 4.48, 4.13, 4.03, 4.44, 4.07, 4.61, 4.29, 4.23, 3.69, 3.51, 3.2, 3.16, 2.68, 2.67, 2.43, 2.32, 2.27, 2.56, 2.59, 2.15, 2.21, 2.1, 2.39, 2.16, 1.81, 2.49, 2.79, 3.41, 3.88, 4.09, 3.59, 3.19, 2.9, 2.88, 3.1, 2.81, 3.4, 2.86, 2.71, 3.47, 2.9, 2.63, 2.96, 2.97, 3.62, 3.89, 3.96, 4.13, 3.57, 3.78, 4.13, 4.31, 3.88, 4.59, 5.02, 4.71, 4.87, 5.26, 5.57, 5.48, 5.73, 6.18, 6.36, 6.4, 6.79, 7.06, 7.36, 7.47, 7.67, 7.28, 7.24, 7.0, 6.23, 6.12, 5.21, 4.75, 4.57, 4.95, 4.39, 4.03, 4.59, 4.64, 3.97, 4.25, 4.36, 4.05, 3.71, 3.16, 2.79, 2.53, 2.55, 2.48, 2.69, 2.85, 3.79, 3.65, 3.67, 4.16, 4.36, 5.02, 5.14, 4.77, 5.39, 5.34, 5.6, 5.52, 5.86, 5.68, 5.9, 6.07, 6.18, 6.55, 6.63, 6.32, 6.55, 6.84, 7.53, 7.81, 8.02, 7.46, 8.97, 8.88, 9.02, 10.09, 9.65, 9.58, 10.56, 10.82, 10.73, 12.15, 13.23, 14.98, 14.45, 17.5, 19.45, 20.23, 21.45, 24.89, 25.52, 26.55, 27.17, 27.62, 27.7, 28.19, 27.89, 28.12, 28.3, 27.95, 28.53, 27.83, 27.56, 28.39, 27.55, 26.83], [4.42, 2.97, 2.17, 1.91, 1.56, 1.42, 1.36, 1.18, 1.21, 1.05, 0.88, 0.86, 0.76, 0.25, 0.76, 0.84, 0.83, 0.83, 0.94, 1.17, 1.18, 1.29, 1.86, 1.78, 1.7, 1.94, 2.14, 2.17, 2.02, 1.96, 1.72, 1.7, 1.82, 2.06, 2.08, 2.32, 2.53, 2.85, 3.09, 3.36, 4.07, 4.41, 3.89, 4.35, 4.81, 5.07, 5.01, 5.06, 5.75, 5.61, 5.29, 5.84, 6.05, 5.8, 5.62, 5.16, 5.09, 5.0, 4.45, 4.16, 4.19, 3.74, 3.59, 3.6, 3.33, 3.0, 3.01, 2.84, 2.66, 2.5, 2.13, 2.02, 1.94, 1.66, 1.4, 1.13, 1.38, 1.44, 1.36, 1.23, 1.52, 1.6, 1.47, 1.66, 1.73, 1.69, 2.01, 2.11, 2.02, 2.33, 2.53, 2.61, 2.7, 2.9, 3.17, 3.15, 3.15, 3.63, 3.71, 3.72, 4.22, 4.36, 3.8, 3.72, 3.32, 3.86, 3.99, 3.63, 3.69, 4.17, 4.56, 4.09, 4.38, 4.89, 4.53, 4.49, 5.46, 5.48, 5.75, 5.14, 5.3, 4.96, 5.43, 5.27, 4.44, 4.5, 4.1, 3.79, 3.63, 3.9, 3.41, 3.22, 3.54, 3.21, 2.92, 2.96, 3.16, 2.55, 2.44, 2.65, 2.55, 2.17, 2.19, 2.06, 2.5, 2.39, 2.69, 2.4, 2.06, 1.8, 1.81, 2.32, 2.4, 2.64, 3.01, 3.3, 3.51, 3.81, 3.97, 4.49, 4.38, 3.78, 4.08, 3.91, 3.93, 4.44, 4.59, 4.06, 4.48, 5.21, 4.54, 4.07, 4.81, 4.88, 4.7, 4.33, 5.17, 4.9, 4.5, 4.8, 5.92, 5.23, 5.12, 5.75, 6.98, 6.89, 6.87, 8.22, 9.11, 10.68, 12.48, 16.58, 17.92, 19.97, 21.5, 20.44, 22.73, 23.5, 22.33, 21.12, 23.25, 23.73, 22.53, 25.2, 25.8, 24.75, 25.0, 26.62, 27.02, 27.89, 25.81, 26.5, 26.45, 25.95, 25.69, 25.61, 25.11, 25.61, 25.59, 26.34, 24.36, 26.23, 20.09, 21.17, 19.92, 21.91, 22.95, 24.67, 25.92, 24.47, 25.39, 26.53, 27.66, 25.98, 26.8, 27.19, 24.89, 25.52, 25.97, 26.59, 25.55, 25.23, 24.19, 22.97, 19.33, 21.59, 22.06, 21.44, 21.06, 19.31, 20.11, 21.08, 18.77, 17.42, 21.69, 21.56, 20.25, 21.09, 24.02, 23.28, 24.89, 26.14, 23.09, 25.84, 26.27, 26.09, 24.16, 25.77, 27.5, 25.53, 26.17, 27.25, 27.06, 26.81, 27.11, 27.55, 28.39, 27.58, 27.38, 27.66, 27.69, 28.25, 28.45, 27.06, 27.95, 26.0, 27.8, 27.97, 27.95, 26.72, 27.91, 28.23, 26.58, 26.36, 26.97, 25.45, 23.17, 25.36, 25.34, 23.59, 18.59, 22.72, 22.41, 19.42, 17.94, 19.33, 17.31, 16.09, 15.73, 16.23, 14.29, 12.15, 11.51, 11.22, 8.77, 7.29, 7.07, 6.18, 5.69, 4.65, 4.89, 4.74, 3.96, 3.49, 3.01, 2.86, 2.36, 2.21, 2.41, 2.58, 2.59, 2.58, 2.73, 2.67, 2.76, 2.94, 3.24, 3.24, 3.4, 3.09, 3.05, 2.75, 2.5, 2.74, 2.81, 2.42, 2.48, 2.76, 2.71, 2.59, 2.87, 2.99, 3.05, 2.79, 3.0, 3.34, 3.33, 3.2, 3.44, 3.91, 4.27, 4.69, 4.47, 5.43, 4.61, 4.18, 4.65, 5.15, 4.21, 4.25, 4.51, 4.73, 4.03, 4.57, 3.97, 3.86, 3.43, 3.65, 4.01, 3.66, 3.25, 3.8, 4.2, 3.82, 3.78, 4.09, 4.39, 4.84, 4.95, 4.8, 4.69, 4.32, 4.39, 3.72, 3.19, 3.28, 3.43, 3.31, 3.9, 3.66, 3.64, 3.19, 3.12, 2.78, 2.57, 2.54, 2.5, 2.16, 1.97, 1.98, 2.47, 2.33, 1.92, 2.09, 2.06, 2.28, 2.16, 1.89, 2.14, 2.89, 3.24, 4.07, 3.81, 3.24, 2.87, 3.26, 2.95, 2.92, 2.5, 2.89, 2.56, 2.47, 2.57, 2.32, 2.25, 2.37, 2.43, 2.81, 2.92, 3.19, 3.18, 2.83, 2.91, 3.16, 3.2, 3.15, 3.41, 3.7, 3.63, 3.75, 4.05, 4.31, 4.43, 4.45, 4.94, 5.41, 5.51, 6.12, 6.9, 7.38, 6.72, 6.59, 7.08, 6.5, 6.23, 5.4, 4.95, 4.31, 3.7, 3.71, 3.95, 3.94, 3.12, 3.73, 3.77, 3.09, 3.01, 3.44, 3.0, 2.73, 2.73, 2.32, 2.18, 2.36, 1.98, 2.21, 2.36, 3.0, 3.13, 3.15, 3.12, 3.63, 3.98, 4.2, 3.8, 4.2, 4.73, 4.1, 4.76, 4.81, 4.63, 4.55, 4.65, 5.46, 5.48, 5.48, 5.03, 5.3, 5.95, 6.01, 6.69, 6.91, 6.63, 7.24, 7.71, 8.54, 8.57, 9.09, 8.98, 10.1, 9.06, 9.71, 12.34, 14.41, 14.26, 15.89, 20.44, 21.59, 22.22, 24.22, 26.52, 27.53, 27.72, 28.27, 28.91, 28.58, 29.27, 29.03, 28.91, 29.14, 29.08, 29.03, 28.89, 28.52, 29.19, 29.23, 28.45], [4.58, 3.39, 2.45, 2.15, 1.88, 1.61, 1.54, 1.26, 1.41, 1.11, 0.91, 0.9, 0.82, 0.76, 0.25, 0.77, 0.82, 0.83, 0.9, 1.0, 1.26, 1.39, 1.79, 1.86, 1.82, 2.09, 2.44, 2.57, 2.21, 2.11, 1.96, 1.88, 1.9, 2.17, 2.33, 2.6, 3.18, 3.49, 3.76, 3.95, 4.88, 4.91, 4.64, 4.84, 5.33, 5.64, 5.47, 5.62, 6.62, 6.27, 6.07, 6.44, 6.22, 6.39, 5.56, 5.59, 5.63, 5.05, 5.0, 4.65, 4.67, 4.12, 4.25, 4.11, 3.73, 3.5, 3.43, 3.26, 2.73, 2.72, 2.48, 2.28, 2.15, 1.83, 1.6, 1.41, 1.54, 1.6, 1.47, 1.39, 1.65, 1.74, 1.51, 1.86, 1.78, 1.69, 2.0, 2.19, 2.14, 2.38, 2.51, 2.71, 2.66, 2.8, 2.96, 3.08, 3.02, 3.32, 3.38, 3.37, 3.92, 3.84, 3.52, 3.54, 3.29, 3.47, 3.79, 3.53, 3.49, 4.15, 4.14, 3.88, 4.11, 4.56, 4.29, 4.35, 5.18, 5.71, 5.69, 4.93, 5.33, 4.61, 5.29, 4.78, 4.55, 4.14, 4.04, 3.9, 3.7, 3.64, 3.52, 3.31, 3.27, 3.32, 2.95, 3.09, 2.95, 2.72, 2.72, 2.74, 2.53, 2.31, 2.23, 2.22, 2.65, 2.48, 2.99, 2.5, 2.09, 1.99, 2.0, 2.35, 2.66, 2.9, 3.31, 3.78, 3.94, 4.36, 4.44, 4.93, 4.73, 4.45, 4.61, 4.61, 4.7, 5.11, 5.1, 5.3, 5.1, 5.91, 5.27, 4.73, 5.21, 5.65, 4.92, 4.94, 5.75, 5.46, 4.98, 5.02, 6.02, 5.73, 5.45, 5.97, 6.98, 6.8, 7.07, 7.84, 8.47, 10.04, 12.55, 15.55, 18.05, 19.3, 20.38, 19.41, 23.03, 24.45, 21.92, 20.23, 22.81, 23.98, 21.69, 22.75, 23.94, 23.84, 23.47, 24.86, 25.8, 26.36, 26.03, 26.11, 25.89, 27.64, 25.39, 26.91, 26.27, 25.42, 25.83, 27.84, 26.11, 27.08, 20.59, 21.95, 21.56, 23.64, 23.33, 26.3, 25.67, 25.39, 26.72, 25.55, 27.09, 27.64, 25.77, 24.83, 24.83, 25.19, 26.14, 27.08, 26.81, 27.14, 25.94, 23.31, 19.03, 20.3, 22.62, 20.33, 18.61, 19.19, 19.0, 18.62, 17.81, 18.05, 19.83, 21.25, 22.2, 22.59, 23.95, 22.44, 23.98, 25.02, 22.44, 25.5, 24.58, 24.97, 23.39, 23.38, 26.28, 24.34, 25.06, 25.06, 25.5, 26.47, 25.78, 25.38, 27.7, 27.08, 26.59, 25.98, 26.28, 27.12, 26.73, 26.02, 26.72, 27.02, 27.14, 26.97, 26.97, 25.86, 26.98, 26.28, 26.22, 24.67, 25.08, 25.23, 23.86, 22.75, 23.36, 23.09, 18.44, 20.23, 22.38, 19.77, 17.7, 18.06, 17.14, 14.62, 13.79, 15.77, 14.58, 12.06, 10.84, 10.48, 8.91, 7.06, 6.55, 6.04, 5.58, 5.12, 5.0, 4.85, 4.3, 3.79, 3.21, 2.71, 2.69, 2.39, 2.46, 2.83, 2.74, 2.43, 2.71, 3.0, 2.86, 2.93, 3.29, 3.41, 3.33, 3.1, 2.83, 2.68, 2.65, 2.78, 2.82, 2.48, 2.6, 2.93, 2.75, 2.62, 2.9, 3.19, 2.93, 3.0, 3.38, 3.49, 3.51, 3.5, 3.83, 4.39, 4.44, 5.01, 4.95, 5.45, 5.07, 4.57, 4.69, 5.3, 4.89, 4.55, 5.01, 5.24, 4.75, 4.87, 4.34, 3.95, 3.75, 4.1, 4.23, 3.83, 3.68, 4.09, 4.24, 3.8, 4.14, 4.13, 4.75, 4.89, 5.23, 5.09, 5.05, 4.39, 4.18, 3.86, 3.55, 3.31, 3.79, 3.69, 3.85, 3.99, 4.02, 3.39, 3.35, 3.13, 2.72, 2.62, 2.69, 2.32, 2.05, 2.15, 2.47, 2.49, 2.65, 2.33, 2.21, 2.37, 2.35, 1.97, 2.26, 3.0, 4.01, 4.25, 4.29, 3.62, 3.05, 2.86, 3.2, 2.95, 2.72, 3.2, 2.73, 2.67, 3.0, 2.59, 2.43, 2.77, 2.87, 3.27, 3.38, 3.69, 3.71, 3.47, 3.44, 3.69, 3.96, 3.87, 4.12, 4.51, 4.52, 4.57, 4.48, 4.88, 5.16, 5.39, 5.36, 5.68, 5.9, 6.36, 7.16, 7.41, 6.68, 6.69, 6.87, 6.34, 6.28, 5.66, 5.26, 4.86, 4.11, 4.46, 4.24, 3.88, 3.69, 4.14, 4.01, 3.49, 3.44, 3.91, 3.4, 3.16, 2.85, 2.48, 2.36, 2.33, 2.22, 2.42, 2.61, 3.1, 3.23, 3.34, 3.66, 3.99, 4.41, 4.23, 4.23, 4.63, 4.75, 4.99, 5.0, 5.05, 4.99, 5.18, 4.98, 5.73, 6.03, 6.29, 5.83, 6.38, 6.66, 6.79, 7.88, 7.58, 7.06, 8.26, 8.09, 8.25, 9.2, 9.24, 9.2, 9.84, 11.31, 12.09, 12.8, 15.61, 15.95, 16.52, 19.53, 23.08, 23.3, 24.25, 27.31, 26.7, 26.62, 28.12, 28.36, 28.66, 28.48, 28.62, 28.73, 28.89, 28.69, 28.48, 28.44, 28.06, 28.75, 29.12, 28.14], [4.36, 3.44, 2.18, 2.04, 1.79, 1.59, 1.62, 1.44, 1.65, 1.25, 1.04, 0.92, 0.87, 0.8, 0.76, 0.25, 0.77, 0.83, 0.86, 0.9, 1.06, 1.34, 1.71, 1.86, 1.78, 2.07, 2.4, 2.47, 2.25, 2.15, 2.01, 1.82, 2.0, 2.12, 2.39, 2.79, 3.2, 3.62, 3.67, 4.13, 4.52, 4.88, 4.77, 4.68, 5.85, 5.91, 5.68, 6.18, 6.34, 6.32, 6.31, 6.7, 6.42, 6.66, 6.18, 6.36, 6.3, 5.53, 5.57, 4.93, 5.13, 4.62, 4.5, 4.5, 3.87, 3.71, 3.51, 3.56, 2.9, 2.71, 2.51, 2.31, 2.19, 1.97, 1.64, 1.42, 1.63, 1.68, 1.58, 1.45, 1.8, 1.76, 1.65, 1.93, 1.96, 1.88, 2.12, 2.62, 2.45, 2.49, 2.73, 2.84, 2.71, 2.92, 3.36, 3.22, 3.27, 3.63, 3.76, 3.6, 4.35, 4.21, 3.67, 3.62, 3.47, 3.86, 4.2, 3.62, 3.86, 4.68, 4.66, 4.75, 4.97, 5.3, 4.86, 5.1, 5.86, 6.26, 5.91, 5.58, 5.65, 5.29, 5.59, 5.41, 5.02, 4.73, 4.71, 4.14, 3.91, 4.0, 3.63, 3.37, 3.29, 3.36, 2.95, 2.91, 2.97, 2.7, 2.61, 2.69, 2.66, 2.37, 2.43, 2.32, 2.51, 2.52, 2.7, 2.6, 2.1, 2.07, 2.13, 2.44, 2.58, 2.87, 3.03, 3.29, 3.64, 3.92, 4.34, 4.71, 4.5, 4.61, 4.32, 4.59, 4.96, 5.05, 5.26, 5.16, 5.15, 5.84, 5.6, 5.21, 5.49, 6.1, 5.27, 4.86, 5.99, 5.92, 5.43, 5.4, 6.33, 6.32, 5.95, 6.51, 7.39, 7.39, 7.09, 7.84, 8.86, 9.91, 12.33, 14.37, 16.62, 16.97, 19.53, 22.17, 21.42, 22.45, 21.97, 19.98, 21.23, 21.41, 21.2, 21.88, 23.27, 23.42, 24.48, 23.36, 24.53, 24.62, 24.95, 24.2, 24.44, 24.77, 25.66, 25.19, 24.36, 24.12, 25.47, 25.64, 24.2, 26.03, 21.7, 22.33, 23.41, 23.14, 22.73, 22.3, 25.12, 23.92, 23.94, 25.27, 25.84, 23.91, 24.67, 21.89, 24.12, 24.42, 24.59, 26.25, 24.81, 25.62, 24.77, 23.52, 18.55, 18.92, 23.28, 18.67, 19.75, 21.77, 19.12, 18.59, 18.2, 19.31, 21.2, 17.77, 21.88, 22.48, 20.08, 22.77, 21.28, 22.23, 22.05, 23.83, 21.98, 24.2, 24.06, 22.12, 24.72, 24.2, 22.97, 23.41, 24.48, 25.77, 22.81, 25.45, 27.3, 26.98, 23.25, 25.25, 24.97, 26.42, 25.64, 25.38, 26.33, 24.98, 26.59, 26.06, 25.03, 23.97, 26.2, 25.64, 25.28, 24.38, 24.58, 23.05, 22.72, 21.7, 21.38, 22.08, 18.73, 19.48, 19.81, 21.7, 16.78, 16.14, 16.89, 14.8, 13.23, 15.91, 15.45, 11.68, 10.38, 10.52, 9.3, 7.39, 6.82, 6.77, 6.37, 5.43, 5.4, 5.2, 4.38, 3.85, 3.35, 2.91, 2.73, 2.44, 2.67, 3.16, 2.77, 2.64, 3.14, 3.23, 2.86, 3.12, 3.54, 3.54, 3.64, 3.07, 3.05, 2.88, 2.86, 2.86, 3.0, 2.7, 2.67, 3.02, 2.9, 2.82, 2.85, 3.41, 3.06, 3.01, 3.41, 3.8, 3.65, 3.33, 3.92, 4.56, 4.63, 5.68, 5.36, 6.17, 5.45, 5.0, 5.11, 5.63, 5.02, 4.71, 5.43, 5.38, 4.62, 4.95, 4.4, 4.34, 3.99, 4.09, 4.73, 4.05, 4.04, 4.61, 4.84, 4.19, 4.26, 4.85, 5.4, 5.46, 5.78, 5.61, 5.83, 4.79, 4.73, 4.1, 3.75, 3.76, 4.34, 4.11, 4.4, 4.53, 4.29, 3.71, 3.47, 3.51, 3.02, 2.87, 2.85, 2.44, 2.23, 2.33, 2.66, 2.61, 2.44, 2.28, 2.1, 2.12, 2.14, 1.98, 2.04, 2.7, 3.02, 3.39, 4.18, 3.45, 3.12, 3.1, 3.02, 3.23, 3.01, 3.57, 2.8, 2.74, 3.22, 2.76, 2.47, 2.81, 2.87, 3.11, 3.32, 3.39, 3.77, 3.45, 3.37, 3.84, 4.04, 3.78, 3.93, 4.6, 4.7, 4.7, 4.88, 5.39, 5.24, 5.75, 5.78, 5.97, 6.09, 6.83, 7.18, 7.62, 7.57, 7.46, 7.28, 7.19, 7.02, 6.55, 5.82, 5.21, 4.8, 4.41, 4.83, 4.15, 3.76, 4.22, 4.18, 3.68, 3.89, 3.95, 3.38, 3.14, 2.99, 2.62, 2.52, 2.56, 2.54, 2.6, 2.66, 3.26, 3.35, 3.03, 3.5, 3.76, 4.66, 4.74, 4.57, 4.67, 5.04, 4.95, 5.19, 5.2, 4.72, 5.31, 5.15, 5.48, 5.63, 5.97, 5.48, 6.38, 6.12, 6.78, 8.15, 7.34, 7.34, 9.59, 7.81, 8.34, 9.45, 9.34, 9.04, 9.34, 13.66, 11.06, 11.15, 13.31, 15.1, 14.63, 17.84, 19.69, 20.92, 21.62, 24.08, 24.25, 26.45, 26.28, 26.7, 26.61, 27.97, 26.73, 27.48, 27.88, 27.56, 27.0, 26.83, 27.55, 27.55, 27.45, 26.45], [4.06, 2.96, 1.75, 1.7, 1.49, 1.34, 1.52, 1.34, 1.61, 1.29, 1.23, 1.01, 0.89, 0.82, 0.81, 0.76, 0.25, 0.77, 0.84, 0.82, 0.9, 1.09, 1.55, 1.65, 1.55, 1.91, 2.35, 2.27, 1.92, 2.01, 1.82, 1.69, 1.63, 1.82, 1.84, 2.39, 2.45, 2.69, 2.86, 3.13, 3.69, 3.95, 3.63, 3.7, 4.43, 4.48, 4.14, 4.68, 5.11, 4.87, 4.93, 5.2, 4.94, 4.91, 4.54, 4.34, 4.56, 4.26, 4.02, 3.66, 3.74, 3.42, 3.21, 3.09, 3.0, 2.76, 2.63, 2.57, 2.36, 2.21, 1.97, 1.88, 1.75, 1.7, 1.32, 1.25, 1.4, 1.43, 1.27, 1.38, 1.61, 1.68, 1.45, 1.71, 1.81, 1.88, 2.11, 2.3, 2.26, 2.4, 2.66, 2.69, 2.85, 2.69, 2.93, 3.08, 3.21, 3.28, 3.66, 3.66, 3.92, 4.04, 3.52, 3.59, 3.18, 3.48, 3.96, 3.36, 3.5, 3.98, 4.06, 3.93, 3.87, 4.48, 4.36, 4.25, 4.8, 4.91, 5.19, 4.59, 4.8, 4.63, 4.91, 4.86, 4.5, 4.2, 3.9, 3.8, 3.81, 3.72, 3.2, 3.26, 3.46, 3.09, 2.84, 2.99, 3.07, 2.49, 2.51, 2.75, 2.7, 2.32, 2.38, 2.39, 2.77, 2.54, 2.84, 2.67, 2.24, 2.13, 2.17, 2.55, 2.63, 2.87, 3.21, 3.57, 3.82, 3.87, 4.25, 4.64, 4.45, 3.8, 4.03, 3.79, 4.03, 4.57, 4.51, 4.11, 4.55, 5.13, 4.29, 4.02, 4.6, 4.77, 4.14, 4.52, 5.08, 4.4, 4.12, 4.73, 5.19, 4.88, 5.08, 5.39, 6.12, 6.09, 6.65, 6.83, 8.38, 9.27, 12.2, 14.67, 17.66, 18.66, 22.3, 20.2, 23.53, 23.22, 21.28, 22.14, 24.03, 22.81, 22.78, 24.42, 25.19, 23.86, 24.94, 26.14, 25.69, 26.94, 25.25, 25.42, 25.92, 25.83, 25.59, 26.23, 24.98, 25.27, 25.28, 25.91, 24.38, 25.38, 21.44, 21.39, 20.88, 22.3, 23.28, 25.69, 26.12, 25.44, 25.58, 25.55, 27.42, 25.28, 26.95, 27.25, 25.55, 26.05, 25.83, 26.52, 25.48, 25.48, 23.92, 22.73, 20.44, 20.38, 22.7, 20.53, 20.55, 19.59, 20.7, 20.61, 17.45, 18.28, 22.31, 21.78, 20.19, 21.97, 23.45, 23.64, 24.28, 25.52, 23.58, 26.72, 25.94, 26.25, 23.95, 25.27, 26.75, 24.42, 25.2, 26.81, 25.88, 26.27, 27.66, 26.31, 27.2, 27.59, 26.88, 27.42, 26.52, 26.92, 26.73, 25.66, 27.12, 25.78, 27.16, 26.83, 26.7, 25.34, 27.27, 27.61, 25.97, 25.02, 26.62, 25.31, 23.31, 25.25, 25.69, 24.22, 18.66, 22.66, 22.66, 19.12, 18.66, 18.14, 17.05, 14.99, 15.51, 15.94, 14.65, 12.55, 11.12, 9.96, 8.79, 7.16, 6.3, 5.91, 5.82, 4.92, 4.84, 4.37, 3.98, 3.54, 2.96, 2.77, 2.49, 2.58, 2.51, 2.72, 2.8, 2.82, 2.89, 2.71, 3.04, 2.84, 3.04, 3.12, 3.19, 2.97, 2.85, 2.79, 2.48, 2.62, 2.81, 2.51, 2.51, 2.61, 2.67, 2.52, 2.53, 2.76, 2.87, 2.71, 2.78, 2.98, 3.02, 2.86, 3.15, 3.69, 3.94, 3.95, 4.11, 4.61, 4.32, 3.89, 4.15, 4.42, 3.98, 3.76, 4.15, 4.35, 3.63, 4.12, 3.43, 3.81, 3.19, 3.47, 3.61, 3.53, 3.13, 3.48, 3.66, 3.56, 3.56, 3.7, 3.99, 4.43, 4.45, 4.57, 4.37, 4.11, 4.04, 3.56, 3.21, 3.28, 3.37, 3.12, 3.38, 3.36, 3.09, 3.15, 2.9, 2.66, 2.65, 2.4, 2.31, 2.27, 2.06, 2.04, 2.11, 2.03, 1.72, 1.93, 1.77, 1.98, 1.89, 1.5, 1.71, 2.24, 2.56, 2.94, 3.03, 2.93, 2.57, 2.36, 2.33, 2.52, 2.4, 2.73, 2.49, 2.44, 2.49, 2.42, 2.45, 2.36, 2.63, 2.91, 3.19, 3.29, 3.17, 2.74, 2.94, 3.22, 3.12, 3.01, 3.14, 3.65, 3.38, 3.58, 3.67, 4.16, 3.98, 4.05, 4.56, 4.88, 4.82, 5.55, 6.35, 6.79, 6.06, 5.75, 6.09, 5.86, 5.61, 4.83, 4.55, 3.99, 3.64, 3.49, 3.72, 3.3, 3.14, 3.49, 3.46, 3.2, 3.35, 3.51, 3.17, 2.99, 2.58, 2.49, 2.46, 2.38, 2.23, 2.47, 2.53, 3.05, 3.08, 3.21, 3.39, 3.76, 4.26, 4.2, 4.04, 4.15, 4.51, 4.54, 4.73, 4.44, 4.83, 4.97, 4.75, 5.41, 5.68, 5.88, 5.5, 5.3, 5.68, 5.87, 6.71, 6.84, 6.08, 7.33, 7.29, 7.35, 7.82, 8.48, 9.46, 8.84, 8.91, 9.59, 11.2, 12.22, 12.89, 14.28, 17.88, 19.59, 20.7, 22.55, 26.16, 26.53, 28.11, 27.84, 28.52, 28.22, 28.77, 28.12, 28.53, 28.22, 28.42, 27.48, 29.27, 27.75, 28.2, 28.66, 27.89], [4.22, 3.04, 2.24, 1.85, 1.69, 1.56, 1.54, 1.42, 1.57, 1.37, 1.31, 1.19, 0.99, 0.86, 0.84, 0.84, 0.76, 0.25, 0.76, 0.84, 0.84, 0.98, 1.43, 1.55, 1.44, 1.7, 2.22, 2.07, 2.04, 1.99, 1.81, 1.44, 1.58, 1.63, 1.95, 2.28, 2.56, 2.77, 3.09, 3.24, 3.86, 3.99, 3.99, 4.11, 4.65, 4.74, 4.85, 5.5, 5.21, 5.08, 5.46, 5.65, 5.7, 5.67, 5.48, 5.0, 4.79, 5.07, 4.44, 3.97, 4.03, 3.8, 3.68, 3.48, 3.26, 3.0, 2.9, 2.89, 2.52, 2.39, 1.96, 1.93, 1.83, 1.62, 1.4, 1.17, 1.5, 1.63, 1.43, 1.39, 1.72, 1.75, 1.62, 1.86, 1.9, 1.87, 2.17, 2.28, 2.42, 2.6, 2.66, 2.74, 2.82, 2.97, 3.12, 3.21, 3.34, 3.74, 3.76, 3.76, 4.32, 4.54, 3.94, 4.02, 3.56, 3.97, 4.36, 4.01, 3.76, 4.46, 4.55, 4.49, 4.59, 5.2, 4.93, 4.75, 5.27, 5.83, 6.22, 5.3, 5.5, 5.02, 5.42, 5.61, 4.77, 4.75, 4.46, 4.42, 3.88, 4.15, 3.8, 3.48, 3.48, 3.54, 3.08, 3.14, 3.19, 2.85, 2.82, 2.78, 2.76, 2.48, 2.38, 2.53, 2.74, 2.54, 2.93, 2.5, 2.27, 1.96, 2.2, 2.8, 2.69, 3.04, 3.07, 3.51, 3.79, 4.06, 4.04, 4.38, 4.3, 3.92, 3.84, 3.96, 3.96, 4.23, 4.67, 4.23, 4.3, 5.14, 4.77, 4.13, 4.79, 5.24, 4.93, 4.49, 5.8, 5.27, 4.9, 4.87, 5.82, 5.67, 5.84, 5.68, 6.91, 7.22, 7.0, 8.09, 8.96, 10.46, 12.07, 15.9, 17.0, 18.91, 20.92, 20.89, 21.61, 24.02, 21.23, 20.64, 22.81, 24.5, 22.75, 23.58, 25.73, 25.0, 24.81, 25.86, 27.19, 27.31, 26.19, 26.75, 26.09, 26.5, 26.39, 26.08, 24.05, 25.38, 25.94, 26.33, 25.22, 25.61, 19.92, 21.09, 20.56, 22.09, 22.84, 24.7, 25.16, 24.67, 25.25, 26.27, 27.08, 25.77, 26.33, 26.42, 25.56, 26.06, 26.48, 26.25, 25.36, 25.45, 24.31, 23.25, 20.53, 21.02, 22.27, 19.8, 20.8, 19.09, 19.8, 19.97, 18.42, 18.14, 20.94, 22.17, 19.98, 21.2, 23.48, 22.75, 24.7, 25.41, 23.55, 26.05, 25.98, 26.34, 23.42, 25.56, 27.0, 26.22, 25.78, 27.16, 26.64, 26.75, 27.66, 27.34, 27.33, 26.28, 27.48, 26.62, 27.11, 27.36, 27.52, 26.56, 26.56, 26.17, 27.22, 26.64, 27.31, 26.06, 27.61, 27.81, 26.38, 26.47, 26.89, 25.45, 23.97, 25.16, 26.67, 23.12, 19.2, 22.73, 22.7, 20.12, 18.64, 18.39, 18.11, 16.53, 15.4, 16.05, 14.5, 12.8, 10.38, 10.54, 9.29, 7.16, 7.21, 6.68, 6.05, 5.05, 5.45, 5.0, 4.16, 3.83, 3.15, 2.82, 2.7, 2.56, 2.7, 2.73, 3.25, 2.79, 3.13, 3.1, 3.09, 3.27, 3.39, 3.37, 3.39, 3.13, 2.93, 2.79, 2.53, 2.63, 2.89, 2.41, 2.53, 2.76, 2.86, 2.58, 2.79, 3.03, 3.32, 2.99, 3.16, 3.41, 3.53, 3.15, 3.46, 4.34, 4.2, 4.89, 4.99, 5.54, 5.02, 4.73, 4.83, 5.02, 4.71, 4.2, 4.79, 4.98, 4.51, 4.69, 4.22, 4.04, 3.81, 3.83, 4.44, 3.88, 3.52, 4.11, 4.35, 3.94, 3.87, 4.33, 4.64, 5.04, 5.09, 5.21, 4.91, 4.78, 4.66, 4.05, 3.53, 3.57, 3.85, 3.44, 3.97, 3.88, 3.77, 3.58, 3.18, 2.99, 2.83, 2.8, 2.66, 2.3, 2.16, 2.25, 2.37, 2.31, 2.07, 2.14, 2.02, 2.21, 2.27, 1.91, 1.82, 2.87, 2.85, 3.39, 3.43, 3.29, 2.93, 2.48, 2.92, 2.97, 2.61, 2.83, 2.79, 2.44, 2.58, 2.51, 2.2, 2.45, 2.61, 3.05, 2.94, 2.98, 3.25, 2.78, 3.07, 3.17, 3.26, 3.38, 3.49, 3.86, 3.68, 3.92, 4.33, 4.25, 4.3, 5.19, 4.89, 5.27, 5.47, 5.86, 6.68, 7.19, 6.52, 6.87, 6.91, 6.52, 6.51, 5.65, 5.24, 4.59, 3.91, 3.83, 4.09, 4.12, 3.18, 3.72, 4.05, 3.23, 3.17, 3.65, 3.1, 2.92, 2.95, 2.56, 2.55, 2.41, 2.27, 2.71, 2.8, 3.16, 3.48, 3.42, 3.48, 3.9, 4.3, 4.56, 4.02, 4.36, 4.95, 4.36, 4.74, 4.75, 4.66, 4.5, 4.36, 5.2, 5.14, 5.39, 5.38, 5.45, 5.82, 5.92, 6.96, 6.7, 6.82, 7.16, 7.4, 6.7, 8.56, 9.18, 8.24, 9.23, 9.78, 9.72, 11.0, 12.85, 13.64, 15.45, 18.12, 20.09, 21.48, 23.97, 26.36, 27.14, 28.45, 28.11, 28.5, 28.72, 29.23, 29.14, 28.92, 29.05, 28.84, 29.19, 29.08, 28.08, 29.02, 29.06, 27.95], [4.79, 3.57, 2.48, 2.26, 2.2, 1.89, 1.95, 1.68, 2.02, 1.67, 1.48, 1.38, 1.29, 1.05, 0.92, 0.95, 0.85, 0.77, 0.25, 0.77, 0.98, 1.3, 1.56, 1.8, 1.86, 2.05, 2.47, 2.57, 2.2, 2.24, 2.02, 1.91, 1.89, 2.04, 2.41, 2.79, 3.21, 3.7, 4.18, 4.36, 4.73, 5.11, 5.07, 5.0, 5.74, 5.8, 5.65, 6.25, 6.77, 6.86, 6.73, 6.87, 6.86, 6.96, 6.41, 6.11, 6.15, 5.73, 5.63, 5.16, 5.21, 4.59, 4.89, 4.33, 4.07, 4.01, 3.75, 3.36, 2.96, 2.91, 2.45, 2.27, 2.13, 1.98, 1.77, 1.41, 1.67, 1.79, 1.67, 1.63, 2.07, 2.21, 1.86, 2.26, 2.22, 2.08, 2.49, 2.58, 2.58, 2.72, 2.98, 3.15, 2.94, 3.16, 3.43, 3.4, 3.35, 4.0, 3.95, 3.97, 4.79, 4.7, 3.98, 3.99, 3.74, 4.15, 4.43, 4.14, 4.01, 4.92, 4.92, 4.54, 5.16, 5.36, 4.86, 4.96, 6.01, 6.56, 6.54, 5.67, 5.87, 4.98, 5.8, 5.8, 5.11, 4.83, 4.61, 4.65, 4.3, 4.16, 4.08, 3.79, 3.7, 3.45, 3.36, 3.46, 3.38, 3.22, 3.04, 3.11, 3.1, 2.79, 2.69, 2.6, 2.95, 3.18, 3.14, 3.08, 2.52, 2.24, 2.35, 2.82, 2.86, 3.33, 3.67, 4.08, 4.18, 4.78, 4.26, 5.22, 4.83, 4.36, 4.94, 4.83, 4.96, 5.64, 5.82, 5.68, 5.3, 6.0, 5.61, 5.22, 5.68, 6.14, 5.43, 5.39, 6.38, 6.01, 5.25, 5.75, 6.5, 6.21, 6.2, 6.43, 7.5, 7.26, 7.16, 7.97, 9.02, 9.99, 11.9, 15.24, 17.69, 17.38, 20.62, 19.58, 21.03, 22.3, 20.75, 19.62, 21.83, 21.08, 21.16, 21.94, 22.86, 22.67, 23.58, 24.5, 25.06, 24.95, 25.09, 24.16, 23.83, 24.78, 24.02, 25.42, 23.97, 24.36, 24.73, 25.55, 23.98, 25.64, 20.0, 21.19, 21.83, 22.97, 22.17, 23.98, 24.22, 22.89, 25.31, 24.09, 26.12, 24.59, 23.44, 24.27, 23.38, 25.34, 25.75, 25.5, 25.62, 25.48, 25.69, 22.45, 18.41, 18.89, 22.56, 19.25, 20.55, 19.31, 17.52, 18.33, 16.56, 16.69, 19.44, 19.11, 20.03, 21.62, 22.16, 21.03, 24.27, 23.64, 21.34, 25.48, 23.22, 24.47, 23.39, 24.09, 25.88, 23.78, 24.61, 24.16, 25.62, 26.47, 26.33, 23.55, 27.12, 26.48, 24.8, 25.45, 26.2, 26.62, 26.81, 24.08, 25.09, 24.61, 25.8, 25.06, 25.45, 25.08, 26.12, 26.11, 25.28, 23.41, 24.89, 23.5, 23.23, 21.48, 23.17, 22.95, 17.86, 20.64, 20.98, 20.75, 17.23, 18.16, 17.78, 14.93, 14.18, 15.61, 14.33, 11.33, 11.38, 10.34, 9.27, 7.34, 6.88, 6.87, 6.31, 5.69, 5.57, 5.39, 4.75, 4.2, 3.53, 3.16, 2.99, 2.79, 2.91, 3.29, 3.02, 2.8, 3.32, 3.51, 3.39, 3.33, 3.97, 3.99, 3.96, 3.74, 3.36, 3.34, 3.15, 3.21, 3.25, 3.0, 2.95, 3.49, 3.31, 3.15, 3.41, 3.67, 3.73, 3.59, 3.78, 4.03, 3.91, 4.04, 4.45, 4.69, 5.09, 5.64, 5.9, 6.27, 5.69, 5.34, 5.51, 6.24, 5.86, 5.29, 5.69, 5.84, 5.56, 5.49, 4.9, 4.58, 4.22, 4.73, 5.25, 4.2, 4.29, 4.9, 5.14, 4.22, 4.53, 4.9, 5.63, 5.33, 5.88, 5.79, 5.38, 4.75, 4.77, 4.14, 3.84, 3.92, 4.48, 4.22, 4.39, 4.76, 4.37, 3.66, 3.78, 3.55, 3.13, 2.98, 3.22, 2.64, 2.36, 2.58, 2.96, 2.54, 2.47, 2.73, 2.29, 2.61, 2.48, 2.49, 2.43, 2.98, 3.44, 4.52, 4.68, 3.77, 3.45, 3.54, 3.49, 3.43, 3.09, 3.46, 3.01, 2.89, 3.11, 2.97, 2.76, 2.95, 3.08, 3.55, 3.81, 3.76, 3.9, 3.54, 3.3, 3.86, 4.11, 4.23, 4.23, 4.67, 4.91, 5.21, 5.04, 5.45, 6.2, 5.61, 6.17, 6.23, 6.56, 7.06, 7.41, 7.66, 7.21, 7.47, 7.39, 6.93, 6.82, 6.33, 5.89, 5.38, 4.91, 4.84, 4.8, 4.33, 4.05, 4.65, 4.44, 3.96, 3.76, 4.27, 3.77, 3.37, 2.91, 3.01, 2.69, 2.66, 2.44, 2.78, 3.0, 3.47, 3.65, 3.38, 3.87, 4.34, 4.7, 4.84, 4.74, 5.02, 5.38, 5.03, 5.5, 5.3, 5.12, 5.44, 5.32, 5.73, 6.14, 6.65, 5.98, 6.46, 6.82, 6.86, 8.23, 8.32, 7.78, 8.23, 9.17, 8.54, 9.88, 9.69, 9.93, 10.63, 10.73, 12.07, 12.18, 13.84, 14.4, 16.27, 17.17, 19.88, 20.34, 22.83, 25.5, 26.23, 27.2, 27.55, 27.52, 27.16, 27.8, 27.81, 27.56, 28.67, 28.34, 28.41, 28.25, 27.03, 28.83, 28.39, 27.61], [4.29, 3.47, 2.66, 2.36, 2.3, 2.21, 2.34, 1.89, 2.28, 2.0, 1.73, 1.65, 1.53, 1.29, 1.12, 1.04, 0.97, 0.85, 0.77, 0.25, 0.79, 1.15, 1.57, 1.72, 1.85, 2.15, 2.5, 2.89, 2.71, 2.43, 2.21, 2.05, 2.08, 2.35, 2.79, 3.22, 3.66, 4.39, 4.38, 5.03, 5.11, 5.7, 5.25, 5.62, 6.48, 6.2, 6.41, 6.75, 7.32, 6.97, 7.3, 7.16, 7.41, 7.81, 7.38, 7.15, 7.45, 6.82, 6.27, 5.65, 6.07, 5.34, 5.24, 5.45, 4.57, 4.08, 3.9, 4.32, 3.32, 3.23, 2.75, 2.76, 2.62, 2.18, 1.99, 1.76, 2.07, 2.14, 2.0, 1.98, 2.47, 2.63, 2.09, 2.78, 3.01, 2.64, 2.97, 3.29, 3.14, 3.4, 3.88, 3.94, 3.77, 4.0, 4.58, 4.57, 4.49, 5.02, 5.04, 4.94, 5.52, 5.71, 4.72, 5.14, 4.8, 5.45, 5.72, 5.07, 5.36, 6.08, 6.08, 5.85, 6.51, 6.31, 6.45, 6.51, 6.89, 7.16, 7.09, 6.89, 7.41, 6.93, 6.84, 7.0, 6.64, 6.23, 6.32, 5.88, 5.49, 5.6, 5.09, 4.44, 4.83, 4.47, 4.07, 3.93, 4.28, 3.74, 3.62, 3.44, 3.52, 3.01, 3.17, 3.03, 3.34, 3.1, 3.39, 2.96, 2.74, 2.51, 2.87, 3.28, 3.38, 3.65, 3.91, 4.58, 4.91, 5.41, 5.5, 6.07, 5.73, 5.73, 5.61, 5.49, 5.93, 6.09, 6.21, 6.14, 6.27, 6.96, 6.81, 6.34, 6.62, 7.07, 6.59, 6.52, 7.44, 7.29, 7.05, 6.87, 7.79, 7.83, 7.08, 7.92, 8.56, 8.71, 8.48, 9.55, 10.31, 11.48, 12.79, 14.59, 17.27, 17.77, 19.05, 21.81, 21.55, 21.2, 21.11, 21.27, 23.42, 21.48, 22.92, 22.64, 23.12, 23.58, 23.86, 23.83, 24.75, 23.39, 24.53, 24.16, 23.66, 24.27, 23.78, 25.19, 24.34, 23.55, 23.67, 25.14, 23.06, 25.34, 22.31, 21.66, 21.94, 22.44, 22.22, 22.06, 24.47, 23.48, 23.41, 24.41, 24.19, 23.94, 23.2, 22.16, 23.81, 23.94, 24.16, 24.86, 23.52, 25.08, 24.14, 23.83, 19.91, 18.8, 23.47, 19.41, 20.05, 20.62, 20.11, 19.39, 18.17, 19.92, 21.67, 20.73, 21.66, 22.3, 20.78, 22.44, 21.64, 23.2, 22.41, 23.64, 21.98, 23.77, 22.94, 22.08, 25.14, 23.58, 23.22, 23.56, 24.8, 25.98, 24.2, 24.22, 26.03, 25.69, 23.22, 24.42, 24.66, 25.39, 25.39, 23.2, 25.16, 25.09, 25.66, 24.67, 24.67, 23.19, 25.62, 25.3, 24.42, 24.25, 23.47, 22.31, 22.45, 21.86, 22.12, 22.2, 19.3, 20.91, 21.72, 21.52, 18.19, 17.44, 17.77, 16.19, 15.34, 15.94, 14.36, 13.83, 11.98, 11.69, 10.31, 8.56, 8.62, 8.38, 7.93, 7.03, 6.79, 6.85, 5.54, 4.85, 4.19, 3.9, 3.82, 3.41, 3.76, 4.02, 3.46, 3.4, 4.23, 4.22, 3.93, 4.34, 4.77, 4.37, 4.59, 4.07, 4.14, 3.64, 3.55, 3.55, 3.75, 3.38, 3.65, 3.71, 3.66, 3.99, 3.73, 4.12, 4.14, 4.03, 3.85, 4.54, 4.56, 4.12, 4.49, 5.45, 5.76, 6.55, 6.79, 7.03, 6.18, 5.83, 6.39, 6.69, 6.04, 5.28, 6.09, 6.14, 5.28, 5.75, 5.11, 5.16, 4.52, 5.09, 5.7, 5.22, 5.06, 5.64, 6.08, 5.26, 5.38, 6.14, 6.55, 6.64, 7.32, 6.87, 6.82, 6.32, 6.4, 5.5, 4.84, 4.77, 5.74, 5.23, 5.64, 5.46, 5.39, 4.64, 4.62, 4.29, 4.02, 3.66, 3.66, 3.35, 2.97, 2.99, 3.3, 3.1, 2.86, 2.76, 2.8, 2.77, 2.45, 2.58, 2.41, 3.1, 2.92, 3.73, 4.67, 3.96, 3.6, 3.31, 4.15, 4.03, 3.82, 4.35, 3.76, 3.93, 4.14, 3.4, 3.2, 3.48, 3.27, 4.02, 3.95, 4.25, 4.61, 3.85, 3.85, 4.68, 4.85, 4.61, 4.84, 5.5, 5.92, 5.91, 5.84, 6.54, 6.45, 6.64, 7.08, 7.2, 7.03, 7.85, 8.27, 8.63, 8.11, 8.51, 8.07, 8.27, 7.99, 7.93, 7.24, 6.43, 5.98, 5.97, 5.96, 5.19, 5.21, 5.27, 5.13, 4.63, 4.82, 4.81, 4.27, 4.05, 3.37, 3.26, 3.09, 3.52, 3.08, 3.34, 3.62, 4.04, 4.45, 4.18, 4.97, 5.22, 5.89, 6.21, 5.7, 6.39, 6.45, 6.21, 6.45, 6.67, 6.27, 6.28, 6.12, 6.6, 6.65, 6.95, 6.48, 7.26, 7.12, 7.47, 9.24, 7.75, 7.86, 9.46, 8.44, 8.76, 9.59, 10.73, 10.38, 10.82, 11.45, 11.45, 11.55, 13.23, 14.8, 14.51, 16.72, 18.59, 20.55, 21.08, 23.97, 24.09, 25.78, 26.3, 26.91, 26.12, 27.28, 27.53, 27.33, 27.34, 26.97, 27.17, 26.41, 27.41, 27.61, 27.47, 26.62], [4.23, 3.37, 2.71, 2.53, 2.18, 1.95, 2.38, 2.03, 2.31, 2.17, 1.96, 1.7, 1.61, 1.48, 1.4, 1.17, 0.97, 0.95, 0.95, 0.78, 0.25, 0.78, 1.37, 1.6, 1.57, 2.08, 2.66, 2.98, 2.46, 2.71, 2.43, 2.05, 1.91, 1.89, 2.49, 2.65, 3.1, 3.32, 3.75, 4.21, 4.42, 4.82, 4.55, 4.62, 5.62, 5.44, 5.21, 5.91, 6.39, 6.15, 6.39, 6.65, 6.82, 6.6, 6.23, 5.79, 5.92, 6.08, 5.29, 4.57, 5.11, 4.68, 4.39, 4.04, 4.03, 3.57, 3.55, 3.26, 3.15, 2.68, 2.21, 2.42, 2.12, 2.2, 1.79, 1.82, 2.08, 2.01, 1.98, 2.24, 2.42, 2.43, 2.19, 2.68, 2.69, 2.85, 3.1, 3.72, 3.46, 3.5, 3.79, 4.05, 4.14, 4.38, 4.75, 4.95, 5.22, 5.32, 5.85, 5.25, 5.86, 5.82, 5.29, 5.62, 5.5, 5.41, 5.93, 5.37, 5.56, 5.61, 5.88, 6.04, 6.06, 6.07, 6.27, 6.21, 6.55, 7.0, 6.8, 6.77, 6.74, 6.42, 6.62, 6.65, 6.37, 6.11, 5.91, 5.76, 5.49, 5.47, 5.47, 4.88, 4.97, 5.13, 4.43, 4.59, 4.35, 4.01, 3.69, 4.03, 4.04, 3.55, 3.54, 3.45, 3.83, 3.78, 4.21, 3.8, 3.17, 2.86, 2.94, 4.01, 3.86, 4.11, 4.75, 5.41, 5.43, 5.86, 6.21, 6.1, 5.86, 5.47, 5.69, 5.44, 5.54, 6.1, 5.81, 5.73, 6.09, 6.33, 5.67, 5.43, 6.25, 5.84, 5.5, 6.09, 6.79, 6.32, 5.55, 6.64, 6.96, 6.65, 6.82, 7.18, 7.88, 7.95, 8.26, 9.13, 10.13, 11.47, 13.35, 15.91, 17.22, 17.39, 21.73, 20.3, 22.69, 23.02, 21.34, 22.34, 22.77, 21.84, 21.45, 25.14, 24.39, 23.02, 24.08, 25.77, 25.59, 25.59, 24.47, 23.12, 25.22, 25.33, 24.55, 25.23, 24.58, 24.8, 25.22, 25.38, 23.3, 26.31, 20.58, 20.72, 21.55, 22.5, 24.56, 24.09, 25.09, 24.28, 24.45, 23.92, 25.75, 25.14, 24.56, 25.12, 25.55, 25.11, 25.66, 25.17, 25.58, 25.42, 24.14, 22.69, 20.83, 21.25, 21.81, 19.47, 19.5, 18.95, 20.14, 19.91, 17.48, 19.25, 22.25, 22.84, 21.47, 23.05, 24.03, 23.52, 24.05, 25.75, 22.38, 26.53, 23.92, 24.59, 24.88, 25.0, 25.8, 24.14, 25.12, 25.5, 24.47, 25.73, 25.75, 25.52, 27.22, 27.53, 25.25, 26.92, 26.52, 25.91, 26.86, 24.91, 26.2, 26.34, 25.7, 25.36, 25.09, 24.53, 26.78, 26.73, 24.59, 24.12, 26.06, 23.08, 22.66, 24.59, 24.97, 22.47, 20.48, 23.5, 22.67, 19.83, 18.91, 19.97, 17.81, 16.02, 17.03, 17.95, 14.62, 13.81, 13.09, 11.73, 10.23, 8.95, 8.27, 8.2, 7.46, 6.54, 6.67, 6.43, 5.65, 4.97, 4.32, 4.26, 3.66, 3.7, 3.88, 4.01, 3.61, 3.97, 4.44, 3.97, 3.91, 4.29, 4.43, 4.53, 4.64, 4.02, 4.07, 4.15, 3.58, 3.86, 3.67, 3.65, 3.5, 3.86, 3.58, 3.33, 3.84, 3.75, 3.97, 3.38, 3.98, 3.81, 3.83, 3.73, 4.34, 4.74, 5.12, 5.53, 5.75, 6.39, 5.73, 5.23, 5.77, 5.96, 5.2, 5.18, 5.79, 5.82, 5.06, 5.58, 5.3, 5.41, 4.65, 4.71, 5.46, 4.88, 4.39, 5.07, 5.79, 5.07, 5.21, 5.71, 5.95, 6.31, 6.32, 6.34, 5.93, 5.85, 5.64, 5.41, 4.77, 5.21, 5.09, 4.61, 5.0, 4.96, 4.94, 4.19, 4.07, 3.66, 3.94, 3.51, 3.23, 2.9, 2.79, 2.86, 2.91, 2.55, 2.68, 2.72, 2.51, 2.59, 2.38, 2.26, 2.23, 2.69, 3.02, 3.46, 4.18, 3.51, 3.17, 2.88, 3.27, 3.26, 3.24, 3.6, 3.34, 3.12, 3.48, 3.59, 3.05, 3.07, 3.54, 3.95, 4.58, 4.66, 4.27, 3.38, 3.7, 4.16, 4.21, 3.68, 4.08, 4.96, 4.71, 4.69, 5.14, 5.23, 5.31, 5.7, 6.31, 6.51, 6.05, 6.98, 7.57, 7.99, 7.58, 7.18, 7.9, 7.54, 7.38, 6.38, 5.89, 5.44, 5.01, 5.05, 5.06, 4.78, 4.28, 4.98, 4.98, 4.47, 4.46, 4.79, 4.43, 4.37, 3.62, 3.58, 3.2, 3.33, 3.39, 3.86, 4.2, 4.42, 4.66, 4.82, 5.02, 5.34, 6.31, 6.41, 5.57, 5.88, 6.35, 6.22, 6.32, 6.16, 6.36, 6.03, 6.61, 7.1, 7.16, 7.28, 6.73, 6.68, 6.81, 7.41, 7.81, 7.91, 7.62, 7.56, 8.67, 9.1, 9.8, 10.23, 10.87, 9.77, 10.14, 11.08, 12.16, 12.95, 13.91, 15.98, 16.94, 19.58, 19.0, 22.33, 25.3, 26.08, 26.33, 26.75, 27.98, 27.34, 28.33, 28.31, 28.22, 28.83, 28.52, 28.25, 27.78, 27.25, 27.88, 28.86, 28.14], [4.46, 2.88, 2.5, 2.08, 1.8, 1.87, 2.53, 2.22, 2.53, 2.86, 2.37, 2.23, 2.01, 1.76, 1.8, 1.6, 1.4, 1.03, 1.23, 1.03, 0.78, 0.25, 0.85, 1.45, 1.69, 1.88, 2.35, 2.51, 2.23, 2.55, 2.44, 1.9, 1.93, 2.12, 2.56, 2.54, 3.31, 3.31, 3.38, 4.36, 4.32, 4.67, 4.57, 4.55, 5.14, 5.05, 5.19, 5.98, 5.92, 5.84, 6.23, 6.3, 6.7, 6.46, 6.12, 5.7, 5.56, 6.28, 5.2, 4.8, 5.03, 4.54, 4.65, 3.92, 3.57, 3.41, 3.41, 3.52, 3.09, 2.46, 2.14, 2.27, 2.06, 2.12, 1.75, 1.8, 2.15, 2.12, 1.81, 2.48, 2.73, 2.67, 2.54, 2.86, 2.78, 3.07, 3.29, 3.39, 3.71, 3.73, 3.9, 4.3, 4.47, 4.38, 4.66, 4.82, 5.41, 5.42, 5.73, 5.57, 6.06, 6.22, 5.79, 5.73, 5.65, 5.65, 6.14, 5.77, 5.3, 5.88, 6.31, 6.02, 5.95, 6.23, 6.14, 5.74, 6.75, 7.22, 7.55, 6.83, 6.91, 6.44, 7.15, 7.23, 6.64, 6.11, 6.34, 5.62, 5.53, 5.68, 5.66, 5.31, 5.26, 5.32, 4.39, 4.66, 4.88, 4.61, 3.85, 4.23, 4.29, 3.99, 4.16, 3.89, 3.97, 4.04, 3.93, 3.4, 3.51, 2.93, 3.25, 4.12, 3.56, 4.19, 4.95, 5.45, 5.49, 5.65, 5.68, 6.02, 5.75, 5.04, 5.42, 4.77, 4.98, 5.39, 5.36, 4.77, 5.25, 5.93, 5.43, 4.8, 5.71, 6.23, 5.73, 5.48, 6.67, 6.16, 5.78, 6.33, 7.06, 6.96, 6.67, 7.15, 8.22, 8.42, 8.55, 9.45, 10.47, 12.01, 14.34, 16.89, 18.08, 19.53, 21.27, 21.56, 22.8, 23.27, 22.27, 21.28, 22.97, 24.41, 23.16, 23.94, 25.11, 25.59, 25.31, 26.28, 26.98, 27.02, 26.23, 26.56, 26.34, 26.91, 24.91, 26.61, 24.66, 25.11, 26.47, 26.31, 25.39, 25.98, 20.95, 21.42, 21.0, 21.88, 23.02, 25.19, 25.27, 25.95, 25.67, 25.47, 26.42, 26.52, 25.91, 25.91, 27.14, 26.19, 26.22, 26.64, 25.88, 26.08, 23.42, 23.8, 20.8, 21.39, 22.62, 21.19, 20.77, 19.66, 20.7, 21.19, 19.22, 18.45, 22.22, 21.95, 21.45, 21.08, 23.11, 23.02, 24.59, 25.28, 24.8, 25.55, 25.53, 26.02, 24.53, 25.56, 26.91, 26.31, 26.86, 26.94, 27.03, 27.0, 28.11, 27.3, 27.36, 27.3, 26.77, 26.91, 28.36, 27.52, 27.42, 26.8, 26.38, 26.78, 27.16, 26.36, 26.41, 25.92, 27.5, 27.67, 25.98, 26.27, 26.48, 24.11, 23.5, 24.98, 25.7, 24.92, 20.22, 24.25, 23.72, 20.55, 20.58, 20.12, 18.39, 17.27, 17.59, 17.64, 16.14, 14.18, 12.8, 12.56, 11.48, 8.95, 8.53, 8.05, 7.73, 6.59, 6.91, 6.38, 5.47, 5.09, 4.41, 4.16, 3.94, 3.92, 4.35, 4.41, 4.19, 4.15, 4.68, 4.48, 4.36, 4.69, 4.83, 4.6, 4.78, 4.01, 4.09, 4.03, 3.52, 3.52, 4.17, 3.67, 3.29, 3.63, 3.56, 3.57, 3.6, 3.8, 3.83, 3.57, 3.95, 3.96, 4.16, 4.03, 4.49, 5.13, 5.01, 6.23, 6.43, 6.8, 6.26, 5.67, 5.97, 6.13, 5.53, 5.43, 5.98, 5.8, 5.27, 5.71, 5.55, 5.16, 5.01, 5.08, 5.58, 5.02, 4.77, 5.26, 5.93, 5.38, 5.39, 5.95, 6.12, 6.71, 6.27, 6.8, 6.04, 5.71, 6.07, 5.32, 4.64, 5.13, 5.5, 4.93, 5.6, 5.07, 4.98, 4.63, 4.22, 3.97, 3.84, 3.78, 3.45, 3.05, 2.97, 3.05, 3.03, 2.71, 2.59, 2.75, 2.61, 2.54, 2.51, 1.65, 1.69, 2.68, 3.07, 3.45, 4.62, 3.56, 2.95, 2.58, 3.44, 3.54, 3.41, 3.46, 3.38, 3.22, 3.21, 3.22, 2.95, 3.38, 2.99, 3.87, 3.82, 3.67, 4.5, 3.18, 3.42, 3.98, 3.88, 4.06, 4.07, 4.45, 4.38, 4.62, 5.05, 5.05, 5.03, 5.84, 6.01, 6.05, 6.02, 6.58, 7.8, 8.1, 7.73, 8.03, 8.46, 7.87, 7.6, 6.62, 6.01, 5.81, 5.02, 4.61, 4.98, 4.9, 4.28, 4.7, 4.84, 4.21, 4.17, 4.52, 4.39, 4.17, 3.82, 3.11, 3.28, 3.1, 3.65, 3.87, 3.84, 4.38, 4.82, 5.05, 4.72, 5.67, 6.0, 6.14, 5.12, 5.54, 6.04, 5.72, 6.17, 5.78, 5.8, 5.24, 5.54, 6.45, 6.54, 6.6, 6.83, 6.36, 7.25, 8.0, 8.57, 7.92, 8.23, 7.62, 8.41, 8.67, 10.09, 10.4, 10.05, 9.74, 11.27, 10.85, 12.2, 13.37, 13.59, 16.2, 18.03, 21.67, 22.25, 25.59, 26.33, 26.62, 27.73, 27.8, 28.64, 27.91, 28.77, 29.06, 28.84, 29.28, 29.05, 28.91, 28.69, 28.12, 28.78, 29.47, 28.41], [5.44, 4.48, 3.49, 3.46, 3.32, 3.25, 4.17, 3.86, 4.67, 5.5, 4.66, 4.46, 4.05, 3.47, 3.84, 3.59, 2.75, 2.24, 2.29, 2.15, 1.67, 0.87, 0.25, 0.84, 1.51, 1.94, 2.76, 3.2, 3.45, 3.64, 3.25, 2.99, 2.58, 2.57, 3.47, 3.54, 4.71, 5.36, 5.61, 6.24, 7.17, 6.92, 6.96, 7.38, 8.27, 7.75, 8.23, 8.53, 9.5, 8.72, 9.81, 9.23, 10.15, 10.32, 9.92, 9.88, 9.62, 9.4, 8.99, 7.85, 8.1, 7.53, 8.16, 7.07, 6.45, 6.14, 6.25, 5.48, 5.54, 5.36, 3.79, 3.66, 3.14, 3.26, 2.51, 3.05, 4.21, 3.33, 3.07, 4.46, 4.74, 3.81, 3.91, 5.01, 5.39, 5.46, 4.99, 4.87, 5.27, 6.54, 6.36, 6.39, 7.02, 7.67, 7.61, 8.5, 8.69, 9.2, 9.66, 9.16, 9.86, 9.59, 8.34, 9.84, 8.26, 9.27, 10.2, 9.91, 8.81, 9.62, 10.48, 8.98, 9.08, 9.36, 10.46, 9.43, 9.91, 10.75, 10.38, 10.09, 10.44, 10.61, 10.78, 11.0, 11.42, 10.41, 10.59, 10.38, 9.97, 9.81, 9.44, 8.91, 9.58, 8.55, 8.37, 8.59, 8.19, 7.45, 6.48, 7.5, 7.12, 6.11, 6.09, 6.19, 6.89, 6.12, 6.5, 5.75, 5.23, 5.51, 5.71, 6.2, 7.63, 6.87, 7.99, 8.06, 9.49, 8.63, 8.7, 9.7, 8.92, 8.0, 7.87, 8.69, 7.08, 8.41, 8.42, 8.59, 8.95, 9.75, 10.24, 9.7, 10.13, 10.4, 10.08, 9.95, 10.91, 10.84, 10.32, 10.3, 11.0, 11.04, 10.45, 10.32, 11.65, 11.54, 11.29, 12.36, 12.12, 14.41, 15.27, 16.92, 19.33, 17.48, 21.61, 20.91, 22.0, 22.95, 22.5, 21.52, 23.02, 23.75, 23.3, 23.31, 23.8, 24.05, 24.36, 25.62, 25.28, 25.5, 25.5, 25.22, 24.81, 25.31, 24.75, 26.7, 24.5, 24.52, 25.7, 25.78, 24.83, 25.86, 22.08, 21.81, 23.2, 23.44, 24.28, 24.55, 24.64, 24.8, 25.67, 24.45, 25.7, 26.08, 25.84, 24.7, 25.34, 25.7, 25.33, 26.66, 26.16, 25.72, 25.53, 24.14, 20.86, 21.95, 22.84, 20.73, 21.94, 23.48, 21.06, 20.36, 19.59, 21.61, 21.75, 21.31, 22.56, 21.98, 22.59, 21.59, 22.86, 24.27, 23.09, 24.38, 23.98, 25.58, 24.47, 23.61, 25.45, 25.62, 24.73, 24.92, 26.06, 26.38, 25.66, 25.84, 27.91, 26.97, 24.89, 27.27, 26.22, 26.75, 26.47, 25.27, 25.77, 25.62, 25.8, 26.11, 25.25, 24.41, 26.92, 26.61, 25.06, 24.5, 25.8, 24.34, 23.67, 24.12, 23.59, 24.27, 21.23, 21.86, 22.64, 21.59, 20.25, 20.2, 20.16, 19.11, 17.8, 17.77, 17.34, 15.65, 14.47, 14.38, 12.53, 11.19, 11.64, 11.44, 10.69, 10.38, 9.45, 9.92, 9.08, 8.09, 7.53, 6.87, 6.21, 5.42, 7.12, 7.06, 5.75, 5.58, 7.36, 6.76, 5.89, 6.89, 7.95, 6.78, 7.98, 6.67, 6.36, 5.5, 4.97, 4.9, 5.78, 5.32, 4.66, 5.17, 5.36, 5.09, 5.33, 6.02, 5.64, 5.61, 5.62, 6.35, 7.12, 6.69, 6.91, 7.74, 8.1, 9.75, 9.41, 9.35, 9.58, 8.64, 8.63, 8.85, 8.36, 7.7, 8.69, 8.28, 7.36, 8.43, 7.08, 7.5, 6.45, 7.57, 8.69, 7.84, 7.86, 8.34, 9.27, 8.21, 8.4, 9.61, 9.24, 10.09, 10.03, 10.03, 10.2, 9.44, 9.69, 8.66, 8.02, 7.79, 9.1, 7.93, 8.84, 8.3, 8.57, 6.77, 6.52, 6.08, 6.25, 5.29, 5.39, 5.21, 4.68, 4.55, 4.71, 3.63, 3.74, 3.86, 3.67, 3.6, 3.65, 2.91, 3.24, 4.05, 4.25, 5.2, 5.9, 5.66, 5.27, 4.99, 5.18, 5.95, 5.34, 6.86, 5.3, 5.19, 6.27, 6.27, 4.11, 4.9, 4.36, 6.05, 5.56, 4.96, 6.04, 5.09, 5.84, 7.69, 6.43, 6.09, 7.45, 8.37, 7.59, 8.21, 9.23, 9.05, 9.19, 9.69, 10.08, 10.0, 9.8, 10.43, 10.3, 10.23, 11.24, 11.59, 10.52, 11.1, 10.32, 10.76, 9.98, 9.5, 8.17, 8.82, 9.52, 7.73, 7.46, 8.98, 8.57, 6.94, 6.68, 8.57, 7.87, 7.57, 5.94, 6.18, 5.38, 5.62, 5.59, 6.21, 7.36, 8.25, 8.31, 8.34, 8.97, 9.8, 10.16, 10.24, 9.64, 9.91, 10.36, 9.88, 10.41, 9.42, 8.76, 8.52, 7.3, 8.14, 7.71, 7.7, 7.0, 8.23, 7.94, 7.82, 9.27, 8.7, 8.26, 9.28, 10.3, 9.22, 10.17, 11.52, 11.55, 11.28, 11.79, 12.84, 13.04, 13.89, 15.35, 15.81, 17.44, 21.14, 22.19, 24.42, 25.27, 25.86, 26.83, 27.22, 27.66, 27.36, 28.02, 28.36, 28.28, 28.3, 27.7, 28.22, 27.84, 26.95, 28.03, 28.06, 27.16], [6.23, 5.06, 4.39, 4.36, 4.67, 4.48, 5.31, 4.65, 5.1, 6.38, 5.0, 4.91, 4.02, 3.87, 3.84, 3.08, 2.54, 2.57, 2.38, 2.25, 2.12, 1.47, 0.82, 0.25, 0.89, 1.49, 2.31, 2.4, 2.63, 2.97, 2.99, 2.09, 2.02, 2.12, 2.45, 2.59, 3.39, 3.81, 4.7, 5.69, 5.16, 7.04, 6.5, 5.47, 6.22, 7.79, 6.87, 7.48, 7.83, 8.52, 8.16, 9.55, 9.84, 8.83, 8.97, 8.54, 7.46, 8.49, 7.34, 6.5, 6.06, 6.04, 6.08, 4.77, 4.41, 4.75, 4.97, 3.87, 3.55, 3.58, 2.79, 2.66, 3.04, 3.08, 2.77, 3.3, 4.12, 3.59, 3.77, 4.57, 5.69, 5.78, 5.33, 5.58, 5.62, 6.28, 6.32, 6.56, 7.56, 7.06, 7.67, 7.27, 8.49, 7.84, 8.84, 8.75, 9.12, 9.38, 9.54, 9.54, 9.65, 10.1, 9.05, 10.43, 9.02, 10.0, 10.02, 9.69, 9.12, 10.36, 9.63, 9.09, 9.63, 9.62, 9.98, 9.55, 10.23, 10.45, 10.27, 9.74, 9.27, 9.96, 9.76, 10.8, 9.72, 9.82, 10.01, 9.09, 8.81, 9.1, 8.8, 8.13, 8.84, 8.96, 8.33, 8.0, 8.3, 7.96, 7.04, 7.96, 7.4, 7.36, 6.77, 6.52, 6.61, 6.54, 6.36, 5.62, 5.29, 4.54, 6.14, 6.61, 6.26, 6.17, 7.46, 7.67, 7.87, 8.17, 7.32, 8.24, 7.26, 6.0, 6.74, 5.46, 5.48, 6.22, 6.48, 5.65, 6.84, 8.15, 6.87, 6.24, 8.06, 8.41, 7.79, 8.18, 9.26, 8.02, 8.22, 8.91, 9.08, 9.13, 9.49, 9.45, 10.2, 10.92, 10.73, 11.52, 12.14, 13.23, 14.67, 17.62, 18.38, 20.27, 21.11, 21.45, 21.44, 22.41, 21.34, 22.97, 23.58, 24.88, 22.58, 23.69, 23.78, 24.14, 25.09, 26.28, 25.22, 27.05, 26.39, 26.45, 26.56, 27.17, 25.64, 26.88, 25.19, 25.84, 26.53, 27.55, 24.45, 25.45, 23.73, 21.56, 22.17, 22.5, 24.44, 25.34, 25.69, 25.91, 25.78, 25.3, 26.23, 26.66, 25.14, 25.09, 25.69, 26.58, 25.88, 25.89, 26.05, 26.41, 24.67, 23.94, 21.16, 21.11, 22.41, 21.19, 22.23, 21.75, 20.5, 21.38, 19.91, 20.45, 20.86, 21.75, 21.95, 22.11, 23.3, 21.83, 22.98, 26.09, 23.91, 25.02, 25.31, 26.39, 24.3, 25.89, 26.48, 25.09, 25.48, 25.7, 26.11, 26.08, 27.05, 26.97, 28.47, 26.95, 27.38, 27.06, 27.31, 28.48, 27.33, 26.09, 27.98, 27.16, 26.97, 25.98, 26.59, 25.12, 26.97, 27.39, 26.23, 24.33, 26.5, 24.64, 23.06, 24.08, 25.11, 24.67, 20.62, 23.62, 24.5, 21.52, 20.55, 22.36, 20.56, 17.33, 18.08, 18.3, 16.64, 15.34, 16.14, 15.02, 12.24, 11.09, 10.75, 10.29, 9.23, 8.87, 9.02, 8.48, 7.23, 7.36, 7.32, 7.42, 5.96, 5.93, 7.27, 7.07, 7.11, 7.05, 8.06, 6.93, 8.11, 7.48, 8.07, 8.23, 8.51, 7.83, 7.99, 6.93, 6.25, 6.52, 6.84, 7.09, 6.25, 6.33, 6.74, 6.23, 6.82, 6.82, 6.61, 6.37, 6.98, 6.54, 6.18, 6.4, 6.5, 7.13, 7.63, 7.84, 8.92, 9.09, 9.12, 8.95, 8.88, 9.07, 8.5, 8.21, 8.93, 9.02, 8.7, 9.67, 9.29, 8.93, 9.05, 8.12, 9.27, 8.08, 8.75, 8.74, 9.84, 8.92, 8.92, 9.3, 9.8, 9.41, 9.42, 9.61, 8.71, 8.55, 9.05, 8.16, 7.82, 7.69, 8.77, 8.23, 8.34, 8.34, 7.18, 6.29, 7.14, 5.7, 6.4, 6.38, 5.58, 5.05, 5.61, 6.01, 4.88, 4.22, 4.95, 4.84, 5.32, 4.74, 4.51, 3.89, 3.96, 4.18, 5.16, 5.41, 6.35, 4.85, 4.56, 4.23, 4.78, 4.71, 5.09, 4.61, 4.92, 4.1, 3.83, 4.64, 3.35, 3.19, 3.8, 4.74, 4.77, 4.12, 4.43, 3.67, 4.5, 4.7, 4.66, 4.42, 5.49, 5.73, 4.93, 5.5, 6.55, 6.34, 6.17, 7.48, 7.66, 7.64, 7.86, 8.55, 9.87, 10.17, 9.03, 9.09, 9.93, 9.52, 9.78, 8.65, 8.76, 7.21, 7.11, 5.63, 7.12, 6.56, 5.8, 6.29, 6.58, 5.44, 5.18, 6.47, 6.44, 5.61, 5.21, 4.96, 4.32, 4.68, 5.32, 5.97, 6.54, 6.73, 7.29, 7.55, 8.11, 8.44, 8.12, 8.7, 7.84, 7.81, 8.27, 8.12, 7.84, 7.54, 6.95, 6.08, 5.92, 6.99, 7.1, 7.03, 6.77, 6.98, 7.86, 7.55, 7.26, 8.06, 8.97, 7.27, 7.88, 8.88, 8.84, 9.57, 10.59, 10.02, 11.31, 10.23, 11.8, 13.48, 13.8, 15.98, 16.73, 20.67, 22.89, 24.95, 25.27, 26.69, 26.45, 27.23, 28.36, 27.3, 28.34, 28.83, 29.23, 28.2, 28.72, 27.14, 28.69, 28.09, 28.03, 28.52, 28.53], [6.23, 4.53, 3.62, 3.93, 4.4, 4.04, 4.17, 4.63, 4.11, 4.33, 3.82, 3.58, 3.66, 3.36, 2.78, 2.8, 2.66, 2.47, 1.9, 2.41, 2.1, 1.52, 1.17, 0.81, 0.25, 0.81, 1.46, 1.63, 1.85, 2.38, 2.25, 1.65, 1.52, 1.48, 1.9, 2.23, 2.52, 3.02, 3.47, 4.06, 4.25, 5.08, 5.16, 4.94, 5.54, 6.46, 5.95, 6.43, 6.49, 6.71, 6.97, 7.26, 7.46, 6.82, 6.36, 6.44, 6.03, 5.95, 6.12, 5.65, 5.48, 4.89, 4.5, 4.1, 3.91, 3.65, 3.52, 2.99, 3.16, 2.9, 2.06, 2.28, 2.53, 2.35, 1.95, 2.36, 2.79, 2.69, 2.75, 3.48, 3.64, 3.51, 3.91, 4.79, 5.0, 4.71, 5.01, 5.83, 5.25, 5.65, 6.27, 5.83, 6.04, 6.77, 7.21, 7.14, 7.3, 7.54, 8.49, 7.65, 8.91, 8.54, 7.41, 7.37, 7.38, 7.77, 8.26, 7.5, 7.63, 8.63, 7.75, 7.95, 7.97, 8.32, 7.84, 7.12, 8.9, 8.93, 8.84, 8.11, 7.74, 7.88, 8.31, 8.74, 7.6, 7.77, 7.14, 7.09, 6.5, 6.98, 6.54, 5.79, 6.5, 6.64, 5.65, 5.29, 5.85, 5.91, 5.02, 5.23, 5.89, 5.34, 4.64, 4.88, 4.8, 4.45, 4.22, 3.87, 3.51, 3.08, 3.7, 4.44, 4.64, 4.51, 5.35, 5.73, 5.43, 5.51, 6.04, 5.98, 5.5, 4.77, 5.08, 4.61, 4.8, 5.17, 5.69, 5.18, 5.23, 5.55, 5.54, 5.16, 5.83, 6.38, 5.82, 5.72, 6.62, 7.02, 6.53, 6.48, 7.04, 7.29, 7.34, 7.75, 9.19, 8.84, 9.28, 10.33, 10.77, 12.76, 14.5, 17.94, 18.09, 19.72, 20.7, 21.36, 23.08, 24.17, 23.11, 22.7, 24.23, 25.08, 24.05, 24.73, 25.8, 25.73, 26.11, 27.28, 27.52, 28.2, 28.36, 28.22, 27.69, 27.88, 27.45, 26.3, 25.61, 26.84, 27.28, 27.0, 25.48, 27.12, 21.2, 22.11, 21.64, 22.45, 22.7, 25.98, 26.58, 26.67, 27.34, 26.88, 27.58, 27.62, 27.83, 27.42, 27.08, 26.84, 27.2, 28.08, 27.03, 26.28, 24.45, 23.95, 22.09, 22.34, 23.23, 22.7, 20.92, 20.69, 22.03, 22.33, 19.31, 19.03, 22.81, 21.58, 21.25, 22.53, 24.64, 23.58, 25.23, 27.14, 23.84, 26.12, 27.38, 27.98, 25.47, 27.12, 29.23, 27.23, 27.7, 28.5, 28.62, 28.75, 28.28, 29.31, 29.17, 29.25, 29.0, 29.05, 28.62, 28.92, 29.19, 28.41, 28.52, 28.33, 29.05, 27.92, 28.55, 27.22, 28.78, 27.31, 27.41, 27.12, 27.73, 27.08, 25.5, 25.67, 26.12, 25.22, 20.44, 24.33, 23.81, 22.67, 20.91, 21.38, 19.58, 18.09, 17.17, 18.03, 16.36, 14.59, 13.0, 13.06, 10.95, 9.62, 9.09, 8.91, 8.09, 6.39, 7.53, 6.7, 5.71, 5.62, 6.1, 5.09, 4.63, 4.88, 5.81, 5.56, 5.08, 5.84, 6.05, 5.84, 6.77, 5.98, 6.67, 6.43, 6.91, 5.96, 5.88, 5.66, 5.83, 5.96, 6.0, 5.47, 5.34, 5.41, 5.43, 4.96, 5.34, 5.48, 5.18, 5.33, 5.13, 5.29, 5.12, 4.91, 5.2, 5.72, 5.88, 6.77, 6.39, 7.76, 6.75, 7.41, 7.3, 7.21, 7.32, 7.07, 7.52, 7.19, 7.48, 7.23, 7.31, 6.89, 6.77, 6.84, 7.32, 6.68, 6.69, 6.98, 7.78, 7.31, 7.02, 7.46, 7.18, 8.05, 7.3, 7.39, 6.73, 6.37, 7.45, 6.24, 5.76, 6.14, 6.75, 6.02, 6.19, 5.93, 5.65, 5.54, 5.24, 4.48, 4.57, 4.62, 4.05, 3.86, 3.7, 3.72, 4.11, 3.52, 3.35, 3.8, 4.04, 4.38, 3.96, 3.22, 3.02, 4.04, 4.68, 5.21, 5.43, 4.76, 4.2, 3.36, 4.07, 4.0, 3.35, 3.86, 3.74, 3.61, 2.88, 3.23, 2.73, 2.58, 2.26, 3.09, 3.17, 3.06, 3.52, 2.71, 3.27, 3.59, 3.95, 3.57, 3.96, 4.33, 4.34, 4.99, 5.01, 5.04, 5.71, 5.56, 6.46, 6.23, 6.72, 7.12, 7.76, 8.95, 7.62, 8.05, 8.46, 7.41, 8.0, 7.28, 6.59, 5.76, 5.52, 4.64, 4.97, 5.08, 4.64, 4.62, 4.81, 4.43, 3.82, 4.48, 4.44, 3.75, 4.22, 3.11, 3.18, 3.3, 3.33, 3.91, 4.49, 4.82, 5.14, 5.46, 5.18, 5.96, 5.93, 6.08, 5.29, 6.36, 6.16, 5.38, 5.86, 5.5, 5.38, 5.57, 5.77, 5.94, 6.47, 6.69, 6.53, 5.96, 7.46, 6.72, 7.01, 7.94, 7.82, 6.98, 8.3, 9.38, 10.91, 10.02, 9.24, 11.13, 11.18, 10.56, 13.12, 13.72, 13.15, 15.27, 18.38, 21.36, 21.33, 24.55, 26.58, 27.06, 26.5, 28.22, 28.5, 28.28, 28.98, 28.89, 28.61, 29.34, 28.02, 28.92, 29.12, 28.59, 29.02, 28.8, 27.56], [7.14, 5.29, 5.41, 5.18, 5.67, 5.26, 5.67, 5.93, 6.34, 5.89, 5.08, 4.97, 4.82, 3.78, 3.58, 3.89, 3.75, 3.39, 2.76, 3.02, 2.69, 2.6, 2.1, 1.37, 0.85, 0.25, 0.85, 1.03, 1.79, 2.0, 2.25, 2.43, 1.73, 1.6, 1.88, 2.38, 4.03, 3.45, 4.04, 5.21, 5.28, 6.1, 5.77, 5.64, 6.15, 7.27, 6.88, 6.82, 7.45, 7.93, 7.25, 8.0, 7.98, 8.02, 7.81, 7.67, 7.03, 7.13, 6.83, 5.56, 5.39, 5.36, 5.41, 4.98, 4.22, 4.43, 4.2, 3.48, 3.59, 2.97, 2.69, 3.12, 3.8, 2.84, 2.89, 3.03, 3.54, 3.63, 3.93, 4.68, 5.39, 5.14, 5.09, 6.62, 7.04, 6.54, 6.71, 7.25, 7.87, 7.61, 7.54, 8.35, 8.8, 8.55, 9.17, 9.13, 8.37, 9.27, 9.75, 9.17, 9.4, 9.68, 8.56, 9.62, 9.62, 9.25, 9.55, 9.45, 9.05, 9.42, 9.06, 9.85, 9.52, 9.26, 10.01, 9.5, 9.94, 10.27, 10.02, 9.35, 9.41, 9.78, 9.09, 9.43, 9.48, 9.05, 9.16, 9.06, 8.08, 8.56, 8.62, 7.63, 7.73, 8.18, 7.85, 7.28, 7.46, 7.61, 6.4, 7.04, 6.91, 6.79, 6.25, 5.73, 5.6, 4.79, 4.3, 3.96, 3.81, 4.07, 4.34, 4.7, 4.8, 5.19, 5.33, 5.8, 6.18, 5.67, 6.04, 6.55, 5.47, 5.16, 5.51, 5.21, 5.42, 6.07, 6.91, 5.7, 5.97, 6.92, 6.48, 5.74, 6.9, 7.38, 6.84, 7.45, 8.26, 7.75, 7.77, 8.06, 8.59, 9.21, 9.41, 8.57, 9.9, 10.52, 9.75, 10.21, 11.7, 12.88, 15.29, 17.48, 18.78, 19.73, 20.97, 21.83, 22.75, 24.5, 23.59, 22.44, 23.84, 25.31, 24.25, 24.44, 25.75, 26.52, 26.05, 26.73, 27.67, 27.62, 26.98, 27.44, 27.86, 27.72, 27.19, 27.72, 26.17, 27.2, 27.8, 28.3, 26.33, 26.97, 22.09, 23.25, 22.73, 24.75, 25.45, 26.56, 25.64, 27.03, 26.72, 25.61, 27.06, 27.31, 26.69, 26.56, 27.61, 26.78, 26.92, 27.89, 27.08, 27.19, 26.19, 24.75, 22.83, 23.27, 24.02, 23.17, 22.47, 21.97, 21.59, 21.86, 20.11, 19.42, 22.25, 23.34, 20.41, 21.2, 23.5, 23.41, 24.17, 24.81, 23.23, 26.45, 25.61, 26.36, 25.95, 26.3, 26.64, 26.36, 26.81, 27.56, 27.42, 27.7, 27.86, 27.05, 28.05, 27.33, 26.66, 27.56, 27.73, 27.73, 28.36, 26.45, 27.78, 27.25, 28.19, 27.58, 27.73, 26.81, 27.31, 28.52, 27.42, 25.94, 26.78, 25.7, 25.22, 24.94, 26.05, 25.56, 22.77, 24.41, 25.38, 23.2, 20.52, 22.11, 21.66, 18.55, 18.42, 18.77, 17.44, 15.34, 13.84, 14.04, 11.82, 10.5, 9.95, 9.83, 9.32, 8.18, 7.99, 8.09, 6.84, 6.93, 6.94, 5.91, 5.89, 5.56, 7.51, 6.94, 6.71, 6.9, 7.32, 6.65, 7.77, 8.52, 8.05, 8.2, 8.45, 8.79, 8.43, 7.45, 7.7, 7.18, 7.11, 6.72, 5.98, 6.45, 6.46, 6.41, 5.61, 5.82, 6.44, 5.83, 5.92, 6.12, 6.55, 5.7, 6.17, 6.64, 6.87, 7.93, 8.16, 8.07, 8.09, 8.53, 8.27, 8.33, 8.62, 8.0, 8.04, 8.11, 8.34, 8.43, 8.3, 8.26, 8.3, 7.83, 8.51, 7.92, 8.0, 7.88, 8.61, 8.84, 8.27, 8.61, 8.75, 8.4, 8.46, 8.44, 8.38, 7.58, 8.12, 7.39, 7.43, 8.26, 7.73, 7.55, 7.04, 7.76, 6.75, 6.45, 5.86, 5.82, 5.52, 5.71, 5.19, 4.82, 4.65, 5.72, 4.69, 4.12, 4.51, 4.71, 5.28, 4.96, 4.7, 3.67, 3.73, 4.11, 4.5, 5.55, 5.3, 4.25, 4.93, 4.09, 4.3, 4.8, 4.39, 4.08, 4.29, 4.52, 3.05, 3.31, 3.66, 3.24, 2.21, 3.25, 3.04, 3.41, 3.15, 3.15, 3.45, 4.04, 4.43, 4.39, 4.27, 4.93, 5.15, 6.27, 5.95, 6.52, 6.35, 6.84, 7.79, 7.57, 7.86, 7.91, 8.89, 9.09, 9.05, 9.12, 8.59, 9.0, 9.38, 8.31, 8.16, 7.02, 6.45, 5.45, 6.11, 5.55, 6.37, 5.14, 5.38, 4.71, 4.44, 4.94, 4.68, 3.87, 4.31, 2.99, 3.61, 3.87, 4.82, 4.82, 5.4, 4.98, 6.67, 6.61, 5.79, 6.79, 7.2, 7.66, 5.73, 7.05, 7.29, 6.38, 6.82, 6.3, 5.66, 6.05, 5.75, 6.62, 7.02, 8.04, 6.66, 6.79, 7.38, 8.23, 7.74, 8.59, 8.2, 8.53, 8.73, 9.93, 10.64, 9.94, 10.7, 11.23, 11.09, 12.62, 12.1, 12.81, 14.01, 14.92, 17.48, 20.69, 20.83, 22.88, 25.28, 26.59, 25.7, 27.09, 27.41, 26.95, 27.3, 28.53, 28.23, 28.78, 28.47, 27.58, 28.06, 28.05, 28.48, 28.59, 27.52], [8.63, 7.08, 6.19, 6.42, 6.49, 6.61, 6.93, 6.26, 6.81, 6.7, 5.68, 5.49, 5.86, 4.86, 3.95, 4.58, 5.01, 3.7, 2.81, 4.03, 4.03, 3.7, 2.31, 2.18, 1.72, 0.88, 0.25, 0.83, 1.93, 2.12, 2.26, 2.31, 2.42, 2.56, 2.93, 3.11, 3.42, 3.69, 5.09, 5.71, 5.8, 6.42, 6.93, 6.68, 7.49, 8.14, 8.31, 8.8, 8.4, 9.19, 9.12, 10.05, 10.33, 10.12, 9.86, 9.2, 8.77, 8.3, 8.13, 7.44, 6.69, 6.3, 6.37, 5.5, 4.64, 5.15, 5.6, 3.66, 3.5, 4.11, 3.36, 2.98, 3.37, 3.75, 3.55, 3.86, 4.43, 4.39, 5.19, 5.84, 6.02, 6.16, 6.21, 7.66, 6.98, 6.58, 7.65, 8.59, 7.26, 7.87, 9.12, 9.23, 8.47, 9.7, 9.83, 9.67, 9.01, 10.24, 11.58, 10.74, 11.76, 11.05, 10.07, 9.23, 10.05, 10.6, 10.84, 9.84, 10.41, 11.32, 10.7, 10.25, 11.44, 11.19, 10.11, 11.55, 11.88, 11.8, 10.47, 10.56, 10.29, 9.4, 10.15, 11.12, 9.66, 10.15, 9.78, 9.65, 8.74, 9.8, 8.72, 8.59, 8.3, 8.86, 7.42, 7.28, 7.81, 8.24, 6.59, 6.68, 7.41, 7.01, 6.89, 6.81, 5.94, 5.88, 5.2, 3.94, 4.12, 4.23, 5.12, 5.86, 5.34, 5.08, 6.3, 6.47, 6.04, 5.95, 6.88, 6.21, 5.76, 4.79, 5.2, 4.71, 5.16, 5.78, 6.3, 5.69, 5.63, 6.72, 6.33, 5.58, 7.01, 8.12, 6.88, 7.02, 8.23, 8.85, 8.3, 8.32, 9.53, 9.7, 9.82, 9.31, 11.2, 10.75, 10.07, 11.6, 11.75, 13.86, 14.38, 17.52, 19.03, 19.83, 19.55, 20.16, 22.39, 24.73, 22.28, 21.66, 22.25, 24.81, 23.11, 23.91, 24.75, 26.06, 25.67, 25.19, 26.33, 26.53, 26.16, 26.75, 26.41, 28.25, 27.28, 27.33, 25.89, 27.11, 27.0, 26.33, 26.08, 27.19, 21.31, 22.31, 22.12, 21.98, 23.97, 26.03, 25.64, 25.0, 27.14, 26.41, 27.12, 26.58, 25.78, 26.14, 27.28, 27.0, 25.97, 26.88, 25.69, 25.97, 24.31, 23.48, 20.61, 21.16, 23.08, 21.38, 20.16, 20.62, 20.31, 20.14, 18.86, 18.2, 20.8, 20.09, 19.84, 20.58, 22.52, 21.88, 23.88, 24.73, 22.73, 24.53, 24.92, 26.2, 24.61, 23.61, 27.39, 26.19, 26.94, 25.88, 27.23, 27.66, 27.05, 26.19, 28.64, 27.73, 27.75, 26.73, 28.28, 28.38, 27.83, 27.53, 28.08, 27.2, 27.88, 27.25, 27.34, 26.52, 27.44, 27.67, 27.53, 27.16, 26.7, 26.11, 24.91, 23.86, 24.73, 25.31, 20.22, 22.12, 24.03, 21.56, 19.55, 20.02, 18.72, 16.61, 15.88, 16.44, 15.34, 14.37, 13.69, 12.56, 11.28, 10.47, 10.13, 10.12, 8.98, 8.15, 8.71, 8.22, 6.74, 6.26, 7.3, 6.32, 6.68, 6.3, 7.27, 7.73, 8.03, 6.89, 8.47, 8.46, 8.42, 8.45, 8.88, 9.75, 10.35, 9.33, 9.15, 9.24, 8.33, 8.74, 8.87, 8.32, 7.65, 8.82, 8.13, 7.31, 7.31, 8.05, 7.11, 7.14, 7.83, 7.87, 6.95, 7.83, 7.75, 7.78, 8.63, 9.67, 9.1, 10.38, 10.31, 9.71, 9.42, 10.88, 10.08, 9.27, 10.26, 11.36, 10.54, 11.34, 10.62, 11.51, 9.94, 9.91, 11.17, 9.97, 9.36, 10.02, 11.62, 9.43, 9.95, 9.77, 10.88, 9.89, 10.16, 9.16, 8.98, 8.39, 9.47, 7.99, 7.28, 8.16, 8.9, 7.98, 8.49, 9.0, 8.1, 6.98, 7.43, 6.77, 6.36, 6.68, 5.95, 5.2, 5.46, 6.08, 6.2, 6.38, 6.93, 6.41, 6.74, 6.64, 6.86, 6.15, 5.3, 6.59, 6.85, 7.64, 7.71, 6.62, 6.07, 5.66, 5.44, 5.55, 5.14, 4.51, 4.89, 4.01, 3.22, 3.11, 2.92, 2.5, 2.09, 2.93, 2.96, 3.5, 3.36, 3.07, 2.87, 3.7, 4.33, 3.84, 4.28, 5.01, 5.3, 6.35, 6.19, 7.0, 7.16, 7.23, 7.82, 7.71, 8.86, 9.23, 10.46, 11.0, 9.85, 9.83, 10.39, 9.62, 9.95, 8.89, 9.03, 7.9, 7.27, 5.79, 6.58, 6.47, 5.13, 4.96, 5.6, 4.55, 3.65, 5.12, 4.78, 3.91, 3.62, 3.26, 3.75, 4.38, 4.8, 5.65, 5.4, 5.89, 6.67, 6.04, 6.21, 6.51, 6.52, 7.24, 6.17, 7.05, 7.16, 6.45, 6.35, 6.26, 5.73, 5.75, 5.72, 6.75, 7.09, 7.41, 6.68, 6.71, 7.86, 8.42, 7.64, 8.25, 8.97, 8.12, 8.91, 9.16, 11.98, 12.66, 11.39, 11.21, 14.97, 10.84, 12.25, 15.41, 16.36, 16.03, 20.98, 22.91, 22.78, 23.06, 25.41, 26.92, 26.22, 26.2, 27.61, 27.59, 27.88, 27.27, 27.95, 27.73, 27.8, 27.38, 27.88, 28.39, 27.77, 27.84, 27.53], [6.52, 5.45, 5.17, 4.49, 5.21, 4.72, 4.83, 5.32, 4.97, 4.75, 4.17, 4.43, 4.29, 3.83, 3.05, 3.48, 3.69, 3.08, 2.65, 3.06, 3.18, 2.8, 2.19, 1.99, 1.65, 1.08, 0.79, 0.25, 0.8, 1.48, 1.54, 1.7, 1.96, 2.09, 2.28, 1.75, 2.11, 2.89, 3.37, 4.07, 4.34, 4.87, 4.75, 5.3, 5.01, 5.98, 5.16, 5.55, 6.5, 6.46, 6.35, 6.66, 6.55, 6.08, 6.18, 5.47, 5.63, 4.96, 5.1, 4.72, 4.2, 3.84, 4.11, 3.64, 3.29, 3.2, 3.38, 2.99, 2.42, 2.6, 2.14, 2.3, 2.33, 2.13, 2.36, 2.52, 2.95, 3.26, 3.62, 4.09, 3.87, 4.35, 4.68, 5.3, 4.96, 4.8, 5.03, 5.65, 5.76, 5.61, 5.92, 6.35, 6.76, 6.12, 7.14, 7.23, 6.64, 7.53, 8.3, 7.81, 7.95, 7.8, 6.84, 7.16, 6.61, 7.56, 7.45, 6.97, 6.96, 7.86, 7.39, 7.34, 7.55, 7.89, 7.3, 7.4, 7.59, 7.77, 7.7, 7.53, 6.7, 6.82, 7.05, 7.45, 6.77, 7.08, 6.77, 6.12, 6.27, 6.67, 5.96, 5.44, 6.03, 5.95, 4.83, 5.36, 5.83, 5.22, 4.75, 5.15, 5.58, 5.1, 4.57, 4.73, 4.2, 4.32, 3.68, 3.12, 2.94, 2.69, 3.34, 4.22, 3.86, 3.99, 4.44, 4.54, 4.52, 4.38, 5.05, 4.93, 4.62, 3.6, 4.19, 3.61, 3.79, 4.57, 4.64, 4.07, 4.68, 4.72, 4.73, 4.18, 4.86, 4.98, 4.72, 4.99, 5.33, 5.19, 5.45, 5.85, 6.03, 6.14, 6.76, 7.05, 7.51, 8.16, 8.48, 9.09, 10.24, 10.68, 12.98, 14.55, 16.23, 16.52, 18.73, 20.19, 22.7, 22.86, 20.61, 20.7, 22.34, 23.66, 22.0, 23.7, 24.23, 24.3, 24.7, 24.98, 24.81, 26.16, 26.02, 25.92, 26.27, 27.25, 26.41, 25.95, 25.48, 26.39, 26.5, 26.11, 24.33, 25.14, 19.45, 20.14, 20.58, 20.61, 22.36, 24.47, 24.64, 25.06, 25.77, 24.84, 26.05, 26.42, 25.3, 25.62, 26.58, 25.22, 25.89, 26.39, 24.3, 25.8, 24.39, 22.08, 20.53, 20.5, 21.06, 20.09, 20.23, 19.58, 18.58, 20.23, 17.58, 17.75, 19.77, 20.7, 20.55, 21.25, 22.41, 21.22, 24.5, 24.69, 22.22, 24.88, 24.59, 25.7, 23.28, 24.06, 26.0, 24.34, 26.34, 25.61, 26.31, 27.16, 27.03, 26.45, 28.25, 27.97, 27.11, 25.89, 27.39, 26.77, 26.52, 27.56, 28.0, 26.2, 27.33, 27.06, 27.34, 26.73, 26.36, 27.73, 26.03, 25.05, 25.81, 24.84, 23.78, 23.59, 24.48, 23.66, 18.72, 22.25, 22.09, 20.3, 18.11, 18.62, 18.09, 15.64, 16.12, 16.3, 14.03, 13.14, 12.64, 11.54, 9.77, 9.65, 8.35, 8.08, 7.04, 6.12, 6.22, 5.14, 4.79, 4.6, 4.35, 4.28, 3.94, 4.57, 4.72, 4.55, 4.66, 5.04, 5.42, 5.22, 5.72, 6.45, 6.32, 6.7, 7.19, 6.77, 6.89, 6.27, 6.05, 6.43, 6.73, 5.89, 5.44, 5.91, 5.32, 5.38, 4.85, 5.29, 5.25, 4.9, 4.85, 4.89, 4.95, 4.56, 4.79, 5.57, 5.96, 6.19, 6.5, 6.94, 6.7, 6.74, 6.85, 7.23, 7.11, 7.08, 7.57, 7.79, 7.49, 7.81, 7.59, 7.39, 8.09, 6.74, 7.75, 7.21, 6.4, 6.51, 7.28, 6.66, 6.51, 6.46, 6.86, 7.06, 6.73, 6.51, 6.14, 6.25, 6.22, 5.59, 4.77, 5.72, 5.86, 5.51, 5.36, 5.32, 4.6, 4.6, 4.47, 3.89, 4.12, 3.98, 3.95, 3.35, 3.52, 4.62, 3.88, 4.27, 4.13, 4.3, 5.01, 4.81, 4.5, 4.53, 4.25, 4.29, 5.74, 6.14, 5.33, 4.6, 5.03, 3.95, 3.63, 3.44, 3.2, 2.83, 3.04, 2.38, 2.28, 2.02, 1.77, 1.74, 1.67, 2.22, 2.6, 3.33, 3.17, 1.78, 2.57, 2.82, 2.98, 2.74, 3.04, 3.6, 3.59, 3.67, 4.43, 4.75, 4.67, 5.18, 5.38, 5.71, 5.79, 6.77, 7.05, 7.3, 6.85, 7.12, 7.25, 6.79, 7.14, 6.4, 5.75, 4.71, 4.14, 3.88, 3.86, 3.63, 3.54, 3.36, 3.54, 3.38, 2.78, 3.32, 3.28, 2.98, 2.74, 2.4, 2.21, 2.58, 2.97, 3.53, 3.83, 4.11, 4.41, 4.66, 4.3, 5.22, 5.16, 5.39, 4.9, 4.77, 5.29, 5.3, 5.02, 4.79, 5.06, 4.82, 5.17, 5.98, 5.86, 6.09, 5.37, 5.89, 6.33, 5.37, 6.09, 7.24, 6.39, 7.03, 8.78, 7.48, 9.29, 9.12, 8.58, 10.15, 9.15, 10.48, 12.32, 13.3, 15.06, 14.35, 17.45, 20.72, 19.67, 22.38, 25.12, 25.48, 26.31, 26.8, 27.81, 26.88, 28.11, 28.72, 28.25, 28.62, 28.69, 27.53, 28.28, 28.78, 27.73, 28.36, 27.66], [6.17, 4.3, 4.34, 3.43, 3.92, 3.29, 3.38, 3.39, 3.29, 2.98, 2.58, 2.94, 2.98, 2.69, 2.26, 2.68, 2.52, 2.25, 2.28, 2.68, 2.59, 2.23, 2.16, 2.05, 1.58, 1.34, 1.16, 0.79, 0.25, 0.78, 1.08, 1.36, 1.5, 1.61, 1.6, 1.59, 1.78, 1.9, 2.57, 2.92, 3.02, 3.57, 3.86, 3.77, 4.05, 4.64, 4.48, 4.72, 4.89, 5.01, 5.0, 5.76, 5.53, 5.11, 4.76, 4.75, 4.83, 4.43, 4.17, 3.59, 3.52, 3.12, 2.97, 3.05, 2.62, 2.56, 2.43, 2.0, 2.09, 1.82, 1.62, 1.48, 1.74, 1.44, 1.77, 1.79, 1.81, 2.16, 2.25, 2.52, 2.71, 2.77, 2.83, 3.33, 3.32, 3.06, 3.21, 3.57, 3.42, 3.42, 3.75, 3.97, 3.88, 3.78, 4.76, 4.72, 4.63, 5.23, 5.31, 5.32, 5.8, 4.99, 4.63, 4.36, 4.07, 4.99, 5.01, 4.32, 4.82, 5.14, 5.11, 5.52, 5.36, 5.66, 5.9, 5.27, 5.82, 6.3, 5.96, 5.84, 5.5, 5.37, 5.63, 5.53, 5.07, 4.7, 4.77, 4.07, 3.98, 4.48, 4.02, 3.58, 3.92, 4.05, 3.26, 3.33, 3.61, 3.28, 2.84, 3.18, 3.44, 3.11, 2.91, 2.61, 2.6, 2.47, 2.43, 2.25, 1.86, 1.69, 2.0, 2.12, 2.29, 2.75, 2.79, 3.37, 3.35, 3.53, 3.92, 3.97, 3.63, 3.27, 3.1, 3.03, 3.12, 3.75, 3.67, 3.21, 3.94, 3.92, 4.12, 3.29, 3.92, 4.19, 4.01, 4.21, 4.36, 4.69, 4.46, 4.48, 4.93, 5.38, 5.24, 5.52, 6.25, 6.7, 7.49, 7.41, 9.23, 10.27, 12.29, 14.54, 16.69, 18.03, 20.31, 20.2, 22.56, 22.12, 21.84, 21.89, 23.05, 24.48, 21.36, 24.05, 24.88, 24.47, 24.91, 26.5, 26.69, 26.59, 26.83, 26.22, 27.14, 26.86, 26.75, 26.08, 24.38, 25.44, 26.41, 26.7, 24.75, 24.98, 21.89, 20.78, 20.97, 21.94, 21.45, 24.02, 25.64, 25.31, 25.44, 24.31, 26.05, 26.7, 26.78, 26.8, 25.33, 26.38, 25.34, 26.06, 26.61, 25.3, 24.98, 22.11, 19.5, 20.42, 21.44, 20.12, 18.14, 19.19, 18.98, 18.66, 18.59, 18.98, 20.81, 21.2, 18.98, 20.89, 23.97, 22.78, 23.77, 25.19, 22.73, 24.62, 25.94, 26.56, 23.95, 24.97, 26.14, 24.8, 26.47, 26.8, 26.81, 27.58, 27.31, 27.3, 28.56, 28.11, 27.48, 27.56, 27.64, 28.09, 28.56, 27.09, 27.64, 27.3, 28.69, 27.06, 27.31, 26.83, 27.84, 27.84, 26.8, 25.36, 26.44, 25.14, 23.28, 24.05, 24.09, 23.7, 19.17, 21.27, 22.94, 19.34, 18.48, 18.0, 17.59, 16.0, 16.89, 16.58, 15.41, 14.12, 11.38, 11.33, 9.49, 8.8, 7.23, 7.23, 6.69, 5.99, 5.27, 4.71, 4.12, 3.74, 3.2, 2.68, 2.77, 2.73, 3.01, 3.06, 3.04, 3.4, 3.83, 3.53, 3.9, 4.25, 4.4, 4.55, 5.14, 4.22, 4.64, 4.32, 3.91, 4.2, 4.42, 3.83, 3.92, 4.1, 3.95, 3.64, 3.91, 4.07, 3.76, 3.49, 3.88, 3.79, 3.99, 3.5, 3.96, 4.39, 4.67, 4.8, 5.37, 5.64, 5.51, 5.15, 5.19, 5.68, 5.52, 4.96, 6.01, 6.07, 5.61, 6.14, 5.34, 5.67, 5.12, 4.78, 5.42, 5.0, 4.47, 4.72, 5.55, 4.81, 4.42, 4.77, 5.07, 5.62, 5.27, 5.04, 4.71, 4.64, 4.44, 4.06, 3.59, 3.7, 4.39, 3.78, 4.13, 4.09, 3.59, 3.28, 3.26, 2.97, 2.97, 2.93, 2.68, 2.37, 2.23, 2.65, 2.91, 2.72, 3.57, 3.34, 3.47, 4.0, 3.66, 3.48, 3.58, 4.21, 4.68, 5.25, 4.52, 3.9, 3.67, 3.2, 3.14, 3.06, 2.58, 2.47, 2.13, 1.98, 2.0, 1.98, 1.34, 1.14, 1.18, 1.85, 2.14, 2.31, 2.09, 1.84, 2.06, 2.23, 2.29, 2.15, 2.63, 2.92, 2.83, 3.45, 3.49, 3.62, 3.9, 4.4, 4.38, 4.5, 4.89, 5.69, 6.19, 6.94, 6.3, 6.35, 6.73, 6.28, 5.96, 5.2, 4.51, 4.05, 3.49, 3.16, 3.24, 3.34, 2.95, 3.03, 3.16, 2.71, 2.48, 2.71, 2.57, 2.1, 1.95, 1.52, 1.66, 1.95, 2.02, 2.27, 2.38, 2.71, 3.18, 2.97, 3.37, 3.57, 4.27, 4.06, 4.12, 4.03, 4.33, 4.14, 4.0, 4.03, 4.12, 3.86, 4.21, 5.08, 6.12, 5.97, 5.13, 5.23, 6.66, 5.55, 6.04, 6.21, 5.77, 6.71, 7.27, 7.23, 8.84, 7.08, 8.86, 9.83, 10.83, 10.41, 11.48, 13.32, 13.53, 15.08, 17.53, 20.7, 19.59, 21.92, 25.2, 25.92, 27.05, 27.33, 27.86, 28.17, 28.61, 29.42, 28.78, 29.53, 29.33, 29.19, 29.11, 28.78, 28.73, 29.53, 28.0], [5.38, 4.04, 3.51, 3.07, 2.92, 2.86, 2.66, 2.63, 2.72, 2.72, 2.19, 2.48, 2.6, 2.18, 2.01, 2.31, 2.37, 1.97, 1.96, 2.43, 2.33, 1.87, 2.13, 2.1, 1.5, 1.42, 1.42, 0.97, 0.76, 0.25, 0.76, 1.24, 1.28, 1.55, 1.37, 1.66, 1.69, 1.84, 2.28, 2.7, 2.69, 3.15, 3.22, 3.04, 3.32, 4.03, 3.86, 3.75, 4.23, 4.62, 4.59, 4.86, 4.92, 4.65, 4.39, 4.13, 3.93, 3.5, 3.53, 3.12, 2.84, 2.65, 2.74, 2.48, 2.11, 2.15, 2.24, 1.88, 1.72, 1.77, 1.61, 1.39, 1.45, 1.26, 1.44, 1.45, 1.45, 1.63, 1.86, 1.81, 1.93, 2.22, 2.2, 2.67, 2.71, 2.33, 2.72, 2.88, 2.9, 2.82, 3.24, 3.24, 3.17, 3.36, 3.89, 3.85, 3.82, 4.34, 4.5, 4.3, 4.66, 4.48, 4.12, 3.93, 3.61, 4.14, 4.09, 3.88, 4.36, 4.31, 4.23, 4.37, 4.57, 4.66, 4.69, 4.71, 5.0, 5.39, 4.94, 5.15, 4.8, 4.53, 4.76, 5.04, 4.22, 4.1, 4.25, 3.81, 3.6, 3.83, 3.23, 3.09, 3.36, 3.31, 2.96, 2.93, 3.1, 2.66, 2.63, 2.9, 2.89, 2.44, 2.38, 2.2, 2.42, 2.17, 2.31, 1.96, 1.59, 1.22, 1.69, 1.91, 2.12, 2.02, 2.51, 2.91, 3.04, 3.02, 3.18, 3.64, 3.44, 2.77, 2.91, 2.46, 2.63, 3.1, 3.21, 2.89, 3.03, 3.42, 3.3, 2.67, 3.09, 3.62, 3.16, 3.38, 3.62, 3.9, 3.46, 3.71, 4.27, 4.64, 4.36, 4.47, 5.52, 6.05, 5.98, 6.99, 8.49, 9.8, 11.4, 15.1, 16.69, 17.83, 19.77, 21.16, 23.62, 25.34, 19.75, 21.38, 23.22, 25.92, 21.61, 24.36, 25.47, 24.83, 24.2, 25.69, 27.16, 26.27, 26.7, 26.88, 27.36, 29.02, 26.14, 27.19, 26.62, 26.95, 25.98, 27.31, 26.98, 25.02, 20.8, 21.42, 20.44, 21.81, 22.02, 24.33, 23.94, 23.48, 26.16, 25.02, 27.7, 28.06, 26.2, 26.8, 25.81, 26.75, 25.2, 26.03, 26.11, 25.61, 24.41, 22.42, 19.11, 19.5, 21.45, 19.03, 17.59, 19.52, 18.67, 18.59, 17.56, 17.22, 21.55, 21.36, 19.58, 21.36, 23.3, 23.17, 24.19, 25.41, 22.56, 25.23, 25.09, 27.48, 23.14, 24.83, 25.97, 24.58, 25.27, 26.64, 27.92, 28.25, 26.67, 27.23, 28.83, 27.8, 27.88, 27.23, 28.11, 28.14, 27.59, 27.61, 28.41, 27.7, 28.23, 26.77, 27.86, 26.47, 26.69, 27.83, 26.78, 25.41, 26.11, 25.23, 23.61, 23.0, 24.11, 23.64, 18.2, 21.62, 22.3, 19.41, 17.5, 19.39, 18.5, 15.7, 16.48, 16.23, 15.42, 13.08, 11.58, 11.81, 9.59, 8.28, 6.82, 6.67, 5.41, 5.94, 4.87, 4.5, 3.91, 3.04, 2.58, 2.26, 2.35, 2.11, 2.5, 2.67, 2.52, 2.64, 3.08, 3.06, 3.04, 3.45, 3.84, 3.9, 4.3, 3.68, 3.95, 3.59, 2.99, 3.6, 3.69, 2.91, 3.04, 3.62, 3.18, 2.81, 3.25, 3.31, 2.82, 2.89, 3.2, 3.32, 3.36, 3.16, 3.53, 3.76, 4.15, 4.32, 4.35, 4.88, 4.59, 4.14, 4.54, 4.97, 4.58, 4.33, 4.89, 5.24, 4.82, 5.29, 5.02, 4.68, 4.39, 4.21, 4.5, 4.66, 3.5, 4.14, 4.45, 4.07, 3.96, 4.27, 4.55, 4.71, 4.75, 4.63, 4.43, 4.19, 3.97, 3.69, 3.05, 3.27, 3.8, 3.17, 3.45, 3.58, 3.2, 2.65, 2.79, 2.44, 2.2, 2.27, 2.28, 1.97, 1.94, 2.18, 2.38, 2.42, 2.77, 2.7, 2.78, 3.21, 3.15, 2.84, 3.3, 3.56, 5.2, 5.18, 4.74, 3.92, 3.67, 3.01, 2.71, 2.57, 1.84, 1.78, 1.66, 1.44, 1.28, 1.24, 1.13, 1.04, 1.01, 1.52, 1.67, 2.08, 2.04, 1.84, 1.62, 1.91, 2.07, 1.87, 2.0, 2.27, 2.48, 2.49, 2.85, 3.05, 3.14, 3.72, 3.62, 3.88, 3.99, 4.79, 5.33, 5.71, 5.52, 5.55, 5.53, 5.41, 5.39, 4.8, 4.04, 3.46, 2.92, 2.58, 2.93, 2.73, 2.28, 2.34, 2.74, 2.28, 2.07, 2.47, 2.21, 1.94, 1.53, 1.45, 1.36, 1.7, 1.78, 1.72, 2.03, 2.41, 2.81, 2.97, 2.7, 3.38, 3.9, 3.34, 3.42, 3.36, 3.47, 3.32, 3.68, 3.2, 3.65, 3.41, 3.59, 4.3, 4.85, 5.53, 4.41, 4.47, 5.29, 5.57, 6.05, 6.0, 6.02, 6.19, 6.35, 7.57, 9.55, 8.27, 7.66, 8.66, 9.76, 10.14, 9.47, 10.97, 13.0, 12.14, 16.0, 19.89, 20.42, 23.7, 25.94, 26.98, 26.94, 27.61, 27.98, 28.16, 28.48, 29.06, 28.45, 28.73, 28.8, 28.73, 28.34, 28.05, 27.78, 28.69, 28.16], [5.56, 4.33, 4.06, 3.54, 3.74, 3.25, 3.4, 3.32, 3.47, 3.3, 2.7, 2.81, 3.1, 2.51, 2.39, 2.5, 2.55, 2.3, 2.15, 2.65, 2.38, 2.12, 2.06, 1.94, 1.6, 1.46, 1.81, 1.43, 1.07, 0.78, 0.25, 0.82, 0.99, 1.46, 1.57, 1.9, 2.24, 2.54, 2.89, 3.56, 3.5, 3.84, 3.99, 4.06, 4.36, 4.91, 4.5, 4.7, 5.47, 5.64, 5.11, 6.07, 5.65, 5.44, 5.17, 4.8, 4.82, 4.26, 4.23, 3.82, 3.83, 3.49, 3.31, 3.25, 2.97, 2.65, 2.68, 2.51, 2.18, 1.95, 1.71, 1.78, 1.99, 1.72, 1.52, 1.54, 1.81, 2.42, 2.47, 2.92, 2.8, 2.87, 3.06, 4.02, 3.8, 3.23, 3.62, 3.65, 3.78, 3.9, 3.91, 4.16, 4.19, 4.15, 4.68, 4.73, 4.89, 5.05, 5.45, 5.36, 6.46, 5.84, 4.7, 5.27, 4.81, 4.9, 5.35, 5.38, 4.82, 5.55, 5.37, 5.18, 5.41, 5.91, 5.89, 5.52, 6.33, 6.2, 6.48, 6.23, 5.89, 5.57, 5.84, 5.89, 5.23, 5.05, 5.24, 4.74, 4.35, 4.55, 4.0, 3.85, 4.05, 4.23, 3.62, 3.61, 3.81, 3.75, 3.65, 3.56, 3.46, 3.43, 3.35, 3.28, 3.05, 3.05, 3.11, 2.54, 2.13, 1.85, 2.3, 3.14, 2.79, 2.73, 3.01, 3.45, 3.41, 3.48, 3.96, 3.85, 3.61, 3.43, 3.56, 3.35, 3.57, 3.79, 4.05, 3.77, 3.62, 4.19, 3.92, 3.54, 3.89, 4.23, 3.75, 3.83, 4.43, 4.57, 4.18, 4.28, 5.06, 5.06, 5.41, 5.48, 6.48, 7.05, 6.7, 7.85, 8.67, 10.39, 12.2, 15.47, 17.59, 18.33, 20.78, 20.58, 22.08, 23.97, 21.48, 21.28, 24.75, 24.2, 21.81, 24.09, 25.34, 25.72, 24.25, 26.66, 26.55, 27.48, 26.97, 27.98, 27.12, 27.16, 26.48, 27.95, 25.53, 26.61, 26.14, 26.92, 25.55, 25.89, 21.47, 21.66, 22.19, 22.84, 22.47, 24.67, 26.39, 25.41, 26.02, 25.5, 26.61, 26.97, 25.89, 26.36, 26.28, 25.88, 25.88, 26.55, 25.44, 25.59, 24.88, 22.52, 19.52, 20.39, 22.77, 20.11, 18.86, 20.22, 20.14, 18.28, 19.02, 18.56, 20.27, 20.84, 21.2, 22.11, 24.0, 22.59, 24.14, 25.69, 22.92, 25.12, 27.0, 25.92, 23.98, 24.45, 27.47, 26.05, 25.95, 26.66, 27.62, 27.53, 27.0, 27.27, 28.97, 28.14, 27.98, 27.27, 28.08, 28.45, 28.39, 27.55, 28.27, 26.97, 28.81, 28.0, 27.98, 26.7, 28.05, 27.23, 25.88, 26.53, 25.19, 25.12, 23.23, 22.47, 23.59, 23.88, 17.62, 22.84, 22.62, 19.77, 17.62, 18.86, 17.75, 15.47, 16.45, 17.22, 15.2, 13.5, 12.45, 11.98, 10.04, 8.85, 7.71, 7.26, 6.88, 5.7, 5.29, 5.14, 4.75, 3.77, 3.12, 2.83, 2.69, 2.56, 3.59, 3.44, 3.47, 3.59, 3.79, 4.01, 4.04, 4.34, 4.39, 4.27, 4.79, 4.04, 4.63, 4.35, 4.1, 4.38, 4.37, 4.05, 3.81, 4.21, 3.9, 3.62, 4.0, 3.97, 4.0, 3.38, 4.05, 3.84, 4.85, 3.45, 4.08, 5.2, 4.86, 5.38, 5.13, 5.66, 5.61, 4.98, 5.35, 5.94, 5.67, 5.37, 5.64, 6.25, 5.43, 6.12, 5.63, 5.52, 5.05, 4.91, 5.68, 4.98, 4.49, 4.93, 5.36, 4.88, 5.19, 5.32, 5.36, 5.68, 5.49, 5.38, 5.15, 5.16, 4.84, 4.56, 3.98, 3.88, 4.53, 3.87, 4.07, 4.18, 4.1, 3.44, 3.59, 3.07, 2.8, 3.09, 2.77, 2.54, 2.48, 2.66, 3.09, 2.96, 2.73, 3.04, 3.2, 3.45, 3.12, 3.03, 2.94, 3.57, 4.02, 4.46, 4.28, 3.88, 3.82, 3.18, 2.9, 3.01, 2.55, 2.45, 2.2, 2.05, 1.81, 1.79, 1.39, 1.55, 1.52, 1.9, 2.05, 2.63, 2.35, 2.12, 2.24, 2.51, 2.66, 2.57, 2.64, 3.09, 3.25, 4.0, 3.46, 3.76, 4.02, 4.36, 4.57, 4.8, 5.27, 5.73, 6.78, 7.02, 6.5, 6.39, 6.26, 6.27, 6.07, 5.46, 4.84, 4.24, 3.88, 3.54, 3.33, 3.32, 3.06, 3.32, 3.24, 2.69, 2.53, 2.82, 2.67, 2.22, 2.04, 1.74, 1.86, 2.24, 2.42, 2.4, 2.75, 2.9, 3.47, 3.59, 3.39, 3.92, 4.2, 4.12, 3.89, 3.87, 4.23, 4.0, 3.94, 3.89, 4.04, 4.12, 4.06, 5.11, 5.98, 6.66, 6.14, 5.51, 7.51, 7.27, 7.5, 7.65, 7.81, 7.11, 9.29, 8.11, 10.58, 10.35, 9.15, 8.55, 9.48, 11.11, 10.75, 12.43, 13.8, 14.72, 17.64, 22.03, 22.8, 25.47, 26.3, 27.11, 27.28, 28.12, 28.27, 28.23, 28.86, 28.64, 28.64, 29.33, 29.34, 28.78, 28.91, 28.66, 29.33, 29.44, 28.52], [7.18, 4.74, 4.53, 3.94, 4.34, 3.81, 4.53, 3.6, 4.16, 3.94, 3.01, 2.87, 3.19, 3.29, 2.52, 2.85, 3.1, 2.95, 2.21, 2.92, 2.55, 2.17, 2.08, 2.54, 1.51, 1.95, 1.9, 1.73, 1.34, 1.15, 0.78, 0.25, 0.8, 1.05, 1.51, 2.19, 2.69, 2.83, 2.75, 3.74, 4.03, 4.58, 4.21, 4.23, 5.47, 5.35, 4.8, 5.43, 5.87, 5.93, 6.27, 6.61, 6.73, 6.84, 6.35, 5.75, 5.53, 5.23, 4.76, 4.27, 4.52, 3.76, 3.43, 3.28, 3.16, 2.71, 2.63, 2.41, 2.08, 2.0, 1.65, 1.67, 2.08, 1.91, 1.8, 1.99, 2.04, 2.76, 3.32, 2.99, 3.75, 3.59, 3.8, 4.79, 4.58, 4.41, 5.02, 4.92, 4.77, 5.16, 5.61, 5.52, 5.14, 5.4, 6.73, 6.15, 5.69, 6.82, 7.29, 6.81, 7.66, 7.37, 6.4, 6.5, 6.76, 7.36, 7.12, 6.75, 6.62, 7.41, 7.03, 7.07, 7.38, 7.43, 7.64, 7.59, 7.73, 8.41, 8.13, 7.82, 7.55, 6.87, 7.02, 7.68, 7.26, 6.88, 6.8, 6.3, 5.91, 6.29, 5.46, 4.98, 5.15, 5.52, 4.58, 4.35, 4.85, 4.34, 3.82, 3.85, 4.05, 4.14, 3.61, 3.42, 3.43, 3.21, 2.88, 2.45, 2.03, 2.03, 2.42, 2.75, 3.33, 3.02, 3.73, 4.3, 4.31, 4.65, 4.93, 5.07, 5.12, 4.25, 4.78, 4.5, 4.93, 5.32, 5.57, 4.77, 5.09, 5.78, 5.46, 4.41, 5.72, 6.07, 5.29, 5.63, 6.53, 6.43, 5.84, 6.64, 7.11, 6.75, 7.06, 7.24, 8.52, 8.7, 8.47, 8.96, 9.7, 11.1, 13.21, 15.7, 17.61, 18.06, 19.67, 20.53, 22.33, 23.25, 21.84, 21.47, 23.12, 23.95, 22.48, 23.38, 24.39, 24.58, 24.92, 26.19, 26.34, 26.53, 26.17, 25.42, 26.06, 25.45, 25.62, 25.75, 24.41, 25.67, 25.75, 26.5, 24.61, 27.22, 20.94, 20.53, 21.02, 22.42, 23.56, 24.3, 26.55, 25.08, 25.89, 24.38, 26.34, 26.02, 25.36, 25.84, 26.75, 25.62, 26.52, 26.88, 25.58, 25.39, 25.25, 23.88, 19.73, 20.03, 21.8, 19.53, 19.53, 20.42, 19.7, 19.14, 18.06, 17.39, 21.98, 20.09, 20.33, 22.05, 23.75, 22.77, 24.42, 25.23, 24.47, 25.22, 25.64, 26.05, 24.73, 24.69, 27.72, 27.05, 25.02, 26.28, 25.94, 26.91, 26.38, 27.11, 27.42, 27.81, 27.11, 26.53, 26.53, 27.45, 28.27, 26.33, 26.86, 26.58, 27.78, 26.89, 27.14, 26.97, 27.25, 26.95, 26.03, 26.88, 25.77, 25.55, 23.2, 23.03, 23.72, 23.84, 19.78, 20.86, 22.98, 20.19, 17.11, 18.73, 18.56, 15.37, 14.74, 16.81, 14.41, 12.79, 11.66, 11.41, 9.91, 9.15, 8.44, 8.48, 7.73, 6.64, 6.23, 6.08, 4.8, 4.41, 4.54, 3.73, 4.38, 3.79, 4.04, 4.1, 4.71, 4.71, 5.12, 5.14, 5.14, 5.84, 5.95, 5.88, 6.61, 6.09, 6.23, 6.11, 5.92, 5.86, 6.16, 5.66, 5.45, 5.32, 4.79, 4.7, 4.86, 4.77, 4.84, 4.19, 4.17, 4.64, 4.41, 3.87, 4.18, 5.03, 5.07, 6.09, 6.36, 6.78, 6.15, 6.12, 6.34, 6.81, 6.2, 5.96, 6.82, 6.68, 6.41, 7.19, 6.6, 7.0, 6.73, 5.94, 7.09, 6.68, 5.59, 6.47, 7.14, 6.53, 6.11, 6.44, 7.46, 7.24, 7.11, 6.91, 6.88, 6.5, 6.27, 5.64, 5.22, 5.52, 6.17, 5.7, 5.84, 5.33, 4.96, 4.41, 4.17, 3.91, 4.02, 4.02, 3.5, 2.84, 3.2, 3.71, 3.83, 3.09, 3.16, 3.73, 4.28, 4.14, 3.64, 3.43, 3.22, 3.67, 4.38, 4.49, 4.5, 3.79, 3.72, 2.86, 3.31, 3.0, 2.87, 2.88, 2.72, 2.06, 2.28, 2.09, 1.42, 1.94, 2.03, 2.71, 3.13, 3.79, 3.29, 2.9, 2.74, 3.63, 3.59, 3.06, 3.86, 3.91, 3.88, 4.12, 4.8, 5.15, 4.8, 5.44, 5.7, 5.92, 5.68, 6.5, 7.49, 7.48, 7.21, 7.2, 7.15, 7.5, 7.63, 6.49, 6.18, 5.4, 4.88, 4.24, 4.79, 4.16, 3.71, 3.74, 4.0, 3.47, 3.2, 3.66, 3.4, 3.05, 2.66, 2.15, 1.91, 2.3, 2.72, 2.65, 3.39, 3.65, 3.93, 3.8, 4.48, 4.9, 5.21, 5.53, 4.74, 5.75, 5.86, 5.53, 5.77, 5.43, 5.19, 5.5, 5.58, 6.21, 6.78, 6.92, 7.3, 5.73, 7.18, 7.38, 8.27, 8.5, 8.16, 7.26, 10.32, 9.48, 11.0, 9.9, 9.32, 11.24, 11.38, 11.26, 11.74, 13.42, 14.33, 15.07, 17.53, 20.61, 22.45, 23.69, 25.62, 25.92, 26.94, 27.16, 28.25, 27.58, 28.22, 28.53, 27.84, 28.88, 28.17, 28.3, 28.34, 28.09, 28.42, 28.22, 27.2], [5.59, 4.66, 4.03, 3.51, 3.57, 3.5, 3.74, 3.19, 3.32, 3.27, 2.83, 2.99, 3.27, 2.46, 2.37, 2.77, 2.63, 2.09, 2.19, 2.55, 2.37, 2.21, 2.08, 1.74, 1.26, 1.23, 1.72, 1.63, 1.46, 1.54, 1.09, 0.78, 0.25, 0.82, 1.03, 1.43, 1.7, 2.09, 2.34, 2.87, 3.44, 3.56, 3.8, 3.96, 4.17, 4.34, 4.55, 4.43, 5.22, 5.06, 5.05, 5.88, 5.63, 5.31, 4.78, 4.68, 4.5, 4.48, 4.31, 3.54, 3.67, 3.52, 3.31, 3.32, 2.83, 2.63, 2.24, 2.25, 1.91, 1.93, 1.29, 1.48, 1.83, 1.65, 1.81, 1.81, 2.09, 2.58, 2.53, 2.67, 2.97, 3.23, 3.37, 3.84, 4.0, 3.66, 3.98, 3.98, 3.95, 4.45, 4.28, 4.39, 4.62, 4.58, 5.15, 5.36, 5.05, 5.61, 6.03, 5.67, 7.14, 6.73, 5.3, 5.84, 5.36, 5.67, 6.07, 5.46, 5.32, 6.15, 5.96, 5.67, 5.77, 6.43, 6.13, 5.74, 6.49, 6.31, 6.86, 6.41, 6.24, 6.22, 6.53, 6.67, 5.87, 6.0, 5.7, 5.67, 5.04, 5.39, 5.05, 4.54, 5.1, 4.62, 4.33, 4.23, 4.48, 4.12, 3.77, 3.73, 4.11, 3.67, 3.48, 3.13, 3.51, 2.98, 3.19, 2.7, 2.52, 2.09, 2.62, 3.03, 3.31, 3.58, 3.77, 4.16, 4.48, 4.36, 4.8, 4.73, 4.56, 4.26, 4.07, 3.95, 4.2, 4.24, 4.47, 4.19, 4.34, 4.8, 4.34, 4.2, 4.68, 5.1, 4.03, 4.77, 5.47, 5.48, 5.0, 5.11, 5.84, 5.73, 6.12, 5.88, 6.78, 7.38, 6.92, 9.02, 9.3, 10.55, 13.27, 15.19, 17.34, 18.67, 21.17, 20.77, 22.56, 23.92, 21.19, 21.59, 23.38, 24.58, 22.8, 25.06, 25.39, 24.78, 24.25, 27.56, 27.09, 27.69, 25.98, 26.92, 27.11, 27.2, 26.28, 26.34, 24.67, 26.0, 25.94, 27.3, 24.39, 25.97, 20.66, 21.36, 21.05, 23.02, 21.86, 24.67, 25.86, 25.52, 25.64, 24.02, 26.92, 26.39, 26.22, 26.98, 25.41, 25.34, 25.56, 25.11, 25.34, 25.52, 24.56, 22.19, 19.67, 21.05, 21.61, 20.25, 19.92, 19.39, 19.45, 19.72, 17.66, 18.81, 21.28, 22.94, 21.2, 22.0, 24.06, 22.67, 25.25, 26.66, 22.97, 26.22, 27.11, 27.19, 24.02, 26.28, 28.5, 26.44, 25.86, 28.05, 27.77, 27.22, 27.95, 28.0, 28.16, 27.31, 27.78, 27.98, 27.5, 27.75, 27.89, 27.83, 27.53, 26.92, 28.69, 27.5, 27.52, 26.64, 27.47, 27.41, 27.47, 26.36, 26.84, 25.47, 24.11, 24.89, 24.59, 23.62, 18.56, 22.31, 22.42, 19.78, 18.41, 19.39, 17.86, 15.73, 16.33, 16.98, 15.89, 12.99, 12.48, 11.78, 9.09, 8.31, 7.49, 6.95, 6.54, 6.0, 5.65, 5.48, 5.17, 4.52, 3.91, 3.7, 3.49, 3.25, 3.69, 3.82, 3.76, 4.01, 4.56, 4.29, 4.57, 4.55, 4.84, 4.96, 5.11, 4.45, 4.65, 4.58, 4.54, 4.79, 4.71, 4.41, 4.28, 4.51, 4.37, 3.83, 4.13, 4.29, 4.31, 3.73, 4.26, 4.18, 4.06, 3.68, 4.26, 4.95, 5.04, 5.41, 5.59, 5.8, 5.42, 5.45, 5.62, 5.68, 5.54, 5.09, 5.79, 5.76, 5.38, 5.95, 5.23, 5.81, 5.29, 4.95, 5.64, 4.99, 4.87, 4.9, 5.64, 5.2, 4.77, 5.37, 5.39, 6.19, 5.74, 5.82, 5.4, 5.54, 5.43, 4.71, 4.34, 4.73, 4.96, 4.57, 4.73, 4.7, 4.39, 3.97, 3.95, 3.31, 3.27, 3.58, 3.11, 2.64, 2.81, 2.98, 4.14, 2.62, 3.12, 3.52, 3.37, 3.85, 3.71, 3.11, 3.05, 3.48, 4.09, 4.79, 4.55, 3.75, 3.28, 3.15, 3.06, 3.03, 2.58, 2.74, 2.71, 1.99, 2.04, 2.26, 1.58, 2.0, 2.01, 2.55, 2.92, 3.24, 2.94, 2.45, 2.5, 2.88, 3.07, 2.76, 3.11, 3.48, 3.35, 3.78, 3.81, 3.95, 4.38, 4.38, 4.86, 5.24, 5.28, 5.73, 6.64, 7.11, 6.49, 6.41, 6.41, 6.61, 6.21, 5.72, 5.23, 4.47, 4.11, 3.91, 3.75, 3.88, 3.51, 3.89, 3.57, 3.24, 3.29, 3.5, 3.61, 2.94, 2.79, 2.15, 2.23, 2.44, 2.88, 2.7, 3.29, 3.81, 4.28, 4.09, 4.4, 4.61, 4.94, 5.23, 4.81, 4.59, 5.29, 4.84, 5.21, 4.62, 4.75, 4.75, 5.2, 5.91, 6.79, 6.93, 6.11, 5.49, 6.35, 6.25, 5.92, 7.61, 6.79, 6.66, 6.86, 7.22, 10.16, 8.82, 8.29, 10.19, 10.25, 10.58, 11.03, 13.04, 13.82, 12.55, 16.84, 20.09, 20.83, 23.64, 25.48, 26.8, 27.27, 27.92, 28.11, 27.78, 28.88, 28.98, 28.62, 29.08, 28.97, 28.62, 28.75, 28.39, 29.2, 28.91, 27.64], [5.32, 3.89, 3.41, 3.42, 2.94, 3.1, 3.26, 3.0, 3.19, 3.09, 2.91, 2.81, 2.71, 2.38, 2.36, 2.41, 2.36, 1.88, 2.01, 2.31, 1.92, 1.44, 1.69, 1.68, 1.03, 1.59, 1.78, 1.57, 1.44, 1.73, 1.37, 1.07, 0.82, 0.25, 0.79, 0.99, 1.45, 1.66, 1.92, 2.3, 2.75, 3.03, 3.34, 3.11, 3.51, 3.94, 3.73, 3.9, 4.31, 4.53, 4.66, 5.08, 5.33, 4.84, 4.66, 4.11, 3.96, 4.08, 3.82, 3.11, 3.08, 2.98, 2.63, 2.4, 2.36, 2.13, 1.86, 1.83, 1.77, 1.61, 1.13, 1.43, 1.47, 1.61, 1.39, 1.66, 1.76, 1.9, 1.98, 2.34, 2.34, 2.44, 2.83, 3.29, 3.27, 3.13, 3.26, 3.44, 3.43, 3.5, 3.71, 4.04, 3.87, 3.97, 4.56, 4.77, 4.64, 4.94, 5.36, 5.27, 6.08, 5.94, 5.06, 5.07, 4.77, 4.96, 5.05, 4.91, 4.64, 5.31, 5.16, 5.35, 5.22, 5.54, 5.41, 5.33, 5.63, 6.23, 6.01, 5.73, 5.94, 5.79, 5.92, 5.88, 5.79, 5.46, 5.14, 5.18, 4.9, 4.79, 4.63, 4.33, 4.38, 4.29, 3.63, 3.97, 4.07, 3.56, 3.32, 3.75, 3.86, 3.3, 3.31, 3.12, 3.46, 3.26, 3.38, 3.06, 2.62, 2.09, 2.37, 3.03, 3.15, 3.43, 3.98, 4.56, 4.77, 4.45, 4.77, 5.28, 4.86, 4.38, 4.23, 3.84, 3.73, 3.94, 4.07, 3.57, 4.31, 4.55, 3.91, 3.8, 4.9, 4.63, 4.09, 4.76, 5.22, 5.3, 4.63, 5.62, 5.67, 5.64, 6.17, 5.98, 6.85, 6.99, 7.3, 7.53, 9.02, 10.07, 12.67, 14.63, 16.47, 18.44, 19.77, 21.19, 21.14, 21.59, 21.42, 22.47, 22.92, 22.62, 21.59, 23.83, 23.77, 23.59, 23.77, 25.53, 25.52, 25.39, 25.06, 23.89, 25.55, 25.94, 26.31, 26.52, 25.38, 25.83, 25.83, 25.56, 24.73, 25.61, 20.98, 21.45, 21.09, 21.7, 23.16, 24.64, 26.23, 24.45, 24.58, 22.25, 25.03, 23.33, 24.59, 24.55, 25.22, 24.33, 25.31, 26.16, 24.25, 25.23, 24.59, 23.5, 20.7, 20.41, 22.3, 19.41, 20.95, 20.22, 20.55, 19.78, 17.98, 19.27, 22.09, 20.55, 21.09, 21.19, 21.92, 22.7, 23.38, 24.91, 23.58, 25.45, 25.06, 25.77, 23.89, 25.33, 25.67, 24.55, 25.81, 24.98, 25.8, 25.22, 26.36, 25.39, 26.64, 25.36, 24.88, 26.2, 25.47, 26.36, 26.41, 24.23, 27.12, 24.84, 26.78, 25.67, 25.41, 24.75, 26.36, 26.09, 25.47, 25.28, 25.75, 23.81, 23.61, 23.16, 23.98, 23.31, 19.64, 22.39, 22.72, 20.88, 19.41, 20.48, 19.8, 16.86, 16.02, 17.73, 14.49, 13.09, 12.1, 11.02, 9.66, 8.54, 7.35, 7.14, 7.07, 5.98, 5.48, 5.24, 4.67, 4.11, 3.46, 3.16, 3.34, 2.89, 3.26, 3.38, 3.15, 3.29, 3.73, 3.61, 3.61, 3.94, 4.21, 4.11, 4.65, 4.16, 4.24, 4.14, 3.9, 4.06, 4.04, 3.65, 3.79, 3.84, 3.61, 3.14, 3.66, 3.57, 3.33, 3.31, 3.58, 3.47, 3.49, 3.11, 3.78, 4.34, 4.49, 5.11, 5.1, 5.52, 5.18, 4.76, 4.91, 5.4, 4.98, 4.8, 5.1, 5.57, 4.78, 5.32, 5.04, 5.0, 4.66, 4.31, 5.0, 4.55, 4.26, 4.71, 5.2, 4.52, 4.48, 4.84, 4.96, 5.31, 5.58, 5.61, 5.41, 5.03, 5.04, 4.57, 3.95, 4.27, 4.38, 3.89, 4.2, 4.17, 4.11, 3.5, 3.43, 3.09, 2.91, 3.04, 2.68, 2.4, 2.26, 2.4, 2.75, 2.38, 2.3, 2.99, 2.81, 3.1, 3.1, 2.44, 2.27, 3.01, 3.74, 4.3, 4.08, 3.46, 3.03, 3.02, 2.81, 2.55, 2.26, 2.34, 2.26, 1.87, 1.91, 2.03, 1.62, 1.68, 1.98, 2.58, 2.96, 2.65, 2.71, 1.95, 2.17, 2.62, 2.47, 2.08, 2.69, 3.06, 2.8, 2.78, 3.84, 3.38, 3.54, 4.02, 4.48, 4.29, 4.38, 5.38, 6.29, 6.21, 5.88, 6.34, 6.14, 6.28, 6.15, 5.6, 4.93, 4.14, 3.85, 3.5, 3.72, 3.49, 3.36, 3.48, 3.7, 3.3, 3.24, 3.64, 3.22, 3.32, 2.83, 2.44, 1.99, 2.29, 2.35, 2.91, 3.07, 3.48, 3.86, 4.16, 4.11, 4.65, 5.27, 5.37, 4.38, 5.12, 5.18, 5.15, 5.25, 4.52, 4.79, 4.45, 5.01, 5.36, 5.86, 5.68, 5.38, 4.87, 5.34, 5.11, 5.88, 5.75, 5.19, 5.29, 6.6, 5.96, 6.88, 7.45, 7.12, 7.75, 8.66, 8.96, 9.23, 10.72, 12.85, 12.98, 14.8, 18.42, 20.09, 22.64, 23.73, 25.69, 26.56, 26.41, 27.19, 26.42, 27.94, 28.02, 27.84, 28.39, 27.75, 27.53, 27.98, 27.44, 27.47, 28.84, 28.31], [5.22, 3.93, 3.79, 3.09, 3.41, 3.09, 3.2, 3.07, 3.41, 3.25, 3.0, 3.15, 2.88, 2.61, 2.49, 2.68, 2.49, 2.06, 2.2, 2.57, 2.33, 1.85, 1.99, 1.81, 1.43, 1.32, 1.73, 1.42, 1.56, 1.66, 1.58, 1.44, 1.17, 0.8, 0.25, 0.78, 0.92, 1.12, 1.59, 2.09, 2.23, 2.68, 3.03, 2.69, 3.08, 3.34, 3.53, 3.33, 4.0, 4.36, 4.26, 4.42, 4.62, 4.76, 4.27, 3.8, 3.64, 3.59, 3.48, 2.95, 2.67, 2.69, 2.36, 2.22, 2.15, 2.04, 1.79, 1.7, 1.56, 1.5, 1.17, 1.51, 1.92, 1.81, 1.65, 1.8, 1.98, 2.16, 2.11, 2.38, 2.68, 2.77, 2.63, 3.25, 3.45, 3.4, 3.32, 3.78, 3.72, 3.98, 3.87, 4.48, 4.19, 4.12, 5.15, 5.13, 4.79, 5.02, 5.59, 5.38, 6.13, 6.25, 5.4, 5.78, 5.1, 5.41, 5.42, 4.98, 5.05, 5.99, 5.51, 5.3, 5.4, 5.89, 5.73, 5.44, 6.05, 6.05, 6.13, 5.87, 5.82, 5.81, 6.08, 6.45, 5.59, 5.69, 5.29, 5.23, 4.77, 5.04, 4.23, 4.07, 4.55, 4.91, 4.19, 4.13, 4.59, 3.96, 3.63, 4.09, 4.38, 3.8, 3.76, 3.49, 3.7, 3.45, 3.4, 3.44, 2.7, 2.29, 2.73, 3.34, 3.05, 3.58, 3.63, 4.25, 4.21, 4.05, 4.45, 4.39, 4.02, 3.67, 3.55, 3.05, 3.04, 3.61, 3.38, 3.07, 3.53, 3.7, 3.63, 3.47, 3.86, 4.07, 4.02, 3.84, 4.62, 4.58, 4.49, 4.77, 5.03, 5.59, 5.75, 5.32, 6.21, 6.98, 6.66, 8.2, 8.41, 9.7, 12.05, 14.32, 16.0, 17.39, 19.69, 20.3, 22.69, 22.86, 20.86, 20.89, 23.33, 23.78, 22.17, 24.19, 26.14, 23.48, 24.8, 28.11, 27.73, 28.8, 27.12, 27.84, 26.42, 26.66, 25.86, 26.39, 24.11, 25.62, 26.48, 27.19, 24.47, 25.38, 20.28, 20.05, 19.92, 22.33, 22.03, 23.67, 25.44, 25.23, 25.98, 25.72, 26.59, 26.22, 26.17, 26.39, 25.55, 26.47, 27.12, 26.72, 25.12, 25.67, 24.42, 22.92, 20.02, 20.94, 21.28, 20.41, 19.67, 19.36, 19.77, 20.17, 18.27, 19.03, 21.16, 20.98, 20.7, 21.58, 22.92, 22.84, 25.06, 27.05, 24.02, 26.42, 27.28, 26.95, 24.61, 27.14, 28.0, 26.16, 26.83, 28.02, 28.61, 27.88, 28.47, 28.05, 28.36, 27.77, 28.27, 27.83, 27.52, 28.33, 28.25, 27.3, 28.0, 27.47, 28.77, 27.45, 27.38, 26.55, 28.36, 27.78, 26.5, 27.36, 27.16, 24.75, 24.69, 25.17, 25.91, 24.08, 18.89, 23.77, 23.2, 19.42, 19.08, 20.44, 18.62, 15.56, 16.78, 17.38, 15.64, 13.92, 12.03, 12.14, 9.3, 8.06, 7.75, 7.11, 6.52, 5.9, 5.47, 5.13, 4.48, 4.09, 3.66, 3.33, 3.43, 3.43, 3.62, 3.54, 3.46, 3.34, 4.03, 3.85, 4.09, 4.23, 4.47, 4.39, 5.31, 4.52, 4.78, 4.49, 3.94, 4.09, 4.3, 3.71, 3.48, 3.71, 3.46, 3.23, 3.35, 3.37, 3.49, 3.32, 3.4, 3.53, 3.78, 3.58, 3.92, 4.63, 4.48, 5.02, 5.16, 5.56, 5.1, 4.73, 5.05, 5.45, 5.15, 4.61, 5.54, 5.64, 5.15, 5.84, 4.94, 5.68, 4.56, 4.51, 5.3, 5.16, 4.3, 4.64, 5.64, 5.06, 4.5, 4.93, 5.26, 5.53, 5.39, 5.68, 5.21, 5.04, 5.12, 4.48, 3.97, 4.41, 4.52, 4.24, 4.35, 4.17, 3.88, 3.54, 3.39, 3.09, 2.96, 3.1, 2.96, 2.4, 2.44, 2.59, 2.74, 2.42, 2.61, 2.96, 2.96, 3.31, 3.27, 2.7, 2.78, 3.03, 3.6, 4.37, 4.02, 3.56, 3.31, 2.66, 2.97, 2.76, 2.22, 2.18, 2.39, 1.93, 1.96, 2.15, 1.72, 1.62, 1.8, 2.36, 2.36, 2.28, 2.14, 1.35, 1.88, 2.18, 1.98, 1.81, 2.4, 2.32, 2.39, 2.61, 3.14, 3.18, 2.86, 3.62, 3.94, 3.86, 4.0, 4.87, 5.09, 5.98, 5.41, 5.9, 6.36, 5.88, 5.96, 5.06, 4.53, 3.79, 3.44, 3.08, 3.11, 3.15, 3.17, 3.05, 3.31, 3.11, 2.84, 3.14, 3.22, 2.93, 2.61, 2.28, 2.25, 2.3, 2.54, 3.03, 2.99, 3.46, 3.89, 3.92, 3.71, 4.48, 4.62, 4.8, 4.45, 4.45, 4.81, 4.12, 4.43, 4.04, 3.96, 3.92, 4.07, 5.17, 5.2, 5.7, 4.96, 4.73, 5.99, 3.88, 5.29, 5.72, 3.93, 4.34, 6.14, 5.36, 7.62, 6.68, 6.42, 8.34, 9.53, 8.3, 9.59, 13.51, 12.02, 12.49, 16.0, 19.27, 18.39, 20.38, 24.89, 25.56, 26.22, 27.06, 27.58, 27.88, 29.05, 28.8, 28.77, 29.12, 28.53, 28.72, 28.5, 28.62, 28.61, 29.36, 27.89], [6.51, 5.22, 5.47, 4.89, 5.01, 5.12, 5.48, 4.8, 5.8, 5.4, 4.99, 5.25, 4.7, 4.31, 4.14, 4.51, 4.23, 3.21, 4.11, 4.23, 3.51, 2.76, 3.29, 2.8, 2.35, 3.32, 3.09, 2.14, 2.31, 3.12, 2.65, 2.42, 1.63, 1.29, 0.87, 0.25, 0.88, 2.03, 2.61, 2.62, 3.42, 3.97, 4.07, 4.57, 5.29, 5.25, 5.34, 6.09, 7.32, 6.92, 7.05, 8.4, 7.57, 8.91, 7.55, 6.61, 6.32, 6.73, 6.61, 5.55, 5.53, 5.1, 4.24, 3.73, 3.53, 3.75, 3.21, 3.47, 2.25, 2.5, 1.65, 1.74, 2.32, 2.62, 2.39, 3.16, 3.81, 3.01, 3.92, 3.93, 4.25, 4.27, 4.12, 5.3, 5.36, 5.57, 5.45, 6.29, 6.27, 6.46, 6.25, 7.23, 7.19, 6.61, 7.91, 8.48, 7.82, 8.3, 9.59, 8.84, 10.24, 9.93, 8.13, 8.76, 6.98, 8.27, 9.16, 8.05, 7.59, 9.23, 9.26, 7.96, 8.95, 9.61, 9.3, 8.06, 9.12, 9.31, 10.02, 8.75, 9.62, 8.73, 8.84, 9.45, 9.84, 9.27, 8.66, 8.64, 8.44, 8.59, 7.57, 7.16, 7.97, 7.23, 6.84, 7.29, 7.77, 6.41, 6.46, 7.49, 7.37, 5.64, 6.25, 5.31, 5.97, 5.52, 6.03, 5.53, 4.23, 4.23, 4.41, 5.08, 5.68, 5.37, 7.29, 7.68, 8.37, 7.24, 6.78, 7.97, 7.07, 5.94, 6.28, 5.32, 4.5, 5.74, 4.8, 5.29, 6.08, 6.41, 5.71, 5.79, 7.37, 7.46, 6.05, 7.48, 8.66, 8.28, 7.57, 8.97, 9.24, 9.55, 9.18, 9.87, 10.45, 10.36, 10.34, 10.29, 11.78, 12.41, 14.41, 15.46, 17.19, 17.75, 20.23, 19.84, 21.98, 22.55, 21.42, 21.2, 21.59, 23.14, 22.58, 22.72, 24.12, 22.94, 22.86, 26.12, 25.05, 25.8, 24.92, 25.08, 25.73, 26.92, 25.5, 25.66, 24.38, 25.16, 25.62, 26.36, 25.42, 25.92, 22.09, 21.75, 21.67, 22.34, 22.59, 24.45, 25.38, 24.66, 24.78, 24.33, 25.69, 25.2, 24.52, 24.83, 25.58, 24.88, 26.27, 25.92, 25.72, 26.62, 25.25, 23.62, 21.23, 21.5, 21.72, 19.77, 20.27, 21.44, 20.28, 19.77, 19.56, 20.14, 21.41, 21.39, 21.66, 22.67, 23.67, 22.02, 23.3, 24.83, 23.41, 24.92, 24.92, 25.91, 23.88, 24.84, 25.34, 24.44, 23.45, 25.09, 25.73, 25.81, 26.42, 25.25, 27.83, 26.7, 26.05, 26.52, 25.41, 27.19, 26.56, 25.7, 27.27, 25.77, 27.52, 26.14, 26.28, 25.16, 26.38, 26.05, 25.3, 25.0, 25.27, 24.22, 24.27, 22.38, 23.23, 23.23, 21.28, 23.11, 23.22, 21.39, 19.59, 20.64, 20.34, 17.78, 17.33, 18.03, 16.28, 14.59, 13.23, 13.3, 11.68, 10.36, 9.64, 9.22, 9.75, 8.94, 7.63, 7.9, 6.66, 6.65, 5.64, 5.71, 5.03, 4.39, 5.73, 5.32, 4.79, 5.23, 6.18, 6.04, 5.48, 6.74, 7.36, 6.43, 7.74, 6.73, 7.33, 6.76, 6.3, 6.29, 6.42, 5.77, 5.09, 5.65, 5.48, 5.01, 5.12, 5.32, 4.88, 4.77, 5.61, 5.04, 5.29, 5.59, 5.42, 6.31, 6.61, 7.43, 7.36, 8.02, 6.98, 6.86, 7.23, 7.74, 7.29, 6.77, 7.57, 7.68, 7.3, 7.88, 6.87, 8.05, 7.24, 6.67, 7.93, 7.55, 6.5, 7.23, 8.12, 7.25, 7.37, 7.64, 7.63, 8.88, 8.74, 8.56, 8.66, 7.73, 7.41, 7.25, 6.36, 6.29, 7.17, 6.07, 6.85, 6.68, 5.65, 5.75, 5.04, 4.82, 4.34, 4.23, 4.57, 3.6, 3.96, 4.17, 4.2, 3.26, 3.86, 4.36, 4.41, 4.87, 4.71, 3.84, 3.63, 3.81, 5.19, 5.71, 5.6, 4.8, 3.86, 3.22, 3.54, 3.64, 3.17, 3.82, 3.36, 2.78, 2.77, 3.3, 2.53, 2.86, 3.26, 3.85, 4.42, 3.83, 3.65, 2.66, 2.85, 4.02, 2.94, 2.9, 4.47, 4.03, 3.47, 4.43, 5.67, 5.42, 5.75, 6.17, 7.11, 6.19, 6.64, 7.93, 8.38, 8.52, 8.75, 9.57, 8.74, 9.66, 8.86, 8.41, 8.15, 6.08, 5.67, 5.41, 5.66, 5.0, 5.39, 4.95, 5.34, 4.51, 4.71, 5.72, 4.93, 5.14, 4.21, 4.38, 3.37, 3.71, 4.14, 5.09, 5.46, 5.89, 6.27, 6.9, 7.21, 8.13, 8.84, 8.45, 7.29, 7.41, 8.44, 7.66, 8.53, 6.76, 7.24, 5.69, 6.1, 6.68, 6.54, 7.43, 6.91, 6.76, 7.11, 5.74, 6.05, 7.47, 5.34, 5.84, 7.39, 7.01, 7.59, 8.83, 8.54, 8.34, 9.84, 11.41, 10.27, 12.06, 13.75, 13.64, 15.06, 16.97, 18.08, 21.45, 22.39, 23.64, 23.52, 25.45, 26.42, 26.16, 26.3, 28.03, 27.56, 27.83, 27.22, 26.48, 27.48, 27.61, 26.8, 27.94, 27.72], [7.25, 6.45, 6.08, 5.87, 6.26, 5.58, 6.1, 5.63, 6.25, 6.64, 5.14, 5.38, 5.43, 4.87, 4.35, 4.68, 4.38, 3.91, 3.65, 3.97, 3.9, 3.19, 3.38, 2.89, 2.89, 2.6, 2.72, 2.53, 3.06, 3.39, 3.38, 2.71, 2.35, 1.83, 1.56, 0.84, 0.25, 0.82, 1.47, 2.15, 1.98, 2.94, 3.21, 2.82, 3.15, 3.7, 3.41, 3.47, 4.31, 4.7, 4.62, 5.28, 5.61, 4.86, 5.27, 4.36, 4.11, 4.2, 4.09, 3.12, 2.72, 3.19, 3.05, 2.22, 2.41, 2.68, 2.35, 2.05, 2.37, 2.56, 2.05, 2.98, 3.29, 3.72, 3.33, 3.55, 4.43, 4.52, 4.35, 4.62, 5.61, 6.11, 5.5, 6.21, 6.39, 6.66, 6.46, 7.48, 7.36, 7.42, 7.4, 7.91, 8.2, 8.33, 8.51, 8.52, 8.79, 9.53, 9.24, 8.77, 8.8, 8.86, 8.62, 9.02, 8.56, 8.5, 8.84, 9.91, 8.66, 8.57, 8.82, 8.78, 8.66, 8.12, 8.86, 8.47, 8.4, 8.73, 8.07, 8.5, 7.62, 8.27, 7.78, 8.38, 8.7, 8.09, 8.54, 8.7, 7.46, 8.16, 8.14, 7.77, 7.83, 8.44, 7.9, 7.75, 8.0, 7.31, 6.92, 7.62, 7.71, 6.94, 6.63, 6.16, 6.66, 5.75, 5.94, 5.03, 4.85, 4.78, 5.53, 5.9, 6.05, 5.44, 6.97, 6.83, 7.23, 6.32, 6.01, 6.59, 5.6, 4.77, 5.06, 4.04, 3.75, 4.95, 4.2, 3.79, 4.72, 4.51, 4.2, 4.15, 4.75, 4.51, 4.74, 5.36, 5.75, 5.27, 6.09, 6.5, 6.14, 6.9, 7.38, 7.05, 8.21, 8.66, 9.3, 9.4, 10.16, 10.25, 12.57, 14.46, 16.06, 16.47, 20.52, 17.77, 21.36, 20.75, 19.28, 20.47, 22.14, 22.81, 23.39, 22.66, 23.52, 25.78, 25.17, 25.72, 25.84, 26.19, 25.84, 25.41, 25.86, 27.53, 26.55, 25.78, 23.56, 26.17, 26.33, 26.45, 22.56, 25.14, 18.83, 19.7, 20.31, 22.0, 22.23, 23.53, 25.02, 24.39, 25.97, 24.77, 25.23, 26.53, 24.53, 25.42, 26.45, 25.23, 25.84, 25.95, 25.12, 24.97, 24.28, 21.86, 21.02, 20.33, 20.73, 20.44, 21.06, 20.67, 19.44, 20.17, 18.84, 19.42, 19.92, 20.5, 20.03, 20.47, 23.58, 22.08, 24.41, 25.98, 23.23, 26.28, 25.52, 26.88, 25.02, 25.39, 27.39, 25.38, 26.19, 26.06, 26.17, 27.75, 26.5, 26.81, 27.83, 26.94, 26.5, 25.97, 27.09, 27.95, 27.47, 25.62, 27.42, 26.84, 26.98, 27.44, 27.02, 26.2, 27.66, 27.23, 25.48, 26.0, 26.44, 24.84, 22.3, 24.22, 24.7, 23.95, 18.61, 21.83, 22.77, 20.3, 18.95, 19.77, 19.44, 16.23, 16.81, 17.95, 16.09, 13.52, 12.92, 13.31, 10.94, 9.81, 9.55, 9.5, 8.81, 7.79, 7.54, 7.07, 6.33, 6.41, 6.08, 6.0, 5.49, 5.49, 6.86, 6.37, 6.8, 6.29, 7.19, 6.4, 6.7, 7.61, 7.57, 8.03, 8.11, 8.12, 8.37, 7.93, 7.66, 7.5, 7.44, 6.84, 6.19, 6.96, 6.61, 6.11, 6.13, 6.38, 6.27, 5.78, 5.95, 5.08, 4.87, 4.98, 4.75, 5.62, 5.46, 6.19, 6.56, 6.96, 6.37, 7.26, 6.9, 7.18, 7.24, 7.43, 7.78, 7.43, 7.57, 8.44, 8.1, 8.73, 8.29, 7.13, 8.7, 7.76, 7.12, 7.55, 8.24, 8.02, 6.84, 7.53, 7.23, 7.65, 7.04, 7.21, 6.6, 7.16, 7.3, 6.9, 6.46, 7.35, 7.38, 6.67, 6.52, 5.84, 5.4, 5.46, 5.16, 4.64, 5.33, 5.27, 5.11, 4.34, 5.12, 5.46, 5.27, 4.18, 4.95, 5.0, 5.49, 5.99, 5.29, 5.17, 4.36, 5.12, 5.88, 6.17, 5.11, 5.21, 4.92, 3.85, 3.74, 3.98, 3.77, 3.47, 3.88, 4.03, 2.88, 3.79, 3.41, 3.1, 2.96, 3.48, 3.2, 3.78, 3.21, 2.57, 2.79, 3.13, 2.35, 2.16, 2.82, 3.02, 2.45, 2.73, 3.76, 3.39, 2.92, 3.78, 4.34, 4.23, 4.21, 5.18, 6.05, 6.73, 6.48, 6.35, 6.67, 7.01, 7.32, 6.1, 5.88, 4.32, 3.98, 3.56, 4.07, 4.44, 4.11, 4.14, 4.41, 4.63, 4.07, 4.66, 4.79, 4.58, 4.73, 3.97, 3.85, 3.97, 5.9, 5.58, 5.8, 5.21, 6.71, 7.13, 6.64, 7.54, 7.37, 7.34, 6.3, 5.95, 6.93, 6.05, 6.03, 5.74, 5.27, 5.33, 5.46, 5.95, 6.87, 6.86, 6.46, 6.35, 6.96, 5.84, 6.45, 5.83, 4.66, 4.35, 4.91, 6.19, 5.87, 5.77, 8.41, 7.95, 8.57, 8.5, 9.61, 10.86, 11.85, 11.71, 15.52, 17.73, 18.14, 20.56, 21.62, 23.75, 24.2, 25.58, 26.64, 25.45, 26.44, 27.53, 27.41, 27.41, 27.27, 26.36, 27.81, 26.94, 26.0, 27.97, 27.12], [6.71, 5.71, 5.41, 5.09, 4.85, 5.23, 5.71, 4.9, 5.86, 5.48, 4.65, 5.07, 5.14, 4.7, 4.18, 4.56, 4.5, 3.36, 3.62, 4.36, 4.07, 3.3, 3.42, 3.13, 2.55, 2.38, 2.45, 1.99, 2.01, 2.54, 2.41, 2.45, 2.43, 2.0, 1.48, 1.32, 0.84, 0.25, 0.78, 1.23, 1.72, 1.99, 2.25, 2.1, 2.24, 2.57, 2.73, 2.84, 3.35, 3.56, 3.9, 4.22, 3.91, 3.86, 3.53, 3.18, 3.1, 3.13, 2.92, 2.35, 2.38, 2.58, 2.09, 1.79, 1.86, 1.88, 1.67, 1.57, 1.88, 1.88, 1.81, 1.78, 2.2, 2.46, 2.73, 3.13, 3.44, 3.54, 3.69, 3.76, 3.95, 4.38, 4.73, 5.36, 5.73, 5.31, 5.99, 6.07, 6.14, 6.15, 6.31, 6.66, 6.32, 6.62, 6.86, 7.02, 6.57, 6.75, 7.39, 7.05, 7.7, 7.62, 6.81, 6.75, 6.81, 7.09, 7.1, 6.96, 6.63, 7.3, 7.05, 6.77, 6.49, 7.21, 7.09, 6.93, 7.05, 7.12, 6.98, 6.82, 6.48, 6.98, 7.03, 7.63, 6.67, 7.28, 6.63, 6.52, 6.28, 6.89, 6.38, 5.32, 6.38, 6.52, 5.49, 5.92, 6.59, 6.16, 5.29, 5.79, 6.57, 5.86, 5.75, 5.11, 5.36, 5.17, 5.12, 4.76, 4.31, 3.58, 3.8, 4.51, 4.82, 4.29, 5.44, 5.24, 5.65, 4.61, 4.99, 5.43, 4.69, 3.59, 3.75, 3.25, 2.67, 3.64, 3.18, 2.71, 3.47, 4.03, 3.38, 3.63, 4.4, 4.5, 4.21, 4.94, 4.7, 5.02, 4.81, 5.12, 5.46, 5.71, 5.55, 5.73, 6.27, 7.26, 7.26, 8.05, 8.81, 10.12, 11.51, 13.32, 16.0, 16.03, 18.88, 20.08, 22.22, 23.33, 20.34, 21.8, 23.48, 23.45, 21.03, 24.5, 25.27, 24.75, 24.75, 27.33, 26.92, 27.03, 26.08, 27.56, 26.91, 27.31, 26.17, 25.36, 23.69, 26.05, 26.25, 26.55, 23.98, 25.25, 21.19, 20.47, 21.69, 22.36, 21.91, 24.3, 25.45, 25.41, 25.45, 25.06, 26.59, 26.53, 25.62, 26.28, 24.94, 25.67, 25.56, 25.53, 24.52, 25.78, 24.17, 22.27, 20.14, 20.53, 21.48, 20.91, 19.95, 20.78, 18.91, 19.89, 19.44, 19.2, 21.88, 21.19, 20.84, 21.77, 23.27, 23.36, 25.62, 25.97, 23.08, 26.08, 26.45, 27.45, 24.53, 26.73, 27.73, 25.69, 26.66, 26.75, 26.86, 26.42, 27.09, 26.59, 27.72, 27.39, 27.39, 27.12, 26.97, 28.23, 28.03, 27.19, 28.16, 27.22, 28.86, 27.47, 27.16, 27.42, 27.58, 27.12, 26.83, 25.95, 26.08, 24.33, 24.69, 24.62, 24.48, 22.73, 18.42, 22.7, 22.55, 19.31, 19.27, 20.61, 18.81, 16.47, 16.8, 17.45, 16.14, 14.61, 12.87, 12.73, 10.02, 8.7, 8.98, 8.29, 7.27, 6.76, 6.62, 5.82, 5.34, 5.13, 4.77, 5.3, 4.32, 4.8, 5.0, 5.37, 5.07, 5.16, 5.98, 5.59, 5.52, 6.13, 6.04, 6.4, 6.82, 6.95, 6.44, 6.37, 6.44, 6.21, 6.14, 5.5, 5.51, 5.44, 5.25, 5.09, 5.04, 5.13, 4.53, 3.94, 4.41, 4.25, 3.97, 3.97, 4.35, 4.91, 4.85, 5.52, 5.93, 6.29, 5.71, 6.05, 6.27, 6.12, 6.11, 6.07, 6.61, 6.45, 6.68, 6.74, 6.43, 7.05, 6.97, 6.06, 6.34, 6.41, 6.21, 5.62, 6.37, 6.28, 5.68, 5.94, 6.05, 6.76, 6.24, 6.38, 5.93, 5.83, 6.29, 5.52, 5.46, 5.9, 6.07, 5.78, 5.24, 4.86, 4.18, 4.24, 4.38, 3.63, 3.88, 4.13, 3.52, 3.08, 3.74, 3.88, 3.29, 3.43, 4.18, 4.4, 4.88, 5.11, 5.0, 4.2, 4.21, 4.2, 5.7, 5.31, 4.58, 4.41, 4.05, 3.4, 3.35, 2.75, 2.4, 2.43, 2.61, 2.33, 2.12, 2.34, 2.34, 2.81, 2.34, 2.57, 2.64, 2.62, 2.04, 1.84, 1.69, 2.21, 1.67, 1.45, 2.23, 2.33, 2.05, 2.65, 2.83, 2.6, 2.38, 3.93, 3.53, 3.28, 3.61, 4.25, 5.26, 5.93, 5.34, 5.75, 5.8, 5.83, 6.04, 5.46, 4.74, 3.85, 3.94, 3.25, 3.85, 3.61, 3.24, 3.16, 3.83, 3.39, 2.81, 3.5, 3.84, 3.64, 3.41, 2.94, 2.92, 3.06, 3.63, 4.0, 4.48, 4.52, 4.95, 5.43, 5.79, 5.96, 5.74, 5.96, 5.17, 4.91, 5.62, 5.05, 4.8, 4.49, 4.3, 4.09, 4.59, 5.18, 6.17, 6.61, 5.84, 5.63, 5.76, 6.5, 5.58, 6.06, 6.54, 6.15, 4.28, 6.42, 4.87, 4.29, 6.93, 6.98, 8.22, 8.31, 8.09, 10.09, 10.12, 10.82, 14.45, 17.72, 17.81, 19.59, 22.25, 23.19, 25.14, 25.88, 26.95, 27.91, 27.45, 27.98, 27.98, 28.69, 28.34, 27.83, 28.02, 28.17, 27.64, 28.89, 28.16], [6.99, 6.18, 6.0, 5.59, 5.8, 5.89, 6.27, 5.84, 6.53, 6.19, 4.98, 5.49, 5.66, 4.98, 4.55, 4.95, 5.02, 4.16, 4.65, 4.89, 4.78, 3.77, 4.02, 3.79, 2.93, 2.89, 2.93, 2.39, 2.37, 2.83, 2.88, 3.04, 2.62, 2.46, 1.68, 1.89, 1.14, 0.77, 0.25, 0.82, 1.23, 1.67, 2.12, 1.88, 2.15, 2.44, 2.54, 2.71, 2.96, 3.44, 4.01, 4.57, 4.48, 4.39, 4.89, 3.86, 2.88, 3.54, 3.2, 2.49, 2.59, 2.99, 2.37, 1.65, 1.95, 2.2, 1.68, 1.4, 1.9, 2.2, 2.16, 2.36, 2.72, 2.8, 3.18, 3.92, 3.65, 3.71, 4.14, 4.42, 4.73, 4.8, 5.21, 6.05, 6.31, 5.57, 5.94, 6.54, 6.62, 6.61, 6.16, 7.18, 7.17, 6.89, 7.23, 7.79, 7.43, 7.35, 8.4, 8.58, 8.91, 8.61, 7.8, 7.64, 6.88, 7.93, 7.79, 7.14, 6.87, 8.02, 7.36, 7.07, 7.18, 7.45, 7.6, 7.81, 7.43, 8.74, 8.17, 7.28, 7.75, 7.05, 7.36, 8.19, 7.94, 7.5, 7.02, 6.93, 6.91, 7.38, 6.61, 5.83, 6.99, 6.56, 6.38, 6.34, 7.05, 6.0, 5.4, 6.64, 7.18, 5.71, 6.07, 5.34, 5.88, 5.39, 5.06, 4.91, 4.42, 3.88, 4.66, 4.93, 4.87, 4.67, 5.79, 6.0, 6.39, 5.74, 5.64, 6.31, 5.47, 4.51, 4.75, 3.87, 3.5, 4.25, 3.71, 3.48, 4.84, 4.68, 3.61, 4.4, 4.8, 4.96, 4.68, 4.75, 5.93, 5.02, 4.8, 5.54, 6.68, 6.4, 6.42, 6.88, 7.86, 7.54, 8.06, 8.68, 10.1, 10.88, 11.99, 14.2, 16.45, 17.45, 20.06, 18.12, 22.09, 22.44, 21.72, 20.81, 23.66, 24.33, 23.22, 24.97, 25.25, 24.48, 23.45, 27.03, 27.12, 26.2, 26.55, 26.69, 26.48, 26.55, 25.95, 25.45, 25.62, 26.22, 26.09, 27.86, 24.0, 26.11, 20.59, 20.69, 19.58, 21.91, 21.62, 24.86, 26.22, 24.84, 26.22, 24.86, 26.42, 27.61, 26.75, 25.88, 26.02, 26.47, 26.61, 26.89, 25.98, 26.39, 25.06, 22.95, 21.06, 22.28, 21.7, 21.94, 20.92, 20.69, 21.31, 20.77, 19.61, 19.78, 22.41, 22.08, 20.64, 21.16, 23.72, 23.64, 24.75, 26.42, 23.67, 26.39, 25.94, 26.44, 24.98, 26.31, 26.88, 25.69, 27.02, 27.06, 26.98, 27.23, 27.08, 27.11, 28.38, 27.91, 27.31, 28.42, 27.66, 28.17, 28.28, 27.16, 27.81, 27.2, 28.83, 27.23, 27.06, 26.72, 27.86, 27.88, 26.69, 27.31, 26.77, 25.36, 24.69, 24.3, 25.11, 23.98, 20.69, 23.56, 23.16, 22.03, 21.8, 20.61, 19.58, 16.83, 17.39, 17.98, 15.5, 15.09, 13.84, 13.03, 11.59, 10.57, 9.12, 8.8, 8.87, 7.86, 7.2, 6.73, 5.67, 5.62, 5.3, 5.12, 4.45, 5.06, 5.4, 5.3, 4.96, 5.21, 5.79, 5.37, 5.77, 6.33, 5.97, 6.73, 6.95, 6.68, 6.9, 6.85, 6.86, 6.21, 6.47, 6.34, 5.68, 5.76, 5.75, 5.01, 5.29, 5.08, 4.46, 4.41, 5.2, 4.66, 4.16, 4.0, 4.22, 4.87, 4.9, 5.22, 5.86, 6.18, 5.89, 5.71, 6.6, 6.79, 6.13, 6.19, 6.77, 6.72, 6.55, 6.82, 6.77, 6.88, 7.07, 6.75, 7.02, 6.57, 6.45, 6.18, 6.73, 6.32, 5.92, 6.12, 6.79, 7.09, 6.75, 6.7, 6.38, 6.14, 6.54, 6.15, 5.46, 6.0, 6.18, 5.59, 5.72, 4.92, 4.72, 4.39, 4.45, 3.85, 4.03, 4.18, 3.76, 3.45, 3.98, 4.43, 3.98, 4.04, 4.82, 4.75, 5.46, 5.84, 5.46, 4.86, 4.77, 4.5, 5.56, 6.02, 5.03, 4.29, 4.01, 3.48, 3.29, 3.15, 2.7, 2.73, 2.75, 2.63, 2.37, 2.74, 2.52, 2.32, 2.65, 2.92, 3.23, 3.05, 2.52, 2.0, 2.17, 2.58, 2.36, 2.08, 2.45, 2.94, 2.37, 2.99, 3.11, 2.93, 2.74, 3.27, 3.56, 3.49, 3.59, 4.25, 5.52, 6.24, 5.91, 5.59, 6.45, 6.72, 6.5, 5.71, 5.25, 4.03, 3.92, 3.53, 3.87, 4.21, 3.32, 3.39, 3.93, 3.92, 3.35, 4.05, 4.09, 3.91, 3.65, 3.14, 3.15, 3.35, 3.94, 4.32, 4.67, 4.73, 5.23, 5.83, 5.81, 6.66, 6.84, 6.23, 5.38, 5.38, 6.2, 5.56, 5.91, 5.32, 5.26, 5.04, 5.45, 6.55, 6.73, 7.13, 6.38, 5.58, 6.25, 5.35, 6.07, 5.12, 4.42, 7.25, 4.69, 4.87, 7.03, 5.61, 5.99, 6.89, 6.59, 7.42, 7.48, 9.21, 9.17, 12.22, 13.68, 16.8, 17.44, 19.36, 20.83, 23.14, 23.2, 24.34, 25.36, 26.42, 26.53, 27.73, 27.61, 27.33, 27.91, 26.67, 27.55, 27.02, 27.12, 27.38, 26.77], [7.36, 6.9, 6.42, 6.68, 6.66, 6.71, 7.82, 7.45, 8.27, 8.13, 6.72, 6.98, 6.95, 5.94, 5.3, 6.27, 5.68, 5.12, 5.12, 5.37, 5.11, 4.26, 4.5, 3.77, 3.66, 3.6, 3.57, 3.14, 3.22, 3.84, 4.02, 3.58, 3.24, 2.82, 2.44, 2.0, 1.9, 1.37, 0.81, 0.25, 0.91, 1.69, 3.19, 2.11, 1.77, 2.74, 3.23, 2.5, 2.8, 3.89, 3.87, 5.0, 4.68, 4.22, 4.43, 4.13, 3.27, 3.66, 3.88, 2.98, 2.57, 3.28, 3.49, 2.23, 2.17, 2.67, 2.44, 2.4, 2.54, 2.48, 2.27, 2.64, 3.38, 3.8, 3.68, 4.51, 5.1, 4.7, 4.96, 5.71, 6.46, 6.18, 6.3, 7.93, 7.88, 7.66, 7.88, 8.34, 8.2, 8.86, 7.99, 8.48, 8.47, 8.96, 8.88, 8.91, 9.3, 9.73, 9.67, 9.64, 10.6, 10.05, 9.5, 9.62, 9.34, 10.29, 9.87, 9.35, 8.97, 9.2, 9.41, 8.88, 9.27, 9.2, 9.3, 9.12, 9.05, 9.09, 9.0, 8.98, 8.97, 8.52, 8.51, 9.4, 9.54, 9.33, 9.49, 8.48, 9.21, 9.27, 8.44, 7.73, 8.98, 8.75, 8.55, 8.56, 9.11, 7.99, 7.59, 8.31, 8.62, 7.7, 7.81, 7.18, 8.09, 6.97, 6.59, 6.14, 6.26, 5.02, 6.19, 6.8, 7.53, 6.86, 8.42, 7.93, 8.48, 7.15, 6.82, 7.54, 6.84, 5.48, 5.76, 4.83, 5.0, 5.21, 5.1, 4.28, 5.16, 4.91, 4.36, 4.96, 5.46, 5.18, 5.05, 5.64, 6.11, 5.49, 5.9, 7.36, 6.98, 7.21, 7.89, 7.52, 8.66, 9.26, 9.14, 9.86, 10.13, 10.94, 11.7, 13.66, 15.6, 16.72, 19.61, 18.98, 19.97, 21.61, 20.91, 20.2, 22.39, 23.36, 23.17, 23.34, 24.11, 24.36, 24.47, 26.34, 25.66, 25.92, 25.52, 26.09, 25.8, 25.66, 26.3, 24.66, 23.7, 25.25, 25.38, 27.19, 23.41, 25.19, 20.08, 19.09, 19.94, 21.92, 23.5, 24.28, 25.16, 26.36, 25.91, 24.47, 27.45, 26.45, 25.27, 25.64, 25.98, 24.81, 25.89, 25.47, 25.22, 25.78, 24.61, 22.16, 20.91, 21.44, 21.41, 20.56, 20.12, 20.06, 19.11, 21.14, 20.56, 19.92, 20.28, 21.89, 19.89, 21.05, 22.33, 21.73, 24.25, 24.7, 23.78, 25.66, 25.0, 25.84, 25.45, 26.16, 25.66, 25.72, 25.84, 25.84, 26.11, 26.47, 28.06, 26.06, 28.25, 27.67, 27.22, 25.98, 27.47, 26.11, 26.98, 25.45, 27.64, 25.05, 26.84, 27.14, 26.84, 25.81, 26.84, 27.08, 26.08, 25.03, 25.97, 25.45, 24.53, 23.75, 25.11, 24.83, 20.22, 23.72, 24.08, 21.77, 19.97, 21.19, 19.53, 17.22, 17.39, 17.66, 16.17, 14.3, 13.7, 13.72, 11.36, 10.54, 10.51, 9.65, 9.31, 8.22, 8.26, 7.71, 6.68, 7.33, 6.91, 7.27, 6.29, 6.3, 7.39, 6.86, 6.76, 6.89, 8.15, 7.14, 7.02, 8.02, 8.34, 8.3, 8.94, 8.13, 8.67, 8.84, 8.28, 8.28, 8.39, 7.84, 6.22, 7.57, 7.19, 6.21, 5.94, 6.85, 5.82, 5.07, 5.54, 5.63, 4.82, 4.9, 5.0, 5.79, 5.69, 6.18, 6.99, 7.44, 6.73, 6.95, 7.82, 7.51, 7.4, 7.59, 8.75, 7.68, 7.57, 8.85, 8.03, 8.52, 8.3, 7.84, 9.19, 8.88, 7.55, 7.98, 9.34, 8.5, 7.95, 8.38, 8.0, 8.9, 7.43, 8.5, 7.07, 7.7, 8.2, 7.84, 7.26, 7.78, 8.66, 7.22, 8.04, 6.07, 5.78, 6.36, 5.82, 4.89, 5.98, 5.71, 4.63, 4.68, 5.59, 5.87, 4.72, 4.54, 4.89, 5.11, 5.9, 6.37, 5.32, 5.32, 4.88, 4.79, 5.34, 5.63, 5.59, 5.07, 4.41, 4.15, 4.55, 3.77, 3.6, 3.57, 3.9, 3.13, 3.08, 3.95, 3.63, 2.98, 3.46, 4.39, 4.12, 3.42, 3.6, 2.66, 2.94, 3.52, 3.06, 2.47, 2.98, 3.1, 2.62, 2.55, 3.14, 2.83, 2.33, 3.44, 3.6, 3.54, 3.62, 4.08, 4.64, 5.08, 5.62, 5.59, 6.07, 7.06, 7.55, 5.98, 6.45, 4.12, 4.62, 4.17, 4.68, 5.15, 4.02, 4.78, 5.18, 4.58, 4.72, 5.32, 5.7, 5.33, 4.91, 4.39, 4.2, 4.54, 5.46, 6.06, 6.75, 6.59, 7.98, 8.25, 8.09, 8.73, 8.22, 7.95, 6.96, 6.84, 7.75, 6.84, 7.1, 5.59, 6.04, 5.42, 5.6, 6.46, 6.66, 7.29, 7.08, 6.85, 6.51, 6.0, 5.39, 6.44, 5.62, 3.73, 5.57, 5.8, 7.2, 6.12, 6.58, 6.32, 8.02, 8.43, 8.54, 10.5, 10.13, 9.36, 12.68, 14.62, 16.55, 19.23, 19.09, 23.47, 21.81, 23.3, 24.53, 25.47, 25.41, 27.0, 26.47, 26.41, 26.28, 26.2, 26.59, 26.44, 26.64, 27.66, 27.59], [8.24, 7.09, 7.16, 7.27, 7.0, 7.49, 8.19, 7.22, 7.93, 8.09, 7.08, 6.93, 7.53, 6.46, 5.77, 6.6, 6.23, 5.58, 5.39, 5.89, 5.54, 4.79, 4.84, 4.65, 4.18, 3.73, 4.05, 3.22, 3.63, 4.25, 4.26, 4.6, 3.87, 3.28, 3.01, 2.55, 2.12, 1.62, 1.32, 0.82, 0.25, 0.88, 1.25, 0.99, 1.14, 1.43, 1.87, 1.89, 2.17, 2.51, 3.0, 3.1, 3.12, 3.15, 2.99, 3.25, 2.72, 2.92, 2.65, 2.23, 2.31, 2.39, 2.36, 1.84, 2.51, 2.34, 2.39, 2.31, 2.66, 2.88, 2.83, 3.16, 3.71, 4.05, 4.37, 5.12, 5.91, 5.7, 5.39, 5.9, 6.65, 6.1, 6.61, 7.55, 7.79, 7.4, 7.89, 8.18, 8.48, 8.3, 8.55, 8.9, 8.67, 8.88, 9.07, 9.37, 8.7, 8.65, 9.09, 8.88, 9.46, 9.53, 9.1, 8.98, 8.84, 9.34, 9.07, 8.34, 8.72, 8.72, 8.66, 8.69, 8.23, 9.13, 8.69, 8.35, 7.85, 8.66, 7.94, 8.23, 8.29, 8.79, 8.02, 9.66, 8.48, 8.98, 8.09, 9.11, 8.33, 8.75, 8.32, 7.58, 8.98, 8.46, 7.98, 7.66, 8.8, 7.95, 7.34, 8.58, 9.3, 8.23, 8.09, 8.15, 7.48, 6.91, 6.42, 6.16, 6.67, 6.21, 6.18, 6.73, 6.73, 7.85, 7.26, 6.94, 6.89, 7.28, 7.14, 6.23, 6.29, 5.33, 6.13, 4.38, 3.51, 4.15, 3.88, 3.56, 4.38, 4.28, 3.74, 4.48, 5.11, 4.95, 5.6, 5.56, 5.49, 5.36, 6.22, 6.45, 6.16, 6.54, 6.64, 6.99, 7.48, 8.31, 8.12, 8.7, 9.5, 10.27, 12.21, 14.06, 16.42, 16.05, 20.61, 20.61, 22.89, 23.06, 18.7, 21.69, 24.19, 24.39, 22.14, 24.25, 27.02, 24.19, 25.5, 27.05, 26.36, 27.52, 28.03, 27.86, 27.69, 27.86, 27.25, 25.75, 24.92, 26.94, 26.7, 28.05, 24.61, 25.92, 22.53, 20.53, 21.58, 22.7, 22.66, 25.41, 25.56, 25.83, 26.05, 26.73, 27.58, 26.73, 26.38, 26.91, 26.39, 26.62, 25.89, 27.41, 24.61, 24.97, 24.12, 22.03, 19.97, 21.92, 21.8, 21.55, 20.91, 21.27, 19.89, 21.27, 19.78, 20.45, 22.28, 22.73, 22.5, 23.17, 24.09, 24.27, 26.19, 25.61, 24.25, 26.31, 26.14, 26.48, 25.66, 26.84, 27.44, 26.55, 26.41, 26.97, 27.39, 27.48, 27.11, 27.06, 28.23, 27.98, 27.03, 27.48, 28.17, 28.84, 28.3, 26.78, 28.34, 28.16, 28.12, 28.16, 27.88, 27.12, 27.58, 28.06, 27.45, 26.41, 26.78, 26.03, 24.58, 24.92, 25.42, 23.55, 19.81, 23.56, 23.39, 20.89, 20.27, 21.28, 19.64, 18.23, 18.06, 17.97, 16.73, 15.25, 13.51, 13.8, 11.05, 10.12, 10.1, 9.03, 9.16, 8.73, 8.22, 7.46, 7.49, 7.01, 6.81, 7.7, 7.35, 6.82, 7.38, 6.99, 7.64, 7.86, 7.29, 7.31, 7.93, 8.01, 7.6, 8.13, 7.99, 8.87, 8.68, 7.76, 7.82, 7.6, 7.38, 7.46, 6.61, 7.15, 6.82, 6.04, 6.38, 6.25, 6.23, 5.58, 5.79, 5.1, 4.3, 4.54, 5.06, 5.34, 5.59, 6.18, 6.74, 6.76, 6.3, 6.3, 7.07, 7.11, 7.2, 7.29, 7.58, 7.93, 7.63, 8.23, 7.49, 8.02, 8.45, 7.27, 8.16, 8.14, 7.62, 7.69, 7.65, 8.39, 7.39, 7.23, 7.25, 7.64, 7.46, 7.45, 7.29, 7.34, 7.64, 6.84, 7.2, 7.68, 7.16, 7.18, 6.5, 5.9, 6.05, 5.81, 5.73, 4.8, 5.91, 5.61, 5.11, 4.63, 5.76, 5.79, 5.56, 5.54, 6.02, 5.32, 6.62, 6.55, 5.77, 6.35, 5.93, 6.05, 6.34, 6.31, 6.18, 5.98, 4.82, 4.8, 4.62, 4.09, 3.59, 3.62, 3.87, 3.9, 3.53, 4.11, 4.05, 3.41, 3.79, 3.98, 4.05, 3.58, 3.35, 2.88, 3.16, 3.29, 2.59, 2.69, 3.58, 3.44, 2.51, 2.7, 3.63, 2.72, 2.33, 3.51, 3.35, 3.16, 3.12, 3.74, 4.73, 5.34, 5.25, 5.48, 6.07, 6.61, 6.32, 5.62, 4.98, 4.57, 4.4, 4.32, 5.09, 4.95, 5.15, 4.94, 4.72, 5.09, 4.45, 5.3, 5.79, 5.41, 5.68, 5.14, 4.79, 5.47, 6.02, 6.81, 6.48, 7.54, 7.05, 7.7, 7.73, 7.79, 6.67, 7.4, 7.02, 7.02, 6.51, 7.07, 6.58, 6.08, 5.71, 5.82, 5.67, 5.96, 6.83, 7.49, 7.46, 6.61, 6.48, 6.82, 7.45, 6.61, 5.22, 8.12, 7.16, 8.95, 10.07, 5.78, 7.5, 9.37, 7.71, 8.05, 9.52, 10.51, 9.83, 11.9, 13.27, 17.41, 17.22, 19.55, 21.91, 24.72, 24.84, 25.44, 25.91, 26.69, 27.23, 27.91, 27.77, 27.45, 27.83, 27.11, 27.44, 27.19, 27.08, 28.0, 27.06], [8.05, 7.57, 6.91, 6.97, 7.72, 7.42, 7.71, 7.14, 7.6, 8.13, 7.32, 6.93, 7.43, 6.51, 5.73, 6.11, 6.23, 5.64, 5.23, 5.89, 5.55, 5.25, 4.82, 4.63, 4.72, 3.85, 3.82, 3.65, 3.78, 4.16, 4.29, 4.43, 3.68, 3.57, 3.26, 2.91, 2.17, 1.84, 1.72, 1.67, 0.79, 0.25, 0.8, 0.98, 0.96, 1.02, 1.4, 1.61, 1.79, 1.92, 2.29, 2.7, 3.11, 3.07, 3.49, 2.66, 2.14, 2.72, 2.57, 1.88, 2.12, 2.58, 2.29, 1.91, 2.24, 2.57, 2.45, 2.29, 2.73, 3.27, 3.35, 3.35, 3.88, 4.31, 4.68, 5.13, 5.53, 5.18, 5.89, 6.1, 6.4, 6.28, 6.48, 7.6, 7.98, 7.16, 7.63, 7.97, 7.98, 8.34, 8.04, 8.59, 8.53, 7.88, 9.56, 9.73, 9.05, 9.37, 9.45, 8.88, 10.03, 10.17, 8.66, 9.21, 8.77, 9.22, 9.16, 8.76, 8.64, 9.03, 9.05, 8.84, 8.29, 8.6, 8.48, 8.35, 8.35, 9.37, 8.45, 8.48, 7.93, 7.71, 7.73, 8.25, 8.27, 8.74, 8.47, 7.61, 7.88, 8.41, 7.82, 7.4, 8.48, 7.94, 7.68, 7.37, 8.04, 7.6, 7.52, 8.24, 8.84, 7.6, 7.08, 6.82, 7.44, 6.51, 6.68, 5.64, 5.96, 5.67, 6.38, 6.71, 7.02, 6.4, 7.56, 6.61, 6.96, 6.77, 6.07, 6.39, 5.52, 5.41, 4.68, 4.16, 3.61, 4.46, 4.18, 3.52, 4.18, 4.43, 3.86, 4.19, 4.58, 4.75, 4.48, 4.74, 5.04, 4.83, 5.34, 5.69, 6.1, 6.44, 7.05, 7.12, 8.23, 8.62, 8.48, 9.31, 10.01, 10.49, 12.57, 13.41, 16.3, 15.96, 19.3, 17.81, 20.97, 22.38, 20.2, 20.33, 22.2, 21.88, 23.62, 24.52, 24.25, 25.14, 25.8, 26.47, 24.78, 27.22, 27.14, 25.89, 26.45, 27.2, 27.0, 25.31, 24.56, 26.84, 26.45, 28.27, 25.23, 26.81, 20.41, 20.44, 19.69, 21.41, 23.72, 26.64, 26.08, 25.16, 27.02, 26.08, 27.31, 27.12, 26.06, 25.19, 25.66, 26.27, 26.08, 26.42, 26.75, 25.56, 25.97, 23.44, 20.38, 22.48, 22.02, 20.44, 20.88, 20.89, 19.84, 21.89, 19.47, 19.61, 23.17, 22.2, 21.75, 23.02, 23.69, 21.83, 25.61, 25.67, 23.64, 26.47, 26.06, 26.83, 26.53, 25.88, 26.47, 25.84, 26.83, 26.59, 25.62, 27.58, 27.33, 26.86, 27.69, 28.09, 28.11, 26.97, 28.17, 28.33, 27.05, 27.28, 28.52, 27.72, 27.48, 28.02, 27.56, 27.12, 27.11, 28.17, 28.56, 27.36, 26.66, 25.84, 24.75, 24.53, 25.83, 24.52, 20.12, 23.59, 24.16, 22.94, 19.75, 20.69, 19.86, 17.09, 16.97, 17.3, 16.34, 13.93, 13.53, 13.16, 11.23, 9.82, 9.66, 9.29, 8.05, 7.67, 8.31, 7.3, 6.4, 6.31, 6.09, 6.41, 6.1, 6.29, 6.82, 6.2, 6.36, 7.08, 7.4, 6.7, 6.97, 8.05, 7.67, 7.85, 8.66, 8.05, 8.79, 7.73, 8.16, 8.16, 7.74, 7.07, 7.08, 7.05, 7.46, 6.41, 6.51, 6.5, 5.69, 5.84, 5.66, 5.99, 4.91, 4.85, 4.89, 5.32, 5.2, 5.75, 6.52, 6.3, 5.82, 7.03, 7.14, 6.89, 6.75, 7.43, 7.36, 7.33, 7.75, 7.79, 7.53, 8.41, 9.04, 7.78, 8.02, 8.55, 7.54, 7.42, 7.81, 7.83, 7.8, 7.61, 7.37, 7.77, 7.19, 7.7, 7.07, 6.8, 7.33, 7.2, 6.7, 7.13, 7.96, 6.94, 6.75, 5.62, 5.27, 5.88, 5.48, 4.95, 5.35, 5.47, 5.01, 4.53, 5.27, 5.85, 5.77, 5.38, 5.94, 6.22, 6.75, 6.97, 6.07, 6.54, 6.25, 6.24, 5.77, 6.05, 6.3, 6.13, 4.84, 5.16, 4.96, 4.43, 3.89, 3.6, 3.61, 3.57, 3.23, 3.39, 3.61, 3.37, 3.66, 3.98, 3.99, 3.81, 3.12, 2.57, 2.93, 3.03, 2.43, 2.37, 2.67, 2.76, 2.03, 2.34, 2.57, 2.56, 2.17, 2.79, 3.15, 3.2, 3.0, 3.4, 4.32, 4.82, 4.73, 4.78, 5.27, 6.32, 6.43, 5.34, 5.11, 4.07, 4.22, 3.59, 4.34, 4.38, 4.11, 3.89, 4.3, 4.29, 4.14, 4.45, 5.13, 4.74, 4.8, 4.52, 4.66, 4.66, 5.23, 5.93, 6.71, 6.22, 7.07, 7.22, 6.87, 7.36, 6.69, 6.84, 6.43, 5.93, 6.15, 5.45, 5.52, 5.15, 4.84, 4.91, 5.21, 5.67, 6.95, 7.14, 6.69, 6.09, 6.69, 5.41, 5.1, 4.78, 4.18, 4.16, 4.73, 4.56, 5.29, 4.57, 5.91, 5.88, 6.03, 6.46, 7.86, 8.64, 8.01, 10.16, 12.19, 14.15, 16.48, 19.72, 19.8, 22.81, 21.77, 22.89, 24.38, 25.27, 25.48, 27.06, 26.03, 25.41, 25.59, 26.0, 26.44, 26.78, 26.73, 26.75, 27.69], [7.98, 7.43, 7.76, 7.35, 7.84, 8.51, 8.84, 8.51, 9.08, 9.2, 8.23, 8.77, 8.67, 7.14, 6.93, 7.56, 7.46, 6.76, 6.86, 6.93, 6.74, 5.96, 5.94, 5.11, 4.87, 4.95, 4.86, 5.01, 4.61, 5.25, 4.99, 5.34, 4.55, 4.48, 4.05, 3.49, 3.32, 2.64, 2.19, 2.47, 1.24, 0.79, 0.25, 0.85, 0.98, 1.1, 1.1, 1.27, 1.8, 1.65, 2.36, 2.92, 2.85, 2.82, 2.75, 2.65, 2.07, 2.52, 2.46, 1.96, 1.89, 2.4, 2.28, 2.25, 2.64, 2.56, 2.33, 3.09, 2.97, 2.88, 3.31, 4.51, 4.36, 5.09, 4.89, 5.6, 5.47, 5.31, 6.38, 6.78, 6.89, 6.72, 7.23, 7.89, 9.63, 8.41, 8.72, 9.29, 9.45, 9.03, 8.46, 9.69, 10.13, 8.46, 9.76, 10.48, 9.72, 9.19, 10.85, 10.46, 11.24, 11.35, 9.72, 10.17, 9.08, 10.05, 10.41, 9.25, 8.7, 9.98, 9.62, 8.48, 8.59, 9.12, 8.89, 8.02, 8.06, 8.19, 8.57, 8.59, 8.39, 8.62, 8.72, 9.8, 10.17, 9.3, 8.84, 8.68, 8.86, 9.46, 8.56, 8.16, 9.64, 8.97, 7.75, 9.11, 9.6, 8.53, 8.2, 9.55, 9.89, 8.44, 8.45, 8.12, 8.73, 8.34, 8.45, 7.29, 6.89, 6.83, 6.85, 7.6, 7.59, 8.06, 8.85, 9.1, 8.79, 7.79, 7.78, 7.95, 6.87, 6.45, 5.91, 5.1, 5.02, 4.3, 4.66, 4.06, 4.89, 5.16, 4.76, 5.2, 5.79, 5.96, 5.1, 6.1, 7.23, 5.68, 6.07, 6.99, 7.29, 6.73, 7.19, 8.22, 8.56, 8.42, 9.11, 10.47, 11.34, 11.75, 13.02, 15.14, 16.69, 17.61, 20.88, 19.8, 22.52, 21.89, 20.94, 20.88, 22.58, 24.08, 23.52, 24.31, 26.27, 25.3, 25.28, 26.38, 26.42, 26.53, 27.44, 25.55, 26.92, 27.08, 26.8, 25.59, 25.16, 24.98, 26.39, 26.44, 23.66, 25.55, 21.34, 19.3, 18.19, 21.58, 22.61, 23.97, 26.88, 25.0, 26.47, 26.31, 27.02, 26.05, 26.62, 25.81, 26.61, 25.7, 26.25, 27.44, 24.48, 25.64, 25.02, 22.88, 22.45, 22.86, 22.36, 21.31, 21.23, 20.03, 20.97, 22.0, 19.59, 21.25, 23.73, 23.73, 21.67, 22.89, 24.36, 24.22, 24.92, 26.0, 23.88, 26.48, 26.11, 27.23, 25.28, 26.58, 26.56, 26.33, 26.48, 26.58, 26.75, 28.11, 27.2, 26.55, 28.19, 27.84, 26.72, 27.12, 28.45, 27.23, 26.69, 26.08, 26.67, 26.34, 27.83, 27.36, 26.5, 26.48, 27.38, 27.44, 26.66, 27.55, 26.81, 25.09, 24.03, 25.17, 25.19, 24.95, 20.88, 24.0, 24.09, 23.44, 20.64, 21.3, 19.77, 18.94, 17.86, 17.66, 15.95, 15.48, 14.01, 14.35, 13.36, 11.27, 10.31, 10.48, 9.9, 8.08, 8.27, 7.31, 7.62, 7.22, 6.94, 7.05, 5.73, 7.02, 7.56, 6.58, 6.68, 7.3, 7.98, 7.09, 7.66, 8.81, 8.01, 7.5, 8.52, 8.07, 8.57, 8.77, 8.06, 8.59, 8.01, 7.79, 7.18, 7.11, 6.68, 5.78, 5.88, 5.83, 5.17, 5.25, 5.08, 4.43, 4.48, 4.76, 4.3, 4.69, 4.85, 5.62, 5.98, 6.22, 5.92, 5.79, 6.32, 6.3, 6.26, 6.27, 6.82, 7.04, 6.7, 7.39, 7.51, 7.79, 7.81, 6.35, 7.39, 8.2, 7.02, 6.52, 7.67, 7.52, 6.7, 7.36, 6.93, 7.96, 6.86, 7.65, 7.29, 7.25, 7.5, 7.87, 7.17, 8.02, 7.24, 6.63, 6.16, 5.39, 5.77, 5.62, 4.74, 4.66, 5.53, 5.46, 4.5, 4.98, 5.4, 5.92, 5.18, 5.86, 5.7, 5.5, 7.05, 6.62, 6.06, 6.26, 6.23, 5.49, 5.98, 6.16, 5.67, 4.57, 5.27, 5.09, 4.43, 4.25, 3.73, 3.95, 4.34, 5.06, 4.7, 4.45, 4.28, 4.99, 4.68, 5.4, 4.99, 4.6, 4.16, 3.57, 3.95, 4.43, 3.5, 3.23, 3.32, 3.39, 2.93, 2.8, 3.46, 2.8, 2.34, 2.93, 3.45, 3.74, 3.21, 3.6, 4.91, 5.06, 5.5, 5.21, 5.54, 7.17, 6.72, 5.47, 5.8, 4.35, 4.17, 4.03, 4.89, 5.09, 4.94, 5.21, 5.46, 4.82, 5.77, 5.79, 5.87, 6.2, 5.46, 6.27, 5.15, 5.54, 6.15, 6.31, 7.15, 7.64, 8.16, 8.17, 8.81, 8.4, 9.2, 8.12, 7.09, 7.14, 7.71, 7.79, 7.39, 6.14, 6.02, 6.18, 5.88, 6.45, 7.41, 7.91, 7.3, 6.54, 6.97, 6.77, 6.74, 7.43, 5.57, 4.34, 5.93, 5.41, 5.6, 6.23, 6.73, 6.43, 7.8, 8.66, 8.77, 8.66, 9.75, 10.66, 12.38, 13.48, 15.96, 18.05, 18.83, 20.97, 20.75, 22.73, 23.7, 25.25, 25.44, 25.8, 25.8, 25.56, 25.75, 25.56, 25.77, 25.83, 25.95, 26.95, 26.62], [6.71, 5.77, 5.55, 5.71, 5.55, 5.86, 6.12, 5.84, 6.14, 6.27, 5.68, 5.97, 6.16, 5.94, 4.8, 5.42, 5.71, 4.9, 4.88, 5.21, 4.77, 4.14, 4.04, 3.51, 3.6, 3.19, 3.41, 3.46, 3.77, 3.39, 3.59, 3.6, 3.44, 2.83, 2.74, 2.38, 2.29, 1.81, 1.53, 1.49, 1.08, 0.93, 0.79, 0.25, 0.79, 1.01, 0.95, 0.94, 1.21, 1.39, 1.56, 1.99, 2.12, 1.98, 2.11, 1.83, 1.56, 1.84, 1.91, 1.17, 1.51, 1.93, 1.43, 1.28, 1.9, 2.01, 1.48, 1.86, 2.36, 2.23, 2.33, 2.9, 3.43, 3.57, 3.43, 4.17, 4.34, 3.87, 4.53, 5.1, 4.92, 4.47, 5.52, 5.88, 6.3, 6.04, 6.07, 6.36, 6.46, 6.81, 5.85, 6.46, 7.24, 6.55, 6.76, 6.89, 6.96, 6.91, 7.42, 7.02, 7.76, 7.66, 6.89, 6.74, 6.79, 6.79, 6.88, 7.09, 6.59, 6.99, 6.76, 6.53, 6.24, 7.04, 6.52, 6.56, 6.25, 6.46, 6.27, 6.25, 5.64, 6.36, 5.92, 6.7, 6.35, 7.05, 6.31, 5.73, 6.18, 6.76, 5.77, 5.32, 6.64, 6.22, 5.85, 5.78, 6.43, 6.48, 5.33, 6.59, 6.64, 6.62, 6.22, 5.58, 5.94, 5.43, 5.25, 4.96, 5.06, 4.15, 4.78, 5.55, 5.12, 5.17, 5.7, 5.77, 5.52, 5.58, 5.14, 5.45, 4.94, 4.0, 4.04, 3.38, 3.37, 3.23, 2.96, 2.9, 3.22, 3.24, 2.86, 2.84, 3.38, 3.48, 3.08, 3.48, 3.61, 3.38, 3.72, 4.1, 4.12, 4.66, 4.82, 4.79, 5.59, 5.82, 6.25, 6.7, 7.9, 8.75, 10.64, 12.55, 14.65, 14.88, 18.78, 17.28, 20.16, 23.0, 19.12, 19.2, 22.7, 23.8, 21.64, 23.94, 26.64, 25.22, 24.03, 27.3, 27.36, 26.7, 26.02, 27.95, 27.42, 26.12, 24.84, 24.59, 24.16, 25.02, 25.03, 27.12, 23.41, 25.31, 20.17, 18.94, 17.48, 21.39, 20.92, 25.25, 24.45, 25.86, 25.55, 25.33, 27.7, 27.23, 26.88, 27.41, 25.27, 27.27, 24.97, 26.62, 24.92, 24.02, 23.33, 21.78, 18.17, 21.25, 19.97, 21.06, 20.34, 18.09, 19.83, 20.95, 18.47, 17.55, 21.52, 21.09, 20.88, 19.98, 21.75, 22.23, 25.59, 26.5, 23.36, 26.03, 27.19, 26.52, 24.92, 26.41, 27.98, 26.58, 27.12, 27.25, 27.0, 28.17, 27.89, 27.92, 29.09, 27.91, 27.8, 28.0, 27.62, 28.31, 28.08, 27.33, 27.84, 27.23, 28.78, 27.36, 27.83, 26.8, 28.31, 28.22, 27.42, 27.14, 26.53, 25.5, 23.53, 26.06, 25.44, 24.61, 20.09, 25.0, 23.52, 20.28, 19.95, 20.48, 18.42, 17.25, 16.64, 16.88, 15.03, 13.77, 12.29, 11.55, 9.23, 8.49, 8.23, 7.46, 6.62, 6.04, 6.41, 5.53, 4.86, 4.88, 4.43, 4.98, 4.25, 5.33, 5.36, 4.97, 4.82, 5.53, 5.73, 5.29, 5.95, 6.56, 6.32, 5.5, 6.43, 6.04, 6.58, 6.71, 6.11, 6.13, 6.04, 5.97, 5.15, 5.17, 5.11, 5.0, 4.46, 4.54, 4.19, 3.8, 4.18, 3.78, 3.59, 3.88, 4.0, 4.23, 4.11, 4.28, 5.04, 5.64, 4.69, 4.75, 5.26, 5.7, 5.84, 5.31, 6.14, 5.66, 5.46, 6.21, 6.19, 6.47, 6.76, 5.94, 6.0, 6.16, 5.89, 5.12, 5.95, 5.95, 5.14, 5.73, 5.47, 5.83, 5.35, 4.99, 5.37, 4.95, 5.39, 5.49, 5.06, 5.83, 5.41, 5.0, 4.54, 4.56, 4.16, 4.29, 3.9, 3.82, 3.9, 4.14, 3.65, 3.58, 4.24, 4.4, 3.88, 3.99, 4.34, 4.16, 5.15, 5.4, 4.67, 5.38, 4.5, 4.78, 4.58, 4.68, 4.61, 4.36, 3.76, 3.76, 3.28, 3.25, 3.05, 2.98, 3.08, 3.27, 2.92, 2.95, 3.14, 3.21, 3.26, 3.37, 3.4, 3.38, 3.14, 2.56, 2.58, 2.54, 2.15, 2.0, 2.39, 2.09, 1.7, 1.85, 2.0, 1.89, 1.48, 2.13, 2.08, 2.16, 2.36, 2.46, 3.38, 3.9, 3.73, 4.17, 4.05, 4.86, 4.65, 4.42, 3.97, 2.98, 3.07, 2.53, 2.86, 3.21, 2.98, 3.32, 3.18, 3.44, 3.42, 3.5, 3.88, 4.12, 3.74, 3.75, 3.49, 3.92, 4.14, 4.42, 4.99, 4.77, 5.15, 5.6, 5.3, 5.64, 5.78, 4.74, 4.72, 3.86, 4.85, 4.61, 4.91, 3.99, 4.25, 4.0, 4.27, 4.96, 5.73, 6.28, 5.9, 5.39, 5.31, 5.68, 5.8, 5.79, 4.53, 4.95, 4.5, 4.3, 4.46, 5.45, 4.68, 5.84, 6.34, 5.0, 7.05, 7.54, 7.14, 9.66, 11.78, 14.9, 15.47, 17.69, 20.39, 22.33, 23.39, 24.03, 25.14, 26.28, 26.03, 26.77, 25.86, 26.64, 26.47, 25.17, 26.58, 26.89, 25.91, 26.83, 27.31], [7.77, 6.74, 6.38, 6.43, 6.42, 6.36, 6.36, 6.0, 6.24, 6.34, 5.89, 6.23, 6.57, 5.4, 5.31, 5.94, 5.83, 5.02, 5.12, 5.53, 5.04, 4.59, 4.27, 4.15, 3.86, 3.54, 3.72, 3.59, 3.21, 3.66, 3.76, 3.61, 3.21, 3.11, 2.88, 3.0, 2.63, 2.06, 1.77, 1.53, 1.07, 1.0, 0.9, 0.77, 0.25, 0.79, 0.98, 0.98, 1.06, 1.25, 1.54, 1.9, 1.94, 2.06, 2.21, 1.91, 1.6, 1.77, 1.8, 1.57, 1.65, 1.87, 1.7, 1.53, 1.91, 2.03, 2.05, 1.98, 2.32, 2.55, 2.71, 2.98, 2.97, 3.47, 3.72, 4.19, 4.42, 4.11, 4.61, 4.88, 4.84, 5.04, 5.27, 6.25, 6.34, 6.27, 5.98, 6.6, 6.58, 6.52, 6.51, 7.0, 7.21, 6.73, 7.66, 8.25, 6.92, 7.33, 7.86, 7.5, 7.98, 8.21, 7.55, 7.22, 7.09, 7.57, 7.43, 6.84, 7.18, 7.46, 7.15, 7.02, 7.04, 7.38, 7.25, 7.1, 7.56, 7.55, 7.15, 7.21, 6.74, 6.51, 6.89, 7.59, 6.99, 7.14, 6.73, 6.38, 6.66, 6.96, 6.12, 6.05, 7.09, 6.45, 6.3, 6.24, 6.93, 6.43, 5.99, 6.93, 7.23, 6.25, 6.07, 5.72, 5.88, 5.75, 5.65, 5.15, 5.03, 4.52, 4.8, 5.55, 5.77, 5.65, 6.02, 6.03, 5.87, 5.71, 6.04, 5.82, 5.3, 5.05, 4.65, 4.4, 3.77, 4.2, 3.61, 3.46, 4.21, 3.76, 3.16, 3.44, 4.19, 3.79, 3.94, 4.5, 4.74, 4.1, 4.63, 5.41, 4.95, 5.11, 5.64, 6.09, 6.39, 6.75, 7.44, 7.76, 8.63, 9.41, 11.56, 12.64, 14.26, 15.48, 19.09, 18.77, 21.11, 21.88, 19.02, 19.86, 22.47, 22.5, 21.22, 23.36, 24.88, 24.56, 23.88, 26.25, 25.77, 26.08, 26.91, 26.48, 27.02, 26.73, 25.94, 25.05, 25.94, 26.23, 25.75, 27.14, 22.66, 25.81, 21.22, 20.48, 19.84, 22.05, 22.75, 25.14, 25.53, 24.98, 25.73, 24.66, 26.27, 25.27, 24.8, 25.33, 25.48, 25.7, 26.22, 26.31, 25.25, 24.95, 24.12, 22.53, 18.61, 21.25, 21.53, 20.14, 20.19, 19.94, 20.19, 20.75, 18.52, 20.17, 21.8, 21.47, 22.41, 22.61, 23.16, 23.69, 24.81, 25.78, 21.97, 26.0, 25.77, 25.2, 23.97, 26.02, 26.67, 24.83, 25.41, 26.12, 26.53, 26.61, 26.45, 26.52, 27.77, 27.16, 26.06, 27.03, 27.09, 27.98, 27.05, 26.81, 27.11, 27.42, 27.11, 27.27, 26.77, 26.3, 27.22, 26.73, 26.27, 25.69, 24.06, 24.5, 22.91, 23.28, 24.12, 22.88, 19.03, 23.03, 22.75, 19.7, 20.0, 19.69, 19.08, 15.78, 16.0, 17.61, 15.47, 14.33, 13.23, 12.7, 10.27, 8.68, 8.8, 8.2, 7.69, 7.07, 6.79, 6.54, 5.59, 5.75, 5.48, 5.63, 4.99, 5.38, 5.69, 5.53, 5.36, 5.74, 6.08, 5.84, 5.84, 6.7, 6.35, 6.57, 7.02, 6.39, 7.38, 7.1, 6.81, 6.58, 6.36, 6.1, 5.76, 6.16, 5.68, 5.0, 5.15, 5.36, 4.32, 4.18, 4.6, 4.54, 3.89, 3.7, 4.5, 4.86, 4.85, 4.86, 5.48, 5.56, 5.37, 5.73, 5.82, 6.2, 6.38, 5.89, 6.62, 7.19, 6.73, 7.34, 6.55, 7.18, 7.59, 6.3, 7.19, 6.94, 6.26, 6.21, 6.72, 6.63, 6.22, 6.42, 6.92, 6.89, 6.11, 6.05, 6.1, 5.6, 6.22, 5.87, 5.62, 6.12, 6.05, 5.93, 4.95, 5.24, 4.77, 4.88, 4.54, 4.2, 4.37, 4.41, 3.94, 3.61, 4.18, 4.56, 4.5, 4.18, 4.7, 4.78, 5.52, 5.81, 5.13, 5.31, 5.23, 5.22, 5.57, 5.77, 5.37, 4.99, 3.98, 4.04, 3.83, 3.6, 2.95, 3.18, 3.16, 2.92, 3.04, 3.3, 2.96, 3.46, 3.32, 3.68, 4.02, 3.64, 3.21, 2.71, 3.04, 3.03, 2.62, 2.49, 2.49, 2.53, 1.95, 2.18, 2.41, 2.06, 1.49, 2.17, 2.65, 2.42, 2.63, 2.8, 3.35, 4.4, 4.16, 4.69, 4.46, 5.02, 5.07, 4.39, 4.39, 3.44, 3.31, 3.26, 3.56, 3.78, 3.97, 3.75, 3.93, 4.11, 4.22, 4.45, 4.72, 4.56, 4.69, 4.18, 3.93, 4.16, 4.05, 4.84, 5.3, 5.43, 5.67, 6.02, 6.07, 6.14, 6.07, 5.64, 5.74, 5.27, 5.69, 5.8, 5.75, 5.05, 4.89, 4.72, 5.39, 5.53, 6.98, 7.09, 7.25, 6.36, 6.54, 7.35, 6.73, 5.8, 4.73, 5.5, 4.75, 5.02, 5.32, 4.67, 6.8, 5.0, 5.97, 7.45, 8.38, 8.12, 9.57, 10.48, 13.11, 16.16, 17.98, 19.3, 21.88, 23.83, 24.52, 24.83, 25.78, 25.27, 26.11, 26.98, 26.45, 26.28, 27.02, 26.23, 26.52, 27.06, 26.47, 27.7, 27.44], [8.14, 7.38, 7.06, 6.84, 7.19, 7.03, 7.3, 7.07, 7.22, 7.5, 7.13, 6.71, 7.04, 6.02, 6.38, 6.84, 6.14, 5.59, 5.83, 6.13, 5.48, 5.21, 4.82, 4.76, 4.72, 3.86, 4.08, 3.78, 3.6, 4.33, 4.38, 4.55, 3.9, 3.6, 3.41, 3.35, 3.06, 2.29, 2.09, 1.92, 1.27, 1.09, 1.04, 0.96, 0.78, 0.25, 0.82, 0.93, 0.96, 1.02, 1.48, 1.83, 2.12, 2.32, 2.35, 1.96, 1.78, 2.05, 1.87, 1.64, 1.87, 2.27, 1.95, 2.08, 2.12, 2.21, 2.37, 2.38, 2.85, 3.31, 3.46, 3.39, 3.64, 4.11, 4.52, 4.98, 5.05, 5.21, 5.5, 5.64, 5.77, 6.04, 6.24, 7.52, 7.01, 7.29, 7.3, 7.5, 8.27, 8.24, 7.45, 8.57, 8.38, 7.71, 8.52, 8.83, 8.68, 8.97, 9.69, 8.84, 9.82, 9.83, 8.49, 9.34, 8.39, 9.13, 9.02, 8.22, 8.43, 8.57, 8.34, 8.27, 8.01, 8.27, 8.12, 8.23, 8.09, 7.92, 8.45, 8.11, 8.1, 7.63, 7.59, 8.34, 8.52, 8.3, 8.05, 8.35, 7.81, 8.44, 7.8, 7.17, 8.01, 7.91, 7.27, 7.46, 8.56, 7.63, 7.79, 8.18, 8.3, 7.2, 6.99, 6.82, 7.11, 6.61, 6.55, 5.95, 5.83, 5.29, 5.75, 6.18, 6.79, 6.09, 7.12, 7.27, 7.14, 6.71, 6.12, 6.59, 5.57, 4.86, 4.29, 3.94, 3.47, 3.76, 3.67, 3.46, 3.64, 3.85, 3.76, 3.71, 4.38, 4.16, 4.39, 4.72, 5.02, 4.87, 5.18, 5.5, 5.93, 6.61, 6.61, 6.44, 7.9, 8.22, 8.21, 8.86, 9.39, 10.25, 12.45, 14.83, 15.43, 17.41, 19.31, 19.95, 21.23, 21.78, 21.62, 21.06, 22.34, 22.84, 23.48, 23.92, 24.58, 25.31, 24.62, 25.42, 25.67, 25.91, 26.86, 25.81, 25.06, 25.42, 27.2, 24.92, 24.41, 25.47, 26.41, 26.98, 22.86, 26.44, 21.47, 21.77, 20.91, 22.42, 24.08, 25.48, 26.16, 25.89, 25.39, 24.69, 26.98, 25.33, 26.11, 25.94, 26.69, 25.61, 26.34, 27.0, 24.97, 25.64, 24.58, 23.41, 21.77, 21.75, 21.81, 21.36, 19.72, 19.94, 21.56, 22.03, 19.41, 21.03, 22.28, 22.14, 22.88, 22.28, 24.28, 22.7, 25.36, 24.03, 23.83, 26.16, 25.31, 24.98, 24.92, 25.59, 25.48, 25.55, 25.48, 24.8, 25.39, 26.7, 26.89, 25.95, 26.78, 27.27, 27.11, 26.86, 27.19, 27.11, 27.52, 25.39, 27.62, 25.61, 27.09, 26.84, 26.8, 25.7, 27.03, 26.64, 26.05, 25.47, 25.41, 25.77, 24.75, 24.22, 24.45, 23.77, 21.48, 23.31, 23.42, 23.11, 21.53, 21.86, 21.17, 17.83, 17.14, 18.56, 17.64, 15.13, 13.44, 13.98, 12.34, 10.44, 9.45, 9.66, 8.52, 7.6, 8.15, 8.16, 5.98, 5.77, 6.61, 5.94, 6.02, 6.02, 6.22, 6.1, 6.55, 6.38, 7.04, 6.36, 6.79, 7.64, 7.76, 7.32, 7.84, 7.11, 7.91, 7.81, 7.82, 7.28, 7.24, 6.97, 6.75, 6.64, 7.02, 5.9, 5.83, 6.11, 5.55, 4.9, 5.05, 5.29, 4.34, 4.21, 5.15, 5.23, 4.66, 5.4, 6.47, 5.7, 5.91, 6.18, 6.82, 6.14, 5.82, 6.84, 7.27, 6.79, 6.5, 7.14, 7.21, 7.58, 7.56, 6.73, 7.54, 7.83, 7.15, 6.49, 7.58, 7.32, 7.11, 7.38, 7.33, 7.8, 6.71, 8.01, 7.13, 6.78, 7.59, 6.92, 6.41, 7.28, 7.58, 6.9, 6.48, 5.57, 5.16, 5.73, 5.05, 5.02, 5.08, 5.42, 4.45, 4.26, 4.9, 5.57, 5.49, 4.72, 6.01, 5.66, 6.08, 6.23, 5.81, 5.73, 6.08, 5.82, 6.04, 6.04, 5.65, 6.12, 4.71, 4.5, 4.4, 3.98, 3.57, 3.84, 3.72, 3.37, 3.85, 3.52, 3.66, 3.59, 3.88, 4.19, 3.87, 3.76, 3.12, 2.88, 3.04, 3.18, 2.55, 2.42, 2.9, 2.53, 2.11, 2.17, 2.33, 2.29, 2.11, 2.42, 2.58, 2.68, 2.93, 2.95, 3.57, 4.09, 4.27, 4.83, 4.48, 6.03, 6.13, 4.77, 5.6, 3.92, 4.21, 3.31, 4.0, 4.45, 4.32, 3.66, 4.38, 4.72, 4.04, 4.38, 4.96, 4.87, 4.66, 4.7, 4.82, 4.74, 4.88, 5.5, 6.49, 6.57, 6.7, 6.97, 6.63, 7.04, 7.49, 6.66, 6.16, 5.54, 6.28, 5.65, 5.36, 4.98, 4.59, 4.34, 5.12, 5.58, 6.55, 6.72, 7.31, 6.81, 6.12, 6.44, 5.48, 6.31, 4.39, 3.96, 4.91, 4.15, 5.11, 4.51, 5.14, 5.78, 5.59, 6.13, 7.6, 7.18, 8.51, 9.16, 11.51, 13.8, 16.2, 17.67, 19.12, 21.41, 21.19, 22.19, 23.94, 24.25, 24.69, 24.39, 25.22, 24.67, 25.5, 24.44, 25.02, 25.69, 25.11, 27.2, 26.94], [7.16, 7.02, 6.7, 6.29, 6.84, 7.27, 6.71, 6.61, 7.45, 7.11, 6.76, 7.07, 7.46, 6.2, 5.68, 6.62, 6.23, 5.52, 5.54, 6.24, 5.64, 4.86, 4.88, 4.48, 4.46, 4.18, 4.2, 3.96, 3.59, 4.02, 4.38, 4.36, 3.52, 3.64, 3.16, 3.28, 3.19, 2.31, 1.98, 1.87, 1.46, 1.23, 1.02, 0.96, 0.9, 0.78, 0.25, 0.78, 1.08, 0.95, 1.16, 1.66, 1.93, 1.82, 1.96, 1.86, 1.43, 1.7, 1.95, 1.51, 1.73, 1.82, 1.96, 1.81, 2.12, 2.34, 1.99, 2.66, 3.19, 2.65, 3.16, 3.68, 3.39, 3.87, 4.33, 5.0, 4.84, 4.6, 5.45, 5.51, 5.64, 5.22, 5.71, 6.78, 6.95, 6.63, 6.72, 7.33, 7.26, 7.09, 6.56, 7.8, 7.76, 6.82, 7.99, 8.38, 7.85, 7.44, 9.64, 8.66, 10.08, 9.23, 8.02, 8.2, 6.92, 7.94, 7.93, 6.95, 6.98, 7.76, 7.5, 6.68, 6.71, 7.32, 7.15, 6.7, 6.57, 6.37, 6.91, 6.52, 6.44, 6.42, 6.57, 7.54, 7.59, 7.83, 6.6, 6.89, 7.17, 7.22, 6.14, 6.33, 7.4, 6.8, 6.27, 6.94, 7.78, 6.54, 6.34, 7.84, 7.86, 6.54, 6.96, 6.51, 6.97, 6.36, 6.61, 5.81, 5.79, 5.04, 5.82, 5.7, 6.32, 6.27, 6.78, 7.16, 7.02, 6.79, 6.18, 6.53, 5.9, 4.95, 4.79, 4.04, 4.0, 3.88, 3.83, 3.69, 4.15, 4.27, 4.11, 3.44, 4.81, 4.44, 4.1, 4.63, 4.96, 4.62, 4.02, 5.03, 5.21, 5.41, 5.88, 6.27, 6.86, 6.83, 7.33, 7.73, 9.77, 9.77, 12.15, 13.73, 16.33, 18.48, 21.59, 19.73, 23.19, 23.59, 21.98, 22.27, 24.38, 25.09, 24.12, 25.27, 26.83, 26.73, 24.8, 28.23, 27.92, 27.53, 28.31, 27.66, 28.72, 27.22, 27.75, 26.2, 24.8, 27.11, 26.95, 27.75, 23.98, 26.14, 21.16, 20.44, 18.81, 21.41, 23.38, 25.69, 26.56, 26.42, 27.09, 27.12, 28.44, 27.78, 27.09, 27.14, 28.19, 27.47, 27.11, 28.33, 26.88, 27.05, 24.47, 22.97, 21.61, 23.08, 23.83, 23.59, 21.67, 22.19, 21.91, 22.83, 20.31, 20.7, 24.77, 23.69, 22.3, 22.7, 23.88, 24.38, 26.91, 26.64, 26.27, 27.2, 26.66, 27.45, 27.12, 27.5, 27.95, 27.36, 27.36, 27.58, 27.11, 28.61, 28.06, 28.17, 29.09, 28.38, 28.5, 28.31, 27.61, 29.23, 28.48, 27.53, 28.81, 27.66, 28.39, 28.31, 27.97, 28.31, 28.27, 28.59, 27.89, 28.19, 27.42, 26.06, 26.14, 26.45, 26.3, 25.94, 23.3, 25.8, 25.06, 22.0, 23.23, 22.05, 20.06, 17.84, 18.77, 17.59, 16.12, 16.31, 13.84, 13.73, 11.52, 9.93, 8.96, 8.53, 7.93, 6.38, 7.39, 6.58, 5.62, 5.11, 5.64, 5.44, 5.31, 5.81, 5.92, 5.46, 5.64, 5.77, 6.09, 5.6, 6.04, 7.17, 6.26, 6.41, 7.18, 6.39, 7.06, 7.65, 7.05, 7.31, 6.36, 6.19, 6.36, 6.55, 5.72, 5.12, 5.48, 5.11, 4.38, 4.45, 5.11, 4.16, 3.88, 4.45, 3.75, 4.61, 4.05, 4.7, 5.35, 5.66, 4.99, 5.05, 5.3, 6.51, 5.84, 5.6, 6.29, 6.57, 6.39, 6.87, 6.66, 7.02, 6.69, 6.26, 6.07, 6.62, 6.3, 5.64, 6.18, 6.27, 5.81, 5.65, 6.01, 6.27, 6.07, 5.7, 6.31, 5.66, 5.56, 5.86, 6.21, 6.03, 5.52, 5.31, 5.27, 4.95, 5.21, 4.83, 3.96, 4.0, 4.49, 4.49, 4.26, 3.97, 4.65, 5.02, 4.52, 4.27, 4.87, 5.02, 5.71, 6.16, 5.62, 5.72, 5.77, 5.11, 5.62, 5.86, 5.27, 4.81, 5.01, 4.7, 3.97, 3.74, 3.15, 3.53, 3.47, 3.47, 3.67, 3.61, 3.47, 3.72, 3.92, 4.23, 4.43, 4.36, 3.65, 3.27, 3.21, 3.21, 2.97, 2.42, 2.55, 2.87, 2.29, 2.36, 2.29, 2.61, 2.1, 2.15, 2.55, 2.65, 2.59, 2.77, 3.83, 4.29, 4.36, 4.04, 4.75, 5.2, 4.87, 4.39, 4.32, 3.73, 3.09, 3.35, 3.63, 3.63, 3.71, 4.06, 3.96, 4.09, 4.41, 4.52, 4.48, 4.68, 4.37, 5.04, 4.59, 4.3, 4.88, 5.1, 5.35, 5.64, 5.98, 6.68, 6.48, 6.66, 7.17, 6.05, 6.05, 5.44, 5.78, 5.79, 5.89, 4.8, 5.38, 5.34, 5.25, 5.96, 6.87, 6.97, 7.45, 6.41, 6.46, 5.86, 6.41, 5.53, 5.64, 4.33, 5.27, 4.43, 6.2, 4.73, 5.25, 5.85, 7.18, 6.41, 7.33, 7.85, 8.26, 9.56, 11.72, 14.0, 15.83, 18.05, 20.22, 22.14, 23.86, 23.94, 25.03, 25.28, 25.91, 26.44, 26.33, 26.48, 26.19, 26.89, 26.8, 27.66, 27.17, 28.05, 27.39], [8.31, 6.47, 6.71, 6.31, 6.57, 7.29, 6.74, 6.64, 7.21, 7.3, 6.75, 6.95, 7.08, 6.18, 5.83, 6.95, 6.11, 5.41, 5.59, 5.79, 5.34, 4.82, 4.8, 4.15, 4.6, 4.07, 4.45, 3.83, 3.63, 4.24, 4.53, 4.18, 3.51, 3.27, 3.03, 3.27, 3.05, 2.23, 1.94, 1.82, 1.57, 1.5, 1.12, 0.88, 0.89, 0.87, 0.78, 0.25, 0.81, 1.01, 0.92, 1.52, 1.67, 1.67, 1.91, 1.67, 1.24, 1.84, 1.58, 1.38, 1.96, 1.93, 1.73, 1.72, 2.01, 2.16, 2.06, 2.36, 2.82, 2.83, 2.84, 3.53, 3.08, 4.16, 4.0, 4.9, 4.97, 4.64, 5.02, 5.44, 5.85, 5.2, 5.71, 6.49, 7.22, 7.07, 6.68, 7.05, 7.99, 7.66, 6.96, 7.72, 7.66, 7.08, 7.68, 8.6, 7.76, 7.93, 8.77, 8.01, 8.43, 8.61, 8.05, 8.19, 7.68, 8.17, 8.02, 7.94, 7.44, 7.83, 7.42, 7.29, 7.08, 7.14, 7.17, 6.52, 6.7, 7.25, 6.58, 7.14, 6.32, 7.19, 6.96, 7.52, 7.45, 7.78, 7.54, 7.36, 7.05, 7.62, 7.04, 6.72, 7.6, 7.2, 6.92, 7.11, 7.56, 6.7, 6.21, 7.66, 7.64, 7.04, 7.29, 7.12, 6.89, 6.59, 6.23, 5.57, 5.91, 5.64, 5.67, 6.11, 6.12, 6.57, 6.84, 7.28, 6.64, 6.77, 6.43, 6.2, 5.68, 4.43, 5.21, 3.97, 4.28, 4.02, 4.27, 3.89, 3.91, 3.7, 3.37, 4.19, 4.08, 3.69, 3.96, 4.05, 4.14, 3.78, 4.5, 4.86, 4.56, 4.94, 5.59, 5.5, 5.84, 6.2, 7.18, 7.52, 8.57, 8.95, 10.51, 12.96, 14.8, 16.86, 19.25, 18.88, 22.03, 22.69, 19.84, 20.2, 22.53, 24.36, 22.8, 25.34, 25.2, 25.41, 24.77, 26.75, 27.64, 27.45, 27.28, 27.59, 26.39, 27.12, 25.2, 25.27, 24.12, 26.28, 26.45, 27.14, 23.3, 26.2, 20.22, 20.27, 20.69, 22.11, 23.36, 24.61, 23.7, 26.05, 25.19, 26.36, 28.56, 27.0, 26.84, 26.73, 25.05, 27.3, 25.59, 26.64, 26.48, 25.83, 26.09, 23.92, 21.03, 21.83, 21.97, 21.25, 20.53, 19.97, 19.81, 21.61, 19.73, 20.28, 22.02, 22.34, 22.16, 21.11, 21.88, 22.84, 25.78, 27.3, 23.92, 25.41, 26.92, 26.67, 24.0, 26.72, 27.92, 26.64, 27.42, 26.69, 27.69, 28.0, 27.22, 27.98, 28.05, 27.44, 28.09, 27.5, 28.2, 28.73, 27.73, 27.3, 28.38, 27.94, 28.25, 27.89, 28.11, 26.52, 28.02, 28.03, 26.8, 26.44, 26.36, 26.34, 24.53, 24.53, 25.58, 23.11, 20.42, 23.8, 23.3, 20.95, 20.52, 20.59, 17.64, 17.5, 17.5, 17.84, 15.48, 14.69, 12.55, 12.82, 11.62, 9.82, 9.74, 8.5, 7.78, 7.28, 6.95, 6.52, 5.47, 5.82, 5.33, 6.26, 5.52, 6.22, 6.45, 6.07, 6.24, 6.55, 6.87, 6.07, 6.24, 6.97, 7.05, 6.71, 7.12, 6.97, 7.24, 7.06, 7.11, 6.93, 6.64, 6.57, 5.73, 6.1, 5.78, 5.43, 5.07, 5.11, 4.59, 4.28, 4.39, 4.24, 3.77, 3.95, 4.29, 4.57, 4.09, 4.98, 4.94, 6.02, 5.28, 5.09, 5.53, 6.72, 5.96, 5.66, 6.5, 7.22, 6.3, 6.72, 6.26, 6.88, 7.18, 6.83, 6.56, 6.77, 5.98, 6.04, 6.43, 6.47, 5.57, 5.81, 5.99, 6.17, 6.06, 5.91, 5.95, 5.72, 5.74, 5.93, 5.67, 6.57, 6.18, 5.82, 5.09, 5.2, 4.87, 5.3, 4.28, 4.24, 4.75, 4.61, 4.09, 4.11, 4.58, 4.85, 4.72, 4.4, 4.66, 4.5, 5.68, 5.77, 5.1, 5.63, 5.15, 5.21, 5.39, 5.6, 5.54, 5.52, 4.09, 4.34, 3.87, 3.66, 3.28, 3.33, 3.9, 3.28, 3.4, 3.58, 3.59, 3.79, 3.89, 4.3, 4.34, 4.08, 3.79, 3.32, 3.24, 3.72, 3.08, 2.73, 2.56, 2.73, 2.38, 2.35, 2.43, 2.34, 1.68, 2.27, 2.46, 2.67, 2.34, 2.46, 3.09, 3.94, 3.8, 3.47, 4.85, 5.21, 5.05, 4.14, 3.99, 3.31, 3.34, 3.41, 3.49, 3.91, 3.93, 4.2, 3.9, 4.08, 4.34, 4.46, 4.92, 4.69, 4.88, 4.77, 4.25, 3.93, 4.82, 5.36, 5.87, 6.15, 6.54, 6.95, 6.79, 6.92, 6.58, 5.96, 5.73, 5.28, 5.59, 5.62, 5.29, 4.87, 4.93, 4.9, 5.46, 6.2, 7.34, 7.46, 7.97, 6.37, 6.89, 7.14, 6.96, 6.4, 6.66, 5.61, 5.61, 5.77, 5.83, 7.68, 5.74, 5.97, 7.57, 7.04, 8.21, 8.23, 9.35, 9.59, 14.11, 15.3, 17.2, 20.03, 22.38, 24.28, 24.98, 25.58, 26.27, 26.47, 26.69, 27.72, 27.08, 27.33, 27.5, 26.95, 26.78, 27.33, 27.02, 27.53, 27.36], [9.2, 7.92, 7.85, 8.3, 7.81, 8.0, 8.16, 7.66, 8.45, 8.25, 7.98, 7.79, 8.03, 7.17, 7.53, 7.4, 7.3, 6.06, 7.1, 7.23, 6.59, 6.15, 5.6, 5.68, 5.43, 5.14, 5.14, 4.73, 4.22, 5.3, 4.98, 5.29, 4.4, 4.56, 3.81, 4.26, 3.76, 2.99, 2.43, 2.52, 1.8, 1.89, 1.61, 1.24, 1.05, 0.98, 0.92, 0.79, 0.25, 0.79, 1.75, 1.74, 2.11, 2.24, 2.71, 2.29, 1.68, 2.07, 2.04, 2.1, 1.94, 2.33, 2.17, 2.01, 2.21, 2.58, 2.55, 2.69, 3.31, 3.37, 3.68, 3.76, 4.14, 4.87, 5.36, 5.65, 5.66, 6.01, 5.97, 6.68, 6.45, 6.68, 7.09, 8.4, 8.69, 7.89, 7.75, 8.96, 8.88, 8.75, 8.25, 9.37, 8.95, 8.18, 9.88, 9.86, 9.02, 10.22, 11.2, 9.76, 10.23, 10.48, 9.31, 9.02, 8.79, 9.83, 9.38, 8.59, 9.25, 9.45, 9.51, 9.49, 8.92, 8.98, 9.03, 9.39, 9.38, 9.21, 8.88, 8.7, 8.05, 8.7, 7.95, 9.07, 8.59, 9.15, 8.71, 8.91, 8.79, 9.05, 8.26, 7.33, 8.87, 8.51, 7.96, 8.26, 9.19, 8.19, 7.1, 9.07, 9.98, 8.22, 8.09, 7.39, 7.67, 7.18, 7.11, 7.22, 6.62, 5.89, 6.3, 7.14, 7.29, 7.09, 7.84, 8.16, 7.88, 8.32, 7.02, 7.52, 7.04, 6.34, 5.7, 4.95, 4.96, 5.39, 4.82, 3.89, 4.84, 4.71, 3.91, 4.51, 5.32, 4.92, 4.27, 5.49, 5.41, 4.53, 5.46, 6.47, 5.77, 6.34, 6.96, 7.17, 7.93, 9.24, 9.05, 9.73, 9.8, 11.09, 13.53, 14.95, 16.3, 17.62, 20.77, 19.62, 22.12, 24.12, 20.95, 21.14, 23.16, 23.36, 22.41, 23.78, 24.17, 25.27, 24.52, 25.67, 25.81, 26.81, 26.53, 26.53, 25.58, 27.44, 25.53, 25.22, 23.7, 25.94, 25.81, 28.14, 24.23, 27.98, 19.88, 19.64, 21.09, 22.98, 24.69, 27.08, 25.53, 26.91, 26.72, 24.59, 27.0, 26.67, 26.42, 26.83, 27.36, 27.33, 27.41, 27.08, 27.44, 26.22, 25.89, 23.3, 21.5, 20.16, 22.3, 20.97, 21.61, 21.67, 20.41, 22.42, 19.44, 19.56, 22.05, 23.77, 22.91, 22.28, 25.05, 22.97, 26.8, 24.31, 24.02, 26.48, 26.53, 24.11, 26.2, 26.66, 25.92, 26.19, 26.64, 25.83, 26.94, 26.56, 27.61, 27.67, 26.97, 27.44, 27.41, 26.56, 27.66, 27.52, 26.75, 26.19, 27.33, 26.36, 26.81, 27.42, 27.42, 25.42, 27.56, 28.08, 27.0, 24.83, 25.89, 25.23, 23.59, 24.77, 25.31, 23.89, 20.7, 25.23, 24.59, 22.08, 20.84, 22.19, 22.16, 18.44, 18.78, 21.09, 17.34, 15.79, 14.75, 15.13, 12.7, 10.34, 10.85, 10.51, 9.39, 9.06, 9.42, 9.33, 6.53, 7.21, 6.77, 6.83, 6.74, 6.54, 7.04, 6.8, 6.76, 7.43, 7.8, 7.34, 7.38, 8.16, 8.27, 8.39, 8.95, 8.34, 9.29, 8.92, 9.05, 8.9, 8.2, 7.82, 7.41, 7.34, 7.58, 6.58, 7.01, 6.46, 5.88, 5.49, 6.71, 5.74, 4.59, 4.96, 5.21, 5.11, 5.52, 5.39, 5.94, 6.21, 6.59, 6.85, 7.1, 7.27, 8.2, 7.41, 8.84, 8.62, 8.49, 9.25, 8.16, 8.77, 8.79, 8.54, 9.23, 8.93, 8.03, 8.65, 9.02, 8.49, 8.23, 8.73, 8.38, 8.34, 7.27, 7.46, 7.12, 7.06, 8.17, 7.19, 7.34, 7.57, 8.11, 7.59, 6.06, 5.96, 5.43, 6.77, 5.86, 4.98, 5.41, 5.93, 5.02, 4.71, 5.67, 6.02, 6.09, 5.43, 6.16, 6.32, 7.45, 7.32, 6.67, 6.77, 6.83, 7.01, 6.81, 8.16, 7.27, 6.49, 5.57, 5.07, 4.58, 4.04, 3.68, 3.75, 3.94, 3.71, 4.2, 4.62, 4.09, 4.03, 4.95, 5.54, 4.98, 5.46, 4.47, 3.61, 3.88, 3.8, 3.93, 2.79, 3.17, 3.16, 2.53, 2.7, 2.53, 2.48, 2.24, 2.52, 2.7, 3.17, 2.95, 3.27, 3.69, 4.27, 4.52, 4.39, 5.07, 5.7, 6.23, 4.56, 5.38, 3.87, 3.55, 3.65, 4.03, 4.51, 4.54, 4.27, 4.96, 5.36, 5.13, 5.37, 6.15, 6.52, 5.67, 5.49, 5.24, 4.84, 5.53, 6.26, 6.96, 7.14, 7.1, 7.32, 7.48, 7.86, 7.98, 7.41, 6.85, 6.63, 7.05, 7.27, 6.68, 6.38, 6.14, 6.12, 6.5, 7.32, 8.2, 8.34, 8.51, 8.62, 7.47, 8.78, 7.81, 7.79, 6.62, 5.86, 5.24, 6.21, 5.57, 4.64, 5.77, 5.95, 5.54, 5.74, 7.32, 7.7, 8.91, 10.4, 12.96, 14.62, 16.72, 20.31, 21.69, 22.42, 23.52, 24.34, 25.2, 24.91, 25.97, 26.06, 26.52, 25.47, 25.61, 25.86, 26.67, 27.23, 26.0, 26.64, 26.92], [9.32, 8.46, 8.63, 8.59, 8.99, 9.59, 8.66, 8.31, 9.45, 8.95, 9.18, 8.2, 8.67, 8.45, 8.1, 8.68, 8.09, 7.18, 7.9, 8.25, 7.22, 7.04, 6.86, 6.99, 6.37, 5.88, 6.22, 5.51, 5.17, 6.01, 6.04, 6.34, 5.09, 5.88, 5.2, 5.11, 4.02, 3.73, 2.95, 2.77, 2.15, 2.07, 2.01, 1.7, 1.61, 1.1, 1.21, 0.99, 0.79, 0.25, 0.83, 1.34, 1.84, 2.35, 2.49, 1.9, 1.76, 2.39, 2.48, 2.27, 2.29, 2.58, 2.62, 2.89, 3.04, 3.09, 3.52, 3.54, 4.11, 4.18, 4.99, 4.51, 4.85, 5.57, 6.91, 6.75, 6.75, 6.56, 7.26, 7.25, 7.43, 7.5, 7.78, 9.67, 8.71, 8.74, 8.79, 9.29, 9.05, 9.43, 8.8, 9.96, 9.72, 9.13, 9.81, 10.72, 9.43, 9.73, 11.08, 10.23, 11.91, 11.21, 9.49, 10.35, 9.85, 9.84, 10.34, 9.63, 9.08, 9.48, 10.2, 9.52, 9.14, 9.28, 8.9, 8.9, 8.1, 8.89, 8.94, 8.77, 10.02, 9.19, 8.8, 9.76, 10.16, 9.96, 9.57, 10.04, 9.49, 9.72, 9.42, 8.91, 9.52, 9.0, 9.1, 9.06, 9.48, 9.05, 8.6, 10.37, 10.48, 8.91, 8.84, 8.6, 8.8, 8.36, 7.78, 7.51, 7.48, 7.44, 7.88, 7.57, 8.61, 8.09, 9.06, 8.91, 8.6, 8.54, 8.0, 8.83, 7.8, 6.53, 5.84, 5.07, 4.68, 5.04, 4.77, 4.38, 5.28, 5.08, 4.68, 4.84, 5.9, 4.91, 5.7, 5.98, 6.36, 6.25, 6.23, 6.89, 7.36, 7.64, 8.27, 8.16, 9.35, 9.65, 9.58, 10.89, 11.12, 11.16, 13.66, 13.89, 15.83, 16.45, 19.11, 20.48, 23.38, 21.5, 22.78, 24.42, 23.62, 24.12, 25.06, 26.16, 24.16, 25.64, 25.88, 26.22, 26.0, 25.88, 27.48, 24.08, 26.19, 27.31, 26.95, 26.05, 25.59, 26.03, 27.16, 27.69, 24.92, 27.33, 23.03, 21.86, 21.44, 20.98, 23.81, 26.17, 26.16, 26.64, 25.19, 25.8, 26.5, 25.88, 26.58, 26.39, 27.84, 26.84, 27.5, 28.11, 26.47, 27.0, 25.75, 24.69, 23.95, 23.94, 24.19, 21.67, 22.86, 23.72, 22.14, 24.09, 22.23, 22.67, 24.44, 25.2, 24.11, 23.5, 24.7, 25.31, 26.19, 25.89, 26.56, 27.36, 26.23, 26.78, 27.34, 26.39, 25.98, 25.84, 26.94, 26.78, 26.31, 27.95, 27.62, 26.83, 27.83, 27.88, 27.55, 27.73, 27.47, 27.17, 27.3, 25.95, 27.47, 26.25, 27.62, 27.59, 25.94, 25.5, 27.05, 28.12, 26.97, 26.27, 26.58, 25.53, 25.52, 24.3, 25.78, 26.41, 24.33, 25.08, 25.61, 24.11, 23.27, 23.17, 22.38, 20.75, 20.97, 20.42, 19.0, 17.75, 15.29, 15.57, 13.73, 11.55, 11.43, 12.16, 10.41, 9.08, 9.27, 9.87, 7.25, 7.21, 8.55, 7.32, 7.97, 7.62, 7.85, 7.56, 8.12, 8.12, 8.77, 7.82, 8.23, 8.86, 8.81, 8.38, 9.26, 9.07, 9.04, 9.17, 9.12, 9.12, 8.51, 8.56, 8.09, 7.92, 8.34, 6.77, 7.18, 7.25, 6.58, 6.16, 5.94, 5.71, 5.16, 5.62, 5.58, 5.72, 5.68, 6.42, 6.5, 6.46, 6.29, 6.99, 7.59, 7.5, 7.32, 7.62, 7.84, 7.92, 7.42, 7.77, 8.66, 9.1, 9.02, 7.69, 8.3, 9.03, 9.15, 8.34, 8.38, 8.89, 8.45, 9.04, 7.65, 8.64, 7.84, 8.87, 9.03, 8.06, 9.11, 8.18, 8.24, 8.21, 8.4, 8.3, 8.38, 6.5, 6.86, 6.89, 6.11, 5.58, 6.91, 6.71, 5.99, 6.16, 6.25, 6.97, 6.56, 7.01, 7.62, 6.7, 8.16, 8.21, 8.05, 7.65, 7.9, 7.03, 8.19, 7.44, 7.41, 7.39, 6.61, 6.0, 5.81, 4.91, 4.29, 5.09, 5.14, 4.65, 4.58, 5.38, 5.36, 5.05, 5.41, 5.7, 5.8, 5.82, 4.68, 4.06, 4.38, 4.34, 3.75, 3.87, 4.23, 3.4, 3.03, 3.07, 3.08, 2.81, 2.53, 2.8, 2.93, 3.05, 3.0, 3.19, 4.29, 5.13, 5.56, 4.97, 5.64, 7.35, 6.77, 5.72, 6.69, 4.59, 4.7, 4.02, 5.39, 5.72, 5.93, 4.73, 5.72, 5.82, 5.54, 6.24, 6.66, 6.49, 5.69, 6.36, 6.03, 6.09, 6.69, 6.83, 7.7, 7.78, 8.14, 9.19, 8.88, 9.1, 9.16, 8.7, 7.7, 7.86, 7.96, 7.1, 7.29, 6.44, 6.44, 6.07, 6.51, 7.24, 8.22, 8.09, 8.38, 8.36, 7.02, 7.44, 8.91, 7.32, 5.74, 5.49, 6.55, 7.01, 6.11, 5.57, 6.52, 7.36, 6.66, 7.16, 8.26, 8.06, 9.8, 11.5, 12.41, 13.08, 15.19, 18.59, 19.11, 20.75, 21.44, 21.2, 22.89, 23.02, 24.17, 24.95, 24.59, 23.34, 24.38, 24.38, 24.34, 25.36, 25.5, 26.58, 26.61], [8.65, 9.02, 9.1, 8.61, 9.77, 9.63, 9.41, 8.84, 10.66, 9.95, 8.97, 10.16, 10.57, 8.5, 9.09, 9.94, 8.2, 7.53, 8.56, 9.41, 8.28, 7.78, 7.59, 6.85, 7.34, 6.3, 7.16, 5.88, 5.58, 6.91, 6.98, 7.56, 5.71, 6.12, 5.14, 5.59, 4.77, 3.97, 3.08, 3.02, 2.54, 2.31, 2.26, 2.15, 1.85, 1.6, 1.54, 1.11, 1.44, 0.86, 0.25, 0.89, 1.27, 2.86, 3.36, 2.0, 1.34, 2.52, 2.42, 1.63, 2.46, 3.21, 2.53, 3.12, 3.21, 3.41, 3.49, 4.09, 4.56, 4.39, 5.21, 5.13, 5.15, 6.03, 7.72, 7.66, 7.29, 6.89, 8.48, 7.66, 7.61, 8.47, 8.02, 9.04, 10.1, 9.09, 9.7, 10.24, 10.07, 9.51, 9.46, 10.86, 10.66, 9.61, 10.29, 11.63, 10.15, 10.15, 11.87, 12.38, 13.2, 11.99, 10.38, 10.77, 10.08, 9.78, 10.24, 9.1, 9.98, 9.98, 9.09, 9.52, 8.82, 9.19, 8.69, 8.52, 8.55, 8.22, 7.9, 8.48, 7.9, 8.77, 8.42, 9.1, 9.8, 10.38, 8.88, 8.66, 9.59, 9.28, 8.15, 8.61, 10.02, 8.96, 8.48, 9.14, 9.95, 9.05, 8.48, 10.48, 10.9, 9.24, 9.76, 9.38, 9.04, 9.5, 9.36, 9.41, 8.56, 7.76, 8.74, 8.38, 8.96, 8.72, 9.77, 10.39, 9.7, 9.02, 9.8, 9.9, 9.31, 7.31, 7.89, 5.64, 5.66, 6.23, 6.02, 4.97, 6.88, 6.16, 6.02, 4.97, 6.63, 5.7, 5.29, 5.72, 6.06, 5.61, 5.52, 6.7, 6.57, 6.09, 7.11, 7.18, 7.65, 7.27, 9.16, 9.46, 11.67, 11.75, 13.29, 15.7, 17.5, 18.08, 20.09, 19.73, 23.03, 23.81, 21.97, 23.03, 25.81, 26.02, 25.89, 26.73, 28.11, 26.84, 26.38, 28.86, 27.66, 28.77, 28.11, 28.11, 28.31, 28.67, 27.22, 25.83, 24.2, 27.31, 27.09, 27.89, 24.72, 26.33, 21.77, 20.08, 19.12, 21.61, 21.12, 26.2, 24.14, 27.25, 26.17, 27.67, 28.44, 28.28, 28.02, 28.64, 28.12, 28.25, 27.84, 27.91, 26.38, 26.59, 25.52, 23.56, 21.73, 23.73, 23.39, 24.25, 23.77, 21.67, 22.36, 25.28, 21.39, 20.59, 24.84, 25.8, 22.39, 24.08, 25.42, 25.64, 27.72, 27.78, 27.5, 27.86, 28.05, 28.44, 27.84, 28.48, 28.5, 28.52, 29.3, 28.98, 28.94, 29.11, 29.11, 28.31, 29.44, 29.39, 28.84, 28.7, 29.11, 28.66, 29.19, 28.27, 28.31, 27.94, 28.86, 28.64, 28.67, 28.16, 29.23, 29.64, 28.03, 28.98, 28.36, 27.3, 26.77, 27.86, 28.0, 25.61, 23.73, 26.97, 26.7, 23.08, 23.23, 23.75, 21.52, 19.34, 21.19, 19.52, 17.12, 17.97, 15.48, 15.59, 14.59, 12.34, 10.9, 11.52, 10.85, 9.0, 8.7, 7.68, 7.04, 7.18, 7.47, 7.48, 6.83, 8.6, 8.16, 7.05, 8.0, 8.63, 8.74, 7.62, 8.73, 9.05, 8.7, 9.3, 9.57, 8.88, 9.48, 10.13, 9.15, 9.29, 9.04, 8.98, 8.98, 9.18, 7.52, 7.77, 7.26, 7.21, 5.9, 6.41, 5.89, 5.27, 4.94, 5.47, 5.37, 5.16, 5.43, 5.32, 5.6, 6.12, 5.65, 6.07, 6.19, 8.12, 7.95, 6.59, 7.62, 8.41, 7.98, 8.45, 9.09, 8.67, 9.26, 8.42, 8.28, 8.81, 8.43, 7.29, 8.53, 8.67, 7.2, 7.29, 7.76, 7.03, 8.4, 7.07, 7.38, 6.61, 6.71, 7.75, 7.21, 8.09, 7.66, 7.45, 6.25, 6.3, 6.02, 6.26, 5.74, 5.23, 5.86, 6.25, 5.99, 5.91, 6.62, 7.62, 6.31, 6.92, 7.52, 6.78, 8.16, 8.35, 8.25, 8.13, 7.63, 6.75, 7.62, 7.1, 6.79, 6.48, 5.74, 5.55, 5.79, 4.78, 4.71, 4.62, 4.91, 4.7, 5.0, 5.13, 5.97, 5.86, 6.61, 6.66, 6.82, 6.55, 5.64, 4.93, 4.51, 4.78, 4.33, 4.34, 3.87, 4.32, 3.93, 3.45, 3.5, 3.49, 2.94, 2.9, 3.57, 3.61, 2.94, 3.41, 4.57, 4.88, 5.09, 4.83, 5.82, 6.29, 5.69, 5.17, 5.12, 4.23, 4.36, 4.38, 4.26, 4.7, 4.96, 5.16, 5.02, 5.38, 6.0, 6.04, 6.19, 7.07, 6.36, 8.2, 6.97, 5.87, 7.53, 7.61, 7.78, 8.74, 7.75, 9.09, 8.45, 10.06, 9.43, 8.52, 8.52, 7.21, 8.22, 8.27, 8.79, 7.49, 8.6, 8.02, 8.44, 9.02, 10.3, 10.19, 10.23, 9.45, 8.72, 9.72, 9.62, 9.02, 7.64, 6.91, 6.61, 7.4, 8.12, 6.79, 6.61, 7.11, 8.2, 7.69, 7.65, 9.03, 9.55, 10.98, 13.34, 17.19, 16.84, 19.11, 21.12, 23.09, 24.05, 23.69, 25.08, 25.84, 26.02, 26.44, 26.53, 26.78, 26.86, 26.67, 26.25, 27.08, 27.14, 27.02, 26.67], [11.57, 11.45, 11.27, 12.01, 11.84, 11.69, 11.75, 11.84, 12.23, 13.02, 12.26, 11.84, 11.81, 11.78, 11.63, 10.73, 11.56, 10.62, 11.1, 10.9, 11.35, 10.08, 9.47, 10.17, 9.69, 9.68, 10.36, 9.55, 9.6, 10.55, 9.98, 10.02, 8.69, 8.85, 8.07, 7.66, 7.55, 6.86, 5.09, 5.07, 5.21, 4.06, 3.15, 3.68, 4.0, 3.22, 2.76, 2.79, 2.31, 1.55, 0.84, 0.25, 0.92, 1.85, 2.73, 2.01, 2.53, 3.55, 3.52, 3.25, 4.12, 4.04, 4.13, 5.18, 6.25, 5.3, 4.79, 7.01, 7.32, 7.32, 8.12, 8.28, 8.07, 9.11, 9.7, 9.95, 10.53, 10.98, 10.93, 10.83, 11.43, 11.09, 11.05, 12.36, 11.98, 12.47, 12.45, 12.5, 12.8, 13.59, 13.11, 13.26, 13.64, 12.6, 13.09, 14.02, 13.38, 13.48, 13.83, 13.74, 13.74, 13.74, 12.77, 13.27, 12.89, 12.48, 12.57, 13.16, 12.77, 12.59, 11.8, 12.42, 11.34, 11.25, 11.96, 11.45, 10.59, 9.76, 9.71, 11.26, 10.38, 11.62, 11.63, 12.88, 13.93, 12.75, 13.09, 13.27, 12.9, 12.35, 12.92, 12.54, 13.28, 12.47, 13.31, 13.52, 12.65, 13.33, 13.1, 13.91, 13.87, 13.24, 12.65, 12.39, 13.23, 12.11, 12.29, 11.98, 11.59, 11.83, 12.23, 11.88, 12.98, 12.67, 12.53, 12.89, 12.62, 13.32, 12.02, 13.47, 12.66, 11.98, 10.71, 9.61, 8.5, 9.25, 8.26, 8.39, 9.27, 8.34, 8.13, 8.51, 9.38, 7.96, 8.3, 9.44, 8.35, 9.44, 9.21, 9.98, 8.11, 8.75, 11.84, 10.0, 8.87, 12.2, 12.21, 11.7, 12.83, 12.42, 15.35, 15.66, 17.41, 18.84, 21.22, 21.98, 22.14, 22.28, 22.42, 24.02, 24.16, 23.8, 24.73, 26.23, 24.78, 25.88, 26.91, 27.47, 26.72, 27.34, 26.36, 25.22, 26.95, 25.73, 27.03, 25.08, 24.5, 25.55, 27.08, 26.62, 22.62, 26.91, 21.0, 20.2, 21.5, 21.94, 22.94, 24.69, 24.39, 27.2, 25.27, 26.59, 27.69, 27.31, 27.84, 27.98, 27.77, 27.69, 27.98, 26.45, 25.92, 24.88, 25.0, 23.89, 22.81, 22.59, 22.73, 23.92, 24.45, 23.3, 21.75, 24.89, 23.42, 23.41, 25.02, 25.94, 25.5, 24.02, 26.47, 25.19, 26.78, 26.72, 27.12, 27.75, 26.36, 26.5, 27.38, 26.92, 27.11, 26.91, 28.2, 27.53, 27.41, 27.52, 28.11, 27.11, 28.45, 27.94, 28.33, 28.08, 27.66, 27.81, 27.98, 26.42, 27.7, 26.33, 27.36, 27.75, 25.55, 25.28, 27.55, 27.47, 25.52, 27.38, 27.3, 26.64, 25.12, 27.19, 26.62, 25.97, 22.47, 25.89, 27.56, 23.11, 24.7, 24.39, 22.31, 20.16, 23.78, 22.98, 19.14, 17.56, 18.41, 17.08, 15.34, 14.13, 13.61, 14.07, 13.38, 12.8, 12.95, 11.63, 10.8, 11.28, 11.81, 10.78, 12.22, 10.93, 11.31, 11.77, 11.26, 11.73, 12.38, 11.25, 11.26, 12.58, 11.74, 12.28, 12.4, 12.05, 12.73, 12.3, 12.58, 11.91, 11.4, 12.22, 11.27, 11.77, 11.99, 10.49, 10.18, 10.67, 9.66, 9.81, 9.49, 8.07, 8.8, 8.48, 7.34, 7.5, 6.85, 7.49, 7.18, 7.28, 8.12, 8.54, 8.84, 9.52, 10.39, 10.62, 10.05, 11.01, 11.95, 12.45, 11.25, 11.27, 11.53, 11.83, 10.75, 11.84, 12.01, 10.89, 11.67, 10.93, 11.58, 11.93, 8.62, 9.59, 8.69, 9.52, 9.17, 11.29, 10.81, 10.53, 10.57, 11.58, 11.76, 11.98, 9.38, 9.01, 8.55, 10.3, 8.45, 8.55, 9.56, 10.48, 10.77, 9.43, 9.16, 10.35, 11.24, 8.56, 10.34, 11.33, 11.4, 11.51, 11.57, 10.77, 10.17, 10.34, 9.57, 10.6, 10.63, 8.98, 9.52, 8.04, 8.87, 7.9, 8.41, 8.16, 8.09, 7.65, 7.86, 9.42, 8.57, 8.84, 9.37, 10.22, 9.49, 9.24, 8.42, 7.3, 8.04, 8.97, 7.47, 7.02, 7.68, 7.87, 6.25, 5.65, 6.38, 5.51, 4.68, 4.34, 5.53, 5.03, 3.86, 4.06, 4.79, 5.64, 6.46, 5.96, 5.68, 7.93, 6.67, 5.75, 6.8, 5.89, 6.58, 6.93, 7.12, 8.48, 8.27, 8.47, 8.85, 8.59, 9.47, 10.85, 11.05, 10.91, 10.02, 10.41, 9.63, 9.75, 10.49, 11.69, 12.13, 12.41, 11.89, 12.38, 13.36, 12.51, 13.87, 12.95, 12.22, 12.14, 12.45, 11.83, 12.09, 10.74, 11.49, 9.47, 10.22, 11.49, 12.43, 12.52, 11.76, 11.2, 10.62, 10.56, 10.7, 10.33, 9.91, 9.73, 9.03, 9.21, 8.59, 8.5, 9.26, 9.83, 8.9, 9.16, 9.42, 9.72, 10.06, 11.96, 13.25, 14.2, 15.44, 17.42, 20.23, 20.34, 22.14, 21.16, 21.8, 22.39, 22.19, 23.42, 22.84, 23.31, 23.44, 22.72, 23.83, 25.27, 25.03, 25.67, 25.94], [10.27, 9.75, 9.51, 9.23, 8.91, 9.66, 9.02, 9.41, 9.82, 9.73, 8.84, 9.19, 9.54, 8.09, 8.89, 8.95, 8.57, 8.01, 8.75, 9.23, 8.41, 7.66, 7.89, 8.21, 7.58, 7.39, 7.17, 6.88, 5.88, 7.32, 6.51, 6.84, 6.04, 7.02, 5.25, 6.4, 6.05, 4.66, 4.84, 5.23, 4.07, 4.06, 3.5, 3.35, 2.87, 2.78, 2.64, 2.15, 2.33, 2.18, 1.63, 0.83, 0.25, 0.8, 1.14, 1.31, 1.25, 1.51, 2.0, 2.33, 2.37, 2.88, 2.82, 3.22, 3.21, 3.39, 4.53, 4.15, 4.04, 4.51, 5.84, 5.07, 4.92, 6.25, 7.1, 6.78, 6.56, 6.52, 7.63, 6.89, 7.1, 6.98, 8.28, 9.05, 9.25, 8.62, 8.62, 9.92, 9.38, 8.62, 8.69, 10.12, 10.02, 8.51, 9.7, 11.22, 9.54, 9.8, 11.36, 11.66, 12.05, 11.83, 9.95, 9.0, 8.96, 9.41, 9.23, 8.31, 8.67, 9.59, 8.39, 9.36, 8.78, 8.23, 8.27, 7.93, 7.71, 8.41, 7.8, 7.75, 7.78, 8.01, 7.99, 9.16, 8.27, 9.46, 8.62, 8.39, 8.42, 8.13, 7.86, 7.88, 9.31, 7.98, 8.19, 8.38, 9.1, 7.82, 7.55, 9.77, 9.53, 8.38, 9.6, 8.16, 8.98, 9.16, 8.38, 9.17, 8.2, 7.8, 7.23, 7.86, 7.1, 7.91, 8.88, 9.13, 8.83, 8.37, 8.3, 8.59, 8.55, 7.46, 7.58, 6.13, 6.82, 7.39, 7.11, 5.42, 6.68, 6.46, 5.54, 5.04, 6.2, 5.71, 4.89, 5.49, 6.05, 5.34, 5.02, 5.75, 6.14, 5.96, 6.52, 6.53, 6.78, 6.75, 8.02, 8.49, 10.3, 11.82, 14.23, 15.41, 17.25, 18.14, 22.02, 19.59, 22.77, 22.67, 21.64, 23.69, 25.09, 24.61, 24.36, 26.8, 26.33, 27.36, 25.73, 28.52, 27.8, 27.8, 26.16, 28.17, 28.02, 27.8, 25.62, 25.8, 24.05, 25.8, 26.41, 26.91, 23.06, 25.98, 19.73, 19.78, 19.62, 21.25, 20.98, 24.42, 24.89, 25.95, 25.7, 25.84, 26.92, 28.11, 27.92, 28.39, 26.84, 27.55, 26.45, 26.66, 26.47, 25.06, 25.17, 22.14, 21.55, 21.52, 23.3, 22.58, 22.38, 22.03, 22.94, 23.34, 20.03, 21.16, 25.3, 25.2, 22.0, 22.47, 25.73, 26.89, 27.44, 27.73, 25.84, 27.69, 27.44, 28.31, 26.31, 28.19, 27.86, 27.23, 28.39, 28.28, 27.52, 27.62, 28.7, 28.58, 28.81, 27.73, 28.92, 28.55, 27.95, 28.72, 28.75, 27.48, 27.38, 26.67, 28.42, 28.06, 26.8, 27.39, 27.95, 27.5, 26.12, 27.27, 27.53, 25.78, 24.83, 26.8, 27.08, 23.62, 22.02, 26.41, 24.58, 21.83, 22.33, 23.61, 20.75, 18.73, 20.86, 18.7, 15.99, 17.09, 15.82, 15.01, 13.41, 12.05, 10.4, 9.96, 9.76, 9.84, 8.82, 6.39, 6.91, 7.18, 6.3, 7.01, 6.66, 7.23, 7.64, 6.93, 7.89, 7.66, 7.6, 7.85, 8.01, 8.55, 8.28, 7.75, 9.59, 9.19, 8.7, 10.38, 9.51, 10.13, 8.8, 9.27, 8.78, 8.04, 8.02, 8.02, 7.62, 7.27, 6.86, 7.28, 6.5, 5.56, 4.83, 5.83, 5.9, 5.73, 5.66, 5.59, 5.14, 5.16, 5.75, 6.15, 6.3, 6.4, 7.1, 7.34, 8.63, 10.12, 8.79, 10.04, 9.07, 9.21, 8.86, 9.28, 9.55, 8.32, 8.84, 8.53, 9.25, 8.26, 7.4, 8.03, 6.77, 7.21, 6.79, 7.39, 6.09, 7.96, 7.11, 7.43, 7.25, 7.72, 7.38, 7.63, 6.64, 5.43, 5.65, 5.92, 5.91, 5.26, 6.2, 6.41, 5.71, 5.92, 6.41, 7.76, 6.96, 6.66, 8.34, 7.77, 8.62, 9.63, 9.39, 8.76, 8.78, 8.77, 8.67, 8.59, 8.14, 7.06, 7.5, 7.45, 5.67, 5.08, 4.54, 4.53, 4.48, 4.87, 4.57, 4.96, 5.84, 5.62, 6.38, 6.5, 6.96, 7.31, 6.89, 5.77, 4.87, 5.04, 5.29, 4.0, 3.87, 3.89, 4.32, 3.42, 3.17, 3.69, 3.1, 2.49, 3.05, 3.41, 2.95, 3.13, 4.39, 4.37, 4.46, 4.23, 4.57, 5.68, 4.98, 4.13, 4.53, 3.61, 3.77, 4.07, 4.09, 4.65, 4.85, 4.83, 5.39, 5.07, 5.51, 5.95, 6.07, 6.82, 6.34, 6.91, 6.43, 5.21, 6.54, 7.0, 7.28, 7.61, 6.97, 8.24, 8.38, 8.97, 8.45, 7.96, 7.36, 6.51, 7.75, 7.77, 7.82, 6.56, 7.47, 7.91, 7.82, 9.27, 11.16, 11.18, 10.11, 9.63, 10.32, 10.25, 10.71, 10.34, 10.27, 10.35, 8.77, 10.59, 9.79, 7.73, 8.95, 9.41, 8.93, 7.75, 10.08, 10.14, 11.12, 11.71, 13.38, 15.64, 16.31, 19.3, 21.12, 21.28, 23.17, 22.89, 22.84, 23.59, 22.91, 24.78, 24.25, 24.72, 24.48, 23.16, 24.42, 25.09, 24.48, 26.56, 26.36], [10.27, 8.99, 8.41, 8.38, 7.32, 8.77, 8.48, 8.0, 9.05, 8.59, 7.59, 9.31, 9.55, 6.98, 8.2, 9.24, 8.21, 6.53, 8.39, 8.72, 8.2, 6.82, 7.21, 6.5, 6.05, 6.1, 6.3, 5.85, 5.07, 5.78, 5.5, 6.02, 4.64, 5.43, 4.16, 5.18, 4.71, 3.83, 3.9, 3.81, 3.46, 3.48, 3.38, 2.74, 2.69, 3.1, 2.47, 2.08, 2.25, 2.32, 1.9, 1.27, 0.79, 0.25, 0.78, 1.15, 0.93, 1.17, 1.26, 1.88, 1.9, 1.93, 2.11, 2.54, 2.52, 2.82, 3.43, 3.74, 3.44, 3.81, 4.12, 4.1, 3.87, 4.73, 5.65, 6.23, 5.77, 5.23, 6.31, 6.58, 6.18, 5.93, 6.87, 8.02, 9.05, 7.61, 7.36, 9.15, 9.17, 7.83, 8.48, 9.89, 9.4, 8.11, 9.93, 11.06, 8.67, 9.18, 10.94, 10.04, 10.76, 10.52, 9.11, 9.34, 8.05, 9.39, 9.6, 8.3, 9.14, 9.48, 8.45, 7.64, 8.2, 8.13, 7.71, 7.92, 7.5, 8.18, 7.66, 7.03, 7.61, 7.06, 7.48, 8.03, 8.8, 9.52, 8.11, 7.9, 8.61, 8.73, 7.19, 8.05, 8.43, 7.98, 7.8, 8.55, 9.32, 7.93, 7.56, 9.51, 9.8, 8.36, 9.1, 7.59, 8.2, 8.45, 7.94, 8.12, 7.37, 7.17, 6.89, 7.11, 7.21, 7.63, 8.61, 8.99, 8.43, 7.3, 7.7, 8.03, 7.28, 5.77, 6.43, 5.27, 6.07, 6.18, 5.95, 5.18, 5.5, 6.12, 4.84, 5.11, 5.59, 5.14, 5.33, 5.73, 5.87, 4.99, 6.07, 5.99, 6.18, 5.82, 6.8, 6.57, 6.79, 6.95, 7.77, 8.16, 9.8, 10.08, 12.41, 14.58, 15.08, 17.84, 21.34, 20.19, 23.8, 22.56, 19.52, 22.41, 24.33, 25.61, 22.91, 24.64, 26.03, 26.33, 24.88, 27.19, 27.34, 28.0, 27.09, 27.2, 28.36, 27.12, 25.44, 25.55, 23.31, 26.02, 25.78, 26.41, 24.0, 24.89, 20.06, 20.14, 20.47, 22.92, 23.86, 25.89, 24.55, 24.92, 23.8, 25.98, 26.98, 27.97, 27.84, 28.03, 26.48, 27.98, 27.11, 26.23, 26.02, 24.7, 24.03, 22.5, 19.83, 21.5, 21.2, 20.22, 19.2, 18.94, 19.86, 20.66, 19.31, 19.09, 22.73, 22.62, 21.25, 23.08, 24.27, 25.19, 27.02, 26.77, 23.97, 26.75, 27.53, 26.38, 24.77, 27.38, 27.67, 26.94, 27.02, 27.53, 28.02, 28.2, 28.44, 27.39, 28.88, 27.77, 28.14, 27.83, 29.23, 28.66, 27.66, 27.03, 28.38, 25.95, 27.56, 27.66, 27.0, 26.92, 27.81, 28.16, 25.77, 27.02, 27.42, 25.62, 25.34, 25.08, 26.14, 23.97, 20.45, 23.42, 23.44, 19.69, 19.3, 21.67, 19.72, 17.7, 18.11, 19.55, 15.49, 16.45, 15.29, 14.16, 11.39, 11.22, 10.01, 7.75, 8.74, 8.24, 6.3, 6.98, 6.29, 6.3, 6.07, 6.39, 5.56, 6.42, 6.84, 6.35, 6.32, 7.04, 7.12, 6.89, 7.27, 7.89, 7.54, 7.88, 9.73, 8.0, 8.18, 8.66, 7.95, 8.91, 8.03, 7.2, 7.59, 7.25, 7.09, 5.91, 6.34, 6.61, 5.58, 5.38, 5.58, 4.57, 4.49, 4.86, 5.04, 5.19, 4.78, 5.21, 4.82, 5.67, 5.33, 5.77, 5.63, 6.87, 6.8, 6.57, 7.45, 8.35, 8.03, 8.79, 8.0, 7.88, 7.18, 8.01, 8.36, 7.54, 7.39, 7.41, 7.58, 7.9, 6.7, 7.04, 6.46, 6.84, 6.2, 6.49, 6.8, 6.64, 6.92, 6.5, 5.98, 6.76, 6.84, 7.19, 5.55, 4.99, 4.68, 5.46, 4.82, 4.42, 5.18, 5.35, 4.71, 4.72, 5.27, 5.71, 5.46, 5.18, 5.8, 6.16, 6.84, 7.98, 7.38, 6.97, 7.38, 5.94, 7.71, 7.98, 7.18, 6.01, 5.67, 5.51, 4.62, 4.18, 3.57, 3.88, 4.09, 3.89, 4.36, 4.59, 4.82, 4.84, 5.27, 5.46, 5.92, 6.25, 5.26, 4.76, 4.29, 4.52, 4.34, 3.77, 3.41, 3.45, 3.73, 3.37, 2.92, 3.21, 2.73, 2.49, 3.07, 3.28, 2.79, 3.2, 4.4, 4.39, 4.58, 4.32, 4.33, 5.21, 4.62, 4.03, 4.15, 3.69, 3.51, 3.7, 4.21, 3.97, 4.58, 5.11, 5.04, 4.61, 5.14, 5.77, 5.93, 6.12, 5.29, 6.19, 5.34, 4.66, 5.59, 6.24, 6.66, 6.85, 7.6, 8.2, 7.8, 8.2, 7.9, 7.3, 5.94, 5.73, 7.1, 6.5, 7.66, 6.44, 6.82, 7.35, 7.63, 7.91, 8.28, 9.09, 8.86, 7.61, 8.7, 10.66, 9.2, 9.0, 9.28, 7.39, 7.75, 8.99, 8.18, 7.91, 8.04, 8.9, 9.55, 8.12, 8.54, 10.0, 8.62, 11.06, 13.06, 16.3, 17.28, 19.06, 22.47, 23.22, 24.08, 24.69, 25.64, 25.09, 25.47, 25.92, 26.17, 25.75, 25.83, 27.06, 25.14, 26.48, 26.3, 27.25, 27.62], [9.06, 8.76, 7.41, 7.09, 6.94, 7.84, 7.59, 7.33, 8.88, 8.65, 7.57, 8.77, 8.41, 7.01, 7.48, 8.07, 6.85, 6.04, 7.39, 7.82, 6.42, 5.73, 6.16, 5.67, 5.37, 5.46, 5.8, 5.27, 4.61, 5.89, 5.29, 5.79, 4.38, 4.75, 4.16, 4.66, 4.33, 3.68, 3.55, 3.43, 3.49, 3.47, 2.68, 2.31, 2.88, 2.95, 2.22, 2.34, 2.29, 2.26, 1.97, 2.02, 1.04, 0.8, 0.25, 0.87, 0.95, 0.95, 0.97, 1.25, 1.67, 1.61, 1.76, 2.14, 2.29, 2.27, 2.94, 3.58, 3.59, 3.31, 3.85, 4.03, 4.2, 5.36, 5.43, 5.84, 6.1, 5.82, 5.97, 6.22, 6.59, 6.67, 6.74, 7.6, 7.75, 8.61, 8.26, 8.2, 8.93, 8.74, 9.15, 9.48, 9.18, 8.38, 9.04, 10.89, 9.07, 10.43, 10.42, 10.49, 10.47, 11.13, 9.48, 9.97, 9.31, 9.86, 10.14, 8.4, 9.13, 9.38, 8.84, 8.59, 8.77, 8.89, 8.91, 8.44, 7.43, 8.38, 7.25, 8.05, 7.23, 7.7, 7.82, 8.62, 9.32, 8.8, 8.59, 8.53, 8.37, 8.54, 8.39, 8.29, 8.59, 9.01, 8.35, 8.68, 9.09, 8.77, 7.55, 9.34, 9.09, 8.71, 8.9, 7.78, 8.2, 7.9, 8.04, 7.51, 6.95, 6.73, 6.36, 7.1, 7.48, 8.1, 8.42, 8.6, 8.18, 7.65, 8.04, 7.86, 7.84, 6.3, 6.53, 5.28, 5.66, 6.16, 5.91, 5.05, 5.49, 5.39, 5.36, 4.7, 4.95, 5.06, 4.91, 5.07, 5.27, 5.21, 5.27, 5.36, 5.71, 5.71, 5.81, 5.95, 6.71, 6.63, 7.4, 7.89, 9.46, 10.74, 12.96, 15.7, 16.66, 19.2, 22.36, 21.02, 25.84, 23.88, 21.61, 23.95, 26.66, 25.3, 24.73, 26.75, 27.8, 26.61, 26.52, 28.47, 28.2, 29.0, 27.56, 28.36, 28.09, 27.88, 25.77, 25.83, 24.44, 24.97, 26.38, 25.61, 22.16, 25.55, 20.05, 19.59, 19.53, 22.19, 23.44, 25.53, 25.02, 24.97, 24.45, 25.88, 27.44, 27.84, 28.02, 27.62, 26.8, 27.83, 26.39, 26.73, 26.05, 24.97, 24.28, 22.55, 20.25, 23.73, 21.67, 22.56, 18.97, 21.14, 20.58, 23.3, 20.25, 21.41, 24.59, 24.22, 23.27, 24.42, 25.84, 26.95, 27.8, 28.36, 26.5, 27.44, 27.23, 28.66, 26.2, 26.7, 28.56, 27.62, 27.81, 27.42, 28.17, 28.73, 28.22, 28.39, 29.38, 28.19, 28.78, 28.72, 29.34, 29.44, 28.8, 28.17, 28.47, 28.3, 29.08, 28.36, 27.3, 27.81, 28.78, 27.64, 26.95, 28.44, 27.59, 26.78, 26.08, 26.5, 25.89, 23.62, 22.48, 24.69, 23.7, 20.56, 20.33, 22.19, 20.16, 17.44, 18.64, 19.61, 16.88, 15.32, 14.38, 15.43, 13.16, 11.27, 10.37, 8.69, 8.88, 8.98, 7.61, 7.21, 6.36, 6.82, 6.53, 6.91, 6.33, 6.79, 7.48, 6.87, 6.76, 7.82, 8.09, 8.0, 7.33, 8.4, 8.41, 7.23, 8.7, 7.7, 8.85, 8.43, 7.96, 8.29, 7.71, 7.86, 6.93, 6.66, 7.69, 6.29, 6.99, 6.74, 6.47, 5.25, 5.9, 4.73, 4.62, 4.84, 4.34, 5.11, 4.9, 5.66, 5.47, 5.57, 5.77, 5.04, 6.12, 6.25, 6.94, 7.44, 7.55, 8.56, 8.46, 8.94, 7.84, 8.73, 7.91, 8.35, 8.24, 8.33, 8.73, 7.85, 7.89, 8.8, 6.97, 7.64, 6.85, 7.01, 7.27, 7.1, 7.23, 7.01, 7.86, 7.03, 8.28, 7.52, 7.67, 7.71, 6.09, 4.83, 5.15, 5.83, 5.01, 4.57, 5.86, 6.12, 5.19, 4.93, 6.15, 5.99, 6.06, 5.62, 5.77, 6.18, 6.99, 6.69, 6.61, 6.8, 6.61, 6.23, 6.5, 7.28, 6.48, 5.47, 5.65, 5.94, 4.68, 3.82, 3.98, 3.87, 4.16, 4.44, 4.16, 4.92, 4.77, 4.9, 5.51, 5.34, 6.01, 6.1, 5.72, 4.49, 4.61, 4.66, 4.37, 3.59, 3.64, 3.59, 3.82, 2.79, 2.94, 3.21, 2.8, 2.24, 2.87, 3.38, 3.09, 3.12, 4.37, 4.7, 4.64, 4.51, 4.57, 5.54, 4.79, 4.39, 4.32, 3.7, 3.44, 3.74, 4.49, 4.71, 4.62, 4.84, 4.67, 5.23, 5.96, 5.56, 5.86, 6.08, 5.49, 6.48, 5.25, 5.61, 5.87, 6.51, 7.01, 7.51, 7.34, 7.9, 7.6, 8.14, 8.13, 7.2, 6.77, 6.35, 7.04, 6.31, 7.42, 6.55, 7.09, 7.09, 7.32, 8.61, 9.36, 10.21, 8.98, 8.2, 8.95, 8.77, 7.5, 8.2, 7.75, 8.13, 7.77, 7.18, 8.75, 6.58, 6.98, 8.8, 8.55, 7.61, 9.67, 9.85, 9.8, 12.13, 14.7, 15.82, 17.02, 19.47, 21.5, 22.78, 24.23, 24.61, 24.97, 25.23, 26.09, 26.09, 27.02, 26.23, 25.59, 26.52, 25.78, 26.52, 26.3, 27.12, 26.81], [8.1, 7.96, 7.6, 7.37, 8.55, 7.66, 7.82, 7.68, 8.2, 7.88, 7.78, 7.98, 8.89, 7.08, 7.14, 7.84, 7.18, 6.28, 6.74, 7.31, 6.68, 6.33, 5.94, 5.61, 5.73, 5.13, 5.39, 4.54, 4.29, 5.23, 5.13, 5.32, 4.42, 4.5, 3.79, 4.07, 3.7, 3.37, 2.9, 2.79, 2.61, 2.84, 2.29, 2.39, 2.08, 2.24, 2.11, 1.58, 2.07, 2.12, 1.47, 1.87, 1.27, 0.88, 0.84, 0.25, 0.77, 2.58, 1.14, 0.97, 1.31, 1.81, 2.01, 1.89, 2.18, 2.19, 2.59, 2.98, 2.92, 3.01, 3.77, 3.49, 3.95, 4.96, 5.14, 5.85, 5.98, 5.73, 6.15, 6.6, 6.48, 6.07, 7.08, 7.54, 8.92, 8.38, 8.64, 8.74, 8.84, 8.66, 8.44, 9.41, 10.2, 8.09, 9.41, 9.87, 9.2, 9.26, 10.05, 9.35, 9.91, 10.67, 9.48, 10.16, 9.5, 9.31, 9.08, 8.9, 8.87, 8.59, 8.51, 8.26, 8.26, 7.98, 8.79, 7.98, 7.3, 8.08, 7.13, 7.59, 7.92, 9.15, 7.47, 8.65, 9.23, 9.0, 8.0, 8.68, 8.84, 8.65, 8.44, 7.77, 8.71, 8.18, 8.66, 8.78, 8.95, 8.44, 7.31, 9.27, 8.74, 8.31, 8.45, 7.6, 8.86, 7.82, 8.23, 7.44, 7.01, 6.95, 6.92, 7.17, 7.34, 8.31, 8.26, 8.48, 8.02, 8.54, 7.45, 7.71, 7.21, 5.96, 5.98, 5.07, 5.07, 5.61, 4.98, 4.59, 5.32, 4.87, 4.42, 4.68, 5.26, 4.93, 4.51, 5.77, 5.61, 4.84, 5.28, 6.23, 5.79, 5.54, 6.21, 7.2, 7.93, 7.89, 8.52, 8.99, 10.36, 11.8, 15.02, 15.89, 17.59, 20.2, 20.95, 21.47, 22.75, 23.53, 22.28, 23.02, 25.64, 26.22, 24.03, 26.38, 26.83, 26.84, 27.78, 28.17, 28.44, 28.69, 28.08, 28.08, 27.92, 28.64, 27.72, 26.0, 23.95, 26.02, 27.33, 27.42, 23.2, 27.16, 20.45, 20.25, 21.89, 22.81, 24.89, 25.5, 26.17, 26.23, 26.58, 26.5, 28.06, 28.08, 27.86, 27.44, 28.2, 28.2, 27.8, 27.11, 26.36, 26.02, 24.33, 24.39, 21.3, 21.69, 23.66, 22.72, 21.98, 22.11, 21.44, 22.86, 20.5, 20.42, 24.86, 24.23, 22.45, 22.88, 24.5, 25.47, 27.39, 27.42, 26.42, 27.66, 27.75, 28.39, 27.25, 27.27, 28.61, 28.44, 28.47, 28.16, 28.91, 28.39, 28.7, 28.06, 29.41, 28.42, 28.45, 28.88, 28.95, 28.52, 29.34, 27.84, 27.98, 27.7, 28.77, 28.36, 28.69, 27.19, 28.77, 28.77, 26.56, 28.23, 28.44, 27.08, 25.42, 27.09, 27.47, 24.91, 22.28, 25.05, 24.62, 21.19, 21.84, 22.83, 20.55, 17.39, 19.23, 20.55, 15.89, 16.22, 15.08, 15.02, 12.91, 12.1, 11.32, 10.17, 9.7, 9.54, 8.51, 7.5, 6.5, 7.16, 6.63, 6.95, 6.32, 7.24, 7.04, 7.08, 7.28, 7.41, 7.34, 7.74, 7.25, 8.38, 7.61, 7.61, 8.37, 8.84, 8.05, 8.76, 8.6, 8.66, 8.13, 7.84, 7.9, 7.14, 8.06, 6.64, 6.84, 6.07, 5.46, 5.63, 5.65, 4.28, 4.34, 4.99, 4.17, 5.3, 4.86, 6.62, 5.69, 5.42, 5.09, 5.98, 6.25, 6.02, 6.43, 6.89, 8.07, 8.08, 7.73, 8.93, 8.2, 7.81, 8.2, 8.85, 7.95, 7.48, 8.08, 7.05, 7.54, 7.81, 6.37, 6.71, 6.84, 6.64, 7.0, 6.96, 7.1, 7.02, 6.14, 6.39, 7.28, 7.42, 7.51, 6.93, 5.31, 4.98, 5.4, 5.89, 5.09, 4.63, 5.59, 5.44, 4.78, 5.14, 5.96, 5.89, 5.87, 5.46, 5.69, 6.19, 7.14, 6.68, 6.23, 6.95, 6.72, 6.47, 6.37, 7.25, 6.21, 5.55, 5.25, 5.23, 4.24, 3.9, 3.42, 3.34, 4.07, 4.1, 4.1, 4.86, 4.55, 4.17, 4.88, 4.81, 5.38, 5.53, 4.78, 3.98, 4.67, 4.04, 3.62, 3.19, 3.07, 3.22, 2.9, 2.58, 2.84, 2.8, 2.54, 2.38, 2.79, 2.91, 2.86, 3.0, 4.54, 4.91, 4.58, 4.32, 4.62, 5.53, 4.94, 4.49, 4.93, 3.75, 3.66, 3.21, 3.67, 4.32, 4.21, 4.77, 4.92, 5.31, 5.36, 5.76, 6.3, 6.05, 5.64, 5.71, 5.77, 5.37, 5.82, 6.39, 6.79, 7.62, 7.57, 8.41, 8.34, 8.3, 9.05, 7.89, 6.88, 6.75, 7.27, 6.67, 7.08, 5.91, 6.59, 6.13, 7.49, 7.53, 9.06, 8.32, 8.64, 7.95, 7.8, 8.55, 8.7, 7.81, 7.21, 6.61, 6.93, 6.32, 8.62, 5.07, 6.56, 7.38, 8.41, 7.66, 7.98, 9.95, 10.73, 10.99, 13.49, 16.64, 18.14, 20.92, 21.48, 23.72, 25.44, 24.47, 25.72, 26.17, 26.3, 26.61, 26.48, 26.33, 25.45, 26.45, 25.14, 26.91, 27.05, 27.38, 27.17], [8.4, 7.09, 6.98, 7.14, 6.35, 7.16, 7.11, 6.63, 7.02, 7.02, 6.4, 6.92, 7.13, 6.0, 6.11, 6.81, 6.54, 5.25, 6.13, 6.79, 5.9, 4.89, 5.77, 4.83, 4.47, 4.42, 4.58, 3.86, 3.45, 4.11, 3.96, 4.27, 3.39, 3.9, 3.21, 3.49, 3.05, 2.43, 2.31, 2.55, 2.21, 2.21, 2.08, 1.83, 1.83, 1.99, 1.63, 1.35, 1.68, 1.65, 1.24, 1.36, 1.11, 0.9, 0.88, 0.76, 0.25, 0.78, 0.89, 0.87, 0.94, 1.03, 1.38, 1.47, 1.66, 1.81, 2.01, 2.04, 2.17, 2.58, 3.08, 3.06, 2.91, 3.41, 4.05, 4.95, 4.37, 4.03, 5.31, 5.22, 4.96, 5.37, 5.8, 6.97, 7.14, 6.64, 6.59, 7.49, 7.54, 6.45, 7.14, 7.65, 8.12, 6.56, 8.47, 8.59, 7.77, 8.23, 8.65, 8.7, 8.93, 8.71, 8.16, 7.86, 7.19, 8.17, 8.4, 6.8, 7.4, 8.04, 7.66, 6.36, 7.47, 7.85, 6.83, 7.03, 6.95, 7.7, 6.75, 6.65, 6.23, 6.1, 6.43, 7.64, 7.18, 7.53, 6.89, 6.18, 6.81, 7.43, 5.88, 5.54, 7.34, 7.02, 5.81, 6.66, 7.6, 6.68, 5.4, 7.57, 7.93, 6.85, 7.06, 6.11, 6.86, 6.35, 5.94, 6.02, 5.71, 4.81, 5.23, 5.64, 5.55, 5.38, 6.62, 6.22, 5.85, 5.45, 5.68, 5.74, 5.37, 4.17, 4.45, 3.74, 4.3, 4.34, 4.25, 3.6, 3.95, 3.66, 3.34, 3.4, 3.8, 3.53, 3.11, 3.89, 3.97, 3.46, 3.91, 4.07, 4.16, 4.28, 4.97, 5.03, 5.71, 5.34, 6.45, 7.43, 8.53, 9.34, 10.44, 12.84, 14.87, 16.72, 20.59, 20.38, 23.48, 23.52, 21.59, 20.69, 24.28, 24.27, 22.94, 24.78, 24.98, 25.45, 25.41, 26.7, 26.78, 27.42, 26.7, 26.67, 26.17, 26.86, 25.02, 24.02, 23.44, 26.12, 24.94, 26.66, 23.94, 25.92, 20.81, 21.08, 19.83, 21.69, 21.75, 25.58, 24.59, 25.06, 25.2, 26.05, 27.86, 27.47, 26.67, 26.73, 25.91, 26.89, 26.58, 26.08, 25.59, 25.58, 24.5, 22.34, 18.27, 21.22, 23.33, 20.86, 19.64, 20.33, 20.27, 21.36, 18.39, 19.05, 22.7, 23.09, 19.89, 22.14, 22.8, 23.28, 25.48, 26.2, 25.17, 26.92, 26.58, 26.39, 26.22, 26.61, 27.31, 26.64, 28.47, 26.75, 27.48, 28.22, 28.44, 27.25, 29.25, 28.34, 27.45, 27.97, 28.5, 28.02, 28.17, 28.17, 28.16, 28.06, 28.75, 27.61, 28.31, 27.64, 27.88, 28.39, 28.23, 26.95, 26.78, 26.22, 25.2, 25.97, 26.12, 24.7, 20.17, 23.94, 24.69, 20.66, 19.77, 20.42, 18.97, 16.88, 16.06, 16.89, 15.22, 14.38, 12.25, 12.57, 10.49, 9.19, 8.96, 7.76, 7.9, 7.15, 6.21, 5.79, 4.63, 4.8, 4.77, 5.28, 4.29, 5.5, 5.68, 5.09, 5.14, 6.32, 5.97, 5.45, 6.49, 7.03, 6.41, 6.48, 7.28, 6.95, 7.79, 7.58, 7.76, 7.81, 7.12, 6.61, 6.57, 6.27, 5.65, 5.43, 5.7, 5.38, 4.65, 4.73, 4.47, 4.32, 3.37, 3.96, 4.01, 4.25, 4.15, 4.36, 4.7, 5.02, 4.87, 4.43, 5.51, 6.36, 5.82, 6.47, 6.8, 7.79, 7.09, 7.58, 6.78, 7.56, 6.89, 7.34, 6.89, 7.19, 6.63, 6.71, 6.58, 7.12, 5.96, 5.68, 6.47, 5.5, 6.5, 5.09, 5.5, 4.88, 5.49, 5.66, 5.12, 6.08, 6.02, 6.11, 4.95, 4.36, 4.46, 4.5, 4.3, 3.57, 3.93, 4.5, 3.92, 3.54, 4.26, 4.86, 4.59, 3.99, 4.88, 5.01, 5.97, 6.66, 5.34, 5.85, 6.2, 4.98, 6.3, 6.31, 5.67, 5.16, 4.33, 4.62, 3.55, 3.03, 2.7, 2.53, 2.85, 3.01, 2.57, 3.26, 3.36, 3.45, 3.82, 3.82, 4.23, 4.31, 3.48, 3.26, 3.07, 3.18, 3.18, 2.21, 2.15, 2.6, 2.33, 1.89, 2.01, 2.11, 1.87, 1.9, 2.41, 2.67, 2.39, 2.54, 3.38, 4.11, 3.63, 3.66, 4.06, 4.0, 4.46, 3.23, 3.75, 2.67, 2.62, 2.36, 2.72, 3.09, 2.96, 3.4, 3.28, 3.59, 3.61, 3.97, 4.32, 4.16, 3.96, 4.23, 3.73, 3.44, 4.18, 4.49, 5.01, 5.08, 5.13, 6.23, 5.4, 6.21, 5.87, 5.64, 4.66, 4.41, 5.14, 4.72, 5.23, 4.41, 4.68, 4.93, 4.95, 6.25, 7.06, 6.82, 7.66, 5.93, 7.57, 7.92, 7.46, 7.11, 5.79, 5.14, 5.84, 5.95, 6.15, 5.48, 6.91, 6.51, 6.63, 5.33, 8.61, 7.91, 8.55, 10.17, 12.48, 14.13, 15.8, 19.03, 21.03, 22.52, 24.72, 25.05, 25.39, 26.23, 26.52, 27.31, 26.75, 26.62, 26.83, 26.42, 26.64, 27.48, 27.36, 27.14, 26.67], [8.21, 6.39, 6.42, 5.34, 5.19, 6.46, 5.93, 5.83, 7.12, 6.57, 6.04, 6.99, 6.95, 5.3, 5.75, 6.74, 5.52, 4.73, 5.54, 6.45, 4.93, 4.18, 4.88, 4.22, 4.01, 4.14, 4.25, 3.69, 3.38, 3.88, 3.74, 3.84, 3.19, 3.2, 3.05, 3.48, 3.08, 2.36, 2.29, 2.63, 2.3, 2.43, 2.25, 1.93, 1.92, 2.01, 1.84, 1.67, 1.89, 2.07, 1.71, 1.67, 1.43, 0.95, 0.96, 0.94, 0.77, 0.25, 0.8, 0.9, 0.96, 0.98, 1.13, 1.46, 1.61, 1.61, 2.0, 1.99, 2.09, 2.38, 2.89, 3.13, 2.76, 3.46, 3.43, 4.19, 4.32, 3.84, 4.3, 4.92, 4.62, 4.46, 5.14, 5.6, 6.45, 5.95, 5.55, 6.46, 6.72, 6.49, 6.42, 7.4, 7.38, 6.48, 7.4, 8.61, 7.73, 7.63, 8.41, 8.46, 8.85, 8.52, 7.62, 7.78, 6.79, 7.69, 7.89, 6.55, 6.82, 7.32, 6.82, 6.13, 6.36, 6.62, 6.63, 6.18, 5.63, 7.14, 6.09, 5.89, 6.36, 5.85, 6.0, 6.75, 7.2, 7.0, 6.18, 6.23, 6.76, 6.84, 5.67, 5.88, 6.75, 6.64, 5.71, 6.58, 7.12, 6.21, 5.9, 7.12, 7.28, 6.57, 7.0, 5.92, 6.61, 6.36, 6.01, 5.84, 5.51, 4.59, 4.71, 5.44, 5.42, 5.34, 6.26, 6.32, 6.06, 5.36, 5.91, 5.53, 5.43, 4.76, 4.77, 4.11, 4.14, 4.24, 4.73, 3.72, 4.05, 4.04, 3.64, 3.65, 3.89, 3.77, 3.77, 3.86, 4.01, 3.56, 4.11, 4.31, 4.72, 4.41, 5.38, 4.95, 5.99, 5.62, 6.12, 6.87, 8.21, 9.41, 10.65, 13.64, 14.54, 16.73, 19.38, 19.47, 22.14, 21.56, 19.0, 21.91, 23.66, 24.64, 22.23, 23.95, 25.66, 25.16, 24.31, 26.39, 26.59, 26.94, 27.62, 26.58, 27.73, 27.31, 25.55, 25.64, 24.7, 26.0, 25.14, 26.22, 22.53, 24.52, 20.28, 19.45, 19.23, 21.66, 23.56, 25.28, 25.39, 25.09, 24.89, 25.12, 27.45, 27.34, 26.58, 26.64, 25.19, 26.5, 25.08, 25.89, 25.52, 25.31, 23.81, 22.23, 19.75, 20.67, 20.52, 21.38, 18.7, 17.17, 19.61, 21.3, 19.09, 18.11, 22.36, 21.66, 21.59, 22.77, 21.92, 23.53, 25.42, 25.22, 24.2, 24.28, 25.69, 26.34, 23.33, 24.31, 26.8, 25.8, 25.86, 25.91, 26.92, 26.5, 26.2, 26.23, 28.03, 26.62, 26.56, 26.47, 27.91, 27.86, 26.81, 26.64, 27.34, 26.89, 27.02, 26.34, 25.84, 26.61, 26.02, 26.53, 26.36, 26.47, 25.72, 25.31, 24.62, 24.25, 23.8, 23.28, 19.66, 22.2, 21.5, 19.09, 18.47, 18.19, 17.47, 16.3, 17.36, 16.84, 14.74, 13.76, 12.38, 12.27, 10.23, 9.2, 8.53, 7.19, 7.3, 6.82, 6.23, 5.88, 5.45, 5.52, 4.48, 5.15, 4.73, 5.27, 5.66, 5.22, 5.1, 5.24, 5.76, 5.75, 5.49, 6.32, 5.82, 6.02, 6.0, 5.95, 6.64, 6.22, 5.8, 6.13, 5.84, 5.27, 5.09, 5.14, 5.03, 4.47, 4.57, 4.76, 4.13, 3.91, 4.14, 3.96, 3.3, 3.67, 3.52, 4.11, 4.1, 4.81, 3.86, 4.71, 4.25, 4.32, 5.04, 5.83, 4.97, 5.48, 6.05, 6.66, 6.32, 6.52, 5.48, 6.16, 5.3, 6.25, 6.07, 5.73, 5.88, 5.87, 5.87, 5.75, 5.33, 5.52, 5.64, 5.37, 5.21, 5.08, 5.38, 5.21, 5.68, 5.3, 5.53, 5.52, 5.68, 5.09, 4.45, 3.97, 3.74, 4.49, 4.22, 3.42, 3.96, 4.21, 3.57, 3.87, 4.21, 4.27, 4.0, 4.09, 4.09, 4.28, 4.71, 5.2, 4.48, 5.15, 5.02, 4.66, 5.71, 5.41, 4.72, 4.41, 4.0, 3.89, 3.3, 2.59, 2.4, 2.53, 2.92, 2.71, 2.68, 3.44, 3.35, 3.47, 3.83, 4.04, 4.19, 4.64, 3.79, 3.16, 2.92, 3.42, 3.15, 2.27, 2.35, 2.63, 2.34, 1.96, 1.98, 2.14, 1.96, 2.21, 2.21, 2.51, 2.62, 3.06, 3.53, 4.18, 3.95, 3.95, 3.84, 3.76, 4.12, 3.69, 3.56, 3.42, 2.92, 2.68, 3.09, 3.47, 2.99, 3.29, 3.74, 3.66, 4.0, 4.33, 4.36, 4.64, 4.18, 4.43, 3.72, 4.01, 4.05, 4.84, 5.12, 5.17, 5.52, 6.15, 5.72, 6.17, 6.23, 5.45, 4.93, 4.87, 5.48, 5.03, 5.5, 4.95, 5.27, 5.26, 5.67, 6.46, 7.43, 7.46, 7.91, 7.04, 7.5, 8.2, 7.14, 6.88, 6.68, 6.0, 6.12, 5.94, 7.73, 6.53, 6.48, 6.71, 7.57, 6.77, 7.04, 8.34, 8.72, 9.24, 12.32, 14.49, 15.84, 18.75, 20.89, 23.44, 24.06, 24.55, 25.78, 25.52, 25.75, 26.98, 26.69, 26.47, 25.52, 27.22, 25.83, 26.86, 27.19, 26.61, 27.08], [6.77, 5.98, 5.19, 5.12, 5.36, 5.98, 6.0, 6.05, 6.84, 6.59, 5.94, 6.78, 6.54, 5.18, 5.49, 6.15, 5.7, 4.64, 5.07, 5.58, 4.8, 4.0, 4.46, 3.81, 3.68, 3.57, 3.92, 3.16, 3.18, 3.86, 3.64, 3.58, 3.09, 2.9, 2.82, 3.02, 2.63, 2.35, 1.99, 2.3, 1.99, 2.26, 1.89, 1.64, 1.83, 1.94, 1.7, 1.56, 1.89, 1.92, 1.81, 1.84, 1.5, 1.23, 1.01, 1.17, 0.89, 0.77, 0.25, 0.77, 0.9, 0.9, 0.92, 1.15, 1.38, 1.41, 1.53, 1.77, 1.93, 2.0, 2.32, 2.68, 2.75, 3.21, 3.51, 4.06, 4.25, 3.91, 4.18, 4.73, 4.64, 4.61, 5.48, 5.85, 6.43, 6.4, 5.41, 6.77, 6.84, 6.66, 6.93, 7.34, 7.23, 7.21, 7.5, 8.58, 7.6, 7.8, 8.42, 8.6, 8.16, 8.45, 7.66, 7.76, 7.75, 7.34, 7.2, 6.73, 6.59, 6.97, 6.78, 6.36, 6.48, 6.37, 6.64, 6.75, 6.05, 6.13, 5.51, 6.08, 5.79, 5.64, 5.67, 6.74, 6.57, 6.88, 6.12, 5.73, 6.57, 6.41, 6.36, 6.26, 6.82, 6.46, 6.26, 6.93, 7.32, 6.57, 5.9, 6.89, 7.04, 6.37, 6.25, 5.68, 6.43, 6.14, 5.96, 5.62, 5.57, 4.38, 4.73, 5.56, 5.75, 5.67, 6.16, 6.58, 6.19, 5.3, 5.43, 6.13, 5.53, 4.67, 4.77, 3.75, 3.67, 4.63, 4.18, 3.6, 4.32, 3.9, 3.69, 3.7, 4.0, 3.8, 3.73, 4.07, 4.09, 3.7, 3.74, 4.35, 4.14, 4.27, 4.64, 5.12, 5.38, 5.32, 6.33, 6.45, 7.8, 9.28, 11.56, 14.37, 15.12, 17.16, 18.88, 19.3, 21.19, 22.62, 20.5, 20.05, 23.52, 25.69, 22.86, 26.05, 25.83, 25.95, 25.92, 27.27, 27.97, 27.95, 27.83, 27.94, 28.17, 28.09, 27.58, 25.75, 23.81, 25.09, 25.39, 26.34, 23.31, 25.66, 19.58, 19.09, 19.45, 20.88, 22.12, 24.58, 26.67, 25.53, 25.55, 26.11, 27.2, 26.19, 25.94, 25.73, 25.78, 26.31, 25.8, 26.19, 25.06, 23.98, 22.69, 22.58, 18.72, 21.7, 21.28, 19.95, 20.08, 18.89, 19.77, 21.72, 19.81, 19.62, 22.98, 24.14, 21.3, 22.58, 23.92, 25.52, 24.56, 26.56, 25.59, 26.28, 26.66, 27.05, 25.67, 24.95, 27.5, 28.03, 27.28, 26.73, 27.77, 27.52, 27.67, 26.53, 28.75, 28.3, 26.77, 27.92, 29.0, 28.62, 28.16, 27.81, 28.55, 28.19, 28.58, 27.55, 28.47, 28.03, 27.52, 28.09, 27.48, 27.12, 26.86, 25.67, 25.16, 25.36, 25.05, 23.28, 21.06, 23.44, 23.36, 20.48, 20.59, 20.0, 17.78, 15.35, 16.98, 16.16, 13.32, 13.43, 12.83, 13.07, 11.2, 9.55, 8.48, 7.55, 7.17, 6.96, 6.18, 5.86, 4.88, 5.08, 4.4, 5.31, 4.54, 5.07, 5.83, 5.03, 5.13, 5.15, 6.03, 5.45, 5.4, 6.42, 5.73, 6.04, 6.67, 6.11, 6.75, 6.81, 6.26, 6.51, 5.76, 5.82, 5.11, 5.34, 5.64, 4.96, 5.28, 5.0, 4.26, 3.98, 3.87, 3.43, 3.35, 3.24, 3.37, 4.12, 4.47, 4.84, 4.75, 4.5, 5.31, 4.09, 5.0, 5.42, 4.9, 5.61, 6.52, 6.67, 6.53, 7.12, 6.23, 6.51, 6.22, 6.65, 6.41, 6.05, 6.6, 5.54, 6.08, 6.38, 5.63, 5.8, 6.11, 5.58, 5.14, 4.84, 5.26, 4.96, 5.02, 4.95, 5.34, 5.91, 5.88, 5.55, 4.8, 4.15, 4.59, 4.89, 4.17, 3.58, 4.52, 4.41, 3.52, 3.7, 4.34, 4.82, 4.05, 3.7, 3.96, 4.57, 4.97, 4.84, 4.48, 4.72, 4.82, 4.52, 5.2, 5.76, 4.99, 3.88, 3.84, 3.42, 3.02, 2.62, 2.29, 2.57, 2.98, 2.8, 2.67, 3.21, 3.03, 3.02, 3.42, 3.68, 4.28, 3.85, 3.53, 2.81, 3.13, 3.13, 2.99, 1.89, 2.45, 2.69, 2.22, 1.8, 2.12, 2.33, 1.89, 1.9, 2.29, 2.71, 2.66, 2.63, 3.58, 4.15, 4.04, 3.69, 4.45, 4.3, 4.25, 3.58, 3.97, 2.89, 2.83, 2.59, 3.13, 3.37, 2.93, 3.54, 3.52, 3.88, 3.96, 4.43, 4.17, 4.34, 3.86, 4.1, 3.69, 3.96, 4.12, 4.82, 5.07, 5.26, 5.55, 5.95, 5.93, 6.16, 6.52, 5.6, 5.17, 4.78, 5.45, 5.36, 5.71, 4.64, 5.28, 5.29, 5.31, 6.38, 7.75, 7.69, 7.76, 6.71, 6.8, 7.61, 7.11, 7.04, 5.92, 5.24, 5.71, 5.89, 7.24, 5.37, 6.31, 7.07, 7.81, 7.13, 8.23, 9.17, 9.62, 11.01, 13.12, 15.77, 16.7, 19.08, 20.78, 22.42, 24.97, 24.83, 25.89, 26.11, 26.75, 26.34, 26.42, 25.83, 24.98, 25.91, 24.42, 26.31, 26.48, 26.86, 26.34], [6.28, 5.51, 5.0, 4.81, 4.86, 5.23, 5.33, 5.12, 5.64, 5.22, 4.74, 5.28, 5.44, 4.47, 4.59, 5.09, 4.66, 3.97, 4.45, 4.87, 4.23, 3.62, 4.04, 3.7, 3.35, 3.18, 3.38, 3.03, 2.81, 3.18, 3.26, 3.19, 2.76, 2.64, 2.41, 2.77, 2.37, 2.05, 1.94, 2.04, 1.84, 2.02, 1.88, 1.3, 1.59, 1.82, 1.43, 1.44, 1.82, 1.82, 1.49, 1.79, 1.55, 1.42, 1.26, 1.14, 0.94, 0.85, 0.76, 0.25, 0.78, 0.89, 0.85, 0.94, 1.13, 1.35, 1.48, 1.63, 1.73, 1.89, 2.06, 1.99, 2.61, 2.79, 3.0, 3.66, 3.6, 3.26, 3.62, 4.06, 4.09, 3.85, 4.49, 4.89, 5.34, 5.14, 4.83, 5.34, 5.7, 5.23, 5.16, 6.07, 6.27, 5.6, 6.29, 6.88, 6.18, 6.37, 6.9, 6.71, 6.94, 7.21, 6.16, 6.43, 6.01, 6.41, 6.35, 5.55, 5.54, 6.49, 6.16, 5.57, 5.61, 6.19, 5.93, 5.5, 5.52, 5.67, 5.55, 6.09, 5.96, 5.91, 5.88, 6.36, 6.27, 6.06, 5.76, 5.68, 5.95, 5.91, 5.02, 5.08, 5.84, 5.64, 5.15, 5.49, 6.02, 5.34, 4.66, 6.06, 6.13, 5.2, 5.42, 4.75, 5.39, 4.91, 4.92, 4.54, 4.19, 3.79, 4.03, 4.54, 4.6, 4.7, 5.34, 5.37, 5.28, 4.8, 4.62, 4.98, 4.5, 3.81, 3.78, 3.16, 3.34, 3.35, 3.51, 2.76, 3.11, 3.45, 2.71, 2.92, 3.17, 3.32, 2.83, 3.4, 3.67, 3.4, 3.43, 3.76, 4.1, 4.29, 4.42, 4.9, 5.96, 6.06, 6.15, 6.81, 8.07, 9.06, 11.06, 12.27, 14.47, 17.12, 20.16, 19.12, 22.19, 22.16, 20.8, 22.44, 24.0, 25.03, 24.95, 26.52, 26.05, 26.91, 26.02, 27.75, 28.31, 28.75, 28.09, 27.52, 27.3, 28.23, 27.53, 26.98, 23.62, 25.61, 26.52, 27.47, 23.98, 26.02, 20.12, 20.08, 20.0, 23.12, 22.92, 26.39, 26.17, 26.67, 26.69, 26.84, 28.59, 27.97, 27.38, 27.88, 27.88, 27.88, 27.3, 27.53, 26.12, 26.11, 25.16, 22.88, 20.39, 23.02, 21.47, 23.53, 22.16, 19.3, 21.48, 23.33, 20.12, 18.81, 23.98, 23.77, 20.7, 21.59, 23.64, 24.05, 26.02, 26.16, 26.44, 27.22, 26.64, 28.95, 27.14, 27.12, 28.11, 28.02, 28.58, 26.89, 27.91, 28.91, 28.27, 28.08, 28.95, 28.64, 27.81, 28.31, 28.34, 28.48, 28.67, 28.48, 28.47, 29.12, 28.83, 28.08, 28.59, 29.02, 28.78, 28.34, 28.2, 28.8, 27.58, 26.66, 26.8, 27.56, 26.58, 25.22, 21.59, 24.52, 25.33, 21.59, 21.36, 20.3, 20.23, 17.84, 17.23, 17.25, 15.6, 13.51, 12.57, 12.21, 10.91, 9.48, 8.13, 7.73, 7.03, 6.51, 6.41, 5.6, 4.58, 4.61, 4.34, 4.66, 3.98, 4.39, 4.67, 4.26, 4.5, 4.54, 4.84, 4.38, 4.9, 5.35, 4.84, 5.12, 5.46, 5.61, 5.43, 5.46, 5.59, 5.51, 5.08, 4.82, 4.57, 4.48, 4.52, 4.09, 4.13, 3.98, 3.52, 3.33, 3.48, 3.17, 3.17, 2.93, 3.08, 4.47, 3.67, 3.89, 4.23, 4.42, 3.7, 4.18, 4.3, 4.69, 4.68, 4.58, 5.03, 5.3, 5.18, 5.05, 5.03, 5.26, 4.8, 5.23, 4.91, 4.98, 4.93, 4.54, 5.13, 5.04, 4.95, 4.98, 4.87, 5.2, 5.68, 4.7, 5.47, 5.18, 5.0, 5.05, 4.65, 5.18, 4.89, 4.77, 4.27, 3.78, 4.04, 3.99, 3.79, 3.49, 3.64, 3.62, 3.21, 3.16, 3.58, 3.77, 3.26, 3.21, 3.48, 3.62, 4.3, 4.25, 3.85, 4.18, 4.15, 3.95, 4.32, 4.56, 4.07, 3.41, 3.87, 3.02, 2.78, 2.48, 2.23, 2.3, 2.46, 2.29, 2.09, 2.65, 2.45, 2.55, 2.83, 3.07, 3.46, 3.29, 2.82, 2.31, 2.19, 2.52, 2.19, 1.82, 2.0, 2.08, 1.8, 1.69, 1.88, 1.75, 1.54, 1.75, 1.99, 2.18, 2.14, 2.45, 3.12, 3.79, 3.74, 3.54, 4.3, 4.84, 4.2, 3.58, 3.44, 2.65, 2.7, 2.28, 2.61, 3.01, 2.54, 2.77, 3.06, 3.2, 3.06, 3.36, 3.59, 3.54, 3.49, 3.42, 3.26, 3.21, 3.65, 3.82, 4.36, 4.39, 4.75, 5.22, 4.81, 5.14, 5.39, 4.83, 4.2, 4.19, 4.41, 4.24, 4.36, 3.63, 3.85, 3.96, 4.22, 5.11, 5.93, 6.32, 6.58, 6.01, 6.25, 6.64, 6.93, 5.47, 5.89, 4.03, 4.3, 5.84, 6.26, 4.54, 5.38, 6.4, 5.82, 6.2, 6.59, 8.22, 8.4, 9.91, 12.1, 15.91, 17.22, 19.12, 20.77, 23.77, 24.39, 24.12, 25.31, 26.19, 26.81, 27.47, 27.0, 26.2, 26.48, 25.89, 26.53, 27.22, 26.55, 27.97, 26.86], [6.97, 5.41, 5.34, 4.82, 4.58, 5.41, 5.2, 4.83, 5.46, 5.16, 4.6, 5.12, 5.31, 4.29, 4.2, 5.19, 4.79, 3.88, 4.35, 4.83, 4.21, 3.43, 4.0, 3.68, 3.18, 3.13, 3.27, 2.94, 2.78, 2.97, 2.99, 2.93, 2.73, 2.51, 2.14, 2.81, 2.13, 1.9, 1.74, 1.95, 1.69, 1.88, 1.78, 1.42, 1.73, 1.72, 1.71, 1.45, 1.79, 1.78, 1.68, 1.9, 1.63, 1.48, 1.32, 1.12, 0.98, 1.02, 0.87, 0.77, 0.25, 0.78, 0.86, 0.91, 1.01, 1.08, 1.35, 1.47, 1.48, 1.76, 2.08, 1.97, 2.26, 2.6, 2.86, 3.31, 3.22, 3.0, 3.44, 3.74, 3.5, 3.77, 4.29, 5.02, 5.09, 4.51, 4.64, 5.16, 5.29, 4.7, 5.14, 5.77, 5.83, 5.38, 6.39, 6.44, 5.77, 6.22, 6.73, 6.39, 7.11, 6.65, 6.39, 5.85, 5.21, 6.24, 6.25, 5.84, 5.53, 6.39, 5.79, 5.28, 5.48, 6.11, 5.71, 5.54, 5.54, 5.82, 5.56, 5.42, 5.34, 5.39, 5.67, 5.68, 5.41, 5.89, 5.44, 5.08, 5.1, 5.58, 5.04, 4.81, 5.39, 5.16, 4.59, 5.08, 5.63, 4.78, 4.68, 5.41, 5.7, 5.15, 4.93, 4.61, 5.14, 4.91, 4.58, 4.29, 3.91, 3.44, 3.66, 4.27, 4.2, 4.08, 5.09, 4.95, 4.85, 4.21, 4.49, 4.79, 4.1, 3.64, 3.71, 3.35, 3.16, 3.47, 3.22, 2.97, 3.5, 3.11, 2.99, 2.72, 3.43, 3.0, 2.79, 3.41, 3.72, 2.97, 3.02, 3.61, 4.21, 4.04, 4.54, 4.6, 5.14, 5.15, 5.58, 6.13, 7.49, 8.34, 10.38, 12.51, 14.38, 16.16, 18.92, 18.88, 23.03, 23.84, 22.02, 21.47, 22.64, 24.5, 21.88, 23.95, 24.88, 24.58, 24.95, 26.11, 26.66, 26.73, 26.25, 26.98, 27.02, 27.0, 24.83, 24.91, 25.3, 26.88, 24.91, 26.53, 24.84, 24.89, 20.78, 20.39, 19.55, 22.19, 22.14, 24.41, 24.41, 23.81, 25.62, 24.77, 27.52, 26.39, 25.19, 25.81, 24.98, 26.53, 25.05, 25.8, 24.0, 24.69, 24.44, 21.77, 17.67, 20.33, 22.45, 20.62, 18.69, 18.73, 20.09, 20.02, 17.91, 18.53, 21.77, 20.39, 20.75, 22.62, 22.98, 23.36, 23.81, 25.0, 24.53, 24.39, 25.02, 25.67, 24.08, 25.5, 26.45, 25.41, 25.56, 25.8, 27.09, 27.61, 26.23, 26.16, 28.38, 27.67, 26.05, 27.2, 27.56, 27.42, 26.78, 26.62, 28.03, 27.8, 27.52, 27.23, 27.39, 27.0, 26.86, 26.56, 26.53, 25.45, 25.53, 25.23, 23.47, 23.44, 23.45, 21.34, 19.34, 21.48, 21.62, 19.7, 18.19, 17.91, 17.52, 16.62, 16.03, 15.11, 13.97, 13.14, 11.89, 11.86, 9.55, 8.34, 7.54, 6.23, 6.34, 6.06, 5.53, 5.27, 4.73, 4.31, 3.8, 3.83, 3.74, 3.87, 4.18, 3.94, 4.18, 4.25, 4.63, 4.73, 4.47, 5.17, 4.77, 5.21, 5.41, 5.08, 5.55, 5.42, 5.04, 5.45, 5.12, 4.55, 4.46, 4.62, 4.58, 3.98, 4.2, 4.19, 3.45, 3.31, 3.59, 3.14, 2.77, 3.11, 3.15, 3.94, 4.02, 3.77, 3.68, 4.57, 4.21, 3.96, 4.29, 5.07, 4.79, 4.96, 5.28, 5.73, 5.38, 5.62, 5.22, 5.79, 5.13, 5.38, 5.02, 5.15, 4.88, 5.01, 5.01, 5.18, 4.78, 4.93, 5.11, 4.86, 5.38, 4.56, 4.84, 4.3, 4.89, 4.49, 4.29, 4.52, 4.68, 4.47, 3.88, 3.82, 3.31, 3.49, 3.44, 3.08, 3.21, 3.54, 2.8, 2.81, 3.32, 3.48, 3.35, 3.07, 3.57, 3.71, 4.04, 4.42, 4.16, 4.31, 4.3, 4.09, 5.49, 5.09, 4.2, 4.18, 3.62, 3.01, 2.71, 2.14, 2.02, 1.97, 2.09, 2.11, 2.0, 2.29, 2.37, 2.27, 2.82, 2.96, 3.29, 3.55, 3.04, 2.25, 1.93, 2.15, 2.14, 1.71, 1.8, 1.98, 1.75, 1.51, 1.77, 2.16, 1.46, 1.73, 2.67, 2.47, 2.46, 2.61, 3.25, 3.7, 4.11, 3.78, 3.83, 4.0, 4.0, 3.32, 3.16, 2.76, 2.83, 2.31, 2.32, 2.51, 2.28, 2.61, 2.83, 2.79, 2.82, 3.32, 3.2, 3.29, 3.16, 3.14, 3.02, 2.96, 3.19, 3.54, 3.84, 3.79, 4.46, 4.72, 4.38, 4.84, 4.75, 4.27, 4.01, 3.68, 4.16, 4.08, 4.24, 3.79, 3.82, 4.14, 4.71, 5.3, 6.2, 6.86, 7.35, 6.19, 7.02, 6.5, 6.64, 6.35, 5.07, 5.41, 4.82, 5.06, 5.84, 4.73, 5.64, 6.14, 6.48, 6.37, 6.75, 9.16, 8.76, 9.74, 11.23, 14.8, 16.45, 18.16, 20.78, 23.19, 23.86, 24.0, 25.05, 25.44, 25.5, 26.47, 25.8, 26.59, 25.78, 27.42, 25.47, 27.48, 25.94, 26.12, 25.98], [6.43, 5.34, 4.77, 4.36, 4.82, 5.04, 5.44, 5.02, 6.08, 5.95, 4.83, 5.57, 5.47, 4.46, 4.6, 5.22, 4.44, 3.97, 4.28, 4.75, 4.04, 3.53, 3.72, 3.32, 3.16, 3.17, 3.52, 3.06, 2.92, 3.4, 3.14, 3.15, 2.75, 2.53, 2.4, 2.69, 2.38, 2.01, 1.82, 2.16, 1.94, 2.17, 2.0, 1.71, 1.74, 2.08, 1.78, 1.69, 1.95, 2.14, 1.97, 2.21, 2.0, 1.58, 1.52, 1.47, 1.14, 1.06, 1.17, 0.85, 0.77, 0.25, 0.78, 0.94, 0.93, 0.95, 1.09, 1.48, 1.52, 1.67, 1.92, 2.05, 2.3, 2.92, 2.98, 3.44, 3.71, 3.31, 3.77, 4.08, 4.3, 4.15, 4.51, 4.94, 5.39, 5.23, 5.01, 5.69, 5.87, 5.78, 5.67, 6.3, 6.52, 6.03, 6.75, 7.23, 7.03, 6.88, 7.59, 7.63, 8.11, 7.76, 6.77, 6.8, 6.31, 6.96, 6.9, 6.18, 6.02, 7.04, 6.42, 5.66, 5.87, 6.32, 6.14, 5.36, 5.47, 5.6, 5.82, 5.85, 5.34, 5.19, 5.79, 6.47, 6.34, 6.28, 5.67, 5.54, 5.8, 6.17, 5.46, 5.45, 6.14, 5.8, 5.11, 6.29, 6.5, 5.5, 5.68, 6.05, 6.51, 5.42, 5.82, 5.07, 6.05, 5.49, 5.39, 5.0, 4.81, 4.14, 4.1, 5.01, 5.02, 4.93, 5.52, 6.02, 5.61, 4.95, 4.99, 5.25, 4.81, 4.21, 4.15, 3.61, 3.74, 3.81, 3.64, 3.24, 3.43, 3.35, 3.09, 3.23, 3.57, 3.4, 3.07, 3.84, 3.7, 3.27, 3.57, 3.92, 3.93, 4.59, 4.92, 4.69, 5.11, 5.42, 5.89, 6.36, 7.8, 9.03, 10.24, 13.37, 15.24, 16.39, 18.59, 20.89, 22.03, 22.61, 20.61, 21.61, 22.2, 24.97, 22.25, 25.08, 26.14, 24.42, 25.28, 26.7, 27.0, 26.97, 26.66, 27.39, 27.28, 27.7, 26.34, 26.53, 23.78, 26.42, 25.09, 26.59, 24.58, 25.22, 20.45, 19.58, 20.08, 21.61, 22.72, 25.31, 25.28, 25.05, 25.3, 25.05, 26.73, 26.45, 25.59, 26.44, 25.53, 26.53, 25.48, 25.48, 24.91, 25.03, 24.47, 21.97, 17.88, 19.47, 21.11, 20.97, 19.05, 18.61, 18.22, 19.77, 19.27, 18.22, 21.73, 22.33, 21.86, 21.73, 23.03, 23.84, 24.52, 25.72, 23.95, 25.66, 25.72, 25.09, 23.55, 25.31, 26.41, 24.72, 24.95, 25.44, 26.59, 27.02, 26.41, 26.56, 28.22, 27.83, 26.8, 27.19, 27.8, 28.27, 27.78, 26.95, 27.92, 28.05, 27.64, 26.92, 27.67, 26.62, 26.69, 26.78, 25.7, 25.97, 24.0, 24.84, 24.31, 23.23, 23.84, 21.5, 19.97, 21.75, 21.19, 18.77, 18.56, 19.05, 16.89, 15.73, 16.09, 15.79, 13.8, 13.92, 12.08, 11.87, 8.84, 8.19, 7.38, 6.56, 6.5, 6.26, 5.89, 5.66, 5.29, 4.71, 4.16, 4.53, 4.31, 4.56, 5.08, 4.9, 4.57, 4.94, 5.18, 5.31, 4.81, 5.36, 5.14, 5.14, 5.54, 5.18, 5.66, 5.6, 5.12, 5.27, 5.05, 4.79, 4.46, 4.56, 4.76, 3.88, 4.37, 4.2, 3.56, 3.27, 3.43, 3.04, 2.79, 2.96, 3.01, 4.03, 4.05, 3.81, 3.83, 4.22, 3.84, 3.81, 4.45, 4.72, 4.54, 4.91, 5.84, 6.06, 5.48, 6.13, 5.55, 5.4, 5.15, 5.68, 5.42, 5.18, 5.61, 5.02, 5.14, 5.48, 4.6, 5.58, 5.06, 5.25, 5.09, 4.6, 4.93, 4.7, 5.61, 4.7, 5.25, 5.08, 5.07, 4.84, 3.96, 3.65, 3.53, 3.54, 3.37, 3.04, 3.16, 3.48, 2.82, 2.99, 3.61, 4.0, 3.19, 3.09, 3.68, 3.74, 4.38, 4.41, 4.11, 4.32, 3.98, 4.32, 5.39, 4.97, 4.47, 3.62, 3.17, 2.76, 2.75, 2.37, 2.08, 2.35, 2.36, 2.06, 2.22, 2.7, 2.57, 2.71, 3.04, 3.22, 3.81, 3.53, 3.22, 2.53, 2.29, 2.62, 2.33, 1.82, 2.12, 2.18, 1.88, 1.65, 2.05, 1.95, 1.81, 1.78, 2.04, 2.2, 2.27, 2.39, 3.36, 3.91, 3.61, 3.15, 3.85, 3.96, 4.09, 3.17, 3.42, 2.97, 2.86, 2.56, 2.63, 3.12, 2.71, 3.09, 3.41, 3.27, 3.42, 3.69, 3.88, 3.8, 3.94, 3.6, 3.22, 3.31, 3.71, 4.19, 4.48, 4.69, 5.14, 5.37, 5.12, 5.47, 5.77, 4.76, 4.34, 4.5, 4.86, 4.49, 4.79, 4.34, 4.44, 4.29, 4.76, 5.8, 6.73, 7.06, 7.24, 6.03, 6.84, 7.12, 7.38, 5.74, 5.5, 4.69, 5.67, 4.87, 6.28, 5.32, 5.12, 6.21, 6.32, 5.94, 6.54, 7.79, 7.84, 9.61, 12.56, 15.8, 16.58, 18.89, 21.2, 22.09, 24.09, 25.17, 26.16, 26.34, 26.11, 26.44, 26.66, 25.52, 25.7, 25.59, 26.11, 27.08, 27.28, 26.8, 26.97], [5.93, 5.23, 4.67, 4.39, 4.48, 4.79, 5.06, 4.95, 5.27, 5.2, 4.76, 5.04, 5.14, 4.11, 4.11, 4.66, 4.53, 3.55, 3.87, 4.32, 3.94, 3.22, 3.24, 3.2, 2.78, 2.75, 2.76, 2.58, 2.33, 2.71, 2.55, 2.56, 2.22, 2.14, 2.0, 2.19, 1.92, 1.62, 1.46, 1.75, 1.57, 1.82, 1.71, 1.53, 1.55, 1.83, 1.8, 1.61, 1.92, 2.01, 1.92, 2.19, 1.98, 1.68, 1.48, 1.51, 1.37, 1.15, 0.94, 0.91, 0.84, 0.76, 0.25, 0.77, 0.87, 0.89, 1.21, 1.11, 1.37, 1.5, 1.75, 1.75, 2.07, 2.55, 2.56, 3.03, 3.13, 2.97, 3.54, 3.63, 3.6, 3.73, 4.14, 4.77, 5.0, 4.54, 4.69, 5.39, 5.43, 4.97, 5.15, 5.84, 5.86, 5.04, 5.7, 6.41, 5.8, 5.96, 6.77, 6.61, 6.79, 6.71, 6.22, 5.89, 5.74, 6.05, 5.96, 5.06, 5.08, 5.86, 5.41, 4.73, 5.11, 5.73, 4.98, 4.75, 4.81, 5.3, 5.09, 4.92, 5.21, 4.92, 5.34, 5.84, 6.02, 5.82, 5.22, 4.84, 5.49, 5.41, 4.75, 5.12, 5.61, 5.25, 4.82, 5.5, 5.61, 5.16, 4.76, 5.75, 5.77, 5.11, 5.1, 4.47, 5.09, 4.81, 4.93, 4.33, 4.22, 3.54, 3.65, 4.32, 4.36, 4.71, 5.19, 5.47, 5.31, 4.87, 5.05, 5.22, 4.76, 3.88, 3.91, 3.22, 3.21, 3.42, 3.38, 2.76, 3.21, 3.27, 2.88, 3.1, 3.28, 3.3, 3.01, 3.41, 3.68, 3.25, 3.39, 4.07, 4.02, 4.0, 4.3, 4.9, 5.0, 5.24, 6.2, 6.3, 8.2, 9.24, 11.34, 13.18, 15.7, 17.67, 20.17, 18.92, 22.81, 23.52, 20.55, 21.94, 24.0, 26.77, 23.17, 24.8, 25.52, 26.11, 25.61, 26.66, 26.97, 26.17, 26.41, 26.69, 27.64, 27.77, 26.53, 25.41, 23.86, 25.36, 25.23, 26.47, 24.45, 25.69, 19.25, 19.75, 19.56, 21.95, 22.27, 25.16, 25.52, 25.91, 27.12, 25.62, 27.41, 25.33, 26.14, 25.78, 26.09, 26.52, 26.59, 27.06, 25.34, 25.83, 26.78, 22.02, 19.34, 20.8, 21.16, 20.66, 21.81, 20.47, 19.47, 21.28, 18.89, 18.28, 23.09, 23.12, 21.05, 22.52, 24.3, 24.36, 25.38, 26.83, 25.84, 27.25, 26.14, 27.86, 27.2, 26.19, 26.2, 27.06, 26.3, 26.81, 26.98, 27.36, 26.83, 26.66, 28.77, 27.84, 26.95, 27.17, 26.84, 27.55, 27.94, 26.52, 27.39, 28.45, 28.03, 26.7, 27.67, 27.0, 27.23, 27.28, 26.98, 27.47, 26.05, 24.3, 24.34, 25.02, 24.42, 23.34, 20.62, 23.47, 23.75, 20.62, 21.08, 20.62, 18.98, 15.99, 17.2, 16.48, 15.95, 13.44, 12.87, 12.11, 9.91, 8.73, 8.07, 7.35, 7.07, 6.42, 5.62, 5.02, 4.18, 4.27, 3.8, 4.32, 3.75, 3.9, 4.32, 3.94, 4.04, 4.07, 4.5, 4.28, 4.57, 4.77, 4.44, 4.59, 4.99, 4.89, 5.23, 5.48, 5.26, 5.43, 4.9, 4.46, 4.62, 4.45, 4.05, 3.82, 3.99, 4.0, 3.59, 3.04, 3.17, 3.16, 2.86, 2.74, 3.1, 4.03, 3.81, 3.68, 4.02, 4.39, 3.71, 3.65, 4.29, 4.79, 4.53, 4.79, 5.21, 5.8, 5.34, 5.45, 5.12, 5.02, 4.85, 4.99, 4.88, 4.39, 4.67, 4.33, 4.52, 4.51, 4.21, 4.21, 4.47, 4.24, 4.69, 4.21, 4.78, 4.56, 4.22, 4.26, 4.25, 4.39, 4.15, 3.97, 3.94, 3.46, 3.34, 3.72, 3.12, 2.86, 3.27, 3.33, 2.68, 2.74, 3.1, 3.21, 2.91, 2.88, 3.36, 3.65, 3.86, 4.43, 4.16, 3.85, 3.78, 4.08, 4.76, 4.96, 3.91, 3.19, 2.98, 2.52, 2.63, 2.37, 2.03, 1.98, 2.13, 1.95, 1.97, 2.39, 2.07, 2.38, 2.57, 2.98, 3.13, 2.97, 2.63, 2.08, 2.05, 2.35, 2.19, 1.56, 1.93, 2.02, 1.73, 1.67, 1.85, 1.82, 1.72, 1.79, 2.22, 2.3, 2.26, 2.6, 3.57, 3.86, 3.83, 3.72, 3.85, 4.29, 3.86, 3.28, 3.32, 2.69, 2.47, 2.23, 2.59, 2.64, 2.63, 2.78, 3.12, 3.15, 3.25, 3.44, 3.57, 3.64, 3.29, 3.08, 2.88, 2.99, 3.26, 3.88, 4.15, 4.23, 4.57, 4.89, 5.01, 5.26, 5.62, 4.87, 4.27, 4.07, 4.73, 4.25, 4.67, 4.14, 4.27, 4.27, 4.57, 5.4, 6.01, 6.43, 6.39, 5.81, 6.01, 5.41, 5.85, 5.12, 5.13, 4.09, 5.05, 4.54, 6.23, 5.86, 5.43, 6.03, 7.2, 6.61, 7.18, 8.63, 8.96, 10.73, 12.48, 14.77, 16.61, 18.84, 20.66, 23.11, 23.0, 25.09, 26.03, 26.67, 26.39, 27.2, 27.59, 27.0, 26.61, 25.45, 27.27, 27.0, 27.23, 28.47, 27.58], [6.09, 5.02, 4.52, 4.33, 3.99, 4.24, 4.61, 4.02, 4.68, 4.66, 3.73, 4.33, 4.46, 3.77, 3.44, 4.02, 3.89, 3.17, 3.31, 3.8, 3.5, 2.87, 3.17, 2.96, 2.55, 2.61, 2.46, 2.25, 2.13, 2.24, 2.28, 2.36, 2.18, 1.98, 1.76, 2.06, 1.67, 1.4, 1.26, 1.53, 1.46, 1.71, 1.69, 1.33, 1.74, 1.94, 1.74, 1.61, 1.9, 2.07, 1.78, 2.18, 1.94, 1.74, 1.5, 1.43, 1.4, 1.25, 1.03, 0.92, 0.89, 0.85, 0.76, 0.25, 0.76, 0.87, 0.91, 0.93, 1.06, 1.36, 1.58, 1.6, 1.87, 1.95, 2.44, 2.68, 2.66, 2.71, 3.05, 3.09, 3.14, 3.04, 3.72, 4.41, 4.49, 4.27, 4.23, 4.68, 4.74, 4.58, 4.58, 5.08, 4.91, 4.56, 5.33, 5.53, 5.5, 5.29, 5.78, 5.57, 5.93, 5.98, 5.69, 5.18, 4.89, 5.42, 5.5, 4.93, 5.01, 5.45, 5.46, 4.73, 5.44, 5.54, 5.05, 4.77, 5.38, 5.33, 5.38, 5.2, 5.03, 4.95, 5.26, 5.79, 5.44, 5.43, 5.02, 4.68, 4.73, 4.97, 4.38, 4.25, 4.95, 4.59, 4.21, 4.37, 4.95, 4.43, 3.75, 4.71, 5.01, 4.55, 4.16, 3.86, 4.36, 3.95, 3.88, 3.54, 3.33, 2.89, 3.13, 3.2, 3.51, 3.57, 4.11, 4.34, 4.15, 3.88, 3.74, 4.14, 3.56, 3.0, 3.13, 2.62, 2.66, 3.21, 2.78, 2.47, 2.86, 2.91, 2.67, 2.37, 2.8, 2.84, 2.54, 3.08, 3.13, 2.86, 3.38, 3.29, 3.5, 3.57, 3.81, 4.23, 4.94, 4.75, 5.4, 5.84, 7.0, 7.99, 9.28, 12.64, 14.54, 16.05, 19.17, 18.78, 21.77, 22.83, 20.53, 20.86, 22.23, 23.53, 22.73, 24.77, 25.2, 25.08, 25.53, 27.19, 27.69, 27.06, 26.39, 26.83, 26.5, 26.45, 24.75, 24.56, 23.31, 25.62, 24.33, 26.12, 24.8, 24.64, 18.59, 21.0, 19.7, 23.02, 20.94, 24.69, 24.66, 24.3, 25.88, 26.31, 26.91, 24.38, 26.14, 26.08, 25.28, 25.88, 26.98, 27.03, 24.62, 25.94, 24.84, 22.7, 18.77, 20.73, 21.7, 20.45, 19.48, 18.88, 19.69, 20.03, 18.16, 18.72, 22.42, 21.31, 20.47, 21.78, 22.66, 23.03, 24.44, 25.84, 25.66, 26.11, 26.08, 27.25, 26.59, 26.16, 27.52, 26.55, 26.77, 26.22, 27.72, 27.62, 26.86, 27.47, 28.22, 26.92, 26.45, 27.66, 27.88, 27.58, 27.97, 27.3, 27.27, 27.91, 28.27, 26.84, 27.7, 27.05, 27.42, 27.47, 26.84, 26.12, 25.58, 25.36, 24.14, 24.55, 24.88, 23.19, 18.89, 22.7, 23.56, 19.8, 18.97, 19.45, 18.75, 15.91, 15.81, 16.55, 14.63, 13.48, 11.27, 11.5, 9.57, 8.05, 7.67, 7.18, 6.04, 5.39, 5.27, 4.73, 3.86, 3.66, 3.51, 3.54, 3.25, 3.44, 3.87, 3.38, 3.69, 3.9, 4.09, 3.87, 4.29, 4.51, 4.54, 4.42, 5.06, 4.93, 5.39, 5.37, 4.85, 4.79, 4.66, 4.43, 4.19, 4.11, 3.62, 3.57, 3.62, 3.4, 3.14, 2.86, 3.27, 2.97, 2.88, 2.92, 3.22, 3.88, 3.44, 3.58, 4.04, 4.22, 3.95, 3.64, 4.17, 4.43, 4.45, 4.33, 4.97, 5.19, 4.53, 5.38, 4.83, 5.46, 4.69, 4.45, 4.98, 4.68, 4.38, 4.15, 4.81, 4.54, 3.99, 4.3, 4.63, 4.62, 4.85, 4.16, 4.84, 4.07, 4.02, 4.04, 3.81, 4.43, 4.21, 3.74, 3.65, 3.37, 3.27, 3.42, 3.09, 2.81, 2.92, 3.21, 2.55, 2.39, 2.69, 3.02, 2.84, 2.76, 3.16, 3.33, 3.71, 4.0, 3.56, 3.72, 3.54, 3.73, 4.35, 4.68, 3.73, 3.4, 3.43, 2.49, 2.47, 2.11, 1.77, 1.84, 1.87, 1.64, 1.56, 1.91, 1.87, 1.77, 2.06, 2.36, 2.66, 2.36, 2.18, 1.61, 1.53, 1.79, 1.63, 1.47, 1.52, 1.58, 1.46, 1.41, 1.74, 1.81, 1.43, 1.67, 2.03, 2.37, 2.47, 2.62, 3.7, 3.93, 4.07, 3.91, 3.98, 4.09, 3.8, 3.47, 3.05, 2.37, 2.45, 1.95, 2.13, 2.38, 1.96, 2.18, 2.57, 2.56, 2.4, 2.64, 2.75, 2.74, 2.73, 2.47, 2.25, 2.35, 2.72, 2.92, 3.29, 3.22, 3.62, 4.04, 3.72, 4.5, 4.55, 4.24, 3.33, 3.4, 3.65, 3.23, 3.73, 3.24, 3.26, 3.75, 4.04, 4.62, 5.6, 6.33, 5.3, 5.08, 4.71, 4.93, 4.72, 4.96, 4.08, 3.97, 4.0, 4.14, 4.38, 3.63, 4.75, 5.33, 6.62, 5.62, 7.18, 9.58, 8.63, 8.88, 12.84, 16.33, 16.77, 18.19, 20.62, 22.53, 23.75, 24.38, 25.28, 26.7, 26.16, 27.16, 26.67, 27.17, 26.44, 27.38, 26.88, 26.81, 27.44, 27.77, 26.59], [6.25, 4.87, 4.15, 3.84, 4.12, 4.02, 4.11, 3.83, 4.87, 4.63, 3.96, 4.4, 4.36, 3.61, 3.74, 4.02, 3.69, 3.28, 3.5, 3.51, 3.28, 3.06, 3.13, 3.21, 2.81, 2.77, 2.81, 2.34, 2.22, 2.5, 2.46, 2.71, 2.28, 2.24, 1.89, 2.14, 1.73, 1.59, 1.49, 1.72, 1.73, 1.96, 1.91, 1.63, 1.82, 2.11, 1.91, 1.78, 2.23, 2.35, 2.17, 2.54, 2.42, 2.11, 1.96, 1.83, 1.63, 1.47, 1.36, 1.12, 1.1, 0.92, 0.84, 0.77, 0.25, 0.79, 0.93, 0.92, 0.99, 1.24, 1.49, 1.55, 1.89, 2.23, 2.38, 2.88, 2.96, 2.65, 2.98, 3.21, 3.48, 3.3, 3.37, 3.79, 4.27, 4.04, 4.0, 4.5, 4.53, 4.49, 4.44, 5.35, 5.2, 4.7, 5.43, 5.84, 5.83, 5.87, 6.32, 6.57, 7.45, 7.14, 6.24, 6.21, 5.1, 6.05, 6.13, 5.32, 4.99, 5.82, 5.64, 4.89, 5.17, 5.54, 5.42, 5.25, 5.44, 5.62, 5.38, 5.3, 5.08, 5.07, 5.28, 5.97, 5.64, 5.96, 5.15, 4.82, 5.19, 5.25, 4.56, 4.56, 5.17, 4.85, 4.2, 4.78, 5.25, 4.52, 4.35, 5.0, 5.1, 4.43, 4.44, 4.07, 4.9, 4.17, 4.4, 4.05, 3.59, 3.28, 3.26, 3.95, 3.97, 4.34, 4.5, 4.78, 5.02, 4.55, 4.31, 4.75, 4.1, 3.62, 3.56, 3.15, 3.32, 3.48, 3.13, 3.11, 3.3, 3.31, 3.16, 2.96, 3.44, 3.12, 3.21, 3.49, 3.51, 3.46, 3.51, 3.79, 4.04, 4.53, 4.59, 4.51, 5.06, 5.51, 5.68, 5.96, 7.37, 8.54, 9.12, 12.71, 14.57, 16.06, 18.69, 19.69, 22.38, 21.41, 19.52, 21.38, 22.22, 21.72, 21.92, 24.39, 24.16, 23.61, 23.64, 25.42, 25.98, 25.89, 25.31, 26.42, 24.7, 26.62, 24.41, 25.34, 24.2, 25.08, 24.92, 25.78, 24.61, 24.7, 20.8, 21.09, 20.33, 21.48, 22.0, 23.0, 23.86, 22.97, 25.02, 23.53, 25.95, 25.27, 24.61, 25.56, 24.44, 24.61, 24.06, 25.31, 23.64, 24.36, 24.16, 22.58, 18.7, 19.72, 20.36, 19.14, 18.39, 19.22, 18.64, 20.03, 18.42, 18.09, 21.45, 19.81, 21.77, 22.66, 22.66, 23.02, 23.28, 24.59, 24.27, 24.14, 24.5, 25.86, 23.94, 24.33, 26.03, 24.36, 25.12, 25.64, 26.69, 26.31, 27.14, 27.08, 26.88, 26.8, 26.16, 26.92, 27.23, 27.91, 26.38, 27.28, 27.53, 27.53, 26.88, 26.22, 26.2, 27.23, 25.55, 26.98, 25.92, 26.05, 24.33, 23.5, 23.0, 23.62, 23.06, 22.92, 18.5, 20.95, 20.56, 18.52, 18.67, 18.27, 17.17, 15.39, 15.86, 15.95, 14.09, 13.34, 11.79, 11.41, 9.2, 8.67, 7.99, 6.92, 6.56, 6.27, 5.75, 5.34, 5.08, 4.38, 3.46, 3.57, 3.21, 3.52, 3.91, 3.83, 3.73, 3.81, 4.31, 4.05, 3.83, 4.35, 4.25, 4.31, 4.65, 4.32, 4.85, 4.81, 4.02, 4.54, 4.33, 3.83, 3.68, 3.92, 3.87, 3.39, 3.53, 3.54, 3.24, 2.77, 3.18, 3.42, 2.6, 2.85, 3.16, 3.42, 3.57, 3.45, 3.75, 4.32, 4.24, 3.77, 4.3, 4.61, 4.5, 4.54, 4.78, 5.27, 4.64, 4.89, 4.61, 5.2, 4.63, 4.48, 4.72, 4.32, 4.27, 4.43, 4.55, 4.57, 3.92, 4.38, 4.5, 4.61, 4.84, 4.12, 5.02, 4.16, 4.43, 4.34, 4.34, 4.18, 4.19, 4.09, 3.78, 3.53, 3.04, 3.11, 3.07, 2.54, 2.86, 2.82, 2.38, 2.36, 2.81, 2.84, 2.81, 2.57, 3.08, 3.4, 3.52, 3.76, 3.67, 3.48, 3.6, 3.6, 5.1, 4.81, 4.03, 3.56, 2.94, 2.6, 2.54, 2.02, 1.98, 1.96, 1.95, 1.72, 1.92, 2.05, 1.99, 1.92, 2.26, 2.68, 2.95, 3.0, 2.64, 1.92, 1.89, 2.07, 1.82, 1.43, 1.82, 2.04, 1.84, 1.8, 2.14, 1.97, 1.83, 1.93, 2.19, 2.5, 2.49, 2.8, 3.61, 4.08, 4.07, 4.23, 4.2, 4.18, 4.3, 3.91, 3.28, 2.61, 2.48, 2.23, 2.46, 2.68, 2.76, 2.75, 2.8, 2.61, 2.77, 3.4, 3.56, 3.21, 2.95, 2.67, 2.43, 2.62, 3.05, 3.5, 3.61, 4.01, 4.32, 4.43, 4.49, 4.88, 4.78, 4.48, 4.91, 4.13, 4.28, 4.24, 4.12, 4.18, 3.88, 3.93, 4.54, 5.3, 6.12, 7.55, 6.11, 6.3, 6.32, 6.1, 7.89, 6.0, 4.48, 4.83, 4.53, 4.92, 5.71, 5.33, 5.24, 6.33, 6.62, 6.5, 7.08, 8.01, 8.26, 10.07, 12.66, 15.77, 16.2, 18.59, 20.97, 23.12, 24.45, 24.78, 25.94, 26.53, 26.75, 27.02, 26.72, 27.69, 26.41, 27.06, 26.7, 27.66, 27.75, 27.03, 26.3], [6.66, 5.04, 4.75, 4.4, 4.73, 4.38, 4.83, 4.69, 5.04, 5.29, 4.6, 4.94, 4.68, 3.98, 4.19, 4.3, 4.13, 3.55, 3.77, 3.96, 3.81, 2.99, 3.26, 3.12, 2.72, 2.79, 2.93, 2.55, 2.39, 2.62, 2.69, 2.65, 2.24, 2.1, 2.0, 2.12, 1.91, 1.71, 1.62, 1.95, 2.04, 2.3, 2.13, 1.88, 2.18, 2.4, 2.12, 2.2, 2.63, 2.66, 2.58, 2.89, 2.73, 2.4, 2.18, 2.3, 1.94, 1.66, 1.66, 1.56, 1.21, 0.98, 0.95, 0.88, 0.79, 0.25, 0.81, 1.07, 0.95, 1.16, 1.46, 1.62, 1.84, 2.22, 2.42, 3.21, 3.16, 2.87, 3.53, 3.72, 3.97, 3.75, 4.03, 4.96, 4.75, 4.74, 4.66, 5.37, 5.41, 5.16, 5.33, 6.08, 6.34, 5.66, 6.12, 6.85, 6.57, 6.88, 7.28, 6.71, 7.2, 7.55, 7.07, 6.64, 6.29, 6.36, 6.27, 5.93, 6.09, 6.19, 5.97, 5.64, 5.68, 5.91, 5.73, 5.31, 5.48, 5.98, 5.59, 5.38, 5.2, 5.04, 5.52, 6.2, 6.08, 6.17, 5.56, 5.46, 5.44, 5.73, 5.33, 5.08, 5.75, 5.59, 5.17, 6.0, 5.96, 5.43, 5.07, 5.91, 6.14, 5.14, 5.51, 4.43, 5.53, 4.87, 4.75, 4.5, 4.36, 3.67, 3.7, 4.48, 4.55, 4.69, 5.03, 5.56, 5.38, 4.79, 5.09, 5.32, 4.59, 4.25, 4.06, 3.57, 3.71, 3.7, 3.97, 3.08, 3.36, 3.35, 3.08, 3.41, 3.44, 3.51, 3.19, 3.49, 3.6, 3.43, 3.57, 3.75, 3.8, 4.27, 4.32, 4.69, 4.98, 5.25, 5.99, 6.58, 8.3, 10.2, 12.29, 14.84, 17.22, 18.11, 19.34, 20.34, 22.7, 23.53, 20.81, 21.58, 23.95, 26.69, 22.5, 24.86, 26.22, 25.48, 24.59, 27.09, 27.34, 27.19, 26.2, 26.67, 27.95, 28.08, 26.36, 26.58, 25.2, 26.19, 26.02, 27.09, 25.22, 25.83, 21.09, 21.05, 20.97, 22.48, 23.88, 24.33, 25.2, 26.02, 25.77, 25.33, 27.3, 26.42, 26.3, 25.61, 26.19, 26.11, 26.62, 26.67, 25.28, 25.84, 25.47, 23.23, 19.27, 20.77, 21.48, 20.62, 19.91, 19.09, 19.78, 19.86, 18.41, 19.69, 21.67, 22.22, 21.73, 21.7, 23.66, 23.81, 24.2, 26.17, 24.31, 25.72, 25.53, 26.72, 25.12, 25.27, 26.3, 26.08, 25.03, 25.16, 26.34, 26.7, 26.28, 26.25, 28.08, 27.11, 26.45, 26.84, 28.25, 28.14, 27.97, 26.97, 27.42, 28.25, 28.27, 26.98, 27.98, 26.0, 26.73, 27.06, 26.52, 26.42, 25.45, 24.52, 24.27, 24.91, 25.38, 23.92, 20.62, 23.42, 23.38, 20.33, 20.78, 19.28, 19.34, 16.08, 17.39, 17.42, 15.82, 15.11, 12.79, 12.47, 10.31, 9.41, 7.79, 7.19, 6.7, 5.82, 5.43, 6.36, 5.53, 4.64, 4.19, 4.18, 3.93, 4.14, 4.38, 4.46, 4.31, 4.32, 4.56, 4.92, 4.69, 4.95, 4.91, 5.02, 5.37, 4.77, 5.26, 5.38, 5.15, 5.17, 4.94, 4.52, 4.29, 4.55, 4.72, 3.83, 3.96, 3.84, 3.47, 3.1, 3.35, 3.04, 3.17, 3.34, 3.33, 3.31, 3.86, 4.04, 4.12, 4.98, 4.17, 4.3, 4.45, 5.24, 4.48, 4.52, 5.16, 5.72, 5.25, 5.53, 5.14, 5.47, 5.38, 5.17, 4.96, 4.95, 4.84, 4.82, 5.08, 5.13, 4.52, 4.95, 4.8, 4.77, 5.0, 4.26, 5.05, 4.24, 4.58, 4.35, 4.31, 4.52, 4.44, 4.59, 3.96, 3.52, 3.41, 3.43, 3.24, 2.61, 3.24, 3.05, 2.65, 2.68, 3.15, 3.03, 3.13, 2.73, 3.1, 3.37, 4.16, 4.38, 3.93, 3.67, 3.4, 3.55, 4.44, 4.71, 3.8, 3.52, 2.78, 2.38, 2.7, 1.73, 2.1, 2.16, 2.39, 1.74, 2.03, 2.48, 2.01, 2.33, 2.55, 3.26, 3.47, 3.38, 2.8, 2.15, 2.13, 2.53, 2.11, 1.75, 2.05, 2.13, 1.92, 1.77, 2.13, 2.15, 1.93, 2.04, 2.43, 2.67, 2.8, 3.1, 3.92, 4.6, 4.26, 3.98, 4.3, 4.6, 4.37, 3.67, 3.38, 2.75, 2.42, 2.26, 2.51, 2.87, 2.68, 2.75, 3.35, 3.09, 3.47, 3.54, 3.77, 3.64, 3.66, 3.39, 2.84, 2.98, 3.22, 4.02, 3.89, 4.25, 4.55, 5.14, 4.78, 5.3, 5.54, 4.39, 4.3, 3.9, 4.57, 4.28, 4.43, 4.09, 4.28, 4.34, 5.13, 5.72, 6.68, 7.25, 7.51, 6.58, 7.31, 7.02, 6.07, 6.26, 5.74, 5.89, 6.18, 6.27, 7.22, 5.6, 6.36, 7.14, 9.45, 7.14, 8.95, 10.81, 11.04, 12.4, 15.0, 18.42, 18.97, 21.0, 23.11, 23.27, 25.5, 25.88, 27.22, 27.7, 27.56, 27.69, 27.94, 27.3, 27.3, 26.92, 27.27, 27.8, 27.84, 28.53, 27.8], [6.14, 5.09, 4.69, 4.11, 4.39, 4.49, 4.53, 4.62, 5.1, 5.14, 4.47, 4.58, 4.86, 3.98, 3.85, 4.38, 4.22, 3.36, 3.45, 3.75, 3.57, 2.94, 3.15, 3.19, 2.52, 2.71, 2.66, 2.32, 2.22, 2.57, 2.35, 2.39, 2.34, 2.01, 1.79, 2.04, 1.75, 1.57, 1.44, 1.76, 2.0, 2.06, 2.05, 2.08, 2.13, 2.45, 2.21, 2.25, 2.6, 2.67, 2.6, 2.89, 2.53, 2.2, 2.21, 2.1, 2.06, 1.62, 1.53, 1.51, 1.38, 1.12, 0.91, 0.97, 0.86, 0.77, 0.25, 0.8, 1.02, 1.16, 1.49, 1.64, 1.9, 2.38, 2.34, 2.92, 3.31, 2.77, 3.29, 3.59, 3.24, 3.43, 3.93, 4.39, 4.81, 4.38, 4.32, 5.25, 5.44, 4.54, 4.85, 5.7, 6.05, 5.13, 5.55, 6.2, 5.85, 5.86, 6.4, 6.29, 6.54, 6.7, 6.0, 6.17, 5.5, 5.75, 5.64, 5.34, 5.35, 5.75, 5.45, 4.7, 5.15, 5.45, 4.97, 4.75, 5.14, 5.03, 5.57, 5.46, 5.58, 5.21, 5.28, 5.77, 6.0, 5.79, 5.32, 5.21, 5.32, 5.54, 4.7, 4.9, 5.62, 5.34, 4.6, 5.46, 5.75, 5.05, 4.77, 5.65, 5.52, 5.0, 5.15, 4.36, 5.03, 4.64, 4.72, 4.04, 3.79, 3.32, 3.32, 4.36, 4.37, 4.12, 5.31, 5.4, 5.5, 4.93, 4.79, 5.13, 4.65, 3.84, 3.86, 3.42, 3.49, 3.54, 3.53, 2.86, 3.5, 3.49, 3.29, 3.19, 3.76, 3.67, 3.31, 3.5, 4.0, 3.59, 3.91, 4.25, 4.34, 4.25, 4.74, 5.18, 5.81, 5.89, 6.74, 7.12, 8.43, 9.2, 11.46, 13.13, 14.51, 16.84, 18.88, 19.02, 21.95, 23.27, 19.83, 21.84, 23.67, 24.95, 23.12, 24.45, 25.16, 25.64, 25.75, 26.88, 26.31, 26.97, 27.02, 25.97, 27.44, 26.67, 26.11, 25.36, 24.33, 25.19, 25.78, 27.42, 23.83, 26.42, 19.25, 20.5, 19.77, 21.88, 23.19, 25.52, 26.06, 26.22, 25.73, 24.61, 26.58, 26.12, 26.12, 25.64, 26.31, 25.62, 26.02, 27.19, 25.47, 25.95, 25.11, 22.59, 20.05, 21.38, 20.95, 20.75, 20.77, 18.62, 20.03, 21.14, 18.75, 18.02, 21.95, 22.31, 20.89, 21.94, 23.17, 22.42, 25.3, 25.27, 25.66, 25.98, 25.47, 26.81, 25.66, 25.91, 26.67, 26.69, 26.67, 26.55, 26.97, 27.36, 27.05, 26.73, 27.95, 27.09, 26.25, 26.69, 27.02, 27.72, 27.72, 26.2, 26.94, 27.3, 27.64, 26.31, 26.92, 26.81, 27.33, 26.86, 25.5, 27.19, 25.88, 24.27, 24.3, 24.94, 24.09, 22.59, 20.48, 23.38, 22.97, 20.95, 19.98, 19.67, 18.86, 15.62, 17.11, 17.48, 14.44, 13.45, 12.05, 12.41, 10.22, 8.75, 8.09, 7.5, 6.93, 6.13, 5.85, 5.06, 4.46, 4.38, 3.84, 4.01, 3.62, 3.58, 4.3, 3.64, 3.66, 4.05, 4.35, 3.91, 4.15, 4.86, 4.66, 4.38, 5.33, 4.96, 5.35, 5.05, 5.05, 4.9, 4.46, 4.3, 4.25, 4.12, 3.49, 3.52, 3.68, 3.37, 3.05, 3.01, 3.11, 2.91, 2.61, 2.53, 2.84, 3.65, 3.53, 3.82, 4.09, 4.55, 4.21, 3.73, 4.01, 4.41, 4.29, 3.89, 4.39, 5.08, 4.4, 4.8, 4.64, 5.06, 4.62, 4.33, 4.52, 4.43, 3.95, 4.12, 4.52, 4.39, 3.89, 4.16, 4.32, 4.64, 4.65, 4.59, 4.8, 4.64, 4.28, 4.58, 4.13, 4.61, 4.43, 3.61, 3.42, 3.33, 3.19, 3.19, 3.0, 2.63, 2.89, 3.06, 2.58, 2.47, 2.88, 3.04, 2.75, 2.64, 2.98, 3.6, 3.61, 3.76, 3.72, 3.91, 3.64, 3.35, 4.17, 4.5, 3.89, 3.49, 3.34, 2.38, 2.52, 2.14, 1.84, 1.79, 2.0, 1.73, 1.78, 2.18, 2.03, 2.16, 2.42, 3.04, 3.11, 2.94, 2.66, 2.02, 2.13, 2.42, 2.05, 1.69, 1.91, 2.1, 1.82, 1.94, 2.25, 2.21, 1.94, 2.24, 2.7, 2.76, 2.88, 3.02, 3.97, 4.53, 4.39, 3.87, 4.29, 5.12, 4.55, 3.64, 3.51, 2.86, 2.65, 2.4, 2.91, 2.83, 2.83, 2.95, 3.25, 3.11, 3.15, 3.58, 3.47, 3.49, 3.38, 2.97, 2.7, 2.87, 3.11, 3.6, 3.98, 3.95, 4.5, 5.06, 4.65, 5.22, 5.91, 4.79, 4.43, 3.99, 4.81, 4.53, 4.75, 4.04, 4.32, 4.14, 4.31, 5.09, 5.65, 6.11, 5.46, 5.26, 5.36, 6.18, 4.93, 6.09, 4.91, 4.33, 4.93, 5.46, 6.64, 6.01, 5.36, 7.36, 8.86, 6.47, 7.45, 9.71, 9.7, 11.36, 13.37, 15.27, 16.58, 18.64, 19.94, 22.7, 22.59, 24.77, 25.95, 26.27, 26.67, 26.89, 27.3, 27.09, 26.7, 26.84, 27.34, 26.77, 27.41, 27.88, 27.67], [6.95, 6.34, 5.71, 5.21, 5.43, 4.85, 4.97, 4.55, 5.33, 5.16, 4.22, 4.72, 4.89, 3.89, 3.89, 4.4, 4.05, 3.56, 3.64, 4.2, 4.88, 3.91, 3.66, 3.81, 3.2, 3.42, 2.82, 2.56, 2.25, 2.5, 2.57, 2.7, 2.25, 2.33, 2.03, 2.61, 2.24, 1.72, 1.52, 2.01, 2.36, 2.45, 2.38, 1.98, 2.59, 2.87, 2.62, 2.93, 3.18, 3.34, 3.23, 3.56, 3.55, 3.59, 2.64, 2.95, 2.93, 2.64, 1.93, 1.81, 2.86, 1.53, 1.17, 1.04, 0.93, 0.86, 0.9, 0.25, 0.78, 2.04, 1.82, 1.64, 1.91, 2.07, 2.88, 3.34, 3.04, 2.79, 3.89, 3.48, 3.93, 4.67, 3.94, 5.21, 5.08, 4.43, 4.73, 5.71, 5.57, 5.1, 5.74, 6.14, 6.13, 5.89, 7.0, 7.11, 6.81, 6.93, 7.69, 7.44, 7.55, 7.64, 7.14, 7.48, 6.55, 7.31, 7.2, 6.89, 6.15, 7.38, 6.84, 6.51, 7.28, 7.33, 7.16, 6.55, 7.54, 7.55, 7.46, 7.24, 7.49, 7.0, 6.59, 7.43, 7.52, 6.94, 6.84, 6.88, 6.08, 6.97, 6.55, 5.59, 6.37, 5.82, 5.84, 5.39, 6.5, 5.53, 4.76, 5.54, 5.91, 5.2, 5.02, 4.3, 5.3, 4.36, 4.42, 4.13, 3.45, 3.08, 3.44, 3.87, 4.14, 4.47, 5.07, 5.39, 5.54, 5.44, 5.19, 5.28, 4.82, 4.03, 4.3, 3.83, 3.78, 4.19, 4.26, 4.15, 4.57, 4.22, 4.7, 3.94, 4.19, 4.58, 4.83, 4.55, 4.82, 4.91, 5.38, 5.08, 5.8, 6.84, 6.61, 6.4, 7.74, 7.72, 7.91, 8.52, 10.15, 10.41, 12.74, 13.94, 16.97, 17.19, 20.48, 20.59, 22.45, 21.77, 19.94, 21.61, 22.59, 23.47, 23.25, 24.7, 25.38, 25.67, 25.62, 27.23, 27.31, 27.83, 26.14, 27.84, 26.47, 27.33, 25.84, 25.72, 24.19, 26.36, 25.7, 27.41, 24.59, 26.12, 20.27, 21.55, 19.81, 21.89, 22.06, 25.02, 25.31, 25.78, 25.17, 24.95, 26.86, 25.78, 25.81, 26.64, 26.3, 26.11, 25.92, 26.38, 25.92, 25.73, 24.22, 21.94, 20.16, 21.44, 21.14, 20.62, 20.34, 20.03, 20.17, 19.91, 18.72, 18.33, 22.5, 20.88, 21.5, 22.22, 22.69, 22.34, 24.52, 26.02, 23.17, 24.73, 26.45, 27.27, 25.55, 25.34, 27.78, 26.02, 25.81, 25.83, 26.83, 27.55, 27.69, 26.88, 28.69, 27.84, 26.94, 27.28, 27.48, 27.88, 28.5, 27.08, 27.08, 27.5, 28.2, 27.38, 27.83, 27.02, 26.98, 27.86, 25.62, 26.55, 26.09, 25.38, 23.78, 24.48, 24.73, 23.97, 20.14, 23.41, 22.48, 20.84, 19.06, 19.27, 20.73, 16.44, 17.17, 17.27, 15.87, 14.54, 12.71, 13.41, 11.27, 10.36, 9.7, 9.45, 7.6, 6.46, 6.52, 6.65, 5.29, 4.82, 4.69, 4.2, 3.67, 3.82, 4.55, 4.46, 4.47, 4.82, 5.28, 5.39, 5.22, 5.9, 5.82, 5.81, 6.23, 6.41, 6.29, 6.32, 5.3, 6.27, 5.48, 4.78, 4.82, 5.29, 4.52, 4.28, 4.6, 4.48, 3.58, 3.35, 4.12, 3.44, 3.29, 3.36, 3.85, 4.17, 4.26, 4.53, 5.11, 5.35, 4.71, 4.96, 5.3, 5.14, 5.39, 5.0, 5.65, 5.93, 5.75, 6.12, 5.7, 6.31, 5.64, 5.32, 5.97, 5.56, 5.73, 5.45, 5.95, 5.62, 5.71, 5.7, 6.24, 6.44, 6.52, 5.71, 6.79, 5.67, 6.07, 5.25, 5.34, 5.65, 5.78, 5.16, 4.54, 4.59, 4.34, 4.02, 3.64, 3.2, 3.35, 3.51, 2.87, 2.62, 2.93, 3.55, 3.25, 3.22, 4.08, 4.26, 5.03, 5.33, 5.19, 4.24, 4.76, 5.37, 5.46, 5.39, 5.23, 4.15, 3.94, 2.99, 2.71, 2.22, 1.91, 2.17, 1.99, 1.67, 1.89, 2.39, 2.04, 2.06, 2.36, 3.07, 3.1, 3.35, 3.15, 2.37, 2.14, 3.05, 2.64, 1.85, 2.49, 3.01, 2.45, 2.29, 3.55, 3.14, 2.7, 3.98, 4.08, 3.63, 3.83, 4.13, 5.07, 5.88, 5.09, 5.86, 5.87, 5.72, 5.93, 5.13, 4.26, 3.67, 3.45, 3.01, 3.34, 3.67, 3.03, 3.84, 3.65, 3.51, 3.16, 3.88, 3.7, 3.28, 3.23, 2.5, 2.35, 2.91, 3.03, 3.52, 3.88, 4.52, 5.15, 4.88, 4.96, 5.92, 6.05, 6.3, 5.01, 4.79, 5.34, 4.98, 5.21, 5.04, 4.57, 5.01, 5.13, 5.91, 6.48, 6.88, 6.64, 6.69, 6.8, 6.2, 6.43, 7.73, 5.91, 6.82, 5.66, 6.79, 6.95, 6.89, 6.07, 8.07, 8.01, 7.27, 7.82, 9.48, 11.13, 11.37, 14.41, 16.83, 18.41, 19.73, 21.61, 23.39, 24.2, 25.33, 25.45, 26.8, 26.53, 27.33, 27.08, 27.62, 26.78, 28.17, 27.19, 26.45, 27.42, 27.78, 27.03], [6.38, 4.82, 4.12, 3.69, 3.94, 3.57, 3.52, 3.7, 4.16, 3.93, 3.9, 3.64, 3.61, 3.22, 3.34, 3.35, 3.25, 2.57, 3.07, 3.23, 2.85, 2.44, 2.9, 2.75, 2.24, 2.35, 2.29, 2.12, 2.07, 2.25, 2.04, 1.89, 1.66, 1.64, 1.73, 1.87, 1.75, 1.51, 1.51, 1.89, 1.88, 2.32, 2.17, 2.11, 2.3, 2.71, 2.57, 2.49, 2.94, 3.16, 3.33, 3.43, 3.22, 3.09, 2.79, 2.54, 2.45, 2.46, 2.11, 1.78, 1.72, 1.62, 1.42, 1.21, 1.02, 0.96, 0.98, 0.79, 0.25, 0.78, 1.08, 1.22, 1.37, 1.71, 1.85, 2.31, 2.39, 2.04, 2.45, 2.77, 2.91, 2.78, 3.22, 3.73, 3.76, 3.94, 3.64, 3.89, 3.97, 4.1, 4.2, 4.48, 4.7, 4.57, 5.02, 5.32, 5.46, 5.7, 5.94, 5.79, 6.87, 6.68, 5.67, 5.59, 4.71, 5.64, 6.02, 5.0, 5.26, 5.87, 5.61, 5.15, 5.33, 6.07, 5.62, 5.52, 5.6, 6.12, 6.14, 5.95, 6.36, 5.94, 5.83, 6.71, 5.92, 6.06, 5.12, 5.29, 5.11, 5.16, 4.97, 4.74, 4.93, 4.59, 4.45, 4.43, 4.72, 4.11, 3.96, 4.35, 4.37, 4.11, 3.96, 3.99, 3.96, 3.69, 3.81, 3.76, 3.03, 2.88, 3.07, 3.47, 3.64, 4.07, 4.21, 4.63, 4.89, 4.89, 4.89, 4.95, 4.55, 4.06, 3.84, 3.37, 3.12, 3.59, 3.34, 3.44, 3.37, 3.52, 3.89, 3.61, 3.67, 3.76, 4.16, 4.25, 4.3, 4.31, 4.28, 4.38, 4.77, 5.16, 5.14, 5.2, 5.82, 6.48, 6.42, 7.38, 8.64, 10.27, 11.48, 14.27, 16.67, 17.94, 19.41, 19.95, 22.3, 22.91, 20.44, 21.72, 22.8, 24.5, 22.36, 24.36, 24.84, 24.25, 24.0, 27.41, 27.05, 27.67, 27.27, 27.59, 26.84, 27.31, 25.41, 26.03, 25.0, 26.03, 25.7, 26.58, 25.05, 25.56, 20.83, 21.19, 21.44, 22.88, 22.53, 24.11, 25.17, 25.36, 25.64, 25.17, 26.91, 26.81, 25.27, 27.14, 25.22, 26.25, 26.2, 25.25, 24.8, 25.16, 25.34, 22.33, 20.92, 20.59, 21.7, 20.72, 19.28, 18.91, 20.17, 20.02, 20.61, 19.23, 21.58, 21.55, 21.72, 22.83, 23.77, 22.81, 24.61, 25.86, 24.12, 25.95, 25.75, 27.09, 24.97, 26.05, 27.53, 25.27, 26.48, 27.38, 27.75, 28.34, 27.81, 27.44, 28.75, 28.03, 27.64, 27.86, 28.33, 28.33, 28.23, 27.62, 28.2, 28.58, 28.41, 27.64, 27.97, 27.73, 28.22, 27.94, 27.36, 26.92, 26.52, 25.39, 24.52, 24.89, 24.41, 22.92, 18.97, 23.02, 23.09, 19.97, 19.77, 19.52, 18.77, 16.95, 16.81, 17.84, 16.67, 14.37, 13.27, 12.98, 10.84, 9.36, 8.29, 7.88, 7.3, 6.3, 5.96, 5.1, 4.82, 4.3, 3.35, 3.48, 3.01, 3.19, 3.63, 3.46, 3.32, 3.61, 4.08, 3.79, 3.76, 4.28, 4.4, 4.59, 4.7, 4.48, 4.59, 4.19, 3.72, 4.09, 4.09, 3.76, 3.62, 3.77, 3.38, 2.78, 3.11, 3.21, 2.81, 2.56, 2.77, 2.87, 2.58, 2.7, 3.32, 3.66, 4.15, 4.23, 4.53, 5.05, 4.57, 4.46, 4.77, 4.88, 4.54, 4.35, 5.09, 5.4, 5.08, 5.09, 4.86, 5.03, 4.26, 4.44, 4.66, 4.44, 4.19, 4.59, 4.78, 4.69, 4.55, 4.62, 5.22, 5.17, 5.89, 4.93, 6.06, 5.0, 4.99, 4.6, 3.92, 4.28, 4.32, 3.76, 3.81, 3.66, 3.44, 3.22, 2.93, 2.5, 2.42, 2.79, 2.16, 2.07, 2.29, 2.62, 2.35, 2.28, 2.6, 2.8, 3.16, 3.76, 3.19, 2.87, 2.82, 3.31, 4.43, 4.75, 3.8, 3.55, 2.76, 2.22, 2.44, 2.19, 1.68, 1.38, 1.65, 1.46, 1.33, 1.82, 1.74, 1.95, 2.1, 2.85, 2.73, 2.74, 2.86, 1.96, 1.79, 2.15, 1.83, 1.59, 1.83, 2.47, 1.9, 2.04, 2.39, 2.58, 2.36, 2.88, 2.94, 3.08, 3.1, 3.7, 4.64, 5.42, 5.18, 5.11, 5.42, 6.1, 5.37, 4.47, 4.09, 3.27, 2.39, 2.34, 3.02, 2.79, 2.58, 4.05, 3.04, 2.87, 2.8, 3.49, 3.51, 3.39, 2.93, 2.53, 2.26, 2.2, 2.64, 3.22, 3.78, 4.09, 4.19, 4.23, 4.96, 4.89, 5.19, 5.0, 4.96, 4.77, 4.71, 4.75, 4.77, 4.23, 4.02, 4.02, 4.41, 5.46, 5.99, 7.39, 5.9, 5.85, 5.42, 5.43, 5.64, 5.09, 4.66, 5.26, 5.37, 5.41, 5.82, 5.57, 5.89, 7.04, 8.01, 7.98, 7.96, 10.95, 11.84, 11.5, 14.87, 17.95, 17.69, 19.77, 23.22, 25.0, 26.14, 26.23, 27.84, 27.55, 27.7, 28.58, 27.78, 28.25, 27.7, 27.92, 27.36, 27.92, 28.56, 28.33, 27.81], [5.69, 4.92, 4.47, 4.34, 4.2, 4.13, 4.19, 4.28, 4.6, 4.83, 4.04, 4.32, 4.24, 3.67, 3.52, 3.6, 3.54, 2.95, 3.22, 3.44, 3.06, 2.61, 2.83, 2.7, 2.26, 2.45, 2.59, 2.46, 2.23, 2.52, 2.15, 2.08, 1.7, 1.66, 1.64, 2.29, 2.46, 2.04, 2.22, 2.71, 2.62, 3.53, 2.89, 2.82, 3.28, 3.63, 3.38, 3.31, 3.67, 4.06, 4.02, 4.54, 3.93, 3.71, 3.57, 3.56, 3.23, 3.22, 2.86, 2.4, 2.21, 2.01, 2.04, 2.03, 1.47, 1.37, 1.6, 1.27, 0.79, 0.25, 0.81, 1.1, 1.49, 2.1, 1.94, 2.64, 2.95, 2.66, 2.8, 3.33, 3.44, 3.35, 3.58, 4.24, 4.48, 4.13, 4.32, 5.05, 5.16, 5.09, 5.32, 5.86, 6.08, 5.42, 6.48, 7.05, 6.83, 7.3, 7.55, 7.39, 8.17, 8.15, 6.96, 6.97, 6.11, 7.22, 7.16, 6.38, 6.36, 7.32, 6.83, 6.01, 6.88, 7.03, 6.13, 5.86, 6.45, 6.73, 6.76, 6.36, 6.37, 5.92, 6.53, 7.35, 6.98, 7.39, 6.54, 6.0, 6.72, 6.66, 5.56, 5.49, 6.55, 5.89, 5.27, 5.89, 6.23, 5.13, 4.97, 6.24, 5.92, 4.96, 5.08, 4.2, 5.02, 4.71, 4.56, 4.16, 3.69, 2.97, 3.55, 4.0, 4.32, 4.12, 5.41, 5.45, 5.64, 4.9, 5.25, 5.7, 5.12, 4.27, 4.36, 4.0, 3.81, 4.21, 4.38, 3.76, 3.96, 4.1, 3.8, 3.87, 4.33, 3.99, 3.78, 4.09, 4.73, 4.35, 4.11, 4.96, 5.3, 4.91, 5.27, 6.15, 6.5, 6.69, 7.71, 8.42, 9.66, 10.22, 12.02, 14.66, 15.87, 16.98, 19.62, 18.41, 23.45, 24.48, 20.17, 21.66, 24.36, 23.78, 22.08, 23.28, 25.56, 24.89, 25.44, 26.91, 26.3, 26.64, 25.81, 26.55, 27.62, 25.86, 24.39, 26.25, 24.8, 25.91, 25.64, 26.5, 25.17, 26.12, 20.19, 21.86, 19.27, 22.12, 22.8, 24.48, 25.41, 25.5, 25.12, 24.77, 26.55, 25.55, 25.58, 25.41, 25.81, 25.28, 26.38, 25.8, 25.41, 25.86, 25.03, 22.91, 20.55, 20.69, 21.0, 19.5, 21.06, 19.64, 19.33, 20.7, 18.22, 18.17, 22.28, 23.44, 21.45, 22.36, 24.14, 24.33, 25.69, 25.62, 25.02, 26.98, 26.89, 26.83, 25.23, 26.03, 26.48, 25.53, 25.72, 26.38, 26.59, 27.34, 26.48, 27.22, 28.34, 26.0, 26.83, 27.66, 27.36, 27.95, 27.69, 26.83, 26.91, 26.5, 27.89, 26.78, 26.48, 26.75, 26.95, 26.92, 26.16, 26.23, 26.09, 24.5, 24.09, 24.23, 24.09, 23.66, 20.16, 23.0, 23.47, 20.56, 20.53, 21.64, 19.06, 16.27, 16.98, 17.78, 14.63, 13.85, 12.99, 12.22, 10.11, 9.27, 8.34, 7.18, 7.4, 6.17, 5.65, 5.19, 4.73, 4.38, 4.56, 4.14, 3.88, 4.17, 4.52, 4.35, 4.27, 4.39, 4.93, 5.01, 4.63, 5.47, 5.32, 5.14, 5.64, 5.19, 5.5, 5.18, 4.64, 5.09, 5.15, 4.66, 4.11, 4.74, 4.89, 3.88, 4.09, 4.34, 3.66, 3.0, 3.47, 3.21, 3.19, 2.84, 3.38, 3.84, 4.27, 4.54, 4.79, 5.27, 4.94, 4.87, 5.27, 5.23, 5.33, 4.96, 5.3, 6.08, 5.21, 5.88, 5.13, 5.58, 5.26, 5.51, 5.52, 5.31, 4.68, 5.14, 5.71, 5.25, 4.91, 4.99, 5.36, 5.54, 5.73, 5.26, 5.34, 5.18, 4.92, 4.71, 4.41, 4.68, 5.02, 4.48, 4.06, 4.26, 3.62, 3.94, 3.54, 2.92, 3.26, 3.59, 2.73, 2.66, 3.14, 3.4, 3.02, 2.63, 2.79, 3.55, 3.76, 4.09, 3.49, 3.04, 2.8, 3.26, 3.9, 4.79, 4.12, 3.11, 3.24, 2.58, 2.65, 2.22, 2.07, 1.98, 2.21, 1.64, 1.84, 2.15, 1.94, 1.96, 2.62, 3.15, 3.69, 3.53, 3.01, 2.52, 2.21, 2.58, 2.71, 1.99, 2.44, 2.81, 2.57, 2.32, 2.66, 3.16, 2.85, 2.87, 3.53, 3.86, 3.9, 4.12, 5.23, 5.87, 5.27, 5.49, 5.59, 5.84, 5.78, 4.66, 4.29, 3.35, 2.96, 2.72, 3.29, 3.19, 2.77, 3.24, 3.55, 3.47, 3.3, 3.69, 3.65, 3.5, 3.43, 2.79, 2.55, 2.87, 3.29, 3.97, 3.81, 4.02, 4.8, 5.38, 4.98, 5.8, 6.03, 5.34, 4.54, 4.36, 5.47, 4.94, 5.4, 4.34, 4.86, 4.93, 5.36, 6.07, 6.82, 7.22, 6.4, 5.84, 7.1, 6.91, 5.85, 6.4, 6.09, 5.04, 5.84, 6.7, 6.79, 6.57, 7.21, 7.85, 9.41, 9.36, 9.16, 11.92, 12.91, 12.17, 13.88, 17.31, 18.08, 20.52, 23.16, 25.5, 24.64, 26.55, 27.61, 27.64, 26.95, 28.0, 27.61, 27.58, 27.75, 27.47, 27.95, 27.53, 28.16, 28.23, 27.36], [5.93, 5.05, 4.72, 3.97, 3.64, 4.01, 4.02, 4.16, 3.98, 3.76, 3.34, 3.37, 3.48, 2.87, 2.81, 3.25, 2.87, 2.48, 2.65, 3.07, 2.72, 2.4, 2.58, 2.5, 2.09, 2.1, 2.0, 2.01, 1.7, 1.93, 1.72, 1.68, 1.29, 1.77, 1.34, 1.9, 2.22, 1.97, 2.05, 2.61, 2.61, 3.07, 2.78, 2.55, 3.27, 3.62, 3.13, 3.38, 3.86, 4.11, 3.62, 4.16, 3.99, 3.94, 3.45, 3.07, 3.14, 3.27, 2.6, 2.39, 2.5, 2.09, 1.77, 1.97, 1.76, 1.45, 1.46, 1.49, 1.08, 0.78, 0.25, 0.77, 1.35, 1.66, 1.66, 2.06, 2.23, 2.28, 2.6, 2.56, 2.87, 2.88, 3.17, 4.11, 3.9, 3.73, 3.81, 4.32, 4.23, 4.36, 4.53, 5.24, 5.13, 4.67, 5.75, 5.64, 5.41, 5.98, 6.22, 6.23, 6.5, 6.46, 5.78, 6.21, 5.65, 6.09, 5.92, 5.97, 5.44, 6.36, 5.79, 5.9, 5.64, 6.07, 6.2, 5.69, 5.93, 6.16, 6.21, 6.11, 6.05, 6.07, 6.07, 6.46, 6.84, 6.15, 5.74, 6.04, 5.84, 5.64, 5.34, 5.1, 5.28, 5.33, 4.79, 4.72, 5.36, 4.59, 4.23, 4.53, 4.74, 4.27, 4.02, 3.78, 4.23, 3.57, 3.85, 3.42, 3.07, 2.36, 2.59, 3.4, 3.67, 3.58, 4.32, 4.94, 5.0, 4.77, 4.82, 5.55, 4.84, 4.35, 4.07, 3.72, 4.03, 4.23, 4.56, 4.26, 4.38, 4.42, 4.46, 4.18, 4.9, 4.61, 4.65, 4.69, 4.99, 4.95, 5.03, 5.49, 5.7, 5.94, 6.28, 6.55, 6.84, 7.42, 7.93, 7.92, 10.11, 10.39, 12.71, 14.48, 15.95, 17.7, 19.58, 20.16, 21.42, 20.09, 19.95, 21.23, 23.45, 23.81, 23.19, 23.31, 24.58, 23.11, 24.39, 25.5, 25.09, 25.33, 25.23, 24.47, 26.06, 25.73, 24.95, 25.27, 25.09, 25.34, 25.23, 25.3, 23.64, 25.75, 19.77, 20.2, 19.95, 22.16, 23.25, 24.5, 25.45, 24.48, 25.3, 25.23, 25.5, 24.2, 23.56, 24.64, 26.45, 24.17, 26.61, 25.94, 24.36, 24.92, 25.33, 23.7, 20.53, 20.61, 21.78, 19.27, 21.66, 19.2, 19.88, 21.31, 18.45, 18.64, 21.7, 21.11, 20.06, 21.16, 22.98, 22.8, 24.42, 24.14, 24.75, 26.81, 24.84, 25.77, 25.81, 24.94, 25.27, 25.23, 24.92, 25.45, 24.78, 26.45, 26.25, 25.3, 26.39, 27.11, 25.94, 26.48, 25.64, 26.53, 27.59, 25.58, 25.86, 24.83, 26.2, 25.56, 25.95, 24.77, 26.83, 25.41, 24.73, 25.48, 25.64, 24.75, 23.17, 23.73, 23.58, 23.36, 19.84, 22.5, 22.84, 21.25, 20.09, 20.23, 18.95, 16.33, 16.52, 17.55, 15.22, 12.48, 12.17, 11.89, 10.34, 9.02, 8.12, 7.62, 6.84, 6.18, 5.69, 5.18, 4.62, 4.29, 4.13, 4.16, 3.29, 3.1, 4.23, 3.95, 3.86, 4.25, 4.56, 4.48, 4.49, 4.77, 4.85, 4.73, 4.99, 4.97, 5.15, 4.94, 4.26, 4.75, 4.57, 4.2, 3.97, 4.04, 3.84, 3.52, 3.5, 3.69, 3.5, 3.03, 2.84, 3.01, 2.78, 2.7, 3.02, 3.55, 3.89, 4.39, 4.57, 4.58, 4.05, 4.11, 4.52, 4.61, 4.37, 4.32, 4.87, 4.69, 4.55, 4.9, 4.63, 5.28, 4.93, 4.18, 4.96, 4.89, 4.21, 4.41, 5.32, 4.86, 4.57, 5.04, 5.2, 5.55, 5.56, 5.6, 5.71, 5.6, 5.18, 4.85, 4.65, 4.92, 4.84, 4.3, 4.11, 3.79, 3.44, 3.66, 3.27, 2.7, 2.89, 3.09, 2.58, 2.34, 2.54, 2.62, 2.78, 2.54, 2.45, 3.19, 3.48, 3.88, 3.54, 3.05, 2.88, 3.48, 3.6, 4.34, 3.68, 2.77, 2.39, 2.25, 2.1, 1.94, 1.89, 1.95, 2.1, 1.64, 1.72, 2.07, 1.57, 1.88, 2.19, 2.87, 2.94, 3.18, 3.01, 2.59, 2.4, 2.98, 2.9, 2.31, 2.62, 3.08, 2.71, 2.65, 3.72, 3.52, 3.07, 3.79, 4.0, 4.05, 4.25, 4.55, 5.47, 6.05, 5.83, 6.52, 5.66, 6.34, 5.84, 5.18, 4.84, 3.89, 3.22, 3.17, 3.49, 3.56, 2.95, 3.47, 3.63, 3.39, 3.25, 3.71, 3.63, 3.29, 2.91, 2.45, 2.23, 2.38, 2.72, 3.04, 3.56, 3.91, 4.64, 4.39, 4.58, 5.25, 5.7, 5.45, 4.6, 4.89, 5.63, 5.12, 5.29, 4.96, 4.91, 4.71, 4.8, 5.62, 5.71, 6.09, 6.01, 5.46, 5.55, 6.21, 5.86, 5.98, 5.93, 5.83, 6.22, 5.9, 7.92, 6.49, 6.52, 7.86, 9.22, 9.03, 8.32, 11.14, 12.79, 11.64, 13.98, 16.67, 18.64, 20.66, 23.11, 24.14, 24.88, 25.72, 27.75, 26.23, 27.5, 28.28, 28.11, 28.31, 28.41, 27.05, 27.41, 27.53, 28.41, 28.33, 27.3], [5.93, 4.4, 4.71, 3.66, 3.64, 3.47, 3.25, 3.23, 3.33, 3.23, 2.86, 3.19, 3.22, 2.59, 2.6, 3.18, 2.69, 2.33, 2.63, 3.29, 2.67, 2.27, 2.61, 2.47, 2.06, 2.27, 2.02, 2.17, 1.65, 1.64, 1.51, 1.63, 1.43, 1.53, 1.66, 1.79, 1.94, 1.86, 1.94, 2.6, 2.74, 3.57, 3.14, 2.93, 3.78, 3.97, 3.74, 3.95, 4.78, 4.34, 4.4, 5.05, 4.52, 4.59, 3.91, 3.52, 3.49, 3.82, 3.14, 2.78, 2.62, 2.46, 2.1, 2.25, 2.09, 1.68, 1.66, 1.5, 1.44, 1.2, 0.79, 0.25, 0.86, 1.05, 1.46, 1.73, 1.7, 1.75, 2.16, 2.11, 2.33, 2.45, 2.83, 3.34, 3.15, 3.04, 3.11, 3.47, 3.39, 3.38, 3.61, 4.0, 3.89, 3.81, 4.68, 4.82, 4.3, 5.08, 5.36, 5.12, 5.84, 5.51, 4.84, 5.27, 4.23, 4.86, 5.09, 4.65, 4.55, 5.5, 5.17, 4.79, 5.5, 5.88, 5.46, 5.18, 6.12, 6.49, 6.05, 6.02, 5.72, 5.26, 5.71, 6.02, 5.52, 5.33, 5.03, 4.59, 4.58, 4.79, 4.36, 3.94, 4.12, 4.01, 3.76, 3.71, 4.02, 3.31, 3.2, 3.66, 3.68, 3.12, 3.3, 2.93, 3.2, 3.11, 3.33, 3.0, 2.47, 2.04, 2.16, 2.69, 2.76, 3.3, 3.53, 4.05, 4.32, 4.42, 4.52, 4.91, 4.55, 3.7, 4.43, 3.36, 3.59, 4.95, 4.43, 3.59, 4.35, 4.47, 4.62, 4.17, 4.41, 4.66, 5.08, 4.32, 4.71, 4.72, 4.7, 4.81, 5.12, 5.59, 5.59, 5.89, 6.7, 6.87, 7.56, 8.45, 9.79, 9.98, 12.05, 14.55, 16.58, 17.44, 19.45, 20.03, 21.81, 22.27, 20.52, 21.91, 22.14, 23.34, 22.73, 24.03, 24.64, 25.03, 24.86, 26.92, 27.27, 27.91, 25.72, 27.31, 25.98, 27.05, 26.2, 25.38, 23.69, 25.73, 26.14, 26.5, 24.05, 24.25, 19.92, 20.98, 19.89, 21.34, 22.08, 23.25, 24.91, 24.73, 25.64, 24.17, 26.59, 25.34, 25.61, 26.22, 25.11, 25.0, 25.14, 25.16, 24.75, 24.94, 23.61, 21.69, 18.98, 20.19, 20.94, 19.75, 19.56, 19.75, 18.11, 19.7, 18.55, 18.31, 21.66, 19.89, 19.61, 21.67, 22.38, 21.98, 24.0, 26.12, 23.27, 25.12, 25.83, 25.97, 24.94, 25.09, 27.42, 25.88, 26.12, 26.97, 27.3, 27.56, 27.53, 27.42, 29.05, 27.83, 27.47, 27.55, 27.12, 27.05, 27.33, 27.42, 27.64, 27.17, 28.86, 27.3, 27.97, 27.47, 27.66, 27.94, 26.84, 25.73, 26.36, 25.47, 22.91, 23.69, 24.53, 23.45, 18.28, 21.7, 22.06, 20.22, 18.62, 18.61, 18.25, 16.75, 16.56, 17.27, 16.05, 13.69, 12.34, 12.2, 9.83, 8.96, 7.73, 7.03, 7.0, 5.62, 5.36, 4.79, 4.65, 3.59, 2.93, 2.95, 2.69, 2.6, 3.11, 3.18, 3.22, 3.07, 3.53, 3.86, 3.77, 3.78, 4.07, 4.3, 4.83, 4.1, 4.36, 4.29, 3.79, 4.21, 3.87, 3.59, 3.8, 3.98, 3.51, 3.03, 3.32, 3.66, 2.93, 2.77, 2.99, 3.21, 2.84, 2.73, 3.21, 4.33, 4.54, 4.83, 4.96, 5.09, 4.88, 4.84, 5.01, 5.03, 4.99, 4.59, 4.93, 5.2, 4.83, 5.43, 4.78, 5.26, 4.47, 4.44, 5.14, 4.78, 4.34, 4.71, 5.0, 4.47, 4.57, 4.72, 5.16, 5.34, 5.73, 5.17, 5.62, 5.08, 4.8, 4.18, 3.99, 3.9, 4.31, 3.94, 3.83, 4.16, 3.71, 3.3, 3.15, 2.67, 2.62, 2.81, 2.33, 1.86, 1.98, 2.22, 2.47, 2.04, 2.69, 2.75, 2.77, 3.67, 3.0, 3.0, 2.88, 3.01, 3.73, 4.06, 3.64, 3.18, 2.73, 2.6, 2.46, 2.32, 1.84, 1.93, 1.73, 1.39, 1.77, 1.73, 1.39, 1.59, 2.34, 2.57, 3.13, 3.3, 3.17, 2.1, 2.25, 2.78, 2.51, 2.11, 2.64, 3.19, 2.95, 2.84, 3.39, 3.73, 3.45, 3.45, 4.16, 4.55, 4.74, 5.19, 6.11, 6.74, 5.95, 5.74, 6.54, 6.06, 6.19, 5.46, 4.69, 3.92, 3.66, 3.02, 3.5, 3.08, 2.94, 3.05, 3.24, 2.96, 2.68, 3.2, 2.89, 2.79, 2.42, 2.07, 1.84, 1.87, 2.23, 2.41, 2.66, 3.16, 3.51, 3.48, 4.09, 4.43, 4.66, 5.04, 4.77, 4.66, 4.69, 4.86, 4.95, 4.57, 4.57, 5.23, 5.03, 6.11, 6.34, 6.72, 6.65, 5.82, 6.11, 6.18, 7.12, 7.51, 6.55, 7.36, 7.61, 6.93, 9.55, 9.37, 7.8, 9.47, 11.32, 9.56, 11.02, 13.25, 13.68, 13.52, 16.12, 18.66, 17.89, 19.09, 22.95, 24.84, 25.62, 26.33, 27.28, 27.44, 28.03, 28.52, 28.41, 28.48, 27.34, 27.92, 27.83, 27.39, 27.94, 28.06, 27.23], [5.57, 4.72, 3.58, 2.98, 2.72, 2.86, 3.06, 2.73, 2.95, 2.86, 2.49, 2.68, 2.86, 2.23, 2.25, 2.67, 2.3, 1.98, 2.32, 2.77, 2.3, 2.23, 2.51, 2.48, 2.02, 2.02, 2.15, 1.83, 1.64, 1.6, 1.43, 1.77, 1.26, 1.59, 1.47, 1.88, 1.92, 2.0, 2.28, 2.71, 3.08, 3.48, 3.39, 3.25, 3.74, 3.94, 3.88, 3.51, 4.38, 4.68, 4.32, 4.99, 4.68, 4.92, 4.55, 3.96, 3.87, 4.15, 3.49, 3.28, 2.91, 2.76, 2.56, 2.53, 2.19, 1.85, 1.89, 1.76, 1.41, 1.3, 0.97, 0.77, 0.25, 0.77, 0.99, 1.44, 1.37, 1.42, 1.68, 1.84, 1.86, 2.01, 2.3, 3.0, 3.08, 2.66, 2.62, 3.2, 3.04, 3.31, 3.43, 3.5, 3.47, 3.62, 4.07, 4.05, 3.98, 4.56, 4.87, 4.84, 5.24, 5.11, 4.48, 4.2, 3.86, 4.66, 4.7, 4.04, 4.14, 5.16, 4.77, 4.54, 4.89, 5.38, 5.02, 4.78, 5.52, 5.5, 5.66, 5.26, 5.28, 4.76, 5.3, 5.53, 4.97, 4.83, 4.31, 4.27, 4.04, 4.16, 4.14, 3.9, 3.85, 3.91, 3.53, 3.6, 3.6, 3.35, 2.8, 3.23, 3.25, 3.04, 2.95, 2.66, 2.9, 2.86, 3.05, 2.65, 2.32, 1.9, 2.04, 2.5, 2.71, 3.01, 3.32, 3.92, 4.07, 4.29, 4.67, 4.8, 4.43, 3.93, 4.2, 3.62, 3.69, 4.05, 4.25, 4.03, 4.18, 4.21, 3.93, 4.12, 4.25, 4.47, 4.02, 4.25, 5.01, 4.88, 4.35, 5.11, 5.56, 5.23, 5.39, 6.14, 6.34, 7.0, 7.18, 7.52, 9.02, 10.07, 12.32, 14.26, 17.25, 17.95, 20.53, 19.23, 21.69, 22.56, 21.59, 22.33, 23.73, 23.8, 22.2, 25.08, 26.06, 24.7, 25.2, 27.91, 26.45, 27.44, 27.3, 27.34, 27.03, 26.11, 25.62, 25.91, 25.05, 25.94, 25.64, 26.3, 25.67, 25.38, 21.11, 21.83, 20.8, 22.95, 22.17, 23.69, 24.06, 25.06, 25.42, 24.58, 27.86, 26.34, 25.59, 26.61, 24.52, 26.42, 26.27, 26.2, 25.39, 25.41, 25.8, 23.45, 19.05, 20.47, 20.89, 19.56, 18.61, 19.94, 19.95, 19.22, 17.55, 18.83, 21.19, 21.58, 20.31, 22.02, 23.64, 23.27, 25.25, 25.67, 23.72, 25.2, 25.59, 26.55, 24.48, 25.77, 27.53, 25.88, 26.69, 26.77, 27.48, 27.05, 27.89, 27.7, 28.66, 27.44, 28.28, 28.27, 28.55, 28.64, 28.77, 28.05, 28.41, 28.3, 28.55, 27.84, 28.52, 27.08, 28.34, 27.81, 26.58, 26.67, 26.28, 24.77, 23.0, 23.83, 23.89, 22.2, 18.06, 21.98, 22.47, 18.97, 19.28, 18.69, 18.78, 15.72, 17.41, 18.38, 16.36, 14.62, 13.03, 12.35, 10.65, 8.54, 7.62, 6.44, 6.65, 5.52, 4.72, 5.06, 4.26, 3.62, 3.05, 2.65, 2.79, 2.41, 2.88, 2.87, 3.02, 3.13, 3.56, 3.42, 3.07, 3.67, 3.82, 3.79, 3.81, 3.73, 3.53, 3.61, 3.41, 3.52, 3.51, 3.14, 2.97, 3.69, 3.1, 2.98, 2.97, 3.1, 2.78, 2.38, 2.74, 2.96, 2.86, 2.74, 3.21, 4.05, 4.08, 4.53, 4.59, 4.96, 4.96, 4.61, 4.87, 4.82, 4.54, 4.32, 4.93, 5.39, 4.18, 5.17, 4.38, 5.2, 3.96, 4.27, 4.68, 4.38, 3.8, 4.32, 4.54, 4.3, 4.28, 4.43, 4.34, 4.83, 5.18, 4.59, 5.05, 4.63, 4.48, 3.85, 3.51, 3.68, 3.9, 3.49, 3.75, 3.71, 3.39, 2.77, 2.87, 2.56, 2.69, 2.56, 2.22, 2.18, 1.95, 2.17, 2.54, 2.29, 2.46, 2.66, 2.85, 3.0, 2.85, 2.59, 2.87, 3.62, 4.66, 5.14, 3.54, 3.27, 2.95, 2.95, 2.47, 2.51, 1.81, 1.77, 1.93, 1.29, 1.72, 1.84, 1.29, 1.53, 1.92, 2.54, 3.11, 3.02, 2.7, 2.13, 2.21, 2.69, 2.67, 2.15, 2.92, 3.01, 2.99, 2.94, 3.39, 3.68, 3.68, 3.77, 4.29, 4.31, 4.33, 4.93, 5.9, 6.89, 6.05, 5.86, 5.91, 6.21, 5.69, 5.31, 4.64, 3.68, 3.38, 3.15, 3.43, 3.3, 2.82, 3.26, 3.36, 3.12, 2.94, 3.36, 3.04, 2.79, 2.58, 2.04, 1.9, 1.99, 1.86, 2.46, 2.48, 3.05, 3.54, 3.43, 3.92, 3.91, 4.54, 4.46, 4.77, 4.44, 4.93, 4.5, 4.73, 4.46, 4.6, 4.48, 4.72, 5.64, 6.45, 7.21, 6.47, 6.11, 7.48, 6.55, 6.59, 6.97, 5.9, 6.03, 7.05, 6.71, 9.31, 8.57, 7.97, 8.6, 10.66, 9.71, 11.02, 12.72, 14.27, 14.23, 17.42, 19.81, 19.69, 23.19, 25.84, 26.52, 26.16, 27.41, 28.34, 28.41, 28.95, 29.03, 29.09, 28.25, 28.59, 28.98, 28.08, 28.5, 28.95, 28.81, 28.23], [5.94, 3.96, 2.96, 2.56, 2.02, 2.27, 2.17, 2.06, 2.45, 2.44, 2.05, 2.31, 2.16, 1.71, 1.87, 2.12, 1.85, 1.58, 1.95, 2.29, 2.02, 1.75, 2.24, 2.33, 1.91, 1.98, 2.23, 1.87, 1.65, 1.76, 1.76, 1.63, 1.35, 1.49, 1.53, 1.91, 1.97, 2.04, 2.22, 2.86, 2.84, 3.22, 3.28, 2.94, 3.29, 3.97, 3.55, 3.59, 4.06, 4.58, 4.1, 4.79, 4.53, 4.17, 3.97, 3.63, 3.58, 3.23, 3.08, 3.06, 2.75, 2.62, 2.64, 2.38, 2.04, 1.88, 2.01, 1.73, 1.43, 1.52, 1.31, 0.98, 0.78, 0.25, 0.79, 0.96, 1.19, 1.07, 1.1, 1.39, 1.45, 1.54, 1.66, 2.07, 2.13, 1.92, 2.04, 2.49, 2.53, 2.53, 2.75, 2.81, 2.96, 2.85, 3.31, 3.48, 3.42, 3.77, 4.04, 4.18, 4.76, 4.65, 3.83, 3.81, 3.25, 3.94, 4.16, 3.42, 3.5, 4.44, 4.1, 3.72, 4.36, 4.55, 4.12, 4.01, 4.68, 4.79, 4.75, 4.63, 4.6, 4.25, 4.67, 4.84, 4.22, 4.35, 3.99, 3.69, 3.56, 3.61, 3.34, 3.38, 3.33, 3.16, 3.03, 3.2, 3.04, 2.58, 2.5, 2.96, 2.96, 2.31, 2.5, 2.15, 2.75, 2.83, 2.99, 2.65, 2.03, 1.72, 1.8, 2.09, 2.49, 2.67, 3.26, 3.52, 3.56, 3.73, 3.98, 4.4, 4.04, 3.4, 3.55, 3.23, 3.35, 3.82, 3.88, 3.56, 3.62, 3.86, 3.71, 3.39, 3.77, 3.96, 3.5, 3.46, 3.98, 3.97, 3.51, 3.88, 4.31, 4.45, 4.4, 4.76, 5.37, 5.73, 5.76, 6.95, 7.8, 9.55, 10.8, 14.38, 16.36, 17.95, 19.66, 20.72, 23.91, 24.31, 20.72, 22.23, 24.48, 23.88, 22.67, 24.58, 25.42, 24.55, 25.64, 27.66, 27.16, 28.2, 27.05, 28.05, 27.22, 27.36, 26.83, 26.84, 25.72, 26.12, 26.73, 26.67, 25.23, 25.61, 21.3, 21.11, 20.89, 22.17, 23.12, 24.12, 24.47, 25.22, 25.7, 25.5, 26.95, 27.16, 26.48, 26.27, 26.28, 26.3, 26.03, 25.61, 25.23, 24.92, 25.33, 23.02, 19.41, 21.56, 22.06, 20.69, 18.77, 18.98, 18.23, 19.62, 19.48, 19.25, 20.95, 21.94, 21.55, 22.89, 24.05, 22.89, 25.92, 27.06, 24.38, 26.2, 26.8, 26.45, 25.36, 26.19, 28.33, 25.06, 27.0, 27.44, 27.77, 28.06, 28.27, 27.69, 28.95, 27.86, 28.53, 27.81, 28.52, 28.41, 28.47, 27.89, 28.53, 28.06, 28.69, 28.75, 28.62, 27.53, 27.66, 27.58, 27.05, 26.91, 26.64, 24.8, 24.22, 24.7, 24.58, 23.47, 19.34, 22.78, 23.17, 19.86, 19.44, 20.09, 18.7, 15.39, 16.3, 17.03, 14.91, 13.62, 11.8, 11.02, 8.89, 7.71, 6.87, 5.95, 5.83, 5.75, 4.53, 4.75, 3.71, 2.94, 2.54, 2.22, 2.11, 1.87, 2.24, 2.33, 2.21, 2.24, 2.79, 2.65, 2.51, 2.94, 3.13, 3.37, 3.34, 3.32, 3.04, 3.08, 2.67, 2.89, 3.06, 2.43, 2.54, 2.94, 2.47, 2.48, 2.7, 2.69, 2.45, 2.26, 2.56, 2.64, 2.48, 2.59, 3.14, 3.54, 3.84, 4.05, 4.41, 4.36, 4.18, 4.16, 4.25, 4.29, 4.16, 3.9, 4.23, 4.45, 4.21, 4.56, 4.04, 4.22, 3.68, 3.56, 3.97, 3.82, 3.32, 3.6, 4.11, 3.67, 3.5, 3.52, 4.01, 4.09, 4.47, 4.11, 4.47, 3.98, 3.48, 3.36, 3.05, 3.05, 3.19, 2.98, 3.04, 3.19, 3.0, 2.43, 2.38, 2.04, 2.01, 1.95, 1.97, 1.67, 1.79, 1.68, 2.16, 2.06, 1.84, 2.26, 2.11, 2.52, 2.37, 1.99, 2.23, 2.84, 3.67, 3.68, 3.12, 2.94, 2.64, 2.26, 2.18, 2.09, 1.56, 1.72, 1.53, 1.16, 1.48, 1.64, 1.27, 1.53, 1.92, 2.33, 2.75, 2.85, 2.61, 2.14, 2.1, 2.36, 2.53, 2.17, 2.38, 2.7, 2.72, 2.63, 2.91, 3.19, 3.24, 3.51, 3.7, 3.89, 3.96, 4.65, 5.35, 5.64, 5.27, 5.19, 5.26, 5.23, 5.02, 4.7, 4.27, 3.28, 3.12, 2.78, 3.01, 2.76, 2.33, 2.78, 3.03, 2.46, 2.57, 2.9, 2.49, 2.52, 2.2, 2.08, 1.71, 1.73, 1.7, 2.13, 2.31, 2.56, 3.3, 3.19, 3.32, 3.67, 3.72, 3.91, 4.21, 3.77, 4.07, 4.09, 4.29, 4.36, 4.15, 4.11, 4.4, 5.16, 5.82, 6.48, 5.6, 5.41, 7.1, 6.85, 6.67, 6.62, 7.13, 5.8, 7.57, 7.28, 9.75, 8.84, 7.34, 8.59, 9.98, 9.63, 9.9, 12.14, 13.53, 12.98, 15.77, 19.45, 20.33, 22.47, 25.14, 26.84, 27.5, 28.05, 28.08, 28.2, 28.7, 29.02, 28.44, 28.78, 28.67, 28.84, 28.19, 28.16, 28.61, 28.31, 27.83], [4.61, 3.59, 2.72, 2.15, 1.69, 1.85, 1.85, 1.69, 2.01, 1.91, 1.75, 1.93, 1.82, 1.41, 1.62, 1.79, 1.7, 1.39, 1.68, 1.85, 1.78, 1.54, 1.94, 2.05, 2.06, 1.91, 2.16, 1.84, 1.46, 1.58, 1.54, 1.91, 1.52, 1.56, 1.64, 2.01, 2.11, 2.12, 2.53, 2.96, 2.97, 3.49, 3.72, 3.06, 3.7, 4.12, 3.98, 3.89, 4.62, 4.68, 4.27, 5.04, 4.84, 4.53, 4.21, 3.9, 3.91, 3.44, 3.47, 3.24, 2.9, 2.88, 2.83, 2.56, 2.31, 2.22, 2.17, 1.93, 1.59, 1.63, 1.41, 1.18, 1.1, 0.77, 0.25, 0.78, 1.13, 0.86, 0.9, 1.02, 1.22, 1.3, 1.35, 1.71, 1.81, 1.68, 1.74, 2.15, 2.23, 2.19, 2.43, 2.54, 2.61, 2.65, 3.02, 3.14, 3.16, 3.43, 3.59, 3.71, 4.18, 4.11, 3.48, 3.64, 3.12, 3.71, 3.93, 3.21, 3.32, 4.1, 3.96, 3.41, 4.09, 4.47, 4.04, 4.07, 4.51, 4.76, 4.75, 4.68, 4.41, 4.22, 4.59, 4.51, 4.37, 4.32, 3.88, 3.5, 3.72, 3.56, 2.98, 2.96, 3.47, 2.99, 2.78, 2.89, 2.9, 2.65, 2.43, 2.74, 2.63, 2.18, 2.4, 2.11, 2.55, 2.52, 2.81, 2.45, 2.01, 1.63, 1.63, 2.08, 2.34, 2.73, 2.94, 3.32, 3.5, 3.2, 3.69, 4.08, 3.89, 3.3, 3.3, 3.05, 3.32, 3.62, 3.57, 3.35, 3.63, 4.08, 3.35, 3.28, 3.9, 3.88, 3.57, 3.55, 4.44, 3.96, 3.79, 4.44, 4.8, 4.29, 4.23, 5.07, 5.66, 5.99, 6.39, 7.02, 8.22, 9.42, 12.83, 15.03, 16.72, 18.77, 20.19, 21.22, 23.17, 23.14, 21.95, 22.78, 24.33, 23.56, 24.31, 24.38, 23.98, 24.8, 25.44, 26.66, 26.16, 26.19, 25.52, 25.59, 25.39, 25.72, 26.3, 26.97, 25.3, 24.8, 24.67, 26.41, 25.33, 26.34, 21.33, 22.2, 19.94, 22.5, 22.78, 24.23, 25.28, 25.02, 25.94, 24.86, 26.88, 25.78, 25.77, 25.38, 26.22, 26.02, 26.0, 26.09, 25.23, 25.64, 25.28, 23.19, 19.59, 20.81, 22.77, 19.45, 21.09, 19.27, 19.14, 19.5, 18.38, 18.5, 21.86, 22.28, 20.09, 21.89, 23.64, 24.33, 24.81, 25.89, 24.3, 26.23, 25.95, 26.67, 25.36, 26.33, 27.22, 25.39, 25.64, 26.64, 26.81, 27.08, 27.28, 26.61, 27.91, 27.38, 25.73, 26.72, 26.55, 27.16, 27.02, 26.39, 27.02, 26.14, 26.34, 26.69, 26.52, 26.5, 27.03, 27.55, 26.17, 25.67, 25.81, 24.59, 22.86, 23.62, 24.42, 23.72, 18.55, 22.5, 22.94, 20.52, 18.83, 19.38, 18.58, 14.88, 17.08, 17.11, 14.52, 12.01, 11.62, 11.14, 8.48, 7.52, 6.33, 5.63, 5.32, 4.28, 4.14, 3.94, 3.55, 3.0, 3.02, 2.38, 1.98, 1.81, 2.37, 2.41, 2.1, 2.23, 2.64, 2.76, 2.46, 2.76, 2.93, 3.11, 3.01, 2.88, 2.76, 2.55, 2.18, 2.57, 2.54, 2.12, 2.11, 2.64, 2.46, 2.14, 2.5, 2.71, 2.57, 2.24, 2.97, 2.97, 2.68, 2.79, 3.39, 4.03, 3.93, 3.97, 4.18, 4.38, 4.18, 4.1, 3.96, 4.52, 4.17, 3.79, 4.29, 4.51, 3.92, 4.21, 3.67, 3.87, 3.41, 3.5, 3.73, 3.38, 3.29, 3.34, 3.88, 3.37, 3.29, 3.51, 3.99, 4.12, 4.35, 4.18, 4.24, 3.82, 3.51, 3.38, 3.01, 2.95, 3.22, 3.05, 3.07, 3.12, 2.92, 2.75, 2.68, 2.27, 2.13, 2.13, 1.92, 1.65, 1.59, 1.62, 1.93, 1.82, 2.25, 1.96, 1.74, 2.35, 2.29, 1.93, 2.26, 3.04, 3.15, 4.3, 3.68, 3.25, 2.79, 3.51, 2.21, 2.38, 1.69, 1.9, 1.7, 1.42, 1.57, 1.63, 1.37, 1.59, 1.95, 2.42, 2.75, 2.69, 2.66, 2.18, 2.12, 2.42, 2.46, 2.17, 2.44, 2.63, 2.75, 2.75, 3.09, 3.36, 3.32, 3.34, 3.77, 4.11, 4.05, 4.79, 5.69, 6.36, 5.42, 5.13, 5.79, 5.57, 5.26, 4.46, 4.21, 3.46, 3.23, 2.77, 3.05, 2.96, 2.45, 2.93, 2.94, 2.45, 2.75, 2.79, 2.68, 2.5, 2.11, 1.94, 1.62, 1.72, 1.57, 1.89, 2.11, 2.69, 2.81, 2.99, 3.16, 3.52, 3.71, 3.77, 3.4, 3.56, 4.04, 3.67, 4.18, 3.61, 3.91, 3.91, 4.12, 4.9, 5.5, 5.78, 5.43, 5.45, 6.29, 6.05, 5.92, 6.06, 6.5, 5.96, 7.0, 6.05, 7.66, 8.88, 7.84, 8.11, 9.88, 9.75, 9.95, 11.28, 13.07, 14.55, 16.08, 18.69, 20.08, 22.42, 25.92, 26.83, 27.23, 27.27, 28.75, 27.77, 28.28, 28.92, 28.81, 29.02, 28.33, 28.38, 28.5, 28.53, 29.31, 28.77, 27.95], [4.88, 3.25, 2.49, 2.14, 1.5, 1.75, 1.72, 1.64, 1.81, 1.72, 1.5, 1.79, 1.79, 1.26, 1.35, 1.8, 1.57, 1.31, 1.54, 1.91, 1.69, 1.56, 2.05, 1.89, 1.67, 1.8, 2.14, 1.82, 1.51, 1.5, 1.71, 1.81, 1.43, 1.47, 1.68, 2.0, 2.16, 2.29, 2.49, 2.94, 3.06, 3.51, 3.38, 3.06, 4.0, 4.07, 3.88, 4.36, 4.68, 4.65, 4.49, 4.95, 4.7, 4.86, 4.43, 4.18, 4.2, 3.9, 3.46, 3.22, 3.2, 2.74, 2.7, 2.63, 2.41, 2.27, 2.3, 2.11, 1.71, 1.74, 1.48, 1.31, 1.17, 0.9, 0.76, 0.25, 0.77, 0.83, 0.83, 0.85, 0.98, 1.17, 1.19, 1.62, 1.64, 1.41, 1.6, 1.88, 1.82, 1.75, 2.16, 2.27, 2.23, 2.23, 2.51, 2.59, 2.54, 2.97, 3.04, 3.02, 3.51, 3.51, 2.93, 2.99, 2.6, 2.95, 3.34, 2.85, 2.86, 3.54, 3.61, 3.07, 3.59, 4.01, 3.82, 3.79, 4.21, 4.7, 4.54, 4.25, 4.31, 4.04, 4.24, 4.24, 3.93, 3.54, 3.33, 3.16, 3.15, 3.0, 2.82, 2.6, 2.73, 2.53, 2.28, 2.36, 2.38, 2.1, 1.85, 2.29, 2.18, 1.77, 1.99, 1.61, 2.09, 2.12, 2.33, 2.12, 1.7, 1.72, 1.35, 1.71, 1.91, 2.04, 2.42, 2.92, 3.07, 3.09, 3.7, 3.86, 3.93, 3.41, 3.4, 3.27, 3.52, 3.93, 3.92, 3.57, 3.95, 4.25, 3.7, 3.53, 4.16, 4.24, 3.7, 3.98, 4.54, 4.18, 4.12, 4.31, 4.86, 4.62, 4.8, 5.08, 5.73, 5.96, 6.26, 6.7, 7.86, 8.77, 11.1, 13.63, 15.62, 17.97, 19.23, 19.95, 21.86, 24.03, 20.78, 21.48, 23.73, 23.48, 22.56, 23.41, 24.73, 22.92, 25.48, 25.44, 25.44, 25.73, 25.47, 24.98, 25.59, 26.09, 26.19, 26.66, 25.88, 25.3, 25.39, 26.14, 24.11, 25.25, 19.31, 20.69, 19.2, 21.19, 21.48, 24.09, 25.2, 23.44, 24.64, 24.69, 25.8, 23.22, 23.16, 23.27, 24.67, 24.31, 26.03, 25.16, 24.48, 25.45, 24.45, 22.94, 18.72, 20.05, 21.88, 19.08, 18.64, 18.33, 18.95, 18.42, 17.53, 17.86, 20.5, 20.48, 19.11, 20.8, 22.5, 21.48, 24.23, 24.8, 22.28, 24.55, 25.25, 25.22, 23.95, 23.52, 26.47, 24.98, 24.73, 25.59, 25.41, 25.78, 25.44, 25.28, 25.67, 26.33, 24.48, 24.48, 26.2, 25.64, 26.08, 24.11, 25.89, 24.47, 27.25, 24.92, 25.91, 24.61, 25.5, 25.72, 24.73, 25.16, 25.09, 23.97, 22.95, 22.17, 22.55, 22.58, 18.75, 20.66, 20.5, 18.44, 16.28, 17.55, 17.78, 14.35, 15.1, 15.88, 13.92, 11.57, 10.68, 10.52, 7.79, 7.07, 6.29, 5.77, 5.4, 4.56, 4.33, 3.98, 3.21, 2.73, 2.53, 1.88, 1.76, 1.53, 1.81, 2.0, 1.78, 1.84, 2.21, 2.27, 2.07, 2.27, 2.65, 2.62, 2.72, 2.47, 2.37, 2.3, 2.07, 2.31, 2.31, 1.98, 1.92, 2.31, 2.2, 1.94, 2.22, 2.43, 2.32, 1.99, 2.56, 2.68, 2.62, 2.54, 2.84, 3.31, 3.58, 3.91, 4.08, 4.35, 4.03, 3.63, 3.89, 4.11, 3.77, 3.33, 3.93, 4.25, 3.6, 4.08, 3.54, 3.6, 2.9, 3.0, 3.53, 3.1, 2.76, 3.24, 3.49, 2.94, 3.08, 3.33, 3.72, 3.86, 4.28, 4.15, 4.25, 3.91, 3.48, 3.14, 2.65, 2.54, 2.94, 2.64, 2.99, 3.08, 2.81, 2.45, 2.37, 2.14, 1.87, 1.88, 1.81, 1.56, 1.48, 1.54, 1.91, 1.8, 1.63, 1.86, 1.7, 2.06, 1.97, 1.74, 1.99, 2.55, 2.69, 3.47, 3.24, 2.95, 2.45, 1.93, 2.1, 2.27, 1.77, 2.0, 1.73, 1.52, 1.79, 1.68, 1.46, 1.71, 1.94, 2.37, 2.83, 2.69, 2.81, 2.27, 2.19, 2.59, 2.65, 2.4, 2.65, 2.94, 2.92, 3.0, 3.48, 3.7, 3.47, 3.78, 4.0, 4.34, 4.27, 4.94, 5.73, 5.88, 5.52, 5.3, 5.26, 5.55, 5.29, 4.69, 4.24, 3.62, 3.29, 2.87, 3.42, 2.89, 2.64, 2.84, 2.95, 2.43, 2.63, 2.73, 2.55, 2.24, 1.84, 1.8, 1.61, 1.63, 1.42, 1.65, 1.8, 2.28, 2.39, 2.56, 2.72, 3.21, 3.52, 3.65, 3.41, 3.56, 4.04, 3.8, 4.32, 4.23, 4.28, 4.25, 4.26, 4.99, 5.36, 5.55, 5.34, 5.33, 6.18, 6.3, 7.06, 6.32, 6.3, 7.47, 8.0, 6.95, 7.95, 8.66, 7.8, 8.06, 8.95, 9.84, 10.27, 12.62, 13.88, 13.72, 16.91, 20.05, 21.52, 22.14, 24.91, 25.66, 26.61, 27.11, 27.61, 27.44, 27.72, 28.83, 27.66, 28.52, 28.39, 28.7, 27.84, 27.67, 28.3, 27.78, 27.48], [4.53, 3.28, 2.55, 2.01, 1.79, 1.84, 1.7, 1.7, 1.86, 1.75, 1.75, 1.77, 1.7, 1.21, 1.5, 1.65, 1.62, 1.25, 1.55, 1.72, 1.73, 1.52, 1.86, 1.88, 1.65, 1.8, 2.09, 1.84, 1.48, 1.53, 1.87, 1.53, 1.49, 1.55, 1.75, 2.01, 2.06, 2.26, 2.48, 2.79, 3.04, 3.48, 3.38, 3.23, 3.64, 4.01, 3.76, 4.01, 4.38, 4.43, 4.24, 4.72, 4.34, 4.11, 3.81, 3.93, 3.9, 3.34, 3.15, 3.11, 3.01, 2.72, 2.63, 2.58, 2.29, 2.17, 2.35, 2.09, 1.78, 1.82, 1.58, 1.39, 1.24, 1.2, 0.96, 0.77, 0.25, 0.77, 0.83, 0.85, 0.83, 0.98, 1.18, 1.53, 1.62, 1.38, 1.45, 1.73, 1.74, 1.67, 1.8, 2.11, 2.04, 1.95, 2.24, 2.48, 2.39, 2.5, 2.77, 2.77, 3.24, 3.13, 2.55, 2.67, 2.34, 2.58, 2.82, 2.49, 2.36, 2.89, 2.93, 2.58, 2.92, 3.26, 3.06, 2.98, 3.51, 4.02, 3.96, 3.68, 3.49, 3.27, 3.62, 3.52, 3.28, 3.11, 2.81, 2.74, 2.77, 2.61, 2.54, 2.46, 2.42, 2.32, 2.0, 2.23, 2.3, 1.99, 1.8, 2.17, 2.12, 1.72, 1.94, 1.63, 1.97, 2.01, 2.24, 1.98, 1.72, 1.51, 1.44, 1.68, 1.81, 2.02, 2.59, 2.84, 2.95, 3.2, 3.56, 3.63, 3.52, 3.34, 3.27, 3.18, 3.28, 3.59, 3.69, 3.26, 3.54, 3.93, 3.61, 3.35, 3.52, 3.79, 3.41, 3.36, 3.9, 3.7, 3.61, 3.78, 4.13, 3.97, 4.06, 4.33, 5.13, 5.22, 5.55, 6.43, 7.73, 9.0, 11.3, 14.35, 16.47, 18.03, 19.52, 20.23, 22.81, 23.83, 20.7, 21.86, 23.92, 24.0, 23.25, 24.27, 25.02, 24.38, 25.0, 27.22, 27.48, 27.67, 26.66, 27.28, 25.91, 27.47, 25.91, 26.73, 24.34, 25.94, 26.83, 26.64, 23.59, 24.95, 18.88, 20.08, 19.14, 21.08, 21.53, 22.38, 24.05, 24.19, 24.88, 25.88, 27.47, 27.38, 26.7, 26.47, 25.59, 25.33, 23.47, 25.09, 24.17, 23.91, 23.53, 21.08, 18.42, 19.8, 20.62, 19.84, 17.66, 17.19, 18.89, 18.23, 17.34, 17.22, 21.3, 21.86, 19.23, 21.3, 23.56, 23.39, 23.95, 25.64, 23.03, 25.31, 26.61, 26.59, 26.34, 25.03, 27.5, 25.83, 26.2, 27.81, 26.92, 27.75, 26.72, 27.88, 28.64, 26.86, 27.69, 27.14, 28.05, 28.09, 28.05, 27.42, 28.03, 27.66, 28.14, 26.92, 28.28, 26.52, 28.16, 27.12, 26.02, 26.09, 25.55, 24.95, 22.91, 23.92, 23.67, 21.44, 18.44, 21.67, 21.06, 18.47, 18.73, 18.73, 17.61, 14.18, 15.91, 15.85, 13.74, 12.74, 11.9, 10.8, 8.53, 7.39, 6.0, 5.93, 5.43, 5.3, 3.99, 3.88, 3.91, 2.63, 2.15, 1.76, 1.59, 1.4, 1.68, 1.8, 1.59, 1.58, 1.9, 1.91, 1.77, 1.95, 2.18, 2.23, 2.26, 2.04, 2.18, 2.12, 2.03, 2.12, 2.05, 1.74, 1.85, 2.14, 1.88, 1.72, 2.08, 2.21, 1.84, 1.95, 2.31, 2.41, 2.5, 2.55, 2.77, 3.46, 3.4, 3.51, 3.55, 3.8, 3.6, 3.46, 3.27, 3.6, 3.52, 2.89, 3.46, 3.8, 3.29, 3.67, 3.09, 2.91, 2.57, 2.77, 2.9, 2.58, 2.46, 2.7, 2.78, 2.53, 2.56, 2.81, 3.25, 3.35, 3.75, 3.61, 3.66, 3.32, 2.83, 2.65, 2.41, 2.3, 2.42, 2.34, 2.54, 2.61, 2.69, 2.12, 2.0, 1.88, 1.69, 1.6, 1.62, 1.48, 1.36, 1.39, 1.76, 1.69, 1.82, 1.8, 1.68, 1.99, 1.93, 1.83, 2.11, 2.7, 3.27, 3.43, 3.21, 2.98, 2.63, 2.47, 2.1, 2.24, 1.74, 1.96, 1.6, 1.47, 1.7, 1.62, 1.42, 1.66, 1.83, 2.27, 2.48, 2.71, 2.52, 2.38, 2.29, 2.55, 2.55, 2.33, 2.6, 2.83, 2.88, 2.92, 3.06, 3.37, 3.49, 3.56, 3.7, 4.19, 4.15, 4.54, 5.54, 5.7, 5.05, 5.19, 5.26, 4.99, 4.7, 4.11, 3.75, 3.27, 3.22, 2.99, 2.98, 2.85, 2.55, 2.94, 2.93, 2.45, 2.47, 2.68, 2.37, 2.25, 1.84, 1.68, 1.51, 1.56, 1.33, 1.62, 1.74, 2.22, 2.57, 2.53, 2.62, 2.95, 3.31, 3.35, 3.74, 3.29, 3.55, 3.3, 3.74, 3.71, 3.73, 3.82, 4.04, 4.62, 5.48, 5.63, 5.64, 5.37, 6.12, 6.96, 7.45, 6.73, 7.4, 7.16, 7.5, 7.29, 8.95, 9.38, 8.09, 9.49, 9.8, 10.64, 10.15, 13.48, 13.59, 14.72, 18.33, 21.67, 21.44, 23.12, 26.53, 27.03, 26.77, 27.62, 28.05, 28.22, 28.52, 29.16, 28.34, 29.11, 28.61, 28.75, 28.11, 28.55, 28.66, 29.2, 28.31], [4.41, 3.18, 2.3, 1.81, 1.36, 1.64, 1.6, 1.52, 1.88, 1.81, 1.69, 1.82, 1.73, 1.32, 1.6, 1.81, 1.47, 1.4, 1.75, 1.97, 1.74, 1.66, 2.07, 2.1, 1.82, 1.93, 2.19, 1.95, 1.59, 1.48, 1.43, 1.65, 1.55, 1.68, 1.81, 2.2, 2.19, 2.38, 2.72, 2.94, 3.12, 3.61, 3.66, 3.38, 3.8, 4.2, 3.96, 4.0, 4.64, 4.67, 4.52, 5.07, 4.66, 4.41, 4.04, 3.89, 3.78, 3.6, 3.52, 3.21, 2.98, 2.99, 2.98, 2.66, 2.47, 2.35, 2.38, 2.25, 1.88, 1.8, 1.61, 1.44, 1.41, 0.88, 0.93, 0.81, 0.76, 0.25, 0.77, 0.87, 0.86, 0.89, 1.05, 1.42, 1.58, 1.38, 1.4, 1.64, 1.75, 1.75, 1.83, 2.11, 2.11, 2.02, 2.38, 2.59, 2.53, 2.71, 3.0, 3.14, 3.52, 3.61, 2.79, 2.77, 2.5, 2.84, 3.08, 2.61, 2.58, 3.36, 3.2, 2.92, 3.24, 3.93, 3.24, 3.3, 3.82, 4.27, 4.41, 3.85, 3.88, 3.49, 4.0, 3.95, 3.5, 3.59, 3.08, 2.82, 2.98, 2.89, 2.53, 2.48, 2.66, 2.37, 2.05, 2.29, 2.32, 2.08, 1.95, 2.25, 2.22, 1.95, 2.02, 1.75, 2.0, 2.1, 2.16, 2.03, 1.71, 1.41, 1.43, 1.68, 1.95, 1.97, 2.47, 2.71, 2.93, 2.87, 3.29, 3.63, 3.6, 3.08, 3.27, 3.08, 3.33, 3.86, 4.13, 3.49, 3.72, 4.29, 3.72, 3.16, 3.79, 3.99, 3.45, 3.22, 4.29, 4.07, 3.38, 3.86, 4.47, 4.18, 4.01, 4.84, 5.26, 5.63, 5.63, 6.7, 8.04, 9.46, 11.66, 14.61, 16.41, 18.11, 19.73, 20.8, 23.52, 24.94, 22.2, 22.28, 24.14, 23.47, 22.97, 24.83, 25.55, 24.56, 26.06, 27.66, 26.78, 27.97, 26.28, 26.98, 25.89, 26.58, 26.56, 26.8, 25.38, 25.67, 26.41, 26.41, 24.86, 26.06, 19.98, 20.84, 20.59, 21.38, 22.36, 23.73, 25.23, 24.41, 24.84, 24.42, 27.2, 26.66, 26.02, 26.88, 25.59, 26.05, 25.64, 25.56, 23.89, 25.05, 24.83, 22.36, 19.52, 20.31, 22.19, 19.98, 18.72, 18.5, 19.58, 19.14, 17.33, 17.08, 21.42, 22.03, 19.41, 21.95, 24.06, 22.41, 24.66, 26.2, 24.41, 25.31, 27.53, 26.42, 24.3, 26.88, 28.23, 26.55, 26.14, 27.27, 27.42, 26.38, 27.27, 27.53, 28.67, 27.91, 27.38, 28.03, 28.47, 28.7, 27.77, 27.36, 28.3, 27.84, 28.12, 27.67, 28.03, 25.0, 26.84, 28.14, 25.81, 26.59, 26.77, 25.59, 23.02, 24.05, 24.62, 22.12, 17.69, 23.45, 22.5, 18.34, 17.78, 18.16, 17.78, 14.23, 15.57, 16.03, 14.55, 12.83, 11.46, 10.73, 8.8, 7.43, 5.98, 5.21, 5.06, 4.21, 3.7, 4.41, 3.24, 2.69, 2.21, 1.93, 1.67, 1.49, 1.76, 1.93, 1.67, 1.69, 2.15, 2.06, 1.77, 2.1, 2.35, 2.3, 2.31, 2.19, 2.25, 2.01, 1.85, 1.9, 2.05, 1.74, 1.67, 1.96, 1.84, 1.7, 1.79, 2.17, 1.93, 1.78, 2.22, 2.31, 2.57, 2.44, 2.85, 3.71, 3.57, 3.76, 3.74, 3.87, 3.72, 3.53, 3.57, 3.83, 3.59, 3.23, 3.51, 3.94, 3.56, 3.44, 3.18, 3.15, 2.57, 2.93, 2.96, 2.78, 2.43, 2.89, 2.97, 2.84, 2.69, 2.94, 3.53, 3.55, 4.04, 3.71, 3.84, 3.37, 3.0, 2.7, 2.54, 2.34, 2.55, 2.36, 2.56, 2.77, 2.75, 2.33, 2.18, 1.94, 1.76, 1.65, 1.74, 1.65, 1.49, 1.54, 2.75, 1.83, 1.95, 1.72, 1.57, 1.88, 1.79, 1.7, 1.99, 2.47, 3.28, 3.16, 3.46, 2.88, 2.62, 2.51, 2.77, 2.36, 1.86, 1.94, 1.86, 1.61, 1.83, 1.64, 1.41, 1.72, 1.84, 2.38, 2.61, 2.77, 2.64, 2.27, 2.14, 2.51, 2.68, 2.36, 2.86, 2.92, 3.01, 2.92, 3.0, 3.51, 3.47, 3.51, 3.85, 4.34, 4.41, 4.78, 6.07, 6.61, 5.57, 5.27, 5.55, 5.23, 4.96, 4.37, 3.98, 3.36, 3.1, 2.9, 2.96, 2.78, 2.6, 2.8, 2.71, 2.61, 2.6, 2.6, 2.46, 2.2, 1.95, 1.76, 1.62, 1.64, 1.39, 1.61, 1.91, 2.17, 2.49, 2.54, 2.58, 3.04, 3.21, 3.4, 3.14, 3.16, 3.72, 3.29, 3.86, 3.62, 4.02, 4.02, 3.92, 5.22, 5.24, 5.91, 5.3, 5.12, 5.86, 6.17, 6.83, 6.03, 6.88, 6.66, 7.51, 6.92, 8.32, 9.01, 8.66, 8.67, 9.52, 9.38, 10.75, 12.45, 12.82, 15.21, 17.39, 20.47, 20.22, 22.98, 26.8, 27.03, 27.59, 27.77, 28.55, 28.64, 28.8, 29.0, 29.19, 28.64, 28.59, 29.47, 28.22, 29.2, 29.12, 28.92, 28.17], [3.64, 3.12, 2.62, 1.89, 1.28, 1.62, 1.4, 1.37, 1.54, 1.47, 1.48, 1.59, 1.51, 1.16, 1.36, 1.55, 1.44, 1.31, 1.53, 1.69, 1.69, 1.7, 2.06, 2.03, 1.74, 1.95, 2.2, 1.98, 1.62, 1.59, 1.47, 1.65, 1.45, 1.67, 1.76, 2.15, 2.22, 2.2, 2.52, 2.94, 3.03, 3.57, 3.59, 3.09, 3.79, 4.13, 3.82, 3.9, 4.4, 4.41, 4.24, 4.79, 4.51, 4.29, 3.79, 3.75, 3.81, 3.32, 3.13, 3.03, 2.86, 2.61, 2.6, 2.44, 2.3, 2.16, 2.24, 2.24, 1.81, 1.78, 1.66, 1.45, 1.27, 0.96, 0.85, 0.83, 0.8, 0.76, 0.25, 0.76, 0.82, 0.87, 0.92, 1.17, 1.33, 1.18, 1.27, 1.5, 1.53, 1.56, 1.66, 1.81, 1.81, 1.89, 2.2, 2.21, 2.33, 2.65, 2.64, 2.71, 3.21, 3.3, 2.74, 2.77, 2.41, 2.63, 3.1, 2.56, 2.53, 3.14, 3.1, 2.79, 3.24, 3.57, 3.36, 3.17, 3.9, 4.01, 4.09, 3.85, 3.78, 3.73, 3.94, 4.02, 3.7, 3.52, 3.05, 2.82, 3.06, 2.88, 2.44, 2.48, 2.53, 2.24, 2.08, 2.15, 2.22, 1.83, 1.81, 2.16, 2.07, 1.68, 1.83, 1.65, 1.98, 2.1, 2.35, 2.13, 1.73, 1.42, 1.4, 1.7, 1.81, 2.11, 2.48, 2.92, 3.21, 2.91, 3.34, 3.73, 3.57, 3.16, 3.27, 3.06, 3.2, 3.58, 3.74, 3.34, 3.63, 3.86, 3.38, 3.09, 3.69, 3.85, 3.46, 3.52, 4.07, 3.68, 3.53, 3.93, 4.25, 4.0, 4.21, 4.8, 5.36, 5.42, 5.86, 6.56, 8.27, 9.16, 12.21, 14.7, 17.61, 19.23, 20.39, 20.73, 23.56, 23.12, 22.55, 22.09, 24.11, 23.16, 23.64, 24.41, 23.41, 24.16, 25.47, 25.39, 24.56, 26.36, 24.36, 24.3, 25.03, 24.8, 25.98, 26.14, 24.2, 24.23, 24.7, 25.72, 24.33, 25.48, 20.84, 22.47, 19.52, 21.67, 22.09, 23.83, 24.97, 24.72, 25.22, 24.72, 26.72, 23.86, 24.92, 25.03, 25.16, 24.53, 25.95, 25.81, 24.88, 25.28, 24.98, 24.12, 19.73, 19.95, 22.55, 19.84, 20.05, 18.86, 19.94, 20.09, 17.92, 18.36, 21.89, 22.86, 19.88, 21.97, 24.09, 23.8, 24.81, 25.14, 24.8, 25.94, 25.86, 26.08, 24.52, 25.66, 26.55, 26.33, 26.52, 26.12, 26.16, 26.64, 27.2, 26.11, 27.72, 26.36, 26.28, 26.52, 26.58, 26.59, 26.92, 25.58, 26.64, 25.67, 27.19, 26.41, 27.06, 25.39, 26.67, 26.3, 25.39, 25.61, 25.91, 25.17, 22.84, 23.77, 24.22, 22.72, 19.55, 22.56, 22.81, 20.83, 17.84, 18.03, 17.91, 14.67, 14.87, 16.52, 13.74, 12.14, 11.73, 11.55, 8.63, 7.33, 6.4, 5.57, 5.07, 4.17, 3.87, 3.52, 2.96, 2.47, 2.14, 1.8, 1.63, 1.45, 1.66, 1.71, 1.6, 1.59, 1.81, 1.8, 1.71, 1.85, 2.16, 2.21, 2.27, 1.98, 2.06, 1.83, 1.61, 1.88, 1.8, 1.61, 1.64, 1.82, 1.79, 1.5, 1.79, 1.9, 1.77, 1.68, 2.0, 2.18, 2.34, 2.3, 2.67, 3.0, 3.0, 3.17, 3.4, 3.66, 3.44, 3.22, 3.22, 3.62, 3.24, 2.99, 3.41, 3.68, 3.07, 3.29, 2.96, 2.98, 2.37, 2.7, 2.85, 2.67, 2.47, 2.63, 2.96, 2.61, 2.58, 2.91, 3.25, 3.58, 3.68, 3.66, 3.68, 3.39, 3.01, 2.87, 2.5, 2.4, 2.52, 2.34, 2.47, 2.47, 2.33, 2.25, 1.99, 1.8, 1.71, 1.61, 1.57, 1.42, 1.4, 1.39, 1.6, 1.68, 1.66, 1.54, 1.46, 1.72, 1.72, 1.63, 1.9, 2.1, 2.85, 2.92, 2.93, 2.51, 2.43, 2.11, 1.99, 2.12, 1.68, 1.78, 1.71, 1.5, 1.7, 1.66, 1.54, 1.7, 1.89, 2.29, 2.69, 2.8, 2.61, 2.29, 2.15, 2.44, 2.5, 2.22, 2.46, 2.79, 2.79, 2.68, 3.01, 3.37, 3.14, 3.2, 3.57, 3.96, 3.84, 4.75, 5.62, 5.8, 5.1, 4.95, 5.38, 5.11, 4.95, 4.11, 3.73, 3.26, 2.86, 2.72, 3.08, 2.71, 2.34, 2.75, 2.87, 2.49, 2.45, 2.63, 2.36, 2.22, 1.9, 1.8, 1.57, 1.59, 1.38, 1.62, 1.75, 2.13, 2.3, 2.47, 2.5, 3.16, 3.51, 3.47, 3.23, 3.23, 3.9, 3.71, 3.83, 3.67, 3.77, 3.92, 4.08, 4.87, 5.36, 5.49, 5.59, 5.12, 5.45, 6.3, 7.09, 6.29, 5.98, 6.94, 7.14, 6.86, 7.5, 9.12, 7.56, 8.02, 8.32, 10.41, 11.51, 11.86, 13.77, 15.3, 17.78, 18.88, 20.97, 22.45, 26.02, 26.97, 27.09, 27.66, 28.58, 28.77, 28.8, 28.72, 28.44, 28.83, 27.67, 29.06, 28.19, 28.39, 28.95, 29.0, 27.83], [4.13, 2.68, 2.22, 1.75, 1.45, 1.61, 1.5, 1.39, 1.49, 1.41, 1.35, 1.74, 1.52, 1.21, 1.5, 1.63, 1.58, 1.33, 1.64, 1.71, 1.65, 1.59, 1.98, 1.98, 1.81, 1.95, 2.23, 1.98, 1.83, 1.68, 1.53, 1.69, 1.65, 1.75, 1.79, 2.11, 2.21, 2.5, 2.58, 2.99, 3.23, 3.71, 3.52, 3.37, 3.83, 4.21, 3.89, 3.98, 4.52, 4.65, 4.52, 4.77, 4.39, 4.27, 3.81, 3.83, 3.71, 3.41, 3.3, 3.31, 3.13, 2.75, 2.72, 2.65, 2.46, 2.34, 2.28, 2.22, 2.04, 2.02, 1.77, 1.56, 1.42, 1.19, 0.93, 0.86, 0.83, 0.8, 0.76, 0.25, 0.76, 0.83, 0.87, 1.14, 1.27, 0.99, 1.18, 1.36, 1.39, 1.33, 1.53, 1.79, 1.82, 1.69, 2.01, 2.14, 2.07, 2.29, 2.41, 2.51, 2.82, 2.87, 2.42, 2.31, 2.14, 2.25, 2.5, 2.33, 2.29, 2.59, 2.63, 2.46, 2.82, 2.98, 2.99, 2.88, 3.34, 3.87, 3.81, 3.55, 3.53, 3.24, 3.49, 3.28, 3.07, 2.92, 2.62, 2.56, 2.55, 2.35, 2.25, 2.14, 2.21, 2.05, 1.81, 1.97, 1.98, 1.69, 1.62, 1.96, 1.86, 1.5, 1.76, 1.54, 1.88, 1.95, 2.39, 2.23, 1.76, 1.51, 1.37, 1.63, 1.79, 2.07, 2.55, 2.7, 2.84, 2.86, 3.23, 3.61, 3.6, 3.21, 3.34, 3.28, 3.27, 3.86, 4.02, 3.62, 3.75, 3.96, 3.76, 3.14, 3.7, 3.86, 3.3, 3.5, 4.03, 3.63, 3.28, 3.69, 4.09, 3.96, 3.73, 4.38, 5.11, 5.32, 5.48, 6.11, 7.66, 8.87, 11.34, 14.21, 16.73, 18.97, 21.17, 20.64, 23.98, 24.39, 22.05, 22.05, 24.61, 24.31, 23.12, 24.8, 25.58, 24.28, 25.34, 27.25, 26.94, 27.36, 25.72, 27.14, 25.98, 27.27, 27.3, 27.48, 25.34, 26.48, 26.02, 26.84, 25.27, 26.64, 21.42, 21.14, 20.73, 22.0, 22.58, 24.06, 24.92, 24.36, 26.75, 26.47, 27.34, 25.73, 26.12, 26.12, 24.19, 25.53, 25.53, 26.8, 24.94, 24.81, 25.09, 23.17, 19.66, 19.75, 22.27, 19.78, 18.02, 18.59, 18.83, 19.69, 19.02, 18.66, 21.31, 21.77, 19.0, 22.86, 23.44, 23.31, 25.09, 26.02, 23.39, 25.38, 26.11, 26.58, 24.66, 25.22, 27.25, 25.86, 27.17, 26.89, 27.5, 27.33, 26.78, 26.2, 27.41, 26.66, 26.64, 26.78, 26.34, 27.23, 27.31, 26.47, 27.5, 26.67, 27.73, 26.86, 27.22, 26.17, 27.2, 27.53, 26.98, 25.84, 26.14, 25.92, 24.3, 24.34, 23.81, 23.28, 18.22, 21.05, 22.12, 18.61, 17.56, 18.52, 17.97, 14.23, 15.25, 16.52, 14.72, 12.55, 11.41, 10.96, 7.84, 7.02, 5.59, 5.33, 4.98, 4.18, 3.59, 3.44, 3.14, 2.56, 1.97, 1.7, 1.54, 1.29, 1.44, 1.62, 1.45, 1.3, 1.63, 1.78, 1.63, 1.72, 2.0, 2.15, 2.14, 1.89, 1.93, 1.8, 1.56, 1.79, 1.76, 1.55, 1.72, 1.9, 1.72, 1.63, 1.85, 2.02, 2.04, 1.83, 2.24, 2.52, 2.5, 2.49, 2.63, 3.29, 3.32, 3.48, 3.41, 3.85, 3.71, 3.33, 3.21, 3.73, 3.33, 3.05, 3.64, 3.84, 3.2, 3.39, 2.98, 2.91, 2.48, 2.6, 2.77, 2.48, 2.4, 2.67, 2.69, 2.47, 2.48, 2.68, 3.09, 3.12, 3.54, 3.4, 3.58, 3.14, 2.81, 2.48, 2.46, 2.18, 2.31, 2.34, 2.41, 2.56, 2.41, 2.22, 2.15, 1.91, 1.7, 1.62, 1.64, 1.49, 1.35, 1.29, 1.66, 1.71, 1.53, 1.69, 1.54, 1.83, 1.78, 1.63, 1.96, 2.32, 3.01, 3.54, 3.43, 2.85, 2.77, 2.29, 2.39, 2.37, 1.85, 2.02, 1.83, 1.67, 1.85, 1.84, 1.66, 1.85, 2.05, 2.48, 2.83, 2.9, 2.73, 2.39, 2.36, 2.55, 2.63, 2.57, 2.61, 3.05, 3.07, 2.96, 3.17, 3.52, 3.48, 3.6, 3.84, 4.24, 4.07, 4.68, 5.37, 5.7, 5.17, 4.74, 4.95, 4.82, 4.59, 4.05, 3.74, 3.33, 3.03, 2.9, 2.96, 2.72, 2.65, 2.75, 2.75, 2.48, 2.74, 2.72, 2.62, 2.46, 1.94, 1.83, 1.61, 1.58, 1.39, 1.53, 1.67, 2.08, 2.18, 2.38, 2.59, 2.81, 3.09, 3.19, 3.11, 3.17, 3.65, 3.39, 3.79, 4.01, 3.76, 4.16, 4.26, 4.95, 5.46, 5.8, 5.4, 5.39, 5.82, 6.57, 7.94, 6.11, 6.81, 7.43, 7.4, 6.77, 8.12, 8.94, 7.96, 8.78, 9.78, 9.91, 10.74, 14.09, 15.12, 14.7, 18.69, 20.94, 22.66, 23.58, 26.42, 27.25, 28.05, 28.11, 28.47, 27.83, 28.95, 28.89, 28.56, 28.45, 28.89, 28.97, 28.69, 28.88, 29.09, 29.0, 28.12], [4.7, 3.36, 2.46, 1.95, 1.6, 1.67, 1.44, 1.46, 1.71, 1.66, 1.61, 1.72, 1.66, 1.28, 1.49, 1.68, 1.61, 1.43, 1.7, 1.92, 1.82, 1.8, 2.18, 2.24, 2.04, 2.22, 2.39, 2.15, 1.84, 1.74, 1.59, 1.86, 1.74, 1.95, 2.01, 2.35, 2.34, 2.52, 2.89, 3.23, 3.49, 4.05, 4.0, 3.86, 4.15, 4.55, 4.41, 4.62, 4.89, 4.98, 4.87, 5.08, 4.83, 4.51, 4.08, 4.04, 4.0, 3.9, 3.52, 3.64, 3.31, 3.03, 2.92, 2.86, 2.72, 2.55, 2.52, 2.41, 2.12, 2.11, 1.98, 1.71, 1.56, 1.19, 1.09, 0.96, 0.87, 0.84, 0.8, 0.76, 0.25, 0.76, 0.95, 1.17, 1.3, 1.06, 1.18, 1.37, 1.42, 1.41, 1.47, 1.75, 1.77, 1.8, 1.94, 2.23, 2.19, 2.41, 2.49, 2.64, 2.85, 2.87, 2.45, 2.61, 2.05, 2.34, 2.63, 2.36, 2.27, 2.65, 2.75, 2.67, 2.77, 3.03, 3.01, 2.85, 3.18, 3.73, 3.78, 3.4, 3.58, 3.3, 3.67, 3.5, 3.23, 3.0, 2.87, 2.73, 2.58, 2.48, 2.6, 2.41, 2.29, 2.02, 1.84, 1.96, 2.01, 1.7, 1.59, 1.92, 1.95, 1.6, 1.76, 1.87, 1.92, 1.99, 2.26, 2.01, 1.63, 1.47, 1.54, 1.55, 1.79, 2.03, 2.58, 2.74, 2.88, 3.12, 3.46, 3.68, 3.79, 3.63, 3.62, 3.45, 3.68, 4.05, 4.39, 3.95, 3.96, 4.35, 4.05, 3.5, 3.76, 4.07, 3.75, 3.71, 4.18, 3.93, 3.79, 3.85, 4.24, 4.35, 4.45, 4.52, 5.02, 5.83, 6.0, 6.39, 7.75, 9.95, 12.3, 14.85, 16.83, 18.48, 20.33, 21.73, 23.12, 22.81, 21.09, 22.61, 23.77, 23.58, 23.28, 24.89, 23.92, 23.23, 24.86, 26.98, 26.2, 27.28, 25.52, 26.23, 25.2, 25.97, 25.17, 25.23, 23.64, 24.67, 25.02, 24.8, 23.0, 24.45, 19.98, 20.38, 21.81, 20.66, 23.39, 22.95, 23.58, 23.89, 24.84, 23.91, 26.89, 26.17, 25.69, 25.81, 25.05, 25.25, 25.02, 23.55, 23.34, 23.3, 24.69, 22.62, 20.08, 19.73, 22.59, 19.06, 19.44, 19.31, 18.11, 19.5, 19.33, 18.95, 21.16, 22.02, 21.59, 22.48, 24.81, 23.22, 24.81, 25.48, 23.89, 24.72, 26.41, 25.91, 24.86, 24.8, 27.28, 24.81, 24.94, 27.09, 27.2, 26.69, 26.84, 27.5, 27.75, 27.41, 27.06, 27.97, 28.36, 28.41, 27.41, 27.02, 27.8, 27.25, 28.36, 27.05, 27.14, 26.62, 26.95, 26.48, 25.59, 24.92, 25.62, 23.77, 22.7, 23.52, 23.19, 21.95, 18.47, 21.59, 22.78, 19.17, 18.38, 19.5, 18.78, 15.12, 16.72, 17.23, 15.32, 13.63, 12.37, 11.53, 9.05, 7.5, 6.89, 5.99, 5.29, 5.28, 4.32, 4.44, 3.51, 2.64, 2.06, 1.72, 1.47, 1.22, 1.5, 1.57, 1.44, 1.4, 1.62, 1.64, 1.47, 1.66, 1.89, 1.87, 1.86, 1.7, 1.83, 1.62, 1.48, 1.66, 1.67, 1.43, 1.54, 1.78, 1.61, 1.51, 1.73, 1.89, 1.66, 1.78, 2.09, 2.32, 2.36, 2.52, 2.92, 3.69, 3.73, 3.63, 3.8, 3.87, 3.49, 3.55, 3.3, 3.5, 3.38, 2.98, 3.26, 3.63, 3.2, 3.2, 2.89, 2.83, 2.28, 2.44, 2.63, 2.44, 2.18, 2.57, 2.59, 2.45, 2.5, 2.64, 3.13, 3.42, 3.73, 3.57, 3.9, 3.31, 2.83, 2.65, 2.51, 2.15, 2.44, 2.13, 2.41, 2.5, 2.62, 2.17, 1.89, 1.81, 1.65, 1.45, 1.46, 1.42, 1.31, 1.22, 1.64, 1.78, 1.69, 1.67, 1.49, 1.91, 1.85, 1.8, 2.2, 3.05, 3.52, 3.62, 3.31, 3.07, 2.56, 2.46, 2.21, 2.32, 1.82, 1.99, 1.74, 1.7, 1.96, 1.82, 1.64, 1.95, 2.18, 2.65, 2.9, 3.13, 2.91, 2.66, 2.56, 2.78, 2.86, 2.73, 2.94, 3.2, 3.26, 3.11, 3.38, 3.75, 3.67, 3.81, 4.23, 4.55, 4.64, 5.13, 6.01, 6.31, 5.6, 5.75, 5.69, 5.2, 5.27, 4.48, 4.23, 3.57, 3.33, 3.14, 3.19, 2.93, 2.89, 3.02, 3.02, 2.73, 2.95, 2.78, 2.53, 2.5, 2.15, 1.84, 1.59, 1.48, 1.36, 1.54, 1.68, 2.11, 2.37, 2.48, 2.82, 2.96, 3.22, 3.31, 3.38, 3.32, 3.61, 3.51, 3.98, 3.83, 3.99, 4.25, 4.66, 5.33, 6.07, 6.05, 5.82, 5.9, 6.14, 6.91, 8.06, 6.95, 6.85, 7.96, 7.29, 8.31, 9.48, 9.65, 8.6, 9.45, 9.72, 10.5, 12.09, 14.17, 14.0, 15.49, 17.97, 20.97, 20.45, 23.12, 25.88, 27.31, 26.88, 27.06, 28.61, 28.7, 28.78, 28.92, 28.75, 28.97, 28.66, 28.83, 28.3, 28.66, 28.89, 28.91, 28.66], [4.05, 3.53, 2.82, 1.98, 4.02, 1.63, 1.43, 1.55, 1.83, 1.9, 1.83, 2.1, 1.79, 1.52, 1.85, 2.04, 1.78, 1.79, 2.14, 2.28, 2.05, 2.23, 2.49, 2.6, 2.61, 2.54, 2.71, 2.5, 2.19, 2.02, 1.83, 2.13, 1.98, 2.27, 2.36, 2.85, 2.91, 3.04, 3.23, 3.72, 4.0, 4.53, 4.41, 4.31, 4.75, 4.94, 4.8, 4.53, 5.34, 5.49, 5.27, 5.75, 5.22, 4.99, 4.72, 4.46, 4.34, 4.33, 4.08, 3.91, 3.69, 3.36, 3.29, 3.26, 2.9, 2.82, 2.9, 2.71, 2.45, 2.35, 2.25, 2.0, 1.78, 1.34, 1.29, 1.18, 0.99, 0.91, 1.29, 0.85, 0.76, 0.25, 0.78, 0.97, 1.27, 1.29, 1.25, 1.45, 1.51, 1.64, 1.72, 2.06, 2.15, 2.21, 2.29, 2.71, 2.66, 2.93, 2.91, 3.04, 3.47, 3.47, 2.92, 2.78, 2.57, 2.8, 3.14, 2.99, 2.8, 3.27, 3.21, 3.1, 3.21, 3.54, 3.29, 3.23, 3.82, 4.27, 4.27, 3.72, 4.02, 3.71, 4.15, 4.03, 3.56, 3.54, 3.18, 2.94, 2.97, 3.03, 2.79, 2.54, 2.74, 2.62, 2.06, 2.26, 2.43, 2.23, 1.91, 2.33, 2.23, 1.81, 2.04, 1.79, 2.23, 2.32, 2.36, 2.42, 1.97, 1.64, 1.47, 1.85, 2.0, 2.27, 2.7, 3.07, 3.4, 3.3, 3.47, 4.13, 4.14, 3.77, 3.84, 3.74, 3.96, 4.52, 4.54, 4.48, 4.28, 4.77, 4.4, 3.75, 4.56, 4.79, 4.02, 3.98, 4.89, 4.3, 3.93, 4.37, 4.83, 4.58, 4.39, 5.21, 5.54, 5.57, 5.91, 6.63, 8.35, 9.62, 12.48, 15.17, 17.48, 20.11, 21.58, 21.77, 23.59, 23.67, 21.91, 22.38, 24.47, 23.84, 23.59, 24.08, 25.56, 23.22, 26.08, 26.12, 26.39, 25.33, 25.34, 26.23, 26.23, 25.97, 25.69, 26.16, 25.47, 24.66, 25.34, 26.25, 24.61, 25.28, 20.88, 21.58, 21.39, 21.64, 23.0, 23.77, 24.3, 24.34, 24.91, 24.22, 27.41, 26.78, 25.86, 26.23, 26.55, 26.02, 26.11, 25.91, 25.08, 25.75, 25.8, 22.12, 19.3, 20.53, 23.12, 19.44, 19.86, 18.73, 19.44, 19.78, 18.31, 18.08, 22.61, 23.23, 20.44, 23.19, 24.98, 23.42, 25.55, 25.92, 24.45, 25.83, 26.09, 26.73, 24.75, 25.78, 26.8, 24.77, 26.66, 26.27, 25.14, 26.39, 27.33, 27.58, 27.89, 26.81, 27.12, 27.02, 27.48, 27.41, 27.7, 26.64, 27.25, 26.95, 27.91, 27.09, 27.39, 25.16, 27.08, 27.03, 26.0, 24.95, 26.06, 25.06, 24.3, 23.27, 24.45, 23.3, 18.73, 23.56, 23.58, 20.22, 18.89, 20.06, 18.77, 15.4, 16.86, 16.98, 14.77, 13.16, 12.76, 11.69, 9.03, 7.34, 6.28, 5.64, 5.38, 4.51, 4.1, 3.86, 3.38, 2.63, 2.27, 1.93, 1.58, 1.38, 1.75, 1.78, 1.65, 1.49, 2.03, 1.98, 1.79, 2.12, 2.26, 2.22, 2.27, 2.04, 2.01, 1.69, 1.49, 1.67, 1.77, 1.9, 1.58, 1.85, 1.93, 1.67, 1.9, 2.09, 1.93, 1.96, 2.51, 2.62, 2.75, 2.73, 3.33, 3.95, 3.85, 3.74, 3.91, 3.91, 3.77, 3.59, 3.63, 3.79, 3.87, 3.29, 3.64, 3.91, 3.37, 3.47, 3.52, 3.13, 2.72, 3.13, 3.01, 2.66, 2.54, 2.95, 2.93, 2.7, 2.85, 3.21, 3.36, 3.61, 4.11, 3.9, 3.85, 3.55, 3.07, 2.92, 2.73, 2.6, 2.7, 2.35, 2.67, 2.83, 2.73, 2.36, 2.15, 2.0, 1.74, 1.57, 1.62, 1.51, 1.32, 1.23, 2.04, 1.99, 3.13, 1.55, 1.85, 1.93, 1.92, 2.13, 2.48, 3.19, 3.7, 3.43, 4.21, 3.24, 3.22, 3.03, 2.63, 2.55, 2.11, 2.34, 2.08, 1.98, 2.24, 2.04, 1.91, 2.42, 2.38, 2.85, 3.21, 3.66, 3.23, 2.97, 2.79, 3.07, 3.39, 3.02, 3.16, 3.61, 3.75, 3.53, 3.68, 4.23, 4.03, 4.33, 4.63, 5.05, 4.72, 5.23, 6.32, 6.73, 6.01, 5.85, 5.89, 5.61, 5.29, 4.77, 4.36, 3.92, 3.52, 3.57, 3.6, 3.19, 2.93, 3.48, 3.26, 2.79, 3.01, 3.1, 2.66, 2.53, 2.2, 2.11, 1.77, 1.73, 1.55, 1.68, 1.97, 2.28, 2.5, 2.59, 2.72, 3.34, 3.62, 3.62, 3.47, 3.76, 4.01, 3.88, 4.59, 4.15, 4.55, 4.68, 4.73, 5.73, 6.23, 6.44, 5.99, 5.86, 6.2, 7.51, 7.82, 7.27, 7.12, 8.82, 7.66, 7.79, 8.91, 10.45, 8.76, 9.88, 9.83, 10.38, 11.9, 13.11, 14.37, 14.89, 18.11, 20.88, 21.02, 24.25, 26.72, 27.36, 27.88, 28.08, 29.16, 28.91, 29.09, 29.3, 29.19, 29.45, 28.69, 29.48, 28.11, 29.31, 29.28, 29.22, 28.66], [5.69, 4.09, 3.34, 2.8, 1.82, 2.73, 1.24, 2.12, 2.84, 2.3, 2.08, 2.46, 2.08, 1.6, 2.01, 2.49, 2.28, 2.03, 2.49, 3.14, 2.52, 2.59, 2.89, 2.96, 2.62, 2.96, 2.99, 3.09, 2.78, 2.53, 2.39, 2.52, 2.49, 2.79, 2.87, 3.22, 3.39, 3.35, 3.84, 4.38, 4.23, 5.11, 4.66, 4.21, 5.09, 5.67, 5.15, 4.91, 6.03, 6.0, 5.57, 6.3, 5.93, 5.38, 5.14, 4.95, 4.99, 4.21, 4.23, 4.27, 4.14, 3.27, 3.62, 3.86, 3.03, 3.07, 3.26, 3.07, 2.86, 2.71, 2.84, 2.36, 2.03, 1.82, 1.57, 1.44, 1.42, 1.27, 1.14, 1.36, 1.27, 0.79, 0.25, 0.79, 1.37, 1.19, 1.08, 1.17, 1.59, 1.9, 1.68, 1.98, 2.32, 2.64, 2.2, 2.64, 3.03, 2.89, 2.95, 3.11, 3.63, 3.94, 3.37, 3.08, 3.11, 2.95, 3.54, 3.26, 3.07, 3.49, 3.7, 3.53, 3.73, 4.27, 4.06, 3.84, 4.5, 5.11, 5.06, 4.72, 4.66, 4.53, 4.76, 4.92, 4.33, 4.3, 3.83, 3.3, 3.51, 3.3, 3.36, 2.92, 3.04, 3.19, 2.71, 2.85, 2.92, 3.07, 2.57, 2.66, 2.69, 2.38, 2.67, 2.47, 3.0, 3.07, 3.72, 3.1, 2.63, 2.16, 1.94, 2.65, 2.68, 2.91, 3.32, 3.68, 4.03, 3.83, 4.3, 4.82, 4.87, 4.05, 4.52, 4.19, 4.48, 5.16, 5.41, 4.59, 4.98, 5.71, 4.8, 4.3, 5.12, 5.34, 4.39, 4.36, 5.34, 4.86, 4.1, 4.93, 5.46, 4.77, 4.95, 5.65, 6.08, 5.99, 6.48, 7.07, 8.28, 10.2, 12.38, 15.37, 18.98, 20.94, 22.53, 21.2, 24.14, 24.38, 22.33, 21.59, 25.34, 25.45, 22.77, 25.11, 25.86, 25.73, 26.17, 27.28, 25.97, 27.02, 25.5, 26.11, 25.41, 27.11, 26.53, 26.91, 25.52, 25.28, 26.8, 26.86, 26.48, 26.64, 20.25, 22.61, 19.94, 23.12, 24.11, 24.73, 24.31, 25.31, 26.69, 25.86, 28.16, 28.19, 26.56, 27.0, 27.36, 27.14, 27.33, 27.16, 26.16, 26.0, 25.72, 22.98, 19.55, 21.19, 23.48, 21.78, 19.42, 19.75, 20.64, 19.48, 18.38, 19.08, 22.64, 22.75, 21.7, 22.14, 24.08, 24.62, 25.77, 26.98, 24.42, 26.73, 27.11, 27.2, 24.8, 27.47, 28.23, 26.66, 26.98, 27.78, 27.52, 27.2, 28.38, 27.66, 27.86, 27.62, 27.41, 28.14, 28.56, 28.33, 28.19, 27.19, 27.97, 26.83, 27.02, 27.75, 28.47, 26.48, 27.11, 27.91, 26.91, 26.67, 27.2, 26.56, 24.5, 25.25, 25.39, 24.62, 19.42, 24.19, 23.58, 19.78, 17.47, 18.8, 18.39, 15.13, 15.42, 16.59, 14.65, 12.37, 12.16, 12.09, 8.72, 7.86, 7.23, 6.29, 5.88, 4.66, 4.48, 4.25, 3.73, 3.12, 2.71, 2.58, 2.1, 1.98, 2.44, 2.34, 1.95, 2.0, 2.45, 2.26, 1.97, 2.29, 2.34, 2.47, 2.3, 1.95, 2.0, 1.8, 1.56, 1.89, 1.84, 1.7, 1.81, 2.13, 1.86, 1.75, 2.25, 2.43, 2.18, 2.39, 2.81, 2.92, 2.88, 3.02, 3.38, 3.74, 3.9, 3.88, 3.85, 4.4, 4.21, 3.61, 3.75, 4.2, 3.74, 3.57, 3.97, 4.23, 3.66, 3.77, 3.69, 3.46, 2.7, 3.15, 3.3, 3.17, 2.78, 3.16, 3.5, 3.17, 3.14, 3.69, 4.09, 4.64, 4.79, 4.51, 4.2, 3.9, 3.59, 3.34, 2.95, 2.86, 3.04, 2.97, 3.11, 3.02, 2.95, 2.74, 2.5, 2.47, 2.17, 1.96, 1.9, 1.75, 1.55, 1.53, 2.05, 1.97, 2.26, 2.25, 1.88, 2.53, 2.8, 2.36, 2.88, 3.92, 4.26, 4.68, 4.39, 3.87, 4.02, 3.07, 3.05, 2.88, 2.38, 2.57, 2.37, 2.27, 2.6, 2.49, 2.32, 2.69, 2.9, 3.3, 3.82, 4.12, 3.95, 3.51, 3.36, 3.48, 3.94, 3.33, 3.55, 4.27, 4.3, 3.75, 4.02, 4.78, 4.54, 4.46, 4.95, 5.77, 5.22, 5.94, 6.95, 6.94, 6.43, 5.93, 6.27, 6.21, 5.83, 5.13, 4.54, 4.27, 3.52, 3.84, 3.92, 3.33, 3.04, 3.73, 3.47, 3.16, 3.62, 3.62, 3.02, 3.17, 2.74, 2.54, 2.36, 2.11, 2.01, 2.41, 2.54, 2.75, 3.15, 3.19, 3.28, 3.9, 4.48, 4.38, 3.87, 4.15, 4.83, 4.36, 5.3, 4.71, 5.16, 5.66, 5.37, 6.27, 6.38, 7.06, 6.53, 6.42, 7.02, 7.1, 8.96, 8.11, 7.64, 8.33, 8.31, 8.95, 8.95, 9.13, 9.39, 11.78, 11.07, 10.77, 12.52, 15.15, 16.64, 17.17, 19.42, 23.44, 22.19, 23.97, 26.69, 27.64, 27.83, 28.77, 28.48, 28.95, 28.7, 29.09, 28.25, 29.28, 29.09, 28.98, 27.72, 28.81, 29.14, 29.39, 28.28], [4.62, 3.57, 2.89, 2.1, 1.75, 1.82, 1.74, 1.71, 1.79, 1.81, 1.94, 2.08, 1.87, 1.66, 2.06, 2.05, 1.83, 1.95, 2.26, 2.31, 2.14, 2.12, 2.6, 2.66, 2.54, 2.78, 3.01, 3.19, 2.58, 2.58, 2.32, 2.55, 2.45, 2.54, 2.85, 2.98, 3.54, 3.38, 3.66, 3.95, 4.25, 5.01, 4.59, 4.58, 5.31, 5.67, 5.0, 5.29, 5.96, 5.89, 5.41, 5.96, 5.52, 5.61, 5.19, 4.68, 5.31, 4.62, 4.35, 4.41, 4.39, 3.58, 3.79, 4.22, 3.24, 3.16, 3.28, 3.43, 2.83, 2.7, 2.65, 2.5, 2.05, 1.9, 1.59, 1.6, 1.56, 1.41, 1.25, 1.28, 1.19, 1.02, 0.77, 0.25, 0.77, 0.89, 0.85, 0.91, 1.0, 1.23, 1.25, 1.36, 1.46, 1.62, 1.75, 1.84, 2.01, 2.33, 2.2, 2.37, 2.81, 2.87, 2.52, 2.66, 2.35, 2.31, 2.82, 2.52, 2.34, 2.68, 2.95, 2.75, 3.09, 3.46, 3.57, 3.3, 3.8, 4.35, 4.42, 4.34, 4.12, 4.06, 4.18, 4.06, 3.89, 3.49, 3.24, 3.16, 3.07, 2.74, 2.75, 2.82, 2.49, 2.41, 2.37, 2.48, 2.33, 2.07, 2.08, 2.23, 1.96, 1.67, 2.06, 1.95, 2.48, 2.75, 3.08, 2.82, 2.53, 2.21, 1.88, 2.46, 2.59, 3.0, 3.46, 3.82, 4.14, 3.98, 4.34, 5.03, 4.92, 4.38, 4.43, 4.35, 4.49, 5.47, 5.39, 4.74, 5.05, 5.56, 4.75, 4.55, 5.31, 5.31, 4.71, 4.6, 5.31, 5.06, 4.74, 5.07, 5.48, 5.2, 5.39, 5.74, 6.17, 6.54, 6.89, 7.03, 8.95, 9.88, 12.44, 14.59, 18.97, 20.48, 21.16, 23.69, 24.45, 23.38, 22.58, 23.16, 25.12, 23.61, 23.78, 24.81, 24.03, 24.8, 26.27, 25.98, 25.36, 26.36, 25.86, 25.06, 25.38, 26.28, 25.86, 26.0, 25.48, 25.34, 25.69, 26.19, 25.61, 26.95, 21.94, 22.23, 22.39, 23.62, 23.48, 24.86, 25.05, 25.09, 25.69, 26.05, 26.95, 25.88, 25.03, 25.41, 26.08, 24.58, 25.81, 26.45, 25.2, 25.56, 24.53, 22.5, 20.03, 20.0, 24.17, 20.28, 21.17, 21.59, 19.69, 20.12, 18.12, 20.16, 23.03, 21.67, 22.25, 23.75, 24.41, 23.91, 25.91, 27.19, 24.62, 25.27, 26.66, 25.58, 25.23, 24.75, 26.31, 24.5, 25.27, 26.53, 26.09, 27.06, 26.53, 26.45, 27.55, 27.81, 25.73, 26.53, 27.84, 27.3, 27.73, 26.86, 26.92, 25.61, 26.47, 26.09, 27.22, 25.38, 27.09, 25.94, 26.03, 26.78, 26.73, 24.16, 24.11, 24.89, 23.89, 23.2, 19.81, 22.52, 21.2, 19.72, 17.92, 17.89, 17.56, 15.7, 16.61, 17.12, 14.12, 12.1, 11.37, 10.68, 8.48, 7.57, 6.77, 6.01, 5.59, 4.86, 4.57, 4.43, 3.91, 3.32, 2.72, 2.43, 2.04, 1.74, 1.88, 2.0, 1.8, 1.56, 1.89, 1.93, 1.67, 1.75, 2.0, 2.04, 2.01, 1.78, 1.65, 1.68, 1.27, 1.66, 1.65, 1.44, 1.56, 1.93, 1.83, 1.66, 1.92, 2.32, 2.15, 2.06, 2.62, 2.81, 2.85, 2.72, 3.16, 3.69, 3.73, 4.05, 3.79, 4.2, 4.04, 3.47, 3.58, 4.07, 3.69, 3.37, 3.61, 4.03, 3.45, 3.5, 3.27, 3.24, 2.79, 2.84, 3.05, 2.85, 2.8, 2.98, 3.04, 2.7, 2.82, 3.26, 3.63, 3.97, 4.3, 4.27, 4.2, 3.79, 3.42, 3.15, 2.91, 2.5, 2.69, 2.61, 2.84, 3.04, 3.03, 2.69, 2.38, 2.48, 2.26, 1.93, 1.84, 1.92, 1.66, 1.58, 1.91, 2.14, 1.96, 1.93, 1.7, 2.0, 2.12, 2.02, 2.41, 2.54, 3.53, 3.72, 3.93, 3.22, 2.99, 2.78, 2.95, 2.79, 2.57, 2.79, 2.63, 2.51, 2.88, 2.78, 2.52, 2.96, 3.1, 3.57, 3.83, 3.84, 4.08, 3.53, 3.46, 3.58, 3.78, 3.55, 3.75, 4.11, 4.12, 4.2, 4.2, 4.79, 4.5, 4.65, 4.93, 5.37, 5.04, 5.59, 6.35, 6.62, 6.53, 6.18, 6.21, 5.88, 5.85, 5.06, 4.82, 4.3, 3.76, 3.85, 4.08, 3.66, 3.31, 4.02, 3.97, 3.41, 3.66, 3.85, 3.53, 3.36, 2.86, 2.69, 2.47, 2.35, 2.14, 2.39, 2.33, 3.01, 3.01, 3.12, 3.51, 3.79, 4.44, 4.31, 4.18, 4.58, 4.73, 4.72, 5.34, 4.94, 5.36, 5.52, 5.4, 6.26, 6.39, 7.0, 6.37, 6.06, 7.3, 7.45, 7.57, 8.52, 7.59, 7.45, 8.32, 8.78, 9.27, 8.7, 10.1, 10.59, 11.39, 12.01, 12.2, 13.32, 16.36, 15.97, 18.44, 20.52, 22.44, 23.45, 26.23, 27.28, 27.53, 27.83, 28.08, 28.64, 28.91, 29.14, 29.17, 29.02, 29.05, 29.22, 28.56, 29.12, 28.91, 28.89, 28.88], [4.86, 4.03, 2.98, 2.28, 1.86, 1.84, 1.56, 1.78, 2.01, 2.01, 2.04, 2.34, 1.99, 1.96, 2.33, 2.58, 2.13, 2.3, 2.68, 2.73, 2.36, 2.65, 3.04, 3.11, 3.19, 3.24, 3.39, 3.57, 3.2, 2.92, 2.76, 3.05, 3.0, 3.17, 3.64, 3.79, 4.28, 4.09, 4.58, 4.67, 5.06, 5.79, 5.46, 5.45, 6.1, 6.12, 5.83, 6.18, 6.52, 6.45, 6.27, 6.3, 6.21, 6.07, 5.73, 5.69, 5.99, 5.23, 4.82, 5.02, 5.07, 4.27, 4.42, 4.59, 4.11, 3.75, 4.04, 4.02, 3.35, 3.4, 3.28, 3.08, 2.71, 2.43, 1.99, 1.94, 1.86, 1.71, 1.53, 1.58, 1.32, 1.23, 0.91, 0.76, 0.25, 0.78, 0.85, 0.88, 0.88, 1.04, 1.25, 1.33, 1.41, 1.51, 1.78, 1.87, 1.91, 2.17, 2.39, 2.36, 2.84, 2.74, 2.42, 2.4, 2.17, 2.41, 2.69, 2.51, 2.46, 2.91, 3.13, 2.87, 3.43, 3.67, 3.71, 3.8, 4.13, 4.7, 4.77, 4.37, 4.41, 3.96, 4.22, 3.98, 3.55, 3.3, 3.11, 3.08, 2.88, 2.67, 2.76, 2.56, 2.5, 2.39, 2.21, 2.31, 2.15, 1.81, 1.8, 2.12, 1.81, 1.61, 1.88, 1.88, 2.34, 2.67, 2.92, 2.79, 2.51, 2.39, 1.93, 2.33, 2.44, 2.95, 3.21, 3.64, 3.69, 3.87, 4.32, 4.77, 4.78, 4.51, 4.89, 4.79, 5.02, 5.75, 5.68, 5.41, 5.52, 6.03, 5.55, 4.99, 5.44, 5.6, 5.14, 5.08, 5.62, 5.28, 4.97, 4.94, 5.64, 5.49, 5.14, 5.59, 6.15, 6.01, 6.14, 7.07, 8.34, 9.5, 11.74, 14.27, 15.98, 17.77, 20.44, 19.34, 22.41, 24.17, 21.03, 20.44, 23.19, 21.8, 21.94, 22.62, 23.84, 24.23, 24.48, 25.52, 23.61, 25.39, 25.77, 23.94, 24.92, 25.31, 25.48, 25.92, 24.23, 25.3, 24.88, 25.8, 23.78, 25.66, 19.67, 20.39, 19.33, 20.77, 20.94, 22.83, 23.36, 22.23, 24.28, 24.42, 26.11, 23.94, 23.09, 23.06, 24.47, 23.72, 24.81, 24.34, 24.12, 24.19, 24.83, 21.5, 18.14, 18.59, 22.17, 18.59, 18.03, 18.55, 18.44, 17.56, 16.02, 17.34, 20.56, 19.0, 18.45, 20.02, 21.81, 20.7, 22.94, 24.02, 22.45, 22.39, 23.91, 25.52, 21.59, 23.08, 25.88, 24.56, 24.08, 23.95, 25.61, 25.28, 25.05, 25.25, 26.66, 26.34, 24.58, 25.98, 25.48, 26.61, 26.67, 25.47, 26.16, 24.3, 26.03, 24.56, 25.56, 24.92, 25.72, 24.62, 26.06, 25.0, 24.67, 23.25, 22.88, 23.62, 21.53, 21.09, 18.53, 19.47, 20.69, 16.97, 15.84, 16.41, 14.96, 13.52, 12.97, 15.9, 12.54, 10.94, 10.58, 10.45, 7.86, 6.59, 6.21, 5.78, 5.34, 4.84, 4.35, 4.88, 4.37, 3.26, 2.79, 2.42, 2.25, 1.8, 1.81, 2.02, 1.88, 1.58, 1.85, 2.0, 1.9, 1.86, 2.1, 2.26, 2.16, 1.96, 1.85, 1.73, 1.52, 1.85, 1.89, 1.66, 1.76, 2.13, 2.07, 1.8, 2.2, 2.58, 2.51, 2.41, 3.0, 3.21, 3.6, 3.25, 3.74, 4.47, 4.37, 4.69, 4.78, 4.96, 4.84, 4.13, 4.2, 4.68, 4.29, 3.93, 4.23, 4.4, 3.76, 3.9, 3.36, 3.37, 2.77, 3.18, 3.29, 3.06, 2.98, 3.33, 3.42, 3.0, 3.36, 3.58, 4.04, 4.31, 4.66, 4.55, 4.73, 3.95, 3.86, 3.19, 2.99, 2.73, 3.02, 2.94, 3.25, 3.42, 3.47, 3.02, 2.8, 2.84, 2.68, 2.28, 2.49, 2.38, 1.89, 1.79, 2.46, 2.64, 2.44, 2.17, 1.89, 2.13, 2.38, 2.37, 3.09, 3.31, 3.81, 4.36, 4.39, 3.99, 3.84, 3.44, 3.48, 3.48, 3.06, 3.39, 2.98, 3.06, 3.33, 3.1, 2.94, 3.56, 3.51, 3.87, 4.06, 4.59, 4.45, 4.22, 4.41, 4.19, 4.59, 4.18, 4.45, 4.76, 4.9, 4.85, 4.8, 5.41, 5.32, 5.29, 5.7, 6.03, 5.86, 6.53, 6.91, 6.99, 6.62, 6.7, 6.52, 6.31, 5.94, 5.63, 5.26, 4.84, 4.57, 4.42, 4.62, 4.03, 4.04, 4.29, 4.05, 3.73, 4.07, 3.79, 3.51, 3.32, 3.14, 2.89, 2.71, 2.61, 2.13, 2.53, 2.42, 2.89, 2.84, 3.06, 3.26, 3.66, 4.11, 4.16, 4.29, 4.52, 4.79, 4.82, 5.2, 5.27, 5.26, 5.7, 5.96, 5.9, 6.94, 7.07, 6.52, 6.8, 7.36, 8.02, 8.48, 8.38, 8.65, 8.69, 8.46, 9.32, 9.87, 10.09, 9.51, 11.22, 11.57, 11.48, 12.29, 14.45, 14.92, 15.19, 17.86, 20.45, 20.66, 22.89, 25.25, 25.64, 26.42, 26.78, 27.67, 27.94, 27.61, 28.12, 28.23, 27.77, 27.48, 28.38, 27.23, 27.83, 28.67, 28.05, 27.14], [5.16, 3.71, 2.65, 2.08, 1.76, 1.67, 1.44, 1.57, 1.87, 1.91, 2.0, 1.99, 1.81, 1.73, 1.9, 2.01, 1.95, 1.94, 2.37, 2.42, 2.24, 2.34, 2.67, 2.84, 2.79, 2.89, 3.04, 2.93, 2.75, 2.43, 2.12, 2.54, 2.48, 2.84, 2.84, 3.13, 3.39, 3.55, 3.83, 4.07, 4.34, 4.94, 4.75, 4.75, 4.95, 5.54, 5.54, 5.05, 5.52, 5.63, 5.77, 5.94, 5.38, 5.22, 4.83, 4.9, 5.01, 4.5, 4.36, 4.48, 4.2, 3.59, 3.63, 4.01, 3.34, 3.03, 3.43, 3.31, 2.71, 2.67, 2.59, 2.64, 2.29, 1.95, 1.76, 1.6, 1.55, 1.42, 1.36, 1.26, 1.26, 1.12, 0.97, 0.84, 0.77, 0.25, 0.77, 0.83, 0.85, 0.91, 0.93, 1.13, 1.24, 1.26, 1.44, 1.58, 1.68, 1.86, 1.94, 2.16, 2.4, 2.5, 2.12, 2.15, 1.8, 2.1, 2.36, 2.04, 2.0, 2.35, 2.45, 2.29, 2.57, 2.89, 2.96, 2.82, 3.16, 3.87, 3.89, 3.36, 3.48, 3.33, 3.46, 3.26, 3.1, 2.9, 2.61, 2.64, 2.51, 2.4, 2.26, 2.12, 2.16, 1.91, 1.84, 1.97, 1.89, 1.58, 1.61, 1.91, 1.68, 1.41, 1.73, 1.66, 2.07, 2.26, 2.79, 2.5, 2.03, 1.92, 1.72, 1.91, 2.07, 2.41, 2.74, 3.13, 3.33, 3.38, 3.8, 4.23, 4.36, 4.14, 4.38, 4.36, 4.63, 4.94, 5.22, 4.88, 4.69, 5.13, 4.66, 4.27, 4.54, 4.68, 4.3, 4.29, 4.56, 4.47, 4.21, 4.43, 4.87, 4.57, 4.67, 5.05, 5.59, 6.03, 5.88, 6.99, 8.16, 9.75, 11.58, 15.47, 16.2, 18.72, 19.34, 20.0, 22.45, 23.05, 20.67, 21.25, 23.03, 23.7, 22.73, 23.45, 24.7, 24.28, 25.14, 25.81, 26.08, 26.73, 24.95, 26.28, 26.3, 25.62, 26.14, 25.14, 23.38, 24.36, 25.19, 25.88, 23.16, 24.09, 18.27, 19.42, 19.0, 20.25, 20.92, 23.3, 22.62, 22.62, 23.7, 24.67, 26.69, 25.84, 25.58, 24.59, 23.84, 24.39, 24.03, 24.81, 24.7, 24.3, 24.33, 20.94, 18.36, 19.44, 20.41, 19.28, 18.0, 15.96, 18.12, 19.25, 16.05, 14.95, 20.0, 19.42, 19.19, 19.78, 21.81, 22.28, 23.47, 25.39, 22.44, 23.62, 24.66, 25.94, 23.06, 23.86, 26.11, 23.81, 24.25, 26.66, 26.53, 26.52, 25.75, 27.05, 27.59, 27.16, 25.48, 27.16, 27.41, 27.98, 27.81, 25.38, 27.05, 25.86, 27.5, 27.22, 27.12, 26.45, 27.12, 26.64, 25.77, 25.31, 25.83, 24.45, 22.81, 23.08, 22.55, 21.22, 17.0, 20.38, 19.34, 18.28, 16.44, 17.77, 17.16, 13.38, 14.51, 15.02, 13.16, 11.67, 11.51, 10.61, 7.61, 6.88, 5.43, 5.48, 5.21, 4.41, 3.66, 3.74, 3.42, 2.75, 2.37, 1.94, 1.72, 1.55, 1.53, 1.67, 1.51, 1.64, 1.51, 1.57, 1.4, 1.44, 1.72, 1.83, 1.76, 1.59, 1.58, 1.49, 1.38, 1.66, 1.64, 1.46, 1.6, 1.88, 1.69, 1.63, 1.96, 2.11, 2.05, 2.15, 2.46, 2.72, 2.71, 2.8, 3.18, 3.74, 3.68, 3.88, 3.63, 3.97, 3.92, 3.49, 3.34, 3.8, 3.66, 3.14, 3.38, 3.88, 3.36, 3.39, 3.01, 2.92, 2.46, 2.67, 2.62, 2.48, 2.37, 2.6, 2.65, 2.47, 2.51, 2.8, 3.23, 3.47, 3.69, 3.49, 3.86, 3.48, 2.96, 2.56, 2.48, 2.17, 2.41, 2.33, 2.61, 2.71, 2.79, 2.47, 2.32, 2.28, 1.97, 1.79, 1.88, 1.85, 1.56, 1.53, 1.89, 2.15, 2.19, 2.05, 1.76, 2.11, 2.18, 2.24, 3.0, 3.24, 4.11, 4.52, 3.87, 3.46, 3.2, 3.35, 2.91, 2.9, 2.48, 2.6, 2.47, 2.43, 2.62, 2.49, 2.43, 2.88, 2.88, 3.38, 3.51, 3.94, 3.86, 3.47, 3.4, 3.68, 3.76, 3.49, 3.54, 3.95, 4.21, 4.07, 4.22, 4.59, 4.67, 4.63, 4.99, 5.13, 5.2, 5.65, 6.32, 6.63, 5.93, 5.78, 5.81, 5.54, 5.1, 4.79, 4.29, 4.05, 3.66, 3.82, 3.71, 3.25, 3.1, 3.66, 3.48, 3.08, 3.3, 3.32, 2.9, 2.78, 2.72, 2.43, 2.11, 2.04, 1.8, 1.85, 1.92, 2.4, 2.38, 2.65, 3.01, 3.25, 3.61, 3.64, 3.68, 3.75, 4.01, 4.0, 4.55, 4.44, 4.79, 5.05, 5.14, 5.89, 6.25, 6.82, 6.18, 6.29, 7.01, 7.55, 8.38, 7.91, 7.57, 8.03, 8.38, 9.32, 9.2, 9.46, 9.55, 11.2, 10.76, 10.46, 12.58, 15.48, 15.1, 16.19, 19.28, 20.06, 21.19, 23.73, 26.31, 27.08, 27.14, 27.83, 28.56, 28.53, 28.48, 28.98, 28.39, 28.22, 29.02, 28.44, 28.25, 28.67, 28.45, 28.64, 29.03], [4.85, 3.14, 2.56, 1.99, 1.67, 1.54, 1.33, 1.34, 1.8, 1.75, 1.8, 1.9, 1.7, 1.56, 1.8, 1.9, 1.69, 1.77, 2.04, 2.17, 2.07, 2.05, 2.47, 2.64, 2.54, 2.67, 2.63, 2.74, 2.37, 2.24, 2.05, 2.32, 2.34, 2.5, 2.59, 3.02, 3.22, 3.18, 3.49, 3.73, 3.92, 4.4, 4.34, 4.43, 4.62, 5.0, 4.82, 4.64, 5.18, 5.31, 5.37, 5.29, 5.19, 4.91, 4.79, 4.58, 4.73, 4.1, 4.09, 4.06, 3.82, 3.52, 3.45, 3.52, 3.1, 2.9, 3.08, 3.02, 2.52, 2.52, 2.4, 2.26, 1.94, 1.71, 1.55, 1.52, 1.42, 1.34, 1.29, 1.25, 1.23, 1.11, 0.89, 0.85, 0.82, 0.76, 0.25, 0.76, 0.8, 0.8, 0.82, 0.9, 1.07, 1.09, 1.18, 1.37, 1.46, 1.52, 1.58, 1.82, 2.06, 2.22, 1.81, 1.89, 1.51, 1.66, 1.98, 1.72, 1.71, 1.99, 2.12, 1.95, 2.27, 2.46, 2.52, 2.65, 2.66, 3.38, 3.39, 3.0, 3.08, 2.86, 3.16, 2.98, 2.7, 2.55, 2.3, 2.26, 2.21, 1.98, 1.89, 1.85, 1.84, 1.59, 1.53, 1.71, 1.64, 1.38, 1.5, 1.68, 1.48, 1.29, 1.63, 1.58, 1.92, 2.14, 2.4, 2.31, 1.98, 1.77, 1.64, 1.78, 1.9, 2.18, 2.49, 2.75, 3.13, 3.11, 3.55, 3.87, 3.9, 3.71, 3.8, 3.77, 4.06, 4.41, 4.58, 4.09, 4.15, 4.5, 4.09, 3.61, 4.11, 4.25, 3.93, 3.83, 4.37, 4.11, 3.88, 4.08, 4.36, 4.47, 4.06, 4.86, 5.04, 5.52, 5.62, 6.2, 7.83, 9.06, 12.16, 14.8, 17.44, 19.27, 20.34, 21.55, 23.62, 23.47, 21.33, 22.45, 24.17, 23.77, 23.12, 24.53, 23.83, 23.84, 25.7, 26.66, 24.78, 26.22, 26.12, 25.08, 24.41, 25.48, 26.16, 25.23, 24.58, 23.72, 25.14, 24.84, 23.61, 25.61, 21.11, 21.47, 20.89, 21.59, 23.09, 23.8, 22.94, 24.19, 24.84, 24.86, 26.62, 24.94, 25.02, 25.59, 25.73, 25.2, 25.34, 25.31, 24.02, 24.62, 24.5, 21.83, 20.31, 21.06, 22.11, 19.06, 19.41, 18.27, 19.27, 20.41, 18.08, 18.11, 21.89, 21.98, 20.5, 21.95, 25.02, 23.08, 24.83, 25.27, 24.48, 25.45, 26.16, 25.56, 23.95, 25.91, 26.16, 24.44, 26.14, 26.05, 26.0, 26.12, 26.8, 26.84, 27.61, 26.86, 26.48, 27.55, 27.3, 27.42, 27.69, 26.2, 27.31, 25.0, 25.97, 26.97, 27.12, 24.97, 26.86, 27.73, 25.8, 26.11, 25.88, 24.98, 23.53, 24.41, 23.88, 22.86, 18.33, 22.47, 22.34, 18.98, 18.7, 19.55, 17.5, 15.71, 16.81, 16.44, 15.02, 12.09, 12.48, 11.2, 8.23, 7.05, 5.89, 4.91, 4.85, 3.95, 3.59, 3.48, 3.08, 2.47, 2.09, 1.69, 1.56, 1.38, 1.36, 1.41, 1.34, 1.13, 1.29, 1.33, 1.28, 1.22, 1.42, 1.46, 1.4, 1.29, 1.26, 1.21, 1.17, 1.46, 1.31, 1.2, 1.35, 1.54, 1.46, 1.48, 1.7, 1.82, 1.91, 1.86, 2.23, 2.6, 2.51, 2.5, 2.92, 3.4, 3.38, 3.43, 3.37, 3.5, 3.49, 3.35, 3.13, 3.41, 3.32, 2.96, 3.04, 3.42, 3.17, 2.91, 2.77, 2.54, 2.19, 2.48, 2.52, 2.09, 2.06, 2.45, 2.4, 2.29, 2.29, 2.43, 2.83, 2.88, 3.41, 3.17, 3.35, 3.02, 2.56, 2.35, 2.19, 1.9, 2.02, 1.95, 2.26, 2.46, 2.47, 2.13, 1.95, 1.93, 1.7, 1.54, 1.65, 1.67, 1.5, 1.44, 1.7, 2.02, 1.99, 1.79, 1.64, 1.9, 2.01, 2.13, 2.48, 3.08, 3.57, 3.6, 4.05, 3.03, 2.95, 3.18, 2.67, 2.72, 2.28, 2.46, 2.17, 2.21, 2.4, 2.27, 2.16, 2.57, 2.57, 2.88, 3.14, 3.55, 3.54, 3.18, 3.1, 3.23, 3.56, 3.11, 3.22, 3.63, 3.84, 3.62, 3.71, 4.16, 4.05, 4.38, 4.45, 4.86, 4.75, 5.17, 5.72, 6.16, 5.66, 5.52, 5.54, 5.33, 4.8, 4.58, 4.13, 3.89, 3.39, 3.47, 3.26, 3.0, 2.92, 3.39, 3.14, 2.8, 3.08, 3.05, 2.65, 2.55, 2.29, 2.14, 1.91, 1.82, 1.62, 1.76, 1.8, 2.15, 2.15, 2.32, 2.46, 2.85, 3.23, 3.31, 3.2, 3.55, 3.78, 3.68, 4.26, 3.98, 4.32, 4.55, 4.77, 5.43, 5.99, 6.62, 6.0, 6.27, 6.87, 6.98, 7.63, 7.55, 7.33, 7.68, 8.01, 8.68, 8.69, 9.67, 9.34, 9.94, 9.96, 10.58, 11.78, 13.58, 15.55, 15.77, 18.14, 20.41, 20.92, 23.22, 25.59, 27.19, 27.8, 27.91, 28.8, 28.95, 29.05, 28.97, 29.23, 28.62, 28.84, 29.33, 28.53, 29.09, 28.69, 28.42, 28.83], [4.6, 3.65, 3.03, 2.1, 1.84, 1.71, 1.67, 1.5, 1.88, 1.89, 1.98, 2.13, 1.95, 1.8, 2.02, 2.19, 1.89, 1.89, 2.2, 2.32, 2.2, 2.18, 2.46, 2.66, 2.57, 2.77, 2.83, 2.9, 2.51, 2.45, 2.23, 2.39, 2.3, 2.49, 2.79, 3.03, 3.37, 3.21, 3.5, 3.99, 4.26, 4.86, 4.57, 4.2, 5.02, 5.42, 4.8, 5.08, 5.43, 5.52, 5.33, 5.69, 5.18, 5.19, 4.52, 4.54, 5.09, 4.06, 3.98, 4.07, 4.05, 3.42, 3.39, 3.79, 3.1, 2.97, 3.22, 3.29, 2.63, 2.58, 2.54, 2.47, 2.12, 1.99, 1.7, 1.68, 1.65, 1.48, 1.42, 1.37, 1.28, 1.18, 1.02, 0.87, 0.88, 0.8, 0.76, 0.25, 0.76, 0.81, 0.85, 0.86, 0.97, 1.12, 1.18, 1.28, 1.41, 1.59, 1.65, 1.78, 2.09, 2.18, 1.92, 1.93, 1.59, 1.75, 2.09, 1.94, 1.78, 2.18, 2.26, 2.23, 2.46, 2.8, 2.89, 2.66, 3.19, 3.86, 3.97, 3.38, 3.58, 3.32, 3.55, 3.28, 3.06, 2.7, 2.54, 2.51, 2.3, 2.15, 2.11, 2.11, 2.0, 1.7, 1.72, 1.91, 1.74, 1.62, 1.6, 1.71, 1.52, 1.44, 1.75, 1.81, 2.03, 2.31, 2.64, 2.45, 2.24, 2.05, 1.73, 2.03, 2.24, 2.47, 2.8, 3.2, 3.52, 3.57, 3.85, 4.36, 4.21, 4.05, 4.04, 4.06, 4.25, 4.96, 4.89, 4.5, 4.73, 5.03, 4.47, 4.23, 4.83, 4.83, 4.18, 4.24, 4.86, 4.55, 4.14, 4.46, 4.96, 4.61, 4.76, 5.1, 5.63, 5.73, 5.7, 6.43, 7.99, 9.21, 12.27, 14.84, 18.11, 20.84, 21.91, 23.12, 23.88, 23.81, 22.94, 23.91, 24.38, 23.97, 23.88, 24.27, 24.36, 23.95, 25.09, 25.41, 25.05, 26.59, 26.77, 24.64, 25.03, 24.94, 26.88, 27.22, 25.53, 25.14, 25.81, 25.91, 24.39, 26.14, 22.27, 21.42, 21.11, 21.92, 20.81, 23.38, 25.16, 23.27, 25.59, 25.72, 25.81, 25.36, 25.75, 24.52, 25.88, 23.92, 25.44, 25.8, 24.28, 25.98, 24.03, 23.19, 19.84, 19.22, 23.23, 20.72, 18.77, 21.8, 20.78, 18.19, 16.81, 17.95, 23.02, 20.47, 21.66, 24.48, 24.39, 24.66, 25.62, 26.3, 25.58, 25.39, 26.45, 26.61, 23.59, 25.03, 26.19, 25.44, 26.19, 25.89, 25.72, 26.56, 25.86, 26.56, 27.64, 26.7, 25.92, 26.66, 26.72, 27.77, 27.98, 27.14, 27.98, 26.66, 27.8, 26.42, 27.95, 25.81, 27.19, 25.53, 26.34, 26.7, 25.62, 23.95, 23.33, 24.55, 23.05, 22.84, 19.75, 21.45, 21.31, 18.69, 18.72, 18.62, 17.56, 15.21, 15.52, 17.39, 14.52, 12.29, 11.85, 11.3, 8.46, 6.96, 6.09, 5.39, 5.26, 4.54, 3.95, 4.02, 3.57, 2.76, 2.24, 1.97, 1.74, 1.56, 1.49, 1.67, 1.49, 1.26, 1.45, 1.5, 1.37, 1.36, 1.59, 1.69, 1.65, 1.55, 1.57, 1.55, 1.26, 1.64, 1.57, 1.36, 1.53, 1.76, 1.62, 1.55, 1.82, 1.98, 1.92, 2.02, 2.29, 2.42, 2.58, 2.51, 2.94, 3.33, 3.45, 3.7, 3.64, 3.82, 3.58, 3.3, 3.19, 3.62, 3.21, 2.91, 3.26, 3.61, 2.97, 3.17, 2.86, 2.85, 2.41, 2.61, 2.65, 2.42, 2.28, 2.6, 2.56, 2.31, 2.45, 2.66, 3.07, 3.34, 3.58, 3.79, 3.87, 3.31, 2.95, 2.6, 2.38, 2.11, 2.16, 2.25, 2.48, 2.64, 2.63, 2.33, 2.12, 2.15, 2.02, 1.82, 1.87, 1.93, 1.57, 1.49, 1.83, 2.27, 2.15, 1.86, 1.66, 2.08, 2.22, 2.16, 2.47, 2.77, 3.1, 3.59, 3.17, 3.16, 2.94, 2.61, 2.56, 2.63, 2.29, 2.57, 2.34, 2.38, 2.79, 2.53, 2.33, 2.8, 2.91, 3.24, 3.31, 3.57, 3.62, 3.33, 3.13, 3.32, 3.53, 3.23, 3.46, 3.82, 3.9, 3.76, 3.96, 4.48, 4.24, 4.38, 4.66, 4.92, 4.89, 5.49, 5.84, 6.14, 5.8, 5.81, 5.63, 5.59, 5.04, 4.7, 4.24, 3.94, 3.39, 3.5, 3.71, 3.26, 3.11, 3.71, 3.54, 3.01, 3.31, 3.47, 3.01, 3.03, 2.58, 2.41, 2.23, 2.12, 1.84, 2.05, 2.08, 2.46, 2.29, 2.51, 2.83, 3.23, 3.76, 3.53, 3.64, 3.82, 4.21, 4.19, 4.65, 4.46, 4.59, 5.02, 5.14, 5.56, 6.31, 6.5, 6.03, 6.12, 7.09, 7.83, 7.2, 7.95, 7.95, 7.42, 8.8, 9.12, 9.38, 10.01, 10.12, 10.59, 11.69, 11.03, 12.16, 14.79, 16.19, 16.22, 18.0, 20.84, 21.03, 23.14, 25.94, 25.62, 27.39, 26.25, 27.89, 28.09, 27.61, 27.83, 28.72, 28.7, 28.77, 28.88, 28.31, 29.34, 28.45, 29.36, 28.95], [4.98, 3.42, 2.77, 2.11, 1.92, 1.79, 1.52, 1.58, 1.94, 1.97, 1.96, 2.27, 1.97, 1.73, 2.14, 2.32, 2.02, 1.99, 2.45, 2.47, 2.31, 2.28, 2.77, 2.92, 2.68, 2.82, 2.85, 2.92, 2.54, 2.32, 2.23, 2.44, 2.31, 2.65, 2.71, 3.13, 3.38, 3.4, 3.61, 4.02, 4.25, 4.69, 4.48, 4.62, 4.93, 5.37, 4.86, 4.98, 5.33, 5.46, 5.23, 5.48, 5.06, 4.87, 4.59, 4.51, 4.84, 4.2, 3.96, 4.18, 3.99, 3.35, 3.55, 3.7, 3.13, 3.08, 3.32, 3.43, 2.62, 2.71, 2.7, 2.42, 2.11, 1.88, 1.82, 1.67, 1.59, 1.5, 1.49, 1.48, 1.29, 1.28, 1.13, 0.94, 0.92, 0.83, 0.8, 0.76, 0.25, 0.76, 0.81, 0.83, 0.85, 0.9, 1.09, 1.16, 1.25, 1.43, 1.63, 1.66, 2.08, 2.17, 1.72, 1.69, 1.41, 1.66, 1.91, 1.68, 1.76, 2.04, 2.04, 2.09, 2.38, 2.51, 2.48, 2.47, 3.12, 3.68, 3.6, 3.03, 3.1, 2.85, 3.03, 2.79, 2.63, 2.34, 2.19, 2.2, 2.13, 1.94, 1.79, 1.82, 1.75, 1.56, 1.55, 1.62, 1.52, 1.35, 1.41, 1.6, 1.43, 1.26, 1.64, 1.56, 1.91, 2.15, 2.54, 2.42, 2.12, 1.92, 1.7, 1.8, 1.92, 2.21, 2.43, 2.73, 2.97, 3.09, 3.36, 3.63, 3.77, 3.72, 3.87, 3.89, 4.2, 4.46, 4.62, 4.25, 4.3, 4.67, 4.31, 3.99, 4.23, 4.36, 3.86, 3.77, 4.34, 3.98, 3.65, 4.01, 4.31, 4.18, 4.09, 4.5, 5.05, 4.86, 5.25, 5.76, 7.35, 9.0, 11.4, 14.71, 16.02, 19.06, 20.64, 20.06, 22.39, 22.94, 20.92, 20.38, 23.5, 23.11, 22.3, 22.05, 23.22, 24.58, 23.2, 24.84, 25.53, 24.62, 25.16, 25.38, 26.11, 24.3, 25.34, 25.95, 24.17, 25.58, 25.08, 26.45, 23.0, 24.91, 19.53, 20.55, 18.69, 20.86, 21.75, 22.89, 22.14, 23.31, 23.88, 23.73, 25.25, 25.84, 25.25, 24.16, 23.61, 23.77, 23.91, 24.17, 24.94, 24.64, 24.66, 21.06, 17.12, 17.3, 20.44, 17.97, 16.53, 17.77, 17.38, 17.25, 15.86, 15.51, 19.95, 19.28, 18.25, 20.52, 22.23, 20.78, 23.73, 24.81, 21.62, 23.81, 24.28, 24.58, 22.64, 23.8, 25.5, 23.08, 22.72, 24.53, 25.73, 25.09, 24.47, 24.91, 27.67, 27.03, 24.42, 25.62, 25.88, 27.09, 28.02, 25.81, 25.84, 25.58, 27.81, 25.92, 26.67, 24.83, 25.84, 24.8, 25.66, 25.12, 24.12, 22.75, 21.77, 21.19, 21.09, 20.62, 16.44, 18.88, 20.66, 16.95, 15.77, 17.67, 16.39, 13.72, 14.67, 14.73, 12.98, 11.4, 10.79, 9.7, 7.66, 6.39, 5.0, 4.81, 4.61, 3.77, 3.38, 3.44, 3.06, 2.41, 1.99, 1.75, 1.64, 1.4, 1.36, 1.51, 1.42, 1.17, 1.33, 1.48, 1.33, 1.29, 1.53, 1.72, 1.66, 1.54, 1.61, 1.53, 1.4, 1.63, 1.66, 1.46, 1.65, 1.86, 1.73, 1.65, 2.03, 2.07, 2.03, 2.1, 2.37, 2.51, 2.59, 2.65, 3.06, 3.46, 3.57, 3.76, 3.7, 3.68, 3.7, 3.37, 3.29, 3.7, 3.51, 3.13, 3.44, 3.69, 3.08, 3.35, 2.65, 2.7, 2.39, 2.54, 2.66, 2.32, 2.23, 2.57, 2.6, 2.25, 2.28, 2.54, 3.07, 3.07, 3.52, 3.34, 3.68, 3.01, 2.55, 2.26, 2.17, 1.81, 2.08, 2.14, 2.3, 2.58, 2.64, 2.25, 2.17, 2.14, 1.99, 1.79, 1.94, 1.93, 1.59, 1.57, 2.03, 2.33, 2.33, 2.04, 1.78, 2.08, 2.19, 2.38, 2.69, 2.93, 3.62, 3.87, 3.57, 3.47, 3.34, 2.81, 2.61, 2.71, 2.35, 2.62, 2.28, 2.33, 2.67, 2.34, 2.36, 2.74, 2.85, 2.99, 3.28, 3.82, 3.54, 3.43, 3.25, 3.3, 3.58, 3.24, 3.35, 3.68, 3.86, 3.8, 3.74, 4.26, 4.31, 4.26, 4.55, 4.84, 4.8, 5.21, 5.78, 5.96, 5.45, 5.63, 5.35, 5.0, 4.68, 4.33, 4.14, 3.8, 3.62, 3.41, 3.45, 3.11, 3.04, 3.45, 3.11, 2.81, 3.12, 2.95, 2.52, 2.58, 2.38, 2.34, 2.14, 2.03, 1.75, 1.88, 1.77, 2.17, 2.0, 2.25, 2.46, 2.86, 3.04, 3.16, 3.16, 3.24, 3.42, 3.76, 4.01, 4.11, 4.24, 4.72, 5.08, 5.56, 5.84, 6.52, 5.9, 6.3, 7.16, 7.38, 6.88, 7.77, 7.68, 7.68, 7.6, 8.62, 8.91, 9.1, 9.7, 10.62, 12.19, 11.76, 12.91, 14.75, 16.34, 16.77, 17.7, 20.45, 20.66, 22.45, 25.7, 26.36, 26.72, 26.84, 28.02, 27.97, 28.05, 28.27, 28.34, 28.0, 28.44, 27.34, 28.31, 28.81, 28.45, 28.22, 28.83], [5.0, 3.75, 3.05, 2.18, 2.03, 1.83, 1.55, 1.67, 1.91, 1.89, 1.95, 2.14, 1.97, 1.79, 2.1, 2.15, 1.97, 2.12, 2.48, 2.47, 2.39, 2.49, 2.71, 2.99, 2.79, 2.85, 2.86, 3.0, 2.64, 2.37, 2.24, 2.5, 2.53, 2.76, 2.87, 3.26, 3.52, 3.49, 3.75, 4.14, 4.36, 4.96, 4.76, 4.54, 4.77, 5.44, 5.02, 5.11, 5.5, 5.54, 5.34, 5.78, 5.23, 5.03, 4.36, 4.77, 4.75, 4.05, 3.91, 4.07, 4.0, 3.39, 3.5, 3.79, 3.3, 3.09, 3.15, 3.27, 2.65, 2.66, 2.64, 2.48, 2.16, 1.97, 1.82, 1.73, 1.61, 1.54, 1.5, 1.37, 1.36, 1.27, 1.16, 1.06, 0.92, 0.83, 0.8, 0.79, 0.75, 0.25, 0.76, 0.8, 0.81, 0.83, 0.93, 1.11, 1.13, 1.24, 1.44, 1.59, 2.01, 2.07, 1.67, 1.58, 1.38, 1.52, 1.72, 1.58, 1.46, 1.78, 1.84, 1.81, 2.06, 2.28, 2.27, 2.31, 2.59, 3.38, 3.23, 2.8, 2.93, 2.88, 2.91, 2.73, 2.61, 2.31, 2.08, 2.15, 2.06, 1.83, 1.82, 1.66, 1.65, 1.45, 1.45, 1.55, 1.43, 1.29, 1.31, 1.44, 1.32, 1.18, 1.51, 1.52, 1.74, 2.0, 2.34, 2.32, 2.12, 1.85, 1.66, 1.83, 1.85, 2.21, 2.52, 2.74, 3.03, 3.22, 3.39, 3.78, 4.06, 3.79, 4.01, 4.04, 4.45, 4.79, 4.93, 4.62, 4.52, 4.89, 4.44, 4.28, 4.43, 4.43, 4.31, 4.16, 4.5, 4.32, 3.96, 4.14, 4.46, 4.29, 4.19, 4.51, 5.05, 5.42, 5.38, 5.8, 7.49, 9.23, 11.55, 14.59, 16.42, 17.67, 19.94, 20.16, 21.25, 22.08, 20.59, 22.66, 21.95, 23.09, 22.44, 24.52, 23.72, 23.42, 24.94, 25.59, 24.25, 26.36, 25.38, 25.58, 24.91, 26.0, 24.48, 24.2, 22.48, 23.84, 24.31, 23.81, 22.64, 24.17, 19.22, 19.31, 20.94, 20.38, 22.75, 23.39, 22.7, 23.41, 23.94, 23.47, 26.41, 25.73, 24.48, 24.03, 24.78, 23.47, 24.69, 24.47, 23.47, 23.23, 23.39, 20.69, 19.91, 19.33, 20.91, 19.02, 18.95, 18.08, 17.78, 18.81, 19.28, 17.73, 21.11, 21.31, 21.88, 21.3, 23.7, 22.42, 23.56, 24.84, 23.73, 23.69, 25.0, 25.52, 24.23, 24.39, 26.34, 24.33, 24.73, 26.2, 26.16, 26.69, 25.78, 26.73, 27.84, 26.7, 26.14, 26.53, 26.0, 27.11, 26.77, 26.8, 27.16, 24.95, 26.17, 27.17, 26.44, 25.28, 26.39, 25.53, 25.95, 24.48, 24.47, 23.73, 22.09, 23.09, 22.38, 21.66, 18.42, 20.69, 20.7, 19.08, 18.69, 18.47, 17.69, 15.15, 16.55, 17.41, 13.81, 13.11, 12.23, 11.32, 9.0, 6.71, 6.02, 5.49, 5.16, 4.31, 3.66, 3.85, 3.27, 2.53, 2.09, 1.66, 1.53, 1.41, 1.32, 1.34, 1.3, 1.15, 1.26, 1.3, 1.24, 1.14, 1.31, 1.43, 1.41, 1.39, 1.51, 1.36, 1.36, 1.53, 1.5, 1.37, 1.55, 1.72, 1.58, 1.62, 1.93, 1.96, 1.96, 2.13, 2.31, 2.62, 3.01, 2.64, 2.95, 3.48, 3.37, 3.64, 3.41, 3.44, 3.45, 3.1, 2.97, 3.22, 3.2, 2.99, 2.89, 3.44, 3.01, 2.92, 2.75, 2.67, 2.18, 2.43, 2.4, 2.08, 1.98, 2.28, 2.2, 2.04, 2.13, 2.29, 2.73, 2.94, 3.36, 3.15, 3.54, 2.92, 2.52, 2.13, 2.05, 1.75, 1.87, 1.83, 2.2, 2.39, 2.47, 2.08, 2.02, 2.05, 1.8, 1.58, 1.73, 1.79, 1.54, 1.59, 2.04, 2.2, 2.22, 1.97, 1.83, 2.19, 2.32, 2.62, 2.83, 3.0, 3.92, 4.09, 3.71, 3.54, 3.34, 3.25, 3.05, 2.78, 2.53, 2.51, 2.47, 2.56, 2.6, 2.44, 2.56, 2.76, 2.83, 3.14, 3.41, 3.78, 3.76, 3.42, 3.44, 3.38, 3.67, 3.37, 3.37, 3.75, 3.97, 3.75, 3.84, 4.43, 4.29, 4.07, 4.57, 5.07, 4.93, 5.36, 6.23, 6.3, 5.95, 5.9, 5.55, 5.32, 4.77, 4.46, 4.14, 3.86, 3.32, 3.6, 3.64, 3.03, 2.99, 3.6, 3.14, 2.97, 3.18, 3.02, 2.66, 2.55, 2.47, 2.29, 2.11, 1.99, 1.71, 1.85, 1.79, 2.1, 2.02, 2.39, 2.5, 2.88, 3.2, 3.21, 3.52, 3.43, 3.64, 3.86, 4.3, 4.34, 4.51, 5.04, 5.05, 5.89, 6.29, 6.77, 6.39, 7.05, 7.07, 7.8, 8.64, 8.32, 7.6, 8.09, 8.87, 9.33, 9.56, 10.14, 9.36, 11.42, 10.74, 11.25, 12.62, 13.84, 14.58, 15.43, 18.22, 20.81, 21.31, 23.59, 25.89, 27.08, 26.89, 27.84, 28.5, 28.59, 28.8, 28.92, 28.73, 28.38, 28.88, 28.03, 28.11, 28.47, 28.56, 28.53, 28.83], [5.37, 3.73, 3.3, 2.41, 2.1, 1.91, 1.69, 1.62, 2.01, 2.03, 2.02, 2.21, 2.01, 1.83, 2.11, 2.27, 2.08, 2.05, 2.42, 2.53, 2.39, 2.39, 2.67, 3.0, 2.75, 2.92, 2.82, 3.01, 2.63, 2.41, 2.26, 2.43, 2.51, 2.79, 2.77, 3.08, 3.44, 3.42, 3.55, 4.11, 4.19, 4.72, 4.8, 4.06, 4.67, 5.21, 4.76, 4.65, 5.29, 5.38, 5.09, 5.66, 5.07, 4.82, 4.66, 4.55, 4.61, 4.25, 4.09, 4.09, 3.96, 3.46, 3.57, 3.67, 3.05, 3.17, 3.3, 3.4, 2.68, 2.73, 2.67, 2.51, 2.24, 1.93, 1.93, 1.81, 1.7, 1.62, 1.55, 1.44, 1.34, 1.35, 1.21, 1.15, 1.04, 0.91, 0.85, 0.86, 0.79, 0.79, 0.25, 0.77, 0.85, 0.86, 0.86, 0.98, 1.15, 1.27, 1.38, 1.52, 1.78, 2.0, 1.67, 1.58, 1.41, 1.51, 1.69, 1.68, 1.58, 1.88, 1.88, 2.01, 2.24, 2.35, 2.23, 2.48, 2.73, 3.27, 3.33, 2.8, 3.04, 2.85, 3.11, 2.83, 2.56, 2.36, 2.11, 2.06, 2.05, 1.86, 1.78, 1.8, 1.77, 1.57, 1.57, 1.6, 1.52, 1.31, 1.43, 1.6, 1.41, 1.27, 1.61, 1.57, 1.95, 2.22, 2.48, 2.41, 2.09, 1.96, 1.73, 1.85, 1.96, 2.22, 2.56, 2.79, 3.29, 3.3, 3.55, 4.01, 3.99, 3.75, 3.89, 3.89, 4.01, 4.72, 4.95, 4.07, 4.22, 4.73, 4.05, 3.74, 4.35, 4.43, 3.73, 3.92, 4.46, 4.12, 3.84, 4.09, 4.49, 4.07, 4.09, 4.68, 5.23, 5.37, 5.2, 6.14, 7.53, 9.12, 12.3, 14.94, 17.58, 20.09, 21.27, 22.22, 24.2, 23.48, 22.84, 23.36, 23.83, 24.56, 24.62, 25.17, 24.66, 24.83, 26.2, 26.19, 25.78, 26.12, 27.44, 25.69, 25.59, 26.12, 26.5, 26.39, 25.27, 24.72, 26.2, 26.16, 24.86, 25.94, 21.5, 22.42, 21.64, 21.42, 22.91, 24.89, 25.73, 25.38, 25.62, 26.47, 27.08, 26.22, 27.0, 27.31, 25.62, 25.88, 26.19, 26.16, 24.94, 26.02, 25.64, 22.92, 20.22, 21.42, 23.58, 21.41, 20.33, 19.42, 21.16, 21.14, 18.3, 18.67, 23.05, 23.39, 20.56, 22.95, 25.16, 23.97, 25.61, 26.58, 26.25, 26.25, 26.55, 26.67, 25.19, 26.88, 26.86, 26.14, 27.61, 26.23, 27.42, 28.06, 27.47, 27.28, 28.0, 27.62, 27.2, 27.61, 27.16, 27.92, 28.11, 26.84, 27.22, 26.58, 28.31, 28.14, 27.23, 26.36, 27.91, 26.64, 27.08, 25.67, 26.53, 26.02, 25.11, 24.59, 24.91, 23.33, 20.77, 23.91, 23.64, 21.11, 20.7, 20.5, 18.39, 16.02, 18.58, 18.2, 14.91, 13.5, 13.48, 12.27, 8.73, 7.19, 5.85, 5.0, 4.75, 4.08, 3.55, 3.22, 3.2, 2.48, 1.97, 1.79, 1.65, 1.41, 1.4, 1.52, 1.4, 1.12, 1.26, 1.43, 1.34, 1.11, 1.47, 1.64, 1.5, 1.52, 1.64, 1.57, 1.45, 1.61, 1.71, 1.4, 1.62, 1.89, 1.68, 1.71, 2.04, 2.15, 2.05, 2.21, 2.46, 2.54, 2.56, 2.71, 3.2, 3.29, 3.48, 3.64, 3.47, 3.63, 3.65, 3.12, 3.07, 3.56, 3.29, 3.06, 3.09, 3.43, 3.16, 3.01, 2.95, 2.69, 2.29, 2.71, 2.78, 2.27, 2.03, 2.45, 2.45, 2.09, 2.16, 2.34, 2.92, 2.88, 3.42, 3.01, 3.23, 2.86, 2.47, 2.18, 2.02, 1.84, 1.88, 1.96, 2.16, 2.45, 2.42, 2.15, 2.02, 2.13, 1.88, 1.72, 1.86, 1.88, 1.63, 1.56, 2.05, 2.36, 2.57, 2.14, 1.93, 2.29, 2.53, 2.49, 2.7, 2.92, 3.54, 3.72, 3.56, 3.42, 3.21, 2.83, 2.71, 2.65, 2.32, 2.51, 2.32, 2.29, 2.79, 2.58, 2.4, 2.85, 2.75, 3.14, 3.33, 3.56, 3.56, 3.17, 2.98, 3.24, 3.49, 3.18, 3.21, 3.71, 3.9, 3.65, 3.68, 4.3, 4.14, 4.11, 4.31, 4.9, 4.73, 5.12, 5.88, 6.29, 5.66, 5.15, 5.48, 5.21, 4.79, 4.45, 3.88, 3.93, 3.23, 3.48, 3.46, 3.02, 3.0, 3.46, 3.26, 3.0, 3.18, 3.26, 2.9, 2.81, 2.44, 2.26, 2.12, 1.99, 1.76, 1.92, 1.84, 2.19, 2.14, 2.42, 2.57, 2.93, 3.39, 3.41, 3.25, 3.49, 3.81, 3.78, 4.25, 4.07, 4.59, 4.72, 4.95, 5.66, 6.25, 6.95, 6.15, 6.3, 7.23, 7.17, 6.88, 8.35, 7.76, 7.16, 8.88, 9.34, 9.22, 10.05, 9.95, 10.17, 10.58, 11.23, 13.05, 14.41, 15.45, 17.31, 19.52, 21.89, 22.36, 24.33, 26.73, 28.02, 28.47, 28.31, 28.95, 29.48, 29.12, 29.28, 29.38, 29.14, 29.64, 29.08, 28.97, 29.81, 29.2, 29.09, 29.08], [5.3, 3.95, 3.26, 2.49, 2.09, 2.01, 1.75, 1.77, 2.23, 2.08, 2.17, 2.57, 2.29, 2.03, 2.35, 2.63, 2.28, 2.33, 2.76, 2.78, 2.62, 2.62, 2.96, 3.18, 2.87, 3.23, 3.22, 3.22, 2.86, 2.57, 2.57, 2.64, 2.65, 2.96, 3.11, 3.5, 3.79, 3.68, 4.07, 4.41, 4.63, 5.18, 5.02, 4.76, 5.35, 5.82, 5.04, 5.54, 5.62, 5.76, 5.43, 5.91, 5.48, 5.32, 4.84, 5.08, 5.16, 4.55, 4.26, 4.54, 4.36, 3.6, 3.78, 4.07, 3.45, 3.22, 3.57, 3.66, 2.83, 2.95, 3.05, 2.87, 2.43, 2.18, 2.09, 2.03, 1.92, 1.75, 1.78, 1.54, 1.47, 1.44, 1.41, 1.24, 1.2, 1.09, 0.92, 0.91, 0.85, 0.81, 0.76, 0.25, 0.78, 0.84, 0.87, 0.9, 1.04, 1.22, 1.35, 1.54, 1.81, 2.01, 1.65, 1.68, 1.46, 1.6, 1.77, 1.8, 1.71, 1.96, 2.08, 2.07, 2.37, 2.65, 2.65, 2.64, 3.12, 3.91, 3.87, 3.33, 3.45, 3.05, 3.47, 3.08, 2.76, 2.48, 2.31, 2.38, 2.18, 2.06, 1.94, 2.08, 1.82, 1.66, 1.65, 1.74, 1.55, 1.5, 1.53, 1.67, 1.48, 1.44, 1.72, 1.67, 2.09, 2.32, 2.61, 2.59, 2.21, 2.14, 1.96, 2.07, 2.18, 2.47, 2.58, 3.11, 3.4, 3.57, 4.14, 4.39, 4.46, 4.5, 4.47, 4.55, 4.87, 5.28, 5.36, 4.75, 5.11, 5.33, 4.85, 4.76, 5.02, 5.02, 4.73, 4.61, 4.95, 4.75, 4.26, 4.61, 5.12, 4.87, 4.62, 5.3, 5.49, 5.41, 5.68, 6.34, 8.31, 9.38, 11.94, 14.27, 16.86, 18.36, 19.69, 20.72, 22.8, 23.45, 21.22, 21.28, 23.33, 23.23, 23.19, 23.78, 23.36, 24.0, 25.06, 26.03, 25.33, 24.41, 25.67, 24.38, 24.28, 24.52, 26.14, 26.27, 25.47, 25.97, 25.59, 26.02, 24.12, 25.73, 21.47, 21.78, 21.88, 21.34, 22.05, 23.08, 22.78, 21.44, 24.23, 25.06, 25.28, 23.64, 24.12, 22.91, 25.02, 22.59, 23.02, 25.5, 23.81, 25.73, 26.14, 23.2, 18.31, 19.61, 22.11, 20.14, 18.2, 20.02, 19.17, 18.67, 17.48, 18.67, 21.61, 20.42, 19.84, 22.55, 23.39, 24.17, 24.56, 24.95, 23.94, 24.36, 25.08, 25.06, 24.67, 25.05, 25.98, 25.06, 24.27, 23.7, 26.02, 26.64, 24.72, 25.25, 26.98, 25.77, 24.25, 26.17, 25.25, 27.25, 27.12, 26.41, 26.03, 26.7, 27.31, 26.59, 26.47, 26.84, 27.33, 25.02, 25.66, 25.86, 24.02, 23.48, 24.44, 22.91, 21.02, 22.38, 20.02, 20.16, 20.55, 18.89, 18.12, 18.0, 17.89, 15.7, 15.7, 16.67, 15.18, 11.9, 12.04, 11.02, 8.18, 7.34, 5.66, 5.9, 5.16, 4.75, 4.15, 4.24, 3.79, 2.76, 2.32, 2.02, 1.88, 1.58, 1.54, 1.65, 1.51, 1.23, 1.39, 1.51, 1.39, 1.25, 1.5, 1.59, 1.55, 1.49, 1.61, 1.57, 1.44, 1.73, 1.71, 1.48, 1.79, 1.89, 1.82, 1.72, 2.05, 2.15, 2.14, 2.24, 2.52, 2.66, 2.72, 2.74, 3.26, 3.66, 3.68, 3.85, 3.88, 4.09, 4.01, 3.46, 3.35, 3.88, 3.51, 3.13, 3.44, 3.63, 3.15, 3.13, 2.9, 2.59, 2.5, 2.56, 2.65, 2.44, 2.24, 2.51, 2.59, 2.32, 2.33, 2.65, 3.13, 3.29, 3.91, 3.89, 3.99, 3.32, 2.79, 2.5, 2.35, 1.93, 2.23, 2.2, 2.55, 2.73, 2.84, 2.39, 2.23, 2.28, 2.2, 1.81, 2.0, 2.04, 1.78, 1.71, 2.07, 2.59, 2.64, 2.13, 1.93, 2.31, 2.5, 2.55, 3.08, 3.21, 3.58, 3.96, 3.61, 3.54, 3.46, 3.09, 2.81, 2.95, 2.61, 2.88, 2.61, 2.53, 3.03, 2.73, 2.61, 3.02, 3.07, 3.37, 3.7, 3.93, 3.98, 3.62, 3.65, 3.69, 3.99, 3.58, 3.82, 4.16, 4.36, 4.24, 4.21, 4.68, 4.64, 4.85, 4.96, 5.28, 5.12, 5.84, 6.21, 6.1, 5.9, 6.27, 5.87, 5.79, 4.98, 4.88, 4.6, 4.08, 3.65, 3.71, 3.95, 3.52, 3.19, 3.83, 3.79, 3.18, 3.45, 3.51, 3.13, 2.99, 2.82, 2.62, 2.36, 2.23, 2.02, 2.11, 2.06, 2.42, 2.39, 2.4, 2.75, 3.21, 3.68, 3.68, 3.8, 3.87, 4.3, 4.34, 4.81, 4.88, 5.05, 5.32, 5.36, 5.91, 6.41, 6.89, 6.38, 6.94, 7.62, 7.9, 7.99, 8.45, 8.43, 8.88, 8.82, 9.44, 9.68, 10.48, 10.84, 11.58, 12.41, 12.13, 13.53, 14.36, 16.97, 16.81, 18.22, 21.72, 19.48, 22.28, 24.27, 25.75, 25.62, 25.61, 26.81, 26.58, 26.75, 27.88, 27.75, 28.81, 28.03, 28.16, 28.19, 28.88, 28.2, 28.95, 28.77], [5.57, 4.31, 3.55, 2.69, 2.54, 2.34, 2.07, 1.94, 2.19, 2.22, 2.36, 2.65, 2.4, 2.19, 2.73, 2.78, 2.53, 2.57, 2.81, 3.08, 2.93, 2.96, 3.33, 3.65, 3.36, 3.5, 3.5, 3.61, 3.24, 2.88, 2.86, 2.95, 3.11, 3.49, 3.54, 3.7, 4.22, 4.16, 4.47, 4.64, 5.14, 5.51, 5.45, 5.2, 5.49, 6.02, 5.67, 5.72, 6.0, 6.13, 5.89, 6.23, 5.75, 5.36, 5.06, 5.09, 5.42, 4.83, 4.56, 4.68, 4.82, 4.04, 4.1, 4.29, 3.81, 3.66, 3.96, 4.05, 3.07, 3.29, 3.37, 3.2, 2.63, 2.52, 2.38, 2.36, 2.12, 1.94, 1.95, 1.77, 1.65, 1.69, 1.58, 1.39, 1.31, 1.25, 1.07, 0.96, 0.87, 0.86, 0.82, 0.77, 0.25, 0.78, 0.84, 0.85, 0.9, 1.04, 1.29, 1.33, 1.8, 1.89, 1.48, 1.55, 1.32, 1.4, 1.66, 1.67, 1.56, 1.8, 1.91, 1.93, 2.42, 2.47, 2.46, 2.54, 2.93, 3.92, 3.53, 3.07, 3.09, 2.96, 3.09, 2.72, 2.65, 2.33, 2.16, 2.26, 2.1, 1.89, 1.84, 1.93, 1.79, 1.65, 1.62, 1.69, 1.56, 1.5, 1.54, 1.68, 1.52, 1.57, 1.79, 1.73, 2.21, 2.52, 2.8, 2.89, 2.74, 2.42, 2.05, 2.22, 2.27, 2.66, 2.92, 3.1, 3.41, 3.72, 4.0, 4.45, 4.62, 4.38, 4.75, 4.71, 5.16, 5.41, 5.63, 5.25, 5.18, 5.41, 5.14, 4.61, 4.8, 4.9, 4.65, 4.64, 4.76, 4.66, 4.32, 4.41, 4.96, 4.57, 4.38, 4.86, 5.66, 5.38, 5.64, 6.38, 7.71, 9.64, 11.4, 15.31, 16.95, 18.78, 20.91, 19.78, 22.67, 23.7, 20.53, 20.19, 22.66, 23.41, 22.31, 23.55, 24.34, 24.22, 24.27, 25.64, 27.0, 25.73, 26.12, 26.56, 25.55, 27.12, 26.62, 26.64, 23.66, 25.58, 24.94, 25.98, 23.7, 24.73, 19.09, 20.2, 19.94, 21.66, 20.56, 23.94, 24.28, 23.05, 24.45, 25.38, 26.2, 25.08, 25.39, 24.27, 23.81, 23.55, 23.17, 24.92, 24.72, 24.92, 23.86, 21.75, 19.41, 19.83, 19.97, 19.08, 19.16, 16.86, 18.33, 19.09, 17.92, 16.67, 20.2, 20.06, 18.59, 20.61, 22.73, 21.95, 23.31, 24.36, 20.39, 22.89, 23.39, 24.52, 21.73, 22.12, 25.12, 23.94, 22.34, 24.42, 26.28, 26.16, 24.45, 26.2, 28.16, 26.38, 23.67, 25.53, 25.56, 27.77, 26.78, 26.91, 26.89, 24.88, 26.83, 26.34, 26.16, 26.91, 27.06, 25.81, 26.19, 25.0, 24.19, 24.61, 22.5, 22.12, 21.52, 21.59, 17.89, 20.56, 22.0, 19.22, 17.27, 17.2, 16.05, 15.37, 15.04, 15.18, 12.84, 12.01, 11.42, 10.98, 8.59, 6.88, 6.6, 5.6, 5.29, 4.5, 4.04, 4.17, 3.83, 2.88, 2.33, 1.92, 1.93, 1.64, 1.63, 1.62, 1.68, 1.37, 1.43, 1.57, 1.49, 1.38, 1.49, 1.73, 1.64, 1.66, 1.8, 1.71, 1.61, 1.93, 1.98, 1.7, 1.99, 2.22, 2.14, 2.06, 2.45, 2.5, 2.57, 2.53, 3.04, 3.08, 2.96, 3.28, 3.62, 4.37, 4.03, 4.18, 4.08, 4.18, 4.35, 3.9, 3.65, 4.26, 3.89, 3.57, 3.62, 4.19, 3.62, 3.73, 3.26, 3.09, 2.62, 2.92, 2.84, 2.64, 2.53, 2.71, 2.68, 2.48, 2.46, 2.66, 3.08, 3.12, 3.59, 3.35, 3.9, 3.07, 2.6, 2.27, 2.22, 1.96, 2.13, 2.19, 2.44, 2.84, 2.73, 2.47, 2.42, 2.52, 2.32, 2.04, 2.31, 2.36, 2.05, 2.02, 2.44, 2.95, 2.86, 2.49, 2.38, 2.59, 2.88, 2.87, 3.47, 3.64, 4.23, 4.53, 4.15, 3.94, 4.21, 3.69, 3.43, 3.45, 2.79, 3.21, 2.76, 2.86, 3.26, 2.78, 2.85, 3.39, 3.26, 3.66, 4.08, 4.32, 4.64, 4.07, 4.06, 3.99, 4.46, 4.01, 4.09, 4.41, 4.74, 4.58, 4.36, 4.92, 4.96, 4.97, 5.06, 5.57, 5.39, 5.89, 6.6, 6.83, 6.18, 6.26, 5.77, 5.46, 4.91, 4.88, 4.66, 4.23, 4.04, 4.14, 3.99, 3.48, 3.51, 4.1, 3.56, 3.18, 3.71, 3.53, 2.91, 2.98, 2.93, 2.73, 2.83, 2.42, 2.17, 2.24, 2.25, 2.49, 2.37, 2.67, 2.83, 3.1, 3.58, 3.63, 3.86, 3.94, 4.13, 4.32, 4.86, 5.0, 5.13, 5.7, 5.83, 6.37, 6.69, 7.49, 6.6, 7.03, 8.2, 8.87, 8.82, 8.8, 8.95, 8.49, 8.46, 10.55, 10.1, 9.31, 10.8, 12.21, 12.54, 11.55, 13.32, 16.58, 16.7, 17.09, 19.64, 20.94, 21.8, 24.56, 25.98, 27.8, 28.06, 27.8, 28.91, 28.5, 28.78, 29.16, 29.11, 28.45, 29.48, 28.45, 28.81, 28.97, 28.84, 28.42, 29.02], [5.89, 4.34, 3.57, 2.69, 2.51, 2.3, 2.05, 1.93, 2.36, 2.25, 2.27, 2.42, 2.33, 2.19, 2.38, 2.58, 2.51, 2.52, 2.89, 2.9, 2.92, 2.96, 3.21, 3.55, 3.28, 3.54, 3.22, 3.6, 3.11, 2.66, 2.59, 2.83, 2.93, 3.34, 3.31, 3.84, 4.14, 3.93, 4.17, 4.73, 4.96, 5.58, 5.14, 4.96, 5.4, 5.85, 5.46, 4.88, 6.02, 6.13, 5.88, 6.16, 5.71, 5.3, 4.88, 4.91, 5.17, 4.8, 4.55, 4.52, 4.27, 3.85, 3.97, 4.18, 3.64, 3.48, 3.71, 3.91, 3.11, 3.11, 3.26, 2.9, 2.61, 2.34, 2.25, 2.21, 2.0, 1.86, 1.9, 1.7, 1.58, 1.62, 1.56, 1.5, 1.34, 1.23, 1.15, 1.1, 0.92, 0.89, 0.93, 0.81, 0.76, 0.25, 0.78, 0.86, 0.91, 0.95, 1.07, 1.25, 1.57, 1.73, 1.47, 1.45, 1.42, 1.33, 1.56, 1.62, 1.48, 1.68, 1.76, 1.75, 1.98, 2.26, 2.35, 2.36, 2.59, 3.32, 3.21, 2.9, 2.95, 2.87, 3.11, 2.73, 2.51, 2.36, 2.16, 2.06, 2.01, 1.78, 1.7, 1.79, 1.63, 1.56, 1.5, 1.57, 1.47, 1.35, 1.47, 1.55, 1.35, 1.34, 1.65, 1.6, 1.95, 2.13, 2.44, 2.47, 2.21, 2.23, 1.9, 1.96, 2.07, 2.38, 2.54, 2.84, 3.26, 3.48, 3.65, 4.23, 4.73, 4.23, 4.49, 4.41, 4.79, 5.36, 5.85, 5.13, 5.02, 5.48, 4.74, 4.42, 4.82, 4.93, 4.58, 4.29, 5.03, 4.59, 4.17, 4.24, 4.73, 4.36, 4.36, 4.83, 5.31, 5.71, 5.42, 6.25, 7.11, 9.77, 11.45, 14.54, 15.88, 19.11, 20.78, 21.97, 22.5, 22.78, 21.83, 22.69, 21.92, 23.23, 23.89, 24.09, 23.8, 24.19, 25.45, 25.94, 25.31, 26.33, 25.77, 26.39, 25.42, 26.25, 25.42, 26.27, 24.55, 25.27, 25.34, 25.48, 23.61, 24.84, 20.5, 21.55, 20.59, 20.91, 22.5, 24.47, 23.14, 25.44, 22.97, 24.48, 27.05, 25.81, 26.75, 25.23, 24.45, 24.12, 24.98, 24.22, 23.27, 24.69, 24.73, 22.19, 19.55, 20.12, 21.58, 20.5, 20.69, 19.92, 19.08, 20.45, 19.58, 18.39, 20.44, 21.73, 21.52, 21.2, 24.75, 23.39, 24.42, 24.92, 23.88, 25.58, 25.28, 25.12, 23.94, 25.58, 26.14, 25.61, 25.16, 26.81, 26.95, 26.81, 26.16, 26.7, 28.16, 26.0, 25.69, 26.78, 26.8, 28.19, 26.3, 26.72, 26.75, 25.41, 27.53, 26.22, 26.92, 25.52, 26.86, 25.11, 25.5, 25.89, 25.38, 24.7, 23.75, 24.75, 22.72, 22.25, 19.12, 21.7, 21.11, 19.78, 19.56, 18.69, 17.12, 16.02, 15.73, 16.77, 13.78, 12.8, 12.16, 11.62, 8.95, 6.87, 5.92, 4.85, 4.86, 4.69, 4.21, 3.86, 3.48, 2.76, 2.19, 1.86, 1.77, 1.5, 1.74, 1.45, 1.51, 1.15, 1.42, 1.55, 1.45, 1.28, 1.5, 1.58, 1.59, 1.67, 1.93, 1.72, 1.77, 1.89, 1.95, 1.67, 1.96, 2.11, 2.04, 2.0, 2.31, 2.38, 2.39, 2.47, 2.75, 2.82, 2.88, 3.04, 3.5, 3.79, 3.79, 3.98, 3.76, 3.91, 3.79, 3.47, 3.21, 3.59, 3.59, 3.21, 3.14, 3.51, 3.22, 3.16, 2.99, 2.82, 2.51, 2.6, 2.64, 2.2, 2.28, 2.49, 2.34, 2.1, 2.19, 2.47, 2.72, 2.94, 3.45, 3.2, 3.38, 2.94, 2.66, 2.17, 2.05, 1.82, 1.89, 2.01, 2.43, 2.57, 2.8, 2.44, 2.2, 2.42, 2.1, 1.82, 2.1, 2.13, 1.9, 1.86, 2.34, 2.86, 2.98, 2.63, 2.33, 2.72, 2.82, 2.92, 3.47, 3.33, 4.1, 4.27, 3.93, 3.82, 3.83, 3.36, 3.08, 3.0, 2.72, 2.88, 2.68, 2.69, 3.01, 2.64, 2.66, 3.28, 3.13, 3.49, 3.88, 4.2, 4.38, 3.87, 3.8, 3.9, 4.3, 3.82, 3.88, 4.13, 4.55, 4.28, 4.44, 4.9, 4.61, 4.89, 4.97, 5.41, 5.27, 5.58, 6.66, 6.7, 6.05, 5.87, 5.81, 5.61, 4.88, 4.9, 4.2, 4.27, 3.63, 4.04, 3.99, 3.32, 3.42, 3.95, 3.48, 3.14, 3.57, 3.45, 2.94, 2.87, 2.62, 2.52, 2.28, 2.21, 1.87, 2.0, 2.02, 2.31, 2.15, 2.49, 2.59, 3.01, 3.46, 3.62, 3.6, 3.72, 4.09, 4.04, 4.81, 4.53, 5.26, 5.43, 5.31, 6.48, 6.9, 7.49, 6.79, 6.91, 8.02, 8.83, 7.52, 9.12, 9.32, 8.16, 9.16, 9.88, 9.98, 9.79, 10.86, 11.97, 11.27, 11.48, 13.99, 15.41, 15.11, 17.3, 20.39, 21.81, 22.72, 25.03, 27.02, 28.38, 27.8, 28.25, 29.38, 29.17, 29.2, 29.0, 29.53, 29.0, 29.25, 28.62, 29.02, 29.08, 29.41, 29.39, 29.77], [6.18, 4.47, 3.88, 2.85, 2.64, 2.44, 2.14, 2.19, 2.56, 2.39, 2.41, 2.66, 2.51, 2.22, 2.65, 2.95, 2.66, 2.6, 3.05, 3.2, 3.03, 3.11, 3.38, 3.63, 3.2, 3.59, 3.44, 3.58, 3.14, 2.97, 2.77, 2.99, 2.96, 3.38, 3.34, 3.97, 4.16, 3.88, 4.29, 4.77, 4.92, 5.48, 5.5, 4.79, 5.52, 6.11, 5.84, 5.66, 6.08, 6.1, 5.94, 6.26, 5.67, 5.26, 5.18, 5.2, 5.34, 4.9, 4.48, 4.73, 4.28, 3.97, 4.06, 4.23, 3.48, 3.61, 3.85, 3.84, 3.04, 3.17, 3.39, 3.09, 2.71, 2.43, 2.4, 2.26, 2.1, 1.93, 2.04, 1.82, 1.72, 1.68, 1.61, 1.58, 1.49, 1.31, 1.23, 1.19, 1.09, 0.94, 0.89, 0.94, 0.83, 0.76, 0.25, 0.78, 0.88, 0.9, 1.05, 1.18, 1.52, 1.74, 1.48, 1.58, 1.29, 1.32, 1.6, 1.62, 1.54, 1.72, 1.89, 1.87, 2.18, 2.45, 2.44, 2.56, 2.81, 3.54, 3.81, 3.02, 3.12, 2.93, 3.24, 2.99, 2.77, 2.51, 2.28, 2.27, 2.23, 2.07, 1.89, 1.95, 1.9, 1.64, 1.63, 1.83, 1.67, 1.44, 1.61, 1.86, 1.6, 1.56, 1.86, 1.86, 2.27, 2.49, 2.79, 2.9, 2.46, 2.25, 2.11, 2.17, 2.23, 2.6, 2.99, 3.4, 3.69, 3.65, 3.99, 4.64, 4.57, 4.42, 4.55, 4.56, 4.79, 5.84, 5.73, 4.97, 5.09, 5.54, 4.81, 4.24, 5.07, 4.9, 4.35, 4.2, 5.07, 4.44, 4.11, 4.56, 4.97, 4.62, 4.75, 4.92, 5.62, 5.33, 5.84, 6.3, 7.53, 9.38, 12.44, 14.8, 17.2, 19.2, 21.06, 21.66, 23.22, 22.3, 22.8, 23.92, 24.02, 24.36, 23.89, 24.86, 24.55, 24.94, 26.7, 26.05, 25.62, 25.3, 24.8, 25.48, 24.11, 25.27, 26.41, 26.66, 25.16, 24.22, 25.98, 26.23, 22.97, 25.06, 21.45, 21.47, 20.58, 21.58, 21.77, 22.34, 24.45, 23.03, 24.31, 24.81, 25.48, 25.8, 25.88, 24.77, 24.0, 23.41, 24.25, 25.19, 23.98, 25.66, 24.48, 22.94, 20.83, 20.11, 22.97, 21.91, 20.03, 21.47, 20.62, 20.86, 18.31, 20.61, 22.92, 21.52, 21.94, 23.09, 23.81, 24.0, 25.61, 25.52, 25.56, 24.95, 25.98, 26.94, 24.44, 23.95, 25.67, 25.38, 25.05, 25.83, 27.31, 26.92, 26.11, 26.44, 28.14, 26.56, 26.11, 26.84, 24.91, 26.47, 27.23, 25.42, 26.2, 25.08, 26.84, 26.2, 26.11, 25.59, 27.36, 24.33, 25.97, 27.7, 25.12, 24.25, 25.08, 24.84, 22.91, 23.33, 19.25, 21.22, 21.16, 19.8, 19.92, 19.25, 16.81, 16.64, 16.83, 17.42, 15.29, 12.56, 11.67, 11.12, 8.41, 6.64, 6.44, 5.14, 5.01, 4.39, 3.82, 3.69, 3.53, 2.79, 2.3, 1.91, 1.75, 1.59, 1.55, 1.59, 1.49, 1.29, 1.38, 1.42, 1.44, 1.37, 1.45, 1.62, 1.7, 1.73, 2.01, 1.86, 1.74, 2.1, 2.01, 1.72, 2.11, 2.35, 2.08, 2.17, 2.54, 2.54, 2.4, 2.54, 2.94, 2.92, 2.98, 3.17, 3.73, 3.85, 4.01, 4.3, 3.73, 4.11, 3.94, 3.56, 3.33, 3.94, 3.82, 3.24, 3.39, 3.82, 3.4, 3.38, 2.91, 3.16, 2.56, 2.8, 2.92, 2.49, 2.24, 2.57, 2.55, 2.25, 2.36, 2.51, 2.98, 3.14, 3.54, 3.3, 3.76, 3.11, 2.52, 2.45, 2.2, 1.85, 2.01, 1.98, 2.38, 2.6, 2.67, 2.34, 2.23, 2.32, 2.13, 1.91, 2.19, 2.06, 1.87, 1.95, 2.43, 2.79, 3.11, 2.52, 2.41, 2.75, 3.03, 3.05, 3.45, 3.65, 4.01, 4.54, 4.23, 4.09, 3.69, 3.36, 3.19, 3.07, 2.68, 2.92, 2.53, 2.68, 2.96, 2.79, 2.69, 3.13, 3.23, 3.55, 4.11, 4.37, 4.37, 3.79, 3.65, 3.68, 4.16, 3.62, 3.75, 4.1, 4.48, 4.12, 4.16, 4.89, 4.68, 4.75, 4.96, 5.37, 5.25, 5.77, 6.37, 6.52, 6.16, 5.81, 5.77, 5.49, 4.89, 4.8, 4.29, 4.11, 3.66, 3.69, 3.89, 3.45, 3.19, 3.65, 3.74, 3.13, 3.28, 3.57, 3.07, 3.16, 2.73, 2.74, 2.37, 2.25, 1.97, 2.18, 2.14, 2.36, 2.39, 2.55, 2.88, 3.39, 3.84, 3.66, 3.73, 3.83, 4.39, 4.12, 4.96, 4.74, 5.43, 5.75, 5.6, 6.43, 6.92, 7.1, 6.9, 7.02, 7.85, 8.6, 8.27, 9.45, 8.76, 8.49, 9.3, 10.4, 10.58, 10.41, 11.23, 11.32, 11.24, 12.1, 12.76, 14.8, 14.7, 15.35, 17.94, 19.91, 19.52, 22.42, 25.52, 25.47, 25.89, 26.17, 27.88, 27.75, 27.97, 27.88, 28.41, 28.3, 28.36, 28.42, 27.89, 28.2, 28.34, 27.7, 27.8], [6.08, 4.64, 3.88, 3.0, 2.7, 2.54, 2.29, 2.25, 2.62, 2.7, 2.5, 2.91, 2.68, 2.5, 2.94, 3.14, 2.91, 3.03, 3.44, 3.38, 3.4, 3.47, 3.73, 3.92, 3.89, 3.95, 3.86, 3.96, 3.51, 3.26, 3.07, 3.35, 3.13, 3.75, 3.87, 4.38, 4.67, 4.62, 4.84, 5.33, 5.53, 6.14, 5.83, 5.6, 6.57, 6.7, 6.18, 6.34, 6.69, 6.9, 6.53, 6.57, 6.14, 6.04, 5.39, 5.69, 5.98, 5.3, 5.02, 5.22, 5.04, 4.19, 4.45, 4.69, 4.23, 3.86, 4.18, 4.4, 3.52, 3.48, 3.73, 3.48, 2.92, 2.79, 2.71, 2.56, 2.28, 2.22, 2.28, 2.06, 1.82, 1.91, 1.8, 1.71, 1.62, 1.51, 1.35, 1.26, 1.21, 1.11, 0.96, 0.9, 0.88, 0.82, 0.76, 0.25, 0.78, 0.87, 0.95, 1.07, 1.47, 1.7, 1.35, 1.47, 1.28, 1.34, 1.57, 1.74, 1.65, 1.8, 1.92, 2.1, 2.45, 2.48, 2.47, 2.59, 3.09, 4.16, 4.02, 3.35, 3.5, 3.01, 3.22, 2.75, 2.64, 2.36, 2.3, 2.2, 2.18, 1.85, 1.9, 1.92, 1.8, 1.56, 1.7, 1.83, 1.73, 1.55, 1.63, 1.84, 1.66, 1.66, 1.95, 1.9, 2.3, 2.43, 2.87, 3.0, 2.63, 2.56, 2.27, 2.48, 2.37, 2.68, 2.94, 3.24, 3.56, 3.78, 4.19, 4.61, 4.81, 4.61, 5.06, 5.07, 5.46, 5.82, 5.91, 5.41, 5.74, 5.79, 5.43, 4.93, 5.54, 5.57, 4.89, 4.8, 5.34, 4.8, 4.5, 4.86, 5.24, 4.82, 4.66, 5.32, 5.74, 5.68, 5.75, 6.45, 7.75, 9.53, 11.52, 16.17, 17.31, 19.19, 20.75, 20.53, 23.53, 22.72, 21.89, 20.08, 23.0, 24.69, 22.39, 22.44, 24.14, 24.22, 23.72, 24.73, 26.11, 24.22, 24.78, 26.3, 26.39, 27.47, 25.58, 26.94, 24.34, 25.89, 25.11, 25.67, 24.09, 25.48, 21.16, 22.42, 21.08, 20.98, 21.53, 22.42, 22.05, 21.42, 24.39, 23.47, 24.62, 24.3, 23.45, 21.16, 23.02, 21.17, 23.06, 24.5, 23.45, 25.75, 23.83, 22.2, 19.03, 18.77, 22.2, 18.53, 18.06, 19.67, 19.47, 17.84, 17.7, 18.78, 20.77, 18.28, 20.45, 21.55, 22.47, 22.5, 23.52, 23.34, 21.47, 22.41, 24.09, 24.8, 20.91, 21.53, 24.98, 24.66, 22.25, 23.8, 25.73, 24.61, 24.36, 24.31, 26.89, 24.81, 22.0, 24.83, 23.58, 25.61, 25.39, 24.78, 24.27, 24.12, 26.58, 25.03, 24.88, 25.75, 25.88, 23.19, 24.91, 25.64, 23.08, 23.77, 24.88, 22.03, 20.06, 20.78, 18.06, 19.11, 19.52, 19.11, 17.19, 17.44, 16.25, 16.08, 14.7, 15.7, 13.89, 11.86, 11.3, 11.36, 8.88, 7.16, 6.58, 6.0, 5.51, 4.98, 4.4, 4.74, 4.04, 2.9, 2.42, 2.17, 2.1, 1.74, 1.66, 1.84, 1.78, 1.47, 1.49, 1.67, 1.51, 1.4, 1.59, 1.79, 1.77, 1.69, 1.84, 1.81, 1.77, 2.04, 2.08, 1.88, 2.09, 2.25, 2.23, 2.28, 2.55, 2.62, 2.62, 2.67, 3.16, 3.1, 3.24, 3.44, 3.91, 4.39, 4.21, 4.43, 4.21, 4.47, 4.41, 3.79, 3.75, 4.3, 4.06, 3.35, 3.75, 4.1, 3.59, 3.69, 3.17, 2.9, 2.54, 2.83, 2.82, 2.52, 2.42, 2.81, 2.68, 2.53, 2.53, 2.85, 3.51, 3.69, 4.05, 4.02, 4.28, 3.23, 2.84, 2.57, 2.49, 1.99, 2.24, 2.32, 2.71, 2.97, 3.27, 2.75, 2.48, 2.7, 2.39, 2.1, 2.51, 2.47, 2.11, 2.18, 2.64, 3.29, 3.35, 2.77, 2.37, 2.88, 3.14, 3.18, 3.8, 4.16, 4.39, 4.66, 4.93, 4.27, 4.32, 3.94, 3.58, 3.63, 3.02, 3.42, 2.91, 2.95, 3.49, 3.1, 3.08, 3.55, 3.63, 4.05, 4.46, 4.93, 4.95, 4.54, 4.14, 4.34, 4.79, 4.37, 4.45, 4.73, 5.01, 5.01, 4.83, 5.62, 5.2, 5.59, 5.56, 6.0, 5.83, 6.25, 6.85, 7.13, 6.89, 6.8, 6.16, 6.12, 5.34, 5.32, 4.69, 4.64, 3.94, 4.29, 4.52, 3.75, 3.82, 4.32, 4.05, 3.35, 3.86, 3.71, 3.37, 3.37, 3.06, 3.08, 2.67, 2.59, 2.24, 2.34, 2.32, 2.55, 2.41, 2.54, 2.9, 3.31, 3.91, 3.98, 3.96, 4.13, 4.57, 4.54, 5.14, 5.15, 5.71, 5.98, 5.81, 6.55, 6.94, 7.56, 7.32, 7.51, 8.36, 8.84, 8.06, 9.42, 9.4, 8.48, 9.33, 10.35, 10.66, 10.55, 11.28, 11.66, 12.58, 12.15, 13.59, 15.05, 16.78, 15.86, 17.22, 20.28, 19.81, 22.11, 23.89, 24.7, 26.41, 24.53, 27.22, 26.81, 27.92, 27.22, 28.33, 27.39, 27.67, 27.7, 27.19, 27.44, 27.34, 26.84, 26.94], [6.13, 5.21, 4.14, 3.4, 2.93, 2.86, 2.38, 2.51, 2.58, 2.61, 3.05, 3.05, 2.84, 2.86, 3.29, 3.35, 3.29, 3.35, 3.72, 3.8, 3.7, 3.92, 3.9, 4.3, 4.22, 4.39, 4.11, 4.34, 3.89, 3.52, 3.49, 3.64, 3.63, 4.18, 4.26, 4.54, 4.98, 4.71, 4.96, 5.56, 5.79, 6.16, 6.02, 5.53, 6.11, 7.0, 6.48, 6.11, 6.84, 7.06, 6.72, 7.02, 6.15, 5.77, 5.29, 5.84, 5.68, 5.15, 5.13, 5.19, 5.0, 4.49, 4.68, 4.88, 4.18, 4.22, 4.53, 4.62, 3.6, 3.85, 4.0, 3.9, 3.41, 3.17, 2.99, 2.88, 2.7, 2.49, 2.58, 2.23, 2.02, 2.15, 1.97, 1.97, 1.75, 1.69, 1.58, 1.45, 1.31, 1.23, 1.17, 1.04, 0.93, 0.89, 0.86, 0.76, 0.25, 0.77, 0.98, 0.92, 1.35, 1.59, 2.04, 1.42, 1.36, 1.26, 1.46, 1.48, 1.46, 1.65, 1.75, 2.05, 2.13, 2.2, 2.22, 2.64, 2.71, 3.59, 3.32, 3.14, 3.03, 3.22, 3.02, 2.82, 2.82, 2.32, 2.28, 2.27, 2.1, 1.8, 1.79, 1.99, 1.74, 1.59, 1.7, 1.84, 1.68, 1.66, 1.71, 1.95, 1.67, 1.67, 2.0, 2.07, 2.5, 2.77, 3.11, 3.16, 3.12, 2.68, 2.49, 2.75, 2.51, 3.01, 3.33, 3.45, 4.08, 4.15, 4.38, 4.98, 5.27, 5.0, 5.32, 5.05, 5.71, 6.45, 6.49, 5.87, 5.81, 5.91, 5.57, 5.03, 5.47, 5.28, 5.08, 4.66, 5.12, 4.97, 4.46, 4.55, 4.98, 4.84, 4.81, 4.84, 5.54, 5.85, 5.84, 6.31, 7.62, 9.91, 11.77, 15.27, 16.19, 18.41, 20.48, 19.61, 21.97, 23.2, 19.58, 21.45, 22.05, 23.56, 22.19, 21.47, 24.38, 24.39, 25.25, 23.62, 24.91, 24.81, 25.08, 27.05, 25.75, 27.03, 24.03, 25.75, 22.39, 27.0, 24.7, 24.94, 23.73, 23.52, 18.3, 20.19, 18.86, 19.7, 20.91, 23.78, 21.86, 22.33, 22.98, 23.53, 25.55, 25.27, 24.12, 23.91, 22.8, 23.88, 23.59, 24.31, 23.47, 23.22, 22.19, 20.02, 19.11, 19.23, 19.77, 18.8, 19.8, 17.97, 18.09, 19.64, 17.84, 16.62, 19.73, 21.33, 18.97, 20.77, 24.8, 20.31, 24.86, 22.72, 22.3, 23.48, 23.92, 23.77, 23.2, 23.52, 24.2, 23.56, 24.2, 23.22, 25.64, 24.72, 24.92, 24.62, 27.89, 25.47, 22.89, 24.75, 25.33, 27.0, 26.2, 26.94, 25.22, 26.11, 26.8, 25.52, 27.2, 26.95, 26.33, 23.88, 24.23, 24.2, 23.41, 23.25, 21.72, 21.58, 21.73, 20.91, 18.69, 20.02, 21.11, 17.61, 17.06, 19.19, 16.58, 14.3, 15.44, 16.39, 12.85, 12.38, 11.75, 11.62, 8.38, 6.85, 6.95, 5.24, 4.83, 4.91, 4.63, 4.52, 4.07, 3.12, 2.58, 2.01, 2.14, 1.81, 1.67, 1.69, 1.83, 1.47, 1.49, 1.65, 1.73, 1.52, 1.61, 1.88, 1.88, 1.97, 2.12, 2.12, 2.07, 2.26, 2.41, 2.06, 2.41, 2.67, 2.57, 2.59, 3.1, 3.03, 2.84, 3.16, 3.76, 3.69, 3.81, 3.81, 4.25, 4.71, 4.44, 4.54, 4.17, 4.24, 4.63, 4.21, 3.89, 4.32, 4.37, 3.94, 3.89, 4.5, 4.16, 3.98, 3.54, 3.29, 2.81, 3.28, 2.98, 2.68, 2.73, 2.85, 2.72, 2.48, 2.53, 2.76, 3.1, 3.23, 3.7, 3.4, 3.62, 2.94, 2.91, 2.37, 2.38, 1.94, 2.14, 2.26, 2.56, 3.06, 2.98, 2.59, 2.67, 2.9, 2.34, 2.34, 2.71, 2.72, 2.38, 2.43, 2.96, 3.56, 3.72, 3.27, 2.76, 3.29, 3.74, 3.59, 4.2, 4.45, 4.51, 5.37, 5.34, 4.57, 4.75, 4.42, 4.22, 3.84, 3.18, 3.6, 3.04, 3.33, 3.69, 3.12, 3.48, 3.99, 4.07, 4.32, 4.74, 5.19, 4.93, 4.57, 4.66, 4.35, 4.98, 4.49, 4.42, 4.88, 5.29, 4.92, 4.82, 5.54, 5.51, 5.25, 5.33, 6.1, 6.06, 6.12, 7.4, 7.15, 6.6, 6.61, 5.92, 5.57, 4.77, 4.99, 4.46, 4.49, 4.22, 4.45, 4.12, 3.87, 3.92, 4.25, 3.79, 3.56, 4.16, 3.84, 3.34, 3.49, 3.13, 3.15, 2.9, 2.66, 2.45, 2.68, 2.42, 2.71, 2.65, 2.96, 3.28, 3.5, 3.8, 3.97, 4.18, 4.12, 4.77, 4.66, 5.21, 5.3, 5.84, 6.57, 6.75, 7.41, 7.82, 8.37, 7.54, 8.02, 9.07, 9.56, 8.84, 9.93, 10.3, 9.24, 9.7, 11.99, 11.02, 10.41, 12.13, 12.95, 12.66, 12.23, 13.73, 15.15, 15.52, 17.03, 19.22, 21.52, 23.17, 25.58, 26.66, 27.72, 27.45, 27.92, 29.23, 29.14, 29.56, 29.45, 29.55, 28.5, 28.95, 28.25, 28.88, 28.88, 28.59, 28.34, 28.5], [6.77, 5.52, 4.82, 4.02, 3.48, 3.4, 2.83, 2.71, 2.97, 2.81, 3.08, 3.37, 3.38, 3.03, 3.3, 3.7, 3.6, 3.54, 3.75, 4.02, 4.07, 4.5, 4.18, 4.75, 4.64, 4.85, 4.33, 4.83, 4.22, 3.78, 3.67, 3.96, 4.12, 4.42, 4.64, 4.9, 5.49, 4.95, 5.37, 6.18, 6.09, 6.61, 6.61, 6.2, 6.74, 7.25, 6.69, 6.45, 7.35, 7.84, 7.26, 7.45, 7.03, 6.56, 6.83, 6.32, 6.23, 6.11, 5.74, 5.83, 5.54, 5.25, 4.86, 5.48, 4.99, 4.66, 4.91, 5.22, 4.15, 4.21, 4.54, 4.38, 3.58, 3.19, 3.37, 3.01, 2.9, 2.81, 2.83, 2.5, 2.34, 2.45, 2.26, 2.33, 2.07, 1.97, 1.86, 1.68, 1.48, 1.46, 1.39, 1.32, 1.05, 0.96, 1.17, 0.92, 0.77, 0.25, 0.78, 1.08, 1.46, 1.55, 1.45, 1.52, 1.27, 1.6, 1.56, 1.64, 1.4, 2.12, 1.96, 2.13, 2.46, 2.66, 2.61, 2.81, 3.21, 4.08, 4.02, 3.74, 3.42, 3.37, 3.31, 2.94, 3.0, 2.59, 2.55, 2.42, 2.4, 2.0, 1.93, 2.22, 1.97, 1.79, 1.88, 2.1, 1.86, 1.68, 1.95, 2.26, 1.79, 1.87, 2.31, 2.14, 2.71, 2.78, 3.15, 3.27, 3.06, 2.95, 2.68, 2.87, 2.77, 3.08, 3.35, 3.71, 4.2, 4.17, 5.01, 5.47, 5.88, 5.44, 5.59, 5.37, 6.09, 6.79, 6.84, 5.92, 6.22, 6.66, 5.9, 5.44, 5.82, 5.85, 5.29, 5.23, 5.53, 5.59, 5.19, 5.34, 5.57, 5.59, 5.35, 5.52, 6.16, 7.36, 7.1, 6.83, 8.58, 10.71, 12.16, 15.41, 18.33, 20.19, 21.83, 21.58, 22.92, 24.44, 22.17, 22.05, 23.19, 24.23, 23.58, 24.94, 24.47, 25.41, 25.69, 25.97, 26.33, 27.11, 26.0, 26.34, 26.34, 26.59, 25.14, 26.55, 24.45, 25.89, 24.59, 24.58, 24.02, 24.53, 21.53, 21.72, 20.52, 21.42, 21.2, 23.27, 24.28, 22.55, 24.09, 24.09, 25.81, 26.3, 25.61, 25.17, 25.14, 24.27, 24.0, 25.06, 25.14, 25.86, 24.2, 23.08, 20.3, 20.44, 22.42, 21.59, 20.8, 20.06, 20.7, 21.8, 19.64, 18.56, 22.02, 21.77, 20.59, 22.69, 24.47, 23.14, 25.48, 25.97, 23.89, 24.62, 25.45, 25.53, 23.02, 24.3, 25.78, 24.81, 24.02, 26.34, 27.05, 25.64, 25.86, 26.28, 27.91, 26.25, 24.66, 26.17, 26.33, 27.19, 26.66, 26.3, 26.02, 27.11, 27.75, 25.39, 25.28, 25.66, 27.0, 23.7, 25.73, 26.39, 24.03, 24.33, 22.62, 23.73, 23.73, 22.91, 20.03, 21.73, 21.06, 19.73, 19.36, 18.97, 16.69, 17.0, 17.14, 16.25, 14.89, 14.73, 13.52, 11.86, 10.13, 7.76, 6.56, 5.64, 5.68, 5.29, 4.46, 4.58, 4.3, 3.58, 2.69, 2.36, 2.47, 2.2, 1.79, 2.01, 2.02, 1.73, 1.67, 2.01, 2.09, 1.5, 1.77, 2.34, 1.98, 2.22, 2.17, 2.15, 2.27, 2.64, 2.58, 2.53, 2.89, 3.01, 2.96, 2.99, 3.29, 3.46, 3.44, 3.57, 3.87, 4.23, 4.16, 4.11, 4.57, 5.21, 5.02, 5.15, 5.13, 4.89, 4.9, 4.87, 4.12, 4.67, 4.56, 4.26, 3.91, 4.51, 4.59, 4.04, 3.64, 3.41, 3.27, 3.48, 3.28, 2.75, 2.96, 3.1, 2.79, 2.72, 3.08, 3.34, 3.58, 3.83, 4.04, 3.86, 4.31, 3.53, 3.3, 2.79, 2.45, 2.16, 2.38, 2.62, 2.9, 3.54, 3.34, 3.26, 3.12, 3.25, 3.02, 2.74, 3.01, 2.86, 2.76, 2.89, 3.34, 3.9, 4.12, 3.51, 3.19, 4.2, 4.08, 4.28, 4.68, 4.77, 5.15, 5.72, 5.82, 5.21, 5.41, 4.86, 4.7, 4.37, 3.54, 4.09, 3.4, 3.57, 4.33, 3.57, 3.49, 4.2, 4.11, 4.35, 4.86, 5.27, 5.36, 4.96, 5.06, 4.61, 5.21, 4.84, 4.91, 5.34, 5.67, 5.47, 5.16, 6.06, 5.93, 5.71, 5.91, 6.76, 6.31, 6.81, 7.84, 8.09, 7.29, 7.07, 6.55, 6.37, 5.97, 5.63, 5.52, 5.22, 4.97, 5.29, 4.94, 4.26, 4.45, 5.0, 4.22, 3.98, 4.45, 4.29, 3.72, 3.73, 3.31, 3.43, 3.1, 2.92, 2.54, 2.77, 2.64, 3.07, 2.88, 3.03, 3.31, 3.87, 4.25, 4.58, 4.59, 4.63, 5.05, 5.12, 5.71, 5.76, 6.45, 6.82, 6.7, 7.47, 8.38, 9.02, 8.31, 8.3, 9.36, 10.02, 8.88, 10.77, 11.15, 9.71, 10.01, 12.26, 11.59, 11.03, 12.29, 12.48, 12.49, 12.61, 13.78, 15.61, 16.39, 17.47, 19.06, 21.84, 22.31, 24.41, 26.78, 27.94, 27.81, 27.98, 29.05, 28.7, 28.95, 29.33, 29.67, 28.89, 29.3, 28.86, 28.7, 28.77, 28.56, 28.73, 28.45], [7.04, 6.11, 5.17, 4.65, 4.26, 3.9, 2.98, 3.3, 3.47, 3.55, 3.64, 4.02, 3.67, 3.54, 4.03, 4.15, 3.99, 4.13, 4.5, 4.61, 4.68, 4.62, 5.0, 5.34, 4.93, 5.55, 5.18, 5.41, 4.63, 4.79, 4.16, 4.65, 4.32, 5.07, 5.07, 5.58, 6.08, 5.75, 6.11, 7.02, 7.32, 7.89, 7.25, 6.66, 7.88, 8.33, 7.59, 7.66, 8.24, 8.19, 7.57, 7.68, 7.41, 7.23, 6.45, 7.15, 7.54, 6.49, 6.17, 6.75, 6.16, 5.61, 5.68, 6.16, 5.14, 4.74, 5.59, 5.71, 4.62, 4.66, 5.09, 4.7, 4.03, 3.78, 3.93, 3.73, 3.35, 3.21, 3.46, 3.02, 2.72, 2.75, 2.63, 2.66, 2.66, 2.35, 2.16, 2.17, 2.01, 1.63, 1.56, 1.49, 1.4, 1.21, 1.12, 1.05, 1.0, 0.78, 0.25, 0.79, 1.19, 1.56, 1.55, 1.8, 1.44, 1.47, 1.89, 2.02, 1.88, 2.08, 2.54, 2.49, 2.93, 3.21, 3.18, 3.15, 3.67, 4.85, 5.12, 3.84, 4.57, 4.04, 4.1, 3.9, 3.76, 3.28, 2.96, 3.03, 3.26, 2.46, 2.38, 3.13, 2.58, 2.39, 2.16, 2.63, 2.44, 2.06, 2.45, 2.84, 2.48, 2.21, 2.91, 3.15, 3.67, 3.82, 4.11, 4.11, 3.82, 3.49, 3.2, 3.53, 3.39, 3.96, 4.48, 4.85, 5.17, 5.52, 5.67, 6.54, 6.56, 6.54, 6.31, 6.43, 7.33, 7.84, 7.96, 7.23, 7.22, 8.01, 7.26, 6.27, 7.57, 7.28, 6.12, 6.4, 7.17, 6.51, 5.67, 6.3, 6.7, 6.34, 6.82, 6.67, 7.15, 7.35, 8.48, 7.88, 9.69, 10.74, 13.12, 16.38, 18.86, 19.72, 22.56, 22.75, 24.5, 24.91, 22.7, 23.36, 24.56, 25.17, 24.41, 24.81, 25.41, 26.86, 25.61, 26.12, 26.14, 26.72, 25.83, 27.56, 26.92, 27.28, 25.88, 27.62, 25.94, 25.36, 26.33, 24.48, 24.81, 24.42, 23.16, 23.25, 22.41, 22.44, 23.61, 24.09, 23.52, 23.25, 23.86, 24.39, 23.73, 25.42, 23.38, 22.97, 25.39, 23.39, 24.14, 26.34, 23.97, 26.72, 24.95, 22.5, 20.67, 20.25, 24.53, 22.31, 20.09, 22.27, 21.33, 21.09, 19.55, 21.44, 23.42, 21.39, 22.61, 23.25, 23.69, 24.2, 25.83, 25.78, 25.47, 24.2, 25.25, 26.77, 24.27, 23.14, 26.44, 25.77, 24.7, 25.3, 26.91, 26.36, 24.58, 25.31, 27.95, 26.05, 22.17, 25.98, 24.42, 26.64, 27.28, 27.3, 25.2, 26.77, 28.16, 25.44, 25.56, 27.16, 27.34, 23.58, 25.62, 27.5, 23.92, 22.38, 24.98, 23.98, 21.25, 23.33, 21.23, 21.83, 21.14, 21.44, 20.53, 19.67, 18.45, 18.98, 17.64, 19.45, 17.0, 13.64, 13.09, 13.15, 10.58, 9.8, 8.33, 6.81, 6.95, 6.04, 5.68, 5.15, 4.88, 4.29, 3.26, 3.15, 2.63, 2.63, 2.16, 2.23, 2.51, 2.0, 1.84, 2.05, 1.99, 1.76, 2.08, 2.31, 2.28, 2.29, 2.35, 2.8, 2.79, 3.12, 3.07, 2.67, 3.16, 3.23, 2.87, 3.46, 3.72, 3.48, 3.4, 3.84, 4.32, 4.27, 4.42, 4.6, 5.24, 5.5, 5.39, 5.65, 5.39, 5.48, 5.51, 4.89, 4.53, 5.18, 5.0, 4.27, 4.53, 4.81, 4.61, 4.43, 3.93, 3.62, 3.13, 3.67, 3.57, 2.92, 2.95, 3.48, 3.09, 2.87, 3.21, 3.64, 4.24, 4.56, 5.1, 5.31, 5.12, 4.57, 3.43, 3.4, 2.89, 2.48, 2.93, 2.73, 3.27, 3.79, 4.0, 3.36, 3.12, 3.6, 3.12, 2.68, 3.49, 3.46, 3.13, 2.88, 3.56, 4.07, 4.42, 3.83, 3.36, 4.25, 4.74, 4.69, 5.04, 5.52, 5.8, 6.04, 5.75, 5.62, 5.56, 4.87, 4.99, 4.58, 3.98, 4.33, 3.97, 3.93, 4.7, 4.43, 4.33, 4.86, 5.14, 5.53, 5.71, 6.18, 6.83, 5.61, 5.64, 5.4, 6.48, 5.34, 6.03, 6.55, 7.11, 6.13, 6.11, 7.39, 6.78, 6.6, 7.06, 7.86, 7.04, 7.78, 8.54, 8.38, 8.23, 8.14, 7.24, 7.27, 6.54, 6.22, 5.98, 5.62, 5.12, 5.71, 5.4, 4.96, 4.74, 5.35, 5.25, 4.62, 4.89, 5.02, 4.64, 4.77, 4.02, 4.29, 3.66, 3.49, 2.84, 3.46, 3.4, 3.77, 3.54, 3.92, 4.14, 4.9, 5.37, 5.33, 5.25, 5.54, 6.18, 6.23, 6.95, 7.08, 7.48, 7.68, 7.99, 8.05, 8.88, 9.09, 9.2, 9.52, 9.65, 10.1, 9.86, 11.31, 11.44, 10.52, 11.78, 12.79, 12.32, 13.16, 12.97, 13.94, 14.52, 13.65, 15.3, 15.51, 18.11, 17.11, 18.31, 20.7, 20.38, 21.45, 25.05, 25.34, 26.55, 25.7, 27.34, 28.23, 27.48, 27.86, 28.14, 28.39, 27.77, 28.36, 27.91, 28.23, 27.81, 28.23, 27.7], [7.35, 6.64, 5.48, 4.73, 4.72, 4.0, 3.26, 3.85, 3.48, 3.82, 3.77, 4.29, 4.11, 4.55, 4.43, 4.82, 4.69, 4.92, 5.05, 5.11, 5.04, 5.46, 5.46, 5.68, 5.68, 5.81, 5.65, 5.72, 5.6, 5.29, 5.13, 5.42, 5.28, 5.61, 5.75, 6.09, 6.46, 6.25, 6.88, 7.37, 7.46, 8.05, 7.76, 7.67, 7.99, 8.67, 8.09, 8.12, 8.26, 8.78, 8.41, 8.59, 8.08, 7.62, 7.21, 7.54, 7.75, 6.63, 7.03, 7.16, 6.66, 6.29, 6.3, 6.82, 5.94, 5.89, 5.82, 6.2, 5.37, 5.14, 5.64, 5.32, 4.8, 4.75, 4.52, 4.33, 3.91, 3.55, 4.07, 3.34, 3.04, 3.3, 3.26, 2.97, 2.88, 2.87, 2.75, 2.46, 2.06, 1.96, 1.69, 1.65, 1.57, 1.42, 1.39, 1.12, 1.05, 1.08, 0.78, 0.25, 0.81, 1.28, 1.35, 1.5, 1.46, 1.36, 1.57, 1.82, 1.91, 1.94, 2.17, 2.74, 3.12, 2.98, 3.29, 4.08, 4.11, 5.66, 4.8, 4.25, 4.07, 3.38, 3.4, 3.05, 3.22, 2.44, 2.42, 2.66, 2.68, 1.95, 2.24, 2.42, 2.14, 1.91, 2.16, 2.42, 2.12, 2.54, 2.46, 2.7, 2.25, 2.45, 2.92, 3.07, 3.44, 3.68, 4.3, 4.48, 4.43, 4.48, 3.61, 3.62, 3.61, 4.09, 3.98, 4.59, 5.04, 5.16, 5.66, 6.23, 6.53, 6.17, 6.84, 6.27, 6.88, 7.52, 7.64, 6.89, 6.8, 7.2, 7.08, 5.99, 6.54, 6.76, 6.66, 6.05, 6.54, 6.34, 5.97, 5.61, 6.2, 6.3, 5.79, 6.23, 6.88, 7.28, 6.67, 7.42, 9.09, 10.85, 12.48, 17.16, 18.52, 19.69, 22.62, 21.72, 23.7, 24.67, 21.83, 21.16, 24.45, 25.62, 21.23, 21.94, 25.69, 24.34, 23.58, 24.89, 26.78, 24.14, 25.09, 27.52, 27.31, 27.86, 25.53, 27.75, 25.45, 26.95, 25.77, 25.27, 25.02, 23.45, 21.05, 22.94, 21.33, 22.17, 21.31, 22.86, 21.31, 19.81, 23.84, 23.7, 22.64, 25.48, 24.03, 21.84, 23.31, 22.31, 23.11, 25.06, 22.28, 26.08, 24.55, 22.17, 18.5, 20.98, 22.98, 20.95, 18.91, 20.73, 20.16, 19.98, 18.33, 19.88, 21.67, 20.67, 20.06, 22.47, 22.58, 22.62, 24.36, 23.53, 21.62, 22.5, 23.0, 24.77, 21.53, 22.94, 25.19, 22.73, 22.06, 23.98, 26.72, 23.84, 23.84, 24.3, 27.48, 24.02, 21.56, 25.45, 24.45, 27.2, 26.36, 27.3, 24.38, 27.58, 27.56, 24.73, 26.45, 26.67, 25.81, 23.3, 25.47, 24.03, 24.06, 21.75, 22.91, 22.19, 20.3, 21.06, 21.14, 19.88, 19.77, 18.28, 17.86, 18.47, 17.94, 17.92, 15.93, 17.91, 15.38, 14.62, 13.89, 12.2, 10.66, 7.98, 6.64, 7.99, 6.84, 5.73, 6.56, 5.42, 5.0, 3.65, 3.55, 2.96, 3.51, 2.92, 2.44, 2.57, 2.96, 2.34, 2.28, 2.49, 2.55, 2.28, 2.33, 2.77, 2.52, 2.79, 2.45, 2.8, 2.94, 2.96, 3.36, 3.05, 3.36, 3.7, 3.92, 3.87, 4.19, 4.32, 4.26, 4.39, 4.73, 5.16, 4.86, 5.02, 5.65, 6.02, 5.75, 5.97, 5.86, 5.92, 5.86, 5.51, 5.54, 5.55, 5.68, 5.37, 4.93, 5.46, 5.23, 5.17, 4.46, 4.04, 3.96, 4.41, 4.39, 3.5, 3.69, 4.41, 4.0, 3.6, 3.9, 4.08, 4.62, 4.6, 5.3, 4.88, 4.96, 4.15, 3.79, 3.33, 2.98, 2.88, 3.38, 3.6, 3.74, 4.48, 4.2, 3.7, 3.91, 4.22, 3.63, 3.69, 4.11, 4.02, 3.23, 3.62, 4.38, 4.84, 4.96, 4.54, 4.07, 4.26, 5.14, 4.81, 5.67, 6.0, 6.25, 6.81, 6.91, 6.14, 6.04, 5.76, 5.39, 5.02, 4.86, 5.31, 4.13, 4.83, 5.25, 4.7, 4.82, 5.34, 5.12, 5.57, 6.1, 6.53, 6.5, 5.99, 5.89, 5.65, 6.3, 6.01, 6.11, 6.14, 6.76, 6.79, 5.95, 7.04, 6.86, 7.16, 7.01, 7.63, 7.79, 8.1, 8.41, 8.73, 8.18, 8.44, 7.23, 6.89, 6.66, 6.57, 5.79, 5.89, 5.69, 5.89, 5.5, 5.44, 5.52, 5.9, 5.21, 4.88, 5.33, 5.09, 4.63, 4.99, 4.35, 4.66, 4.17, 4.06, 3.64, 3.68, 3.59, 3.49, 3.42, 3.51, 4.0, 4.35, 4.84, 5.03, 5.09, 5.58, 5.61, 6.12, 6.75, 6.67, 6.95, 7.45, 7.32, 8.34, 8.62, 9.41, 9.23, 8.72, 9.9, 9.98, 9.72, 10.77, 10.35, 10.09, 10.83, 12.36, 11.95, 11.59, 12.12, 13.95, 13.49, 13.03, 14.26, 15.84, 17.19, 16.55, 19.67, 21.06, 20.92, 23.66, 25.34, 25.66, 26.27, 26.69, 27.69, 27.73, 27.98, 28.03, 28.66, 27.44, 28.16, 27.86, 27.66, 27.8, 28.34, 27.48, 27.41], [10.31, 8.98, 8.19, 7.32, 7.33, 6.36, 5.44, 5.85, 5.58, 6.06, 6.49, 6.59, 6.18, 6.81, 7.43, 7.52, 7.36, 8.05, 8.31, 7.94, 8.67, 9.14, 7.74, 8.32, 8.95, 9.16, 8.36, 9.16, 8.85, 8.39, 8.27, 8.13, 8.36, 9.12, 9.23, 9.14, 9.34, 9.56, 10.11, 10.12, 10.49, 10.42, 10.51, 9.98, 10.59, 11.42, 10.86, 10.87, 10.56, 11.52, 10.88, 10.32, 10.39, 10.16, 9.26, 9.95, 10.37, 8.41, 9.28, 9.99, 9.24, 8.58, 9.3, 9.12, 8.8, 8.35, 9.05, 8.92, 8.56, 8.2, 8.66, 8.14, 7.24, 7.11, 7.41, 6.89, 6.69, 5.95, 6.33, 6.39, 6.02, 5.48, 5.48, 4.9, 4.9, 4.93, 4.35, 3.7, 3.76, 4.03, 3.8, 2.65, 2.72, 2.25, 2.27, 1.9, 2.34, 2.03, 1.11, 0.77, 0.25, 0.88, 1.2, 1.84, 1.88, 1.75, 1.7, 2.79, 2.38, 2.65, 2.76, 3.4, 4.36, 3.87, 4.0, 4.76, 5.57, 6.54, 5.83, 5.45, 4.86, 3.92, 4.04, 3.7, 3.29, 2.74, 2.77, 3.39, 2.99, 2.28, 3.03, 3.56, 2.96, 2.93, 3.45, 3.89, 3.61, 3.34, 4.47, 5.27, 3.4, 4.23, 4.91, 6.04, 5.79, 6.64, 6.8, 7.14, 6.52, 7.1, 5.56, 6.4, 5.82, 6.45, 6.88, 7.0, 6.86, 7.6, 8.05, 8.46, 8.86, 8.89, 9.23, 9.72, 9.89, 9.92, 10.86, 10.38, 10.25, 10.16, 10.55, 9.3, 9.35, 9.34, 8.8, 8.57, 9.05, 9.15, 8.17, 7.54, 8.5, 8.09, 7.44, 7.81, 8.13, 7.71, 7.97, 8.96, 9.91, 12.64, 14.98, 16.95, 19.75, 20.3, 23.62, 23.17, 24.98, 25.19, 23.19, 23.12, 25.05, 26.42, 24.39, 23.88, 26.5, 25.02, 24.0, 27.88, 27.39, 25.64, 23.52, 27.55, 27.94, 27.22, 24.47, 27.28, 25.11, 25.5, 24.88, 22.8, 24.31, 24.33, 23.09, 23.09, 22.47, 23.09, 22.95, 23.28, 22.86, 20.62, 24.95, 23.72, 23.97, 26.33, 25.78, 24.31, 24.3, 23.77, 24.84, 24.92, 23.97, 24.47, 24.48, 23.2, 19.98, 21.06, 23.38, 22.0, 18.88, 22.33, 22.27, 21.31, 18.95, 21.94, 23.42, 21.94, 22.98, 24.08, 25.55, 25.28, 26.53, 26.31, 23.53, 24.8, 26.12, 26.81, 21.67, 23.94, 27.72, 25.31, 23.41, 24.72, 27.44, 25.33, 23.84, 25.91, 27.98, 23.58, 22.62, 26.7, 24.53, 27.06, 27.3, 27.8, 25.11, 27.02, 28.28, 25.16, 24.28, 27.17, 26.61, 23.81, 24.53, 25.78, 24.42, 22.94, 23.45, 23.45, 22.44, 21.64, 21.56, 22.47, 22.59, 19.91, 19.56, 23.16, 19.36, 18.62, 18.77, 21.16, 17.47, 16.25, 14.75, 13.4, 11.51, 9.7, 7.85, 7.54, 8.48, 7.88, 6.38, 6.41, 7.07, 5.99, 5.54, 4.53, 5.12, 4.77, 4.19, 4.0, 4.71, 4.53, 4.53, 4.48, 4.62, 3.65, 3.69, 4.92, 4.8, 5.02, 3.76, 4.63, 4.88, 4.92, 5.22, 5.4, 5.28, 6.13, 6.37, 6.17, 6.76, 7.25, 7.34, 7.42, 7.79, 8.18, 7.38, 7.82, 8.59, 8.42, 8.91, 8.3, 8.24, 7.83, 8.51, 8.09, 7.56, 8.08, 8.05, 7.67, 7.48, 7.63, 7.47, 7.39, 6.51, 6.08, 6.64, 6.25, 6.52, 5.45, 6.15, 6.68, 6.03, 5.2, 6.1, 5.38, 7.21, 5.57, 6.83, 6.07, 6.73, 5.58, 4.51, 3.54, 4.39, 3.82, 3.97, 4.89, 5.48, 6.57, 6.0, 6.2, 6.12, 6.8, 5.94, 6.08, 6.75, 6.6, 5.86, 6.23, 6.66, 7.59, 7.54, 7.18, 7.05, 7.11, 8.41, 7.65, 8.95, 8.65, 8.34, 9.09, 9.52, 8.66, 9.19, 8.38, 7.98, 7.7, 7.73, 7.7, 7.44, 7.13, 7.82, 8.57, 7.59, 8.35, 8.52, 8.91, 8.93, 9.41, 9.52, 8.9, 8.98, 8.3, 9.85, 9.07, 9.3, 9.45, 10.05, 9.23, 8.8, 9.84, 9.52, 9.0, 9.5, 10.31, 9.78, 9.93, 10.91, 10.29, 10.85, 10.37, 8.7, 8.89, 8.12, 8.21, 8.35, 8.18, 8.2, 8.64, 7.47, 7.53, 7.6, 8.3, 7.05, 7.65, 7.71, 7.01, 6.96, 7.54, 6.94, 7.26, 6.59, 6.11, 4.77, 5.63, 5.86, 5.83, 5.34, 5.58, 6.75, 5.85, 6.56, 6.31, 6.98, 7.54, 7.68, 8.3, 8.98, 9.48, 9.29, 10.1, 10.16, 10.35, 10.96, 11.36, 11.42, 11.44, 11.85, 12.96, 11.91, 13.57, 13.54, 12.82, 12.79, 14.77, 13.72, 13.46, 14.42, 15.39, 14.08, 14.8, 15.98, 17.3, 18.27, 17.91, 20.84, 21.61, 20.62, 23.28, 25.7, 27.17, 26.83, 26.16, 27.7, 27.95, 28.23, 28.66, 28.72, 28.67, 28.73, 28.53, 28.34, 28.58, 27.3, 26.89, 27.36], [10.41, 10.59, 10.02, 8.77, 8.2, 7.33, 6.88, 6.92, 6.55, 6.51, 6.29, 6.84, 7.36, 7.65, 7.34, 7.67, 8.16, 8.33, 8.68, 8.64, 9.91, 9.28, 8.39, 9.13, 9.17, 8.94, 8.02, 8.89, 7.94, 7.6, 7.22, 8.03, 7.6, 9.31, 8.48, 9.4, 9.2, 9.01, 9.67, 10.23, 9.72, 10.52, 10.91, 10.33, 10.58, 11.7, 10.99, 10.93, 10.56, 11.32, 11.2, 11.06, 10.45, 9.62, 9.45, 10.46, 10.06, 8.65, 9.19, 10.28, 8.96, 8.26, 9.15, 8.86, 7.38, 7.73, 8.77, 8.38, 7.65, 7.89, 8.23, 7.62, 6.75, 7.14, 7.48, 7.36, 6.23, 6.39, 6.54, 6.73, 5.78, 5.75, 6.59, 6.53, 5.85, 5.52, 5.79, 6.01, 5.49, 4.05, 5.5, 4.71, 3.73, 3.58, 3.18, 2.79, 2.52, 2.09, 1.82, 1.36, 0.87, 0.25, 0.91, 1.21, 1.8, 2.17, 1.88, 2.91, 3.24, 3.3, 3.12, 3.91, 4.91, 4.3, 4.28, 5.68, 5.91, 7.31, 6.39, 5.88, 5.1, 4.2, 4.0, 4.38, 3.45, 2.87, 2.99, 2.97, 2.62, 1.95, 2.53, 2.61, 2.0, 2.01, 2.55, 2.73, 2.48, 3.04, 3.51, 3.93, 4.76, 4.58, 5.54, 5.03, 5.22, 4.55, 4.93, 5.79, 5.28, 6.01, 5.01, 4.65, 4.8, 4.83, 4.97, 4.86, 5.46, 5.88, 6.92, 7.03, 8.3, 7.39, 8.88, 8.41, 8.77, 9.98, 10.09, 9.84, 9.27, 10.06, 10.33, 7.64, 8.8, 8.7, 8.27, 7.7, 8.27, 8.26, 7.23, 7.0, 7.76, 7.41, 6.69, 7.45, 8.42, 8.31, 8.34, 9.48, 9.98, 14.09, 14.8, 17.66, 20.09, 20.45, 22.48, 21.19, 24.41, 25.78, 23.61, 22.38, 25.41, 26.66, 23.52, 22.92, 26.61, 26.22, 24.66, 26.94, 27.11, 25.75, 25.34, 28.41, 27.25, 28.14, 24.3, 27.92, 25.14, 27.83, 26.61, 27.06, 24.59, 22.84, 22.45, 23.61, 20.69, 21.27, 22.62, 23.77, 23.81, 22.41, 26.84, 24.66, 26.31, 27.7, 26.53, 24.72, 25.31, 25.42, 25.2, 26.17, 26.14, 26.53, 24.19, 23.77, 20.44, 22.41, 23.88, 22.84, 19.47, 20.55, 22.19, 21.09, 17.98, 21.88, 22.91, 21.67, 20.77, 23.34, 23.83, 23.97, 25.62, 26.34, 23.39, 23.72, 25.7, 26.34, 23.84, 24.61, 27.17, 26.09, 24.53, 24.77, 27.36, 26.16, 24.77, 26.0, 28.02, 25.97, 25.23, 27.17, 25.58, 28.47, 27.75, 28.48, 26.14, 28.06, 28.27, 25.09, 26.33, 27.2, 25.89, 25.44, 27.05, 25.39, 24.83, 25.52, 24.78, 23.47, 22.66, 23.08, 21.45, 22.58, 23.12, 19.44, 19.38, 19.33, 18.72, 17.97, 17.39, 17.59, 15.28, 14.41, 13.16, 12.53, 10.23, 7.89, 6.76, 7.42, 6.39, 6.03, 5.76, 6.14, 6.21, 4.34, 4.15, 3.33, 4.6, 4.03, 2.96, 3.56, 4.39, 4.11, 3.19, 4.86, 4.91, 4.82, 4.98, 5.64, 5.08, 5.07, 4.77, 5.86, 5.32, 6.39, 6.14, 6.13, 6.5, 7.12, 7.16, 7.71, 7.69, 8.2, 7.65, 8.44, 8.41, 8.61, 7.2, 8.17, 8.62, 8.32, 8.77, 7.96, 8.05, 8.2, 8.75, 8.58, 7.76, 8.3, 8.7, 8.09, 7.6, 8.52, 7.87, 8.33, 8.37, 6.92, 7.56, 6.92, 7.19, 5.61, 6.37, 7.07, 6.1, 5.98, 6.11, 5.69, 7.5, 5.74, 6.83, 5.71, 6.07, 4.88, 4.7, 3.49, 3.48, 3.4, 4.76, 5.5, 5.23, 6.87, 5.62, 5.21, 6.38, 6.69, 4.76, 5.59, 6.75, 6.39, 5.28, 6.94, 7.6, 8.01, 8.54, 8.12, 8.19, 7.99, 8.78, 8.16, 9.77, 9.27, 9.73, 9.34, 10.35, 8.84, 8.87, 8.68, 8.41, 7.54, 7.08, 7.0, 6.12, 6.93, 7.06, 6.53, 7.53, 7.69, 7.51, 7.49, 8.16, 9.4, 9.07, 8.52, 7.59, 7.26, 9.15, 8.19, 7.73, 8.21, 9.45, 8.73, 7.55, 9.62, 9.83, 8.91, 8.76, 9.87, 9.46, 9.85, 10.44, 10.07, 9.86, 9.95, 8.95, 8.77, 8.03, 8.39, 7.62, 8.0, 7.88, 8.23, 7.05, 6.36, 7.02, 7.35, 5.92, 6.16, 6.58, 6.0, 5.16, 5.78, 5.61, 6.54, 6.01, 5.53, 4.81, 4.55, 4.01, 4.23, 3.34, 3.78, 4.34, 5.2, 4.9, 5.9, 6.08, 6.96, 6.88, 7.16, 8.45, 8.51, 9.29, 9.55, 9.46, 10.73, 11.52, 11.51, 11.49, 11.33, 11.8, 12.86, 11.71, 12.38, 13.72, 13.13, 13.19, 14.21, 13.62, 13.56, 13.66, 15.49, 15.12, 15.34, 17.0, 16.89, 19.38, 20.36, 20.97, 21.91, 23.83, 24.41, 25.03, 27.77, 27.25, 27.44, 27.73, 28.08, 27.67, 28.7, 28.59, 28.77, 29.19, 28.28, 28.5, 28.83, 28.17, 28.84, 27.48], [7.71, 6.88, 5.82, 5.39, 4.97, 4.41, 4.09, 4.5, 4.33, 4.46, 4.52, 5.04, 4.71, 4.59, 4.71, 5.61, 5.23, 4.89, 5.32, 5.65, 5.43, 5.45, 5.71, 5.69, 5.71, 5.34, 5.23, 5.17, 5.12, 4.44, 4.6, 4.86, 5.03, 5.63, 5.32, 5.84, 5.73, 5.16, 5.81, 6.66, 6.22, 7.17, 7.03, 6.37, 7.14, 7.7, 7.26, 6.69, 7.61, 8.27, 7.31, 7.36, 6.72, 6.36, 6.12, 6.5, 6.39, 5.08, 5.62, 5.78, 5.26, 4.91, 5.04, 5.39, 4.84, 4.8, 5.23, 5.04, 4.61, 4.55, 5.0, 4.7, 4.34, 4.32, 4.15, 4.3, 3.59, 3.55, 3.99, 3.45, 3.36, 3.29, 3.62, 3.59, 3.86, 3.53, 3.42, 3.71, 2.63, 2.53, 2.33, 2.74, 2.12, 2.0, 2.17, 1.93, 2.11, 1.74, 1.8, 1.33, 1.19, 0.79, 0.25, 0.77, 1.1, 1.79, 1.07, 1.19, 1.48, 2.12, 1.76, 1.98, 2.5, 2.45, 2.23, 3.17, 3.37, 4.1, 3.62, 3.45, 3.08, 2.72, 3.03, 2.86, 2.55, 2.12, 1.75, 1.82, 1.82, 1.47, 1.58, 2.11, 1.63, 1.34, 1.69, 1.97, 2.06, 1.88, 2.37, 2.82, 2.31, 2.51, 3.4, 3.39, 3.52, 3.56, 3.67, 3.74, 3.66, 3.67, 3.33, 4.14, 3.31, 3.41, 4.11, 3.99, 4.61, 4.3, 4.68, 5.2, 5.77, 4.88, 5.63, 5.45, 6.1, 6.57, 7.24, 5.74, 5.8, 6.55, 5.64, 5.18, 5.48, 5.59, 4.93, 4.93, 5.52, 4.89, 4.56, 4.72, 5.33, 4.63, 4.92, 5.24, 5.82, 5.45, 5.8, 7.12, 8.27, 10.65, 12.98, 16.02, 17.12, 19.03, 21.17, 19.95, 22.5, 22.86, 20.42, 21.59, 22.16, 24.61, 23.0, 20.7, 24.48, 24.98, 23.62, 23.8, 25.44, 25.11, 23.86, 26.08, 25.69, 26.48, 23.94, 26.09, 22.84, 24.83, 24.09, 24.73, 21.88, 21.91, 18.12, 20.0, 18.8, 20.02, 20.77, 23.84, 22.83, 21.69, 25.2, 23.33, 25.97, 25.3, 25.19, 24.56, 23.02, 24.16, 23.73, 24.41, 24.75, 25.61, 22.3, 21.62, 18.81, 21.91, 21.0, 21.27, 19.38, 18.05, 19.42, 19.7, 17.02, 16.89, 21.55, 20.55, 18.73, 20.92, 22.88, 23.09, 24.58, 24.22, 22.08, 24.69, 24.58, 25.81, 23.7, 24.25, 24.73, 24.44, 23.7, 23.98, 26.62, 27.16, 24.52, 24.77, 27.14, 26.09, 23.7, 24.94, 26.39, 27.16, 26.77, 26.16, 26.14, 26.41, 27.09, 24.94, 24.39, 26.28, 25.89, 23.41, 25.47, 25.61, 24.45, 23.8, 22.83, 23.52, 22.41, 21.27, 19.64, 21.25, 21.2, 17.42, 16.66, 20.47, 17.55, 15.51, 16.31, 17.05, 13.73, 12.52, 12.93, 11.75, 8.94, 6.79, 6.66, 5.78, 5.29, 4.97, 5.11, 4.63, 4.18, 3.0, 2.42, 2.11, 2.5, 2.53, 1.95, 1.94, 2.43, 2.22, 1.66, 2.12, 2.33, 2.35, 2.11, 2.74, 2.97, 2.93, 3.27, 3.76, 3.91, 3.58, 3.59, 3.7, 3.87, 3.88, 3.81, 3.93, 4.36, 4.3, 4.24, 4.31, 4.54, 4.35, 4.33, 4.61, 5.23, 5.35, 5.74, 5.24, 4.62, 5.23, 5.2, 4.64, 4.36, 5.31, 5.2, 4.48, 4.68, 5.43, 5.02, 5.17, 4.62, 4.39, 3.92, 4.11, 4.09, 3.5, 3.22, 3.52, 3.56, 2.91, 2.94, 3.0, 3.72, 3.5, 4.04, 3.65, 3.72, 3.12, 2.48, 2.28, 2.08, 1.97, 2.12, 2.47, 2.77, 3.34, 3.13, 2.75, 3.17, 3.46, 2.95, 2.77, 3.57, 3.31, 3.18, 3.62, 4.29, 4.98, 5.27, 4.98, 4.4, 5.37, 5.4, 4.83, 5.86, 5.75, 6.32, 6.91, 6.67, 5.73, 5.82, 5.41, 5.09, 4.44, 3.9, 4.17, 3.46, 4.21, 4.05, 3.9, 3.99, 4.44, 4.73, 4.88, 5.51, 6.11, 5.52, 5.13, 5.12, 4.73, 5.39, 4.8, 4.62, 5.2, 5.49, 4.96, 4.9, 5.7, 5.64, 5.44, 5.51, 6.56, 6.29, 6.89, 7.8, 7.48, 7.08, 6.68, 6.43, 5.71, 5.3, 5.41, 4.88, 4.99, 4.48, 4.75, 4.31, 4.25, 4.05, 4.52, 4.2, 3.78, 4.11, 3.99, 3.73, 3.75, 3.44, 3.73, 3.57, 3.24, 3.18, 3.14, 3.17, 3.1, 2.5, 2.96, 3.31, 4.01, 3.94, 4.2, 4.1, 4.35, 5.03, 4.85, 5.87, 5.66, 6.54, 6.79, 6.76, 7.86, 8.25, 9.09, 8.34, 8.73, 9.59, 10.21, 9.14, 10.33, 10.25, 9.61, 10.53, 11.93, 11.15, 10.02, 11.5, 14.22, 13.6, 12.67, 15.02, 15.62, 17.22, 17.69, 20.27, 21.45, 22.92, 24.53, 26.31, 27.36, 27.45, 27.7, 28.14, 28.86, 28.62, 28.81, 28.98, 28.25, 28.84, 28.52, 28.17, 28.55, 28.06, 28.39, 28.42], [7.22, 5.73, 4.52, 3.93, 3.52, 3.52, 3.09, 3.25, 3.18, 3.33, 3.19, 3.54, 3.57, 3.31, 3.46, 3.89, 3.79, 3.65, 3.99, 4.41, 4.22, 3.98, 4.3, 4.42, 4.19, 4.27, 4.02, 4.01, 3.61, 3.19, 3.29, 3.55, 3.68, 3.96, 4.02, 4.45, 4.58, 4.37, 4.5, 5.3, 5.11, 6.12, 5.64, 4.97, 5.42, 6.44, 6.02, 5.4, 6.04, 6.53, 5.95, 6.28, 5.46, 5.12, 4.98, 5.35, 5.07, 4.42, 4.56, 4.81, 4.33, 3.79, 4.14, 4.25, 3.84, 3.72, 4.05, 4.21, 3.31, 3.54, 3.85, 3.54, 3.09, 3.12, 3.23, 3.01, 2.63, 2.5, 2.79, 2.56, 2.35, 2.35, 2.46, 2.5, 2.45, 2.2, 2.13, 2.25, 1.99, 1.72, 1.68, 1.78, 1.6, 1.42, 1.51, 1.51, 1.29, 1.39, 1.46, 1.27, 1.41, 1.11, 0.76, 0.25, 0.77, 0.86, 0.84, 0.86, 0.99, 1.21, 1.27, 1.38, 1.73, 1.8, 1.76, 1.97, 2.5, 2.8, 2.65, 2.29, 2.34, 2.28, 2.6, 2.22, 2.04, 1.74, 1.51, 1.56, 1.61, 1.3, 1.44, 1.57, 1.22, 1.14, 1.42, 1.55, 1.43, 1.44, 1.62, 1.78, 1.8, 1.82, 2.06, 2.02, 2.29, 2.54, 2.93, 2.87, 2.76, 2.63, 2.28, 2.47, 2.44, 2.59, 2.6, 3.15, 3.36, 3.67, 3.74, 4.21, 4.64, 4.21, 4.52, 4.64, 5.4, 5.67, 5.94, 5.34, 5.08, 5.09, 4.92, 4.25, 4.52, 4.71, 4.36, 4.04, 4.52, 4.26, 4.04, 4.11, 4.24, 4.23, 4.03, 4.41, 4.98, 4.85, 5.57, 6.05, 7.56, 10.0, 11.75, 16.31, 15.95, 18.0, 21.56, 19.11, 21.98, 22.52, 19.31, 19.41, 22.39, 23.22, 21.59, 20.11, 25.77, 23.8, 23.31, 25.34, 26.09, 26.47, 25.23, 27.58, 26.22, 28.14, 24.42, 25.64, 21.58, 25.88, 24.12, 24.45, 20.81, 22.08, 15.8, 17.89, 15.84, 18.47, 18.64, 22.3, 22.45, 21.95, 23.92, 24.84, 26.34, 25.55, 25.33, 25.11, 22.72, 23.77, 23.23, 22.66, 22.45, 24.38, 21.86, 19.12, 16.64, 20.42, 20.61, 19.66, 18.12, 16.0, 19.11, 18.61, 18.59, 15.66, 20.52, 21.31, 18.5, 19.44, 22.56, 21.31, 25.83, 24.33, 21.67, 24.27, 24.97, 24.58, 22.36, 25.25, 25.11, 24.59, 24.75, 25.72, 24.92, 25.98, 25.08, 26.02, 27.62, 26.0, 23.86, 26.44, 25.39, 27.78, 26.42, 27.16, 26.61, 26.77, 27.06, 25.56, 26.73, 25.08, 26.22, 25.27, 26.73, 25.31, 25.44, 24.61, 23.28, 23.56, 23.45, 21.41, 19.03, 21.62, 20.97, 16.61, 15.49, 18.2, 15.29, 14.95, 14.44, 15.04, 11.98, 11.92, 11.27, 11.08, 8.19, 5.72, 6.01, 5.59, 5.4, 4.88, 3.77, 4.33, 3.23, 2.62, 1.95, 1.67, 1.8, 1.78, 1.42, 1.52, 1.67, 1.57, 1.32, 1.56, 1.76, 1.58, 1.53, 1.89, 2.09, 2.25, 2.51, 2.68, 2.48, 2.8, 2.52, 2.47, 2.78, 2.82, 2.56, 2.67, 3.05, 2.76, 2.61, 3.04, 3.2, 3.11, 3.31, 3.47, 3.77, 4.14, 4.05, 3.88, 3.46, 3.66, 4.05, 3.45, 3.09, 3.8, 3.59, 3.17, 3.45, 3.9, 3.7, 3.55, 3.24, 3.1, 2.79, 2.87, 2.74, 2.46, 2.29, 2.48, 2.47, 1.98, 2.09, 2.16, 2.69, 2.71, 2.94, 3.11, 3.12, 2.48, 1.99, 1.75, 1.79, 1.46, 1.59, 1.77, 2.2, 2.4, 2.49, 2.3, 2.25, 2.43, 2.27, 2.13, 2.49, 2.43, 2.18, 2.36, 2.95, 3.46, 3.54, 3.46, 3.29, 3.62, 3.75, 4.05, 4.47, 4.44, 4.96, 5.36, 5.11, 4.45, 4.56, 4.29, 3.58, 3.57, 2.76, 3.02, 2.76, 3.04, 3.2, 2.85, 3.08, 3.49, 3.65, 3.8, 4.28, 4.8, 4.61, 4.26, 4.0, 3.95, 4.39, 3.97, 3.69, 4.3, 4.51, 4.14, 4.34, 4.79, 4.71, 4.56, 4.82, 5.39, 5.34, 5.42, 6.43, 6.13, 5.92, 5.89, 5.65, 5.2, 4.71, 4.59, 4.18, 4.14, 3.54, 3.95, 3.84, 3.49, 3.29, 3.89, 3.26, 3.04, 3.42, 3.33, 3.1, 2.84, 2.91, 2.74, 2.42, 2.41, 2.2, 2.19, 1.93, 2.18, 2.07, 2.11, 2.54, 2.98, 3.72, 3.53, 3.61, 3.64, 4.09, 4.15, 4.5, 4.86, 4.98, 5.67, 5.83, 6.27, 6.82, 8.35, 7.92, 8.22, 9.13, 10.19, 8.97, 9.3, 9.58, 9.46, 9.2, 10.34, 10.62, 9.41, 10.39, 12.38, 11.84, 11.32, 13.61, 15.45, 15.69, 16.08, 21.5, 23.27, 21.98, 24.59, 26.52, 27.97, 27.38, 27.8, 29.11, 29.34, 29.11, 28.98, 28.97, 29.05, 29.12, 27.94, 28.53, 28.81, 28.06, 27.81, 28.14], [6.41, 4.92, 4.12, 3.35, 3.22, 3.18, 2.74, 2.82, 2.99, 2.94, 2.98, 3.27, 3.21, 3.01, 3.16, 3.48, 3.41, 3.25, 3.8, 3.78, 3.88, 3.58, 3.99, 4.11, 3.71, 4.04, 3.8, 3.79, 3.26, 3.04, 3.05, 3.22, 3.36, 3.71, 3.73, 4.12, 4.41, 4.08, 4.24, 4.89, 5.02, 5.36, 5.26, 5.37, 5.22, 5.94, 5.5, 5.38, 5.68, 5.9, 5.55, 5.77, 5.2, 4.93, 4.75, 4.84, 4.95, 4.21, 4.46, 4.5, 4.21, 3.79, 4.02, 4.09, 3.6, 3.52, 3.79, 3.92, 3.2, 3.38, 3.62, 3.15, 2.92, 2.78, 2.86, 2.81, 2.51, 2.49, 2.68, 2.55, 2.17, 2.24, 2.4, 2.27, 2.24, 2.01, 1.88, 1.72, 1.82, 1.63, 1.45, 1.58, 1.41, 1.21, 1.36, 1.35, 1.21, 1.26, 1.32, 1.19, 1.39, 1.23, 1.05, 0.76, 0.25, 0.76, 0.83, 0.81, 0.86, 0.98, 1.14, 1.19, 1.47, 1.64, 1.64, 1.84, 2.22, 2.52, 2.44, 2.16, 2.32, 2.23, 2.61, 2.2, 1.86, 1.73, 1.48, 1.44, 1.46, 1.27, 1.2, 1.3, 1.2, 1.08, 1.29, 1.38, 1.28, 1.4, 1.54, 1.6, 1.57, 1.75, 1.89, 2.0, 2.2, 2.32, 2.53, 2.72, 2.55, 2.37, 2.15, 2.16, 1.99, 2.31, 2.45, 2.56, 2.96, 3.18, 3.39, 3.76, 4.15, 3.78, 4.25, 4.32, 4.6, 5.16, 5.3, 4.78, 4.74, 5.0, 4.53, 4.16, 4.48, 4.58, 4.11, 3.99, 4.38, 4.21, 3.89, 3.74, 4.27, 4.02, 4.07, 4.02, 4.58, 4.84, 5.5, 5.38, 7.25, 9.84, 12.7, 15.88, 16.77, 19.48, 20.09, 21.61, 22.3, 22.95, 21.61, 22.56, 22.88, 23.67, 23.97, 23.03, 25.62, 25.8, 26.09, 25.36, 25.92, 25.62, 26.86, 26.3, 25.89, 26.23, 24.91, 24.78, 22.7, 24.34, 25.55, 24.8, 21.78, 23.28, 18.77, 19.61, 17.53, 19.06, 20.16, 24.02, 24.08, 23.31, 25.0, 24.47, 27.19, 25.12, 25.22, 25.56, 24.89, 25.47, 23.91, 25.0, 23.75, 24.41, 22.7, 20.7, 18.84, 21.25, 21.83, 21.56, 20.58, 16.7, 19.8, 21.56, 16.91, 18.62, 21.92, 21.75, 19.12, 22.12, 25.03, 22.91, 24.64, 25.09, 24.5, 25.34, 25.09, 25.72, 24.41, 25.47, 26.31, 25.22, 25.03, 25.34, 26.64, 27.42, 25.12, 26.27, 26.75, 25.47, 24.34, 26.11, 26.09, 27.25, 27.38, 25.67, 26.69, 25.11, 26.19, 26.02, 26.17, 26.42, 26.91, 25.05, 26.33, 26.22, 25.5, 25.91, 24.58, 23.17, 23.78, 23.61, 20.08, 22.31, 21.77, 18.22, 17.33, 17.81, 15.47, 14.38, 14.3, 14.56, 11.33, 11.03, 11.17, 11.05, 7.9, 6.53, 5.73, 5.29, 4.22, 4.24, 3.44, 3.85, 3.41, 2.44, 1.77, 1.53, 1.7, 1.58, 1.33, 1.32, 1.53, 1.47, 1.19, 1.31, 1.52, 1.28, 1.26, 1.64, 1.69, 1.91, 2.03, 2.21, 2.32, 2.37, 2.24, 2.1, 2.45, 2.48, 2.15, 2.45, 2.61, 2.48, 2.56, 2.84, 2.91, 2.81, 3.09, 3.21, 3.54, 3.64, 3.78, 3.62, 3.19, 3.47, 3.61, 3.2, 2.87, 3.34, 3.33, 3.02, 2.95, 3.48, 3.33, 3.01, 3.02, 2.65, 2.5, 2.61, 2.39, 2.13, 1.97, 2.12, 2.02, 1.73, 1.73, 1.86, 2.18, 2.39, 2.8, 2.55, 2.93, 2.33, 1.85, 1.62, 1.62, 1.29, 1.36, 1.54, 1.81, 2.19, 2.34, 2.0, 2.04, 2.31, 1.91, 1.91, 2.35, 2.41, 2.14, 2.11, 2.73, 3.25, 3.58, 3.01, 2.94, 3.35, 3.46, 3.57, 4.04, 4.06, 4.56, 4.84, 4.35, 4.19, 4.28, 3.8, 3.39, 3.14, 2.68, 2.75, 2.61, 2.88, 2.99, 2.84, 2.83, 3.37, 3.44, 3.62, 4.03, 4.38, 4.37, 3.88, 3.75, 3.85, 4.19, 3.76, 3.71, 4.12, 4.41, 4.06, 4.19, 4.58, 4.54, 4.5, 4.85, 5.09, 5.19, 5.42, 5.98, 6.14, 5.74, 5.75, 5.2, 5.0, 4.64, 4.53, 4.06, 3.9, 3.44, 3.86, 3.48, 3.38, 3.1, 3.54, 3.06, 3.08, 3.28, 3.0, 2.79, 2.77, 2.65, 2.64, 2.38, 2.32, 2.04, 2.07, 1.93, 2.03, 1.87, 1.96, 2.23, 2.65, 2.79, 3.07, 3.0, 3.28, 3.46, 3.6, 4.42, 4.77, 4.85, 5.46, 5.22, 6.36, 6.88, 7.8, 6.82, 7.7, 8.33, 8.76, 8.84, 9.66, 9.1, 8.98, 9.51, 9.98, 10.36, 10.23, 10.3, 11.3, 11.98, 12.67, 12.84, 15.02, 15.22, 17.19, 20.22, 21.42, 21.95, 24.77, 26.42, 28.17, 27.12, 27.81, 28.56, 29.08, 28.77, 29.12, 28.86, 29.02, 28.8, 28.47, 28.5, 28.84, 28.48, 29.03, 28.95], [6.29, 5.36, 4.57, 3.83, 3.4, 3.43, 2.76, 2.79, 2.77, 2.87, 2.76, 3.18, 3.2, 2.92, 3.12, 3.54, 3.5, 3.39, 3.83, 3.95, 3.89, 3.95, 4.19, 4.34, 3.92, 4.27, 3.78, 3.98, 3.48, 3.25, 3.04, 3.53, 3.45, 4.0, 3.86, 4.4, 4.5, 4.52, 4.71, 5.2, 5.31, 5.8, 5.76, 5.39, 5.7, 6.16, 5.98, 5.98, 6.09, 6.02, 5.92, 5.85, 5.4, 5.31, 4.95, 5.22, 5.17, 4.49, 4.8, 5.01, 4.6, 3.98, 4.41, 4.5, 3.87, 3.71, 4.3, 4.21, 3.48, 3.61, 3.88, 3.5, 3.06, 2.82, 3.19, 2.85, 2.54, 2.46, 2.54, 2.29, 2.24, 2.25, 2.29, 2.19, 2.04, 2.08, 1.94, 1.93, 1.81, 1.7, 1.58, 1.58, 1.43, 1.33, 1.39, 1.48, 1.18, 1.33, 1.42, 1.3, 1.31, 1.26, 0.96, 0.81, 0.76, 0.25, 0.76, 0.84, 0.86, 1.0, 1.05, 1.2, 1.49, 1.49, 1.65, 1.75, 2.2, 2.66, 2.43, 2.02, 2.25, 2.18, 2.46, 2.14, 1.95, 1.7, 1.45, 1.55, 1.49, 1.29, 1.3, 1.42, 1.29, 1.19, 1.41, 1.44, 1.37, 1.4, 1.61, 1.69, 1.64, 1.74, 2.05, 2.08, 2.19, 2.37, 2.59, 2.84, 2.46, 2.55, 2.24, 2.2, 2.21, 2.35, 2.57, 2.84, 3.35, 3.49, 3.88, 4.34, 4.41, 4.23, 4.41, 4.8, 4.85, 5.33, 5.58, 4.95, 5.11, 5.43, 5.17, 4.61, 4.8, 5.0, 4.43, 4.25, 4.9, 4.49, 4.16, 4.16, 4.46, 4.35, 4.16, 4.61, 5.06, 4.74, 5.36, 5.32, 7.52, 9.63, 11.52, 14.3, 15.92, 18.98, 20.3, 20.42, 23.42, 22.7, 21.58, 22.27, 23.94, 23.94, 23.06, 22.84, 25.06, 23.64, 25.0, 26.36, 26.25, 24.88, 24.75, 25.8, 26.56, 27.06, 24.44, 25.14, 23.52, 24.77, 24.59, 23.2, 20.91, 22.39, 19.62, 19.89, 19.39, 21.23, 19.94, 22.7, 22.61, 21.97, 23.83, 23.73, 26.02, 25.55, 25.12, 24.66, 22.53, 24.86, 24.36, 24.12, 23.73, 24.97, 22.92, 21.33, 18.77, 19.38, 21.28, 19.72, 19.86, 19.14, 19.64, 19.72, 17.56, 18.7, 22.64, 22.67, 19.38, 22.22, 24.5, 22.33, 25.48, 25.03, 23.55, 25.64, 26.05, 25.36, 24.28, 25.48, 26.39, 24.11, 24.66, 26.02, 26.83, 25.81, 26.66, 26.7, 27.83, 25.25, 24.83, 26.44, 26.47, 27.28, 26.8, 25.55, 25.53, 25.94, 27.92, 25.72, 26.22, 26.72, 26.84, 25.48, 25.34, 25.97, 25.11, 23.06, 22.98, 23.83, 23.45, 21.17, 19.39, 21.53, 21.48, 17.14, 17.98, 19.38, 16.88, 15.13, 16.7, 15.95, 12.22, 12.95, 12.58, 10.21, 8.38, 6.2, 5.05, 4.98, 4.75, 4.16, 3.76, 3.96, 3.64, 2.7, 2.0, 1.65, 1.81, 1.66, 1.58, 1.52, 1.74, 1.53, 1.35, 1.47, 1.67, 1.5, 1.53, 1.78, 1.8, 1.92, 2.13, 2.36, 2.37, 2.46, 2.3, 2.35, 2.57, 2.66, 2.48, 2.59, 2.89, 2.7, 2.76, 2.97, 3.29, 3.28, 3.38, 3.5, 3.78, 3.92, 4.03, 3.93, 3.6, 3.63, 4.02, 3.43, 3.09, 3.75, 3.67, 3.29, 3.19, 3.75, 3.44, 3.25, 3.01, 2.78, 2.58, 2.7, 2.52, 2.2, 2.28, 2.29, 2.15, 1.8, 2.0, 1.88, 2.27, 2.38, 2.89, 2.6, 3.24, 2.48, 1.92, 1.66, 1.76, 1.44, 1.54, 1.73, 2.05, 2.37, 2.55, 2.24, 2.29, 2.59, 2.24, 2.17, 2.59, 2.49, 2.2, 2.34, 2.91, 3.64, 3.94, 3.38, 3.14, 3.55, 3.76, 3.9, 4.22, 4.4, 4.79, 5.25, 5.04, 4.49, 4.39, 4.01, 3.68, 3.59, 3.03, 3.18, 2.83, 2.95, 3.3, 3.0, 2.93, 3.44, 3.55, 3.9, 4.21, 4.7, 4.43, 4.29, 3.82, 4.01, 4.5, 4.15, 4.23, 4.46, 4.59, 4.46, 4.41, 5.16, 5.06, 5.06, 5.1, 5.48, 5.5, 5.84, 6.37, 6.43, 6.01, 5.64, 5.57, 5.29, 4.56, 4.59, 4.22, 4.18, 3.66, 4.0, 3.95, 3.29, 3.24, 3.97, 3.55, 3.14, 3.55, 3.5, 3.07, 3.14, 2.87, 2.8, 2.45, 2.49, 2.17, 2.2, 1.99, 2.2, 1.98, 2.09, 2.4, 2.87, 3.23, 3.39, 3.34, 3.76, 4.08, 4.11, 4.68, 4.68, 4.97, 5.7, 5.52, 6.0, 6.92, 7.47, 7.13, 7.47, 7.96, 8.88, 8.53, 9.19, 8.96, 9.45, 10.66, 9.84, 11.09, 10.43, 10.34, 11.51, 12.3, 12.3, 12.35, 14.46, 15.89, 17.2, 18.25, 21.22, 21.55, 23.81, 25.3, 26.38, 26.86, 26.66, 26.91, 27.98, 28.31, 28.69, 28.64, 28.66, 28.89, 28.39, 28.23, 28.95, 28.31, 27.77, 27.78], [6.44, 5.42, 4.25, 3.77, 3.49, 3.49, 2.93, 2.93, 2.79, 2.93, 2.88, 3.23, 3.33, 3.02, 3.16, 3.48, 3.54, 3.4, 3.72, 3.96, 3.73, 3.85, 3.97, 4.3, 3.91, 4.01, 3.68, 3.71, 3.33, 3.09, 3.1, 3.38, 3.48, 3.65, 3.84, 4.27, 4.3, 3.89, 4.32, 4.73, 4.81, 5.2, 5.31, 4.82, 5.02, 5.6, 5.44, 5.0, 5.62, 5.89, 5.11, 5.43, 4.84, 4.42, 4.29, 4.61, 4.73, 4.19, 4.04, 4.39, 4.02, 3.57, 4.02, 4.01, 3.5, 3.53, 3.87, 3.93, 3.33, 3.32, 3.46, 3.23, 3.1, 2.86, 2.8, 2.83, 2.43, 2.41, 2.66, 2.34, 2.21, 2.39, 2.33, 2.22, 2.09, 2.04, 2.04, 1.96, 1.91, 1.74, 1.67, 1.6, 1.49, 1.38, 1.45, 1.41, 1.27, 1.34, 1.38, 1.26, 1.41, 1.29, 0.96, 0.81, 0.81, 0.76, 0.25, 0.76, 0.81, 0.81, 0.92, 1.0, 1.31, 1.29, 1.34, 1.61, 1.78, 2.21, 2.15, 1.77, 1.94, 1.79, 2.17, 1.79, 1.78, 1.54, 1.15, 1.33, 1.33, 1.1, 1.18, 1.33, 1.24, 1.17, 1.32, 1.42, 1.36, 1.42, 1.57, 1.64, 1.67, 1.74, 2.07, 2.04, 2.16, 2.4, 2.59, 2.78, 2.36, 2.46, 2.15, 2.14, 2.09, 2.24, 2.48, 2.88, 3.15, 3.03, 3.45, 3.94, 4.21, 3.77, 4.27, 4.15, 4.62, 5.04, 4.98, 4.4, 4.53, 4.44, 4.43, 4.05, 4.01, 4.09, 3.88, 3.74, 3.79, 3.65, 3.35, 3.46, 3.67, 3.43, 3.36, 3.93, 4.2, 4.28, 4.84, 5.21, 6.62, 9.38, 10.65, 14.12, 15.19, 16.89, 18.36, 18.97, 21.62, 21.53, 17.97, 19.5, 21.92, 23.03, 20.36, 20.03, 23.14, 23.28, 22.27, 23.31, 24.66, 23.92, 23.53, 25.16, 25.86, 26.67, 22.61, 24.47, 21.78, 23.72, 22.5, 23.66, 20.41, 21.52, 15.59, 19.16, 16.36, 18.05, 18.72, 21.67, 21.22, 20.59, 22.75, 22.28, 24.88, 24.73, 24.8, 22.98, 22.92, 22.69, 22.94, 22.78, 21.73, 23.58, 20.78, 19.48, 15.59, 19.23, 19.05, 20.42, 17.47, 16.97, 18.78, 18.5, 15.62, 16.27, 20.3, 20.34, 18.8, 20.12, 23.98, 20.84, 24.81, 24.31, 20.72, 23.69, 24.28, 22.17, 22.31, 25.05, 24.53, 23.55, 23.77, 24.53, 24.33, 24.58, 23.27, 24.39, 26.17, 23.66, 22.3, 24.53, 24.89, 26.56, 24.17, 24.31, 25.31, 23.41, 26.05, 24.33, 22.8, 24.89, 24.09, 23.25, 23.81, 23.11, 23.55, 23.66, 21.5, 21.23, 22.58, 21.42, 18.14, 20.66, 20.73, 17.25, 15.57, 16.81, 15.01, 14.42, 15.43, 14.67, 11.78, 11.75, 11.75, 10.95, 8.37, 6.06, 5.22, 3.96, 4.09, 3.94, 2.96, 3.46, 3.09, 2.36, 1.72, 1.53, 1.67, 1.73, 1.44, 1.38, 1.6, 1.51, 1.33, 1.43, 1.67, 1.5, 1.46, 1.77, 1.85, 2.05, 2.24, 2.42, 2.37, 2.65, 2.4, 2.25, 2.64, 2.71, 2.47, 2.52, 2.88, 2.71, 2.55, 2.81, 2.99, 2.88, 3.09, 3.33, 3.6, 3.91, 3.73, 3.53, 3.1, 3.2, 3.69, 3.06, 2.86, 3.29, 3.32, 2.89, 3.07, 3.61, 3.24, 3.15, 2.89, 2.78, 2.61, 2.69, 2.5, 2.16, 1.99, 2.14, 2.08, 1.71, 1.61, 1.57, 2.08, 1.94, 2.38, 2.25, 2.54, 2.0, 1.57, 1.36, 1.49, 1.28, 1.27, 1.5, 1.66, 2.05, 2.06, 1.87, 2.07, 2.21, 2.03, 2.05, 2.32, 2.15, 2.11, 2.19, 2.86, 3.34, 3.77, 3.36, 3.08, 3.37, 3.56, 3.81, 4.16, 4.37, 4.64, 5.15, 4.73, 4.16, 4.43, 4.04, 3.62, 3.4, 2.79, 2.74, 2.48, 2.8, 2.92, 2.79, 2.79, 3.22, 3.32, 3.63, 3.98, 4.32, 4.18, 3.89, 3.8, 3.61, 3.97, 3.53, 3.56, 3.84, 4.13, 3.94, 3.88, 4.3, 4.35, 4.39, 4.46, 4.65, 4.82, 5.04, 5.72, 5.73, 5.38, 5.35, 4.88, 4.65, 4.02, 4.0, 3.52, 3.56, 3.36, 3.6, 3.29, 2.99, 2.95, 3.4, 2.85, 2.8, 3.19, 2.87, 2.63, 2.76, 2.63, 2.71, 2.37, 2.26, 2.04, 2.02, 1.85, 2.06, 1.82, 1.98, 2.21, 2.79, 3.01, 2.95, 2.96, 3.2, 3.51, 3.67, 4.27, 4.22, 4.5, 5.17, 5.29, 5.96, 6.82, 7.45, 7.25, 7.18, 7.78, 8.98, 8.12, 9.18, 8.99, 8.27, 8.65, 9.55, 9.8, 9.64, 9.98, 11.52, 11.07, 10.49, 11.69, 14.31, 15.12, 15.64, 19.36, 21.0, 19.73, 22.95, 25.59, 26.31, 27.2, 26.92, 28.17, 28.55, 28.41, 28.44, 28.62, 28.36, 27.52, 27.69, 28.19, 28.06, 28.16, 27.39, 27.73], [6.13, 4.9, 4.26, 3.52, 3.29, 3.15, 2.84, 2.89, 3.03, 3.02, 3.09, 3.25, 3.26, 3.1, 3.22, 3.64, 3.45, 3.35, 3.81, 4.04, 3.87, 3.76, 4.09, 4.32, 3.97, 4.18, 3.66, 3.85, 3.36, 3.1, 3.07, 3.34, 3.45, 3.91, 3.7, 4.39, 4.36, 3.99, 4.28, 4.98, 4.86, 5.49, 5.52, 4.91, 5.16, 5.83, 5.11, 5.08, 5.46, 5.82, 5.12, 5.52, 5.0, 4.88, 4.31, 4.71, 4.46, 4.39, 4.07, 4.41, 3.98, 3.62, 3.88, 3.92, 3.55, 3.29, 3.8, 3.78, 3.21, 3.3, 3.58, 3.2, 2.86, 2.76, 2.92, 2.83, 2.54, 2.48, 2.62, 2.35, 2.38, 2.36, 2.32, 2.23, 2.21, 2.13, 1.99, 1.92, 1.88, 1.82, 1.62, 1.68, 1.65, 1.42, 1.5, 1.52, 1.35, 1.43, 1.54, 1.38, 1.58, 1.31, 1.02, 0.88, 0.81, 0.81, 0.76, 0.25, 0.77, 0.86, 0.92, 0.94, 1.24, 1.35, 1.45, 1.56, 1.84, 2.42, 2.15, 1.87, 1.94, 2.02, 2.23, 2.01, 1.73, 1.57, 1.46, 1.36, 1.37, 1.23, 1.22, 1.28, 1.24, 1.11, 1.28, 1.51, 1.39, 1.49, 1.64, 1.8, 1.81, 1.91, 2.21, 2.02, 2.3, 2.45, 2.67, 2.9, 2.53, 2.5, 2.3, 2.37, 2.18, 2.54, 2.58, 2.8, 3.08, 3.38, 3.54, 3.8, 4.36, 3.9, 4.34, 4.24, 4.76, 5.18, 5.48, 4.96, 4.68, 4.85, 4.39, 3.76, 4.37, 4.35, 3.77, 3.74, 4.09, 3.91, 3.76, 3.71, 3.94, 4.05, 3.71, 4.18, 4.52, 4.53, 4.96, 5.87, 7.19, 9.36, 11.04, 14.81, 16.5, 18.36, 18.78, 20.36, 21.06, 21.7, 20.39, 21.36, 21.33, 21.34, 22.0, 20.81, 23.7, 22.5, 24.22, 25.28, 25.88, 25.61, 24.36, 25.84, 24.72, 25.22, 24.34, 23.62, 22.55, 23.08, 25.33, 24.28, 22.33, 23.17, 16.7, 17.81, 16.89, 19.17, 19.56, 24.69, 21.53, 21.14, 23.58, 24.14, 26.36, 24.36, 24.77, 25.17, 22.27, 23.8, 23.75, 22.48, 21.22, 22.95, 21.64, 19.17, 17.03, 19.33, 20.55, 19.95, 20.33, 18.14, 19.09, 20.88, 19.11, 16.72, 20.8, 21.72, 19.62, 21.16, 24.11, 21.14, 24.03, 23.05, 23.89, 24.58, 23.73, 22.08, 23.69, 23.94, 24.23, 24.48, 25.98, 25.14, 24.55, 25.86, 24.77, 25.25, 26.23, 25.52, 24.55, 25.97, 25.58, 26.84, 25.94, 24.83, 25.39, 24.08, 24.42, 25.25, 25.11, 23.84, 26.09, 24.62, 24.36, 24.62, 24.66, 23.61, 23.16, 23.0, 21.97, 21.52, 18.73, 21.56, 22.23, 17.5, 16.45, 17.06, 14.77, 13.28, 14.8, 14.13, 11.23, 11.05, 11.05, 9.7, 8.2, 6.37, 5.41, 4.31, 4.6, 4.21, 3.5, 3.55, 2.97, 2.48, 1.83, 1.6, 1.69, 1.69, 1.49, 1.47, 1.62, 1.54, 1.33, 1.38, 1.56, 1.47, 1.35, 1.59, 1.72, 1.82, 2.04, 2.21, 2.31, 2.32, 2.3, 2.14, 2.33, 2.39, 2.18, 2.3, 2.5, 2.44, 2.52, 2.64, 2.72, 2.78, 2.99, 3.05, 3.32, 3.48, 3.54, 3.44, 3.24, 3.28, 3.32, 3.17, 2.72, 3.06, 3.0, 2.81, 2.84, 3.14, 2.87, 2.81, 2.65, 2.6, 2.31, 2.41, 2.27, 1.94, 1.91, 1.96, 1.83, 1.65, 1.66, 1.82, 2.04, 2.31, 2.53, 2.56, 2.64, 2.12, 1.7, 1.7, 1.56, 1.29, 1.36, 1.53, 1.71, 1.99, 2.28, 1.83, 2.13, 2.29, 1.99, 1.94, 2.32, 2.33, 2.16, 2.25, 2.63, 3.17, 3.48, 2.96, 2.97, 3.31, 3.4, 3.55, 4.21, 4.07, 4.46, 4.84, 4.12, 4.13, 4.11, 3.79, 3.18, 3.16, 2.75, 2.85, 2.61, 2.88, 3.03, 2.82, 2.96, 3.34, 3.29, 3.48, 4.0, 4.42, 4.27, 3.97, 3.61, 3.61, 4.14, 3.6, 3.68, 4.08, 4.22, 3.79, 3.78, 4.36, 4.43, 4.21, 4.53, 5.08, 4.93, 5.19, 5.9, 5.84, 5.42, 5.34, 5.42, 5.22, 5.08, 4.44, 4.23, 3.92, 3.59, 3.78, 3.6, 3.21, 3.21, 3.44, 3.29, 3.09, 3.27, 3.18, 3.1, 2.82, 2.84, 2.67, 2.38, 2.45, 2.13, 2.22, 1.9, 2.11, 1.93, 2.14, 2.53, 2.8, 3.16, 3.27, 3.37, 3.46, 3.68, 3.68, 4.32, 4.22, 4.65, 5.38, 5.38, 6.12, 6.89, 7.97, 7.32, 7.79, 7.82, 8.93, 8.66, 8.66, 8.7, 9.3, 9.36, 9.74, 9.66, 10.28, 9.89, 11.73, 11.45, 11.59, 12.62, 14.84, 15.88, 16.14, 20.88, 22.16, 21.78, 24.61, 27.23, 28.55, 27.7, 28.52, 29.02, 29.25, 29.23, 29.58, 29.52, 28.72, 29.59, 29.06, 28.58, 29.39, 29.0, 28.42, 28.92], [7.07, 5.71, 4.89, 4.52, 3.85, 3.79, 3.36, 3.47, 3.37, 3.56, 3.29, 3.84, 3.68, 3.49, 3.76, 4.2, 4.12, 3.73, 4.22, 4.58, 4.47, 4.25, 4.55, 4.93, 4.46, 4.42, 4.15, 4.48, 3.94, 3.53, 3.56, 3.87, 3.92, 4.18, 4.27, 4.94, 4.91, 4.53, 4.71, 5.34, 5.43, 5.99, 5.99, 5.45, 5.78, 6.53, 5.99, 5.82, 6.7, 6.61, 6.28, 6.41, 5.64, 5.15, 4.91, 5.35, 5.2, 4.9, 4.96, 5.03, 4.61, 4.47, 4.4, 4.61, 3.9, 4.01, 4.4, 4.46, 3.69, 3.87, 4.04, 3.73, 3.38, 3.18, 3.45, 3.35, 2.91, 2.83, 3.23, 2.76, 2.56, 2.63, 2.62, 2.65, 2.7, 2.48, 2.22, 2.24, 2.22, 2.07, 1.84, 1.98, 1.85, 1.56, 1.67, 1.67, 1.52, 1.43, 1.66, 1.53, 1.64, 1.54, 1.17, 0.95, 0.94, 0.87, 0.82, 0.76, 0.25, 0.81, 0.97, 0.94, 1.33, 1.42, 1.51, 1.72, 1.95, 2.74, 2.5, 2.18, 2.23, 2.15, 2.72, 2.39, 1.95, 1.83, 1.58, 1.54, 1.57, 1.32, 1.36, 1.44, 1.4, 1.27, 1.45, 1.58, 1.55, 1.64, 1.9, 1.93, 2.05, 2.1, 2.41, 2.41, 2.4, 2.74, 2.87, 3.27, 2.92, 2.97, 2.58, 2.51, 2.38, 2.66, 2.76, 3.1, 3.33, 3.44, 3.98, 4.35, 4.48, 4.37, 4.73, 4.75, 5.23, 5.8, 6.29, 5.38, 5.21, 5.62, 4.93, 4.21, 4.95, 5.06, 4.54, 4.22, 4.93, 4.54, 4.36, 4.14, 4.77, 4.47, 4.23, 4.55, 5.2, 5.51, 5.84, 6.46, 8.22, 10.8, 13.04, 15.76, 16.88, 19.38, 19.73, 22.34, 22.09, 23.03, 22.17, 22.81, 22.23, 24.5, 25.41, 24.41, 23.94, 25.48, 25.73, 25.08, 26.7, 25.41, 25.06, 25.8, 25.14, 25.72, 25.34, 24.94, 23.73, 24.8, 25.05, 24.66, 22.41, 24.12, 19.89, 21.27, 19.45, 20.02, 20.06, 22.16, 24.03, 23.53, 25.08, 25.16, 26.31, 25.03, 25.56, 25.44, 23.91, 24.22, 25.3, 25.55, 24.94, 26.97, 24.0, 21.72, 19.05, 22.64, 21.91, 20.89, 21.64, 18.62, 21.83, 21.91, 19.16, 19.42, 23.45, 23.39, 21.09, 22.33, 24.16, 23.48, 25.09, 25.55, 25.14, 24.92, 25.42, 26.05, 24.38, 24.06, 26.2, 26.73, 25.14, 25.53, 26.28, 25.92, 25.59, 26.0, 28.22, 26.61, 26.22, 25.67, 25.64, 27.78, 26.33, 25.95, 24.78, 25.66, 27.36, 25.56, 25.5, 24.95, 26.52, 25.38, 25.91, 26.56, 25.95, 25.0, 24.31, 24.64, 24.22, 22.7, 20.86, 22.67, 23.11, 19.67, 20.03, 19.34, 16.12, 15.52, 15.52, 15.23, 13.01, 13.17, 11.2, 11.16, 8.48, 6.47, 6.02, 4.6, 4.83, 4.52, 3.34, 3.72, 3.87, 2.68, 2.06, 1.72, 1.93, 1.87, 1.58, 1.62, 1.82, 1.73, 1.47, 1.72, 1.87, 1.73, 1.22, 2.08, 1.9, 2.13, 2.15, 2.43, 2.72, 2.88, 2.53, 2.42, 2.74, 2.88, 2.62, 2.79, 3.02, 2.87, 2.96, 3.07, 3.36, 3.29, 3.43, 3.44, 3.72, 4.02, 4.04, 3.84, 3.52, 3.72, 3.81, 3.36, 3.18, 3.51, 3.75, 3.37, 3.21, 3.61, 3.59, 3.27, 3.23, 2.82, 2.66, 2.8, 2.62, 2.22, 2.17, 2.2, 1.99, 1.82, 1.86, 1.82, 2.13, 2.45, 2.91, 2.7, 3.16, 2.38, 1.87, 1.65, 1.59, 1.48, 1.42, 1.77, 1.96, 2.31, 2.44, 2.27, 2.22, 2.51, 2.22, 2.15, 2.62, 2.59, 2.43, 2.36, 3.15, 3.58, 3.98, 3.49, 3.41, 3.95, 4.2, 4.09, 4.72, 4.65, 5.11, 5.55, 5.2, 4.69, 4.82, 4.43, 3.78, 3.61, 2.95, 3.19, 2.85, 3.18, 3.38, 3.21, 3.16, 3.79, 3.8, 3.92, 4.45, 5.15, 4.76, 4.27, 4.14, 4.18, 4.56, 4.22, 3.88, 4.57, 5.03, 4.3, 4.23, 5.01, 5.09, 5.1, 5.43, 5.81, 5.6, 6.05, 6.86, 6.98, 6.55, 5.66, 5.87, 5.62, 5.12, 4.73, 4.29, 4.09, 3.68, 3.99, 4.01, 3.45, 3.51, 3.87, 3.51, 3.13, 3.68, 3.38, 3.06, 3.19, 2.76, 3.04, 2.76, 2.58, 2.33, 2.41, 2.05, 2.3, 2.03, 2.22, 2.59, 2.9, 3.3, 3.4, 3.43, 3.72, 3.78, 4.05, 4.62, 4.88, 5.19, 6.08, 5.97, 6.92, 7.86, 8.33, 7.62, 7.92, 8.84, 9.54, 8.51, 9.72, 9.52, 9.05, 10.55, 10.67, 10.19, 10.55, 10.91, 12.55, 12.21, 11.66, 14.04, 14.41, 16.05, 16.53, 20.75, 22.2, 21.77, 25.27, 26.48, 28.73, 28.31, 28.05, 29.2, 29.47, 29.38, 29.17, 29.47, 29.05, 29.67, 28.88, 29.17, 29.39, 29.0, 28.94, 29.41], [7.49, 6.35, 5.55, 4.76, 4.43, 4.2, 3.5, 3.47, 3.36, 3.54, 3.59, 4.02, 4.09, 3.84, 4.09, 4.58, 4.53, 4.4, 4.9, 5.39, 4.82, 5.14, 5.09, 5.78, 5.17, 5.48, 5.14, 5.18, 4.51, 4.23, 4.0, 4.47, 4.5, 5.09, 5.28, 5.7, 5.99, 5.82, 6.1, 6.82, 6.72, 7.03, 7.16, 6.84, 7.21, 7.19, 7.09, 6.93, 7.31, 7.0, 6.66, 7.06, 6.26, 6.23, 5.82, 6.09, 6.12, 5.78, 5.93, 6.02, 5.7, 5.11, 5.68, 5.66, 5.1, 4.84, 5.48, 5.4, 4.66, 4.79, 5.04, 4.46, 4.0, 3.85, 4.03, 3.93, 3.44, 3.24, 3.55, 3.06, 2.86, 3.0, 3.0, 2.82, 2.64, 2.52, 2.56, 2.38, 2.22, 2.22, 2.03, 1.99, 1.99, 1.62, 1.8, 1.88, 1.53, 1.57, 1.78, 1.7, 1.89, 1.83, 1.34, 1.28, 1.05, 1.04, 0.98, 0.85, 0.77, 0.25, 0.79, 1.01, 1.38, 1.32, 1.56, 1.94, 1.98, 2.57, 2.47, 2.07, 2.27, 2.3, 2.6, 2.36, 2.37, 2.08, 1.78, 1.87, 1.92, 1.68, 1.73, 1.99, 1.78, 1.56, 1.83, 2.04, 1.9, 1.78, 2.39, 2.5, 2.29, 2.33, 2.51, 2.6, 2.97, 3.17, 3.61, 3.79, 3.26, 3.33, 2.86, 2.85, 2.73, 3.22, 3.47, 4.01, 4.22, 4.47, 4.84, 5.49, 5.57, 5.77, 5.7, 6.33, 6.35, 6.79, 7.19, 6.3, 6.46, 6.38, 6.46, 5.48, 5.93, 6.03, 5.3, 5.11, 5.79, 5.16, 4.86, 4.8, 4.98, 5.17, 4.99, 5.19, 5.43, 5.11, 5.78, 6.36, 8.66, 11.24, 13.58, 14.95, 16.5, 17.3, 19.05, 18.98, 23.2, 22.42, 20.67, 20.72, 22.05, 22.91, 22.08, 22.42, 24.23, 24.27, 23.98, 25.78, 26.08, 25.67, 23.41, 26.19, 25.86, 26.89, 23.73, 25.25, 22.3, 23.61, 22.7, 22.55, 20.73, 21.67, 19.86, 20.72, 19.14, 19.61, 20.42, 22.47, 22.31, 21.3, 23.56, 22.52, 22.52, 23.31, 24.66, 21.91, 22.25, 21.83, 24.58, 22.42, 22.14, 24.66, 21.45, 20.27, 17.89, 18.55, 20.5, 20.48, 18.53, 19.84, 20.33, 19.73, 17.95, 18.78, 21.78, 20.86, 20.75, 22.48, 24.83, 23.31, 25.64, 25.47, 22.16, 24.09, 24.52, 25.58, 21.91, 23.19, 26.31, 23.97, 22.72, 24.17, 26.72, 24.25, 24.27, 26.67, 27.58, 21.67, 23.64, 26.56, 24.33, 27.56, 25.73, 25.61, 22.61, 23.89, 27.47, 23.55, 23.75, 25.81, 25.31, 22.53, 22.7, 24.73, 23.28, 21.23, 21.31, 21.52, 20.72, 19.83, 18.78, 19.78, 20.97, 17.89, 17.52, 19.06, 18.2, 15.6, 15.56, 17.78, 13.95, 13.56, 12.06, 11.14, 9.01, 6.9, 6.55, 5.8, 5.73, 5.29, 4.8, 4.85, 4.46, 3.43, 2.58, 2.14, 2.53, 2.41, 1.84, 1.9, 2.15, 1.91, 1.6, 1.8, 1.98, 1.78, 1.64, 2.13, 2.25, 2.48, 2.62, 2.73, 2.81, 3.05, 2.97, 2.78, 3.02, 3.14, 3.13, 3.23, 3.62, 3.34, 3.44, 3.76, 4.25, 4.14, 4.46, 4.54, 4.7, 4.9, 4.74, 4.61, 4.31, 4.32, 4.35, 4.03, 3.6, 4.02, 4.29, 3.64, 3.78, 4.21, 4.0, 3.8, 3.35, 3.14, 3.09, 3.01, 2.99, 2.81, 2.48, 2.7, 2.28, 2.08, 2.16, 2.13, 2.38, 2.39, 3.17, 2.84, 3.51, 2.76, 2.25, 1.86, 2.03, 1.78, 1.68, 1.83, 2.16, 2.73, 3.03, 2.79, 2.92, 2.98, 3.03, 2.83, 3.31, 3.05, 3.01, 2.96, 3.84, 4.36, 5.05, 4.24, 3.74, 4.37, 4.78, 5.03, 5.54, 5.94, 5.61, 6.34, 5.97, 5.57, 5.62, 5.12, 4.58, 4.41, 3.67, 4.14, 3.57, 3.78, 4.42, 3.96, 3.93, 4.31, 4.6, 5.04, 5.29, 5.86, 6.05, 5.25, 5.48, 5.0, 5.66, 5.13, 5.37, 5.57, 6.04, 5.54, 5.25, 6.39, 5.83, 6.13, 5.96, 6.91, 6.3, 6.7, 7.46, 7.17, 6.68, 6.45, 5.93, 5.71, 5.16, 5.48, 4.82, 4.84, 4.41, 4.87, 4.84, 4.35, 4.41, 4.74, 4.54, 4.23, 4.39, 4.42, 3.72, 4.1, 3.56, 3.75, 3.45, 3.33, 2.66, 3.03, 2.58, 2.83, 2.76, 2.79, 3.26, 3.94, 4.41, 4.36, 4.44, 4.68, 5.08, 5.19, 5.83, 6.19, 6.29, 7.22, 7.29, 7.77, 8.05, 8.68, 8.76, 8.52, 9.34, 10.42, 10.15, 9.9, 10.12, 9.92, 11.16, 11.18, 12.07, 11.8, 11.83, 11.74, 12.37, 12.72, 13.28, 14.36, 16.03, 16.12, 17.98, 19.78, 19.98, 23.11, 25.67, 25.62, 26.73, 26.06, 27.78, 27.62, 27.14, 27.75, 27.44, 27.48, 27.89, 28.06, 28.03, 28.11, 27.83, 28.03, 26.08], [7.48, 6.14, 5.43, 4.73, 4.35, 4.55, 3.89, 3.95, 3.8, 4.08, 3.85, 4.31, 4.39, 4.45, 4.48, 4.84, 5.04, 4.49, 5.3, 5.12, 5.05, 5.03, 5.15, 5.4, 5.05, 5.11, 4.86, 4.99, 4.41, 4.27, 4.34, 4.56, 4.44, 4.87, 4.78, 5.25, 5.28, 4.75, 5.14, 5.88, 5.52, 6.35, 6.11, 5.27, 5.79, 6.75, 6.17, 5.38, 6.23, 6.8, 5.7, 5.79, 5.23, 4.82, 4.74, 5.24, 5.18, 4.65, 4.66, 5.28, 4.67, 4.25, 4.58, 4.63, 4.15, 4.08, 4.66, 4.82, 4.21, 4.2, 4.49, 4.19, 3.79, 3.82, 4.01, 3.87, 3.49, 3.19, 3.53, 3.39, 3.02, 3.11, 3.31, 3.35, 3.14, 2.78, 2.71, 2.63, 2.53, 2.43, 2.34, 2.32, 2.06, 1.88, 1.87, 1.93, 1.89, 1.66, 1.89, 1.74, 1.84, 1.8, 1.41, 1.32, 1.25, 1.07, 1.0, 0.97, 0.9, 0.78, 0.25, 0.79, 1.13, 1.16, 1.18, 1.38, 1.73, 2.04, 2.06, 1.7, 1.92, 2.08, 2.38, 2.25, 2.03, 1.96, 1.54, 1.63, 1.79, 1.53, 1.62, 1.85, 1.87, 1.66, 1.88, 2.1, 1.96, 2.16, 2.38, 2.56, 2.45, 2.62, 2.82, 2.81, 2.98, 3.37, 3.56, 3.94, 3.69, 3.57, 3.13, 3.07, 2.83, 3.13, 3.51, 3.94, 4.12, 3.96, 4.67, 5.05, 5.5, 4.79, 5.49, 5.53, 5.69, 6.23, 6.32, 5.73, 5.56, 5.59, 5.43, 4.98, 5.12, 4.95, 4.71, 4.58, 4.84, 4.31, 4.46, 4.36, 4.43, 4.06, 4.04, 4.53, 4.84, 4.73, 5.43, 6.04, 7.98, 10.16, 11.96, 15.05, 16.28, 18.12, 20.25, 18.91, 21.27, 22.03, 19.17, 19.38, 22.48, 23.42, 21.73, 20.89, 24.67, 23.97, 22.56, 24.95, 26.84, 25.3, 23.3, 26.25, 25.67, 25.67, 23.75, 24.53, 20.67, 23.56, 22.89, 22.41, 19.7, 21.78, 15.32, 17.56, 15.97, 17.14, 17.16, 21.39, 21.2, 21.77, 22.94, 22.09, 22.62, 23.62, 24.34, 23.98, 22.86, 21.67, 22.56, 21.73, 21.34, 22.12, 20.23, 18.83, 16.38, 19.0, 18.3, 20.38, 18.7, 15.87, 19.7, 19.31, 16.8, 17.11, 20.47, 21.3, 19.56, 21.72, 25.41, 21.31, 24.89, 24.7, 22.34, 24.16, 23.84, 23.45, 22.05, 23.59, 24.67, 23.78, 23.64, 24.17, 25.92, 24.59, 24.39, 25.59, 26.8, 23.53, 23.73, 25.0, 24.86, 26.02, 25.81, 24.66, 22.45, 24.3, 26.36, 24.41, 23.62, 24.44, 25.52, 23.0, 23.98, 24.31, 23.5, 22.14, 22.14, 21.86, 22.22, 20.88, 19.0, 20.19, 20.97, 17.53, 16.22, 18.25, 15.22, 14.99, 14.77, 14.78, 10.84, 12.24, 11.55, 10.16, 8.53, 6.82, 5.88, 4.54, 5.75, 4.62, 3.85, 4.15, 3.85, 3.0, 2.35, 2.22, 2.26, 2.36, 2.09, 1.9, 2.11, 2.14, 1.78, 1.83, 2.14, 1.89, 1.77, 2.07, 2.24, 2.52, 2.58, 2.97, 3.11, 3.29, 3.07, 2.86, 3.37, 3.13, 3.04, 3.04, 3.57, 3.17, 3.12, 3.35, 3.5, 3.38, 3.59, 3.81, 3.91, 4.19, 3.87, 3.58, 3.68, 3.28, 3.54, 3.36, 3.17, 3.19, 3.53, 3.16, 3.3, 3.66, 3.66, 3.51, 3.25, 3.14, 2.82, 2.87, 2.78, 2.24, 2.1, 2.17, 1.99, 1.83, 1.89, 1.57, 1.98, 2.15, 2.38, 2.38, 2.73, 2.18, 1.69, 1.63, 1.77, 1.56, 1.34, 1.73, 1.77, 2.12, 2.36, 2.14, 2.46, 2.74, 2.46, 2.47, 2.89, 2.83, 2.83, 2.95, 3.43, 3.81, 4.48, 4.2, 3.97, 4.42, 4.8, 5.04, 5.46, 5.23, 5.57, 6.04, 5.51, 5.05, 5.25, 4.82, 4.04, 3.91, 3.36, 3.36, 3.22, 3.53, 3.83, 3.56, 3.83, 4.2, 4.52, 4.7, 5.35, 5.47, 5.38, 4.98, 4.89, 4.55, 5.06, 4.66, 4.32, 4.75, 5.27, 4.49, 4.65, 5.09, 5.22, 5.03, 5.11, 5.63, 5.22, 5.67, 6.49, 5.9, 5.87, 5.5, 5.34, 5.05, 5.11, 4.5, 4.22, 3.77, 3.9, 4.15, 3.8, 3.89, 3.67, 4.23, 3.59, 3.66, 4.18, 3.81, 3.59, 3.88, 3.41, 3.8, 3.34, 3.04, 2.79, 2.88, 2.77, 2.74, 2.55, 2.84, 3.0, 3.55, 3.84, 3.9, 3.79, 3.96, 4.41, 4.76, 5.46, 5.44, 5.84, 6.3, 6.62, 7.48, 8.0, 8.88, 8.32, 8.27, 8.98, 9.34, 8.88, 9.6, 10.48, 8.96, 9.23, 10.61, 10.73, 9.76, 10.37, 11.71, 11.73, 11.14, 13.38, 13.91, 15.97, 15.34, 18.2, 21.56, 20.3, 23.05, 26.28, 27.12, 26.84, 27.3, 27.86, 27.7, 27.61, 28.08, 28.42, 28.02, 28.23, 27.3, 27.47, 26.62, 27.2, 27.11, 25.78], [6.54, 5.64, 4.81, 4.05, 4.05, 3.91, 3.51, 3.86, 3.85, 3.89, 3.68, 4.4, 4.22, 4.13, 4.05, 4.59, 4.93, 4.23, 4.65, 4.74, 4.88, 4.79, 4.78, 4.92, 4.89, 4.63, 4.52, 4.37, 4.14, 3.86, 3.96, 3.95, 4.34, 4.33, 4.54, 4.83, 4.83, 4.49, 4.62, 5.21, 5.27, 5.79, 5.43, 5.45, 5.49, 6.12, 5.83, 5.44, 6.11, 5.94, 5.5, 5.33, 4.92, 4.56, 4.44, 4.72, 4.84, 4.26, 4.25, 4.72, 4.24, 3.92, 4.04, 4.09, 3.66, 3.7, 4.09, 4.11, 3.5, 3.54, 4.04, 3.74, 3.35, 3.41, 3.54, 3.6, 3.2, 2.8, 3.38, 3.23, 3.1, 2.78, 3.05, 2.92, 3.09, 2.8, 2.49, 2.57, 2.53, 2.34, 2.04, 2.23, 2.2, 1.74, 1.82, 2.04, 1.96, 1.66, 1.88, 1.76, 1.81, 1.91, 1.72, 1.48, 1.28, 1.19, 1.14, 1.0, 0.95, 0.95, 0.77, 0.25, 0.76, 0.88, 0.88, 1.02, 1.35, 1.6, 1.77, 1.49, 1.78, 1.84, 2.34, 2.27, 1.98, 1.93, 1.55, 1.6, 1.79, 1.53, 1.52, 1.74, 1.78, 1.64, 1.75, 2.06, 2.08, 2.14, 2.24, 2.51, 2.45, 2.59, 2.92, 2.76, 2.84, 3.25, 3.35, 3.68, 3.34, 3.23, 2.94, 2.9, 2.67, 2.92, 3.25, 3.57, 3.85, 3.53, 4.45, 4.76, 5.05, 5.0, 4.86, 5.54, 5.26, 5.8, 5.73, 5.33, 5.09, 5.48, 4.75, 4.36, 5.27, 4.79, 3.95, 4.14, 4.88, 4.11, 3.73, 4.17, 4.64, 4.43, 4.16, 4.49, 4.69, 4.78, 5.62, 6.25, 8.12, 10.44, 12.11, 17.08, 15.59, 17.8, 18.33, 20.2, 20.8, 21.91, 19.53, 20.45, 20.55, 23.55, 22.91, 24.05, 24.36, 24.09, 25.05, 24.95, 25.19, 25.27, 25.02, 25.53, 25.17, 25.92, 24.92, 23.98, 22.62, 23.52, 24.38, 23.34, 21.14, 22.94, 16.89, 19.88, 18.08, 20.77, 21.7, 24.58, 23.39, 22.66, 24.14, 24.34, 26.28, 25.34, 24.88, 25.44, 23.45, 25.16, 24.42, 22.44, 22.77, 23.05, 21.83, 19.33, 17.62, 20.56, 19.44, 18.94, 20.22, 16.64, 18.52, 21.16, 18.2, 18.36, 21.98, 22.05, 20.77, 20.56, 24.08, 21.41, 23.61, 25.02, 23.88, 23.81, 24.67, 25.45, 25.11, 23.16, 25.95, 25.52, 24.8, 24.84, 26.48, 26.48, 25.59, 25.61, 27.36, 26.83, 25.89, 26.23, 26.61, 27.64, 26.75, 26.33, 25.47, 24.72, 26.42, 25.88, 26.14, 24.97, 26.19, 24.88, 25.05, 25.72, 24.42, 25.47, 23.16, 23.69, 23.19, 22.98, 19.11, 22.22, 21.44, 18.44, 19.52, 18.38, 16.59, 14.72, 15.75, 15.91, 12.24, 11.63, 11.14, 11.2, 7.87, 6.54, 6.14, 3.82, 4.49, 4.05, 3.77, 3.75, 3.31, 2.68, 2.01, 1.95, 1.91, 2.1, 1.87, 1.56, 1.75, 1.86, 1.57, 1.37, 1.81, 1.78, 1.25, 1.76, 1.83, 2.04, 2.33, 2.71, 2.91, 2.81, 2.63, 2.5, 2.81, 2.63, 2.29, 2.73, 2.87, 2.56, 2.48, 2.98, 2.93, 2.7, 3.22, 3.21, 3.44, 3.56, 3.49, 3.21, 2.96, 3.01, 3.11, 3.05, 2.56, 2.98, 3.08, 2.8, 2.79, 3.03, 3.07, 2.72, 2.84, 2.69, 2.37, 2.4, 2.29, 1.96, 1.73, 1.73, 1.74, 1.31, 1.33, 1.25, 1.55, 1.62, 2.03, 2.07, 2.46, 1.86, 1.45, 1.33, 1.45, 1.24, 1.0, 1.27, 1.49, 1.77, 1.87, 1.75, 1.85, 2.08, 1.95, 1.92, 2.3, 2.42, 2.41, 2.34, 2.8, 3.47, 4.1, 3.32, 3.44, 3.86, 4.02, 4.16, 4.61, 4.47, 4.88, 5.07, 4.81, 4.41, 4.47, 4.62, 3.56, 3.29, 2.83, 2.86, 2.75, 3.22, 3.28, 3.2, 3.4, 3.75, 3.96, 4.2, 5.03, 5.18, 4.94, 4.4, 4.05, 4.15, 4.49, 4.06, 3.98, 4.48, 4.48, 4.15, 4.25, 4.77, 4.69, 4.57, 5.0, 5.62, 5.12, 5.62, 6.16, 6.23, 5.86, 5.4, 5.16, 5.26, 4.75, 4.09, 4.32, 3.7, 3.49, 3.71, 3.68, 3.39, 3.44, 3.67, 3.47, 3.54, 3.75, 3.44, 3.15, 3.48, 3.02, 3.47, 3.05, 2.65, 2.54, 2.72, 2.47, 2.66, 2.32, 2.75, 2.92, 3.44, 3.7, 3.76, 3.61, 3.67, 4.27, 4.47, 4.97, 5.26, 5.66, 5.68, 6.25, 7.03, 7.69, 8.22, 7.5, 8.41, 8.74, 9.09, 8.98, 9.51, 9.5, 9.54, 10.58, 10.4, 9.99, 11.67, 11.76, 11.34, 11.45, 12.09, 12.87, 14.67, 15.77, 17.3, 19.61, 21.8, 21.55, 24.67, 25.58, 27.55, 27.44, 27.17, 27.97, 28.31, 28.34, 28.28, 29.33, 28.31, 29.16, 28.36, 28.02, 29.2, 28.48, 28.19, 28.08], [7.9, 6.38, 5.57, 4.92, 4.82, 4.78, 4.05, 4.23, 4.07, 4.38, 4.12, 5.05, 4.91, 4.42, 4.98, 5.48, 5.06, 5.07, 5.72, 5.61, 5.24, 5.4, 5.55, 5.89, 5.42, 5.93, 5.64, 5.88, 5.06, 5.0, 4.52, 4.79, 5.11, 5.22, 5.63, 6.1, 6.38, 5.97, 5.91, 6.26, 6.5, 7.23, 6.93, 6.3, 7.11, 7.16, 6.79, 7.14, 7.46, 6.85, 6.77, 6.94, 5.98, 6.4, 5.38, 5.69, 6.2, 5.66, 5.34, 5.94, 5.74, 4.72, 5.2, 5.46, 5.11, 4.37, 5.43, 5.68, 4.64, 4.59, 4.95, 4.62, 4.12, 4.16, 4.35, 4.29, 3.81, 3.54, 3.96, 3.54, 3.04, 3.18, 3.51, 3.31, 3.43, 3.24, 2.81, 2.97, 2.94, 2.95, 2.67, 2.69, 2.64, 2.16, 2.29, 2.55, 2.26, 2.04, 2.27, 2.31, 2.29, 2.38, 2.13, 1.99, 1.67, 1.68, 1.58, 1.32, 1.25, 1.45, 1.03, 0.77, 0.25, 0.79, 0.94, 1.04, 1.33, 1.92, 1.96, 1.57, 1.91, 2.18, 2.74, 2.71, 2.95, 2.47, 2.05, 2.13, 2.46, 2.08, 1.88, 2.46, 2.41, 1.98, 2.31, 2.66, 2.87, 2.37, 2.87, 3.02, 2.85, 2.76, 3.34, 3.31, 3.6, 4.07, 4.36, 4.47, 4.09, 4.0, 3.37, 3.73, 3.38, 3.9, 4.09, 4.99, 5.0, 5.39, 5.91, 6.44, 6.51, 6.5, 6.43, 6.95, 6.64, 7.26, 7.48, 6.8, 7.05, 7.21, 6.54, 5.87, 6.6, 6.45, 5.86, 5.3, 6.3, 5.35, 4.95, 5.55, 5.75, 5.02, 5.31, 5.81, 5.53, 5.02, 6.45, 6.68, 8.91, 11.89, 12.79, 15.8, 16.66, 18.83, 20.92, 20.44, 23.83, 22.48, 20.89, 22.23, 23.17, 24.05, 23.12, 23.58, 25.05, 24.55, 25.62, 27.28, 26.66, 27.17, 24.16, 26.19, 26.98, 25.72, 23.8, 26.22, 22.41, 23.77, 24.33, 22.95, 21.78, 22.73, 19.72, 20.33, 20.52, 20.69, 22.94, 24.67, 23.94, 24.69, 23.66, 23.23, 24.03, 25.14, 25.8, 24.42, 24.66, 22.83, 25.25, 24.05, 22.7, 25.17, 23.02, 21.72, 19.47, 20.11, 20.52, 21.11, 19.94, 18.58, 20.02, 21.2, 18.64, 19.09, 23.0, 21.8, 20.89, 22.88, 23.98, 23.81, 26.02, 26.06, 23.41, 24.19, 25.45, 26.58, 22.28, 24.83, 26.83, 25.84, 23.45, 25.34, 27.86, 25.8, 24.77, 26.81, 27.89, 25.16, 25.34, 27.25, 26.2, 27.44, 26.69, 26.61, 23.41, 25.59, 27.33, 24.94, 23.75, 25.48, 27.05, 23.61, 23.97, 27.14, 25.02, 22.06, 23.45, 24.47, 22.41, 21.02, 21.72, 23.14, 22.22, 20.39, 20.77, 20.33, 19.05, 17.53, 17.53, 18.08, 15.29, 13.72, 13.52, 12.81, 9.95, 8.21, 6.84, 5.69, 6.28, 5.82, 4.36, 4.11, 4.42, 3.57, 3.12, 2.59, 2.76, 2.64, 2.17, 2.1, 2.23, 2.23, 1.9, 1.92, 2.21, 1.94, 1.75, 2.13, 2.38, 2.56, 2.76, 3.19, 3.17, 3.29, 3.07, 2.92, 2.98, 3.4, 2.93, 3.11, 3.46, 3.12, 3.04, 3.42, 3.79, 3.67, 4.0, 4.22, 4.47, 4.59, 4.11, 3.89, 3.83, 3.81, 3.84, 3.65, 3.39, 3.45, 3.59, 3.31, 3.65, 3.76, 3.61, 3.46, 3.29, 3.31, 2.5, 2.72, 2.81, 2.41, 2.31, 2.2, 2.06, 1.88, 1.64, 1.63, 1.83, 1.92, 2.29, 2.41, 2.79, 2.52, 2.0, 1.75, 1.94, 1.68, 1.41, 1.72, 1.94, 2.36, 2.53, 2.24, 2.49, 2.91, 2.86, 2.58, 2.99, 2.99, 2.94, 2.9, 3.48, 4.14, 4.54, 4.08, 4.13, 4.59, 4.99, 5.56, 5.64, 5.7, 5.74, 6.42, 5.78, 5.71, 5.71, 5.43, 4.46, 4.22, 3.41, 3.85, 3.51, 3.89, 4.48, 4.07, 4.16, 4.91, 5.18, 5.71, 5.98, 6.69, 6.62, 5.81, 5.73, 5.66, 5.96, 5.39, 5.68, 5.86, 6.22, 5.6, 5.64, 6.41, 5.95, 6.03, 6.57, 6.93, 6.23, 6.7, 7.35, 7.29, 7.3, 6.99, 5.79, 6.51, 5.85, 4.89, 5.07, 4.63, 4.19, 5.03, 4.44, 4.12, 4.23, 4.82, 4.52, 4.27, 4.68, 4.61, 4.02, 4.71, 3.95, 4.42, 3.65, 3.51, 3.04, 3.46, 3.02, 3.47, 3.07, 3.41, 4.02, 4.46, 5.04, 4.77, 4.63, 4.93, 5.62, 6.0, 6.82, 6.41, 7.18, 7.54, 7.39, 8.03, 9.4, 8.97, 9.12, 9.12, 9.55, 10.69, 10.48, 10.77, 10.39, 10.54, 11.48, 10.79, 10.67, 12.02, 11.32, 12.36, 11.79, 12.65, 14.18, 14.55, 16.36, 16.42, 18.5, 20.28, 21.25, 24.61, 25.58, 26.64, 26.52, 27.41, 28.14, 27.42, 27.36, 27.23, 28.25, 27.97, 28.08, 27.77, 27.52, 27.17, 26.77, 27.31, 25.64], [8.71, 7.23, 7.02, 5.87, 5.7, 5.55, 4.89, 4.96, 4.75, 5.53, 5.04, 5.73, 5.68, 5.16, 5.88, 6.5, 5.85, 6.05, 6.58, 6.67, 6.49, 6.7, 6.6, 7.1, 6.83, 6.73, 6.66, 6.71, 5.78, 5.91, 5.55, 5.86, 5.67, 6.58, 6.16, 7.2, 7.23, 6.21, 6.83, 7.64, 6.61, 7.95, 7.79, 6.83, 7.0, 7.98, 7.38, 6.36, 7.37, 7.91, 6.87, 6.97, 6.62, 5.39, 5.72, 6.6, 6.17, 5.61, 6.12, 6.14, 5.84, 5.5, 6.12, 6.06, 5.12, 5.47, 6.27, 6.36, 5.38, 5.59, 5.92, 5.54, 4.94, 5.01, 5.16, 5.32, 4.74, 4.16, 4.78, 4.32, 3.81, 4.06, 4.3, 4.18, 4.06, 3.88, 3.15, 3.34, 3.44, 3.08, 2.84, 2.87, 2.86, 2.3, 2.46, 2.79, 2.52, 2.23, 2.58, 2.69, 2.6, 2.7, 2.47, 2.3, 1.97, 1.79, 1.75, 1.6, 1.42, 1.37, 1.12, 1.05, 0.78, 0.25, 0.83, 1.03, 1.33, 1.75, 1.78, 1.4, 1.82, 2.3, 2.44, 2.46, 2.56, 2.38, 2.45, 2.14, 2.51, 2.09, 2.32, 2.59, 2.74, 2.53, 2.7, 3.14, 3.44, 3.39, 3.44, 3.75, 3.53, 3.45, 3.92, 4.1, 4.34, 4.87, 4.96, 5.3, 4.92, 4.74, 4.12, 4.61, 3.79, 4.45, 5.19, 5.25, 5.23, 5.06, 6.05, 6.14, 6.8, 6.2, 6.87, 7.37, 7.04, 7.54, 7.98, 6.36, 6.78, 6.7, 7.11, 6.11, 5.83, 5.73, 5.29, 5.32, 5.35, 4.84, 4.8, 4.66, 4.69, 4.22, 4.2, 4.8, 4.63, 4.84, 5.38, 6.56, 7.68, 10.99, 12.55, 14.47, 16.23, 17.14, 19.58, 20.41, 22.14, 22.08, 19.19, 19.7, 22.94, 22.62, 21.55, 21.67, 24.73, 22.92, 21.72, 25.2, 25.83, 24.38, 23.0, 27.09, 26.67, 24.61, 23.19, 24.62, 20.3, 24.77, 22.53, 23.17, 21.14, 21.59, 17.33, 19.06, 17.94, 18.33, 17.95, 22.25, 21.23, 21.75, 23.12, 24.27, 23.7, 24.52, 25.06, 24.36, 24.0, 23.19, 24.3, 22.98, 22.59, 23.95, 21.08, 20.09, 18.45, 19.3, 18.94, 19.08, 18.77, 16.81, 19.33, 19.36, 16.8, 17.27, 19.22, 20.44, 19.56, 21.81, 24.77, 21.17, 25.08, 25.02, 21.33, 22.23, 23.66, 23.2, 21.33, 23.61, 25.45, 23.36, 22.53, 23.61, 25.8, 23.22, 23.88, 26.45, 26.59, 23.64, 23.97, 26.25, 25.88, 27.89, 25.16, 25.44, 23.31, 25.75, 26.72, 23.67, 25.08, 24.66, 24.5, 24.09, 25.08, 24.72, 23.09, 23.72, 22.94, 22.41, 22.84, 21.25, 18.89, 20.05, 20.98, 18.56, 17.97, 19.06, 18.23, 16.83, 15.13, 17.33, 14.65, 12.18, 11.66, 12.1, 9.0, 6.86, 6.8, 5.84, 5.48, 5.87, 4.52, 4.42, 4.69, 3.67, 3.31, 3.06, 3.21, 3.26, 2.58, 2.64, 3.1, 3.09, 2.2, 2.61, 2.53, 2.31, 2.0, 2.43, 2.46, 3.22, 2.9, 3.27, 3.74, 3.78, 3.56, 3.62, 3.73, 3.95, 3.5, 3.54, 4.23, 3.73, 3.84, 4.27, 4.52, 4.05, 4.69, 4.79, 4.94, 4.93, 4.9, 4.25, 3.99, 4.1, 3.95, 4.09, 3.89, 3.94, 4.18, 3.9, 3.79, 4.21, 4.11, 3.85, 3.62, 3.32, 3.19, 3.21, 3.36, 2.48, 2.37, 2.7, 2.18, 2.03, 1.84, 1.66, 1.9, 1.82, 2.21, 2.06, 2.79, 2.21, 1.86, 2.08, 2.18, 1.88, 1.66, 2.08, 2.02, 2.52, 2.75, 2.6, 2.94, 3.31, 3.39, 2.92, 3.85, 3.72, 3.74, 3.68, 4.58, 4.91, 5.49, 4.8, 4.86, 5.36, 5.85, 5.91, 6.79, 6.36, 7.07, 7.25, 6.94, 6.48, 6.38, 6.0, 5.15, 5.21, 4.15, 4.09, 4.01, 4.62, 4.88, 4.47, 4.7, 5.53, 5.86, 5.88, 6.58, 7.11, 6.83, 6.34, 6.53, 5.8, 6.58, 5.93, 5.24, 5.95, 6.73, 6.11, 5.43, 6.36, 6.23, 6.52, 5.87, 6.6, 6.28, 6.45, 6.71, 6.47, 6.34, 6.61, 5.46, 5.59, 5.51, 4.88, 4.52, 4.57, 4.77, 5.24, 4.32, 4.41, 4.8, 5.05, 4.09, 4.98, 5.3, 4.86, 4.25, 4.94, 4.72, 5.03, 4.38, 4.1, 4.04, 4.11, 3.58, 3.69, 4.1, 3.75, 4.2, 4.62, 4.67, 4.33, 4.92, 4.68, 5.2, 5.7, 6.46, 6.27, 6.79, 7.48, 7.97, 8.52, 9.17, 10.07, 9.97, 8.91, 10.25, 11.19, 9.89, 10.85, 10.84, 10.23, 9.84, 10.91, 11.77, 10.8, 10.77, 12.02, 11.91, 11.41, 13.2, 14.48, 14.47, 14.99, 19.09, 20.38, 19.55, 23.08, 26.09, 26.19, 26.7, 27.02, 27.77, 27.08, 27.91, 27.19, 28.19, 27.84, 27.09, 27.64, 27.17, 27.62, 27.22, 27.17, 26.02], [7.02, 6.1, 5.7, 5.04, 4.89, 4.91, 4.37, 4.61, 4.28, 4.52, 4.46, 4.83, 4.98, 4.83, 4.77, 5.21, 5.33, 5.11, 5.25, 5.5, 5.53, 5.23, 5.27, 5.59, 5.58, 5.39, 5.23, 4.97, 4.91, 4.34, 4.71, 4.55, 4.96, 4.94, 4.94, 5.31, 5.12, 5.15, 5.19, 5.74, 5.61, 6.03, 5.92, 5.1, 5.69, 6.64, 6.29, 5.75, 5.93, 6.42, 5.62, 5.72, 5.69, 5.3, 5.04, 5.0, 5.08, 4.88, 4.57, 4.81, 4.5, 4.29, 4.42, 4.34, 3.99, 3.96, 4.29, 4.55, 4.04, 4.13, 4.66, 4.32, 3.85, 3.91, 4.17, 4.16, 3.58, 3.42, 4.02, 3.81, 3.34, 3.18, 3.7, 3.69, 3.69, 3.25, 2.96, 3.31, 3.17, 2.96, 2.67, 2.91, 2.92, 2.3, 2.5, 2.73, 2.37, 2.26, 2.51, 2.51, 2.45, 2.47, 2.21, 2.23, 1.95, 1.81, 1.63, 1.39, 1.54, 1.4, 1.15, 1.0, 0.88, 0.77, 0.25, 0.78, 1.28, 1.43, 1.58, 1.41, 1.49, 1.75, 1.96, 2.11, 2.29, 2.07, 1.62, 1.95, 2.18, 1.83, 1.95, 2.39, 2.43, 2.33, 2.68, 2.85, 3.04, 2.73, 3.07, 3.21, 3.01, 3.15, 3.62, 3.47, 3.8, 4.09, 4.14, 4.3, 4.01, 3.85, 3.51, 3.73, 3.43, 3.69, 3.97, 4.21, 4.37, 4.24, 4.84, 5.11, 5.46, 5.2, 5.74, 5.68, 6.03, 6.07, 6.04, 5.76, 5.43, 5.28, 5.01, 4.91, 5.09, 4.99, 4.45, 4.79, 4.85, 4.49, 4.09, 4.15, 4.65, 4.28, 4.08, 4.67, 4.92, 4.7, 5.19, 6.51, 7.5, 9.93, 11.05, 14.31, 14.3, 16.34, 18.11, 17.84, 22.34, 22.25, 18.47, 19.61, 22.52, 23.16, 20.23, 20.95, 25.69, 22.92, 23.95, 24.78, 26.16, 24.52, 23.97, 25.53, 27.44, 24.08, 23.23, 24.67, 21.55, 23.66, 24.16, 22.55, 19.25, 22.91, 16.8, 17.89, 17.25, 17.91, 19.47, 22.5, 24.58, 22.52, 23.45, 24.25, 25.34, 26.42, 24.59, 26.77, 24.88, 24.88, 24.22, 24.16, 22.31, 23.58, 20.58, 19.19, 16.53, 18.19, 18.28, 19.09, 18.62, 14.03, 17.34, 19.17, 16.25, 15.41, 21.16, 20.28, 19.19, 22.3, 24.53, 22.53, 24.53, 24.5, 24.08, 24.25, 23.5, 23.97, 23.69, 22.22, 24.91, 25.2, 24.48, 23.03, 25.62, 25.78, 23.94, 25.52, 26.88, 26.39, 24.67, 25.47, 25.72, 25.83, 25.14, 24.33, 23.84, 24.23, 25.62, 24.72, 24.38, 24.25, 24.98, 24.61, 23.92, 25.41, 24.09, 23.44, 23.16, 21.89, 21.83, 22.19, 19.47, 20.61, 21.28, 18.2, 17.42, 18.61, 16.31, 14.84, 14.66, 15.62, 11.52, 10.78, 10.12, 10.77, 8.11, 6.18, 6.25, 5.39, 5.05, 4.62, 4.02, 4.06, 3.85, 2.92, 2.4, 2.25, 2.44, 2.52, 2.28, 1.99, 2.19, 2.34, 1.99, 1.9, 2.2, 2.15, 1.88, 2.09, 2.45, 2.54, 2.96, 3.29, 3.47, 3.5, 3.49, 3.21, 3.4, 3.25, 2.99, 3.08, 3.33, 3.07, 2.82, 3.12, 3.37, 3.03, 3.44, 3.74, 3.9, 4.2, 4.01, 3.74, 3.29, 3.47, 3.58, 3.11, 2.71, 3.42, 3.23, 2.89, 3.28, 3.49, 3.43, 3.35, 3.07, 3.12, 2.63, 2.54, 2.57, 2.23, 1.99, 1.84, 1.82, 1.79, 1.56, 1.46, 1.33, 1.62, 1.91, 2.14, 2.53, 2.33, 1.43, 1.41, 1.67, 1.49, 1.1, 1.67, 1.63, 1.85, 1.99, 1.97, 2.03, 2.32, 2.11, 2.41, 2.71, 2.79, 2.8, 2.84, 3.61, 3.66, 4.54, 4.11, 3.87, 4.61, 4.79, 5.14, 5.35, 5.64, 5.74, 5.83, 5.68, 4.98, 5.11, 5.36, 3.82, 3.45, 3.29, 3.23, 3.1, 3.54, 3.65, 3.44, 3.97, 4.28, 4.55, 4.92, 5.57, 5.75, 5.36, 4.75, 4.82, 4.63, 5.02, 4.32, 4.3, 4.65, 4.8, 4.53, 4.59, 4.98, 4.81, 4.99, 5.34, 5.36, 5.34, 6.04, 6.21, 6.36, 6.04, 5.95, 5.87, 5.67, 5.15, 4.68, 4.32, 3.97, 3.79, 4.19, 3.99, 3.71, 3.74, 4.0, 3.71, 3.89, 4.19, 3.91, 4.01, 3.92, 3.65, 4.01, 3.39, 3.21, 3.0, 3.24, 3.09, 3.26, 3.13, 3.27, 3.58, 3.92, 4.02, 4.25, 4.08, 4.3, 4.56, 5.21, 5.36, 5.66, 6.06, 6.08, 7.04, 7.46, 7.92, 9.16, 8.46, 8.45, 8.86, 9.88, 9.6, 9.33, 9.48, 9.08, 9.99, 10.19, 9.95, 11.64, 10.48, 10.99, 11.66, 11.9, 11.57, 14.16, 15.37, 14.52, 18.19, 20.66, 21.2, 23.02, 25.39, 27.22, 27.55, 27.44, 28.58, 28.2, 28.86, 28.53, 29.06, 28.17, 28.34, 28.27, 27.91, 28.39, 27.88, 27.3, 26.33], [7.43, 6.88, 5.82, 5.33, 5.34, 5.34, 4.57, 5.04, 4.84, 4.87, 4.82, 6.11, 5.45, 5.11, 5.63, 5.97, 5.73, 5.54, 6.11, 6.21, 5.85, 5.59, 6.04, 6.05, 5.72, 6.04, 6.2, 5.7, 5.47, 5.5, 5.25, 5.38, 5.43, 5.59, 5.93, 5.94, 5.98, 5.96, 5.7, 6.58, 6.29, 6.69, 6.29, 5.79, 7.04, 6.75, 6.34, 6.45, 6.74, 6.35, 6.32, 5.95, 5.88, 5.95, 5.88, 5.71, 5.86, 5.56, 5.66, 5.83, 5.39, 4.89, 5.12, 5.09, 4.79, 4.59, 5.05, 5.29, 4.81, 4.35, 4.91, 4.86, 4.32, 4.55, 4.24, 4.89, 4.38, 3.75, 4.66, 4.41, 3.69, 3.6, 4.04, 4.13, 4.25, 3.97, 3.52, 4.07, 3.68, 3.33, 2.98, 3.5, 3.22, 2.61, 2.97, 3.2, 3.15, 2.61, 3.04, 2.81, 2.68, 2.8, 2.83, 2.46, 2.44, 2.36, 2.0, 1.69, 1.68, 1.67, 1.46, 1.28, 1.12, 0.99, 0.79, 0.25, 0.78, 1.05, 1.6, 1.56, 1.73, 1.99, 2.48, 2.56, 2.51, 2.38, 2.07, 2.28, 2.59, 2.08, 2.28, 3.09, 2.69, 2.49, 2.9, 3.23, 3.19, 3.08, 3.33, 3.62, 3.58, 3.56, 4.12, 3.69, 4.09, 4.73, 4.93, 4.85, 4.61, 4.76, 4.03, 4.45, 3.81, 4.23, 4.42, 5.11, 4.91, 4.92, 6.11, 6.08, 6.59, 6.1, 6.45, 6.7, 6.73, 7.27, 7.4, 6.63, 6.47, 6.57, 6.31, 5.7, 6.27, 6.05, 4.94, 5.21, 6.0, 5.44, 5.03, 4.82, 5.52, 5.12, 5.24, 5.37, 5.77, 5.62, 6.45, 7.04, 8.9, 11.3, 12.31, 15.83, 15.98, 18.02, 20.47, 20.73, 22.34, 22.86, 19.59, 22.05, 22.81, 24.19, 23.47, 24.61, 26.14, 24.62, 24.95, 26.78, 27.0, 26.89, 26.05, 26.67, 26.78, 26.81, 24.33, 25.47, 21.83, 25.14, 24.7, 24.23, 21.84, 23.73, 19.3, 20.08, 18.31, 20.11, 21.55, 25.5, 24.36, 24.09, 24.28, 24.0, 25.91, 26.47, 26.17, 25.72, 25.67, 25.05, 26.2, 24.83, 24.02, 25.12, 23.73, 20.89, 18.91, 20.48, 21.16, 21.05, 20.14, 18.92, 21.36, 21.05, 19.08, 19.5, 22.06, 22.5, 21.2, 22.17, 25.47, 25.27, 25.81, 25.95, 23.83, 24.7, 25.66, 26.52, 23.61, 25.97, 26.89, 26.42, 26.3, 26.11, 27.67, 27.0, 26.5, 26.73, 27.28, 25.66, 26.27, 27.44, 27.59, 27.88, 27.56, 27.12, 26.38, 26.78, 27.59, 26.16, 25.61, 26.38, 27.16, 25.17, 25.72, 26.67, 26.59, 24.42, 24.03, 25.44, 24.33, 23.69, 20.33, 24.45, 22.23, 21.23, 20.83, 20.56, 18.67, 17.31, 18.31, 17.55, 14.54, 13.88, 12.88, 12.66, 9.06, 8.27, 6.8, 6.06, 7.05, 6.87, 4.53, 4.27, 4.75, 3.79, 2.88, 2.86, 2.7, 3.04, 2.45, 2.35, 2.47, 2.63, 2.16, 2.0, 2.38, 2.53, 1.94, 2.37, 2.88, 3.05, 3.33, 3.89, 4.15, 4.18, 3.48, 3.39, 3.75, 3.88, 3.13, 3.56, 3.72, 3.37, 3.15, 3.7, 4.1, 3.26, 3.89, 4.06, 4.19, 4.68, 4.53, 3.96, 3.51, 3.37, 3.64, 3.05, 2.78, 3.21, 3.79, 3.44, 3.31, 3.75, 4.39, 3.6, 4.12, 3.1, 2.86, 2.86, 2.85, 2.26, 2.19, 2.05, 1.79, 1.56, 1.58, 1.09, 1.14, 1.72, 1.8, 2.15, 2.5, 2.52, 1.83, 1.63, 1.79, 1.71, 2.19, 1.48, 1.67, 1.99, 2.26, 2.18, 2.39, 2.76, 2.77, 2.43, 3.05, 3.25, 3.21, 3.29, 3.75, 4.2, 4.89, 4.48, 4.71, 5.8, 5.58, 5.41, 5.84, 5.91, 5.82, 6.06, 6.25, 5.19, 5.64, 5.23, 4.54, 4.02, 3.7, 3.97, 3.49, 4.02, 4.34, 3.96, 4.67, 5.16, 5.31, 5.9, 6.2, 6.56, 6.28, 5.65, 5.35, 5.65, 5.89, 5.49, 5.52, 5.96, 5.66, 5.4, 5.24, 6.35, 5.67, 5.89, 6.43, 6.46, 5.8, 6.46, 6.65, 7.12, 7.11, 6.79, 6.45, 6.34, 5.64, 5.05, 5.28, 4.68, 4.28, 4.71, 4.44, 3.97, 4.06, 4.64, 4.46, 4.23, 4.92, 4.26, 4.22, 4.89, 4.15, 5.04, 4.02, 3.46, 3.16, 4.03, 3.35, 3.49, 3.48, 3.67, 4.08, 4.0, 4.79, 4.21, 4.44, 4.91, 5.08, 5.83, 6.4, 6.21, 6.91, 7.64, 7.73, 8.05, 9.25, 9.39, 9.14, 9.9, 9.71, 11.09, 10.35, 10.74, 10.52, 10.24, 11.62, 11.19, 11.49, 13.1, 12.03, 12.0, 12.03, 12.48, 12.94, 14.02, 15.15, 15.69, 18.77, 20.77, 20.89, 23.83, 25.0, 27.31, 27.75, 27.55, 28.94, 27.84, 28.83, 27.98, 28.75, 27.66, 28.2, 27.61, 27.95, 27.5, 26.77, 27.62, 26.02], [8.61, 8.04, 7.4, 6.62, 6.68, 6.49, 5.57, 6.02, 5.85, 6.24, 6.2, 6.87, 6.66, 6.34, 7.07, 7.55, 6.75, 7.16, 7.57, 7.21, 7.37, 7.76, 7.31, 7.81, 7.79, 7.62, 8.09, 7.55, 7.59, 7.01, 6.67, 6.7, 6.81, 7.04, 7.68, 7.31, 7.84, 7.75, 8.02, 8.33, 8.0, 8.26, 8.21, 7.66, 8.27, 8.63, 8.47, 7.77, 7.81, 7.54, 8.14, 7.39, 7.25, 6.43, 6.95, 6.81, 7.22, 6.52, 6.88, 7.1, 6.75, 6.84, 6.94, 7.22, 6.9, 6.63, 6.77, 7.28, 7.06, 6.59, 6.76, 6.6, 6.26, 6.32, 6.36, 6.0, 5.68, 5.56, 5.71, 5.26, 4.66, 4.8, 5.29, 5.04, 5.25, 5.23, 4.25, 4.38, 4.95, 4.89, 3.82, 4.02, 4.29, 3.67, 3.51, 4.02, 3.77, 3.33, 3.68, 3.75, 3.73, 3.63, 3.54, 3.27, 3.08, 3.42, 2.8, 2.62, 2.36, 2.19, 2.29, 1.85, 1.48, 1.16, 0.98, 0.8, 0.25, 0.79, 1.52, 1.26, 2.27, 3.03, 3.03, 3.12, 3.52, 3.38, 3.14, 3.36, 3.77, 3.64, 3.59, 3.8, 3.83, 3.57, 4.34, 4.8, 4.46, 4.41, 4.96, 5.25, 4.68, 4.58, 5.49, 5.36, 5.64, 5.82, 6.38, 6.35, 6.04, 6.25, 5.33, 5.72, 5.84, 6.44, 6.38, 6.55, 6.62, 7.75, 7.24, 8.28, 8.36, 8.41, 7.97, 8.94, 8.62, 8.97, 8.88, 8.19, 8.28, 7.77, 8.02, 7.64, 7.72, 7.28, 7.39, 7.31, 7.19, 6.39, 6.55, 6.23, 5.98, 5.39, 6.09, 6.42, 5.94, 6.66, 6.69, 8.64, 9.55, 11.37, 13.3, 15.26, 17.02, 17.78, 21.64, 20.61, 23.09, 23.55, 19.84, 22.25, 25.47, 23.86, 22.61, 25.62, 27.77, 23.39, 25.38, 28.28, 27.81, 28.22, 25.2, 28.03, 28.67, 26.97, 25.92, 27.42, 22.14, 24.89, 25.03, 23.34, 23.7, 23.44, 21.12, 21.77, 20.2, 20.25, 21.23, 25.17, 23.78, 21.62, 23.41, 24.95, 24.98, 24.75, 26.3, 24.75, 21.92, 25.03, 24.89, 24.62, 22.97, 24.48, 21.78, 21.02, 19.09, 20.75, 21.27, 21.39, 20.03, 19.14, 20.89, 21.28, 20.0, 18.17, 23.7, 23.69, 20.64, 22.84, 25.47, 24.98, 27.83, 27.25, 24.98, 25.03, 27.44, 26.38, 23.14, 25.73, 27.28, 25.31, 25.28, 27.11, 27.38, 25.77, 24.98, 27.95, 28.14, 24.97, 26.09, 27.48, 26.91, 27.72, 26.95, 26.17, 24.53, 25.8, 28.59, 26.39, 24.41, 25.81, 27.02, 25.38, 24.72, 27.22, 25.84, 23.44, 25.17, 25.41, 24.55, 21.94, 21.36, 22.53, 22.64, 19.69, 20.91, 21.48, 20.3, 17.55, 18.41, 18.94, 15.85, 14.97, 14.69, 14.63, 10.89, 9.75, 8.3, 7.14, 7.8, 7.47, 5.73, 5.2, 6.61, 5.25, 4.41, 3.98, 4.25, 4.18, 3.36, 3.63, 3.64, 3.5, 2.92, 2.89, 3.24, 3.39, 2.57, 3.03, 3.55, 3.87, 3.83, 4.3, 4.59, 4.56, 4.0, 4.16, 4.4, 4.27, 3.93, 4.51, 4.77, 4.19, 4.32, 4.88, 4
[truncated: 1,519,228 more chars]
