# Supplementary material for: Deep mining reveals the diversity of endogenous viral elements in vertebrate genomes
Source: Nat Microbiol. 2024 Oct 22;9(11):3013–24. doi: 10.1038/s41564-024-01825-4 (PMC11521997; doi:10.1038/s41564-024-01825-4)
Supplement: Supplementary file 7 — NP tree files (Fig. 4a), and structural modelling files for the S. etruscus EVE, Ixodes scapularis EVE and South Bay virus nucleoprotein (Fig. 4b). [file 41564_2024_1825_MOESM7_ESM.zip › Source_Data_Figure_4/South_Bay_virus_48recycles_amber_b1f4e/South_Bay_virus_48recycles_amber_b1f4e_unrelaxed_rank_004_alphafold2_ptm_model_5_seed_000.pdb]

MODEL     1                                                                     
ATOM      1  N   MET A   1     -26.688 -12.805  18.828  1.00 57.66           N  
ATOM      2  CA  MET A   1     -27.172 -11.438  18.641  1.00 57.66           C  
ATOM      3  C   MET A   1     -26.078 -10.555  18.047  1.00 57.66           C  
ATOM      4  CB  MET A   1     -27.641 -10.852  19.969  1.00 57.66           C  
ATOM      5  O   MET A   1     -24.906 -10.656  18.422  1.00 57.66           O  
ATOM      6  CG  MET A   1     -28.953 -11.445  20.469  1.00 57.66           C  
ATOM      7  SD  MET A   1     -29.766 -10.391  21.734  1.00 57.66           S  
ATOM      8  CE  MET A   1     -31.078  -9.648  20.734  1.00 57.66           C  
ATOM      9  N   PRO A   2     -26.484  -9.711  16.953  1.00 76.94           N  
ATOM     10  CA  PRO A   2     -25.516  -8.797  16.375  1.00 76.94           C  
ATOM     11  C   PRO A   2     -24.969  -7.789  17.375  1.00 76.94           C  
ATOM     12  CB  PRO A   2     -26.312  -8.086  15.273  1.00 76.94           C  
ATOM     13  O   PRO A   2     -25.672  -7.379  18.297  1.00 76.94           O  
ATOM     14  CG  PRO A   2     -27.734  -8.359  15.602  1.00 76.94           C  
ATOM     15  CD  PRO A   2     -27.797  -9.523  16.547  1.00 76.94           C  
ATOM     16  N   VAL A   3     -23.656  -7.652  17.516  1.00 83.50           N  
ATOM     17  CA  VAL A   3     -22.969  -6.664  18.344  1.00 83.50           C  
ATOM     18  C   VAL A   3     -22.625  -5.438  17.484  1.00 83.50           C  
ATOM     19  CB  VAL A   3     -21.688  -7.246  18.969  1.00 83.50           C  
ATOM     20  O   VAL A   3     -21.938  -5.547  16.484  1.00 83.50           O  
ATOM     21  CG1 VAL A   3     -20.984  -6.191  19.828  1.00 83.50           C  
ATOM     22  CG2 VAL A   3     -22.031  -8.477  19.812  1.00 83.50           C  
ATOM     23  N   VAL A   4     -23.156  -4.289  17.938  1.00 89.56           N  
ATOM     24  CA  VAL A   4     -22.875  -3.037  17.234  1.00 89.56           C  
ATOM     25  C   VAL A   4     -21.547  -2.459  17.688  1.00 89.56           C  
ATOM     26  CB  VAL A   4     -24.016  -2.008  17.453  1.00 89.56           C  
ATOM     27  O   VAL A   4     -21.172  -2.592  18.859  1.00 89.56           O  
ATOM     28  CG1 VAL A   4     -23.703  -0.703  16.719  1.00 89.56           C  
ATOM     29  CG2 VAL A   4     -25.344  -2.580  16.984  1.00 89.56           C  
ATOM     30  N   LEU A   5     -20.797  -1.881  16.734  1.00 91.69           N  
ATOM     31  CA  LEU A   5     -19.547  -1.224  17.109  1.00 91.69           C  
ATOM     32  C   LEU A   5     -19.828   0.032  17.922  1.00 91.69           C  
ATOM     33  CB  LEU A   5     -18.734  -0.867  15.859  1.00 91.69           C  
ATOM     34  O   LEU A   5     -20.453   0.972  17.438  1.00 91.69           O  
ATOM     35  CG  LEU A   5     -17.328  -0.327  16.109  1.00 91.69           C  
ATOM     36  CD1 LEU A   5     -16.438  -1.416  16.688  1.00 91.69           C  
ATOM     37  CD2 LEU A   5     -16.734   0.215  14.812  1.00 91.69           C  
ATOM     38  N   PRO A   6     -19.359   0.044  19.188  1.00 91.50           N  
ATOM     39  CA  PRO A   6     -19.562   1.241  20.000  1.00 91.50           C  
ATOM     40  C   PRO A   6     -18.594   2.369  19.656  1.00 91.50           C  
ATOM     41  CB  PRO A   6     -19.312   0.739  21.438  1.00 91.50           C  
ATOM     42  O   PRO A   6     -17.641   2.154  18.906  1.00 91.50           O  
ATOM     43  CG  PRO A   6     -18.359  -0.406  21.281  1.00 91.50           C  
ATOM     44  CD  PRO A   6     -18.594  -1.037  19.938  1.00 91.50           C  
ATOM     45  N   ARG A   7     -18.969   3.484  20.172  1.00 93.69           N  
ATOM     46  CA  ARG A   7     -18.031   4.594  20.141  1.00 93.69           C  
ATOM     47  C   ARG A   7     -17.000   4.461  21.266  1.00 93.69           C  
ATOM     48  CB  ARG A   7     -18.766   5.930  20.266  1.00 93.69           C  
ATOM     49  O   ARG A   7     -17.359   4.246  22.422  1.00 93.69           O  
ATOM     50  CG  ARG A   7     -17.844   7.145  20.156  1.00 93.69           C  
ATOM     51  CD  ARG A   7     -18.625   8.445  20.219  1.00 93.69           C  
ATOM     52  NE  ARG A   7     -17.750   9.609  20.188  1.00 93.69           N  
ATOM     53  NH1 ARG A   7     -19.453  11.164  20.188  1.00 93.69           N  
ATOM     54  NH2 ARG A   7     -17.266  11.852  20.125  1.00 93.69           N  
ATOM     55  CZ  ARG A   7     -18.156  10.875  20.156  1.00 93.69           C  
ATOM     56  N   PHE A   8     -15.750   4.648  20.828  1.00 94.50           N  
ATOM     57  CA  PHE A   8     -14.711   4.527  21.844  1.00 94.50           C  
ATOM     58  C   PHE A   8     -14.148   5.895  22.203  1.00 94.50           C  
ATOM     59  CB  PHE A   8     -13.594   3.602  21.375  1.00 94.50           C  
ATOM     60  O   PHE A   8     -13.836   6.695  21.328  1.00 94.50           O  
ATOM     61  CG  PHE A   8     -14.070   2.236  20.953  1.00 94.50           C  
ATOM     62  CD1 PHE A   8     -14.602   1.354  21.891  1.00 94.50           C  
ATOM     63  CD2 PHE A   8     -13.984   1.838  19.625  1.00 94.50           C  
ATOM     64  CE1 PHE A   8     -15.047   0.092  21.500  1.00 94.50           C  
ATOM     65  CE2 PHE A   8     -14.422   0.577  19.234  1.00 94.50           C  
ATOM     66  CZ  PHE A   8     -14.953  -0.294  20.172  1.00 94.50           C  
ATOM     67  N   ASN A   9     -13.930   6.133  23.469  1.00 90.94           N  
ATOM     68  CA  ASN A   9     -13.320   7.383  23.922  1.00 90.94           C  
ATOM     69  C   ASN A   9     -11.797   7.316  23.844  1.00 90.94           C  
ATOM     70  CB  ASN A   9     -13.773   7.719  25.344  1.00 90.94           C  
ATOM     71  O   ASN A   9     -11.141   8.336  23.625  1.00 90.94           O  
ATOM     72  CG  ASN A   9     -15.242   8.094  25.422  1.00 90.94           C  
ATOM     73  ND2 ASN A   9     -15.875   7.766  26.531  1.00 90.94           N  
ATOM     74  OD1 ASN A   9     -15.797   8.664  24.469  1.00 90.94           O  
ATOM     75  N   ASP A  10     -11.250   6.176  24.109  1.00 92.44           N  
ATOM     76  CA  ASP A  10      -9.812   5.965  24.094  1.00 92.44           C  
ATOM     77  C   ASP A  10      -9.469   4.496  23.844  1.00 92.44           C  
ATOM     78  CB  ASP A  10      -9.195   6.430  25.422  1.00 92.44           C  
ATOM     79  O   ASP A  10     -10.367   3.664  23.703  1.00 92.44           O  
ATOM     80  CG  ASP A  10      -9.812   5.754  26.641  1.00 92.44           C  
ATOM     81  OD1 ASP A  10     -10.281   4.598  26.516  1.00 92.44           O  
ATOM     82  OD2 ASP A  10      -9.844   6.383  27.719  1.00 92.44           O  
ATOM     83  N   ARG A  11      -8.180   4.156  23.766  1.00 90.75           N  
ATOM     84  CA  ARG A  11      -7.699   2.812  23.453  1.00 90.75           C  
ATOM     85  C   ARG A  11      -8.023   1.841  24.578  1.00 90.75           C  
ATOM     86  CB  ARG A  11      -6.191   2.826  23.188  1.00 90.75           C  
ATOM     87  O   ARG A  11      -8.234   0.649  24.344  1.00 90.75           O  
ATOM     88  CG  ARG A  11      -5.820   3.256  21.781  1.00 90.75           C  
ATOM     89  CD  ARG A  11      -4.410   2.812  21.406  1.00 90.75           C  
ATOM     90  NE  ARG A  11      -4.094   3.125  20.016  1.00 90.75           N  
ATOM     91  NH1 ARG A  11      -2.068   2.016  20.016  1.00 90.75           N  
ATOM     92  NH2 ARG A  11      -2.803   3.080  18.125  1.00 90.75           N  
ATOM     93  CZ  ARG A  11      -2.990   2.740  19.391  1.00 90.75           C  
ATOM     94  N   ALA A  12      -8.148   2.369  25.828  1.00 94.31           N  
ATOM     95  CA  ALA A  12      -8.492   1.521  26.969  1.00 94.31           C  
ATOM     96  C   ALA A  12      -9.914   0.977  26.828  1.00 94.31           C  
ATOM     97  CB  ALA A  12      -8.352   2.295  28.266  1.00 94.31           C  
ATOM     98  O   ALA A  12     -10.164  -0.198  27.109  1.00 94.31           O  
ATOM     99  N   ALA A  13     -10.852   1.871  26.422  1.00 95.69           N  
ATOM    100  CA  ALA A  13     -12.227   1.450  26.172  1.00 95.69           C  
ATOM    101  C   ALA A  13     -12.297   0.406  25.062  1.00 95.69           C  
ATOM    102  CB  ALA A  13     -13.102   2.654  25.828  1.00 95.69           C  
ATOM    103  O   ALA A  13     -13.094  -0.532  25.141  1.00 95.69           O  
ATOM    104  N   LEU A  14     -11.500   0.577  24.062  1.00 95.38           N  
ATOM    105  CA  LEU A  14     -11.406  -0.395  22.984  1.00 95.38           C  
ATOM    106  C   LEU A  14     -10.945  -1.751  23.516  1.00 95.38           C  
ATOM    107  CB  LEU A  14     -10.438   0.100  21.906  1.00 95.38           C  
ATOM    108  O   LEU A  14     -11.547  -2.779  23.203  1.00 95.38           O  
ATOM    109  CG  LEU A  14     -10.070  -0.906  20.812  1.00 95.38           C  
ATOM    110  CD1 LEU A  14     -11.297  -1.249  19.969  1.00 95.38           C  
ATOM    111  CD2 LEU A  14      -8.953  -0.357  19.938  1.00 95.38           C  
ATOM    112  N   ASP A  15      -9.945  -1.748  24.375  1.00 94.88           N  
ATOM    113  CA  ASP A  15      -9.391  -2.982  24.906  1.00 94.88           C  
ATOM    114  C   ASP A  15     -10.430  -3.729  25.750  1.00 94.88           C  
ATOM    115  CB  ASP A  15      -8.148  -2.688  25.750  1.00 94.88           C  
ATOM    116  O   ASP A  15     -10.562  -4.949  25.641  1.00 94.88           O  
ATOM    117  CG  ASP A  15      -6.941  -2.316  24.906  1.00 94.88           C  
ATOM    118  OD1 ASP A  15      -6.906  -2.654  23.703  1.00 94.88           O  
ATOM    119  OD2 ASP A  15      -6.012  -1.682  25.453  1.00 94.88           O  
ATOM    120  N   ALA A  16     -11.086  -2.984  26.547  1.00 95.25           N  
ATOM    121  CA  ALA A  16     -12.117  -3.584  27.391  1.00 95.25           C  
ATOM    122  C   ALA A  16     -13.219  -4.219  26.547  1.00 95.25           C  
ATOM    123  CB  ALA A  16     -12.711  -2.537  28.328  1.00 95.25           C  
ATOM    124  O   ALA A  16     -13.648  -5.344  26.812  1.00 95.25           O  
ATOM    125  N   TRP A  17     -13.656  -3.500  25.547  1.00 94.75           N  
ATOM    126  CA  TRP A  17     -14.688  -3.988  24.625  1.00 94.75           C  
ATOM    127  C   TRP A  17     -14.211  -5.242  23.891  1.00 94.75           C  
ATOM    128  CB  TRP A  17     -15.062  -2.904  23.609  1.00 94.75           C  
ATOM    129  O   TRP A  17     -14.938  -6.227  23.797  1.00 94.75           O  
ATOM    130  CG  TRP A  17     -15.938  -3.393  22.500  1.00 94.75           C  
ATOM    131  CD1 TRP A  17     -17.297  -3.547  22.531  1.00 94.75           C  
ATOM    132  CD2 TRP A  17     -15.516  -3.795  21.188  1.00 94.75           C  
ATOM    133  CE2 TRP A  17     -16.672  -4.180  20.484  1.00 94.75           C  
ATOM    134  CE3 TRP A  17     -14.266  -3.865  20.562  1.00 94.75           C  
ATOM    135  NE1 TRP A  17     -17.734  -4.020  21.312  1.00 94.75           N  
ATOM    136  CH2 TRP A  17     -15.383  -4.691  18.562  1.00 94.75           C  
ATOM    137  CZ2 TRP A  17     -16.609  -4.629  19.156  1.00 94.75           C  
ATOM    138  CZ3 TRP A  17     -14.211  -4.312  19.234  1.00 94.75           C  
ATOM    139  N   PHE A  18     -13.031  -5.227  23.406  1.00 94.31           N  
ATOM    140  CA  PHE A  18     -12.484  -6.348  22.641  1.00 94.31           C  
ATOM    141  C   PHE A  18     -12.391  -7.594  23.516  1.00 94.31           C  
ATOM    142  CB  PHE A  18     -11.109  -6.000  22.078  1.00 94.31           C  
ATOM    143  O   PHE A  18     -12.797  -8.680  23.109  1.00 94.31           O  
ATOM    144  CG  PHE A  18     -10.539  -7.062  21.172  1.00 94.31           C  
ATOM    145  CD1 PHE A  18      -9.680  -8.031  21.672  1.00 94.31           C  
ATOM    146  CD2 PHE A  18     -10.875  -7.094  19.828  1.00 94.31           C  
ATOM    147  CE1 PHE A  18      -9.148  -9.016  20.828  1.00 94.31           C  
ATOM    148  CE2 PHE A  18     -10.352  -8.070  18.984  1.00 94.31           C  
ATOM    149  CZ  PHE A  18      -9.492  -9.031  19.484  1.00 94.31           C  
ATOM    150  N   ASN A  19     -11.883  -7.461  24.688  1.00 92.81           N  
ATOM    151  CA  ASN A  19     -11.711  -8.586  25.609  1.00 92.81           C  
ATOM    152  C   ASN A  19     -13.055  -9.195  26.000  1.00 92.81           C  
ATOM    153  CB  ASN A  19     -10.938  -8.156  26.844  1.00 92.81           C  
ATOM    154  O   ASN A  19     -13.164 -10.406  26.203  1.00 92.81           O  
ATOM    155  CG  ASN A  19      -9.477  -7.891  26.562  1.00 92.81           C  
ATOM    156  ND2 ASN A  19      -8.867  -7.008  27.344  1.00 92.81           N  
ATOM    157  OD1 ASN A  19      -8.891  -8.469  25.641  1.00 92.81           O  
ATOM    158  N   ALA A  20     -14.086  -8.375  26.031  1.00 92.00           N  
ATOM    159  CA  ALA A  20     -15.422  -8.828  26.422  1.00 92.00           C  
ATOM    160  C   ALA A  20     -16.125  -9.547  25.266  1.00 92.00           C  
ATOM    161  CB  ALA A  20     -16.266  -7.648  26.891  1.00 92.00           C  
ATOM    162  O   ALA A  20     -16.828 -10.531  25.484  1.00 92.00           O  
ATOM    163  N   ASN A  21     -15.820  -9.188  24.016  1.00 91.00           N  
ATOM    164  CA  ASN A  21     -16.641  -9.656  22.906  1.00 91.00           C  
ATOM    165  C   ASN A  21     -15.883 -10.664  22.047  1.00 91.00           C  
ATOM    166  CB  ASN A  21     -17.094  -8.469  22.047  1.00 91.00           C  
ATOM    167  O   ASN A  21     -16.500 -11.398  21.266  1.00 91.00           O  
ATOM    168  CG  ASN A  21     -18.125  -7.613  22.766  1.00 91.00           C  
ATOM    169  ND2 ASN A  21     -17.703  -6.453  23.250  1.00 91.00           N  
ATOM    170  OD1 ASN A  21     -19.297  -7.984  22.875  1.00 91.00           O  
ATOM    171  N   PHE A  22     -14.570 -10.703  22.188  1.00 91.62           N  
ATOM    172  CA  PHE A  22     -13.773 -11.602  21.359  1.00 91.62           C  
ATOM    173  C   PHE A  22     -12.836 -12.430  22.219  1.00 91.62           C  
ATOM    174  CB  PHE A  22     -12.977 -10.812  20.312  1.00 91.62           C  
ATOM    175  O   PHE A  22     -11.625 -12.477  21.953  1.00 91.62           O  
ATOM    176  CG  PHE A  22     -13.836 -10.047  19.344  1.00 91.62           C  
ATOM    177  CD1 PHE A  22     -14.297 -10.656  18.188  1.00 91.62           C  
ATOM    178  CD2 PHE A  22     -14.188  -8.727  19.594  1.00 91.62           C  
ATOM    179  CE1 PHE A  22     -15.094  -9.953  17.281  1.00 91.62           C  
ATOM    180  CE2 PHE A  22     -14.984  -8.016  18.703  1.00 91.62           C  
ATOM    181  CZ  PHE A  22     -15.430  -8.633  17.531  1.00 91.62           C  
ATOM    182  N   ALA A  23     -13.312 -13.180  23.219  1.00 87.75           N  
ATOM    183  CA  ALA A  23     -12.516 -13.914  24.203  1.00 87.75           C  
ATOM    184  C   ALA A  23     -11.922 -15.180  23.578  1.00 87.75           C  
ATOM    185  CB  ALA A  23     -13.367 -14.266  25.422  1.00 87.75           C  
ATOM    186  O   ALA A  23     -10.914 -15.703  24.078  1.00 87.75           O  
ATOM    187  N   ASP A  24     -12.422 -15.672  22.484  1.00 88.19           N  
ATOM    188  CA  ASP A  24     -12.008 -16.953  21.922  1.00 88.19           C  
ATOM    189  C   ASP A  24     -10.922 -16.766  20.859  1.00 88.19           C  
ATOM    190  CB  ASP A  24     -13.203 -17.688  21.312  1.00 88.19           C  
ATOM    191  O   ASP A  24     -10.508 -17.719  20.203  1.00 88.19           O  
ATOM    192  CG  ASP A  24     -14.273 -18.031  22.328  1.00 88.19           C  
ATOM    193  OD1 ASP A  24     -13.938 -18.266  23.516  1.00 88.19           O  
ATOM    194  OD2 ASP A  24     -15.469 -18.062  21.953  1.00 88.19           O  
ATOM    195  N   THR A  25     -10.445 -15.578  20.688  1.00 91.38           N  
ATOM    196  CA  THR A  25      -9.383 -15.352  19.719  1.00 91.38           C  
ATOM    197  C   THR A  25      -8.086 -16.016  20.172  1.00 91.38           C  
ATOM    198  CB  THR A  25      -9.148 -13.852  19.484  1.00 91.38           C  
ATOM    199  O   THR A  25      -7.957 -16.422  21.328  1.00 91.38           O  
ATOM    200  CG2 THR A  25     -10.375 -13.195  18.859  1.00 91.38           C  
ATOM    201  OG1 THR A  25      -8.859 -13.219  20.734  1.00 91.38           O  
ATOM    202  N   ASN A  26      -7.117 -16.234  19.328  1.00 89.25           N  
ATOM    203  CA  ASN A  26      -5.852 -16.891  19.656  1.00 89.25           C  
ATOM    204  C   ASN A  26      -4.664 -15.984  19.328  1.00 89.25           C  
ATOM    205  CB  ASN A  26      -5.727 -18.219  18.938  1.00 89.25           C  
ATOM    206  O   ASN A  26      -4.844 -14.836  18.922  1.00 89.25           O  
ATOM    207  CG  ASN A  26      -5.758 -18.078  17.438  1.00 89.25           C  
ATOM    208  ND2 ASN A  26      -6.711 -18.750  16.797  1.00 89.25           N  
ATOM    209  OD1 ASN A  26      -4.934 -17.375  16.844  1.00 89.25           O  
ATOM    210  N   GLN A  27      -3.406 -16.531  19.516  1.00 86.31           N  
ATOM    211  CA  GLN A  27      -2.215 -15.695  19.406  1.00 86.31           C  
ATOM    212  C   GLN A  27      -1.380 -16.078  18.188  1.00 86.31           C  
ATOM    213  CB  GLN A  27      -1.370 -15.789  20.672  1.00 86.31           C  
ATOM    214  O   GLN A  27      -0.182 -15.797  18.141  1.00 86.31           O  
ATOM    215  CG  GLN A  27      -2.062 -15.250  21.922  1.00 86.31           C  
ATOM    216  CD  GLN A  27      -2.311 -13.750  21.844  1.00 86.31           C  
ATOM    217  NE2 GLN A  27      -3.328 -13.289  22.562  1.00 86.31           N  
ATOM    218  OE1 GLN A  27      -1.593 -13.023  21.156  1.00 86.31           O  
ATOM    219  N   ARG A  28      -1.983 -16.719  17.281  1.00 89.56           N  
ATOM    220  CA  ARG A  28      -1.292 -17.141  16.062  1.00 89.56           C  
ATOM    221  C   ARG A  28      -1.036 -15.938  15.148  1.00 89.56           C  
ATOM    222  CB  ARG A  28      -2.098 -18.203  15.312  1.00 89.56           C  
ATOM    223  O   ARG A  28      -0.232 -16.016  14.219  1.00 89.56           O  
ATOM    224  CG  ARG A  28      -2.158 -19.531  16.031  1.00 89.56           C  
ATOM    225  CD  ARG A  28      -2.842 -20.594  15.172  1.00 89.56           C  
ATOM    226  NE  ARG A  28      -1.953 -21.109  14.133  1.00 89.56           N  
ATOM    227  NH1 ARG A  28      -3.582 -22.344  13.062  1.00 89.56           N  
ATOM    228  NH2 ARG A  28      -1.434 -22.328  12.258  1.00 89.56           N  
ATOM    229  CZ  ARG A  28      -2.324 -21.922  13.156  1.00 89.56           C  
ATOM    230  N   THR A  29      -1.680 -14.852  15.344  1.00 93.81           N  
ATOM    231  CA  THR A  29      -1.532 -13.602  14.609  1.00 93.81           C  
ATOM    232  C   THR A  29      -0.983 -12.508  15.516  1.00 93.81           C  
ATOM    233  CB  THR A  29      -2.873 -13.148  14.008  1.00 93.81           C  
ATOM    234  O   THR A  29      -1.023 -12.633  16.750  1.00 93.81           O  
ATOM    235  CG2 THR A  29      -3.408 -14.180  13.016  1.00 93.81           C  
ATOM    236  OG1 THR A  29      -3.830 -12.969  15.055  1.00 93.81           O  
ATOM    237  N   TYR A  30      -0.395 -11.422  14.898  1.00 94.06           N  
ATOM    238  CA  TYR A  30       0.076 -10.297  15.695  1.00 94.06           C  
ATOM    239  C   TYR A  30      -1.083  -9.609  16.406  1.00 94.06           C  
ATOM    240  CB  TYR A  30       0.814  -9.281  14.812  1.00 94.06           C  
ATOM    241  O   TYR A  30      -0.987  -9.297  17.594  1.00 94.06           O  
ATOM    242  CG  TYR A  30       2.158  -9.766  14.328  1.00 94.06           C  
ATOM    243  CD1 TYR A  30       3.225  -9.922  15.211  1.00 94.06           C  
ATOM    244  CD2 TYR A  30       2.365 -10.070  12.984  1.00 94.06           C  
ATOM    245  CE1 TYR A  30       4.465 -10.367  14.766  1.00 94.06           C  
ATOM    246  CE2 TYR A  30       3.602 -10.516  12.531  1.00 94.06           C  
ATOM    247  OH  TYR A  30       5.871 -11.102  12.984  1.00 94.06           O  
ATOM    248  CZ  TYR A  30       4.645 -10.664  13.430  1.00 94.06           C  
ATOM    249  N   SER A  31      -2.109  -9.312  15.641  1.00 93.81           N  
ATOM    250  CA  SER A  31      -3.377  -8.906  16.234  1.00 93.81           C  
ATOM    251  C   SER A  31      -4.316 -10.094  16.406  1.00 93.81           C  
ATOM    252  CB  SER A  31      -4.055  -7.832  15.383  1.00 93.81           C  
ATOM    253  O   SER A  31      -4.457 -10.914  15.500  1.00 93.81           O  
ATOM    254  OG  SER A  31      -5.254  -7.387  16.000  1.00 93.81           O  
ATOM    255  N   ALA A  32      -4.895 -10.211  17.594  1.00 91.56           N  
ATOM    256  CA  ALA A  32      -5.727 -11.367  17.891  1.00 91.56           C  
ATOM    257  C   ALA A  32      -6.855 -11.516  16.875  1.00 91.56           C  
ATOM    258  CB  ALA A  32      -6.293 -11.258  19.312  1.00 91.56           C  
ATOM    259  O   ALA A  32      -7.500 -10.531  16.516  1.00 91.56           O  
ATOM    260  N   SER A  33      -6.988 -12.812  16.359  1.00 92.62           N  
ATOM    261  CA  SER A  33      -8.039 -13.195  15.422  1.00 92.62           C  
ATOM    262  C   SER A  33      -8.453 -14.648  15.625  1.00 92.62           C  
ATOM    263  CB  SER A  33      -7.566 -12.992  13.984  1.00 92.62           C  
ATOM    264  O   SER A  33      -7.977 -15.312  16.547  1.00 92.62           O  
ATOM    265  OG  SER A  33      -6.637 -13.992  13.609  1.00 92.62           O  
ATOM    266  N   TYR A  34      -9.367 -15.102  14.727  1.00 92.12           N  
ATOM    267  CA  TYR A  34      -9.844 -16.469  14.828  1.00 92.12           C  
ATOM    268  C   TYR A  34      -9.078 -17.391  13.883  1.00 92.12           C  
ATOM    269  CB  TYR A  34     -11.344 -16.547  14.531  1.00 92.12           C  
ATOM    270  O   TYR A  34      -9.523 -18.500  13.586  1.00 92.12           O  
ATOM    271  CG  TYR A  34     -12.203 -15.930  15.602  1.00 92.12           C  
ATOM    272  CD1 TYR A  34     -12.430 -16.594  16.812  1.00 92.12           C  
ATOM    273  CD2 TYR A  34     -12.797 -14.688  15.406  1.00 92.12           C  
ATOM    274  CE1 TYR A  34     -13.234 -16.031  17.797  1.00 92.12           C  
ATOM    275  CE2 TYR A  34     -13.602 -14.109  16.391  1.00 92.12           C  
ATOM    276  OH  TYR A  34     -14.602 -14.227  18.547  1.00 92.12           O  
ATOM    277  CZ  TYR A  34     -13.812 -14.789  17.578  1.00 92.12           C  
ATOM    278  N   PHE A  35      -7.984 -16.906  13.383  1.00 92.12           N  
ATOM    279  CA  PHE A  35      -7.184 -17.703  12.453  1.00 92.12           C  
ATOM    280  C   PHE A  35      -6.762 -19.016  13.086  1.00 92.12           C  
ATOM    281  CB  PHE A  35      -5.945 -16.906  12.008  1.00 92.12           C  
ATOM    282  O   PHE A  35      -6.176 -19.031  14.172  1.00 92.12           O  
ATOM    283  CG  PHE A  35      -5.062 -17.656  11.055  1.00 92.12           C  
ATOM    284  CD1 PHE A  35      -3.881 -18.250  11.484  1.00 92.12           C  
ATOM    285  CD2 PHE A  35      -5.414 -17.781   9.711  1.00 92.12           C  
ATOM    286  CE1 PHE A  35      -3.061 -18.938  10.602  1.00 92.12           C  
ATOM    287  CE2 PHE A  35      -4.598 -18.469   8.820  1.00 92.12           C  
ATOM    288  CZ  PHE A  35      -3.424 -19.047   9.266  1.00 92.12           C  
ATOM    289  N   ASP A  36      -7.051 -20.094  12.391  1.00 88.69           N  
ATOM    290  CA  ASP A  36      -6.742 -21.391  12.992  1.00 88.69           C  
ATOM    291  C   ASP A  36      -5.934 -22.266  12.039  1.00 88.69           C  
ATOM    292  CB  ASP A  36      -8.031 -22.109  13.406  1.00 88.69           C  
ATOM    293  O   ASP A  36      -5.578 -23.406  12.375  1.00 88.69           O  
ATOM    294  CG  ASP A  36      -8.969 -22.359  12.234  1.00 88.69           C  
ATOM    295  OD1 ASP A  36      -8.656 -21.938  11.102  1.00 88.69           O  
ATOM    296  OD2 ASP A  36     -10.031 -22.984  12.453  1.00 88.69           O  
ATOM    297  N   GLY A  37      -5.582 -21.703  10.891  1.00 88.44           N  
ATOM    298  CA  GLY A  37      -4.746 -22.438   9.953  1.00 88.44           C  
ATOM    299  C   GLY A  37      -5.098 -22.156   8.508  1.00 88.44           C  
ATOM    300  O   GLY A  37      -6.070 -21.469   8.219  1.00 88.44           O  
ATOM    301  N   LEU A  38      -4.234 -22.703   7.598  1.00 89.94           N  
ATOM    302  CA  LEU A  38      -4.422 -22.500   6.164  1.00 89.94           C  
ATOM    303  C   LEU A  38      -5.363 -23.547   5.586  1.00 89.94           C  
ATOM    304  CB  LEU A  38      -3.074 -22.562   5.438  1.00 89.94           C  
ATOM    305  O   LEU A  38      -5.438 -24.672   6.098  1.00 89.94           O  
ATOM    306  CG  LEU A  38      -2.045 -21.500   5.844  1.00 89.94           C  
ATOM    307  CD1 LEU A  38      -0.722 -21.750   5.125  1.00 89.94           C  
ATOM    308  CD2 LEU A  38      -2.566 -20.094   5.543  1.00 89.94           C  
ATOM    309  N   PRO A  39      -6.086 -23.156   4.555  1.00 88.56           N  
ATOM    310  CA  PRO A  39      -6.934 -24.156   3.910  1.00 88.56           C  
ATOM    311  C   PRO A  39      -6.129 -25.281   3.250  1.00 88.56           C  
ATOM    312  CB  PRO A  39      -7.707 -23.344   2.863  1.00 88.56           C  
ATOM    313  O   PRO A  39      -4.949 -25.094   2.938  1.00 88.56           O  
ATOM    314  CG  PRO A  39      -6.836 -22.172   2.578  1.00 88.56           C  
ATOM    315  CD  PRO A  39      -6.012 -21.875   3.799  1.00 88.56           C  
ATOM    316  N   ASP A  40      -6.812 -26.438   3.088  1.00 85.81           N  
ATOM    317  CA  ASP A  40      -6.211 -27.578   2.389  1.00 85.81           C  
ATOM    318  C   ASP A  40      -5.969 -27.234   0.917  1.00 85.81           C  
ATOM    319  CB  ASP A  40      -7.102 -28.812   2.510  1.00 85.81           C  
ATOM    320  O   ASP A  40      -6.910 -26.969   0.173  1.00 85.81           O  
ATOM    321  CG  ASP A  40      -6.465 -30.062   1.920  1.00 85.81           C  
ATOM    322  OD1 ASP A  40      -5.277 -30.016   1.523  1.00 85.81           O  
ATOM    323  OD2 ASP A  40      -7.152 -31.094   1.850  1.00 85.81           O  
ATOM    324  N   VAL A  41      -4.781 -27.422   0.455  1.00 86.12           N  
ATOM    325  CA  VAL A  41      -4.355 -27.000  -0.874  1.00 86.12           C  
ATOM    326  C   VAL A  41      -4.871 -27.984  -1.924  1.00 86.12           C  
ATOM    327  CB  VAL A  41      -2.818 -26.875  -0.965  1.00 86.12           C  
ATOM    328  O   VAL A  41      -5.062 -27.609  -3.086  1.00 86.12           O  
ATOM    329  CG1 VAL A  41      -2.164 -28.266  -0.865  1.00 86.12           C  
ATOM    330  CG2 VAL A  41      -2.412 -26.188  -2.264  1.00 86.12           C  
ATOM    331  N   GLU A  42      -5.117 -29.172  -1.642  1.00 86.25           N  
ATOM    332  CA  GLU A  42      -5.492 -30.234  -2.572  1.00 86.25           C  
ATOM    333  C   GLU A  42      -6.777 -29.891  -3.316  1.00 86.25           C  
ATOM    334  CB  GLU A  42      -5.648 -31.562  -1.834  1.00 86.25           C  
ATOM    335  O   GLU A  42      -6.871 -30.094  -4.527  1.00 86.25           O  
ATOM    336  CG  GLU A  42      -4.328 -32.219  -1.469  1.00 86.25           C  
ATOM    337  CD  GLU A  42      -4.504 -33.562  -0.765  1.00 86.25           C  
ATOM    338  OE1 GLU A  42      -3.484 -34.188  -0.418  1.00 86.25           O  
ATOM    339  OE2 GLU A  42      -5.668 -33.969  -0.559  1.00 86.25           O  
ATOM    340  N   THR A  43      -7.742 -29.359  -2.605  1.00 85.94           N  
ATOM    341  CA  THR A  43      -9.016 -28.984  -3.211  1.00 85.94           C  
ATOM    342  C   THR A  43      -8.820 -27.906  -4.270  1.00 85.94           C  
ATOM    343  CB  THR A  43     -10.016 -28.484  -2.150  1.00 85.94           C  
ATOM    344  O   THR A  43      -9.445 -27.953  -5.328  1.00 85.94           O  
ATOM    345  CG2 THR A  43     -11.391 -28.234  -2.766  1.00 85.94           C  
ATOM    346  OG1 THR A  43     -10.148 -29.484  -1.123  1.00 85.94           O  
ATOM    347  N   TYR A  44      -7.930 -27.094  -4.102  1.00 89.06           N  
ATOM    348  CA  TYR A  44      -7.688 -25.969  -5.012  1.00 89.06           C  
ATOM    349  C   TYR A  44      -6.883 -26.422  -6.223  1.00 89.06           C  
ATOM    350  CB  TYR A  44      -6.957 -24.844  -4.289  1.00 89.06           C  
ATOM    351  O   TYR A  44      -7.133 -25.984  -7.348  1.00 89.06           O  
ATOM    352  CG  TYR A  44      -7.781 -24.172  -3.217  1.00 89.06           C  
ATOM    353  CD1 TYR A  44      -8.578 -23.062  -3.512  1.00 89.06           C  
ATOM    354  CD2 TYR A  44      -7.762 -24.641  -1.907  1.00 89.06           C  
ATOM    355  CE1 TYR A  44      -9.344 -22.453  -2.527  1.00 89.06           C  
ATOM    356  CE2 TYR A  44      -8.516 -24.031  -0.914  1.00 89.06           C  
ATOM    357  OH  TYR A  44     -10.055 -22.328  -0.253  1.00 89.06           O  
ATOM    358  CZ  TYR A  44      -9.305 -22.938  -1.232  1.00 89.06           C  
ATOM    359  N   LEU A  45      -5.996 -27.281  -5.973  1.00 86.62           N  
ATOM    360  CA  LEU A  45      -5.219 -27.859  -7.066  1.00 86.62           C  
ATOM    361  C   LEU A  45      -6.121 -28.578  -8.055  1.00 86.62           C  
ATOM    362  CB  LEU A  45      -4.164 -28.828  -6.520  1.00 86.62           C  
ATOM    363  O   LEU A  45      -5.949 -28.453  -9.273  1.00 86.62           O  
ATOM    364  CG  LEU A  45      -2.893 -28.203  -5.953  1.00 86.62           C  
ATOM    365  CD1 LEU A  45      -2.076 -29.234  -5.195  1.00 86.62           C  
ATOM    366  CD2 LEU A  45      -2.062 -27.562  -7.066  1.00 86.62           C  
ATOM    367  N   LEU A  46      -7.000 -29.344  -7.488  1.00 86.56           N  
ATOM    368  CA  LEU A  46      -7.953 -30.078  -8.312  1.00 86.56           C  
ATOM    369  C   LEU A  46      -8.797 -29.125  -9.156  1.00 86.56           C  
ATOM    370  CB  LEU A  46      -8.867 -30.953  -7.441  1.00 86.56           C  
ATOM    371  O   LEU A  46      -8.953 -29.328 -10.359  1.00 86.56           O  
ATOM    372  CG  LEU A  46      -9.852 -31.844  -8.180  1.00 86.56           C  
ATOM    373  CD1 LEU A  46      -9.188 -33.156  -8.562  1.00 86.56           C  
ATOM    374  CD2 LEU A  46     -11.094 -32.094  -7.328  1.00 86.56           C  
ATOM    375  N   GLU A  47      -9.242 -28.047  -8.609  1.00 89.00           N  
ATOM    376  CA  GLU A  47     -10.117 -27.094  -9.305  1.00 89.00           C  
ATOM    377  C   GLU A  47      -9.344 -26.297 -10.336  1.00 89.00           C  
ATOM    378  CB  GLU A  47     -10.797 -26.156  -8.305  1.00 89.00           C  
ATOM    379  O   GLU A  47      -9.859 -26.000 -11.422  1.00 89.00           O  
ATOM    380  CG  GLU A  47     -11.828 -26.844  -7.426  1.00 89.00           C  
ATOM    381  CD  GLU A  47     -13.016 -27.391  -8.203  1.00 89.00           C  
ATOM    382  OE1 GLU A  47     -13.680 -28.328  -7.715  1.00 89.00           O  
ATOM    383  OE2 GLU A  47     -13.289 -26.875  -9.305  1.00 89.00           O  
ATOM    384  N   ILE A  48      -8.125 -26.000  -9.953  1.00 87.00           N  
ATOM    385  CA  ILE A  48      -7.273 -25.266 -10.883  1.00 87.00           C  
ATOM    386  C   ILE A  48      -7.008 -26.125 -12.117  1.00 87.00           C  
ATOM    387  CB  ILE A  48      -5.941 -24.844 -10.219  1.00 87.00           C  
ATOM    388  O   ILE A  48      -7.027 -25.625 -13.250  1.00 87.00           O  
ATOM    389  CG1 ILE A  48      -6.184 -23.734  -9.188  1.00 87.00           C  
ATOM    390  CG2 ILE A  48      -4.930 -24.406 -11.281  1.00 87.00           C  
ATOM    391  CD1 ILE A  48      -4.977 -23.438  -8.312  1.00 87.00           C  
ATOM    392  N   GLY A  49      -6.801 -27.391 -11.906  1.00 84.94           N  
ATOM    393  CA  GLY A  49      -6.543 -28.328 -12.992  1.00 84.94           C  
ATOM    394  C   GLY A  49      -7.723 -28.484 -13.930  1.00 84.94           C  
ATOM    395  O   GLY A  49      -7.547 -28.797 -15.109  1.00 84.94           O  
ATOM    396  N   ARG A  50      -8.945 -28.188 -13.430  1.00 88.38           N  
ATOM    397  CA  ARG A  50     -10.164 -28.328 -14.211  1.00 88.38           C  
ATOM    398  C   ARG A  50     -10.406 -27.094 -15.078  1.00 88.38           C  
ATOM    399  CB  ARG A  50     -11.367 -28.578 -13.297  1.00 88.38           C  
ATOM    400  O   ARG A  50     -11.219 -27.125 -16.000  1.00 88.38           O  
ATOM    401  CG  ARG A  50     -11.352 -29.922 -12.602  1.00 88.38           C  
ATOM    402  CD  ARG A  50     -12.562 -30.109 -11.703  1.00 88.38           C  
ATOM    403  NE  ARG A  50     -12.570 -31.422 -11.070  1.00 88.38           N  
ATOM    404  NH1 ARG A  50     -14.438 -31.031  -9.781  1.00 88.38           N  
ATOM    405  NH2 ARG A  50     -13.367 -33.062  -9.656  1.00 88.38           N  
ATOM    406  CZ  ARG A  50     -13.461 -31.828 -10.172  1.00 88.38           C  
ATOM    407  N   GLN A  51      -9.688 -26.062 -14.812  1.00 87.88           N  
ATOM    408  CA  GLN A  51      -9.914 -24.812 -15.531  1.00 87.88           C  
ATOM    409  C   GLN A  51      -9.133 -24.781 -16.844  1.00 87.88           C  
ATOM    410  CB  GLN A  51      -9.531 -23.609 -14.672  1.00 87.88           C  
ATOM    411  O   GLN A  51      -7.988 -25.234 -16.906  1.00 87.88           O  
ATOM    412  CG  GLN A  51     -10.297 -23.531 -13.352  1.00 87.88           C  
ATOM    413  CD  GLN A  51     -11.797 -23.438 -13.555  1.00 87.88           C  
ATOM    414  NE2 GLN A  51     -12.547 -24.219 -12.789  1.00 87.88           N  
ATOM    415  OE1 GLN A  51     -12.281 -22.672 -14.398  1.00 87.88           O  
ATOM    416  N   VAL A  52      -9.766 -24.141 -17.906  1.00 84.06           N  
ATOM    417  CA  VAL A  52      -9.133 -24.156 -19.219  1.00 84.06           C  
ATOM    418  C   VAL A  52      -8.547 -22.797 -19.547  1.00 84.06           C  
ATOM    419  CB  VAL A  52     -10.141 -24.578 -20.328  1.00 84.06           C  
ATOM    420  O   VAL A  52      -7.598 -22.688 -20.328  1.00 84.06           O  
ATOM    421  CG1 VAL A  52     -10.320 -26.094 -20.344  1.00 84.06           C  
ATOM    422  CG2 VAL A  52     -11.484 -23.875 -20.109  1.00 84.06           C  
ATOM    423  N   THR A  53      -9.180 -21.781 -18.844  1.00 83.69           N  
ATOM    424  CA  THR A  53      -8.734 -20.422 -19.141  1.00 83.69           C  
ATOM    425  C   THR A  53      -7.789 -19.922 -18.047  1.00 83.69           C  
ATOM    426  CB  THR A  53      -9.922 -19.469 -19.281  1.00 83.69           C  
ATOM    427  O   THR A  53      -7.855 -20.359 -16.906  1.00 83.69           O  
ATOM    428  CG2 THR A  53     -10.906 -19.953 -20.328  1.00 83.69           C  
ATOM    429  OG1 THR A  53     -10.602 -19.359 -18.016  1.00 83.69           O  
ATOM    430  N   ARG A  54      -6.938 -19.016 -18.453  1.00 78.88           N  
ATOM    431  CA  ARG A  54      -6.031 -18.344 -17.531  1.00 78.88           C  
ATOM    432  C   ARG A  54      -6.805 -17.609 -16.438  1.00 78.88           C  
ATOM    433  CB  ARG A  54      -5.125 -17.359 -18.266  1.00 78.88           C  
ATOM    434  O   ARG A  54      -6.449 -17.688 -15.258  1.00 78.88           O  
ATOM    435  CG  ARG A  54      -4.105 -16.672 -17.391  1.00 78.88           C  
ATOM    436  CD  ARG A  54      -3.139 -15.820 -18.203  1.00 78.88           C  
ATOM    437  NE  ARG A  54      -2.211 -15.086 -17.344  1.00 78.88           N  
ATOM    438  NH1 ARG A  54      -1.019 -14.148 -19.078  1.00 78.88           N  
ATOM    439  NH2 ARG A  54      -0.439 -13.695 -16.906  1.00 78.88           N  
ATOM    440  CZ  ARG A  54      -1.225 -14.312 -17.781  1.00 78.88           C  
ATOM    441  N   ALA A  55      -7.797 -16.938 -16.766  1.00 80.19           N  
ATOM    442  CA  ALA A  55      -8.625 -16.172 -15.844  1.00 80.19           C  
ATOM    443  C   ALA A  55      -9.281 -17.078 -14.812  1.00 80.19           C  
ATOM    444  CB  ALA A  55      -9.680 -15.383 -16.609  1.00 80.19           C  
ATOM    445  O   ALA A  55      -9.367 -16.734 -13.633  1.00 80.19           O  
ATOM    446  N   GLY A  56      -9.648 -18.266 -15.281  1.00 83.69           N  
ATOM    447  CA  GLY A  56     -10.258 -19.234 -14.383  1.00 83.69           C  
ATOM    448  C   GLY A  56      -9.289 -19.797 -13.359  1.00 83.69           C  
ATOM    449  O   GLY A  56      -9.633 -19.938 -12.188  1.00 83.69           O  
ATOM    450  N   LYS A  57      -8.133 -20.062 -13.828  1.00 86.00           N  
ATOM    451  CA  LYS A  57      -7.102 -20.562 -12.930  1.00 86.00           C  
ATOM    452  C   LYS A  57      -6.711 -19.500 -11.898  1.00 86.00           C  
ATOM    453  CB  LYS A  57      -5.871 -21.016 -13.711  1.00 86.00           C  
ATOM    454  O   LYS A  57      -6.598 -19.797 -10.711  1.00 86.00           O  
ATOM    455  CG  LYS A  57      -6.094 -22.250 -14.562  1.00 86.00           C  
ATOM    456  CD  LYS A  57      -4.812 -22.703 -15.258  1.00 86.00           C  
ATOM    457  CE  LYS A  57      -5.027 -23.953 -16.078  1.00 86.00           C  
ATOM    458  NZ  LYS A  57      -3.758 -24.438 -16.703  1.00 86.00           N  
ATOM    459  N   ASP A  58      -6.562 -18.266 -12.328  1.00 84.38           N  
ATOM    460  CA  ASP A  58      -6.211 -17.141 -11.453  1.00 84.38           C  
ATOM    461  C   ASP A  58      -7.281 -16.922 -10.391  1.00 84.38           C  
ATOM    462  CB  ASP A  58      -6.016 -15.867 -12.273  1.00 84.38           C  
ATOM    463  O   ASP A  58      -6.965 -16.609  -9.242  1.00 84.38           O  
ATOM    464  CG  ASP A  58      -4.691 -15.836 -13.023  1.00 84.38           C  
ATOM    465  OD1 ASP A  58      -3.826 -16.703 -12.758  1.00 84.38           O  
ATOM    466  OD2 ASP A  58      -4.516 -14.945 -13.875  1.00 84.38           O  
ATOM    467  N   ALA A  59      -8.461 -17.188 -10.750  1.00 85.00           N  
ATOM    468  CA  ALA A  59      -9.578 -17.000  -9.820  1.00 85.00           C  
ATOM    469  C   ALA A  59      -9.492 -17.969  -8.648  1.00 85.00           C  
ATOM    470  CB  ALA A  59     -10.906 -17.156 -10.555  1.00 85.00           C  
ATOM    471  O   ALA A  59      -9.734 -17.594  -7.500  1.00 85.00           O  
ATOM    472  N   TRP A  60      -9.078 -19.141  -8.961  1.00 88.88           N  
ATOM    473  CA  TRP A  60      -8.992 -20.141  -7.906  1.00 88.88           C  
ATOM    474  C   TRP A  60      -7.762 -19.906  -7.035  1.00 88.88           C  
ATOM    475  CB  TRP A  60      -8.945 -21.547  -8.516  1.00 88.88           C  
ATOM    476  O   TRP A  60      -7.781 -20.203  -5.836  1.00 88.88           O  
ATOM    477  CG  TRP A  60     -10.289 -22.109  -8.852  1.00 88.88           C  
ATOM    478  CD1 TRP A  60     -10.844 -22.250 -10.094  1.00 88.88           C  
ATOM    479  CD2 TRP A  60     -11.266 -22.609  -7.926  1.00 88.88           C  
ATOM    480  CE2 TRP A  60     -12.383 -23.031  -8.680  1.00 88.88           C  
ATOM    481  CE3 TRP A  60     -11.297 -22.734  -6.531  1.00 88.88           C  
ATOM    482  NE1 TRP A  60     -12.094 -22.797 -10.000  1.00 88.88           N  
ATOM    483  CH2 TRP A  60     -13.531 -23.688  -6.723  1.00 88.88           C  
ATOM    484  CZ2 TRP A  60     -13.523 -23.578  -8.086  1.00 88.88           C  
ATOM    485  CZ3 TRP A  60     -12.438 -23.281  -5.941  1.00 88.88           C  
ATOM    486  N   VAL A  61      -6.691 -19.422  -7.668  1.00 89.06           N  
ATOM    487  CA  VAL A  61      -5.523 -19.047  -6.883  1.00 89.06           C  
ATOM    488  C   VAL A  61      -5.902 -17.922  -5.910  1.00 89.06           C  
ATOM    489  CB  VAL A  61      -4.355 -18.594  -7.785  1.00 89.06           C  
ATOM    490  O   VAL A  61      -5.547 -17.984  -4.730  1.00 89.06           O  
ATOM    491  CG1 VAL A  61      -3.197 -18.047  -6.941  1.00 89.06           C  
ATOM    492  CG2 VAL A  61      -3.889 -19.734  -8.672  1.00 89.06           C  
ATOM    493  N   SER A  62      -6.613 -16.984  -6.363  1.00 87.81           N  
ATOM    494  CA  SER A  62      -7.074 -15.867  -5.531  1.00 87.81           C  
ATOM    495  C   SER A  62      -7.996 -16.359  -4.418  1.00 87.81           C  
ATOM    496  CB  SER A  62      -7.797 -14.820  -6.379  1.00 87.81           C  
ATOM    497  O   SER A  62      -7.898 -15.906  -3.277  1.00 87.81           O  
ATOM    498  OG  SER A  62      -6.895 -14.195  -7.277  1.00 87.81           O  
ATOM    499  N   LYS A  63      -8.820 -17.266  -4.805  1.00 89.00           N  
ATOM    500  CA  LYS A  63      -9.734 -17.828  -3.816  1.00 89.00           C  
ATOM    501  C   LYS A  63      -8.969 -18.516  -2.684  1.00 89.00           C  
ATOM    502  CB  LYS A  63     -10.688 -18.828  -4.477  1.00 89.00           C  
ATOM    503  O   LYS A  63      -9.352 -18.406  -1.519  1.00 89.00           O  
ATOM    504  CG  LYS A  63     -11.781 -19.344  -3.555  1.00 89.00           C  
ATOM    505  CD  LYS A  63     -12.781 -20.219  -4.305  1.00 89.00           C  
ATOM    506  CE  LYS A  63     -13.836 -20.781  -3.369  1.00 89.00           C  
ATOM    507  NZ  LYS A  63     -15.047 -19.922  -3.303  1.00 89.00           N  
ATOM    508  N   TYR A  64      -7.965 -19.266  -3.031  1.00 89.81           N  
ATOM    509  CA  TYR A  64      -7.113 -19.906  -2.031  1.00 89.81           C  
ATOM    510  C   TYR A  64      -6.570 -18.875  -1.046  1.00 89.81           C  
ATOM    511  CB  TYR A  64      -5.957 -20.656  -2.703  1.00 89.81           C  
ATOM    512  O   TYR A  64      -6.609 -19.094   0.169  1.00 89.81           O  
ATOM    513  CG  TYR A  64      -4.914 -21.156  -1.734  1.00 89.81           C  
ATOM    514  CD1 TYR A  64      -3.660 -20.547  -1.653  1.00 89.81           C  
ATOM    515  CD2 TYR A  64      -5.180 -22.234  -0.899  1.00 89.81           C  
ATOM    516  CE1 TYR A  64      -2.695 -21.016  -0.763  1.00 89.81           C  
ATOM    517  CE2 TYR A  64      -4.223 -22.703  -0.006  1.00 89.81           C  
ATOM    518  OH  TYR A  64      -2.037 -22.547   0.938  1.00 89.81           O  
ATOM    519  CZ  TYR A  64      -2.986 -22.094   0.055  1.00 89.81           C  
ATOM    520  N   LEU A  65      -6.109 -17.734  -1.539  1.00 90.31           N  
ATOM    521  CA  LEU A  65      -5.574 -16.672  -0.706  1.00 90.31           C  
ATOM    522  C   LEU A  65      -6.660 -16.094   0.197  1.00 90.31           C  
ATOM    523  CB  LEU A  65      -4.977 -15.562  -1.577  1.00 90.31           C  
ATOM    524  O   LEU A  65      -6.465 -15.969   1.408  1.00 90.31           O  
ATOM    525  CG  LEU A  65      -4.250 -14.438  -0.838  1.00 90.31           C  
ATOM    526  CD1 LEU A  65      -2.984 -14.969  -0.174  1.00 90.31           C  
ATOM    527  CD2 LEU A  65      -3.920 -13.297  -1.794  1.00 90.31           C  
ATOM    528  N   PHE A  66      -7.812 -15.828  -0.337  1.00 89.50           N  
ATOM    529  CA  PHE A  66      -8.898 -15.203   0.409  1.00 89.50           C  
ATOM    530  C   PHE A  66      -9.430 -16.141   1.486  1.00 89.50           C  
ATOM    531  CB  PHE A  66     -10.031 -14.789  -0.534  1.00 89.50           C  
ATOM    532  O   PHE A  66      -9.641 -15.727   2.627  1.00 89.50           O  
ATOM    533  CG  PHE A  66      -9.789 -13.477  -1.236  1.00 89.50           C  
ATOM    534  CD1 PHE A  66      -9.984 -12.273  -0.575  1.00 89.50           C  
ATOM    535  CD2 PHE A  66      -9.367 -13.453  -2.559  1.00 89.50           C  
ATOM    536  CE1 PHE A  66      -9.766 -11.055  -1.223  1.00 89.50           C  
ATOM    537  CE2 PHE A  66      -9.141 -12.242  -3.213  1.00 89.50           C  
ATOM    538  CZ  PHE A  66      -9.344 -11.047  -2.543  1.00 89.50           C  
ATOM    539  N   ASP A  67      -9.555 -17.359   1.136  1.00 89.12           N  
ATOM    540  CA  ASP A  67     -10.055 -18.328   2.107  1.00 89.12           C  
ATOM    541  C   ASP A  67      -9.070 -18.500   3.262  1.00 89.12           C  
ATOM    542  CB  ASP A  67     -10.320 -19.672   1.434  1.00 89.12           C  
ATOM    543  O   ASP A  67      -9.477 -18.672   4.410  1.00 89.12           O  
ATOM    544  CG  ASP A  67     -11.578 -19.672   0.589  1.00 89.12           C  
ATOM    545  OD1 ASP A  67     -12.344 -18.688   0.635  1.00 89.12           O  
ATOM    546  OD2 ASP A  67     -11.812 -20.672  -0.127  1.00 89.12           O  
ATOM    547  N   GLY A  68      -7.840 -18.453   2.928  1.00 89.25           N  
ATOM    548  CA  GLY A  68      -6.805 -18.609   3.938  1.00 89.25           C  
ATOM    549  C   GLY A  68      -6.738 -17.453   4.914  1.00 89.25           C  
ATOM    550  O   GLY A  68      -6.230 -17.609   6.027  1.00 89.25           O  
ATOM    551  N   LEU A  69      -7.355 -16.359   4.574  1.00 92.00           N  
ATOM    552  CA  LEU A  69      -7.164 -15.148   5.367  1.00 92.00           C  
ATOM    553  C   LEU A  69      -8.492 -14.672   5.961  1.00 92.00           C  
ATOM    554  CB  LEU A  69      -6.547 -14.031   4.516  1.00 92.00           C  
ATOM    555  O   LEU A  69      -8.531 -13.656   6.660  1.00 92.00           O  
ATOM    556  CG  LEU A  69      -5.109 -14.266   4.039  1.00 92.00           C  
ATOM    557  CD1 LEU A  69      -4.703 -13.188   3.045  1.00 92.00           C  
ATOM    558  CD2 LEU A  69      -4.152 -14.297   5.227  1.00 92.00           C  
ATOM    559  N   ARG A  70      -9.500 -15.320   5.707  1.00 90.06           N  
ATOM    560  CA  ARG A  70     -10.844 -14.922   6.109  1.00 90.06           C  
ATOM    561  C   ARG A  70     -10.938 -14.773   7.625  1.00 90.06           C  
ATOM    562  CB  ARG A  70     -11.875 -15.938   5.613  1.00 90.06           C  
ATOM    563  O   ARG A  70     -11.711 -13.953   8.133  1.00 90.06           O  
ATOM    564  CG  ARG A  70     -13.312 -15.445   5.703  1.00 90.06           C  
ATOM    565  CD  ARG A  70     -14.250 -16.281   4.848  1.00 90.06           C  
ATOM    566  NE  ARG A  70     -14.289 -15.812   3.467  1.00 90.06           N  
ATOM    567  NH1 ARG A  70     -15.398 -17.672   2.648  1.00 90.06           N  
ATOM    568  NH2 ARG A  70     -14.820 -15.961   1.236  1.00 90.06           N  
ATOM    569  CZ  ARG A  70     -14.836 -16.484   2.453  1.00 90.06           C  
ATOM    570  N   LYS A  71     -10.117 -15.516   8.328  1.00 91.38           N  
ATOM    571  CA  LYS A  71     -10.188 -15.500   9.789  1.00 91.38           C  
ATOM    572  C   LYS A  71      -8.984 -14.797  10.398  1.00 91.38           C  
ATOM    573  CB  LYS A  71     -10.297 -16.922  10.336  1.00 91.38           C  
ATOM    574  O   LYS A  71      -8.664 -14.992  11.570  1.00 91.38           O  
ATOM    575  CG  LYS A  71     -11.602 -17.625   9.984  1.00 91.38           C  
ATOM    576  CD  LYS A  71     -11.711 -18.984  10.680  1.00 91.38           C  
ATOM    577  CE  LYS A  71     -13.055 -19.641  10.398  1.00 91.38           C  
ATOM    578  NZ  LYS A  71     -13.164 -20.984  11.062  1.00 91.38           N  
ATOM    579  N   ALA A  72      -8.359 -13.977   9.539  1.00 92.88           N  
ATOM    580  CA  ALA A  72      -7.102 -13.422  10.023  1.00 92.88           C  
ATOM    581  C   ALA A  72      -7.168 -11.898  10.094  1.00 92.88           C  
ATOM    582  CB  ALA A  72      -5.945 -13.859   9.133  1.00 92.88           C  
ATOM    583  O   ALA A  72      -6.133 -11.227  10.125  1.00 92.88           O  
ATOM    584  N   PRO A  73      -8.312 -11.336  10.031  1.00 93.88           N  
ATOM    585  CA  PRO A  73      -8.273  -9.875  10.086  1.00 93.88           C  
ATOM    586  C   PRO A  73      -7.832  -9.352  11.453  1.00 93.88           C  
ATOM    587  CB  PRO A  73      -9.719  -9.469   9.789  1.00 93.88           C  
ATOM    588  O   PRO A  73      -8.156  -9.953  12.477  1.00 93.88           O  
ATOM    589  CG  PRO A  73     -10.539 -10.641  10.203  1.00 93.88           C  
ATOM    590  CD  PRO A  73      -9.719 -11.891  10.031  1.00 93.88           C  
ATOM    591  N   PRO A  74      -7.078  -8.234  11.469  1.00 93.75           N  
ATOM    592  CA  PRO A  74      -6.785  -7.551  12.734  1.00 93.75           C  
ATOM    593  C   PRO A  74      -8.000  -6.828  13.312  1.00 93.75           C  
ATOM    594  CB  PRO A  74      -5.688  -6.559  12.352  1.00 93.75           C  
ATOM    595  O   PRO A  74      -8.117  -5.609  13.164  1.00 93.75           O  
ATOM    596  CG  PRO A  74      -5.949  -6.230  10.914  1.00 93.75           C  
ATOM    597  CD  PRO A  74      -6.547  -7.441  10.250  1.00 93.75           C  
ATOM    598  N   ILE A  75      -8.859  -7.480  14.039  1.00 93.25           N  
ATOM    599  CA  ILE A  75     -10.203  -7.070  14.422  1.00 93.25           C  
ATOM    600  C   ILE A  75     -10.133  -5.824  15.305  1.00 93.25           C  
ATOM    601  CB  ILE A  75     -10.953  -8.203  15.156  1.00 93.25           C  
ATOM    602  O   ILE A  75     -10.844  -4.844  15.062  1.00 93.25           O  
ATOM    603  CG1 ILE A  75     -11.172  -9.398  14.219  1.00 93.25           C  
ATOM    604  CG2 ILE A  75     -12.289  -7.695  15.711  1.00 93.25           C  
ATOM    605  CD1 ILE A  75     -11.719 -10.633  14.906  1.00 93.25           C  
ATOM    606  N   LYS A  76      -9.297  -5.855  16.234  1.00 94.69           N  
ATOM    607  CA  LYS A  76      -9.195  -4.762  17.188  1.00 94.69           C  
ATOM    608  C   LYS A  76      -8.758  -3.469  16.500  1.00 94.69           C  
ATOM    609  CB  LYS A  76      -8.211  -5.117  18.297  1.00 94.69           C  
ATOM    610  O   LYS A  76      -9.375  -2.416  16.703  1.00 94.69           O  
ATOM    611  CG  LYS A  76      -8.109  -4.066  19.391  1.00 94.69           C  
ATOM    612  CD  LYS A  76      -7.156  -4.500  20.500  1.00 94.69           C  
ATOM    613  CE  LYS A  76      -5.859  -3.699  20.469  1.00 94.69           C  
ATOM    614  NZ  LYS A  76      -4.930  -4.105  21.562  1.00 94.69           N  
ATOM    615  N   GLU A  77      -7.738  -3.502  15.750  1.00 95.88           N  
ATOM    616  CA  GLU A  77      -7.211  -2.326  15.070  1.00 95.88           C  
ATOM    617  C   GLU A  77      -8.211  -1.786  14.047  1.00 95.88           C  
ATOM    618  CB  GLU A  77      -5.883  -2.656  14.383  1.00 95.88           C  
ATOM    619  O   GLU A  77      -8.344  -0.571  13.891  1.00 95.88           O  
ATOM    620  CG  GLU A  77      -4.715  -2.807  15.344  1.00 95.88           C  
ATOM    621  CD  GLU A  77      -4.762  -4.098  16.141  1.00 95.88           C  
ATOM    622  OE1 GLU A  77      -4.258  -4.113  17.297  1.00 95.88           O  
ATOM    623  OE2 GLU A  77      -5.301  -5.098  15.625  1.00 95.88           O  
ATOM    624  N   GLN A  78      -8.875  -2.670  13.391  1.00 94.94           N  
ATOM    625  CA  GLN A  78      -9.898  -2.230  12.445  1.00 94.94           C  
ATOM    626  C   GLN A  78     -11.055  -1.537  13.172  1.00 94.94           C  
ATOM    627  CB  GLN A  78     -10.422  -3.416  11.633  1.00 94.94           C  
ATOM    628  O   GLN A  78     -11.594  -0.544  12.672  1.00 94.94           O  
ATOM    629  CG  GLN A  78      -9.500  -3.844  10.508  1.00 94.94           C  
ATOM    630  CD  GLN A  78     -10.125  -4.883   9.594  1.00 94.94           C  
ATOM    631  NE2 GLN A  78      -9.672  -4.930   8.344  1.00 94.94           N  
ATOM    632  OE1 GLN A  78     -11.008  -5.645  10.016  1.00 94.94           O  
ATOM    633  N   ALA A  79     -11.422  -2.127  14.289  1.00 95.75           N  
ATOM    634  CA  ALA A  79     -12.461  -1.492  15.094  1.00 95.75           C  
ATOM    635  C   ALA A  79     -12.070  -0.070  15.484  1.00 95.75           C  
ATOM    636  CB  ALA A  79     -12.758  -2.320  16.344  1.00 95.75           C  
ATOM    637  O   ALA A  79     -12.891   0.846  15.430  1.00 95.75           O  
ATOM    638  N   TRP A  80     -10.844   0.094  15.812  1.00 96.31           N  
ATOM    639  CA  TRP A  80     -10.344   1.412  16.188  1.00 96.31           C  
ATOM    640  C   TRP A  80     -10.398   2.373  15.000  1.00 96.31           C  
ATOM    641  CB  TRP A  80      -8.914   1.312  16.719  1.00 96.31           C  
ATOM    642  O   TRP A  80     -10.828   3.520  15.141  1.00 96.31           O  
ATOM    643  CG  TRP A  80      -8.352   2.617  17.203  1.00 96.31           C  
ATOM    644  CD1 TRP A  80      -7.262   3.275  16.703  1.00 96.31           C  
ATOM    645  CD2 TRP A  80      -8.852   3.418  18.281  1.00 96.31           C  
ATOM    646  CE2 TRP A  80      -8.016   4.551  18.375  1.00 96.31           C  
ATOM    647  CE3 TRP A  80      -9.930   3.289  19.156  1.00 96.31           C  
ATOM    648  NE1 TRP A  80      -7.055   4.438  17.406  1.00 96.31           N  
ATOM    649  CH2 TRP A  80      -9.281   5.398  20.188  1.00 96.31           C  
ATOM    650  CZ2 TRP A  80      -8.227   5.547  19.328  1.00 96.31           C  
ATOM    651  CZ3 TRP A  80     -10.133   4.281  20.109  1.00 96.31           C  
ATOM    652  N   LEU A  81      -9.938   1.927  13.852  1.00 96.00           N  
ATOM    653  CA  LEU A  81      -9.898   2.766  12.656  1.00 96.00           C  
ATOM    654  C   LEU A  81     -11.305   3.154  12.219  1.00 96.00           C  
ATOM    655  CB  LEU A  81      -9.180   2.041  11.516  1.00 96.00           C  
ATOM    656  O   LEU A  81     -11.500   4.211  11.617  1.00 96.00           O  
ATOM    657  CG  LEU A  81      -7.676   1.815  11.703  1.00 96.00           C  
ATOM    658  CD1 LEU A  81      -7.121   0.985  10.547  1.00 96.00           C  
ATOM    659  CD2 LEU A  81      -6.941   3.148  11.812  1.00 96.00           C  
ATOM    660  N   MET A  82     -12.266   2.309  12.547  1.00 95.81           N  
ATOM    661  CA  MET A  82     -13.648   2.549  12.148  1.00 95.81           C  
ATOM    662  C   MET A  82     -14.406   3.307  13.234  1.00 95.81           C  
ATOM    663  CB  MET A  82     -14.359   1.229  11.836  1.00 95.81           C  
ATOM    664  O   MET A  82     -15.578   3.635  13.062  1.00 95.81           O  
ATOM    665  CG  MET A  82     -13.820   0.518  10.609  1.00 95.81           C  
ATOM    666  SD  MET A  82     -14.797  -0.977  10.180  1.00 95.81           S  
ATOM    667  CE  MET A  82     -14.430  -2.023  11.617  1.00 95.81           C  
ATOM    668  N   ASN A  83     -13.750   3.557  14.312  1.00 95.31           N  
ATOM    669  CA  ASN A  83     -14.359   4.270  15.430  1.00 95.31           C  
ATOM    670  C   ASN A  83     -14.805   5.672  15.031  1.00 95.31           C  
ATOM    671  CB  ASN A  83     -13.383   4.340  16.609  1.00 95.31           C  
ATOM    672  O   ASN A  83     -14.062   6.395  14.352  1.00 95.31           O  
ATOM    673  CG  ASN A  83     -13.984   5.023  17.828  1.00 95.31           C  
ATOM    674  ND2 ASN A  83     -13.281   6.023  18.344  1.00 95.31           N  
ATOM    675  OD1 ASN A  83     -15.062   4.652  18.297  1.00 95.31           O  
ATOM    676  N   GLU A  84     -15.992   6.039  15.422  1.00 94.88           N  
ATOM    677  CA  GLU A  84     -16.594   7.316  15.031  1.00 94.88           C  
ATOM    678  C   GLU A  84     -15.695   8.484  15.438  1.00 94.88           C  
ATOM    679  CB  GLU A  84     -17.984   7.473  15.648  1.00 94.88           C  
ATOM    680  O   GLU A  84     -15.492   9.422  14.664  1.00 94.88           O  
ATOM    681  CG  GLU A  84     -18.734   8.703  15.164  1.00 94.88           C  
ATOM    682  CD  GLU A  84     -20.188   8.742  15.633  1.00 94.88           C  
ATOM    683  OE1 GLU A  84     -20.891   9.727  15.336  1.00 94.88           O  
ATOM    684  OE2 GLU A  84     -20.609   7.781  16.312  1.00 94.88           O  
ATOM    685  N   SER A  85     -15.180   8.523  16.625  1.00 93.75           N  
ATOM    686  CA  SER A  85     -14.344   9.617  17.109  1.00 93.75           C  
ATOM    687  C   SER A  85     -13.086   9.773  16.266  1.00 93.75           C  
ATOM    688  CB  SER A  85     -13.953   9.383  18.578  1.00 93.75           C  
ATOM    689  O   SER A  85     -12.703  10.898  15.922  1.00 93.75           O  
ATOM    690  OG  SER A  85     -15.102   9.352  19.406  1.00 93.75           O  
ATOM    691  N   LEU A  86     -12.477   8.656  15.977  1.00 95.12           N  
ATOM    692  CA  LEU A  86     -11.289   8.703  15.141  1.00 95.12           C  
ATOM    693  C   LEU A  86     -11.625   9.203  13.734  1.00 95.12           C  
ATOM    694  CB  LEU A  86     -10.633   7.320  15.062  1.00 95.12           C  
ATOM    695  O   LEU A  86     -10.891  10.008  13.164  1.00 95.12           O  
ATOM    696  CG  LEU A  86      -9.250   7.262  14.414  1.00 95.12           C  
ATOM    697  CD1 LEU A  86      -8.227   7.965  15.297  1.00 95.12           C  
ATOM    698  CD2 LEU A  86      -8.836   5.812  14.164  1.00 95.12           C  
ATOM    699  N   PHE A  87     -12.688   8.703  13.188  1.00 96.75           N  
ATOM    700  CA  PHE A  87     -13.164   9.117  11.883  1.00 96.75           C  
ATOM    701  C   PHE A  87     -13.359  10.633  11.828  1.00 96.75           C  
ATOM    702  CB  PHE A  87     -14.484   8.414  11.539  1.00 96.75           C  
ATOM    703  O   PHE A  87     -12.852  11.297  10.922  1.00 96.75           O  
ATOM    704  CG  PHE A  87     -15.141   8.938  10.289  1.00 96.75           C  
ATOM    705  CD1 PHE A  87     -16.078   9.961  10.359  1.00 96.75           C  
ATOM    706  CD2 PHE A  87     -14.828   8.398   9.047  1.00 96.75           C  
ATOM    707  CE1 PHE A  87     -16.703  10.445   9.203  1.00 96.75           C  
ATOM    708  CE2 PHE A  87     -15.438   8.883   7.891  1.00 96.75           C  
ATOM    709  CZ  PHE A  87     -16.375   9.898   7.973  1.00 96.75           C  
ATOM    710  N   GLU A  88     -14.070  11.148  12.766  1.00 96.00           N  
ATOM    711  CA  GLU A  88     -14.375  12.578  12.812  1.00 96.00           C  
ATOM    712  C   GLU A  88     -13.094  13.406  12.930  1.00 96.00           C  
ATOM    713  CB  GLU A  88     -15.312  12.883  13.977  1.00 96.00           C  
ATOM    714  O   GLU A  88     -12.961  14.445  12.281  1.00 96.00           O  
ATOM    715  CG  GLU A  88     -16.734  12.375  13.773  1.00 96.00           C  
ATOM    716  CD  GLU A  88     -17.625  12.602  14.977  1.00 96.00           C  
ATOM    717  OE1 GLU A  88     -18.859  12.359  14.875  1.00 96.00           O  
ATOM    718  OE2 GLU A  88     -17.109  13.023  16.031  1.00 96.00           O  
ATOM    719  N   ARG A  89     -12.281  12.961  13.719  1.00 95.94           N  
ATOM    720  CA  ARG A  89     -11.008  13.641  13.883  1.00 95.94           C  
ATOM    721  C   ARG A  89     -10.227  13.648  12.570  1.00 95.94           C  
ATOM    722  CB  ARG A  89     -10.172  12.977  14.977  1.00 95.94           C  
ATOM    723  O   ARG A  89      -9.664  14.672  12.180  1.00 95.94           O  
ATOM    724  CG  ARG A  89      -8.906  13.734  15.336  1.00 95.94           C  
ATOM    725  CD  ARG A  89      -8.188  13.109  16.516  1.00 95.94           C  
ATOM    726  NE  ARG A  89      -6.891  13.742  16.766  1.00 95.94           N  
ATOM    727  NH1 ARG A  89      -6.176  12.172  18.297  1.00 95.94           N  
ATOM    728  NH2 ARG A  89      -4.824  13.938  17.750  1.00 95.94           N  
ATOM    729  CZ  ARG A  89      -5.969  13.281  17.594  1.00 95.94           C  
ATOM    730  N   ALA A  90     -10.094  12.492  11.914  1.00 97.56           N  
ATOM    731  CA  ALA A  90      -9.391  12.391  10.633  1.00 97.56           C  
ATOM    732  C   ALA A  90      -9.977  13.352   9.602  1.00 97.56           C  
ATOM    733  CB  ALA A  90      -9.453  10.953  10.117  1.00 97.56           C  
ATOM    734  O   ALA A  90      -9.234  14.031   8.891  1.00 97.56           O  
ATOM    735  N   MET A  91     -11.273  13.383   9.453  1.00 97.75           N  
ATOM    736  CA  MET A  91     -11.938  14.266   8.492  1.00 97.75           C  
ATOM    737  C   MET A  91     -11.641  15.727   8.812  1.00 97.75           C  
ATOM    738  CB  MET A  91     -13.445  14.023   8.492  1.00 97.75           C  
ATOM    739  O   MET A  91     -11.422  16.531   7.902  1.00 97.75           O  
ATOM    740  CG  MET A  91     -13.852  12.656   7.961  1.00 97.75           C  
ATOM    741  SD  MET A  91     -13.234  12.359   6.258  1.00 97.75           S  
ATOM    742  CE  MET A  91     -11.781  11.328   6.613  1.00 97.75           C  
ATOM    743  N   MET A  92     -11.672  16.062  10.125  1.00 96.81           N  
ATOM    744  CA  MET A  92     -11.352  17.438  10.539  1.00 96.81           C  
ATOM    745  C   MET A  92      -9.930  17.812  10.141  1.00 96.81           C  
ATOM    746  CB  MET A  92     -11.531  17.578  12.055  1.00 96.81           C  
ATOM    747  O   MET A  92      -9.695  18.906   9.625  1.00 96.81           O  
ATOM    748  CG  MET A  92     -11.344  19.000  12.555  1.00 96.81           C  
ATOM    749  SD  MET A  92     -11.508  19.141  14.375  1.00 96.81           S  
ATOM    750  CE  MET A  92     -11.344  17.391  14.844  1.00 96.81           C  
ATOM    751  N   ILE A  93      -9.000  16.984  10.359  1.00 96.75           N  
ATOM    752  CA  ILE A  93      -7.590  17.219  10.062  1.00 96.75           C  
ATOM    753  C   ILE A  93      -7.402  17.375   8.555  1.00 96.75           C  
ATOM    754  CB  ILE A  93      -6.707  16.062  10.594  1.00 96.75           C  
ATOM    755  O   ILE A  93      -6.691  18.281   8.109  1.00 96.75           O  
ATOM    756  CG1 ILE A  93      -6.617  16.109  12.117  1.00 96.75           C  
ATOM    757  CG2 ILE A  93      -5.316  16.109   9.953  1.00 96.75           C  
ATOM    758  CD1 ILE A  93      -5.957  14.891  12.742  1.00 96.75           C  
ATOM    759  N   MET A  94      -7.973  16.531   7.859  1.00 97.62           N  
ATOM    760  CA  MET A  94      -7.844  16.609   6.406  1.00 97.62           C  
ATOM    761  C   MET A  94      -8.469  17.875   5.859  1.00 97.62           C  
ATOM    762  CB  MET A  94      -8.492  15.383   5.750  1.00 97.62           C  
ATOM    763  O   MET A  94      -7.930  18.500   4.938  1.00 97.62           O  
ATOM    764  CG  MET A  94      -7.723  14.086   5.969  1.00 97.62           C  
ATOM    765  SD  MET A  94      -8.461  12.672   5.062  1.00 97.62           S  
ATOM    766  CE  MET A  94      -7.230  11.391   5.418  1.00 97.62           C  
ATOM    767  N   SER A  95      -9.578  18.266   6.441  1.00 97.56           N  
ATOM    768  CA  SER A  95     -10.203  19.547   6.078  1.00 97.56           C  
ATOM    769  C   SER A  95      -9.273  20.719   6.363  1.00 97.56           C  
ATOM    770  CB  SER A  95     -11.516  19.734   6.836  1.00 97.56           C  
ATOM    771  O   SER A  95      -9.133  21.625   5.535  1.00 97.56           O  
ATOM    772  OG  SER A  95     -12.477  18.766   6.422  1.00 97.56           O  
ATOM    773  N   ALA A  96      -8.656  20.703   7.484  1.00 97.19           N  
ATOM    774  CA  ALA A  96      -7.719  21.766   7.871  1.00 97.19           C  
ATOM    775  C   ALA A  96      -6.512  21.797   6.938  1.00 97.19           C  
ATOM    776  CB  ALA A  96      -7.266  21.562   9.312  1.00 97.19           C  
ATOM    777  O   ALA A  96      -6.062  22.875   6.531  1.00 97.19           O  
ATOM    778  N   GLU A  97      -6.020  20.625   6.535  1.00 97.19           N  
ATOM    779  CA  GLU A  97      -4.855  20.531   5.656  1.00 97.19           C  
ATOM    780  C   GLU A  97      -5.184  21.031   4.254  1.00 97.19           C  
ATOM    781  CB  GLU A  97      -4.340  19.094   5.598  1.00 97.19           C  
ATOM    782  O   GLU A  97      -4.359  21.672   3.609  1.00 97.19           O  
ATOM    783  CG  GLU A  97      -3.611  18.641   6.855  1.00 97.19           C  
ATOM    784  CD  GLU A  97      -2.369  19.469   7.152  1.00 97.19           C  
ATOM    785  OE1 GLU A  97      -2.209  19.938   8.305  1.00 97.19           O  
ATOM    786  OE2 GLU A  97      -1.549  19.656   6.227  1.00 97.19           O  
ATOM    787  N   GLU A  98      -6.348  20.719   3.783  1.00 96.25           N  
ATOM    788  CA  GLU A  98      -6.762  21.172   2.459  1.00 96.25           C  
ATOM    789  C   GLU A  98      -6.836  22.703   2.398  1.00 96.25           C  
ATOM    790  CB  GLU A  98      -8.117  20.578   2.080  1.00 96.25           C  
ATOM    791  O   GLU A  98      -6.625  23.297   1.339  1.00 96.25           O  
ATOM    792  CG  GLU A  98      -8.578  20.938   0.676  1.00 96.25           C  
ATOM    793  CD  GLU A  98      -9.930  20.344   0.320  1.00 96.25           C  
ATOM    794  OE1 GLU A  98     -10.328  20.406  -0.864  1.00 96.25           O  
ATOM    795  OE2 GLU A  98     -10.594  19.797   1.233  1.00 96.25           O  
ATOM    796  N   ALA A  99      -7.141  23.391   3.541  1.00 95.94           N  
ATOM    797  CA  ALA A  99      -7.312  24.844   3.605  1.00 95.94           C  
ATOM    798  C   ALA A  99      -5.961  25.562   3.551  1.00 95.94           C  
ATOM    799  CB  ALA A  99      -8.062  25.234   4.871  1.00 95.94           C  
ATOM    800  O   ALA A  99      -5.891  26.750   3.215  1.00 95.94           O  
ATOM    801  N   LYS A 100      -4.879  24.812   3.781  1.00 96.50           N  
ATOM    802  CA  LYS A 100      -3.535  25.375   3.721  1.00 96.50           C  
ATOM    803  C   LYS A 100      -3.018  25.406   2.285  1.00 96.50           C  
ATOM    804  CB  LYS A 100      -2.578  24.562   4.602  1.00 96.50           C  
ATOM    805  O   LYS A 100      -2.957  24.375   1.615  1.00 96.50           O  
ATOM    806  CG  LYS A 100      -2.938  24.578   6.078  1.00 96.50           C  
ATOM    807  CD  LYS A 100      -1.982  23.719   6.895  1.00 96.50           C  
ATOM    808  CE  LYS A 100      -2.395  23.656   8.359  1.00 96.50           C  
ATOM    809  NZ  LYS A 100      -1.528  22.734   9.141  1.00 96.50           N  
ATOM    810  N   PRO A 101      -2.615  26.594   1.722  1.00 91.12           N  
ATOM    811  CA  PRO A 101      -2.260  26.750   0.309  1.00 91.12           C  
ATOM    812  C   PRO A 101      -1.047  25.906  -0.090  1.00 91.12           C  
ATOM    813  CB  PRO A 101      -1.957  28.234   0.184  1.00 91.12           C  
ATOM    814  O   PRO A 101      -1.006  25.359  -1.195  1.00 91.12           O  
ATOM    815  CG  PRO A 101      -2.682  28.875   1.326  1.00 91.12           C  
ATOM    816  CD  PRO A 101      -2.840  27.859   2.416  1.00 91.12           C  
ATOM    817  N   ASP A 102      -0.107  25.641   0.806  1.00 91.31           N  
ATOM    818  CA  ASP A 102       1.103  24.922   0.406  1.00 91.31           C  
ATOM    819  C   ASP A 102       1.142  23.531   1.018  1.00 91.31           C  
ATOM    820  CB  ASP A 102       2.350  25.703   0.813  1.00 91.31           C  
ATOM    821  O   ASP A 102       2.195  22.891   1.053  1.00 91.31           O  
ATOM    822  CG  ASP A 102       2.453  27.062   0.121  1.00 91.31           C  
ATOM    823  OD1 ASP A 102       2.049  27.172  -1.057  1.00 91.31           O  
ATOM    824  OD2 ASP A 102       2.947  28.016   0.756  1.00 91.31           O  
ATOM    825  N   SER A 103       0.023  23.047   1.493  1.00 96.94           N  
ATOM    826  CA  SER A 103       0.099  21.750   2.160  1.00 96.94           C  
ATOM    827  C   SER A 103       0.235  20.609   1.151  1.00 96.94           C  
ATOM    828  CB  SER A 103      -1.136  21.516   3.033  1.00 96.94           C  
ATOM    829  O   SER A 103      -0.254  20.719   0.025  1.00 96.94           O  
ATOM    830  OG  SER A 103      -2.262  21.188   2.236  1.00 96.94           O  
ATOM    831  N   ALA A 104       0.988  19.500   1.493  1.00 95.94           N  
ATOM    832  CA  ALA A 104       1.149  18.297   0.682  1.00 95.94           C  
ATOM    833  C   ALA A 104      -0.202  17.656   0.375  1.00 95.94           C  
ATOM    834  CB  ALA A 104       2.061  17.297   1.390  1.00 95.94           C  
ATOM    835  O   ALA A 104      -0.430  17.188  -0.738  1.00 95.94           O  
ATOM    836  N   PHE A 105      -1.102  17.672   1.369  1.00 97.69           N  
ATOM    837  CA  PHE A 105      -2.438  17.109   1.216  1.00 97.69           C  
ATOM    838  C   PHE A 105      -3.205  17.828   0.112  1.00 97.69           C  
ATOM    839  CB  PHE A 105      -3.213  17.188   2.535  1.00 97.69           C  
ATOM    840  O   PHE A 105      -3.803  17.188  -0.754  1.00 97.69           O  
ATOM    841  CG  PHE A 105      -4.590  16.594   2.469  1.00 97.69           C  
ATOM    842  CD1 PHE A 105      -5.691  17.375   2.141  1.00 97.69           C  
ATOM    843  CD2 PHE A 105      -4.781  15.242   2.736  1.00 97.69           C  
ATOM    844  CE1 PHE A 105      -6.969  16.812   2.080  1.00 97.69           C  
ATOM    845  CE2 PHE A 105      -6.055  14.680   2.678  1.00 97.69           C  
ATOM    846  CZ  PHE A 105      -7.145  15.469   2.350  1.00 97.69           C  
ATOM    847  N   LYS A 106      -3.188  19.188   0.172  1.00 97.25           N  
ATOM    848  CA  LYS A 106      -3.861  19.969  -0.861  1.00 97.25           C  
ATOM    849  C   LYS A 106      -3.293  19.656  -2.242  1.00 97.25           C  
ATOM    850  CB  LYS A 106      -3.740  21.453  -0.567  1.00 97.25           C  
ATOM    851  O   LYS A 106      -4.039  19.562  -3.221  1.00 97.25           O  
ATOM    852  CG  LYS A 106      -4.473  22.344  -1.563  1.00 97.25           C  
ATOM    853  CD  LYS A 106      -4.492  23.797  -1.106  1.00 97.25           C  
ATOM    854  CE  LYS A 106      -5.262  24.688  -2.082  1.00 97.25           C  
ATOM    855  NZ  LYS A 106      -5.367  26.094  -1.591  1.00 97.25           N  
ATOM    856  N   PHE A 107      -1.982  19.547  -2.332  1.00 95.31           N  
ATOM    857  CA  PHE A 107      -1.327  19.188  -3.580  1.00 95.31           C  
ATOM    858  C   PHE A 107      -1.904  17.875  -4.129  1.00 95.31           C  
ATOM    859  CB  PHE A 107       0.184  19.031  -3.375  1.00 95.31           C  
ATOM    860  O   PHE A 107      -2.240  17.797  -5.312  1.00 95.31           O  
ATOM    861  CG  PHE A 107       0.930  18.625  -4.613  1.00 95.31           C  
ATOM    862  CD1 PHE A 107       1.062  17.281  -4.953  1.00 95.31           C  
ATOM    863  CD2 PHE A 107       1.501  19.578  -5.445  1.00 95.31           C  
ATOM    864  CE1 PHE A 107       1.751  16.906  -6.102  1.00 95.31           C  
ATOM    865  CE2 PHE A 107       2.191  19.219  -6.594  1.00 95.31           C  
ATOM    866  CZ  PHE A 107       2.316  17.875  -6.918  1.00 95.31           C  
ATOM    867  N   LEU A 108      -2.010  16.859  -3.326  1.00 95.50           N  
ATOM    868  CA  LEU A 108      -2.518  15.555  -3.734  1.00 95.50           C  
ATOM    869  C   LEU A 108      -3.957  15.656  -4.227  1.00 95.50           C  
ATOM    870  CB  LEU A 108      -2.438  14.555  -2.572  1.00 95.50           C  
ATOM    871  O   LEU A 108      -4.316  15.055  -5.242  1.00 95.50           O  
ATOM    872  CG  LEU A 108      -1.046  14.305  -1.990  1.00 95.50           C  
ATOM    873  CD1 LEU A 108      -1.118  13.273  -0.868  1.00 95.50           C  
ATOM    874  CD2 LEU A 108      -0.084  13.852  -3.082  1.00 95.50           C  
ATOM    875  N   MET A 109      -4.758  16.438  -3.529  1.00 95.44           N  
ATOM    876  CA  MET A 109      -6.156  16.641  -3.904  1.00 95.44           C  
ATOM    877  C   MET A 109      -6.254  17.281  -5.289  1.00 95.44           C  
ATOM    878  CB  MET A 109      -6.863  17.531  -2.875  1.00 95.44           C  
ATOM    879  O   MET A 109      -7.070  16.859  -6.113  1.00 95.44           O  
ATOM    880  CG  MET A 109      -7.156  16.828  -1.562  1.00 95.44           C  
ATOM    881  SD  MET A 109      -8.297  15.398  -1.771  1.00 95.44           S  
ATOM    882  CE  MET A 109      -9.836  16.266  -2.162  1.00 95.44           C  
ATOM    883  N   THR A 110      -5.395  18.219  -5.535  1.00 94.19           N  
ATOM    884  CA  THR A 110      -5.445  19.000  -6.770  1.00 94.19           C  
ATOM    885  C   THR A 110      -4.988  18.156  -7.957  1.00 94.19           C  
ATOM    886  CB  THR A 110      -4.578  20.266  -6.664  1.00 94.19           C  
ATOM    887  O   THR A 110      -5.438  18.375  -9.086  1.00 94.19           O  
ATOM    888  CG2 THR A 110      -4.676  21.109  -7.934  1.00 94.19           C  
ATOM    889  OG1 THR A 110      -5.020  21.047  -5.551  1.00 94.19           O  
ATOM    890  N   HIS A 111      -4.129  17.172  -7.684  1.00 92.38           N  
ATOM    891  CA  HIS A 111      -3.521  16.453  -8.789  1.00 92.38           C  
ATOM    892  C   HIS A 111      -4.152  15.070  -8.953  1.00 92.38           C  
ATOM    893  CB  HIS A 111      -2.012  16.312  -8.570  1.00 92.38           C  
ATOM    894  O   HIS A 111      -3.744  14.297  -9.820  1.00 92.38           O  
ATOM    895  CG  HIS A 111      -1.256  17.578  -8.812  1.00 92.38           C  
ATOM    896  CD2 HIS A 111      -0.495  17.984  -9.859  1.00 92.38           C  
ATOM    897  ND1 HIS A 111      -1.230  18.609  -7.902  1.00 92.38           N  
ATOM    898  CE1 HIS A 111      -0.485  19.594  -8.383  1.00 92.38           C  
ATOM    899  NE2 HIS A 111      -0.027  19.234  -9.562  1.00 92.38           N  
ATOM    900  N   TYR A 112      -5.094  14.750  -8.180  1.00 94.06           N  
ATOM    901  CA  TYR A 112      -5.711  13.430  -8.195  1.00 94.06           C  
ATOM    902  C   TYR A 112      -6.270  13.102  -9.578  1.00 94.06           C  
ATOM    903  CB  TYR A 112      -6.824  13.336  -7.148  1.00 94.06           C  
ATOM    904  O   TYR A 112      -6.000  12.031 -10.125  1.00 94.06           O  
ATOM    905  CG  TYR A 112      -7.332  11.938  -6.918  1.00 94.06           C  
ATOM    906  CD1 TYR A 112      -8.320  11.391  -7.730  1.00 94.06           C  
ATOM    907  CD2 TYR A 112      -6.824  11.156  -5.887  1.00 94.06           C  
ATOM    908  CE1 TYR A 112      -8.797  10.102  -7.523  1.00 94.06           C  
ATOM    909  CE2 TYR A 112      -7.289   9.859  -5.668  1.00 94.06           C  
ATOM    910  OH  TYR A 112      -8.734   8.062  -6.277  1.00 94.06           O  
ATOM    911  CZ  TYR A 112      -8.273   9.344  -6.488  1.00 94.06           C  
ATOM    912  N   ASP A 113      -7.059  14.008 -10.203  1.00 93.00           N  
ATOM    913  CA  ASP A 113      -7.801  13.766 -11.430  1.00 93.00           C  
ATOM    914  C   ASP A 113      -6.859  13.539 -12.609  1.00 93.00           C  
ATOM    915  CB  ASP A 113      -8.750  14.930 -11.727  1.00 93.00           C  
ATOM    916  O   ASP A 113      -7.246  12.945 -13.625  1.00 93.00           O  
ATOM    917  CG  ASP A 113      -9.914  15.008 -10.766  1.00 93.00           C  
ATOM    918  OD1 ASP A 113     -10.180  14.016 -10.047  1.00 93.00           O  
ATOM    919  OD2 ASP A 113     -10.578  16.062 -10.719  1.00 93.00           O  
ATOM    920  N   MET A 114      -5.594  13.891 -12.477  1.00 88.81           N  
ATOM    921  CA  MET A 114      -4.602  13.711 -13.531  1.00 88.81           C  
ATOM    922  C   MET A 114      -4.316  12.227 -13.758  1.00 88.81           C  
ATOM    923  CB  MET A 114      -3.305  14.445 -13.188  1.00 88.81           C  
ATOM    924  O   MET A 114      -3.807  11.844 -14.812  1.00 88.81           O  
ATOM    925  CG  MET A 114      -3.447  15.953 -13.148  1.00 88.81           C  
ATOM    926  SD  MET A 114      -1.868  16.797 -12.758  1.00 88.81           S  
ATOM    927  CE  MET A 114      -2.400  18.531 -12.852  1.00 88.81           C  
ATOM    928  N   TYR A 115      -4.750  11.453 -12.773  1.00 87.69           N  
ATOM    929  CA  TYR A 115      -4.348  10.055 -12.852  1.00 87.69           C  
ATOM    930  C   TYR A 115      -5.551   9.156 -13.125  1.00 87.69           C  
ATOM    931  CB  TYR A 115      -3.664   9.625 -11.547  1.00 87.69           C  
ATOM    932  O   TYR A 115      -5.445   7.930 -13.055  1.00 87.69           O  
ATOM    933  CG  TYR A 115      -2.389  10.375 -11.258  1.00 87.69           C  
ATOM    934  CD1 TYR A 115      -1.205  10.062 -11.922  1.00 87.69           C  
ATOM    935  CD2 TYR A 115      -2.365  11.398 -10.312  1.00 87.69           C  
ATOM    936  CE1 TYR A 115      -0.027  10.750 -11.648  1.00 87.69           C  
ATOM    937  CE2 TYR A 115      -1.192  12.094 -10.039  1.00 87.69           C  
ATOM    938  OH  TYR A 115       1.134  12.453 -10.445  1.00 87.69           O  
ATOM    939  CZ  TYR A 115      -0.030  11.766 -10.711  1.00 87.69           C  
ATOM    940  N   LEU A 116      -6.703   9.750 -13.508  1.00 86.69           N  
ATOM    941  CA  LEU A 116      -7.922   8.977 -13.703  1.00 86.69           C  
ATOM    942  C   LEU A 116      -7.961   8.367 -15.102  1.00 86.69           C  
ATOM    943  CB  LEU A 116      -9.156   9.852 -13.484  1.00 86.69           C  
ATOM    944  O   LEU A 116      -8.367   7.219 -15.273  1.00 86.69           O  
ATOM    945  CG  LEU A 116      -9.430  10.289 -12.047  1.00 86.69           C  
ATOM    946  CD1 LEU A 116     -10.711  11.117 -11.969  1.00 86.69           C  
ATOM    947  CD2 LEU A 116      -9.516   9.078 -11.117  1.00 86.69           C  
ATOM    948  N   PRO A 117      -7.512   9.055 -16.109  1.00 84.00           N  
ATOM    949  CA  PRO A 117      -7.660   8.539 -17.484  1.00 84.00           C  
ATOM    950  C   PRO A 117      -6.816   7.293 -17.734  1.00 84.00           C  
ATOM    951  CB  PRO A 117      -7.184   9.711 -18.344  1.00 84.00           C  
ATOM    952  O   PRO A 117      -5.855   7.035 -17.000  1.00 84.00           O  
ATOM    953  CG  PRO A 117      -7.297  10.914 -17.469  1.00 84.00           C  
ATOM    954  CD  PRO A 117      -7.066  10.484 -16.047  1.00 84.00           C  
ATOM    955  N   VAL A 118      -7.168   6.629 -18.906  1.00 74.94           N  
ATOM    956  CA  VAL A 118      -6.410   5.484 -19.406  1.00 74.94           C  
ATOM    957  C   VAL A 118      -4.992   5.922 -19.781  1.00 74.94           C  
ATOM    958  CB  VAL A 118      -7.098   4.840 -20.641  1.00 74.94           C  
ATOM    959  O   VAL A 118      -4.797   6.988 -20.375  1.00 74.94           O  
ATOM    960  CG1 VAL A 118      -6.262   3.682 -21.172  1.00 74.94           C  
ATOM    961  CG2 VAL A 118      -8.500   4.363 -20.266  1.00 74.94           C  
ATOM    962  N   GLY A 119      -3.965   5.227 -19.234  1.00 72.25           N  
ATOM    963  CA  GLY A 119      -2.572   5.445 -19.594  1.00 72.25           C  
ATOM    964  C   GLY A 119      -1.825   6.305 -18.594  1.00 72.25           C  
ATOM    965  O   GLY A 119      -0.666   6.660 -18.812  1.00 72.25           O  
ATOM    966  N   ALA A 120      -2.596   6.824 -17.578  1.00 76.56           N  
ATOM    967  CA  ALA A 120      -1.940   7.645 -16.562  1.00 76.56           C  
ATOM    968  C   ALA A 120      -0.839   6.863 -15.859  1.00 76.56           C  
ATOM    969  CB  ALA A 120      -2.963   8.156 -15.555  1.00 76.56           C  
ATOM    970  O   ALA A 120      -0.959   5.652 -15.656  1.00 76.56           O  
ATOM    971  N   SER A 121       0.235   7.488 -15.680  1.00 72.19           N  
ATOM    972  CA  SER A 121       1.331   6.906 -14.914  1.00 72.19           C  
ATOM    973  C   SER A 121       2.037   7.957 -14.070  1.00 72.19           C  
ATOM    974  CB  SER A 121       2.338   6.234 -15.852  1.00 72.19           C  
ATOM    975  O   SER A 121       1.906   9.156 -14.320  1.00 72.19           O  
ATOM    976  OG  SER A 121       3.004   7.195 -16.656  1.00 72.19           O  
ATOM    977  N   CYS A 122       2.555   7.574 -12.875  1.00 68.38           N  
ATOM    978  CA  CYS A 122       3.273   8.508 -12.016  1.00 68.38           C  
ATOM    979  C   CYS A 122       4.770   8.461 -12.297  1.00 68.38           C  
ATOM    980  CB  CYS A 122       3.012   8.188 -10.547  1.00 68.38           C  
ATOM    981  O   CYS A 122       5.414   7.430 -12.102  1.00 68.38           O  
ATOM    982  SG  CYS A 122       3.828   9.320  -9.398  1.00 68.38           S  
ATOM    983  N   GLN A 123       5.324   9.570 -12.719  1.00 61.62           N  
ATOM    984  CA  GLN A 123       6.762   9.688 -12.945  1.00 61.62           C  
ATOM    985  C   GLN A 123       7.352  10.844 -12.141  1.00 61.62           C  
ATOM    986  CB  GLN A 123       7.062   9.875 -14.430  1.00 61.62           C  
ATOM    987  O   GLN A 123       8.570  11.047 -12.133  1.00 61.62           O  
ATOM    988  CG  GLN A 123       6.574   8.734 -15.305  1.00 61.62           C  
ATOM    989  CD  GLN A 123       6.930   8.914 -16.766  1.00 61.62           C  
ATOM    990  NE2 GLN A 123       6.645   7.906 -17.578  1.00 61.62           N  
ATOM    991  OE1 GLN A 123       7.461   9.961 -17.172  1.00 61.62           O  
ATOM    992  N   ASP A 124       6.469  11.523 -11.500  1.00 68.81           N  
ATOM    993  CA  ASP A 124       6.863  12.766 -10.836  1.00 68.81           C  
ATOM    994  C   ASP A 124       7.309  12.508  -9.398  1.00 68.81           C  
ATOM    995  CB  ASP A 124       5.715  13.773 -10.859  1.00 68.81           C  
ATOM    996  O   ASP A 124       6.492  12.156  -8.547  1.00 68.81           O  
ATOM    997  CG  ASP A 124       6.105  15.133 -10.312  1.00 68.81           C  
ATOM    998  OD1 ASP A 124       7.301  15.359 -10.031  1.00 68.81           O  
ATOM    999  OD2 ASP A 124       5.207  15.992 -10.148  1.00 68.81           O  
ATOM   1000  N   ALA A 125       8.578  12.555  -9.133  1.00 69.19           N  
ATOM   1001  CA  ALA A 125       9.156  12.359  -7.809  1.00 69.19           C  
ATOM   1002  C   ALA A 125       8.516  13.289  -6.781  1.00 69.19           C  
ATOM   1003  CB  ALA A 125      10.664  12.570  -7.848  1.00 69.19           C  
ATOM   1004  O   ALA A 125       8.367  12.930  -5.613  1.00 69.19           O  
ATOM   1005  N   GLU A 126       8.148  14.414  -7.270  1.00 77.69           N  
ATOM   1006  CA  GLU A 126       7.543  15.391  -6.371  1.00 77.69           C  
ATOM   1007  C   GLU A 126       6.227  14.875  -5.801  1.00 77.69           C  
ATOM   1008  CB  GLU A 126       7.316  16.719  -7.094  1.00 77.69           C  
ATOM   1009  O   GLU A 126       5.941  15.055  -4.613  1.00 77.69           O  
ATOM   1010  CG  GLU A 126       6.730  17.812  -6.207  1.00 77.69           C  
ATOM   1011  CD  GLU A 126       6.500  19.125  -6.941  1.00 77.69           C  
ATOM   1012  OE1 GLU A 126       6.105  20.125  -6.293  1.00 77.69           O  
ATOM   1013  OE2 GLU A 126       6.711  19.156  -8.172  1.00 77.69           O  
ATOM   1014  N   THR A 127       5.426  14.266  -6.668  1.00 82.56           N  
ATOM   1015  CA  THR A 127       4.145  13.719  -6.234  1.00 82.56           C  
ATOM   1016  C   THR A 127       4.340  12.680  -5.133  1.00 82.56           C  
ATOM   1017  CB  THR A 127       3.383  13.086  -7.414  1.00 82.56           C  
ATOM   1018  O   THR A 127       3.635  12.703  -4.121  1.00 82.56           O  
ATOM   1019  CG2 THR A 127       2.055  12.492  -6.953  1.00 82.56           C  
ATOM   1020  OG1 THR A 127       3.131  14.086  -8.406  1.00 82.56           O  
ATOM   1021  N   LEU A 128       5.297  11.836  -5.262  1.00 81.12           N  
ATOM   1022  CA  LEU A 128       5.574  10.797  -4.277  1.00 81.12           C  
ATOM   1023  C   LEU A 128       6.094  11.398  -2.977  1.00 81.12           C  
ATOM   1024  CB  LEU A 128       6.586   9.789  -4.832  1.00 81.12           C  
ATOM   1025  O   LEU A 128       5.750  10.922  -1.891  1.00 81.12           O  
ATOM   1026  CG  LEU A 128       6.113   8.914  -5.988  1.00 81.12           C  
ATOM   1027  CD1 LEU A 128       7.246   8.016  -6.480  1.00 81.12           C  
ATOM   1028  CD2 LEU A 128       4.910   8.078  -5.566  1.00 81.12           C  
ATOM   1029  N   GLU A 129       6.895  12.391  -3.117  1.00 80.38           N  
ATOM   1030  CA  GLU A 129       7.395  13.078  -1.934  1.00 80.38           C  
ATOM   1031  C   GLU A 129       6.262  13.773  -1.181  1.00 80.38           C  
ATOM   1032  CB  GLU A 129       8.469  14.094  -2.318  1.00 80.38           C  
ATOM   1033  O   GLU A 129       6.219  13.742   0.052  1.00 80.38           O  
ATOM   1034  CG  GLU A 129       9.102  14.805  -1.128  1.00 80.38           C  
ATOM   1035  CD  GLU A 129       9.750  13.852  -0.138  1.00 80.38           C  
ATOM   1036  OE1 GLU A 129       9.961  14.242   1.033  1.00 80.38           O  
ATOM   1037  OE2 GLU A 129      10.062  12.711  -0.538  1.00 80.38           O  
ATOM   1038  N   LYS A 130       5.359  14.375  -1.923  1.00 87.00           N  
ATOM   1039  CA  LYS A 130       4.215  15.016  -1.287  1.00 87.00           C  
ATOM   1040  C   LYS A 130       3.318  13.992  -0.600  1.00 87.00           C  
ATOM   1041  CB  LYS A 130       3.408  15.812  -2.314  1.00 87.00           C  
ATOM   1042  O   LYS A 130       2.768  14.258   0.470  1.00 87.00           O  
ATOM   1043  CG  LYS A 130       4.113  17.062  -2.824  1.00 87.00           C  
ATOM   1044  CD  LYS A 130       4.293  18.094  -1.720  1.00 87.00           C  
ATOM   1045  CE  LYS A 130       4.914  19.375  -2.248  1.00 87.00           C  
ATOM   1046  NZ  LYS A 130       5.199  20.359  -1.150  1.00 87.00           N  
ATOM   1047  N   TYR A 131       3.162  12.922  -1.263  1.00 90.56           N  
ATOM   1048  CA  TYR A 131       2.414  11.836  -0.641  1.00 90.56           C  
ATOM   1049  C   TYR A 131       3.055  11.414   0.677  1.00 90.56           C  
ATOM   1050  CB  TYR A 131       2.326  10.633  -1.585  1.00 90.56           C  
ATOM   1051  O   TYR A 131       2.373  11.312   1.700  1.00 90.56           O  
ATOM   1052  CG  TYR A 131       1.707   9.406  -0.955  1.00 90.56           C  
ATOM   1053  CD1 TYR A 131       2.479   8.289  -0.653  1.00 90.56           C  
ATOM   1054  CD2 TYR A 131       0.348   9.367  -0.661  1.00 90.56           C  
ATOM   1055  CE1 TYR A 131       1.912   7.156  -0.074  1.00 90.56           C  
ATOM   1056  CE2 TYR A 131      -0.230   8.242  -0.082  1.00 90.56           C  
ATOM   1057  OH  TYR A 131      -0.008   6.027   0.781  1.00 90.56           O  
ATOM   1058  CZ  TYR A 131       0.559   7.145   0.208  1.00 90.56           C  
ATOM   1059  N   ARG A 132       4.273  11.156   0.646  1.00 89.62           N  
ATOM   1060  CA  ARG A 132       5.008  10.773   1.848  1.00 89.62           C  
ATOM   1061  C   ARG A 132       4.848  11.812   2.947  1.00 89.62           C  
ATOM   1062  CB  ARG A 132       6.492  10.562   1.532  1.00 89.62           C  
ATOM   1063  O   ARG A 132       4.570  11.477   4.098  1.00 89.62           O  
ATOM   1064  CG  ARG A 132       7.309  10.062   2.711  1.00 89.62           C  
ATOM   1065  CD  ARG A 132       8.789   9.969   2.373  1.00 89.62           C  
ATOM   1066  NE  ARG A 132       9.422  11.289   2.391  1.00 89.62           N  
ATOM   1067  NH1 ARG A 132      10.688  10.875   4.285  1.00 89.62           N  
ATOM   1068  NH2 ARG A 132      10.828  12.906   3.221  1.00 89.62           N  
ATOM   1069  CZ  ARG A 132      10.312  11.688   3.299  1.00 89.62           C  
ATOM   1070  N   THR A 133       5.055  13.039   2.621  1.00 91.25           N  
ATOM   1071  CA  THR A 133       4.949  14.148   3.568  1.00 91.25           C  
ATOM   1072  C   THR A 133       3.551  14.203   4.176  1.00 91.25           C  
ATOM   1073  CB  THR A 133       5.277  15.492   2.898  1.00 91.25           C  
ATOM   1074  O   THR A 133       3.400  14.359   5.391  1.00 91.25           O  
ATOM   1075  CG2 THR A 133       5.152  16.641   3.891  1.00 91.25           C  
ATOM   1076  OG1 THR A 133       6.617  15.453   2.395  1.00 91.25           O  
ATOM   1077  N   ALA A 134       2.574  14.047   3.385  1.00 96.50           N  
ATOM   1078  CA  ALA A 134       1.192  14.078   3.859  1.00 96.50           C  
ATOM   1079  C   ALA A 134       0.916  12.930   4.824  1.00 96.50           C  
ATOM   1080  CB  ALA A 134       0.223  14.023   2.682  1.00 96.50           C  
ATOM   1081  O   ALA A 134       0.243  13.117   5.844  1.00 96.50           O  
ATOM   1082  N   CYS A 135       1.406  11.820   4.484  1.00 96.38           N  
ATOM   1083  CA  CYS A 135       1.226  10.648   5.328  1.00 96.38           C  
ATOM   1084  C   CYS A 135       1.851  10.867   6.703  1.00 96.38           C  
ATOM   1085  CB  CYS A 135       1.837   9.414   4.672  1.00 96.38           C  
ATOM   1086  O   CYS A 135       1.220  10.594   7.727  1.00 96.38           O  
ATOM   1087  SG  CYS A 135       0.955   8.867   3.193  1.00 96.38           S  
ATOM   1088  N   LEU A 136       3.057  11.336   6.691  1.00 94.31           N  
ATOM   1089  CA  LEU A 136       3.783  11.547   7.938  1.00 94.31           C  
ATOM   1090  C   LEU A 136       3.096  12.609   8.789  1.00 94.31           C  
ATOM   1091  CB  LEU A 136       5.230  11.961   7.648  1.00 94.31           C  
ATOM   1092  O   LEU A 136       2.961  12.445  10.008  1.00 94.31           O  
ATOM   1093  CG  LEU A 136       6.125  10.906   7.012  1.00 94.31           C  
ATOM   1094  CD1 LEU A 136       7.496  11.492   6.691  1.00 94.31           C  
ATOM   1095  CD2 LEU A 136       6.258   9.695   7.934  1.00 94.31           C  
ATOM   1096  N   ASP A 137       2.666  13.633   8.109  1.00 96.19           N  
ATOM   1097  CA  ASP A 137       1.963  14.688   8.836  1.00 96.19           C  
ATOM   1098  C   ASP A 137       0.673  14.164   9.453  1.00 96.19           C  
ATOM   1099  CB  ASP A 137       1.653  15.867   7.902  1.00 96.19           C  
ATOM   1100  O   ASP A 137       0.358  14.477  10.609  1.00 96.19           O  
ATOM   1101  CG  ASP A 137       2.879  16.703   7.570  1.00 96.19           C  
ATOM   1102  OD1 ASP A 137       3.934  16.516   8.219  1.00 96.19           O  
ATOM   1103  OD2 ASP A 137       2.791  17.547   6.656  1.00 96.19           O  
ATOM   1104  N   PHE A 138      -0.035  13.406   8.695  1.00 97.62           N  
ATOM   1105  CA  PHE A 138      -1.281  12.805   9.156  1.00 97.62           C  
ATOM   1106  C   PHE A 138      -1.036  11.914  10.367  1.00 97.62           C  
ATOM   1107  CB  PHE A 138      -1.940  12.000   8.031  1.00 97.62           C  
ATOM   1108  O   PHE A 138      -1.721  12.039  11.383  1.00 97.62           O  
ATOM   1109  CG  PHE A 138      -3.207  11.305   8.445  1.00 97.62           C  
ATOM   1110  CD1 PHE A 138      -3.188   9.969   8.852  1.00 97.62           C  
ATOM   1111  CD2 PHE A 138      -4.422  11.977   8.438  1.00 97.62           C  
ATOM   1112  CE1 PHE A 138      -4.359   9.328   9.234  1.00 97.62           C  
ATOM   1113  CE2 PHE A 138      -5.594  11.336   8.820  1.00 97.62           C  
ATOM   1114  CZ  PHE A 138      -5.562  10.016   9.219  1.00 97.62           C  
ATOM   1115  N   ARG A 139      -0.084  10.977  10.281  1.00 96.31           N  
ATOM   1116  CA  ARG A 139       0.216  10.055  11.375  1.00 96.31           C  
ATOM   1117  C   ARG A 139       0.625  10.812  12.633  1.00 96.31           C  
ATOM   1118  CB  ARG A 139       1.323   9.078  10.969  1.00 96.31           C  
ATOM   1119  O   ARG A 139       0.223  10.445  13.742  1.00 96.31           O  
ATOM   1120  CG  ARG A 139       0.927   8.133   9.852  1.00 96.31           C  
ATOM   1121  CD  ARG A 139       0.043   7.000  10.352  1.00 96.31           C  
ATOM   1122  NE  ARG A 139      -0.176   5.984   9.328  1.00 96.31           N  
ATOM   1123  NH1 ARG A 139      -1.317   4.531  10.711  1.00 96.31           N  
ATOM   1124  NH2 ARG A 139      -0.961   3.986   8.516  1.00 96.31           N  
ATOM   1125  CZ  ARG A 139      -0.818   4.836   9.523  1.00 96.31           C  
ATOM   1126  N   ASN A 140       1.444  11.867  12.461  1.00 96.31           N  
ATOM   1127  CA  ASN A 140       1.893  12.672  13.594  1.00 96.31           C  
ATOM   1128  C   ASN A 140       0.723  13.367  14.281  1.00 96.31           C  
ATOM   1129  CB  ASN A 140       2.928  13.703  13.133  1.00 96.31           C  
ATOM   1130  O   ASN A 140       0.624  13.359  15.508  1.00 96.31           O  
ATOM   1131  CG  ASN A 140       4.281  13.086  12.844  1.00 96.31           C  
ATOM   1132  ND2 ASN A 140       4.965  13.602  11.828  1.00 96.31           N  
ATOM   1133  OD1 ASN A 140       4.707  12.148  13.523  1.00 96.31           O  
ATOM   1134  N   THR A 141      -0.147  13.828  13.508  1.00 96.62           N  
ATOM   1135  CA  THR A 141      -1.273  14.586  14.039  1.00 96.62           C  
ATOM   1136  C   THR A 141      -2.275  13.656  14.719  1.00 96.62           C  
ATOM   1137  CB  THR A 141      -1.981  15.383  12.930  1.00 96.62           C  
ATOM   1138  O   THR A 141      -2.889  14.031  15.727  1.00 96.62           O  
ATOM   1139  CG2 THR A 141      -3.092  16.250  13.500  1.00 96.62           C  
ATOM   1140  OG1 THR A 141      -1.025  16.219  12.266  1.00 96.62           O  
ATOM   1141  N   MET A 142      -2.395  12.453  14.203  1.00 95.25           N  
ATOM   1142  CA  MET A 142      -3.346  11.477  14.727  1.00 95.25           C  
ATOM   1143  C   MET A 142      -2.729  10.672  15.867  1.00 95.25           C  
ATOM   1144  CB  MET A 142      -3.814  10.531  13.617  1.00 95.25           C  
ATOM   1145  O   MET A 142      -3.361   9.758  16.406  1.00 95.25           O  
ATOM   1146  CG  MET A 142      -4.688  11.203  12.570  1.00 95.25           C  
ATOM   1147  SD  MET A 142      -6.316  11.719  13.234  1.00 95.25           S  
ATOM   1148  CE  MET A 142      -7.133  10.109  13.375  1.00 95.25           C  
ATOM   1149  N   ASP A 143      -1.521  10.969  16.188  1.00 94.00           N  
ATOM   1150  CA  ASP A 143      -0.778  10.281  17.250  1.00 94.00           C  
ATOM   1151  C   ASP A 143      -0.668   8.789  16.953  1.00 94.00           C  
ATOM   1152  CB  ASP A 143      -1.444  10.508  18.609  1.00 94.00           C  
ATOM   1153  O   ASP A 143      -0.885   7.961  17.844  1.00 94.00           O  
ATOM   1154  CG  ASP A 143      -0.529  10.180  19.766  1.00 94.00           C  
ATOM   1155  OD1 ASP A 143       0.709  10.211  19.609  1.00 94.00           O  
ATOM   1156  OD2 ASP A 143      -1.051   9.891  20.875  1.00 94.00           O  
ATOM   1157  N   MET A 144      -0.347   8.422  15.734  1.00 95.19           N  
ATOM   1158  CA  MET A 144      -0.147   7.051  15.266  1.00 95.19           C  
ATOM   1159  C   MET A 144       1.304   6.824  14.859  1.00 95.19           C  
ATOM   1160  CB  MET A 144      -1.077   6.742  14.094  1.00 95.19           C  
ATOM   1161  O   MET A 144       1.576   6.391  13.742  1.00 95.19           O  
ATOM   1162  CG  MET A 144      -2.555   6.816  14.445  1.00 95.19           C  
ATOM   1163  SD  MET A 144      -3.637   6.379  13.031  1.00 95.19           S  
ATOM   1164  CE  MET A 144      -3.938   8.031  12.336  1.00 95.19           C  
ATOM   1165  N   THR A 145       2.242   7.102  15.828  1.00 94.31           N  
ATOM   1166  CA  THR A 145       3.643   7.133  15.422  1.00 94.31           C  
ATOM   1167  C   THR A 145       4.441   6.062  16.156  1.00 94.31           C  
ATOM   1168  CB  THR A 145       4.270   8.516  15.680  1.00 94.31           C  
ATOM   1169  O   THR A 145       5.590   5.781  15.812  1.00 94.31           O  
ATOM   1170  CG2 THR A 145       3.613   9.586  14.812  1.00 94.31           C  
ATOM   1171  OG1 THR A 145       4.102   8.859  17.062  1.00 94.31           O  
ATOM   1172  N   ALA A 146       3.811   5.438  17.094  1.00 93.31           N  
ATOM   1173  CA  ALA A 146       4.551   4.465  17.891  1.00 93.31           C  
ATOM   1174  C   ALA A 146       4.980   3.273  17.031  1.00 93.31           C  
ATOM   1175  CB  ALA A 146       3.709   3.994  19.062  1.00 93.31           C  
ATOM   1176  O   ALA A 146       4.145   2.594  16.438  1.00 93.31           O  
ATOM   1177  N   PRO A 147       6.320   2.922  17.016  1.00 86.88           N  
ATOM   1178  CA  PRO A 147       6.848   1.896  16.109  1.00 86.88           C  
ATOM   1179  C   PRO A 147       6.367   0.491  16.469  1.00 86.88           C  
ATOM   1180  CB  PRO A 147       8.359   2.018  16.281  1.00 86.88           C  
ATOM   1181  O   PRO A 147       6.273  -0.377  15.602  1.00 86.88           O  
ATOM   1182  CG  PRO A 147       8.570   3.385  16.844  1.00 86.88           C  
ATOM   1183  CD  PRO A 147       7.320   3.805  17.562  1.00 86.88           C  
ATOM   1184  N   ASP A 148       6.086   0.227  17.766  1.00 88.06           N  
ATOM   1185  CA  ASP A 148       5.688  -1.112  18.188  1.00 88.06           C  
ATOM   1186  C   ASP A 148       4.176  -1.300  18.062  1.00 88.06           C  
ATOM   1187  CB  ASP A 148       6.137  -1.379  19.625  1.00 88.06           C  
ATOM   1188  O   ASP A 148       3.668  -2.408  18.234  1.00 88.06           O  
ATOM   1189  CG  ASP A 148       7.645  -1.490  19.766  1.00 88.06           C  
ATOM   1190  OD1 ASP A 148       8.320  -1.897  18.797  1.00 88.06           O  
ATOM   1191  OD2 ASP A 148       8.164  -1.171  20.859  1.00 88.06           O  
ATOM   1192  N   ASP A 149       3.574  -0.271  17.703  1.00 93.44           N  
ATOM   1193  CA  ASP A 149       2.123  -0.311  17.531  1.00 93.44           C  
ATOM   1194  C   ASP A 149       1.743  -0.835  16.156  1.00 93.44           C  
ATOM   1195  CB  ASP A 149       1.520   1.077  17.750  1.00 93.44           C  
ATOM   1196  O   ASP A 149       2.404  -0.522  15.164  1.00 93.44           O  
ATOM   1197  CG  ASP A 149       0.017   1.043  17.969  1.00 93.44           C  
ATOM   1198  OD1 ASP A 149      -0.650   0.113  17.469  1.00 93.44           O  
ATOM   1199  OD2 ASP A 149      -0.505   1.955  18.641  1.00 93.44           O  
ATOM   1200  N   LEU A 150       0.616  -1.620  16.016  1.00 94.81           N  
ATOM   1201  CA  LEU A 150       0.203  -2.273  14.781  1.00 94.81           C  
ATOM   1202  C   LEU A 150      -0.391  -1.262  13.812  1.00 94.81           C  
ATOM   1203  CB  LEU A 150      -0.816  -3.379  15.078  1.00 94.81           C  
ATOM   1204  O   LEU A 150      -0.600  -1.574  12.633  1.00 94.81           O  
ATOM   1205  CG  LEU A 150      -0.287  -4.613  15.805  1.00 94.81           C  
ATOM   1206  CD1 LEU A 150      -1.419  -5.598  16.078  1.00 94.81           C  
ATOM   1207  CD2 LEU A 150       0.830  -5.273  15.008  1.00 94.81           C  
ATOM   1208  N   ILE A 151      -0.618  -0.019  14.273  1.00 94.75           N  
ATOM   1209  CA  ILE A 151      -1.107   1.042  13.398  1.00 94.75           C  
ATOM   1210  C   ILE A 151      -0.072   2.160  13.312  1.00 94.75           C  
ATOM   1211  CB  ILE A 151      -2.461   1.600  13.891  1.00 94.75           C  
ATOM   1212  O   ILE A 151      -0.358   3.244  12.797  1.00 94.75           O  
ATOM   1213  CG1 ILE A 151      -2.326   2.150  15.312  1.00 94.75           C  
ATOM   1214  CG2 ILE A 151      -3.547   0.522  13.820  1.00 94.75           C  
ATOM   1215  CD1 ILE A 151      -3.539   2.938  15.789  1.00 94.75           C  
ATOM   1216  N   GLY A 152       1.095   1.906  13.867  1.00 94.88           N  
ATOM   1217  CA  GLY A 152       2.115   2.938  13.977  1.00 94.88           C  
ATOM   1218  C   GLY A 152       3.018   3.014  12.758  1.00 94.88           C  
ATOM   1219  O   GLY A 152       2.635   2.586  11.672  1.00 94.88           O  
ATOM   1220  N   MET A 153       4.246   3.703  13.055  1.00 93.06           N  
ATOM   1221  CA  MET A 153       5.227   3.900  11.992  1.00 93.06           C  
ATOM   1222  C   MET A 153       6.504   3.115  12.273  1.00 93.06           C  
ATOM   1223  CB  MET A 153       5.555   5.387  11.828  1.00 93.06           C  
ATOM   1224  O   MET A 153       7.098   3.250  13.344  1.00 93.06           O  
ATOM   1225  CG  MET A 153       4.355   6.238  11.445  1.00 93.06           C  
ATOM   1226  SD  MET A 153       4.770   8.023  11.336  1.00 93.06           S  
ATOM   1227  CE  MET A 153       6.008   7.984  10.016  1.00 93.06           C  
ATOM   1228  N   LEU A 154       6.852   2.357  11.281  1.00 90.38           N  
ATOM   1229  CA  LEU A 154       8.094   1.605  11.422  1.00 90.38           C  
ATOM   1230  C   LEU A 154       9.305   2.518  11.250  1.00 90.38           C  
ATOM   1231  CB  LEU A 154       8.148   0.464  10.406  1.00 90.38           C  
ATOM   1232  O   LEU A 154       9.305   3.398  10.383  1.00 90.38           O  
ATOM   1233  CG  LEU A 154       7.074  -0.618  10.539  1.00 90.38           C  
ATOM   1234  CD1 LEU A 154       7.223  -1.651   9.430  1.00 90.38           C  
ATOM   1235  CD2 LEU A 154       7.156  -1.282  11.906  1.00 90.38           C  
ATOM   1236  N   VAL A 155      10.320   2.279  12.117  1.00 87.75           N  
ATOM   1237  CA  VAL A 155      11.562   3.039  12.031  1.00 87.75           C  
ATOM   1238  C   VAL A 155      12.750   2.084  11.977  1.00 87.75           C  
ATOM   1239  CB  VAL A 155      11.719   4.016  13.219  1.00 87.75           C  
ATOM   1240  O   VAL A 155      12.625   0.901  12.305  1.00 87.75           O  
ATOM   1241  CG1 VAL A 155      10.578   5.035  13.234  1.00 87.75           C  
ATOM   1242  CG2 VAL A 155      11.766   3.242  14.539  1.00 87.75           C  
ATOM   1243  N   GLY A 156      13.883   2.598  11.383  1.00 81.62           N  
ATOM   1244  CA  GLY A 156      15.102   1.812  11.305  1.00 81.62           C  
ATOM   1245  C   GLY A 156      15.414   1.331   9.898  1.00 81.62           C  
ATOM   1246  O   GLY A 156      15.180   2.053   8.930  1.00 81.62           O  
ATOM   1247  N   SER A 157      16.047   0.080   9.852  1.00 77.19           N  
ATOM   1248  CA  SER A 157      16.469  -0.452   8.562  1.00 77.19           C  
ATOM   1249  C   SER A 157      15.695  -1.721   8.211  1.00 77.19           C  
ATOM   1250  CB  SER A 157      17.969  -0.741   8.570  1.00 77.19           C  
ATOM   1251  O   SER A 157      15.227  -2.434   9.094  1.00 77.19           O  
ATOM   1252  OG  SER A 157      18.703   0.435   8.859  1.00 77.19           O  
ATOM   1253  N   VAL A 158      15.484  -1.853   6.898  1.00 79.44           N  
ATOM   1254  CA  VAL A 158      14.820  -3.061   6.422  1.00 79.44           C  
ATOM   1255  C   VAL A 158      15.625  -4.289   6.832  1.00 79.44           C  
ATOM   1256  CB  VAL A 158      14.625  -3.037   4.891  1.00 79.44           C  
ATOM   1257  O   VAL A 158      16.828  -4.195   7.086  1.00 79.44           O  
ATOM   1258  CG1 VAL A 158      13.672  -1.920   4.484  1.00 79.44           C  
ATOM   1259  CG2 VAL A 158      15.977  -2.869   4.188  1.00 79.44           C  
ATOM   1260  N   ALA A 159      14.930  -5.406   6.922  1.00 76.12           N  
ATOM   1261  CA  ALA A 159      15.570  -6.668   7.277  1.00 76.12           C  
ATOM   1262  C   ALA A 159      16.578  -7.086   6.215  1.00 76.12           C  
ATOM   1263  CB  ALA A 159      14.523  -7.762   7.473  1.00 76.12           C  
ATOM   1264  O   ALA A 159      16.344  -6.910   5.016  1.00 76.12           O  
ATOM   1265  N   THR A 160      17.781  -7.641   6.691  1.00 78.44           N  
ATOM   1266  CA  THR A 160      18.828  -8.086   5.773  1.00 78.44           C  
ATOM   1267  C   THR A 160      18.734  -9.586   5.539  1.00 78.44           C  
ATOM   1268  CB  THR A 160      20.234  -7.727   6.305  1.00 78.44           C  
ATOM   1269  O   THR A 160      19.281 -10.102   4.559  1.00 78.44           O  
ATOM   1270  CG2 THR A 160      20.422  -6.215   6.375  1.00 78.44           C  
ATOM   1271  OG1 THR A 160      20.391  -8.281   7.613  1.00 78.44           O  
ATOM   1272  N   ARG A 161      17.969 -10.195   6.426  1.00 83.69           N  
ATOM   1273  CA  ARG A 161      17.812 -11.641   6.340  1.00 83.69           C  
ATOM   1274  C   ARG A 161      16.375 -12.055   6.621  1.00 83.69           C  
ATOM   1275  CB  ARG A 161      18.766 -12.344   7.312  1.00 83.69           C  
ATOM   1276  O   ARG A 161      15.742 -11.539   7.555  1.00 83.69           O  
ATOM   1277  CG  ARG A 161      18.750 -13.859   7.188  1.00 83.69           C  
ATOM   1278  CD  ARG A 161      19.750 -14.508   8.133  1.00 83.69           C  
ATOM   1279  NE  ARG A 161      19.641 -15.969   8.117  1.00 83.69           N  
ATOM   1280  NH1 ARG A 161      21.328 -16.312   9.656  1.00 83.69           N  
ATOM   1281  NH2 ARG A 161      20.219 -18.094   8.750  1.00 83.69           N  
ATOM   1282  CZ  ARG A 161      20.406 -16.781   8.844  1.00 83.69           C  
ATOM   1283  N   VAL A 162      15.836 -13.031   5.789  1.00 87.19           N  
ATOM   1284  CA  VAL A 162      14.492 -13.539   6.008  1.00 87.19           C  
ATOM   1285  C   VAL A 162      14.508 -15.070   6.016  1.00 87.19           C  
ATOM   1286  CB  VAL A 162      13.508 -13.023   4.930  1.00 87.19           C  
ATOM   1287  O   VAL A 162      15.039 -15.695   5.094  1.00 87.19           O  
ATOM   1288  CG1 VAL A 162      12.156 -13.727   5.051  1.00 87.19           C  
ATOM   1289  CG2 VAL A 162      13.344 -11.508   5.043  1.00 87.19           C  
ATOM   1290  N   GLU A 163      13.992 -15.617   7.133  1.00 87.38           N  
ATOM   1291  CA  GLU A 163      13.891 -17.062   7.250  1.00 87.38           C  
ATOM   1292  C   GLU A 163      12.578 -17.578   6.660  1.00 87.38           C  
ATOM   1293  CB  GLU A 163      14.016 -17.500   8.719  1.00 87.38           C  
ATOM   1294  O   GLU A 163      11.500 -17.078   7.000  1.00 87.38           O  
ATOM   1295  CG  GLU A 163      15.367 -17.172   9.336  1.00 87.38           C  
ATOM   1296  CD  GLU A 163      15.477 -17.625  10.789  1.00 87.38           C  
ATOM   1297  OE1 GLU A 163      16.578 -17.516  11.375  1.00 87.38           O  
ATOM   1298  OE2 GLU A 163      14.445 -18.062  11.344  1.00 87.38           O  
ATOM   1299  N   VAL A 164      12.742 -18.609   5.770  1.00 88.31           N  
ATOM   1300  CA  VAL A 164      11.562 -19.156   5.113  1.00 88.31           C  
ATOM   1301  C   VAL A 164      11.508 -20.672   5.355  1.00 88.31           C  
ATOM   1302  CB  VAL A 164      11.570 -18.859   3.596  1.00 88.31           C  
ATOM   1303  O   VAL A 164      12.508 -21.281   5.711  1.00 88.31           O  
ATOM   1304  CG1 VAL A 164      11.586 -17.359   3.340  1.00 88.31           C  
ATOM   1305  CG2 VAL A 164      12.766 -19.531   2.924  1.00 88.31           C  
ATOM   1306  N   PRO A 165      10.312 -21.172   5.164  1.00 86.25           N  
ATOM   1307  CA  PRO A 165      10.227 -22.641   5.262  1.00 86.25           C  
ATOM   1308  C   PRO A 165      11.148 -23.344   4.277  1.00 86.25           C  
ATOM   1309  CB  PRO A 165       8.758 -22.922   4.941  1.00 86.25           C  
ATOM   1310  O   PRO A 165      11.203 -22.984   3.102  1.00 86.25           O  
ATOM   1311  CG  PRO A 165       8.039 -21.656   5.273  1.00 86.25           C  
ATOM   1312  CD  PRO A 165       8.938 -20.500   4.949  1.00 86.25           C  
ATOM   1313  N   PRO A 166      11.859 -24.359   4.742  1.00 84.81           N  
ATOM   1314  CA  PRO A 166      12.883 -25.016   3.922  1.00 84.81           C  
ATOM   1315  C   PRO A 166      12.328 -25.562   2.605  1.00 84.81           C  
ATOM   1316  CB  PRO A 166      13.375 -26.156   4.816  1.00 84.81           C  
ATOM   1317  O   PRO A 166      12.984 -25.469   1.567  1.00 84.81           O  
ATOM   1318  CG  PRO A 166      13.102 -25.703   6.211  1.00 84.81           C  
ATOM   1319  CD  PRO A 166      11.891 -24.812   6.195  1.00 84.81           C  
ATOM   1320  N   GLY A 167      11.172 -26.094   2.615  1.00 82.69           N  
ATOM   1321  CA  GLY A 167      10.562 -26.672   1.423  1.00 82.69           C  
ATOM   1322  C   GLY A 167      10.211 -25.625   0.374  1.00 82.69           C  
ATOM   1323  O   GLY A 167      10.000 -25.969  -0.793  1.00 82.69           O  
ATOM   1324  N   LEU A 168      10.219 -24.359   0.727  1.00 88.25           N  
ATOM   1325  CA  LEU A 168       9.789 -23.281  -0.176  1.00 88.25           C  
ATOM   1326  C   LEU A 168      10.945 -22.328  -0.474  1.00 88.25           C  
ATOM   1327  CB  LEU A 168       8.617 -22.516   0.426  1.00 88.25           C  
ATOM   1328  O   LEU A 168      10.742 -21.281  -1.082  1.00 88.25           O  
ATOM   1329  CG  LEU A 168       7.289 -23.266   0.535  1.00 88.25           C  
ATOM   1330  CD1 LEU A 168       6.254 -22.422   1.261  1.00 88.25           C  
ATOM   1331  CD2 LEU A 168       6.785 -23.672  -0.848  1.00 88.25           C  
ATOM   1332  N   ILE A 169      12.102 -22.703  -0.005  1.00 89.00           N  
ATOM   1333  CA  ILE A 169      13.250 -21.797  -0.117  1.00 89.00           C  
ATOM   1334  C   ILE A 169      13.484 -21.438  -1.582  1.00 89.00           C  
ATOM   1335  CB  ILE A 169      14.523 -22.438   0.490  1.00 89.00           C  
ATOM   1336  O   ILE A 169      13.664 -20.266  -1.919  1.00 89.00           O  
ATOM   1337  CG1 ILE A 169      15.648 -21.391   0.575  1.00 89.00           C  
ATOM   1338  CG2 ILE A 169      14.961 -23.641  -0.329  1.00 89.00           C  
ATOM   1339  CD1 ILE A 169      16.828 -21.828   1.425  1.00 89.00           C  
ATOM   1340  N   ASN A 170      13.453 -22.406  -2.438  1.00 88.44           N  
ATOM   1341  CA  ASN A 170      13.703 -22.141  -3.848  1.00 88.44           C  
ATOM   1342  C   ASN A 170      12.609 -21.281  -4.461  1.00 88.44           C  
ATOM   1343  CB  ASN A 170      13.844 -23.453  -4.625  1.00 88.44           C  
ATOM   1344  O   ASN A 170      12.875 -20.453  -5.344  1.00 88.44           O  
ATOM   1345  CG  ASN A 170      15.125 -24.188  -4.301  1.00 88.44           C  
ATOM   1346  ND2 ASN A 170      15.086 -25.516  -4.375  1.00 88.44           N  
ATOM   1347  OD1 ASN A 170      16.141 -23.578  -3.984  1.00 88.44           O  
ATOM   1348  N   VAL A 171      11.422 -21.484  -3.988  1.00 90.50           N  
ATOM   1349  CA  VAL A 171      10.289 -20.703  -4.461  1.00 90.50           C  
ATOM   1350  C   VAL A 171      10.523 -19.219  -4.137  1.00 90.50           C  
ATOM   1351  CB  VAL A 171       8.961 -21.172  -3.844  1.00 90.50           C  
ATOM   1352  O   VAL A 171      10.375 -18.359  -5.004  1.00 90.50           O  
ATOM   1353  CG1 VAL A 171       7.828 -20.203  -4.172  1.00 90.50           C  
ATOM   1354  CG2 VAL A 171       8.617 -22.578  -4.336  1.00 90.50           C  
ATOM   1355  N   PHE A 172      10.906 -18.938  -2.984  1.00 91.12           N  
ATOM   1356  CA  PHE A 172      11.102 -17.562  -2.551  1.00 91.12           C  
ATOM   1357  C   PHE A 172      12.328 -16.953  -3.223  1.00 91.12           C  
ATOM   1358  CB  PHE A 172      11.250 -17.484  -1.028  1.00 91.12           C  
ATOM   1359  O   PHE A 172      12.336 -15.766  -3.557  1.00 91.12           O  
ATOM   1360  CG  PHE A 172       9.945 -17.578  -0.288  1.00 91.12           C  
ATOM   1361  CD1 PHE A 172       9.062 -16.500  -0.290  1.00 91.12           C  
ATOM   1362  CD2 PHE A 172       9.594 -18.719   0.411  1.00 91.12           C  
ATOM   1363  CE1 PHE A 172       7.852 -16.562   0.395  1.00 91.12           C  
ATOM   1364  CE2 PHE A 172       8.391 -18.797   1.097  1.00 91.12           C  
ATOM   1365  CZ  PHE A 172       7.516 -17.719   1.089  1.00 91.12           C  
ATOM   1366  N   ARG A 173      13.359 -17.750  -3.398  1.00 90.75           N  
ATOM   1367  CA  ARG A 173      14.523 -17.266  -4.129  1.00 90.75           C  
ATOM   1368  C   ARG A 173      14.148 -16.891  -5.562  1.00 90.75           C  
ATOM   1369  CB  ARG A 173      15.641 -18.297  -4.133  1.00 90.75           C  
ATOM   1370  O   ARG A 173      14.602 -15.859  -6.082  1.00 90.75           O  
ATOM   1371  CG  ARG A 173      16.391 -18.406  -2.814  1.00 90.75           C  
ATOM   1372  CD  ARG A 173      17.469 -19.469  -2.863  1.00 90.75           C  
ATOM   1373  NE  ARG A 173      18.250 -19.516  -1.628  1.00 90.75           N  
ATOM   1374  NH1 ARG A 173      18.969 -21.688  -1.906  1.00 90.75           N  
ATOM   1375  NH2 ARG A 173      19.609 -20.484  -0.061  1.00 90.75           N  
ATOM   1376  CZ  ARG A 173      18.938 -20.562  -1.201  1.00 90.75           C  
ATOM   1377  N   ASP A 174      13.359 -17.703  -6.133  1.00 89.25           N  
ATOM   1378  CA  ASP A 174      12.898 -17.438  -7.492  1.00 89.25           C  
ATOM   1379  C   ASP A 174      12.039 -16.172  -7.535  1.00 89.25           C  
ATOM   1380  CB  ASP A 174      12.125 -18.625  -8.047  1.00 89.25           C  
ATOM   1381  O   ASP A 174      12.156 -15.367  -8.461  1.00 89.25           O  
ATOM   1382  CG  ASP A 174      13.008 -19.812  -8.391  1.00 89.25           C  
ATOM   1383  OD1 ASP A 174      14.250 -19.641  -8.453  1.00 89.25           O  
ATOM   1384  OD2 ASP A 174      12.469 -20.906  -8.602  1.00 89.25           O  
ATOM   1385  N   MET A 175      11.156 -16.094  -6.555  1.00 89.19           N  
ATOM   1386  CA  MET A 175      10.297 -14.914  -6.453  1.00 89.19           C  
ATOM   1387  C   MET A 175      11.133 -13.641  -6.320  1.00 89.19           C  
ATOM   1388  CB  MET A 175       9.344 -15.039  -5.266  1.00 89.19           C  
ATOM   1389  O   MET A 175      10.867 -12.641  -6.992  1.00 89.19           O  
ATOM   1390  CG  MET A 175       8.297 -13.938  -5.195  1.00 89.19           C  
ATOM   1391  SD  MET A 175       7.223 -14.078  -3.717  1.00 89.19           S  
ATOM   1392  CE  MET A 175       6.418 -15.672  -4.059  1.00 89.19           C  
ATOM   1393  N   LEU A 176      12.156 -13.680  -5.406  1.00 87.75           N  
ATOM   1394  CA  LEU A 176      13.047 -12.539  -5.207  1.00 87.75           C  
ATOM   1395  C   LEU A 176      13.797 -12.203  -6.492  1.00 87.75           C  
ATOM   1396  CB  LEU A 176      14.047 -12.836  -4.086  1.00 87.75           C  
ATOM   1397  O   LEU A 176      13.914 -11.031  -6.855  1.00 87.75           O  
ATOM   1398  CG  LEU A 176      14.992 -11.703  -3.707  1.00 87.75           C  
ATOM   1399  CD1 LEU A 176      14.203 -10.477  -3.266  1.00 87.75           C  
ATOM   1400  CD2 LEU A 176      15.953 -12.148  -2.609  1.00 87.75           C  
ATOM   1401  N   ALA A 177      14.297 -13.156  -7.172  1.00 85.25           N  
ATOM   1402  CA  ALA A 177      15.008 -12.961  -8.430  1.00 85.25           C  
ATOM   1403  C   ALA A 177      14.117 -12.273  -9.461  1.00 85.25           C  
ATOM   1404  CB  ALA A 177      15.516 -14.297  -8.977  1.00 85.25           C  
ATOM   1405  O   ALA A 177      14.562 -11.367 -10.172  1.00 85.25           O  
ATOM   1406  N   ARG A 178      12.898 -12.703  -9.516  1.00 85.06           N  
ATOM   1407  CA  ARG A 178      11.961 -12.109 -10.461  1.00 85.06           C  
ATOM   1408  C   ARG A 178      11.672 -10.656 -10.102  1.00 85.06           C  
ATOM   1409  CB  ARG A 178      10.648 -12.906 -10.500  1.00 85.06           C  
ATOM   1410  O   ARG A 178      11.602  -9.797 -10.984  1.00 85.06           O  
ATOM   1411  CG  ARG A 178       9.734 -12.531 -11.656  1.00 85.06           C  
ATOM   1412  CD  ARG A 178       8.508 -13.430 -11.719  1.00 85.06           C  
ATOM   1413  NE  ARG A 178       7.453 -12.852 -12.539  1.00 85.06           N  
ATOM   1414  NH1 ARG A 178       8.375 -13.508 -14.555  1.00 85.06           N  
ATOM   1415  NH2 ARG A 178       6.406 -12.336 -14.523  1.00 85.06           N  
ATOM   1416  CZ  ARG A 178       7.414 -12.898 -13.867  1.00 85.06           C  
ATOM   1417  N   MET A 179      11.406 -10.391  -8.859  1.00 82.25           N  
ATOM   1418  CA  MET A 179      11.141  -9.031  -8.398  1.00 82.25           C  
ATOM   1419  C   MET A 179      12.305  -8.102  -8.734  1.00 82.25           C  
ATOM   1420  CB  MET A 179      10.875  -9.008  -6.895  1.00 82.25           C  
ATOM   1421  O   MET A 179      12.102  -6.965  -9.156  1.00 82.25           O  
ATOM   1422  CG  MET A 179       9.547  -9.633  -6.500  1.00 82.25           C  
ATOM   1423  SD  MET A 179       9.328  -9.727  -4.680  1.00 82.25           S  
ATOM   1424  CE  MET A 179       9.336  -7.965  -4.258  1.00 82.25           C  
ATOM   1425  N   LYS A 180      13.539  -8.633  -8.555  1.00 78.50           N  
ATOM   1426  CA  LYS A 180      14.734  -7.859  -8.883  1.00 78.50           C  
ATOM   1427  C   LYS A 180      14.820  -7.586 -10.375  1.00 78.50           C  
ATOM   1428  CB  LYS A 180      15.992  -8.586  -8.406  1.00 78.50           C  
ATOM   1429  O   LYS A 180      15.164  -6.477 -10.789  1.00 78.50           O  
ATOM   1430  CG  LYS A 180      16.203  -8.539  -6.898  1.00 78.50           C  
ATOM   1431  CD  LYS A 180      17.500  -9.227  -6.496  1.00 78.50           C  
ATOM   1432  CE  LYS A 180      17.781  -9.078  -5.008  1.00 78.50           C  
ATOM   1433  NZ  LYS A 180      19.047  -9.742  -4.609  1.00 78.50           N  
ATOM   1434  N   LYS A 181      14.578  -8.602 -11.133  1.00 76.31           N  
ATOM   1435  CA  LYS A 181      14.602  -8.453 -12.586  1.00 76.31           C  
ATOM   1436  C   LYS A 181      13.578  -7.418 -13.047  1.00 76.31           C  
ATOM   1437  CB  LYS A 181      14.336  -9.789 -13.273  1.00 76.31           C  
ATOM   1438  O   LYS A 181      13.852  -6.625 -13.953  1.00 76.31           O  
ATOM   1439  CG  LYS A 181      14.719  -9.820 -14.742  1.00 76.31           C  
ATOM   1440  CD  LYS A 181      14.484 -11.203 -15.352  1.00 76.31           C  
ATOM   1441  CE  LYS A 181      14.805 -11.211 -16.844  1.00 76.31           C  
ATOM   1442  NZ  LYS A 181      14.633 -12.578 -17.438  1.00 76.31           N  
ATOM   1443  N   GLN A 182      12.477  -7.438 -12.406  1.00 73.00           N  
ATOM   1444  CA  GLN A 182      11.414  -6.508 -12.758  1.00 73.00           C  
ATOM   1445  C   GLN A 182      11.797  -5.070 -12.422  1.00 73.00           C  
ATOM   1446  CB  GLN A 182      10.109  -6.887 -12.047  1.00 73.00           C  
ATOM   1447  O   GLN A 182      11.469  -4.145 -13.156  1.00 73.00           O  
ATOM   1448  CG  GLN A 182       9.469  -8.164 -12.578  1.00 73.00           C  
ATOM   1449  CD  GLN A 182       8.250  -8.578 -11.773  1.00 73.00           C  
ATOM   1450  NE2 GLN A 182       7.355  -9.336 -12.406  1.00 73.00           N  
ATOM   1451  OE1 GLN A 182       8.117  -8.234 -10.594  1.00 73.00           O  
ATOM   1452  N   VAL A 183      12.469  -4.988 -11.312  1.00 63.72           N  
ATOM   1453  CA  VAL A 183      12.938  -3.666 -10.898  1.00 63.72           C  
ATOM   1454  C   VAL A 183      14.000  -3.170 -11.867  1.00 63.72           C  
ATOM   1455  CB  VAL A 183      13.492  -3.688  -9.461  1.00 63.72           C  
ATOM   1456  O   VAL A 183      14.008  -1.995 -12.250  1.00 63.72           O  
ATOM   1457  CG1 VAL A 183      14.203  -2.373  -9.133  1.00 63.72           C  
ATOM   1458  CG2 VAL A 183      12.375  -3.953  -8.453  1.00 63.72           C  
ATOM   1459  N   GLU A 184      14.953  -4.062 -12.266  1.00 60.53           N  
ATOM   1460  CA  GLU A 184      16.031  -3.736 -13.195  1.00 60.53           C  
ATOM   1461  C   GLU A 184      15.484  -3.350 -14.562  1.00 60.53           C  
ATOM   1462  CB  GLU A 184      17.000  -4.914 -13.328  1.00 60.53           C  
ATOM   1463  O   GLU A 184      16.016  -2.455 -15.219  1.00 60.53           O  
ATOM   1464  CG  GLU A 184      17.844  -5.172 -12.078  1.00 60.53           C  
ATOM   1465  CD  GLU A 184      18.672  -6.438 -12.164  1.00 60.53           C  
ATOM   1466  OE1 GLU A 184      19.469  -6.707 -11.234  1.00 60.53           O  
ATOM   1467  OE2 GLU A 184      18.547  -7.160 -13.180  1.00 60.53           O  
ATOM   1468  N   GLY A 185      14.609  -4.250 -15.133  1.00 53.34           N  
ATOM   1469  CA  GLY A 185      13.961  -3.914 -16.391  1.00 53.34           C  
ATOM   1470  C   GLY A 185      13.320  -2.537 -16.375  1.00 53.34           C  
ATOM   1471  O   GLY A 185      13.312  -1.846 -17.406  1.00 53.34           O  
ATOM   1472  N   ARG A 186      12.945  -1.896 -15.203  1.00 52.75           N  
ATOM   1473  CA  ARG A 186      12.273  -0.666 -14.797  1.00 52.75           C  
ATOM   1474  C   ARG A 186      13.219   0.529 -14.891  1.00 52.75           C  
ATOM   1475  CB  ARG A 186      11.734  -0.794 -13.367  1.00 52.75           C  
ATOM   1476  O   ARG A 186      12.797   1.630 -15.258  1.00 52.75           O  
ATOM   1477  CG  ARG A 186      10.562  -1.752 -13.234  1.00 52.75           C  
ATOM   1478  CD  ARG A 186      10.055  -1.832 -11.805  1.00 52.75           C  
ATOM   1479  NE  ARG A 186       9.094  -2.914 -11.633  1.00 52.75           N  
ATOM   1480  NH1 ARG A 186       8.797  -2.568  -9.367  1.00 52.75           N  
ATOM   1481  NH2 ARG A 186       7.652  -4.242 -10.438  1.00 52.75           N  
ATOM   1482  CZ  ARG A 186       8.516  -3.240 -10.477  1.00 52.75           C  
ATOM   1483  N   LEU A 187      14.492   0.377 -14.250  1.00 46.38           N  
ATOM   1484  CA  LEU A 187      15.477   1.452 -14.289  1.00 46.38           C  
ATOM   1485  C   LEU A 187      16.094   1.563 -15.680  1.00 46.38           C  
ATOM   1486  CB  LEU A 187      16.562   1.220 -13.242  1.00 46.38           C  
ATOM   1487  O   LEU A 187      16.844   2.508 -15.953  1.00 46.38           O  
ATOM   1488  CG  LEU A 187      16.141   1.356 -11.781  1.00 46.38           C  
ATOM   1489  CD1 LEU A 187      17.219   0.794 -10.859  1.00 46.38           C  
ATOM   1490  CD2 LEU A 187      15.852   2.814 -11.445  1.00 46.38           C  
ATOM   1491  N   GLY A 188      15.445   0.822 -16.672  1.00 38.25           N  
ATOM   1492  CA  GLY A 188      16.156   0.798 -17.938  1.00 38.25           C  
ATOM   1493  C   GLY A 188      17.531   0.154 -17.844  1.00 38.25           C  
ATOM   1494  O   GLY A 188      18.422   0.437 -18.656  1.00 38.25           O  
ATOM   1495  N   ILE A 189      17.828  -0.546 -16.734  1.00 36.50           N  
ATOM   1496  CA  ILE A 189      19.125  -1.194 -16.672  1.00 36.50           C  
ATOM   1497  C   ILE A 189      19.078  -2.525 -17.406  1.00 36.50           C  
ATOM   1498  CB  ILE A 189      19.562  -1.415 -15.203  1.00 36.50           C  
ATOM   1499  O   ILE A 189      18.219  -3.361 -17.156  1.00 36.50           O  
ATOM   1500  CG1 ILE A 189      19.594  -0.082 -14.445  1.00 36.50           C  
ATOM   1501  CG2 ILE A 189      20.938  -2.102 -15.148  1.00 36.50           C  
ATOM   1502  CD1 ILE A 189      19.891  -0.219 -12.961  1.00 36.50           C  
ATOM   1503  N   GLN A 190      18.906  -2.588 -18.688  1.00 31.94           N  
ATOM   1504  CA  GLN A 190      18.938  -3.781 -19.516  1.00 31.94           C  
ATOM   1505  C   GLN A 190      19.812  -4.859 -18.906  1.00 31.94           C  
ATOM   1506  CB  GLN A 190      19.422  -3.436 -20.938  1.00 31.94           C  
ATOM   1507  O   GLN A 190      20.906  -4.570 -18.422  1.00 31.94           O  
ATOM   1508  CG  GLN A 190      18.328  -2.947 -21.859  1.00 31.94           C  
ATOM   1509  CD  GLN A 190      18.750  -2.945 -23.312  1.00 31.94           C  
ATOM   1510  NE2 GLN A 190      17.828  -2.576 -24.203  1.00 31.94           N  
ATOM   1511  OE1 GLN A 190      19.891  -3.270 -23.641  1.00 31.94           O  
ATOM   1512  N   THR A 191      19.297  -6.012 -18.328  1.00 32.53           N  
ATOM   1513  CA  THR A 191      20.016  -7.258 -18.062  1.00 32.53           C  
ATOM   1514  C   THR A 191      20.438  -7.930 -19.359  1.00 32.53           C  
ATOM   1515  CB  THR A 191      19.141  -8.227 -17.234  1.00 32.53           C  
ATOM   1516  O   THR A 191      20.500  -9.156 -19.438  1.00 32.53           O  
ATOM   1517  CG2 THR A 191      19.328  -8.000 -15.742  1.00 32.53           C  
ATOM   1518  OG1 THR A 191      17.766  -8.023 -17.578  1.00 32.53           O  
ATOM   1519  N   GLU A 192      20.453  -7.219 -20.531  1.00 35.53           N  
ATOM   1520  CA  GLU A 192      21.125  -8.102 -21.484  1.00 35.53           C  
ATOM   1521  C   GLU A 192      22.562  -8.391 -21.062  1.00 35.53           C  
ATOM   1522  CB  GLU A 192      21.109  -7.480 -22.891  1.00 35.53           C  
ATOM   1523  O   GLU A 192      23.312  -7.473 -20.719  1.00 35.53           O  
ATOM   1524  CG  GLU A 192      19.828  -7.738 -23.656  1.00 35.53           C  
ATOM   1525  CD  GLU A 192      19.891  -7.277 -25.109  1.00 35.53           C  
ATOM   1526  OE1 GLU A 192      18.906  -7.488 -25.859  1.00 35.53           O  
ATOM   1527  OE2 GLU A 192      20.922  -6.699 -25.500  1.00 35.53           O  
ATOM   1528  N   ARG A 193      22.781  -9.148 -19.969  1.00 33.56           N  
ATOM   1529  CA  ARG A 193      24.094  -9.789 -19.828  1.00 33.56           C  
ATOM   1530  C   ARG A 193      24.875  -9.750 -21.125  1.00 33.56           C  
ATOM   1531  CB  ARG A 193      23.938 -11.234 -19.344  1.00 33.56           C  
ATOM   1532  O   ARG A 193      25.844 -10.500 -21.297  1.00 33.56           O  
ATOM   1533  CG  ARG A 193      23.875 -11.383 -17.828  1.00 33.56           C  
ATOM   1534  CD  ARG A 193      23.875 -12.844 -17.406  1.00 33.56           C  
ATOM   1535  NE  ARG A 193      23.844 -12.984 -15.953  1.00 33.56           N  
ATOM   1536  NH1 ARG A 193      23.766 -15.289 -15.977  1.00 33.56           N  
ATOM   1537  NH2 ARG A 193      23.766 -14.156 -13.984  1.00 33.56           N  
ATOM   1538  CZ  ARG A 193      23.797 -14.141 -15.305  1.00 33.56           C  
ATOM   1539  N   SER A 194      24.547  -8.758 -22.125  1.00 36.66           N  
ATOM   1540  CA  SER A 194      25.547  -8.758 -23.188  1.00 36.66           C  
ATOM   1541  C   SER A 194      26.812  -8.031 -22.766  1.00 36.66           C  
ATOM   1542  CB  SER A 194      24.984  -8.102 -24.453  1.00 36.66           C  
ATOM   1543  O   SER A 194      26.766  -7.074 -21.984  1.00 36.66           O  
ATOM   1544  OG  SER A 194      24.625  -6.750 -24.203  1.00 36.66           O  
ATOM   1545  N   ASP A 195      27.703  -8.625 -22.031  1.00 41.72           N  
ATOM   1546  CA  ASP A 195      29.094  -8.258 -21.797  1.00 41.72           C  
ATOM   1547  C   ASP A 195      29.312  -6.758 -22.016  1.00 41.72           C  
ATOM   1548  CB  ASP A 195      30.016  -9.062 -22.703  1.00 41.72           C  
ATOM   1549  O   ASP A 195      29.344  -6.297 -23.156  1.00 41.72           O  
ATOM   1550  CG  ASP A 195      30.562 -10.320 -22.047  1.00 41.72           C  
ATOM   1551  OD1 ASP A 195      30.453 -10.445 -20.812  1.00 41.72           O  
ATOM   1552  OD2 ASP A 195      31.094 -11.188 -22.766  1.00 41.72           O  
ATOM   1553  N   SER A 196      28.594  -5.824 -21.375  1.00 56.50           N  
ATOM   1554  CA  SER A 196      28.828  -4.383 -21.344  1.00 56.50           C  
ATOM   1555  C   SER A 196      30.312  -4.062 -21.531  1.00 56.50           C  
ATOM   1556  CB  SER A 196      28.344  -3.787 -20.031  1.00 56.50           C  
ATOM   1557  O   SER A 196      30.672  -2.910 -21.766  1.00 56.50           O  
ATOM   1558  OG  SER A 196      29.016  -4.379 -18.922  1.00 56.50           O  
ATOM   1559  N   LYS A 197      31.141  -5.117 -21.594  1.00 68.88           N  
ATOM   1560  CA  LYS A 197      32.562  -4.836 -21.594  1.00 68.88           C  
ATOM   1561  C   LYS A 197      32.969  -4.160 -22.906  1.00 68.88           C  
ATOM   1562  CB  LYS A 197      33.375  -6.125 -21.406  1.00 68.88           C  
ATOM   1563  O   LYS A 197      33.719  -3.172 -22.891  1.00 68.88           O  
ATOM   1564  CG  LYS A 197      34.438  -6.031 -20.312  1.00 68.88           C  
ATOM   1565  CD  LYS A 197      35.188  -7.344 -20.156  1.00 68.88           C  
ATOM   1566  CE  LYS A 197      36.219  -7.254 -19.047  1.00 68.88           C  
ATOM   1567  NZ  LYS A 197      37.000  -8.531 -18.906  1.00 68.88           N  
ATOM   1568  N   PRO A 198      32.406  -4.590 -24.094  1.00 74.94           N  
ATOM   1569  CA  PRO A 198      32.812  -3.926 -25.344  1.00 74.94           C  
ATOM   1570  C   PRO A 198      32.312  -2.480 -25.422  1.00 74.94           C  
ATOM   1571  CB  PRO A 198      32.156  -4.785 -26.422  1.00 74.94           C  
ATOM   1572  O   PRO A 198      33.031  -1.618 -25.953  1.00 74.94           O  
ATOM   1573  CG  PRO A 198      31.828  -6.074 -25.734  1.00 74.94           C  
ATOM   1574  CD  PRO A 198      31.750  -5.824 -24.250  1.00 74.94           C  
ATOM   1575  N   LEU A 199      31.109  -2.264 -24.938  1.00 74.25           N  
ATOM   1576  CA  LEU A 199      30.547  -0.914 -24.922  1.00 74.25           C  
ATOM   1577  C   LEU A 199      31.406   0.016 -24.062  1.00 74.25           C  
ATOM   1578  CB  LEU A 199      29.109  -0.928 -24.422  1.00 74.25           C  
ATOM   1579  O   LEU A 199      31.750   1.118 -24.500  1.00 74.25           O  
ATOM   1580  CG  LEU A 199      28.422   0.431 -24.312  1.00 74.25           C  
ATOM   1581  CD1 LEU A 199      28.203   1.030 -25.703  1.00 74.25           C  
ATOM   1582  CD2 LEU A 199      27.078   0.295 -23.578  1.00 74.25           C  
ATOM   1583  N   LEU A 200      31.766  -0.462 -22.844  1.00 82.81           N  
ATOM   1584  CA  LEU A 200      32.500   0.356 -21.891  1.00 82.81           C  
ATOM   1585  C   LEU A 200      33.906   0.646 -22.422  1.00 82.81           C  
ATOM   1586  CB  LEU A 200      32.594  -0.339 -20.531  1.00 82.81           C  
ATOM   1587  O   LEU A 200      34.406   1.778 -22.312  1.00 82.81           O  
ATOM   1588  CG  LEU A 200      31.250  -0.620 -19.844  1.00 82.81           C  
ATOM   1589  CD1 LEU A 200      31.484  -1.292 -18.500  1.00 82.81           C  
ATOM   1590  CD2 LEU A 200      30.453   0.670 -19.672  1.00 82.81           C  
ATOM   1591  N   THR A 201      34.531  -0.483 -22.984  1.00 83.75           N  
ATOM   1592  CA  THR A 201      35.844  -0.327 -23.594  1.00 83.75           C  
ATOM   1593  C   THR A 201      35.781   0.648 -24.766  1.00 83.75           C  
ATOM   1594  CB  THR A 201      36.406  -1.680 -24.078  1.00 83.75           C  
ATOM   1595  O   THR A 201      36.688   1.473 -24.938  1.00 83.75           O  
ATOM   1596  CG2 THR A 201      37.844  -1.538 -24.562  1.00 83.75           C  
ATOM   1597  OG1 THR A 201      36.375  -2.615 -22.984  1.00 83.75           O  
ATOM   1598  N   GLY A 202      34.750   0.580 -25.578  1.00 86.81           N  
ATOM   1599  CA  GLY A 202      34.562   1.454 -26.734  1.00 86.81           C  
ATOM   1600  C   GLY A 202      34.375   2.910 -26.344  1.00 86.81           C  
ATOM   1601  O   GLY A 202      34.906   3.803 -27.016  1.00 86.81           O  
ATOM   1602  N   VAL A 203      33.656   3.160 -25.250  1.00 88.94           N  
ATOM   1603  CA  VAL A 203      33.438   4.520 -24.781  1.00 88.94           C  
ATOM   1604  C   VAL A 203      34.750   5.129 -24.312  1.00 88.94           C  
ATOM   1605  CB  VAL A 203      32.406   4.559 -23.625  1.00 88.94           C  
ATOM   1606  O   VAL A 203      35.062   6.270 -24.656  1.00 88.94           O  
ATOM   1607  CG1 VAL A 203      32.406   5.918 -22.922  1.00 88.94           C  
ATOM   1608  CG2 VAL A 203      31.000   4.246 -24.141  1.00 88.94           C  
ATOM   1609  N   LYS A 204      35.562   4.352 -23.609  1.00 91.50           N  
ATOM   1610  CA  LYS A 204      36.844   4.828 -23.172  1.00 91.50           C  
ATOM   1611  C   LYS A 204      37.781   5.137 -24.359  1.00 91.50           C  
ATOM   1612  CB  LYS A 204      37.531   3.797 -22.250  1.00 91.50           C  
ATOM   1613  O   LYS A 204      38.438   6.164 -24.359  1.00 91.50           O  
ATOM   1614  CG  LYS A 204      36.938   3.762 -20.844  1.00 91.50           C  
ATOM   1615  CD  LYS A 204      37.719   2.812 -19.953  1.00 91.50           C  
ATOM   1616  CE  LYS A 204      38.938   2.207 -20.672  1.00 91.50           C  
ATOM   1617  NZ  LYS A 204      39.688   1.263 -19.812  1.00 91.50           N  
ATOM   1618  N   ALA A 205      37.750   4.199 -25.312  1.00 89.19           N  
ATOM   1619  CA  ALA A 205      38.594   4.371 -26.516  1.00 89.19           C  
ATOM   1620  C   ALA A 205      38.188   5.637 -27.266  1.00 89.19           C  
ATOM   1621  CB  ALA A 205      38.469   3.150 -27.422  1.00 89.19           C  
ATOM   1622  O   ALA A 205      39.062   6.367 -27.750  1.00 89.19           O  
ATOM   1623  N   PHE A 206      36.906   5.848 -27.375  1.00 93.94           N  
ATOM   1624  CA  PHE A 206      36.406   7.039 -28.031  1.00 93.94           C  
ATOM   1625  C   PHE A 206      36.875   8.297 -27.312  1.00 93.94           C  
ATOM   1626  CB  PHE A 206      34.875   7.004 -28.109  1.00 93.94           C  
ATOM   1627  O   PHE A 206      37.375   9.234 -27.938  1.00 93.94           O  
ATOM   1628  CG  PHE A 206      34.250   8.266 -28.656  1.00 93.94           C  
ATOM   1629  CD1 PHE A 206      33.656   9.188 -27.812  1.00 93.94           C  
ATOM   1630  CD2 PHE A 206      34.312   8.523 -30.031  1.00 93.94           C  
ATOM   1631  CE1 PHE A 206      33.094  10.352 -28.328  1.00 93.94           C  
ATOM   1632  CE2 PHE A 206      33.719   9.688 -30.547  1.00 93.94           C  
ATOM   1633  CZ  PHE A 206      33.125  10.602 -29.688  1.00 93.94           C  
ATOM   1634  N   LEU A 207      36.688   8.336 -25.984  1.00 94.81           N  
ATOM   1635  CA  LEU A 207      37.062   9.492 -25.172  1.00 94.81           C  
ATOM   1636  C   LEU A 207      38.594   9.688 -25.188  1.00 94.81           C  
ATOM   1637  CB  LEU A 207      36.562   9.328 -23.734  1.00 94.81           C  
ATOM   1638  O   LEU A 207      39.062  10.812 -25.328  1.00 94.81           O  
ATOM   1639  CG  LEU A 207      35.062   9.352 -23.531  1.00 94.81           C  
ATOM   1640  CD1 LEU A 207      34.719   9.000 -22.078  1.00 94.81           C  
ATOM   1641  CD2 LEU A 207      34.500  10.719 -23.906  1.00 94.81           C  
ATOM   1642  N   ARG A 208      39.281   8.633 -25.109  1.00 93.12           N  
ATOM   1643  CA  ARG A 208      40.750   8.664 -25.094  1.00 93.12           C  
ATOM   1644  C   ARG A 208      41.312   9.203 -26.406  1.00 93.12           C  
ATOM   1645  CB  ARG A 208      41.312   7.266 -24.828  1.00 93.12           C  
ATOM   1646  O   ARG A 208      42.281   9.953 -26.422  1.00 93.12           O  
ATOM   1647  CG  ARG A 208      42.812   7.250 -24.562  1.00 93.12           C  
ATOM   1648  CD  ARG A 208      43.312   5.859 -24.188  1.00 93.12           C  
ATOM   1649  NE  ARG A 208      43.000   5.535 -22.797  1.00 93.12           N  
ATOM   1650  NH1 ARG A 208      43.219   3.250 -23.062  1.00 93.12           N  
ATOM   1651  NH2 ARG A 208      42.688   4.121 -21.016  1.00 93.12           N  
ATOM   1652  CZ  ARG A 208      42.969   4.301 -22.297  1.00 93.12           C  
ATOM   1653  N   SER A 209      40.688   8.891 -27.422  1.00 91.50           N  
ATOM   1654  CA  SER A 209      41.156   9.305 -28.734  1.00 91.50           C  
ATOM   1655  C   SER A 209      40.656  10.703 -29.078  1.00 91.50           C  
ATOM   1656  CB  SER A 209      40.719   8.312 -29.812  1.00 91.50           C  
ATOM   1657  O   SER A 209      40.906  11.203 -30.188  1.00 91.50           O  
ATOM   1658  OG  SER A 209      39.312   8.406 -30.031  1.00 91.50           O  
ATOM   1659  N   LYS A 210      39.875  11.289 -28.234  1.00 90.94           N  
ATOM   1660  CA  LYS A 210      39.281  12.609 -28.453  1.00 90.94           C  
ATOM   1661  C   LYS A 210      38.406  12.617 -29.703  1.00 90.94           C  
ATOM   1662  CB  LYS A 210      40.375  13.672 -28.594  1.00 90.94           C  
ATOM   1663  O   LYS A 210      38.406  13.586 -30.469  1.00 90.94           O  
ATOM   1664  CG  LYS A 210      41.312  13.758 -27.391  1.00 90.94           C  
ATOM   1665  CD  LYS A 210      42.438  14.773 -27.609  1.00 90.94           C  
ATOM   1666  CE  LYS A 210      43.344  14.867 -26.406  1.00 90.94           C  
ATOM   1667  NZ  LYS A 210      44.500  15.805 -26.641  1.00 90.94           N  
ATOM   1668  N   GLY A 211      37.656  11.477 -29.922  1.00 86.81           N  
ATOM   1669  CA  GLY A 211      36.656  11.383 -30.953  1.00 86.81           C  
ATOM   1670  C   GLY A 211      37.188  10.859 -32.281  1.00 86.81           C  
ATOM   1671  O   GLY A 211      36.438  10.812 -33.250  1.00 86.81           O  
ATOM   1672  N   LYS A 212      38.469  10.445 -32.344  1.00 86.06           N  
ATOM   1673  CA  LYS A 212      39.062   9.922 -33.562  1.00 86.06           C  
ATOM   1674  C   LYS A 212      38.656   8.469 -33.812  1.00 86.06           C  
ATOM   1675  CB  LYS A 212      40.594  10.023 -33.500  1.00 86.06           C  
ATOM   1676  O   LYS A 212      38.562   8.031 -34.938  1.00 86.06           O  
ATOM   1677  CG  LYS A 212      41.125  11.453 -33.562  1.00 86.06           C  
ATOM   1678  CD  LYS A 212      42.656  11.484 -33.531  1.00 86.06           C  
ATOM   1679  CE  LYS A 212      43.188  12.914 -33.469  1.00 86.06           C  
ATOM   1680  NZ  LYS A 212      44.656  12.953 -33.406  1.00 86.06           N  
ATOM   1681  N   VAL A 213      38.438   7.801 -32.719  1.00 90.00           N  
ATOM   1682  CA  VAL A 213      37.875   6.457 -32.781  1.00 90.00           C  
ATOM   1683  C   VAL A 213      36.344   6.531 -32.750  1.00 90.00           C  
ATOM   1684  CB  VAL A 213      38.406   5.566 -31.641  1.00 90.00           C  
ATOM   1685  O   VAL A 213      35.781   7.285 -31.953  1.00 90.00           O  
ATOM   1686  CG1 VAL A 213      37.719   4.203 -31.656  1.00 90.00           C  
ATOM   1687  CG2 VAL A 213      39.906   5.410 -31.734  1.00 90.00           C  
ATOM   1688  N   ALA A 214      35.719   5.754 -33.656  1.00 82.81           N  
ATOM   1689  CA  ALA A 214      34.281   5.773 -33.719  1.00 82.81           C  
ATOM   1690  C   ALA A 214      33.688   5.281 -32.406  1.00 82.81           C  
ATOM   1691  CB  ALA A 214      33.781   4.930 -34.875  1.00 82.81           C  
ATOM   1692  O   ALA A 214      34.219   4.359 -31.766  1.00 82.81           O  
ATOM   1693  N   PRO A 215      32.562   6.004 -32.000  1.00 81.62           N  
ATOM   1694  CA  PRO A 215      31.891   5.512 -30.797  1.00 81.62           C  
ATOM   1695  C   PRO A 215      31.219   4.156 -31.016  1.00 81.62           C  
ATOM   1696  CB  PRO A 215      30.844   6.598 -30.516  1.00 81.62           C  
ATOM   1697  O   PRO A 215      30.859   3.805 -32.125  1.00 81.62           O  
ATOM   1698  CG  PRO A 215      30.562   7.215 -31.844  1.00 81.62           C  
ATOM   1699  CD  PRO A 215      31.797   7.121 -32.688  1.00 81.62           C  
ATOM   1700  N   PRO A 216      31.141   3.291 -29.969  1.00 78.88           N  
ATOM   1701  CA  PRO A 216      30.562   1.947 -30.078  1.00 78.88           C  
ATOM   1702  C   PRO A 216      29.094   1.963 -30.453  1.00 78.88           C  
ATOM   1703  CB  PRO A 216      30.766   1.366 -28.672  1.00 78.88           C  
ATOM   1704  O   PRO A 216      28.562   0.949 -30.922  1.00 78.88           O  
ATOM   1705  CG  PRO A 216      30.797   2.555 -27.766  1.00 78.88           C  
ATOM   1706  CD  PRO A 216      31.422   3.703 -28.500  1.00 78.88           C  
ATOM   1707  N   VAL A 217      28.484   3.082 -30.266  1.00 78.00           N  
ATOM   1708  CA  VAL A 217      27.078   3.305 -30.625  1.00 78.00           C  
ATOM   1709  C   VAL A 217      26.891   4.742 -31.109  1.00 78.00           C  
ATOM   1710  CB  VAL A 217      26.141   3.014 -29.438  1.00 78.00           C  
ATOM   1711  O   VAL A 217      27.688   5.625 -30.766  1.00 78.00           O  
ATOM   1712  CG1 VAL A 217      26.172   1.530 -29.078  1.00 78.00           C  
ATOM   1713  CG2 VAL A 217      26.516   3.869 -28.234  1.00 78.00           C  
ATOM   1714  N   PRO A 218      25.922   4.949 -31.938  1.00 83.00           N  
ATOM   1715  CA  PRO A 218      25.656   6.336 -32.344  1.00 83.00           C  
ATOM   1716  C   PRO A 218      25.516   7.277 -31.156  1.00 83.00           C  
ATOM   1717  CB  PRO A 218      24.344   6.234 -33.125  1.00 83.00           C  
ATOM   1718  O   PRO A 218      24.891   6.914 -30.141  1.00 83.00           O  
ATOM   1719  CG  PRO A 218      24.281   4.812 -33.562  1.00 83.00           C  
ATOM   1720  CD  PRO A 218      24.953   3.953 -32.562  1.00 83.00           C  
ATOM   1721  N   LEU A 219      26.094   8.438 -31.156  1.00 83.62           N  
ATOM   1722  CA  LEU A 219      26.109   9.383 -30.047  1.00 83.62           C  
ATOM   1723  C   LEU A 219      24.688   9.828 -29.719  1.00 83.62           C  
ATOM   1724  CB  LEU A 219      26.969  10.594 -30.375  1.00 83.62           C  
ATOM   1725  O   LEU A 219      24.422  10.281 -28.594  1.00 83.62           O  
ATOM   1726  CG  LEU A 219      28.484  10.352 -30.438  1.00 83.62           C  
ATOM   1727  CD1 LEU A 219      29.203  11.594 -30.953  1.00 83.62           C  
ATOM   1728  CD2 LEU A 219      29.016   9.930 -29.078  1.00 83.62           C  
ATOM   1729  N   SER A 220      23.812   9.602 -30.703  1.00 80.31           N  
ATOM   1730  CA  SER A 220      22.438  10.062 -30.500  1.00 80.31           C  
ATOM   1731  C   SER A 220      21.562   8.938 -29.938  1.00 80.31           C  
ATOM   1732  CB  SER A 220      21.844  10.586 -31.797  1.00 80.31           C  
ATOM   1733  O   SER A 220      20.391   9.156 -29.625  1.00 80.31           O  
ATOM   1734  OG  SER A 220      21.891   9.594 -32.812  1.00 80.31           O  
ATOM   1735  N   LYS A 221      22.047   7.695 -29.969  1.00 78.56           N  
ATOM   1736  CA  LYS A 221      21.266   6.566 -29.500  1.00 78.56           C  
ATOM   1737  C   LYS A 221      20.906   6.719 -28.031  1.00 78.56           C  
ATOM   1738  CB  LYS A 221      22.016   5.254 -29.734  1.00 78.56           C  
ATOM   1739  O   LYS A 221      21.781   6.996 -27.203  1.00 78.56           O  
ATOM   1740  CG  LYS A 221      21.156   4.008 -29.531  1.00 78.56           C  
ATOM   1741  CD  LYS A 221      21.844   2.762 -30.062  1.00 78.56           C  
ATOM   1742  CE  LYS A 221      20.953   1.532 -29.938  1.00 78.56           C  
ATOM   1743  NZ  LYS A 221      21.625   0.313 -30.484  1.00 78.56           N  
ATOM   1744  N   ARG A 222      19.578   6.477 -27.734  1.00 79.38           N  
ATOM   1745  CA  ARG A 222      19.078   6.707 -26.375  1.00 79.38           C  
ATOM   1746  C   ARG A 222      18.578   5.410 -25.750  1.00 79.38           C  
ATOM   1747  CB  ARG A 222      17.969   7.750 -26.391  1.00 79.38           C  
ATOM   1748  O   ARG A 222      18.188   4.484 -26.469  1.00 79.38           O  
ATOM   1749  CG  ARG A 222      18.406   9.125 -26.875  1.00 79.38           C  
ATOM   1750  CD  ARG A 222      17.281  10.148 -26.766  1.00 79.38           C  
ATOM   1751  NE  ARG A 222      17.766  11.508 -26.969  1.00 79.38           N  
ATOM   1752  NH1 ARG A 222      17.422  12.188 -24.797  1.00 79.38           N  
ATOM   1753  NH2 ARG A 222      18.281  13.648 -26.328  1.00 79.38           N  
ATOM   1754  CZ  ARG A 222      17.828  12.445 -26.031  1.00 79.38           C  
ATOM   1755  N   ASN A 223      18.703   5.340 -24.438  1.00 68.00           N  
ATOM   1756  CA  ASN A 223      18.062   4.230 -23.734  1.00 68.00           C  
ATOM   1757  C   ASN A 223      16.594   4.527 -23.453  1.00 68.00           C  
ATOM   1758  CB  ASN A 223      18.797   3.914 -22.438  1.00 68.00           C  
ATOM   1759  O   ASN A 223      16.062   5.562 -23.875  1.00 68.00           O  
ATOM   1760  CG  ASN A 223      18.766   5.062 -21.453  1.00 68.00           C  
ATOM   1761  ND2 ASN A 223      19.703   5.070 -20.516  1.00 68.00           N  
ATOM   1762  OD1 ASN A 223      17.891   5.938 -21.531  1.00 68.00           O  
ATOM   1763  N   LYS A 224      15.859   3.549 -23.047  1.00 64.69           N  
ATOM   1764  CA  LYS A 224      14.445   3.785 -22.797  1.00 64.69           C  
ATOM   1765  C   LYS A 224      14.211   4.266 -21.375  1.00 64.69           C  
ATOM   1766  CB  LYS A 224      13.633   2.514 -23.062  1.00 64.69           C  
ATOM   1767  O   LYS A 224      13.133   4.074 -20.812  1.00 64.69           O  
ATOM   1768  CG  LYS A 224      13.609   2.084 -24.516  1.00 64.69           C  
ATOM   1769  CD  LYS A 224      12.516   1.062 -24.781  1.00 64.69           C  
ATOM   1770  CE  LYS A 224      12.484   0.639 -26.250  1.00 64.69           C  
ATOM   1771  NZ  LYS A 224      11.367  -0.313 -26.531  1.00 64.69           N  
ATOM   1772  N   LEU A 225      15.203   4.938 -20.812  1.00 56.16           N  
ATOM   1773  CA  LEU A 225      14.945   5.438 -19.469  1.00 56.16           C  
ATOM   1774  C   LEU A 225      13.812   6.457 -19.469  1.00 56.16           C  
ATOM   1775  CB  LEU A 225      16.203   6.062 -18.875  1.00 56.16           C  
ATOM   1776  O   LEU A 225      13.688   7.246 -20.406  1.00 56.16           O  
ATOM   1777  CG  LEU A 225      17.297   5.094 -18.422  1.00 56.16           C  
ATOM   1778  CD1 LEU A 225      18.625   5.832 -18.219  1.00 56.16           C  
ATOM   1779  CD2 LEU A 225      16.875   4.379 -17.141  1.00 56.16           C  
ATOM   1780  N   ASP A 226      12.875   6.242 -18.547  1.00 58.50           N  
ATOM   1781  CA  ASP A 226      11.727   7.133 -18.453  1.00 58.50           C  
ATOM   1782  C   ASP A 226      12.125   8.477 -17.859  1.00 58.50           C  
ATOM   1783  CB  ASP A 226      10.617   6.492 -17.609  1.00 58.50           C  
ATOM   1784  O   ASP A 226      11.852   8.750 -16.688  1.00 58.50           O  
ATOM   1785  CG  ASP A 226       9.273   7.176 -17.781  1.00 58.50           C  
ATOM   1786  OD1 ASP A 226       9.141   8.055 -18.656  1.00 58.50           O  
ATOM   1787  OD2 ASP A 226       8.336   6.836 -17.016  1.00 58.50           O  
ATOM   1788  N   MET A 227      12.930   9.344 -18.500  1.00 66.12           N  
ATOM   1789  CA  MET A 227      13.375  10.695 -18.172  1.00 66.12           C  
ATOM   1790  C   MET A 227      13.352  11.594 -19.391  1.00 66.12           C  
ATOM   1791  CB  MET A 227      14.773  10.664 -17.562  1.00 66.12           C  
ATOM   1792  O   MET A 227      13.336  11.102 -20.531  1.00 66.12           O  
ATOM   1793  CG  MET A 227      15.844  10.156 -18.516  1.00 66.12           C  
ATOM   1794  SD  MET A 227      17.531  10.289 -17.812  1.00 66.12           S  
ATOM   1795  CE  MET A 227      17.781  12.086 -17.891  1.00 66.12           C  
ATOM   1796  N   HIS A 228      13.180  12.930 -19.000  1.00 72.94           N  
ATOM   1797  CA  HIS A 228      13.312  13.859 -20.109  1.00 72.94           C  
ATOM   1798  C   HIS A 228      14.734  13.875 -20.656  1.00 72.94           C  
ATOM   1799  CB  HIS A 228      12.898  15.273 -19.672  1.00 72.94           C  
ATOM   1800  O   HIS A 228      15.688  14.141 -19.906  1.00 72.94           O  
ATOM   1801  CG  HIS A 228      11.430  15.422 -19.453  1.00 72.94           C  
ATOM   1802  CD2 HIS A 228      10.719  15.562 -18.312  1.00 72.94           C  
ATOM   1803  ND1 HIS A 228      10.516  15.438 -20.484  1.00 72.94           N  
ATOM   1804  CE1 HIS A 228       9.297  15.578 -19.984  1.00 72.94           C  
ATOM   1805  NE2 HIS A 228       9.391  15.656 -18.656  1.00 72.94           N  
ATOM   1806  N   GLY A 229      14.898  13.586 -21.891  1.00 78.38           N  
ATOM   1807  CA  GLY A 229      16.219  13.562 -22.500  1.00 78.38           C  
ATOM   1808  C   GLY A 229      16.750  14.945 -22.828  1.00 78.38           C  
ATOM   1809  O   GLY A 229      16.047  15.938 -22.688  1.00 78.38           O  
ATOM   1810  N   LYS A 230      18.094  15.047 -23.031  1.00 87.44           N  
ATOM   1811  CA  LYS A 230      18.781  16.266 -23.469  1.00 87.44           C  
ATOM   1812  C   LYS A 230      19.312  16.109 -24.891  1.00 87.44           C  
ATOM   1813  CB  LYS A 230      19.922  16.609 -22.516  1.00 87.44           C  
ATOM   1814  O   LYS A 230      19.609  15.000 -25.344  1.00 87.44           O  
ATOM   1815  CG  LYS A 230      19.500  16.750 -21.062  1.00 87.44           C  
ATOM   1816  CD  LYS A 230      18.734  18.062 -20.828  1.00 87.44           C  
ATOM   1817  CE  LYS A 230      18.500  18.312 -19.344  1.00 87.44           C  
ATOM   1818  NZ  LYS A 230      17.719  19.562 -19.109  1.00 87.44           N  
ATOM   1819  N   VAL A 231      19.281  17.219 -25.688  1.00 89.25           N  
ATOM   1820  CA  VAL A 231      19.922  17.203 -26.984  1.00 89.25           C  
ATOM   1821  C   VAL A 231      20.938  18.344 -27.078  1.00 89.25           C  
ATOM   1822  CB  VAL A 231      18.891  17.312 -28.141  1.00 89.25           C  
ATOM   1823  O   VAL A 231      20.766  19.391 -26.422  1.00 89.25           O  
ATOM   1824  CG1 VAL A 231      18.016  16.062 -28.188  1.00 89.25           C  
ATOM   1825  CG2 VAL A 231      18.047  18.562 -27.969  1.00 89.25           C  
ATOM   1826  N   PRO A 232      21.938  18.156 -27.984  1.00 91.56           N  
ATOM   1827  CA  PRO A 232      22.922  19.234 -28.141  1.00 91.56           C  
ATOM   1828  C   PRO A 232      22.328  20.484 -28.797  1.00 91.56           C  
ATOM   1829  CB  PRO A 232      23.969  18.594 -29.047  1.00 91.56           C  
ATOM   1830  O   PRO A 232      21.484  20.375 -29.688  1.00 91.56           O  
ATOM   1831  CG  PRO A 232      23.750  17.125 -28.938  1.00 91.56           C  
ATOM   1832  CD  PRO A 232      22.312  16.891 -28.562  1.00 91.56           C  
ATOM   1833  N   ASP A 233      22.547  21.688 -28.297  1.00 88.44           N  
ATOM   1834  CA  ASP A 233      22.312  23.016 -28.844  1.00 88.44           C  
ATOM   1835  C   ASP A 233      23.609  23.812 -28.953  1.00 88.44           C  
ATOM   1836  CB  ASP A 233      21.297  23.781 -28.000  1.00 88.44           C  
ATOM   1837  O   ASP A 233      23.938  24.594 -28.062  1.00 88.44           O  
ATOM   1838  CG  ASP A 233      20.859  25.094 -28.625  1.00 88.44           C  
ATOM   1839  OD1 ASP A 233      21.078  25.281 -29.844  1.00 88.44           O  
ATOM   1840  OD2 ASP A 233      20.297  25.938 -27.906  1.00 88.44           O  
ATOM   1841  N   GLY A 234      24.359  23.625 -30.000  1.00 88.50           N  
ATOM   1842  CA  GLY A 234      25.688  24.188 -30.047  1.00 88.50           C  
ATOM   1843  C   GLY A 234      26.625  23.578 -29.000  1.00 88.50           C  
ATOM   1844  O   GLY A 234      26.781  22.359 -28.938  1.00 88.50           O  
ATOM   1845  N   SER A 235      27.297  24.469 -28.094  1.00 86.69           N  
ATOM   1846  CA  SER A 235      28.234  23.953 -27.078  1.00 86.69           C  
ATOM   1847  C   SER A 235      27.516  23.641 -25.781  1.00 86.69           C  
ATOM   1848  CB  SER A 235      29.344  24.969 -26.828  1.00 86.69           C  
ATOM   1849  O   SER A 235      28.125  23.172 -24.812  1.00 86.69           O  
ATOM   1850  OG  SER A 235      28.828  26.188 -26.344  1.00 86.69           O  
ATOM   1851  N   ALA A 236      26.125  23.875 -25.766  1.00 89.44           N  
ATOM   1852  CA  ALA A 236      25.281  23.625 -24.594  1.00 89.44           C  
ATOM   1853  C   ALA A 236      24.266  22.531 -24.875  1.00 89.44           C  
ATOM   1854  CB  ALA A 236      24.594  24.906 -24.156  1.00 89.44           C  
ATOM   1855  O   ALA A 236      24.281  21.922 -25.938  1.00 89.44           O  
ATOM   1856  N   CYS A 237      23.500  22.156 -23.828  1.00 91.38           N  
ATOM   1857  CA  CYS A 237      22.422  21.188 -24.047  1.00 91.38           C  
ATOM   1858  C   CYS A 237      21.062  21.812 -23.781  1.00 91.38           C  
ATOM   1859  CB  CYS A 237      22.625  19.969 -23.141  1.00 91.38           C  
ATOM   1860  O   CYS A 237      20.969  22.844 -23.109  1.00 91.38           O  
ATOM   1861  SG  CYS A 237      22.438  20.344 -21.375  1.00 91.38           S  
ATOM   1862  N   ARG A 238      20.016  21.359 -24.422  1.00 89.75           N  
ATOM   1863  CA  ARG A 238      18.625  21.750 -24.188  1.00 89.75           C  
ATOM   1864  C   ARG A 238      17.750  20.531 -23.953  1.00 89.75           C  
ATOM   1865  CB  ARG A 238      18.094  22.562 -25.375  1.00 89.75           C  
ATOM   1866  O   ARG A 238      18.156  19.406 -24.219  1.00 89.75           O  
ATOM   1867  CG  ARG A 238      17.906  21.750 -26.641  1.00 89.75           C  
ATOM   1868  CD  ARG A 238      17.344  22.594 -27.766  1.00 89.75           C  
ATOM   1869  NE  ARG A 238      17.188  21.812 -29.000  1.00 89.75           N  
ATOM   1870  NH1 ARG A 238      14.953  22.344 -29.297  1.00 89.75           N  
ATOM   1871  NH2 ARG A 238      16.031  20.984 -30.797  1.00 89.75           N  
ATOM   1872  CZ  ARG A 238      16.062  21.719 -29.703  1.00 89.75           C  
ATOM   1873  N   ASP A 239      16.500  20.797 -23.531  1.00 86.38           N  
ATOM   1874  CA  ASP A 239      15.578  19.688 -23.250  1.00 86.38           C  
ATOM   1875  C   ASP A 239      15.102  19.031 -24.547  1.00 86.38           C  
ATOM   1876  CB  ASP A 239      14.375  20.188 -22.438  1.00 86.38           C  
ATOM   1877  O   ASP A 239      14.812  19.719 -25.531  1.00 86.38           O  
ATOM   1878  CG  ASP A 239      14.719  20.500 -21.000  1.00 86.38           C  
ATOM   1879  OD1 ASP A 239      15.734  19.969 -20.484  1.00 86.38           O  
ATOM   1880  OD2 ASP A 239      13.969  21.266 -20.359  1.00 86.38           O  
ATOM   1881  N   SER A 240      15.164  17.719 -24.562  1.00 84.31           N  
ATOM   1882  CA  SER A 240      14.695  16.953 -25.719  1.00 84.31           C  
ATOM   1883  C   SER A 240      13.211  16.625 -25.609  1.00 84.31           C  
ATOM   1884  CB  SER A 240      15.508  15.672 -25.891  1.00 84.31           C  
ATOM   1885  O   SER A 240      12.680  16.516 -24.500  1.00 84.31           O  
ATOM   1886  OG  SER A 240      14.992  14.875 -26.938  1.00 84.31           O  
ATOM   1887  N   THR A 241      12.555  16.484 -26.812  1.00 76.56           N  
ATOM   1888  CA  THR A 241      11.188  15.984 -26.828  1.00 76.56           C  
ATOM   1889  C   THR A 241      11.164  14.469 -26.688  1.00 76.56           C  
ATOM   1890  CB  THR A 241      10.461  16.391 -28.125  1.00 76.56           C  
ATOM   1891  O   THR A 241      10.148  13.891 -26.297  1.00 76.56           O  
ATOM   1892  CG2 THR A 241      10.258  17.891 -28.203  1.00 76.56           C  
ATOM   1893  OG1 THR A 241      11.250  15.977 -29.250  1.00 76.56           O  
ATOM   1894  N   GLU A 242      12.336  13.836 -26.953  1.00 73.94           N  
ATOM   1895  CA  GLU A 242      12.469  12.383 -26.844  1.00 73.94           C  
ATOM   1896  C   GLU A 242      12.797  11.961 -25.422  1.00 73.94           C  
ATOM   1897  CB  GLU A 242      13.539  11.875 -27.812  1.00 73.94           C  
ATOM   1898  O   GLU A 242      13.484  12.688 -24.703  1.00 73.94           O  
ATOM   1899  CG  GLU A 242      13.203  12.078 -29.281  1.00 73.94           C  
ATOM   1900  CD  GLU A 242      14.266  11.547 -30.219  1.00 73.94           C  
ATOM   1901  OE1 GLU A 242      14.078  11.617 -31.453  1.00 73.94           O  
ATOM   1902  OE2 GLU A 242      15.305  11.047 -29.719  1.00 73.94           O  
ATOM   1903  N   VAL A 243      12.188  10.812 -25.000  1.00 72.88           N  
ATOM   1904  CA  VAL A 243      12.422  10.258 -23.672  1.00 72.88           C  
ATOM   1905  C   VAL A 243      13.656   9.359 -23.688  1.00 72.88           C  
ATOM   1906  CB  VAL A 243      11.195   9.461 -23.156  1.00 72.88           C  
ATOM   1907  O   VAL A 243      13.945   8.719 -24.688  1.00 72.88           O  
ATOM   1908  CG1 VAL A 243      11.430   8.938 -21.750  1.00 72.88           C  
ATOM   1909  CG2 VAL A 243       9.938  10.328 -23.203  1.00 72.88           C  
ATOM   1910  N   GLY A 244      14.453   9.516 -22.516  1.00 71.50           N  
ATOM   1911  CA  GLY A 244      15.586   8.617 -22.344  1.00 71.50           C  
ATOM   1912  C   GLY A 244      16.922   9.328 -22.344  1.00 71.50           C  
ATOM   1913  O   GLY A 244      17.031  10.445 -22.875  1.00 71.50           O  
ATOM   1914  N   ALA A 245      17.844   8.672 -21.656  1.00 78.94           N  
ATOM   1915  CA  ALA A 245      19.203   9.172 -21.656  1.00 78.94           C  
ATOM   1916  C   ALA A 245      20.016   8.570 -22.797  1.00 78.94           C  
ATOM   1917  CB  ALA A 245      19.875   8.867 -20.312  1.00 78.94           C  
ATOM   1918  O   ALA A 245      19.672   7.512 -23.312  1.00 78.94           O  
ATOM   1919  N   TYR A 246      21.062   9.320 -23.203  1.00 82.19           N  
ATOM   1920  CA  TYR A 246      21.969   8.719 -24.172  1.00 82.19           C  
ATOM   1921  C   TYR A 246      22.609   7.453 -23.625  1.00 82.19           C  
ATOM   1922  CB  TYR A 246      23.062   9.719 -24.578  1.00 82.19           C  
ATOM   1923  O   TYR A 246      22.984   7.402 -22.453  1.00 82.19           O  
ATOM   1924  CG  TYR A 246      22.578  10.805 -25.500  1.00 82.19           C  
ATOM   1925  CD1 TYR A 246      22.000  10.492 -26.734  1.00 82.19           C  
ATOM   1926  CD2 TYR A 246      22.672  12.148 -25.156  1.00 82.19           C  
ATOM   1927  CE1 TYR A 246      21.562  11.492 -27.609  1.00 82.19           C  
ATOM   1928  CE2 TYR A 246      22.234  13.148 -26.000  1.00 82.19           C  
ATOM   1929  OH  TYR A 246      21.234  13.805 -28.078  1.00 82.19           O  
ATOM   1930  CZ  TYR A 246      21.672  12.812 -27.219  1.00 82.19           C  
ATOM   1931  N   LEU A 247      22.672   6.434 -24.453  1.00 75.88           N  
ATOM   1932  CA  LEU A 247      23.344   5.203 -24.047  1.00 75.88           C  
ATOM   1933  C   LEU A 247      24.766   5.484 -23.609  1.00 75.88           C  
ATOM   1934  CB  LEU A 247      23.344   4.191 -25.203  1.00 75.88           C  
ATOM   1935  O   LEU A 247      25.281   4.852 -22.672  1.00 75.88           O  
ATOM   1936  CG  LEU A 247      22.312   3.072 -25.125  1.00 75.88           C  
ATOM   1937  CD1 LEU A 247      21.484   3.014 -26.406  1.00 75.88           C  
ATOM   1938  CD2 LEU A 247      22.984   1.732 -24.844  1.00 75.88           C  
ATOM   1939  N   PHE A 248      25.344   6.496 -24.203  1.00 83.12           N  
ATOM   1940  CA  PHE A 248      26.688   6.914 -23.844  1.00 83.12           C  
ATOM   1941  C   PHE A 248      26.750   7.395 -22.406  1.00 83.12           C  
ATOM   1942  CB  PHE A 248      27.172   8.023 -24.797  1.00 83.12           C  
ATOM   1943  O   PHE A 248      27.719   7.098 -21.688  1.00 83.12           O  
ATOM   1944  CG  PHE A 248      28.672   8.062 -24.969  1.00 83.12           C  
ATOM   1945  CD1 PHE A 248      29.469   8.766 -24.078  1.00 83.12           C  
ATOM   1946  CD2 PHE A 248      29.266   7.406 -26.031  1.00 83.12           C  
ATOM   1947  CE1 PHE A 248      30.844   8.805 -24.234  1.00 83.12           C  
ATOM   1948  CE2 PHE A 248      30.656   7.445 -26.203  1.00 83.12           C  
ATOM   1949  CZ  PHE A 248      31.438   8.148 -25.297  1.00 83.12           C  
ATOM   1950  N   THR A 249      25.719   8.172 -22.016  1.00 83.44           N  
ATOM   1951  CA  THR A 249      25.625   8.664 -20.641  1.00 83.44           C  
ATOM   1952  C   THR A 249      25.562   7.508 -19.656  1.00 83.44           C  
ATOM   1953  CB  THR A 249      24.391   9.562 -20.453  1.00 83.44           C  
ATOM   1954  O   THR A 249      26.266   7.520 -18.641  1.00 83.44           O  
ATOM   1955  CG2 THR A 249      24.281  10.070 -19.031  1.00 83.44           C  
ATOM   1956  OG1 THR A 249      24.469  10.680 -21.359  1.00 83.44           O  
ATOM   1957  N   THR A 250      24.844   6.547 -19.922  1.00 75.81           N  
ATOM   1958  CA  THR A 250      24.672   5.398 -19.047  1.00 75.81           C  
ATOM   1959  C   THR A 250      25.969   4.609 -18.938  1.00 75.81           C  
ATOM   1960  CB  THR A 250      23.547   4.469 -19.547  1.00 75.81           C  
ATOM   1961  O   THR A 250      26.312   4.094 -17.859  1.00 75.81           O  
ATOM   1962  CG2 THR A 250      22.188   5.133 -19.391  1.00 75.81           C  
ATOM   1963  OG1 THR A 250      23.766   4.164 -20.938  1.00 75.81           O  
ATOM   1964  N   ALA A 251      26.672   4.496 -20.000  1.00 77.69           N  
ATOM   1965  CA  ALA A 251      27.969   3.824 -19.984  1.00 77.69           C  
ATOM   1966  C   ALA A 251      28.953   4.562 -19.094  1.00 77.69           C  
ATOM   1967  CB  ALA A 251      28.516   3.705 -21.406  1.00 77.69           C  
ATOM   1968  O   ALA A 251      29.703   3.939 -18.344  1.00 77.69           O  
ATOM   1969  N   ILE A 252      28.938   5.918 -19.188  1.00 83.19           N  
ATOM   1970  CA  ILE A 252      29.797   6.750 -18.359  1.00 83.19           C  
ATOM   1971  C   ILE A 252      29.469   6.520 -16.891  1.00 83.19           C  
ATOM   1972  CB  ILE A 252      29.641   8.250 -18.703  1.00 83.19           C  
ATOM   1973  O   ILE A 252      30.359   6.352 -16.062  1.00 83.19           O  
ATOM   1974  CG1 ILE A 252      30.234   8.531 -20.094  1.00 83.19           C  
ATOM   1975  CG2 ILE A 252      30.312   9.125 -17.641  1.00 83.19           C  
ATOM   1976  CD1 ILE A 252      29.938   9.922 -20.625  1.00 83.19           C  
ATOM   1977  N   MET A 253      28.234   6.461 -16.609  1.00 79.56           N  
ATOM   1978  CA  MET A 253      27.797   6.277 -15.234  1.00 79.56           C  
ATOM   1979  C   MET A 253      28.156   4.883 -14.727  1.00 79.56           C  
ATOM   1980  CB  MET A 253      26.281   6.492 -15.117  1.00 79.56           C  
ATOM   1981  O   MET A 253      28.500   4.715 -13.562  1.00 79.56           O  
ATOM   1982  CG  MET A 253      25.859   7.949 -15.242  1.00 79.56           C  
ATOM   1983  SD  MET A 253      26.656   9.023 -13.977  1.00 79.56           S  
ATOM   1984  CE  MET A 253      27.953   7.906 -13.383  1.00 79.56           C  
ATOM   1985  N   GLN A 254      28.031   3.947 -15.547  1.00 72.62           N  
ATOM   1986  CA  GLN A 254      28.453   2.596 -15.188  1.00 72.62           C  
ATOM   1987  C   GLN A 254      29.938   2.547 -14.859  1.00 72.62           C  
ATOM   1988  CB  GLN A 254      28.125   1.615 -16.312  1.00 72.62           C  
ATOM   1989  O   GLN A 254      30.344   1.885 -13.906  1.00 72.62           O  
ATOM   1990  CG  GLN A 254      28.297   0.152 -15.922  1.00 72.62           C  
ATOM   1991  CD  GLN A 254      27.781  -0.801 -16.984  1.00 72.62           C  
ATOM   1992  NE2 GLN A 254      28.000  -2.094 -16.781  1.00 72.62           N  
ATOM   1993  OE1 GLN A 254      27.203  -0.378 -17.984  1.00 72.62           O  
ATOM   1994  N   LEU A 255      30.781   3.197 -15.703  1.00 76.69           N  
ATOM   1995  CA  LEU A 255      32.219   3.266 -15.445  1.00 76.69           C  
ATOM   1996  C   LEU A 255      32.500   3.963 -14.117  1.00 76.69           C  
ATOM   1997  CB  LEU A 255      32.938   4.004 -16.578  1.00 76.69           C  
ATOM   1998  O   LEU A 255      33.375   3.541 -13.359  1.00 76.69           O  
ATOM   1999  CG  LEU A 255      33.094   3.232 -17.891  1.00 76.69           C  
ATOM   2000  CD1 LEU A 255      33.469   4.184 -19.031  1.00 76.69           C  
ATOM   2001  CD2 LEU A 255      34.125   2.129 -17.750  1.00 76.69           C  
ATOM   2002  N   ARG A 256      31.734   5.020 -13.828  1.00 78.06           N  
ATOM   2003  CA  ARG A 256      31.891   5.715 -12.555  1.00 78.06           C  
ATOM   2004  C   ARG A 256      31.516   4.805 -11.391  1.00 78.06           C  
ATOM   2005  CB  ARG A 256      31.031   6.980 -12.523  1.00 78.06           C  
ATOM   2006  O   ARG A 256      32.188   4.816 -10.352  1.00 78.06           O  
ATOM   2007  CG  ARG A 256      31.609   8.141 -13.305  1.00 78.06           C  
ATOM   2008  CD  ARG A 256      30.734   9.383 -13.227  1.00 78.06           C  
ATOM   2009  NE  ARG A 256      31.328  10.516 -13.938  1.00 78.06           N  
ATOM   2010  NH1 ARG A 256      29.500  11.898 -13.664  1.00 78.06           N  
ATOM   2011  NH2 ARG A 256      31.359  12.641 -14.789  1.00 78.06           N  
ATOM   2012  CZ  ARG A 256      30.719  11.680 -14.125  1.00 78.06           C  
ATOM   2013  N   SER A 257      30.469   4.078 -11.562  1.00 66.19           N  
ATOM   2014  CA  SER A 257      29.984   3.164 -10.531  1.00 66.19           C  
ATOM   2015  C   SER A 257      31.000   2.064 -10.242  1.00 66.19           C  
ATOM   2016  CB  SER A 257      28.656   2.539 -10.945  1.00 66.19           C  
ATOM   2017  O   SER A 257      31.109   1.588  -9.109  1.00 66.19           O  
ATOM   2018  OG  SER A 257      28.859   1.318 -11.633  1.00 66.19           O  
ATOM   2019  N   LYS A 258      31.766   1.632 -11.305  1.00 71.81           N  
ATOM   2020  CA  LYS A 258      32.812   0.628 -11.125  1.00 71.81           C  
ATOM   2021  C   LYS A 258      34.094   1.258 -10.578  1.00 71.81           C  
ATOM   2022  CB  LYS A 258      33.094  -0.089 -12.445  1.00 71.81           C  
ATOM   2023  O   LYS A 258      35.125   0.597 -10.500  1.00 71.81           O  
ATOM   2024  CG  LYS A 258      31.969  -1.001 -12.906  1.00 71.81           C  
ATOM   2025  CD  LYS A 258      32.375  -1.786 -14.156  1.00 71.81           C  
ATOM   2026  CE  LYS A 258      31.281  -2.791 -14.547  1.00 71.81           C  
ATOM   2027  NZ  LYS A 258      31.719  -3.627 -15.711  1.00 71.81           N  
ATOM   2028  N   ARG A 259      34.000   2.490 -10.328  1.00 72.38           N  
ATOM   2029  CA  ARG A 259      35.125   3.246  -9.797  1.00 72.38           C  
ATOM   2030  C   ARG A 259      36.312   3.232 -10.766  1.00 72.38           C  
ATOM   2031  CB  ARG A 259      35.562   2.684  -8.438  1.00 72.38           C  
ATOM   2032  O   ARG A 259      37.469   3.070 -10.352  1.00 72.38           O  
ATOM   2033  CG  ARG A 259      34.500   2.809  -7.355  1.00 72.38           C  
ATOM   2034  CD  ARG A 259      35.062   2.430  -5.984  1.00 72.38           C  
ATOM   2035  NE  ARG A 259      34.031   2.502  -4.953  1.00 72.38           N  
ATOM   2036  NH1 ARG A 259      35.469   2.121  -3.189  1.00 72.38           N  
ATOM   2037  NH2 ARG A 259      33.219   2.439  -2.799  1.00 72.38           N  
ATOM   2038  CZ  ARG A 259      34.250   2.354  -3.650  1.00 72.38           C  
ATOM   2039  N   ASP A 260      36.031   3.311 -12.031  1.00 80.38           N  
ATOM   2040  CA  ASP A 260      37.094   3.410 -13.016  1.00 80.38           C  
ATOM   2041  C   ASP A 260      37.969   4.641 -12.766  1.00 80.38           C  
ATOM   2042  CB  ASP A 260      36.531   3.453 -14.438  1.00 80.38           C  
ATOM   2043  O   ASP A 260      37.469   5.762 -12.680  1.00 80.38           O  
ATOM   2044  CG  ASP A 260      37.594   3.379 -15.516  1.00 80.38           C  
ATOM   2045  OD1 ASP A 260      38.156   4.430 -15.891  1.00 80.38           O  
ATOM   2046  OD2 ASP A 260      37.875   2.260 -15.992  1.00 80.38           O  
ATOM   2047  N   PRO A 261      39.281   4.457 -12.641  1.00 83.00           N  
ATOM   2048  CA  PRO A 261      40.188   5.527 -12.211  1.00 83.00           C  
ATOM   2049  C   PRO A 261      40.406   6.590 -13.289  1.00 83.00           C  
ATOM   2050  CB  PRO A 261      41.500   4.789 -11.914  1.00 83.00           C  
ATOM   2051  O   PRO A 261      40.812   7.715 -12.977  1.00 83.00           O  
ATOM   2052  CG  PRO A 261      41.406   3.527 -12.711  1.00 83.00           C  
ATOM   2053  CD  PRO A 261      39.969   3.152 -12.859  1.00 83.00           C  
ATOM   2054  N   GLN A 262      39.969   6.348 -14.594  1.00 91.31           N  
ATOM   2055  CA  GLN A 262      40.406   7.227 -15.680  1.00 91.31           C  
ATOM   2056  C   GLN A 262      39.219   8.039 -16.219  1.00 91.31           C  
ATOM   2057  CB  GLN A 262      41.031   6.418 -16.812  1.00 91.31           C  
ATOM   2058  O   GLN A 262      39.406   9.016 -16.938  1.00 91.31           O  
ATOM   2059  CG  GLN A 262      42.344   5.734 -16.422  1.00 91.31           C  
ATOM   2060  CD  GLN A 262      42.938   4.941 -17.547  1.00 91.31           C  
ATOM   2061  NE2 GLN A 262      44.188   4.469 -17.359  1.00 91.31           N  
ATOM   2062  OE1 GLN A 262      42.312   4.750 -18.609  1.00 91.31           O  
ATOM   2063  N   ILE A 263      38.062   7.617 -16.000  1.00 91.06           N  
ATOM   2064  CA  ILE A 263      36.906   8.094 -16.750  1.00 91.06           C  
ATOM   2065  C   ILE A 263      36.750   9.594 -16.562  1.00 91.06           C  
ATOM   2066  CB  ILE A 263      35.594   7.359 -16.312  1.00 91.06           C  
ATOM   2067  O   ILE A 263      36.531  10.336 -17.531  1.00 91.06           O  
ATOM   2068  CG1 ILE A 263      34.438   7.766 -17.203  1.00 91.06           C  
ATOM   2069  CG2 ILE A 263      35.281   7.648 -14.844  1.00 91.06           C  
ATOM   2070  CD1 ILE A 263      34.656   7.457 -18.688  1.00 91.06           C  
ATOM   2071  N   ASP A 264      36.844  10.125 -15.367  1.00 89.69           N  
ATOM   2072  CA  ASP A 264      36.656  11.555 -15.117  1.00 89.69           C  
ATOM   2073  C   ASP A 264      37.750  12.375 -15.797  1.00 89.69           C  
ATOM   2074  CB  ASP A 264      36.625  11.844 -13.617  1.00 89.69           C  
ATOM   2075  O   ASP A 264      37.469  13.445 -16.344  1.00 89.69           O  
ATOM   2076  CG  ASP A 264      35.344  11.391 -12.945  1.00 89.69           C  
ATOM   2077  OD1 ASP A 264      34.281  11.367 -13.609  1.00 89.69           O  
ATOM   2078  OD2 ASP A 264      35.406  11.055 -11.742  1.00 89.69           O  
ATOM   2079  N   THR A 265      38.938  11.820 -15.719  1.00 92.44           N  
ATOM   2080  CA  THR A 265      40.062  12.469 -16.406  1.00 92.44           C  
ATOM   2081  C   THR A 265      39.812  12.492 -17.922  1.00 92.44           C  
ATOM   2082  CB  THR A 265      41.375  11.766 -16.109  1.00 92.44           C  
ATOM   2083  O   THR A 265      40.062  13.516 -18.562  1.00 92.44           O  
ATOM   2084  CG2 THR A 265      42.562  12.500 -16.750  1.00 92.44           C  
ATOM   2085  OG1 THR A 265      41.594  11.719 -14.688  1.00 92.44           O  
ATOM   2086  N   LEU A 266      39.344  11.453 -18.484  1.00 95.38           N  
ATOM   2087  CA  LEU A 266      39.094  11.352 -19.922  1.00 95.38           C  
ATOM   2088  C   LEU A 266      38.031  12.352 -20.359  1.00 95.38           C  
ATOM   2089  CB  LEU A 266      38.656   9.930 -20.281  1.00 95.38           C  
ATOM   2090  O   LEU A 266      38.156  12.984 -21.406  1.00 95.38           O  
ATOM   2091  CG  LEU A 266      39.750   8.852 -20.250  1.00 95.38           C  
ATOM   2092  CD1 LEU A 266      39.125   7.477 -20.484  1.00 95.38           C  
ATOM   2093  CD2 LEU A 266      40.812   9.148 -21.297  1.00 95.38           C  
ATOM   2094  N   LEU A 267      37.000  12.461 -19.594  1.00 94.38           N  
ATOM   2095  CA  LEU A 267      35.938  13.406 -19.875  1.00 94.38           C  
ATOM   2096  C   LEU A 267      36.438  14.836 -19.875  1.00 94.38           C  
ATOM   2097  CB  LEU A 267      34.812  13.258 -18.859  1.00 94.38           C  
ATOM   2098  O   LEU A 267      36.094  15.633 -20.750  1.00 94.38           O  
ATOM   2099  CG  LEU A 267      33.875  12.047 -19.031  1.00 94.38           C  
ATOM   2100  CD1 LEU A 267      33.031  11.852 -17.781  1.00 94.38           C  
ATOM   2101  CD2 LEU A 267      33.000  12.211 -20.266  1.00 94.38           C  
ATOM   2102  N   GLN A 268      37.312  15.078 -18.891  1.00 93.50           N  
ATOM   2103  CA  GLN A 268      37.875  16.406 -18.781  1.00 93.50           C  
ATOM   2104  C   GLN A 268      38.781  16.719 -19.984  1.00 93.50           C  
ATOM   2105  CB  GLN A 268      38.688  16.547 -17.484  1.00 93.50           C  
ATOM   2106  O   GLN A 268      38.719  17.828 -20.531  1.00 93.50           O  
ATOM   2107  CG  GLN A 268      37.812  16.828 -16.250  1.00 93.50           C  
ATOM   2108  CD  GLN A 268      38.625  16.875 -14.969  1.00 93.50           C  
ATOM   2109  NE2 GLN A 268      37.938  17.125 -13.859  1.00 93.50           N  
ATOM   2110  OE1 GLN A 268      39.844  16.688 -14.977  1.00 93.50           O  
ATOM   2111  N   GLU A 269      39.594  15.781 -20.344  1.00 94.12           N  
ATOM   2112  CA  GLU A 269      40.500  15.945 -21.484  1.00 94.12           C  
ATOM   2113  C   GLU A 269      39.719  16.094 -22.797  1.00 94.12           C  
ATOM   2114  CB  GLU A 269      41.469  14.758 -21.578  1.00 94.12           C  
ATOM   2115  O   GLU A 269      40.094  16.891 -23.656  1.00 94.12           O  
ATOM   2116  CG  GLU A 269      42.531  14.742 -20.484  1.00 94.12           C  
ATOM   2117  CD  GLU A 269      43.438  13.523 -20.531  1.00 94.12           C  
ATOM   2118  OE1 GLU A 269      44.375  13.422 -19.703  1.00 94.12           O  
ATOM   2119  OE2 GLU A 269      43.219  12.664 -21.422  1.00 94.12           O  
ATOM   2120  N   PHE A 270      38.750  15.258 -22.938  1.00 95.62           N  
ATOM   2121  CA  PHE A 270      37.844  15.336 -24.094  1.00 95.62           C  
ATOM   2122  C   PHE A 270      37.219  16.719 -24.203  1.00 95.62           C  
ATOM   2123  CB  PHE A 270      36.750  14.266 -24.000  1.00 95.62           C  
ATOM   2124  O   PHE A 270      37.250  17.328 -25.281  1.00 95.62           O  
ATOM   2125  CG  PHE A 270      35.875  14.188 -25.219  1.00 95.62           C  
ATOM   2126  CD1 PHE A 270      34.719  14.961 -25.312  1.00 95.62           C  
ATOM   2127  CD2 PHE A 270      36.219  13.344 -26.266  1.00 95.62           C  
ATOM   2128  CE1 PHE A 270      33.906  14.891 -26.438  1.00 95.62           C  
ATOM   2129  CE2 PHE A 270      35.406  13.273 -27.406  1.00 95.62           C  
ATOM   2130  CZ  PHE A 270      34.250  14.047 -27.484  1.00 95.62           C  
ATOM   2131  N   HIS A 271      36.688  17.203 -23.109  1.00 95.31           N  
ATOM   2132  CA  HIS A 271      36.094  18.531 -23.047  1.00 95.31           C  
ATOM   2133  C   HIS A 271      37.094  19.625 -23.375  1.00 95.31           C  
ATOM   2134  CB  HIS A 271      35.469  18.766 -21.656  1.00 95.31           C  
ATOM   2135  O   HIS A 271      36.812  20.516 -24.156  1.00 95.31           O  
ATOM   2136  CG  HIS A 271      34.656  20.016 -21.562  1.00 95.31           C  
ATOM   2137  CD2 HIS A 271      33.312  20.219 -21.688  1.00 95.31           C  
ATOM   2138  ND1 HIS A 271      35.219  21.250 -21.328  1.00 95.31           N  
ATOM   2139  CE1 HIS A 271      34.250  22.156 -21.312  1.00 95.31           C  
ATOM   2140  NE2 HIS A 271      33.094  21.562 -21.516  1.00 95.31           N  
ATOM   2141  N   ALA A 272      38.312  19.578 -22.797  1.00 94.62           N  
ATOM   2142  CA  ALA A 272      39.344  20.578 -23.016  1.00 94.62           C  
ATOM   2143  C   ALA A 272      39.781  20.609 -24.484  1.00 94.62           C  
ATOM   2144  CB  ALA A 272      40.562  20.281 -22.125  1.00 94.62           C  
ATOM   2145  O   ALA A 272      40.000  21.672 -25.047  1.00 94.62           O  
ATOM   2146  N   HIS A 273      39.938  19.484 -25.078  1.00 95.38           N  
ATOM   2147  CA  HIS A 273      40.344  19.375 -26.469  1.00 95.38           C  
ATOM   2148  C   HIS A 273      39.375  20.094 -27.391  1.00 95.38           C  
ATOM   2149  CB  HIS A 273      40.469  17.906 -26.875  1.00 95.38           C  
ATOM   2150  O   HIS A 273      39.781  20.906 -28.219  1.00 95.38           O  
ATOM   2151  CG  HIS A 273      40.719  17.703 -28.328  1.00 95.38           C  
ATOM   2152  CD2 HIS A 273      39.875  17.297 -29.328  1.00 95.38           C  
ATOM   2153  ND1 HIS A 273      41.938  17.906 -28.922  1.00 95.38           N  
ATOM   2154  CE1 HIS A 273      41.844  17.641 -30.203  1.00 95.38           C  
ATOM   2155  NE2 HIS A 273      40.625  17.281 -30.484  1.00 95.38           N  
ATOM   2156  N   PHE A 274      38.094  19.875 -27.250  1.00 96.44           N  
ATOM   2157  CA  PHE A 274      37.125  20.422 -28.172  1.00 96.44           C  
ATOM   2158  C   PHE A 274      36.812  21.891 -27.844  1.00 96.44           C  
ATOM   2159  CB  PHE A 274      35.812  19.609 -28.141  1.00 96.44           C  
ATOM   2160  O   PHE A 274      36.406  22.656 -28.719  1.00 96.44           O  
ATOM   2161  CG  PHE A 274      35.875  18.344 -28.953  1.00 96.44           C  
ATOM   2162  CD1 PHE A 274      35.938  18.391 -30.328  1.00 96.44           C  
ATOM   2163  CD2 PHE A 274      35.906  17.109 -28.312  1.00 96.44           C  
ATOM   2164  CE1 PHE A 274      36.000  17.219 -31.078  1.00 96.44           C  
ATOM   2165  CE2 PHE A 274      35.938  15.930 -29.062  1.00 96.44           C  
ATOM   2166  CZ  PHE A 274      36.000  15.984 -30.453  1.00 96.44           C  
ATOM   2167  N   THR A 275      37.094  22.297 -26.625  1.00 95.44           N  
ATOM   2168  CA  THR A 275      37.031  23.719 -26.281  1.00 95.44           C  
ATOM   2169  C   THR A 275      38.125  24.484 -27.016  1.00 95.44           C  
ATOM   2170  CB  THR A 275      37.188  23.922 -24.766  1.00 95.44           C  
ATOM   2171  O   THR A 275      37.875  25.562 -27.547  1.00 95.44           O  
ATOM   2172  CG2 THR A 275      37.188  25.406 -24.422  1.00 95.44           C  
ATOM   2173  OG1 THR A 275      36.125  23.281 -24.078  1.00 95.44           O  
ATOM   2174  N   THR A 276      39.281  23.922 -27.062  1.00 93.81           N  
ATOM   2175  CA  THR A 276      40.406  24.547 -27.766  1.00 93.81           C  
ATOM   2176  C   THR A 276      40.094  24.672 -29.250  1.00 93.81           C  
ATOM   2177  CB  THR A 276      41.688  23.734 -27.562  1.00 93.81           C  
ATOM   2178  O   THR A 276      40.312  25.719 -29.859  1.00 93.81           O  
ATOM   2179  CG2 THR A 276      42.875  24.406 -28.281  1.00 93.81           C  
ATOM   2180  OG1 THR A 276      42.000  23.641 -26.172  1.00 93.81           O  
ATOM   2181  N   LEU A 277      39.531  23.625 -29.797  1.00 92.62           N  
ATOM   2182  CA  LEU A 277      39.188  23.641 -31.219  1.00 92.62           C  
ATOM   2183  C   LEU A 277      38.125  24.672 -31.516  1.00 92.62           C  
ATOM   2184  CB  LEU A 277      38.750  22.250 -31.672  1.00 92.62           C  
ATOM   2185  O   LEU A 277      38.156  25.344 -32.562  1.00 92.62           O  
ATOM   2186  CG  LEU A 277      39.844  21.188 -31.812  1.00 92.62           C  
ATOM   2187  CD1 LEU A 277      39.219  19.844 -32.156  1.00 92.62           C  
ATOM   2188  CD2 LEU A 277      40.844  21.609 -32.875  1.00 92.62           C  
ATOM   2189  N   ALA A 278      37.250  24.828 -30.609  1.00 92.06           N  
ATOM   2190  CA  ALA A 278      36.094  25.703 -30.812  1.00 92.06           C  
ATOM   2191  C   ALA A 278      36.500  27.172 -30.688  1.00 92.06           C  
ATOM   2192  CB  ALA A 278      35.000  25.375 -29.828  1.00 92.06           C  
ATOM   2193  O   ALA A 278      35.906  28.047 -31.297  1.00 92.06           O  
ATOM   2194  N   THR A 279      37.625  27.453 -29.984  1.00 91.25           N  
ATOM   2195  CA  THR A 279      37.906  28.844 -29.641  1.00 91.25           C  
ATOM   2196  C   THR A 279      39.156  29.328 -30.406  1.00 91.25           C  
ATOM   2197  CB  THR A 279      38.156  29.000 -28.125  1.00 91.25           C  
ATOM   2198  O   THR A 279      39.375  30.531 -30.531  1.00 91.25           O  
ATOM   2199  CG2 THR A 279      36.906  28.734 -27.328  1.00 91.25           C  
ATOM   2200  OG1 THR A 279      39.188  28.078 -27.719  1.00 91.25           O  
ATOM   2201  N   THR A 280      39.938  28.469 -31.000  1.00 92.06           N  
ATOM   2202  CA  THR A 280      41.156  28.844 -31.719  1.00 92.06           C  
ATOM   2203  C   THR A 280      40.844  29.453 -33.062  1.00 92.06           C  
ATOM   2204  CB  THR A 280      42.094  27.609 -31.922  1.00 92.06           C  
ATOM   2205  O   THR A 280      40.062  28.891 -33.844  1.00 92.06           O  
ATOM   2206  CG2 THR A 280      43.406  28.016 -32.562  1.00 92.06           C  
ATOM   2207  OG1 THR A 280      42.344  27.000 -30.641  1.00 92.06           O  
ATOM   2208  N   GLN A 281      41.438  30.609 -33.375  1.00 85.94           N  
ATOM   2209  CA  GLN A 281      41.156  31.422 -34.562  1.00 85.94           C  
ATOM   2210  C   GLN A 281      41.562  30.688 -35.812  1.00 85.94           C  
ATOM   2211  CB  GLN A 281      41.875  32.781 -34.469  1.00 85.94           C  
ATOM   2212  O   GLN A 281      40.875  30.781 -36.844  1.00 85.94           O  
ATOM   2213  CG  GLN A 281      41.094  33.812 -33.656  1.00 85.94           C  
ATOM   2214  CD  GLN A 281      41.781  35.188 -33.688  1.00 85.94           C  
ATOM   2215  NE2 GLN A 281      41.156  36.156 -33.062  1.00 85.94           N  
ATOM   2216  OE1 GLN A 281      42.875  35.344 -34.250  1.00 85.94           O  
ATOM   2217  N   GLU A 282      42.562  29.844 -35.719  1.00 91.69           N  
ATOM   2218  CA  GLU A 282      43.125  29.172 -36.906  1.00 91.69           C  
ATOM   2219  C   GLU A 282      42.344  27.922 -37.250  1.00 91.69           C  
ATOM   2220  CB  GLU A 282      44.594  28.828 -36.656  1.00 91.69           C  
ATOM   2221  O   GLU A 282      42.531  27.344 -38.344  1.00 91.69           O  
ATOM   2222  CG  GLU A 282      45.500  30.047 -36.562  1.00 91.69           C  
ATOM   2223  CD  GLU A 282      46.969  29.672 -36.344  1.00 91.69           C  
ATOM   2224  OE1 GLU A 282      47.812  30.594 -36.281  1.00 91.69           O  
ATOM   2225  OE2 GLU A 282      47.250  28.469 -36.250  1.00 91.69           O  
ATOM   2226  N   THR A 283      41.406  27.469 -36.500  1.00 91.75           N  
ATOM   2227  CA  THR A 283      40.625  26.266 -36.750  1.00 91.75           C  
ATOM   2228  C   THR A 283      39.562  26.531 -37.844  1.00 91.75           C  
ATOM   2229  CB  THR A 283      39.906  25.766 -35.500  1.00 91.75           C  
ATOM   2230  O   THR A 283      38.844  27.500 -37.781  1.00 91.75           O  
ATOM   2231  CG2 THR A 283      39.281  24.406 -35.719  1.00 91.75           C  
ATOM   2232  OG1 THR A 283      40.875  25.656 -34.438  1.00 91.75           O  
ATOM   2233  N   PRO A 284      39.562  25.688 -38.844  1.00 93.25           N  
ATOM   2234  CA  PRO A 284      38.531  25.812 -39.875  1.00 93.25           C  
ATOM   2235  C   PRO A 284      37.125  25.797 -39.344  1.00 93.25           C  
ATOM   2236  CB  PRO A 284      38.781  24.594 -40.781  1.00 93.25           C  
ATOM   2237  O   PRO A 284      36.844  25.141 -38.312  1.00 93.25           O  
ATOM   2238  CG  PRO A 284      40.188  24.188 -40.469  1.00 93.25           C  
ATOM   2239  CD  PRO A 284      40.500  24.578 -39.062  1.00 93.25           C  
ATOM   2240  N   GLU A 285      36.250  26.500 -39.969  1.00 89.88           N  
ATOM   2241  CA  GLU A 285      34.875  26.719 -39.500  1.00 89.88           C  
ATOM   2242  C   GLU A 285      34.156  25.391 -39.281  1.00 89.88           C  
ATOM   2243  CB  GLU A 285      34.094  27.594 -40.469  1.00 89.88           C  
ATOM   2244  O   GLU A 285      33.438  25.203 -38.312  1.00 89.88           O  
ATOM   2245  CG  GLU A 285      32.812  28.141 -39.906  1.00 89.88           C  
ATOM   2246  CD  GLU A 285      33.000  29.031 -38.688  1.00 89.88           C  
ATOM   2247  OE1 GLU A 285      32.094  29.125 -37.812  1.00 89.88           O  
ATOM   2248  OE2 GLU A 285      34.094  29.641 -38.562  1.00 89.88           O  
ATOM   2249  N   LEU A 286      34.344  24.484 -40.250  1.00 88.69           N  
ATOM   2250  CA  LEU A 286      33.656  23.188 -40.156  1.00 88.69           C  
ATOM   2251  C   LEU A 286      34.125  22.438 -38.906  1.00 88.69           C  
ATOM   2252  CB  LEU A 286      33.938  22.344 -41.406  1.00 88.69           C  
ATOM   2253  O   LEU A 286      33.312  21.781 -38.250  1.00 88.69           O  
ATOM   2254  CG  LEU A 286      32.875  22.391 -42.500  1.00 88.69           C  
ATOM   2255  CD1 LEU A 286      33.531  22.406 -43.875  1.00 88.69           C  
ATOM   2256  CD2 LEU A 286      31.938  21.203 -42.375  1.00 88.69           C  
ATOM   2257  N   GLU A 287      35.344  22.531 -38.688  1.00 89.31           N  
ATOM   2258  CA  GLU A 287      35.906  21.891 -37.500  1.00 89.31           C  
ATOM   2259  C   GLU A 287      35.438  22.547 -36.219  1.00 89.31           C  
ATOM   2260  CB  GLU A 287      37.438  21.938 -37.562  1.00 89.31           C  
ATOM   2261  O   GLU A 287      35.219  21.859 -35.219  1.00 89.31           O  
ATOM   2262  CG  GLU A 287      38.062  20.875 -38.469  1.00 89.31           C  
ATOM   2263  CD  GLU A 287      39.562  20.828 -38.406  1.00 89.31           C  
ATOM   2264  OE1 GLU A 287      40.188  20.078 -39.219  1.00 89.31           O  
ATOM   2265  OE2 GLU A 287      40.156  21.547 -37.562  1.00 89.31           O  
ATOM   2266  N   LYS A 288      35.219  23.781 -36.250  1.00 90.50           N  
ATOM   2267  CA  LYS A 288      34.688  24.500 -35.094  1.00 90.50           C  
ATOM   2268  C   LYS A 288      33.250  24.062 -34.781  1.00 90.50           C  
ATOM   2269  CB  LYS A 288      34.719  26.016 -35.344  1.00 90.50           C  
ATOM   2270  O   LYS A 288      32.906  23.891 -33.625  1.00 90.50           O  
ATOM   2271  CG  LYS A 288      36.125  26.625 -35.219  1.00 90.50           C  
ATOM   2272  CD  LYS A 288      36.094  28.141 -35.344  1.00 90.50           C  
ATOM   2273  CE  LYS A 288      37.469  28.750 -35.250  1.00 90.50           C  
ATOM   2274  NZ  LYS A 288      37.438  30.234 -35.406  1.00 90.50           N  
ATOM   2275  N   ARG A 289      32.500  23.906 -35.844  1.00 89.06           N  
ATOM   2276  CA  ARG A 289      31.125  23.469 -35.688  1.00 89.06           C  
ATOM   2277  C   ARG A 289      31.047  22.078 -35.094  1.00 89.06           C  
ATOM   2278  CB  ARG A 289      30.391  23.500 -37.031  1.00 89.06           C  
ATOM   2279  O   ARG A 289      30.219  21.812 -34.219  1.00 89.06           O  
ATOM   2280  CG  ARG A 289      29.953  24.891 -37.469  1.00 89.06           C  
ATOM   2281  CD  ARG A 289      29.141  24.844 -38.781  1.00 89.06           C  
ATOM   2282  NE  ARG A 289      28.844  26.188 -39.250  1.00 89.06           N  
ATOM   2283  NH1 ARG A 289      27.875  25.469 -41.250  1.00 89.06           N  
ATOM   2284  NH2 ARG A 289      28.031  27.703 -40.781  1.00 89.06           N  
ATOM   2285  CZ  ARG A 289      28.250  26.453 -40.438  1.00 89.06           C  
ATOM   2286  N   HIS A 290      31.906  21.281 -35.656  1.00 89.88           N  
ATOM   2287  CA  HIS A 290      32.000  19.922 -35.094  1.00 89.88           C  
ATOM   2288  C   HIS A 290      32.406  19.938 -33.625  1.00 89.88           C  
ATOM   2289  CB  HIS A 290      33.000  19.094 -35.906  1.00 89.88           C  
ATOM   2290  O   HIS A 290      31.812  19.203 -32.812  1.00 89.88           O  
ATOM   2291  CG  HIS A 290      33.156  17.703 -35.406  1.00 89.88           C  
ATOM   2292  CD2 HIS A 290      34.250  17.078 -34.875  1.00 89.88           C  
ATOM   2293  ND1 HIS A 290      32.156  16.766 -35.406  1.00 89.88           N  
ATOM   2294  CE1 HIS A 290      32.594  15.633 -34.906  1.00 89.88           C  
ATOM   2295  NE2 HIS A 290      33.844  15.797 -34.562  1.00 89.88           N  
ATOM   2296  N   ALA A 291      33.344  20.734 -33.312  1.00 92.06           N  
ATOM   2297  CA  ALA A 291      33.812  20.859 -31.938  1.00 92.06           C  
ATOM   2298  C   ALA A 291      32.688  21.312 -31.031  1.00 92.06           C  
ATOM   2299  CB  ALA A 291      34.969  21.844 -31.859  1.00 92.06           C  
ATOM   2300  O   ALA A 291      32.531  20.797 -29.922  1.00 92.06           O  
ATOM   2301  N   MET A 292      31.859  22.234 -31.500  1.00 92.12           N  
ATOM   2302  CA  MET A 292      30.719  22.734 -30.719  1.00 92.12           C  
ATOM   2303  C   MET A 292      29.688  21.625 -30.516  1.00 92.12           C  
ATOM   2304  CB  MET A 292      30.078  23.922 -31.422  1.00 92.12           C  
ATOM   2305  O   MET A 292      29.125  21.516 -29.422  1.00 92.12           O  
ATOM   2306  CG  MET A 292      30.906  25.188 -31.359  1.00 92.12           C  
ATOM   2307  SD  MET A 292      30.062  26.641 -32.125  1.00 92.12           S  
ATOM   2308  CE  MET A 292      31.328  27.906 -31.891  1.00 92.12           C  
ATOM   2309  N   LEU A 293      29.484  20.875 -31.516  1.00 91.94           N  
ATOM   2310  CA  LEU A 293      28.562  19.750 -31.406  1.00 91.94           C  
ATOM   2311  C   LEU A 293      29.031  18.750 -30.359  1.00 91.94           C  
ATOM   2312  CB  LEU A 293      28.406  19.062 -32.750  1.00 91.94           C  
ATOM   2313  O   LEU A 293      28.250  18.297 -29.516  1.00 91.94           O  
ATOM   2314  CG  LEU A 293      27.453  17.859 -32.812  1.00 91.94           C  
ATOM   2315  CD1 LEU A 293      26.031  18.297 -32.469  1.00 91.94           C  
ATOM   2316  CD2 LEU A 293      27.500  17.188 -34.156  1.00 91.94           C  
ATOM   2317  N   MET A 294      30.281  18.391 -30.375  1.00 94.00           N  
ATOM   2318  CA  MET A 294      30.844  17.453 -29.391  1.00 94.00           C  
ATOM   2319  C   MET A 294      30.734  18.016 -27.984  1.00 94.00           C  
ATOM   2320  CB  MET A 294      32.312  17.141 -29.719  1.00 94.00           C  
ATOM   2321  O   MET A 294      30.438  17.281 -27.031  1.00 94.00           O  
ATOM   2322  CG  MET A 294      32.469  16.281 -30.969  1.00 94.00           C  
ATOM   2323  SD  MET A 294      31.578  14.688 -30.844  1.00 94.00           S  
ATOM   2324  CE  MET A 294      30.516  14.805 -32.312  1.00 94.00           C  
ATOM   2325  N   LEU A 295      31.000  19.328 -27.844  1.00 94.12           N  
ATOM   2326  CA  LEU A 295      30.828  19.969 -26.547  1.00 94.12           C  
ATOM   2327  C   LEU A 295      29.375  19.906 -26.109  1.00 94.12           C  
ATOM   2328  CB  LEU A 295      31.281  21.438 -26.609  1.00 94.12           C  
ATOM   2329  O   LEU A 295      29.094  19.750 -24.922  1.00 94.12           O  
ATOM   2330  CG  LEU A 295      32.781  21.672 -26.656  1.00 94.12           C  
ATOM   2331  CD1 LEU A 295      33.094  23.141 -26.938  1.00 94.12           C  
ATOM   2332  CD2 LEU A 295      33.438  21.234 -25.328  1.00 94.12           C  
ATOM   2333  N   GLY A 296      28.484  20.078 -27.062  1.00 92.44           N  
ATOM   2334  CA  GLY A 296      27.078  19.891 -26.781  1.00 92.44           C  
ATOM   2335  C   GLY A 296      26.734  18.516 -26.250  1.00 92.44           C  
ATOM   2336  O   GLY A 296      26.000  18.375 -25.281  1.00 92.44           O  
ATOM   2337  N   TYR A 297      27.281  17.453 -26.875  1.00 93.44           N  
ATOM   2338  CA  TYR A 297      27.062  16.094 -26.375  1.00 93.44           C  
ATOM   2339  C   TYR A 297      27.625  15.930 -24.969  1.00 93.44           C  
ATOM   2340  CB  TYR A 297      27.703  15.070 -27.312  1.00 93.44           C  
ATOM   2341  O   TYR A 297      26.984  15.328 -24.109  1.00 93.44           O  
ATOM   2342  CG  TYR A 297      26.812  14.688 -28.484  1.00 93.44           C  
ATOM   2343  CD1 TYR A 297      25.594  14.055 -28.266  1.00 93.44           C  
ATOM   2344  CD2 TYR A 297      27.203  14.953 -29.781  1.00 93.44           C  
ATOM   2345  CE1 TYR A 297      24.781  13.695 -29.344  1.00 93.44           C  
ATOM   2346  CE2 TYR A 297      26.391  14.602 -30.859  1.00 93.44           C  
ATOM   2347  OH  TYR A 297      24.391  13.625 -31.688  1.00 93.44           O  
ATOM   2348  CZ  TYR A 297      25.188  13.977 -30.625  1.00 93.44           C  
ATOM   2349  N   ALA A 298      28.828  16.438 -24.766  1.00 90.88           N  
ATOM   2350  CA  ALA A 298      29.438  16.359 -23.438  1.00 90.88           C  
ATOM   2351  C   ALA A 298      28.578  17.031 -22.391  1.00 90.88           C  
ATOM   2352  CB  ALA A 298      30.828  17.000 -23.469  1.00 90.88           C  
ATOM   2353  O   ALA A 298      28.438  16.531 -21.266  1.00 90.88           O  
ATOM   2354  N   ALA A 299      27.984  18.141 -22.766  1.00 90.19           N  
ATOM   2355  CA  ALA A 299      27.078  18.844 -21.859  1.00 90.19           C  
ATOM   2356  C   ALA A 299      25.844  18.000 -21.547  1.00 90.19           C  
ATOM   2357  CB  ALA A 299      26.672  20.188 -22.438  1.00 90.19           C  
ATOM   2358  O   ALA A 299      25.375  17.969 -20.422  1.00 90.19           O  
ATOM   2359  N   CYS A 300      25.297  17.375 -22.594  1.00 91.50           N  
ATOM   2360  CA  CYS A 300      24.156  16.484 -22.406  1.00 91.50           C  
ATOM   2361  C   CYS A 300      24.516  15.352 -21.438  1.00 91.50           C  
ATOM   2362  CB  CYS A 300      23.703  15.898 -23.734  1.00 91.50           C  
ATOM   2363  O   CYS A 300      23.750  15.039 -20.531  1.00 91.50           O  
ATOM   2364  SG  CYS A 300      22.969  17.125 -24.844  1.00 91.50           S  
ATOM   2365  N   TRP A 301      25.688  14.719 -21.641  1.00 90.81           N  
ATOM   2366  CA  TRP A 301      26.125  13.617 -20.797  1.00 90.81           C  
ATOM   2367  C   TRP A 301      26.219  14.047 -19.344  1.00 90.81           C  
ATOM   2368  CB  TRP A 301      27.484  13.078 -21.281  1.00 90.81           C  
ATOM   2369  O   TRP A 301      25.797  13.320 -18.453  1.00 90.81           O  
ATOM   2370  CG  TRP A 301      27.484  12.641 -22.719  1.00 90.81           C  
ATOM   2371  CD1 TRP A 301      26.438  12.180 -23.438  1.00 90.81           C  
ATOM   2372  CD2 TRP A 301      28.625  12.617 -23.594  1.00 90.81           C  
ATOM   2373  CE2 TRP A 301      28.172  12.133 -24.844  1.00 90.81           C  
ATOM   2374  CE3 TRP A 301      29.969  12.961 -23.438  1.00 90.81           C  
ATOM   2375  NE1 TRP A 301      26.828  11.875 -24.719  1.00 90.81           N  
ATOM   2376  CH2 TRP A 301      30.344  12.320 -25.766  1.00 90.81           C  
ATOM   2377  CZ2 TRP A 301      29.031  11.977 -25.938  1.00 90.81           C  
ATOM   2378  CZ3 TRP A 301      30.828  12.805 -24.531  1.00 90.81           C  
ATOM   2379  N   ALA A 302      26.797  15.172 -19.094  1.00 86.94           N  
ATOM   2380  CA  ALA A 302      26.969  15.703 -17.734  1.00 86.94           C  
ATOM   2381  C   ALA A 302      25.625  15.961 -17.078  1.00 86.94           C  
ATOM   2382  CB  ALA A 302      27.797  16.984 -17.766  1.00 86.94           C  
ATOM   2383  O   ALA A 302      25.422  15.609 -15.914  1.00 86.94           O  
ATOM   2384  N   SER A 303      24.766  16.625 -17.797  1.00 83.88           N  
ATOM   2385  CA  SER A 303      23.438  16.938 -17.281  1.00 83.88           C  
ATOM   2386  C   SER A 303      22.641  15.680 -17.016  1.00 83.88           C  
ATOM   2387  CB  SER A 303      22.688  17.828 -18.281  1.00 83.88           C  
ATOM   2388  O   SER A 303      22.000  15.562 -15.961  1.00 83.88           O  
ATOM   2389  OG  SER A 303      21.391  18.125 -17.797  1.00 83.88           O  
ATOM   2390  N   GLU A 304      22.578  14.766 -17.953  1.00 83.31           N  
ATOM   2391  CA  GLU A 304      21.828  13.523 -17.812  1.00 83.31           C  
ATOM   2392  C   GLU A 304      22.406  12.648 -16.703  1.00 83.31           C  
ATOM   2393  CB  GLU A 304      21.797  12.742 -19.125  1.00 83.31           C  
ATOM   2394  O   GLU A 304      21.672  11.930 -16.016  1.00 83.31           O  
ATOM   2395  CG  GLU A 304      20.922  13.375 -20.203  1.00 83.31           C  
ATOM   2396  CD  GLU A 304      20.969  12.641 -21.531  1.00 83.31           C  
ATOM   2397  OE1 GLU A 304      20.094  12.883 -22.391  1.00 83.31           O  
ATOM   2398  OE2 GLU A 304      21.891  11.812 -21.703  1.00 83.31           O  
ATOM   2399  N   ALA A 305      23.750  12.625 -16.516  1.00 79.94           N  
ATOM   2400  CA  ALA A 305      24.422  11.844 -15.477  1.00 79.94           C  
ATOM   2401  C   ALA A 305      23.891  12.219 -14.094  1.00 79.94           C  
ATOM   2402  CB  ALA A 305      25.938  12.055 -15.531  1.00 79.94           C  
ATOM   2403  O   ALA A 305      23.719  11.352 -13.234  1.00 79.94           O  
ATOM   2404  N   GLU A 306      23.672  13.539 -13.922  1.00 69.50           N  
ATOM   2405  CA  GLU A 306      23.141  14.008 -12.656  1.00 69.50           C  
ATOM   2406  C   GLU A 306      21.750  13.422 -12.391  1.00 69.50           C  
ATOM   2407  CB  GLU A 306      23.078  15.539 -12.625  1.00 69.50           C  
ATOM   2408  O   GLU A 306      21.438  13.023 -11.266  1.00 69.50           O  
ATOM   2409  CG  GLU A 306      24.422  16.203 -12.391  1.00 69.50           C  
ATOM   2410  CD  GLU A 306      24.344  17.719 -12.336  1.00 69.50           C  
ATOM   2411  OE1 GLU A 306      25.406  18.375 -12.219  1.00 69.50           O  
ATOM   2412  OE2 GLU A 306      23.219  18.250 -12.414  1.00 69.50           O  
ATOM   2413  N   THR A 307      20.984  13.344 -13.430  1.00 67.31           N  
ATOM   2414  CA  THR A 307      19.625  12.820 -13.336  1.00 67.31           C  
ATOM   2415  C   THR A 307      19.641  11.305 -13.156  1.00 67.31           C  
ATOM   2416  CB  THR A 307      18.797  13.188 -14.578  1.00 67.31           C  
ATOM   2417  O   THR A 307      18.875  10.766 -12.352  1.00 67.31           O  
ATOM   2418  CG2 THR A 307      17.312  12.867 -14.375  1.00 67.31           C  
ATOM   2419  OG1 THR A 307      18.938  14.586 -14.844  1.00 67.31           O  
ATOM   2420  N   VAL A 308      20.516  10.680 -13.961  1.00 63.88           N  
ATOM   2421  CA  VAL A 308      20.609   9.227 -13.883  1.00 63.88           C  
ATOM   2422  C   VAL A 308      21.094   8.820 -12.492  1.00 63.88           C  
ATOM   2423  CB  VAL A 308      21.562   8.656 -14.961  1.00 63.88           C  
ATOM   2424  O   VAL A 308      20.594   7.848 -11.914  1.00 63.88           O  
ATOM   2425  CG1 VAL A 308      21.828   7.168 -14.719  1.00 63.88           C  
ATOM   2426  CG2 VAL A 308      20.984   8.883 -16.359  1.00 63.88           C  
ATOM   2427  N   SER A 309      22.172   9.516 -12.000  1.00 59.91           N  
ATOM   2428  CA  SER A 309      22.688   9.242 -10.656  1.00 59.91           C  
ATOM   2429  C   SER A 309      21.594   9.414  -9.609  1.00 59.91           C  
ATOM   2430  CB  SER A 309      23.859  10.172 -10.328  1.00 59.91           C  
ATOM   2431  O   SER A 309      21.500   8.625  -8.664  1.00 59.91           O  
ATOM   2432  OG  SER A 309      24.438   9.828  -9.078  1.00 59.91           O  
ATOM   2433  N   ALA A 310      20.828  10.539  -9.812  1.00 51.34           N  
ATOM   2434  CA  ALA A 310      19.719  10.781  -8.891  1.00 51.34           C  
ATOM   2435  C   ALA A 310      18.703   9.648  -8.961  1.00 51.34           C  
ATOM   2436  CB  ALA A 310      19.062  12.117  -9.195  1.00 51.34           C  
ATOM   2437  O   ALA A 310      18.109   9.281  -7.945  1.00 51.34           O  
ATOM   2438  N   LEU A 311      18.547   9.094 -10.133  1.00 47.91           N  
ATOM   2439  CA  LEU A 311      17.641   7.961 -10.258  1.00 47.91           C  
ATOM   2440  C   LEU A 311      18.266   6.695  -9.680  1.00 47.91           C  
ATOM   2441  CB  LEU A 311      17.250   7.738 -11.719  1.00 47.91           C  
ATOM   2442  O   LEU A 311      17.562   5.832  -9.148  1.00 47.91           O  
ATOM   2443  CG  LEU A 311      16.266   8.734 -12.320  1.00 47.91           C  
ATOM   2444  CD1 LEU A 311      16.266   8.641 -13.844  1.00 47.91           C  
ATOM   2445  CD2 LEU A 311      14.859   8.492 -11.773  1.00 47.91           C  
ATOM   2446  N   ALA A 312      19.641   6.547  -9.766  1.00 43.97           N  
ATOM   2447  CA  ALA A 312      20.297   5.336  -9.273  1.00 43.97           C  
ATOM   2448  C   ALA A 312      20.531   5.414  -7.766  1.00 43.97           C  
ATOM   2449  CB  ALA A 312      21.609   5.102 -10.000  1.00 43.97           C  
ATOM   2450  O   ALA A 312      20.375   4.418  -7.055  1.00 43.97           O  
ATOM   2451  N   ASP A 313      21.109   6.645  -7.164  1.00 40.56           N  
ATOM   2452  CA  ASP A 313      21.422   6.676  -5.738  1.00 40.56           C  
ATOM   2453  C   ASP A 313      20.188   6.996  -4.910  1.00 40.56           C  
ATOM   2454  CB  ASP A 313      22.531   7.695  -5.453  1.00 40.56           C  
ATOM   2455  O   ASP A 313      20.047   6.535  -3.775  1.00 40.56           O  
ATOM   2456  CG  ASP A 313      23.922   7.168  -5.762  1.00 40.56           C  
ATOM   2457  OD1 ASP A 313      24.078   5.941  -5.953  1.00 40.56           O  
ATOM   2458  OD2 ASP A 313      24.859   7.980  -5.816  1.00 40.56           O  
ATOM   2459  N   GLY A 314      19.156   7.613  -5.461  1.00 34.66           N  
ATOM   2460  CA  GLY A 314      17.938   7.961  -4.738  1.00 34.66           C  
ATOM   2461  C   GLY A 314      16.719   7.191  -5.219  1.00 34.66           C  
ATOM   2462  O   GLY A 314      15.672   7.207  -4.566  1.00 34.66           O  
ATOM   2463  N   ALA A 315      16.859   6.352  -6.262  1.00 35.31           N  
ATOM   2464  CA  ALA A 315      15.703   5.676  -6.852  1.00 35.31           C  
ATOM   2465  C   ALA A 315      15.547   4.262  -6.297  1.00 35.31           C  
ATOM   2466  CB  ALA A 315      15.828   5.637  -8.375  1.00 35.31           C  
ATOM   2467  O   ALA A 315      14.430   3.762  -6.156  1.00 35.31           O  
ATOM   2468  N   SER A 316      16.609   3.670  -5.598  1.00 37.22           N  
ATOM   2469  CA  SER A 316      16.109   2.352  -5.223  1.00 37.22           C  
ATOM   2470  C   SER A 316      15.422   2.389  -3.857  1.00 37.22           C  
ATOM   2471  CB  SER A 316      17.234   1.328  -5.207  1.00 37.22           C  
ATOM   2472  O   SER A 316      14.391   1.743  -3.654  1.00 37.22           O  
ATOM   2473  OG  SER A 316      18.188   1.643  -4.203  1.00 37.22           O  
ATOM   2474  N   GLY A 317      15.828   3.332  -3.004  1.00 34.78           N  
ATOM   2475  CA  GLY A 317      15.109   3.297  -1.742  1.00 34.78           C  
ATOM   2476  C   GLY A 317      13.969   4.301  -1.677  1.00 34.78           C  
ATOM   2477  O   GLY A 317      12.922   4.020  -1.091  1.00 34.78           O  
ATOM   2478  N   PHE A 318      14.125   5.551  -2.344  1.00 36.56           N  
ATOM   2479  CA  PHE A 318      13.102   6.590  -2.367  1.00 36.56           C  
ATOM   2480  C   PHE A 318      11.938   6.176  -3.256  1.00 36.56           C  
ATOM   2481  CB  PHE A 318      13.695   7.918  -2.857  1.00 36.56           C  
ATOM   2482  O   PHE A 318      10.773   6.395  -2.902  1.00 36.56           O  
ATOM   2483  CG  PHE A 318      12.789   9.102  -2.633  1.00 36.56           C  
ATOM   2484  CD1 PHE A 318      12.000   9.594  -3.662  1.00 36.56           C  
ATOM   2485  CD2 PHE A 318      12.734   9.719  -1.393  1.00 36.56           C  
ATOM   2486  CE1 PHE A 318      11.156  10.688  -3.459  1.00 36.56           C  
ATOM   2487  CE2 PHE A 318      11.898  10.812  -1.181  1.00 36.56           C  
ATOM   2488  CZ  PHE A 318      11.117  11.297  -2.215  1.00 36.56           C  
ATOM   2489  N   TYR A 319      12.148   5.305  -4.355  1.00 42.19           N  
ATOM   2490  CA  TYR A 319      10.969   4.891  -5.113  1.00 42.19           C  
ATOM   2491  C   TYR A 319      10.336   3.652  -4.492  1.00 42.19           C  
ATOM   2492  CB  TYR A 319      11.336   4.613  -6.574  1.00 42.19           C  
ATOM   2493  O   TYR A 319       9.109   3.533  -4.449  1.00 42.19           O  
ATOM   2494  CG  TYR A 319      11.242   5.824  -7.465  1.00 42.19           C  
ATOM   2495  CD1 TYR A 319      10.016   6.258  -7.957  1.00 42.19           C  
ATOM   2496  CD2 TYR A 319      12.383   6.543  -7.816  1.00 42.19           C  
ATOM   2497  CE1 TYR A 319       9.922   7.375  -8.781  1.00 42.19           C  
ATOM   2498  CE2 TYR A 319      12.305   7.660  -8.641  1.00 42.19           C  
ATOM   2499  OH  TYR A 319      10.984   9.172  -9.930  1.00 42.19           O  
ATOM   2500  CZ  TYR A 319      11.070   8.070  -9.117  1.00 42.19           C  
ATOM   2501  N   GLN A 320      11.094   2.812  -3.732  1.00 43.66           N  
ATOM   2502  CA  GLN A 320      10.367   1.638  -3.258  1.00 43.66           C  
ATOM   2503  C   GLN A 320       9.633   1.933  -1.951  1.00 43.66           C  
ATOM   2504  CB  GLN A 320      11.320   0.458  -3.068  1.00 43.66           C  
ATOM   2505  O   GLN A 320       8.492   1.509  -1.765  1.00 43.66           O  
ATOM   2506  CG  GLN A 320      11.438  -0.440  -4.293  1.00 43.66           C  
ATOM   2507  CD  GLN A 320      12.258  -1.690  -4.027  1.00 43.66           C  
ATOM   2508  NE2 GLN A 320      12.383  -2.545  -5.035  1.00 43.66           N  
ATOM   2509  OE1 GLN A 320      12.773  -1.887  -2.922  1.00 43.66           O  
ATOM   2510  N   GLN A 321      10.297   2.805  -1.065  1.00 45.97           N  
ATOM   2511  CA  GLN A 321       9.578   3.033   0.183  1.00 45.97           C  
ATOM   2512  C   GLN A 321       8.695   4.273   0.090  1.00 45.97           C  
ATOM   2513  CB  GLN A 321      10.555   3.168   1.352  1.00 45.97           C  
ATOM   2514  O   GLN A 321       7.645   4.344   0.729  1.00 45.97           O  
ATOM   2515  CG  GLN A 321      11.273   1.873   1.706  1.00 45.97           C  
ATOM   2516  CD  GLN A 321      12.211   2.025   2.891  1.00 45.97           C  
ATOM   2517  NE2 GLN A 321      12.797   0.917   3.330  1.00 45.97           N  
ATOM   2518  OE1 GLN A 321      12.406   3.131   3.406  1.00 45.97           O  
ATOM   2519  N   GLY A 322       9.234   5.281  -0.709  1.00 45.06           N  
ATOM   2520  CA  GLY A 322       8.312   6.387  -0.940  1.00 45.06           C  
ATOM   2521  C   GLY A 322       7.078   5.984  -1.717  1.00 45.06           C  
ATOM   2522  O   GLY A 322       6.027   6.621  -1.598  1.00 45.06           O  
ATOM   2523  N   SER A 323       7.188   4.773  -2.377  1.00 52.91           N  
ATOM   2524  CA  SER A 323       6.020   4.312  -3.123  1.00 52.91           C  
ATOM   2525  C   SER A 323       5.152   3.389  -2.275  1.00 52.91           C  
ATOM   2526  CB  SER A 323       6.449   3.588  -4.398  1.00 52.91           C  
ATOM   2527  O   SER A 323       4.121   2.895  -2.740  1.00 52.91           O  
ATOM   2528  OG  SER A 323       7.285   2.484  -4.094  1.00 52.91           O  
ATOM   2529  N   GLY A 324       5.676   3.027  -1.000  1.00 72.31           N  
ATOM   2530  CA  GLY A 324       4.797   2.191  -0.196  1.00 72.31           C  
ATOM   2531  C   GLY A 324       3.496   2.875   0.172  1.00 72.31           C  
ATOM   2532  O   GLY A 324       3.479   4.074   0.461  1.00 72.31           O  
ATOM   2533  N   ILE A 325       2.457   2.182  -0.005  1.00 86.44           N  
ATOM   2534  CA  ILE A 325       1.150   2.727   0.349  1.00 86.44           C  
ATOM   2535  C   ILE A 325       1.004   2.771   1.868  1.00 86.44           C  
ATOM   2536  CB  ILE A 325       0.004   1.901  -0.276  1.00 86.44           C  
ATOM   2537  O   ILE A 325       1.369   1.819   2.561  1.00 86.44           O  
ATOM   2538  CG1 ILE A 325      -1.343   2.592  -0.039  1.00 86.44           C  
ATOM   2539  CG2 ILE A 325      -0.004   0.477   0.286  1.00 86.44           C  
ATOM   2540  CD1 ILE A 325      -2.471   2.068  -0.916  1.00 86.44           C  
ATOM   2541  N   ASP A 326       0.749   3.943   2.385  1.00 93.25           N  
ATOM   2542  CA  ASP A 326       0.177   4.070   3.723  1.00 93.25           C  
ATOM   2543  C   ASP A 326      -1.328   3.814   3.703  1.00 93.25           C  
ATOM   2544  CB  ASP A 326       0.468   5.457   4.301  1.00 93.25           C  
ATOM   2545  O   ASP A 326      -2.111   4.715   3.387  1.00 93.25           O  
ATOM   2546  CG  ASP A 326       0.002   5.609   5.738  1.00 93.25           C  
ATOM   2547  OD1 ASP A 326      -0.696   4.707   6.254  1.00 93.25           O  
ATOM   2548  OD2 ASP A 326       0.333   6.641   6.363  1.00 93.25           O  
ATOM   2549  N   VAL A 327      -1.768   2.609   4.070  1.00 94.25           N  
ATOM   2550  CA  VAL A 327      -3.137   2.129   3.910  1.00 94.25           C  
ATOM   2551  C   VAL A 327      -4.086   2.992   4.734  1.00 94.25           C  
ATOM   2552  CB  VAL A 327      -3.270   0.646   4.320  1.00 94.25           C  
ATOM   2553  O   VAL A 327      -5.160   3.375   4.262  1.00 94.25           O  
ATOM   2554  CG1 VAL A 327      -4.738   0.228   4.359  1.00 94.25           C  
ATOM   2555  CG2 VAL A 327      -2.484  -0.245   3.361  1.00 94.25           C  
ATOM   2556  N   VAL A 328      -3.639   3.365   5.922  1.00 96.75           N  
ATOM   2557  CA  VAL A 328      -4.500   4.141   6.805  1.00 96.75           C  
ATOM   2558  C   VAL A 328      -4.750   5.523   6.203  1.00 96.75           C  
ATOM   2559  CB  VAL A 328      -3.893   4.277   8.219  1.00 96.75           C  
ATOM   2560  O   VAL A 328      -5.898   5.922   6.004  1.00 96.75           O  
ATOM   2561  CG1 VAL A 328      -4.727   5.227   9.078  1.00 96.75           C  
ATOM   2562  CG2 VAL A 328      -3.781   2.906   8.883  1.00 96.75           C  
ATOM   2563  N   PHE A 329      -3.666   6.227   5.910  1.00 97.44           N  
ATOM   2564  CA  PHE A 329      -3.812   7.559   5.332  1.00 97.44           C  
ATOM   2565  C   PHE A 329      -4.598   7.500   4.027  1.00 97.44           C  
ATOM   2566  CB  PHE A 329      -2.439   8.195   5.094  1.00 97.44           C  
ATOM   2567  O   PHE A 329      -5.539   8.273   3.830  1.00 97.44           O  
ATOM   2568  CG  PHE A 329      -2.492   9.461   4.285  1.00 97.44           C  
ATOM   2569  CD1 PHE A 329      -2.240   9.445   2.920  1.00 97.44           C  
ATOM   2570  CD2 PHE A 329      -2.793  10.672   4.895  1.00 97.44           C  
ATOM   2571  CE1 PHE A 329      -2.287  10.617   2.170  1.00 97.44           C  
ATOM   2572  CE2 PHE A 329      -2.842  11.852   4.152  1.00 97.44           C  
ATOM   2573  CZ  PHE A 329      -2.588  11.820   2.791  1.00 97.44           C  
ATOM   2574  N   SER A 330      -4.203   6.652   3.146  1.00 96.62           N  
ATOM   2575  CA  SER A 330      -4.820   6.586   1.825  1.00 96.62           C  
ATOM   2576  C   SER A 330      -6.320   6.324   1.927  1.00 96.62           C  
ATOM   2577  CB  SER A 330      -4.160   5.492   0.983  1.00 96.62           C  
ATOM   2578  O   SER A 330      -7.109   6.934   1.204  1.00 96.62           O  
ATOM   2579  OG  SER A 330      -2.799   5.801   0.733  1.00 96.62           O  
ATOM   2580  N   CYS A 331      -6.730   5.449   2.783  1.00 97.12           N  
ATOM   2581  CA  CYS A 331      -8.141   5.117   2.947  1.00 97.12           C  
ATOM   2582  C   CYS A 331      -8.930   6.316   3.453  1.00 97.12           C  
ATOM   2583  CB  CYS A 331      -8.305   3.941   3.912  1.00 97.12           C  
ATOM   2584  O   CYS A 331     -10.008   6.621   2.934  1.00 97.12           O  
ATOM   2585  SG  CYS A 331      -7.793   2.354   3.223  1.00 97.12           S  
ATOM   2586  N   PHE A 332      -8.398   7.039   4.406  1.00 97.88           N  
ATOM   2587  CA  PHE A 332      -9.086   8.242   4.871  1.00 97.88           C  
ATOM   2588  C   PHE A 332      -9.070   9.320   3.801  1.00 97.88           C  
ATOM   2589  CB  PHE A 332      -8.438   8.766   6.160  1.00 97.88           C  
ATOM   2590  O   PHE A 332     -10.016  10.102   3.684  1.00 97.88           O  
ATOM   2591  CG  PHE A 332      -8.922   8.078   7.406  1.00 97.88           C  
ATOM   2592  CD1 PHE A 332     -10.211   8.305   7.879  1.00 97.88           C  
ATOM   2593  CD2 PHE A 332      -8.094   7.211   8.109  1.00 97.88           C  
ATOM   2594  CE1 PHE A 332     -10.672   7.672   9.031  1.00 97.88           C  
ATOM   2595  CE2 PHE A 332      -8.547   6.578   9.266  1.00 97.88           C  
ATOM   2596  CZ  PHE A 332      -9.828   6.809   9.727  1.00 97.88           C  
ATOM   2597  N   PHE A 333      -7.938   9.375   3.111  1.00 97.75           N  
ATOM   2598  CA  PHE A 333      -7.859  10.297   1.988  1.00 97.75           C  
ATOM   2599  C   PHE A 333      -8.984  10.039   0.993  1.00 97.75           C  
ATOM   2600  CB  PHE A 333      -6.504  10.180   1.288  1.00 97.75           C  
ATOM   2601  O   PHE A 333      -9.672  10.969   0.571  1.00 97.75           O  
ATOM   2602  CG  PHE A 333      -6.367  11.062   0.077  1.00 97.75           C  
ATOM   2603  CD1 PHE A 333      -6.699  10.594  -1.187  1.00 97.75           C  
ATOM   2604  CD2 PHE A 333      -5.906  12.367   0.202  1.00 97.75           C  
ATOM   2605  CE1 PHE A 333      -6.574  11.406  -2.311  1.00 97.75           C  
ATOM   2606  CE2 PHE A 333      -5.777  13.188  -0.916  1.00 97.75           C  
ATOM   2607  CZ  PHE A 333      -6.109  12.703  -2.170  1.00 97.75           C  
ATOM   2608  N   TRP A 334      -9.258   8.805   0.666  1.00 97.31           N  
ATOM   2609  CA  TRP A 334     -10.297   8.445  -0.294  1.00 97.31           C  
ATOM   2610  C   TRP A 334     -11.688   8.750   0.267  1.00 97.31           C  
ATOM   2611  CB  TRP A 334     -10.203   6.961  -0.669  1.00 97.31           C  
ATOM   2612  O   TRP A 334     -12.570   9.211  -0.459  1.00 97.31           O  
ATOM   2613  CG  TRP A 334      -8.945   6.605  -1.415  1.00 97.31           C  
ATOM   2614  CD1 TRP A 334      -8.266   7.391  -2.303  1.00 97.31           C  
ATOM   2615  CD2 TRP A 334      -8.234   5.371  -1.343  1.00 97.31           C  
ATOM   2616  CE2 TRP A 334      -7.125   5.477  -2.213  1.00 97.31           C  
ATOM   2617  CE3 TRP A 334      -8.422   4.180  -0.625  1.00 97.31           C  
ATOM   2618  NE1 TRP A 334      -7.168   6.719  -2.785  1.00 97.31           N  
ATOM   2619  CH2 TRP A 334      -6.418   3.283  -1.670  1.00 97.31           C  
ATOM   2620  CZ2 TRP A 334      -6.211   4.434  -2.383  1.00 97.31           C  
ATOM   2621  CZ3 TRP A 334      -7.508   3.146  -0.796  1.00 97.31           C  
ATOM   2622  N   LEU A 335     -11.852   8.461   1.547  1.00 96.25           N  
ATOM   2623  CA  LEU A 335     -13.125   8.812   2.166  1.00 96.25           C  
ATOM   2624  C   LEU A 335     -13.398  10.312   2.031  1.00 96.25           C  
ATOM   2625  CB  LEU A 335     -13.133   8.414   3.645  1.00 96.25           C  
ATOM   2626  O   LEU A 335     -14.516  10.711   1.702  1.00 96.25           O  
ATOM   2627  CG  LEU A 335     -13.117   6.914   3.941  1.00 96.25           C  
ATOM   2628  CD1 LEU A 335     -13.164   6.672   5.445  1.00 96.25           C  
ATOM   2629  CD2 LEU A 335     -14.289   6.223   3.246  1.00 96.25           C  
ATOM   2630  N   TYR A 336     -12.359  11.070   2.322  1.00 96.75           N  
ATOM   2631  CA  TYR A 336     -12.477  12.516   2.234  1.00 96.75           C  
ATOM   2632  C   TYR A 336     -12.805  12.953   0.812  1.00 96.75           C  
ATOM   2633  CB  TYR A 336     -11.180  13.188   2.699  1.00 96.75           C  
ATOM   2634  O   TYR A 336     -13.711  13.758   0.598  1.00 96.75           O  
ATOM   2635  CG  TYR A 336     -11.281  14.688   2.836  1.00 96.75           C  
ATOM   2636  CD1 TYR A 336     -10.969  15.531   1.771  1.00 96.75           C  
ATOM   2637  CD2 TYR A 336     -11.695  15.266   4.031  1.00 96.75           C  
ATOM   2638  CE1 TYR A 336     -11.062  16.906   1.893  1.00 96.75           C  
ATOM   2639  CE2 TYR A 336     -11.797  16.641   4.164  1.00 96.75           C  
ATOM   2640  OH  TYR A 336     -11.570  18.828   3.219  1.00 96.75           O  
ATOM   2641  CZ  TYR A 336     -11.477  17.453   3.092  1.00 96.75           C  
ATOM   2642  N   ARG A 337     -12.203  12.406  -0.157  1.00 95.31           N  
ATOM   2643  CA  ARG A 337     -12.398  12.758  -1.559  1.00 95.31           C  
ATOM   2644  C   ARG A 337     -13.781  12.320  -2.043  1.00 95.31           C  
ATOM   2645  CB  ARG A 337     -11.312  12.133  -2.432  1.00 95.31           C  
ATOM   2646  O   ARG A 337     -14.375  12.969  -2.904  1.00 95.31           O  
ATOM   2647  CG  ARG A 337     -11.359  12.578  -3.887  1.00 95.31           C  
ATOM   2648  CD  ARG A 337     -10.945  14.031  -4.043  1.00 95.31           C  
ATOM   2649  NE  ARG A 337     -10.852  14.414  -5.449  1.00 95.31           N  
ATOM   2650  NH1 ARG A 337     -12.812  15.633  -5.461  1.00 95.31           N  
ATOM   2651  NH2 ARG A 337     -11.562  15.461  -7.371  1.00 95.31           N  
ATOM   2652  CZ  ARG A 337     -11.742  15.172  -6.090  1.00 95.31           C  
ATOM   2653  N   LEU A 338     -14.203  11.227  -1.525  1.00 94.12           N  
ATOM   2654  CA  LEU A 338     -15.531  10.719  -1.871  1.00 94.12           C  
ATOM   2655  C   LEU A 338     -16.625  11.586  -1.256  1.00 94.12           C  
ATOM   2656  CB  LEU A 338     -15.688   9.266  -1.403  1.00 94.12           C  
ATOM   2657  O   LEU A 338     -17.812  11.320  -1.451  1.00 94.12           O  
ATOM   2658  CG  LEU A 338     -14.969   8.203  -2.240  1.00 94.12           C  
ATOM   2659  CD1 LEU A 338     -14.977   6.867  -1.512  1.00 94.12           C  
ATOM   2660  CD2 LEU A 338     -15.625   8.078  -3.611  1.00 94.12           C  
ATOM   2661  N   ASN A 339     -16.188  12.516  -0.531  1.00 91.75           N  
ATOM   2662  CA  ASN A 339     -17.094  13.375   0.227  1.00 91.75           C  
ATOM   2663  C   ASN A 339     -17.859  12.578   1.279  1.00 91.75           C  
ATOM   2664  CB  ASN A 339     -18.062  14.094  -0.711  1.00 91.75           C  
ATOM   2665  O   ASN A 339     -19.047  12.820   1.497  1.00 91.75           O  
ATOM   2666  CG  ASN A 339     -18.703  15.305  -0.070  1.00 91.75           C  
ATOM   2667  ND2 ASN A 339     -19.938  15.609  -0.470  1.00 91.75           N  
ATOM   2668  OD1 ASN A 339     -18.094  15.969   0.777  1.00 91.75           O  
ATOM   2669  N   CYS A 340     -17.344  11.586   1.732  1.00 93.75           N  
ATOM   2670  CA  CYS A 340     -17.859  10.828   2.871  1.00 93.75           C  
ATOM   2671  C   CYS A 340     -17.438  11.477   4.188  1.00 93.75           C  
ATOM   2672  CB  CYS A 340     -17.375   9.383   2.822  1.00 93.75           C  
ATOM   2673  O   CYS A 340     -16.484  11.023   4.828  1.00 93.75           O  
ATOM   2674  SG  CYS A 340     -18.156   8.305   4.039  1.00 93.75           S  
ATOM   2675  N   ARG A 341     -18.141  12.523   4.578  1.00 89.88           N  
ATOM   2676  CA  ARG A 341     -17.688  13.352   5.688  1.00 89.88           C  
ATOM   2677  C   ARG A 341     -18.484  13.055   6.957  1.00 89.88           C  
ATOM   2678  CB  ARG A 341     -17.797  14.836   5.336  1.00 89.88           C  
ATOM   2679  O   ARG A 341     -18.047  13.398   8.062  1.00 89.88           O  
ATOM   2680  CG  ARG A 341     -17.016  15.242   4.098  1.00 89.88           C  
ATOM   2681  CD  ARG A 341     -15.523  15.359   4.391  1.00 89.88           C  
ATOM   2682  NE  ARG A 341     -14.789  15.914   3.254  1.00 89.88           N  
ATOM   2683  NH1 ARG A 341     -12.742  15.055   3.895  1.00 89.88           N  
ATOM   2684  NH2 ARG A 341     -12.922  16.297   1.976  1.00 89.88           N  
ATOM   2685  CZ  ARG A 341     -13.484  15.758   3.043  1.00 89.88           C  
ATOM   2686  N   SER A 342     -19.594  12.391   6.770  1.00 93.19           N  
ATOM   2687  CA  SER A 342     -20.391  12.031   7.938  1.00 93.19           C  
ATOM   2688  C   SER A 342     -20.234  10.547   8.266  1.00 93.19           C  
ATOM   2689  CB  SER A 342     -21.859  12.359   7.703  1.00 93.19           C  
ATOM   2690  O   SER A 342     -19.984   9.727   7.383  1.00 93.19           O  
ATOM   2691  OG  SER A 342     -22.438  11.453   6.777  1.00 93.19           O  
ATOM   2692  N   TYR A 343     -20.453  10.219   9.508  1.00 92.94           N  
ATOM   2693  CA  TYR A 343     -20.297   8.836   9.938  1.00 92.94           C  
ATOM   2694  C   TYR A 343     -21.406   7.965   9.352  1.00 92.94           C  
ATOM   2695  CB  TYR A 343     -20.312   8.742  11.469  1.00 92.94           C  
ATOM   2696  O   TYR A 343     -21.188   6.773   9.094  1.00 92.94           O  
ATOM   2697  CG  TYR A 343     -19.734   7.449  12.000  1.00 92.94           C  
ATOM   2698  CD1 TYR A 343     -20.547   6.496  12.602  1.00 92.94           C  
ATOM   2699  CD2 TYR A 343     -18.375   7.188  11.898  1.00 92.94           C  
ATOM   2700  CE1 TYR A 343     -20.016   5.309  13.102  1.00 92.94           C  
ATOM   2701  CE2 TYR A 343     -17.828   6.004  12.391  1.00 92.94           C  
ATOM   2702  OH  TYR A 343     -18.141   3.896  13.477  1.00 92.94           O  
ATOM   2703  CZ  TYR A 343     -18.656   5.070  12.984  1.00 92.94           C  
ATOM   2704  N   ALA A 344     -22.578   8.508   9.094  1.00 91.19           N  
ATOM   2705  CA  ALA A 344     -23.672   7.789   8.453  1.00 91.19           C  
ATOM   2706  C   ALA A 344     -23.297   7.352   7.043  1.00 91.19           C  
ATOM   2707  CB  ALA A 344     -24.938   8.648   8.414  1.00 91.19           C  
ATOM   2708  O   ALA A 344     -23.562   6.219   6.641  1.00 91.19           O  
ATOM   2709  N   ARG A 345     -22.734   8.234   6.289  1.00 91.44           N  
ATOM   2710  CA  ARG A 345     -22.266   7.895   4.949  1.00 91.44           C  
ATOM   2711  C   ARG A 345     -21.172   6.840   5.004  1.00 91.44           C  
ATOM   2712  CB  ARG A 345     -21.766   9.141   4.227  1.00 91.44           C  
ATOM   2713  O   ARG A 345     -21.094   5.957   4.145  1.00 91.44           O  
ATOM   2714  CG  ARG A 345     -22.875  10.062   3.730  1.00 91.44           C  
ATOM   2715  CD  ARG A 345     -22.344  11.117   2.771  1.00 91.44           C  
ATOM   2716  NE  ARG A 345     -23.344  11.516   1.797  1.00 91.44           N  
ATOM   2717  NH1 ARG A 345     -22.125  13.281   0.945  1.00 91.44           N  
ATOM   2718  NH2 ARG A 345     -24.203  12.812   0.106  1.00 91.44           N  
ATOM   2719  CZ  ARG A 345     -23.234  12.539   0.952  1.00 91.44           C  
ATOM   2720  N   PHE A 346     -20.328   7.035   6.016  1.00 94.62           N  
ATOM   2721  CA  PHE A 346     -19.281   6.051   6.223  1.00 94.62           C  
ATOM   2722  C   PHE A 346     -19.875   4.668   6.477  1.00 94.62           C  
ATOM   2723  CB  PHE A 346     -18.391   6.453   7.395  1.00 94.62           C  
ATOM   2724  O   PHE A 346     -19.375   3.668   5.953  1.00 94.62           O  
ATOM   2725  CG  PHE A 346     -17.359   5.414   7.766  1.00 94.62           C  
ATOM   2726  CD1 PHE A 346     -17.453   4.734   8.969  1.00 94.62           C  
ATOM   2727  CD2 PHE A 346     -16.312   5.121   6.902  1.00 94.62           C  
ATOM   2728  CE1 PHE A 346     -16.500   3.770   9.312  1.00 94.62           C  
ATOM   2729  CE2 PHE A 346     -15.359   4.160   7.238  1.00 94.62           C  
ATOM   2730  CZ  PHE A 346     -15.461   3.488   8.445  1.00 94.62           C  
ATOM   2731  N   ALA A 347     -20.922   4.590   7.254  1.00 92.75           N  
ATOM   2732  CA  ALA A 347     -21.578   3.326   7.555  1.00 92.75           C  
ATOM   2733  C   ALA A 347     -22.094   2.660   6.281  1.00 92.75           C  
ATOM   2734  CB  ALA A 347     -22.734   3.549   8.531  1.00 92.75           C  
ATOM   2735  O   ALA A 347     -22.000   1.439   6.129  1.00 92.75           O  
ATOM   2736  N   GLU A 348     -22.625   3.436   5.363  1.00 91.19           N  
ATOM   2737  CA  GLU A 348     -23.078   2.922   4.074  1.00 91.19           C  
ATOM   2738  C   GLU A 348     -21.922   2.348   3.270  1.00 91.19           C  
ATOM   2739  CB  GLU A 348     -23.781   4.023   3.271  1.00 91.19           C  
ATOM   2740  O   GLU A 348     -22.031   1.269   2.684  1.00 91.19           O  
ATOM   2741  CG  GLU A 348     -24.422   3.531   1.983  1.00 91.19           C  
ATOM   2742  CD  GLU A 348     -25.156   4.625   1.228  1.00 91.19           C  
ATOM   2743  OE1 GLU A 348     -25.562   4.395   0.063  1.00 91.19           O  
ATOM   2744  OE2 GLU A 348     -25.344   5.719   1.805  1.00 91.19           O  
ATOM   2745  N   LEU A 349     -20.844   3.082   3.232  1.00 92.75           N  
ATOM   2746  CA  LEU A 349     -19.641   2.607   2.545  1.00 92.75           C  
ATOM   2747  C   LEU A 349     -19.141   1.303   3.158  1.00 92.75           C  
ATOM   2748  CB  LEU A 349     -18.531   3.664   2.600  1.00 92.75           C  
ATOM   2749  O   LEU A 349     -18.766   0.375   2.436  1.00 92.75           O  
ATOM   2750  CG  LEU A 349     -17.188   3.275   1.975  1.00 92.75           C  
ATOM   2751  CD1 LEU A 349     -17.359   3.043   0.476  1.00 92.75           C  
ATOM   2752  CD2 LEU A 349     -16.141   4.352   2.244  1.00 92.75           C  
ATOM   2753  N   ASN A 350     -19.094   1.274   4.477  1.00 94.88           N  
ATOM   2754  CA  ASN A 350     -18.703   0.059   5.184  1.00 94.88           C  
ATOM   2755  C   ASN A 350     -19.531  -1.146   4.719  1.00 94.88           C  
ATOM   2756  CB  ASN A 350     -18.844   0.246   6.695  1.00 94.88           C  
ATOM   2757  O   ASN A 350     -18.969  -2.215   4.465  1.00 94.88           O  
ATOM   2758  CG  ASN A 350     -18.625  -1.039   7.465  1.00 94.88           C  
ATOM   2759  ND2 ASN A 350     -17.359  -1.376   7.695  1.00 94.88           N  
ATOM   2760  OD1 ASN A 350     -19.562  -1.724   7.852  1.00 94.88           O  
ATOM   2761  N   GLY A 351     -20.812  -1.006   4.633  1.00 91.56           N  
ATOM   2762  CA  GLY A 351     -21.656  -2.076   4.148  1.00 91.56           C  
ATOM   2763  C   GLY A 351     -21.312  -2.535   2.748  1.00 91.56           C  
ATOM   2764  O   GLY A 351     -21.281  -3.736   2.471  1.00 91.56           O  
ATOM   2765  N   LEU A 352     -21.000  -1.594   1.886  1.00 90.12           N  
ATOM   2766  CA  LEU A 352     -20.609  -1.896   0.514  1.00 90.12           C  
ATOM   2767  C   LEU A 352     -19.297  -2.691   0.485  1.00 90.12           C  
ATOM   2768  CB  LEU A 352     -20.453  -0.606  -0.294  1.00 90.12           C  
ATOM   2769  O   LEU A 352     -19.203  -3.691  -0.228  1.00 90.12           O  
ATOM   2770  CG  LEU A 352     -21.734   0.105  -0.697  1.00 90.12           C  
ATOM   2771  CD1 LEU A 352     -21.438   1.486  -1.266  1.00 90.12           C  
ATOM   2772  CD2 LEU A 352     -22.516  -0.732  -1.706  1.00 90.12           C  
ATOM   2773  N   LEU A 353     -18.375  -2.309   1.297  1.00 91.75           N  
ATOM   2774  CA  LEU A 353     -17.062  -2.938   1.330  1.00 91.75           C  
ATOM   2775  C   LEU A 353     -17.141  -4.359   1.878  1.00 91.75           C  
ATOM   2776  CB  LEU A 353     -16.094  -2.111   2.180  1.00 91.75           C  
ATOM   2777  O   LEU A 353     -16.484  -5.266   1.375  1.00 91.75           O  
ATOM   2778  CG  LEU A 353     -15.766  -0.708   1.669  1.00 91.75           C  
ATOM   2779  CD1 LEU A 353     -14.898   0.039   2.680  1.00 91.75           C  
ATOM   2780  CD2 LEU A 353     -15.070  -0.779   0.312  1.00 91.75           C  
ATOM   2781  N   VAL A 354     -17.984  -4.500   2.893  1.00 90.06           N  
ATOM   2782  CA  VAL A 354     -18.203  -5.828   3.455  1.00 90.06           C  
ATOM   2783  C   VAL A 354     -18.781  -6.754   2.385  1.00 90.06           C  
ATOM   2784  CB  VAL A 354     -19.141  -5.777   4.680  1.00 90.06           C  
ATOM   2785  O   VAL A 354     -18.344  -7.895   2.234  1.00 90.06           O  
ATOM   2786  CG1 VAL A 354     -19.594  -7.184   5.078  1.00 90.06           C  
ATOM   2787  CG2 VAL A 354     -18.453  -5.082   5.852  1.00 90.06           C  
ATOM   2788  N   GLY A 355     -19.688  -6.270   1.623  1.00 86.88           N  
ATOM   2789  CA  GLY A 355     -20.297  -7.043   0.551  1.00 86.88           C  
ATOM   2790  C   GLY A 355     -19.297  -7.461  -0.519  1.00 86.88           C  
ATOM   2791  O   GLY A 355     -19.297  -8.617  -0.955  1.00 86.88           O  
ATOM   2792  N   ILE A 356     -18.500  -6.523  -0.919  1.00 85.50           N  
ATOM   2793  CA  ILE A 356     -17.484  -6.773  -1.943  1.00 85.50           C  
ATOM   2794  C   ILE A 356     -16.531  -7.871  -1.471  1.00 85.50           C  
ATOM   2795  CB  ILE A 356     -16.703  -5.492  -2.287  1.00 85.50           C  
ATOM   2796  O   ILE A 356     -16.203  -8.781  -2.232  1.00 85.50           O  
ATOM   2797  CG1 ILE A 356     -17.594  -4.492  -3.020  1.00 85.50           C  
ATOM   2798  CG2 ILE A 356     -15.461  -5.824  -3.123  1.00 85.50           C  
ATOM   2799  CD1 ILE A 356     -17.000  -3.100  -3.160  1.00 85.50           C  
ATOM   2800  N   SER A 357     -16.219  -7.824  -0.273  1.00 86.06           N  
ATOM   2801  CA  SER A 357     -15.219  -8.727   0.270  1.00 86.06           C  
ATOM   2802  C   SER A 357     -15.797 -10.117   0.530  1.00 86.06           C  
ATOM   2803  CB  SER A 357     -14.625  -8.164   1.563  1.00 86.06           C  
ATOM   2804  O   SER A 357     -15.070 -11.109   0.554  1.00 86.06           O  
ATOM   2805  OG  SER A 357     -13.719  -9.086   2.146  1.00 86.06           O  
ATOM   2806  N   GLN A 358     -17.078 -10.203   0.821  1.00 85.38           N  
ATOM   2807  CA  GLN A 358     -17.734 -11.484   1.095  1.00 85.38           C  
ATOM   2808  C   GLN A 358     -17.750 -12.367  -0.146  1.00 85.38           C  
ATOM   2809  CB  GLN A 358     -19.156 -11.250   1.599  1.00 85.38           C  
ATOM   2810  O   GLN A 358     -17.703 -13.594  -0.039  1.00 85.38           O  
ATOM   2811  CG  GLN A 358     -19.234 -10.766   3.039  1.00 85.38           C  
ATOM   2812  CD  GLN A 358     -18.781 -11.812   4.039  1.00 85.38           C  
ATOM   2813  NE2 GLN A 358     -17.922 -11.406   4.973  1.00 85.38           N  
ATOM   2814  OE1 GLN A 358     -19.188 -12.977   3.969  1.00 85.38           O  
ATOM   2815  N   GLN A 359     -17.781 -11.648  -1.259  1.00 78.12           N  
ATOM   2816  CA  GLN A 359     -17.734 -12.367  -2.525  1.00 78.12           C  
ATOM   2817  C   GLN A 359     -16.766 -11.719  -3.498  1.00 78.12           C  
ATOM   2818  CB  GLN A 359     -19.125 -12.438  -3.154  1.00 78.12           C  
ATOM   2819  O   GLN A 359     -17.172 -11.016  -4.422  1.00 78.12           O  
ATOM   2820  CG  GLN A 359     -20.156 -13.188  -2.307  1.00 78.12           C  
ATOM   2821  CD  GLN A 359     -21.469 -13.391  -3.023  1.00 78.12           C  
ATOM   2822  NE2 GLN A 359     -22.328 -14.234  -2.457  1.00 78.12           N  
ATOM   2823  OE1 GLN A 359     -21.719 -12.805  -4.078  1.00 78.12           O  
ATOM   2824  N   PRO A 360     -15.516 -11.891  -3.195  1.00 74.88           N  
ATOM   2825  CA  PRO A 360     -14.609 -11.219  -4.129  1.00 74.88           C  
ATOM   2826  C   PRO A 360     -14.812 -11.672  -5.574  1.00 74.88           C  
ATOM   2827  CB  PRO A 360     -13.219 -11.609  -3.623  1.00 74.88           C  
ATOM   2828  O   PRO A 360     -14.898 -12.875  -5.844  1.00 74.88           O  
ATOM   2829  CG  PRO A 360     -13.477 -12.375  -2.361  1.00 74.88           C  
ATOM   2830  CD  PRO A 360     -14.938 -12.703  -2.289  1.00 74.88           C  
ATOM   2831  N   GLN A 361     -15.117 -10.656  -6.379  1.00 74.50           N  
ATOM   2832  CA  GLN A 361     -15.266 -10.867  -7.816  1.00 74.50           C  
ATOM   2833  C   GLN A 361     -14.148 -10.180  -8.594  1.00 74.50           C  
ATOM   2834  CB  GLN A 361     -16.625 -10.367  -8.297  1.00 74.50           C  
ATOM   2835  O   GLN A 361     -13.391  -9.391  -8.031  1.00 74.50           O  
ATOM   2836  CG  GLN A 361     -17.812 -10.969  -7.547  1.00 74.50           C  
ATOM   2837  CD  GLN A 361     -18.125 -12.391  -7.988  1.00 74.50           C  
ATOM   2838  NE2 GLN A 361     -18.672 -13.188  -7.078  1.00 74.50           N  
ATOM   2839  OE1 GLN A 361     -17.875 -12.766  -9.133  1.00 74.50           O  
ATOM   2840  N   GLY A 362     -13.812 -10.766  -9.789  1.00 71.06           N  
ATOM   2841  CA  GLY A 362     -12.852 -10.078 -10.641  1.00 71.06           C  
ATOM   2842  C   GLY A 362     -13.133  -8.602 -10.789  1.00 71.06           C  
ATOM   2843  O   GLY A 362     -14.234  -8.141 -10.500  1.00 71.06           O  
ATOM   2844  N   LYS A 363     -12.125  -7.738 -11.070  1.00 76.19           N  
ATOM   2845  CA  LYS A 363     -12.148  -6.281 -11.180  1.00 76.19           C  
ATOM   2846  C   LYS A 363     -13.305  -5.812 -12.047  1.00 76.19           C  
ATOM   2847  CB  LYS A 363     -10.828  -5.762 -11.742  1.00 76.19           C  
ATOM   2848  O   LYS A 363     -14.070  -4.930 -11.656  1.00 76.19           O  
ATOM   2849  CG  LYS A 363      -9.641  -5.949 -10.805  1.00 76.19           C  
ATOM   2850  CD  LYS A 363      -8.352  -5.430 -11.430  1.00 76.19           C  
ATOM   2851  CE  LYS A 363      -7.141  -5.734 -10.555  1.00 76.19           C  
ATOM   2852  NZ  LYS A 363      -5.867  -5.293 -11.195  1.00 76.19           N  
ATOM   2853  N   THR A 364     -13.461  -6.414 -13.195  1.00 78.62           N  
ATOM   2854  CA  THR A 364     -14.484  -6.031 -14.172  1.00 78.62           C  
ATOM   2855  C   THR A 364     -15.883  -6.285 -13.617  1.00 78.62           C  
ATOM   2856  CB  THR A 364     -14.305  -6.797 -15.492  1.00 78.62           C  
ATOM   2857  O   THR A 364     -16.750  -5.418 -13.703  1.00 78.62           O  
ATOM   2858  CG2 THR A 364     -15.336  -6.352 -16.531  1.00 78.62           C  
ATOM   2859  OG1 THR A 364     -12.992  -6.547 -16.016  1.00 78.62           O  
ATOM   2860  N   LYS A 365     -16.016  -7.352 -13.016  1.00 82.25           N  
ATOM   2861  CA  LYS A 365     -17.312  -7.707 -12.469  1.00 82.25           C  
ATOM   2862  C   LYS A 365     -17.672  -6.836 -11.266  1.00 82.25           C  
ATOM   2863  CB  LYS A 365     -17.344  -9.188 -12.078  1.00 82.25           C  
ATOM   2864  O   LYS A 365     -18.812  -6.430 -11.109  1.00 82.25           O  
ATOM   2865  CG  LYS A 365     -18.734  -9.719 -11.781  1.00 82.25           C  
ATOM   2866  CD  LYS A 365     -18.750 -11.234 -11.672  1.00 82.25           C  
ATOM   2867  CE  LYS A 365     -20.156 -11.773 -11.422  1.00 82.25           C  
ATOM   2868  NZ  LYS A 365     -20.172 -13.266 -11.344  1.00 82.25           N  
ATOM   2869  N   THR A 366     -16.688  -6.609 -10.398  1.00 82.12           N  
ATOM   2870  CA  THR A 366     -16.906  -5.750  -9.234  1.00 82.12           C  
ATOM   2871  C   THR A 366     -17.359  -4.359  -9.672  1.00 82.12           C  
ATOM   2872  CB  THR A 366     -15.625  -5.633  -8.383  1.00 82.12           C  
ATOM   2873  O   THR A 366     -18.281  -3.799  -9.086  1.00 82.12           O  
ATOM   2874  CG2 THR A 366     -15.844  -4.719  -7.180  1.00 82.12           C  
ATOM   2875  OG1 THR A 366     -15.242  -6.934  -7.918  1.00 82.12           O  
ATOM   2876  N   LEU A 367     -16.781  -3.848 -10.688  1.00 83.94           N  
ATOM   2877  CA  LEU A 367     -17.156  -2.533 -11.203  1.00 83.94           C  
ATOM   2878  C   LEU A 367     -18.562  -2.539 -11.758  1.00 83.94           C  
ATOM   2879  CB  LEU A 367     -16.172  -2.092 -12.289  1.00 83.94           C  
ATOM   2880  O   LEU A 367     -19.328  -1.580 -11.570  1.00 83.94           O  
ATOM   2881  CG  LEU A 367     -14.758  -1.718 -11.812  1.00 83.94           C  
ATOM   2882  CD1 LEU A 367     -13.859  -1.429 -13.008  1.00 83.94           C  
ATOM   2883  CD2 LEU A 367     -14.812  -0.518 -10.875  1.00 83.94           C  
ATOM   2884  N   LYS A 368     -18.938  -3.607 -12.422  1.00 83.56           N  
ATOM   2885  CA  LYS A 368     -20.281  -3.754 -12.984  1.00 83.56           C  
ATOM   2886  C   LYS A 368     -21.344  -3.795 -11.883  1.00 83.56           C  
ATOM   2887  CB  LYS A 368     -20.375  -5.020 -13.836  1.00 83.56           C  
ATOM   2888  O   LYS A 368     -22.391  -3.160 -12.000  1.00 83.56           O  
ATOM   2889  CG  LYS A 368     -19.734  -4.879 -15.211  1.00 83.56           C  
ATOM   2890  CD  LYS A 368     -19.938  -6.137 -16.047  1.00 83.56           C  
ATOM   2891  CE  LYS A 368     -19.203  -6.043 -17.391  1.00 83.56           C  
ATOM   2892  NZ  LYS A 368     -19.328  -7.305 -18.172  1.00 83.56           N  
ATOM   2893  N   VAL A 369     -20.984  -4.531 -10.875  1.00 83.19           N  
ATOM   2894  CA  VAL A 369     -21.906  -4.668  -9.758  1.00 83.19           C  
ATOM   2895  C   VAL A 369     -22.109  -3.316  -9.078  1.00 83.19           C  
ATOM   2896  CB  VAL A 369     -21.422  -5.715  -8.734  1.00 83.19           C  
ATOM   2897  O   VAL A 369     -23.234  -2.924  -8.773  1.00 83.19           O  
ATOM   2898  CG1 VAL A 369     -22.250  -5.645  -7.453  1.00 83.19           C  
ATOM   2899  CG2 VAL A 369     -21.484  -7.117  -9.336  1.00 83.19           C  
ATOM   2900  N   LEU A 370     -21.000  -2.664  -8.844  1.00 84.19           N  
ATOM   2901  CA  LEU A 370     -21.062  -1.360  -8.188  1.00 84.19           C  
ATOM   2902  C   LEU A 370     -21.875  -0.374  -9.023  1.00 84.19           C  
ATOM   2903  CB  LEU A 370     -19.656  -0.811  -7.949  1.00 84.19           C  
ATOM   2904  O   LEU A 370     -22.672   0.391  -8.484  1.00 84.19           O  
ATOM   2905  CG  LEU A 370     -18.844  -1.484  -6.844  1.00 84.19           C  
ATOM   2906  CD1 LEU A 370     -17.391  -0.986  -6.867  1.00 84.19           C  
ATOM   2907  CD2 LEU A 370     -19.469  -1.230  -5.480  1.00 84.19           C  
ATOM   2908  N   SER A 371     -21.672  -0.436 -10.305  1.00 84.69           N  
ATOM   2909  CA  SER A 371     -22.391   0.447 -11.219  1.00 84.69           C  
ATOM   2910  C   SER A 371     -23.891   0.114 -11.234  1.00 84.69           C  
ATOM   2911  CB  SER A 371     -21.828   0.352 -12.633  1.00 84.69           C  
ATOM   2912  O   SER A 371     -24.734   1.013 -11.281  1.00 84.69           O  
ATOM   2913  OG  SER A 371     -20.516   0.876 -12.672  1.00 84.69           O  
ATOM   2914  N   ALA A 372     -24.219  -1.138 -11.125  1.00 84.31           N  
ATOM   2915  CA  ALA A 372     -25.594  -1.613 -11.180  1.00 84.31           C  
ATOM   2916  C   ALA A 372     -26.344  -1.284  -9.891  1.00 84.31           C  
ATOM   2917  CB  ALA A 372     -25.625  -3.117 -11.445  1.00 84.31           C  
ATOM   2918  O   ALA A 372     -27.562  -1.127  -9.898  1.00 84.31           O  
ATOM   2919  N   MET A 373     -25.672  -1.249  -8.750  1.00 84.88           N  
ATOM   2920  CA  MET A 373     -26.281  -0.912  -7.465  1.00 84.88           C  
ATOM   2921  C   MET A 373     -26.969   0.445  -7.531  1.00 84.88           C  
ATOM   2922  CB  MET A 373     -25.234  -0.910  -6.359  1.00 84.88           C  
ATOM   2923  O   MET A 373     -28.016   0.646  -6.902  1.00 84.88           O  
ATOM   2924  CG  MET A 373     -24.766  -2.299  -5.949  1.00 84.88           C  
ATOM   2925  SD  MET A 373     -23.500  -2.256  -4.613  1.00 84.88           S  
ATOM   2926  CE  MET A 373     -24.531  -1.719  -3.221  1.00 84.88           C  
ATOM   2927  N   GLY A 374     -26.438   1.420  -8.211  1.00 80.56           N  
ATOM   2928  CA  GLY A 374     -27.016   2.709  -8.547  1.00 80.56           C  
ATOM   2929  C   GLY A 374     -27.047   3.670  -7.375  1.00 80.56           C  
ATOM   2930  O   GLY A 374     -27.656   4.742  -7.461  1.00 80.56           O  
ATOM   2931  N   THR A 375     -26.469   3.330  -6.215  1.00 86.69           N  
ATOM   2932  CA  THR A 375     -26.438   4.305  -5.129  1.00 86.69           C  
ATOM   2933  C   THR A 375     -25.422   5.410  -5.426  1.00 86.69           C  
ATOM   2934  CB  THR A 375     -26.094   3.635  -3.787  1.00 86.69           C  
ATOM   2935  O   THR A 375     -24.484   5.203  -6.188  1.00 86.69           O  
ATOM   2936  CG2 THR A 375     -27.078   2.516  -3.459  1.00 86.69           C  
ATOM   2937  OG1 THR A 375     -24.766   3.088  -3.863  1.00 86.69           O  
ATOM   2938  N   ASP A 376     -25.734   6.613  -4.887  1.00 87.31           N  
ATOM   2939  CA  ASP A 376     -24.844   7.754  -5.113  1.00 87.31           C  
ATOM   2940  C   ASP A 376     -23.406   7.434  -4.695  1.00 87.31           C  
ATOM   2941  CB  ASP A 376     -25.344   8.984  -4.352  1.00 87.31           C  
ATOM   2942  O   ASP A 376     -22.469   7.738  -5.426  1.00 87.31           O  
ATOM   2943  CG  ASP A 376     -24.547  10.242  -4.656  1.00 87.31           C  
ATOM   2944  OD1 ASP A 376     -24.422  10.609  -5.844  1.00 87.31           O  
ATOM   2945  OD2 ASP A 376     -24.047  10.867  -3.701  1.00 87.31           O  
ATOM   2946  N   LEU A 377     -23.250   6.816  -3.594  1.00 87.19           N  
ATOM   2947  CA  LEU A 377     -21.922   6.492  -3.072  1.00 87.19           C  
ATOM   2948  C   LEU A 377     -21.219   5.488  -3.975  1.00 87.19           C  
ATOM   2949  CB  LEU A 377     -22.031   5.934  -1.650  1.00 87.19           C  
ATOM   2950  O   LEU A 377     -20.031   5.656  -4.289  1.00 87.19           O  
ATOM   2951  CG  LEU A 377     -20.703   5.629  -0.941  1.00 87.19           C  
ATOM   2952  CD1 LEU A 377     -19.859   6.891  -0.823  1.00 87.19           C  
ATOM   2953  CD2 LEU A 377     -20.969   5.020   0.433  1.00 87.19           C  
ATOM   2954  N   ALA A 378     -21.875   4.418  -4.391  1.00 88.44           N  
ATOM   2955  CA  ALA A 378     -21.312   3.408  -5.277  1.00 88.44           C  
ATOM   2956  C   ALA A 378     -20.828   4.035  -6.586  1.00 88.44           C  
ATOM   2957  CB  ALA A 378     -22.328   2.303  -5.555  1.00 88.44           C  
ATOM   2958  O   ALA A 378     -19.734   3.748  -7.055  1.00 88.44           O  
ATOM   2959  N   ASN A 379     -21.656   4.875  -7.145  1.00 89.69           N  
ATOM   2960  CA  ASN A 379     -21.312   5.547  -8.391  1.00 89.69           C  
ATOM   2961  C   ASN A 379     -20.109   6.465  -8.211  1.00 89.69           C  
ATOM   2962  CB  ASN A 379     -22.500   6.340  -8.930  1.00 89.69           C  
ATOM   2963  O   ASN A 379     -19.219   6.516  -9.078  1.00 89.69           O  
ATOM   2964  CG  ASN A 379     -23.594   5.445  -9.477  1.00 89.69           C  
ATOM   2965  ND2 ASN A 379     -24.828   5.961  -9.508  1.00 89.69           N  
ATOM   2966  OD1 ASN A 379     -23.344   4.301  -9.859  1.00 89.69           O  
ATOM   2967  N   ARG A 380     -20.047   7.137  -7.094  1.00 91.50           N  
ATOM   2968  CA  ARG A 380     -18.922   8.023  -6.820  1.00 91.50           C  
ATOM   2969  C   ARG A 380     -17.641   7.227  -6.637  1.00 91.50           C  
ATOM   2970  CB  ARG A 380     -19.203   8.867  -5.574  1.00 91.50           C  
ATOM   2971  O   ARG A 380     -16.562   7.672  -7.047  1.00 91.50           O  
ATOM   2972  CG  ARG A 380     -20.172  10.008  -5.809  1.00 91.50           C  
ATOM   2973  CD  ARG A 380     -20.359  10.859  -4.562  1.00 91.50           C  
ATOM   2974  NE  ARG A 380     -21.469  11.805  -4.711  1.00 91.50           N  
ATOM   2975  NH1 ARG A 380     -20.109  13.672  -4.879  1.00 91.50           N  
ATOM   2976  NH2 ARG A 380     -22.391  13.883  -4.988  1.00 91.50           N  
ATOM   2977  CZ  ARG A 380     -21.328  13.117  -4.859  1.00 91.50           C  
ATOM   2978  N   LEU A 381     -17.797   6.145  -5.930  1.00 91.38           N  
ATOM   2979  CA  LEU A 381     -16.656   5.262  -5.746  1.00 91.38           C  
ATOM   2980  C   LEU A 381     -16.078   4.824  -7.090  1.00 91.38           C  
ATOM   2981  CB  LEU A 381     -17.047   4.035  -4.922  1.00 91.38           C  
ATOM   2982  O   LEU A 381     -14.867   4.887  -7.301  1.00 91.38           O  
ATOM   2983  CG  LEU A 381     -15.922   3.061  -4.570  1.00 91.38           C  
ATOM   2984  CD1 LEU A 381     -14.836   3.771  -3.768  1.00 91.38           C  
ATOM   2985  CD2 LEU A 381     -16.469   1.863  -3.801  1.00 91.38           C  
ATOM   2986  N   VAL A 382     -16.938   4.430  -8.016  1.00 90.12           N  
ATOM   2987  CA  VAL A 382     -16.500   3.996  -9.336  1.00 90.12           C  
ATOM   2988  C   VAL A 382     -15.844   5.156 -10.078  1.00 90.12           C  
ATOM   2989  CB  VAL A 382     -17.688   3.449 -10.164  1.00 90.12           C  
ATOM   2990  O   VAL A 382     -14.797   4.980 -10.711  1.00 90.12           O  
ATOM   2991  CG1 VAL A 382     -17.281   3.215 -11.617  1.00 90.12           C  
ATOM   2992  CG2 VAL A 382     -18.234   2.162  -9.539  1.00 90.12           C  
ATOM   2993  N   ARG A 383     -16.312   6.348  -9.930  1.00 90.44           N  
ATOM   2994  CA  ARG A 383     -15.805   7.523 -10.617  1.00 90.44           C  
ATOM   2995  C   ARG A 383     -14.430   7.910 -10.086  1.00 90.44           C  
ATOM   2996  CB  ARG A 383     -16.766   8.703 -10.477  1.00 90.44           C  
ATOM   2997  O   ARG A 383     -13.617   8.500 -10.805  1.00 90.44           O  
ATOM   2998  CG  ARG A 383     -18.016   8.586 -11.344  1.00 90.44           C  
ATOM   2999  CD  ARG A 383     -18.859   9.852 -11.281  1.00 90.44           C  
ATOM   3000  NE  ARG A 383     -20.203   9.617 -11.797  1.00 90.44           N  
ATOM   3001  NH1 ARG A 383     -20.641  11.836 -12.250  1.00 90.44           N  
ATOM   3002  NH2 ARG A 383     -22.234  10.242 -12.688  1.00 90.44           N  
ATOM   3003  CZ  ARG A 383     -21.031  10.570 -12.242  1.00 90.44           C  
ATOM   3004  N   LEU A 384     -14.227   7.586  -8.844  1.00 92.00           N  
ATOM   3005  CA  LEU A 384     -12.977   7.941  -8.188  1.00 92.00           C  
ATOM   3006  C   LEU A 384     -11.859   6.988  -8.602  1.00 92.00           C  
ATOM   3007  CB  LEU A 384     -13.141   7.922  -6.668  1.00 92.00           C  
ATOM   3008  O   LEU A 384     -10.680   7.301  -8.438  1.00 92.00           O  
ATOM   3009  CG  LEU A 384     -11.992   8.516  -5.852  1.00 92.00           C  
ATOM   3010  CD1 LEU A 384     -11.898  10.016  -6.078  1.00 92.00           C  
ATOM   3011  CD2 LEU A 384     -12.164   8.203  -4.371  1.00 92.00           C  
ATOM   3012  N   MET A 385     -12.172   5.879  -9.203  1.00 91.44           N  
ATOM   3013  CA  MET A 385     -11.188   4.848  -9.516  1.00 91.44           C  
ATOM   3014  C   MET A 385     -10.461   5.172 -10.812  1.00 91.44           C  
ATOM   3015  CB  MET A 385     -11.852   3.477  -9.617  1.00 91.44           C  
ATOM   3016  O   MET A 385     -11.094   5.539 -11.805  1.00 91.44           O  
ATOM   3017  CG  MET A 385     -12.367   2.945  -8.281  1.00 91.44           C  
ATOM   3018  SD  MET A 385     -13.141   1.289  -8.438  1.00 91.44           S  
ATOM   3019  CE  MET A 385     -13.820   1.096  -6.770  1.00 91.44           C  
ATOM   3020  N   SER A 386      -9.164   5.070 -10.773  1.00 88.81           N  
ATOM   3021  CA  SER A 386      -8.352   5.227 -11.977  1.00 88.81           C  
ATOM   3022  C   SER A 386      -8.617   4.098 -12.969  1.00 88.81           C  
ATOM   3023  CB  SER A 386      -6.867   5.266 -11.625  1.00 88.81           C  
ATOM   3024  O   SER A 386      -8.781   2.941 -12.570  1.00 88.81           O  
ATOM   3025  OG  SER A 386      -6.070   5.297 -12.797  1.00 88.81           O  
ATOM   3026  N   LYS A 387      -8.625   4.457 -14.242  1.00 83.50           N  
ATOM   3027  CA  LYS A 387      -8.844   3.475 -15.297  1.00 83.50           C  
ATOM   3028  C   LYS A 387      -7.520   2.996 -15.891  1.00 83.50           C  
ATOM   3029  CB  LYS A 387      -9.727   4.059 -16.406  1.00 83.50           C  
ATOM   3030  O   LYS A 387      -7.504   2.184 -16.812  1.00 83.50           O  
ATOM   3031  CG  LYS A 387     -11.055   4.617 -15.906  1.00 83.50           C  
ATOM   3032  CD  LYS A 387     -11.898   3.535 -15.242  1.00 83.50           C  
ATOM   3033  CE  LYS A 387     -13.242   4.086 -14.773  1.00 83.50           C  
ATOM   3034  NZ  LYS A 387     -13.992   3.088 -13.953  1.00 83.50           N  
ATOM   3035  N   SER A 388      -6.465   3.527 -15.297  1.00 75.25           N  
ATOM   3036  CA  SER A 388      -5.129   3.170 -15.758  1.00 75.25           C  
ATOM   3037  C   SER A 388      -4.766   1.744 -15.352  1.00 75.25           C  
ATOM   3038  CB  SER A 388      -4.090   4.145 -15.203  1.00 75.25           C  
ATOM   3039  O   SER A 388      -5.121   1.295 -14.258  1.00 75.25           O  
ATOM   3040  OG  SER A 388      -2.781   3.758 -15.578  1.00 75.25           O  
ATOM   3041  N   THR A 389      -4.223   1.003 -16.250  1.00 68.81           N  
ATOM   3042  CA  THR A 389      -3.764  -0.348 -15.945  1.00 68.81           C  
ATOM   3043  C   THR A 389      -2.283  -0.347 -15.570  1.00 68.81           C  
ATOM   3044  CB  THR A 389      -3.992  -1.296 -17.141  1.00 68.81           C  
ATOM   3045  O   THR A 389      -1.684  -1.408 -15.383  1.00 68.81           O  
ATOM   3046  CG2 THR A 389      -5.480  -1.459 -17.438  1.00 68.81           C  
ATOM   3047  OG1 THR A 389      -3.342  -0.762 -18.297  1.00 68.81           O  
ATOM   3048  N   ASP A 390      -1.894   0.973 -15.500  1.00 66.75           N  
ATOM   3049  CA  ASP A 390      -0.467   1.076 -15.211  1.00 66.75           C  
ATOM   3050  C   ASP A 390      -0.170   0.683 -13.766  1.00 66.75           C  
ATOM   3051  CB  ASP A 390       0.035   2.496 -15.484  1.00 66.75           C  
ATOM   3052  O   ASP A 390      -0.920   1.037 -12.859  1.00 66.75           O  
ATOM   3053  CG  ASP A 390       1.545   2.574 -15.625  1.00 66.75           C  
ATOM   3054  OD1 ASP A 390       2.264   2.336 -14.633  1.00 66.75           O  
ATOM   3055  OD2 ASP A 390       2.021   2.881 -16.734  1.00 66.75           O  
ATOM   3056  N   ILE A 391       0.786  -0.109 -13.484  1.00 61.72           N  
ATOM   3057  CA  ILE A 391       1.153  -0.577 -12.156  1.00 61.72           C  
ATOM   3058  C   ILE A 391       1.737   0.578 -11.344  1.00 61.72           C  
ATOM   3059  CB  ILE A 391       2.160  -1.746 -12.227  1.00 61.72           C  
ATOM   3060  O   ILE A 391       1.796   0.514 -10.117  1.00 61.72           O  
ATOM   3061  CG1 ILE A 391       3.441  -1.305 -12.945  1.00 61.72           C  
ATOM   3062  CG2 ILE A 391       1.534  -2.959 -12.922  1.00 61.72           C  
ATOM   3063  CD1 ILE A 391       4.613  -2.260 -12.766  1.00 61.72           C  
ATOM   3064  N   HIS A 392       2.061   1.764 -11.977  1.00 67.50           N  
ATOM   3065  CA  HIS A 392       2.793   2.818 -11.281  1.00 67.50           C  
ATOM   3066  C   HIS A 392       1.905   4.035 -11.039  1.00 67.50           C  
ATOM   3067  CB  HIS A 392       4.031   3.227 -12.086  1.00 67.50           C  
ATOM   3068  O   HIS A 392       2.340   5.172 -11.219  1.00 67.50           O  
ATOM   3069  CG  HIS A 392       4.969   2.094 -12.359  1.00 67.50           C  
ATOM   3070  CD2 HIS A 392       5.312   1.481 -13.516  1.00 67.50           C  
ATOM   3071  ND1 HIS A 392       5.680   1.460 -11.359  1.00 67.50           N  
ATOM   3072  CE1 HIS A 392       6.418   0.503 -11.898  1.00 67.50           C  
ATOM   3073  NE2 HIS A 392       6.215   0.496 -13.203  1.00 67.50           N  
ATOM   3074  N   LEU A 393       0.793   3.807 -10.484  1.00 75.06           N  
ATOM   3075  CA  LEU A 393      -0.017   4.902  -9.961  1.00 75.06           C  
ATOM   3076  C   LEU A 393       0.474   5.336  -8.586  1.00 75.06           C  
ATOM   3077  CB  LEU A 393      -1.490   4.492  -9.883  1.00 75.06           C  
ATOM   3078  O   LEU A 393       0.970   4.516  -7.809  1.00 75.06           O  
ATOM   3079  CG  LEU A 393      -2.230   4.367 -11.219  1.00 75.06           C  
ATOM   3080  CD1 LEU A 393      -3.580   3.688 -11.016  1.00 75.06           C  
ATOM   3081  CD2 LEU A 393      -2.410   5.742 -11.859  1.00 75.06           C  
ATOM   3082  N   PRO A 394       0.439   6.621  -8.430  1.00 83.38           N  
ATOM   3083  CA  PRO A 394       0.728   7.016  -7.047  1.00 83.38           C  
ATOM   3084  C   PRO A 394      -0.146   6.285  -6.031  1.00 83.38           C  
ATOM   3085  CB  PRO A 394       0.435   8.516  -7.039  1.00 83.38           C  
ATOM   3086  O   PRO A 394      -1.306   5.977  -6.316  1.00 83.38           O  
ATOM   3087  CG  PRO A 394       0.518   8.930  -8.477  1.00 83.38           C  
ATOM   3088  CD  PRO A 394       0.091   7.770  -9.328  1.00 83.38           C  
ATOM   3089  N   PRO A 395       0.420   5.996  -4.820  1.00 87.38           N  
ATOM   3090  CA  PRO A 395      -0.255   5.168  -3.822  1.00 87.38           C  
ATOM   3091  C   PRO A 395      -1.602   5.742  -3.389  1.00 87.38           C  
ATOM   3092  CB  PRO A 395       0.732   5.148  -2.652  1.00 87.38           C  
ATOM   3093  O   PRO A 395      -2.490   4.996  -2.971  1.00 87.38           O  
ATOM   3094  CG  PRO A 395       2.064   5.414  -3.275  1.00 87.38           C  
ATOM   3095  CD  PRO A 395       1.867   6.320  -4.457  1.00 87.38           C  
ATOM   3096  N   TYR A 396      -1.760   7.031  -3.561  1.00 90.25           N  
ATOM   3097  CA  TYR A 396      -2.975   7.648  -3.039  1.00 90.25           C  
ATOM   3098  C   TYR A 396      -4.086   7.625  -4.078  1.00 90.25           C  
ATOM   3099  CB  TYR A 396      -2.699   9.086  -2.600  1.00 90.25           C  
ATOM   3100  O   TYR A 396      -5.199   8.094  -3.820  1.00 90.25           O  
ATOM   3101  CG  TYR A 396      -2.330  10.008  -3.738  1.00 90.25           C  
ATOM   3102  CD1 TYR A 396      -1.019  10.078  -4.203  1.00 90.25           C  
ATOM   3103  CD2 TYR A 396      -3.289  10.812  -4.348  1.00 90.25           C  
ATOM   3104  CE1 TYR A 396      -0.672  10.930  -5.250  1.00 90.25           C  
ATOM   3105  CE2 TYR A 396      -2.953  11.664  -5.395  1.00 90.25           C  
ATOM   3106  OH  TYR A 396      -1.308  12.555  -6.875  1.00 90.25           O  
ATOM   3107  CZ  TYR A 396      -1.645  11.711  -5.840  1.00 90.25           C  
ATOM   3108  N   ILE A 397      -3.818   7.059  -5.297  1.00 91.69           N  
ATOM   3109  CA  ILE A 397      -4.824   6.941  -6.348  1.00 91.69           C  
ATOM   3110  C   ILE A 397      -5.570   5.621  -6.203  1.00 91.69           C  
ATOM   3111  CB  ILE A 397      -4.184   7.047  -7.754  1.00 91.69           C  
ATOM   3112  O   ILE A 397      -4.957   4.551  -6.180  1.00 91.69           O  
ATOM   3113  CG1 ILE A 397      -3.461   8.391  -7.910  1.00 91.69           C  
ATOM   3114  CG2 ILE A 397      -5.246   6.863  -8.844  1.00 91.69           C  
ATOM   3115  CD1 ILE A 397      -4.367   9.602  -7.773  1.00 91.69           C  
ATOM   3116  N   LEU A 398      -6.863   5.734  -6.164  1.00 91.75           N  
ATOM   3117  CA  LEU A 398      -7.719   4.562  -6.035  1.00 91.75           C  
ATOM   3118  C   LEU A 398      -7.898   3.867  -7.383  1.00 91.75           C  
ATOM   3119  CB  LEU A 398      -9.086   4.949  -5.465  1.00 91.75           C  
ATOM   3120  O   LEU A 398      -8.234   4.512  -8.375  1.00 91.75           O  
ATOM   3121  CG  LEU A 398     -10.055   3.803  -5.180  1.00 91.75           C  
ATOM   3122  CD1 LEU A 398      -9.492   2.891  -4.094  1.00 91.75           C  
ATOM   3123  CD2 LEU A 398     -11.422   4.344  -4.777  1.00 91.75           C  
ATOM   3124  N   ASN A 399      -7.613   2.535  -7.418  1.00 87.50           N  
ATOM   3125  CA  ASN A 399      -7.934   1.653  -8.531  1.00 87.50           C  
ATOM   3126  C   ASN A 399      -8.625   0.379  -8.062  1.00 87.50           C  
ATOM   3127  CB  ASN A 399      -6.672   1.308  -9.320  1.00 87.50           C  
ATOM   3128  O   ASN A 399      -8.766   0.152  -6.855  1.00 87.50           O  
ATOM   3129  CG  ASN A 399      -5.664   0.525  -8.500  1.00 87.50           C  
ATOM   3130  ND2 ASN A 399      -4.383   0.775  -8.742  1.00 87.50           N  
ATOM   3131  OD1 ASN A 399      -6.035  -0.298  -7.664  1.00 87.50           O  
ATOM   3132  N   PRO A 400      -9.148  -0.336  -8.992  1.00 83.00           N  
ATOM   3133  CA  PRO A 400      -9.953  -1.486  -8.578  1.00 83.00           C  
ATOM   3134  C   PRO A 400      -9.203  -2.414  -7.621  1.00 83.00           C  
ATOM   3135  CB  PRO A 400     -10.258  -2.197  -9.898  1.00 83.00           C  
ATOM   3136  O   PRO A 400      -9.805  -2.969  -6.695  1.00 83.00           O  
ATOM   3137  CG  PRO A 400     -10.305  -1.105 -10.914  1.00 83.00           C  
ATOM   3138  CD  PRO A 400      -9.242  -0.099 -10.586  1.00 83.00           C  
ATOM   3139  N   SER A 401      -7.957  -2.609  -7.840  1.00 81.19           N  
ATOM   3140  CA  SER A 401      -7.180  -3.494  -6.977  1.00 81.19           C  
ATOM   3141  C   SER A 401      -7.074  -2.934  -5.562  1.00 81.19           C  
ATOM   3142  CB  SER A 401      -5.781  -3.715  -7.555  1.00 81.19           C  
ATOM   3143  O   SER A 401      -6.957  -3.689  -4.594  1.00 81.19           O  
ATOM   3144  OG  SER A 401      -5.855  -4.285  -8.852  1.00 81.19           O  
ATOM   3145  N   ARG A 402      -7.156  -1.610  -5.375  1.00 87.38           N  
ATOM   3146  CA  ARG A 402      -6.969  -0.952  -4.090  1.00 87.38           C  
ATOM   3147  C   ARG A 402      -8.281  -0.866  -3.318  1.00 87.38           C  
ATOM   3148  CB  ARG A 402      -6.379   0.449  -4.281  1.00 87.38           C  
ATOM   3149  O   ARG A 402      -8.312  -0.382  -2.186  1.00 87.38           O  
ATOM   3150  CG  ARG A 402      -4.941   0.451  -4.773  1.00 87.38           C  
ATOM   3151  CD  ARG A 402      -4.371   1.861  -4.836  1.00 87.38           C  
ATOM   3152  NE  ARG A 402      -2.971   1.856  -5.250  1.00 87.38           N  
ATOM   3153  NH1 ARG A 402      -2.748   4.156  -5.250  1.00 87.38           N  
ATOM   3154  NH2 ARG A 402      -0.967   2.828  -5.816  1.00 87.38           N  
ATOM   3155  CZ  ARG A 402      -2.232   2.947  -5.438  1.00 87.38           C  
ATOM   3156  N   LEU A 403      -9.328  -1.367  -3.936  1.00 88.69           N  
ATOM   3157  CA  LEU A 403     -10.586  -1.495  -3.203  1.00 88.69           C  
ATOM   3158  C   LEU A 403     -10.406  -2.367  -1.966  1.00 88.69           C  
ATOM   3159  CB  LEU A 403     -11.672  -2.084  -4.105  1.00 88.69           C  
ATOM   3160  O   LEU A 403     -11.000  -2.102  -0.920  1.00 88.69           O  
ATOM   3161  CG  LEU A 403     -12.375  -1.104  -5.047  1.00 88.69           C  
ATOM   3162  CD1 LEU A 403     -13.227  -1.862  -6.059  1.00 88.69           C  
ATOM   3163  CD2 LEU A 403     -13.227  -0.119  -4.254  1.00 88.69           C  
ATOM   3164  N   PHE A 404      -9.523  -3.273  -2.105  1.00 90.31           N  
ATOM   3165  CA  PHE A 404      -9.305  -4.188  -0.989  1.00 90.31           C  
ATOM   3166  C   PHE A 404      -8.453  -3.533   0.090  1.00 90.31           C  
ATOM   3167  CB  PHE A 404      -8.641  -5.480  -1.471  1.00 90.31           C  
ATOM   3168  O   PHE A 404      -8.445  -3.980   1.238  1.00 90.31           O  
ATOM   3169  CG  PHE A 404      -9.602  -6.465  -2.086  1.00 90.31           C  
ATOM   3170  CD1 PHE A 404     -10.328  -7.340  -1.288  1.00 90.31           C  
ATOM   3171  CD2 PHE A 404      -9.781  -6.512  -3.463  1.00 90.31           C  
ATOM   3172  CE1 PHE A 404     -11.219  -8.250  -1.854  1.00 90.31           C  
ATOM   3173  CE2 PHE A 404     -10.664  -7.422  -4.035  1.00 90.31           C  
ATOM   3174  CZ  PHE A 404     -11.383  -8.289  -3.230  1.00 90.31           C  
ATOM   3175  N   ASP A 405      -7.773  -2.398  -0.283  1.00 92.44           N  
ATOM   3176  CA  ASP A 405      -7.137  -1.594   0.755  1.00 92.44           C  
ATOM   3177  C   ASP A 405      -8.180  -0.912   1.639  1.00 92.44           C  
ATOM   3178  CB  ASP A 405      -6.211  -0.547   0.131  1.00 92.44           C  
ATOM   3179  O   ASP A 405      -8.008  -0.819   2.855  1.00 92.44           O  
ATOM   3180  CG  ASP A 405      -5.004  -1.159  -0.558  1.00 92.44           C  
ATOM   3181  OD1 ASP A 405      -4.488  -2.193  -0.082  1.00 92.44           O  
ATOM   3182  OD2 ASP A 405      -4.562  -0.600  -1.585  1.00 92.44           O  
ATOM   3183  N   LEU A 406      -9.242  -0.490   1.041  1.00 93.31           N  
ATOM   3184  CA  LEU A 406     -10.352   0.043   1.819  1.00 93.31           C  
ATOM   3185  C   LEU A 406     -10.969  -1.040   2.701  1.00 93.31           C  
ATOM   3186  CB  LEU A 406     -11.422   0.630   0.893  1.00 93.31           C  
ATOM   3187  O   LEU A 406     -11.281  -0.792   3.867  1.00 93.31           O  
ATOM   3188  CG  LEU A 406     -11.172   2.051   0.386  1.00 93.31           C  
ATOM   3189  CD1 LEU A 406     -12.125   2.381  -0.758  1.00 93.31           C  
ATOM   3190  CD2 LEU A 406     -11.328   3.059   1.521  1.00 93.31           C  
ATOM   3191  N   VAL A 407     -11.062  -2.229   2.100  1.00 92.81           N  
ATOM   3192  CA  VAL A 407     -11.602  -3.350   2.859  1.00 92.81           C  
ATOM   3193  C   VAL A 407     -10.695  -3.648   4.055  1.00 92.81           C  
ATOM   3194  CB  VAL A 407     -11.758  -4.609   1.979  1.00 92.81           C  
ATOM   3195  O   VAL A 407     -11.180  -3.879   5.164  1.00 92.81           O  
ATOM   3196  CG1 VAL A 407     -12.109  -5.828   2.834  1.00 92.81           C  
ATOM   3197  CG2 VAL A 407     -12.812  -4.383   0.905  1.00 92.81           C  
ATOM   3198  N   THR A 408      -9.445  -3.590   3.793  1.00 93.75           N  
ATOM   3199  CA  THR A 408      -8.469  -3.875   4.836  1.00 93.75           C  
ATOM   3200  C   THR A 408      -8.672  -2.953   6.035  1.00 93.75           C  
ATOM   3201  CB  THR A 408      -7.027  -3.729   4.312  1.00 93.75           C  
ATOM   3202  O   THR A 408      -8.633  -3.400   7.184  1.00 93.75           O  
ATOM   3203  CG2 THR A 408      -6.012  -3.947   5.426  1.00 93.75           C  
ATOM   3204  OG1 THR A 408      -6.801  -4.691   3.277  1.00 93.75           O  
ATOM   3205  N   ALA A 409      -9.023  -1.724   5.746  1.00 94.75           N  
ATOM   3206  CA  ALA A 409      -9.133  -0.738   6.820  1.00 94.75           C  
ATOM   3207  C   ALA A 409     -10.555  -0.694   7.379  1.00 94.75           C  
ATOM   3208  CB  ALA A 409      -8.719   0.644   6.316  1.00 94.75           C  
ATOM   3209  O   ALA A 409     -10.750  -0.589   8.594  1.00 94.75           O  
ATOM   3210  N   PHE A 410     -11.562  -0.896   6.465  1.00 95.19           N  
ATOM   3211  CA  PHE A 410     -12.906  -0.536   6.902  1.00 95.19           C  
ATOM   3212  C   PHE A 410     -13.891  -1.673   6.637  1.00 95.19           C  
ATOM   3213  CB  PHE A 410     -13.383   0.740   6.199  1.00 95.19           C  
ATOM   3214  O   PHE A 410     -15.094  -1.519   6.832  1.00 95.19           O  
ATOM   3215  CG  PHE A 410     -12.469   1.920   6.406  1.00 95.19           C  
ATOM   3216  CD1 PHE A 410     -11.938   2.193   7.660  1.00 95.19           C  
ATOM   3217  CD2 PHE A 410     -12.141   2.756   5.344  1.00 95.19           C  
ATOM   3218  CE1 PHE A 410     -11.094   3.285   7.852  1.00 95.19           C  
ATOM   3219  CE2 PHE A 410     -11.305   3.848   5.531  1.00 95.19           C  
ATOM   3220  CZ  PHE A 410     -10.781   4.113   6.785  1.00 95.19           C  
ATOM   3221  N   GLY A 411     -13.406  -2.830   6.137  1.00 88.94           N  
ATOM   3222  CA  GLY A 411     -14.422  -3.715   5.586  1.00 88.94           C  
ATOM   3223  C   GLY A 411     -14.375  -5.113   6.168  1.00 88.94           C  
ATOM   3224  O   GLY A 411     -14.891  -6.059   5.570  1.00 88.94           O  
ATOM   3225  N   ALA A 412     -13.742  -5.250   7.285  1.00 87.94           N  
ATOM   3226  CA  ALA A 412     -13.641  -6.598   7.836  1.00 87.94           C  
ATOM   3227  C   ALA A 412     -14.992  -7.082   8.352  1.00 87.94           C  
ATOM   3228  CB  ALA A 412     -12.602  -6.633   8.961  1.00 87.94           C  
ATOM   3229  O   ALA A 412     -15.320  -8.266   8.234  1.00 87.94           O  
ATOM   3230  N   PHE A 413     -15.797  -6.152   8.953  1.00 91.12           N  
ATOM   3231  CA  PHE A 413     -17.109  -6.453   9.508  1.00 91.12           C  
ATOM   3232  C   PHE A 413     -18.031  -5.242   9.406  1.00 91.12           C  
ATOM   3233  CB  PHE A 413     -16.984  -6.906  10.961  1.00 91.12           C  
ATOM   3234  O   PHE A 413     -17.562  -4.105   9.312  1.00 91.12           O  
ATOM   3235  CG  PHE A 413     -16.109  -6.027  11.805  1.00 91.12           C  
ATOM   3236  CD1 PHE A 413     -14.812  -6.426  12.125  1.00 91.12           C  
ATOM   3237  CD2 PHE A 413     -16.562  -4.801  12.273  1.00 91.12           C  
ATOM   3238  CE1 PHE A 413     -13.984  -5.613  12.898  1.00 91.12           C  
ATOM   3239  CE2 PHE A 413     -15.742  -3.986  13.047  1.00 91.12           C  
ATOM   3240  CZ  PHE A 413     -14.461  -4.395  13.359  1.00 91.12           C  
ATOM   3241  N   PRO A 414     -19.328  -5.602   9.383  1.00 92.81           N  
ATOM   3242  CA  PRO A 414     -20.281  -4.488   9.383  1.00 92.81           C  
ATOM   3243  C   PRO A 414     -20.328  -3.756  10.727  1.00 92.81           C  
ATOM   3244  CB  PRO A 414     -21.609  -5.164   9.078  1.00 92.81           C  
ATOM   3245  O   PRO A 414     -20.141  -4.371  11.773  1.00 92.81           O  
ATOM   3246  CG  PRO A 414     -21.422  -6.594   9.469  1.00 92.81           C  
ATOM   3247  CD  PRO A 414     -19.953  -6.910   9.391  1.00 92.81           C  
ATOM   3248  N   LEU A 415     -20.578  -2.463  10.711  1.00 92.44           N  
ATOM   3249  CA  LEU A 415     -20.609  -1.655  11.922  1.00 92.44           C  
ATOM   3250  C   LEU A 415     -21.750  -2.105  12.844  1.00 92.44           C  
ATOM   3251  CB  LEU A 415     -20.781  -0.173  11.578  1.00 92.44           C  
ATOM   3252  O   LEU A 415     -21.641  -1.988  14.070  1.00 92.44           O  
ATOM   3253  CG  LEU A 415     -19.578   0.508  10.914  1.00 92.44           C  
ATOM   3254  CD1 LEU A 415     -19.938   1.935  10.516  1.00 92.44           C  
ATOM   3255  CD2 LEU A 415     -18.375   0.497  11.852  1.00 92.44           C  
ATOM   3256  N   ASP A 416     -22.812  -2.641  12.281  1.00 90.38           N  
ATOM   3257  CA  ASP A 416     -23.969  -2.996  13.078  1.00 90.38           C  
ATOM   3258  C   ASP A 416     -23.938  -4.473  13.477  1.00 90.38           C  
ATOM   3259  CB  ASP A 416     -25.266  -2.688  12.320  1.00 90.38           C  
ATOM   3260  O   ASP A 416     -24.859  -4.969  14.117  1.00 90.38           O  
ATOM   3261  CG  ASP A 416     -25.344  -3.373  10.969  1.00 90.38           C  
ATOM   3262  OD1 ASP A 416     -24.328  -3.979  10.539  1.00 90.38           O  
ATOM   3263  OD2 ASP A 416     -26.406  -3.307  10.320  1.00 90.38           O  
ATOM   3264  N   ASP A 417     -22.906  -5.219  13.031  1.00 91.81           N  
ATOM   3265  CA  ASP A 417     -22.734  -6.629  13.375  1.00 91.81           C  
ATOM   3266  C   ASP A 417     -21.266  -7.043  13.281  1.00 91.81           C  
ATOM   3267  CB  ASP A 417     -23.594  -7.512  12.477  1.00 91.81           C  
ATOM   3268  O   ASP A 417     -20.875  -7.730  12.336  1.00 91.81           O  
ATOM   3269  CG  ASP A 417     -23.562  -8.977  12.867  1.00 91.81           C  
ATOM   3270  OD1 ASP A 417     -23.125  -9.297  14.000  1.00 91.81           O  
ATOM   3271  OD2 ASP A 417     -23.953  -9.828  12.039  1.00 91.81           O  
ATOM   3272  N   VAL A 418     -20.516  -6.832  14.398  1.00 89.81           N  
ATOM   3273  CA  VAL A 418     -19.078  -7.020  14.328  1.00 89.81           C  
ATOM   3274  C   VAL A 418     -18.734  -8.500  14.445  1.00 89.81           C  
ATOM   3275  CB  VAL A 418     -18.344  -6.219  15.430  1.00 89.81           C  
ATOM   3276  O   VAL A 418     -17.625  -8.922  14.102  1.00 89.81           O  
ATOM   3277  CG1 VAL A 418     -18.562  -4.719  15.250  1.00 89.81           C  
ATOM   3278  CG2 VAL A 418     -18.812  -6.664  16.812  1.00 89.81           C  
ATOM   3279  N   LYS A 419     -19.672  -9.312  14.883  1.00 86.56           N  
ATOM   3280  CA  LYS A 419     -19.422 -10.750  14.984  1.00 86.56           C  
ATOM   3281  C   LYS A 419     -19.703 -11.445  13.648  1.00 86.56           C  
ATOM   3282  CB  LYS A 419     -20.297 -11.367  16.078  1.00 86.56           C  
ATOM   3283  O   LYS A 419     -19.469 -12.648  13.516  1.00 86.56           O  
ATOM   3284  CG  LYS A 419     -19.938 -10.906  17.484  1.00 86.56           C  
ATOM   3285  CD  LYS A 419     -18.594 -11.492  17.938  1.00 86.56           C  
ATOM   3286  CE  LYS A 419     -18.312 -11.156  19.391  1.00 86.56           C  
ATOM   3287  NZ  LYS A 419     -16.953 -11.648  19.812  1.00 86.56           N  
ATOM   3288  N   CYS A 420     -20.297 -10.609  12.727  1.00 85.81           N  
ATOM   3289  CA  CYS A 420     -20.609 -11.117  11.398  1.00 85.81           C  
ATOM   3290  C   CYS A 420     -21.531 -12.328  11.469  1.00 85.81           C  
ATOM   3291  CB  CYS A 420     -19.312 -11.492  10.664  1.00 85.81           C  
ATOM   3292  O   CYS A 420     -21.328 -13.320  10.773  1.00 85.81           O  
ATOM   3293  SG  CYS A 420     -18.203 -10.102  10.375  1.00 85.81           S  
ATOM   3294  N   GLU A 421     -22.516 -12.219  12.375  1.00 81.00           N  
ATOM   3295  CA  GLU A 421     -23.547 -13.258  12.469  1.00 81.00           C  
ATOM   3296  C   GLU A 421     -24.391 -13.312  11.203  1.00 81.00           C  
ATOM   3297  CB  GLU A 421     -24.453 -13.016  13.688  1.00 81.00           C  
ATOM   3298  O   GLU A 421     -24.891 -12.289  10.727  1.00 81.00           O  
ATOM   3299  CG  GLU A 421     -23.750 -13.211  15.023  1.00 81.00           C  
ATOM   3300  CD  GLU A 421     -24.688 -13.117  16.219  1.00 81.00           C  
ATOM   3301  OE1 GLU A 421     -24.234 -13.359  17.359  1.00 81.00           O  
ATOM   3302  OE2 GLU A 421     -25.875 -12.805  16.000  1.00 81.00           O  
ATOM   3303  N   GLY A 422     -24.391 -14.414  10.500  1.00 77.06           N  
ATOM   3304  CA  GLY A 422     -25.172 -14.594   9.297  1.00 77.06           C  
ATOM   3305  C   GLY A 422     -24.359 -14.492   8.023  1.00 77.06           C  
ATOM   3306  O   GLY A 422     -24.891 -14.648   6.922  1.00 77.06           O  
ATOM   3307  N   LEU A 423     -23.141 -14.117   8.219  1.00 80.94           N  
ATOM   3308  CA  LEU A 423     -22.234 -14.055   7.078  1.00 80.94           C  
ATOM   3309  C   LEU A 423     -21.344 -15.289   7.016  1.00 80.94           C  
ATOM   3310  CB  LEU A 423     -21.375 -12.789   7.145  1.00 80.94           C  
ATOM   3311  O   LEU A 423     -21.297 -16.078   7.969  1.00 80.94           O  
ATOM   3312  CG  LEU A 423     -22.125 -11.461   7.191  1.00 80.94           C  
ATOM   3313  CD1 LEU A 423     -21.125 -10.297   7.285  1.00 80.94           C  
ATOM   3314  CD2 LEU A 423     -23.016 -11.305   5.969  1.00 80.94           C  
ATOM   3315  N   GLU A 424     -20.734 -15.578   5.871  1.00 78.62           N  
ATOM   3316  CA  GLU A 424     -19.875 -16.734   5.664  1.00 78.62           C  
ATOM   3317  C   GLU A 424     -18.547 -16.562   6.379  1.00 78.62           C  
ATOM   3318  CB  GLU A 424     -19.656 -16.969   4.168  1.00 78.62           C  
ATOM   3319  O   GLU A 424     -17.625 -17.375   6.191  1.00 78.62           O  
ATOM   3320  CG  GLU A 424     -20.859 -17.547   3.441  1.00 78.62           C  
ATOM   3321  CD  GLU A 424     -20.578 -17.875   1.986  1.00 78.62           C  
ATOM   3322  OE1 GLU A 424     -21.469 -18.453   1.315  1.00 78.62           O  
ATOM   3323  OE2 GLU A 424     -19.469 -17.578   1.515  1.00 78.62           O  
ATOM   3324  N   GLY A 425     -18.484 -15.578   7.293  1.00 82.44           N  
ATOM   3325  CA  GLY A 425     -17.281 -15.211   8.023  1.00 82.44           C  
ATOM   3326  C   GLY A 425     -16.906 -13.750   7.855  1.00 82.44           C  
ATOM   3327  O   GLY A 425     -17.703 -12.953   7.363  1.00 82.44           O  
ATOM   3328  N   TYR A 426     -15.680 -13.430   8.344  1.00 86.31           N  
ATOM   3329  CA  TYR A 426     -15.195 -12.055   8.188  1.00 86.31           C  
ATOM   3330  C   TYR A 426     -14.852 -11.766   6.738  1.00 86.31           C  
ATOM   3331  CB  TYR A 426     -13.977 -11.812   9.078  1.00 86.31           C  
ATOM   3332  O   TYR A 426     -14.547 -12.680   5.965  1.00 86.31           O  
ATOM   3333  CG  TYR A 426     -14.289 -11.828  10.555  1.00 86.31           C  
ATOM   3334  CD1 TYR A 426     -14.758 -10.688  11.203  1.00 86.31           C  
ATOM   3335  CD2 TYR A 426     -14.109 -12.984  11.312  1.00 86.31           C  
ATOM   3336  CE1 TYR A 426     -15.047 -10.695  12.562  1.00 86.31           C  
ATOM   3337  CE2 TYR A 426     -14.391 -13.008  12.672  1.00 86.31           C  
ATOM   3338  OH  TYR A 426     -15.141 -11.875  14.633  1.00 86.31           O  
ATOM   3339  CZ  TYR A 426     -14.859 -11.859  13.289  1.00 86.31           C  
ATOM   3340  N   SER A 427     -15.016 -10.477   6.391  1.00 86.94           N  
ATOM   3341  CA  SER A 427     -14.531 -10.039   5.086  1.00 86.94           C  
ATOM   3342  C   SER A 427     -13.016 -10.148   4.988  1.00 86.94           C  
ATOM   3343  CB  SER A 427     -14.977  -8.602   4.805  1.00 86.94           C  
ATOM   3344  O   SER A 427     -12.320 -10.055   6.000  1.00 86.94           O  
ATOM   3345  OG  SER A 427     -16.391  -8.508   4.766  1.00 86.94           O  
ATOM   3346  N   CYS A 428     -12.586 -10.508   3.779  1.00 86.06           N  
ATOM   3347  CA  CYS A 428     -11.164 -10.828   3.672  1.00 86.06           C  
ATOM   3348  C   CYS A 428     -10.461  -9.867   2.717  1.00 86.06           C  
ATOM   3349  CB  CYS A 428     -10.977 -12.266   3.195  1.00 86.06           C  
ATOM   3350  O   CYS A 428     -11.086  -9.305   1.822  1.00 86.06           O  
ATOM   3351  SG  CYS A 428      -9.250 -12.719   2.914  1.00 86.06           S  
ATOM   3352  N   SER A 429      -9.188  -9.641   3.029  1.00 90.44           N  
ATOM   3353  CA  SER A 429      -8.203  -8.930   2.227  1.00 90.44           C  
ATOM   3354  C   SER A 429      -6.871  -9.672   2.191  1.00 90.44           C  
ATOM   3355  CB  SER A 429      -7.984  -7.512   2.771  1.00 90.44           C  
ATOM   3356  O   SER A 429      -6.441 -10.234   3.201  1.00 90.44           O  
ATOM   3357  OG  SER A 429      -6.875  -6.895   2.145  1.00 90.44           O  
ATOM   3358  N   PRO A 430      -6.254  -9.578   0.981  1.00 90.50           N  
ATOM   3359  CA  PRO A 430      -4.941 -10.227   0.911  1.00 90.50           C  
ATOM   3360  C   PRO A 430      -3.938  -9.633   1.897  1.00 90.50           C  
ATOM   3361  CB  PRO A 430      -4.500  -9.969  -0.534  1.00 90.50           C  
ATOM   3362  O   PRO A 430      -3.016 -10.320   2.336  1.00 90.50           O  
ATOM   3363  CG  PRO A 430      -5.777  -9.805  -1.298  1.00 90.50           C  
ATOM   3364  CD  PRO A 430      -6.785  -9.148  -0.403  1.00 90.50           C  
ATOM   3365  N   ARG A 431      -4.090  -8.414   2.391  1.00 91.88           N  
ATOM   3366  CA  ARG A 431      -3.139  -7.738   3.266  1.00 91.88           C  
ATOM   3367  C   ARG A 431      -3.211  -8.289   4.684  1.00 91.88           C  
ATOM   3368  CB  ARG A 431      -3.396  -6.230   3.275  1.00 91.88           C  
ATOM   3369  O   ARG A 431      -2.324  -8.031   5.504  1.00 91.88           O  
ATOM   3370  CG  ARG A 431      -2.957  -5.523   2.006  1.00 91.88           C  
ATOM   3371  CD  ARG A 431      -3.113  -4.012   2.121  1.00 91.88           C  
ATOM   3372  NE  ARG A 431      -2.631  -3.328   0.923  1.00 91.88           N  
ATOM   3373  NH1 ARG A 431      -0.478  -3.033   1.705  1.00 91.88           N  
ATOM   3374  NH2 ARG A 431      -1.061  -2.270  -0.376  1.00 91.88           N  
ATOM   3375  CZ  ARG A 431      -1.392  -2.879   0.753  1.00 91.88           C  
ATOM   3376  N   TYR A 432      -4.230  -9.070   4.902  1.00 93.75           N  
ATOM   3377  CA  TYR A 432      -4.332  -9.656   6.234  1.00 93.75           C  
ATOM   3378  C   TYR A 432      -3.209 -10.656   6.480  1.00 93.75           C  
ATOM   3379  CB  TYR A 432      -5.691 -10.344   6.418  1.00 93.75           C  
ATOM   3380  O   TYR A 432      -2.959 -11.055   7.621  1.00 93.75           O  
ATOM   3381  CG  TYR A 432      -6.852  -9.383   6.484  1.00 93.75           C  
ATOM   3382  CD1 TYR A 432      -6.648  -8.031   6.738  1.00 93.75           C  
ATOM   3383  CD2 TYR A 432      -8.156  -9.828   6.293  1.00 93.75           C  
ATOM   3384  CE1 TYR A 432      -7.719  -7.141   6.801  1.00 93.75           C  
ATOM   3385  CE2 TYR A 432      -9.234  -8.945   6.355  1.00 93.75           C  
ATOM   3386  OH  TYR A 432     -10.062  -6.734   6.672  1.00 93.75           O  
ATOM   3387  CZ  TYR A 432      -9.008  -7.609   6.609  1.00 93.75           C  
ATOM   3388  N   VAL A 433      -2.566 -10.992   5.383  1.00 93.69           N  
ATOM   3389  CA  VAL A 433      -1.416 -11.883   5.512  1.00 93.69           C  
ATOM   3390  C   VAL A 433      -0.385 -11.258   6.453  1.00 93.69           C  
ATOM   3391  CB  VAL A 433      -0.774 -12.188   4.141  1.00 93.69           C  
ATOM   3392  O   VAL A 433       0.358 -11.969   7.129  1.00 93.69           O  
ATOM   3393  CG1 VAL A 433      -0.064 -10.945   3.594  1.00 93.69           C  
ATOM   3394  CG2 VAL A 433       0.199 -13.359   4.254  1.00 93.69           C  
ATOM   3395  N   LEU A 434      -0.315  -9.984   6.527  1.00 92.81           N  
ATOM   3396  CA  LEU A 434       0.659  -9.250   7.332  1.00 92.81           C  
ATOM   3397  C   LEU A 434       0.336  -9.375   8.820  1.00 92.81           C  
ATOM   3398  CB  LEU A 434       0.693  -7.777   6.926  1.00 92.81           C  
ATOM   3399  O   LEU A 434       1.184  -9.086   9.664  1.00 92.81           O  
ATOM   3400  CG  LEU A 434       1.152  -7.477   5.496  1.00 92.81           C  
ATOM   3401  CD1 LEU A 434       1.000  -5.992   5.191  1.00 92.81           C  
ATOM   3402  CD2 LEU A 434       2.596  -7.926   5.297  1.00 92.81           C  
ATOM   3403  N   ASN A 435      -0.833  -9.797   9.125  1.00 94.38           N  
ATOM   3404  CA  ASN A 435      -1.239 -10.023  10.508  1.00 94.38           C  
ATOM   3405  C   ASN A 435      -0.801 -11.398  11.000  1.00 94.38           C  
ATOM   3406  CB  ASN A 435      -2.754  -9.859  10.656  1.00 94.38           C  
ATOM   3407  O   ASN A 435      -0.833 -11.664  12.203  1.00 94.38           O  
ATOM   3408  CG  ASN A 435      -3.186  -9.695  12.094  1.00 94.38           C  
ATOM   3409  ND2 ASN A 435      -4.352 -10.242  12.438  1.00 94.38           N  
ATOM   3410  OD1 ASN A 435      -2.479  -9.086  12.906  1.00 94.38           O  
ATOM   3411  N   LEU A 436      -0.444 -12.273  10.125  1.00 93.31           N  
ATOM   3412  CA  LEU A 436       0.060 -13.578  10.539  1.00 93.31           C  
ATOM   3413  C   LEU A 436       1.479 -13.469  11.086  1.00 93.31           C  
ATOM   3414  CB  LEU A 436       0.030 -14.562   9.367  1.00 93.31           C  
ATOM   3415  O   LEU A 436       2.318 -12.773  10.508  1.00 93.31           O  
ATOM   3416  CG  LEU A 436      -1.325 -14.773   8.688  1.00 93.31           C  
ATOM   3417  CD1 LEU A 436      -1.195 -15.758   7.531  1.00 93.31           C  
ATOM   3418  CD2 LEU A 436      -2.361 -15.258   9.695  1.00 93.31           C  
ATOM   3419  N   ARG A 437       1.736 -14.148  12.156  1.00 90.94           N  
ATOM   3420  CA  ARG A 437       3.051 -14.062  12.789  1.00 90.94           C  
ATOM   3421  C   ARG A 437       4.121 -14.695  11.906  1.00 90.94           C  
ATOM   3422  CB  ARG A 437       3.037 -14.727  14.164  1.00 90.94           C  
ATOM   3423  O   ARG A 437       3.906 -15.758  11.320  1.00 90.94           O  
ATOM   3424  CG  ARG A 437       2.316 -13.922  15.234  1.00 90.94           C  
ATOM   3425  CD  ARG A 437       2.561 -14.492  16.625  1.00 90.94           C  
ATOM   3426  NE  ARG A 437       2.029 -13.617  17.672  1.00 90.94           N  
ATOM   3427  NH1 ARG A 437       3.648 -14.141  19.219  1.00 90.94           N  
ATOM   3428  NH2 ARG A 437       1.992 -12.648  19.750  1.00 90.94           N  
ATOM   3429  CZ  ARG A 437       2.559 -13.469  18.875  1.00 90.94           C  
ATOM   3430  N   ARG A 438       5.230 -14.133  11.883  1.00 87.06           N  
ATOM   3431  CA  ARG A 438       6.344 -14.586  11.055  1.00 87.06           C  
ATOM   3432  C   ARG A 438       6.906 -15.906  11.570  1.00 87.06           C  
ATOM   3433  CB  ARG A 438       7.445 -13.523  11.008  1.00 87.06           C  
ATOM   3434  O   ARG A 438       7.254 -16.781  10.789  1.00 87.06           O  
ATOM   3435  CG  ARG A 438       7.074 -12.289  10.211  1.00 87.06           C  
ATOM   3436  CD  ARG A 438       8.234 -11.305  10.125  1.00 87.06           C  
ATOM   3437  NE  ARG A 438       7.938 -10.195   9.219  1.00 87.06           N  
ATOM   3438  NH1 ARG A 438      10.086 -10.023   8.398  1.00 87.06           N  
ATOM   3439  NH2 ARG A 438       8.445  -8.617   7.629  1.00 87.06           N  
ATOM   3440  CZ  ARG A 438       8.828  -9.617   8.414  1.00 87.06           C  
ATOM   3441  N   ASP A 439       6.918 -15.953  12.891  1.00 83.62           N  
ATOM   3442  CA  ASP A 439       7.516 -17.141  13.492  1.00 83.62           C  
ATOM   3443  C   ASP A 439       6.664 -18.375  13.227  1.00 83.62           C  
ATOM   3444  CB  ASP A 439       7.703 -16.938  15.000  1.00 83.62           C  
ATOM   3445  O   ASP A 439       7.160 -19.500  13.305  1.00 83.62           O  
ATOM   3446  CG  ASP A 439       6.418 -16.531  15.703  1.00 83.62           C  
ATOM   3447  OD1 ASP A 439       5.461 -16.109  15.031  1.00 83.62           O  
ATOM   3448  OD2 ASP A 439       6.371 -16.641  16.953  1.00 83.62           O  
ATOM   3449  N   GLY A 440       5.426 -18.203  12.922  1.00 82.56           N  
ATOM   3450  CA  GLY A 440       4.559 -19.328  12.648  1.00 82.56           C  
ATOM   3451  C   GLY A 440       4.742 -19.906  11.258  1.00 82.56           C  
ATOM   3452  O   GLY A 440       4.457 -21.078  11.023  1.00 82.56           O  
ATOM   3453  N   GLY A 441       5.227 -19.141  10.328  1.00 86.25           N  
ATOM   3454  CA  GLY A 441       5.539 -19.531   8.961  1.00 86.25           C  
ATOM   3455  C   GLY A 441       4.316 -19.609   8.062  1.00 86.25           C  
ATOM   3456  O   GLY A 441       4.438 -19.859   6.863  1.00 86.25           O  
ATOM   3457  N   GLU A 442       3.096 -19.422   8.578  1.00 89.56           N  
ATOM   3458  CA  GLU A 442       1.850 -19.594   7.836  1.00 89.56           C  
ATOM   3459  C   GLU A 442       1.718 -18.531   6.746  1.00 89.56           C  
ATOM   3460  CB  GLU A 442       0.648 -19.516   8.781  1.00 89.56           C  
ATOM   3461  O   GLU A 442       1.279 -18.828   5.633  1.00 89.56           O  
ATOM   3462  CG  GLU A 442       0.519 -20.734   9.695  1.00 89.56           C  
ATOM   3463  CD  GLU A 442       1.228 -20.547  11.031  1.00 89.56           C  
ATOM   3464  OE1 GLU A 442       0.947 -21.328  11.977  1.00 89.56           O  
ATOM   3465  OE2 GLU A 442       2.070 -19.625  11.133  1.00 89.56           O  
ATOM   3466  N   GLY A 443       2.037 -17.297   7.141  1.00 91.31           N  
ATOM   3467  CA  GLY A 443       1.994 -16.234   6.145  1.00 91.31           C  
ATOM   3468  C   GLY A 443       2.883 -16.500   4.945  1.00 91.31           C  
ATOM   3469  O   GLY A 443       2.443 -16.391   3.801  1.00 91.31           O  
ATOM   3470  N   LEU A 444       4.145 -16.906   5.219  1.00 90.81           N  
ATOM   3471  CA  LEU A 444       5.102 -17.188   4.156  1.00 90.81           C  
ATOM   3472  C   LEU A 444       4.680 -18.422   3.355  1.00 90.81           C  
ATOM   3473  CB  LEU A 444       6.500 -17.406   4.738  1.00 90.81           C  
ATOM   3474  O   LEU A 444       4.848 -18.453   2.133  1.00 90.81           O  
ATOM   3475  CG  LEU A 444       7.246 -16.141   5.195  1.00 90.81           C  
ATOM   3476  CD1 LEU A 444       8.508 -16.531   5.969  1.00 90.81           C  
ATOM   3477  CD2 LEU A 444       7.590 -15.266   4.000  1.00 90.81           C  
ATOM   3478  N   THR A 445       4.121 -19.344   4.020  1.00 91.12           N  
ATOM   3479  CA  THR A 445       3.623 -20.547   3.336  1.00 91.12           C  
ATOM   3480  C   THR A 445       2.482 -20.188   2.389  1.00 91.12           C  
ATOM   3481  CB  THR A 445       3.145 -21.594   4.344  1.00 91.12           C  
ATOM   3482  O   THR A 445       2.463 -20.625   1.239  1.00 91.12           O  
ATOM   3483  CG2 THR A 445       2.584 -22.828   3.629  1.00 91.12           C  
ATOM   3484  OG1 THR A 445       4.246 -22.000   5.164  1.00 91.12           O  
ATOM   3485  N   LEU A 446       1.566 -19.422   2.873  1.00 92.06           N  
ATOM   3486  CA  LEU A 446       0.445 -18.984   2.049  1.00 92.06           C  
ATOM   3487  C   LEU A 446       0.938 -18.250   0.809  1.00 92.06           C  
ATOM   3488  CB  LEU A 446      -0.494 -18.094   2.855  1.00 92.06           C  
ATOM   3489  O   LEU A 446       0.479 -18.516  -0.303  1.00 92.06           O  
ATOM   3490  CG  LEU A 446      -1.764 -17.625   2.141  1.00 92.06           C  
ATOM   3491  CD1 LEU A 446      -2.625 -18.812   1.755  1.00 92.06           C  
ATOM   3492  CD2 LEU A 446      -2.547 -16.656   3.021  1.00 92.06           C  
ATOM   3493  N   ILE A 447       1.905 -17.359   1.004  1.00 92.56           N  
ATOM   3494  CA  ILE A 447       2.484 -16.578  -0.081  1.00 92.56           C  
ATOM   3495  C   ILE A 447       3.195 -17.516  -1.065  1.00 92.56           C  
ATOM   3496  CB  ILE A 447       3.467 -15.516   0.455  1.00 92.56           C  
ATOM   3497  O   ILE A 447       2.979 -17.422  -2.275  1.00 92.56           O  
ATOM   3498  CG1 ILE A 447       2.709 -14.430   1.226  1.00 92.56           C  
ATOM   3499  CG2 ILE A 447       4.281 -14.906  -0.691  1.00 92.56           C  
ATOM   3500  CD1 ILE A 447       3.609 -13.477   1.995  1.00 92.56           C  
ATOM   3501  N   GLY A 448       4.008 -18.344  -0.567  1.00 91.50           N  
ATOM   3502  CA  GLY A 448       4.785 -19.266  -1.389  1.00 91.50           C  
ATOM   3503  C   GLY A 448       3.928 -20.219  -2.193  1.00 91.50           C  
ATOM   3504  O   GLY A 448       4.137 -20.391  -3.395  1.00 91.50           O  
ATOM   3505  N   VAL A 449       2.998 -20.812  -1.566  1.00 90.31           N  
ATOM   3506  CA  VAL A 449       2.123 -21.781  -2.219  1.00 90.31           C  
ATOM   3507  C   VAL A 449       1.273 -21.078  -3.277  1.00 90.31           C  
ATOM   3508  CB  VAL A 449       1.216 -22.500  -1.199  1.00 90.31           C  
ATOM   3509  O   VAL A 449       1.112 -21.594  -4.391  1.00 90.31           O  
ATOM   3510  CG1 VAL A 449       0.149 -23.328  -1.915  1.00 90.31           C  
ATOM   3511  CG2 VAL A 449       2.051 -23.391  -0.276  1.00 90.31           C  
ATOM   3512  N   SER A 450       0.761 -19.938  -2.916  1.00 90.94           N  
ATOM   3513  CA  SER A 450      -0.036 -19.172  -3.869  1.00 90.94           C  
ATOM   3514  C   SER A 450       0.779 -18.797  -5.105  1.00 90.94           C  
ATOM   3515  CB  SER A 450      -0.580 -17.891  -3.217  1.00 90.94           C  
ATOM   3516  O   SER A 450       0.283 -18.891  -6.230  1.00 90.94           O  
ATOM   3517  OG  SER A 450      -1.452 -18.219  -2.146  1.00 90.94           O  
ATOM   3518  N   TRP A 451       1.969 -18.391  -4.871  1.00 90.75           N  
ATOM   3519  CA  TRP A 451       2.861 -18.062  -5.977  1.00 90.75           C  
ATOM   3520  C   TRP A 451       3.129 -19.281  -6.852  1.00 90.75           C  
ATOM   3521  CB  TRP A 451       4.184 -17.484  -5.449  1.00 90.75           C  
ATOM   3522  O   TRP A 451       3.072 -19.188  -8.078  1.00 90.75           O  
ATOM   3523  CG  TRP A 451       5.113 -17.016  -6.523  1.00 90.75           C  
ATOM   3524  CD1 TRP A 451       5.102 -15.789  -7.141  1.00 90.75           C  
ATOM   3525  CD2 TRP A 451       6.191 -17.750  -7.109  1.00 90.75           C  
ATOM   3526  CE2 TRP A 451       6.793 -16.906  -8.078  1.00 90.75           C  
ATOM   3527  CE3 TRP A 451       6.711 -19.031  -6.910  1.00 90.75           C  
ATOM   3528  NE1 TRP A 451       6.109 -15.727  -8.078  1.00 90.75           N  
ATOM   3529  CH2 TRP A 451       8.375 -18.578  -8.625  1.00 90.75           C  
ATOM   3530  CZ2 TRP A 451       7.887 -17.312  -8.844  1.00 90.75           C  
ATOM   3531  CZ3 TRP A 451       7.801 -19.438  -7.676  1.00 90.75           C  
ATOM   3532  N   ASN A 452       3.430 -20.297  -6.215  1.00 88.50           N  
ATOM   3533  CA  ASN A 452       3.711 -21.547  -6.934  1.00 88.50           C  
ATOM   3534  C   ASN A 452       2.523 -21.984  -7.785  1.00 88.50           C  
ATOM   3535  CB  ASN A 452       4.098 -22.656  -5.953  1.00 88.50           C  
ATOM   3536  O   ASN A 452       2.699 -22.406  -8.930  1.00 88.50           O  
ATOM   3537  CG  ASN A 452       4.840 -23.797  -6.625  1.00 88.50           C  
ATOM   3538  ND2 ASN A 452       4.695 -25.000  -6.086  1.00 88.50           N  
ATOM   3539  OD1 ASN A 452       5.539 -23.594  -7.621  1.00 88.50           O  
ATOM   3540  N   LEU A 453       1.381 -21.938  -7.211  1.00 88.00           N  
ATOM   3541  CA  LEU A 453       0.173 -22.266  -7.961  1.00 88.00           C  
ATOM   3542  C   LEU A 453       0.016 -21.359  -9.172  1.00 88.00           C  
ATOM   3543  CB  LEU A 453      -1.062 -22.156  -7.062  1.00 88.00           C  
ATOM   3544  O   LEU A 453      -0.300 -21.828 -10.273  1.00 88.00           O  
ATOM   3545  CG  LEU A 453      -1.179 -23.203  -5.941  1.00 88.00           C  
ATOM   3546  CD1 LEU A 453      -2.385 -22.891  -5.059  1.00 88.00           C  
ATOM   3547  CD2 LEU A 453      -1.278 -24.609  -6.523  1.00 88.00           C  
ATOM   3548  N   TRP A 454       0.216 -20.141  -8.922  1.00 88.25           N  
ATOM   3549  CA  TRP A 454       0.097 -19.141  -9.984  1.00 88.25           C  
ATOM   3550  C   TRP A 454       1.157 -19.359 -11.055  1.00 88.25           C  
ATOM   3551  CB  TRP A 454       0.219 -17.734  -9.406  1.00 88.25           C  
ATOM   3552  O   TRP A 454       0.844 -19.391 -12.250  1.00 88.25           O  
ATOM   3553  CG  TRP A 454       0.234 -16.641 -10.453  1.00 88.25           C  
ATOM   3554  CD1 TRP A 454      -0.843 -16.125 -11.109  1.00 88.25           C  
ATOM   3555  CD2 TRP A 454       1.384 -15.961 -10.953  1.00 88.25           C  
ATOM   3556  CE2 TRP A 454       0.930 -15.031 -11.914  1.00 88.25           C  
ATOM   3557  CE3 TRP A 454       2.756 -16.031 -10.680  1.00 88.25           C  
ATOM   3558  NE1 TRP A 454      -0.431 -15.156 -11.992  1.00 88.25           N  
ATOM   3559  CH2 TRP A 454       3.139 -14.289 -12.320  1.00 88.25           C  
ATOM   3560  CZ2 TRP A 454       1.801 -14.188 -12.609  1.00 88.25           C  
ATOM   3561  CZ3 TRP A 454       3.621 -15.195 -11.367  1.00 88.25           C  
ATOM   3562  N   PHE A 455       2.396 -19.500 -10.633  1.00 85.94           N  
ATOM   3563  CA  PHE A 455       3.537 -19.609 -11.531  1.00 85.94           C  
ATOM   3564  C   PHE A 455       3.408 -20.859 -12.414  1.00 85.94           C  
ATOM   3565  CB  PHE A 455       4.848 -19.672 -10.734  1.00 85.94           C  
ATOM   3566  O   PHE A 455       3.754 -20.828 -13.594  1.00 85.94           O  
ATOM   3567  CG  PHE A 455       6.078 -19.547 -11.594  1.00 85.94           C  
ATOM   3568  CD1 PHE A 455       6.762 -20.688 -12.016  1.00 85.94           C  
ATOM   3569  CD2 PHE A 455       6.559 -18.297 -11.969  1.00 85.94           C  
ATOM   3570  CE1 PHE A 455       7.902 -20.578 -12.805  1.00 85.94           C  
ATOM   3571  CE2 PHE A 455       7.699 -18.188 -12.758  1.00 85.94           C  
ATOM   3572  CZ  PHE A 455       8.375 -19.328 -13.172  1.00 85.94           C  
ATOM   3573  N   ASN A 456       2.848 -21.906 -11.836  1.00 81.94           N  
ATOM   3574  CA  ASN A 456       2.787 -23.172 -12.547  1.00 81.94           C  
ATOM   3575  C   ASN A 456       1.467 -23.344 -13.289  1.00 81.94           C  
ATOM   3576  CB  ASN A 456       2.998 -24.344 -11.578  1.00 81.94           C  
ATOM   3577  O   ASN A 456       1.244 -24.359 -13.953  1.00 81.94           O  
ATOM   3578  CG  ASN A 456       4.414 -24.406 -11.039  1.00 81.94           C  
ATOM   3579  ND2 ASN A 456       4.543 -24.609  -9.734  1.00 81.94           N  
ATOM   3580  OD1 ASN A 456       5.383 -24.281 -11.797  1.00 81.94           O  
ATOM   3581  N   SER A 457       0.564 -22.531 -13.008  1.00 77.88           N  
ATOM   3582  CA  SER A 457      -0.746 -22.672 -13.641  1.00 77.88           C  
ATOM   3583  C   SER A 457      -0.668 -22.406 -15.141  1.00 77.88           C  
ATOM   3584  CB  SER A 457      -1.747 -21.703 -13.000  1.00 77.88           C  
ATOM   3585  O   SER A 457      -1.578 -22.781 -15.891  1.00 77.88           O  
ATOM   3586  OG  SER A 457      -1.923 -22.000 -11.625  1.00 77.88           O  
ATOM   3587  N   PHE A 458       0.569 -22.062 -15.602  1.00 70.94           N  
ATOM   3588  CA  PHE A 458       0.664 -21.625 -17.000  1.00 70.94           C  
ATOM   3589  C   PHE A 458       1.679 -22.469 -17.750  1.00 70.94           C  
ATOM   3590  CB  PHE A 458       1.046 -20.141 -17.078  1.00 70.94           C  
ATOM   3591  O   PHE A 458       2.789 -22.703 -17.266  1.00 70.94           O  
ATOM   3592  CG  PHE A 458       0.186 -19.250 -16.219  1.00 70.94           C  
ATOM   3593  CD1 PHE A 458      -1.046 -18.797 -16.688  1.00 70.94           C  
ATOM   3594  CD2 PHE A 458       0.609 -18.859 -14.961  1.00 70.94           C  
ATOM   3595  CE1 PHE A 458      -1.844 -17.969 -15.906  1.00 70.94           C  
ATOM   3596  CE2 PHE A 458      -0.183 -18.031 -14.172  1.00 70.94           C  
ATOM   3597  CZ  PHE A 458      -1.409 -17.594 -14.648  1.00 70.94           C  
ATOM   3598  N   PRO A 459       1.292 -23.031 -18.953  1.00 66.56           N  
ATOM   3599  CA  PRO A 459       2.342 -23.734 -19.688  1.00 66.56           C  
ATOM   3600  C   PRO A 459       3.537 -22.859 -20.016  1.00 66.56           C  
ATOM   3601  CB  PRO A 459       1.631 -24.203 -20.953  1.00 66.56           C  
ATOM   3602  O   PRO A 459       4.688 -23.281 -19.891  1.00 66.56           O  
ATOM   3603  CG  PRO A 459       0.175 -24.031 -20.672  1.00 66.56           C  
ATOM   3604  CD  PRO A 459       0.026 -23.078 -19.516  1.00 66.56           C  
ATOM   3605  N   ALA A 460       3.209 -21.484 -20.500  1.00 68.88           N  
ATOM   3606  CA  ALA A 460       4.258 -20.500 -20.734  1.00 68.88           C  
ATOM   3607  C   ALA A 460       4.535 -19.672 -19.484  1.00 68.88           C  
ATOM   3608  CB  ALA A 460       3.871 -19.578 -21.906  1.00 68.88           C  
ATOM   3609  O   ALA A 460       3.617 -19.344 -18.734  1.00 68.88           O  
ATOM   3610  N   ARG A 461       5.406 -19.984 -18.672  1.00 73.19           N  
ATOM   3611  CA  ARG A 461       5.766 -19.156 -17.531  1.00 73.19           C  
ATOM   3612  C   ARG A 461       5.273 -17.719 -17.719  1.00 73.19           C  
ATOM   3613  CB  ARG A 461       7.281 -19.156 -17.312  1.00 73.19           C  
ATOM   3614  O   ARG A 461       5.086 -17.266 -18.844  1.00 73.19           O  
ATOM   3615  CG  ARG A 461       7.836 -20.516 -16.891  1.00 73.19           C  
ATOM   3616  CD  ARG A 461       9.289 -20.406 -16.453  1.00 73.19           C  
ATOM   3617  NE  ARG A 461       9.820 -21.703 -16.047  1.00 73.19           N  
ATOM   3618  NH1 ARG A 461      11.867 -20.891 -15.352  1.00 73.19           N  
ATOM   3619  NH2 ARG A 461      11.414 -23.125 -15.203  1.00 73.19           N  
ATOM   3620  CZ  ARG A 461      11.031 -21.906 -15.539  1.00 73.19           C  
ATOM   3621  N   PRO A 462       4.734 -17.094 -16.609  1.00 76.50           N  
ATOM   3622  CA  PRO A 462       4.266 -15.711 -16.703  1.00 76.50           C  
ATOM   3623  C   PRO A 462       5.312 -14.773 -17.297  1.00 76.50           C  
ATOM   3624  CB  PRO A 462       3.953 -15.336 -15.258  1.00 76.50           C  
ATOM   3625  O   PRO A 462       6.512 -14.977 -17.109  1.00 76.50           O  
ATOM   3626  CG  PRO A 462       3.986 -16.625 -14.516  1.00 76.50           C  
ATOM   3627  CD  PRO A 462       4.719 -17.641 -15.344  1.00 76.50           C  
ATOM   3628  N   ALA A 463       4.832 -13.797 -18.172  1.00 72.56           N  
ATOM   3629  CA  ALA A 463       5.711 -12.781 -18.719  1.00 72.56           C  
ATOM   3630  C   ALA A 463       6.387 -11.969 -17.625  1.00 72.56           C  
ATOM   3631  CB  ALA A 463       4.930 -11.852 -19.656  1.00 72.56           C  
ATOM   3632  O   ALA A 463       5.863 -11.875 -16.500  1.00 72.56           O  
ATOM   3633  N   GLU A 464       7.586 -11.398 -17.938  1.00 69.25           N  
ATOM   3634  CA  GLU A 464       8.375 -10.602 -17.000  1.00 69.25           C  
ATOM   3635  C   GLU A 464       7.578  -9.406 -16.500  1.00 69.25           C  
ATOM   3636  CB  GLU A 464       9.672 -10.133 -17.672  1.00 69.25           C  
ATOM   3637  O   GLU A 464       7.727  -9.000 -15.344  1.00 69.25           O  
ATOM   3638  CG  GLU A 464      10.656  -9.500 -16.688  1.00 69.25           C  
ATOM   3639  CD  GLU A 464      11.977  -9.109 -17.344  1.00 69.25           C  
ATOM   3640  OE1 GLU A 464      12.812  -8.453 -16.688  1.00 69.25           O  
ATOM   3641  OE2 GLU A 464      12.180  -9.469 -18.531  1.00 69.25           O  
ATOM   3642  N   ALA A 465       6.645  -8.844 -17.266  1.00 67.38           N  
ATOM   3643  CA  ALA A 465       5.898  -7.637 -16.938  1.00 67.38           C  
ATOM   3644  C   ALA A 465       4.738  -7.945 -16.000  1.00 67.38           C  
ATOM   3645  CB  ALA A 465       5.379  -6.973 -18.219  1.00 67.38           C  
ATOM   3646  O   ALA A 465       4.207  -7.043 -15.344  1.00 67.38           O  
ATOM   3647  N   GLU A 466       4.395  -9.211 -15.891  1.00 74.69           N  
ATOM   3648  CA  GLU A 466       3.271  -9.602 -15.039  1.00 74.69           C  
ATOM   3649  C   GLU A 466       3.689  -9.688 -13.578  1.00 74.69           C  
ATOM   3650  CB  GLU A 466       2.688 -10.938 -15.500  1.00 74.69           C  
ATOM   3651  O   GLU A 466       4.727 -10.273 -13.258  1.00 74.69           O  
ATOM   3652  CG  GLU A 466       1.980 -10.875 -16.844  1.00 74.69           C  
ATOM   3653  CD  GLU A 466       1.355 -12.195 -17.266  1.00 74.69           C  
ATOM   3654  OE1 GLU A 466       0.775 -12.273 -18.375  1.00 74.69           O  
ATOM   3655  OE2 GLU A 466       1.446 -13.164 -16.469  1.00 74.69           O  
ATOM   3656  N   ILE A 467       2.928  -9.023 -12.680  1.00 76.44           N  
ATOM   3657  CA  ILE A 467       3.213  -9.055 -11.250  1.00 76.44           C  
ATOM   3658  C   ILE A 467       2.115  -9.836 -10.523  1.00 76.44           C  
ATOM   3659  CB  ILE A 467       3.340  -7.637 -10.656  1.00 76.44           C  
ATOM   3660  O   ILE A 467       0.927  -9.562 -10.703  1.00 76.44           O  
ATOM   3661  CG1 ILE A 467       4.461  -6.863 -11.367  1.00 76.44           C  
ATOM   3662  CG2 ILE A 467       3.584  -7.695  -9.148  1.00 76.44           C  
ATOM   3663  CD1 ILE A 467       4.551  -5.398 -10.969  1.00 76.44           C  
ATOM   3664  N   SER A 468       2.590 -10.781  -9.781  1.00 83.81           N  
ATOM   3665  CA  SER A 468       1.636 -11.562  -9.008  1.00 83.81           C  
ATOM   3666  C   SER A 468       1.333 -10.898  -7.668  1.00 83.81           C  
ATOM   3667  CB  SER A 468       2.168 -12.977  -8.773  1.00 83.81           C  
ATOM   3668  O   SER A 468       2.170 -10.172  -7.125  1.00 83.81           O  
ATOM   3669  OG  SER A 468       3.158 -12.984  -7.766  1.00 83.81           O  
ATOM   3670  N   GLU A 469       0.146 -11.062  -7.117  1.00 84.25           N  
ATOM   3671  CA  GLU A 469      -0.236 -10.602  -5.785  1.00 84.25           C  
ATOM   3672  C   GLU A 469       0.720 -11.141  -4.723  1.00 84.25           C  
ATOM   3673  CB  GLU A 469      -1.672 -11.023  -5.461  1.00 84.25           C  
ATOM   3674  O   GLU A 469       1.062 -10.430  -3.773  1.00 84.25           O  
ATOM   3675  CG  GLU A 469      -2.225 -10.398  -4.191  1.00 84.25           C  
ATOM   3676  CD  GLU A 469      -2.375  -8.883  -4.285  1.00 84.25           C  
ATOM   3677  OE1 GLU A 469      -2.387  -8.211  -3.232  1.00 84.25           O  
ATOM   3678  OE2 GLU A 469      -2.484  -8.375  -5.422  1.00 84.25           O  
ATOM   3679  N   SER A 470       1.188 -12.320  -4.859  1.00 89.44           N  
ATOM   3680  CA  SER A 470       2.109 -12.953  -3.918  1.00 89.44           C  
ATOM   3681  C   SER A 470       3.436 -12.203  -3.857  1.00 89.44           C  
ATOM   3682  CB  SER A 470       2.355 -14.414  -4.305  1.00 89.44           C  
ATOM   3683  O   SER A 470       4.023 -12.055  -2.783  1.00 89.44           O  
ATOM   3684  OG  SER A 470       1.163 -15.172  -4.191  1.00 89.44           O  
ATOM   3685  N   GLU A 471       3.900 -11.742  -5.031  1.00 87.19           N  
ATOM   3686  CA  GLU A 471       5.125 -10.953  -5.062  1.00 87.19           C  
ATOM   3687  C   GLU A 471       4.965  -9.656  -4.266  1.00 87.19           C  
ATOM   3688  CB  GLU A 471       5.523 -10.633  -6.504  1.00 87.19           C  
ATOM   3689  O   GLU A 471       5.863  -9.273  -3.514  1.00 87.19           O  
ATOM   3690  CG  GLU A 471       6.059 -11.828  -7.273  1.00 87.19           C  
ATOM   3691  CD  GLU A 471       6.320 -11.531  -8.742  1.00 87.19           C  
ATOM   3692  OE1 GLU A 471       7.164 -12.227  -9.359  1.00 87.19           O  
ATOM   3693  OE2 GLU A 471       5.680 -10.602  -9.281  1.00 87.19           O  
ATOM   3694  N   HIS A 472       3.848  -9.062  -4.469  1.00 83.00           N  
ATOM   3695  CA  HIS A 472       3.555  -7.840  -3.730  1.00 83.00           C  
ATOM   3696  C   HIS A 472       3.490  -8.102  -2.230  1.00 83.00           C  
ATOM   3697  CB  HIS A 472       2.238  -7.230  -4.215  1.00 83.00           C  
ATOM   3698  O   HIS A 472       4.066  -7.352  -1.440  1.00 83.00           O  
ATOM   3699  CG  HIS A 472       1.922  -5.910  -3.582  1.00 83.00           C  
ATOM   3700  CD2 HIS A 472       2.369  -4.664  -3.855  1.00 83.00           C  
ATOM   3701  ND1 HIS A 472       1.045  -5.785  -2.527  1.00 83.00           N  
ATOM   3702  CE1 HIS A 472       0.966  -4.512  -2.178  1.00 83.00           C  
ATOM   3703  NE2 HIS A 472       1.761  -3.811  -2.969  1.00 83.00           N  
ATOM   3704  N   LEU A 473       2.846  -9.164  -1.827  1.00 87.75           N  
ATOM   3705  CA  LEU A 473       2.697  -9.516  -0.417  1.00 87.75           C  
ATOM   3706  C   LEU A 473       4.047  -9.867   0.200  1.00 87.75           C  
ATOM   3707  CB  LEU A 473       1.723 -10.680  -0.252  1.00 87.75           C  
ATOM   3708  O   LEU A 473       4.328  -9.492   1.340  1.00 87.75           O  
ATOM   3709  CG  LEU A 473       0.254 -10.391  -0.569  1.00 87.75           C  
ATOM   3710  CD1 LEU A 473      -0.561 -11.680  -0.534  1.00 87.75           C  
ATOM   3711  CD2 LEU A 473      -0.312  -9.367   0.410  1.00 87.75           C  
ATOM   3712  N   PHE A 474       4.832 -10.508  -0.611  1.00 88.31           N  
ATOM   3713  CA  PHE A 474       6.160 -10.867  -0.132  1.00 88.31           C  
ATOM   3714  C   PHE A 474       7.004  -9.625   0.114  1.00 88.31           C  
ATOM   3715  CB  PHE A 474       6.863 -11.789  -1.135  1.00 88.31           C  
ATOM   3716  O   PHE A 474       7.723  -9.539   1.112  1.00 88.31           O  
ATOM   3717  CG  PHE A 474       8.188 -12.312  -0.652  1.00 88.31           C  
ATOM   3718  CD1 PHE A 474       9.312 -12.258  -1.469  1.00 88.31           C  
ATOM   3719  CD2 PHE A 474       8.312 -12.859   0.619  1.00 88.31           C  
ATOM   3720  CE1 PHE A 474      10.539 -12.742  -1.025  1.00 88.31           C  
ATOM   3721  CE2 PHE A 474       9.539 -13.344   1.069  1.00 88.31           C  
ATOM   3722  CZ  PHE A 474      10.648 -13.289   0.246  1.00 88.31           C  
ATOM   3723  N   HIS A 475       6.875  -8.719  -0.814  1.00 85.62           N  
ATOM   3724  CA  HIS A 475       7.594  -7.465  -0.639  1.00 85.62           C  
ATOM   3725  C   HIS A 475       7.207  -6.785   0.671  1.00 85.62           C  
ATOM   3726  CB  HIS A 475       7.324  -6.523  -1.816  1.00 85.62           C  
ATOM   3727  O   HIS A 475       8.070  -6.289   1.397  1.00 85.62           O  
ATOM   3728  CG  HIS A 475       7.984  -5.188  -1.680  1.00 85.62           C  
ATOM   3729  CD2 HIS A 475       9.266  -4.801  -1.896  1.00 85.62           C  
ATOM   3730  ND1 HIS A 475       7.305  -4.062  -1.271  1.00 85.62           N  
ATOM   3731  CE1 HIS A 475       8.141  -3.037  -1.243  1.00 85.62           C  
ATOM   3732  NE2 HIS A 475       9.336  -3.459  -1.617  1.00 85.62           N  
ATOM   3733  N   GLN A 476       5.934  -6.762   0.944  1.00 85.94           N  
ATOM   3734  CA  GLN A 476       5.445  -6.145   2.176  1.00 85.94           C  
ATOM   3735  C   GLN A 476       5.953  -6.898   3.402  1.00 85.94           C  
ATOM   3736  CB  GLN A 476       3.918  -6.094   2.184  1.00 85.94           C  
ATOM   3737  O   GLN A 476       6.273  -6.289   4.426  1.00 85.94           O  
ATOM   3738  CG  GLN A 476       3.326  -5.211   1.097  1.00 85.94           C  
ATOM   3739  CD  GLN A 476       3.545  -3.730   1.359  1.00 85.94           C  
ATOM   3740  NE2 GLN A 476       3.814  -2.975   0.302  1.00 85.94           N  
ATOM   3741  OE1 GLN A 476       3.473  -3.273   2.504  1.00 85.94           O  
ATOM   3742  N   PHE A 477       6.008  -8.172   3.201  1.00 85.25           N  
ATOM   3743  CA  PHE A 477       6.535  -9.000   4.277  1.00 85.25           C  
ATOM   3744  C   PHE A 477       7.992  -8.664   4.559  1.00 85.25           C  
ATOM   3745  CB  PHE A 477       6.402 -10.484   3.924  1.00 85.25           C  
ATOM   3746  O   PHE A 477       8.414  -8.625   5.715  1.00 85.25           O  
ATOM   3747  CG  PHE A 477       6.629 -11.414   5.090  1.00 85.25           C  
ATOM   3748  CD1 PHE A 477       7.906 -11.859   5.402  1.00 85.25           C  
ATOM   3749  CD2 PHE A 477       5.562 -11.836   5.871  1.00 85.25           C  
ATOM   3750  CE1 PHE A 477       8.125 -12.711   6.480  1.00 85.25           C  
ATOM   3751  CE2 PHE A 477       5.770 -12.695   6.949  1.00 85.25           C  
ATOM   3752  CZ  PHE A 477       7.047 -13.125   7.254  1.00 85.25           C  
ATOM   3753  N   LEU A 478       8.797  -8.289   3.561  1.00 85.69           N  
ATOM   3754  CA  LEU A 478      10.219  -7.980   3.666  1.00 85.69           C  
ATOM   3755  C   LEU A 478      10.438  -6.668   4.414  1.00 85.69           C  
ATOM   3756  CB  LEU A 478      10.852  -7.902   2.277  1.00 85.69           C  
ATOM   3757  O   LEU A 478      11.516  -6.430   4.953  1.00 85.69           O  
ATOM   3758  CG  LEU A 478      10.867  -9.195   1.463  1.00 85.69           C  
ATOM   3759  CD1 LEU A 478      11.508  -8.961   0.100  1.00 85.69           C  
ATOM   3760  CD2 LEU A 478      11.602 -10.297   2.221  1.00 85.69           C  
ATOM   3761  N   LEU A 479       9.383  -5.902   4.523  1.00 85.75           N  
ATOM   3762  CA  LEU A 479       9.477  -4.613   5.195  1.00 85.75           C  
ATOM   3763  C   LEU A 479       9.281  -4.766   6.699  1.00 85.75           C  
ATOM   3764  CB  LEU A 479       8.445  -3.637   4.633  1.00 85.75           C  
ATOM   3765  O   LEU A 479       9.312  -3.781   7.441  1.00 85.75           O  
ATOM   3766  CG  LEU A 479       8.617  -3.236   3.166  1.00 85.75           C  
ATOM   3767  CD1 LEU A 479       7.414  -2.426   2.693  1.00 85.75           C  
ATOM   3768  CD2 LEU A 479       9.906  -2.447   2.977  1.00 85.75           C  
ATOM   3769  N   ASN A 480       9.102  -5.953   7.109  1.00 84.88           N  
ATOM   3770  CA  ASN A 480       8.867  -6.348   8.500  1.00 84.88           C  
ATOM   3771  C   ASN A 480       7.527  -5.824   9.008  1.00 84.88           C  
ATOM   3772  CB  ASN A 480      10.008  -5.855   9.391  1.00 84.88           C  
ATOM   3773  O   ASN A 480       7.391  -5.496  10.188  1.00 84.88           O  
ATOM   3774  CG  ASN A 480      10.148  -6.684  10.656  1.00 84.88           C  
ATOM   3775  ND2 ASN A 480      10.633  -6.059  11.727  1.00 84.88           N  
ATOM   3776  OD1 ASN A 480       9.836  -7.875  10.672  1.00 84.88           O  
ATOM   3777  N   LYS A 481       6.684  -5.617   8.273  1.00 89.69           N  
ATOM   3778  CA  LYS A 481       5.371  -5.199   8.758  1.00 89.69           C  
ATOM   3779  C   LYS A 481       4.703  -6.309   9.562  1.00 89.69           C  
ATOM   3780  CB  LYS A 481       4.477  -4.785   7.586  1.00 89.69           C  
ATOM   3781  O   LYS A 481       4.801  -7.484   9.211  1.00 89.69           O  
ATOM   3782  CG  LYS A 481       4.891  -3.486   6.914  1.00 89.69           C  
ATOM   3783  CD  LYS A 481       3.881  -3.053   5.863  1.00 89.69           C  
ATOM   3784  CE  LYS A 481       4.180  -1.652   5.344  1.00 89.69           C  
ATOM   3785  NZ  LYS A 481       3.205  -1.231   4.293  1.00 89.69           N  
ATOM   3786  N   ARG A 482       4.000  -5.867  10.641  1.00 91.69           N  
ATOM   3787  CA  ARG A 482       3.260  -6.816  11.469  1.00 91.69           C  
ATOM   3788  C   ARG A 482       1.756  -6.609  11.328  1.00 91.69           C  
ATOM   3789  CB  ARG A 482       3.672  -6.680  12.938  1.00 91.69           C  
ATOM   3790  O   ARG A 482       0.964  -7.340  11.930  1.00 91.69           O  
ATOM   3791  CG  ARG A 482       5.129  -7.020  13.203  1.00 91.69           C  
ATOM   3792  CD  ARG A 482       5.496  -6.840  14.672  1.00 91.69           C  
ATOM   3793  NE  ARG A 482       5.555  -5.430  15.039  1.00 91.69           N  
ATOM   3794  NH1 ARG A 482       6.102  -5.816  17.250  1.00 91.69           N  
ATOM   3795  NH2 ARG A 482       5.867  -3.670  16.484  1.00 91.69           N  
ATOM   3796  CZ  ARG A 482       5.840  -4.977  16.250  1.00 91.69           C  
ATOM   3797  N   SER A 483       1.393  -5.684  10.648  1.00 93.06           N  
ATOM   3798  CA  SER A 483       0.017  -5.371  10.281  1.00 93.06           C  
ATOM   3799  C   SER A 483      -0.036  -4.570   8.977  1.00 93.06           C  
ATOM   3800  CB  SER A 483      -0.676  -4.590  11.398  1.00 93.06           C  
ATOM   3801  O   SER A 483       0.945  -3.928   8.602  1.00 93.06           O  
ATOM   3802  OG  SER A 483      -0.299  -3.225  11.367  1.00 93.06           O  
ATOM   3803  N   PRO A 484      -1.164  -4.609   8.352  1.00 92.69           N  
ATOM   3804  CA  PRO A 484      -1.305  -3.844   7.109  1.00 92.69           C  
ATOM   3805  C   PRO A 484      -1.343  -2.336   7.348  1.00 92.69           C  
ATOM   3806  CB  PRO A 484      -2.635  -4.340   6.535  1.00 92.69           C  
ATOM   3807  O   PRO A 484      -1.246  -1.554   6.398  1.00 92.69           O  
ATOM   3808  CG  PRO A 484      -3.385  -4.871   7.715  1.00 92.69           C  
ATOM   3809  CD  PRO A 484      -2.393  -5.371   8.727  1.00 92.69           C  
ATOM   3810  N   PHE A 485      -1.372  -1.985   8.617  1.00 95.44           N  
ATOM   3811  CA  PHE A 485      -1.649  -0.588   8.930  1.00 95.44           C  
ATOM   3812  C   PHE A 485      -0.359   0.168   9.219  1.00 95.44           C  
ATOM   3813  CB  PHE A 485      -2.602  -0.483  10.125  1.00 95.44           C  
ATOM   3814  O   PHE A 485      -0.373   1.391   9.375  1.00 95.44           O  
ATOM   3815  CG  PHE A 485      -3.865  -1.286   9.969  1.00 95.44           C  
ATOM   3816  CD1 PHE A 485      -4.727  -1.051   8.906  1.00 95.44           C  
ATOM   3817  CD2 PHE A 485      -4.188  -2.277  10.883  1.00 95.44           C  
ATOM   3818  CE1 PHE A 485      -5.898  -1.792   8.758  1.00 95.44           C  
ATOM   3819  CE2 PHE A 485      -5.355  -3.023  10.742  1.00 95.44           C  
ATOM   3820  CZ  PHE A 485      -6.207  -2.777   9.680  1.00 95.44           C  
ATOM   3821  N   GLN A 486       0.759  -0.557   9.320  1.00 93.75           N  
ATOM   3822  CA  GLN A 486       2.018   0.096   9.664  1.00 93.75           C  
ATOM   3823  C   GLN A 486       2.594   0.848   8.469  1.00 93.75           C  
ATOM   3824  CB  GLN A 486       3.031  -0.929  10.180  1.00 93.75           C  
ATOM   3825  O   GLN A 486       2.607   0.330   7.348  1.00 93.75           O  
ATOM   3826  CG  GLN A 486       2.678  -1.515  11.539  1.00 93.75           C  
ATOM   3827  CD  GLN A 486       3.740  -2.463  12.062  1.00 93.75           C  
ATOM   3828  NE2 GLN A 486       4.246  -2.184  13.258  1.00 93.75           N  
ATOM   3829  OE1 GLN A 486       4.102  -3.438  11.398  1.00 93.75           O  
ATOM   3830  N   ASN A 487       2.961   2.023   8.727  1.00 92.88           N  
ATOM   3831  CA  ASN A 487       3.611   2.881   7.742  1.00 92.88           C  
ATOM   3832  C   ASN A 487       5.117   2.625   7.684  1.00 92.88           C  
ATOM   3833  CB  ASN A 487       3.336   4.355   8.047  1.00 92.88           C  
ATOM   3834  O   ASN A 487       5.762   2.455   8.719  1.00 92.88           O  
ATOM   3835  CG  ASN A 487       3.988   5.293   7.055  1.00 92.88           C  
ATOM   3836  ND2 ASN A 487       3.242   5.672   6.023  1.00 92.88           N  
ATOM   3837  OD1 ASN A 487       5.152   5.668   7.207  1.00 92.88           O  
ATOM   3838  N   THR A 488       5.738   2.668   6.461  1.00 88.94           N  
ATOM   3839  CA  THR A 488       7.137   2.275   6.309  1.00 88.94           C  
ATOM   3840  C   THR A 488       7.977   3.449   5.812  1.00 88.94           C  
ATOM   3841  CB  THR A 488       7.277   1.092   5.336  1.00 88.94           C  
ATOM   3842  O   THR A 488       9.117   3.268   5.395  1.00 88.94           O  
ATOM   3843  CG2 THR A 488       6.574  -0.150   5.871  1.00 88.94           C  
ATOM   3844  OG1 THR A 488       6.699   1.446   4.070  1.00 88.94           O  
ATOM   3845  N   HIS A 489       7.430   4.586   5.832  1.00 87.56           N  
ATOM   3846  CA  HIS A 489       8.078   5.723   5.191  1.00 87.56           C  
ATOM   3847  C   HIS A 489       9.336   6.141   5.945  1.00 87.56           C  
ATOM   3848  CB  HIS A 489       7.117   6.906   5.086  1.00 87.56           C  
ATOM   3849  O   HIS A 489      10.219   6.801   5.387  1.00 87.56           O  
ATOM   3850  CG  HIS A 489       6.066   6.734   4.035  1.00 87.56           C  
ATOM   3851  CD2 HIS A 489       6.035   5.949   2.934  1.00 87.56           C  
ATOM   3852  ND1 HIS A 489       4.879   7.434   4.047  1.00 87.56           N  
ATOM   3853  CE1 HIS A 489       4.156   7.078   2.998  1.00 87.56           C  
ATOM   3854  NE2 HIS A 489       4.836   6.180   2.305  1.00 87.56           N  
ATOM   3855  N   ARG A 490       9.477   5.691   7.230  1.00 84.25           N  
ATOM   3856  CA  ARG A 490      10.688   6.031   7.984  1.00 84.25           C  
ATOM   3857  C   ARG A 490      11.695   4.887   7.945  1.00 84.25           C  
ATOM   3858  CB  ARG A 490      10.336   6.367   9.438  1.00 84.25           C  
ATOM   3859  O   ARG A 490      12.750   4.961   8.578  1.00 84.25           O  
ATOM   3860  CG  ARG A 490       9.570   7.672   9.594  1.00 84.25           C  
ATOM   3861  CD  ARG A 490       9.547   8.141  11.047  1.00 84.25           C  
ATOM   3862  NE  ARG A 490       8.922   9.453  11.180  1.00 84.25           N  
ATOM   3863  NH1 ARG A 490       9.391   9.672  13.430  1.00 84.25           N  
ATOM   3864  NH2 ARG A 490       8.273  11.336  12.320  1.00 84.25           N  
ATOM   3865  CZ  ARG A 490       8.859  10.148  12.305  1.00 84.25           C  
ATOM   3866  N   LEU A 491      11.359   3.869   7.266  1.00 79.25           N  
ATOM   3867  CA  LEU A 491      12.281   2.748   7.133  1.00 79.25           C  
ATOM   3868  C   LEU A 491      13.344   3.039   6.082  1.00 79.25           C  
ATOM   3869  CB  LEU A 491      11.523   1.468   6.770  1.00 79.25           C  
ATOM   3870  O   LEU A 491      13.031   3.545   5.000  1.00 79.25           O  
ATOM   3871  CG  LEU A 491      10.812   0.749   7.922  1.00 79.25           C  
ATOM   3872  CD1 LEU A 491       9.969  -0.401   7.387  1.00 79.25           C  
ATOM   3873  CD2 LEU A 491      11.828   0.244   8.938  1.00 79.25           C  
ATOM   3874  N   GLU A 492      14.562   2.750   6.414  1.00 74.31           N  
ATOM   3875  CA  GLU A 492      15.680   2.955   5.492  1.00 74.31           C  
ATOM   3876  C   GLU A 492      16.172   1.628   4.930  1.00 74.31           C  
ATOM   3877  CB  GLU A 492      16.828   3.695   6.188  1.00 74.31           C  
ATOM   3878  O   GLU A 492      16.031   0.582   5.566  1.00 74.31           O  
ATOM   3879  CG  GLU A 492      16.453   5.086   6.676  1.00 74.31           C  
ATOM   3880  CD  GLU A 492      17.594   5.816   7.352  1.00 74.31           C  
ATOM   3881  OE1 GLU A 492      17.422   6.992   7.742  1.00 74.31           O  
ATOM   3882  OE2 GLU A 492      18.688   5.207   7.488  1.00 74.31           O  
ATOM   3883  N   GLY A 493      16.656   1.680   3.613  1.00 67.44           N  
ATOM   3884  CA  GLY A 493      17.234   0.508   2.980  1.00 67.44           C  
ATOM   3885  C   GLY A 493      16.391  -0.043   1.850  1.00 67.44           C  
ATOM   3886  O   GLY A 493      15.320   0.495   1.549  1.00 67.44           O  
ATOM   3887  N   ASN A 494      17.016  -1.103   1.146  1.00 71.94           N  
ATOM   3888  CA  ASN A 494      16.312  -1.800   0.073  1.00 71.94           C  
ATOM   3889  C   ASN A 494      15.859  -3.191   0.508  1.00 71.94           C  
ATOM   3890  CB  ASN A 494      17.188  -1.894  -1.173  1.00 71.94           C  
ATOM   3891  O   ASN A 494      16.688  -4.078   0.725  1.00 71.94           O  
ATOM   3892  CG  ASN A 494      16.453  -2.467  -2.369  1.00 71.94           C  
ATOM   3893  ND2 ASN A 494      17.094  -2.430  -3.531  1.00 71.94           N  
ATOM   3894  OD1 ASN A 494      15.320  -2.938  -2.248  1.00 71.94           O  
ATOM   3895  N   ALA A 495      14.547  -3.373   0.556  1.00 76.31           N  
ATOM   3896  CA  ALA A 495      14.016  -4.652   1.018  1.00 76.31           C  
ATOM   3897  C   ALA A 495      14.367  -5.777   0.051  1.00 76.31           C  
ATOM   3898  CB  ALA A 495      12.500  -4.562   1.191  1.00 76.31           C  
ATOM   3899  O   ALA A 495      14.375  -6.949   0.430  1.00 76.31           O  
ATOM   3900  N   LEU A 496      14.742  -5.453  -1.182  1.00 80.31           N  
ATOM   3901  CA  LEU A 496      15.016  -6.480  -2.178  1.00 80.31           C  
ATOM   3902  C   LEU A 496      16.438  -7.016  -2.029  1.00 80.31           C  
ATOM   3903  CB  LEU A 496      14.812  -5.930  -3.590  1.00 80.31           C  
ATOM   3904  O   LEU A 496      16.797  -8.023  -2.648  1.00 80.31           O  
ATOM   3905  CG  LEU A 496      13.375  -5.555  -3.969  1.00 80.31           C  
ATOM   3906  CD1 LEU A 496      13.320  -5.062  -5.410  1.00 80.31           C  
ATOM   3907  CD2 LEU A 496      12.445  -6.742  -3.768  1.00 80.31           C  
ATOM   3908  N   ASN A 497      17.281  -6.398  -1.162  1.00 78.25           N  
ATOM   3909  CA  ASN A 497      18.641  -6.859  -0.921  1.00 78.25           C  
ATOM   3910  C   ASN A 497      18.703  -7.914   0.179  1.00 78.25           C  
ATOM   3911  CB  ASN A 497      19.562  -5.680  -0.566  1.00 78.25           C  
ATOM   3912  O   ASN A 497      19.781  -8.266   0.658  1.00 78.25           O  
ATOM   3913  CG  ASN A 497      19.844  -4.785  -1.755  1.00 78.25           C  
ATOM   3914  ND2 ASN A 497      20.266  -3.555  -1.482  1.00 78.25           N  
ATOM   3915  OD1 ASN A 497      19.688  -5.191  -2.908  1.00 78.25           O  
ATOM   3916  N   VAL A 498      17.625  -8.492   0.473  1.00 81.81           N  
ATOM   3917  CA  VAL A 498      17.547  -9.438   1.581  1.00 81.81           C  
ATOM   3918  C   VAL A 498      18.125 -10.781   1.158  1.00 81.81           C  
ATOM   3919  CB  VAL A 498      16.078  -9.609   2.061  1.00 81.81           C  
ATOM   3920  O   VAL A 498      18.062 -11.148  -0.018  1.00 81.81           O  
ATOM   3921  CG1 VAL A 498      15.227 -10.250   0.970  1.00 81.81           C  
ATOM   3922  CG2 VAL A 498      16.047 -10.445   3.340  1.00 81.81           C  
ATOM   3923  N   GLU A 499      18.703 -11.430   2.102  1.00 83.69           N  
ATOM   3924  CA  GLU A 499      19.141 -12.820   1.939  1.00 83.69           C  
ATOM   3925  C   GLU A 499      18.062 -13.789   2.447  1.00 83.69           C  
ATOM   3926  CB  GLU A 499      20.453 -13.062   2.670  1.00 83.69           C  
ATOM   3927  O   GLU A 499      17.578 -13.648   3.570  1.00 83.69           O  
ATOM   3928  CG  GLU A 499      21.047 -14.445   2.424  1.00 83.69           C  
ATOM   3929  CD  GLU A 499      22.297 -14.719   3.240  1.00 83.69           C  
ATOM   3930  OE1 GLU A 499      22.891 -15.812   3.102  1.00 83.69           O  
ATOM   3931  OE2 GLU A 499      22.703 -13.828   4.027  1.00 83.69           O  
ATOM   3932  N   ILE A 500      17.688 -14.781   1.510  1.00 87.31           N  
ATOM   3933  CA  ILE A 500      16.703 -15.797   1.883  1.00 87.31           C  
ATOM   3934  C   ILE A 500      17.422 -17.016   2.467  1.00 87.31           C  
ATOM   3935  CB  ILE A 500      15.836 -16.203   0.676  1.00 87.31           C  
ATOM   3936  O   ILE A 500      18.281 -17.594   1.817  1.00 87.31           O  
ATOM   3937  CG1 ILE A 500      15.195 -14.977   0.030  1.00 87.31           C  
ATOM   3938  CG2 ILE A 500      14.766 -17.219   1.103  1.00 87.31           C  
ATOM   3939  CD1 ILE A 500      14.164 -14.281   0.913  1.00 87.31           C  
ATOM   3940  N   VAL A 501      17.031 -17.375   3.736  1.00 87.56           N  
ATOM   3941  CA  VAL A 501      17.672 -18.516   4.379  1.00 87.56           C  
ATOM   3942  C   VAL A 501      16.609 -19.469   4.902  1.00 87.56           C  
ATOM   3943  CB  VAL A 501      18.594 -18.062   5.535  1.00 87.56           C  
ATOM   3944  O   VAL A 501      15.492 -19.062   5.215  1.00 87.56           O  
ATOM   3945  CG1 VAL A 501      19.750 -17.219   5.004  1.00 87.56           C  
ATOM   3946  CG2 VAL A 501      17.812 -17.297   6.586  1.00 87.56           C  
ATOM   3947  N   ALA A 502      16.953 -20.750   4.848  1.00 84.19           N  
ATOM   3948  CA  ALA A 502      16.031 -21.750   5.383  1.00 84.19           C  
ATOM   3949  C   ALA A 502      15.961 -21.672   6.906  1.00 84.19           C  
ATOM   3950  CB  ALA A 502      16.453 -23.156   4.941  1.00 84.19           C  
ATOM   3951  O   ALA A 502      16.969 -21.453   7.566  1.00 84.19           O  
ATOM   3952  N   THR A 503      14.695 -21.828   7.371  1.00 80.31           N  
ATOM   3953  CA  THR A 503      14.523 -21.859   8.820  1.00 80.31           C  
ATOM   3954  C   THR A 503      15.102 -23.141   9.414  1.00 80.31           C  
ATOM   3955  CB  THR A 503      13.039 -21.734   9.211  1.00 80.31           C  
ATOM   3956  O   THR A 503      15.023 -24.203   8.797  1.00 80.31           O  
ATOM   3957  CG2 THR A 503      12.281 -23.031   8.922  1.00 80.31           C  
ATOM   3958  OG1 THR A 503      12.945 -21.438  10.609  1.00 80.31           O  
ATOM   3959  N   GLN A 504      15.797 -22.953  10.656  1.00 67.94           N  
ATOM   3960  CA  GLN A 504      16.328 -24.109  11.367  1.00 67.94           C  
ATOM   3961  C   GLN A 504      15.367 -24.594  12.445  1.00 67.94           C  
ATOM   3962  CB  GLN A 504      17.688 -23.766  11.984  1.00 67.94           C  
ATOM   3963  O   GLN A 504      15.469 -25.734  12.922  1.00 67.94           O  
ATOM   3964  CG  GLN A 504      18.781 -23.484  10.961  1.00 67.94           C  
ATOM   3965  CD  GLN A 504      20.141 -23.312  11.602  1.00 67.94           C  
ATOM   3966  NE2 GLN A 504      21.141 -23.000  10.773  1.00 67.94           N  
ATOM   3967  OE1 GLN A 504      20.297 -23.438  12.812  1.00 67.94           O  
ATOM   3968  N   GLY A 505      14.312 -23.875  12.703  1.00 61.09           N  
ATOM   3969  CA  GLY A 505      13.438 -24.141  13.836  1.00 61.09           C  
ATOM   3970  C   GLY A 505      12.312 -25.094  13.500  1.00 61.09           C  
ATOM   3971  O   GLY A 505      11.969 -25.281  12.336  1.00 61.09           O  
ATOM   3972  N   ALA A 506      11.930 -26.000  14.516  1.00 57.41           N  
ATOM   3973  CA  ALA A 506      10.906 -27.047  14.461  1.00 57.41           C  
ATOM   3974  C   ALA A 506       9.531 -26.453  14.172  1.00 57.41           C  
ATOM   3975  CB  ALA A 506      10.883 -27.828  15.773  1.00 57.41           C  
ATOM   3976  O   ALA A 506       8.625 -27.172  13.742  1.00 57.41           O  
ATOM   3977  N   GLN A 507       9.312 -25.125  14.375  1.00 60.44           N  
ATOM   3978  CA  GLN A 507       7.988 -24.516  14.383  1.00 60.44           C  
ATOM   3979  C   GLN A 507       7.363 -24.531  12.992  1.00 60.44           C  
ATOM   3980  CB  GLN A 507       8.070 -23.078  14.906  1.00 60.44           C  
ATOM   3981  O   GLN A 507       6.141 -24.641  12.859  1.00 60.44           O  
ATOM   3982  CG  GLN A 507       8.242 -22.984  16.422  1.00 60.44           C  
ATOM   3983  CD  GLN A 507       8.320 -21.547  16.906  1.00 60.44           C  
ATOM   3984  NE2 GLN A 507       8.508 -21.375  18.219  1.00 60.44           N  
ATOM   3985  OE1 GLN A 507       8.219 -20.609  16.125  1.00 60.44           O  
ATOM   3986  N   MET A 508       8.141 -24.672  11.906  1.00 60.88           N  
ATOM   3987  CA  MET A 508       7.637 -24.594  10.539  1.00 60.88           C  
ATOM   3988  C   MET A 508       7.504 -25.969   9.922  1.00 60.88           C  
ATOM   3989  CB  MET A 508       8.555 -23.719   9.680  1.00 60.88           C  
ATOM   3990  O   MET A 508       7.012 -26.109   8.797  1.00 60.88           O  
ATOM   3991  CG  MET A 508       8.555 -22.250  10.078  1.00 60.88           C  
ATOM   3992  SD  MET A 508       8.164 -21.141   8.672  1.00 60.88           S  
ATOM   3993  CE  MET A 508       9.070 -19.656   9.172  1.00 60.88           C  
ATOM   3994  N   ALA A 509       7.938 -27.062  10.641  1.00 55.47           N  
ATOM   3995  CA  ALA A 509       7.957 -28.438  10.156  1.00 55.47           C  
ATOM   3996  C   ALA A 509       6.547 -28.922   9.836  1.00 55.47           C  
ATOM   3997  CB  ALA A 509       8.617 -29.359  11.180  1.00 55.47           C  
ATOM   3998  O   ALA A 509       6.344 -29.688   8.898  1.00 55.47           O  
ATOM   3999  N   GLY A 510       5.453 -28.469  10.516  1.00 59.03           N  
ATOM   4000  CA  GLY A 510       4.078 -28.906  10.336  1.00 59.03           C  
ATOM   4001  C   GLY A 510       3.447 -28.391   9.055  1.00 59.03           C  
ATOM   4002  O   GLY A 510       2.377 -28.859   8.656  1.00 59.03           O  
ATOM   4003  N   LEU A 511       4.117 -27.531   8.344  1.00 62.09           N  
ATOM   4004  CA  LEU A 511       3.574 -26.922   7.129  1.00 62.09           C  
ATOM   4005  C   LEU A 511       4.008 -27.688   5.891  1.00 62.09           C  
ATOM   4006  CB  LEU A 511       4.023 -25.453   7.020  1.00 62.09           C  
ATOM   4007  O   LEU A 511       3.629 -27.344   4.770  1.00 62.09           O  
ATOM   4008  CG  LEU A 511       3.475 -24.500   8.078  1.00 62.09           C  
ATOM   4009  CD1 LEU A 511       4.227 -23.172   8.023  1.00 62.09           C  
ATOM   4010  CD2 LEU A 511       1.979 -24.281   7.871  1.00 62.09           C  
ATOM   4011  N   GLU A 512       4.789 -28.781   6.113  1.00 62.69           N  
ATOM   4012  CA  GLU A 512       5.309 -29.609   5.031  1.00 62.69           C  
ATOM   4013  C   GLU A 512       4.184 -30.312   4.281  1.00 62.69           C  
ATOM   4014  CB  GLU A 512       6.309 -30.641   5.570  1.00 62.69           C  
ATOM   4015  O   GLU A 512       4.316 -30.641   3.098  1.00 62.69           O  
ATOM   4016  CG  GLU A 512       7.656 -30.047   5.945  1.00 62.69           C  
ATOM   4017  CD  GLU A 512       8.617 -31.078   6.535  1.00 62.69           C  
ATOM   4018  OE1 GLU A 512       9.766 -30.703   6.863  1.00 62.69           O  
ATOM   4019  OE2 GLU A 512       8.219 -32.250   6.668  1.00 62.69           O  
ATOM   4020  N   ASN A 513       3.053 -30.578   5.004  1.00 64.44           N  
ATOM   4021  CA  ASN A 513       1.924 -31.266   4.375  1.00 64.44           C  
ATOM   4022  C   ASN A 513       1.386 -30.469   3.186  1.00 64.44           C  
ATOM   4023  CB  ASN A 513       0.811 -31.516   5.398  1.00 64.44           C  
ATOM   4024  O   ASN A 513       0.938 -31.062   2.197  1.00 64.44           O  
ATOM   4025  CG  ASN A 513       1.200 -32.531   6.453  1.00 64.44           C  
ATOM   4026  ND2 ASN A 513       0.504 -32.500   7.582  1.00 64.44           N  
ATOM   4027  OD1 ASN A 513       2.119 -33.312   6.254  1.00 64.44           O  
ATOM   4028  N   TYR A 514       1.554 -29.141   3.266  1.00 63.97           N  
ATOM   4029  CA  TYR A 514       1.054 -28.297   2.189  1.00 63.97           C  
ATOM   4030  C   TYR A 514       1.954 -28.375   0.963  1.00 63.97           C  
ATOM   4031  CB  TYR A 514       0.949 -26.844   2.656  1.00 63.97           C  
ATOM   4032  O   TYR A 514       1.476 -28.328  -0.172  1.00 63.97           O  
ATOM   4033  CG  TYR A 514      -0.091 -26.625   3.727  1.00 63.97           C  
ATOM   4034  CD1 TYR A 514      -1.437 -26.469   3.398  1.00 63.97           C  
ATOM   4035  CD2 TYR A 514       0.268 -26.562   5.070  1.00 63.97           C  
ATOM   4036  CE1 TYR A 514      -2.398 -26.266   4.383  1.00 63.97           C  
ATOM   4037  CE2 TYR A 514      -0.685 -26.359   6.062  1.00 63.97           C  
ATOM   4038  OH  TYR A 514      -2.961 -26.000   6.688  1.00 63.97           O  
ATOM   4039  CZ  TYR A 514      -2.014 -26.203   5.711  1.00 63.97           C  
ATOM   4040  N   LEU A 515       3.191 -28.781   1.252  1.00 64.50           N  
ATOM   4041  CA  LEU A 515       4.203 -28.875   0.206  1.00 64.50           C  
ATOM   4042  C   LEU A 515       4.133 -30.219  -0.498  1.00 64.50           C  
ATOM   4043  CB  LEU A 515       5.605 -28.672   0.794  1.00 64.50           C  
ATOM   4044  O   LEU A 515       4.406 -30.312  -1.697  1.00 64.50           O  
ATOM   4045  CG  LEU A 515       5.926 -27.266   1.296  1.00 64.50           C  
ATOM   4046  CD1 LEU A 515       7.238 -27.266   2.076  1.00 64.50           C  
ATOM   4047  CD2 LEU A 515       5.996 -26.281   0.131  1.00 64.50           C  
ATOM   4048  N   ARG A 516       3.832 -31.219   0.317  1.00 67.38           N  
ATOM   4049  CA  ARG A 516       3.734 -32.562  -0.214  1.00 67.38           C  
ATOM   4050  C   ARG A 516       2.693 -32.656  -1.326  1.00 67.38           C  
ATOM   4051  CB  ARG A 516       3.385 -33.562   0.900  1.00 67.38           C  
ATOM   4052  O   ARG A 516       2.926 -33.281  -2.355  1.00 67.38           O  
ATOM   4053  CG  ARG A 516       3.533 -35.031   0.496  1.00 67.38           C  
ATOM   4054  CD  ARG A 516       3.146 -35.969   1.628  1.00 67.38           C  
ATOM   4055  NE  ARG A 516       4.000 -37.156   1.662  1.00 67.38           N  
ATOM   4056  NH1 ARG A 516       2.896 -38.156   3.428  1.00 67.38           N  
ATOM   4057  NH2 ARG A 516       4.695 -39.188   2.459  1.00 67.38           N  
ATOM   4058  CZ  ARG A 516       3.863 -38.156   2.516  1.00 67.38           C  
ATOM   4059  N   ALA A 517       1.612 -31.953  -1.173  1.00 59.25           N  
ATOM   4060  CA  ALA A 517       0.540 -31.969  -2.164  1.00 59.25           C  
ATOM   4061  C   ALA A 517       0.991 -31.312  -3.467  1.00 59.25           C  
ATOM   4062  CB  ALA A 517      -0.699 -31.266  -1.618  1.00 59.25           C  
ATOM   4063  O   ALA A 517       0.668 -31.781  -4.555  1.00 59.25           O  
ATOM   4064  N   ILE A 518       1.766 -30.281  -3.373  1.00 64.00           N  
ATOM   4065  CA  ILE A 518       2.252 -29.547  -4.543  1.00 64.00           C  
ATOM   4066  C   ILE A 518       3.281 -30.406  -5.285  1.00 64.00           C  
ATOM   4067  CB  ILE A 518       2.865 -28.188  -4.148  1.00 64.00           C  
ATOM   4068  O   ILE A 518       3.258 -30.484  -6.516  1.00 64.00           O  
ATOM   4069  CG1 ILE A 518       1.783 -27.266  -3.586  1.00 64.00           C  
ATOM   4070  CG2 ILE A 518       3.570 -27.547  -5.344  1.00 64.00           C  
ATOM   4071  CD1 ILE A 518       2.316 -25.922  -3.076  1.00 64.00           C  
ATOM   4072  N   GLN A 519       4.168 -31.047  -4.484  1.00 67.81           N  
ATOM   4073  CA  GLN A 519       5.227 -31.859  -5.070  1.00 67.81           C  
ATOM   4074  C   GLN A 519       4.648 -33.094  -5.793  1.00 67.81           C  
ATOM   4075  CB  GLN A 519       6.215 -32.312  -3.992  1.00 67.81           C  
ATOM   4076  O   GLN A 519       5.113 -33.438  -6.875  1.00 67.81           O  
ATOM   4077  CG  GLN A 519       7.137 -31.203  -3.500  1.00 67.81           C  
ATOM   4078  CD  GLN A 519       8.047 -31.656  -2.377  1.00 67.81           C  
ATOM   4079  NE2 GLN A 519       9.016 -30.828  -2.021  1.00 67.81           N  
ATOM   4080  OE1 GLN A 519       7.891 -32.750  -1.834  1.00 67.81           O  
ATOM   4081  N   GLU A 520       3.643 -33.719  -5.180  1.00 62.78           N  
ATOM   4082  CA  GLU A 520       2.986 -34.875  -5.781  1.00 62.78           C  
ATOM   4083  C   GLU A 520       2.271 -34.500  -7.074  1.00 62.78           C  
ATOM   4084  CB  GLU A 520       1.994 -35.500  -4.801  1.00 62.78           C  
ATOM   4085  O   GLU A 520       2.271 -35.281  -8.039  1.00 62.78           O  
ATOM   4086  CG  GLU A 520       2.656 -36.281  -3.660  1.00 62.78           C  
ATOM   4087  CD  GLU A 520       1.664 -36.812  -2.645  1.00 62.78           C  
ATOM   4088  OE1 GLU A 520       2.092 -37.500  -1.676  1.00 62.78           O  
ATOM   4089  OE2 GLU A 520       0.450 -36.562  -2.818  1.00 62.78           O  
ATOM   4090  N   ALA A 521       1.671 -33.312  -7.070  1.00 57.53           N  
ATOM   4091  CA  ALA A 521       0.973 -32.812  -8.258  1.00 57.53           C  
ATOM   4092  C   ALA A 521       1.956 -32.500  -9.375  1.00 57.53           C  
ATOM   4093  CB  ALA A 521       0.135 -31.594  -7.914  1.00 57.53           C  
ATOM   4094  O   ALA A 521       1.667 -32.719 -10.555  1.00 57.53           O  
ATOM   4095  N   GLN A 522       3.168 -32.031  -9.000  1.00 59.03           N  
ATOM   4096  CA  GLN A 522       4.191 -31.672  -9.984  1.00 59.03           C  
ATOM   4097  C   GLN A 522       4.840 -32.938 -10.562  1.00 59.03           C  
ATOM   4098  CB  GLN A 522       5.258 -30.781  -9.352  1.00 59.03           C  
ATOM   4099  O   GLN A 522       5.180 -32.969 -11.750  1.00 59.03           O  
ATOM   4100  CG  GLN A 522       4.793 -29.359  -9.109  1.00 59.03           C  
ATOM   4101  CD  GLN A 522       5.879 -28.469  -8.516  1.00 59.03           C  
ATOM   4102  NE2 GLN A 522       5.758 -27.172  -8.719  1.00 59.03           N  
ATOM   4103  OE1 GLN A 522       6.820 -28.969  -7.887  1.00 59.03           O  
ATOM   4104  N   GLN A 523       4.988 -34.000  -9.711  1.00 54.50           N  
ATOM   4105  CA  GLN A 523       5.531 -35.281 -10.172  1.00 54.50           C  
ATOM   4106  C   GLN A 523       4.562 -35.969 -11.117  1.00 54.50           C  
ATOM   4107  CB  GLN A 523       5.855 -36.188  -8.984  1.00 54.50           C  
ATOM   4108  O   GLN A 523       4.980 -36.594 -12.094  1.00 54.50           O  
ATOM   4109  CG  GLN A 523       7.273 -36.000  -8.445  1.00 54.50           C  
ATOM   4110  CD  GLN A 523       7.555 -36.875  -7.238  1.00 54.50           C  
ATOM   4111  NE2 GLN A 523       8.758 -36.781  -6.691  1.00 54.50           N  
ATOM   4112  OE1 GLN A 523       6.695 -37.656  -6.801  1.00 54.50           O  
ATOM   4113  N   GLU A 524       3.256 -35.906 -10.891  1.00 51.72           N  
ATOM   4114  CA  GLU A 524       2.289 -36.531 -11.789  1.00 51.72           C  
ATOM   4115  C   GLU A 524       2.260 -35.812 -13.141  1.00 51.72           C  
ATOM   4116  CB  GLU A 524       0.893 -36.531 -11.164  1.00 51.72           C  
ATOM   4117  O   GLU A 524       2.037 -36.438 -14.172  1.00 51.72           O  
ATOM   4118  CG  GLU A 524       0.663 -37.656 -10.172  1.00 51.72           C  
ATOM   4119  CD  GLU A 524      -0.732 -37.656  -9.562  1.00 51.72           C  
ATOM   4120  OE1 GLU A 524      -1.038 -38.531  -8.734  1.00 51.72           O  
ATOM   4121  OE2 GLU A 524      -1.526 -36.750  -9.922  1.00 51.72           O  
ATOM   4122  N   ARG A 525       2.662 -34.531 -13.211  1.00 50.22           N  
ATOM   4123  CA  ARG A 525       2.709 -33.844 -14.500  1.00 50.22           C  
ATOM   4124  C   ARG A 525       4.004 -34.156 -15.234  1.00 50.22           C  
ATOM   4125  CB  ARG A 525       2.562 -32.344 -14.320  1.00 50.22           C  
ATOM   4126  O   ARG A 525       4.027 -34.219 -16.469  1.00 50.22           O  
ATOM   4127  CG  ARG A 525       1.122 -31.859 -14.320  1.00 50.22           C  
ATOM   4128  CD  ARG A 525       1.039 -30.328 -14.367  1.00 50.22           C  
ATOM   4129  NE  ARG A 525       0.003 -29.828 -13.477  1.00 50.22           N  
ATOM   4130  NH1 ARG A 525      -0.453 -27.953 -14.742  1.00 50.22           N  
ATOM   4131  NH2 ARG A 525      -1.604 -28.328 -12.797  1.00 50.22           N  
ATOM   4132  CZ  ARG A 525      -0.682 -28.703 -13.672  1.00 50.22           C  
ATOM   4133  N   GLN A 526       5.102 -34.469 -14.461  1.00 45.88           N  
ATOM   4134  CA  GLN A 526       6.328 -34.844 -15.156  1.00 45.88           C  
ATOM   4135  C   GLN A 526       6.305 -36.344 -15.555  1.00 45.88           C  
ATOM   4136  CB  GLN A 526       7.551 -34.562 -14.289  1.00 45.88           C  
ATOM   4137  O   GLN A 526       6.883 -36.719 -16.578  1.00 45.88           O  
ATOM   4138  CG  GLN A 526       7.977 -33.094 -14.289  1.00 45.88           C  
ATOM   4139  CD  GLN A 526       9.258 -32.875 -13.523  1.00 45.88           C  
ATOM   4140  NE2 GLN A 526       9.680 -31.609 -13.445  1.00 45.88           N  
ATOM   4141  OE1 GLN A 526       9.875 -33.812 -13.000  1.00 45.88           O  
ATOM   4142  N   GLU A 527       5.523 -37.188 -14.922  1.00 39.78           N  
ATOM   4143  CA  GLU A 527       5.473 -38.594 -15.320  1.00 39.78           C  
ATOM   4144  C   GLU A 527       4.391 -38.844 -16.375  1.00 39.78           C  
ATOM   4145  CB  GLU A 527       5.223 -39.500 -14.102  1.00 39.78           C  
ATOM   4146  O   GLU A 527       4.340 -39.906 -16.984  1.00 39.78           O  
ATOM   4147  CG  GLU A 527       6.449 -39.688 -13.227  1.00 39.78           C  
ATOM   4148  CD  GLU A 527       6.215 -40.656 -12.078  1.00 39.78           C  
ATOM   4149  OE1 GLU A 527       7.172 -40.938 -11.328  1.00 39.78           O  
ATOM   4150  OE2 GLU A 527       5.066 -41.125 -11.938  1.00 39.78           O  
ATOM   4151  N   GLU A 528       3.789 -37.781 -16.906  1.00 32.12           N  
ATOM   4152  CA  GLU A 528       2.889 -38.188 -17.984  1.00 32.12           C  
ATOM   4153  C   GLU A 528       3.369 -37.656 -19.328  1.00 32.12           C  
ATOM   4154  CB  GLU A 528       1.465 -37.719 -17.703  1.00 32.12           C  
ATOM   4155  O   GLU A 528       2.734 -36.781 -19.922  1.00 32.12           O  
ATOM   4156  CG  GLU A 528       0.569 -38.750 -17.078  1.00 32.12           C  
ATOM   4157  CD  GLU A 528      -0.886 -38.344 -16.969  1.00 32.12           C  
ATOM   4158  OE1 GLU A 528      -1.738 -39.156 -16.594  1.00 32.12           O  
ATOM   4159  OE2 GLU A 528      -1.175 -37.156 -17.281  1.00 32.12           O  
ATOM   4160  N   PRO A 529       4.598 -37.906 -19.875  1.00 33.72           N  
ATOM   4161  CA  PRO A 529       4.527 -37.875 -21.344  1.00 33.72           C  
ATOM   4162  C   PRO A 529       4.426 -39.281 -21.953  1.00 33.72           C  
ATOM   4163  CB  PRO A 529       5.840 -37.219 -21.750  1.00 33.72           C  
ATOM   4164  O   PRO A 529       4.125 -39.438 -23.141  1.00 33.72           O  
ATOM   4165  CG  PRO A 529       6.758 -37.438 -20.594  1.00 33.72           C  
ATOM   4166  CD  PRO A 529       6.004 -38.156 -19.516  1.00 33.72           C  
ATOM   4167  N   GLY A 530       3.564 -40.156 -21.391  1.00 31.94           N  
ATOM   4168  CA  GLY A 530       3.398 -41.406 -22.125  1.00 31.94           C  
ATOM   4169  C   GLY A 530       2.375 -42.312 -21.484  1.00 31.94           C  
ATOM   4170  O   GLY A 530       2.266 -43.500 -21.875  1.00 31.94           O  
ATOM   4171  N   ARG A 531       1.317 -41.812 -20.859  1.00 31.53           N  
ATOM   4172  CA  ARG A 531       0.290 -42.781 -20.500  1.00 31.53           C  
ATOM   4173  C   ARG A 531      -0.754 -42.906 -21.594  1.00 31.53           C  
ATOM   4174  CB  ARG A 531      -0.384 -42.375 -19.172  1.00 31.53           C  
ATOM   4175  O   ARG A 531      -1.282 -41.906 -22.078  1.00 31.53           O  
ATOM   4176  CG  ARG A 531       0.254 -43.000 -17.953  1.00 31.53           C  
ATOM   4177  CD  ARG A 531      -0.589 -42.781 -16.703  1.00 31.53           C  
ATOM   4178  NE  ARG A 531       0.091 -43.250 -15.500  1.00 31.53           N  
ATOM   4179  NH1 ARG A 531      -1.722 -42.969 -14.102  1.00 31.53           N  
ATOM   4180  NH2 ARG A 531       0.247 -43.781 -13.266  1.00 31.53           N  
ATOM   4181  CZ  ARG A 531      -0.463 -43.344 -14.297  1.00 31.53           C  
ATOM   4182  N   ARG A 532      -0.452 -43.688 -22.656  1.00 26.70           N  
ATOM   4183  CA  ARG A 532      -1.222 -44.531 -23.578  1.00 26.70           C  
ATOM   4184  C   ARG A 532      -2.689 -44.594 -23.172  1.00 26.70           C  
ATOM   4185  CB  ARG A 532      -0.641 -45.938 -23.641  1.00 26.70           C  
ATOM   4186  O   ARG A 532      -3.010 -44.969 -22.031  1.00 26.70           O  
ATOM   4187  CG  ARG A 532       0.622 -46.062 -24.469  1.00 26.70           C  
ATOM   4188  CD  ARG A 532       1.067 -47.500 -24.625  1.00 26.70           C  
ATOM   4189  NE  ARG A 532       2.357 -47.594 -25.312  1.00 26.70           N  
ATOM   4190  NH1 ARG A 532       2.326 -49.906 -25.484  1.00 26.70           N  
ATOM   4191  NH2 ARG A 532       4.105 -48.719 -26.297  1.00 26.70           N  
ATOM   4192  CZ  ARG A 532       2.926 -48.750 -25.703  1.00 26.70           C  
ATOM   4193  N   ALA A 533      -3.422 -43.531 -23.281  1.00 29.72           N  
ATOM   4194  CA  ALA A 533      -4.875 -43.625 -23.172  1.00 29.72           C  
ATOM   4195  C   ALA A 533      -5.418 -44.844 -23.891  1.00 29.72           C  
ATOM   4196  CB  ALA A 533      -5.523 -42.344 -23.703  1.00 29.72           C  
ATOM   4197  O   ALA A 533      -4.996 -45.156 -25.016  1.00 29.72           O  
ATOM   4198  N   PRO A 534      -5.891 -45.875 -23.125  1.00 30.33           N  
ATOM   4199  CA  PRO A 534      -6.613 -47.062 -23.641  1.00 30.33           C  
ATOM   4200  C   PRO A 534      -7.934 -46.688 -24.312  1.00 30.33           C  
ATOM   4201  CB  PRO A 534      -6.859 -47.906 -22.391  1.00 30.33           C  
ATOM   4202  O   PRO A 534      -8.633 -45.781 -23.844  1.00 30.33           O  
ATOM   4203  CG  PRO A 534      -6.570 -46.969 -21.234  1.00 30.33           C  
ATOM   4204  CD  PRO A 534      -6.289 -45.594 -21.781  1.00 30.33           C  
ATOM   4205  N   GLY A 535      -7.875 -46.344 -25.594  1.00 25.14           N  
ATOM   4206  CA  GLY A 535      -9.094 -46.688 -26.328  1.00 25.14           C  
ATOM   4207  C   GLY A 535      -9.680 -45.469 -27.047  1.00 25.14           C  
ATOM   4208  O   GLY A 535      -9.828 -44.406 -26.469  1.00 25.14           O  
ATOM   4209  N   GLY A 537      -8.781 -44.594 -31.391  1.00 25.34           N  
ATOM   4210  CA  GLY A 537      -9.102 -44.344 -32.781  1.00 25.34           C  
ATOM   4211  C   GLY A 537      -8.094 -43.438 -33.469  1.00 25.34           C  
ATOM   4212  O   GLY A 537      -7.676 -42.406 -32.875  1.00 25.34           O  
ATOM   4213  N   ARG A 538      -7.023 -44.000 -34.094  1.00 27.56           N  
ATOM   4214  CA  ARG A 538      -6.547 -43.906 -35.469  1.00 27.56           C  
ATOM   4215  C   ARG A 538      -5.777 -42.594 -35.688  1.00 27.56           C  
ATOM   4216  CB  ARG A 538      -7.715 -44.000 -36.469  1.00 27.56           C  
ATOM   4217  O   ARG A 538      -6.273 -41.531 -35.375  1.00 27.56           O  
ATOM   4218  CG  ARG A 538      -8.078 -45.406 -36.875  1.00 27.56           C  
ATOM   4219  CD  ARG A 538      -9.070 -45.438 -38.031  1.00 27.56           C  
ATOM   4220  NE  ARG A 538      -9.789 -46.719 -38.094  1.00 27.56           N  
ATOM   4221  NH1 ARG A 538      -9.766 -46.844 -40.406  1.00 27.56           N  
ATOM   4222  NH2 ARG A 538     -10.758 -48.500 -39.156  1.00 27.56           N  
ATOM   4223  CZ  ARG A 538     -10.102 -47.344 -39.219  1.00 27.56           C  
ATOM   4224  N   GLY A 539      -4.418 -42.688 -35.562  1.00 23.70           N  
ATOM   4225  CA  GLY A 539      -3.322 -42.594 -36.500  1.00 23.70           C  
ATOM   4226  C   GLY A 539      -3.293 -41.281 -37.281  1.00 23.70           C  
ATOM   4227  O   GLY A 539      -4.180 -41.000 -38.094  1.00 23.70           O  
ATOM   4228  N   LEU A 540      -3.002 -40.125 -36.625  1.00 24.98           N  
ATOM   4229  CA  LEU A 540      -2.484 -39.094 -37.500  1.00 24.98           C  
ATOM   4230  C   LEU A 540      -1.055 -38.719 -37.125  1.00 24.98           C  
ATOM   4231  CB  LEU A 540      -3.377 -37.844 -37.469  1.00 24.98           C  
ATOM   4232  O   LEU A 540      -0.799 -38.250 -36.031  1.00 24.98           O  
ATOM   4233  CG  LEU A 540      -4.523 -37.781 -38.469  1.00 24.98           C  
ATOM   4234  CD1 LEU A 540      -5.730 -37.094 -37.875  1.00 24.98           C  
ATOM   4235  CD2 LEU A 540      -4.078 -37.094 -39.750  1.00 24.98           C  
ATOM   4236  N   ARG A 541      -0.045 -39.562 -37.375  1.00 27.80           N  
ATOM   4237  CA  ARG A 541       1.404 -39.438 -37.500  1.00 27.80           C  
ATOM   4238  C   ARG A 541       1.786 -38.250 -38.406  1.00 27.80           C  
ATOM   4239  CB  ARG A 541       2.014 -40.719 -38.062  1.00 27.80           C  
ATOM   4240  O   ARG A 541       1.341 -38.156 -39.531  1.00 27.80           O  
ATOM   4241  CG  ARG A 541       2.373 -41.750 -36.969  1.00 27.80           C  
ATOM   4242  CD  ARG A 541       3.148 -42.906 -37.562  1.00 27.80           C  
ATOM   4243  NE  ARG A 541       3.340 -43.969 -36.562  1.00 27.80           N  
ATOM   4244  NH1 ARG A 541       4.988 -45.062 -37.750  1.00 27.80           N  
ATOM   4245  NH2 ARG A 541       4.301 -45.875 -35.719  1.00 27.80           N  
ATOM   4246  CZ  ARG A 541       4.211 -44.969 -36.688  1.00 27.80           C  
ATOM   4247  N   ILE A 542       1.944 -37.062 -37.812  1.00 31.17           N  
ATOM   4248  CA  ILE A 542       2.625 -35.906 -38.438  1.00 31.17           C  
ATOM   4249  C   ILE A 542       4.039 -36.312 -38.844  1.00 31.17           C  
ATOM   4250  CB  ILE A 542       2.678 -34.719 -37.469  1.00 31.17           C  
ATOM   4251  O   ILE A 542       4.797 -36.875 -38.031  1.00 31.17           O  
ATOM   4252  CG1 ILE A 542       1.274 -34.375 -36.969  1.00 31.17           C  
ATOM   4253  CG2 ILE A 542       3.301 -33.500 -38.188  1.00 31.17           C  
ATOM   4254  CD1 ILE A 542       1.249 -33.281 -35.906  1.00 31.17           C  
ATOM   4255  N   PRO A 543       4.375 -36.469 -40.188  1.00 30.09           N  
ATOM   4256  CA  PRO A 543       5.672 -36.812 -40.781  1.00 30.09           C  
ATOM   4257  C   PRO A 543       6.766 -35.812 -40.438  1.00 30.09           C  
ATOM   4258  CB  PRO A 543       5.395 -36.844 -42.281  1.00 30.09           C  
ATOM   4259  O   PRO A 543       6.512 -34.594 -40.438  1.00 30.09           O  
ATOM   4260  CG  PRO A 543       4.035 -36.250 -42.438  1.00 30.09           C  
ATOM   4261  CD  PRO A 543       3.547 -35.844 -41.062  1.00 30.09           C  
ATOM   4262  N   LEU A 544       7.711 -36.281 -39.594  1.00 30.22           N  
ATOM   4263  CA  LEU A 544       9.016 -35.688 -39.312  1.00 30.22           C  
ATOM   4264  C   LEU A 544       9.781 -35.438 -40.625  1.00 30.22           C  
ATOM   4265  CB  LEU A 544       9.836 -36.562 -38.375  1.00 30.22           C  
ATOM   4266  O   LEU A 544       9.758 -36.281 -41.500  1.00 30.22           O  
ATOM   4267  CG  LEU A 544       9.430 -36.562 -36.906  1.00 30.22           C  
ATOM   4268  CD1 LEU A 544       9.914 -37.812 -36.219  1.00 30.22           C  
ATOM   4269  CD2 LEU A 544       9.984 -35.312 -36.219  1.00 30.22           C  
ATOM   4270  N   PRO A 545      10.195 -34.188 -40.844  1.00 26.45           N  
ATOM   4271  CA  PRO A 545      11.008 -33.812 -42.000  1.00 26.45           C  
ATOM   4272  C   PRO A 545      12.328 -34.594 -42.031  1.00 26.45           C  
ATOM   4273  CB  PRO A 545      11.250 -32.312 -41.812  1.00 26.45           C  
ATOM   4274  O   PRO A 545      12.875 -34.938 -41.000  1.00 26.45           O  
ATOM   4275  CG  PRO A 545      10.891 -32.031 -40.406  1.00 26.45           C  
ATOM   4276  CD  PRO A 545      10.375 -33.312 -39.781  1.00 26.45           C  
ATOM   4277  N   PRO A 546      12.672 -35.156 -43.250  1.00 32.00           N  
ATOM   4278  CA  PRO A 546      13.875 -35.938 -43.531  1.00 32.00           C  
ATOM   4279  C   PRO A 546      15.164 -35.156 -43.281  1.00 32.00           C  
ATOM   4280  CB  PRO A 546      13.734 -36.312 -45.000  1.00 32.00           C  
ATOM   4281  O   PRO A 546      15.164 -33.938 -43.344  1.00 32.00           O  
ATOM   4282  CG  PRO A 546      12.727 -35.344 -45.531  1.00 32.00           C  
ATOM   4283  CD  PRO A 546      12.211 -34.500 -44.406  1.00 32.00           C  
ATOM   4284  N   PRO A 547      16.250 -35.969 -42.812  1.00 38.06           N  
ATOM   4285  CA  PRO A 547      17.406 -35.500 -42.031  1.00 38.06           C  
ATOM   4286  C   PRO A 547      18.047 -34.250 -42.656  1.00 38.06           C  
ATOM   4287  CB  PRO A 547      18.359 -36.688 -42.062  1.00 38.06           C  
ATOM   4288  O   PRO A 547      17.938 -34.000 -43.844  1.00 38.06           O  
ATOM   4289  CG  PRO A 547      17.922 -37.500 -43.250  1.00 38.06           C  
ATOM   4290  CD  PRO A 547      16.734 -36.812 -43.875  1.00 38.06           C  
TER    4291      PRO A 547                                                      
ENDMDL                                                                          
END                                                                             
