# Supplementary material for: Deep mining reveals the diversity of endogenous viral elements in vertebrate genomes
Source: Nat Microbiol. 2024 Oct 22;9(11):3013–24. doi: 10.1038/s41564-024-01825-4 (PMC11521997; doi:10.1038/s41564-024-01825-4)
Supplement: Supplementary file 7 — NP tree files (Fig. 4a), and structural modelling files for the S. etruscus EVE, Ixodes scapularis EVE and South Bay virus nucleoprotein (Fig. 4b). [file 41564_2024_1825_MOESM7_ESM.zip › Source_Data_Figure_4/South_Bay_virus_48recycles_amber_b1f4e/South_Bay_virus_48recycles_amber_b1f4e.csv]

id	sequence
South_Bay_virus_48recycles_amber_b1f4e	MPVVLPRFNDRAALDAWFNANFADTNQRTYSASYFDGLPDVETYLLEIGRQVTRAGKDAWVSKYLFDGLRKAPPIKEQAWLMNESLFERAMMIMSAEEAKPDSAFKFLMTHYDMYLPVGASCQDAETLEKYRTACLDFRNTMDMTAPDDLIGMLVGSVATRVEVPPGLINVFRDMLARMKKQVEGRLGIQTERSDSKPLLTGVKAFLRSKGKVAPPVPLSKRNKLDMHGKVPDGSACRDSTEVGAYLFTTAIMQLRSKRDPQIDTLLQEFHAHFTTLATTQETPELEKRHAMLMLGYAACWASEAETVSALADGASGFYQQGSGIDVVFSCFFWLYRLNCRSYARFAELNGLLVGISQQPQGKTKTLKVLSAMGTDLANRLVRLMSKSTDIHLPPYILN…
