# Supplementary material for: Deep mining reveals the diversity of endogenous viral elements in vertebrate genomes
Source: Nat Microbiol. 2024 Oct 22;9(11):3013–24. doi: 10.1038/s41564-024-01825-4 (PMC11521997; doi:10.1038/s41564-024-01825-4)
Supplement: Supplementary file 7 — NP tree files (Fig. 4a), and structural modelling files for the S. etruscus EVE, Ixodes scapularis EVE and South Bay virus nucleoprotein (Fig. 4b). [file 41564_2024_1825_MOESM7_ESM.zip › Source_Data_Figure_4/Suncus_etruscus_colabfold_24recycles_amber_8234a/Suncus_etruscus_colabfold_24recycles_amber_8234a_unrelaxed_rank_004_alphafold2_ptm_model_1_seed_000.pdb]

MODEL     1                                                                     
ATOM      1  N   MET A   1      27.516  -2.631   0.769  1.00 79.62           N  
ATOM      2  CA  MET A   1      26.875  -1.471   0.145  1.00 79.62           C  
ATOM      3  C   MET A   1      26.344  -0.510   1.200  1.00 79.62           C  
ATOM      4  CB  MET A   1      25.750  -1.908  -0.790  1.00 79.62           C  
ATOM      5  O   MET A   1      25.641  -0.927   2.127  1.00 79.62           O  
ATOM      6  CG  MET A   1      26.188  -2.129  -2.227  1.00 79.62           C  
ATOM      7  SD  MET A   1      24.797  -2.535  -3.340  1.00 79.62           S  
ATOM      8  CE  MET A   1      24.891  -4.348  -3.334  1.00 79.62           C  
ATOM      9  N   GLU A   2      26.922   0.748   1.154  1.00 91.38           N  
ATOM     10  CA  GLU A   2      26.547   1.752   2.143  1.00 91.38           C  
ATOM     11  C   GLU A   2      25.250   2.459   1.738  1.00 91.38           C  
ATOM     12  CB  GLU A   2      27.672   2.775   2.332  1.00 91.38           C  
ATOM     13  O   GLU A   2      25.047   2.752   0.560  1.00 91.38           O  
ATOM     14  CG  GLU A   2      27.359   3.826   3.393  1.00 91.38           C  
ATOM     15  CD  GLU A   2      28.453   4.879   3.518  1.00 91.38           C  
ATOM     16  OE1 GLU A   2      28.359   5.754   4.406  1.00 91.38           O  
ATOM     17  OE2 GLU A   2      29.422   4.832   2.717  1.00 91.38           O  
ATOM     18  N   ASN A   3      24.375   2.684   2.693  1.00 95.88           N  
ATOM     19  CA  ASN A   3      23.203   3.527   2.494  1.00 95.88           C  
ATOM     20  C   ASN A   3      23.578   4.992   2.316  1.00 95.88           C  
ATOM     21  CB  ASN A   3      22.219   3.373   3.662  1.00 95.88           C  
ATOM     22  O   ASN A   3      24.047   5.637   3.260  1.00 95.88           O  
ATOM     23  CG  ASN A   3      20.891   4.039   3.396  1.00 95.88           C  
ATOM     24  ND2 ASN A   3      19.875   3.648   4.156  1.00 95.88           N  
ATOM     25  OD1 ASN A   3      20.766   4.895   2.516  1.00 95.88           O  
ATOM     26  N   LYS A   4      23.312   5.570   1.140  1.00 96.88           N  
ATOM     27  CA  LYS A   4      23.766   6.914   0.785  1.00 96.88           C  
ATOM     28  C   LYS A   4      22.719   7.965   1.153  1.00 96.88           C  
ATOM     29  CB  LYS A   4      24.078   6.992  -0.708  1.00 96.88           C  
ATOM     30  O   LYS A   4      22.984   9.164   1.052  1.00 96.88           O  
ATOM     31  CG  LYS A   4      25.328   6.230  -1.116  1.00 96.88           C  
ATOM     32  CD  LYS A   4      25.719   6.523  -2.559  1.00 96.88           C  
ATOM     33  CE  LYS A   4      27.047   5.859  -2.930  1.00 96.88           C  
ATOM     34  NZ  LYS A   4      27.438   6.148  -4.344  1.00 96.88           N  
ATOM     35  N   ILE A   5      21.562   7.602   1.540  1.00 96.81           N  
ATOM     36  CA  ILE A   5      20.516   8.523   1.962  1.00 96.81           C  
ATOM     37  C   ILE A   5      20.609   8.766   3.465  1.00 96.81           C  
ATOM     38  CB  ILE A   5      19.109   7.977   1.601  1.00 96.81           C  
ATOM     39  O   ILE A   5      19.859   8.180   4.250  1.00 96.81           O  
ATOM     40  CG1 ILE A   5      19.047   7.613   0.113  1.00 96.81           C  
ATOM     41  CG2 ILE A   5      18.031   9.000   1.963  1.00 96.81           C  
ATOM     42  CD1 ILE A   5      17.750   6.918  -0.299  1.00 96.81           C  
ATOM     43  N   LYS A   6      21.531   9.594   3.871  1.00 96.56           N  
ATOM     44  CA  LYS A   6      21.828   9.875   5.273  1.00 96.56           C  
ATOM     45  C   LYS A   6      20.922  10.969   5.816  1.00 96.56           C  
ATOM     46  CB  LYS A   6      23.297  10.273   5.445  1.00 96.56           C  
ATOM     47  O   LYS A   6      21.312  12.141   5.859  1.00 96.56           O  
ATOM     48  CG  LYS A   6      24.281   9.227   4.949  1.00 96.56           C  
ATOM     49  CD  LYS A   6      24.250   7.977   5.812  1.00 96.56           C  
ATOM     50  CE  LYS A   6      25.297   6.965   5.375  1.00 96.56           C  
ATOM     51  NZ  LYS A   6      25.172   5.672   6.113  1.00 96.56           N  
ATOM     52  N   VAL A   7      19.750  10.633   6.094  1.00 96.62           N  
ATOM     53  CA  VAL A   7      18.703  11.516   6.590  1.00 96.62           C  
ATOM     54  C   VAL A   7      18.094  10.930   7.863  1.00 96.62           C  
ATOM     55  CB  VAL A   7      17.594  11.750   5.531  1.00 96.62           C  
ATOM     56  O   VAL A   7      17.688   9.766   7.883  1.00 96.62           O  
ATOM     57  CG1 VAL A   7      16.453  12.578   6.109  1.00 96.62           C  
ATOM     58  CG2 VAL A   7      18.172  12.430   4.293  1.00 96.62           C  
ATOM     59  N   GLU A   8      18.031  11.758   8.945  1.00 94.56           N  
ATOM     60  CA  GLU A   8      17.531  11.258  10.219  1.00 94.56           C  
ATOM     61  C   GLU A   8      16.266  11.992  10.641  1.00 94.56           C  
ATOM     62  CB  GLU A   8      18.609  11.406  11.305  1.00 94.56           C  
ATOM     63  O   GLU A   8      15.438  11.445  11.375  1.00 94.56           O  
ATOM     64  CG  GLU A   8      19.859  10.570  11.062  1.00 94.56           C  
ATOM     65  CD  GLU A   8      19.609   9.078  11.227  1.00 94.56           C  
ATOM     66  OE1 GLU A   8      20.422   8.273  10.711  1.00 94.56           O  
ATOM     67  OE2 GLU A   8      18.609   8.711  11.875  1.00 94.56           O  
ATOM     68  N   THR A   9      16.141  13.219  10.195  1.00 93.12           N  
ATOM     69  CA  THR A   9      15.008  14.055  10.594  1.00 93.12           C  
ATOM     70  C   THR A   9      14.320  14.656   9.367  1.00 93.12           C  
ATOM     71  CB  THR A   9      15.453  15.180  11.539  1.00 93.12           C  
ATOM     72  O   THR A   9      14.883  14.641   8.266  1.00 93.12           O  
ATOM     73  CG2 THR A   9      16.234  14.625  12.727  1.00 93.12           C  
ATOM     74  OG1 THR A   9      16.281  16.109  10.828  1.00 93.12           O  
ATOM     75  N   LYS A  10      13.195  15.227   9.602  1.00 92.31           N  
ATOM     76  CA  LYS A  10      12.438  15.898   8.555  1.00 92.31           C  
ATOM     77  C   LYS A  10      13.219  17.062   7.969  1.00 92.31           C  
ATOM     78  CB  LYS A  10      11.094  16.391   9.094  1.00 92.31           C  
ATOM     79  O   LYS A  10      13.219  17.281   6.758  1.00 92.31           O  
ATOM     80  CG  LYS A  10      10.211  17.062   8.047  1.00 92.31           C  
ATOM     81  CD  LYS A  10       8.914  17.578   8.656  1.00 92.31           C  
ATOM     82  CE  LYS A  10       8.070  18.328   7.633  1.00 92.31           C  
ATOM     83  NZ  LYS A  10       6.820  18.875   8.234  1.00 92.31           N  
ATOM     84  N   ASP A  11      13.844  17.844   8.812  1.00 94.12           N  
ATOM     85  CA  ASP A  11      14.656  18.969   8.383  1.00 94.12           C  
ATOM     86  C   ASP A  11      15.781  18.531   7.449  1.00 94.12           C  
ATOM     87  CB  ASP A  11      15.234  19.703   9.586  1.00 94.12           C  
ATOM     88  O   ASP A  11      16.047  19.172   6.434  1.00 94.12           O  
ATOM     89  CG  ASP A  11      14.203  20.516  10.352  1.00 94.12           C  
ATOM     90  OD1 ASP A  11      13.094  20.734   9.812  1.00 94.12           O  
ATOM     91  OD2 ASP A  11      14.492  20.938  11.484  1.00 94.12           O  
ATOM     92  N   GLU A  12      16.406  17.484   7.793  1.00 96.75           N  
ATOM     93  CA  GLU A  12      17.469  16.922   6.965  1.00 96.75           C  
ATOM     94  C   GLU A  12      16.938  16.453   5.621  1.00 96.75           C  
ATOM     95  CB  GLU A  12      18.172  15.781   7.695  1.00 96.75           C  
ATOM     96  O   GLU A  12      17.625  16.531   4.605  1.00 96.75           O  
ATOM     97  CG  GLU A  12      19.000  16.234   8.891  1.00 96.75           C  
ATOM     98  CD  GLU A  12      19.688  15.078   9.617  1.00 96.75           C  
ATOM     99  OE1 GLU A  12      20.328  15.320  10.664  1.00 96.75           O  
ATOM    100  OE2 GLU A  12      19.578  13.930   9.133  1.00 96.75           O  
ATOM    101  N   LEU A  13      15.781  15.883   5.652  1.00 96.44           N  
ATOM    102  CA  LEU A  13      15.125  15.445   4.422  1.00 96.44           C  
ATOM    103  C   LEU A  13      14.914  16.609   3.471  1.00 96.44           C  
ATOM    104  CB  LEU A  13      13.789  14.766   4.734  1.00 96.44           C  
ATOM    105  O   LEU A  13      15.188  16.500   2.273  1.00 96.44           O  
ATOM    106  CG  LEU A  13      12.953  14.328   3.533  1.00 96.44           C  
ATOM    107  CD1 LEU A  13      13.727  13.305   2.703  1.00 96.44           C  
ATOM    108  CD2 LEU A  13      11.617  13.750   3.990  1.00 96.44           C  
ATOM    109  N   GLU A  14      14.430  17.672   3.949  1.00 95.56           N  
ATOM    110  CA  GLU A  14      14.188  18.859   3.133  1.00 95.56           C  
ATOM    111  C   GLU A  14      15.477  19.359   2.490  1.00 95.56           C  
ATOM    112  CB  GLU A  14      13.555  19.969   3.975  1.00 95.56           C  
ATOM    113  O   GLU A  14      15.484  19.734   1.316  1.00 95.56           O  
ATOM    114  CG  GLU A  14      12.109  19.688   4.375  1.00 95.56           C  
ATOM    115  CD  GLU A  14      11.531  20.734   5.305  1.00 95.56           C  
ATOM    116  OE1 GLU A  14      10.336  20.641   5.652  1.00 95.56           O  
ATOM    117  OE2 GLU A  14      12.281  21.656   5.691  1.00 95.56           O  
ATOM    118  N   MET A  15      16.531  19.359   3.273  1.00 96.12           N  
ATOM    119  CA  MET A  15      17.844  19.781   2.756  1.00 96.12           C  
ATOM    120  C   MET A  15      18.312  18.812   1.674  1.00 96.12           C  
ATOM    121  CB  MET A  15      18.859  19.844   3.885  1.00 96.12           C  
ATOM    122  O   MET A  15      18.844  19.234   0.644  1.00 96.12           O  
ATOM    123  CG  MET A  15      18.625  21.000   4.855  1.00 96.12           C  
ATOM    124  SD  MET A  15      19.875  21.047   6.207  1.00 96.12           S  
ATOM    125  CE  MET A  15      21.375  21.281   5.234  1.00 96.12           C  
ATOM    126  N   TYR A  16      18.188  17.594   1.998  1.00 96.19           N  
ATOM    127  CA  TYR A  16      18.562  16.547   1.046  1.00 96.19           C  
ATOM    128  C   TYR A  16      17.812  16.719  -0.270  1.00 96.19           C  
ATOM    129  CB  TYR A  16      18.297  15.164   1.630  1.00 96.19           C  
ATOM    130  O   TYR A  16      18.406  16.625  -1.347  1.00 96.19           O  
ATOM    131  CG  TYR A  16      18.781  14.031   0.761  1.00 96.19           C  
ATOM    132  CD1 TYR A  16      18.000  13.531  -0.280  1.00 96.19           C  
ATOM    133  CD2 TYR A  16      20.031  13.461   0.979  1.00 96.19           C  
ATOM    134  CE1 TYR A  16      18.453  12.492  -1.082  1.00 96.19           C  
ATOM    135  CE2 TYR A  16      20.500  12.414   0.184  1.00 96.19           C  
ATOM    136  OH  TYR A  16      20.156  10.906  -1.634  1.00 96.19           O  
ATOM    137  CZ  TYR A  16      19.703  11.938  -0.843  1.00 96.19           C  
ATOM    138  N   LEU A  17      16.547  16.938  -0.232  1.00 95.12           N  
ATOM    139  CA  LEU A  17      15.688  17.062  -1.407  1.00 95.12           C  
ATOM    140  C   LEU A  17      16.078  18.266  -2.248  1.00 95.12           C  
ATOM    141  CB  LEU A  17      14.219  17.172  -0.991  1.00 95.12           C  
ATOM    142  O   LEU A  17      15.992  18.234  -3.477  1.00 95.12           O  
ATOM    143  CG  LEU A  17      13.570  15.906  -0.425  1.00 95.12           C  
ATOM    144  CD1 LEU A  17      12.180  16.219   0.106  1.00 95.12           C  
ATOM    145  CD2 LEU A  17      13.516  14.812  -1.487  1.00 95.12           C  
ATOM    146  N   LYS A  18      16.469  19.344  -1.626  1.00 94.25           N  
ATOM    147  CA  LYS A  18      16.938  20.531  -2.350  1.00 94.25           C  
ATOM    148  C   LYS A  18      18.156  20.188  -3.209  1.00 94.25           C  
ATOM    149  CB  LYS A  18      17.281  21.656  -1.376  1.00 94.25           C  
ATOM    150  O   LYS A  18      18.219  20.562  -4.387  1.00 94.25           O  
ATOM    151  CG  LYS A  18      16.062  22.344  -0.772  1.00 94.25           C  
ATOM    152  CD  LYS A  18      16.453  23.484   0.148  1.00 94.25           C  
ATOM    153  CE  LYS A  18      15.242  24.125   0.808  1.00 94.25           C  
ATOM    154  NZ  LYS A  18      15.633  25.203   1.764  1.00 94.25           N  
ATOM    155  N   GLU A  19      19.109  19.453  -2.621  1.00 94.00           N  
ATOM    156  CA  GLU A  19      20.312  19.047  -3.340  1.00 94.00           C  
ATOM    157  C   GLU A  19      19.984  18.000  -4.414  1.00 94.00           C  
ATOM    158  CB  GLU A  19      21.359  18.484  -2.367  1.00 94.00           C  
ATOM    159  O   GLU A  19      20.547  18.047  -5.512  1.00 94.00           O  
ATOM    160  CG  GLU A  19      21.938  19.531  -1.433  1.00 94.00           C  
ATOM    161  CD  GLU A  19      22.562  20.703  -2.166  1.00 94.00           C  
ATOM    162  OE1 GLU A  19      22.281  21.859  -1.800  1.00 94.00           O  
ATOM    163  OE2 GLU A  19      23.344  20.453  -3.115  1.00 94.00           O  
ATOM    164  N   PHE A  20      19.156  17.125  -3.998  1.00 93.06           N  
ATOM    165  CA  PHE A  20      18.703  16.062  -4.891  1.00 93.06           C  
ATOM    166  C   PHE A  20      18.016  16.641  -6.121  1.00 93.06           C  
ATOM    167  CB  PHE A  20      17.750  15.117  -4.164  1.00 93.06           C  
ATOM    168  O   PHE A  20      18.266  16.203  -7.246  1.00 93.06           O  
ATOM    169  CG  PHE A  20      17.328  13.930  -4.984  1.00 93.06           C  
ATOM    170  CD1 PHE A  20      16.141  13.945  -5.707  1.00 93.06           C  
ATOM    171  CD2 PHE A  20      18.109  12.789  -5.035  1.00 93.06           C  
ATOM    172  CE1 PHE A  20      15.742  12.852  -6.469  1.00 93.06           C  
ATOM    173  CE2 PHE A  20      17.734  11.688  -5.797  1.00 93.06           C  
ATOM    174  CZ  PHE A  20      16.547  11.719  -6.508  1.00 93.06           C  
ATOM    175  N   GLY A  21      17.188  17.672  -6.031  1.00 91.12           N  
ATOM    176  CA  GLY A  21      16.438  18.328  -7.090  1.00 91.12           C  
ATOM    177  C   GLY A  21      17.312  19.094  -8.062  1.00 91.12           C  
ATOM    178  O   GLY A  21      16.922  19.328  -9.203  1.00 91.12           O  
ATOM    179  N   LYS A  22      18.547  19.484  -7.629  1.00 91.94           N  
ATOM    180  CA  LYS A  22      19.500  20.141  -8.508  1.00 91.94           C  
ATOM    181  C   LYS A  22      20.094  19.156  -9.508  1.00 91.94           C  
ATOM    182  CB  LYS A  22      20.625  20.781  -7.691  1.00 91.94           C  
ATOM    183  O   LYS A  22      20.422  19.516 -10.641  1.00 91.94           O  
ATOM    184  CG  LYS A  22      20.172  21.969  -6.840  1.00 91.94           C  
ATOM    185  CD  LYS A  22      21.328  22.547  -6.031  1.00 91.94           C  
ATOM    186  CE  LYS A  22      20.859  23.656  -5.109  1.00 91.94           C  
ATOM    187  NZ  LYS A  22      21.969  24.156  -4.238  1.00 91.94           N  
ATOM    188  N   LEU A  23      20.078  17.922  -9.172  1.00 90.69           N  
ATOM    189  CA  LEU A  23      20.750  16.875  -9.938  1.00 90.69           C  
ATOM    190  C   LEU A  23      19.734  16.109 -10.805  1.00 90.69           C  
ATOM    191  CB  LEU A  23      21.469  15.898  -9.008  1.00 90.69           C  
ATOM    192  O   LEU A  23      20.062  15.680 -11.906  1.00 90.69           O  
ATOM    193  CG  LEU A  23      22.641  16.469  -8.203  1.00 90.69           C  
ATOM    194  CD1 LEU A  23      23.094  15.484  -7.137  1.00 90.69           C  
ATOM    195  CD2 LEU A  23      23.797  16.844  -9.125  1.00 90.69           C  
ATOM    196  N   ILE A  24      18.562  16.016 -10.344  1.00 92.19           N  
ATOM    197  CA  ILE A  24      17.531  15.195 -10.969  1.00 92.19           C  
ATOM    198  C   ILE A  24      16.297  16.062 -11.273  1.00 92.19           C  
ATOM    199  CB  ILE A  24      17.141  14.000 -10.078  1.00 92.19           C  
ATOM    200  O   ILE A  24      15.758  16.719 -10.375  1.00 92.19           O  
ATOM    201  CG1 ILE A  24      18.359  13.133  -9.781  1.00 92.19           C  
ATOM    202  CG2 ILE A  24      16.031  13.180 -10.734  1.00 92.19           C  
ATOM    203  CD1 ILE A  24      18.078  11.969  -8.828  1.00 92.19           C  
ATOM    204  N   PRO A  25      15.883  16.219 -12.484  1.00 88.62           N  
ATOM    205  CA  PRO A  25      14.766  17.078 -12.883  1.00 88.62           C  
ATOM    206  C   PRO A  25      13.414  16.547 -12.406  1.00 88.62           C  
ATOM    207  CB  PRO A  25      14.844  17.078 -14.414  1.00 88.62           C  
ATOM    208  O   PRO A  25      12.664  15.969 -13.195  1.00 88.62           O  
ATOM    209  CG  PRO A  25      15.445  15.750 -14.766  1.00 88.62           C  
ATOM    210  CD  PRO A  25      16.359  15.336 -13.648  1.00 88.62           C  
ATOM    211  N   VAL A  26      13.094  16.766 -11.227  1.00 93.44           N  
ATOM    212  CA  VAL A  26      11.836  16.344 -10.625  1.00 93.44           C  
ATOM    213  C   VAL A  26      10.781  17.438 -10.789  1.00 93.44           C  
ATOM    214  CB  VAL A  26      12.008  15.992  -9.133  1.00 93.44           C  
ATOM    215  O   VAL A  26      11.117  18.609 -10.930  1.00 93.44           O  
ATOM    216  CG1 VAL A  26      12.969  14.812  -8.961  1.00 93.44           C  
ATOM    217  CG2 VAL A  26      12.508  17.203  -8.352  1.00 93.44           C  
ATOM    218  N   ASN A  27       9.422  17.156 -10.852  1.00 92.88           N  
ATOM    219  CA  ASN A  27       8.312  18.094 -10.914  1.00 92.88           C  
ATOM    220  C   ASN A  27       7.047  17.516 -10.297  1.00 92.88           C  
ATOM    221  CB  ASN A  27       8.055  18.516 -12.367  1.00 92.88           C  
ATOM    222  O   ASN A  27       7.023  16.359  -9.891  1.00 92.88           O  
ATOM    223  CG  ASN A  27       7.520  17.375 -13.211  1.00 92.88           C  
ATOM    224  ND2 ASN A  27       8.352  16.875 -14.117  1.00 92.88           N  
ATOM    225  OD1 ASN A  27       6.371  16.953 -13.055  1.00 92.88           O  
ATOM    226  N   SER A  28       6.012  18.359 -10.281  1.00 93.62           N  
ATOM    227  CA  SER A  28       4.758  17.922  -9.672  1.00 93.62           C  
ATOM    228  C   SER A  28       3.562  18.297 -10.547  1.00 93.62           C  
ATOM    229  CB  SER A  28       4.594  18.531  -8.281  1.00 93.62           C  
ATOM    230  O   SER A  28       2.443  18.438 -10.047  1.00 93.62           O  
ATOM    231  OG  SER A  28       4.648  19.953  -8.344  1.00 93.62           O  
ATOM    232  N   GLU A  29       3.828  18.562 -11.836  1.00 92.31           N  
ATOM    233  CA  GLU A  29       2.795  18.984 -12.773  1.00 92.31           C  
ATOM    234  C   GLU A  29       1.636  18.000 -12.805  1.00 92.31           C  
ATOM    235  CB  GLU A  29       3.383  19.156 -14.172  1.00 92.31           C  
ATOM    236  O   GLU A  29       0.470  18.391 -12.805  1.00 92.31           O  
ATOM    237  CG  GLU A  29       2.385  19.688 -15.195  1.00 92.31           C  
ATOM    238  CD  GLU A  29       3.000  19.922 -16.562  1.00 92.31           C  
ATOM    239  OE1 GLU A  29       2.273  20.359 -17.484  1.00 92.31           O  
ATOM    240  OE2 GLU A  29       4.215  19.672 -16.719  1.00 92.31           O  
ATOM    241  N   TYR A  30       1.816  16.656 -12.805  1.00 94.06           N  
ATOM    242  CA  TYR A  30       0.798  15.633 -12.992  1.00 94.06           C  
ATOM    243  C   TYR A  30       0.650  14.781 -11.734  1.00 94.06           C  
ATOM    244  CB  TYR A  30       1.145  14.742 -14.188  1.00 94.06           C  
ATOM    245  O   TYR A  30      -0.148  13.836 -11.703  1.00 94.06           O  
ATOM    246  CG  TYR A  30       1.215  15.484 -15.500  1.00 94.06           C  
ATOM    247  CD1 TYR A  30       0.064  16.000 -16.094  1.00 94.06           C  
ATOM    248  CD2 TYR A  30       2.430  15.680 -16.141  1.00 94.06           C  
ATOM    249  CE1 TYR A  30       0.123  16.688 -17.297  1.00 94.06           C  
ATOM    250  CE2 TYR A  30       2.502  16.359 -17.359  1.00 94.06           C  
ATOM    251  OH  TYR A  30       1.409  17.547 -19.125  1.00 94.06           O  
ATOM    252  CZ  TYR A  30       1.345  16.859 -17.922  1.00 94.06           C  
ATOM    253  N   THR A  31       1.476  15.102 -10.727  1.00 95.62           N  
ATOM    254  CA  THR A  31       1.491  14.266  -9.531  1.00 95.62           C  
ATOM    255  C   THR A  31       1.254  15.117  -8.281  1.00 95.62           C  
ATOM    256  CB  THR A  31       2.824  13.508  -9.391  1.00 95.62           C  
ATOM    257  O   THR A  31       1.479  16.328  -8.297  1.00 95.62           O  
ATOM    258  CG2 THR A  31       3.059  12.586 -10.586  1.00 95.62           C  
ATOM    259  OG1 THR A  31       3.898  14.453  -9.312  1.00 95.62           O  
ATOM    260  N   ASN A  32       0.746  14.445  -7.180  1.00 94.75           N  
ATOM    261  CA  ASN A  32       0.494  15.078  -5.891  1.00 94.75           C  
ATOM    262  C   ASN A  32       1.794  15.406  -5.160  1.00 94.75           C  
ATOM    263  CB  ASN A  32      -0.400  14.195  -5.020  1.00 94.75           C  
ATOM    264  O   ASN A  32       1.880  16.406  -4.449  1.00 94.75           O  
ATOM    265  CG  ASN A  32      -1.798  14.039  -5.586  1.00 94.75           C  
ATOM    266  ND2 ASN A  32      -2.191  12.805  -5.867  1.00 94.75           N  
ATOM    267  OD1 ASN A  32      -2.520  15.023  -5.770  1.00 94.75           O  
ATOM    268  N   SER A  33       2.826  14.586  -5.238  1.00 95.25           N  
ATOM    269  CA  SER A  33       4.188  14.758  -4.746  1.00 95.25           C  
ATOM    270  C   SER A  33       5.195  14.750  -5.891  1.00 95.25           C  
ATOM    271  CB  SER A  33       4.539  13.664  -3.742  1.00 95.25           C  
ATOM    272  O   SER A  33       4.930  14.188  -6.957  1.00 95.25           O  
ATOM    273  OG  SER A  33       5.797  13.914  -3.139  1.00 95.25           O  
ATOM    274  N   CYS A  34       6.336  15.492  -5.656  1.00 95.12           N  
ATOM    275  CA  CYS A  34       7.352  15.570  -6.699  1.00 95.12           C  
ATOM    276  C   CYS A  34       7.738  14.180  -7.191  1.00 95.12           C  
ATOM    277  CB  CYS A  34       8.594  16.297  -6.184  1.00 95.12           C  
ATOM    278  O   CYS A  34       7.879  13.250  -6.395  1.00 95.12           O  
ATOM    279  SG  CYS A  34       8.336  18.078  -5.922  1.00 95.12           S  
ATOM    280  N   SER A  35       7.828  14.031  -8.562  1.00 96.50           N  
ATOM    281  CA  SER A  35       8.188  12.797  -9.242  1.00 96.50           C  
ATOM    282  C   SER A  35       8.992  13.070 -10.508  1.00 96.50           C  
ATOM    283  CB  SER A  35       6.930  11.992  -9.594  1.00 96.50           C  
ATOM    284  O   SER A  35       9.375  14.211 -10.773  1.00 96.50           O  
ATOM    285  OG  SER A  35       6.238  12.602 -10.680  1.00 96.50           O  
ATOM    286  N   LEU A  36       9.234  11.977 -11.297  1.00 96.31           N  
ATOM    287  CA  LEU A  36       9.969  12.086 -12.547  1.00 96.31           C  
ATOM    288  C   LEU A  36       9.016  12.141 -13.734  1.00 96.31           C  
ATOM    289  CB  LEU A  36      10.938  10.906 -12.703  1.00 96.31           C  
ATOM    290  O   LEU A  36       9.453  12.055 -14.891  1.00 96.31           O  
ATOM    291  CG  LEU A  36      12.047  10.797 -11.664  1.00 96.31           C  
ATOM    292  CD1 LEU A  36      12.797   9.484 -11.820  1.00 96.31           C  
ATOM    293  CD2 LEU A  36      13.000  11.984 -11.773  1.00 96.31           C  
ATOM    294  N   THR A  37       7.719  12.352 -13.438  1.00 95.00           N  
ATOM    295  CA  THR A  37       6.688  12.367 -14.469  1.00 95.00           C  
ATOM    296  C   THR A  37       6.637  13.727 -15.156  1.00 95.00           C  
ATOM    297  CB  THR A  37       5.305  12.031 -13.883  1.00 95.00           C  
ATOM    298  O   THR A  37       6.312  14.742 -14.531  1.00 95.00           O  
ATOM    299  CG2 THR A  37       4.230  12.047 -14.969  1.00 95.00           C  
ATOM    300  OG1 THR A  37       5.348  10.734 -13.289  1.00 95.00           O  
ATOM    301  N   HIS A  38       6.852  13.750 -16.422  1.00 92.38           N  
ATOM    302  CA  HIS A  38       6.797  14.992 -17.188  1.00 92.38           C  
ATOM    303  C   HIS A  38       5.695  14.938 -18.234  1.00 92.38           C  
ATOM    304  CB  HIS A  38       8.148  15.266 -17.859  1.00 92.38           C  
ATOM    305  O   HIS A  38       5.230  15.977 -18.719  1.00 92.38           O  
ATOM    306  CG  HIS A  38       9.234  15.602 -16.891  1.00 92.38           C  
ATOM    307  CD2 HIS A  38      10.180  14.820 -16.297  1.00 92.38           C  
ATOM    308  ND1 HIS A  38       9.445  16.875 -16.422  1.00 92.38           N  
ATOM    309  CE1 HIS A  38      10.469  16.875 -15.578  1.00 92.38           C  
ATOM    310  NE2 HIS A  38      10.930  15.641 -15.492  1.00 92.38           N  
ATOM    311  N   VAL A  39       5.277  13.688 -18.484  1.00 92.38           N  
ATOM    312  CA  VAL A  39       4.180  13.461 -19.406  1.00 92.38           C  
ATOM    313  C   VAL A  39       3.332  12.281 -18.938  1.00 92.38           C  
ATOM    314  CB  VAL A  39       4.699  13.211 -20.844  1.00 92.38           C  
ATOM    315  O   VAL A  39       3.840  11.367 -18.297  1.00 92.38           O  
ATOM    316  CG1 VAL A  39       5.445  14.430 -21.375  1.00 92.38           C  
ATOM    317  CG2 VAL A  39       5.598  11.977 -20.875  1.00 92.38           C  
ATOM    318  N   ILE A  40       2.082  12.359 -19.281  1.00 92.38           N  
ATOM    319  CA  ILE A  40       1.229  11.203 -19.031  1.00 92.38           C  
ATOM    320  C   ILE A  40       1.540  10.102 -20.031  1.00 92.38           C  
ATOM    321  CB  ILE A  40      -0.268  11.586 -19.094  1.00 92.38           C  
ATOM    322  O   ILE A  40       1.496  10.320 -21.250  1.00 92.38           O  
ATOM    323  CG1 ILE A  40      -0.584  12.688 -18.062  1.00 92.38           C  
ATOM    324  CG2 ILE A  40      -1.146  10.352 -18.859  1.00 92.38           C  
ATOM    325  CD1 ILE A  40      -2.023  13.180 -18.125  1.00 92.38           C  
ATOM    326  N   PRO A  41       1.921   8.898 -19.578  1.00 92.69           N  
ATOM    327  CA  PRO A  41       2.324   7.812 -20.469  1.00 92.69           C  
ATOM    328  C   PRO A  41       1.210   7.391 -21.422  1.00 92.69           C  
ATOM    329  CB  PRO A  41       2.678   6.672 -19.516  1.00 92.69           C  
ATOM    330  O   PRO A  41       0.050   7.281 -21.016  1.00 92.69           O  
ATOM    331  CG  PRO A  41       2.281   7.176 -18.156  1.00 92.69           C  
ATOM    332  CD  PRO A  41       1.809   8.594 -18.297  1.00 92.69           C  
ATOM    333  N   ARG A  42       1.591   7.250 -22.609  1.00 91.88           N  
ATOM    334  CA  ARG A  42       0.691   6.688 -23.625  1.00 91.88           C  
ATOM    335  C   ARG A  42       0.861   5.176 -23.719  1.00 91.88           C  
ATOM    336  CB  ARG A  42       0.936   7.340 -24.984  1.00 91.88           C  
ATOM    337  O   ARG A  42       1.957   4.688 -24.000  1.00 91.88           O  
ATOM    338  CG  ARG A  42       0.574   8.812 -25.031  1.00 91.88           C  
ATOM    339  CD  ARG A  42       0.586   9.344 -26.469  1.00 91.88           C  
ATOM    340  NE  ARG A  42       0.573  10.805 -26.500  1.00 91.88           N  
ATOM    341  NH1 ARG A  42       0.362  10.961 -28.781  1.00 91.88           N  
ATOM    342  NH2 ARG A  42       0.466  12.867 -27.516  1.00 91.88           N  
ATOM    343  CZ  ARG A  42       0.467  11.539 -27.594  1.00 91.88           C  
ATOM    344  N   LEU A  43      -0.210   4.430 -23.562  1.00 95.19           N  
ATOM    345  CA  LEU A  43      -0.077   2.980 -23.453  1.00 95.19           C  
ATOM    346  C   LEU A  43      -0.688   2.283 -24.672  1.00 95.19           C  
ATOM    347  CB  LEU A  43      -0.744   2.480 -22.172  1.00 95.19           C  
ATOM    348  O   LEU A  43      -0.924   1.072 -24.641  1.00 95.19           O  
ATOM    349  CG  LEU A  43      -0.208   3.057 -20.859  1.00 95.19           C  
ATOM    350  CD1 LEU A  43      -0.925   2.426 -19.672  1.00 95.19           C  
ATOM    351  CD2 LEU A  43       1.298   2.844 -20.750  1.00 95.19           C  
ATOM    352  N   ASP A  44      -0.938   2.955 -25.828  1.00 93.94           N  
ATOM    353  CA  ASP A  44      -1.603   2.445 -27.016  1.00 93.94           C  
ATOM    354  C   ASP A  44      -0.794   1.319 -27.656  1.00 93.94           C  
ATOM    355  CB  ASP A  44      -1.827   3.572 -28.031  1.00 93.94           C  
ATOM    356  O   ASP A  44      -1.364   0.370 -28.203  1.00 93.94           O  
ATOM    357  CG  ASP A  44      -2.729   4.672 -27.500  1.00 93.94           C  
ATOM    358  OD1 ASP A  44      -3.941   4.434 -27.312  1.00 93.94           O  
ATOM    359  OD2 ASP A  44      -2.221   5.793 -27.266  1.00 93.94           O  
ATOM    360  N   ASP A  45       0.497   1.431 -27.594  1.00 95.00           N  
ATOM    361  CA  ASP A  45       1.373   0.419 -28.188  1.00 95.00           C  
ATOM    362  C   ASP A  45       1.156  -0.942 -27.531  1.00 95.00           C  
ATOM    363  CB  ASP A  45       2.838   0.838 -28.047  1.00 95.00           C  
ATOM    364  O   ASP A  45       1.205  -1.976 -28.188  1.00 95.00           O  
ATOM    365  CG  ASP A  45       3.219   1.965 -29.000  1.00 95.00           C  
ATOM    366  OD1 ASP A  45       2.447   2.262 -29.938  1.00 95.00           O  
ATOM    367  OD2 ASP A  45       4.301   2.559 -28.812  1.00 95.00           O  
ATOM    368  N   TYR A  46       0.894  -0.955 -26.250  1.00 96.50           N  
ATOM    369  CA  TYR A  46       0.668  -2.197 -25.516  1.00 96.50           C  
ATOM    370  C   TYR A  46      -0.668  -2.820 -25.906  1.00 96.50           C  
ATOM    371  CB  TYR A  46       0.712  -1.949 -24.000  1.00 96.50           C  
ATOM    372  O   TYR A  46      -0.794  -4.047 -25.953  1.00 96.50           O  
ATOM    373  CG  TYR A  46       2.072  -1.535 -23.500  1.00 96.50           C  
ATOM    374  CD1 TYR A  46       3.057  -2.484 -23.234  1.00 96.50           C  
ATOM    375  CD2 TYR A  46       2.375  -0.195 -23.281  1.00 96.50           C  
ATOM    376  CE1 TYR A  46       4.309  -2.107 -22.766  1.00 96.50           C  
ATOM    377  CE2 TYR A  46       3.625   0.193 -22.812  1.00 96.50           C  
ATOM    378  OH  TYR A  46       5.824  -0.390 -22.094  1.00 96.50           O  
ATOM    379  CZ  TYR A  46       4.586  -0.769 -22.562  1.00 96.50           C  
ATOM    380  N   LEU A  47      -1.598  -1.959 -26.125  1.00 94.12           N  
ATOM    381  CA  LEU A  47      -2.898  -2.412 -26.609  1.00 94.12           C  
ATOM    382  C   LEU A  47      -2.766  -3.127 -27.953  1.00 94.12           C  
ATOM    383  CB  LEU A  47      -3.863  -1.230 -26.734  1.00 94.12           C  
ATOM    384  O   LEU A  47      -3.367  -4.184 -28.156  1.00 94.12           O  
ATOM    385  CG  LEU A  47      -5.312  -1.573 -27.094  1.00 94.12           C  
ATOM    386  CD1 LEU A  47      -5.910  -2.486 -26.031  1.00 94.12           C  
ATOM    387  CD2 LEU A  47      -6.141  -0.302 -27.234  1.00 94.12           C  
ATOM    388  N   ARG A  48      -1.972  -2.615 -28.859  1.00 93.69           N  
ATOM    389  CA  ARG A  48      -1.717  -3.229 -30.156  1.00 93.69           C  
ATOM    390  C   ARG A  48      -1.002  -4.566 -30.000  1.00 93.69           C  
ATOM    391  CB  ARG A  48      -0.888  -2.293 -31.047  1.00 93.69           C  
ATOM    392  O   ARG A  48      -1.356  -5.547 -30.656  1.00 93.69           O  
ATOM    393  CG  ARG A  48      -1.664  -1.096 -31.562  1.00 93.69           C  
ATOM    394  CD  ARG A  48      -0.822  -0.250 -32.500  1.00 93.69           C  
ATOM    395  NE  ARG A  48      -1.143   1.170 -32.406  1.00 93.69           N  
ATOM    396  NH1 ARG A  48       0.960   1.905 -33.000  1.00 93.69           N  
ATOM    397  NH2 ARG A  48      -0.685   3.418 -32.500  1.00 93.69           N  
ATOM    398  CZ  ARG A  48      -0.288   2.162 -32.625  1.00 93.69           C  
ATOM    399  N   ARG A  49       0.028  -4.605 -29.125  1.00 95.12           N  
ATOM    400  CA  ARG A  49       0.779  -5.824 -28.844  1.00 95.12           C  
ATOM    401  C   ARG A  49      -0.123  -6.898 -28.250  1.00 95.12           C  
ATOM    402  CB  ARG A  49       1.948  -5.535 -27.906  1.00 95.12           C  
ATOM    403  O   ARG A  49       0.044  -8.086 -28.531  1.00 95.12           O  
ATOM    404  CG  ARG A  49       3.096  -4.781 -28.562  1.00 95.12           C  
ATOM    405  CD  ARG A  49       4.066  -4.227 -27.531  1.00 95.12           C  
ATOM    406  NE  ARG A  49       4.641  -5.281 -26.703  1.00 95.12           N  
ATOM    407  NH1 ARG A  49       5.594  -3.846 -25.172  1.00 95.12           N  
ATOM    408  NH2 ARG A  49       5.828  -6.113 -24.922  1.00 95.12           N  
ATOM    409  CZ  ARG A  49       5.352  -5.078 -25.594  1.00 95.12           C  
ATOM    410  N   MET A  50      -1.057  -6.402 -27.344  1.00 94.25           N  
ATOM    411  CA  MET A  50      -1.982  -7.324 -26.688  1.00 94.25           C  
ATOM    412  C   MET A  50      -2.875  -8.016 -27.703  1.00 94.25           C  
ATOM    413  CB  MET A  50      -2.844  -6.582 -25.656  1.00 94.25           C  
ATOM    414  O   MET A  50      -3.174  -9.203 -27.562  1.00 94.25           O  
ATOM    415  CG  MET A  50      -3.729  -7.496 -24.828  1.00 94.25           C  
ATOM    416  SD  MET A  50      -2.762  -8.625 -23.750  1.00 94.25           S  
ATOM    417  CE  MET A  50      -2.246  -7.461 -22.453  1.00 94.25           C  
ATOM    418  N   ALA A  51      -3.250  -7.391 -28.781  1.00 90.88           N  
ATOM    419  CA  ALA A  51      -4.105  -7.922 -29.844  1.00 90.88           C  
ATOM    420  C   ALA A  51      -3.406  -9.047 -30.609  1.00 90.88           C  
ATOM    421  CB  ALA A  51      -4.516  -6.812 -30.812  1.00 90.88           C  
ATOM    422  O   ALA A  51      -4.055  -9.984 -31.078  1.00 90.88           O  
ATOM    423  N   ASP A  52      -2.100  -9.016 -30.578  1.00 91.88           N  
ATOM    424  CA  ASP A  52      -1.290  -9.969 -31.344  1.00 91.88           C  
ATOM    425  C   ASP A  52      -0.782 -11.094 -30.453  1.00 91.88           C  
ATOM    426  CB  ASP A  52      -0.112  -9.250 -32.000  1.00 91.88           C  
ATOM    427  O   ASP A  52      -0.123 -12.023 -30.922  1.00 91.88           O  
ATOM    428  CG  ASP A  52      -0.545  -8.273 -33.094  1.00 91.88           C  
ATOM    429  OD1 ASP A  52      -1.613  -8.477 -33.719  1.00 91.88           O  
ATOM    430  OD2 ASP A  52       0.190  -7.289 -33.312  1.00 91.88           O  
ATOM    431  N   ALA A  53      -1.042 -10.984 -29.141  1.00 92.62           N  
ATOM    432  CA  ALA A  53      -0.540 -11.961 -28.172  1.00 92.62           C  
ATOM    433  C   ALA A  53      -1.262 -13.297 -28.328  1.00 92.62           C  
ATOM    434  CB  ALA A  53      -0.691 -11.438 -26.750  1.00 92.62           C  
ATOM    435  O   ALA A  53      -2.488 -13.336 -28.453  1.00 92.62           O  
ATOM    436  N   GLY A  54      -0.505 -14.445 -28.344  1.00 87.81           N  
ATOM    437  CA  GLY A  54      -1.033 -15.766 -28.656  1.00 87.81           C  
ATOM    438  C   GLY A  54      -1.196 -16.656 -27.438  1.00 87.81           C  
ATOM    439  O   GLY A  54      -2.029 -17.562 -27.438  1.00 87.81           O  
ATOM    440  N   THR A  55      -0.424 -16.375 -26.312  1.00 90.88           N  
ATOM    441  CA  THR A  55      -0.496 -17.188 -25.109  1.00 90.88           C  
ATOM    442  C   THR A  55      -0.879 -16.328 -23.891  1.00 90.88           C  
ATOM    443  CB  THR A  55       0.842 -17.891 -24.828  1.00 90.88           C  
ATOM    444  O   THR A  55      -0.722 -15.109 -23.922  1.00 90.88           O  
ATOM    445  CG2 THR A  55       1.306 -18.688 -26.047  1.00 90.88           C  
ATOM    446  OG1 THR A  55       1.838 -16.922 -24.500  1.00 90.88           O  
ATOM    447  N   GLU A  56      -1.444 -16.922 -22.812  1.00 86.31           N  
ATOM    448  CA  GLU A  56      -1.777 -16.266 -21.562  1.00 86.31           C  
ATOM    449  C   GLU A  56      -0.537 -15.656 -20.906  1.00 86.31           C  
ATOM    450  CB  GLU A  56      -2.451 -17.234 -20.594  1.00 86.31           C  
ATOM    451  O   GLU A  56      -0.599 -14.570 -20.344  1.00 86.31           O  
ATOM    452  CG  GLU A  56      -3.877 -17.609 -20.984  1.00 86.31           C  
ATOM    453  CD  GLU A  56      -4.801 -16.406 -21.078  1.00 86.31           C  
ATOM    454  OE1 GLU A  56      -5.484 -16.234 -22.109  1.00 86.31           O  
ATOM    455  OE2 GLU A  56      -4.840 -15.617 -20.094  1.00 86.31           O  
ATOM    456  N   GLY A  57       0.617 -16.359 -21.031  1.00 86.50           N  
ATOM    457  CA  GLY A  57       1.885 -15.859 -20.531  1.00 86.50           C  
ATOM    458  C   GLY A  57       2.324 -14.570 -21.203  1.00 86.50           C  
ATOM    459  O   GLY A  57       2.791 -13.648 -20.531  1.00 86.50           O  
ATOM    460  N   GLU A  58       2.176 -14.531 -22.500  1.00 90.38           N  
ATOM    461  CA  GLU A  58       2.500 -13.344 -23.297  1.00 90.38           C  
ATOM    462  C   GLU A  58       1.577 -12.180 -22.953  1.00 90.38           C  
ATOM    463  CB  GLU A  58       2.416 -13.648 -24.797  1.00 90.38           C  
ATOM    464  O   GLU A  58       2.025 -11.039 -22.828  1.00 90.38           O  
ATOM    465  CG  GLU A  58       2.957 -12.539 -25.688  1.00 90.38           C  
ATOM    466  CD  GLU A  58       2.959 -12.906 -27.156  1.00 90.38           C  
ATOM    467  OE1 GLU A  58       3.537 -12.141 -27.969  1.00 90.38           O  
ATOM    468  OE2 GLU A  58       2.379 -13.953 -27.500  1.00 90.38           O  
ATOM    469  N   LYS A  59       0.295 -12.398 -22.750  1.00 91.75           N  
ATOM    470  CA  LYS A  59      -0.698 -11.406 -22.359  1.00 91.75           C  
ATOM    471  C   LYS A  59      -0.378 -10.828 -20.984  1.00 91.75           C  
ATOM    472  CB  LYS A  59      -2.100 -12.016 -22.344  1.00 91.75           C  
ATOM    473  O   LYS A  59      -0.439  -9.609 -20.781  1.00 91.75           O  
ATOM    474  CG  LYS A  59      -2.629 -12.359 -23.734  1.00 91.75           C  
ATOM    475  CD  LYS A  59      -4.012 -12.992 -23.672  1.00 91.75           C  
ATOM    476  CE  LYS A  59      -4.543 -13.336 -25.047  1.00 91.75           C  
ATOM    477  NZ  LYS A  59      -5.867 -14.023 -24.984  1.00 91.75           N  
ATOM    478  N   ASP A  60       0.016 -11.695 -20.031  1.00 88.81           N  
ATOM    479  CA  ASP A  60       0.396 -11.273 -18.688  1.00 88.81           C  
ATOM    480  C   ASP A  60       1.655 -10.414 -18.719  1.00 88.81           C  
ATOM    481  CB  ASP A  60       0.613 -12.492 -17.781  1.00 88.81           C  
ATOM    482  O   ASP A  60       1.754  -9.422 -17.984  1.00 88.81           O  
ATOM    483  CG  ASP A  60      -0.681 -13.195 -17.422  1.00 88.81           C  
ATOM    484  OD1 ASP A  60      -1.769 -12.602 -17.594  1.00 88.81           O  
ATOM    485  OD2 ASP A  60      -0.613 -14.359 -16.969  1.00 88.81           O  
ATOM    486  N   ALA A  61       2.582 -10.750 -19.547  1.00 91.06           N  
ATOM    487  CA  ALA A  61       3.832 -10.008 -19.688  1.00 91.06           C  
ATOM    488  C   ALA A  61       3.580  -8.609 -20.250  1.00 91.06           C  
ATOM    489  CB  ALA A  61       4.812 -10.766 -20.562  1.00 91.06           C  
ATOM    490  O   ALA A  61       4.145  -7.625 -19.766  1.00 91.06           O  
ATOM    491  N   ILE A  62       2.744  -8.531 -21.281  1.00 94.62           N  
ATOM    492  CA  ILE A  62       2.420  -7.266 -21.922  1.00 94.62           C  
ATOM    493  C   ILE A  62       1.715  -6.344 -20.938  1.00 94.62           C  
ATOM    494  CB  ILE A  62       1.540  -7.484 -23.172  1.00 94.62           C  
ATOM    495  O   ILE A  62       2.035  -5.156 -20.859  1.00 94.62           O  
ATOM    496  CG1 ILE A  62       2.340  -8.195 -24.281  1.00 94.62           C  
ATOM    497  CG2 ILE A  62       0.978  -6.152 -23.688  1.00 94.62           C  
ATOM    498  CD1 ILE A  62       1.490  -8.688 -25.438  1.00 94.62           C  
ATOM    499  N   TYR A  63       0.715  -6.895 -20.266  1.00 94.00           N  
ATOM    500  CA  TYR A  63       0.032  -6.086 -19.266  1.00 94.00           C  
ATOM    501  C   TYR A  63       1.010  -5.582 -18.203  1.00 94.00           C  
ATOM    502  CB  TYR A  63      -1.091  -6.887 -18.594  1.00 94.00           C  
ATOM    503  O   TYR A  63       0.971  -4.414 -17.812  1.00 94.00           O  
ATOM    504  CG  TYR A  63      -1.885  -6.094 -17.578  1.00 94.00           C  
ATOM    505  CD1 TYR A  63      -1.589  -6.164 -16.219  1.00 94.00           C  
ATOM    506  CD2 TYR A  63      -2.934  -5.273 -17.984  1.00 94.00           C  
ATOM    507  CE1 TYR A  63      -2.320  -5.441 -15.289  1.00 94.00           C  
ATOM    508  CE2 TYR A  63      -3.672  -4.543 -17.062  1.00 94.00           C  
ATOM    509  OH  TYR A  63      -4.082  -3.910 -14.797  1.00 94.00           O  
ATOM    510  CZ  TYR A  63      -3.357  -4.633 -15.719  1.00 94.00           C  
ATOM    511  N   SER A  64       1.870  -6.457 -17.641  1.00 92.19           N  
ATOM    512  CA  SER A  64       2.863  -6.105 -16.625  1.00 92.19           C  
ATOM    513  C   SER A  64       3.803  -5.016 -17.125  1.00 92.19           C  
ATOM    514  CB  SER A  64       3.672  -7.336 -16.219  1.00 92.19           C  
ATOM    515  O   SER A  64       4.129  -4.078 -16.391  1.00 92.19           O  
ATOM    516  OG  SER A  64       2.854  -8.273 -15.539  1.00 92.19           O  
ATOM    517  N   GLU A  65       4.211  -5.086 -18.344  1.00 94.81           N  
ATOM    518  CA  GLU A  65       5.055  -4.066 -18.953  1.00 94.81           C  
ATOM    519  C   GLU A  65       4.328  -2.729 -19.047  1.00 94.81           C  
ATOM    520  CB  GLU A  65       5.516  -4.516 -20.344  1.00 94.81           C  
ATOM    521  O   GLU A  65       4.926  -1.673 -18.844  1.00 94.81           O  
ATOM    522  CG  GLU A  65       6.559  -5.621 -20.328  1.00 94.81           C  
ATOM    523  CD  GLU A  65       6.926  -6.133 -21.703  1.00 94.81           C  
ATOM    524  OE1 GLU A  65       7.660  -7.141 -21.812  1.00 94.81           O  
ATOM    525  OE2 GLU A  65       6.473  -5.516 -22.703  1.00 94.81           O  
ATOM    526  N   ALA A  66       3.105  -2.826 -19.453  1.00 96.31           N  
ATOM    527  CA  ALA A  66       2.281  -1.624 -19.531  1.00 96.31           C  
ATOM    528  C   ALA A  66       2.148  -0.963 -18.172  1.00 96.31           C  
ATOM    529  CB  ALA A  66       0.902  -1.959 -20.094  1.00 96.31           C  
ATOM    530  O   ALA A  66       2.223   0.263 -18.047  1.00 96.31           O  
ATOM    531  N   LEU A  67       1.903  -1.756 -17.156  1.00 95.31           N  
ATOM    532  CA  LEU A  67       1.796  -1.250 -15.789  1.00 95.31           C  
ATOM    533  C   LEU A  67       3.086  -0.559 -15.359  1.00 95.31           C  
ATOM    534  CB  LEU A  67       1.468  -2.389 -14.820  1.00 95.31           C  
ATOM    535  O   LEU A  67       3.053   0.546 -14.812  1.00 95.31           O  
ATOM    536  CG  LEU A  67       1.329  -2.004 -13.344  1.00 95.31           C  
ATOM    537  CD1 LEU A  67       0.122  -1.094 -13.148  1.00 95.31           C  
ATOM    538  CD2 LEU A  67       1.214  -3.252 -12.477  1.00 95.31           C  
ATOM    539  N   ILE A  68       4.227  -1.192 -15.594  1.00 95.62           N  
ATOM    540  CA  ILE A  68       5.527  -0.616 -15.266  1.00 95.62           C  
ATOM    541  C   ILE A  68       5.707   0.704 -16.016  1.00 95.62           C  
ATOM    542  CB  ILE A  68       6.680  -1.587 -15.609  1.00 95.62           C  
ATOM    543  O   ILE A  68       6.121   1.707 -15.430  1.00 95.62           O  
ATOM    544  CG1 ILE A  68       6.688  -2.770 -14.633  1.00 95.62           C  
ATOM    545  CG2 ILE A  68       8.023  -0.856 -15.594  1.00 95.62           C  
ATOM    546  CD1 ILE A  68       7.664  -3.875 -15.008  1.00 95.62           C  
ATOM    547  N   ALA A  69       5.367   0.706 -17.266  1.00 95.81           N  
ATOM    548  CA  ALA A  69       5.488   1.909 -18.078  1.00 95.81           C  
ATOM    549  C   ALA A  69       4.605   3.031 -17.547  1.00 95.81           C  
ATOM    550  CB  ALA A  69       5.129   1.604 -19.531  1.00 95.81           C  
ATOM    551  O   ALA A  69       4.996   4.199 -17.547  1.00 95.81           O  
ATOM    552  N   GLY A  70       3.465   2.689 -17.078  1.00 95.44           N  
ATOM    553  CA  GLY A  70       2.484   3.656 -16.609  1.00 95.44           C  
ATOM    554  C   GLY A  70       2.822   4.230 -15.250  1.00 95.44           C  
ATOM    555  O   GLY A  70       2.404   5.344 -14.922  1.00 95.44           O  
ATOM    556  N   THR A  71       3.727   3.568 -14.531  1.00 96.44           N  
ATOM    557  CA  THR A  71       3.904   3.979 -13.141  1.00 96.44           C  
ATOM    558  C   THR A  71       5.375   4.262 -12.844  1.00 96.44           C  
ATOM    559  CB  THR A  71       3.381   2.902 -12.172  1.00 96.44           C  
ATOM    560  O   THR A  71       5.711   4.746 -11.758  1.00 96.44           O  
ATOM    561  CG2 THR A  71       1.882   2.682 -12.352  1.00 96.44           C  
ATOM    562  OG1 THR A  71       4.066   1.669 -12.414  1.00 96.44           O  
ATOM    563  N   ARG A  72       6.293   3.934 -13.656  1.00 95.56           N  
ATOM    564  CA  ARG A  72       7.727   3.879 -13.398  1.00 95.56           C  
ATOM    565  C   ARG A  72       8.281   5.262 -13.062  1.00 95.56           C  
ATOM    566  CB  ARG A  72       8.469   3.293 -14.602  1.00 95.56           C  
ATOM    567  O   ARG A  72       9.281   5.387 -12.367  1.00 95.56           O  
ATOM    568  CG  ARG A  72       8.414   4.168 -15.844  1.00 95.56           C  
ATOM    569  CD  ARG A  72       9.141   3.521 -17.016  1.00 95.56           C  
ATOM    570  NE  ARG A  72      10.555   3.311 -16.734  1.00 95.56           N  
ATOM    571  NH1 ARG A  72      11.000   2.207 -18.703  1.00 95.56           N  
ATOM    572  NH2 ARG A  72      12.672   2.555 -17.172  1.00 95.56           N  
ATOM    573  CZ  ARG A  72      11.406   2.691 -17.531  1.00 95.56           C  
ATOM    574  N   TYR A  73       7.582   6.418 -13.383  1.00 96.56           N  
ATOM    575  CA  TYR A  73       8.094   7.750 -13.086  1.00 96.56           C  
ATOM    576  C   TYR A  73       7.152   8.508 -12.164  1.00 96.56           C  
ATOM    577  CB  TYR A  73       8.312   8.539 -14.383  1.00 96.56           C  
ATOM    578  O   TYR A  73       7.352   9.695 -11.898  1.00 96.56           O  
ATOM    579  CG  TYR A  73       9.375   7.953 -15.281  1.00 96.56           C  
ATOM    580  CD1 TYR A  73      10.664   7.711 -14.805  1.00 96.56           C  
ATOM    581  CD2 TYR A  73       9.086   7.641 -16.609  1.00 96.56           C  
ATOM    582  CE1 TYR A  73      11.641   7.172 -15.633  1.00 96.56           C  
ATOM    583  CE2 TYR A  73      10.062   7.098 -17.438  1.00 96.56           C  
ATOM    584  OH  TYR A  73      12.297   6.336 -17.766  1.00 96.56           O  
ATOM    585  CZ  TYR A  73      11.336   6.871 -16.953  1.00 96.56           C  
ATOM    586  N   ALA A  74       6.137   7.820 -11.664  1.00 96.56           N  
ATOM    587  CA  ALA A  74       5.039   8.492 -10.977  1.00 96.56           C  
ATOM    588  C   ALA A  74       5.223   8.422  -9.461  1.00 96.56           C  
ATOM    589  CB  ALA A  74       3.701   7.871 -11.375  1.00 96.56           C  
ATOM    590  O   ALA A  74       4.480   9.062  -8.711  1.00 96.56           O  
ATOM    591  N   ALA A  75       6.242   7.715  -8.969  1.00 96.81           N  
ATOM    592  CA  ALA A  75       6.406   7.492  -7.535  1.00 96.81           C  
ATOM    593  C   ALA A  75       6.711   8.805  -6.809  1.00 96.81           C  
ATOM    594  CB  ALA A  75       7.512   6.473  -7.273  1.00 96.81           C  
ATOM    595  O   ALA A  75       7.410   9.664  -7.344  1.00 96.81           O  
ATOM    596  N   PRO A  76       6.141   9.047  -5.605  1.00 96.81           N  
ATOM    597  CA  PRO A  76       6.445  10.219  -4.781  1.00 96.81           C  
ATOM    598  C   PRO A  76       7.855  10.188  -4.199  1.00 96.81           C  
ATOM    599  CB  PRO A  76       5.391  10.156  -3.674  1.00 96.81           C  
ATOM    600  O   PRO A  76       8.086   9.539  -3.174  1.00 96.81           O  
ATOM    601  CG  PRO A  76       5.129   8.695  -3.482  1.00 96.81           C  
ATOM    602  CD  PRO A  76       5.234   8.016  -4.816  1.00 96.81           C  
ATOM    603  N   LEU A  77       8.773  10.891  -4.797  1.00 96.88           N  
ATOM    604  CA  LEU A  77      10.203  10.758  -4.551  1.00 96.88           C  
ATOM    605  C   LEU A  77      10.555  11.203  -3.137  1.00 96.88           C  
ATOM    606  CB  LEU A  77      11.000  11.570  -5.570  1.00 96.88           C  
ATOM    607  O   LEU A  77      11.312  10.523  -2.436  1.00 96.88           O  
ATOM    608  CG  LEU A  77      11.047  11.016  -6.996  1.00 96.88           C  
ATOM    609  CD1 LEU A  77      11.891  11.914  -7.891  1.00 96.88           C  
ATOM    610  CD2 LEU A  77      11.586   9.594  -6.996  1.00 96.88           C  
ATOM    611  N   PRO A  78       9.992  12.258  -2.646  1.00 96.75           N  
ATOM    612  CA  PRO A  78      10.320  12.656  -1.276  1.00 96.75           C  
ATOM    613  C   PRO A  78       9.977  11.578  -0.250  1.00 96.75           C  
ATOM    614  CB  PRO A  78       9.469  13.906  -1.059  1.00 96.75           C  
ATOM    615  O   PRO A  78      10.766  11.320   0.665  1.00 96.75           O  
ATOM    616  CG  PRO A  78       9.336  14.516  -2.416  1.00 96.75           C  
ATOM    617  CD  PRO A  78       9.188  13.406  -3.424  1.00 96.75           C  
ATOM    618  N   GLU A  79       8.867  11.000  -0.345  1.00 97.56           N  
ATOM    619  CA  GLU A  79       8.422   9.953   0.571  1.00 97.56           C  
ATOM    620  C   GLU A  79       9.250   8.680   0.401  1.00 97.56           C  
ATOM    621  CB  GLU A  79       6.938   9.648   0.360  1.00 97.56           C  
ATOM    622  O   GLU A  79       9.578   8.016   1.384  1.00 97.56           O  
ATOM    623  CG  GLU A  79       6.008  10.781   0.765  1.00 97.56           C  
ATOM    624  CD  GLU A  79       5.906  11.875  -0.286  1.00 97.56           C  
ATOM    625  OE1 GLU A  79       5.332  12.953   0.009  1.00 97.56           O  
ATOM    626  OE2 GLU A  79       6.402  11.656  -1.414  1.00 97.56           O  
ATOM    627  N   CYS A  80       9.547   8.336  -0.839  1.00 97.56           N  
ATOM    628  CA  CYS A  80      10.383   7.172  -1.100  1.00 97.56           C  
ATOM    629  C   CYS A  80      11.773   7.352  -0.510  1.00 97.56           C  
ATOM    630  CB  CYS A  80      10.484   6.910  -2.602  1.00 97.56           C  
ATOM    631  O   CYS A  80      12.352   6.410   0.037  1.00 97.56           O  
ATOM    632  SG  CYS A  80       8.930   6.375  -3.355  1.00 97.56           S  
ATOM    633  N   ILE A  81      12.336   8.586  -0.610  1.00 97.62           N  
ATOM    634  CA  ILE A  81      13.633   8.922  -0.040  1.00 97.62           C  
ATOM    635  C   ILE A  81      13.562   8.844   1.483  1.00 97.62           C  
ATOM    636  CB  ILE A  81      14.102  10.320  -0.486  1.00 97.62           C  
ATOM    637  O   ILE A  81      14.469   8.305   2.125  1.00 97.62           O  
ATOM    638  CG1 ILE A  81      14.477  10.312  -1.974  1.00 97.62           C  
ATOM    639  CG2 ILE A  81      15.289  10.789   0.369  1.00 97.62           C  
ATOM    640  CD1 ILE A  81      14.703  11.695  -2.562  1.00 97.62           C  
ATOM    641  N   TRP A  82      12.477   9.305   2.045  1.00 97.75           N  
ATOM    642  CA  TRP A  82      12.266   9.219   3.486  1.00 97.75           C  
ATOM    643  C   TRP A  82      12.227   7.766   3.947  1.00 97.75           C  
ATOM    644  CB  TRP A  82      10.969   9.930   3.879  1.00 97.75           C  
ATOM    645  O   TRP A  82      12.844   7.406   4.949  1.00 97.75           O  
ATOM    646  CG  TRP A  82      10.648   9.844   5.340  1.00 97.75           C  
ATOM    647  CD1 TRP A  82       9.539   9.281   5.910  1.00 97.75           C  
ATOM    648  CD2 TRP A  82      11.438  10.344   6.422  1.00 97.75           C  
ATOM    649  CE2 TRP A  82      10.750  10.047   7.617  1.00 97.75           C  
ATOM    650  CE3 TRP A  82      12.664  11.023   6.492  1.00 97.75           C  
ATOM    651  NE1 TRP A  82       9.594   9.398   7.277  1.00 97.75           N  
ATOM    652  CH2 TRP A  82      12.453  11.062   8.914  1.00 97.75           C  
ATOM    653  CZ2 TRP A  82      11.250  10.406   8.875  1.00 97.75           C  
ATOM    654  CZ3 TRP A  82      13.156  11.375   7.742  1.00 97.75           C  
ATOM    655  N   ASN A  83      11.562   6.910   3.221  1.00 97.62           N  
ATOM    656  CA  ASN A  83      11.406   5.496   3.543  1.00 97.62           C  
ATOM    657  C   ASN A  83      12.750   4.777   3.580  1.00 97.62           C  
ATOM    658  CB  ASN A  83      10.469   4.816   2.541  1.00 97.62           C  
ATOM    659  O   ASN A  83      12.930   3.814   4.332  1.00 97.62           O  
ATOM    660  CG  ASN A  83       9.039   5.305   2.656  1.00 97.62           C  
ATOM    661  ND2 ASN A  83       8.227   5.008   1.649  1.00 97.62           N  
ATOM    662  OD1 ASN A  83       8.672   5.949   3.643  1.00 97.62           O  
ATOM    663  N   CYS A  84      13.695   5.254   2.738  1.00 97.75           N  
ATOM    664  CA  CYS A  84      14.969   4.570   2.535  1.00 97.75           C  
ATOM    665  C   CYS A  84      16.078   5.219   3.367  1.00 97.75           C  
ATOM    666  CB  CYS A  84      15.359   4.590   1.058  1.00 97.75           C  
ATOM    667  O   CYS A  84      17.219   4.766   3.346  1.00 97.75           O  
ATOM    668  SG  CYS A  84      14.242   3.637   0.002  1.00 97.75           S  
ATOM    669  N   SER A  85      15.750   6.285   4.105  1.00 97.81           N  
ATOM    670  CA  SER A  85      16.766   7.023   4.848  1.00 97.81           C  
ATOM    671  C   SER A  85      17.297   6.207   6.023  1.00 97.81           C  
ATOM    672  CB  SER A  85      16.203   8.352   5.352  1.00 97.81           C  
ATOM    673  O   SER A  85      16.594   5.348   6.555  1.00 97.81           O  
ATOM    674  OG  SER A  85      15.266   8.133   6.395  1.00 97.81           O  
ATOM    675  N   THR A  86      18.500   6.438   6.340  1.00 97.25           N  
ATOM    676  CA  THR A  86      19.156   5.711   7.426  1.00 97.25           C  
ATOM    677  C   THR A  86      18.328   5.812   8.711  1.00 97.25           C  
ATOM    678  CB  THR A  86      20.578   6.242   7.680  1.00 97.25           C  
ATOM    679  O   THR A  86      18.188   4.824   9.438  1.00 97.25           O  
ATOM    680  CG2 THR A  86      21.500   5.906   6.520  1.00 97.25           C  
ATOM    681  OG1 THR A  86      20.531   7.664   7.840  1.00 97.25           O  
ATOM    682  N   GLY A  87      17.750   6.988   9.031  1.00 96.44           N  
ATOM    683  CA  GLY A  87      16.938   7.215  10.211  1.00 96.44           C  
ATOM    684  C   GLY A  87      15.688   6.352  10.242  1.00 96.44           C  
ATOM    685  O   GLY A  87      15.391   5.715  11.258  1.00 96.44           O  
ATOM    686  N   MET A  88      14.977   6.301   9.211  1.00 97.38           N  
ATOM    687  CA  MET A  88      13.719   5.559   9.156  1.00 97.38           C  
ATOM    688  C   MET A  88      13.969   4.055   9.125  1.00 97.38           C  
ATOM    689  CB  MET A  88      12.898   5.980   7.930  1.00 97.38           C  
ATOM    690  O   MET A  88      13.250   3.287   9.758  1.00 97.38           O  
ATOM    691  CG  MET A  88      11.484   5.426   7.914  1.00 97.38           C  
ATOM    692  SD  MET A  88      10.508   5.957   9.375  1.00 97.38           S  
ATOM    693  CE  MET A  88      11.828   6.105  10.609  1.00 97.38           C  
ATOM    694  N   VAL A  89      14.969   3.635   8.328  1.00 97.81           N  
ATOM    695  CA  VAL A  89      15.312   2.217   8.258  1.00 97.81           C  
ATOM    696  C   VAL A  89      15.641   1.690   9.648  1.00 97.81           C  
ATOM    697  CB  VAL A  89      16.500   1.967   7.301  1.00 97.81           C  
ATOM    698  O   VAL A  89      15.148   0.635  10.055  1.00 97.81           O  
ATOM    699  CG1 VAL A  89      17.016   0.534   7.438  1.00 97.81           C  
ATOM    700  CG2 VAL A  89      16.094   2.256   5.855  1.00 97.81           C  
ATOM    701  N   LYS A  90      16.391   2.400  10.391  1.00 97.44           N  
ATOM    702  CA  LYS A  90      16.750   2.006  11.750  1.00 97.44           C  
ATOM    703  C   LYS A  90      15.539   2.010  12.672  1.00 97.44           C  
ATOM    704  CB  LYS A  90      17.828   2.934  12.312  1.00 97.44           C  
ATOM    705  O   LYS A  90      15.258   1.019  13.352  1.00 97.44           O  
ATOM    706  CG  LYS A  90      18.328   2.541  13.695  1.00 97.44           C  
ATOM    707  CD  LYS A  90      19.453   3.459  14.164  1.00 97.44           C  
ATOM    708  CE  LYS A  90      19.938   3.086  15.562  1.00 97.44           C  
ATOM    709  NZ  LYS A  90      21.016   4.000  16.031  1.00 97.44           N  
ATOM    710  N   ARG A  91      14.781   3.078  12.750  1.00 97.56           N  
ATOM    711  CA  ARG A  91      13.617   3.203  13.625  1.00 97.56           C  
ATOM    712  C   ARG A  91      12.547   2.191  13.250  1.00 97.56           C  
ATOM    713  CB  ARG A  91      13.047   4.621  13.555  1.00 97.56           C  
ATOM    714  O   ARG A  91      11.914   1.590  14.125  1.00 97.56           O  
ATOM    715  CG  ARG A  91      13.938   5.672  14.203  1.00 97.56           C  
ATOM    716  CD  ARG A  91      13.188   6.969  14.461  1.00 97.56           C  
ATOM    717  NE  ARG A  91      12.719   7.582  13.219  1.00 97.56           N  
ATOM    718  NH1 ARG A  91      14.688   8.711  12.797  1.00 97.56           N  
ATOM    719  NH2 ARG A  91      12.922   8.898  11.352  1.00 97.56           N  
ATOM    720  CZ  ARG A  91      13.445   8.391  12.461  1.00 97.56           C  
ATOM    721  N   GLY A  92      12.328   2.078  11.898  1.00 97.38           N  
ATOM    722  CA  GLY A  92      11.320   1.157  11.398  1.00 97.38           C  
ATOM    723  C   GLY A  92      11.578  -0.284  11.789  1.00 97.38           C  
ATOM    724  O   GLY A  92      10.672  -0.985  12.242  1.00 97.38           O  
ATOM    725  N   LEU A  93      12.797  -0.749  11.664  1.00 98.12           N  
ATOM    726  CA  LEU A  93      13.172  -2.117  12.000  1.00 98.12           C  
ATOM    727  C   LEU A  93      13.203  -2.316  13.516  1.00 98.12           C  
ATOM    728  CB  LEU A  93      14.539  -2.461  11.406  1.00 98.12           C  
ATOM    729  O   LEU A  93      12.727  -3.338  14.016  1.00 98.12           O  
ATOM    730  CG  LEU A  93      14.609  -2.541   9.875  1.00 98.12           C  
ATOM    731  CD1 LEU A  93      16.047  -2.799   9.430  1.00 98.12           C  
ATOM    732  CD2 LEU A  93      13.680  -3.627   9.352  1.00 98.12           C  
ATOM    733  N   ASP A  94      13.711  -1.343  14.273  1.00 97.94           N  
ATOM    734  CA  ASP A  94      13.812  -1.415  15.727  1.00 97.94           C  
ATOM    735  C   ASP A  94      12.438  -1.530  16.375  1.00 97.94           C  
ATOM    736  CB  ASP A  94      14.555  -0.189  16.266  1.00 97.94           C  
ATOM    737  O   ASP A  94      12.273  -2.197  17.391  1.00 97.94           O  
ATOM    738  CG  ASP A  94      16.047  -0.261  16.078  1.00 97.94           C  
ATOM    739  OD1 ASP A  94      16.562  -1.331  15.680  1.00 97.94           O  
ATOM    740  OD2 ASP A  94      16.734   0.760  16.312  1.00 97.94           O  
ATOM    741  N   TRP A  95      11.461  -0.895  15.773  1.00 98.31           N  
ATOM    742  CA  TRP A  95      10.109  -0.932  16.328  1.00 98.31           C  
ATOM    743  C   TRP A  95       9.602  -2.367  16.438  1.00 98.31           C  
ATOM    744  CB  TRP A  95       9.156  -0.098  15.477  1.00 98.31           C  
ATOM    745  O   TRP A  95       9.008  -2.752  17.438  1.00 98.31           O  
ATOM    746  CG  TRP A  95       7.785   0.053  16.062  1.00 98.31           C  
ATOM    747  CD1 TRP A  95       7.355   1.039  16.906  1.00 98.31           C  
ATOM    748  CD2 TRP A  95       6.664  -0.814  15.859  1.00 98.31           C  
ATOM    749  CE2 TRP A  95       5.586  -0.293  16.609  1.00 98.31           C  
ATOM    750  CE3 TRP A  95       6.469  -1.983  15.109  1.00 98.31           C  
ATOM    751  NE1 TRP A  95       6.035   0.837  17.234  1.00 98.31           N  
ATOM    752  CH2 TRP A  95       4.164  -2.043  15.891  1.00 98.31           C  
ATOM    753  CZ2 TRP A  95       4.328  -0.901  16.625  1.00 98.31           C  
ATOM    754  CZ3 TRP A  95       5.215  -2.586  15.133  1.00 98.31           C  
ATOM    755  N   PHE A  96       9.797  -3.139  15.422  1.00 97.69           N  
ATOM    756  CA  PHE A  96       9.328  -4.520  15.438  1.00 97.69           C  
ATOM    757  C   PHE A  96      10.133  -5.355  16.422  1.00 97.69           C  
ATOM    758  CB  PHE A  96       9.430  -5.133  14.039  1.00 97.69           C  
ATOM    759  O   PHE A  96       9.578  -6.250  17.078  1.00 97.69           O  
ATOM    760  CG  PHE A  96       8.320  -4.707  13.109  1.00 97.69           C  
ATOM    761  CD1 PHE A  96       7.027  -5.184  13.281  1.00 97.69           C  
ATOM    762  CD2 PHE A  96       8.578  -3.834  12.062  1.00 97.69           C  
ATOM    763  CE1 PHE A  96       6.004  -4.793  12.430  1.00 97.69           C  
ATOM    764  CE2 PHE A  96       7.555  -3.439  11.195  1.00 97.69           C  
ATOM    765  CZ  PHE A  96       6.270  -3.920  11.383  1.00 97.69           C  
ATOM    766  N   MET A  97      11.398  -5.062  16.562  1.00 95.50           N  
ATOM    767  CA  MET A  97      12.227  -5.742  17.562  1.00 95.50           C  
ATOM    768  C   MET A  97      11.711  -5.484  18.969  1.00 95.50           C  
ATOM    769  CB  MET A  97      13.688  -5.289  17.438  1.00 95.50           C  
ATOM    770  O   MET A  97      11.656  -6.402  19.797  1.00 95.50           O  
ATOM    771  CG  MET A  97      14.383  -5.777  16.188  1.00 95.50           C  
ATOM    772  SD  MET A  97      14.453  -7.609  16.094  1.00 95.50           S  
ATOM    773  CE  MET A  97      15.586  -7.961  17.453  1.00 95.50           C  
ATOM    774  N   LEU A  98      11.211  -4.348  19.234  1.00 97.12           N  
ATOM    775  CA  LEU A  98      10.781  -3.922  20.562  1.00 97.12           C  
ATOM    776  C   LEU A  98       9.336  -4.332  20.828  1.00 97.12           C  
ATOM    777  CB  LEU A  98      10.930  -2.406  20.719  1.00 97.12           C  
ATOM    778  O   LEU A  98       8.945  -4.551  21.984  1.00 97.12           O  
ATOM    779  CG  LEU A  98      12.359  -1.866  20.766  1.00 97.12           C  
ATOM    780  CD1 LEU A  98      12.359  -0.346  20.641  1.00 97.12           C  
ATOM    781  CD2 LEU A  98      13.062  -2.305  22.031  1.00 97.12           C  
ATOM    782  N   ASN A  99       8.523  -4.477  19.766  1.00 96.75           N  
ATOM    783  CA  ASN A  99       7.082  -4.609  19.969  1.00 96.75           C  
ATOM    784  C   ASN A  99       6.574  -5.965  19.484  1.00 96.75           C  
ATOM    785  CB  ASN A  99       6.336  -3.479  19.250  1.00 96.75           C  
ATOM    786  O   ASN A  99       5.367  -6.168  19.344  1.00 96.75           O  
ATOM    787  CG  ASN A  99       6.453  -2.154  19.984  1.00 96.75           C  
ATOM    788  ND2 ASN A  99       7.391  -1.320  19.547  1.00 96.75           N  
ATOM    789  OD1 ASN A  99       5.711  -1.881  20.922  1.00 96.75           O  
ATOM    790  N   LYS A 100       7.457  -6.875  19.156  1.00 94.19           N  
ATOM    791  CA  LYS A 100       7.074  -8.180  18.609  1.00 94.19           C  
ATOM    792  C   LYS A 100       6.234  -8.961  19.609  1.00 94.19           C  
ATOM    793  CB  LYS A 100       8.320  -8.984  18.234  1.00 94.19           C  
ATOM    794  O   LYS A 100       5.441  -9.828  19.234  1.00 94.19           O  
ATOM    795  CG  LYS A 100       9.211  -9.352  19.406  1.00 94.19           C  
ATOM    796  CD  LYS A 100      10.422 -10.148  18.953  1.00 94.19           C  
ATOM    797  CE  LYS A 100      11.312 -10.523  20.141  1.00 94.19           C  
ATOM    798  NZ  LYS A 100      12.516 -11.305  19.703  1.00 94.19           N  
ATOM    799  N   ASN A 101       6.316  -8.648  20.938  1.00 94.12           N  
ATOM    800  CA  ASN A 101       5.574  -9.375  21.953  1.00 94.12           C  
ATOM    801  C   ASN A 101       4.336  -8.609  22.406  1.00 94.12           C  
ATOM    802  CB  ASN A 101       6.477  -9.688  23.156  1.00 94.12           C  
ATOM    803  O   ASN A 101       3.641  -9.031  23.328  1.00 94.12           O  
ATOM    804  CG  ASN A 101       7.609 -10.633  22.797  1.00 94.12           C  
ATOM    805  ND2 ASN A 101       8.797 -10.367  23.344  1.00 94.12           N  
ATOM    806  OD1 ASN A 101       7.422 -11.594  22.062  1.00 94.12           O  
ATOM    807  N   SER A 102       4.082  -7.531  21.875  1.00 95.38           N  
ATOM    808  CA  SER A 102       2.873  -6.781  22.188  1.00 95.38           C  
ATOM    809  C   SER A 102       1.626  -7.500  21.688  1.00 95.38           C  
ATOM    810  CB  SER A 102       2.936  -5.375  21.609  1.00 95.38           C  
ATOM    811  O   SER A 102       1.694  -8.273  20.734  1.00 95.38           O  
ATOM    812  OG  SER A 102       2.748  -5.410  20.203  1.00 95.38           O  
ATOM    813  N   SER A 103       0.526  -7.273  22.375  1.00 92.69           N  
ATOM    814  CA  SER A 103      -0.736  -7.930  22.047  1.00 92.69           C  
ATOM    815  C   SER A 103      -1.203  -7.562  20.641  1.00 92.69           C  
ATOM    816  CB  SER A 103      -1.813  -7.555  23.062  1.00 92.69           C  
ATOM    817  O   SER A 103      -1.793  -8.391  19.953  1.00 92.69           O  
ATOM    818  OG  SER A 103      -2.047  -6.156  23.062  1.00 92.69           O  
ATOM    819  N   ILE A 104      -0.899  -6.461  20.062  1.00 92.38           N  
ATOM    820  CA  ILE A 104      -1.384  -5.977  18.781  1.00 92.38           C  
ATOM    821  C   ILE A 104      -0.529  -6.559  17.656  1.00 92.38           C  
ATOM    822  CB  ILE A 104      -1.375  -4.434  18.719  1.00 92.38           C  
ATOM    823  O   ILE A 104      -0.987  -6.676  16.516  1.00 92.38           O  
ATOM    824  CG1 ILE A 104       0.035  -3.895  18.984  1.00 92.38           C  
ATOM    825  CG2 ILE A 104      -2.385  -3.848  19.703  1.00 92.38           C  
ATOM    826  CD1 ILE A 104       0.171  -2.393  18.781  1.00 92.38           C  
ATOM    827  N   VAL A 105       0.757  -7.016  17.922  1.00 94.56           N  
ATOM    828  CA  VAL A 105       1.633  -7.633  16.938  1.00 94.56           C  
ATOM    829  C   VAL A 105       1.603  -9.148  17.094  1.00 94.56           C  
ATOM    830  CB  VAL A 105       3.082  -7.113  17.047  1.00 94.56           C  
ATOM    831  O   VAL A 105       1.521  -9.883  16.094  1.00 94.56           O  
ATOM    832  CG1 VAL A 105       4.012  -7.883  16.125  1.00 94.56           C  
ATOM    833  CG2 VAL A 105       3.139  -5.617  16.750  1.00 94.56           C  
ATOM    834  N   ARG A 106       1.528  -9.656  18.234  1.00 95.06           N  
ATOM    835  CA  ARG A 106       1.562 -11.078  18.531  1.00 95.06           C  
ATOM    836  C   ARG A 106       0.351 -11.797  17.953  1.00 95.06           C  
ATOM    837  CB  ARG A 106       1.619 -11.305  20.047  1.00 95.06           C  
ATOM    838  O   ARG A 106       0.461 -12.930  17.484  1.00 95.06           O  
ATOM    839  CG  ARG A 106       1.817 -12.758  20.453  1.00 95.06           C  
ATOM    840  CD  ARG A 106       1.831 -12.922  21.969  1.00 95.06           C  
ATOM    841  NE  ARG A 106       2.879 -12.117  22.594  1.00 95.06           N  
ATOM    842  NH1 ARG A 106       2.314 -12.688  24.750  1.00 95.06           N  
ATOM    843  NH2 ARG A 106       4.066 -11.266  24.359  1.00 95.06           N  
ATOM    844  CZ  ARG A 106       3.084 -12.023  23.906  1.00 95.06           C  
ATOM    845  N   SER A 107      -0.809 -11.070  17.938  1.00 92.12           N  
ATOM    846  CA  SER A 107      -2.082 -11.641  17.516  1.00 92.12           C  
ATOM    847  C   SER A 107      -2.000 -12.172  16.078  1.00 92.12           C  
ATOM    848  CB  SER A 107      -3.197 -10.602  17.609  1.00 92.12           C  
ATOM    849  O   SER A 107      -2.625 -13.180  15.750  1.00 92.12           O  
ATOM    850  OG  SER A 107      -3.066  -9.617  16.594  1.00 92.12           O  
ATOM    851  N   TRP A 108      -1.299 -11.633  15.211  1.00 93.88           N  
ATOM    852  CA  TRP A 108      -1.230 -12.078  13.828  1.00 93.88           C  
ATOM    853  C   TRP A 108       0.172 -12.570  13.477  1.00 93.88           C  
ATOM    854  CB  TRP A 108      -1.638 -10.945  12.875  1.00 93.88           C  
ATOM    855  O   TRP A 108       0.340 -13.414  12.594  1.00 93.88           O  
ATOM    856  CG  TRP A 108      -0.976  -9.633  13.180  1.00 93.88           C  
ATOM    857  CD1 TRP A 108      -1.442  -8.641  13.992  1.00 93.88           C  
ATOM    858  CD2 TRP A 108       0.272  -9.172  12.656  1.00 93.88           C  
ATOM    859  CE2 TRP A 108       0.501  -7.887  13.203  1.00 93.88           C  
ATOM    860  CE3 TRP A 108       1.221  -9.711  11.781  1.00 93.88           C  
ATOM    861  NE1 TRP A 108      -0.559  -7.590  14.016  1.00 93.88           N  
ATOM    862  CH2 TRP A 108       2.555  -7.695  12.039  1.00 93.88           C  
ATOM    863  CZ2 TRP A 108       1.643  -7.141  12.898  1.00 93.88           C  
ATOM    864  CZ3 TRP A 108       2.355  -8.969  11.477  1.00 93.88           C  
ATOM    865  N   ASP A 109       1.238 -12.102  14.008  1.00 95.94           N  
ATOM    866  CA  ASP A 109       2.604 -12.516  13.703  1.00 95.94           C  
ATOM    867  C   ASP A 109       2.842 -13.961  14.117  1.00 95.94           C  
ATOM    868  CB  ASP A 109       3.611 -11.594  14.398  1.00 95.94           C  
ATOM    869  O   ASP A 109       3.453 -14.734  13.375  1.00 95.94           O  
ATOM    870  CG  ASP A 109       5.055 -11.953  14.086  1.00 95.94           C  
ATOM    871  OD1 ASP A 109       5.434 -11.992  12.898  1.00 95.94           O  
ATOM    872  OD2 ASP A 109       5.816 -12.211  15.039  1.00 95.94           O  
ATOM    873  N   GLU A 110       2.404 -14.438  15.305  1.00 94.56           N  
ATOM    874  CA  GLU A 110       2.578 -15.797  15.805  1.00 94.56           C  
ATOM    875  C   GLU A 110       1.791 -16.797  14.961  1.00 94.56           C  
ATOM    876  CB  GLU A 110       2.148 -15.891  17.266  1.00 94.56           C  
ATOM    877  O   GLU A 110       2.170 -17.969  14.859  1.00 94.56           O  
ATOM    878  CG  GLU A 110       3.170 -15.328  18.250  1.00 94.56           C  
ATOM    879  CD  GLU A 110       2.752 -15.469  19.703  1.00 94.56           C  
ATOM    880  OE1 GLU A 110       3.566 -15.156  20.594  1.00 94.56           O  
ATOM    881  OE2 GLU A 110       1.602 -15.898  19.938  1.00 94.56           O  
ATOM    882  N   ASP A 111       0.711 -16.281  14.352  1.00 93.00           N  
ATOM    883  CA  ASP A 111      -0.163 -17.141  13.547  1.00 93.00           C  
ATOM    884  C   ASP A 111       0.151 -17.000  12.062  1.00 93.00           C  
ATOM    885  CB  ASP A 111      -1.631 -16.797  13.812  1.00 93.00           C  
ATOM    886  O   ASP A 111      -0.695 -17.281  11.211  1.00 93.00           O  
ATOM    887  CG  ASP A 111      -2.580 -17.906  13.414  1.00 93.00           C  
ATOM    888  OD1 ASP A 111      -2.119 -19.047  13.180  1.00 93.00           O  
ATOM    889  OD2 ASP A 111      -3.799 -17.656  13.328  1.00 93.00           O  
ATOM    890  N   TYR A 112       1.244 -16.359  11.727  1.00 94.19           N  
ATOM    891  CA  TYR A 112       1.598 -16.031  10.352  1.00 94.19           C  
ATOM    892  C   TYR A 112       1.492 -17.250   9.453  1.00 94.19           C  
ATOM    893  CB  TYR A 112       3.016 -15.453  10.289  1.00 94.19           C  
ATOM    894  O   TYR A 112       0.968 -17.172   8.336  1.00 94.19           O  
ATOM    895  CG  TYR A 112       3.355 -14.836   8.953  1.00 94.19           C  
ATOM    896  CD1 TYR A 112       3.986 -15.570   7.957  1.00 94.19           C  
ATOM    897  CD2 TYR A 112       3.051 -13.500   8.688  1.00 94.19           C  
ATOM    898  CE1 TYR A 112       4.305 -15.008   6.730  1.00 94.19           C  
ATOM    899  CE2 TYR A 112       3.363 -12.922   7.465  1.00 94.19           C  
ATOM    900  OH  TYR A 112       4.301 -13.109   5.277  1.00 94.19           O  
ATOM    901  CZ  TYR A 112       3.988 -13.680   6.492  1.00 94.19           C  
ATOM    902  N   SER A 113       1.993 -18.500   9.898  1.00 92.62           N  
ATOM    903  CA  SER A 113       1.953 -19.719   9.102  1.00 92.62           C  
ATOM    904  C   SER A 113       0.521 -20.094   8.727  1.00 92.62           C  
ATOM    905  CB  SER A 113       2.602 -20.875   9.867  1.00 92.62           C  
ATOM    906  O   SER A 113       0.264 -20.547   7.613  1.00 92.62           O  
ATOM    907  OG  SER A 113       1.922 -21.125  11.086  1.00 92.62           O  
ATOM    908  N   THR A 114      -0.366 -19.875   9.609  1.00 91.69           N  
ATOM    909  CA  THR A 114      -1.784 -20.125   9.375  1.00 91.69           C  
ATOM    910  C   THR A 114      -2.369 -19.062   8.438  1.00 91.69           C  
ATOM    911  CB  THR A 114      -2.574 -20.141  10.695  1.00 91.69           C  
ATOM    912  O   THR A 114      -3.148 -19.391   7.543  1.00 91.69           O  
ATOM    913  CG2 THR A 114      -4.055 -20.406  10.453  1.00 91.69           C  
ATOM    914  OG1 THR A 114      -2.049 -21.156  11.555  1.00 91.69           O  
ATOM    915  N   LEU A 115      -2.002 -17.859   8.578  1.00 91.19           N  
ATOM    916  CA  LEU A 115      -2.520 -16.750   7.801  1.00 91.19           C  
ATOM    917  C   LEU A 115      -2.090 -16.859   6.340  1.00 91.19           C  
ATOM    918  CB  LEU A 115      -2.037 -15.414   8.383  1.00 91.19           C  
ATOM    919  O   LEU A 115      -2.748 -16.312   5.453  1.00 91.19           O  
ATOM    920  CG  LEU A 115      -2.627 -15.016   9.734  1.00 91.19           C  
ATOM    921  CD1 LEU A 115      -1.990 -13.719  10.227  1.00 91.19           C  
ATOM    922  CD2 LEU A 115      -4.141 -14.867   9.633  1.00 91.19           C  
ATOM    923  N   MET A 116      -0.994 -17.609   6.133  1.00 90.81           N  
ATOM    924  CA  MET A 116      -0.508 -17.844   4.773  1.00 90.81           C  
ATOM    925  C   MET A 116      -1.429 -18.797   4.023  1.00 90.81           C  
ATOM    926  CB  MET A 116       0.916 -18.406   4.805  1.00 90.81           C  
ATOM    927  O   MET A 116      -1.407 -18.859   2.795  1.00 90.81           O  
ATOM    928  CG  MET A 116       1.962 -17.391   5.250  1.00 90.81           C  
ATOM    929  SD  MET A 116       3.676 -18.016   5.020  1.00 90.81           S  
ATOM    930  CE  MET A 116       3.676 -19.406   6.184  1.00 90.81           C  
ATOM    931  N   LYS A 117      -2.217 -19.469   4.762  1.00 87.81           N  
ATOM    932  CA  LYS A 117      -2.996 -20.547   4.160  1.00 87.81           C  
ATOM    933  C   LYS A 117      -4.488 -20.234   4.176  1.00 87.81           C  
ATOM    934  CB  LYS A 117      -2.738 -21.875   4.891  1.00 87.81           C  
ATOM    935  O   LYS A 117      -5.250 -20.766   3.365  1.00 87.81           O  
ATOM    936  CG  LYS A 117      -1.293 -22.344   4.824  1.00 87.81           C  
ATOM    937  CD  LYS A 117      -1.071 -23.594   5.680  1.00 87.81           C  
ATOM    938  CE  LYS A 117       0.398 -23.984   5.719  1.00 87.81           C  
ATOM    939  NZ  LYS A 117       0.635 -25.141   6.637  1.00 87.81           N  
ATOM    940  N   GLN A 118      -4.898 -19.391   5.051  1.00 83.12           N  
ATOM    941  CA  GLN A 118      -6.336 -19.156   5.180  1.00 83.12           C  
ATOM    942  C   GLN A 118      -6.625 -17.734   5.621  1.00 83.12           C  
ATOM    943  CB  GLN A 118      -6.945 -20.156   6.172  1.00 83.12           C  
ATOM    944  O   GLN A 118      -5.715 -16.984   5.992  1.00 83.12           O  
ATOM    945  CG  GLN A 118      -6.387 -20.031   7.586  1.00 83.12           C  
ATOM    946  CD  GLN A 118      -6.898 -21.109   8.516  1.00 83.12           C  
ATOM    947  NE2 GLN A 118      -6.816 -20.875   9.812  1.00 83.12           N  
ATOM    948  OE1 GLN A 118      -7.371 -22.172   8.062  1.00 83.12           O  
ATOM    949  N   MET A 119      -7.969 -17.359   5.668  1.00 79.00           N  
ATOM    950  CA  MET A 119      -8.461 -16.016   6.008  1.00 79.00           C  
ATOM    951  C   MET A 119      -8.219 -15.711   7.480  1.00 79.00           C  
ATOM    952  CB  MET A 119      -9.945 -15.891   5.676  1.00 79.00           C  
ATOM    953  O   MET A 119      -8.320 -16.594   8.328  1.00 79.00           O  
ATOM    954  CG  MET A 119     -10.242 -14.914   4.551  1.00 79.00           C  
ATOM    955  SD  MET A 119     -12.031 -14.836   4.145  1.00 79.00           S  
ATOM    956  CE  MET A 119     -12.688 -14.141   5.688  1.00 79.00           C  
ATOM    957  N   PRO A 120      -7.820 -14.367   7.762  1.00 83.31           N  
ATOM    958  CA  PRO A 120      -7.609 -13.961   9.156  1.00 83.31           C  
ATOM    959  C   PRO A 120      -8.914 -13.836   9.938  1.00 83.31           C  
ATOM    960  CB  PRO A 120      -6.918 -12.602   9.023  1.00 83.31           C  
ATOM    961  O   PRO A 120      -9.977 -13.664   9.344  1.00 83.31           O  
ATOM    962  CG  PRO A 120      -7.445 -12.023   7.754  1.00 83.31           C  
ATOM    963  CD  PRO A 120      -7.633 -13.141   6.766  1.00 83.31           C  
ATOM    964  N   LYS A 121      -8.719 -13.961  11.258  1.00 82.31           N  
ATOM    965  CA  LYS A 121      -9.805 -13.555  12.141  1.00 82.31           C  
ATOM    966  C   LYS A 121      -9.977 -12.039  12.148  1.00 82.31           C  
ATOM    967  CB  LYS A 121      -9.562 -14.070  13.562  1.00 82.31           C  
ATOM    968  O   LYS A 121      -9.000 -11.305  11.992  1.00 82.31           O  
ATOM    969  CG  LYS A 121      -9.469 -15.578  13.672  1.00 82.31           C  
ATOM    970  CD  LYS A 121      -9.148 -16.016  15.094  1.00 82.31           C  
ATOM    971  CE  LYS A 121      -8.984 -17.531  15.188  1.00 82.31           C  
ATOM    972  NZ  LYS A 121      -8.617 -17.969  16.578  1.00 82.31           N  
ATOM    973  N   PRO A 122     -11.164 -11.586  12.281  1.00 73.81           N  
ATOM    974  CA  PRO A 122     -11.422 -10.148  12.305  1.00 73.81           C  
ATOM    975  C   PRO A 122     -10.562  -9.406  13.328  1.00 73.81           C  
ATOM    976  CB  PRO A 122     -12.906 -10.055  12.680  1.00 73.81           C  
ATOM    977  O   PRO A 122     -10.094  -8.297  13.062  1.00 73.81           O  
ATOM    978  CG  PRO A 122     -13.516 -11.312  12.133  1.00 73.81           C  
ATOM    979  CD  PRO A 122     -12.516 -12.422  12.281  1.00 73.81           C  
ATOM    980  N   GLU A 123     -10.336  -9.961  14.445  1.00 79.94           N  
ATOM    981  CA  GLU A 123      -9.508  -9.367  15.492  1.00 79.94           C  
ATOM    982  C   GLU A 123      -8.070  -9.156  15.016  1.00 79.94           C  
ATOM    983  CB  GLU A 123      -9.516 -10.242  16.750  1.00 79.94           C  
ATOM    984  O   GLU A 123      -7.414  -8.195  15.414  1.00 79.94           O  
ATOM    985  CG  GLU A 123     -10.891 -10.391  17.391  1.00 79.94           C  
ATOM    986  CD  GLU A 123     -11.742 -11.469  16.734  1.00 79.94           C  
ATOM    987  OE1 GLU A 123     -12.977 -11.469  16.922  1.00 79.94           O  
ATOM    988  OE2 GLU A 123     -11.172 -12.320  16.016  1.00 79.94           O  
ATOM    989  N   GLN A 124      -7.566 -10.078  14.227  1.00 87.19           N  
ATOM    990  CA  GLN A 124      -6.223 -10.000  13.664  1.00 87.19           C  
ATOM    991  C   GLN A 124      -6.105  -8.828  12.695  1.00 87.19           C  
ATOM    992  CB  GLN A 124      -5.855 -11.305  12.953  1.00 87.19           C  
ATOM    993  O   GLN A 124      -5.055  -8.188  12.609  1.00 87.19           O  
ATOM    994  CG  GLN A 124      -5.676 -12.484  13.898  1.00 87.19           C  
ATOM    995  CD  GLN A 124      -5.473 -13.797  13.164  1.00 87.19           C  
ATOM    996  NE2 GLN A 124      -4.484 -14.570  13.602  1.00 87.19           N  
ATOM    997  OE1 GLN A 124      -6.195 -14.109  12.219  1.00 87.19           O  
ATOM    998  N   LEU A 125      -7.137  -8.516  12.055  1.00 83.88           N  
ATOM    999  CA  LEU A 125      -7.180  -7.387  11.133  1.00 83.88           C  
ATOM   1000  C   LEU A 125      -7.207  -6.062  11.891  1.00 83.88           C  
ATOM   1001  CB  LEU A 125      -8.406  -7.492  10.219  1.00 83.88           C  
ATOM   1002  O   LEU A 125      -6.512  -5.113  11.516  1.00 83.88           O  
ATOM   1003  CG  LEU A 125      -8.406  -8.641   9.211  1.00 83.88           C  
ATOM   1004  CD1 LEU A 125      -9.750  -8.719   8.492  1.00 83.88           C  
ATOM   1005  CD2 LEU A 125      -7.266  -8.484   8.211  1.00 83.88           C  
ATOM   1006  N   VAL A 126      -7.984  -6.023  12.914  1.00 83.25           N  
ATOM   1007  CA  VAL A 126      -8.070  -4.844  13.766  1.00 83.25           C  
ATOM   1008  C   VAL A 126      -6.730  -4.594  14.445  1.00 83.25           C  
ATOM   1009  CB  VAL A 126      -9.188  -4.988  14.828  1.00 83.25           C  
ATOM   1010  O   VAL A 126      -6.250  -3.459  14.492  1.00 83.25           O  
ATOM   1011  CG1 VAL A 126      -9.164  -3.811  15.797  1.00 83.25           C  
ATOM   1012  CG2 VAL A 126     -10.555  -5.094  14.148  1.00 83.25           C  
ATOM   1013  N   ASP A 127      -6.141  -5.641  14.953  1.00 90.50           N  
ATOM   1014  CA  ASP A 127      -4.840  -5.543  15.609  1.00 90.50           C  
ATOM   1015  C   ASP A 127      -3.773  -5.043  14.641  1.00 90.50           C  
ATOM   1016  CB  ASP A 127      -4.430  -6.898  16.188  1.00 90.50           C  
ATOM   1017  O   ASP A 127      -2.889  -4.273  15.023  1.00 90.50           O  
ATOM   1018  CG  ASP A 127      -5.215  -7.273  17.438  1.00 90.50           C  
ATOM   1019  OD1 ASP A 127      -5.898  -6.398  18.016  1.00 90.50           O  
ATOM   1020  OD2 ASP A 127      -5.145  -8.453  17.844  1.00 90.50           O  
ATOM   1021  N   TYR A 128      -3.820  -5.531  13.438  1.00 93.56           N  
ATOM   1022  CA  TYR A 128      -2.922  -5.059  12.391  1.00 93.56           C  
ATOM   1023  C   TYR A 128      -3.018  -3.545  12.234  1.00 93.56           C  
ATOM   1024  CB  TYR A 128      -3.238  -5.742  11.062  1.00 93.56           C  
ATOM   1025  O   TYR A 128      -1.998  -2.854  12.188  1.00 93.56           O  
ATOM   1026  CG  TYR A 128      -2.537  -5.121   9.875  1.00 93.56           C  
ATOM   1027  CD1 TYR A 128      -3.174  -4.160   9.094  1.00 93.56           C  
ATOM   1028  CD2 TYR A 128      -1.240  -5.492   9.539  1.00 93.56           C  
ATOM   1029  CE1 TYR A 128      -2.531  -3.586   8.000  1.00 93.56           C  
ATOM   1030  CE2 TYR A 128      -0.590  -4.926   8.453  1.00 93.56           C  
ATOM   1031  OH  TYR A 128      -0.603  -3.408   6.605  1.00 93.56           O  
ATOM   1032  CZ  TYR A 128      -1.242  -3.973   7.688  1.00 93.56           C  
ATOM   1033  N   GLN A 129      -4.180  -3.082  12.156  1.00 90.81           N  
ATOM   1034  CA  GLN A 129      -4.395  -1.654  11.953  1.00 90.81           C  
ATOM   1035  C   GLN A 129      -3.891  -0.845  13.148  1.00 90.81           C  
ATOM   1036  CB  GLN A 129      -5.879  -1.363  11.711  1.00 90.81           C  
ATOM   1037  O   GLN A 129      -3.266   0.203  12.969  1.00 90.81           O  
ATOM   1038  CG  GLN A 129      -6.422  -1.971  10.430  1.00 90.81           C  
ATOM   1039  CD  GLN A 129      -5.684  -1.488   9.195  1.00 90.81           C  
ATOM   1040  NE2 GLN A 129      -5.551  -2.363   8.203  1.00 90.81           N  
ATOM   1041  OE1 GLN A 129      -5.238  -0.338   9.125  1.00 90.81           O  
ATOM   1042  N   LYS A 130      -4.176  -1.290  14.289  1.00 91.62           N  
ATOM   1043  CA  LYS A 130      -3.691  -0.644  15.500  1.00 91.62           C  
ATOM   1044  C   LYS A 130      -2.166  -0.598  15.531  1.00 91.62           C  
ATOM   1045  CB  LYS A 130      -4.215  -1.370  16.734  1.00 91.62           C  
ATOM   1046  O   LYS A 130      -1.577   0.419  15.898  1.00 91.62           O  
ATOM   1047  CG  LYS A 130      -5.699  -1.158  17.000  1.00 91.62           C  
ATOM   1048  CD  LYS A 130      -6.156  -1.895  18.250  1.00 91.62           C  
ATOM   1049  CE  LYS A 130      -7.648  -1.705  18.500  1.00 91.62           C  
ATOM   1050  NZ  LYS A 130      -8.117  -2.498  19.672  1.00 91.62           N  
ATOM   1051  N   ALA A 131      -1.601  -1.698  15.164  1.00 96.00           N  
ATOM   1052  CA  ALA A 131      -0.143  -1.768  15.117  1.00 96.00           C  
ATOM   1053  C   ALA A 131       0.421  -0.780  14.102  1.00 96.00           C  
ATOM   1054  CB  ALA A 131       0.312  -3.188  14.789  1.00 96.00           C  
ATOM   1055  O   ALA A 131       1.416  -0.102  14.375  1.00 96.00           O  
ATOM   1056  N   ALA A 132      -0.191  -0.725  12.969  1.00 95.75           N  
ATOM   1057  CA  ALA A 132       0.248   0.165  11.898  1.00 95.75           C  
ATOM   1058  C   ALA A 132       0.199   1.624  12.344  1.00 95.75           C  
ATOM   1059  CB  ALA A 132      -0.611  -0.037  10.656  1.00 95.75           C  
ATOM   1060  O   ALA A 132       1.145   2.381  12.117  1.00 95.75           O  
ATOM   1061  N   ILE A 133      -0.866   2.045  12.945  1.00 94.38           N  
ATOM   1062  CA  ILE A 133      -1.033   3.416  13.414  1.00 94.38           C  
ATOM   1063  C   ILE A 133      -0.011   3.711  14.516  1.00 94.38           C  
ATOM   1064  CB  ILE A 133      -2.467   3.662  13.938  1.00 94.38           C  
ATOM   1065  O   ILE A 133       0.620   4.770  14.508  1.00 94.38           O  
ATOM   1066  CG1 ILE A 133      -3.467   3.666  12.781  1.00 94.38           C  
ATOM   1067  CG2 ILE A 133      -2.535   4.973  14.727  1.00 94.38           C  
ATOM   1068  CD1 ILE A 133      -4.926   3.637  13.219  1.00 94.38           C  
ATOM   1069  N   GLN A 134       0.156   2.762  15.430  1.00 96.38           N  
ATOM   1070  CA  GLN A 134       1.140   2.932  16.500  1.00 96.38           C  
ATOM   1071  C   GLN A 134       2.553   3.039  15.922  1.00 96.38           C  
ATOM   1072  CB  GLN A 134       1.062   1.771  17.484  1.00 96.38           C  
ATOM   1073  O   GLN A 134       3.363   3.832  16.406  1.00 96.38           O  
ATOM   1074  CG  GLN A 134       1.898   1.979  18.750  1.00 96.38           C  
ATOM   1075  CD  GLN A 134       1.464   3.191  19.547  1.00 96.38           C  
ATOM   1076  NE2 GLN A 134       2.391   4.113  19.781  1.00 96.38           N  
ATOM   1077  OE1 GLN A 134       0.302   3.299  19.953  1.00 96.38           O  
ATOM   1078  N   TRP A 135       2.879   2.213  14.969  1.00 97.94           N  
ATOM   1079  CA  TRP A 135       4.168   2.244  14.289  1.00 97.94           C  
ATOM   1080  C   TRP A 135       4.441   3.625  13.703  1.00 97.94           C  
ATOM   1081  CB  TRP A 135       4.223   1.186  13.180  1.00 97.94           C  
ATOM   1082  O   TRP A 135       5.543   4.160  13.844  1.00 97.94           O  
ATOM   1083  CG  TRP A 135       5.520   1.149  12.438  1.00 97.94           C  
ATOM   1084  CD1 TRP A 135       6.633   0.417  12.750  1.00 97.94           C  
ATOM   1085  CD2 TRP A 135       5.844   1.882  11.250  1.00 97.94           C  
ATOM   1086  CE2 TRP A 135       7.172   1.544  10.898  1.00 97.94           C  
ATOM   1087  CE3 TRP A 135       5.141   2.791  10.445  1.00 97.94           C  
ATOM   1088  NE1 TRP A 135       7.629   0.650  11.828  1.00 97.94           N  
ATOM   1089  CH2 TRP A 135       7.098   2.973   9.016  1.00 97.94           C  
ATOM   1090  CZ2 TRP A 135       7.809   2.084   9.781  1.00 97.94           C  
ATOM   1091  CZ3 TRP A 135       5.777   3.328   9.336  1.00 97.94           C  
ATOM   1092  N   ARG A 136       3.533   4.184  13.055  1.00 96.94           N  
ATOM   1093  CA  ARG A 136       3.658   5.504  12.445  1.00 96.94           C  
ATOM   1094  C   ARG A 136       3.959   6.566  13.500  1.00 96.94           C  
ATOM   1095  CB  ARG A 136       2.381   5.867  11.688  1.00 96.94           C  
ATOM   1096  O   ARG A 136       4.820   7.422  13.297  1.00 96.94           O  
ATOM   1097  CG  ARG A 136       2.172   5.066  10.414  1.00 96.94           C  
ATOM   1098  CD  ARG A 136       0.867   5.434   9.719  1.00 96.94           C  
ATOM   1099  NE  ARG A 136       0.690   4.695   8.469  1.00 96.94           N  
ATOM   1100  NH1 ARG A 136       1.713   6.289   7.145  1.00 96.94           N  
ATOM   1101  NH2 ARG A 136       0.885   4.367   6.207  1.00 96.94           N  
ATOM   1102  CZ  ARG A 136       1.097   5.117   7.277  1.00 96.94           C  
ATOM   1103  N   ILE A 137       3.285   6.484  14.625  1.00 96.06           N  
ATOM   1104  CA  ILE A 137       3.453   7.445  15.711  1.00 96.06           C  
ATOM   1105  C   ILE A 137       4.832   7.273  16.344  1.00 96.06           C  
ATOM   1106  CB  ILE A 137       2.352   7.285  16.781  1.00 96.06           C  
ATOM   1107  O   ILE A 137       5.582   8.242  16.484  1.00 96.06           O  
ATOM   1108  CG1 ILE A 137       0.985   7.672  16.203  1.00 96.06           C  
ATOM   1109  CG2 ILE A 137       2.680   8.125  18.031  1.00 96.06           C  
ATOM   1110  CD1 ILE A 137      -0.193   7.285  17.094  1.00 96.06           C  
ATOM   1111  N   ASP A 138       5.227   6.090  16.672  1.00 97.00           N  
ATOM   1112  CA  ASP A 138       6.438   5.785  17.406  1.00 97.00           C  
ATOM   1113  C   ASP A 138       7.688   6.090  16.594  1.00 97.00           C  
ATOM   1114  CB  ASP A 138       6.441   4.316  17.844  1.00 97.00           C  
ATOM   1115  O   ASP A 138       8.727   6.457  17.141  1.00 97.00           O  
ATOM   1116  CG  ASP A 138       5.422   4.020  18.938  1.00 97.00           C  
ATOM   1117  OD1 ASP A 138       4.836   4.969  19.500  1.00 97.00           O  
ATOM   1118  OD2 ASP A 138       5.207   2.824  19.234  1.00 97.00           O  
ATOM   1119  N   THR A 139       7.570   5.996  15.266  1.00 96.38           N  
ATOM   1120  CA  THR A 139       8.742   6.164  14.406  1.00 96.38           C  
ATOM   1121  C   THR A 139       8.805   7.586  13.859  1.00 96.38           C  
ATOM   1122  CB  THR A 139       8.719   5.160  13.234  1.00 96.38           C  
ATOM   1123  O   THR A 139       9.789   7.965  13.219  1.00 96.38           O  
ATOM   1124  CG2 THR A 139       8.703   3.723  13.750  1.00 96.38           C  
ATOM   1125  OG1 THR A 139       7.555   5.387  12.438  1.00 96.38           O  
ATOM   1126  N   GLY A 140       7.742   8.359  14.141  1.00 94.62           N  
ATOM   1127  CA  GLY A 140       7.684   9.703  13.602  1.00 94.62           C  
ATOM   1128  C   GLY A 140       7.559   9.742  12.086  1.00 94.62           C  
ATOM   1129  O   GLY A 140       8.156  10.594  11.430  1.00 94.62           O  
ATOM   1130  N   TYR A 141       6.785   8.781  11.500  1.00 95.75           N  
ATOM   1131  CA  TYR A 141       6.723   8.570  10.055  1.00 95.75           C  
ATOM   1132  C   TYR A 141       6.000   9.719   9.367  1.00 95.75           C  
ATOM   1133  CB  TYR A 141       6.023   7.246   9.742  1.00 95.75           C  
ATOM   1134  O   TYR A 141       6.387  10.141   8.273  1.00 95.75           O  
ATOM   1135  CG  TYR A 141       5.969   6.926   8.266  1.00 95.75           C  
ATOM   1136  CD1 TYR A 141       4.758   6.965   7.570  1.00 95.75           C  
ATOM   1137  CD2 TYR A 141       7.117   6.586   7.562  1.00 95.75           C  
ATOM   1138  CE1 TYR A 141       4.703   6.672   6.211  1.00 95.75           C  
ATOM   1139  CE2 TYR A 141       7.074   6.293   6.203  1.00 95.75           C  
ATOM   1140  OH  TYR A 141       5.809   6.043   4.195  1.00 95.75           O  
ATOM   1141  CZ  TYR A 141       5.859   6.336   5.539  1.00 95.75           C  
ATOM   1142  N   SER A 142       4.961  10.234   9.875  1.00 91.94           N  
ATOM   1143  CA  SER A 142       4.117  11.227   9.219  1.00 91.94           C  
ATOM   1144  C   SER A 142       4.867  12.539   9.008  1.00 91.94           C  
ATOM   1145  CB  SER A 142       2.852  11.484  10.039  1.00 91.94           C  
ATOM   1146  O   SER A 142       4.996  13.344   9.930  1.00 91.94           O  
ATOM   1147  OG  SER A 142       2.055  10.312  10.109  1.00 91.94           O  
ATOM   1148  N   ILE A 143       5.324  12.906   7.777  1.00 90.44           N  
ATOM   1149  CA  ILE A 143       6.188  14.047   7.508  1.00 90.44           C  
ATOM   1150  C   ILE A 143       5.492  15.000   6.543  1.00 90.44           C  
ATOM   1151  CB  ILE A 143       7.551  13.602   6.930  1.00 90.44           C  
ATOM   1152  O   ILE A 143       5.918  16.141   6.371  1.00 90.44           O  
ATOM   1153  CG1 ILE A 143       7.348  12.758   5.668  1.00 90.44           C  
ATOM   1154  CG2 ILE A 143       8.359  12.836   7.980  1.00 90.44           C  
ATOM   1155  CD1 ILE A 143       8.625  12.484   4.895  1.00 90.44           C  
ATOM   1156  N   SER A 144       4.395  14.578   5.898  1.00 91.38           N  
ATOM   1157  CA  SER A 144       3.637  15.375   4.941  1.00 91.38           C  
ATOM   1158  C   SER A 144       2.221  14.836   4.770  1.00 91.38           C  
ATOM   1159  CB  SER A 144       4.344  15.406   3.586  1.00 91.38           C  
ATOM   1160  O   SER A 144       1.888  13.773   5.301  1.00 91.38           O  
ATOM   1161  OG  SER A 144       4.246  14.148   2.938  1.00 91.38           O  
ATOM   1162  N   PRO A 145       1.385  15.625   4.113  1.00 92.88           N  
ATOM   1163  CA  PRO A 145       0.041  15.109   3.836  1.00 92.88           C  
ATOM   1164  C   PRO A 145       0.060  13.773   3.092  1.00 92.88           C  
ATOM   1165  CB  PRO A 145      -0.583  16.203   2.971  1.00 92.88           C  
ATOM   1166  O   PRO A 145      -0.869  12.977   3.229  1.00 92.88           O  
ATOM   1167  CG  PRO A 145       0.100  17.469   3.398  1.00 92.88           C  
ATOM   1168  CD  PRO A 145       1.538  17.156   3.695  1.00 92.88           C  
ATOM   1169  N   SER A 146       1.098  13.469   2.354  1.00 94.19           N  
ATOM   1170  CA  SER A 146       1.265  12.266   1.545  1.00 94.19           C  
ATOM   1171  C   SER A 146       1.638  11.070   2.408  1.00 94.19           C  
ATOM   1172  CB  SER A 146       2.334  12.492   0.474  1.00 94.19           C  
ATOM   1173  O   SER A 146       1.594   9.930   1.946  1.00 94.19           O  
ATOM   1174  OG  SER A 146       1.921  13.477  -0.456  1.00 94.19           O  
ATOM   1175  N   THR A 147       1.897  11.242   3.711  1.00 94.62           N  
ATOM   1176  CA  THR A 147       2.234  10.172   4.641  1.00 94.62           C  
ATOM   1177  C   THR A 147       1.284  10.172   5.836  1.00 94.62           C  
ATOM   1178  CB  THR A 147       3.688  10.297   5.137  1.00 94.62           C  
ATOM   1179  O   THR A 147       1.546   9.508   6.844  1.00 94.62           O  
ATOM   1180  CG2 THR A 147       4.672  10.234   3.973  1.00 94.62           C  
ATOM   1181  OG1 THR A 147       3.846  11.547   5.820  1.00 94.62           O  
ATOM   1182  N   ALA A 148       0.152  10.836   5.746  1.00 93.12           N  
ATOM   1183  CA  ALA A 148      -0.776  11.031   6.859  1.00 93.12           C  
ATOM   1184  C   ALA A 148      -1.735   9.852   6.988  1.00 93.12           C  
ATOM   1185  CB  ALA A 148      -1.558  12.328   6.676  1.00 93.12           C  
ATOM   1186  O   ALA A 148      -1.937   9.102   6.031  1.00 93.12           O  
ATOM   1187  N   THR A 149      -2.260   9.758   8.234  1.00 91.88           N  
ATOM   1188  CA  THR A 149      -3.424   8.914   8.477  1.00 91.88           C  
ATOM   1189  C   THR A 149      -4.711   9.656   8.141  1.00 91.88           C  
ATOM   1190  CB  THR A 149      -3.473   8.430   9.938  1.00 91.88           C  
ATOM   1191  O   THR A 149      -5.008  10.695   8.734  1.00 91.88           O  
ATOM   1192  CG2 THR A 149      -4.652   7.492  10.172  1.00 91.88           C  
ATOM   1193  OG1 THR A 149      -2.258   7.734  10.242  1.00 91.88           O  
ATOM   1194  N   LEU A 150      -5.457   9.133   7.230  1.00 89.06           N  
ATOM   1195  CA  LEU A 150      -6.637   9.820   6.719  1.00 89.06           C  
ATOM   1196  C   LEU A 150      -7.836   9.602   7.629  1.00 89.06           C  
ATOM   1197  CB  LEU A 150      -6.961   9.352   5.297  1.00 89.06           C  
ATOM   1198  O   LEU A 150      -8.070   8.484   8.094  1.00 89.06           O  
ATOM   1199  CG  LEU A 150      -5.844   9.492   4.262  1.00 89.06           C  
ATOM   1200  CD1 LEU A 150      -6.309   8.977   2.906  1.00 89.06           C  
ATOM   1201  CD2 LEU A 150      -5.387  10.945   4.160  1.00 89.06           C  
ATOM   1202  N   ASN A 151      -8.672  10.625   7.711  1.00 83.56           N  
ATOM   1203  CA  ASN A 151      -9.836  10.531   8.586  1.00 83.56           C  
ATOM   1204  C   ASN A 151     -11.102  11.016   7.891  1.00 83.56           C  
ATOM   1205  CB  ASN A 151      -9.602  11.328   9.875  1.00 83.56           C  
ATOM   1206  O   ASN A 151     -12.211  10.727   8.344  1.00 83.56           O  
ATOM   1207  CG  ASN A 151      -8.445  10.789  10.688  1.00 83.56           C  
ATOM   1208  ND2 ASN A 151      -7.367  11.562  10.781  1.00 83.56           N  
ATOM   1209  OD1 ASN A 151      -8.523   9.688  11.242  1.00 83.56           O  
ATOM   1210  N   GLU A 152     -10.883  11.547   6.746  1.00 79.50           N  
ATOM   1211  CA  GLU A 152     -12.016  12.141   6.039  1.00 79.50           C  
ATOM   1212  C   GLU A 152     -12.805  11.078   5.277  1.00 79.50           C  
ATOM   1213  CB  GLU A 152     -11.539  13.234   5.082  1.00 79.50           C  
ATOM   1214  O   GLU A 152     -12.234  10.117   4.766  1.00 79.50           O  
ATOM   1215  CG  GLU A 152     -10.875  14.414   5.781  1.00 79.50           C  
ATOM   1216  CD  GLU A 152     -10.383  15.477   4.812  1.00 79.50           C  
ATOM   1217  OE1 GLU A 152      -9.836  16.500   5.273  1.00 79.50           O  
ATOM   1218  OE2 GLU A 152     -10.539  15.281   3.588  1.00 79.50           O  
ATOM   1219  N   PRO A 153     -14.203  11.367   5.281  1.00 74.12           N  
ATOM   1220  CA  PRO A 153     -15.000  10.430   4.488  1.00 74.12           C  
ATOM   1221  C   PRO A 153     -14.680  10.492   2.998  1.00 74.12           C  
ATOM   1222  CB  PRO A 153     -16.438  10.875   4.758  1.00 74.12           C  
ATOM   1223  O   PRO A 153     -14.133  11.484   2.521  1.00 74.12           O  
ATOM   1224  CG  PRO A 153     -16.328  12.320   5.125  1.00 74.12           C  
ATOM   1225  CD  PRO A 153     -14.992  12.547   5.762  1.00 74.12           C  
ATOM   1226  N   ILE A 154     -15.016   9.352   2.312  1.00 77.44           N  
ATOM   1227  CA  ILE A 154     -14.805   9.250   0.872  1.00 77.44           C  
ATOM   1228  C   ILE A 154     -15.602  10.336   0.156  1.00 77.44           C  
ATOM   1229  CB  ILE A 154     -15.195   7.852   0.339  1.00 77.44           C  
ATOM   1230  O   ILE A 154     -16.703  10.688   0.585  1.00 77.44           O  
ATOM   1231  CG1 ILE A 154     -14.305   6.773   0.956  1.00 77.44           C  
ATOM   1232  CG2 ILE A 154     -15.125   7.816  -1.189  1.00 77.44           C  
ATOM   1233  CD1 ILE A 154     -14.766   5.348   0.675  1.00 77.44           C  
ATOM   1234  N   ALA A 155     -14.977  10.922  -0.891  1.00 80.25           N  
ATOM   1235  CA  ALA A 155     -15.648  11.930  -1.699  1.00 80.25           C  
ATOM   1236  C   ALA A 155     -16.922  11.375  -2.338  1.00 80.25           C  
ATOM   1237  CB  ALA A 155     -14.703  12.469  -2.775  1.00 80.25           C  
ATOM   1238  O   ALA A 155     -16.984  10.188  -2.666  1.00 80.25           O  
ATOM   1239  N   ALA A 156     -17.969  12.312  -2.486  1.00 76.00           N  
ATOM   1240  CA  ALA A 156     -19.250  11.945  -3.064  1.00 76.00           C  
ATOM   1241  C   ALA A 156     -19.188  11.945  -4.590  1.00 76.00           C  
ATOM   1242  CB  ALA A 156     -20.344  12.898  -2.580  1.00 76.00           C  
ATOM   1243  O   ALA A 156     -19.953  11.234  -5.246  1.00 76.00           O  
ATOM   1244  N   GLU A 157     -18.188  12.648  -5.156  1.00 86.06           N  
ATOM   1245  CA  GLU A 157     -18.062  12.773  -6.605  1.00 86.06           C  
ATOM   1246  C   GLU A 157     -16.625  12.469  -7.055  1.00 86.06           C  
ATOM   1247  CB  GLU A 157     -18.469  14.172  -7.070  1.00 86.06           C  
ATOM   1248  O   GLU A 157     -15.672  12.789  -6.348  1.00 86.06           O  
ATOM   1249  CG  GLU A 157     -19.922  14.508  -6.781  1.00 86.06           C  
ATOM   1250  CD  GLU A 157     -20.281  15.945  -7.129  1.00 86.06           C  
ATOM   1251  OE1 GLU A 157     -21.469  16.328  -6.988  1.00 86.06           O  
ATOM   1252  OE2 GLU A 157     -19.375  16.703  -7.555  1.00 86.06           O  
ATOM   1253  N   TYR A 158     -16.484  11.797  -8.266  1.00 87.94           N  
ATOM   1254  CA  TYR A 158     -15.219  11.508  -8.938  1.00 87.94           C  
ATOM   1255  C   TYR A 158     -15.211  12.102 -10.344  1.00 87.94           C  
ATOM   1256  CB  TYR A 158     -14.977  10.000  -9.000  1.00 87.94           C  
ATOM   1257  O   TYR A 158     -15.875  11.586 -11.242  1.00 87.94           O  
ATOM   1258  CG  TYR A 158     -13.555   9.633  -9.375  1.00 87.94           C  
ATOM   1259  CD1 TYR A 158     -13.281   8.961 -10.570  1.00 87.94           C  
ATOM   1260  CD2 TYR A 158     -12.492   9.953  -8.539  1.00 87.94           C  
ATOM   1261  CE1 TYR A 158     -11.984   8.617 -10.914  1.00 87.94           C  
ATOM   1262  CE2 TYR A 158     -11.188   9.617  -8.883  1.00 87.94           C  
ATOM   1263  OH  TYR A 158      -9.648   8.609 -10.406  1.00 87.94           O  
ATOM   1264  CZ  TYR A 158     -10.938   8.953 -10.070  1.00 87.94           C  
ATOM   1265  N   LYS A 159     -14.555  13.219 -10.500  1.00 89.88           N  
ATOM   1266  CA  LYS A 159     -14.555  13.969 -11.758  1.00 89.88           C  
ATOM   1267  C   LYS A 159     -13.484  13.453 -12.711  1.00 89.88           C  
ATOM   1268  CB  LYS A 159     -14.336  15.461 -11.484  1.00 89.88           C  
ATOM   1269  O   LYS A 159     -12.305  13.414 -12.367  1.00 89.88           O  
ATOM   1270  CG  LYS A 159     -15.422  16.094 -10.633  1.00 89.88           C  
ATOM   1271  CD  LYS A 159     -15.180  17.594 -10.445  1.00 89.88           C  
ATOM   1272  CE  LYS A 159     -16.250  18.219  -9.555  1.00 89.88           C  
ATOM   1273  NZ  LYS A 159     -16.016  19.688  -9.375  1.00 89.88           N  
ATOM   1274  N   VAL A 160     -13.914  13.086 -13.977  1.00 91.50           N  
ATOM   1275  CA  VAL A 160     -12.992  12.508 -14.953  1.00 91.50           C  
ATOM   1276  C   VAL A 160     -13.297  13.070 -16.344  1.00 91.50           C  
ATOM   1277  CB  VAL A 160     -13.078  10.961 -14.977  1.00 91.50           C  
ATOM   1278  O   VAL A 160     -14.414  13.531 -16.609  1.00 91.50           O  
ATOM   1279  CG1 VAL A 160     -12.703  10.383 -13.617  1.00 91.50           C  
ATOM   1280  CG2 VAL A 160     -14.484  10.516 -15.375  1.00 91.50           C  
ATOM   1281  N   PRO A 161     -12.305  13.031 -17.219  1.00 91.00           N  
ATOM   1282  CA  PRO A 161     -12.602  13.359 -18.609  1.00 91.00           C  
ATOM   1283  C   PRO A 161     -13.656  12.438 -19.219  1.00 91.00           C  
ATOM   1284  CB  PRO A 161     -11.250  13.180 -19.312  1.00 91.00           C  
ATOM   1285  O   PRO A 161     -13.766  11.273 -18.828  1.00 91.00           O  
ATOM   1286  CG  PRO A 161     -10.234  13.320 -18.219  1.00 91.00           C  
ATOM   1287  CD  PRO A 161     -10.836  12.805 -16.938  1.00 91.00           C  
ATOM   1288  N   ALA A 162     -14.367  12.977 -20.203  1.00 89.81           N  
ATOM   1289  CA  ALA A 162     -15.484  12.266 -20.828  1.00 89.81           C  
ATOM   1290  C   ALA A 162     -15.023  10.922 -21.391  1.00 89.81           C  
ATOM   1291  CB  ALA A 162     -16.109  13.109 -21.922  1.00 89.81           C  
ATOM   1292  O   ALA A 162     -15.758   9.930 -21.328  1.00 89.81           O  
ATOM   1293  N   ILE A 163     -13.844  10.883 -21.859  1.00 90.44           N  
ATOM   1294  CA  ILE A 163     -13.328   9.703 -22.547  1.00 90.44           C  
ATOM   1295  C   ILE A 163     -13.164   8.555 -21.547  1.00 90.44           C  
ATOM   1296  CB  ILE A 163     -11.984  10.000 -23.250  1.00 90.44           C  
ATOM   1297  O   ILE A 163     -13.086   7.387 -21.953  1.00 90.44           O  
ATOM   1298  CG1 ILE A 163     -11.562   8.828 -24.125  1.00 90.44           C  
ATOM   1299  CG2 ILE A 163     -10.898  10.320 -22.203  1.00 90.44           C  
ATOM   1300  CD1 ILE A 163     -10.547   9.188 -25.203  1.00 90.44           C  
ATOM   1301  N   CYS A 164     -13.102   8.789 -20.219  1.00 92.56           N  
ATOM   1302  CA  CYS A 164     -12.812   7.797 -19.203  1.00 92.56           C  
ATOM   1303  C   CYS A 164     -14.102   7.262 -18.578  1.00 92.56           C  
ATOM   1304  CB  CYS A 164     -11.922   8.398 -18.109  1.00 92.56           C  
ATOM   1305  O   CYS A 164     -14.086   6.234 -17.891  1.00 92.56           O  
ATOM   1306  SG  CYS A 164     -10.289   8.883 -18.688  1.00 92.56           S  
ATOM   1307  N   ILE A 165     -15.242   7.930 -18.859  1.00 91.44           N  
ATOM   1308  CA  ILE A 165     -16.484   7.699 -18.141  1.00 91.44           C  
ATOM   1309  C   ILE A 165     -16.969   6.273 -18.391  1.00 91.44           C  
ATOM   1310  CB  ILE A 165     -17.578   8.719 -18.562  1.00 91.44           C  
ATOM   1311  O   ILE A 165     -17.297   5.547 -17.453  1.00 91.44           O  
ATOM   1312  CG1 ILE A 165     -17.250  10.109 -18.016  1.00 91.44           C  
ATOM   1313  CG2 ILE A 165     -18.953   8.258 -18.078  1.00 91.44           C  
ATOM   1314  CD1 ILE A 165     -18.203  11.195 -18.469  1.00 91.44           C  
ATOM   1315  N   ARG A 166     -16.969   5.844 -19.625  1.00 92.00           N  
ATOM   1316  CA  ARG A 166     -17.469   4.520 -19.969  1.00 92.00           C  
ATOM   1317  C   ARG A 166     -16.672   3.430 -19.250  1.00 92.00           C  
ATOM   1318  CB  ARG A 166     -17.406   4.305 -21.484  1.00 92.00           C  
ATOM   1319  O   ARG A 166     -17.266   2.535 -18.641  1.00 92.00           O  
ATOM   1320  CG  ARG A 166     -17.938   2.951 -21.938  1.00 92.00           C  
ATOM   1321  CD  ARG A 166     -17.859   2.793 -23.453  1.00 92.00           C  
ATOM   1322  NE  ARG A 166     -16.484   2.887 -23.938  1.00 92.00           N  
ATOM   1323  NH1 ARG A 166     -17.047   2.861 -26.172  1.00 92.00           N  
ATOM   1324  NH2 ARG A 166     -14.852   3.002 -25.547  1.00 92.00           N  
ATOM   1325  CZ  ARG A 166     -16.141   2.916 -25.219  1.00 92.00           C  
ATOM   1326  N   SER A 167     -15.391   3.479 -19.328  1.00 93.44           N  
ATOM   1327  CA  SER A 167     -14.492   2.492 -18.734  1.00 93.44           C  
ATOM   1328  C   SER A 167     -14.625   2.471 -17.203  1.00 93.44           C  
ATOM   1329  CB  SER A 167     -13.047   2.781 -19.125  1.00 93.44           C  
ATOM   1330  O   SER A 167     -14.625   1.401 -16.594  1.00 93.44           O  
ATOM   1331  OG  SER A 167     -12.852   2.602 -20.516  1.00 93.44           O  
ATOM   1332  N   ILE A 168     -14.742   3.621 -16.594  1.00 92.44           N  
ATOM   1333  CA  ILE A 168     -14.875   3.746 -15.148  1.00 92.44           C  
ATOM   1334  C   ILE A 168     -16.203   3.150 -14.695  1.00 92.44           C  
ATOM   1335  CB  ILE A 168     -14.766   5.219 -14.695  1.00 92.44           C  
ATOM   1336  O   ILE A 168     -16.266   2.418 -13.703  1.00 92.44           O  
ATOM   1337  CG1 ILE A 168     -13.320   5.711 -14.828  1.00 92.44           C  
ATOM   1338  CG2 ILE A 168     -15.266   5.379 -13.258  1.00 92.44           C  
ATOM   1339  CD1 ILE A 168     -13.133   7.191 -14.508  1.00 92.44           C  
ATOM   1340  N   LYS A 169     -17.266   3.393 -15.383  1.00 90.31           N  
ATOM   1341  CA  LYS A 169     -18.578   2.834 -15.047  1.00 90.31           C  
ATOM   1342  C   LYS A 169     -18.578   1.313 -15.180  1.00 90.31           C  
ATOM   1343  CB  LYS A 169     -19.656   3.438 -15.945  1.00 90.31           C  
ATOM   1344  O   LYS A 169     -19.172   0.613 -14.367  1.00 90.31           O  
ATOM   1345  CG  LYS A 169     -20.047   4.863 -15.578  1.00 90.31           C  
ATOM   1346  CD  LYS A 169     -21.234   5.352 -16.391  1.00 90.31           C  
ATOM   1347  CE  LYS A 169     -21.688   6.730 -15.945  1.00 90.31           C  
ATOM   1348  NZ  LYS A 169     -22.828   7.230 -16.781  1.00 90.31           N  
ATOM   1349  N   GLU A 170     -17.906   0.831 -16.203  1.00 92.19           N  
ATOM   1350  CA  GLU A 170     -17.766  -0.609 -16.406  1.00 92.19           C  
ATOM   1351  C   GLU A 170     -17.016  -1.256 -15.242  1.00 92.19           C  
ATOM   1352  CB  GLU A 170     -17.047  -0.906 -17.719  1.00 92.19           C  
ATOM   1353  O   GLU A 170     -17.406  -2.322 -14.766  1.00 92.19           O  
ATOM   1354  CG  GLU A 170     -17.016  -2.383 -18.094  1.00 92.19           C  
ATOM   1355  CD  GLU A 170     -16.453  -2.646 -19.484  1.00 92.19           C  
ATOM   1356  OE1 GLU A 170     -16.188  -3.822 -19.812  1.00 92.19           O  
ATOM   1357  OE2 GLU A 170     -16.297  -1.669 -20.234  1.00 92.19           O  
ATOM   1358  N   MET A 171     -15.883  -0.665 -14.820  1.00 91.88           N  
ATOM   1359  CA  MET A 171     -15.102  -1.177 -13.703  1.00 91.88           C  
ATOM   1360  C   MET A 171     -15.922  -1.161 -12.414  1.00 91.88           C  
ATOM   1361  CB  MET A 171     -13.820  -0.357 -13.516  1.00 91.88           C  
ATOM   1362  O   MET A 171     -15.883  -2.119 -11.641  1.00 91.88           O  
ATOM   1363  CG  MET A 171     -12.773  -0.609 -14.586  1.00 91.88           C  
ATOM   1364  SD  MET A 171     -11.188   0.237 -14.227  1.00 91.88           S  
ATOM   1365  CE  MET A 171     -11.633   1.943 -14.656  1.00 91.88           C  
ATOM   1366  N   LEU A 172     -16.734  -0.071 -12.172  1.00 87.06           N  
ATOM   1367  CA  LEU A 172     -17.562   0.068 -10.984  1.00 87.06           C  
ATOM   1368  C   LEU A 172     -18.656  -0.989 -10.953  1.00 87.06           C  
ATOM   1369  CB  LEU A 172     -18.172   1.467 -10.914  1.00 87.06           C  
ATOM   1370  O   LEU A 172     -18.938  -1.580  -9.906  1.00 87.06           O  
ATOM   1371  CG  LEU A 172     -17.234   2.605 -10.516  1.00 87.06           C  
ATOM   1372  CD1 LEU A 172     -17.969   3.943 -10.578  1.00 87.06           C  
ATOM   1373  CD2 LEU A 172     -16.672   2.365  -9.117  1.00 87.06           C  
ATOM   1374  N   SER A 173     -19.266  -1.181 -12.070  1.00 85.44           N  
ATOM   1375  CA  SER A 173     -20.312  -2.195 -12.188  1.00 85.44           C  
ATOM   1376  C   SER A 173     -19.766  -3.582 -11.859  1.00 85.44           C  
ATOM   1377  CB  SER A 173     -20.906  -2.195 -13.602  1.00 85.44           C  
ATOM   1378  O   SER A 173     -20.422  -4.352 -11.141  1.00 85.44           O  
ATOM   1379  OG  SER A 173     -21.922  -3.178 -13.719  1.00 85.44           O  
ATOM   1380  N   ASP A 174     -18.609  -3.857 -12.383  1.00 85.44           N  
ATOM   1381  CA  ASP A 174     -17.984  -5.148 -12.133  1.00 85.44           C  
ATOM   1382  C   ASP A 174     -17.578  -5.289 -10.664  1.00 85.44           C  
ATOM   1383  CB  ASP A 174     -16.750  -5.328 -13.023  1.00 85.44           C  
ATOM   1384  O   ASP A 174     -17.703  -6.367 -10.078  1.00 85.44           O  
ATOM   1385  CG  ASP A 174     -16.188  -6.738 -12.984  1.00 85.44           C  
ATOM   1386  OD1 ASP A 174     -16.922  -7.699 -13.289  1.00 85.44           O  
ATOM   1387  OD2 ASP A 174     -14.992  -6.887 -12.633  1.00 85.44           O  
ATOM   1388  N   MET A 175     -16.969  -4.297 -10.047  1.00 82.00           N  
ATOM   1389  CA  MET A 175     -16.594  -4.293  -8.633  1.00 82.00           C  
ATOM   1390  C   MET A 175     -17.812  -4.605  -7.754  1.00 82.00           C  
ATOM   1391  CB  MET A 175     -16.000  -2.941  -8.234  1.00 82.00           C  
ATOM   1392  O   MET A 175     -17.703  -5.375  -6.797  1.00 82.00           O  
ATOM   1393  CG  MET A 175     -14.602  -2.705  -8.781  1.00 82.00           C  
ATOM   1394  SD  MET A 175     -14.008  -0.995  -8.477  1.00 82.00           S  
ATOM   1395  CE  MET A 175     -13.742  -1.063  -6.684  1.00 82.00           C  
ATOM   1396  N   ILE A 176     -18.969  -3.939  -8.078  1.00 75.88           N  
ATOM   1397  CA  ILE A 176     -20.219  -4.152  -7.352  1.00 75.88           C  
ATOM   1398  C   ILE A 176     -20.672  -5.602  -7.520  1.00 75.88           C  
ATOM   1399  CB  ILE A 176     -21.328  -3.188  -7.832  1.00 75.88           C  
ATOM   1400  O   ILE A 176     -21.094  -6.246  -6.555  1.00 75.88           O  
ATOM   1401  CG1 ILE A 176     -20.969  -1.743  -7.465  1.00 75.88           C  
ATOM   1402  CG2 ILE A 176     -22.688  -3.584  -7.242  1.00 75.88           C  
ATOM   1403  CD1 ILE A 176     -21.875  -0.700  -8.109  1.00 75.88           C  
ATOM   1404  N   ARG A 177     -20.656  -6.066  -8.727  1.00 77.88           N  
ATOM   1405  CA  ARG A 177     -21.000  -7.457  -9.023  1.00 77.88           C  
ATOM   1406  C   ARG A 177     -20.156  -8.414  -8.188  1.00 77.88           C  
ATOM   1407  CB  ARG A 177     -20.797  -7.754 -10.508  1.00 77.88           C  
ATOM   1408  O   ARG A 177     -20.688  -9.352  -7.590  1.00 77.88           O  
ATOM   1409  CG  ARG A 177     -21.219  -9.164 -10.914  1.00 77.88           C  
ATOM   1410  CD  ARG A 177     -20.797  -9.484 -12.344  1.00 77.88           C  
ATOM   1411  NE  ARG A 177     -19.344  -9.570 -12.477  1.00 77.88           N  
ATOM   1412  NH1 ARG A 177     -19.250 -11.844 -12.055  1.00 77.88           N  
ATOM   1413  NH2 ARG A 177     -17.328 -10.664 -12.477  1.00 77.88           N  
ATOM   1414  CZ  ARG A 177     -18.641 -10.688 -12.336  1.00 77.88           C  
ATOM   1415  N   ARG A 178     -18.750  -8.328  -8.180  1.00 74.31           N  
ATOM   1416  CA  ARG A 178     -17.812  -9.188  -7.453  1.00 74.31           C  
ATOM   1417  C   ARG A 178     -18.047  -9.094  -5.949  1.00 74.31           C  
ATOM   1418  CB  ARG A 178     -16.375  -8.805  -7.785  1.00 74.31           C  
ATOM   1419  O   ARG A 178     -17.953 -10.102  -5.242  1.00 74.31           O  
ATOM   1420  CG  ARG A 178     -15.922  -9.242  -9.172  1.00 74.31           C  
ATOM   1421  CD  ARG A 178     -14.500  -8.781  -9.469  1.00 74.31           C  
ATOM   1422  NE  ARG A 178     -14.172  -8.945 -10.883  1.00 74.31           N  
ATOM   1423  NH1 ARG A 178     -13.609 -11.172 -10.703  1.00 74.31           N  
ATOM   1424  NH2 ARG A 178     -13.477 -10.117 -12.734  1.00 74.31           N  
ATOM   1425  CZ  ARG A 178     -13.750 -10.078 -11.438  1.00 74.31           C  
ATOM   1426  N   ARG A 179     -18.281  -7.891  -5.535  1.00 68.50           N  
ATOM   1427  CA  ARG A 179     -18.641  -7.707  -4.133  1.00 68.50           C  
ATOM   1428  C   ARG A 179     -19.891  -8.508  -3.779  1.00 68.50           C  
ATOM   1429  CB  ARG A 179     -18.875  -6.223  -3.828  1.00 68.50           C  
ATOM   1430  O   ARG A 179     -19.938  -9.172  -2.744  1.00 68.50           O  
ATOM   1431  CG  ARG A 179     -19.266  -5.945  -2.387  1.00 68.50           C  
ATOM   1432  CD  ARG A 179     -19.750  -4.516  -2.201  1.00 68.50           C  
ATOM   1433  NE  ARG A 179     -20.703  -4.410  -1.090  1.00 68.50           N  
ATOM   1434  NH1 ARG A 179     -21.500  -2.334  -1.707  1.00 68.50           N  
ATOM   1435  NH2 ARG A 179     -22.328  -3.379   0.164  1.00 68.50           N  
ATOM   1436  CZ  ARG A 179     -21.500  -3.375  -0.880  1.00 68.50           C  
ATOM   1437  N   ASN A 180     -20.875  -8.406  -4.535  1.00 64.12           N  
ATOM   1438  CA  ASN A 180     -22.156  -9.094  -4.316  1.00 64.12           C  
ATOM   1439  C   ASN A 180     -22.000 -10.609  -4.398  1.00 64.12           C  
ATOM   1440  CB  ASN A 180     -23.203  -8.617  -5.324  1.00 64.12           C  
ATOM   1441  O   ASN A 180     -22.656 -11.344  -3.668  1.00 64.12           O  
ATOM   1442  CG  ASN A 180     -23.672  -7.199  -5.051  1.00 64.12           C  
ATOM   1443  ND2 ASN A 180     -24.172  -6.531  -6.082  1.00 64.12           N  
ATOM   1444  OD1 ASN A 180     -23.578  -6.711  -3.922  1.00 64.12           O  
ATOM   1445  N   LYS A 181     -21.188 -11.125  -5.254  1.00 64.25           N  
ATOM   1446  CA  LYS A 181     -20.875 -12.539  -5.387  1.00 64.25           C  
ATOM   1447  C   LYS A 181     -20.250 -13.086  -4.105  1.00 64.25           C  
ATOM   1448  CB  LYS A 181     -19.938 -12.781  -6.566  1.00 64.25           C  
ATOM   1449  O   LYS A 181     -20.562 -14.203  -3.682  1.00 64.25           O  
ATOM   1450  CG  LYS A 181     -19.766 -14.242  -6.938  1.00 64.25           C  
ATOM   1451  CD  LYS A 181     -18.875 -14.414  -8.164  1.00 64.25           C  
ATOM   1452  CE  LYS A 181     -18.641 -15.883  -8.484  1.00 64.25           C  
ATOM   1453  NZ  LYS A 181     -17.766 -16.047  -9.695  1.00 64.25           N  
ATOM   1454  N   VAL A 182     -19.484 -12.367  -3.533  1.00 60.94           N  
ATOM   1455  CA  VAL A 182     -18.734 -12.719  -2.328  1.00 60.94           C  
ATOM   1456  C   VAL A 182     -19.672 -12.656  -1.115  1.00 60.94           C  
ATOM   1457  CB  VAL A 182     -17.531 -11.789  -2.117  1.00 60.94           C  
ATOM   1458  O   VAL A 182     -19.609 -13.523  -0.234  1.00 60.94           O  
ATOM   1459  CG1 VAL A 182     -16.859 -12.055  -0.766  1.00 60.94           C  
ATOM   1460  CG2 VAL A 182     -16.516 -11.961  -3.252  1.00 60.94           C  
ATOM   1461  N   LEU A 183     -20.422 -11.680  -1.078  1.00 56.88           N  
ATOM   1462  CA  LEU A 183     -21.359 -11.492   0.028  1.00 56.88           C  
ATOM   1463  C   LEU A 183     -22.500 -12.500  -0.046  1.00 56.88           C  
ATOM   1464  CB  LEU A 183     -21.922 -10.070   0.022  1.00 56.88           C  
ATOM   1465  O   LEU A 183     -23.094 -12.844   0.976  1.00 56.88           O  
ATOM   1466  CG  LEU A 183     -20.922  -8.953   0.365  1.00 56.88           C  
ATOM   1467  CD1 LEU A 183     -21.578  -7.586   0.170  1.00 56.88           C  
ATOM   1468  CD2 LEU A 183     -20.422  -9.109   1.794  1.00 56.88           C  
ATOM   1469  N   SER A 184     -22.656 -13.062  -1.250  1.00 50.75           N  
ATOM   1470  CA  SER A 184     -23.734 -14.008  -1.484  1.00 50.75           C  
ATOM   1471  C   SER A 184     -23.219 -15.438  -1.551  1.00 50.75           C  
ATOM   1472  CB  SER A 184     -24.484 -13.664  -2.777  1.00 50.75           C  
ATOM   1473  O   SER A 184     -23.969 -16.359  -1.917  1.00 50.75           O  
ATOM   1474  OG  SER A 184     -23.594 -13.695  -3.887  1.00 50.75           O  
ATOM   1475  N   ASN A 185     -21.906 -15.805  -1.063  1.00 53.44           N  
ATOM   1476  CA  ASN A 185     -21.297 -17.125  -1.087  1.00 53.44           C  
ATOM   1477  C   ASN A 185     -21.391 -17.766  -2.467  1.00 53.44           C  
ATOM   1478  CB  ASN A 185     -21.922 -18.031  -0.028  1.00 53.44           C  
ATOM   1479  O   ASN A 185     -21.703 -18.953  -2.580  1.00 53.44           O  
ATOM   1480  CG  ASN A 185     -21.453 -17.703   1.376  1.00 53.44           C  
ATOM   1481  ND2 ASN A 185     -22.156 -18.234   2.373  1.00 53.44           N  
ATOM   1482  OD1 ASN A 185     -20.469 -16.984   1.563  1.00 53.44           O  
ATOM   1483  N   GLY A 186     -21.234 -16.984  -3.684  1.00 49.62           N  
ATOM   1484  CA  GLY A 186     -21.000 -17.609  -4.973  1.00 49.62           C  
ATOM   1485  C   GLY A 186     -22.297 -17.906  -5.727  1.00 49.62           C  
ATOM   1486  O   GLY A 186     -22.266 -18.484  -6.816  1.00 49.62           O  
ATOM   1487  N   ASP A 187     -23.453 -17.547  -5.234  1.00 45.81           N  
ATOM   1488  CA  ASP A 187     -24.750 -17.688  -5.898  1.00 45.81           C  
ATOM   1489  C   ASP A 187     -25.188 -16.375  -6.547  1.00 45.81           C  
ATOM   1490  CB  ASP A 187     -25.812 -18.156  -4.902  1.00 45.81           C  
ATOM   1491  O   ASP A 187     -25.500 -15.406  -5.852  1.00 45.81           O  
ATOM   1492  CG  ASP A 187     -27.031 -18.750  -5.578  1.00 45.81           C  
ATOM   1493  OD1 ASP A 187     -27.172 -18.625  -6.816  1.00 45.81           O  
ATOM   1494  OD2 ASP A 187     -27.875 -19.344  -4.867  1.00 45.81           O  
ATOM   1495  N   GLU A 188     -24.828 -16.234  -7.844  1.00 44.69           N  
ATOM   1496  CA  GLU A 188     -25.109 -15.086  -8.703  1.00 44.69           C  
ATOM   1497  C   GLU A 188     -26.594 -14.820  -8.828  1.00 44.69           C  
ATOM   1498  CB  GLU A 188     -24.500 -15.305 -10.094  1.00 44.69           C  
ATOM   1499  O   GLU A 188     -27.016 -13.688  -9.062  1.00 44.69           O  
ATOM   1500  CG  GLU A 188     -23.000 -15.039 -10.156  1.00 44.69           C  
ATOM   1501  CD  GLU A 188     -22.453 -15.031 -11.570  1.00 44.69           C  
ATOM   1502  OE1 GLU A 188     -21.250 -14.703 -11.758  1.00 44.69           O  
ATOM   1503  OE2 GLU A 188     -23.219 -15.344 -12.508  1.00 44.69           O  
ATOM   1504  N   ASN A 189     -27.453 -15.859  -8.445  1.00 41.00           N  
ATOM   1505  CA  ASN A 189     -28.906 -15.805  -8.445  1.00 41.00           C  
ATOM   1506  C   ASN A 189     -29.453 -15.516  -7.047  1.00 41.00           C  
ATOM   1507  CB  ASN A 189     -29.500 -17.109  -8.984  1.00 41.00           C  
ATOM   1508  O   ASN A 189     -30.656 -15.289  -6.879  1.00 41.00           O  
ATOM   1509  CG  ASN A 189     -29.375 -17.219 -10.492  1.00 41.00           C  
ATOM   1510  ND2 ASN A 189     -29.391 -18.438 -11.000  1.00 41.00           N  
ATOM   1511  OD1 ASN A 189     -29.297 -16.203 -11.195  1.00 41.00           O  
ATOM   1512  N   HIS A 190     -28.500 -15.297  -6.094  1.00 40.34           N  
ATOM   1513  CA  HIS A 190     -28.828 -15.078  -4.691  1.00 40.34           C  
ATOM   1514  C   HIS A 190     -28.266 -13.742  -4.199  1.00 40.34           C  
ATOM   1515  CB  HIS A 190     -28.297 -16.219  -3.824  1.00 40.34           C  
ATOM   1516  O   HIS A 190     -27.062 -13.594  -4.043  1.00 40.34           O  
ATOM   1517  CG  HIS A 190     -29.297 -17.312  -3.604  1.00 40.34           C  
ATOM   1518  CD2 HIS A 190     -29.203 -18.641  -3.832  1.00 40.34           C  
ATOM   1519  ND1 HIS A 190     -30.547 -17.094  -3.088  1.00 40.34           N  
ATOM   1520  CE1 HIS A 190     -31.203 -18.234  -3.008  1.00 40.34           C  
ATOM   1521  NE2 HIS A 190     -30.406 -19.203  -3.455  1.00 40.34           N  
ATOM   1522  N   ILE A 191     -28.469 -12.633  -4.891  1.00 37.97           N  
ATOM   1523  CA  ILE A 191     -28.188 -11.266  -4.465  1.00 37.97           C  
ATOM   1524  C   ILE A 191     -28.453 -11.125  -2.969  1.00 37.97           C  
ATOM   1525  CB  ILE A 191     -29.016 -10.242  -5.258  1.00 37.97           C  
ATOM   1526  O   ILE A 191     -29.547 -11.430  -2.496  1.00 37.97           O  
ATOM   1527  CG1 ILE A 191     -28.719 -10.344  -6.758  1.00 37.97           C  
ATOM   1528  CG2 ILE A 191     -28.750  -8.820  -4.742  1.00 37.97           C  
ATOM   1529  CD1 ILE A 191     -29.641  -9.516  -7.637  1.00 37.97           C  
ATOM   1530  N   LYS A 192     -27.703 -11.711  -1.998  1.00 44.09           N  
ATOM   1531  CA  LYS A 192     -27.906 -11.273  -0.617  1.00 44.09           C  
ATOM   1532  C   LYS A 192     -28.594  -9.922  -0.559  1.00 44.09           C  
ATOM   1533  CB  LYS A 192     -26.562 -11.211   0.114  1.00 44.09           C  
ATOM   1534  O   LYS A 192     -28.156  -8.969  -1.211  1.00 44.09           O  
ATOM   1535  CG  LYS A 192     -26.156 -12.523   0.784  1.00 44.09           C  
ATOM   1536  CD  LYS A 192     -24.922 -12.344   1.657  1.00 44.09           C  
ATOM   1537  CE  LYS A 192     -24.500 -13.656   2.303  1.00 44.09           C  
ATOM   1538  NZ  LYS A 192     -23.297 -13.484   3.172  1.00 44.09           N  
ATOM   1539  N   SER A 193     -29.766  -9.930  -0.926  1.00 41.47           N  
ATOM   1540  CA  SER A 193     -30.828  -8.922  -0.823  1.00 41.47           C  
ATOM   1541  C   SER A 193     -30.312  -7.652  -0.154  1.00 41.47           C  
ATOM   1542  CB  SER A 193     -32.031  -9.477  -0.042  1.00 41.47           C  
ATOM   1543  O   SER A 193     -29.688  -7.711   0.902  1.00 41.47           O  
ATOM   1544  OG  SER A 193     -31.922  -9.141   1.331  1.00 41.47           O  
ATOM   1545  N   ARG A 194     -29.547  -6.734  -0.753  1.00 53.50           N  
ATOM   1546  CA  ARG A 194     -29.641  -5.320  -0.412  1.00 53.50           C  
ATOM   1547  C   ARG A 194     -30.641  -5.098   0.717  1.00 53.50           C  
ATOM   1548  CB  ARG A 194     -30.047  -4.500  -1.639  1.00 53.50           C  
ATOM   1549  O   ARG A 194     -31.734  -5.688   0.719  1.00 53.50           O  
ATOM   1550  CG  ARG A 194     -28.875  -3.914  -2.402  1.00 53.50           C  
ATOM   1551  CD  ARG A 194     -29.328  -3.027  -3.553  1.00 53.50           C  
ATOM   1552  NE  ARG A 194     -28.219  -2.291  -4.141  1.00 53.50           N  
ATOM   1553  NH1 ARG A 194     -29.500  -1.172  -5.695  1.00 53.50           N  
ATOM   1554  NH2 ARG A 194     -27.250  -0.811  -5.605  1.00 53.50           N  
ATOM   1555  CZ  ARG A 194     -28.328  -1.426  -5.145  1.00 53.50           C  
ATOM   1556  N   VAL A 195     -30.109  -5.301   2.080  1.00 59.56           N  
ATOM   1557  CA  VAL A 195     -31.109  -4.789   3.014  1.00 59.56           C  
ATOM   1558  C   VAL A 195     -32.000  -3.781   2.303  1.00 59.56           C  
ATOM   1559  CB  VAL A 195     -30.453  -4.137   4.250  1.00 59.56           C  
ATOM   1560  O   VAL A 195     -31.516  -2.857   1.646  1.00 59.56           O  
ATOM   1561  CG1 VAL A 195     -31.516  -3.648   5.234  1.00 59.56           C  
ATOM   1562  CG2 VAL A 195     -29.500  -5.121   4.930  1.00 59.56           C  
ATOM   1563  N   SER A 196     -33.188  -4.121   2.047  1.00 69.25           N  
ATOM   1564  CA  SER A 196     -34.125  -3.211   1.380  1.00 69.25           C  
ATOM   1565  C   SER A 196     -33.969  -1.788   1.905  1.00 69.25           C  
ATOM   1566  CB  SER A 196     -35.562  -3.688   1.566  1.00 69.25           C  
ATOM   1567  O   SER A 196     -33.688  -1.582   3.086  1.00 69.25           O  
ATOM   1568  OG  SER A 196     -36.000  -3.398   2.875  1.00 69.25           O  
ATOM   1569  N   GLU A 197     -33.875  -0.817   1.019  1.00 69.19           N  
ATOM   1570  CA  GLU A 197     -33.844   0.604   1.354  1.00 69.19           C  
ATOM   1571  C   GLU A 197     -34.875   0.935   2.439  1.00 69.19           C  
ATOM   1572  CB  GLU A 197     -34.094   1.454   0.108  1.00 69.19           C  
ATOM   1573  O   GLU A 197     -34.594   1.764   3.312  1.00 69.19           O  
ATOM   1574  CG  GLU A 197     -33.844   2.939   0.313  1.00 69.19           C  
ATOM   1575  CD  GLU A 197     -33.906   3.744  -0.977  1.00 69.19           C  
ATOM   1576  OE1 GLU A 197     -33.625   4.961  -0.948  1.00 69.19           O  
ATOM   1577  OE2 GLU A 197     -34.250   3.150  -2.023  1.00 69.19           O  
ATOM   1578  N   GLN A 198     -36.031   0.235   2.416  1.00 78.62           N  
ATOM   1579  CA  GLN A 198     -37.062   0.406   3.404  1.00 78.62           C  
ATOM   1580  C   GLN A 198     -36.625  -0.047   4.785  1.00 78.62           C  
ATOM   1581  CB  GLN A 198     -38.344  -0.366   2.986  1.00 78.62           C  
ATOM   1582  O   GLN A 198     -36.938   0.596   5.793  1.00 78.62           O  
ATOM   1583  CG  GLN A 198     -39.531  -0.123   3.891  1.00 78.62           C  
ATOM   1584  CD  GLN A 198     -40.781  -0.865   3.430  1.00 78.62           C  
ATOM   1585  NE2 GLN A 198     -41.938  -0.436   3.912  1.00 78.62           N  
ATOM   1586  OE1 GLN A 198     -40.688  -1.814   2.645  1.00 78.62           O  
ATOM   1587  N   HIS A 199     -35.750  -1.106   4.918  1.00 80.38           N  
ATOM   1588  CA  HIS A 199     -35.188  -1.668   6.148  1.00 80.38           C  
ATOM   1589  C   HIS A 199     -34.125  -0.757   6.738  1.00 80.38           C  
ATOM   1590  CB  HIS A 199     -34.625  -3.061   5.887  1.00 80.38           C  
ATOM   1591  O   HIS A 199     -34.094  -0.546   7.953  1.00 80.38           O  
ATOM   1592  CG  HIS A 199     -35.656  -4.086   5.551  1.00 80.38           C  
ATOM   1593  CD2 HIS A 199     -37.000  -4.055   5.652  1.00 80.38           C  
ATOM   1594  ND1 HIS A 199     -35.344  -5.328   5.047  1.00 80.38           N  
ATOM   1595  CE1 HIS A 199     -36.438  -6.016   4.852  1.00 80.38           C  
ATOM   1596  NE2 HIS A 199     -37.469  -5.266   5.211  1.00 80.38           N  
ATOM   1597  N   VAL A 200     -33.344  -0.171   5.844  1.00 80.81           N  
ATOM   1598  CA  VAL A 200     -32.281   0.742   6.223  1.00 80.81           C  
ATOM   1599  C   VAL A 200     -32.875   2.059   6.723  1.00 80.81           C  
ATOM   1600  CB  VAL A 200     -31.312   1.003   5.047  1.00 80.81           C  
ATOM   1601  O   VAL A 200     -32.438   2.590   7.746  1.00 80.81           O  
ATOM   1602  CG1 VAL A 200     -30.250   2.039   5.434  1.00 80.81           C  
ATOM   1603  CG2 VAL A 200     -30.641  -0.299   4.602  1.00 80.81           C  
ATOM   1604  N   ARG A 201     -33.844   2.559   6.039  1.00 84.62           N  
ATOM   1605  CA  ARG A 201     -34.562   3.775   6.441  1.00 84.62           C  
ATOM   1606  C   ARG A 201     -35.219   3.594   7.793  1.00 84.62           C  
ATOM   1607  CB  ARG A 201     -35.594   4.180   5.387  1.00 84.62           C  
ATOM   1608  O   ARG A 201     -35.188   4.488   8.641  1.00 84.62           O  
ATOM   1609  CG  ARG A 201     -36.188   5.551   5.617  1.00 84.62           C  
ATOM   1610  CD  ARG A 201     -37.125   5.961   4.477  1.00 84.62           C  
ATOM   1611  NE  ARG A 201     -37.750   7.242   4.734  1.00 84.62           N  
ATOM   1612  NH1 ARG A 201     -38.844   7.352   2.691  1.00 84.62           N  
ATOM   1613  NH2 ARG A 201     -39.094   9.039   4.223  1.00 84.62           N  
ATOM   1614  CZ  ARG A 201     -38.562   7.875   3.883  1.00 84.62           C  
ATOM   1615  N   TRP A 202     -35.906   2.521   7.949  1.00 91.75           N  
ATOM   1616  CA  TRP A 202     -36.531   2.186   9.219  1.00 91.75           C  
ATOM   1617  C   TRP A 202     -35.500   2.184  10.352  1.00 91.75           C  
ATOM   1618  CB  TRP A 202     -37.219   0.822   9.125  1.00 91.75           C  
ATOM   1619  O   TRP A 202     -35.750   2.752  11.422  1.00 91.75           O  
ATOM   1620  CG  TRP A 202     -38.031   0.477  10.336  1.00 91.75           C  
ATOM   1621  CD1 TRP A 202     -39.375   0.693  10.508  1.00 91.75           C  
ATOM   1622  CD2 TRP A 202     -37.594  -0.144  11.539  1.00 91.75           C  
ATOM   1623  CE2 TRP A 202     -38.688  -0.274  12.398  1.00 91.75           C  
ATOM   1624  CE3 TRP A 202     -36.312  -0.604  11.969  1.00 91.75           C  
ATOM   1625  NE1 TRP A 202     -39.781   0.244  11.742  1.00 91.75           N  
ATOM   1626  CH2 TRP A 202     -37.344  -1.288  14.062  1.00 91.75           C  
ATOM   1627  CZ2 TRP A 202     -38.594  -0.846  13.664  1.00 91.75           C  
ATOM   1628  CZ3 TRP A 202     -36.219  -1.173  13.234  1.00 91.75           C  
ATOM   1629  N   CYS A 203     -34.344   1.494  10.164  1.00 91.12           N  
ATOM   1630  CA  CYS A 203     -33.281   1.375  11.148  1.00 91.12           C  
ATOM   1631  C   CYS A 203     -32.656   2.736  11.453  1.00 91.12           C  
ATOM   1632  CB  CYS A 203     -32.188   0.422  10.641  1.00 91.12           C  
ATOM   1633  O   CYS A 203     -32.312   3.020  12.602  1.00 91.12           O  
ATOM   1634  SG  CYS A 203     -32.688  -1.320  10.711  1.00 91.12           S  
ATOM   1635  N   MET A 204     -32.531   3.561  10.477  1.00 90.38           N  
ATOM   1636  CA  MET A 204     -32.062   4.926  10.664  1.00 90.38           C  
ATOM   1637  C   MET A 204     -33.031   5.734  11.516  1.00 90.38           C  
ATOM   1638  CB  MET A 204     -31.844   5.613   9.312  1.00 90.38           C  
ATOM   1639  O   MET A 204     -32.594   6.504  12.383  1.00 90.38           O  
ATOM   1640  CG  MET A 204     -30.594   5.145   8.570  1.00 90.38           C  
ATOM   1641  SD  MET A 204     -30.141   6.262   7.191  1.00 90.38           S  
ATOM   1642  CE  MET A 204     -28.703   5.383   6.531  1.00 90.38           C  
ATOM   1643  N   ASP A 205     -34.375   5.547  11.258  1.00 91.06           N  
ATOM   1644  CA  ASP A 205     -35.438   6.199  12.031  1.00 91.06           C  
ATOM   1645  C   ASP A 205     -35.406   5.746  13.484  1.00 91.06           C  
ATOM   1646  CB  ASP A 205     -36.812   5.914  11.414  1.00 91.06           C  
ATOM   1647  O   ASP A 205     -35.562   6.562  14.398  1.00 91.06           O  
ATOM   1648  CG  ASP A 205     -37.094   6.777  10.203  1.00 91.06           C  
ATOM   1649  OD1 ASP A 205     -36.312   7.691   9.891  1.00 91.06           O  
ATOM   1650  OD2 ASP A 205     -38.125   6.547   9.547  1.00 91.06           O  
ATOM   1651  N   PHE A 206     -35.219   4.441  13.680  1.00 94.12           N  
ATOM   1652  CA  PHE A 206     -35.062   3.891  15.023  1.00 94.12           C  
ATOM   1653  C   PHE A 206     -33.812   4.473  15.711  1.00 94.12           C  
ATOM   1654  CB  PHE A 206     -34.938   2.363  14.969  1.00 94.12           C  
ATOM   1655  O   PHE A 206     -33.906   4.887  16.875  1.00 94.12           O  
ATOM   1656  CG  PHE A 206     -35.031   1.701  16.312  1.00 94.12           C  
ATOM   1657  CD1 PHE A 206     -33.875   1.487  17.062  1.00 94.12           C  
ATOM   1658  CD2 PHE A 206     -36.250   1.293  16.844  1.00 94.12           C  
ATOM   1659  CE1 PHE A 206     -33.938   0.875  18.312  1.00 94.12           C  
ATOM   1660  CE2 PHE A 206     -36.312   0.681  18.094  1.00 94.12           C  
ATOM   1661  CZ  PHE A 206     -35.156   0.472  18.828  1.00 94.12           C  
ATOM   1662  N   MET A 207     -32.688   4.496  15.016  1.00 94.12           N  
ATOM   1663  CA  MET A 207     -31.422   5.035  15.516  1.00 94.12           C  
ATOM   1664  C   MET A 207     -31.578   6.500  15.914  1.00 94.12           C  
ATOM   1665  CB  MET A 207     -30.312   4.895  14.461  1.00 94.12           C  
ATOM   1666  O   MET A 207     -31.000   6.941  16.906  1.00 94.12           O  
ATOM   1667  CG  MET A 207     -28.969   5.426  14.914  1.00 94.12           C  
ATOM   1668  SD  MET A 207     -27.750   5.500  13.547  1.00 94.12           S  
ATOM   1669  CE  MET A 207     -28.500   6.789  12.516  1.00 94.12           C  
ATOM   1670  N   LYS A 208     -32.312   7.309  15.258  1.00 92.56           N  
ATOM   1671  CA  LYS A 208     -32.500   8.742  15.469  1.00 92.56           C  
ATOM   1672  C   LYS A 208     -33.500   9.008  16.578  1.00 92.56           C  
ATOM   1673  CB  LYS A 208     -32.969   9.422  14.172  1.00 92.56           C  
ATOM   1674  O   LYS A 208     -33.844  10.156  16.875  1.00 92.56           O  
ATOM   1675  CG  LYS A 208     -31.875   9.539  13.117  1.00 92.56           C  
ATOM   1676  CD  LYS A 208     -32.375  10.219  11.859  1.00 92.56           C  
ATOM   1677  CE  LYS A 208     -31.297  10.328  10.797  1.00 92.56           C  
ATOM   1678  NZ  LYS A 208     -31.828  10.914   9.523  1.00 92.56           N  
ATOM   1679  N   GLY A 209     -34.062   7.871  17.203  1.00 88.56           N  
ATOM   1680  CA  GLY A 209     -34.812   8.117  18.406  1.00 88.56           C  
ATOM   1681  C   GLY A 209     -36.312   7.785  18.250  1.00 88.56           C  
ATOM   1682  O   GLY A 209     -37.094   7.953  19.188  1.00 88.56           O  
ATOM   1683  N   ASN A 210     -36.719   7.367  17.031  1.00 90.75           N  
ATOM   1684  CA  ASN A 210     -38.094   6.930  16.812  1.00 90.75           C  
ATOM   1685  C   ASN A 210     -38.281   5.453  17.156  1.00 90.75           C  
ATOM   1686  CB  ASN A 210     -38.531   7.180  15.359  1.00 90.75           C  
ATOM   1687  O   ASN A 210     -38.344   4.602  16.281  1.00 90.75           O  
ATOM   1688  CG  ASN A 210     -40.000   6.883  15.109  1.00 90.75           C  
ATOM   1689  ND2 ASN A 210     -40.406   6.879  13.844  1.00 90.75           N  
ATOM   1690  OD1 ASN A 210     -40.750   6.652  16.047  1.00 90.75           O  
ATOM   1691  N   PHE A 211     -38.500   5.121  18.453  1.00 90.94           N  
ATOM   1692  CA  PHE A 211     -38.562   3.725  18.875  1.00 90.94           C  
ATOM   1693  C   PHE A 211     -39.938   3.131  18.578  1.00 90.94           C  
ATOM   1694  CB  PHE A 211     -38.250   3.596  20.359  1.00 90.94           C  
ATOM   1695  O   PHE A 211     -40.094   1.908  18.562  1.00 90.94           O  
ATOM   1696  CG  PHE A 211     -39.281   4.238  21.266  1.00 90.94           C  
ATOM   1697  CD1 PHE A 211     -39.000   5.465  21.859  1.00 90.94           C  
ATOM   1698  CD2 PHE A 211     -40.469   3.613  21.500  1.00 90.94           C  
ATOM   1699  CE1 PHE A 211     -39.969   6.062  22.688  1.00 90.94           C  
ATOM   1700  CE2 PHE A 211     -41.438   4.203  22.344  1.00 90.94           C  
ATOM   1701  CZ  PHE A 211     -41.156   5.426  22.938  1.00 90.94           C  
ATOM   1702  N   SER A 212     -41.000   4.035  18.359  1.00 87.75           N  
ATOM   1703  CA  SER A 212     -42.344   3.568  18.109  1.00 87.75           C  
ATOM   1704  C   SER A 212     -42.406   2.703  16.859  1.00 87.75           C  
ATOM   1705  CB  SER A 212     -43.312   4.750  17.969  1.00 87.75           C  
ATOM   1706  O   SER A 212     -43.344   1.892  16.703  1.00 87.75           O  
ATOM   1707  OG  SER A 212     -42.938   5.582  16.891  1.00 87.75           O  
ATOM   1708  N   CYS A 213     -41.469   2.861  15.922  1.00 87.75           N  
ATOM   1709  CA  CYS A 213     -41.438   2.100  14.680  1.00 87.75           C  
ATOM   1710  C   CYS A 213     -41.188   0.619  14.953  1.00 87.75           C  
ATOM   1711  CB  CYS A 213     -40.344   2.637  13.750  1.00 87.75           C  
ATOM   1712  O   CYS A 213     -41.469  -0.228  14.102  1.00 87.75           O  
ATOM   1713  SG  CYS A 213     -38.688   2.547  14.453  1.00 87.75           S  
ATOM   1714  N   ALA A 214     -40.656   0.266  16.156  1.00 87.25           N  
ATOM   1715  CA  ALA A 214     -40.312  -1.103  16.547  1.00 87.25           C  
ATOM   1716  C   ALA A 214     -41.594  -1.937  16.734  1.00 87.25           C  
ATOM   1717  CB  ALA A 214     -39.500  -1.105  17.828  1.00 87.25           C  
ATOM   1718  O   ALA A 214     -41.531  -3.166  16.656  1.00 87.25           O  
ATOM   1719  N   PHE A 215     -42.781  -1.238  16.906  1.00 87.50           N  
ATOM   1720  CA  PHE A 215     -44.062  -1.928  17.141  1.00 87.50           C  
ATOM   1721  C   PHE A 215     -44.688  -2.377  15.828  1.00 87.50           C  
ATOM   1722  CB  PHE A 215     -45.031  -1.023  17.906  1.00 87.50           C  
ATOM   1723  O   PHE A 215     -45.469  -3.324  15.797  1.00 87.50           O  
ATOM   1724  CG  PHE A 215     -44.562  -0.628  19.266  1.00 87.50           C  
ATOM   1725  CD1 PHE A 215     -44.375  -1.585  20.266  1.00 87.50           C  
ATOM   1726  CD2 PHE A 215     -44.281   0.701  19.562  1.00 87.50           C  
ATOM   1727  CE1 PHE A 215     -43.906  -1.223  21.531  1.00 87.50           C  
ATOM   1728  CE2 PHE A 215     -43.844   1.071  20.828  1.00 87.50           C  
ATOM   1729  CZ  PHE A 215     -43.656   0.108  21.812  1.00 87.50           C  
ATOM   1730  N   PHE A 216     -44.188  -1.695  14.797  1.00 85.75           N  
ATOM   1731  CA  PHE A 216     -44.812  -2.014  13.508  1.00 85.75           C  
ATOM   1732  C   PHE A 216     -43.781  -1.973  12.398  1.00 85.75           C  
ATOM   1733  CB  PHE A 216     -45.938  -1.041  13.195  1.00 85.75           C  
ATOM   1734  O   PHE A 216     -43.750  -1.050  11.578  1.00 85.75           O  
ATOM   1735  CG  PHE A 216     -47.000  -0.960  14.281  1.00 85.75           C  
ATOM   1736  CD1 PHE A 216     -47.969  -1.949  14.406  1.00 85.75           C  
ATOM   1737  CD2 PHE A 216     -47.000   0.106  15.172  1.00 85.75           C  
ATOM   1738  CE1 PHE A 216     -48.938  -1.877  15.406  1.00 85.75           C  
ATOM   1739  CE2 PHE A 216     -47.969   0.185  16.172  1.00 85.75           C  
ATOM   1740  CZ  PHE A 216     -48.938  -0.807  16.297  1.00 85.75           C  
ATOM   1741  N   PRO A 217     -42.844  -2.928  12.398  1.00 87.44           N  
ATOM   1742  CA  PRO A 217     -41.875  -2.920  11.312  1.00 87.44           C  
ATOM   1743  C   PRO A 217     -42.500  -3.178   9.945  1.00 87.44           C  
ATOM   1744  CB  PRO A 217     -40.906  -4.051  11.695  1.00 87.44           C  
ATOM   1745  O   PRO A 217     -43.500  -3.887   9.852  1.00 87.44           O  
ATOM   1746  CG  PRO A 217     -41.719  -4.934  12.602  1.00 87.44           C  
ATOM   1747  CD  PRO A 217     -42.750  -4.102  13.281  1.00 87.44           C  
ATOM   1748  N   PRO A 218     -42.000  -2.545   8.891  1.00 81.62           N  
ATOM   1749  CA  PRO A 218     -42.531  -2.670   7.539  1.00 81.62           C  
ATOM   1750  C   PRO A 218     -42.531  -4.109   7.031  1.00 81.62           C  
ATOM   1751  CB  PRO A 218     -41.625  -1.790   6.699  1.00 81.62           C  
ATOM   1752  O   PRO A 218     -43.312  -4.453   6.129  1.00 81.62           O  
ATOM   1753  CG  PRO A 218     -40.344  -1.696   7.492  1.00 81.62           C  
ATOM   1754  CD  PRO A 218     -40.688  -1.827   8.953  1.00 81.62           C  
ATOM   1755  N   TRP A 219     -41.812  -4.984   7.723  1.00 85.50           N  
ATOM   1756  CA  TRP A 219     -41.719  -6.375   7.293  1.00 85.50           C  
ATOM   1757  C   TRP A 219     -42.500  -7.285   8.227  1.00 85.50           C  
ATOM   1758  CB  TRP A 219     -40.250  -6.828   7.238  1.00 85.50           C  
ATOM   1759  O   TRP A 219     -42.500  -8.508   8.078  1.00 85.50           O  
ATOM   1760  CG  TRP A 219     -39.500  -6.555   8.492  1.00 85.50           C  
ATOM   1761  CD1 TRP A 219     -39.438  -7.340   9.609  1.00 85.50           C  
ATOM   1762  CD2 TRP A 219     -38.656  -5.414   8.766  1.00 85.50           C  
ATOM   1763  CE2 TRP A 219     -38.156  -5.574  10.062  1.00 85.50           C  
ATOM   1764  CE3 TRP A 219     -38.312  -4.273   8.031  1.00 85.50           C  
ATOM   1765  NE1 TRP A 219     -38.625  -6.758  10.562  1.00 85.50           N  
ATOM   1766  CH2 TRP A 219     -36.969  -3.523   9.906  1.00 85.50           C  
ATOM   1767  CZ2 TRP A 219     -37.281  -4.633  10.648  1.00 85.50           C  
ATOM   1768  CZ3 TRP A 219     -37.469  -3.336   8.609  1.00 85.50           C  
ATOM   1769  N   GLY A 220     -43.250  -6.754   9.148  1.00 87.69           N  
ATOM   1770  CA  GLY A 220     -44.156  -7.453  10.055  1.00 87.69           C  
ATOM   1771  C   GLY A 220     -43.500  -7.770  11.398  1.00 87.69           C  
ATOM   1772  O   GLY A 220     -43.219  -6.863  12.180  1.00 87.69           O  
ATOM   1773  N   ASP A 221     -43.188  -9.039  11.617  1.00 87.38           N  
ATOM   1774  CA  ASP A 221     -42.625  -9.516  12.883  1.00 87.38           C  
ATOM   1775  C   ASP A 221     -41.188  -9.016  13.070  1.00 87.38           C  
ATOM   1776  CB  ASP A 221     -42.688 -11.039  12.945  1.00 87.38           C  
ATOM   1777  O   ASP A 221     -40.344  -9.234  12.211  1.00 87.38           O  
ATOM   1778  CG  ASP A 221     -42.344 -11.586  14.320  1.00 87.38           C  
ATOM   1779  OD1 ASP A 221     -41.844 -10.820  15.172  1.00 87.38           O  
ATOM   1780  OD2 ASP A 221     -42.562 -12.797  14.547  1.00 87.38           O  
ATOM   1781  N   ILE A 222     -40.938  -8.359  14.234  1.00 87.19           N  
ATOM   1782  CA  ILE A 222     -39.625  -7.742  14.531  1.00 87.19           C  
ATOM   1783  C   ILE A 222     -38.562  -8.820  14.609  1.00 87.19           C  
ATOM   1784  CB  ILE A 222     -39.688  -6.941  15.852  1.00 87.19           C  
ATOM   1785  O   ILE A 222     -37.375  -8.539  14.398  1.00 87.19           O  
ATOM   1786  CG1 ILE A 222     -38.438  -6.043  15.977  1.00 87.19           C  
ATOM   1787  CG2 ILE A 222     -39.812  -7.883  17.047  1.00 87.19           C  
ATOM   1788  CD1 ILE A 222     -38.438  -4.859  15.023  1.00 87.19           C  
ATOM   1789  N   GLU A 223     -38.875 -10.086  14.781  1.00 87.38           N  
ATOM   1790  CA  GLU A 223     -37.938 -11.195  14.867  1.00 87.38           C  
ATOM   1791  C   GLU A 223     -37.781 -11.898  13.523  1.00 87.38           C  
ATOM   1792  CB  GLU A 223     -38.375 -12.188  15.945  1.00 87.38           C  
ATOM   1793  O   GLU A 223     -37.125 -12.938  13.430  1.00 87.38           O  
ATOM   1794  CG  GLU A 223     -38.312 -11.625  17.359  1.00 87.38           C  
ATOM   1795  CD  GLU A 223     -38.656 -12.648  18.422  1.00 87.38           C  
ATOM   1796  OE1 GLU A 223     -38.469 -12.367  19.625  1.00 87.38           O  
ATOM   1797  OE2 GLU A 223     -39.125 -13.758  18.047  1.00 87.38           O  
ATOM   1798  N   LYS A 224     -38.469 -11.383  12.523  1.00 89.50           N  
ATOM   1799  CA  LYS A 224     -38.406 -11.984  11.195  1.00 89.50           C  
ATOM   1800  C   LYS A 224     -36.969 -12.039  10.703  1.00 89.50           C  
ATOM   1801  CB  LYS A 224     -39.281 -11.211  10.195  1.00 89.50           C  
ATOM   1802  O   LYS A 224     -36.250 -11.047  10.773  1.00 89.50           O  
ATOM   1803  CG  LYS A 224     -39.375 -11.859   8.828  1.00 89.50           C  
ATOM   1804  CD  LYS A 224     -40.344 -11.117   7.926  1.00 89.50           C  
ATOM   1805  CE  LYS A 224     -40.500 -11.797   6.574  1.00 89.50           C  
ATOM   1806  NZ  LYS A 224     -41.500 -11.117   5.715  1.00 89.50           N  
ATOM   1807  N   ALA A 225     -36.594 -13.242  10.359  1.00 86.31           N  
ATOM   1808  CA  ALA A 225     -35.250 -13.453   9.820  1.00 86.31           C  
ATOM   1809  C   ALA A 225     -35.281 -13.555   8.297  1.00 86.31           C  
ATOM   1810  CB  ALA A 225     -34.625 -14.711  10.422  1.00 86.31           C  
ATOM   1811  O   ALA A 225     -36.281 -14.000   7.723  1.00 86.31           O  
ATOM   1812  N   GLY A 226     -34.312 -12.922   7.676  1.00 74.19           N  
ATOM   1813  CA  GLY A 226     -34.188 -13.062   6.234  1.00 74.19           C  
ATOM   1814  C   GLY A 226     -33.656 -14.422   5.816  1.00 74.19           C  
ATOM   1815  O   GLY A 226     -33.594 -15.352   6.625  1.00 74.19           O  
ATOM   1816  N   LYS A 227     -33.406 -14.570   4.691  1.00 64.50           N  
ATOM   1817  CA  LYS A 227     -32.938 -15.805   4.055  1.00 64.50           C  
ATOM   1818  C   LYS A 227     -31.562 -16.188   4.551  1.00 64.50           C  
ATOM   1819  CB  LYS A 227     -32.938 -15.648   2.531  1.00 64.50           C  
ATOM   1820  O   LYS A 227     -31.172 -17.359   4.484  1.00 64.50           O  
ATOM   1821  CG  LYS A 227     -34.312 -15.609   1.901  1.00 64.50           C  
ATOM   1822  CD  LYS A 227     -34.250 -15.625   0.380  1.00 64.50           C  
ATOM   1823  CE  LYS A 227     -35.625 -15.562  -0.252  1.00 64.50           C  
ATOM   1824  NZ  LYS A 227     -35.562 -15.578  -1.743  1.00 64.50           N  
ATOM   1825  N   SER A 228     -30.734 -15.250   5.254  1.00 63.53           N  
ATOM   1826  CA  SER A 228     -29.406 -15.398   5.828  1.00 63.53           C  
ATOM   1827  C   SER A 228     -29.469 -15.898   7.270  1.00 63.53           C  
ATOM   1828  CB  SER A 228     -28.641 -14.078   5.777  1.00 63.53           C  
ATOM   1829  O   SER A 228     -28.453 -16.266   7.855  1.00 63.53           O  
ATOM   1830  OG  SER A 228     -29.297 -13.094   6.574  1.00 63.53           O  
ATOM   1831  N   GLY A 229     -30.703 -16.141   7.750  1.00 73.44           N  
ATOM   1832  CA  GLY A 229     -30.875 -16.688   9.086  1.00 73.44           C  
ATOM   1833  C   GLY A 229     -30.719 -15.648  10.180  1.00 73.44           C  
ATOM   1834  O   GLY A 229     -30.906 -15.953  11.359  1.00 73.44           O  
ATOM   1835  N   PHE A 230     -30.344 -14.312   9.836  1.00 80.38           N  
ATOM   1836  CA  PHE A 230     -30.266 -13.195  10.766  1.00 80.38           C  
ATOM   1837  C   PHE A 230     -31.562 -12.406  10.766  1.00 80.38           C  
ATOM   1838  CB  PHE A 230     -29.094 -12.281  10.414  1.00 80.38           C  
ATOM   1839  O   PHE A 230     -32.219 -12.281   9.734  1.00 80.38           O  
ATOM   1840  CG  PHE A 230     -27.734 -12.898  10.656  1.00 80.38           C  
ATOM   1841  CD1 PHE A 230     -27.250 -13.031  11.945  1.00 80.38           C  
ATOM   1842  CD2 PHE A 230     -26.969 -13.344   9.594  1.00 80.38           C  
ATOM   1843  CE1 PHE A 230     -26.000 -13.609  12.180  1.00 80.38           C  
ATOM   1844  CE2 PHE A 230     -25.719 -13.922   9.820  1.00 80.38           C  
ATOM   1845  CZ  PHE A 230     -25.234 -14.047  11.109  1.00 80.38           C  
ATOM   1846  N   PRO A 231     -31.922 -11.898  11.961  1.00 87.75           N  
ATOM   1847  CA  PRO A 231     -33.062 -10.992  11.984  1.00 87.75           C  
ATOM   1848  C   PRO A 231     -32.875  -9.766  11.094  1.00 87.75           C  
ATOM   1849  CB  PRO A 231     -33.156 -10.586  13.461  1.00 87.75           C  
ATOM   1850  O   PRO A 231     -31.766  -9.234  11.000  1.00 87.75           O  
ATOM   1851  CG  PRO A 231     -32.469 -11.688  14.203  1.00 87.75           C  
ATOM   1852  CD  PRO A 231     -31.359 -12.211  13.359  1.00 87.75           C  
ATOM   1853  N   LEU A 232     -33.875  -9.344  10.367  1.00 87.19           N  
ATOM   1854  CA  LEU A 232     -33.875  -8.219   9.438  1.00 87.19           C  
ATOM   1855  C   LEU A 232     -33.438  -6.941  10.133  1.00 87.19           C  
ATOM   1856  CB  LEU A 232     -35.250  -8.023   8.812  1.00 87.19           C  
ATOM   1857  O   LEU A 232     -32.719  -6.117   9.539  1.00 87.19           O  
ATOM   1858  CG  LEU A 232     -35.750  -9.133   7.887  1.00 87.19           C  
ATOM   1859  CD1 LEU A 232     -37.156  -8.820   7.375  1.00 87.19           C  
ATOM   1860  CD2 LEU A 232     -34.781  -9.328   6.727  1.00 87.19           C  
ATOM   1861  N   PHE A 233     -33.750  -6.766  11.414  1.00 91.19           N  
ATOM   1862  CA  PHE A 233     -33.312  -5.641  12.234  1.00 91.19           C  
ATOM   1863  C   PHE A 233     -31.812  -5.699  12.469  1.00 91.19           C  
ATOM   1864  CB  PHE A 233     -34.062  -5.625  13.570  1.00 91.19           C  
ATOM   1865  O   PHE A 233     -31.125  -4.676  12.391  1.00 91.19           O  
ATOM   1866  CG  PHE A 233     -33.875  -4.359  14.359  1.00 91.19           C  
ATOM   1867  CD1 PHE A 233     -34.344  -4.254  15.664  1.00 91.19           C  
ATOM   1868  CD2 PHE A 233     -33.219  -3.271  13.797  1.00 91.19           C  
ATOM   1869  CE1 PHE A 233     -34.156  -3.084  16.391  1.00 91.19           C  
ATOM   1870  CE2 PHE A 233     -33.031  -2.098  14.523  1.00 91.19           C  
ATOM   1871  CZ  PHE A 233     -33.500  -2.006  15.820  1.00 91.19           C  
ATOM   1872  N   ALA A 234     -31.297  -6.867  12.750  1.00 88.62           N  
ATOM   1873  CA  ALA A 234     -29.859  -7.070  12.961  1.00 88.62           C  
ATOM   1874  C   ALA A 234     -29.062  -6.750  11.703  1.00 88.62           C  
ATOM   1875  CB  ALA A 234     -29.594  -8.508  13.414  1.00 88.62           C  
ATOM   1876  O   ALA A 234     -28.031  -6.078  11.766  1.00 88.62           O  
ATOM   1877  N   THR A 235     -29.500  -7.199  10.578  1.00 83.69           N  
ATOM   1878  CA  THR A 235     -28.859  -6.922   9.289  1.00 83.69           C  
ATOM   1879  C   THR A 235     -29.000  -5.445   8.930  1.00 83.69           C  
ATOM   1880  CB  THR A 235     -29.469  -7.785   8.172  1.00 83.69           C  
ATOM   1881  O   THR A 235     -28.109  -4.867   8.305  1.00 83.69           O  
ATOM   1882  CG2 THR A 235     -29.141  -9.266   8.383  1.00 83.69           C  
ATOM   1883  OG1 THR A 235     -30.891  -7.613   8.156  1.00 83.69           O  
ATOM   1884  N   GLY A 236     -30.109  -4.785   9.320  1.00 86.94           N  
ATOM   1885  CA  GLY A 236     -30.328  -3.354   9.172  1.00 86.94           C  
ATOM   1886  C   GLY A 236     -29.406  -2.518  10.039  1.00 86.94           C  
ATOM   1887  O   GLY A 236     -28.875  -1.496   9.594  1.00 86.94           O  
ATOM   1888  N   VAL A 237     -29.156  -2.938  11.273  1.00 88.75           N  
ATOM   1889  CA  VAL A 237     -28.203  -2.299  12.188  1.00 88.75           C  
ATOM   1890  C   VAL A 237     -26.797  -2.377  11.617  1.00 88.75           C  
ATOM   1891  CB  VAL A 237     -28.250  -2.945  13.594  1.00 88.75           C  
ATOM   1892  O   VAL A 237     -26.062  -1.386  11.625  1.00 88.75           O  
ATOM   1893  CG1 VAL A 237     -27.109  -2.428  14.461  1.00 88.75           C  
ATOM   1894  CG2 VAL A 237     -29.594  -2.678  14.258  1.00 88.75           C  
ATOM   1895  N   ALA A 238     -26.453  -3.531  11.172  1.00 82.38           N  
ATOM   1896  CA  ALA A 238     -25.156  -3.744  10.555  1.00 82.38           C  
ATOM   1897  C   ALA A 238     -24.953  -2.818   9.352  1.00 82.38           C  
ATOM   1898  CB  ALA A 238     -25.000  -5.203  10.125  1.00 82.38           C  
ATOM   1899  O   ALA A 238     -23.891  -2.229   9.188  1.00 82.38           O  
ATOM   1900  N   LYS A 239     -25.938  -2.691   8.555  1.00 76.81           N  
ATOM   1901  CA  LYS A 239     -25.906  -1.837   7.375  1.00 76.81           C  
ATOM   1902  C   LYS A 239     -25.812  -0.364   7.762  1.00 76.81           C  
ATOM   1903  CB  LYS A 239     -27.141  -2.074   6.508  1.00 76.81           C  
ATOM   1904  O   LYS A 239     -25.062   0.399   7.148  1.00 76.81           O  
ATOM   1905  CG  LYS A 239     -27.141  -1.289   5.203  1.00 76.81           C  
ATOM   1906  CD  LYS A 239     -26.016  -1.732   4.281  1.00 76.81           C  
ATOM   1907  CE  LYS A 239     -26.078  -1.021   2.939  1.00 76.81           C  
ATOM   1908  NZ  LYS A 239     -24.953  -1.425   2.045  1.00 76.81           N  
ATOM   1909  N   VAL A 240     -26.562   0.147   8.711  1.00 82.94           N  
ATOM   1910  CA  VAL A 240     -26.516   1.519   9.211  1.00 82.94           C  
ATOM   1911  C   VAL A 240     -25.141   1.800   9.805  1.00 82.94           C  
ATOM   1912  CB  VAL A 240     -27.609   1.783  10.266  1.00 82.94           C  
ATOM   1913  O   VAL A 240     -24.578   2.881   9.609  1.00 82.94           O  
ATOM   1914  CG1 VAL A 240     -27.406   3.135  10.938  1.00 82.94           C  
ATOM   1915  CG2 VAL A 240     -29.000   1.718   9.617  1.00 82.94           C  
ATOM   1916  N   CYS A 241     -24.609   0.850  10.586  1.00 78.81           N  
ATOM   1917  CA  CYS A 241     -23.266   0.982  11.117  1.00 78.81           C  
ATOM   1918  C   CYS A 241     -22.250   1.074   9.984  1.00 78.81           C  
ATOM   1919  CB  CYS A 241     -22.922  -0.199  12.023  1.00 78.81           C  
ATOM   1920  O   CYS A 241     -21.250   1.793  10.102  1.00 78.81           O  
ATOM   1921  SG  CYS A 241     -23.781  -0.160  13.617  1.00 78.81           S  
ATOM   1922  N   GLU A 242     -22.531   0.285   8.938  1.00 65.31           N  
ATOM   1923  CA  GLU A 242     -21.719   0.366   7.727  1.00 65.31           C  
ATOM   1924  C   GLU A 242     -21.766   1.767   7.125  1.00 65.31           C  
ATOM   1925  CB  GLU A 242     -22.172  -0.667   6.699  1.00 65.31           C  
ATOM   1926  O   GLU A 242     -20.734   2.293   6.684  1.00 65.31           O  
ATOM   1927  CG  GLU A 242     -21.344  -0.675   5.418  1.00 65.31           C  
ATOM   1928  CD  GLU A 242     -21.891  -1.621   4.359  1.00 65.31           C  
ATOM   1929  OE1 GLU A 242     -21.516  -1.485   3.174  1.00 65.31           O  
ATOM   1930  OE2 GLU A 242     -22.703  -2.506   4.719  1.00 65.31           O  
ATOM   1931  N   LEU A 243     -22.906   2.430   7.082  1.00 69.12           N  
ATOM   1932  CA  LEU A 243     -23.141   3.715   6.438  1.00 69.12           C  
ATOM   1933  C   LEU A 243     -22.719   4.867   7.344  1.00 69.12           C  
ATOM   1934  CB  LEU A 243     -24.625   3.859   6.070  1.00 69.12           C  
ATOM   1935  O   LEU A 243     -22.156   5.855   6.871  1.00 69.12           O  
ATOM   1936  CG  LEU A 243     -25.156   2.904   4.996  1.00 69.12           C  
ATOM   1937  CD1 LEU A 243     -26.656   3.057   4.852  1.00 69.12           C  
ATOM   1938  CD2 LEU A 243     -24.453   3.156   3.666  1.00 69.12           C  
ATOM   1939  N   GLU A 244     -22.938   4.754   8.719  1.00 71.94           N  
ATOM   1940  CA  GLU A 244     -22.812   5.871   9.648  1.00 71.94           C  
ATOM   1941  C   GLU A 244     -21.672   5.641  10.633  1.00 71.94           C  
ATOM   1942  CB  GLU A 244     -24.125   6.098  10.406  1.00 71.94           C  
ATOM   1943  O   GLU A 244     -21.312   6.535  11.406  1.00 71.94           O  
ATOM   1944  CG  GLU A 244     -25.297   6.457   9.508  1.00 71.94           C  
ATOM   1945  CD  GLU A 244     -25.188   7.848   8.898  1.00 71.94           C  
ATOM   1946  OE1 GLU A 244     -25.734   8.070   7.801  1.00 71.94           O  
ATOM   1947  OE2 GLU A 244     -24.531   8.711   9.531  1.00 71.94           O  
ATOM   1948  N   GLY A 245     -21.016   4.410  10.594  1.00 62.31           N  
ATOM   1949  CA  GLY A 245     -19.969   4.070  11.539  1.00 62.31           C  
ATOM   1950  C   GLY A 245     -20.500   3.395  12.789  1.00 62.31           C  
ATOM   1951  O   GLY A 245     -21.703   3.355  13.023  1.00 62.31           O  
ATOM   1952  N   ILE A 246     -19.516   2.766  13.648  1.00 74.81           N  
ATOM   1953  CA  ILE A 246     -19.859   1.979  14.828  1.00 74.81           C  
ATOM   1954  C   ILE A 246     -20.484   2.885  15.883  1.00 74.81           C  
ATOM   1955  CB  ILE A 246     -18.625   1.256  15.406  1.00 74.81           C  
ATOM   1956  O   ILE A 246     -21.188   2.410  16.781  1.00 74.81           O  
ATOM   1957  CG1 ILE A 246     -19.031  -0.079  16.047  1.00 74.81           C  
ATOM   1958  CG2 ILE A 246     -17.906   2.146  16.422  1.00 74.81           C  
ATOM   1959  CD1 ILE A 246     -18.125  -1.244  15.672  1.00 74.81           C  
ATOM   1960  N   ALA A 247     -20.266   4.262  15.750  1.00 77.56           N  
ATOM   1961  CA  ALA A 247     -20.844   5.242  16.672  1.00 77.56           C  
ATOM   1962  C   ALA A 247     -22.375   5.230  16.594  1.00 77.56           C  
ATOM   1963  CB  ALA A 247     -20.312   6.637  16.359  1.00 77.56           C  
ATOM   1964  O   ALA A 247     -23.047   5.688  17.516  1.00 77.56           O  
ATOM   1965  N   ALA A 248     -22.953   4.738  15.523  1.00 84.56           N  
ATOM   1966  CA  ALA A 248     -24.391   4.621  15.297  1.00 84.56           C  
ATOM   1967  C   ALA A 248     -25.031   3.709  16.328  1.00 84.56           C  
ATOM   1968  CB  ALA A 248     -24.672   4.102  13.891  1.00 84.56           C  
ATOM   1969  O   ALA A 248     -26.219   3.840  16.625  1.00 84.56           O  
ATOM   1970  N   LEU A 249     -24.219   2.861  16.938  1.00 90.50           N  
ATOM   1971  CA  LEU A 249     -24.719   1.913  17.922  1.00 90.50           C  
ATOM   1972  C   LEU A 249     -25.250   2.641  19.156  1.00 90.50           C  
ATOM   1973  CB  LEU A 249     -23.625   0.931  18.328  1.00 90.50           C  
ATOM   1974  O   LEU A 249     -26.219   2.189  19.781  1.00 90.50           O  
ATOM   1975  CG  LEU A 249     -23.281  -0.156  17.312  1.00 90.50           C  
ATOM   1976  CD1 LEU A 249     -22.109  -0.993  17.797  1.00 90.50           C  
ATOM   1977  CD2 LEU A 249     -24.484  -1.038  17.031  1.00 90.50           C  
ATOM   1978  N   SER A 250     -24.625   3.807  19.469  1.00 91.31           N  
ATOM   1979  CA  SER A 250     -25.078   4.609  20.594  1.00 91.31           C  
ATOM   1980  C   SER A 250     -26.484   5.125  20.375  1.00 91.31           C  
ATOM   1981  CB  SER A 250     -24.125   5.785  20.828  1.00 91.31           C  
ATOM   1982  O   SER A 250     -27.281   5.191  21.328  1.00 91.31           O  
ATOM   1983  OG  SER A 250     -24.141   6.672  19.719  1.00 91.31           O  
ATOM   1984  N   GLY A 251     -26.781   5.457  19.125  1.00 92.50           N  
ATOM   1985  CA  GLY A 251     -28.125   5.879  18.750  1.00 92.50           C  
ATOM   1986  C   GLY A 251     -29.156   4.781  18.891  1.00 92.50           C  
ATOM   1987  O   GLY A 251     -30.266   5.023  19.375  1.00 92.50           O  
ATOM   1988  N   PHE A 252     -28.859   3.568  18.531  1.00 95.38           N  
ATOM   1989  CA  PHE A 252     -29.734   2.408  18.688  1.00 95.38           C  
ATOM   1990  C   PHE A 252     -29.969   2.121  20.172  1.00 95.38           C  
ATOM   1991  CB  PHE A 252     -29.125   1.179  18.016  1.00 95.38           C  
ATOM   1992  O   PHE A 252     -31.109   1.882  20.578  1.00 95.38           O  
ATOM   1993  CG  PHE A 252     -29.250   1.188  16.516  1.00 95.38           C  
ATOM   1994  CD1 PHE A 252     -30.484   0.976  15.914  1.00 95.38           C  
ATOM   1995  CD2 PHE A 252     -28.141   1.406  15.703  1.00 95.38           C  
ATOM   1996  CE1 PHE A 252     -30.609   0.982  14.523  1.00 95.38           C  
ATOM   1997  CE2 PHE A 252     -28.266   1.414  14.320  1.00 95.38           C  
ATOM   1998  CZ  PHE A 252     -29.500   1.201  13.727  1.00 95.38           C  
ATOM   1999  N   ARG A 253     -28.844   2.205  20.938  1.00 96.00           N  
ATOM   2000  CA  ARG A 253     -28.953   1.924  22.359  1.00 96.00           C  
ATOM   2001  C   ARG A 253     -29.766   2.996  23.078  1.00 96.00           C  
ATOM   2002  CB  ARG A 253     -27.547   1.823  22.984  1.00 96.00           C  
ATOM   2003  O   ARG A 253     -30.516   2.691  24.000  1.00 96.00           O  
ATOM   2004  CG  ARG A 253     -26.719   0.658  22.469  1.00 96.00           C  
ATOM   2005  CD  ARG A 253     -27.266  -0.679  22.953  1.00 96.00           C  
ATOM   2006  NE  ARG A 253     -26.438  -1.793  22.500  1.00 96.00           N  
ATOM   2007  NH1 ARG A 253     -27.672  -3.418  23.594  1.00 96.00           N  
ATOM   2008  NH2 ARG A 253     -25.828  -4.004  22.359  1.00 96.00           N  
ATOM   2009  CZ  ARG A 253     -26.641  -3.068  22.812  1.00 96.00           C  
ATOM   2010  N   GLY A 254     -29.562   4.211  22.609  1.00 94.56           N  
ATOM   2011  CA  GLY A 254     -30.344   5.316  23.125  1.00 94.56           C  
ATOM   2012  C   GLY A 254     -31.828   5.160  22.844  1.00 94.56           C  
ATOM   2013  O   GLY A 254     -32.656   5.406  23.734  1.00 94.56           O  
ATOM   2014  N   SER A 255     -32.250   4.785  21.672  1.00 95.44           N  
ATOM   2015  CA  SER A 255     -33.625   4.559  21.281  1.00 95.44           C  
ATOM   2016  C   SER A 255     -34.219   3.385  22.047  1.00 95.44           C  
ATOM   2017  CB  SER A 255     -33.719   4.301  19.781  1.00 95.44           C  
ATOM   2018  O   SER A 255     -35.375   3.438  22.469  1.00 95.44           O  
ATOM   2019  OG  SER A 255     -33.438   5.477  19.047  1.00 95.44           O  
ATOM   2020  N   LEU A 256     -33.438   2.283  22.250  1.00 95.94           N  
ATOM   2021  CA  LEU A 256     -33.875   1.131  23.031  1.00 95.94           C  
ATOM   2022  C   LEU A 256     -34.125   1.528  24.484  1.00 95.94           C  
ATOM   2023  CB  LEU A 256     -32.812   0.023  22.969  1.00 95.94           C  
ATOM   2024  O   LEU A 256     -35.094   1.089  25.094  1.00 95.94           O  
ATOM   2025  CG  LEU A 256     -33.156  -1.301  23.641  1.00 95.94           C  
ATOM   2026  CD1 LEU A 256     -34.438  -1.874  23.031  1.00 95.94           C  
ATOM   2027  CD2 LEU A 256     -32.031  -2.295  23.531  1.00 95.94           C  
ATOM   2028  N   ALA A 257     -33.219   2.379  25.062  1.00 95.44           N  
ATOM   2029  CA  ALA A 257     -33.375   2.881  26.422  1.00 95.44           C  
ATOM   2030  C   ALA A 257     -34.656   3.689  26.578  1.00 95.44           C  
ATOM   2031  CB  ALA A 257     -32.156   3.729  26.812  1.00 95.44           C  
ATOM   2032  O   ALA A 257     -35.375   3.555  27.578  1.00 95.44           O  
ATOM   2033  N   ARG A 258     -34.969   4.531  25.641  1.00 94.75           N  
ATOM   2034  CA  ARG A 258     -36.188   5.340  25.625  1.00 94.75           C  
ATOM   2035  C   ARG A 258     -37.438   4.457  25.562  1.00 94.75           C  
ATOM   2036  CB  ARG A 258     -36.188   6.316  24.453  1.00 94.75           C  
ATOM   2037  O   ARG A 258     -38.438   4.766  26.172  1.00 94.75           O  
ATOM   2038  CG  ARG A 258     -35.250   7.500  24.641  1.00 94.75           C  
ATOM   2039  CD  ARG A 258     -35.531   8.609  23.641  1.00 94.75           C  
ATOM   2040  NE  ARG A 258     -35.125   8.234  22.281  1.00 94.75           N  
ATOM   2041  NH1 ARG A 258     -33.000   9.148  22.438  1.00 94.75           N  
ATOM   2042  NH2 ARG A 258     -33.688   8.117  20.516  1.00 94.75           N  
ATOM   2043  CZ  ARG A 258     -33.938   8.500  21.750  1.00 94.75           C  
ATOM   2044  N   MET A 259     -37.312   3.424  24.734  1.00 94.62           N  
ATOM   2045  CA  MET A 259     -38.406   2.439  24.641  1.00 94.62           C  
ATOM   2046  C   MET A 259     -38.688   1.807  26.000  1.00 94.62           C  
ATOM   2047  CB  MET A 259     -38.031   1.354  23.625  1.00 94.62           C  
ATOM   2048  O   MET A 259     -39.844   1.627  26.375  1.00 94.62           O  
ATOM   2049  CG  MET A 259     -39.156   0.333  23.406  1.00 94.62           C  
ATOM   2050  SD  MET A 259     -38.719  -0.915  22.141  1.00 94.62           S  
ATOM   2051  CE  MET A 259     -40.094  -2.078  22.344  1.00 94.62           C  
ATOM   2052  N   LYS A 260     -37.656   1.444  26.766  1.00 94.94           N  
ATOM   2053  CA  LYS A 260     -37.781   0.846  28.094  1.00 94.94           C  
ATOM   2054  C   LYS A 260     -38.469   1.812  29.062  1.00 94.94           C  
ATOM   2055  CB  LYS A 260     -36.406   0.424  28.641  1.00 94.94           C  
ATOM   2056  O   LYS A 260     -39.344   1.420  29.812  1.00 94.94           O  
ATOM   2057  CG  LYS A 260     -36.469  -0.258  30.000  1.00 94.94           C  
ATOM   2058  CD  LYS A 260     -37.250  -1.574  29.938  1.00 94.94           C  
ATOM   2059  CE  LYS A 260     -37.188  -2.316  31.266  1.00 94.94           C  
ATOM   2060  NZ  LYS A 260     -38.281  -3.328  31.375  1.00 94.94           N  
ATOM   2061  N   VAL A 261     -37.969   3.078  29.078  1.00 94.88           N  
ATOM   2062  CA  VAL A 261     -38.531   4.117  29.938  1.00 94.88           C  
ATOM   2063  C   VAL A 261     -40.000   4.285  29.625  1.00 94.88           C  
ATOM   2064  CB  VAL A 261     -37.781   5.465  29.750  1.00 94.88           C  
ATOM   2065  O   VAL A 261     -40.844   4.352  30.547  1.00 94.88           O  
ATOM   2066  CG1 VAL A 261     -38.531   6.590  30.453  1.00 94.88           C  
ATOM   2067  CG2 VAL A 261     -36.344   5.363  30.250  1.00 94.88           C  
ATOM   2068  N   TRP A 262     -40.375   4.332  28.375  1.00 94.38           N  
ATOM   2069  CA  TRP A 262     -41.781   4.480  27.938  1.00 94.38           C  
ATOM   2070  C   TRP A 262     -42.625   3.314  28.422  1.00 94.38           C  
ATOM   2071  CB  TRP A 262     -41.844   4.590  26.422  1.00 94.38           C  
ATOM   2072  O   TRP A 262     -43.750   3.512  28.906  1.00 94.38           O  
ATOM   2073  CG  TRP A 262     -43.219   4.770  25.891  1.00 94.38           C  
ATOM   2074  CD1 TRP A 262     -43.906   5.949  25.719  1.00 94.38           C  
ATOM   2075  CD2 TRP A 262     -44.125   3.732  25.469  1.00 94.38           C  
ATOM   2076  CE2 TRP A 262     -45.312   4.359  25.047  1.00 94.38           C  
ATOM   2077  CE3 TRP A 262     -44.031   2.336  25.406  1.00 94.38           C  
ATOM   2078  NE1 TRP A 262     -45.156   5.707  25.203  1.00 94.38           N  
ATOM   2079  CH2 TRP A 262     -46.312   2.268  24.516  1.00 94.38           C  
ATOM   2080  CZ2 TRP A 262     -46.406   3.633  24.562  1.00 94.38           C  
ATOM   2081  CZ3 TRP A 262     -45.125   1.617  24.922  1.00 94.38           C  
ATOM   2082  N   GLY A 263     -42.125   2.076  28.234  1.00 92.38           N  
ATOM   2083  CA  GLY A 263     -42.812   0.876  28.703  1.00 92.38           C  
ATOM   2084  C   GLY A 263     -43.062   0.869  30.188  1.00 92.38           C  
ATOM   2085  O   GLY A 263     -44.125   0.473  30.641  1.00 92.38           O  
ATOM   2086  N   ASP A 264     -42.125   1.383  30.969  1.00 92.00           N  
ATOM   2087  CA  ASP A 264     -42.219   1.444  32.406  1.00 92.00           C  
ATOM   2088  C   ASP A 264     -43.219   2.502  32.875  1.00 92.00           C  
ATOM   2089  CB  ASP A 264     -40.844   1.736  33.031  1.00 92.00           C  
ATOM   2090  O   ASP A 264     -43.906   2.324  33.875  1.00 92.00           O  
ATOM   2091  CG  ASP A 264     -39.875   0.562  32.938  1.00 92.00           C  
ATOM   2092  OD1 ASP A 264     -40.344  -0.572  32.656  1.00 92.00           O  
ATOM   2093  OD2 ASP A 264     -38.656   0.772  33.125  1.00 92.00           O  
ATOM   2094  N   GLU A 265     -43.344   3.590  32.156  1.00 93.75           N  
ATOM   2095  CA  GLU A 265     -44.188   4.727  32.500  1.00 93.75           C  
ATOM   2096  C   GLU A 265     -45.625   4.492  32.031  1.00 93.75           C  
ATOM   2097  CB  GLU A 265     -43.656   6.016  31.891  1.00 93.75           C  
ATOM   2098  O   GLU A 265     -46.562   5.164  32.500  1.00 93.75           O  
ATOM   2099  CG  GLU A 265     -42.406   6.543  32.562  1.00 93.75           C  
ATOM   2100  CD  GLU A 265     -41.844   7.793  31.922  1.00 93.75           C  
ATOM   2101  OE1 GLU A 265     -40.906   8.414  32.500  1.00 93.75           O  
ATOM   2102  OE2 GLU A 265     -42.312   8.156  30.828  1.00 93.75           O  
ATOM   2103  N   HIS A 266     -45.781   3.490  31.156  1.00 91.50           N  
ATOM   2104  CA  HIS A 266     -47.125   3.264  30.609  1.00 91.50           C  
ATOM   2105  C   HIS A 266     -47.531   1.793  30.703  1.00 91.50           C  
ATOM   2106  CB  HIS A 266     -47.188   3.736  29.156  1.00 91.50           C  
ATOM   2107  O   HIS A 266     -47.812   1.162  29.688  1.00 91.50           O  
ATOM   2108  CG  HIS A 266     -47.000   5.211  29.000  1.00 91.50           C  
ATOM   2109  CD2 HIS A 266     -47.875   6.223  28.859  1.00 91.50           C  
ATOM   2110  ND1 HIS A 266     -45.750   5.785  28.953  1.00 91.50           N  
ATOM   2111  CE1 HIS A 266     -45.875   7.094  28.812  1.00 91.50           C  
ATOM   2112  NE2 HIS A 266     -47.156   7.383  28.750  1.00 91.50           N  
ATOM   2113  N   PRO A 267     -47.594   1.249  31.906  1.00 88.31           N  
ATOM   2114  CA  PRO A 267     -47.875  -0.177  32.094  1.00 88.31           C  
ATOM   2115  C   PRO A 267     -49.312  -0.544  31.703  1.00 88.31           C  
ATOM   2116  CB  PRO A 267     -47.625  -0.403  33.594  1.00 88.31           C  
ATOM   2117  O   PRO A 267     -49.594  -1.693  31.344  1.00 88.31           O  
ATOM   2118  CG  PRO A 267     -47.781   0.949  34.188  1.00 88.31           C  
ATOM   2119  CD  PRO A 267     -47.312   1.979  33.219  1.00 88.31           C  
ATOM   2120  N   ASP A 268     -50.219   0.476  31.672  1.00 92.31           N  
ATOM   2121  CA  ASP A 268     -51.625   0.271  31.375  1.00 92.31           C  
ATOM   2122  C   ASP A 268     -51.844   0.171  29.859  1.00 92.31           C  
ATOM   2123  CB  ASP A 268     -52.469   1.405  31.953  1.00 92.31           C  
ATOM   2124  O   ASP A 268     -52.906  -0.326  29.422  1.00 92.31           O  
ATOM   2125  CG  ASP A 268     -52.000   2.781  31.531  1.00 92.31           C  
ATOM   2126  OD1 ASP A 268     -50.781   3.082  31.688  1.00 92.31           O  
ATOM   2127  OD2 ASP A 268     -52.812   3.576  31.047  1.00 92.31           O  
ATOM   2128  N   LEU A 269     -50.906   0.478  29.031  1.00 89.00           N  
ATOM   2129  CA  LEU A 269     -51.031   0.568  27.578  1.00 89.00           C  
ATOM   2130  C   LEU A 269     -50.344  -0.613  26.891  1.00 89.00           C  
ATOM   2131  CB  LEU A 269     -50.438   1.882  27.062  1.00 89.00           C  
ATOM   2132  O   LEU A 269     -50.469  -0.791  25.688  1.00 89.00           O  
ATOM   2133  CG  LEU A 269     -51.094   3.168  27.578  1.00 89.00           C  
ATOM   2134  CD1 LEU A 269     -50.344   4.387  27.062  1.00 89.00           C  
ATOM   2135  CD2 LEU A 269     -52.562   3.219  27.156  1.00 89.00           C  
ATOM   2136  N   ILE A 270     -49.688  -1.511  27.750  1.00 90.62           N  
ATOM   2137  CA  ILE A 270     -48.938  -2.570  27.109  1.00 90.62           C  
ATOM   2138  C   ILE A 270     -49.188  -3.895  27.828  1.00 90.62           C  
ATOM   2139  CB  ILE A 270     -47.438  -2.242  27.078  1.00 90.62           C  
ATOM   2140  O   ILE A 270     -49.594  -3.910  28.984  1.00 90.62           O  
ATOM   2141  CG1 ILE A 270     -46.875  -2.086  28.500  1.00 90.62           C  
ATOM   2142  CG2 ILE A 270     -47.156  -0.979  26.250  1.00 90.62           C  
ATOM   2143  CD1 ILE A 270     -45.375  -1.916  28.578  1.00 90.62           C  
ATOM   2144  N   ASP A 271     -49.031  -4.945  27.109  1.00 92.25           N  
ATOM   2145  CA  ASP A 271     -48.781  -6.262  27.703  1.00 92.25           C  
ATOM   2146  C   ASP A 271     -47.344  -6.398  28.172  1.00 92.25           C  
ATOM   2147  CB  ASP A 271     -49.125  -7.367  26.703  1.00 92.25           C  
ATOM   2148  O   ASP A 271     -46.438  -6.551  27.359  1.00 92.25           O  
ATOM   2149  CG  ASP A 271     -49.031  -8.758  27.297  1.00 92.25           C  
ATOM   2150  OD1 ASP A 271     -48.125  -9.016  28.125  1.00 92.25           O  
ATOM   2151  OD2 ASP A 271     -49.906  -9.602  26.953  1.00 92.25           O  
ATOM   2152  N   THR A 272     -47.062  -6.316  29.500  1.00 89.75           N  
ATOM   2153  CA  THR A 272     -45.750  -6.188  30.141  1.00 89.75           C  
ATOM   2154  C   THR A 272     -44.875  -7.363  29.766  1.00 89.75           C  
ATOM   2155  CB  THR A 272     -45.875  -6.094  31.672  1.00 89.75           C  
ATOM   2156  O   THR A 272     -43.688  -7.184  29.500  1.00 89.75           O  
ATOM   2157  CG2 THR A 272     -44.531  -5.859  32.312  1.00 89.75           C  
ATOM   2158  OG1 THR A 272     -46.750  -5.004  32.000  1.00 89.75           O  
ATOM   2159  N   GLU A 273     -45.438  -8.523  29.688  1.00 90.38           N  
ATOM   2160  CA  GLU A 273     -44.688  -9.727  29.328  1.00 90.38           C  
ATOM   2161  C   GLU A 273     -44.250  -9.680  27.859  1.00 90.38           C  
ATOM   2162  CB  GLU A 273     -45.531 -10.977  29.594  1.00 90.38           C  
ATOM   2163  O   GLU A 273     -43.094  -9.961  27.547  1.00 90.38           O  
ATOM   2164  CG  GLU A 273     -44.750 -12.281  29.438  1.00 90.38           C  
ATOM   2165  CD  GLU A 273     -45.594 -13.516  29.750  1.00 90.38           C  
ATOM   2166  OE1 GLU A 273     -45.062 -14.648  29.594  1.00 90.38           O  
ATOM   2167  OE2 GLU A 273     -46.750 -13.344  30.156  1.00 90.38           O  
ATOM   2168  N   LYS A 274     -45.094  -9.305  26.953  1.00 91.00           N  
ATOM   2169  CA  LYS A 274     -44.812  -9.219  25.516  1.00 91.00           C  
ATOM   2170  C   LYS A 274     -43.875  -8.055  25.203  1.00 91.00           C  
ATOM   2171  CB  LYS A 274     -46.125  -9.070  24.734  1.00 91.00           C  
ATOM   2172  O   LYS A 274     -43.031  -8.172  24.328  1.00 91.00           O  
ATOM   2173  CG  LYS A 274     -46.938 -10.352  24.672  1.00 91.00           C  
ATOM   2174  CD  LYS A 274     -48.188 -10.172  23.797  1.00 91.00           C  
ATOM   2175  CE  LYS A 274     -49.031 -11.438  23.750  1.00 91.00           C  
ATOM   2176  NZ  LYS A 274     -50.250 -11.250  22.906  1.00 91.00           N  
ATOM   2177  N   PHE A 275     -44.000  -6.996  25.875  1.00 92.69           N  
ATOM   2178  CA  PHE A 275     -43.125  -5.832  25.734  1.00 92.69           C  
ATOM   2179  C   PHE A 275     -41.719  -6.164  26.156  1.00 92.69           C  
ATOM   2180  CB  PHE A 275     -43.688  -4.656  26.547  1.00 92.69           C  
ATOM   2181  O   PHE A 275     -40.750  -5.832  25.469  1.00 92.69           O  
ATOM   2182  CG  PHE A 275     -42.844  -3.410  26.438  1.00 92.69           C  
ATOM   2183  CD1 PHE A 275     -41.844  -3.143  27.375  1.00 92.69           C  
ATOM   2184  CD2 PHE A 275     -43.062  -2.504  25.406  1.00 92.69           C  
ATOM   2185  CE1 PHE A 275     -41.062  -1.990  27.281  1.00 92.69           C  
ATOM   2186  CE2 PHE A 275     -42.281  -1.350  25.312  1.00 92.69           C  
ATOM   2187  CZ  PHE A 275     -41.281  -1.095  26.234  1.00 92.69           C  
ATOM   2188  N   ASN A 276     -41.562  -6.797  27.328  1.00 92.75           N  
ATOM   2189  CA  ASN A 276     -40.219  -7.168  27.828  1.00 92.75           C  
ATOM   2190  C   ASN A 276     -39.531  -8.180  26.906  1.00 92.75           C  
ATOM   2191  CB  ASN A 276     -40.344  -7.727  29.250  1.00 92.75           C  
ATOM   2192  O   ASN A 276     -38.344  -8.125  26.719  1.00 92.75           O  
ATOM   2193  CG  ASN A 276     -40.531  -6.641  30.281  1.00 92.75           C  
ATOM   2194  ND2 ASN A 276     -41.188  -6.996  31.391  1.00 92.75           N  
ATOM   2195  OD1 ASN A 276     -40.125  -5.496  30.094  1.00 92.75           O  
ATOM   2196  N   LYS A 277     -40.344  -9.070  26.375  1.00 93.25           N  
ATOM   2197  CA  LYS A 277     -39.812 -10.031  25.391  1.00 93.25           C  
ATOM   2198  C   LYS A 277     -39.312  -9.320  24.141  1.00 93.25           C  
ATOM   2199  CB  LYS A 277     -40.906 -11.047  25.031  1.00 93.25           C  
ATOM   2200  O   LYS A 277     -38.250  -9.648  23.609  1.00 93.25           O  
ATOM   2201  CG  LYS A 277     -40.375 -12.203  24.172  1.00 93.25           C  
ATOM   2202  CD  LYS A 277     -41.500 -13.203  23.875  1.00 93.25           C  
ATOM   2203  CE  LYS A 277     -41.000 -14.320  22.953  1.00 93.25           C  
ATOM   2204  NZ  LYS A 277     -42.094 -15.297  22.656  1.00 93.25           N  
ATOM   2205  N   MET A 278     -40.062  -8.383  23.594  1.00 92.50           N  
ATOM   2206  CA  MET A 278     -39.656  -7.582  22.453  1.00 92.50           C  
ATOM   2207  C   MET A 278     -38.406  -6.766  22.750  1.00 92.50           C  
ATOM   2208  CB  MET A 278     -40.812  -6.648  22.031  1.00 92.50           C  
ATOM   2209  O   MET A 278     -37.500  -6.723  21.938  1.00 92.50           O  
ATOM   2210  CG  MET A 278     -40.500  -5.820  20.797  1.00 92.50           C  
ATOM   2211  SD  MET A 278     -41.969  -4.852  20.234  1.00 92.50           S  
ATOM   2212  CE  MET A 278     -42.000  -3.562  21.500  1.00 92.50           C  
ATOM   2213  N   TYR A 279     -38.375  -6.137  23.906  1.00 94.44           N  
ATOM   2214  CA  TYR A 279     -37.219  -5.371  24.328  1.00 94.44           C  
ATOM   2215  C   TYR A 279     -35.969  -6.234  24.328  1.00 94.44           C  
ATOM   2216  CB  TYR A 279     -37.438  -4.793  25.734  1.00 94.44           C  
ATOM   2217  O   TYR A 279     -34.938  -5.832  23.797  1.00 94.44           O  
ATOM   2218  CG  TYR A 279     -36.250  -4.094  26.312  1.00 94.44           C  
ATOM   2219  CD1 TYR A 279     -35.375  -4.766  27.156  1.00 94.44           C  
ATOM   2220  CD2 TYR A 279     -35.969  -2.760  26.016  1.00 94.44           C  
ATOM   2221  CE1 TYR A 279     -34.250  -4.125  27.688  1.00 94.44           C  
ATOM   2222  CE2 TYR A 279     -34.875  -2.109  26.547  1.00 94.44           C  
ATOM   2223  OH  TYR A 279     -32.906  -2.158  27.906  1.00 94.44           O  
ATOM   2224  CZ  TYR A 279     -34.000  -2.799  27.375  1.00 94.44           C  
ATOM   2225  N   ASN A 280     -36.031  -7.363  24.922  1.00 94.62           N  
ATOM   2226  CA  ASN A 280     -34.906  -8.281  24.984  1.00 94.62           C  
ATOM   2227  C   ASN A 280     -34.469  -8.758  23.609  1.00 94.62           C  
ATOM   2228  CB  ASN A 280     -35.219  -9.477  25.891  1.00 94.62           C  
ATOM   2229  O   ASN A 280     -33.281  -8.883  23.328  1.00 94.62           O  
ATOM   2230  CG  ASN A 280     -35.312  -9.102  27.359  1.00 94.62           C  
ATOM   2231  ND2 ASN A 280     -36.094  -9.867  28.125  1.00 94.62           N  
ATOM   2232  OD1 ASN A 280     -34.688  -8.141  27.797  1.00 94.62           O  
ATOM   2233  N   SER A 281     -35.438  -9.000  22.766  1.00 93.06           N  
ATOM   2234  CA  SER A 281     -35.156  -9.430  21.391  1.00 93.06           C  
ATOM   2235  C   SER A 281     -34.469  -8.328  20.594  1.00 93.06           C  
ATOM   2236  CB  SER A 281     -36.469  -9.820  20.688  1.00 93.06           C  
ATOM   2237  O   SER A 281     -33.531  -8.609  19.844  1.00 93.06           O  
ATOM   2238  OG  SER A 281     -37.000 -11.016  21.250  1.00 93.06           O  
ATOM   2239  N   ILE A 282     -34.875  -7.137  20.719  1.00 94.31           N  
ATOM   2240  CA  ILE A 282     -34.281  -5.984  20.047  1.00 94.31           C  
ATOM   2241  C   ILE A 282     -32.875  -5.742  20.562  1.00 94.31           C  
ATOM   2242  CB  ILE A 282     -35.156  -4.719  20.250  1.00 94.31           C  
ATOM   2243  O   ILE A 282     -31.969  -5.449  19.797  1.00 94.31           O  
ATOM   2244  CG1 ILE A 282     -36.469  -4.840  19.453  1.00 94.31           C  
ATOM   2245  CG2 ILE A 282     -34.375  -3.465  19.828  1.00 94.31           C  
ATOM   2246  CD1 ILE A 282     -37.438  -3.689  19.688  1.00 94.31           C  
ATOM   2247  N   ASN A 283     -32.688  -5.891  21.875  1.00 95.69           N  
ATOM   2248  CA  ASN A 283     -31.359  -5.805  22.469  1.00 95.69           C  
ATOM   2249  C   ASN A 283     -30.422  -6.844  21.875  1.00 95.69           C  
ATOM   2250  CB  ASN A 283     -31.453  -5.957  23.984  1.00 95.69           C  
ATOM   2251  O   ASN A 283     -29.281  -6.531  21.531  1.00 95.69           O  
ATOM   2252  CG  ASN A 283     -30.172  -5.551  24.688  1.00 95.69           C  
ATOM   2253  ND2 ASN A 283     -29.719  -6.363  25.641  1.00 95.69           N  
ATOM   2254  OD1 ASN A 283     -29.578  -4.516  24.375  1.00 95.69           O  
ATOM   2255  N   LYS A 284     -30.859  -8.078  21.766  1.00 94.44           N  
ATOM   2256  CA  LYS A 284     -30.078  -9.172  21.188  1.00 94.44           C  
ATOM   2257  C   LYS A 284     -29.766  -8.898  19.719  1.00 94.44           C  
ATOM   2258  CB  LYS A 284     -30.828 -10.492  21.328  1.00 94.44           C  
ATOM   2259  O   LYS A 284     -28.656  -9.148  19.266  1.00 94.44           O  
ATOM   2260  CG  LYS A 284     -30.016 -11.719  20.953  1.00 94.44           C  
ATOM   2261  CD  LYS A 284     -30.797 -13.008  21.172  1.00 94.44           C  
ATOM   2262  CE  LYS A 284     -30.000 -14.227  20.703  1.00 94.44           C  
ATOM   2263  NZ  LYS A 284     -30.766 -15.492  20.922  1.00 94.44           N  
ATOM   2264  N   MET A 285     -30.703  -8.422  18.969  1.00 93.75           N  
ATOM   2265  CA  MET A 285     -30.547  -8.125  17.547  1.00 93.75           C  
ATOM   2266  C   MET A 285     -29.547  -6.996  17.344  1.00 93.75           C  
ATOM   2267  CB  MET A 285     -31.891  -7.754  16.922  1.00 93.75           C  
ATOM   2268  O   MET A 285     -28.781  -7.016  16.375  1.00 93.75           O  
ATOM   2269  CG  MET A 285     -32.875  -8.914  16.859  1.00 93.75           C  
ATOM   2270  SD  MET A 285     -34.469  -8.438  16.062  1.00 93.75           S  
ATOM   2271  CE  MET A 285     -35.562  -8.414  17.516  1.00 93.75           C  
ATOM   2272  N   ILE A 286     -29.562  -5.910  18.219  1.00 93.50           N  
ATOM   2273  CA  ILE A 286     -28.578  -4.828  18.188  1.00 93.50           C  
ATOM   2274  C   ILE A 286     -27.188  -5.395  18.422  1.00 93.50           C  
ATOM   2275  CB  ILE A 286     -28.906  -3.736  19.234  1.00 93.50           C  
ATOM   2276  O   ILE A 286     -26.234  -5.031  17.719  1.00 93.50           O  
ATOM   2277  CG1 ILE A 286     -30.172  -2.979  18.844  1.00 93.50           C  
ATOM   2278  CG2 ILE A 286     -27.719  -2.775  19.391  1.00 93.50           C  
ATOM   2279  CD1 ILE A 286     -30.656  -1.997  19.891  1.00 93.50           C  
ATOM   2280  N   ASP A 287     -27.031  -6.344  19.375  1.00 91.19           N  
ATOM   2281  CA  ASP A 287     -25.766  -7.004  19.641  1.00 91.19           C  
ATOM   2282  C   ASP A 287     -25.312  -7.824  18.438  1.00 91.19           C  
ATOM   2283  CB  ASP A 287     -25.859  -7.898  20.875  1.00 91.19           C  
ATOM   2284  O   ASP A 287     -24.141  -7.797  18.062  1.00 91.19           O  
ATOM   2285  CG  ASP A 287     -25.938  -7.113  22.172  1.00 91.19           C  
ATOM   2286  OD1 ASP A 287     -25.547  -5.926  22.188  1.00 91.19           O  
ATOM   2287  OD2 ASP A 287     -26.391  -7.688  23.188  1.00 91.19           O  
ATOM   2288  N   GLN A 288     -26.266  -8.562  17.891  1.00 86.75           N  
ATOM   2289  CA  GLN A 288     -26.000  -9.359  16.688  1.00 86.75           C  
ATOM   2290  C   GLN A 288     -25.609  -8.469  15.523  1.00 86.75           C  
ATOM   2291  CB  GLN A 288     -27.234 -10.195  16.328  1.00 86.75           C  
ATOM   2292  O   GLN A 288     -24.688  -8.805  14.766  1.00 86.75           O  
ATOM   2293  CG  GLN A 288     -27.469 -11.383  17.250  1.00 86.75           C  
ATOM   2294  CD  GLN A 288     -28.703 -12.172  16.891  1.00 86.75           C  
ATOM   2295  NE2 GLN A 288     -28.719 -13.461  17.219  1.00 86.75           N  
ATOM   2296  OE1 GLN A 288     -29.656 -11.633  16.312  1.00 86.75           O  
ATOM   2297  N   GLY A 289     -26.312  -7.383  15.328  1.00 84.88           N  
ATOM   2298  CA  GLY A 289     -25.984  -6.383  14.320  1.00 84.88           C  
ATOM   2299  C   GLY A 289     -24.625  -5.766  14.516  1.00 84.88           C  
ATOM   2300  O   GLY A 289     -23.875  -5.555  13.555  1.00 84.88           O  
ATOM   2301  N   ALA A 290     -24.219  -5.465  15.734  1.00 83.56           N  
ATOM   2302  CA  ALA A 290     -22.906  -4.945  16.078  1.00 83.56           C  
ATOM   2303  C   ALA A 290     -21.812  -5.934  15.695  1.00 83.56           C  
ATOM   2304  CB  ALA A 290     -22.828  -4.637  17.578  1.00 83.56           C  
ATOM   2305  O   ALA A 290     -20.766  -5.539  15.164  1.00 83.56           O  
ATOM   2306  N   GLU A 291     -22.047  -7.160  15.969  1.00 77.44           N  
ATOM   2307  CA  GLU A 291     -21.109  -8.227  15.633  1.00 77.44           C  
ATOM   2308  C   GLU A 291     -20.953  -8.375  14.117  1.00 77.44           C  
ATOM   2309  CB  GLU A 291     -21.562  -9.555  16.250  1.00 77.44           C  
ATOM   2310  O   GLU A 291     -19.844  -8.555  13.617  1.00 77.44           O  
ATOM   2311  CG  GLU A 291     -21.328  -9.648  17.750  1.00 77.44           C  
ATOM   2312  CD  GLU A 291     -19.891  -9.422  18.156  1.00 77.44           C  
ATOM   2313  OE1 GLU A 291     -19.625  -8.656  19.109  1.00 77.44           O  
ATOM   2314  OE2 GLU A 291     -19.000 -10.008  17.500  1.00 77.44           O  
ATOM   2315  N   LEU A 292     -22.078  -8.312  13.422  1.00 75.06           N  
ATOM   2316  CA  LEU A 292     -22.094  -8.383  11.961  1.00 75.06           C  
ATOM   2317  C   LEU A 292     -21.375  -7.188  11.352  1.00 75.06           C  
ATOM   2318  CB  LEU A 292     -23.547  -8.438  11.453  1.00 75.06           C  
ATOM   2319  O   LEU A 292     -20.672  -7.332  10.344  1.00 75.06           O  
ATOM   2320  CG  LEU A 292     -24.281  -9.758  11.664  1.00 75.06           C  
ATOM   2321  CD1 LEU A 292     -25.766  -9.602  11.320  1.00 75.06           C  
ATOM   2322  CD2 LEU A 292     -23.656 -10.867  10.820  1.00 75.06           C  
ATOM   2323  N   ALA A 293     -21.562  -6.027  11.891  1.00 70.19           N  
ATOM   2324  CA  ALA A 293     -20.922  -4.789  11.445  1.00 70.19           C  
ATOM   2325  C   ALA A 293     -19.406  -4.840  11.664  1.00 70.19           C  
ATOM   2326  CB  ALA A 293     -21.516  -3.592  12.180  1.00 70.19           C  
ATOM   2327  O   ALA A 293     -18.641  -4.344  10.836  1.00 70.19           O  
ATOM   2328  N   LYS A 294     -18.922  -5.375  12.734  1.00 65.81           N  
ATOM   2329  CA  LYS A 294     -17.500  -5.539  13.062  1.00 65.81           C  
ATOM   2330  C   LYS A 294     -16.812  -6.484  12.078  1.00 65.81           C  
ATOM   2331  CB  LYS A 294     -17.344  -6.066  14.492  1.00 65.81           C  
ATOM   2332  O   LYS A 294     -15.688  -6.230  11.656  1.00 65.81           O  
ATOM   2333  CG  LYS A 294     -17.594  -5.023  15.570  1.00 65.81           C  
ATOM   2334  CD  LYS A 294     -17.391  -5.602  16.969  1.00 65.81           C  
ATOM   2335  CE  LYS A 294     -17.766  -4.598  18.047  1.00 65.81           C  
ATOM   2336  NZ  LYS A 294     -17.641  -5.180  19.406  1.00 65.81           N  
ATOM   2337  N   GLN A 295     -17.484  -7.512  11.734  1.00 60.56           N  
ATOM   2338  CA  GLN A 295     -17.000  -8.516  10.789  1.00 60.56           C  
ATOM   2339  C   GLN A 295     -16.969  -7.965   9.367  1.00 60.56           C  
ATOM   2340  CB  GLN A 295     -17.875  -9.773  10.852  1.00 60.56           C  
ATOM   2341  O   GLN A 295     -16.000  -8.188   8.633  1.00 60.56           O  
ATOM   2342  CG  GLN A 295     -17.703 -10.570  12.133  1.00 60.56           C  
ATOM   2343  CD  GLN A 295     -18.594 -11.805  12.172  1.00 60.56           C  
ATOM   2344  NE2 GLN A 295     -18.453 -12.602  13.227  1.00 60.56           N  
ATOM   2345  OE1 GLN A 295     -19.391 -12.039  11.258  1.00 60.56           O  
ATOM   2346  N   ALA A 296     -17.984  -7.242   8.969  1.00 58.50           N  
ATOM   2347  CA  ALA A 296     -18.141  -6.625   7.652  1.00 58.50           C  
ATOM   2348  C   ALA A 296     -17.172  -5.449   7.480  1.00 58.50           C  
ATOM   2349  CB  ALA A 296     -19.578  -6.160   7.449  1.00 58.50           C  
ATOM   2350  O   ALA A 296     -16.578  -5.281   6.418  1.00 58.50           O  
ATOM   2351  N   ASN A 297     -16.953  -4.637   8.586  1.00 57.78           N  
ATOM   2352  CA  ASN A 297     -16.031  -3.502   8.617  1.00 57.78           C  
ATOM   2353  C   ASN A 297     -14.586  -3.959   8.609  1.00 57.78           C  
ATOM   2354  CB  ASN A 297     -16.312  -2.623   9.844  1.00 57.78           C  
ATOM   2355  O   ASN A 297     -13.727  -3.314   7.996  1.00 57.78           O  
ATOM   2356  CG  ASN A 297     -17.438  -1.640   9.609  1.00 57.78           C  
ATOM   2357  ND2 ASN A 297     -17.969  -1.069  10.688  1.00 57.78           N  
ATOM   2358  OD1 ASN A 297     -17.844  -1.396   8.469  1.00 57.78           O  
ATOM   2359  N   ALA A 298     -14.250  -5.031   9.336  1.00 51.88           N  
ATOM   2360  CA  ALA A 298     -12.914  -5.625   9.406  1.00 51.88           C  
ATOM   2361  C   ALA A 298     -12.508  -6.211   8.055  1.00 51.88           C  
ATOM   2362  CB  ALA A 298     -12.859  -6.699  10.492  1.00 51.88           C  
ATOM   2363  O   ALA A 298     -11.367  -6.031   7.613  1.00 51.88           O  
ATOM   2364  N   TYR A 299     -13.328  -6.812   7.305  1.00 58.44           N  
ATOM   2365  CA  TYR A 299     -13.062  -7.438   6.012  1.00 58.44           C  
ATOM   2366  C   TYR A 299     -13.195  -6.426   4.879  1.00 58.44           C  
ATOM   2367  CB  TYR A 299     -14.023  -8.609   5.777  1.00 58.44           C  
ATOM   2368  O   TYR A 299     -12.523  -6.551   3.852  1.00 58.44           O  
ATOM   2369  CG  TYR A 299     -13.711  -9.828   6.609  1.00 58.44           C  
ATOM   2370  CD1 TYR A 299     -12.609 -10.633   6.312  1.00 58.44           C  
ATOM   2371  CD2 TYR A 299     -14.508 -10.180   7.688  1.00 58.44           C  
ATOM   2372  CE1 TYR A 299     -12.320 -11.758   7.074  1.00 58.44           C  
ATOM   2373  CE2 TYR A 299     -14.227 -11.305   8.461  1.00 58.44           C  
ATOM   2374  OH  TYR A 299     -12.844 -13.203   8.898  1.00 58.44           O  
ATOM   2375  CZ  TYR A 299     -13.133 -12.086   8.141  1.00 58.44           C  
ATOM   2376  N   ARG A 300     -14.062  -5.406   5.008  1.00 58.41           N  
ATOM   2377  CA  ARG A 300     -14.219  -4.270   4.105  1.00 58.41           C  
ATOM   2378  C   ARG A 300     -12.969  -3.396   4.105  1.00 58.41           C  
ATOM   2379  CB  ARG A 300     -15.445  -3.434   4.500  1.00 58.41           C  
ATOM   2380  O   ARG A 300     -12.555  -2.900   3.057  1.00 58.41           O  
ATOM   2381  CG  ARG A 300     -15.859  -2.422   3.443  1.00 58.41           C  
ATOM   2382  CD  ARG A 300     -17.000  -1.534   3.932  1.00 58.41           C  
ATOM   2383  NE  ARG A 300     -18.297  -2.064   3.545  1.00 58.41           N  
ATOM   2384  NH1 ARG A 300     -19.359  -1.472   5.512  1.00 58.41           N  
ATOM   2385  NH2 ARG A 300     -20.531  -2.535   3.855  1.00 58.41           N  
ATOM   2386  CZ  ARG A 300     -19.391  -2.023   4.305  1.00 58.41           C  
ATOM   2387  N   ALA A 301     -12.273  -3.285   5.227  1.00 54.84           N  
ATOM   2388  CA  ALA A 301     -11.078  -2.469   5.426  1.00 54.84           C  
ATOM   2389  C   ALA A 301      -9.828  -3.189   4.922  1.00 54.84           C  
ATOM   2390  CB  ALA A 301     -10.914  -2.107   6.898  1.00 54.84           C  
ATOM   2391  O   ALA A 301      -8.781  -2.570   4.734  1.00 54.84           O  
ATOM   2392  N   GLN A 302      -9.922  -4.594   4.500  1.00 55.12           N  
ATOM   2393  CA  GLN A 302      -8.844  -5.531   4.215  1.00 55.12           C  
ATOM   2394  C   GLN A 302      -8.414  -5.449   2.752  1.00 55.12           C  
ATOM   2395  CB  GLN A 302      -9.266  -6.961   4.559  1.00 55.12           C  
ATOM   2396  O   GLN A 302      -7.227  -5.539   2.441  1.00 55.12           O  
ATOM   2397  CG  GLN A 302      -8.633  -7.496   5.836  1.00 55.12           C  
ATOM   2398  CD  GLN A 302      -9.000  -8.945   6.109  1.00 55.12           C  
ATOM   2399  NE2 GLN A 302      -8.883  -9.359   7.367  1.00 55.12           N  
ATOM   2400  OE1 GLN A 302      -9.391  -9.680   5.199  1.00 55.12           O  
ATOM   2401  N   GLY A 303      -9.305  -5.000   1.733  1.00 48.88           N  
ATOM   2402  CA  GLY A 303      -9.008  -5.008   0.310  1.00 48.88           C  
ATOM   2403  C   GLY A 303      -8.617  -3.645  -0.227  1.00 48.88           C  
ATOM   2404  O   GLY A 303      -7.793  -3.543  -1.139  1.00 48.88           O  
ATOM   2405  N   ALA A 304      -8.672  -2.578   0.653  1.00 53.62           N  
ATOM   2406  CA  ALA A 304      -8.391  -1.187   0.308  1.00 53.62           C  
ATOM   2407  C   ALA A 304      -7.492  -0.532   1.352  1.00 53.62           C  
ATOM   2408  CB  ALA A 304      -9.695  -0.403   0.166  1.00 53.62           C  
ATOM   2409  O   ALA A 304      -6.895   0.517   1.098  1.00 53.62           O  
ATOM   2410  N   GLN A 305      -6.762  -1.357   2.389  1.00 69.69           N  
ATOM   2411  CA  GLN A 305      -6.215  -0.473   3.414  1.00 69.69           C  
ATOM   2412  C   GLN A 305      -4.918  -1.033   3.986  1.00 69.69           C  
ATOM   2413  CB  GLN A 305      -7.234  -0.254   4.535  1.00 69.69           C  
ATOM   2414  O   GLN A 305      -4.797  -1.214   5.199  1.00 69.69           O  
ATOM   2415  CG  GLN A 305      -8.469   0.519   4.098  1.00 69.69           C  
ATOM   2416  CD  GLN A 305      -9.438   0.772   5.242  1.00 69.69           C  
ATOM   2417  NE2 GLN A 305     -10.508   1.502   4.961  1.00 69.69           N  
ATOM   2418  OE1 GLN A 305      -9.219   0.314   6.367  1.00 69.69           O  
ATOM   2419  N   ILE A 306      -4.188  -1.877   3.066  1.00 86.88           N  
ATOM   2420  CA  ILE A 306      -2.844  -2.221   3.514  1.00 86.88           C  
ATOM   2421  C   ILE A 306      -2.059  -0.946   3.816  1.00 86.88           C  
ATOM   2422  CB  ILE A 306      -2.098  -3.070   2.459  1.00 86.88           C  
ATOM   2423  O   ILE A 306      -2.137   0.032   3.068  1.00 86.88           O  
ATOM   2424  CG1 ILE A 306      -0.757  -3.559   3.018  1.00 86.88           C  
ATOM   2425  CG2 ILE A 306      -1.896  -2.273   1.168  1.00 86.88           C  
ATOM   2426  CD1 ILE A 306      -0.065  -4.598   2.148  1.00 86.88           C  
ATOM   2427  N   ASP A 307      -1.655  -0.858   5.051  1.00 93.00           N  
ATOM   2428  CA  ASP A 307      -0.619   0.138   5.301  1.00 93.00           C  
ATOM   2429  C   ASP A 307       0.708  -0.281   4.672  1.00 93.00           C  
ATOM   2430  CB  ASP A 307      -0.441   0.361   6.805  1.00 93.00           C  
ATOM   2431  O   ASP A 307       1.461  -1.062   5.258  1.00 93.00           O  
ATOM   2432  CG  ASP A 307       0.330   1.628   7.129  1.00 93.00           C  
ATOM   2433  OD1 ASP A 307       1.377   1.885   6.496  1.00 93.00           O  
ATOM   2434  OD2 ASP A 307      -0.111   2.375   8.031  1.00 93.00           O  
ATOM   2435  N   THR A 308       0.986   0.250   3.461  1.00 94.12           N  
ATOM   2436  CA  THR A 308       2.057  -0.185   2.570  1.00 94.12           C  
ATOM   2437  C   THR A 308       3.412  -0.088   3.266  1.00 94.12           C  
ATOM   2438  CB  THR A 308       2.080   0.648   1.275  1.00 94.12           C  
ATOM   2439  O   THR A 308       4.203  -1.032   3.227  1.00 94.12           O  
ATOM   2440  CG2 THR A 308       3.246   0.241   0.380  1.00 94.12           C  
ATOM   2441  OG1 THR A 308       0.853   0.449   0.563  1.00 94.12           O  
ATOM   2442  N   ILE A 309       3.680   0.962   3.857  1.00 96.50           N  
ATOM   2443  CA  ILE A 309       4.996   1.171   4.453  1.00 96.50           C  
ATOM   2444  C   ILE A 309       5.148   0.296   5.695  1.00 96.50           C  
ATOM   2445  CB  ILE A 309       5.227   2.656   4.812  1.00 96.50           C  
ATOM   2446  O   ILE A 309       6.199  -0.310   5.910  1.00 96.50           O  
ATOM   2447  CG1 ILE A 309       6.668   2.877   5.277  1.00 96.50           C  
ATOM   2448  CG2 ILE A 309       4.230   3.111   5.883  1.00 96.50           C  
ATOM   2449  CD1 ILE A 309       7.719   2.490   4.242  1.00 96.50           C  
ATOM   2450  N   PHE A 310       4.125   0.247   6.574  1.00 97.31           N  
ATOM   2451  CA  PHE A 310       4.160  -0.605   7.758  1.00 97.31           C  
ATOM   2452  C   PHE A 310       4.414  -2.059   7.371  1.00 97.31           C  
ATOM   2453  CB  PHE A 310       2.848  -0.493   8.539  1.00 97.31           C  
ATOM   2454  O   PHE A 310       5.305  -2.705   7.922  1.00 97.31           O  
ATOM   2455  CG  PHE A 310       2.740  -1.460   9.688  1.00 97.31           C  
ATOM   2456  CD1 PHE A 310       1.952  -2.600   9.586  1.00 97.31           C  
ATOM   2457  CD2 PHE A 310       3.426  -1.229  10.875  1.00 97.31           C  
ATOM   2458  CE1 PHE A 310       1.852  -3.498  10.641  1.00 97.31           C  
ATOM   2459  CE2 PHE A 310       3.330  -2.121  11.938  1.00 97.31           C  
ATOM   2460  CZ  PHE A 310       2.541  -3.254  11.820  1.00 97.31           C  
ATOM   2461  N   SER A 311       3.619  -2.605   6.453  1.00 96.88           N  
ATOM   2462  CA  SER A 311       3.750  -3.986   5.996  1.00 96.88           C  
ATOM   2463  C   SER A 311       5.121  -4.234   5.375  1.00 96.88           C  
ATOM   2464  CB  SER A 311       2.652  -4.320   4.984  1.00 96.88           C  
ATOM   2465  O   SER A 311       5.707  -5.301   5.566  1.00 96.88           O  
ATOM   2466  OG  SER A 311       1.378  -4.312   5.602  1.00 96.88           O  
ATOM   2467  N   SER A 312       5.652  -3.301   4.613  1.00 97.75           N  
ATOM   2468  CA  SER A 312       6.961  -3.424   3.975  1.00 97.75           C  
ATOM   2469  C   SER A 312       8.070  -3.533   5.012  1.00 97.75           C  
ATOM   2470  CB  SER A 312       7.223  -2.230   3.055  1.00 97.75           C  
ATOM   2471  O   SER A 312       8.969  -4.375   4.883  1.00 97.75           O  
ATOM   2472  OG  SER A 312       6.305  -2.215   1.977  1.00 97.75           O  
ATOM   2473  N   TYR A 313       8.047  -2.723   6.027  1.00 98.31           N  
ATOM   2474  CA  TYR A 313       9.039  -2.807   7.090  1.00 98.31           C  
ATOM   2475  C   TYR A 313       8.875  -4.090   7.895  1.00 98.31           C  
ATOM   2476  CB  TYR A 313       8.945  -1.592   8.016  1.00 98.31           C  
ATOM   2477  O   TYR A 313       9.859  -4.664   8.375  1.00 98.31           O  
ATOM   2478  CG  TYR A 313       9.820  -0.434   7.602  1.00 98.31           C  
ATOM   2479  CD1 TYR A 313      11.195  -0.481   7.773  1.00 98.31           C  
ATOM   2480  CD2 TYR A 313       9.266   0.708   7.031  1.00 98.31           C  
ATOM   2481  CE1 TYR A 313      12.008   0.583   7.395  1.00 98.31           C  
ATOM   2482  CE2 TYR A 313      10.062   1.778   6.648  1.00 98.31           C  
ATOM   2483  OH  TYR A 313      12.227   2.764   6.449  1.00 98.31           O  
ATOM   2484  CZ  TYR A 313      11.430   1.707   6.832  1.00 98.31           C  
ATOM   2485  N   TYR A 314       7.613  -4.504   8.078  1.00 98.12           N  
ATOM   2486  CA  TYR A 314       7.383  -5.793   8.719  1.00 98.12           C  
ATOM   2487  C   TYR A 314       8.055  -6.918   7.938  1.00 98.12           C  
ATOM   2488  CB  TYR A 314       5.883  -6.074   8.844  1.00 98.12           C  
ATOM   2489  O   TYR A 314       8.742  -7.762   8.523  1.00 98.12           O  
ATOM   2490  CG  TYR A 314       5.559  -7.484   9.273  1.00 98.12           C  
ATOM   2491  CD1 TYR A 314       5.016  -8.398   8.375  1.00 98.12           C  
ATOM   2492  CD2 TYR A 314       5.797  -7.898  10.578  1.00 98.12           C  
ATOM   2493  CE1 TYR A 314       4.715  -9.703   8.773  1.00 98.12           C  
ATOM   2494  CE2 TYR A 314       5.500  -9.195  10.984  1.00 98.12           C  
ATOM   2495  OH  TYR A 314       4.668 -11.375  10.477  1.00 98.12           O  
ATOM   2496  CZ  TYR A 314       4.961 -10.086  10.078  1.00 98.12           C  
ATOM   2497  N   TRP A 315       7.934  -6.938   6.617  1.00 98.06           N  
ATOM   2498  CA  TRP A 315       8.516  -7.973   5.773  1.00 98.06           C  
ATOM   2499  C   TRP A 315      10.039  -7.930   5.828  1.00 98.06           C  
ATOM   2500  CB  TRP A 315       8.039  -7.812   4.324  1.00 98.06           C  
ATOM   2501  O   TRP A 315      10.695  -8.969   5.828  1.00 98.06           O  
ATOM   2502  CG  TRP A 315       6.562  -8.016   4.141  1.00 98.06           C  
ATOM   2503  CD1 TRP A 315       5.762  -8.883   4.820  1.00 98.06           C  
ATOM   2504  CD2 TRP A 315       5.719  -7.328   3.215  1.00 98.06           C  
ATOM   2505  CE2 TRP A 315       4.410  -7.836   3.387  1.00 98.06           C  
ATOM   2506  CE3 TRP A 315       5.938  -6.332   2.254  1.00 98.06           C  
ATOM   2507  NE1 TRP A 315       4.465  -8.781   4.371  1.00 98.06           N  
ATOM   2508  CH2 TRP A 315       3.570  -6.402   1.699  1.00 98.06           C  
ATOM   2509  CZ2 TRP A 315       3.328  -7.379   2.633  1.00 98.06           C  
ATOM   2510  CZ3 TRP A 315       4.859  -5.879   1.504  1.00 98.06           C  
ATOM   2511  N   LEU A 316      10.625  -6.695   5.867  1.00 98.00           N  
ATOM   2512  CA  LEU A 316      12.070  -6.559   6.008  1.00 98.00           C  
ATOM   2513  C   LEU A 316      12.555  -7.180   7.312  1.00 98.00           C  
ATOM   2514  CB  LEU A 316      12.477  -5.082   5.953  1.00 98.00           C  
ATOM   2515  O   LEU A 316      13.516  -7.953   7.316  1.00 98.00           O  
ATOM   2516  CG  LEU A 316      12.398  -4.406   4.582  1.00 98.00           C  
ATOM   2517  CD1 LEU A 316      12.859  -2.953   4.680  1.00 98.00           C  
ATOM   2518  CD2 LEU A 316      13.242  -5.168   3.562  1.00 98.00           C  
ATOM   2519  N   TRP A 317      11.836  -6.809   8.398  1.00 98.00           N  
ATOM   2520  CA  TRP A 317      12.195  -7.293   9.727  1.00 98.00           C  
ATOM   2521  C   TRP A 317      12.094  -8.812   9.797  1.00 98.00           C  
ATOM   2522  CB  TRP A 317      11.305  -6.652  10.789  1.00 98.00           C  
ATOM   2523  O   TRP A 317      13.016  -9.484  10.266  1.00 98.00           O  
ATOM   2524  CG  TRP A 317      11.422  -7.289  12.148  1.00 98.00           C  
ATOM   2525  CD1 TRP A 317      12.438  -7.129  13.047  1.00 98.00           C  
ATOM   2526  CD2 TRP A 317      10.484  -8.195  12.742  1.00 98.00           C  
ATOM   2527  CE2 TRP A 317      11.000  -8.539  14.016  1.00 98.00           C  
ATOM   2528  CE3 TRP A 317       9.266  -8.742  12.336  1.00 98.00           C  
ATOM   2529  NE1 TRP A 317      12.188  -7.879  14.172  1.00 98.00           N  
ATOM   2530  CH2 TRP A 317       9.141  -9.938  14.453  1.00 98.00           C  
ATOM   2531  CZ2 TRP A 317      10.336  -9.414  14.875  1.00 98.00           C  
ATOM   2532  CZ3 TRP A 317       8.602  -9.609  13.195  1.00 98.00           C  
ATOM   2533  N   LYS A 318      10.961  -9.344   9.312  1.00 97.00           N  
ATOM   2534  CA  LYS A 318      10.703 -10.781   9.383  1.00 97.00           C  
ATOM   2535  C   LYS A 318      11.711 -11.555   8.539  1.00 97.00           C  
ATOM   2536  CB  LYS A 318       9.281 -11.094   8.914  1.00 97.00           C  
ATOM   2537  O   LYS A 318      12.070 -12.688   8.883  1.00 97.00           O  
ATOM   2538  CG  LYS A 318       8.836 -12.516   9.211  1.00 97.00           C  
ATOM   2539  CD  LYS A 318       8.391 -12.664  10.656  1.00 97.00           C  
ATOM   2540  CE  LYS A 318       7.918 -14.086  10.953  1.00 97.00           C  
ATOM   2541  NZ  LYS A 318       7.754 -14.320  12.422  1.00 97.00           N  
ATOM   2542  N   ALA A 319      12.203 -10.938   7.426  1.00 96.88           N  
ATOM   2543  CA  ALA A 319      13.148 -11.562   6.508  1.00 96.88           C  
ATOM   2544  C   ALA A 319      14.586 -11.445   7.023  1.00 96.88           C  
ATOM   2545  CB  ALA A 319      13.039 -10.945   5.117  1.00 96.88           C  
ATOM   2546  O   ALA A 319      15.508 -12.023   6.453  1.00 96.88           O  
ATOM   2547  N   GLY A 320      14.734 -10.672   8.102  1.00 96.62           N  
ATOM   2548  CA  GLY A 320      16.031 -10.578   8.750  1.00 96.62           C  
ATOM   2549  C   GLY A 320      16.922  -9.516   8.141  1.00 96.62           C  
ATOM   2550  O   GLY A 320      18.156  -9.617   8.203  1.00 96.62           O  
ATOM   2551  N   VAL A 321      16.391  -8.555   7.461  1.00 97.00           N  
ATOM   2552  CA  VAL A 321      17.141  -7.441   6.887  1.00 97.00           C  
ATOM   2553  C   VAL A 321      17.641  -6.523   8.000  1.00 97.00           C  
ATOM   2554  CB  VAL A 321      16.281  -6.637   5.887  1.00 97.00           C  
ATOM   2555  O   VAL A 321      16.906  -6.230   8.953  1.00 97.00           O  
ATOM   2556  CG1 VAL A 321      17.031  -5.402   5.395  1.00 97.00           C  
ATOM   2557  CG2 VAL A 321      15.859  -7.520   4.711  1.00 97.00           C  
ATOM   2558  N   THR A 322      18.875  -6.074   7.926  1.00 96.00           N  
ATOM   2559  CA  THR A 322      19.484  -5.109   8.828  1.00 96.00           C  
ATOM   2560  C   THR A 322      19.781  -3.801   8.102  1.00 96.00           C  
ATOM   2561  CB  THR A 322      20.766  -5.664   9.461  1.00 96.00           C  
ATOM   2562  O   THR A 322      19.781  -3.754   6.871  1.00 96.00           O  
ATOM   2563  CG2 THR A 322      20.531  -7.039  10.078  1.00 96.00           C  
ATOM   2564  OG1 THR A 322      21.781  -5.777   8.445  1.00 96.00           O  
ATOM   2565  N   PRO A 323      20.016  -2.789   8.922  1.00 95.69           N  
ATOM   2566  CA  PRO A 323      20.391  -1.541   8.250  1.00 95.69           C  
ATOM   2567  C   PRO A 323      21.578  -1.713   7.301  1.00 95.69           C  
ATOM   2568  CB  PRO A 323      20.750  -0.614   9.414  1.00 95.69           C  
ATOM   2569  O   PRO A 323      21.625  -1.062   6.254  1.00 95.69           O  
ATOM   2570  CG  PRO A 323      19.875  -1.049  10.539  1.00 95.69           C  
ATOM   2571  CD  PRO A 323      19.766  -2.547  10.508  1.00 95.69           C  
ATOM   2572  N   GLU A 324      22.469  -2.586   7.594  1.00 94.62           N  
ATOM   2573  CA  GLU A 324      23.672  -2.828   6.809  1.00 94.62           C  
ATOM   2574  C   GLU A 324      23.344  -3.523   5.492  1.00 94.62           C  
ATOM   2575  CB  GLU A 324      24.672  -3.664   7.609  1.00 94.62           C  
ATOM   2576  O   GLU A 324      23.984  -3.256   4.469  1.00 94.62           O  
ATOM   2577  CG  GLU A 324      25.281  -2.936   8.805  1.00 94.62           C  
ATOM   2578  CD  GLU A 324      24.359  -2.912  10.016  1.00 94.62           C  
ATOM   2579  OE1 GLU A 324      24.609  -2.129  10.953  1.00 94.62           O  
ATOM   2580  OE2 GLU A 324      23.375  -3.686  10.016  1.00 94.62           O  
ATOM   2581  N   THR A 325      22.375  -4.426   5.508  1.00 95.75           N  
ATOM   2582  CA  THR A 325      22.062  -5.219   4.328  1.00 95.75           C  
ATOM   2583  C   THR A 325      20.906  -4.598   3.551  1.00 95.75           C  
ATOM   2584  CB  THR A 325      21.703  -6.668   4.711  1.00 95.75           C  
ATOM   2585  O   THR A 325      20.547  -5.070   2.471  1.00 95.75           O  
ATOM   2586  CG2 THR A 325      22.891  -7.367   5.375  1.00 95.75           C  
ATOM   2587  OG1 THR A 325      20.594  -6.656   5.617  1.00 95.75           O  
ATOM   2588  N   PHE A 326      20.312  -3.504   4.035  1.00 97.75           N  
ATOM   2589  CA  PHE A 326      19.141  -2.859   3.471  1.00 97.75           C  
ATOM   2590  C   PHE A 326      19.406  -2.404   2.041  1.00 97.75           C  
ATOM   2591  CB  PHE A 326      18.719  -1.664   4.332  1.00 97.75           C  
ATOM   2592  O   PHE A 326      18.578  -2.625   1.151  1.00 97.75           O  
ATOM   2593  CG  PHE A 326      17.578  -0.867   3.746  1.00 97.75           C  
ATOM   2594  CD1 PHE A 326      17.812   0.350   3.119  1.00 97.75           C  
ATOM   2595  CD2 PHE A 326      16.281  -1.335   3.824  1.00 97.75           C  
ATOM   2596  CE1 PHE A 326      16.766   1.091   2.578  1.00 97.75           C  
ATOM   2597  CE2 PHE A 326      15.219  -0.601   3.285  1.00 97.75           C  
ATOM   2598  CZ  PHE A 326      15.469   0.612   2.664  1.00 97.75           C  
ATOM   2599  N   PRO A 327      20.547  -1.772   1.775  1.00 97.44           N  
ATOM   2600  CA  PRO A 327      20.797  -1.301   0.414  1.00 97.44           C  
ATOM   2601  C   PRO A 327      20.719  -2.418  -0.624  1.00 97.44           C  
ATOM   2602  CB  PRO A 327      22.219  -0.742   0.502  1.00 97.44           C  
ATOM   2603  O   PRO A 327      20.328  -2.178  -1.766  1.00 97.44           O  
ATOM   2604  CG  PRO A 327      22.359  -0.256   1.909  1.00 97.44           C  
ATOM   2605  CD  PRO A 327      21.656  -1.223   2.816  1.00 97.44           C  
ATOM   2606  N   SER A 328      21.062  -3.598  -0.281  1.00 96.50           N  
ATOM   2607  CA  SER A 328      21.016  -4.734  -1.196  1.00 96.50           C  
ATOM   2608  C   SER A 328      19.594  -5.082  -1.586  1.00 96.50           C  
ATOM   2609  CB  SER A 328      21.703  -5.953  -0.565  1.00 96.50           C  
ATOM   2610  O   SER A 328      19.312  -5.359  -2.754  1.00 96.50           O  
ATOM   2611  OG  SER A 328      21.000  -6.375   0.590  1.00 96.50           O  
ATOM   2612  N   ILE A 329      18.688  -5.148  -0.692  1.00 96.31           N  
ATOM   2613  CA  ILE A 329      17.297  -5.441  -0.999  1.00 96.31           C  
ATOM   2614  C   ILE A 329      16.672  -4.277  -1.764  1.00 96.31           C  
ATOM   2615  CB  ILE A 329      16.484  -5.734   0.284  1.00 96.31           C  
ATOM   2616  O   ILE A 329      15.844  -4.480  -2.648  1.00 96.31           O  
ATOM   2617  CG1 ILE A 329      15.086  -6.262  -0.074  1.00 96.31           C  
ATOM   2618  CG2 ILE A 329      16.391  -4.480   1.158  1.00 96.31           C  
ATOM   2619  CD1 ILE A 329      14.336  -6.867   1.102  1.00 96.31           C  
ATOM   2620  N   SER A 330      16.969  -3.035  -1.362  1.00 97.69           N  
ATOM   2621  CA  SER A 330      16.500  -1.854  -2.088  1.00 97.69           C  
ATOM   2622  C   SER A 330      16.891  -1.924  -3.561  1.00 97.69           C  
ATOM   2623  CB  SER A 330      17.078  -0.583  -1.460  1.00 97.69           C  
ATOM   2624  O   SER A 330      16.078  -1.613  -4.438  1.00 97.69           O  
ATOM   2625  OG  SER A 330      16.672   0.564  -2.182  1.00 97.69           O  
ATOM   2626  N   ARG A 331      18.094  -2.344  -3.848  1.00 96.69           N  
ATOM   2627  CA  ARG A 331      18.562  -2.512  -5.219  1.00 96.69           C  
ATOM   2628  C   ARG A 331      17.797  -3.623  -5.930  1.00 96.69           C  
ATOM   2629  CB  ARG A 331      20.062  -2.814  -5.238  1.00 96.69           C  
ATOM   2630  O   ARG A 331      17.391  -3.465  -7.086  1.00 96.69           O  
ATOM   2631  CG  ARG A 331      20.609  -3.129  -6.621  1.00 96.69           C  
ATOM   2632  CD  ARG A 331      20.516  -1.929  -7.551  1.00 96.69           C  
ATOM   2633  NE  ARG A 331      21.125  -2.203  -8.852  1.00 96.69           N  
ATOM   2634  NH1 ARG A 331      20.625  -0.135  -9.750  1.00 96.69           N  
ATOM   2635  NH2 ARG A 331      21.734  -1.699 -11.000  1.00 96.69           N  
ATOM   2636  CZ  ARG A 331      21.156  -1.345  -9.867  1.00 96.69           C  
ATOM   2637  N   PHE A 332      17.688  -4.727  -5.289  1.00 95.62           N  
ATOM   2638  CA  PHE A 332      16.938  -5.844  -5.840  1.00 95.62           C  
ATOM   2639  C   PHE A 332      15.539  -5.402  -6.258  1.00 95.62           C  
ATOM   2640  CB  PHE A 332      16.844  -6.988  -4.828  1.00 95.62           C  
ATOM   2641  O   PHE A 332      15.094  -5.691  -7.371  1.00 95.62           O  
ATOM   2642  CG  PHE A 332      15.969  -8.125  -5.273  1.00 95.62           C  
ATOM   2643  CD1 PHE A 332      14.648  -8.219  -4.855  1.00 95.62           C  
ATOM   2644  CD2 PHE A 332      16.469  -9.109  -6.117  1.00 95.62           C  
ATOM   2645  CE1 PHE A 332      13.836  -9.266  -5.270  1.00 95.62           C  
ATOM   2646  CE2 PHE A 332      15.664 -10.172  -6.535  1.00 95.62           C  
ATOM   2647  CZ  PHE A 332      14.344 -10.242  -6.109  1.00 95.62           C  
ATOM   2648  N   LEU A 333      14.805  -4.672  -5.371  1.00 96.56           N  
ATOM   2649  CA  LEU A 333      13.445  -4.211  -5.617  1.00 96.56           C  
ATOM   2650  C   LEU A 333      13.406  -3.191  -6.750  1.00 96.56           C  
ATOM   2651  CB  LEU A 333      12.852  -3.600  -4.348  1.00 96.56           C  
ATOM   2652  O   LEU A 333      12.445  -3.145  -7.520  1.00 96.56           O  
ATOM   2653  CG  LEU A 333      12.602  -4.562  -3.184  1.00 96.56           C  
ATOM   2654  CD1 LEU A 333      12.297  -3.781  -1.907  1.00 96.56           C  
ATOM   2655  CD2 LEU A 333      11.461  -5.520  -3.516  1.00 96.56           C  
ATOM   2656  N   PHE A 334      14.445  -2.348  -6.801  1.00 96.94           N  
ATOM   2657  CA  PHE A 334      14.594  -1.394  -7.891  1.00 96.94           C  
ATOM   2658  C   PHE A 334      14.656  -2.113  -9.234  1.00 96.94           C  
ATOM   2659  CB  PHE A 334      15.844  -0.537  -7.695  1.00 96.94           C  
ATOM   2660  O   PHE A 334      13.953  -1.742 -10.180  1.00 96.94           O  
ATOM   2661  CG  PHE A 334      16.125   0.409  -8.836  1.00 96.94           C  
ATOM   2662  CD1 PHE A 334      17.109   0.124  -9.766  1.00 96.94           C  
ATOM   2663  CD2 PHE A 334      15.391   1.584  -8.969  1.00 96.94           C  
ATOM   2664  CE1 PHE A 334      17.359   0.998 -10.820  1.00 96.94           C  
ATOM   2665  CE2 PHE A 334      15.641   2.463 -10.016  1.00 96.94           C  
ATOM   2666  CZ  PHE A 334      16.625   2.168 -10.945  1.00 96.94           C  
ATOM   2667  N   GLU A 335      15.383  -3.166  -9.328  1.00 94.31           N  
ATOM   2668  CA  GLU A 335      15.555  -3.938 -10.555  1.00 94.31           C  
ATOM   2669  C   GLU A 335      14.266  -4.660 -10.938  1.00 94.31           C  
ATOM   2670  CB  GLU A 335      16.703  -4.945 -10.406  1.00 94.31           C  
ATOM   2671  O   GLU A 335      13.945  -4.773 -12.125  1.00 94.31           O  
ATOM   2672  CG  GLU A 335      18.062  -4.301 -10.227  1.00 94.31           C  
ATOM   2673  CD  GLU A 335      18.562  -3.602 -11.477  1.00 94.31           C  
ATOM   2674  OE1 GLU A 335      19.547  -2.832 -11.391  1.00 94.31           O  
ATOM   2675  OE2 GLU A 335      17.969  -3.822 -12.555  1.00 94.31           O  
ATOM   2676  N   LEU A 336      13.617  -5.078  -9.930  1.00 92.81           N  
ATOM   2677  CA  LEU A 336      12.336  -5.746 -10.148  1.00 92.81           C  
ATOM   2678  C   LEU A 336      11.328  -4.797 -10.789  1.00 92.81           C  
ATOM   2679  CB  LEU A 336      11.781  -6.285  -8.828  1.00 92.81           C  
ATOM   2680  O   LEU A 336      10.484  -5.223 -11.570  1.00 92.81           O  
ATOM   2681  CG  LEU A 336      12.391  -7.590  -8.312  1.00 92.81           C  
ATOM   2682  CD1 LEU A 336      11.758  -7.988  -6.984  1.00 92.81           C  
ATOM   2683  CD2 LEU A 336      12.219  -8.703  -9.344  1.00 92.81           C  
ATOM   2684  N   GLY A 337      11.414  -3.529 -10.508  1.00 92.81           N  
ATOM   2685  CA  GLY A 337      10.516  -2.490 -10.977  1.00 92.81           C  
ATOM   2686  C   GLY A 337      10.875  -1.956 -12.344  1.00 92.81           C  
ATOM   2687  O   GLY A 337      10.133  -1.169 -12.930  1.00 92.81           O  
ATOM   2688  N   GLN A 338      11.906  -2.498 -12.953  1.00 93.50           N  
ATOM   2689  CA  GLN A 338      12.367  -2.062 -14.266  1.00 93.50           C  
ATOM   2690  C   GLN A 338      11.891  -3.016 -15.359  1.00 93.50           C  
ATOM   2691  CB  GLN A 338      13.891  -1.955 -14.289  1.00 93.50           C  
ATOM   2692  O   GLN A 338      11.680  -2.604 -16.500  1.00 93.50           O  
ATOM   2693  CG  GLN A 338      14.438  -0.788 -13.484  1.00 93.50           C  
ATOM   2694  CD  GLN A 338      15.898  -0.505 -13.773  1.00 93.50           C  
ATOM   2695  NE2 GLN A 338      16.422   0.586 -13.219  1.00 93.50           N  
ATOM   2696  OE1 GLN A 338      16.562  -1.262 -14.492  1.00 93.50           O  
ATOM   2697  N   GLN A 339      11.742  -4.227 -14.930  1.00 88.25           N  
ATOM   2698  CA  GLN A 339      11.312  -5.227 -15.898  1.00 88.25           C  
ATOM   2699  C   GLN A 339      10.367  -6.242 -15.266  1.00 88.25           C  
ATOM   2700  CB  GLN A 339      12.523  -5.941 -16.500  1.00 88.25           C  
ATOM   2701  O   GLN A 339      10.570  -6.656 -14.125  1.00 88.25           O  
ATOM   2702  CG  GLN A 339      13.445  -5.023 -17.297  1.00 88.25           C  
ATOM   2703  CD  GLN A 339      14.656  -5.750 -17.844  1.00 88.25           C  
ATOM   2704  NE2 GLN A 339      15.508  -5.020 -18.562  1.00 88.25           N  
ATOM   2705  OE1 GLN A 339      14.828  -6.953 -17.641  1.00 88.25           O  
ATOM   2706  N   ALA A 340       9.398  -6.641 -16.125  1.00 83.94           N  
ATOM   2707  CA  ALA A 340       8.477  -7.680 -15.656  1.00 83.94           C  
ATOM   2708  C   ALA A 340       9.164  -9.039 -15.617  1.00 83.94           C  
ATOM   2709  CB  ALA A 340       7.238  -7.734 -16.547  1.00 83.94           C  
ATOM   2710  O   ALA A 340       9.844  -9.430 -16.578  1.00 83.94           O  
ATOM   2711  N   LYS A 341       9.133  -9.664 -14.398  1.00 85.31           N  
ATOM   2712  CA  LYS A 341       9.727 -10.992 -14.250  1.00 85.31           C  
ATOM   2713  C   LYS A 341       8.680 -12.016 -13.812  1.00 85.31           C  
ATOM   2714  CB  LYS A 341      10.883 -10.953 -13.250  1.00 85.31           C  
ATOM   2715  O   LYS A 341       7.750 -11.680 -13.078  1.00 85.31           O  
ATOM   2716  CG  LYS A 341      12.055 -10.094 -13.695  1.00 85.31           C  
ATOM   2717  CD  LYS A 341      13.258 -10.266 -12.773  1.00 85.31           C  
ATOM   2718  CE  LYS A 341      14.445  -9.438 -13.234  1.00 85.31           C  
ATOM   2719  NZ  LYS A 341      15.664  -9.703 -12.406  1.00 85.31           N  
ATOM   2720  N   ARG A 342       8.875 -13.273 -14.289  1.00 84.50           N  
ATOM   2721  CA  ARG A 342       7.988 -14.359 -13.883  1.00 84.50           C  
ATOM   2722  C   ARG A 342       8.227 -14.750 -12.430  1.00 84.50           C  
ATOM   2723  CB  ARG A 342       8.172 -15.578 -14.797  1.00 84.50           C  
ATOM   2724  O   ARG A 342       9.336 -14.586 -11.914  1.00 84.50           O  
ATOM   2725  CG  ARG A 342       7.691 -15.359 -16.219  1.00 84.50           C  
ATOM   2726  CD  ARG A 342       7.758 -16.641 -17.031  1.00 84.50           C  
ATOM   2727  NE  ARG A 342       7.336 -16.422 -18.422  1.00 84.50           N  
ATOM   2728  NH1 ARG A 342       6.062 -18.344 -18.547  1.00 84.50           N  
ATOM   2729  NH2 ARG A 342       6.219 -16.953 -20.359  1.00 84.50           N  
ATOM   2730  CZ  ARG A 342       6.539 -17.234 -19.109  1.00 84.50           C  
ATOM   2731  N   THR A 343       7.184 -15.273 -11.867  1.00 84.69           N  
ATOM   2732  CA  THR A 343       7.184 -15.648 -10.461  1.00 84.69           C  
ATOM   2733  C   THR A 343       8.312 -16.625 -10.156  1.00 84.69           C  
ATOM   2734  CB  THR A 343       5.836 -16.266 -10.039  1.00 84.69           C  
ATOM   2735  O   THR A 343       9.031 -16.469  -9.172  1.00 84.69           O  
ATOM   2736  CG2 THR A 343       5.855 -16.688  -8.578  1.00 84.69           C  
ATOM   2737  OG1 THR A 343       4.797 -15.297 -10.242  1.00 84.69           O  
ATOM   2738  N   LYS A 344       8.516 -17.609 -10.984  1.00 87.75           N  
ATOM   2739  CA  LYS A 344       9.547 -18.625 -10.812  1.00 87.75           C  
ATOM   2740  C   LYS A 344      10.938 -18.016 -10.852  1.00 87.75           C  
ATOM   2741  CB  LYS A 344       9.422 -19.719 -11.875  1.00 87.75           C  
ATOM   2742  O   LYS A 344      11.820 -18.391 -10.070  1.00 87.75           O  
ATOM   2743  CG  LYS A 344       8.250 -20.656 -11.664  1.00 87.75           C  
ATOM   2744  CD  LYS A 344       8.234 -21.781 -12.703  1.00 87.75           C  
ATOM   2745  CE  LYS A 344       7.016 -22.672 -12.539  1.00 87.75           C  
ATOM   2746  NZ  LYS A 344       6.957 -23.719 -13.602  1.00 87.75           N  
ATOM   2747  N   LYS A 345      11.109 -17.078 -11.727  1.00 90.00           N  
ATOM   2748  CA  LYS A 345      12.398 -16.422 -11.898  1.00 90.00           C  
ATOM   2749  C   LYS A 345      12.734 -15.562 -10.688  1.00 90.00           C  
ATOM   2750  CB  LYS A 345      12.398 -15.570 -13.164  1.00 90.00           C  
ATOM   2751  O   LYS A 345      13.891 -15.523 -10.250  1.00 90.00           O  
ATOM   2752  CG  LYS A 345      13.766 -15.000 -13.531  1.00 90.00           C  
ATOM   2753  CD  LYS A 345      13.742 -14.312 -14.891  1.00 90.00           C  
ATOM   2754  CE  LYS A 345      15.102 -13.734 -15.242  1.00 90.00           C  
ATOM   2755  NZ  LYS A 345      15.109 -13.125 -16.609  1.00 90.00           N  
ATOM   2756  N   VAL A 346      11.812 -14.883 -10.172  1.00 90.19           N  
ATOM   2757  CA  VAL A 346      11.969 -14.047  -8.984  1.00 90.19           C  
ATOM   2758  C   VAL A 346      12.312 -14.930  -7.781  1.00 90.19           C  
ATOM   2759  CB  VAL A 346      10.695 -13.227  -8.695  1.00 90.19           C  
ATOM   2760  O   VAL A 346      13.242 -14.617  -7.023  1.00 90.19           O  
ATOM   2761  CG1 VAL A 346      10.812 -12.508  -7.348  1.00 90.19           C  
ATOM   2762  CG2 VAL A 346      10.445 -12.219  -9.820  1.00 90.19           C  
ATOM   2763  N   CYS A 347      11.617 -16.016  -7.598  1.00 91.50           N  
ATOM   2764  CA  CYS A 347      11.875 -16.953  -6.508  1.00 91.50           C  
ATOM   2765  C   CYS A 347      13.266 -17.547  -6.621  1.00 91.50           C  
ATOM   2766  CB  CYS A 347      10.828 -18.062  -6.492  1.00 91.50           C  
ATOM   2767  O   CYS A 347      13.977 -17.688  -5.621  1.00 91.50           O  
ATOM   2768  SG  CYS A 347       9.195 -17.516  -5.934  1.00 91.50           S  
ATOM   2769  N   ARG A 348      13.609 -17.891  -7.766  1.00 93.38           N  
ATOM   2770  CA  ARG A 348      14.945 -18.438  -8.016  1.00 93.38           C  
ATOM   2771  C   ARG A 348      16.016 -17.422  -7.668  1.00 93.38           C  
ATOM   2772  CB  ARG A 348      15.078 -18.859  -9.477  1.00 93.38           C  
ATOM   2773  O   ARG A 348      17.031 -17.766  -7.035  1.00 93.38           O  
ATOM   2774  CG  ARG A 348      16.375 -19.609  -9.781  1.00 93.38           C  
ATOM   2775  CD  ARG A 348      16.516 -19.922 -11.266  1.00 93.38           C  
ATOM   2776  NE  ARG A 348      15.406 -20.734 -11.750  1.00 93.38           N  
ATOM   2777  NH1 ARG A 348      15.984 -20.578 -13.977  1.00 93.38           N  
ATOM   2778  NH2 ARG A 348      14.141 -21.797 -13.352  1.00 93.38           N  
ATOM   2779  CZ  ARG A 348      15.180 -21.031 -13.023  1.00 93.38           C  
ATOM   2780  N   ALA A 349      15.844 -16.188  -8.125  1.00 92.75           N  
ATOM   2781  CA  ALA A 349      16.797 -15.109  -7.840  1.00 92.75           C  
ATOM   2782  C   ALA A 349      16.938 -14.898  -6.336  1.00 92.75           C  
ATOM   2783  CB  ALA A 349      16.344 -13.812  -8.508  1.00 92.75           C  
ATOM   2784  O   ALA A 349      18.062 -14.711  -5.840  1.00 92.75           O  
ATOM   2785  N   LEU A 350      15.875 -14.906  -5.609  1.00 93.19           N  
ATOM   2786  CA  LEU A 350      15.859 -14.695  -4.168  1.00 93.19           C  
ATOM   2787  C   LEU A 350      16.516 -15.852  -3.436  1.00 93.19           C  
ATOM   2788  CB  LEU A 350      14.422 -14.516  -3.670  1.00 93.19           C  
ATOM   2789  O   LEU A 350      17.281 -15.641  -2.480  1.00 93.19           O  
ATOM   2790  CG  LEU A 350      13.742 -13.188  -4.008  1.00 93.19           C  
ATOM   2791  CD1 LEU A 350      12.250 -13.266  -3.719  1.00 93.19           C  
ATOM   2792  CD2 LEU A 350      14.391 -12.047  -3.229  1.00 93.19           C  
ATOM   2793  N   THR A 351      16.297 -17.078  -3.877  1.00 92.44           N  
ATOM   2794  CA  THR A 351      16.859 -18.281  -3.250  1.00 92.44           C  
ATOM   2795  C   THR A 351      18.344 -18.391  -3.537  1.00 92.44           C  
ATOM   2796  CB  THR A 351      16.141 -19.547  -3.734  1.00 92.44           C  
ATOM   2797  O   THR A 351      19.109 -18.922  -2.721  1.00 92.44           O  
ATOM   2798  CG2 THR A 351      16.672 -20.781  -3.033  1.00 92.44           C  
ATOM   2799  OG1 THR A 351      14.734 -19.422  -3.457  1.00 92.44           O  
ATOM   2800  N   ARG A 352      18.781 -17.844  -4.652  1.00 91.12           N  
ATOM   2801  CA  ARG A 352      20.156 -18.016  -5.109  1.00 91.12           C  
ATOM   2802  C   ARG A 352      21.047 -16.891  -4.590  1.00 91.12           C  
ATOM   2803  CB  ARG A 352      20.219 -18.062  -6.641  1.00 91.12           C  
ATOM   2804  O   ARG A 352      22.281 -16.938  -4.723  1.00 91.12           O  
ATOM   2805  CG  ARG A 352      19.703 -19.359  -7.234  1.00 91.12           C  
ATOM   2806  CD  ARG A 352      19.859 -19.391  -8.750  1.00 91.12           C  
ATOM   2807  NE  ARG A 352      19.469 -20.688  -9.305  1.00 91.12           N  
ATOM   2808  NH1 ARG A 352      19.656 -20.016 -11.508  1.00 91.12           N  
ATOM   2809  NH2 ARG A 352      19.016 -22.156 -11.000  1.00 91.12           N  
ATOM   2810  CZ  ARG A 352      19.375 -20.953 -10.602  1.00 91.12           C  
ATOM   2811  N   THR A 353      20.375 -15.852  -4.035  1.00 90.38           N  
ATOM   2812  CA  THR A 353      21.172 -14.758  -3.500  1.00 90.38           C  
ATOM   2813  C   THR A 353      22.016 -15.227  -2.316  1.00 90.38           C  
ATOM   2814  CB  THR A 353      20.281 -13.578  -3.066  1.00 90.38           C  
ATOM   2815  O   THR A 353      21.578 -16.094  -1.551  1.00 90.38           O  
ATOM   2816  CG2 THR A 353      19.312 -14.000  -1.972  1.00 90.38           C  
ATOM   2817  OG1 THR A 353      21.109 -12.516  -2.570  1.00 90.38           O  
ATOM   2818  N   SER A 354      23.266 -14.680  -2.135  1.00 90.50           N  
ATOM   2819  CA  SER A 354      24.156 -15.016  -1.028  1.00 90.50           C  
ATOM   2820  C   SER A 354      23.766 -14.273   0.243  1.00 90.50           C  
ATOM   2821  CB  SER A 354      25.609 -14.688  -1.388  1.00 90.50           C  
ATOM   2822  O   SER A 354      24.328 -14.523   1.313  1.00 90.50           O  
ATOM   2823  OG  SER A 354      25.750 -13.328  -1.746  1.00 90.50           O  
ATOM   2824  N   LEU A 355      22.719 -13.438   0.186  1.00 92.75           N  
ATOM   2825  CA  LEU A 355      22.266 -12.648   1.324  1.00 92.75           C  
ATOM   2826  C   LEU A 355      21.281 -13.438   2.180  1.00 92.75           C  
ATOM   2827  CB  LEU A 355      21.609 -11.344   0.847  1.00 92.75           C  
ATOM   2828  O   LEU A 355      20.469 -14.211   1.652  1.00 92.75           O  
ATOM   2829  CG  LEU A 355      22.516 -10.383   0.078  1.00 92.75           C  
ATOM   2830  CD1 LEU A 355      21.688  -9.281  -0.578  1.00 92.75           C  
ATOM   2831  CD2 LEU A 355      23.562  -9.781   1.005  1.00 92.75           C  
ATOM   2832  N   GLU A 356      21.266 -13.305   3.566  1.00 91.50           N  
ATOM   2833  CA  GLU A 356      20.516 -14.078   4.559  1.00 91.50           C  
ATOM   2834  C   GLU A 356      19.031 -13.781   4.484  1.00 91.50           C  
ATOM   2835  CB  GLU A 356      21.047 -13.789   5.969  1.00 91.50           C  
ATOM   2836  O   GLU A 356      18.203 -14.602   4.895  1.00 91.50           O  
ATOM   2837  CG  GLU A 356      22.406 -14.398   6.258  1.00 91.50           C  
ATOM   2838  CD  GLU A 356      22.844 -14.250   7.707  1.00 91.50           C  
ATOM   2839  OE1 GLU A 356      23.844 -14.875   8.109  1.00 91.50           O  
ATOM   2840  OE2 GLU A 356      22.156 -13.508   8.453  1.00 91.50           O  
ATOM   2841  N   TRP A 357      18.688 -12.648   3.863  1.00 94.44           N  
ATOM   2842  CA  TRP A 357      17.281 -12.266   3.842  1.00 94.44           C  
ATOM   2843  C   TRP A 357      16.578 -12.867   2.635  1.00 94.44           C  
ATOM   2844  CB  TRP A 357      17.156 -10.742   3.820  1.00 94.44           C  
ATOM   2845  O   TRP A 357      15.344 -12.906   2.588  1.00 94.44           O  
ATOM   2846  CG  TRP A 357      18.016 -10.062   2.801  1.00 94.44           C  
ATOM   2847  CD1 TRP A 357      19.203  -9.438   3.018  1.00 94.44           C  
ATOM   2848  CD2 TRP A 357      17.750  -9.945   1.399  1.00 94.44           C  
ATOM   2849  CE2 TRP A 357      18.828  -9.227   0.829  1.00 94.44           C  
ATOM   2850  CE3 TRP A 357      16.703 -10.367   0.572  1.00 94.44           C  
ATOM   2851  NE1 TRP A 357      19.703  -8.938   1.836  1.00 94.44           N  
ATOM   2852  CH2 TRP A 357      17.844  -9.359  -1.323  1.00 94.44           C  
ATOM   2853  CZ2 TRP A 357      18.891  -8.930  -0.536  1.00 94.44           C  
ATOM   2854  CZ3 TRP A 357      16.766 -10.070  -0.785  1.00 94.44           C  
ATOM   2855  N   GLY A 358      17.297 -13.367   1.586  1.00 94.12           N  
ATOM   2856  CA  GLY A 358      16.703 -13.875   0.354  1.00 94.12           C  
ATOM   2857  C   GLY A 358      15.758 -15.031   0.578  1.00 94.12           C  
ATOM   2858  O   GLY A 358      14.602 -14.984   0.154  1.00 94.12           O  
ATOM   2859  N   LYS A 359      16.141 -16.141   1.197  1.00 94.44           N  
ATOM   2860  CA  LYS A 359      15.336 -17.328   1.445  1.00 94.44           C  
ATOM   2861  C   LYS A 359      14.188 -17.031   2.400  1.00 94.44           C  
ATOM   2862  CB  LYS A 359      16.219 -18.453   2.010  1.00 94.44           C  
ATOM   2863  O   LYS A 359      13.055 -17.469   2.170  1.00 94.44           O  
ATOM   2864  CG  LYS A 359      15.461 -19.750   2.268  1.00 94.44           C  
ATOM   2865  CD  LYS A 359      16.406 -20.891   2.639  1.00 94.44           C  
ATOM   2866  CE  LYS A 359      15.656 -22.188   2.916  1.00 94.44           C  
ATOM   2867  NZ  LYS A 359      15.781 -23.156   1.785  1.00 94.44           N  
ATOM   2868  N   PRO A 360      14.445 -16.328   3.471  1.00 95.75           N  
ATOM   2869  CA  PRO A 360      13.359 -15.984   4.395  1.00 95.75           C  
ATOM   2870  C   PRO A 360      12.250 -15.180   3.721  1.00 95.75           C  
ATOM   2871  CB  PRO A 360      14.062 -15.148   5.465  1.00 95.75           C  
ATOM   2872  O   PRO A 360      11.078 -15.305   4.094  1.00 95.75           O  
ATOM   2873  CG  PRO A 360      15.461 -15.672   5.496  1.00 95.75           C  
ATOM   2874  CD  PRO A 360      15.883 -15.992   4.090  1.00 95.75           C  
ATOM   2875  N   LEU A 361      12.516 -14.352   2.793  1.00 94.88           N  
ATOM   2876  CA  LEU A 361      11.516 -13.609   2.027  1.00 94.88           C  
ATOM   2877  C   LEU A 361      10.633 -14.562   1.225  1.00 94.88           C  
ATOM   2878  CB  LEU A 361      12.188 -12.609   1.091  1.00 94.88           C  
ATOM   2879  O   LEU A 361       9.406 -14.414   1.205  1.00 94.88           O  
ATOM   2880  CG  LEU A 361      11.289 -11.508   0.518  1.00 94.88           C  
ATOM   2881  CD1 LEU A 361      10.742 -10.633   1.640  1.00 94.88           C  
ATOM   2882  CD2 LEU A 361      12.055 -10.664  -0.498  1.00 94.88           C  
ATOM   2883  N   VAL A 362      11.234 -15.578   0.634  1.00 94.06           N  
ATOM   2884  CA  VAL A 362      10.508 -16.594  -0.119  1.00 94.06           C  
ATOM   2885  C   VAL A 362       9.625 -17.406   0.828  1.00 94.06           C  
ATOM   2886  CB  VAL A 362      11.461 -17.531  -0.891  1.00 94.06           C  
ATOM   2887  O   VAL A 362       8.469 -17.703   0.512  1.00 94.06           O  
ATOM   2888  CG1 VAL A 362      10.688 -18.672  -1.545  1.00 94.06           C  
ATOM   2889  CG2 VAL A 362      12.242 -16.750  -1.939  1.00 94.06           C  
ATOM   2890  N   ASP A 363      10.094 -17.672   1.993  1.00 94.25           N  
ATOM   2891  CA  ASP A 363       9.391 -18.500   2.979  1.00 94.25           C  
ATOM   2892  C   ASP A 363       8.148 -17.781   3.498  1.00 94.25           C  
ATOM   2893  CB  ASP A 363      10.320 -18.844   4.141  1.00 94.25           C  
ATOM   2894  O   ASP A 363       7.234 -18.422   4.031  1.00 94.25           O  
ATOM   2895  CG  ASP A 363      11.398 -19.844   3.760  1.00 94.25           C  
ATOM   2896  OD1 ASP A 363      11.273 -20.500   2.701  1.00 94.25           O  
ATOM   2897  OD2 ASP A 363      12.375 -19.984   4.523  1.00 94.25           O  
ATOM   2898  N   MET A 364       8.055 -16.547   3.236  1.00 94.19           N  
ATOM   2899  CA  MET A 364       6.949 -15.742   3.744  1.00 94.19           C  
ATOM   2900  C   MET A 364       5.816 -15.672   2.723  1.00 94.19           C  
ATOM   2901  CB  MET A 364       7.426 -14.336   4.098  1.00 94.19           C  
ATOM   2902  O   MET A 364       4.719 -15.219   3.041  1.00 94.19           O  
ATOM   2903  CG  MET A 364       8.359 -14.289   5.297  1.00 94.19           C  
ATOM   2904  SD  MET A 364       8.984 -12.594   5.629  1.00 94.19           S  
ATOM   2905  CE  MET A 364       7.426 -11.727   5.953  1.00 94.19           C  
ATOM   2906  N   PHE A 365       6.086 -16.109   1.457  1.00 93.56           N  
ATOM   2907  CA  PHE A 365       5.059 -16.031   0.425  1.00 93.56           C  
ATOM   2908  C   PHE A 365       3.844 -16.859   0.813  1.00 93.56           C  
ATOM   2909  CB  PHE A 365       5.613 -16.500  -0.921  1.00 93.56           C  
ATOM   2910  O   PHE A 365       3.982 -17.938   1.412  1.00 93.56           O  
ATOM   2911  CG  PHE A 365       6.590 -15.547  -1.550  1.00 93.56           C  
ATOM   2912  CD1 PHE A 365       6.664 -14.227  -1.116  1.00 93.56           C  
ATOM   2913  CD2 PHE A 365       7.430 -15.961  -2.574  1.00 93.56           C  
ATOM   2914  CE1 PHE A 365       7.566 -13.336  -1.696  1.00 93.56           C  
ATOM   2915  CE2 PHE A 365       8.328 -15.078  -3.158  1.00 93.56           C  
ATOM   2916  CZ  PHE A 365       8.398 -13.766  -2.719  1.00 93.56           C  
ATOM   2917  N   ALA A 366       2.654 -16.266   0.501  1.00 88.50           N  
ATOM   2918  CA  ALA A 366       1.410 -17.000   0.699  1.00 88.50           C  
ATOM   2919  C   ALA A 366       1.431 -18.328  -0.067  1.00 88.50           C  
ATOM   2920  CB  ALA A 366       0.214 -16.156   0.266  1.00 88.50           C  
ATOM   2921  O   ALA A 366       2.039 -18.422  -1.136  1.00 88.50           O  
ATOM   2922  N   ASP A 367       0.732 -19.312   0.459  1.00 82.62           N  
ATOM   2923  CA  ASP A 367       0.665 -20.641  -0.150  1.00 82.62           C  
ATOM   2924  C   ASP A 367      -0.143 -20.609  -1.445  1.00 82.62           C  
ATOM   2925  CB  ASP A 367       0.056 -21.641   0.825  1.00 82.62           C  
ATOM   2926  O   ASP A 367      -1.128 -19.875  -1.551  1.00 82.62           O  
ATOM   2927  CG  ASP A 367       0.433 -23.078   0.505  1.00 82.62           C  
ATOM   2928  OD1 ASP A 367       0.375 -23.484  -0.679  1.00 82.62           O  
ATOM   2929  OD2 ASP A 367       0.790 -23.828   1.445  1.00 82.62           O  
ATOM   2930  N   SER A 368       0.374 -21.344  -2.408  1.00 77.62           N  
ATOM   2931  CA  SER A 368      -0.267 -21.453  -3.715  1.00 77.62           C  
ATOM   2932  C   SER A 368      -1.660 -22.062  -3.600  1.00 77.62           C  
ATOM   2933  CB  SER A 368       0.589 -22.297  -4.664  1.00 77.62           C  
ATOM   2934  O   SER A 368      -2.506 -21.859  -4.473  1.00 77.62           O  
ATOM   2935  OG  SER A 368       0.878 -23.562  -4.098  1.00 77.62           O  
ATOM   2936  N   TYR A 369      -1.998 -22.719  -2.434  1.00 76.19           N  
ATOM   2937  CA  TYR A 369      -3.283 -23.359  -2.197  1.00 76.19           C  
ATOM   2938  C   TYR A 369      -4.121 -22.578  -1.200  1.00 76.19           C  
ATOM   2939  CB  TYR A 369      -3.078 -24.797  -1.687  1.00 76.19           C  
ATOM   2940  O   TYR A 369      -4.879 -23.156  -0.420  1.00 76.19           O  
ATOM   2941  CG  TYR A 369      -2.354 -25.688  -2.662  1.00 76.19           C  
ATOM   2942  CD1 TYR A 369      -3.020 -26.250  -3.748  1.00 76.19           C  
ATOM   2943  CD2 TYR A 369      -1.002 -25.969  -2.500  1.00 76.19           C  
ATOM   2944  CE1 TYR A 369      -2.355 -27.078  -4.648  1.00 76.19           C  
ATOM   2945  CE2 TYR A 369      -0.328 -26.797  -3.395  1.00 76.19           C  
ATOM   2946  OH  TYR A 369      -0.350 -28.156  -5.352  1.00 76.19           O  
ATOM   2947  CZ  TYR A 369      -1.012 -27.344  -4.465  1.00 76.19           C  
ATOM   2948  N   TYR A 370      -3.943 -21.297  -1.123  1.00 78.31           N  
ATOM   2949  CA  TYR A 370      -4.746 -20.469  -0.221  1.00 78.31           C  
ATOM   2950  C   TYR A 370      -6.223 -20.828  -0.335  1.00 78.31           C  
ATOM   2951  CB  TYR A 370      -4.543 -18.984  -0.518  1.00 78.31           C  
ATOM   2952  O   TYR A 370      -6.789 -20.812  -1.432  1.00 78.31           O  
ATOM   2953  CG  TYR A 370      -4.969 -18.078   0.609  1.00 78.31           C  
ATOM   2954  CD1 TYR A 370      -6.254 -17.531   0.644  1.00 78.31           C  
ATOM   2955  CD2 TYR A 370      -4.094 -17.766   1.641  1.00 78.31           C  
ATOM   2956  CE1 TYR A 370      -6.652 -16.703   1.679  1.00 78.31           C  
ATOM   2957  CE2 TYR A 370      -4.480 -16.922   2.680  1.00 78.31           C  
ATOM   2958  OH  TYR A 370      -6.148 -15.570   3.719  1.00 78.31           O  
ATOM   2959  CZ  TYR A 370      -5.762 -16.391   2.691  1.00 78.31           C  
ATOM   2960  N   LYS A 371      -6.895 -21.328   0.679  1.00 65.38           N  
ATOM   2961  CA  LYS A 371      -8.164 -22.031   0.802  1.00 65.38           C  
ATOM   2962  C   LYS A 371      -9.344 -21.078   0.633  1.00 65.38           C  
ATOM   2963  CB  LYS A 371      -8.258 -22.734   2.154  1.00 65.38           C  
ATOM   2964  O   LYS A 371     -10.406 -21.469   0.141  1.00 65.38           O  
ATOM   2965  CG  LYS A 371      -7.344 -23.953   2.277  1.00 65.38           C  
ATOM   2966  CD  LYS A 371      -7.570 -24.688   3.590  1.00 65.38           C  
ATOM   2967  CE  LYS A 371      -6.633 -25.891   3.732  1.00 65.38           C  
ATOM   2968  NZ  LYS A 371      -6.855 -26.609   5.016  1.00 65.38           N  
ATOM   2969  N   ASP A 372      -9.078 -19.688   0.652  1.00 65.19           N  
ATOM   2970  CA  ASP A 372     -10.164 -18.719   0.655  1.00 65.19           C  
ATOM   2971  C   ASP A 372      -9.906 -17.594  -0.351  1.00 65.19           C  
ATOM   2972  CB  ASP A 372     -10.359 -18.125   2.055  1.00 65.19           C  
ATOM   2973  O   ASP A 372      -8.922 -17.641  -1.091  1.00 65.19           O  
ATOM   2974  CG  ASP A 372     -10.789 -19.172   3.078  1.00 65.19           C  
ATOM   2975  OD1 ASP A 372     -11.750 -19.922   2.814  1.00 65.19           O  
ATOM   2976  OD2 ASP A 372     -10.164 -19.234   4.160  1.00 65.19           O  
ATOM   2977  N   ASN A 373     -10.852 -16.656  -0.588  1.00 66.50           N  
ATOM   2978  CA  ASN A 373     -10.711 -15.492  -1.462  1.00 66.50           C  
ATOM   2979  C   ASN A 373      -9.500 -14.648  -1.078  1.00 66.50           C  
ATOM   2980  CB  ASN A 373     -11.984 -14.648  -1.435  1.00 66.50           C  
ATOM   2981  O   ASN A 373      -9.422 -14.133   0.041  1.00 66.50           O  
ATOM   2982  CG  ASN A 373     -12.047 -13.648  -2.576  1.00 66.50           C  
ATOM   2983  ND2 ASN A 373     -13.250 -13.273  -2.973  1.00 66.50           N  
ATOM   2984  OD1 ASN A 373     -11.008 -13.219  -3.098  1.00 66.50           O  
ATOM   2985  N   ARG A 374      -8.516 -14.539  -1.911  1.00 70.81           N  
ATOM   2986  CA  ARG A 374      -7.234 -13.875  -1.710  1.00 70.81           C  
ATOM   2987  C   ARG A 374      -7.418 -12.383  -1.451  1.00 70.81           C  
ATOM   2988  CB  ARG A 374      -6.324 -14.086  -2.922  1.00 70.81           C  
ATOM   2989  O   ARG A 374      -6.512 -11.719  -0.952  1.00 70.81           O  
ATOM   2990  CG  ARG A 374      -5.789 -15.508  -3.049  1.00 70.81           C  
ATOM   2991  CD  ARG A 374      -4.746 -15.617  -4.152  1.00 70.81           C  
ATOM   2992  NE  ARG A 374      -4.250 -16.984  -4.289  1.00 70.81           N  
ATOM   2993  NH1 ARG A 374      -2.146 -16.375  -5.016  1.00 70.81           N  
ATOM   2994  NH2 ARG A 374      -2.682 -18.594  -4.785  1.00 70.81           N  
ATOM   2995  CZ  ARG A 374      -3.027 -17.312  -4.699  1.00 70.81           C  
ATOM   2996  N   ILE A 375      -8.641 -11.875  -1.749  1.00 67.94           N  
ATOM   2997  CA  ILE A 375      -8.977 -10.469  -1.519  1.00 67.94           C  
ATOM   2998  C   ILE A 375      -9.000 -10.188  -0.019  1.00 67.94           C  
ATOM   2999  CB  ILE A 375     -10.336 -10.102  -2.158  1.00 67.94           C  
ATOM   3000  O   ILE A 375      -8.766  -9.055   0.408  1.00 67.94           O  
ATOM   3001  CG1 ILE A 375     -10.227 -10.109  -3.688  1.00 67.94           C  
ATOM   3002  CG2 ILE A 375     -10.820  -8.742  -1.650  1.00 67.94           C  
ATOM   3003  CD1 ILE A 375     -11.562  -9.969  -4.402  1.00 67.94           C  
ATOM   3004  N   TYR A 376      -9.172 -11.227   0.868  1.00 71.50           N  
ATOM   3005  CA  TYR A 376      -9.312 -11.047   2.309  1.00 71.50           C  
ATOM   3006  C   TYR A 376      -8.094 -11.594   3.047  1.00 71.50           C  
ATOM   3007  CB  TYR A 376     -10.578 -11.742   2.816  1.00 71.50           C  
ATOM   3008  O   TYR A 376      -8.164 -11.883   4.242  1.00 71.50           O  
ATOM   3009  CG  TYR A 376     -11.859 -11.164   2.254  1.00 71.50           C  
ATOM   3010  CD1 TYR A 376     -12.289  -9.891   2.627  1.00 71.50           C  
ATOM   3011  CD2 TYR A 376     -12.633 -11.883   1.352  1.00 71.50           C  
ATOM   3012  CE1 TYR A 376     -13.469  -9.352   2.113  1.00 71.50           C  
ATOM   3013  CE2 TYR A 376     -13.805 -11.359   0.831  1.00 71.50           C  
ATOM   3014  OH  TYR A 376     -15.383  -9.562   0.705  1.00 71.50           O  
ATOM   3015  CZ  TYR A 376     -14.219 -10.094   1.217  1.00 71.50           C  
ATOM   3016  N   MET A 377      -7.059 -11.750   2.225  1.00 82.44           N  
ATOM   3017  CA  MET A 377      -5.789 -12.164   2.820  1.00 82.44           C  
ATOM   3018  C   MET A 377      -5.297 -11.125   3.824  1.00 82.44           C  
ATOM   3019  CB  MET A 377      -4.730 -12.391   1.739  1.00 82.44           C  
ATOM   3020  O   MET A 377      -5.469  -9.922   3.613  1.00 82.44           O  
ATOM   3021  CG  MET A 377      -3.418 -12.938   2.270  1.00 82.44           C  
ATOM   3022  SD  MET A 377      -2.170 -13.180   0.947  1.00 82.44           S  
ATOM   3023  CE  MET A 377      -2.977 -14.484  -0.020  1.00 82.44           C  
ATOM   3024  N   HIS A 378      -4.781 -11.617   4.941  1.00 89.06           N  
ATOM   3025  CA  HIS A 378      -4.215 -10.695   5.922  1.00 89.06           C  
ATOM   3026  C   HIS A 378      -3.174  -9.789   5.277  1.00 89.06           C  
ATOM   3027  CB  HIS A 378      -3.586 -11.469   7.082  1.00 89.06           C  
ATOM   3028  O   HIS A 378      -2.332 -10.242   4.504  1.00 89.06           O  
ATOM   3029  CG  HIS A 378      -3.295 -10.625   8.281  1.00 89.06           C  
ATOM   3030  CD2 HIS A 378      -3.902 -10.547   9.484  1.00 89.06           C  
ATOM   3031  ND1 HIS A 378      -2.262  -9.711   8.312  1.00 89.06           N  
ATOM   3032  CE1 HIS A 378      -2.248  -9.109   9.484  1.00 89.06           C  
ATOM   3033  NE2 HIS A 378      -3.234  -9.602  10.219  1.00 89.06           N  
ATOM   3034  N   PRO A 379      -3.195  -8.438   5.598  1.00 89.75           N  
ATOM   3035  CA  PRO A 379      -2.318  -7.441   4.973  1.00 89.75           C  
ATOM   3036  C   PRO A 379      -0.840  -7.699   5.254  1.00 89.75           C  
ATOM   3037  CB  PRO A 379      -2.775  -6.125   5.602  1.00 89.75           C  
ATOM   3038  O   PRO A 379       0.023  -7.242   4.500  1.00 89.75           O  
ATOM   3039  CG  PRO A 379      -4.188  -6.367   6.023  1.00 89.75           C  
ATOM   3040  CD  PRO A 379      -4.320  -7.809   6.426  1.00 89.75           C  
ATOM   3041  N   ALA A 380      -0.497  -8.438   6.270  1.00 91.56           N  
ATOM   3042  CA  ALA A 380       0.882  -8.719   6.664  1.00 91.56           C  
ATOM   3043  C   ALA A 380       1.434  -9.930   5.918  1.00 91.56           C  
ATOM   3044  CB  ALA A 380       0.972  -8.938   8.172  1.00 91.56           C  
ATOM   3045  O   ALA A 380       2.637 -10.188   5.953  1.00 91.56           O  
ATOM   3046  N   VAL A 381       0.513 -10.695   5.223  1.00 92.56           N  
ATOM   3047  CA  VAL A 381       0.954 -11.859   4.465  1.00 92.56           C  
ATOM   3048  C   VAL A 381       1.559 -11.406   3.135  1.00 92.56           C  
ATOM   3049  CB  VAL A 381      -0.208 -12.844   4.215  1.00 92.56           C  
ATOM   3050  O   VAL A 381       0.914 -10.703   2.359  1.00 92.56           O  
ATOM   3051  CG1 VAL A 381       0.222 -13.953   3.254  1.00 92.56           C  
ATOM   3052  CG2 VAL A 381      -0.697 -13.438   5.535  1.00 92.56           C  
ATOM   3053  N   LEU A 382       2.811 -11.859   2.941  1.00 93.50           N  
ATOM   3054  CA  LEU A 382       3.545 -11.484   1.736  1.00 93.50           C  
ATOM   3055  C   LEU A 382       3.176 -12.398   0.571  1.00 93.50           C  
ATOM   3056  CB  LEU A 382       5.055 -11.547   1.987  1.00 93.50           C  
ATOM   3057  O   LEU A 382       3.098 -13.617   0.732  1.00 93.50           O  
ATOM   3058  CG  LEU A 382       5.949 -11.078   0.839  1.00 93.50           C  
ATOM   3059  CD1 LEU A 382       5.695  -9.609   0.526  1.00 93.50           C  
ATOM   3060  CD2 LEU A 382       7.418 -11.312   1.179  1.00 93.50           C  
ATOM   3061  N   THR A 383       2.783 -11.797  -0.573  1.00 89.75           N  
ATOM   3062  CA  THR A 383       2.631 -12.477  -1.854  1.00 89.75           C  
ATOM   3063  C   THR A 383       3.648 -11.961  -2.865  1.00 89.75           C  
ATOM   3064  CB  THR A 383       1.208 -12.297  -2.414  1.00 89.75           C  
ATOM   3065  O   THR A 383       4.227 -10.891  -2.682  1.00 89.75           O  
ATOM   3066  CG2 THR A 383       0.155 -12.633  -1.365  1.00 89.75           C  
ATOM   3067  OG1 THR A 383       1.032 -10.938  -2.830  1.00 89.75           O  
ATOM   3068  N   ILE A 384       3.877 -12.789  -3.791  1.00 87.62           N  
ATOM   3069  CA  ILE A 384       4.816 -12.344  -4.816  1.00 87.62           C  
ATOM   3070  C   ILE A 384       4.359 -11.000  -5.387  1.00 87.62           C  
ATOM   3071  CB  ILE A 384       4.957 -13.391  -5.945  1.00 87.62           C  
ATOM   3072  O   ILE A 384       5.184 -10.133  -5.668  1.00 87.62           O  
ATOM   3073  CG1 ILE A 384       5.680 -14.641  -5.430  1.00 87.62           C  
ATOM   3074  CG2 ILE A 384       5.691 -12.789  -7.148  1.00 87.62           C  
ATOM   3075  CD1 ILE A 384       5.703 -15.797  -6.418  1.00 87.62           C  
ATOM   3076  N   GLY A 385       3.111 -10.828  -5.609  1.00 86.00           N  
ATOM   3077  CA  GLY A 385       2.539  -9.578  -6.086  1.00 86.00           C  
ATOM   3078  C   GLY A 385       2.762  -8.422  -5.137  1.00 86.00           C  
ATOM   3079  O   GLY A 385       2.863  -7.270  -5.566  1.00 86.00           O  
ATOM   3080  N   ARG A 386       2.840  -8.656  -3.869  1.00 89.50           N  
ATOM   3081  CA  ARG A 386       3.002  -7.621  -2.854  1.00 89.50           C  
ATOM   3082  C   ARG A 386       4.465  -7.203  -2.732  1.00 89.50           C  
ATOM   3083  CB  ARG A 386       2.482  -8.109  -1.500  1.00 89.50           C  
ATOM   3084  O   ARG A 386       4.789  -6.281  -1.978  1.00 89.50           O  
ATOM   3085  CG  ARG A 386       0.967  -8.172  -1.408  1.00 89.50           C  
ATOM   3086  CD  ARG A 386       0.502  -8.602  -0.023  1.00 89.50           C  
ATOM   3087  NE  ARG A 386      -0.953  -8.578   0.088  1.00 89.50           N  
ATOM   3088  NH1 ARG A 386      -1.006  -9.375   2.256  1.00 89.50           N  
ATOM   3089  NH2 ARG A 386      -2.961  -8.891   1.161  1.00 89.50           N  
ATOM   3090  CZ  ARG A 386      -1.637  -8.945   1.168  1.00 89.50           C  
ATOM   3091  N   LEU A 387       5.387  -7.914  -3.490  1.00 92.94           N  
ATOM   3092  CA  LEU A 387       6.750  -7.414  -3.623  1.00 92.94           C  
ATOM   3093  C   LEU A 387       6.762  -6.012  -4.219  1.00 92.94           C  
ATOM   3094  CB  LEU A 387       7.586  -8.359  -4.492  1.00 92.94           C  
ATOM   3095  O   LEU A 387       7.668  -5.223  -3.949  1.00 92.94           O  
ATOM   3096  CG  LEU A 387       8.055  -9.648  -3.826  1.00 92.94           C  
ATOM   3097  CD1 LEU A 387       8.789 -10.531  -4.836  1.00 92.94           C  
ATOM   3098  CD2 LEU A 387       8.953  -9.344  -2.631  1.00 92.94           C  
ATOM   3099  N   SER A 388       5.766  -5.797  -5.055  1.00 92.94           N  
ATOM   3100  CA  SER A 388       5.586  -4.465  -5.621  1.00 92.94           C  
ATOM   3101  C   SER A 388       5.352  -3.428  -4.527  1.00 92.94           C  
ATOM   3102  CB  SER A 388       4.418  -4.449  -6.605  1.00 92.94           C  
ATOM   3103  O   SER A 388       5.766  -2.273  -4.660  1.00 92.94           O  
ATOM   3104  OG  SER A 388       4.238  -3.156  -7.156  1.00 92.94           O  
ATOM   3105  N   GLU A 389       4.617  -3.777  -3.373  1.00 93.75           N  
ATOM   3106  CA  GLU A 389       4.438  -2.900  -2.221  1.00 93.75           C  
ATOM   3107  C   GLU A 389       5.777  -2.533  -1.588  1.00 93.75           C  
ATOM   3108  CB  GLU A 389       3.527  -3.559  -1.180  1.00 93.75           C  
ATOM   3109  O   GLU A 389       6.000  -1.378  -1.222  1.00 93.75           O  
ATOM   3110  CG  GLU A 389       2.137  -3.895  -1.702  1.00 93.75           C  
ATOM   3111  CD  GLU A 389       1.293  -2.664  -1.996  1.00 93.75           C  
ATOM   3112  OE1 GLU A 389       0.270  -2.785  -2.707  1.00 93.75           O  
ATOM   3113  OE2 GLU A 389       1.659  -1.570  -1.513  1.00 93.75           O  
ATOM   3114  N   MET A 390       6.641  -3.529  -1.540  1.00 97.06           N  
ATOM   3115  CA  MET A 390       7.988  -3.275  -1.044  1.00 97.06           C  
ATOM   3116  C   MET A 390       8.781  -2.428  -2.033  1.00 97.06           C  
ATOM   3117  CB  MET A 390       8.719  -4.594  -0.782  1.00 97.06           C  
ATOM   3118  O   MET A 390       9.523  -1.529  -1.631  1.00 97.06           O  
ATOM   3119  CG  MET A 390       8.156  -5.387   0.385  1.00 97.06           C  
ATOM   3120  SD  MET A 390       9.055  -6.961   0.666  1.00 97.06           S  
ATOM   3121  CE  MET A 390      10.602  -6.324   1.375  1.00 97.06           C  
ATOM   3122  N   GLY A 391       8.523  -2.742  -3.268  1.00 96.88           N  
ATOM   3123  CA  GLY A 391       9.203  -1.998  -4.316  1.00 96.88           C  
ATOM   3124  C   GLY A 391       8.883  -0.515  -4.301  1.00 96.88           C  
ATOM   3125  O   GLY A 391       9.781   0.321  -4.422  1.00 96.88           O  
ATOM   3126  N   ILE A 392       7.594  -0.157  -4.180  1.00 97.00           N  
ATOM   3127  CA  ILE A 392       7.211   1.250  -4.141  1.00 97.00           C  
ATOM   3128  C   ILE A 392       7.797   1.911  -2.896  1.00 97.00           C  
ATOM   3129  CB  ILE A 392       5.676   1.421  -4.172  1.00 97.00           C  
ATOM   3130  O   ILE A 392       8.125   3.102  -2.912  1.00 97.00           O  
ATOM   3131  CG1 ILE A 392       5.305   2.908  -4.188  1.00 97.00           C  
ATOM   3132  CG2 ILE A 392       5.031   0.709  -2.977  1.00 97.00           C  
ATOM   3133  CD1 ILE A 392       5.871   3.672  -5.379  1.00 97.00           C  
ATOM   3134  N   SER A 393       8.023   1.147  -1.831  1.00 97.56           N  
ATOM   3135  CA  SER A 393       8.539   1.674  -0.572  1.00 97.56           C  
ATOM   3136  C   SER A 393      10.062   1.810  -0.609  1.00 97.56           C  
ATOM   3137  CB  SER A 393       8.125   0.774   0.594  1.00 97.56           C  
ATOM   3138  O   SER A 393      10.609   2.828  -0.183  1.00 97.56           O  
ATOM   3139  OG  SER A 393       6.719   0.725   0.718  1.00 97.56           O  
ATOM   3140  N   PHE A 394      10.742   0.812  -1.210  1.00 98.19           N  
ATOM   3141  CA  PHE A 394      12.180   0.774  -1.004  1.00 98.19           C  
ATOM   3142  C   PHE A 394      12.922   0.683  -2.336  1.00 98.19           C  
ATOM   3143  CB  PHE A 394      12.570  -0.409  -0.109  1.00 98.19           C  
ATOM   3144  O   PHE A 394      14.148   0.797  -2.383  1.00 98.19           O  
ATOM   3145  CG  PHE A 394      11.844  -0.432   1.210  1.00 98.19           C  
ATOM   3146  CD1 PHE A 394      11.828   0.689   2.031  1.00 98.19           C  
ATOM   3147  CD2 PHE A 394      11.180  -1.577   1.631  1.00 98.19           C  
ATOM   3148  CE1 PHE A 394      11.164   0.670   3.252  1.00 98.19           C  
ATOM   3149  CE2 PHE A 394      10.508  -1.604   2.850  1.00 98.19           C  
ATOM   3150  CZ  PHE A 394      10.500  -0.479   3.660  1.00 98.19           C  
ATOM   3151  N   GLY A 395      12.172   0.435  -3.498  1.00 96.44           N  
ATOM   3152  CA  GLY A 395      12.805   0.032  -4.742  1.00 96.44           C  
ATOM   3153  C   GLY A 395      12.734   1.101  -5.820  1.00 96.44           C  
ATOM   3154  O   GLY A 395      13.195   0.888  -6.941  1.00 96.44           O  
ATOM   3155  N   VAL A 396      12.188   2.311  -5.449  1.00 97.38           N  
ATOM   3156  CA  VAL A 396      12.055   3.422  -6.387  1.00 97.38           C  
ATOM   3157  C   VAL A 396      13.336   4.250  -6.398  1.00 97.38           C  
ATOM   3158  CB  VAL A 396      10.844   4.320  -6.031  1.00 97.38           C  
ATOM   3159  O   VAL A 396      13.820   4.645  -7.465  1.00 97.38           O  
ATOM   3160  CG1 VAL A 396      10.852   5.594  -6.875  1.00 97.38           C  
ATOM   3161  CG2 VAL A 396       9.539   3.553  -6.227  1.00 97.38           C  
ATOM   3162  N   VAL A 397      13.922   4.488  -5.184  1.00 96.94           N  
ATOM   3163  CA  VAL A 397      15.203   5.168  -4.996  1.00 96.94           C  
ATOM   3164  C   VAL A 397      16.203   4.223  -4.324  1.00 96.94           C  
ATOM   3165  CB  VAL A 397      15.039   6.457  -4.156  1.00 96.94           C  
ATOM   3166  O   VAL A 397      16.141   4.016  -3.111  1.00 96.94           O  
ATOM   3167  CG1 VAL A 397      16.375   7.195  -4.043  1.00 96.94           C  
ATOM   3168  CG2 VAL A 397      13.977   7.359  -4.770  1.00 96.94           C  
ATOM   3169  N   PRO A 398      17.000   3.539  -5.133  1.00 96.69           N  
ATOM   3170  CA  PRO A 398      17.953   2.607  -4.535  1.00 96.69           C  
ATOM   3171  C   PRO A 398      18.891   3.283  -3.523  1.00 96.69           C  
ATOM   3172  CB  PRO A 398      18.750   2.094  -5.738  1.00 96.69           C  
ATOM   3173  O   PRO A 398      19.578   4.250  -3.861  1.00 96.69           O  
ATOM   3174  CG  PRO A 398      17.891   2.418  -6.922  1.00 96.69           C  
ATOM   3175  CD  PRO A 398      17.062   3.623  -6.590  1.00 96.69           C  
ATOM   3176  N   ALA A 399      18.875   2.785  -2.330  1.00 96.81           N  
ATOM   3177  CA  ALA A 399      19.531   3.408  -1.183  1.00 96.81           C  
ATOM   3178  C   ALA A 399      21.031   3.504  -1.396  1.00 96.81           C  
ATOM   3179  CB  ALA A 399      19.234   2.625   0.093  1.00 96.81           C  
ATOM   3180  O   ALA A 399      21.688   4.438  -0.911  1.00 96.81           O  
ATOM   3181  N   GLY A 400      21.688   2.584  -2.111  1.00 96.00           N  
ATOM   3182  CA  GLY A 400      23.109   2.537  -2.371  1.00 96.00           C  
ATOM   3183  C   GLY A 400      23.531   3.391  -3.551  1.00 96.00           C  
ATOM   3184  O   GLY A 400      24.703   3.744  -3.684  1.00 96.00           O  
ATOM   3185  N   ASP A 401      22.562   3.760  -4.363  1.00 95.50           N  
ATOM   3186  CA  ASP A 401      22.781   4.555  -5.566  1.00 95.50           C  
ATOM   3187  C   ASP A 401      21.516   5.328  -5.949  1.00 95.50           C  
ATOM   3188  CB  ASP A 401      23.219   3.662  -6.727  1.00 95.50           C  
ATOM   3189  O   ASP A 401      20.859   4.996  -6.934  1.00 95.50           O  
ATOM   3190  CG  ASP A 401      23.609   4.449  -7.965  1.00 95.50           C  
ATOM   3191  OD1 ASP A 401      23.969   5.641  -7.844  1.00 95.50           O  
ATOM   3192  OD2 ASP A 401      23.547   3.875  -9.078  1.00 95.50           O  
ATOM   3193  N   PRO A 402      21.156   6.363  -5.215  1.00 95.56           N  
ATOM   3194  CA  PRO A 402      19.875   7.078  -5.355  1.00 95.56           C  
ATOM   3195  C   PRO A 402      19.719   7.727  -6.730  1.00 95.56           C  
ATOM   3196  CB  PRO A 402      19.938   8.141  -4.258  1.00 95.56           C  
ATOM   3197  O   PRO A 402      18.594   7.898  -7.203  1.00 95.56           O  
ATOM   3198  CG  PRO A 402      20.844   7.559  -3.219  1.00 95.56           C  
ATOM   3199  CD  PRO A 402      21.891   6.727  -3.906  1.00 95.56           C  
ATOM   3200  N   GLU A 403      20.750   8.078  -7.469  1.00 94.38           N  
ATOM   3201  CA  GLU A 403      20.703   8.711  -8.781  1.00 94.38           C  
ATOM   3202  C   GLU A 403      20.125   7.770  -9.828  1.00 94.38           C  
ATOM   3203  CB  GLU A 403      22.094   9.172  -9.211  1.00 94.38           C  
ATOM   3204  O   GLU A 403      19.562   8.211 -10.836  1.00 94.38           O  
ATOM   3205  CG  GLU A 403      22.656  10.320  -8.383  1.00 94.38           C  
ATOM   3206  CD  GLU A 403      24.062  10.719  -8.766  1.00 94.38           C  
ATOM   3207  OE1 GLU A 403      24.656  11.594  -8.094  1.00 94.38           O  
ATOM   3208  OE2 GLU A 403      24.594  10.141  -9.750  1.00 94.38           O  
ATOM   3209  N   SER A 404      20.266   6.488  -9.633  1.00 95.38           N  
ATOM   3210  CA  SER A 404      19.750   5.480 -10.547  1.00 95.38           C  
ATOM   3211  C   SER A 404      18.234   5.574 -10.672  1.00 95.38           C  
ATOM   3212  CB  SER A 404      20.141   4.078 -10.086  1.00 95.38           C  
ATOM   3213  O   SER A 404      17.641   5.027 -11.609  1.00 95.38           O  
ATOM   3214  OG  SER A 404      21.547   3.885 -10.203  1.00 95.38           O  
ATOM   3215  N   CYS A 405      17.625   6.293  -9.789  1.00 95.75           N  
ATOM   3216  CA  CYS A 405      16.172   6.441  -9.836  1.00 95.75           C  
ATOM   3217  C   CYS A 405      15.719   7.059 -11.156  1.00 95.75           C  
ATOM   3218  CB  CYS A 405      15.680   7.301  -8.672  1.00 95.75           C  
ATOM   3219  O   CYS A 405      14.562   6.926 -11.547  1.00 95.75           O  
ATOM   3220  SG  CYS A 405      16.188   9.031  -8.781  1.00 95.75           S  
ATOM   3221  N   THR A 406      16.609   7.770 -11.914  1.00 95.69           N  
ATOM   3222  CA  THR A 406      16.297   8.398 -13.195  1.00 95.69           C  
ATOM   3223  C   THR A 406      15.898   7.344 -14.227  1.00 95.69           C  
ATOM   3224  CB  THR A 406      17.484   9.219 -13.719  1.00 95.69           C  
ATOM   3225  O   THR A 406      15.266   7.664 -15.234  1.00 95.69           O  
ATOM   3226  CG2 THR A 406      17.797  10.391 -12.797  1.00 95.69           C  
ATOM   3227  OG1 THR A 406      18.641   8.367 -13.797  1.00 95.69           O  
ATOM   3228  N   LEU A 407      16.359   6.105 -13.992  1.00 94.81           N  
ATOM   3229  CA  LEU A 407      16.031   5.000 -14.883  1.00 94.81           C  
ATOM   3230  C   LEU A 407      14.586   4.574 -14.719  1.00 94.81           C  
ATOM   3231  CB  LEU A 407      16.969   3.807 -14.617  1.00 94.81           C  
ATOM   3232  O   LEU A 407      14.016   3.926 -15.602  1.00 94.81           O  
ATOM   3233  CG  LEU A 407      18.453   4.035 -14.859  1.00 94.81           C  
ATOM   3234  CD1 LEU A 407      19.266   2.828 -14.391  1.00 94.81           C  
ATOM   3235  CD2 LEU A 407      18.719   4.328 -16.328  1.00 94.81           C  
ATOM   3236  N   GLY A 408      13.953   4.984 -13.703  1.00 94.62           N  
ATOM   3237  CA  GLY A 408      12.562   4.668 -13.445  1.00 94.62           C  
ATOM   3238  C   GLY A 408      12.352   3.273 -12.891  1.00 94.62           C  
ATOM   3239  O   GLY A 408      13.008   2.322 -13.328  1.00 94.62           O  
ATOM   3240  N   SER A 409      11.430   3.146 -11.984  1.00 96.12           N  
ATOM   3241  CA  SER A 409      10.984   1.889 -11.398  1.00 96.12           C  
ATOM   3242  C   SER A 409       9.477   1.896 -11.148  1.00 96.12           C  
ATOM   3243  CB  SER A 409      11.719   1.621 -10.086  1.00 96.12           C  
ATOM   3244  O   SER A 409       8.977   2.676 -10.336  1.00 96.12           O  
ATOM   3245  OG  SER A 409      11.336   0.372  -9.539  1.00 96.12           O  
ATOM   3246  N   GLY A 410       8.828   0.906 -11.914  1.00 95.56           N  
ATOM   3247  CA  GLY A 410       7.375   0.925 -11.906  1.00 95.56           C  
ATOM   3248  C   GLY A 410       6.773  -0.036 -10.898  1.00 95.56           C  
ATOM   3249  O   GLY A 410       7.086  -1.229 -10.906  1.00 95.56           O  
ATOM   3250  N   HIS A 411       5.914   0.504 -10.023  1.00 95.50           N  
ATOM   3251  CA  HIS A 411       5.145  -0.251  -9.047  1.00 95.50           C  
ATOM   3252  C   HIS A 411       3.695   0.222  -9.000  1.00 95.50           C  
ATOM   3253  CB  HIS A 411       5.777  -0.130  -7.656  1.00 95.50           C  
ATOM   3254  O   HIS A 411       3.418   1.408  -9.188  1.00 95.50           O  
ATOM   3255  CG  HIS A 411       7.215  -0.539  -7.617  1.00 95.50           C  
ATOM   3256  CD2 HIS A 411       8.352   0.200  -7.645  1.00 95.50           C  
ATOM   3257  ND1 HIS A 411       7.613  -1.855  -7.543  1.00 95.50           N  
ATOM   3258  CE1 HIS A 411       8.938  -1.910  -7.523  1.00 95.50           C  
ATOM   3259  NE2 HIS A 411       9.406  -0.676  -7.586  1.00 95.50           N  
ATOM   3260  N   ALA A 412       2.785  -0.678  -8.875  1.00 92.88           N  
ATOM   3261  CA  ALA A 412       1.352  -0.501  -9.086  1.00 92.88           C  
ATOM   3262  C   ALA A 412       0.818   0.681  -8.281  1.00 92.88           C  
ATOM   3263  CB  ALA A 412       0.596  -1.775  -8.719  1.00 92.88           C  
ATOM   3264  O   ALA A 412       0.096   1.527  -8.812  1.00 92.88           O  
ATOM   3265  N   LYS A 413       1.212   0.906  -7.031  1.00 93.56           N  
ATOM   3266  CA  LYS A 413       0.607   1.911  -6.160  1.00 93.56           C  
ATOM   3267  C   LYS A 413       1.179   3.297  -6.441  1.00 93.56           C  
ATOM   3268  CB  LYS A 413       0.818   1.544  -4.691  1.00 93.56           C  
ATOM   3269  O   LYS A 413       0.744   4.285  -5.848  1.00 93.56           O  
ATOM   3270  CG  LYS A 413      -0.116   0.456  -4.184  1.00 93.56           C  
ATOM   3271  CD  LYS A 413      -0.067   0.339  -2.666  1.00 93.56           C  
ATOM   3272  CE  LYS A 413      -1.110  -0.640  -2.145  1.00 93.56           C  
ATOM   3273  NZ  LYS A 413      -1.134  -0.684  -0.652  1.00 93.56           N  
ATOM   3274  N   ALA A 414       2.199   3.328  -7.348  1.00 95.75           N  
ATOM   3275  CA  ALA A 414       2.674   4.641  -7.781  1.00 95.75           C  
ATOM   3276  C   ALA A 414       1.560   5.430  -8.461  1.00 95.75           C  
ATOM   3277  CB  ALA A 414       3.865   4.488  -8.727  1.00 95.75           C  
ATOM   3278  O   ALA A 414       1.637   6.656  -8.570  1.00 95.75           O  
ATOM   3279  N   ILE A 415       0.505   4.738  -8.859  1.00 94.81           N  
ATOM   3280  CA  ILE A 415      -0.657   5.336  -9.508  1.00 94.81           C  
ATOM   3281  C   ILE A 415      -1.304   6.355  -8.570  1.00 94.81           C  
ATOM   3282  CB  ILE A 415      -1.688   4.262  -9.922  1.00 94.81           C  
ATOM   3283  O   ILE A 415      -1.944   7.305  -9.023  1.00 94.81           O  
ATOM   3284  CG1 ILE A 415      -2.734   4.863 -10.867  1.00 94.81           C  
ATOM   3285  CG2 ILE A 415      -2.352   3.643  -8.688  1.00 94.81           C  
ATOM   3286  CD1 ILE A 415      -2.188   5.258 -12.227  1.00 94.81           C  
ATOM   3287  N   LEU A 416      -1.191   6.215  -7.293  1.00 94.50           N  
ATOM   3288  CA  LEU A 416      -1.834   7.059  -6.293  1.00 94.50           C  
ATOM   3289  C   LEU A 416      -1.193   8.445  -6.258  1.00 94.50           C  
ATOM   3290  CB  LEU A 416      -1.753   6.410  -4.910  1.00 94.50           C  
ATOM   3291  O   LEU A 416      -1.776   9.391  -5.723  1.00 94.50           O  
ATOM   3292  CG  LEU A 416      -2.541   5.113  -4.719  1.00 94.50           C  
ATOM   3293  CD1 LEU A 416      -2.252   4.512  -3.350  1.00 94.50           C  
ATOM   3294  CD2 LEU A 416      -4.035   5.367  -4.895  1.00 94.50           C  
ATOM   3295  N   ASN A 417      -0.016   8.578  -6.805  1.00 96.25           N  
ATOM   3296  CA  ASN A 417       0.665   9.867  -6.824  1.00 96.25           C  
ATOM   3297  C   ASN A 417       0.198  10.727  -7.996  1.00 96.25           C  
ATOM   3298  CB  ASN A 417       2.182   9.672  -6.879  1.00 96.25           C  
ATOM   3299  O   ASN A 417       0.434  11.938  -8.016  1.00 96.25           O  
ATOM   3300  CG  ASN A 417       2.945  10.930  -6.508  1.00 96.25           C  
ATOM   3301  ND2 ASN A 417       4.078  11.148  -7.164  1.00 96.25           N  
ATOM   3302  OD1 ASN A 417       2.523  11.688  -5.633  1.00 96.25           O  
ATOM   3303  N   TYR A 418      -0.433  10.141  -8.992  1.00 96.19           N  
ATOM   3304  CA  TYR A 418      -1.062  10.953 -10.031  1.00 96.19           C  
ATOM   3305  C   TYR A 418      -2.205  11.781  -9.461  1.00 96.19           C  
ATOM   3306  CB  TYR A 418      -1.579  10.062 -11.164  1.00 96.19           C  
ATOM   3307  O   TYR A 418      -2.957  11.312  -8.602  1.00 96.19           O  
ATOM   3308  CG  TYR A 418      -0.497   9.578 -12.094  1.00 96.19           C  
ATOM   3309  CD1 TYR A 418       0.216  10.469 -12.891  1.00 96.19           C  
ATOM   3310  CD2 TYR A 418      -0.187   8.227 -12.188  1.00 96.19           C  
ATOM   3311  CE1 TYR A 418       1.213  10.031 -13.758  1.00 96.19           C  
ATOM   3312  CE2 TYR A 418       0.808   7.770 -13.047  1.00 96.19           C  
ATOM   3313  OH  TYR A 418       2.486   8.234 -14.680  1.00 96.19           O  
ATOM   3314  CZ  TYR A 418       1.501   8.680 -13.828  1.00 96.19           C  
ATOM   3315  N   LYS A 419      -2.375  12.961  -9.961  1.00 94.50           N  
ATOM   3316  CA  LYS A 419      -3.432  13.859  -9.508  1.00 94.50           C  
ATOM   3317  C   LYS A 419      -4.805  13.367  -9.961  1.00 94.50           C  
ATOM   3318  CB  LYS A 419      -3.191  15.281 -10.023  1.00 94.50           C  
ATOM   3319  O   LYS A 419      -4.938  12.797 -11.047  1.00 94.50           O  
ATOM   3320  CG  LYS A 419      -2.025  15.992  -9.352  1.00 94.50           C  
ATOM   3321  CD  LYS A 419      -1.875  17.422  -9.859  1.00 94.50           C  
ATOM   3322  CE  LYS A 419      -0.790  18.172  -9.094  1.00 94.50           C  
ATOM   3323  NZ  LYS A 419      -0.581  19.547  -9.648  1.00 94.50           N  
ATOM   3324  N   THR A 420      -5.785  13.617  -9.117  1.00 90.19           N  
ATOM   3325  CA  THR A 420      -7.168  13.258  -9.406  1.00 90.19           C  
ATOM   3326  C   THR A 420      -8.008  14.508  -9.664  1.00 90.19           C  
ATOM   3327  CB  THR A 420      -7.793  12.453  -8.258  1.00 90.19           C  
ATOM   3328  O   THR A 420      -9.227  14.430  -9.820  1.00 90.19           O  
ATOM   3329  CG2 THR A 420      -7.062  11.125  -8.055  1.00 90.19           C  
ATOM   3330  OG1 THR A 420      -7.715  13.211  -7.043  1.00 90.19           O  
ATOM   3331  N   SER A 421      -7.301  15.641  -9.664  1.00 83.06           N  
ATOM   3332  CA  SER A 421      -8.000  16.906  -9.836  1.00 83.06           C  
ATOM   3333  C   SER A 421      -8.453  17.094 -11.281  1.00 83.06           C  
ATOM   3334  CB  SER A 421      -7.109  18.078  -9.406  1.00 83.06           C  
ATOM   3335  O   SER A 421      -7.793  16.625 -12.211  1.00 83.06           O  
ATOM   3336  OG  SER A 421      -6.031  18.234 -10.320  1.00 83.06           O  
ATOM   3337  N   THR A 422      -9.594  17.812 -11.438  1.00 65.50           N  
ATOM   3338  CA  THR A 422     -10.273  18.125 -12.688  1.00 65.50           C  
ATOM   3339  C   THR A 422      -9.461  19.109 -13.516  1.00 65.50           C  
ATOM   3340  CB  THR A 422     -11.680  18.688 -12.445  1.00 65.50           C  
ATOM   3341  O   THR A 422      -9.430  19.031 -14.750  1.00 65.50           O  
ATOM   3342  CG2 THR A 422     -12.484  18.750 -13.734  1.00 65.50           C  
ATOM   3343  OG1 THR A 422     -12.367  17.844 -11.508  1.00 65.50           O  
ATOM   3344  N   ASN A 423      -8.688  19.969 -12.820  1.00 76.81           N  
ATOM   3345  CA  ASN A 423      -7.891  20.984 -13.484  1.00 76.81           C  
ATOM   3346  C   ASN A 423      -6.719  20.359 -14.250  1.00 76.81           C  
ATOM   3347  CB  ASN A 423      -7.383  22.016 -12.477  1.00 76.81           C  
ATOM   3348  O   ASN A 423      -6.273  20.906 -15.258  1.00 76.81           O  
ATOM   3349  CG  ASN A 423      -8.492  22.891 -11.938  1.00 76.81           C  
ATOM   3350  ND2 ASN A 423      -8.289  23.438 -10.742  1.00 76.81           N  
ATOM   3351  OD1 ASN A 423      -9.523  23.078 -12.586  1.00 76.81           O  
ATOM   3352  N   ASP A 424      -6.469  19.078 -13.930  1.00 74.25           N  
ATOM   3353  CA  ASP A 424      -5.344  18.391 -14.539  1.00 74.25           C  
ATOM   3354  C   ASP A 424      -5.820  17.203 -15.375  1.00 74.25           C  
ATOM   3355  CB  ASP A 424      -4.363  17.906 -13.469  1.00 74.25           C  
ATOM   3356  O   ASP A 424      -5.043  16.297 -15.688  1.00 74.25           O  
ATOM   3357  CG  ASP A 424      -3.734  19.047 -12.695  1.00 74.25           C  
ATOM   3358  OD1 ASP A 424      -3.242  20.016 -13.320  1.00 74.25           O  
ATOM   3359  OD2 ASP A 424      -3.729  18.984 -11.445  1.00 74.25           O  
ATOM   3360  N   LYS A 425      -7.098  17.234 -15.656  1.00 86.25           N  
ATOM   3361  CA  LYS A 425      -7.727  16.219 -16.484  1.00 86.25           C  
ATOM   3362  C   LYS A 425      -7.539  14.820 -15.875  1.00 86.25           C  
ATOM   3363  CB  LYS A 425      -7.164  16.250 -17.906  1.00 86.25           C  
ATOM   3364  O   LYS A 425      -7.395  13.836 -16.609  1.00 86.25           O  
ATOM   3365  CG  LYS A 425      -7.445  17.547 -18.656  1.00 86.25           C  
ATOM   3366  CD  LYS A 425      -6.957  17.469 -20.094  1.00 86.25           C  
ATOM   3367  CE  LYS A 425      -7.180  18.797 -20.812  1.00 86.25           C  
ATOM   3368  NZ  LYS A 425      -6.734  18.719 -22.250  1.00 86.25           N  
ATOM   3369  N   ASN A 426      -7.352  14.781 -14.547  1.00 91.88           N  
ATOM   3370  CA  ASN A 426      -7.352  13.547 -13.773  1.00 91.88           C  
ATOM   3371  C   ASN A 426      -6.430  12.500 -14.398  1.00 91.88           C  
ATOM   3372  CB  ASN A 426      -8.773  12.992 -13.641  1.00 91.88           C  
ATOM   3373  O   ASN A 426      -6.902  11.516 -14.977  1.00 91.88           O  
ATOM   3374  CG  ASN A 426      -8.922  12.039 -12.477  1.00 91.88           C  
ATOM   3375  ND2 ASN A 426     -10.141  11.914 -11.961  1.00 91.88           N  
ATOM   3376  OD1 ASN A 426      -7.949  11.406 -12.047  1.00 91.88           O  
ATOM   3377  N   PRO A 427      -5.113  12.719 -14.414  1.00 93.81           N  
ATOM   3378  CA  PRO A 427      -4.094  11.812 -14.953  1.00 93.81           C  
ATOM   3379  C   PRO A 427      -4.180  10.406 -14.359  1.00 93.81           C  
ATOM   3380  CB  PRO A 427      -2.779  12.492 -14.562  1.00 93.81           C  
ATOM   3381  O   PRO A 427      -3.855   9.430 -15.039  1.00 93.81           O  
ATOM   3382  CG  PRO A 427      -3.127  13.938 -14.406  1.00 93.81           C  
ATOM   3383  CD  PRO A 427      -4.539  14.039 -13.906  1.00 93.81           C  
ATOM   3384  N   SER A 428      -4.570  10.297 -13.133  1.00 94.81           N  
ATOM   3385  CA  SER A 428      -4.789   9.000 -12.492  1.00 94.81           C  
ATOM   3386  C   SER A 428      -5.832   8.180 -13.242  1.00 94.81           C  
ATOM   3387  CB  SER A 428      -5.227   9.188 -11.039  1.00 94.81           C  
ATOM   3388  O   SER A 428      -5.594   7.016 -13.570  1.00 94.81           O  
ATOM   3389  OG  SER A 428      -5.418   7.934 -10.406  1.00 94.81           O  
ATOM   3390  N   ALA A 429      -6.988   8.781 -13.516  1.00 94.38           N  
ATOM   3391  CA  ALA A 429      -8.078   8.125 -14.234  1.00 94.38           C  
ATOM   3392  C   ALA A 429      -7.652   7.750 -15.656  1.00 94.38           C  
ATOM   3393  CB  ALA A 429      -9.312   9.023 -14.273  1.00 94.38           C  
ATOM   3394  O   ALA A 429      -8.016   6.684 -16.156  1.00 94.38           O  
ATOM   3395  N   GLN A 430      -6.906   8.547 -16.312  1.00 95.00           N  
ATOM   3396  CA  GLN A 430      -6.430   8.305 -17.672  1.00 95.00           C  
ATOM   3397  C   GLN A 430      -5.543   7.059 -17.734  1.00 95.00           C  
ATOM   3398  CB  GLN A 430      -5.660   9.516 -18.203  1.00 95.00           C  
ATOM   3399  O   GLN A 430      -5.707   6.215 -18.609  1.00 95.00           O  
ATOM   3400  CG  GLN A 430      -6.539  10.734 -18.469  1.00 95.00           C  
ATOM   3401  CD  GLN A 430      -5.766  11.898 -19.047  1.00 95.00           C  
ATOM   3402  NE2 GLN A 430      -5.723  13.008 -18.312  1.00 95.00           N  
ATOM   3403  OE1 GLN A 430      -5.211  11.812 -20.141  1.00 95.00           O  
ATOM   3404  N   VAL A 431      -4.566   6.961 -16.828  1.00 95.75           N  
ATOM   3405  CA  VAL A 431      -3.627   5.848 -16.781  1.00 95.75           C  
ATOM   3406  C   VAL A 431      -4.363   4.562 -16.406  1.00 95.75           C  
ATOM   3407  CB  VAL A 431      -2.473   6.113 -15.797  1.00 95.75           C  
ATOM   3408  O   VAL A 431      -4.152   3.516 -17.016  1.00 95.75           O  
ATOM   3409  CG1 VAL A 431      -1.557   4.895 -15.695  1.00 95.75           C  
ATOM   3410  CG2 VAL A 431      -1.681   7.348 -16.219  1.00 95.75           C  
ATOM   3411  N   ILE A 432      -5.293   4.633 -15.391  1.00 96.38           N  
ATOM   3412  CA  ILE A 432      -6.062   3.480 -14.938  1.00 96.38           C  
ATOM   3413  C   ILE A 432      -6.945   2.963 -16.062  1.00 96.38           C  
ATOM   3414  CB  ILE A 432      -6.926   3.830 -13.703  1.00 96.38           C  
ATOM   3415  O   ILE A 432      -7.012   1.756 -16.312  1.00 96.38           O  
ATOM   3416  CG1 ILE A 432      -6.035   4.039 -12.469  1.00 96.38           C  
ATOM   3417  CG2 ILE A 432      -7.969   2.740 -13.445  1.00 96.38           C  
ATOM   3418  CD1 ILE A 432      -6.762   4.652 -11.281  1.00 96.38           C  
ATOM   3419  N   THR A 433      -7.648   3.879 -16.797  1.00 96.00           N  
ATOM   3420  CA  THR A 433      -8.539   3.480 -17.891  1.00 96.00           C  
ATOM   3421  C   THR A 433      -7.746   2.875 -19.031  1.00 96.00           C  
ATOM   3422  CB  THR A 433      -9.367   4.676 -18.391  1.00 96.00           C  
ATOM   3423  O   THR A 433      -8.211   1.935 -19.688  1.00 96.00           O  
ATOM   3424  CG2 THR A 433     -10.344   5.164 -17.328  1.00 96.00           C  
ATOM   3425  OG1 THR A 433      -8.477   5.750 -18.734  1.00 96.00           O  
ATOM   3426  N   SER A 434      -6.555   3.369 -19.344  1.00 96.00           N  
ATOM   3427  CA  SER A 434      -5.699   2.797 -20.375  1.00 96.00           C  
ATOM   3428  C   SER A 434      -5.281   1.374 -20.016  1.00 96.00           C  
ATOM   3429  CB  SER A 434      -4.457   3.664 -20.578  1.00 96.00           C  
ATOM   3430  O   SER A 434      -5.301   0.484 -20.875  1.00 96.00           O  
ATOM   3431  OG  SER A 434      -4.809   4.930 -21.109  1.00 96.00           O  
ATOM   3432  N   LEU A 435      -4.930   1.143 -18.797  1.00 96.62           N  
ATOM   3433  CA  LEU A 435      -4.566  -0.190 -18.328  1.00 96.62           C  
ATOM   3434  C   LEU A 435      -5.766  -1.131 -18.391  1.00 96.62           C  
ATOM   3435  CB  LEU A 435      -4.027  -0.125 -16.891  1.00 96.62           C  
ATOM   3436  O   LEU A 435      -5.621  -2.307 -18.734  1.00 96.62           O  
ATOM   3437  CG  LEU A 435      -2.641   0.500 -16.719  1.00 96.62           C  
ATOM   3438  CD1 LEU A 435      -2.371   0.790 -15.250  1.00 96.62           C  
ATOM   3439  CD2 LEU A 435      -1.566  -0.416 -17.297  1.00 96.62           C  
ATOM   3440  N   PHE A 436      -6.902  -0.549 -18.016  1.00 95.94           N  
ATOM   3441  CA  PHE A 436      -8.141  -1.318 -18.062  1.00 95.94           C  
ATOM   3442  C   PHE A 436      -8.445  -1.784 -19.484  1.00 95.94           C  
ATOM   3443  CB  PHE A 436      -9.305  -0.488 -17.516  1.00 95.94           C  
ATOM   3444  O   PHE A 436      -8.828  -2.936 -19.688  1.00 95.94           O  
ATOM   3445  CG  PHE A 436     -10.625  -1.214 -17.531  1.00 95.94           C  
ATOM   3446  CD1 PHE A 436     -11.680  -0.753 -18.312  1.00 95.94           C  
ATOM   3447  CD2 PHE A 436     -10.805  -2.357 -16.766  1.00 95.94           C  
ATOM   3448  CE1 PHE A 436     -12.906  -1.424 -18.312  1.00 95.94           C  
ATOM   3449  CE2 PHE A 436     -12.023  -3.033 -16.766  1.00 95.94           C  
ATOM   3450  CZ  PHE A 436     -13.070  -2.564 -17.547  1.00 95.94           C  
ATOM   3451  N   GLU A 437      -8.273  -0.976 -20.453  1.00 95.38           N  
ATOM   3452  CA  GLU A 437      -8.508  -1.324 -21.859  1.00 95.38           C  
ATOM   3453  C   GLU A 437      -7.562  -2.432 -22.312  1.00 95.38           C  
ATOM   3454  CB  GLU A 437      -8.344  -0.093 -22.750  1.00 95.38           C  
ATOM   3455  O   GLU A 437      -7.965  -3.328 -23.062  1.00 95.38           O  
ATOM   3456  CG  GLU A 437      -9.430   0.956 -22.547  1.00 95.38           C  
ATOM   3457  CD  GLU A 437     -10.836   0.419 -22.781  1.00 95.38           C  
ATOM   3458  OE1 GLU A 437     -11.758   0.798 -22.031  1.00 95.38           O  
ATOM   3459  OE2 GLU A 437     -11.008  -0.388 -23.719  1.00 95.38           O  
ATOM   3460  N   ILE A 438      -6.352  -2.365 -21.875  1.00 95.38           N  
ATOM   3461  CA  ILE A 438      -5.367  -3.396 -22.188  1.00 95.38           C  
ATOM   3462  C   ILE A 438      -5.781  -4.715 -21.547  1.00 95.38           C  
ATOM   3463  CB  ILE A 438      -3.955  -2.988 -21.719  1.00 95.38           C  
ATOM   3464  O   ILE A 438      -5.711  -5.773 -22.172  1.00 95.38           O  
ATOM   3465  CG1 ILE A 438      -3.463  -1.766 -22.500  1.00 95.38           C  
ATOM   3466  CG2 ILE A 438      -2.979  -4.160 -21.859  1.00 95.38           C  
ATOM   3467  CD1 ILE A 438      -2.209  -1.124 -21.922  1.00 95.38           C  
ATOM   3468  N   GLN A 439      -6.180  -4.664 -20.297  1.00 93.12           N  
ATOM   3469  CA  GLN A 439      -6.598  -5.848 -19.562  1.00 93.12           C  
ATOM   3470  C   GLN A 439      -7.836  -6.484 -20.188  1.00 93.12           C  
ATOM   3471  CB  GLN A 439      -6.871  -5.496 -18.094  1.00 93.12           C  
ATOM   3472  O   GLN A 439      -7.945  -7.711 -20.250  1.00 93.12           O  
ATOM   3473  CG  GLN A 439      -6.961  -6.707 -17.172  1.00 93.12           C  
ATOM   3474  CD  GLN A 439      -7.004  -6.328 -15.703  1.00 93.12           C  
ATOM   3475  NE2 GLN A 439      -6.559  -7.238 -14.844  1.00 93.12           N  
ATOM   3476  OE1 GLN A 439      -7.438  -5.230 -15.344  1.00 93.12           O  
ATOM   3477  N   LYS A 440      -8.773  -5.684 -20.719  1.00 93.06           N  
ATOM   3478  CA  LYS A 440      -9.984  -6.164 -21.391  1.00 93.06           C  
ATOM   3479  C   LYS A 440      -9.641  -6.984 -22.625  1.00 93.06           C  
ATOM   3480  CB  LYS A 440     -10.891  -4.992 -21.766  1.00 93.06           C  
ATOM   3481  O   LYS A 440     -10.336  -7.949 -22.953  1.00 93.06           O  
ATOM   3482  CG  LYS A 440     -11.680  -4.418 -20.594  1.00 93.06           C  
ATOM   3483  CD  LYS A 440     -12.570  -3.266 -21.047  1.00 93.06           C  
ATOM   3484  CE  LYS A 440     -13.648  -3.730 -22.016  1.00 93.06           C  
ATOM   3485  NZ  LYS A 440     -14.484  -2.594 -22.500  1.00 93.06           N  
ATOM   3486  N   GLU A 441      -8.625  -6.531 -23.250  1.00 92.12           N  
ATOM   3487  CA  GLU A 441      -8.172  -7.219 -24.453  1.00 92.12           C  
ATOM   3488  C   GLU A 441      -7.473  -8.531 -24.109  1.00 92.12           C  
ATOM   3489  CB  GLU A 441      -7.230  -6.320 -25.250  1.00 92.12           C  
ATOM   3490  O   GLU A 441      -7.496  -9.477 -24.891  1.00 92.12           O  
ATOM   3491  CG  GLU A 441      -7.938  -5.180 -25.969  1.00 92.12           C  
ATOM   3492  CD  GLU A 441      -8.898  -5.660 -27.047  1.00 92.12           C  
ATOM   3493  OE1 GLU A 441      -9.930  -4.988 -27.281  1.00 92.12           O  
ATOM   3494  OE2 GLU A 441      -8.625  -6.715 -27.672  1.00 92.12           O  
ATOM   3495  N   ALA A 442      -6.918  -8.633 -22.938  1.00 88.06           N  
ATOM   3496  CA  ALA A 442      -6.066  -9.742 -22.500  1.00 88.06           C  
ATOM   3497  C   ALA A 442      -6.902 -10.891 -21.953  1.00 88.06           C  
ATOM   3498  CB  ALA A 442      -5.059  -9.266 -21.469  1.00 88.06           C  
ATOM   3499  O   ALA A 442      -6.602 -12.055 -22.203  1.00 88.06           O  
ATOM   3500  N   HIS A 443      -8.000 -10.586 -21.219  1.00 86.00           N  
ATOM   3501  CA  HIS A 443      -8.734 -11.609 -20.484  1.00 86.00           C  
ATOM   3502  C   HIS A 443     -10.234 -11.328 -20.516  1.00 86.00           C  
ATOM   3503  CB  HIS A 443      -8.234 -11.695 -19.047  1.00 86.00           C  
ATOM   3504  O   HIS A 443     -10.664 -10.211 -20.812  1.00 86.00           O  
ATOM   3505  CG  HIS A 443      -6.762 -11.922 -18.938  1.00 86.00           C  
ATOM   3506  CD2 HIS A 443      -5.754 -11.078 -18.625  1.00 86.00           C  
ATOM   3507  ND1 HIS A 443      -6.180 -13.148 -19.172  1.00 86.00           N  
ATOM   3508  CE1 HIS A 443      -4.871 -13.047 -19.000  1.00 86.00           C  
ATOM   3509  NE2 HIS A 443      -4.590 -11.805 -18.672  1.00 86.00           N  
ATOM   3510  N   ASN A 444     -10.969 -12.461 -20.344  1.00 86.12           N  
ATOM   3511  CA  ASN A 444     -12.336 -12.297 -19.859  1.00 86.12           C  
ATOM   3512  C   ASN A 444     -12.367 -11.875 -18.391  1.00 86.12           C  
ATOM   3513  CB  ASN A 444     -13.125 -13.594 -20.047  1.00 86.12           C  
ATOM   3514  O   ASN A 444     -12.094 -12.680 -17.500  1.00 86.12           O  
ATOM   3515  CG  ASN A 444     -14.594 -13.445 -19.672  1.00 86.12           C  
ATOM   3516  ND2 ASN A 444     -15.359 -14.508 -19.859  1.00 86.12           N  
ATOM   3517  OD1 ASN A 444     -15.023 -12.375 -19.234  1.00 86.12           O  
ATOM   3518  N   LEU A 445     -12.648 -10.578 -18.203  1.00 85.06           N  
ATOM   3519  CA  LEU A 445     -12.508  -9.953 -16.891  1.00 85.06           C  
ATOM   3520  C   LEU A 445     -13.367 -10.664 -15.859  1.00 85.06           C  
ATOM   3521  CB  LEU A 445     -12.891  -8.477 -16.969  1.00 85.06           C  
ATOM   3522  O   LEU A 445     -13.016 -10.719 -14.680  1.00 85.06           O  
ATOM   3523  CG  LEU A 445     -12.031  -7.598 -17.875  1.00 85.06           C  
ATOM   3524  CD1 LEU A 445     -12.508  -6.148 -17.812  1.00 85.06           C  
ATOM   3525  CD2 LEU A 445     -10.562  -7.703 -17.500  1.00 85.06           C  
ATOM   3526  N   ARG A 446     -14.445 -11.312 -16.219  1.00 80.38           N  
ATOM   3527  CA  ARG A 446     -15.383 -11.984 -15.328  1.00 80.38           C  
ATOM   3528  C   ARG A 446     -14.797 -13.281 -14.789  1.00 80.38           C  
ATOM   3529  CB  ARG A 446     -16.703 -12.273 -16.047  1.00 80.38           C  
ATOM   3530  O   ARG A 446     -15.219 -13.781 -13.750  1.00 80.38           O  
ATOM   3531  CG  ARG A 446     -17.547 -11.031 -16.312  1.00 80.38           C  
ATOM   3532  CD  ARG A 446     -18.938 -11.383 -16.828  1.00 80.38           C  
ATOM   3533  NE  ARG A 446     -19.750 -10.195 -17.062  1.00 80.38           N  
ATOM   3534  NH1 ARG A 446     -21.719 -11.344 -17.375  1.00 80.38           N  
ATOM   3535  NH2 ARG A 446     -21.688  -9.062 -17.516  1.00 80.38           N  
ATOM   3536  CZ  ARG A 446     -21.047 -10.203 -17.312  1.00 80.38           C  
ATOM   3537  N   SER A 447     -13.820 -13.781 -15.438  1.00 80.00           N  
ATOM   3538  CA  SER A 447     -13.188 -15.047 -15.086  1.00 80.00           C  
ATOM   3539  C   SER A 447     -12.023 -14.828 -14.117  1.00 80.00           C  
ATOM   3540  CB  SER A 447     -12.680 -15.766 -16.344  1.00 80.00           C  
ATOM   3541  O   SER A 447     -11.523 -15.781 -13.516  1.00 80.00           O  
ATOM   3542  OG  SER A 447     -11.602 -15.062 -16.922  1.00 80.00           O  
ATOM   3543  N   LEU A 448     -11.633 -13.523 -13.828  1.00 79.25           N  
ATOM   3544  CA  LEU A 448     -10.516 -13.203 -12.945  1.00 79.25           C  
ATOM   3545  C   LEU A 448     -11.000 -12.992 -11.516  1.00 79.25           C  
ATOM   3546  CB  LEU A 448      -9.789 -11.945 -13.438  1.00 79.25           C  
ATOM   3547  O   LEU A 448     -12.070 -12.414 -11.297  1.00 79.25           O  
ATOM   3548  CG  LEU A 448      -9.133 -12.047 -14.820  1.00 79.25           C  
ATOM   3549  CD1 LEU A 448      -8.531 -10.695 -15.219  1.00 79.25           C  
ATOM   3550  CD2 LEU A 448      -8.062 -13.133 -14.828  1.00 79.25           C  
ATOM   3551  N   ASP A 449     -10.242 -13.555 -10.578  1.00 69.81           N  
ATOM   3552  CA  ASP A 449     -10.508 -13.367  -9.156  1.00 69.81           C  
ATOM   3553  C   ASP A 449     -10.227 -11.930  -8.734  1.00 69.81           C  
ATOM   3554  CB  ASP A 449      -9.680 -14.336  -8.312  1.00 69.81           C  
ATOM   3555  O   ASP A 449     -10.953 -11.359  -7.914  1.00 69.81           O  
ATOM   3556  CG  ASP A 449     -10.148 -15.773  -8.430  1.00 69.81           C  
ATOM   3557  OD1 ASP A 449     -11.328 -16.000  -8.773  1.00 69.81           O  
ATOM   3558  OD2 ASP A 449      -9.328 -16.688  -8.172  1.00 69.81           O  
ATOM   3559  N   VAL A 450      -9.266 -11.328  -9.336  1.00 75.44           N  
ATOM   3560  CA  VAL A 450      -8.883  -9.938  -9.086  1.00 75.44           C  
ATOM   3561  C   VAL A 450      -8.578  -9.242 -10.414  1.00 75.44           C  
ATOM   3562  CB  VAL A 450      -7.664  -9.852  -8.141  1.00 75.44           C  
ATOM   3563  O   VAL A 450      -7.797  -9.742 -11.219  1.00 75.44           O  
ATOM   3564  CG1 VAL A 450      -7.266  -8.398  -7.910  1.00 75.44           C  
ATOM   3565  CG2 VAL A 450      -7.969 -10.547  -6.816  1.00 75.44           C  
ATOM   3566  N   VAL A 451      -9.312  -8.125 -10.586  1.00 86.06           N  
ATOM   3567  CA  VAL A 451      -9.008  -7.273 -11.727  1.00 86.06           C  
ATOM   3568  C   VAL A 451      -8.102  -6.125 -11.289  1.00 86.06           C  
ATOM   3569  CB  VAL A 451     -10.297  -6.715 -12.383  1.00 86.06           C  
ATOM   3570  O   VAL A 451      -8.523  -5.250 -10.523  1.00 86.06           O  
ATOM   3571  CG1 VAL A 451      -9.953  -5.871 -13.602  1.00 86.06           C  
ATOM   3572  CG2 VAL A 451     -11.234  -7.855 -12.758  1.00 86.06           C  
ATOM   3573  N   SER A 452      -6.820  -6.152 -11.781  1.00 86.94           N  
ATOM   3574  CA  SER A 452      -5.758  -5.254 -11.336  1.00 86.94           C  
ATOM   3575  C   SER A 452      -6.160  -3.793 -11.516  1.00 86.94           C  
ATOM   3576  CB  SER A 452      -4.465  -5.531 -12.109  1.00 86.94           C  
ATOM   3577  O   SER A 452      -5.945  -2.975 -10.617  1.00 86.94           O  
ATOM   3578  OG  SER A 452      -4.000  -6.844 -11.859  1.00 86.94           O  
ATOM   3579  N   SER A 453      -6.746  -3.400 -12.609  1.00 91.75           N  
ATOM   3580  CA  SER A 453      -7.137  -2.023 -12.891  1.00 91.75           C  
ATOM   3581  C   SER A 453      -8.297  -1.586 -12.000  1.00 91.75           C  
ATOM   3582  CB  SER A 453      -7.527  -1.870 -14.359  1.00 91.75           C  
ATOM   3583  O   SER A 453      -8.375  -0.421 -11.602  1.00 91.75           O  
ATOM   3584  OG  SER A 453      -8.492  -2.836 -14.734  1.00 91.75           O  
ATOM   3585  N   GLU A 454      -9.273  -2.504 -11.672  1.00 89.94           N  
ATOM   3586  CA  GLU A 454     -10.352  -2.213 -10.734  1.00 89.94           C  
ATOM   3587  C   GLU A 454      -9.805  -1.918  -9.344  1.00 89.94           C  
ATOM   3588  CB  GLU A 454     -11.336  -3.379 -10.672  1.00 89.94           C  
ATOM   3589  O   GLU A 454     -10.297  -1.028  -8.648  1.00 89.94           O  
ATOM   3590  CG  GLU A 454     -12.164  -3.555 -11.945  1.00 89.94           C  
ATOM   3591  CD  GLU A 454     -13.047  -4.789 -11.922  1.00 89.94           C  
ATOM   3592  OE1 GLU A 454     -13.766  -5.039 -12.914  1.00 89.94           O  
ATOM   3593  OE2 GLU A 454     -13.023  -5.512 -10.898  1.00 89.94           O  
ATOM   3594  N   HIS A 455      -8.781  -2.725  -8.992  1.00 85.44           N  
ATOM   3595  CA  HIS A 455      -8.125  -2.504  -7.711  1.00 85.44           C  
ATOM   3596  C   HIS A 455      -7.477  -1.127  -7.652  1.00 85.44           C  
ATOM   3597  CB  HIS A 455      -7.082  -3.592  -7.449  1.00 85.44           C  
ATOM   3598  O   HIS A 455      -7.570  -0.432  -6.641  1.00 85.44           O  
ATOM   3599  CG  HIS A 455      -6.406  -3.465  -6.121  1.00 85.44           C  
ATOM   3600  CD2 HIS A 455      -5.113  -3.221  -5.805  1.00 85.44           C  
ATOM   3601  ND1 HIS A 455      -7.078  -3.598  -4.930  1.00 85.44           N  
ATOM   3602  CE1 HIS A 455      -6.227  -3.439  -3.930  1.00 85.44           C  
ATOM   3603  NE2 HIS A 455      -5.027  -3.209  -4.434  1.00 85.44           N  
ATOM   3604  N   LEU A 456      -6.785  -0.660  -8.703  1.00 90.62           N  
ATOM   3605  CA  LEU A 456      -6.148   0.651  -8.773  1.00 90.62           C  
ATOM   3606  C   LEU A 456      -7.191   1.764  -8.695  1.00 90.62           C  
ATOM   3607  CB  LEU A 456      -5.344   0.784 -10.070  1.00 90.62           C  
ATOM   3608  O   LEU A 456      -6.973   2.773  -8.023  1.00 90.62           O  
ATOM   3609  CG  LEU A 456      -4.160  -0.172 -10.234  1.00 90.62           C  
ATOM   3610  CD1 LEU A 456      -3.514   0.011 -11.602  1.00 90.62           C  
ATOM   3611  CD2 LEU A 456      -3.139   0.047  -9.117  1.00 90.62           C  
ATOM   3612  N   LEU A 457      -8.336   1.554  -9.383  1.00 91.31           N  
ATOM   3613  CA  LEU A 457      -9.422   2.523  -9.352  1.00 91.31           C  
ATOM   3614  C   LEU A 457     -10.008   2.648  -7.949  1.00 91.31           C  
ATOM   3615  CB  LEU A 457     -10.523   2.121 -10.344  1.00 91.31           C  
ATOM   3616  O   LEU A 457     -10.289   3.756  -7.488  1.00 91.31           O  
ATOM   3617  CG  LEU A 457     -11.758   3.023 -10.383  1.00 91.31           C  
ATOM   3618  CD1 LEU A 457     -11.375   4.430 -10.828  1.00 91.31           C  
ATOM   3619  CD2 LEU A 457     -12.820   2.438 -11.312  1.00 91.31           C  
ATOM   3620  N   HIS A 458     -10.203   1.453  -7.348  1.00 85.50           N  
ATOM   3621  CA  HIS A 458     -10.727   1.425  -5.988  1.00 85.50           C  
ATOM   3622  C   HIS A 458      -9.875   2.275  -5.051  1.00 85.50           C  
ATOM   3623  CB  HIS A 458     -10.797  -0.013  -5.473  1.00 85.50           C  
ATOM   3624  O   HIS A 458     -10.406   3.039  -4.246  1.00 85.50           O  
ATOM   3625  CG  HIS A 458     -11.406  -0.132  -4.109  1.00 85.50           C  
ATOM   3626  CD2 HIS A 458     -12.703  -0.106  -3.709  1.00 85.50           C  
ATOM   3627  ND1 HIS A 458     -10.656  -0.296  -2.971  1.00 85.50           N  
ATOM   3628  CE1 HIS A 458     -11.453  -0.368  -1.923  1.00 85.50           C  
ATOM   3629  NE2 HIS A 458     -12.703  -0.256  -2.344  1.00 85.50           N  
ATOM   3630  N   LEU A 459      -8.562   2.193  -5.137  1.00 83.88           N  
ATOM   3631  CA  LEU A 459      -7.629   2.951  -4.312  1.00 83.88           C  
ATOM   3632  C   LEU A 459      -7.750   4.445  -4.590  1.00 83.88           C  
ATOM   3633  CB  LEU A 459      -6.195   2.490  -4.566  1.00 83.88           C  
ATOM   3634  O   LEU A 459      -7.699   5.258  -3.662  1.00 83.88           O  
ATOM   3635  CG  LEU A 459      -5.855   1.061  -4.141  1.00 83.88           C  
ATOM   3636  CD1 LEU A 459      -4.480   0.662  -4.664  1.00 83.88           C  
ATOM   3637  CD2 LEU A 459      -5.914   0.929  -2.621  1.00 83.88           C  
ATOM   3638  N   SER A 460      -7.918   4.758  -5.859  1.00 88.56           N  
ATOM   3639  CA  SER A 460      -8.078   6.148  -6.262  1.00 88.56           C  
ATOM   3640  C   SER A 460      -9.391   6.730  -5.730  1.00 88.56           C  
ATOM   3641  CB  SER A 460      -8.039   6.270  -7.789  1.00 88.56           C  
ATOM   3642  O   SER A 460      -9.422   7.875  -5.277  1.00 88.56           O  
ATOM   3643  OG  SER A 460      -8.219   7.617  -8.188  1.00 88.56           O  
ATOM   3644  N   LEU A 461     -10.477   6.012  -5.680  1.00 86.25           N  
ATOM   3645  CA  LEU A 461     -11.805   6.422  -5.238  1.00 86.25           C  
ATOM   3646  C   LEU A 461     -11.828   6.637  -3.729  1.00 86.25           C  
ATOM   3647  CB  LEU A 461     -12.844   5.379  -5.637  1.00 86.25           C  
ATOM   3648  O   LEU A 461     -12.594   7.465  -3.229  1.00 86.25           O  
ATOM   3649  CG  LEU A 461     -13.117   5.230  -7.137  1.00 86.25           C  
ATOM   3650  CD1 LEU A 461     -14.102   4.094  -7.387  1.00 86.25           C  
ATOM   3651  CD2 LEU A 461     -13.648   6.539  -7.715  1.00 86.25           C  
ATOM   3652  N   PHE A 462     -11.000   6.000  -2.994  1.00 78.56           N  
ATOM   3653  CA  PHE A 462     -10.938   6.016  -1.537  1.00 78.56           C  
ATOM   3654  C   PHE A 462     -10.266   7.293  -1.040  1.00 78.56           C  
ATOM   3655  CB  PHE A 462     -10.172   4.789  -1.020  1.00 78.56           C  
ATOM   3656  O   PHE A 462     -10.422   7.668   0.124  1.00 78.56           O  
ATOM   3657  CG  PHE A 462     -11.070   3.641  -0.638  1.00 78.56           C  
ATOM   3658  CD1 PHE A 462     -11.727   3.629   0.586  1.00 78.56           C  
ATOM   3659  CD2 PHE A 462     -11.250   2.570  -1.504  1.00 78.56           C  
ATOM   3660  CE1 PHE A 462     -12.555   2.566   0.942  1.00 78.56           C  
ATOM   3661  CE2 PHE A 462     -12.078   1.504  -1.155  1.00 78.56           C  
ATOM   3662  CZ  PHE A 462     -12.727   1.504   0.069  1.00 78.56           C  
ATOM   3663  N   GLY A 463      -9.680   8.016  -1.999  1.00 80.69           N  
ATOM   3664  CA  GLY A 463      -9.195   9.344  -1.666  1.00 80.69           C  
ATOM   3665  C   GLY A 463      -7.723   9.359  -1.294  1.00 80.69           C  
ATOM   3666  O   GLY A 463      -7.211  10.367  -0.808  1.00 80.69           O  
ATOM   3667  N   LYS A 464      -7.070   8.211  -1.416  1.00 87.56           N  
ATOM   3668  CA  LYS A 464      -5.625   8.156  -1.198  1.00 87.56           C  
ATOM   3669  C   LYS A 464      -4.879   8.922  -2.285  1.00 87.56           C  
ATOM   3670  CB  LYS A 464      -5.145   6.703  -1.155  1.00 87.56           C  
ATOM   3671  O   LYS A 464      -5.172   8.773  -3.473  1.00 87.56           O  
ATOM   3672  CG  LYS A 464      -5.594   5.938   0.081  1.00 87.56           C  
ATOM   3673  CD  LYS A 464      -4.902   4.586   0.186  1.00 87.56           C  
ATOM   3674  CE  LYS A 464      -5.215   3.898   1.508  1.00 87.56           C  
ATOM   3675  NZ  LYS A 464      -4.492   2.598   1.638  1.00 87.56           N  
ATOM   3676  N   ARG A 465      -3.994   9.742  -1.931  1.00 90.81           N  
ATOM   3677  CA  ARG A 465      -3.219  10.531  -2.879  1.00 90.81           C  
ATOM   3678  C   ARG A 465      -1.752  10.117  -2.871  1.00 90.81           C  
ATOM   3679  CB  ARG A 465      -3.342  12.023  -2.559  1.00 90.81           C  
ATOM   3680  O   ARG A 465      -0.934  10.695  -3.592  1.00 90.81           O  
ATOM   3681  CG  ARG A 465      -4.770  12.547  -2.582  1.00 90.81           C  
ATOM   3682  CD  ARG A 465      -5.391  12.422  -3.967  1.00 90.81           C  
ATOM   3683  NE  ARG A 465      -6.758  12.945  -3.990  1.00 90.81           N  
ATOM   3684  NH1 ARG A 465      -7.758  10.875  -4.227  1.00 90.81           N  
ATOM   3685  NH2 ARG A 465      -9.047  12.773  -4.125  1.00 90.81           N  
ATOM   3686  CZ  ARG A 465      -7.852  12.195  -4.113  1.00 90.81           C  
ATOM   3687  N   SER A 466      -1.453   9.234  -2.135  1.00 94.06           N  
ATOM   3688  CA  SER A 466      -0.136   8.617  -2.018  1.00 94.06           C  
ATOM   3689  C   SER A 466      -0.244   7.180  -1.528  1.00 94.06           C  
ATOM   3690  CB  SER A 466       0.751   9.422  -1.066  1.00 94.06           C  
ATOM   3691  O   SER A 466      -1.166   6.836  -0.785  1.00 94.06           O  
ATOM   3692  OG  SER A 466       1.962   8.734  -0.805  1.00 94.06           O  
ATOM   3693  N   PRO A 467       0.782   6.359  -1.950  1.00 93.56           N  
ATOM   3694  CA  PRO A 467       0.796   4.973  -1.483  1.00 93.56           C  
ATOM   3695  C   PRO A 467       1.077   4.852   0.012  1.00 93.56           C  
ATOM   3696  CB  PRO A 467       1.923   4.336  -2.303  1.00 93.56           C  
ATOM   3697  O   PRO A 467       0.849   3.797   0.606  1.00 93.56           O  
ATOM   3698  CG  PRO A 467       2.787   5.484  -2.717  1.00 93.56           C  
ATOM   3699  CD  PRO A 467       1.922   6.703  -2.867  1.00 93.56           C  
ATOM   3700  N   PHE A 468       1.492   6.004   0.583  1.00 95.75           N  
ATOM   3701  CA  PHE A 468       2.006   5.922   1.945  1.00 95.75           C  
ATOM   3702  C   PHE A 468       1.012   6.516   2.936  1.00 95.75           C  
ATOM   3703  CB  PHE A 468       3.354   6.645   2.059  1.00 95.75           C  
ATOM   3704  O   PHE A 468       1.340   6.723   4.105  1.00 95.75           O  
ATOM   3705  CG  PHE A 468       4.398   6.129   1.106  1.00 95.75           C  
ATOM   3706  CD1 PHE A 468       4.770   4.789   1.119  1.00 95.75           C  
ATOM   3707  CD2 PHE A 468       5.012   6.980   0.200  1.00 95.75           C  
ATOM   3708  CE1 PHE A 468       5.738   4.309   0.240  1.00 95.75           C  
ATOM   3709  CE2 PHE A 468       5.980   6.508  -0.681  1.00 95.75           C  
ATOM   3710  CZ  PHE A 468       6.344   5.172  -0.659  1.00 95.75           C  
ATOM   3711  N   GLN A 469      -0.228   6.773   2.426  1.00 93.44           N  
ATOM   3712  CA  GLN A 469      -1.297   7.199   3.324  1.00 93.44           C  
ATOM   3713  C   GLN A 469      -2.000   5.996   3.949  1.00 93.44           C  
ATOM   3714  CB  GLN A 469      -2.311   8.070   2.580  1.00 93.44           C  
ATOM   3715  O   GLN A 469      -2.141   4.953   3.311  1.00 93.44           O  
ATOM   3716  CG  GLN A 469      -1.772   9.445   2.191  1.00 93.44           C  
ATOM   3717  CD  GLN A 469      -2.791  10.281   1.443  1.00 93.44           C  
ATOM   3718  NE2 GLN A 469      -3.004  11.508   1.907  1.00 93.44           N  
ATOM   3719  OE1 GLN A 469      -3.381   9.828   0.456  1.00 93.44           O  
ATOM   3720  N   ASN A 470      -2.291   6.156   5.215  1.00 90.94           N  
ATOM   3721  CA  ASN A 470      -3.129   5.180   5.902  1.00 90.94           C  
ATOM   3722  C   ASN A 470      -4.602   5.566   5.852  1.00 90.94           C  
ATOM   3723  CB  ASN A 470      -2.676   5.012   7.355  1.00 90.94           C  
ATOM   3724  O   ASN A 470      -4.969   6.684   6.219  1.00 90.94           O  
ATOM   3725  CG  ASN A 470      -3.488   3.975   8.102  1.00 90.94           C  
ATOM   3726  ND2 ASN A 470      -2.930   2.777   8.250  1.00 90.94           N  
ATOM   3727  OD1 ASN A 470      -4.605   4.246   8.547  1.00 90.94           O  
ATOM   3728  N   ALA A 471      -5.496   4.656   5.398  1.00 85.75           N  
ATOM   3729  CA  ALA A 471      -6.895   5.012   5.172  1.00 85.75           C  
ATOM   3730  C   ALA A 471      -7.824   4.156   6.027  1.00 85.75           C  
ATOM   3731  CB  ALA A 471      -7.250   4.863   3.693  1.00 85.75           C  
ATOM   3732  O   ALA A 471      -9.008   4.008   5.707  1.00 85.75           O  
ATOM   3733  N   TYR A 472      -7.246   3.594   7.062  1.00 82.38           N  
ATOM   3734  CA  TYR A 472      -8.031   2.709   7.914  1.00 82.38           C  
ATOM   3735  C   TYR A 472      -9.234   3.438   8.492  1.00 82.38           C  
ATOM   3736  CB  TYR A 472      -7.168   2.148   9.047  1.00 82.38           C  
ATOM   3737  O   TYR A 472     -10.312   2.850   8.648  1.00 82.38           O  
ATOM   3738  CG  TYR A 472      -7.934   1.311  10.039  1.00 82.38           C  
ATOM   3739  CD1 TYR A 472      -8.109   1.739  11.352  1.00 82.38           C  
ATOM   3740  CD2 TYR A 472      -8.484   0.089   9.672  1.00 82.38           C  
ATOM   3741  CE1 TYR A 472      -8.812   0.970  12.273  1.00 82.38           C  
ATOM   3742  CE2 TYR A 472      -9.195  -0.688  10.578  1.00 82.38           C  
ATOM   3743  OH  TYR A 472     -10.055  -1.006  12.781  1.00 82.38           O  
ATOM   3744  CZ  TYR A 472      -9.352  -0.240  11.875  1.00 82.38           C  
ATOM   3745  N   ASN A 473      -9.094   4.758   8.766  1.00 79.44           N  
ATOM   3746  CA  ASN A 473     -10.117   5.523   9.469  1.00 79.44           C  
ATOM   3747  C   ASN A 473     -11.109   6.160   8.492  1.00 79.44           C  
ATOM   3748  CB  ASN A 473      -9.484   6.598  10.352  1.00 79.44           C  
ATOM   3749  O   ASN A 473     -12.039   6.855   8.906  1.00 79.44           O  
ATOM   3750  CG  ASN A 473      -8.742   6.012  11.539  1.00 79.44           C  
ATOM   3751  ND2 ASN A 473      -7.719   6.719  12.008  1.00 79.44           N  
ATOM   3752  OD1 ASN A 473      -9.078   4.930  12.023  1.00 79.44           O  
ATOM   3753  N   VAL A 474     -10.875   5.988   7.137  1.00 76.56           N  
ATOM   3754  CA  VAL A 474     -11.727   6.582   6.117  1.00 76.56           C  
ATOM   3755  C   VAL A 474     -13.070   5.859   6.086  1.00 76.56           C  
ATOM   3756  CB  VAL A 474     -11.070   6.539   4.723  1.00 76.56           C  
ATOM   3757  O   VAL A 474     -13.125   4.629   6.070  1.00 76.56           O  
ATOM   3758  CG1 VAL A 474     -12.039   7.020   3.646  1.00 76.56           C  
ATOM   3759  CG2 VAL A 474      -9.789   7.379   4.707  1.00 76.56           C  
ATOM   3760  N   ARG A 475     -14.070   6.688   6.066  1.00 69.81           N  
ATOM   3761  CA  ARG A 475     -15.430   6.160   6.090  1.00 69.81           C  
ATOM   3762  C   ARG A 475     -16.094   6.273   4.719  1.00 69.81           C  
ATOM   3763  CB  ARG A 475     -16.266   6.898   7.137  1.00 69.81           C  
ATOM   3764  O   ARG A 475     -15.680   7.094   3.896  1.00 69.81           O  
ATOM   3765  CG  ARG A 475     -15.711   6.812   8.547  1.00 69.81           C  
ATOM   3766  CD  ARG A 475     -16.516   7.652   9.523  1.00 69.81           C  
ATOM   3767  NE  ARG A 475     -15.906   7.676  10.852  1.00 69.81           N  
ATOM   3768  NH1 ARG A 475     -17.422   9.172  11.758  1.00 69.81           N  
ATOM   3769  NH2 ARG A 475     -15.719   8.336  13.039  1.00 69.81           N  
ATOM   3770  CZ  ARG A 475     -16.359   8.398  11.883  1.00 69.81           C  
ATOM   3771  N   GLY A 476     -17.094   5.348   4.395  1.00 66.75           N  
ATOM   3772  CA  GLY A 476     -17.844   5.410   3.154  1.00 66.75           C  
ATOM   3773  C   GLY A 476     -17.609   4.219   2.248  1.00 66.75           C  
ATOM   3774  O   GLY A 476     -16.812   3.338   2.572  1.00 66.75           O  
ATOM   3775  N   ASN A 477     -18.453   4.207   1.130  1.00 69.31           N  
ATOM   3776  CA  ASN A 477     -18.406   3.143   0.134  1.00 69.31           C  
ATOM   3777  C   ASN A 477     -17.984   3.672  -1.230  1.00 69.31           C  
ATOM   3778  CB  ASN A 477     -19.766   2.447   0.028  1.00 69.31           C  
ATOM   3779  O   ASN A 477     -18.688   4.461  -1.852  1.00 69.31           O  
ATOM   3780  CG  ASN A 477     -19.719   1.175  -0.794  1.00 69.31           C  
ATOM   3781  ND2 ASN A 477     -20.719   0.328  -0.650  1.00 69.31           N  
ATOM   3782  OD1 ASN A 477     -18.766   0.954  -1.552  1.00 69.31           O  
ATOM   3783  N   ALA A 478     -16.703   3.256  -1.633  1.00 70.19           N  
ATOM   3784  CA  ALA A 478     -16.094   3.738  -2.867  1.00 70.19           C  
ATOM   3785  C   ALA A 478     -16.953   3.383  -4.082  1.00 70.19           C  
ATOM   3786  CB  ALA A 478     -14.688   3.158  -3.023  1.00 70.19           C  
ATOM   3787  O   ALA A 478     -16.859   4.039  -5.121  1.00 70.19           O  
ATOM   3788  N   THR A 479     -17.922   2.404  -3.957  1.00 70.00           N  
ATOM   3789  CA  THR A 479     -18.750   1.946  -5.070  1.00 70.00           C  
ATOM   3790  C   THR A 479     -20.000   2.799  -5.195  1.00 70.00           C  
ATOM   3791  CB  THR A 479     -19.141   0.467  -4.902  1.00 70.00           C  
ATOM   3792  O   THR A 479     -20.734   2.686  -6.180  1.00 70.00           O  
ATOM   3793  CG2 THR A 479     -17.906  -0.438  -4.977  1.00 70.00           C  
ATOM   3794  OG1 THR A 479     -19.766   0.288  -3.631  1.00 70.00           O  
ATOM   3795  N   ASN A 480     -20.219   3.803  -4.262  1.00 70.25           N  
ATOM   3796  CA  ASN A 480     -21.375   4.684  -4.250  1.00 70.25           C  
ATOM   3797  C   ASN A 480     -21.031   6.074  -4.773  1.00 70.25           C  
ATOM   3798  CB  ASN A 480     -21.969   4.777  -2.842  1.00 70.25           C  
ATOM   3799  O   ASN A 480     -21.875   6.973  -4.770  1.00 70.25           O  
ATOM   3800  CG  ASN A 480     -22.688   3.514  -2.430  1.00 70.25           C  
ATOM   3801  ND2 ASN A 480     -22.938   3.363  -1.132  1.00 70.25           N  
ATOM   3802  OD1 ASN A 480     -23.031   2.678  -3.270  1.00 70.25           O  
ATOM   3803  N   ILE A 481     -19.766   6.238  -5.254  1.00 77.25           N  
ATOM   3804  CA  ILE A 481     -19.281   7.527  -5.723  1.00 77.25           C  
ATOM   3805  C   ILE A 481     -19.906   7.855  -7.078  1.00 77.25           C  
ATOM   3806  CB  ILE A 481     -17.734   7.543  -5.828  1.00 77.25           C  
ATOM   3807  O   ILE A 481     -20.047   6.977  -7.934  1.00 77.25           O  
ATOM   3808  CG1 ILE A 481     -17.109   7.469  -4.434  1.00 77.25           C  
ATOM   3809  CG2 ILE A 481     -17.266   8.789  -6.582  1.00 77.25           C  
ATOM   3810  CD1 ILE A 481     -15.594   7.320  -4.449  1.00 77.25           C  
ATOM   3811  N   LYS A 482     -20.438   9.125  -7.246  1.00 81.94           N  
ATOM   3812  CA  LYS A 482     -21.000   9.594  -8.508  1.00 81.94           C  
ATOM   3813  C   LYS A 482     -19.891  10.008  -9.477  1.00 81.94           C  
ATOM   3814  CB  LYS A 482     -21.953  10.766  -8.281  1.00 81.94           C  
ATOM   3815  O   LYS A 482     -19.031  10.820  -9.133  1.00 81.94           O  
ATOM   3816  CG  LYS A 482     -22.750  11.172  -9.516  1.00 81.94           C  
ATOM   3817  CD  LYS A 482     -23.719  12.312  -9.203  1.00 81.94           C  
ATOM   3818  CE  LYS A 482     -24.469  12.750 -10.453  1.00 81.94           C  
ATOM   3819  NZ  LYS A 482     -25.422  13.859 -10.156  1.00 81.94           N  
ATOM   3820  N   ILE A 483     -19.906   9.359 -10.727  1.00 85.44           N  
ATOM   3821  CA  ILE A 483     -18.922   9.688 -11.750  1.00 85.44           C  
ATOM   3822  C   ILE A 483     -19.406  10.867 -12.586  1.00 85.44           C  
ATOM   3823  CB  ILE A 483     -18.609   8.477 -12.656  1.00 85.44           C  
ATOM   3824  O   ILE A 483     -20.500  10.805 -13.180  1.00 85.44           O  
ATOM   3825  CG1 ILE A 483     -18.250   7.250 -11.812  1.00 85.44           C  
ATOM   3826  CG2 ILE A 483     -17.500   8.805 -13.648  1.00 85.44           C  
ATOM   3827  CD1 ILE A 483     -17.062   7.473 -10.883  1.00 85.44           C  
ATOM   3828  N   ILE A 484     -18.719  12.023 -12.516  1.00 77.88           N  
ATOM   3829  CA  ILE A 484     -19.172  13.219 -13.234  1.00 77.88           C  
ATOM   3830  C   ILE A 484     -18.094  13.641 -14.234  1.00 77.88           C  
ATOM   3831  CB  ILE A 484     -19.484  14.375 -12.266  1.00 77.88           C  
ATOM   3832  O   ILE A 484     -16.891  13.492 -13.977  1.00 77.88           O  
ATOM   3833  CG1 ILE A 484     -20.422  13.898 -11.148  1.00 77.88           C  
ATOM   3834  CG2 ILE A 484     -20.094  15.562 -13.023  1.00 77.88           C  
ATOM   3835  CD1 ILE A 484     -20.609  14.906 -10.023  1.00 77.88           C  
TER    3836      ILE A 484                                                      
ENDMDL                                                                          
END                                                                             
