# Supplementary material for: Deep mining reveals the diversity of endogenous viral elements in vertebrate genomes
Source: Nat Microbiol. 2024 Oct 22;9(11):3013–24. doi: 10.1038/s41564-024-01825-4 (PMC11521997; doi:10.1038/s41564-024-01825-4)
Supplement: Supplementary file 7 — NP tree files (Fig. 4a), and structural modelling files for the S. etruscus EVE, Ixodes scapularis EVE and South Bay virus nucleoprotein (Fig. 4b). [file 41564_2024_1825_MOESM7_ESM.zip › Source_Data_Figure_4/Suncus_etruscus_colabfold_24recycles_amber_8234a/Suncus_etruscus_colabfold_24recycles_amber_8234a_unrelaxed_rank_003_alphafold2_ptm_model_4_seed_000.pdb]

MODEL     1                                                                     
ATOM      1  N   MET A   1      20.969 -13.438 -14.844  1.00 81.94           N  
ATOM      2  CA  MET A   1      21.219 -12.195 -14.117  1.00 81.94           C  
ATOM      3  C   MET A   1      21.406 -12.469 -12.633  1.00 81.94           C  
ATOM      4  CB  MET A   1      20.078 -11.203 -14.336  1.00 81.94           C  
ATOM      5  O   MET A   1      20.609 -13.195 -12.023  1.00 81.94           O  
ATOM      6  CG  MET A   1      20.359 -10.180 -15.422  1.00 81.94           C  
ATOM      7  SD  MET A   1      19.047  -8.891 -15.531  1.00 81.94           S  
ATOM      8  CE  MET A   1      17.984  -9.633 -16.797  1.00 81.94           C  
ATOM      9  N   GLU A   2      22.609 -12.039 -12.062  1.00 93.00           N  
ATOM     10  CA  GLU A   2      22.859 -12.242 -10.633  1.00 93.00           C  
ATOM     11  C   GLU A   2      22.344 -11.062  -9.812  1.00 93.00           C  
ATOM     12  CB  GLU A   2      24.359 -12.445 -10.383  1.00 93.00           C  
ATOM     13  O   GLU A   2      22.391  -9.914 -10.258  1.00 93.00           O  
ATOM     14  CG  GLU A   2      24.703 -12.742  -8.938  1.00 93.00           C  
ATOM     15  CD  GLU A   2      26.203 -12.898  -8.695  1.00 93.00           C  
ATOM     16  OE1 GLU A   2      26.594 -13.195  -7.543  1.00 93.00           O  
ATOM     17  OE2 GLU A   2      26.969 -12.727  -9.664  1.00 93.00           O  
ATOM     18  N   ASN A   3      21.781 -11.375  -8.586  1.00 96.38           N  
ATOM     19  CA  ASN A   3      21.391 -10.352  -7.621  1.00 96.38           C  
ATOM     20  C   ASN A   3      22.609  -9.680  -6.992  1.00 96.38           C  
ATOM     21  CB  ASN A   3      20.500 -10.953  -6.539  1.00 96.38           C  
ATOM     22  O   ASN A   3      23.328 -10.297  -6.203  1.00 96.38           O  
ATOM     23  CG  ASN A   3      19.844  -9.898  -5.668  1.00 96.38           C  
ATOM     24  ND2 ASN A   3      18.750 -10.273  -5.000  1.00 96.38           N  
ATOM     25  OD1 ASN A   3      20.297  -8.758  -5.602  1.00 96.38           O  
ATOM     26  N   LYS A   4      22.797  -8.406  -7.234  1.00 96.75           N  
ATOM     27  CA  LYS A   4      23.984  -7.688  -6.812  1.00 96.75           C  
ATOM     28  C   LYS A   4      23.797  -7.055  -5.438  1.00 96.75           C  
ATOM     29  CB  LYS A   4      24.359  -6.617  -7.836  1.00 96.75           C  
ATOM     30  O   LYS A   4      24.734  -6.504  -4.863  1.00 96.75           O  
ATOM     31  CG  LYS A   4      24.891  -7.172  -9.148  1.00 96.75           C  
ATOM     32  CD  LYS A   4      25.453  -6.066 -10.039  1.00 96.75           C  
ATOM     33  CE  LYS A   4      26.078  -6.633 -11.305  1.00 96.75           C  
ATOM     34  NZ  LYS A   4      26.641  -5.555 -12.172  1.00 96.75           N  
ATOM     35  N   ILE A   5      22.625  -7.070  -4.926  1.00 96.94           N  
ATOM     36  CA  ILE A   5      22.375  -6.543  -3.588  1.00 96.94           C  
ATOM     37  C   ILE A   5      22.562  -7.652  -2.555  1.00 96.94           C  
ATOM     38  CB  ILE A   5      20.953  -5.941  -3.480  1.00 96.94           C  
ATOM     39  O   ILE A   5      21.594  -8.227  -2.072  1.00 96.94           O  
ATOM     40  CG1 ILE A   5      20.719  -4.945  -4.617  1.00 96.94           C  
ATOM     41  CG2 ILE A   5      20.750  -5.277  -2.115  1.00 96.94           C  
ATOM     42  CD1 ILE A   5      19.297  -4.398  -4.668  1.00 96.94           C  
ATOM     43  N   LYS A   6      23.828  -7.902  -2.150  1.00 96.75           N  
ATOM     44  CA  LYS A   6      24.188  -8.992  -1.249  1.00 96.75           C  
ATOM     45  C   LYS A   6      24.078  -8.555   0.210  1.00 96.75           C  
ATOM     46  CB  LYS A   6      25.594  -9.492  -1.548  1.00 96.75           C  
ATOM     47  O   LYS A   6      25.094  -8.242   0.841  1.00 96.75           O  
ATOM     48  CG  LYS A   6      25.797  -9.945  -2.986  1.00 96.75           C  
ATOM     49  CD  LYS A   6      24.953 -11.172  -3.314  1.00 96.75           C  
ATOM     50  CE  LYS A   6      25.203 -11.648  -4.738  1.00 96.75           C  
ATOM     51  NZ  LYS A   6      24.250 -12.734  -5.125  1.00 96.75           N  
ATOM     52  N   VAL A   7      22.891  -8.469   0.669  1.00 97.06           N  
ATOM     53  CA  VAL A   7      22.562  -8.055   2.029  1.00 97.06           C  
ATOM     54  C   VAL A   7      21.672  -9.109   2.689  1.00 97.06           C  
ATOM     55  CB  VAL A   7      21.859  -6.676   2.049  1.00 97.06           C  
ATOM     56  O   VAL A   7      20.672  -9.531   2.113  1.00 97.06           O  
ATOM     57  CG1 VAL A   7      21.375  -6.340   3.455  1.00 97.06           C  
ATOM     58  CG2 VAL A   7      22.812  -5.594   1.531  1.00 97.06           C  
ATOM     59  N   GLU A   8      22.078  -9.516   3.949  1.00 95.75           N  
ATOM     60  CA  GLU A   8      21.328 -10.562   4.633  1.00 95.75           C  
ATOM     61  C   GLU A   8      20.703 -10.039   5.926  1.00 95.75           C  
ATOM     62  CB  GLU A   8      22.234 -11.766   4.934  1.00 95.75           C  
ATOM     63  O   GLU A   8      19.672 -10.539   6.363  1.00 95.75           O  
ATOM     64  CG  GLU A   8      22.781 -12.445   3.691  1.00 95.75           C  
ATOM     65  CD  GLU A   8      21.719 -13.133   2.859  1.00 95.75           C  
ATOM     66  OE1 GLU A   8      21.953 -13.383   1.654  1.00 95.75           O  
ATOM     67  OE2 GLU A   8      20.641 -13.430   3.418  1.00 95.75           O  
ATOM     68  N   THR A   9      21.375  -9.086   6.520  1.00 94.75           N  
ATOM     69  CA  THR A   9      20.938  -8.578   7.816  1.00 94.75           C  
ATOM     70  C   THR A   9      20.781  -7.062   7.785  1.00 94.75           C  
ATOM     71  CB  THR A   9      21.922  -8.977   8.930  1.00 94.75           C  
ATOM     72  O   THR A   9      21.219  -6.410   6.836  1.00 94.75           O  
ATOM     73  CG2 THR A   9      22.172 -10.477   8.945  1.00 94.75           C  
ATOM     74  OG1 THR A   9      23.172  -8.305   8.711  1.00 94.75           O  
ATOM     75  N   LYS A  10      20.188  -6.539   8.812  1.00 93.62           N  
ATOM     76  CA  LYS A  10      20.016  -5.098   8.969  1.00 93.62           C  
ATOM     77  C   LYS A  10      21.359  -4.383   9.008  1.00 93.62           C  
ATOM     78  CB  LYS A  10      19.219  -4.785  10.234  1.00 93.62           C  
ATOM     79  O   LYS A  10      21.531  -3.326   8.398  1.00 93.62           O  
ATOM     80  CG  LYS A  10      18.969  -3.303  10.461  1.00 93.62           C  
ATOM     81  CD  LYS A  10      18.219  -3.055  11.766  1.00 93.62           C  
ATOM     82  CE  LYS A  10      18.047  -1.566  12.039  1.00 93.62           C  
ATOM     83  NZ  LYS A  10      17.391  -1.317  13.352  1.00 93.62           N  
ATOM     84  N   ASP A  11      22.312  -4.953   9.734  1.00 94.88           N  
ATOM     85  CA  ASP A  11      23.641  -4.359   9.844  1.00 94.88           C  
ATOM     86  C   ASP A  11      24.312  -4.273   8.477  1.00 94.88           C  
ATOM     87  CB  ASP A  11      24.500  -5.160  10.812  1.00 94.88           C  
ATOM     88  O   ASP A  11      24.938  -3.262   8.141  1.00 94.88           O  
ATOM     89  CG  ASP A  11      24.094  -4.988  12.258  1.00 94.88           C  
ATOM     90  OD1 ASP A  11      23.359  -4.020  12.578  1.00 94.88           O  
ATOM     91  OD2 ASP A  11      24.500  -5.828  13.094  1.00 94.88           O  
ATOM     92  N   GLU A  12      24.141  -5.281   7.703  1.00 96.88           N  
ATOM     93  CA  GLU A  12      24.703  -5.297   6.359  1.00 96.88           C  
ATOM     94  C   GLU A  12      24.031  -4.262   5.461  1.00 96.88           C  
ATOM     95  CB  GLU A  12      24.578  -6.691   5.742  1.00 96.88           C  
ATOM     96  O   GLU A  12      24.672  -3.682   4.586  1.00 96.88           O  
ATOM     97  CG  GLU A  12      25.469  -7.738   6.402  1.00 96.88           C  
ATOM     98  CD  GLU A  12      25.344  -9.117   5.777  1.00 96.88           C  
ATOM     99  OE1 GLU A  12      25.984 -10.070   6.262  1.00 96.88           O  
ATOM    100  OE2 GLU A  12      24.578  -9.250   4.793  1.00 96.88           O  
ATOM    101  N   LEU A  13      22.766  -4.117   5.699  1.00 96.69           N  
ATOM    102  CA  LEU A  13      22.031  -3.105   4.945  1.00 96.69           C  
ATOM    103  C   LEU A  13      22.609  -1.715   5.215  1.00 96.69           C  
ATOM    104  CB  LEU A  13      20.547  -3.139   5.305  1.00 96.69           C  
ATOM    105  O   LEU A  13      22.828  -0.941   4.277  1.00 96.69           O  
ATOM    106  CG  LEU A  13      19.672  -2.059   4.668  1.00 96.69           C  
ATOM    107  CD1 LEU A  13      19.719  -2.174   3.148  1.00 96.69           C  
ATOM    108  CD2 LEU A  13      18.234  -2.158   5.184  1.00 96.69           C  
ATOM    109  N   GLU A  14      22.875  -1.382   6.406  1.00 95.38           N  
ATOM    110  CA  GLU A  14      23.406  -0.070   6.773  1.00 95.38           C  
ATOM    111  C   GLU A  14      24.750   0.180   6.117  1.00 95.38           C  
ATOM    112  CB  GLU A  14      23.516   0.060   8.289  1.00 95.38           C  
ATOM    113  O   GLU A  14      25.016   1.274   5.609  1.00 95.38           O  
ATOM    114  CG  GLU A  14      22.172   0.158   9.008  1.00 95.38           C  
ATOM    115  CD  GLU A  14      22.297   0.176  10.523  1.00 95.38           C  
ATOM    116  OE1 GLU A  14      21.266   0.270  11.219  1.00 95.38           O  
ATOM    117  OE2 GLU A  14      23.453   0.097  11.016  1.00 95.38           O  
ATOM    118  N   MET A  15      25.578  -0.848   6.129  1.00 96.06           N  
ATOM    119  CA  MET A  15      26.875  -0.736   5.492  1.00 96.06           C  
ATOM    120  C   MET A  15      26.734  -0.543   3.986  1.00 96.06           C  
ATOM    121  CB  MET A  15      27.734  -1.977   5.781  1.00 96.06           C  
ATOM    122  O   MET A  15      27.422   0.289   3.395  1.00 96.06           O  
ATOM    123  CG  MET A  15      28.141  -2.107   7.238  1.00 96.06           C  
ATOM    124  SD  MET A  15      29.141  -3.617   7.551  1.00 96.06           S  
ATOM    125  CE  MET A  15      30.609  -3.246   6.551  1.00 96.06           C  
ATOM    126  N   TYR A  16      25.875  -1.323   3.455  1.00 96.00           N  
ATOM    127  CA  TYR A  16      25.609  -1.222   2.025  1.00 96.00           C  
ATOM    128  C   TYR A  16      25.109   0.175   1.660  1.00 96.00           C  
ATOM    129  CB  TYR A  16      24.562  -2.266   1.597  1.00 96.00           C  
ATOM    130  O   TYR A  16      25.578   0.765   0.680  1.00 96.00           O  
ATOM    131  CG  TYR A  16      24.312  -2.299   0.109  1.00 96.00           C  
ATOM    132  CD1 TYR A  16      23.422  -1.421  -0.484  1.00 96.00           C  
ATOM    133  CD2 TYR A  16      24.984  -3.207  -0.707  1.00 96.00           C  
ATOM    134  CE1 TYR A  16      23.172  -1.448  -1.855  1.00 96.00           C  
ATOM    135  CE2 TYR A  16      24.750  -3.242  -2.078  1.00 96.00           C  
ATOM    136  OH  TYR A  16      23.625  -2.393  -4.000  1.00 96.00           O  
ATOM    137  CZ  TYR A  16      23.859  -2.361  -2.643  1.00 96.00           C  
ATOM    138  N   LEU A  17      24.219   0.729   2.402  1.00 94.81           N  
ATOM    139  CA  LEU A  17      23.625   2.035   2.131  1.00 94.81           C  
ATOM    140  C   LEU A  17      24.672   3.137   2.225  1.00 94.81           C  
ATOM    141  CB  LEU A  17      22.484   2.322   3.107  1.00 94.81           C  
ATOM    142  O   LEU A  17      24.625   4.121   1.481  1.00 94.81           O  
ATOM    143  CG  LEU A  17      21.203   1.508   2.908  1.00 94.81           C  
ATOM    144  CD1 LEU A  17      20.219   1.784   4.039  1.00 94.81           C  
ATOM    145  CD2 LEU A  17      20.578   1.822   1.557  1.00 94.81           C  
ATOM    146  N   LYS A  18      25.641   2.998   3.109  1.00 93.81           N  
ATOM    147  CA  LYS A  18      26.719   3.971   3.213  1.00 93.81           C  
ATOM    148  C   LYS A  18      27.547   4.012   1.930  1.00 93.81           C  
ATOM    149  CB  LYS A  18      27.625   3.643   4.406  1.00 93.81           C  
ATOM    150  O   LYS A  18      27.828   5.090   1.403  1.00 93.81           O  
ATOM    151  CG  LYS A  18      28.531   4.785   4.816  1.00 93.81           C  
ATOM    152  CD  LYS A  18      29.391   4.410   6.023  1.00 93.81           C  
ATOM    153  CE  LYS A  18      30.359   5.527   6.398  1.00 93.81           C  
ATOM    154  NZ  LYS A  18      31.156   5.180   7.605  1.00 93.81           N  
ATOM    155  N   GLU A  19      27.828   2.846   1.385  1.00 93.31           N  
ATOM    156  CA  GLU A  19      28.594   2.754   0.144  1.00 93.31           C  
ATOM    157  C   GLU A  19      27.766   3.217  -1.050  1.00 93.31           C  
ATOM    158  CB  GLU A  19      29.094   1.322  -0.081  1.00 93.31           C  
ATOM    159  O   GLU A  19      28.281   3.910  -1.935  1.00 93.31           O  
ATOM    160  CG  GLU A  19      30.141   0.872   0.914  1.00 93.31           C  
ATOM    161  CD  GLU A  19      31.359   1.782   0.949  1.00 93.31           C  
ATOM    162  OE1 GLU A  19      31.797   2.186   2.055  1.00 93.31           O  
ATOM    163  OE2 GLU A  19      31.891   2.098  -0.140  1.00 93.31           O  
ATOM    164  N   PHE A  20      26.578   2.805  -1.009  1.00 92.69           N  
ATOM    165  CA  PHE A  20      25.625   3.176  -2.053  1.00 92.69           C  
ATOM    166  C   PHE A  20      25.484   4.691  -2.131  1.00 92.69           C  
ATOM    167  CB  PHE A  20      24.266   2.525  -1.798  1.00 92.69           C  
ATOM    168  O   PHE A  20      25.484   5.266  -3.223  1.00 92.69           O  
ATOM    169  CG  PHE A  20      23.250   2.797  -2.877  1.00 92.69           C  
ATOM    170  CD1 PHE A  20      22.328   3.828  -2.742  1.00 92.69           C  
ATOM    171  CD2 PHE A  20      23.219   2.020  -4.027  1.00 92.69           C  
ATOM    172  CE1 PHE A  20      21.391   4.082  -3.738  1.00 92.69           C  
ATOM    173  CE2 PHE A  20      22.281   2.268  -5.027  1.00 92.69           C  
ATOM    174  CZ  PHE A  20      21.375   3.299  -4.883  1.00 92.69           C  
ATOM    175  N   GLY A  21      25.422   5.398  -1.015  1.00 90.06           N  
ATOM    176  CA  GLY A  21      25.266   6.840  -0.927  1.00 90.06           C  
ATOM    177  C   GLY A  21      26.469   7.609  -1.430  1.00 90.06           C  
ATOM    178  O   GLY A  21      26.344   8.766  -1.845  1.00 90.06           O  
ATOM    179  N   LYS A  22      27.641   6.930  -1.403  1.00 90.44           N  
ATOM    180  CA  LYS A  22      28.844   7.555  -1.938  1.00 90.44           C  
ATOM    181  C   LYS A  22      28.797   7.633  -3.461  1.00 90.44           C  
ATOM    182  CB  LYS A  22      30.094   6.781  -1.495  1.00 90.44           C  
ATOM    183  O   LYS A  22      29.344   8.570  -4.059  1.00 90.44           O  
ATOM    184  CG  LYS A  22      30.375   6.867  -0.002  1.00 90.44           C  
ATOM    185  CD  LYS A  22      31.609   6.059   0.380  1.00 90.44           C  
ATOM    186  CE  LYS A  22      31.844   6.078   1.884  1.00 90.44           C  
ATOM    187  NZ  LYS A  22      33.000   5.207   2.275  1.00 90.44           N  
ATOM    188  N   LEU A  23      28.047   6.770  -4.031  1.00 89.88           N  
ATOM    189  CA  LEU A  23      28.000   6.641  -5.484  1.00 89.88           C  
ATOM    190  C   LEU A  23      26.797   7.383  -6.062  1.00 89.88           C  
ATOM    191  CB  LEU A  23      27.953   5.164  -5.891  1.00 89.88           C  
ATOM    192  O   LEU A  23      26.859   7.902  -7.180  1.00 89.88           O  
ATOM    193  CG  LEU A  23      29.172   4.316  -5.527  1.00 89.88           C  
ATOM    194  CD1 LEU A  23      28.875   2.840  -5.781  1.00 89.88           C  
ATOM    195  CD2 LEU A  23      30.391   4.770  -6.312  1.00 89.88           C  
ATOM    196  N   ILE A  24      25.797   7.418  -5.324  1.00 90.62           N  
ATOM    197  CA  ILE A  24      24.531   7.961  -5.789  1.00 90.62           C  
ATOM    198  C   ILE A  24      24.109   9.125  -4.898  1.00 90.62           C  
ATOM    199  CB  ILE A  24      23.438   6.875  -5.816  1.00 90.62           C  
ATOM    200  O   ILE A  24      24.047   8.992  -3.674  1.00 90.62           O  
ATOM    201  CG1 ILE A  24      23.875   5.684  -6.672  1.00 90.62           C  
ATOM    202  CG2 ILE A  24      22.109   7.457  -6.324  1.00 90.62           C  
ATOM    203  CD1 ILE A  24      22.844   4.570  -6.766  1.00 90.62           C  
ATOM    204  N   PRO A  25      23.906  10.281  -5.363  1.00 88.44           N  
ATOM    205  CA  PRO A  25      23.562  11.469  -4.578  1.00 88.44           C  
ATOM    206  C   PRO A  25      22.141  11.398  -3.994  1.00 88.44           C  
ATOM    207  CB  PRO A  25      23.672  12.609  -5.590  1.00 88.44           C  
ATOM    208  O   PRO A  25      21.266  12.164  -4.402  1.00 88.44           O  
ATOM    209  CG  PRO A  25      23.328  11.984  -6.906  1.00 88.44           C  
ATOM    210  CD  PRO A  25      23.781  10.547  -6.887  1.00 88.44           C  
ATOM    211  N   VAL A  26      21.969  10.625  -3.045  1.00 93.44           N  
ATOM    212  CA  VAL A  26      20.672  10.477  -2.383  1.00 93.44           C  
ATOM    213  C   VAL A  26      20.516  11.555  -1.315  1.00 93.44           C  
ATOM    214  CB  VAL A  26      20.531   9.078  -1.751  1.00 93.44           C  
ATOM    215  O   VAL A  26      21.500  12.133  -0.847  1.00 93.44           O  
ATOM    216  CG1 VAL A  26      20.547   7.992  -2.828  1.00 93.44           C  
ATOM    217  CG2 VAL A  26      21.625   8.828  -0.723  1.00 93.44           C  
ATOM    218  N   ASN A  27      19.250  11.984  -0.938  1.00 93.19           N  
ATOM    219  CA  ASN A  27      18.938  12.953   0.111  1.00 93.19           C  
ATOM    220  C   ASN A  27      17.562  12.703   0.713  1.00 93.19           C  
ATOM    221  CB  ASN A  27      19.047  14.383  -0.431  1.00 93.19           C  
ATOM    222  O   ASN A  27      16.828  11.820   0.262  1.00 93.19           O  
ATOM    223  CG  ASN A  27      17.984  14.680  -1.472  1.00 93.19           C  
ATOM    224  ND2 ASN A  27      18.391  14.766  -2.730  1.00 93.19           N  
ATOM    225  OD1 ASN A  27      16.797  14.836  -1.146  1.00 93.19           O  
ATOM    226  N   SER A  28      17.234  13.492   1.725  1.00 93.31           N  
ATOM    227  CA  SER A  28      15.945  13.328   2.389  1.00 93.31           C  
ATOM    228  C   SER A  28      15.281  14.680   2.641  1.00 93.31           C  
ATOM    229  CB  SER A  28      16.109  12.578   3.711  1.00 93.31           C  
ATOM    230  O   SER A  28      14.516  14.828   3.592  1.00 93.31           O  
ATOM    231  OG  SER A  28      17.031  13.258   4.559  1.00 93.31           O  
ATOM    232  N   GLU A  29      15.664  15.648   1.874  1.00 93.00           N  
ATOM    233  CA  GLU A  29      15.164  17.000   2.047  1.00 93.00           C  
ATOM    234  C   GLU A  29      13.641  17.047   1.956  1.00 93.00           C  
ATOM    235  CB  GLU A  29      15.781  17.938   1.005  1.00 93.00           C  
ATOM    236  O   GLU A  29      12.984  17.719   2.764  1.00 93.00           O  
ATOM    237  CG  GLU A  29      15.375  19.406   1.172  1.00 93.00           C  
ATOM    238  CD  GLU A  29      16.047  20.328   0.165  1.00 93.00           C  
ATOM    239  OE1 GLU A  29      15.719  21.531   0.147  1.00 93.00           O  
ATOM    240  OE2 GLU A  29      16.891  19.844  -0.611  1.00 93.00           O  
ATOM    241  N   TYR A  30      12.961  16.328   0.998  1.00 94.75           N  
ATOM    242  CA  TYR A  30      11.523  16.391   0.766  1.00 94.75           C  
ATOM    243  C   TYR A  30      10.859  15.062   1.077  1.00 94.75           C  
ATOM    244  CB  TYR A  30      11.234  16.797  -0.682  1.00 94.75           C  
ATOM    245  O   TYR A  30       9.641  14.914   0.909  1.00 94.75           O  
ATOM    246  CG  TYR A  30      11.781  18.156  -1.054  1.00 94.75           C  
ATOM    247  CD1 TYR A  30      11.234  19.328  -0.522  1.00 94.75           C  
ATOM    248  CD2 TYR A  30      12.852  18.281  -1.938  1.00 94.75           C  
ATOM    249  CE1 TYR A  30      11.734  20.578  -0.864  1.00 94.75           C  
ATOM    250  CE2 TYR A  30      13.359  19.531  -2.287  1.00 94.75           C  
ATOM    251  OH  TYR A  30      13.289  21.906  -2.088  1.00 94.75           O  
ATOM    252  CZ  TYR A  30      12.797  20.672  -1.745  1.00 94.75           C  
ATOM    253  N   THR A  31      11.656  14.117   1.456  1.00 95.94           N  
ATOM    254  CA  THR A  31      11.125  12.773   1.653  1.00 95.94           C  
ATOM    255  C   THR A  31      11.430  12.273   3.062  1.00 95.94           C  
ATOM    256  CB  THR A  31      11.703  11.789   0.620  1.00 95.94           C  
ATOM    257  O   THR A  31      12.359  12.758   3.713  1.00 95.94           O  
ATOM    258  CG2 THR A  31      11.312  12.188  -0.799  1.00 95.94           C  
ATOM    259  OG1 THR A  31      13.133  11.773   0.724  1.00 95.94           O  
ATOM    260  N   ASN A  32      10.594  11.266   3.574  1.00 95.06           N  
ATOM    261  CA  ASN A  32      10.758  10.664   4.895  1.00 95.06           C  
ATOM    262  C   ASN A  32      11.977   9.742   4.945  1.00 95.06           C  
ATOM    263  CB  ASN A  32       9.500   9.898   5.293  1.00 95.06           C  
ATOM    264  O   ASN A  32      12.641   9.641   5.977  1.00 95.06           O  
ATOM    265  CG  ASN A  32       8.297  10.797   5.469  1.00 95.06           C  
ATOM    266  ND2 ASN A  32       7.238  10.539   4.703  1.00 95.06           N  
ATOM    267  OD1 ASN A  32       8.312  11.727   6.285  1.00 95.06           O  
ATOM    268  N   SER A  33      12.242   9.070   3.873  1.00 95.31           N  
ATOM    269  CA  SER A  33      13.422   8.242   3.658  1.00 95.31           C  
ATOM    270  C   SER A  33      14.258   8.766   2.496  1.00 95.31           C  
ATOM    271  CB  SER A  33      13.016   6.789   3.396  1.00 95.31           C  
ATOM    272  O   SER A  33      13.766   9.516   1.656  1.00 95.31           O  
ATOM    273  OG  SER A  33      14.156   5.949   3.371  1.00 95.31           O  
ATOM    274  N   CYS A  34      15.609   8.375   2.572  1.00 95.31           N  
ATOM    275  CA  CYS A  34      16.500   8.828   1.512  1.00 95.31           C  
ATOM    276  C   CYS A  34      15.969   8.430   0.141  1.00 95.31           C  
ATOM    277  CB  CYS A  34      17.906   8.250   1.710  1.00 95.31           C  
ATOM    278  O   CYS A  34      15.500   7.301  -0.045  1.00 95.31           O  
ATOM    279  SG  CYS A  34      18.797   8.969   3.104  1.00 95.31           S  
ATOM    280  N   SER A  35      15.984   9.445  -0.788  1.00 96.62           N  
ATOM    281  CA  SER A  35      15.547   9.273  -2.170  1.00 96.62           C  
ATOM    282  C   SER A  35      16.391  10.117  -3.121  1.00 96.62           C  
ATOM    283  CB  SER A  35      14.070   9.648  -2.314  1.00 96.62           C  
ATOM    284  O   SER A  35      17.375  10.727  -2.709  1.00 96.62           O  
ATOM    285  OG  SER A  35      13.906  11.062  -2.270  1.00 96.62           O  
ATOM    286  N   LEU A  36      15.977  10.078  -4.418  1.00 96.12           N  
ATOM    287  CA  LEU A  36      16.688  10.859  -5.430  1.00 96.12           C  
ATOM    288  C   LEU A  36      15.961  12.172  -5.699  1.00 96.12           C  
ATOM    289  CB  LEU A  36      16.812  10.055  -6.727  1.00 96.12           C  
ATOM    290  O   LEU A  36      16.297  12.883  -6.656  1.00 96.12           O  
ATOM    291  CG  LEU A  36      17.656   8.773  -6.648  1.00 96.12           C  
ATOM    292  CD1 LEU A  36      17.547   7.996  -7.953  1.00 96.12           C  
ATOM    293  CD2 LEU A  36      19.109   9.102  -6.336  1.00 96.12           C  
ATOM    294  N   THR A  37      14.992  12.500  -4.828  1.00 95.06           N  
ATOM    295  CA  THR A  37      14.188  13.703  -5.008  1.00 95.06           C  
ATOM    296  C   THR A  37      14.953  14.938  -4.523  1.00 95.06           C  
ATOM    297  CB  THR A  37      12.852  13.602  -4.258  1.00 95.06           C  
ATOM    298  O   THR A  37      15.258  15.062  -3.336  1.00 95.06           O  
ATOM    299  CG2 THR A  37      12.031  14.875  -4.418  1.00 95.06           C  
ATOM    300  OG1 THR A  37      12.102  12.500  -4.781  1.00 95.06           O  
ATOM    301  N   HIS A  38      15.172  15.930  -5.430  1.00 91.75           N  
ATOM    302  CA  HIS A  38      15.852  17.172  -5.062  1.00 91.75           C  
ATOM    303  C   HIS A  38      14.930  18.375  -5.211  1.00 91.75           C  
ATOM    304  CB  HIS A  38      17.109  17.359  -5.918  1.00 91.75           C  
ATOM    305  O   HIS A  38      15.180  19.422  -4.621  1.00 91.75           O  
ATOM    306  CG  HIS A  38      18.172  16.328  -5.676  1.00 91.75           C  
ATOM    307  CD2 HIS A  38      18.500  15.227  -6.379  1.00 91.75           C  
ATOM    308  ND1 HIS A  38      19.016  16.391  -4.598  1.00 91.75           N  
ATOM    309  CE1 HIS A  38      19.844  15.352  -4.641  1.00 91.75           C  
ATOM    310  NE2 HIS A  38      19.547  14.633  -5.715  1.00 91.75           N  
ATOM    311  N   VAL A  39      13.891  18.109  -5.906  1.00 92.56           N  
ATOM    312  CA  VAL A  39      12.891  19.156  -6.105  1.00 92.56           C  
ATOM    313  C   VAL A  39      11.500  18.516  -6.195  1.00 92.56           C  
ATOM    314  CB  VAL A  39      13.180  19.984  -7.375  1.00 92.56           C  
ATOM    315  O   VAL A  39      11.359  17.375  -6.633  1.00 92.56           O  
ATOM    316  CG1 VAL A  39      13.102  19.109  -8.625  1.00 92.56           C  
ATOM    317  CG2 VAL A  39      12.203  21.156  -7.477  1.00 92.56           C  
ATOM    318  N   ILE A  40      10.539  19.297  -5.738  1.00 92.25           N  
ATOM    319  CA  ILE A  40       9.164  18.844  -5.914  1.00 92.25           C  
ATOM    320  C   ILE A  40       8.758  18.984  -7.379  1.00 92.25           C  
ATOM    321  CB  ILE A  40       8.188  19.625  -5.008  1.00 92.25           C  
ATOM    322  O   ILE A  40       8.859  20.062  -7.957  1.00 92.25           O  
ATOM    323  CG1 ILE A  40       8.586  19.469  -3.537  1.00 92.25           C  
ATOM    324  CG2 ILE A  40       6.746  19.141  -5.234  1.00 92.25           C  
ATOM    325  CD1 ILE A  40       7.785  20.344  -2.584  1.00 92.25           C  
ATOM    326  N   PRO A  41       8.328  17.922  -8.031  1.00 92.88           N  
ATOM    327  CA  PRO A  41       8.000  17.969  -9.453  1.00 92.88           C  
ATOM    328  C   PRO A  41       6.840  18.906  -9.766  1.00 92.88           C  
ATOM    329  CB  PRO A  41       7.633  16.516  -9.781  1.00 92.88           C  
ATOM    330  O   PRO A  41       5.863  18.953  -9.016  1.00 92.88           O  
ATOM    331  CG  PRO A  41       7.242  15.922  -8.469  1.00 92.88           C  
ATOM    332  CD  PRO A  41       8.008  16.609  -7.379  1.00 92.88           C  
ATOM    333  N   ARG A  42       7.039  19.641 -10.820  1.00 92.38           N  
ATOM    334  CA  ARG A  42       5.969  20.484 -11.352  1.00 92.38           C  
ATOM    335  C   ARG A  42       5.199  19.750 -12.453  1.00 92.38           C  
ATOM    336  CB  ARG A  42       6.535  21.797 -11.891  1.00 92.38           C  
ATOM    337  O   ARG A  42       5.781  19.359 -13.469  1.00 92.38           O  
ATOM    338  CG  ARG A  42       7.125  22.688 -10.820  1.00 92.38           C  
ATOM    339  CD  ARG A  42       7.566  24.031 -11.391  1.00 92.38           C  
ATOM    340  NE  ARG A  42       8.094  24.922 -10.359  1.00 92.38           N  
ATOM    341  NH1 ARG A  42       8.406  26.719 -11.758  1.00 92.38           N  
ATOM    342  NH2 ARG A  42       8.945  26.891  -9.539  1.00 92.38           N  
ATOM    343  CZ  ARG A  42       8.477  26.172 -10.555  1.00 92.38           C  
ATOM    344  N   LEU A  43       3.898  19.641 -12.273  1.00 95.56           N  
ATOM    345  CA  LEU A  43       3.131  18.797 -13.188  1.00 95.56           C  
ATOM    346  C   LEU A  43       2.193  19.641 -14.047  1.00 95.56           C  
ATOM    347  CB  LEU A  43       2.328  17.750 -12.414  1.00 95.56           C  
ATOM    348  O   LEU A  43       1.289  19.109 -14.695  1.00 95.56           O  
ATOM    349  CG  LEU A  43       3.133  16.812 -11.516  1.00 95.56           C  
ATOM    350  CD1 LEU A  43       2.205  15.812 -10.828  1.00 95.56           C  
ATOM    351  CD2 LEU A  43       4.199  16.078 -12.328  1.00 95.56           C  
ATOM    352  N   ASP A  44       2.375  20.938 -14.172  1.00 93.81           N  
ATOM    353  CA  ASP A  44       1.502  21.875 -14.867  1.00 93.81           C  
ATOM    354  C   ASP A  44       1.473  21.594 -16.359  1.00 93.81           C  
ATOM    355  CB  ASP A  44       1.953  23.328 -14.609  1.00 93.81           C  
ATOM    356  O   ASP A  44       0.429  21.734 -17.016  1.00 93.81           O  
ATOM    357  CG  ASP A  44       1.832  23.734 -13.156  1.00 93.81           C  
ATOM    358  OD1 ASP A  44       0.785  23.453 -12.531  1.00 93.81           O  
ATOM    359  OD2 ASP A  44       2.791  24.344 -12.633  1.00 93.81           O  
ATOM    360  N   ASP A  45       2.574  21.172 -16.875  1.00 94.75           N  
ATOM    361  CA  ASP A  45       2.670  20.891 -18.312  1.00 94.75           C  
ATOM    362  C   ASP A  45       1.726  19.750 -18.703  1.00 94.75           C  
ATOM    363  CB  ASP A  45       4.105  20.531 -18.688  1.00 94.75           C  
ATOM    364  O   ASP A  45       1.141  19.781 -19.797  1.00 94.75           O  
ATOM    365  CG  ASP A  45       5.043  21.734 -18.656  1.00 94.75           C  
ATOM    366  OD1 ASP A  45       4.559  22.875 -18.609  1.00 94.75           O  
ATOM    367  OD2 ASP A  45       6.273  21.516 -18.656  1.00 94.75           O  
ATOM    368  N   TYR A  46       1.544  18.812 -17.828  1.00 96.12           N  
ATOM    369  CA  TYR A  46       0.662  17.688 -18.125  1.00 96.12           C  
ATOM    370  C   TYR A  46      -0.799  18.125 -18.094  1.00 96.12           C  
ATOM    371  CB  TYR A  46       0.885  16.562 -17.125  1.00 96.12           C  
ATOM    372  O   TYR A  46      -1.614  17.625 -18.875  1.00 96.12           O  
ATOM    373  CG  TYR A  46       2.252  15.922 -17.219  1.00 96.12           C  
ATOM    374  CD1 TYR A  46       2.531  14.961 -18.188  1.00 96.12           C  
ATOM    375  CD2 TYR A  46       3.268  16.281 -16.328  1.00 96.12           C  
ATOM    376  CE1 TYR A  46       3.787  14.375 -18.266  1.00 96.12           C  
ATOM    377  CE2 TYR A  46       4.527  15.703 -16.422  1.00 96.12           C  
ATOM    378  OH  TYR A  46       6.027  14.172 -17.469  1.00 96.12           O  
ATOM    379  CZ  TYR A  46       4.777  14.750 -17.391  1.00 96.12           C  
ATOM    380  N   LEU A  47      -1.111  19.031 -17.266  1.00 93.94           N  
ATOM    381  CA  LEU A  47      -2.453  19.594 -17.219  1.00 93.94           C  
ATOM    382  C   LEU A  47      -2.791  20.297 -18.531  1.00 93.94           C  
ATOM    383  CB  LEU A  47      -2.576  20.578 -16.047  1.00 93.94           C  
ATOM    384  O   LEU A  47      -3.893  20.141 -19.062  1.00 93.94           O  
ATOM    385  CG  LEU A  47      -3.971  21.156 -15.789  1.00 93.94           C  
ATOM    386  CD1 LEU A  47      -4.957  20.031 -15.492  1.00 93.94           C  
ATOM    387  CD2 LEU A  47      -3.932  22.156 -14.648  1.00 93.94           C  
ATOM    388  N   ARG A  48      -1.872  21.031 -19.062  1.00 93.31           N  
ATOM    389  CA  ARG A  48      -2.059  21.719 -20.328  1.00 93.31           C  
ATOM    390  C   ARG A  48      -2.242  20.719 -21.469  1.00 93.31           C  
ATOM    391  CB  ARG A  48      -0.873  22.641 -20.625  1.00 93.31           C  
ATOM    392  O   ARG A  48      -3.123  20.875 -22.312  1.00 93.31           O  
ATOM    393  CG  ARG A  48      -0.826  23.875 -19.766  1.00 93.31           C  
ATOM    394  CD  ARG A  48       0.340  24.781 -20.141  1.00 93.31           C  
ATOM    395  NE  ARG A  48       0.726  25.656 -19.031  1.00 93.31           N  
ATOM    396  NH1 ARG A  48       2.684  26.391 -20.000  1.00 93.31           N  
ATOM    397  NH2 ARG A  48       2.084  27.141 -17.922  1.00 93.31           N  
ATOM    398  CZ  ARG A  48       1.830  26.391 -18.984  1.00 93.31           C  
ATOM    399  N   ARG A  49      -1.420  19.688 -21.438  1.00 94.50           N  
ATOM    400  CA  ARG A  49      -1.515  18.656 -22.453  1.00 94.50           C  
ATOM    401  C   ARG A  49      -2.852  17.922 -22.359  1.00 94.50           C  
ATOM    402  CB  ARG A  49      -0.363  17.656 -22.312  1.00 94.50           C  
ATOM    403  O   ARG A  49      -3.422  17.531 -23.391  1.00 94.50           O  
ATOM    404  CG  ARG A  49       0.986  18.203 -22.734  1.00 94.50           C  
ATOM    405  CD  ARG A  49       2.133  17.312 -22.281  1.00 94.50           C  
ATOM    406  NE  ARG A  49       2.027  15.969 -22.828  1.00 94.50           N  
ATOM    407  NH1 ARG A  49       3.609  15.047 -21.422  1.00 94.50           N  
ATOM    408  NH2 ARG A  49       2.555  13.734 -22.969  1.00 94.50           N  
ATOM    409  CZ  ARG A  49       2.730  14.922 -22.406  1.00 94.50           C  
ATOM    410  N   MET A  50      -3.287  17.703 -21.109  1.00 93.94           N  
ATOM    411  CA  MET A  50      -4.555  17.016 -20.875  1.00 93.94           C  
ATOM    412  C   MET A  50      -5.719  17.797 -21.469  1.00 93.94           C  
ATOM    413  CB  MET A  50      -4.785  16.797 -19.375  1.00 93.94           C  
ATOM    414  O   MET A  50      -6.637  17.203 -22.047  1.00 93.94           O  
ATOM    415  CG  MET A  50      -5.977  15.914 -19.062  1.00 93.94           C  
ATOM    416  SD  MET A  50      -5.746  14.188 -19.656  1.00 93.94           S  
ATOM    417  CE  MET A  50      -4.562  13.578 -18.422  1.00 93.94           C  
ATOM    418  N   ALA A  51      -5.676  19.094 -21.484  1.00 90.56           N  
ATOM    419  CA  ALA A  51      -6.719  19.969 -22.000  1.00 90.56           C  
ATOM    420  C   ALA A  51      -6.824  19.859 -23.531  1.00 90.56           C  
ATOM    421  CB  ALA A  51      -6.453  21.422 -21.609  1.00 90.56           C  
ATOM    422  O   ALA A  51      -7.914  19.984 -24.094  1.00 90.56           O  
ATOM    423  N   ASP A  52      -5.711  19.453 -24.094  1.00 91.31           N  
ATOM    424  CA  ASP A  52      -5.648  19.391 -25.547  1.00 91.31           C  
ATOM    425  C   ASP A  52      -5.879  17.969 -26.047  1.00 91.31           C  
ATOM    426  CB  ASP A  52      -4.301  19.906 -26.062  1.00 91.31           C  
ATOM    427  O   ASP A  52      -5.941  17.719 -27.250  1.00 91.31           O  
ATOM    428  CG  ASP A  52      -4.109  21.391 -25.812  1.00 91.31           C  
ATOM    429  OD1 ASP A  52      -5.113  22.141 -25.750  1.00 91.31           O  
ATOM    430  OD2 ASP A  52      -2.945  21.828 -25.688  1.00 91.31           O  
ATOM    431  N   ALA A  53      -5.949  17.031 -25.141  1.00 91.19           N  
ATOM    432  CA  ALA A  53      -6.070  15.625 -25.516  1.00 91.19           C  
ATOM    433  C   ALA A  53      -7.449  15.336 -26.109  1.00 91.19           C  
ATOM    434  CB  ALA A  53      -5.809  14.727 -24.312  1.00 91.19           C  
ATOM    435  O   ALA A  53      -8.469  15.789 -25.578  1.00 91.19           O  
ATOM    436  N   GLY A  54      -7.520  14.547 -27.250  1.00 87.94           N  
ATOM    437  CA  GLY A  54      -8.750  14.328 -27.984  1.00 87.94           C  
ATOM    438  C   GLY A  54      -9.391  12.977 -27.703  1.00 87.94           C  
ATOM    439  O   GLY A  54     -10.609  12.836 -27.781  1.00 87.94           O  
ATOM    440  N   THR A  55      -8.547  11.969 -27.344  1.00 88.62           N  
ATOM    441  CA  THR A  55      -9.070  10.625 -27.156  1.00 88.62           C  
ATOM    442  C   THR A  55      -8.859  10.164 -25.703  1.00 88.62           C  
ATOM    443  CB  THR A  55      -8.406   9.617 -28.109  1.00 88.62           C  
ATOM    444  O   THR A  55      -8.023  10.719 -24.984  1.00 88.62           O  
ATOM    445  CG2 THR A  55      -8.523  10.086 -29.562  1.00 88.62           C  
ATOM    446  OG1 THR A  55      -7.020   9.484 -27.781  1.00 88.62           O  
ATOM    447  N   GLU A  56      -9.688   9.188 -25.234  1.00 86.19           N  
ATOM    448  CA  GLU A  56      -9.539   8.602 -23.906  1.00 86.19           C  
ATOM    449  C   GLU A  56      -8.164   7.961 -23.734  1.00 86.19           C  
ATOM    450  CB  GLU A  56     -10.641   7.559 -23.656  1.00 86.19           C  
ATOM    451  O   GLU A  56      -7.559   8.062 -22.656  1.00 86.19           O  
ATOM    452  CG  GLU A  56     -12.016   8.164 -23.438  1.00 86.19           C  
ATOM    453  CD  GLU A  56     -12.078   9.125 -22.266  1.00 86.19           C  
ATOM    454  OE1 GLU A  56     -12.625  10.242 -22.422  1.00 86.19           O  
ATOM    455  OE2 GLU A  56     -11.570   8.758 -21.172  1.00 86.19           O  
ATOM    456  N   GLY A  57      -7.668   7.309 -24.766  1.00 86.12           N  
ATOM    457  CA  GLY A  57      -6.340   6.715 -24.750  1.00 86.12           C  
ATOM    458  C   GLY A  57      -5.234   7.727 -24.516  1.00 86.12           C  
ATOM    459  O   GLY A  57      -4.316   7.473 -23.734  1.00 86.12           O  
ATOM    460  N   GLU A  58      -5.328   8.859 -25.156  1.00 89.25           N  
ATOM    461  CA  GLU A  58      -4.355   9.930 -24.969  1.00 89.25           C  
ATOM    462  C   GLU A  58      -4.410  10.477 -23.547  1.00 89.25           C  
ATOM    463  CB  GLU A  58      -4.598  11.055 -25.969  1.00 89.25           C  
ATOM    464  O   GLU A  58      -3.373  10.719 -22.922  1.00 89.25           O  
ATOM    465  CG  GLU A  58      -3.498  12.109 -26.000  1.00 89.25           C  
ATOM    466  CD  GLU A  58      -3.699  13.164 -27.078  1.00 89.25           C  
ATOM    467  OE1 GLU A  58      -2.805  14.023 -27.250  1.00 89.25           O  
ATOM    468  OE2 GLU A  58      -4.758  13.141 -27.734  1.00 89.25           O  
ATOM    469  N   LYS A  59      -5.582  10.633 -23.031  1.00 91.25           N  
ATOM    470  CA  LYS A  59      -5.781  11.133 -21.672  1.00 91.25           C  
ATOM    471  C   LYS A  59      -5.176  10.180 -20.656  1.00 91.25           C  
ATOM    472  CB  LYS A  59      -7.270  11.328 -21.391  1.00 91.25           C  
ATOM    473  O   LYS A  59      -4.480  10.617 -19.734  1.00 91.25           O  
ATOM    474  CG  LYS A  59      -7.898  12.484 -22.156  1.00 91.25           C  
ATOM    475  CD  LYS A  59      -9.383  12.617 -21.844  1.00 91.25           C  
ATOM    476  CE  LYS A  59     -10.016  13.773 -22.625  1.00 91.25           C  
ATOM    477  NZ  LYS A  59     -11.484  13.867 -22.375  1.00 91.25           N  
ATOM    478  N   ASP A  60      -5.395   8.906 -20.844  1.00 88.50           N  
ATOM    479  CA  ASP A  60      -4.840   7.898 -19.938  1.00 88.50           C  
ATOM    480  C   ASP A  60      -3.312   7.910 -19.984  1.00 88.50           C  
ATOM    481  CB  ASP A  60      -5.363   6.512 -20.312  1.00 88.50           C  
ATOM    482  O   ASP A  60      -2.658   7.797 -18.938  1.00 88.50           O  
ATOM    483  CG  ASP A  60      -6.824   6.312 -19.938  1.00 88.50           C  
ATOM    484  OD1 ASP A  60      -7.363   7.109 -19.141  1.00 88.50           O  
ATOM    485  OD2 ASP A  60      -7.438   5.348 -20.438  1.00 88.50           O  
ATOM    486  N   ALA A  61      -2.781   8.055 -21.125  1.00 90.00           N  
ATOM    487  CA  ALA A  61      -1.331   8.086 -21.297  1.00 90.00           C  
ATOM    488  C   ALA A  61      -0.718   9.305 -20.625  1.00 90.00           C  
ATOM    489  CB  ALA A  61      -0.978   8.086 -22.797  1.00 90.00           C  
ATOM    490  O   ALA A  61       0.310   9.195 -19.938  1.00 90.00           O  
ATOM    491  N   ILE A  62      -1.364  10.445 -20.781  1.00 94.31           N  
ATOM    492  CA  ILE A  62      -0.871  11.680 -20.188  1.00 94.31           C  
ATOM    493  C   ILE A  62      -0.885  11.555 -18.672  1.00 94.31           C  
ATOM    494  CB  ILE A  62      -1.708  12.898 -20.641  1.00 94.31           C  
ATOM    495  O   ILE A  62       0.090  11.914 -18.000  1.00 94.31           O  
ATOM    496  CG1 ILE A  62      -1.476  13.188 -22.125  1.00 94.31           C  
ATOM    497  CG2 ILE A  62      -1.377  14.125 -19.781  1.00 94.31           C  
ATOM    498  CD1 ILE A  62      -2.449  14.195 -22.719  1.00 94.31           C  
ATOM    499  N   TYR A  63      -2.020  11.094 -18.172  1.00 93.88           N  
ATOM    500  CA  TYR A  63      -2.104  10.938 -16.719  1.00 93.88           C  
ATOM    501  C   TYR A  63      -1.023   9.984 -16.219  1.00 93.88           C  
ATOM    502  CB  TYR A  63      -3.486  10.414 -16.328  1.00 93.88           C  
ATOM    503  O   TYR A  63      -0.370  10.266 -15.211  1.00 93.88           O  
ATOM    504  CG  TYR A  63      -3.664  10.250 -14.828  1.00 93.88           C  
ATOM    505  CD1 TYR A  63      -3.508   9.008 -14.219  1.00 93.88           C  
ATOM    506  CD2 TYR A  63      -3.988  11.344 -14.031  1.00 93.88           C  
ATOM    507  CE1 TYR A  63      -3.672   8.859 -12.852  1.00 93.88           C  
ATOM    508  CE2 TYR A  63      -4.156  11.203 -12.656  1.00 93.88           C  
ATOM    509  OH  TYR A  63      -4.160   9.812 -10.719  1.00 93.88           O  
ATOM    510  CZ  TYR A  63      -3.994   9.961 -12.078  1.00 93.88           C  
ATOM    511  N   SER A  64      -0.815   8.852 -16.859  1.00 92.19           N  
ATOM    512  CA  SER A  64       0.199   7.879 -16.453  1.00 92.19           C  
ATOM    513  C   SER A  64       1.593   8.492 -16.484  1.00 92.19           C  
ATOM    514  CB  SER A  64       0.159   6.660 -17.375  1.00 92.19           C  
ATOM    515  O   SER A  64       2.389   8.273 -15.562  1.00 92.19           O  
ATOM    516  OG  SER A  64      -1.052   5.941 -17.219  1.00 92.19           O  
ATOM    517  N   GLU A  65       1.871   9.281 -17.469  1.00 94.50           N  
ATOM    518  CA  GLU A  65       3.158   9.969 -17.562  1.00 94.50           C  
ATOM    519  C   GLU A  65       3.342  10.953 -16.406  1.00 94.50           C  
ATOM    520  CB  GLU A  65       3.287  10.695 -18.891  1.00 94.50           C  
ATOM    521  O   GLU A  65       4.441  11.078 -15.859  1.00 94.50           O  
ATOM    522  CG  GLU A  65       3.492   9.758 -20.078  1.00 94.50           C  
ATOM    523  CD  GLU A  65       3.486  10.484 -21.422  1.00 94.50           C  
ATOM    524  OE1 GLU A  65       3.611   9.812 -22.469  1.00 94.50           O  
ATOM    525  OE2 GLU A  65       3.357  11.727 -21.422  1.00 94.50           O  
ATOM    526  N   ALA A  66       2.279  11.648 -16.156  1.00 95.94           N  
ATOM    527  CA  ALA A  66       2.318  12.586 -15.031  1.00 95.94           C  
ATOM    528  C   ALA A  66       2.596  11.867 -13.719  1.00 95.94           C  
ATOM    529  CB  ALA A  66       1.007  13.359 -14.945  1.00 95.94           C  
ATOM    530  O   ALA A  66       3.391  12.336 -12.898  1.00 95.94           O  
ATOM    531  N   LEU A  67       1.960  10.758 -13.531  1.00 95.50           N  
ATOM    532  CA  LEU A  67       2.168   9.969 -12.328  1.00 95.50           C  
ATOM    533  C   LEU A  67       3.617   9.516 -12.219  1.00 95.50           C  
ATOM    534  CB  LEU A  67       1.235   8.758 -12.312  1.00 95.50           C  
ATOM    535  O   LEU A  67       4.238   9.648 -11.156  1.00 95.50           O  
ATOM    536  CG  LEU A  67       1.311   7.852 -11.078  1.00 95.50           C  
ATOM    537  CD1 LEU A  67       0.561   8.492  -9.914  1.00 95.50           C  
ATOM    538  CD2 LEU A  67       0.751   6.469 -11.391  1.00 95.50           C  
ATOM    539  N   ILE A  68       4.148   9.008 -13.289  1.00 95.69           N  
ATOM    540  CA  ILE A  68       5.535   8.555 -13.312  1.00 95.69           C  
ATOM    541  C   ILE A  68       6.461   9.734 -13.016  1.00 95.69           C  
ATOM    542  CB  ILE A  68       5.902   7.914 -14.664  1.00 95.69           C  
ATOM    543  O   ILE A  68       7.371   9.633 -12.188  1.00 95.69           O  
ATOM    544  CG1 ILE A  68       5.215   6.551 -14.812  1.00 95.69           C  
ATOM    545  CG2 ILE A  68       7.422   7.777 -14.805  1.00 95.69           C  
ATOM    546  CD1 ILE A  68       5.359   5.934 -16.203  1.00 95.69           C  
ATOM    547  N   ALA A  69       6.188  10.844 -13.602  1.00 95.94           N  
ATOM    548  CA  ALA A  69       7.012  12.039 -13.406  1.00 95.94           C  
ATOM    549  C   ALA A  69       6.965  12.500 -11.953  1.00 95.94           C  
ATOM    550  CB  ALA A  69       6.551  13.156 -14.328  1.00 95.94           C  
ATOM    551  O   ALA A  69       7.980  12.922 -11.391  1.00 95.94           O  
ATOM    552  N   GLY A  70       5.855  12.344 -11.359  1.00 95.88           N  
ATOM    553  CA  GLY A  70       5.664  12.812  -9.992  1.00 95.88           C  
ATOM    554  C   GLY A  70       6.266  11.891  -8.953  1.00 95.88           C  
ATOM    555  O   GLY A  70       6.535  12.305  -7.828  1.00 95.88           O  
ATOM    556  N   THR A  71       6.625  10.688  -9.391  1.00 96.62           N  
ATOM    557  CA  THR A  71       6.992   9.727  -8.359  1.00 96.62           C  
ATOM    558  C   THR A  71       8.344   9.086  -8.664  1.00 96.62           C  
ATOM    559  CB  THR A  71       5.922   8.625  -8.219  1.00 96.62           C  
ATOM    560  O   THR A  71       8.891   8.352  -7.844  1.00 96.62           O  
ATOM    561  CG2 THR A  71       4.586   9.211  -7.773  1.00 96.62           C  
ATOM    562  OG1 THR A  71       5.750   7.973  -9.477  1.00 96.62           O  
ATOM    563  N   ARG A  72       8.914   9.211  -9.797  1.00 96.00           N  
ATOM    564  CA  ARG A  72      10.031   8.414 -10.297  1.00 96.00           C  
ATOM    565  C   ARG A  72      11.266   8.594  -9.414  1.00 96.00           C  
ATOM    566  CB  ARG A  72      10.359   8.789 -11.742  1.00 96.00           C  
ATOM    567  O   ARG A  72      12.125   7.715  -9.359  1.00 96.00           O  
ATOM    568  CG  ARG A  72      10.867  10.211 -11.906  1.00 96.00           C  
ATOM    569  CD  ARG A  72      11.141  10.547 -13.367  1.00 96.00           C  
ATOM    570  NE  ARG A  72      12.141   9.664 -13.953  1.00 96.00           N  
ATOM    571  NH1 ARG A  72      12.141  10.680 -16.016  1.00 96.00           N  
ATOM    572  NH2 ARG A  72      13.500   8.883 -15.625  1.00 96.00           N  
ATOM    573  CZ  ARG A  72      12.594   9.742 -15.195  1.00 96.00           C  
ATOM    574  N   TYR A  73      11.336   9.672  -8.594  1.00 96.44           N  
ATOM    575  CA  TYR A  73      12.539   9.883  -7.797  1.00 96.44           C  
ATOM    576  C   TYR A  73      12.211   9.914  -6.312  1.00 96.44           C  
ATOM    577  CB  TYR A  73      13.242  11.180  -8.203  1.00 96.44           C  
ATOM    578  O   TYR A  73      13.055  10.258  -5.488  1.00 96.44           O  
ATOM    579  CG  TYR A  73      13.727  11.188  -9.633  1.00 96.44           C  
ATOM    580  CD1 TYR A  73      14.570  10.195 -10.109  1.00 96.44           C  
ATOM    581  CD2 TYR A  73      13.328  12.195 -10.516  1.00 96.44           C  
ATOM    582  CE1 TYR A  73      15.023  10.195 -11.422  1.00 96.44           C  
ATOM    583  CE2 TYR A  73      13.773  12.211 -11.836  1.00 96.44           C  
ATOM    584  OH  TYR A  73      15.062  11.219 -13.578  1.00 96.44           O  
ATOM    585  CZ  TYR A  73      14.617  11.211 -12.281  1.00 96.44           C  
ATOM    586  N   ALA A  74      10.961   9.562  -5.961  1.00 97.00           N  
ATOM    587  CA  ALA A  74      10.492   9.766  -4.594  1.00 97.00           C  
ATOM    588  C   ALA A  74      10.562   8.469  -3.791  1.00 97.00           C  
ATOM    589  CB  ALA A  74       9.062  10.305  -4.598  1.00 97.00           C  
ATOM    590  O   ALA A  74      10.281   8.453  -2.590  1.00 97.00           O  
ATOM    591  N   ALA A  75      10.953   7.383  -4.406  1.00 96.94           N  
ATOM    592  CA  ALA A  75      10.906   6.090  -3.734  1.00 96.94           C  
ATOM    593  C   ALA A  75      11.867   6.047  -2.549  1.00 96.94           C  
ATOM    594  CB  ALA A  75      11.227   4.965  -4.715  1.00 96.94           C  
ATOM    595  O   ALA A  75      12.945   6.641  -2.596  1.00 96.94           O  
ATOM    596  N   PRO A  76      11.461   5.422  -1.434  1.00 97.12           N  
ATOM    597  CA  PRO A  76      12.352   5.207  -0.293  1.00 97.12           C  
ATOM    598  C   PRO A  76      13.438   4.168  -0.577  1.00 97.12           C  
ATOM    599  CB  PRO A  76      11.406   4.727   0.811  1.00 97.12           C  
ATOM    600  O   PRO A  76      13.203   2.969  -0.392  1.00 97.12           O  
ATOM    601  CG  PRO A  76      10.336   3.969   0.094  1.00 97.12           C  
ATOM    602  CD  PRO A  76      10.086   4.637  -1.227  1.00 97.12           C  
ATOM    603  N   LEU A  77      14.617   4.598  -0.911  1.00 97.12           N  
ATOM    604  CA  LEU A  77      15.664   3.748  -1.480  1.00 97.12           C  
ATOM    605  C   LEU A  77      16.141   2.719  -0.463  1.00 97.12           C  
ATOM    606  CB  LEU A  77      16.844   4.598  -1.962  1.00 97.12           C  
ATOM    607  O   LEU A  77      16.281   1.537  -0.787  1.00 97.12           O  
ATOM    608  CG  LEU A  77      16.594   5.445  -3.213  1.00 97.12           C  
ATOM    609  CD1 LEU A  77      17.875   6.176  -3.607  1.00 97.12           C  
ATOM    610  CD2 LEU A  77      16.094   4.574  -4.359  1.00 97.12           C  
ATOM    611  N   PRO A  78      16.312   3.102   0.753  1.00 96.88           N  
ATOM    612  CA  PRO A  78      16.766   2.080   1.700  1.00 96.88           C  
ATOM    613  C   PRO A  78      15.805   0.902   1.804  1.00 96.88           C  
ATOM    614  CB  PRO A  78      16.844   2.840   3.027  1.00 96.88           C  
ATOM    615  O   PRO A  78      16.234  -0.253   1.838  1.00 96.88           O  
ATOM    616  CG  PRO A  78      17.156   4.254   2.641  1.00 96.88           C  
ATOM    617  CD  PRO A  78      16.391   4.582   1.394  1.00 96.88           C  
ATOM    618  N   GLU A  79      14.570   1.179   1.885  1.00 97.56           N  
ATOM    619  CA  GLU A  79      13.562   0.129   1.989  1.00 97.56           C  
ATOM    620  C   GLU A  79      13.484  -0.693   0.706  1.00 97.56           C  
ATOM    621  CB  GLU A  79      12.195   0.730   2.311  1.00 97.56           C  
ATOM    622  O   GLU A  79      13.352  -1.917   0.753  1.00 97.56           O  
ATOM    623  CG  GLU A  79      12.102   1.343   3.701  1.00 97.56           C  
ATOM    624  CD  GLU A  79      12.719   2.729   3.787  1.00 97.56           C  
ATOM    625  OE1 GLU A  79      13.070   3.168   4.906  1.00 97.56           O  
ATOM    626  OE2 GLU A  79      12.859   3.379   2.729  1.00 97.56           O  
ATOM    627  N   CYS A  80      13.555  -0.030  -0.401  1.00 97.56           N  
ATOM    628  CA  CYS A  80      13.539  -0.744  -1.674  1.00 97.56           C  
ATOM    629  C   CYS A  80      14.742  -1.671  -1.797  1.00 97.56           C  
ATOM    630  CB  CYS A  80      13.523   0.243  -2.840  1.00 97.56           C  
ATOM    631  O   CYS A  80      14.617  -2.793  -2.291  1.00 97.56           O  
ATOM    632  SG  CYS A  80      11.977   1.172  -2.986  1.00 97.56           S  
ATOM    633  N   ILE A  81      15.906  -1.229  -1.319  1.00 97.56           N  
ATOM    634  CA  ILE A  81      17.109  -2.051  -1.321  1.00 97.56           C  
ATOM    635  C   ILE A  81      16.922  -3.244  -0.388  1.00 97.56           C  
ATOM    636  CB  ILE A  81      18.359  -1.234  -0.903  1.00 97.56           C  
ATOM    637  O   ILE A  81      17.250  -4.379  -0.743  1.00 97.56           O  
ATOM    638  CG1 ILE A  81      18.734  -0.237  -2.004  1.00 97.56           C  
ATOM    639  CG2 ILE A  81      19.531  -2.164  -0.578  1.00 97.56           C  
ATOM    640  CD1 ILE A  81      19.766   0.796  -1.573  1.00 97.56           C  
ATOM    641  N   TRP A  82      16.359  -3.006   0.708  1.00 98.00           N  
ATOM    642  CA  TRP A  82      16.062  -4.086   1.640  1.00 98.00           C  
ATOM    643  C   TRP A  82      15.133  -5.121   0.998  1.00 98.00           C  
ATOM    644  CB  TRP A  82      15.414  -3.537   2.916  1.00 98.00           C  
ATOM    645  O   TRP A  82      15.375  -6.324   1.096  1.00 98.00           O  
ATOM    646  CG  TRP A  82      14.992  -4.594   3.891  1.00 98.00           C  
ATOM    647  CD1 TRP A  82      13.734  -4.785   4.406  1.00 98.00           C  
ATOM    648  CD2 TRP A  82      15.820  -5.605   4.469  1.00 98.00           C  
ATOM    649  CE2 TRP A  82      15.000  -6.375   5.328  1.00 98.00           C  
ATOM    650  CE3 TRP A  82      17.172  -5.934   4.348  1.00 98.00           C  
ATOM    651  NE1 TRP A  82      13.742  -5.855   5.270  1.00 98.00           N  
ATOM    652  CH2 TRP A  82      16.828  -7.758   5.918  1.00 98.00           C  
ATOM    653  CZ2 TRP A  82      15.500  -7.457   6.059  1.00 98.00           C  
ATOM    654  CZ3 TRP A  82      17.672  -7.012   5.074  1.00 98.00           C  
ATOM    655  N   ASN A  83      14.141  -4.656   0.318  1.00 97.62           N  
ATOM    656  CA  ASN A  83      13.156  -5.527  -0.322  1.00 97.62           C  
ATOM    657  C   ASN A  83      13.812  -6.441  -1.356  1.00 97.62           C  
ATOM    658  CB  ASN A  83      12.047  -4.699  -0.970  1.00 97.62           C  
ATOM    659  O   ASN A  83      13.383  -7.582  -1.538  1.00 97.62           O  
ATOM    660  CG  ASN A  83      11.211  -3.947   0.047  1.00 97.62           C  
ATOM    661  ND2 ASN A  83      10.438  -2.980  -0.424  1.00 97.62           N  
ATOM    662  OD1 ASN A  83      11.266  -4.234   1.246  1.00 97.62           O  
ATOM    663  N   CYS A  84      14.875  -5.918  -1.982  1.00 97.88           N  
ATOM    664  CA  CYS A  84      15.484  -6.598  -3.119  1.00 97.88           C  
ATOM    665  C   CYS A  84      16.734  -7.352  -2.695  1.00 97.88           C  
ATOM    666  CB  CYS A  84      15.820  -5.598  -4.223  1.00 97.88           C  
ATOM    667  O   CYS A  84      17.406  -7.977  -3.523  1.00 97.88           O  
ATOM    668  SG  CYS A  84      14.383  -4.801  -4.957  1.00 97.88           S  
ATOM    669  N   SER A  85      17.078  -7.348  -1.426  1.00 98.00           N  
ATOM    670  CA  SER A  85      18.312  -7.957  -0.954  1.00 98.00           C  
ATOM    671  C   SER A  85      18.219  -9.477  -0.971  1.00 98.00           C  
ATOM    672  CB  SER A  85      18.641  -7.473   0.458  1.00 98.00           C  
ATOM    673  O   SER A  85      17.125 -10.039  -0.891  1.00 98.00           O  
ATOM    674  OG  SER A  85      17.719  -7.988   1.397  1.00 98.00           O  
ATOM    675  N   THR A  86      19.328 -10.109  -1.132  1.00 97.75           N  
ATOM    676  CA  THR A  86      19.391 -11.562  -1.223  1.00 97.75           C  
ATOM    677  C   THR A  86      18.750 -12.211  -0.004  1.00 97.75           C  
ATOM    678  CB  THR A  86      20.844 -12.047  -1.349  1.00 97.75           C  
ATOM    679  O   THR A  86      17.984 -13.172  -0.138  1.00 97.75           O  
ATOM    680  CG2 THR A  86      21.453 -11.648  -2.693  1.00 97.75           C  
ATOM    681  OG1 THR A  86      21.641 -11.477  -0.297  1.00 97.75           O  
ATOM    682  N   GLY A  87      19.000 -11.688   1.195  1.00 97.38           N  
ATOM    683  CA  GLY A  87      18.438 -12.227   2.422  1.00 97.38           C  
ATOM    684  C   GLY A  87      16.922 -12.148   2.465  1.00 97.38           C  
ATOM    685  O   GLY A  87      16.250 -13.141   2.752  1.00 97.38           O  
ATOM    686  N   MET A  88      16.391 -11.047   2.170  1.00 97.94           N  
ATOM    687  CA  MET A  88      14.953 -10.836   2.266  1.00 97.94           C  
ATOM    688  C   MET A  88      14.219 -11.602   1.173  1.00 97.94           C  
ATOM    689  CB  MET A  88      14.617  -9.352   2.176  1.00 97.94           C  
ATOM    690  O   MET A  88      13.172 -12.203   1.426  1.00 97.94           O  
ATOM    691  CG  MET A  88      13.164  -9.023   2.465  1.00 97.94           C  
ATOM    692  SD  MET A  88      12.672  -9.469   4.176  1.00 97.94           S  
ATOM    693  CE  MET A  88      11.406 -10.727   3.834  1.00 97.94           C  
ATOM    694  N   VAL A  89      14.742 -11.562  -0.104  1.00 98.12           N  
ATOM    695  CA  VAL A  89      14.117 -12.289  -1.205  1.00 98.12           C  
ATOM    696  C   VAL A  89      13.992 -13.766  -0.841  1.00 98.12           C  
ATOM    697  CB  VAL A  89      14.922 -12.133  -2.516  1.00 98.12           C  
ATOM    698  O   VAL A  89      12.930 -14.367  -1.008  1.00 98.12           O  
ATOM    699  CG1 VAL A  89      14.438 -13.133  -3.568  1.00 98.12           C  
ATOM    700  CG2 VAL A  89      14.805 -10.703  -3.041  1.00 98.12           C  
ATOM    701  N   LYS A  90      15.016 -14.336  -0.307  1.00 97.88           N  
ATOM    702  CA  LYS A  90      14.992 -15.742   0.080  1.00 97.88           C  
ATOM    703  C   LYS A  90      13.992 -15.992   1.199  1.00 97.88           C  
ATOM    704  CB  LYS A  90      16.391 -16.203   0.517  1.00 97.88           C  
ATOM    705  O   LYS A  90      13.133 -16.875   1.085  1.00 97.88           O  
ATOM    706  CG  LYS A  90      16.469 -17.672   0.876  1.00 97.88           C  
ATOM    707  CD  LYS A  90      17.906 -18.078   1.237  1.00 97.88           C  
ATOM    708  CE  LYS A  90      17.984 -19.547   1.637  1.00 97.88           C  
ATOM    709  NZ  LYS A  90      19.359 -19.938   2.039  1.00 97.88           N  
ATOM    710  N   ARG A  91      14.023 -15.234   2.258  1.00 98.00           N  
ATOM    711  CA  ARG A  91      13.133 -15.430   3.398  1.00 98.00           C  
ATOM    712  C   ARG A  91      11.680 -15.188   3.006  1.00 98.00           C  
ATOM    713  CB  ARG A  91      13.523 -14.500   4.551  1.00 98.00           C  
ATOM    714  O   ARG A  91      10.789 -15.930   3.420  1.00 98.00           O  
ATOM    715  CG  ARG A  91      14.844 -14.867   5.219  1.00 98.00           C  
ATOM    716  CD  ARG A  91      15.016 -14.148   6.551  1.00 98.00           C  
ATOM    717  NE  ARG A  91      15.078 -12.703   6.379  1.00 98.00           N  
ATOM    718  NH1 ARG A  91      17.344 -12.648   5.906  1.00 98.00           N  
ATOM    719  NH2 ARG A  91      16.125 -10.703   5.945  1.00 98.00           N  
ATOM    720  CZ  ARG A  91      16.188 -12.023   6.078  1.00 98.00           C  
ATOM    721  N   GLY A  92      11.516 -14.094   2.213  1.00 97.75           N  
ATOM    722  CA  GLY A  92      10.164 -13.758   1.774  1.00 97.75           C  
ATOM    723  C   GLY A  92       9.516 -14.867   0.970  1.00 97.75           C  
ATOM    724  O   GLY A  92       8.359 -15.227   1.223  1.00 97.75           O  
ATOM    725  N   LEU A  93      10.219 -15.445   0.050  1.00 98.31           N  
ATOM    726  CA  LEU A  93       9.695 -16.516  -0.799  1.00 98.31           C  
ATOM    727  C   LEU A  93       9.555 -17.812  -0.011  1.00 98.31           C  
ATOM    728  CB  LEU A  93      10.617 -16.734  -2.002  1.00 98.31           C  
ATOM    729  O   LEU A  93       8.539 -18.500  -0.127  1.00 98.31           O  
ATOM    730  CG  LEU A  93      10.680 -15.594  -3.023  1.00 98.31           C  
ATOM    731  CD1 LEU A  93      11.719 -15.906  -4.102  1.00 98.31           C  
ATOM    732  CD2 LEU A  93       9.312 -15.352  -3.645  1.00 98.31           C  
ATOM    733  N   ASP A  94      10.492 -18.156   0.841  1.00 98.12           N  
ATOM    734  CA  ASP A  94      10.477 -19.375   1.630  1.00 98.12           C  
ATOM    735  C   ASP A  94       9.281 -19.406   2.584  1.00 98.12           C  
ATOM    736  CB  ASP A  94      11.781 -19.531   2.416  1.00 98.12           C  
ATOM    737  O   ASP A  94       8.719 -20.469   2.846  1.00 98.12           O  
ATOM    738  CG  ASP A  94      12.945 -19.969   1.550  1.00 98.12           C  
ATOM    739  OD1 ASP A  94      12.734 -20.328   0.372  1.00 98.12           O  
ATOM    740  OD2 ASP A  94      14.094 -19.953   2.051  1.00 98.12           O  
ATOM    741  N   TRP A  95       8.930 -18.281   3.057  1.00 98.50           N  
ATOM    742  CA  TRP A  95       7.812 -18.219   3.998  1.00 98.50           C  
ATOM    743  C   TRP A  95       6.547 -18.797   3.375  1.00 98.50           C  
ATOM    744  CB  TRP A  95       7.559 -16.781   4.449  1.00 98.50           C  
ATOM    745  O   TRP A  95       5.828 -19.578   4.020  1.00 98.50           O  
ATOM    746  CG  TRP A  95       6.566 -16.656   5.566  1.00 98.50           C  
ATOM    747  CD1 TRP A  95       6.832 -16.656   6.910  1.00 98.50           C  
ATOM    748  CD2 TRP A  95       5.148 -16.547   5.438  1.00 98.50           C  
ATOM    749  CE2 TRP A  95       4.613 -16.453   6.746  1.00 98.50           C  
ATOM    750  CE3 TRP A  95       4.273 -16.484   4.344  1.00 98.50           C  
ATOM    751  NE1 TRP A  95       5.664 -16.531   7.621  1.00 98.50           N  
ATOM    752  CH2 TRP A  95       2.412 -16.281   5.898  1.00 98.50           C  
ATOM    753  CZ2 TRP A  95       3.244 -16.328   6.984  1.00 98.50           C  
ATOM    754  CZ3 TRP A  95       2.910 -16.359   4.586  1.00 98.50           C  
ATOM    755  N   PHE A  96       6.277 -18.422   2.129  1.00 97.81           N  
ATOM    756  CA  PHE A  96       5.074 -18.922   1.473  1.00 97.81           C  
ATOM    757  C   PHE A  96       5.191 -20.406   1.187  1.00 97.81           C  
ATOM    758  CB  PHE A  96       4.816 -18.156   0.171  1.00 97.81           C  
ATOM    759  O   PHE A  96       4.207 -21.141   1.295  1.00 97.81           O  
ATOM    760  CG  PHE A  96       4.258 -16.766   0.380  1.00 97.81           C  
ATOM    761  CD1 PHE A  96       2.934 -16.594   0.754  1.00 97.81           C  
ATOM    762  CD2 PHE A  96       5.062 -15.648   0.202  1.00 97.81           C  
ATOM    763  CE1 PHE A  96       2.414 -15.312   0.949  1.00 97.81           C  
ATOM    764  CE2 PHE A  96       4.551 -14.367   0.395  1.00 97.81           C  
ATOM    765  CZ  PHE A  96       3.227 -14.203   0.767  1.00 97.81           C  
ATOM    766  N   MET A  97       6.363 -20.859   0.897  1.00 95.62           N  
ATOM    767  CA  MET A  97       6.586 -22.297   0.694  1.00 95.62           C  
ATOM    768  C   MET A  97       6.289 -23.078   1.969  1.00 95.62           C  
ATOM    769  CB  MET A  97       8.023 -22.562   0.242  1.00 95.62           C  
ATOM    770  O   MET A  97       5.660 -24.141   1.920  1.00 95.62           O  
ATOM    771  CG  MET A  97       8.320 -22.078  -1.169  1.00 95.62           C  
ATOM    772  SD  MET A  97       7.191 -22.812  -2.414  1.00 95.62           S  
ATOM    773  CE  MET A  97       7.734 -24.547  -2.359  1.00 95.62           C  
ATOM    774  N   LEU A  98       6.562 -22.547   3.094  1.00 96.88           N  
ATOM    775  CA  LEU A  98       6.441 -23.219   4.379  1.00 96.88           C  
ATOM    776  C   LEU A  98       5.031 -23.062   4.945  1.00 96.88           C  
ATOM    777  CB  LEU A  98       7.465 -22.672   5.375  1.00 96.88           C  
ATOM    778  O   LEU A  98       4.570 -23.906   5.711  1.00 96.88           O  
ATOM    779  CG  LEU A  98       8.938 -22.969   5.070  1.00 96.88           C  
ATOM    780  CD1 LEU A  98       9.844 -22.156   5.996  1.00 96.88           C  
ATOM    781  CD2 LEU A  98       9.219 -24.453   5.199  1.00 96.88           C  
ATOM    782  N   ASN A  99       4.328 -22.016   4.512  1.00 97.25           N  
ATOM    783  CA  ASN A  99       3.086 -21.703   5.211  1.00 97.25           C  
ATOM    784  C   ASN A  99       1.886 -21.750   4.270  1.00 97.25           C  
ATOM    785  CB  ASN A  99       3.182 -20.328   5.883  1.00 97.25           C  
ATOM    786  O   ASN A  99       0.796 -21.297   4.621  1.00 97.25           O  
ATOM    787  CG  ASN A  99       4.113 -20.328   7.078  1.00 97.25           C  
ATOM    788  ND2 ASN A  99       5.336 -19.859   6.875  1.00 97.25           N  
ATOM    789  OD1 ASN A  99       3.738 -20.750   8.172  1.00 97.25           O  
ATOM    790  N   LYS A 100       2.061 -22.266   3.057  1.00 95.00           N  
ATOM    791  CA  LYS A 100       0.989 -22.266   2.066  1.00 95.00           C  
ATOM    792  C   LYS A 100      -0.201 -23.094   2.549  1.00 95.00           C  
ATOM    793  CB  LYS A 100       1.495 -22.812   0.729  1.00 95.00           C  
ATOM    794  O   LYS A 100      -1.338 -22.844   2.141  1.00 95.00           O  
ATOM    795  CG  LYS A 100       1.961 -24.250   0.785  1.00 95.00           C  
ATOM    796  CD  LYS A 100       2.467 -24.734  -0.570  1.00 95.00           C  
ATOM    797  CE  LYS A 100       2.967 -26.172  -0.507  1.00 95.00           C  
ATOM    798  NZ  LYS A 100       3.562 -26.609  -1.805  1.00 95.00           N  
ATOM    799  N   ASN A 101       0.025 -23.984   3.520  1.00 95.00           N  
ATOM    800  CA  ASN A 101      -1.057 -24.844   3.992  1.00 95.00           C  
ATOM    801  C   ASN A 101      -1.583 -24.391   5.352  1.00 95.00           C  
ATOM    802  CB  ASN A 101      -0.594 -26.297   4.066  1.00 95.00           C  
ATOM    803  O   ASN A 101      -2.422 -25.062   5.953  1.00 95.00           O  
ATOM    804  CG  ASN A 101      -0.260 -26.875   2.703  1.00 95.00           C  
ATOM    805  ND2 ASN A 101       0.837 -27.625   2.627  1.00 95.00           N  
ATOM    806  OD1 ASN A 101      -0.981 -26.656   1.728  1.00 95.00           O  
ATOM    807  N   SER A 102      -1.087 -23.328   5.820  1.00 95.56           N  
ATOM    808  CA  SER A 102      -1.611 -22.781   7.062  1.00 95.56           C  
ATOM    809  C   SER A 102      -3.004 -22.188   6.867  1.00 95.56           C  
ATOM    810  CB  SER A 102      -0.669 -21.703   7.617  1.00 95.56           C  
ATOM    811  O   SER A 102      -3.365 -21.797   5.754  1.00 95.56           O  
ATOM    812  OG  SER A 102      -0.759 -20.516   6.852  1.00 95.56           O  
ATOM    813  N   SER A 103      -3.783 -22.219   7.973  1.00 93.81           N  
ATOM    814  CA  SER A 103      -5.168 -21.766   7.895  1.00 93.81           C  
ATOM    815  C   SER A 103      -5.238 -20.297   7.465  1.00 93.81           C  
ATOM    816  CB  SER A 103      -5.871 -21.953   9.242  1.00 93.81           C  
ATOM    817  O   SER A 103      -6.156 -19.906   6.738  1.00 93.81           O  
ATOM    818  OG  SER A 103      -5.211 -21.203  10.258  1.00 93.81           O  
ATOM    819  N   ILE A 104      -4.266 -19.469   7.762  1.00 93.38           N  
ATOM    820  CA  ILE A 104      -4.328 -18.031   7.508  1.00 93.38           C  
ATOM    821  C   ILE A 104      -3.992 -17.750   6.047  1.00 93.38           C  
ATOM    822  CB  ILE A 104      -3.371 -17.250   8.438  1.00 93.38           C  
ATOM    823  O   ILE A 104      -4.281 -16.656   5.535  1.00 93.38           O  
ATOM    824  CG1 ILE A 104      -1.934 -17.750   8.273  1.00 93.38           C  
ATOM    825  CG2 ILE A 104      -3.824 -17.359   9.898  1.00 93.38           C  
ATOM    826  CD1 ILE A 104      -0.898 -16.938   9.031  1.00 93.38           C  
ATOM    827  N   VAL A 105      -3.340 -18.719   5.289  1.00 95.50           N  
ATOM    828  CA  VAL A 105      -3.025 -18.547   3.873  1.00 95.50           C  
ATOM    829  C   VAL A 105      -3.986 -19.375   3.023  1.00 95.50           C  
ATOM    830  CB  VAL A 105      -1.563 -18.938   3.564  1.00 95.50           C  
ATOM    831  O   VAL A 105      -4.516 -18.891   2.023  1.00 95.50           O  
ATOM    832  CG1 VAL A 105      -1.296 -18.891   2.062  1.00 95.50           C  
ATOM    833  CG2 VAL A 105      -0.593 -18.031   4.316  1.00 95.50           C  
ATOM    834  N   ARG A 106      -4.301 -20.500   3.420  1.00 95.06           N  
ATOM    835  CA  ARG A 106      -5.098 -21.469   2.660  1.00 95.06           C  
ATOM    836  C   ARG A 106      -6.492 -20.906   2.381  1.00 95.06           C  
ATOM    837  CB  ARG A 106      -5.203 -22.797   3.410  1.00 95.06           C  
ATOM    838  O   ARG A 106      -7.039 -21.109   1.292  1.00 95.06           O  
ATOM    839  CG  ARG A 106      -5.906 -23.891   2.629  1.00 95.06           C  
ATOM    840  CD  ARG A 106      -5.961 -25.188   3.410  1.00 95.06           C  
ATOM    841  NE  ARG A 106      -6.703 -26.219   2.689  1.00 95.06           N  
ATOM    842  NH1 ARG A 106      -6.410 -27.859   4.301  1.00 95.06           N  
ATOM    843  NH2 ARG A 106      -7.590 -28.328   2.389  1.00 95.06           N  
ATOM    844  CZ  ARG A 106      -6.898 -27.469   3.127  1.00 95.06           C  
ATOM    845  N   SER A 107      -7.004 -20.125   3.348  1.00 92.06           N  
ATOM    846  CA  SER A 107      -8.383 -19.641   3.262  1.00 92.06           C  
ATOM    847  C   SER A 107      -8.594 -18.797   2.008  1.00 92.06           C  
ATOM    848  CB  SER A 107      -8.742 -18.828   4.500  1.00 92.06           C  
ATOM    849  O   SER A 107      -9.672 -18.844   1.404  1.00 92.06           O  
ATOM    850  OG  SER A 107      -8.086 -17.578   4.484  1.00 92.06           O  
ATOM    851  N   TRP A 108      -7.664 -18.062   1.592  1.00 93.62           N  
ATOM    852  CA  TRP A 108      -7.859 -17.219   0.419  1.00 93.62           C  
ATOM    853  C   TRP A 108      -7.023 -17.719  -0.755  1.00 93.62           C  
ATOM    854  CB  TRP A 108      -7.508 -15.766   0.741  1.00 93.62           C  
ATOM    855  O   TRP A 108      -7.379 -17.500  -1.915  1.00 93.62           O  
ATOM    856  CG  TRP A 108      -6.250 -15.609   1.540  1.00 93.62           C  
ATOM    857  CD1 TRP A 108      -6.145 -15.469   2.896  1.00 93.62           C  
ATOM    858  CD2 TRP A 108      -4.910 -15.570   1.030  1.00 93.62           C  
ATOM    859  CE2 TRP A 108      -4.047 -15.406   2.135  1.00 93.62           C  
ATOM    860  CE3 TRP A 108      -4.359 -15.656  -0.255  1.00 93.62           C  
ATOM    861  NE1 TRP A 108      -4.824 -15.344   3.260  1.00 93.62           N  
ATOM    862  CH2 TRP A 108      -2.146 -15.414   0.724  1.00 93.62           C  
ATOM    863  CZ2 TRP A 108      -2.660 -15.328   1.992  1.00 93.62           C  
ATOM    864  CZ3 TRP A 108      -2.980 -15.586  -0.395  1.00 93.62           C  
ATOM    865  N   ASP A 109      -5.945 -18.328  -0.597  1.00 96.12           N  
ATOM    866  CA  ASP A 109      -5.098 -18.797  -1.689  1.00 96.12           C  
ATOM    867  C   ASP A 109      -5.797 -19.891  -2.496  1.00 96.12           C  
ATOM    868  CB  ASP A 109      -3.764 -19.312  -1.148  1.00 96.12           C  
ATOM    869  O   ASP A 109      -5.781 -19.859  -3.729  1.00 96.12           O  
ATOM    870  CG  ASP A 109      -2.826 -19.797  -2.242  1.00 96.12           C  
ATOM    871  OD1 ASP A 109      -2.555 -19.031  -3.193  1.00 96.12           O  
ATOM    872  OD2 ASP A 109      -2.359 -20.953  -2.156  1.00 96.12           O  
ATOM    873  N   GLU A 110      -6.453 -20.859  -1.871  1.00 94.75           N  
ATOM    874  CA  GLU A 110      -7.137 -21.953  -2.559  1.00 94.75           C  
ATOM    875  C   GLU A 110      -8.352 -21.438  -3.334  1.00 94.75           C  
ATOM    876  CB  GLU A 110      -7.566 -23.031  -1.562  1.00 94.75           C  
ATOM    877  O   GLU A 110      -8.766 -22.047  -4.320  1.00 94.75           O  
ATOM    878  CG  GLU A 110      -6.426 -23.922  -1.085  1.00 94.75           C  
ATOM    879  CD  GLU A 110      -6.871 -24.984  -0.102  1.00 94.75           C  
ATOM    880  OE1 GLU A 110      -6.055 -25.875   0.234  1.00 94.75           O  
ATOM    881  OE2 GLU A 110      -8.039 -24.938   0.336  1.00 94.75           O  
ATOM    882  N   ASP A 111      -8.867 -20.328  -2.857  1.00 93.81           N  
ATOM    883  CA  ASP A 111     -10.062 -19.766  -3.477  1.00 93.81           C  
ATOM    884  C   ASP A 111      -9.688 -18.656  -4.461  1.00 93.81           C  
ATOM    885  CB  ASP A 111     -11.016 -19.219  -2.408  1.00 93.81           C  
ATOM    886  O   ASP A 111     -10.531 -17.812  -4.809  1.00 93.81           O  
ATOM    887  CG  ASP A 111     -12.438 -19.047  -2.916  1.00 93.81           C  
ATOM    888  OD1 ASP A 111     -12.789 -19.641  -3.951  1.00 93.81           O  
ATOM    889  OD2 ASP A 111     -13.203 -18.297  -2.275  1.00 93.81           O  
ATOM    890  N   TYR A 112      -8.438 -18.531  -4.809  1.00 94.56           N  
ATOM    891  CA  TYR A 112      -7.938 -17.438  -5.625  1.00 94.56           C  
ATOM    892  C   TYR A 112      -8.758 -17.281  -6.898  1.00 94.56           C  
ATOM    893  CB  TYR A 112      -6.461 -17.656  -5.973  1.00 94.56           C  
ATOM    894  O   TYR A 112      -9.102 -16.172  -7.297  1.00 94.56           O  
ATOM    895  CG  TYR A 112      -5.777 -16.422  -6.520  1.00 94.56           C  
ATOM    896  CD1 TYR A 112      -5.789 -16.141  -7.887  1.00 94.56           C  
ATOM    897  CD2 TYR A 112      -5.117 -15.539  -5.676  1.00 94.56           C  
ATOM    898  CE1 TYR A 112      -5.160 -15.016  -8.398  1.00 94.56           C  
ATOM    899  CE2 TYR A 112      -4.484 -14.398  -6.176  1.00 94.56           C  
ATOM    900  OH  TYR A 112      -3.887 -13.031  -8.031  1.00 94.56           O  
ATOM    901  CZ  TYR A 112      -4.512 -14.148  -7.535  1.00 94.56           C  
ATOM    902  N   SER A 113      -9.156 -18.438  -7.605  1.00 92.81           N  
ATOM    903  CA  SER A 113      -9.898 -18.391  -8.859  1.00 92.81           C  
ATOM    904  C   SER A 113     -11.242 -17.688  -8.680  1.00 92.81           C  
ATOM    905  CB  SER A 113     -10.117 -19.797  -9.406  1.00 92.81           C  
ATOM    906  O   SER A 113     -11.695 -16.969  -9.570  1.00 92.81           O  
ATOM    907  OG  SER A 113     -10.805 -20.609  -8.461  1.00 92.81           O  
ATOM    908  N   THR A 114     -11.789 -17.875  -7.562  1.00 92.88           N  
ATOM    909  CA  THR A 114     -13.055 -17.219  -7.246  1.00 92.88           C  
ATOM    910  C   THR A 114     -12.828 -15.742  -6.895  1.00 92.88           C  
ATOM    911  CB  THR A 114     -13.766 -17.922  -6.078  1.00 92.88           C  
ATOM    912  O   THR A 114     -13.578 -14.875  -7.344  1.00 92.88           O  
ATOM    913  CG2 THR A 114     -15.109 -17.250  -5.773  1.00 92.88           C  
ATOM    914  OG1 THR A 114     -14.000 -19.297  -6.430  1.00 92.88           O  
ATOM    915  N   LEU A 115     -11.805 -15.477  -6.191  1.00 92.00           N  
ATOM    916  CA  LEU A 115     -11.523 -14.125  -5.703  1.00 92.00           C  
ATOM    917  C   LEU A 115     -11.203 -13.188  -6.859  1.00 92.00           C  
ATOM    918  CB  LEU A 115     -10.359 -14.148  -4.711  1.00 92.00           C  
ATOM    919  O   LEU A 115     -11.391 -11.969  -6.746  1.00 92.00           O  
ATOM    920  CG  LEU A 115     -10.633 -14.812  -3.359  1.00 92.00           C  
ATOM    921  CD1 LEU A 115      -9.367 -14.828  -2.510  1.00 92.00           C  
ATOM    922  CD2 LEU A 115     -11.766 -14.094  -2.631  1.00 92.00           C  
ATOM    923  N   MET A 116     -10.766 -13.797  -7.965  1.00 91.88           N  
ATOM    924  CA  MET A 116     -10.453 -12.969  -9.133  1.00 91.88           C  
ATOM    925  C   MET A 116     -11.734 -12.516  -9.828  1.00 91.88           C  
ATOM    926  CB  MET A 116      -9.570 -13.734 -10.109  1.00 91.88           C  
ATOM    927  O   MET A 116     -11.703 -11.625 -10.672  1.00 91.88           O  
ATOM    928  CG  MET A 116      -8.195 -14.086  -9.555  1.00 91.88           C  
ATOM    929  SD  MET A 116      -7.121 -14.914 -10.789  1.00 91.88           S  
ATOM    930  CE  MET A 116      -8.031 -16.469 -11.023  1.00 91.88           C  
ATOM    931  N   LYS A 117     -12.828 -13.109  -9.414  1.00 89.88           N  
ATOM    932  CA  LYS A 117     -14.070 -12.875 -10.148  1.00 89.88           C  
ATOM    933  C   LYS A 117     -15.086 -12.133  -9.281  1.00 89.88           C  
ATOM    934  CB  LYS A 117     -14.672 -14.188 -10.641  1.00 89.88           C  
ATOM    935  O   LYS A 117     -15.969 -11.445  -9.797  1.00 89.88           O  
ATOM    936  CG  LYS A 117     -13.781 -14.945 -11.617  1.00 89.88           C  
ATOM    937  CD  LYS A 117     -14.367 -16.312 -11.969  1.00 89.88           C  
ATOM    938  CE  LYS A 117     -13.422 -17.109 -12.867  1.00 89.88           C  
ATOM    939  NZ  LYS A 117     -13.953 -18.469 -13.133  1.00 89.88           N  
ATOM    940  N   GLN A 118     -14.906 -12.227  -8.008  1.00 85.19           N  
ATOM    941  CA  GLN A 118     -15.930 -11.625  -7.156  1.00 85.19           C  
ATOM    942  C   GLN A 118     -15.344 -11.227  -5.801  1.00 85.19           C  
ATOM    943  CB  GLN A 118     -17.094 -12.586  -6.957  1.00 85.19           C  
ATOM    944  O   GLN A 118     -14.195 -11.547  -5.496  1.00 85.19           O  
ATOM    945  CG  GLN A 118     -16.719 -13.898  -6.285  1.00 85.19           C  
ATOM    946  CD  GLN A 118     -17.859 -14.891  -6.230  1.00 85.19           C  
ATOM    947  NE2 GLN A 118     -17.875 -15.727  -5.199  1.00 85.19           N  
ATOM    948  OE1 GLN A 118     -18.719 -14.906  -7.113  1.00 85.19           O  
ATOM    949  N   MET A 119     -16.219 -10.609  -4.926  1.00 82.12           N  
ATOM    950  CA  MET A 119     -15.828 -10.078  -3.621  1.00 82.12           C  
ATOM    951  C   MET A 119     -15.477 -11.211  -2.660  1.00 82.12           C  
ATOM    952  CB  MET A 119     -16.953  -9.219  -3.029  1.00 82.12           C  
ATOM    953  O   MET A 119     -16.109 -12.266  -2.680  1.00 82.12           O  
ATOM    954  CG  MET A 119     -16.469  -8.266  -1.941  1.00 82.12           C  
ATOM    955  SD  MET A 119     -17.797  -7.141  -1.367  1.00 82.12           S  
ATOM    956  CE  MET A 119     -18.875  -8.328  -0.514  1.00 82.12           C  
ATOM    957  N   PRO A 120     -14.406 -10.945  -1.780  1.00 85.19           N  
ATOM    958  CA  PRO A 120     -14.039 -11.945  -0.777  1.00 85.19           C  
ATOM    959  C   PRO A 120     -15.016 -12.000   0.393  1.00 85.19           C  
ATOM    960  CB  PRO A 120     -12.656 -11.484  -0.311  1.00 85.19           C  
ATOM    961  O   PRO A 120     -15.758 -11.047   0.625  1.00 85.19           O  
ATOM    962  CG  PRO A 120     -12.680  -9.992  -0.461  1.00 85.19           C  
ATOM    963  CD  PRO A 120     -13.484  -9.656  -1.681  1.00 85.19           C  
ATOM    964  N   LYS A 121     -14.953 -13.172   1.043  1.00 84.50           N  
ATOM    965  CA  LYS A 121     -15.594 -13.266   2.350  1.00 84.50           C  
ATOM    966  C   LYS A 121     -14.812 -12.500   3.408  1.00 84.50           C  
ATOM    967  CB  LYS A 121     -15.734 -14.734   2.768  1.00 84.50           C  
ATOM    968  O   LYS A 121     -13.578 -12.430   3.352  1.00 84.50           O  
ATOM    969  CG  LYS A 121     -16.562 -15.570   1.803  1.00 84.50           C  
ATOM    970  CD  LYS A 121     -16.594 -17.031   2.223  1.00 84.50           C  
ATOM    971  CE  LYS A 121     -17.359 -17.891   1.222  1.00 84.50           C  
ATOM    972  NZ  LYS A 121     -17.344 -19.328   1.600  1.00 84.50           N  
ATOM    973  N   PRO A 122     -15.523 -11.898   4.336  1.00 80.31           N  
ATOM    974  CA  PRO A 122     -14.844 -11.133   5.383  1.00 80.31           C  
ATOM    975  C   PRO A 122     -13.727 -11.922   6.066  1.00 80.31           C  
ATOM    976  CB  PRO A 122     -15.969 -10.812   6.371  1.00 80.31           C  
ATOM    977  O   PRO A 122     -12.664 -11.367   6.367  1.00 80.31           O  
ATOM    978  CG  PRO A 122     -17.203 -10.758   5.531  1.00 80.31           C  
ATOM    979  CD  PRO A 122     -17.094 -11.797   4.453  1.00 80.31           C  
ATOM    980  N   GLU A 123     -13.914 -13.156   6.328  1.00 83.19           N  
ATOM    981  CA  GLU A 123     -12.914 -14.000   6.984  1.00 83.19           C  
ATOM    982  C   GLU A 123     -11.633 -14.070   6.164  1.00 83.19           C  
ATOM    983  CB  GLU A 123     -13.469 -15.406   7.227  1.00 83.19           C  
ATOM    984  O   GLU A 123     -10.539 -14.180   6.719  1.00 83.19           O  
ATOM    985  CG  GLU A 123     -14.984 -15.445   7.387  1.00 83.19           C  
ATOM    986  CD  GLU A 123     -15.727 -15.367   6.062  1.00 83.19           C  
ATOM    987  OE1 GLU A 123     -16.922 -15.000   6.062  1.00 83.19           O  
ATOM    988  OE2 GLU A 123     -15.109 -15.672   5.020  1.00 83.19           O  
ATOM    989  N   GLN A 124     -11.789 -14.094   4.863  1.00 89.44           N  
ATOM    990  CA  GLN A 124     -10.633 -14.148   3.973  1.00 89.44           C  
ATOM    991  C   GLN A 124      -9.797 -12.875   4.078  1.00 89.44           C  
ATOM    992  CB  GLN A 124     -11.078 -14.367   2.525  1.00 89.44           C  
ATOM    993  O   GLN A 124      -8.570 -12.922   3.963  1.00 89.44           O  
ATOM    994  CG  GLN A 124     -11.688 -15.734   2.268  1.00 89.44           C  
ATOM    995  CD  GLN A 124     -12.242 -15.875   0.863  1.00 89.44           C  
ATOM    996  NE2 GLN A 124     -11.930 -17.000   0.214  1.00 89.44           N  
ATOM    997  OE1 GLN A 124     -12.945 -14.992   0.366  1.00 89.44           O  
ATOM    998  N   LEU A 125     -10.438 -11.812   4.332  1.00 87.75           N  
ATOM    999  CA  LEU A 125      -9.750 -10.539   4.512  1.00 87.75           C  
ATOM   1000  C   LEU A 125      -9.000 -10.508   5.840  1.00 87.75           C  
ATOM   1001  CB  LEU A 125     -10.750  -9.383   4.453  1.00 87.75           C  
ATOM   1002  O   LEU A 125      -7.852 -10.062   5.898  1.00 87.75           O  
ATOM   1003  CG  LEU A 125     -11.422  -9.133   3.102  1.00 87.75           C  
ATOM   1004  CD1 LEU A 125     -12.492  -8.062   3.232  1.00 87.75           C  
ATOM   1005  CD2 LEU A 125     -10.383  -8.727   2.059  1.00 87.75           C  
ATOM   1006  N   VAL A 126      -9.648 -10.992   6.855  1.00 86.31           N  
ATOM   1007  CA  VAL A 126      -9.031 -11.062   8.180  1.00 86.31           C  
ATOM   1008  C   VAL A 126      -7.824 -11.992   8.133  1.00 86.31           C  
ATOM   1009  CB  VAL A 126     -10.039 -11.547   9.250  1.00 86.31           C  
ATOM   1010  O   VAL A 126      -6.758 -11.664   8.664  1.00 86.31           O  
ATOM   1011  CG1 VAL A 126      -9.336 -11.766  10.586  1.00 86.31           C  
ATOM   1012  CG2 VAL A 126     -11.180 -10.539   9.398  1.00 86.31           C  
ATOM   1013  N   ASP A 127      -7.957 -13.102   7.484  1.00 91.12           N  
ATOM   1014  CA  ASP A 127      -6.867 -14.070   7.371  1.00 91.12           C  
ATOM   1015  C   ASP A 127      -5.684 -13.469   6.613  1.00 91.12           C  
ATOM   1016  CB  ASP A 127      -7.348 -15.336   6.672  1.00 91.12           C  
ATOM   1017  O   ASP A 127      -4.527 -13.719   6.965  1.00 91.12           O  
ATOM   1018  CG  ASP A 127      -8.242 -16.203   7.547  1.00 91.12           C  
ATOM   1019  OD1 ASP A 127      -8.312 -15.953   8.773  1.00 91.12           O  
ATOM   1020  OD2 ASP A 127      -8.883 -17.125   7.012  1.00 91.12           O  
ATOM   1021  N   TYR A 128      -6.012 -12.766   5.570  1.00 94.00           N  
ATOM   1022  CA  TYR A 128      -4.961 -12.070   4.836  1.00 94.00           C  
ATOM   1023  C   TYR A 128      -4.152 -11.164   5.762  1.00 94.00           C  
ATOM   1024  CB  TYR A 128      -5.559 -11.242   3.693  1.00 94.00           C  
ATOM   1025  O   TYR A 128      -2.922 -11.195   5.750  1.00 94.00           O  
ATOM   1026  CG  TYR A 128      -4.566 -10.320   3.027  1.00 94.00           C  
ATOM   1027  CD1 TYR A 128      -4.422  -9.000   3.453  1.00 94.00           C  
ATOM   1028  CD2 TYR A 128      -3.777 -10.766   1.973  1.00 94.00           C  
ATOM   1029  CE1 TYR A 128      -3.512  -8.148   2.842  1.00 94.00           C  
ATOM   1030  CE2 TYR A 128      -2.865  -9.914   1.354  1.00 94.00           C  
ATOM   1031  OH  TYR A 128      -1.836  -7.770   1.186  1.00 94.00           O  
ATOM   1032  CZ  TYR A 128      -2.738  -8.609   1.795  1.00 94.00           C  
ATOM   1033  N   GLN A 129      -4.828 -10.406   6.531  1.00 92.31           N  
ATOM   1034  CA  GLN A 129      -4.160  -9.461   7.422  1.00 92.31           C  
ATOM   1035  C   GLN A 129      -3.311 -10.195   8.461  1.00 92.31           C  
ATOM   1036  CB  GLN A 129      -5.180  -8.562   8.125  1.00 92.31           C  
ATOM   1037  O   GLN A 129      -2.184  -9.789   8.750  1.00 92.31           O  
ATOM   1038  CG  GLN A 129      -5.953  -7.656   7.176  1.00 92.31           C  
ATOM   1039  CD  GLN A 129      -5.043  -6.746   6.367  1.00 92.31           C  
ATOM   1040  NE2 GLN A 129      -5.473  -6.402   5.156  1.00 92.31           N  
ATOM   1041  OE1 GLN A 129      -3.969  -6.352   6.828  1.00 92.31           O  
ATOM   1042  N   LYS A 130      -3.816 -11.250   8.977  1.00 92.69           N  
ATOM   1043  CA  LYS A 130      -3.066 -12.062   9.930  1.00 92.69           C  
ATOM   1044  C   LYS A 130      -1.812 -12.648   9.281  1.00 92.69           C  
ATOM   1045  CB  LYS A 130      -3.943 -13.195  10.469  1.00 92.69           C  
ATOM   1046  O   LYS A 130      -0.739 -12.648   9.883  1.00 92.69           O  
ATOM   1047  CG  LYS A 130      -5.023 -12.727  11.438  1.00 92.69           C  
ATOM   1048  CD  LYS A 130      -5.859 -13.891  11.953  1.00 92.69           C  
ATOM   1049  CE  LYS A 130      -6.949 -13.422  12.898  1.00 92.69           C  
ATOM   1050  NZ  LYS A 130      -7.820 -14.555  13.344  1.00 92.69           N  
ATOM   1051  N   ALA A 131      -1.997 -13.086   8.094  1.00 96.06           N  
ATOM   1052  CA  ALA A 131      -0.862 -13.641   7.359  1.00 96.06           C  
ATOM   1053  C   ALA A 131       0.208 -12.578   7.117  1.00 96.06           C  
ATOM   1054  CB  ALA A 131      -1.325 -14.242   6.035  1.00 96.06           C  
ATOM   1055  O   ALA A 131       1.399 -12.836   7.301  1.00 96.06           O  
ATOM   1056  N   ALA A 132      -0.237 -11.430   6.727  1.00 96.00           N  
ATOM   1057  CA  ALA A 132       0.692 -10.344   6.441  1.00 96.00           C  
ATOM   1058  C   ALA A 132       1.503  -9.969   7.684  1.00 96.00           C  
ATOM   1059  CB  ALA A 132      -0.063  -9.117   5.926  1.00 96.00           C  
ATOM   1060  O   ALA A 132       2.723  -9.812   7.609  1.00 96.00           O  
ATOM   1061  N   ILE A 133       0.878  -9.852   8.781  1.00 94.81           N  
ATOM   1062  CA  ILE A 133       1.542  -9.508  10.039  1.00 94.81           C  
ATOM   1063  C   ILE A 133       2.506 -10.625  10.438  1.00 94.81           C  
ATOM   1064  CB  ILE A 133       0.519  -9.258  11.164  1.00 94.81           C  
ATOM   1065  O   ILE A 133       3.650 -10.359  10.812  1.00 94.81           O  
ATOM   1066  CG1 ILE A 133      -0.265  -7.965  10.898  1.00 94.81           C  
ATOM   1067  CG2 ILE A 133       1.221  -9.195  12.531  1.00 94.81           C  
ATOM   1068  CD1 ILE A 133      -1.463  -7.766  11.820  1.00 94.81           C  
ATOM   1069  N   GLN A 134       2.035 -11.852  10.320  1.00 96.56           N  
ATOM   1070  CA  GLN A 134       2.895 -12.984  10.648  1.00 96.56           C  
ATOM   1071  C   GLN A 134       4.109 -13.039   9.727  1.00 96.56           C  
ATOM   1072  CB  GLN A 134       2.111 -14.297  10.570  1.00 96.56           C  
ATOM   1073  O   GLN A 134       5.223 -13.328  10.172  1.00 96.56           O  
ATOM   1074  CG  GLN A 134       2.873 -15.500  11.102  1.00 96.56           C  
ATOM   1075  CD  GLN A 134       3.232 -15.359  12.570  1.00 96.56           C  
ATOM   1076  NE2 GLN A 134       4.523 -15.453  12.875  1.00 96.56           N  
ATOM   1077  OE1 GLN A 134       2.357 -15.172  13.422  1.00 96.56           O  
ATOM   1078  N   TRP A 135       3.891 -12.812   8.453  1.00 98.19           N  
ATOM   1079  CA  TRP A 135       4.973 -12.781   7.473  1.00 98.19           C  
ATOM   1080  C   TRP A 135       6.043 -11.766   7.879  1.00 98.19           C  
ATOM   1081  CB  TRP A 135       4.430 -12.438   6.082  1.00 98.19           C  
ATOM   1082  O   TRP A 135       7.238 -12.062   7.820  1.00 98.19           O  
ATOM   1083  CG  TRP A 135       5.484 -12.352   5.020  1.00 98.19           C  
ATOM   1084  CD1 TRP A 135       5.957 -13.383   4.250  1.00 98.19           C  
ATOM   1085  CD2 TRP A 135       6.199 -11.188   4.609  1.00 98.19           C  
ATOM   1086  CE2 TRP A 135       7.094 -11.578   3.588  1.00 98.19           C  
ATOM   1087  CE3 TRP A 135       6.172  -9.844   5.012  1.00 98.19           C  
ATOM   1088  NE1 TRP A 135       6.926 -12.922   3.387  1.00 98.19           N  
ATOM   1089  CH2 TRP A 135       7.902  -9.359   3.369  1.00 98.19           C  
ATOM   1090  CZ2 TRP A 135       7.949 -10.672   2.959  1.00 98.19           C  
ATOM   1091  CZ3 TRP A 135       7.027  -8.945   4.383  1.00 98.19           C  
ATOM   1092  N   ARG A 136       5.633 -10.625   8.297  1.00 97.38           N  
ATOM   1093  CA  ARG A 136       6.562  -9.578   8.711  1.00 97.38           C  
ATOM   1094  C   ARG A 136       7.391 -10.016   9.914  1.00 97.38           C  
ATOM   1095  CB  ARG A 136       5.805  -8.289   9.039  1.00 97.38           C  
ATOM   1096  O   ARG A 136       8.602  -9.805   9.945  1.00 97.38           O  
ATOM   1097  CG  ARG A 136       5.227  -7.586   7.820  1.00 97.38           C  
ATOM   1098  CD  ARG A 136       4.469  -6.320   8.203  1.00 97.38           C  
ATOM   1099  NE  ARG A 136       3.979  -5.605   7.031  1.00 97.38           N  
ATOM   1100  NH1 ARG A 136       5.840  -4.258   6.816  1.00 97.38           N  
ATOM   1101  NH2 ARG A 136       4.098  -4.062   5.336  1.00 97.38           N  
ATOM   1102  CZ  ARG A 136       4.641  -4.645   6.398  1.00 97.38           C  
ATOM   1103  N   ILE A 137       6.781 -10.695  10.844  1.00 96.50           N  
ATOM   1104  CA  ILE A 137       7.445 -11.164  12.047  1.00 96.50           C  
ATOM   1105  C   ILE A 137       8.430 -12.281  11.695  1.00 96.50           C  
ATOM   1106  CB  ILE A 137       6.426 -11.664  13.102  1.00 96.50           C  
ATOM   1107  O   ILE A 137       9.602 -12.219  12.070  1.00 96.50           O  
ATOM   1108  CG1 ILE A 137       5.590 -10.492  13.625  1.00 96.50           C  
ATOM   1109  CG2 ILE A 137       7.141 -12.383  14.242  1.00 96.50           C  
ATOM   1110  CD1 ILE A 137       4.383 -10.914  14.453  1.00 96.50           C  
ATOM   1111  N   ASP A 138       8.023 -13.234  10.922  1.00 97.50           N  
ATOM   1112  CA  ASP A 138       8.797 -14.438  10.633  1.00 97.50           C  
ATOM   1113  C   ASP A 138      10.000 -14.117   9.750  1.00 97.50           C  
ATOM   1114  CB  ASP A 138       7.922 -15.492   9.961  1.00 97.50           C  
ATOM   1115  O   ASP A 138      11.047 -14.758   9.859  1.00 97.50           O  
ATOM   1116  CG  ASP A 138       6.887 -16.094  10.898  1.00 97.50           C  
ATOM   1117  OD1 ASP A 138       6.957 -15.836  12.125  1.00 97.50           O  
ATOM   1118  OD2 ASP A 138       6.000 -16.828  10.414  1.00 97.50           O  
ATOM   1119  N   THR A 139       9.852 -13.094   8.930  1.00 97.31           N  
ATOM   1120  CA  THR A 139      10.930 -12.773   8.000  1.00 97.31           C  
ATOM   1121  C   THR A 139      11.852 -11.711   8.578  1.00 97.31           C  
ATOM   1122  CB  THR A 139      10.375 -12.297   6.645  1.00 97.31           C  
ATOM   1123  O   THR A 139      12.906 -11.414   8.008  1.00 97.31           O  
ATOM   1124  CG2 THR A 139       9.469 -13.352   6.016  1.00 97.31           C  
ATOM   1125  OG1 THR A 139       9.625 -11.094   6.844  1.00 97.31           O  
ATOM   1126  N   GLY A 140      11.445 -11.148   9.711  1.00 96.00           N  
ATOM   1127  CA  GLY A 140      12.203 -10.047  10.289  1.00 96.00           C  
ATOM   1128  C   GLY A 140      12.172  -8.789   9.438  1.00 96.00           C  
ATOM   1129  O   GLY A 140      13.164  -8.062   9.359  1.00 96.00           O  
ATOM   1130  N   TYR A 141      11.039  -8.555   8.734  1.00 97.00           N  
ATOM   1131  CA  TYR A 141      10.930  -7.484   7.746  1.00 97.00           C  
ATOM   1132  C   TYR A 141      10.992  -6.117   8.414  1.00 97.00           C  
ATOM   1133  CB  TYR A 141       9.633  -7.621   6.945  1.00 97.00           C  
ATOM   1134  O   TYR A 141      11.586  -5.180   7.871  1.00 97.00           O  
ATOM   1135  CG  TYR A 141       9.469  -6.566   5.875  1.00 97.00           C  
ATOM   1136  CD1 TYR A 141       8.555  -5.527   6.031  1.00 97.00           C  
ATOM   1137  CD2 TYR A 141      10.219  -6.613   4.707  1.00 97.00           C  
ATOM   1138  CE1 TYR A 141       8.398  -4.555   5.051  1.00 97.00           C  
ATOM   1139  CE2 TYR A 141      10.070  -5.645   3.719  1.00 97.00           C  
ATOM   1140  OH  TYR A 141       9.008  -3.664   2.922  1.00 97.00           O  
ATOM   1141  CZ  TYR A 141       9.156  -4.621   3.898  1.00 97.00           C  
ATOM   1142  N   SER A 142      10.391  -5.934   9.539  1.00 94.38           N  
ATOM   1143  CA  SER A 142      10.273  -4.621  10.172  1.00 94.38           C  
ATOM   1144  C   SER A 142      11.617  -4.160  10.734  1.00 94.38           C  
ATOM   1145  CB  SER A 142       9.234  -4.652  11.289  1.00 94.38           C  
ATOM   1146  O   SER A 142      11.945  -4.445  11.891  1.00 94.38           O  
ATOM   1147  OG  SER A 142       7.953  -4.988  10.773  1.00 94.38           O  
ATOM   1148  N   ILE A 143      12.383  -3.320   9.992  1.00 92.31           N  
ATOM   1149  CA  ILE A 143      13.742  -2.957  10.383  1.00 92.31           C  
ATOM   1150  C   ILE A 143      13.812  -1.458  10.664  1.00 92.31           C  
ATOM   1151  CB  ILE A 143      14.773  -3.348   9.297  1.00 92.31           C  
ATOM   1152  O   ILE A 143      14.828  -0.963  11.172  1.00 92.31           O  
ATOM   1153  CG1 ILE A 143      14.391  -2.719   7.953  1.00 92.31           C  
ATOM   1154  CG2 ILE A 143      14.875  -4.871   9.180  1.00 92.31           C  
ATOM   1155  CD1 ILE A 143      15.461  -2.859   6.879  1.00 92.31           C  
ATOM   1156  N   SER A 144      12.781  -0.722  10.320  1.00 92.31           N  
ATOM   1157  CA  SER A 144      12.727   0.721  10.531  1.00 92.31           C  
ATOM   1158  C   SER A 144      11.289   1.210  10.656  1.00 92.31           C  
ATOM   1159  CB  SER A 144      13.438   1.458   9.391  1.00 92.31           C  
ATOM   1160  O   SER A 144      10.352   0.446  10.430  1.00 92.31           O  
ATOM   1161  OG  SER A 144      12.633   1.456   8.219  1.00 92.31           O  
ATOM   1162  N   PRO A 145      11.148   2.453  11.078  1.00 93.44           N  
ATOM   1163  CA  PRO A 145       9.789   2.994  11.156  1.00 93.44           C  
ATOM   1164  C   PRO A 145       9.055   2.955   9.812  1.00 93.44           C  
ATOM   1165  CB  PRO A 145      10.008   4.438  11.617  1.00 93.44           C  
ATOM   1166  O   PRO A 145       7.828   2.834   9.781  1.00 93.44           O  
ATOM   1167  CG  PRO A 145      11.266   4.395  12.414  1.00 93.44           C  
ATOM   1168  CD  PRO A 145      12.211   3.422  11.766  1.00 93.44           C  
ATOM   1169  N   SER A 146       9.773   3.002   8.711  1.00 95.00           N  
ATOM   1170  CA  SER A 146       9.203   3.018   7.367  1.00 95.00           C  
ATOM   1171  C   SER A 146       8.711   1.631   6.961  1.00 95.00           C  
ATOM   1172  CB  SER A 146      10.227   3.521   6.355  1.00 95.00           C  
ATOM   1173  O   SER A 146       7.977   1.489   5.980  1.00 95.00           O  
ATOM   1174  OG  SER A 146      10.562   4.875   6.609  1.00 95.00           O  
ATOM   1175  N   THR A 147       9.047   0.595   7.691  1.00 95.62           N  
ATOM   1176  CA  THR A 147       8.633  -0.775   7.406  1.00 95.62           C  
ATOM   1177  C   THR A 147       7.836  -1.352   8.578  1.00 95.62           C  
ATOM   1178  CB  THR A 147       9.844  -1.677   7.113  1.00 95.62           C  
ATOM   1179  O   THR A 147       7.648  -2.566   8.664  1.00 95.62           O  
ATOM   1180  CG2 THR A 147      10.641  -1.162   5.918  1.00 95.62           C  
ATOM   1181  OG1 THR A 147      10.703  -1.704   8.266  1.00 95.62           O  
ATOM   1182  N   ALA A 148       7.324  -0.531   9.469  1.00 94.12           N  
ATOM   1183  CA  ALA A 148       6.656  -0.961  10.695  1.00 94.12           C  
ATOM   1184  C   ALA A 148       5.168  -1.206  10.453  1.00 94.12           C  
ATOM   1185  CB  ALA A 148       6.848   0.077  11.797  1.00 94.12           C  
ATOM   1186  O   ALA A 148       4.625  -0.786   9.430  1.00 94.12           O  
ATOM   1187  N   THR A 149       4.621  -1.978  11.445  1.00 92.50           N  
ATOM   1188  CA  THR A 149       3.172  -2.068  11.578  1.00 92.50           C  
ATOM   1189  C   THR A 149       2.635  -0.919  12.430  1.00 92.50           C  
ATOM   1190  CB  THR A 149       2.752  -3.412  12.203  1.00 92.50           C  
ATOM   1191  O   THR A 149       3.016  -0.769  13.594  1.00 92.50           O  
ATOM   1192  CG2 THR A 149       1.234  -3.523  12.297  1.00 92.50           C  
ATOM   1193  OG1 THR A 149       3.252  -4.484  11.398  1.00 92.50           O  
ATOM   1194  N   LEU A 150       1.746  -0.155  11.828  1.00 90.25           N  
ATOM   1195  CA  LEU A 150       1.245   1.034  12.508  1.00 90.25           C  
ATOM   1196  C   LEU A 150       0.121   0.676  13.469  1.00 90.25           C  
ATOM   1197  CB  LEU A 150       0.749   2.064  11.484  1.00 90.25           C  
ATOM   1198  O   LEU A 150      -0.742  -0.145  13.148  1.00 90.25           O  
ATOM   1199  CG  LEU A 150       1.759   2.514  10.430  1.00 90.25           C  
ATOM   1200  CD1 LEU A 150       1.120   3.521   9.477  1.00 90.25           C  
ATOM   1201  CD2 LEU A 150       2.998   3.105  11.094  1.00 90.25           C  
ATOM   1202  N   ASN A 151       0.150   1.387  14.617  1.00 85.75           N  
ATOM   1203  CA  ASN A 151      -0.865   1.100  15.625  1.00 85.75           C  
ATOM   1204  C   ASN A 151      -1.506   2.379  16.156  1.00 85.75           C  
ATOM   1205  CB  ASN A 151      -0.265   0.290  16.781  1.00 85.75           C  
ATOM   1206  O   ASN A 151      -2.529   2.328  16.844  1.00 85.75           O  
ATOM   1207  CG  ASN A 151       0.252  -1.063  16.328  1.00 85.75           C  
ATOM   1208  ND2 ASN A 151       1.532  -1.318  16.578  1.00 85.75           N  
ATOM   1209  OD1 ASN A 151      -0.492  -1.873  15.773  1.00 85.75           O  
ATOM   1210  N   GLU A 152      -0.983   3.459  15.656  1.00 79.00           N  
ATOM   1211  CA  GLU A 152      -1.458   4.730  16.203  1.00 79.00           C  
ATOM   1212  C   GLU A 152      -2.740   5.180  15.500  1.00 79.00           C  
ATOM   1213  CB  GLU A 152      -0.381   5.809  16.062  1.00 79.00           C  
ATOM   1214  O   GLU A 152      -2.930   4.926  14.312  1.00 79.00           O  
ATOM   1215  CG  GLU A 152       0.917   5.477  16.781  1.00 79.00           C  
ATOM   1216  CD  GLU A 152       0.760   5.410  18.297  1.00 79.00           C  
ATOM   1217  OE1 GLU A 152       1.463   4.598  18.938  1.00 79.00           O  
ATOM   1218  OE2 GLU A 152      -0.073   6.168  18.828  1.00 79.00           O  
ATOM   1219  N   PRO A 153      -3.609   5.855  16.406  1.00 76.06           N  
ATOM   1220  CA  PRO A 153      -4.824   6.387  15.781  1.00 76.06           C  
ATOM   1221  C   PRO A 153      -4.531   7.473  14.742  1.00 76.06           C  
ATOM   1222  CB  PRO A 153      -5.605   6.957  16.969  1.00 76.06           C  
ATOM   1223  O   PRO A 153      -3.473   8.102  14.789  1.00 76.06           O  
ATOM   1224  CG  PRO A 153      -4.570   7.234  18.000  1.00 76.06           C  
ATOM   1225  CD  PRO A 153      -3.434   6.273  17.812  1.00 76.06           C  
ATOM   1226  N   ILE A 154      -5.488   7.562  13.773  1.00 78.88           N  
ATOM   1227  CA  ILE A 154      -5.375   8.578  12.734  1.00 78.88           C  
ATOM   1228  C   ILE A 154      -5.297   9.961  13.367  1.00 78.88           C  
ATOM   1229  CB  ILE A 154      -6.566   8.508  11.750  1.00 78.88           C  
ATOM   1230  O   ILE A 154      -5.926  10.219  14.398  1.00 78.88           O  
ATOM   1231  CG1 ILE A 154      -6.555   7.168  11.000  1.00 78.88           C  
ATOM   1232  CG2 ILE A 154      -6.527   9.680  10.773  1.00 78.88           C  
ATOM   1233  CD1 ILE A 154      -7.789   6.934  10.141  1.00 78.88           C  
ATOM   1234  N   ALA A 155      -4.414  10.797  12.797  1.00 78.81           N  
ATOM   1235  CA  ALA A 155      -4.277  12.172  13.250  1.00 78.81           C  
ATOM   1236  C   ALA A 155      -5.586  12.938  13.086  1.00 78.81           C  
ATOM   1237  CB  ALA A 155      -3.154  12.875  12.492  1.00 78.81           C  
ATOM   1238  O   ALA A 155      -6.395  12.625  12.211  1.00 78.81           O  
ATOM   1239  N   ALA A 156      -5.719  13.992  14.062  1.00 77.56           N  
ATOM   1240  CA  ALA A 156      -6.926  14.812  14.078  1.00 77.56           C  
ATOM   1241  C   ALA A 156      -6.852  15.914  13.023  1.00 77.56           C  
ATOM   1242  CB  ALA A 156      -7.145  15.414  15.461  1.00 77.56           C  
ATOM   1243  O   ALA A 156      -7.879  16.375  12.516  1.00 77.56           O  
ATOM   1244  N   GLU A 157      -5.609  16.281  12.664  1.00 85.88           N  
ATOM   1245  CA  GLU A 157      -5.422  17.391  11.734  1.00 85.88           C  
ATOM   1246  C   GLU A 157      -4.473  17.000  10.602  1.00 85.88           C  
ATOM   1247  CB  GLU A 157      -4.891  18.625  12.469  1.00 85.88           C  
ATOM   1248  O   GLU A 157      -3.555  16.203  10.797  1.00 85.88           O  
ATOM   1249  CG  GLU A 157      -5.840  19.156  13.539  1.00 85.88           C  
ATOM   1250  CD  GLU A 157      -5.238  20.281  14.367  1.00 85.88           C  
ATOM   1251  OE1 GLU A 157      -5.949  20.844  15.234  1.00 85.88           O  
ATOM   1252  OE2 GLU A 157      -4.051  20.594  14.148  1.00 85.88           O  
ATOM   1253  N   TYR A 158      -4.773  17.531   9.398  1.00 89.38           N  
ATOM   1254  CA  TYR A 158      -3.932  17.406   8.211  1.00 89.38           C  
ATOM   1255  C   TYR A 158      -3.596  18.781   7.645  1.00 89.38           C  
ATOM   1256  CB  TYR A 158      -4.621  16.562   7.141  1.00 89.38           C  
ATOM   1257  O   TYR A 158      -4.445  19.438   7.035  1.00 89.38           O  
ATOM   1258  CG  TYR A 158      -3.701  16.125   6.027  1.00 89.38           C  
ATOM   1259  CD1 TYR A 158      -3.898  16.562   4.719  1.00 89.38           C  
ATOM   1260  CD2 TYR A 158      -2.633  15.266   6.281  1.00 89.38           C  
ATOM   1261  CE1 TYR A 158      -3.055  16.156   3.689  1.00 89.38           C  
ATOM   1262  CE2 TYR A 158      -1.781  14.859   5.258  1.00 89.38           C  
ATOM   1263  OH  TYR A 158      -1.161  14.906   2.955  1.00 89.38           O  
ATOM   1264  CZ  TYR A 158      -2.000  15.305   3.969  1.00 89.38           C  
ATOM   1265  N   LYS A 159      -2.348  19.234   7.922  1.00 91.00           N  
ATOM   1266  CA  LYS A 159      -1.924  20.578   7.559  1.00 91.00           C  
ATOM   1267  C   LYS A 159      -1.375  20.625   6.133  1.00 91.00           C  
ATOM   1268  CB  LYS A 159      -0.870  21.094   8.539  1.00 91.00           C  
ATOM   1269  O   LYS A 159      -0.461  19.859   5.797  1.00 91.00           O  
ATOM   1270  CG  LYS A 159      -1.364  21.219   9.977  1.00 91.00           C  
ATOM   1271  CD  LYS A 159      -0.278  21.750  10.898  1.00 91.00           C  
ATOM   1272  CE  LYS A 159      -0.761  21.828  12.336  1.00 91.00           C  
ATOM   1273  NZ  LYS A 159       0.311  22.328  13.258  1.00 91.00           N  
ATOM   1274  N   VAL A 160      -1.954  21.578   5.344  1.00 92.81           N  
ATOM   1275  CA  VAL A 160      -1.551  21.688   3.945  1.00 92.81           C  
ATOM   1276  C   VAL A 160      -1.461  23.156   3.545  1.00 92.81           C  
ATOM   1277  CB  VAL A 160      -2.531  20.938   3.014  1.00 92.81           C  
ATOM   1278  O   VAL A 160      -2.084  24.016   4.172  1.00 92.81           O  
ATOM   1279  CG1 VAL A 160      -2.535  19.453   3.324  1.00 92.81           C  
ATOM   1280  CG2 VAL A 160      -3.938  21.516   3.145  1.00 92.81           C  
ATOM   1281  N   PRO A 161      -0.683  23.438   2.496  1.00 91.56           N  
ATOM   1282  CA  PRO A 161      -0.710  24.797   1.942  1.00 91.56           C  
ATOM   1283  C   PRO A 161      -2.100  25.203   1.461  1.00 91.56           C  
ATOM   1284  CB  PRO A 161       0.273  24.719   0.772  1.00 91.56           C  
ATOM   1285  O   PRO A 161      -2.895  24.344   1.056  1.00 91.56           O  
ATOM   1286  CG  PRO A 161       1.150  23.547   1.087  1.00 91.56           C  
ATOM   1287  CD  PRO A 161       0.333  22.516   1.815  1.00 91.56           C  
ATOM   1288  N   ALA A 162      -2.336  26.516   1.444  1.00 90.56           N  
ATOM   1289  CA  ALA A 162      -3.648  27.078   1.122  1.00 90.56           C  
ATOM   1290  C   ALA A 162      -4.090  26.656  -0.278  1.00 90.56           C  
ATOM   1291  CB  ALA A 162      -3.625  28.594   1.241  1.00 90.56           C  
ATOM   1292  O   ALA A 162      -5.270  26.375  -0.505  1.00 90.56           O  
ATOM   1293  N   ILE A 163      -3.166  26.469  -1.129  1.00 91.19           N  
ATOM   1294  CA  ILE A 163      -3.484  26.203  -2.529  1.00 91.19           C  
ATOM   1295  C   ILE A 163      -4.027  24.781  -2.680  1.00 91.19           C  
ATOM   1296  CB  ILE A 163      -2.250  26.406  -3.436  1.00 91.19           C  
ATOM   1297  O   ILE A 163      -4.672  24.469  -3.682  1.00 91.19           O  
ATOM   1298  CG1 ILE A 163      -1.088  25.531  -2.957  1.00 91.19           C  
ATOM   1299  CG2 ILE A 163      -1.840  27.875  -3.471  1.00 91.19           C  
ATOM   1300  CD1 ILE A 163       0.043  25.391  -3.969  1.00 91.19           C  
ATOM   1301  N   CYS A 164      -3.826  23.891  -1.725  1.00 93.69           N  
ATOM   1302  CA  CYS A 164      -4.199  22.484  -1.834  1.00 93.69           C  
ATOM   1303  C   CYS A 164      -5.562  22.219  -1.201  1.00 93.69           C  
ATOM   1304  CB  CYS A 164      -3.145  21.594  -1.169  1.00 93.69           C  
ATOM   1305  O   CYS A 164      -6.176  21.188  -1.440  1.00 93.69           O  
ATOM   1306  SG  CYS A 164      -1.530  21.656  -1.978  1.00 93.69           S  
ATOM   1307  N   ILE A 165      -6.035  23.203  -0.407  1.00 92.50           N  
ATOM   1308  CA  ILE A 165      -7.184  23.000   0.473  1.00 92.50           C  
ATOM   1309  C   ILE A 165      -8.422  22.672  -0.358  1.00 92.50           C  
ATOM   1310  CB  ILE A 165      -7.445  24.250   1.349  1.00 92.50           C  
ATOM   1311  O   ILE A 165      -9.102  21.672  -0.094  1.00 92.50           O  
ATOM   1312  CG1 ILE A 165      -6.332  24.406   2.391  1.00 92.50           C  
ATOM   1313  CG2 ILE A 165      -8.820  24.156   2.023  1.00 92.50           C  
ATOM   1314  CD1 ILE A 165      -6.449  25.688   3.225  1.00 92.50           C  
ATOM   1315  N   ARG A 166      -8.648  23.375  -1.394  1.00 92.88           N  
ATOM   1316  CA  ARG A 166      -9.844  23.188  -2.207  1.00 92.88           C  
ATOM   1317  C   ARG A 166      -9.875  21.781  -2.812  1.00 92.88           C  
ATOM   1318  CB  ARG A 166      -9.914  24.234  -3.314  1.00 92.88           C  
ATOM   1319  O   ARG A 166     -10.883  21.094  -2.723  1.00 92.88           O  
ATOM   1320  CG  ARG A 166     -11.156  24.125  -4.184  1.00 92.88           C  
ATOM   1321  CD  ARG A 166     -11.180  25.203  -5.270  1.00 92.88           C  
ATOM   1322  NE  ARG A 166     -10.000  25.125  -6.125  1.00 92.88           N  
ATOM   1323  NH1 ARG A 166     -10.508  27.016  -7.344  1.00 92.88           N  
ATOM   1324  NH2 ARG A 166      -8.609  25.828  -7.812  1.00 92.88           N  
ATOM   1325  CZ  ARG A 166      -9.711  25.984  -7.094  1.00 92.88           C  
ATOM   1326  N   SER A 167      -8.820  21.359  -3.381  1.00 94.25           N  
ATOM   1327  CA  SER A 167      -8.727  20.047  -4.031  1.00 94.25           C  
ATOM   1328  C   SER A 167      -8.898  18.922  -3.021  1.00 94.25           C  
ATOM   1329  CB  SER A 167      -7.391  19.906  -4.754  1.00 94.25           C  
ATOM   1330  O   SER A 167      -9.578  17.922  -3.299  1.00 94.25           O  
ATOM   1331  OG  SER A 167      -7.305  20.812  -5.836  1.00 94.25           O  
ATOM   1332  N   ILE A 168      -8.289  19.078  -1.907  1.00 93.62           N  
ATOM   1333  CA  ILE A 168      -8.375  18.062  -0.872  1.00 93.62           C  
ATOM   1334  C   ILE A 168      -9.812  17.938  -0.387  1.00 93.62           C  
ATOM   1335  CB  ILE A 168      -7.434  18.375   0.314  1.00 93.62           C  
ATOM   1336  O   ILE A 168     -10.328  16.812  -0.239  1.00 93.62           O  
ATOM   1337  CG1 ILE A 168      -5.969  18.203  -0.103  1.00 93.62           C  
ATOM   1338  CG2 ILE A 168      -7.770  17.500   1.520  1.00 93.62           C  
ATOM   1339  CD1 ILE A 168      -4.969  18.609   0.972  1.00 93.62           C  
ATOM   1340  N   LYS A 169     -10.484  19.000  -0.158  1.00 90.62           N  
ATOM   1341  CA  LYS A 169     -11.875  18.969   0.289  1.00 90.62           C  
ATOM   1342  C   LYS A 169     -12.773  18.312  -0.754  1.00 90.62           C  
ATOM   1343  CB  LYS A 169     -12.367  20.391   0.593  1.00 90.62           C  
ATOM   1344  O   LYS A 169     -13.688  17.578  -0.409  1.00 90.62           O  
ATOM   1345  CG  LYS A 169     -11.836  20.969   1.898  1.00 90.62           C  
ATOM   1346  CD  LYS A 169     -12.477  22.312   2.217  1.00 90.62           C  
ATOM   1347  CE  LYS A 169     -12.094  22.797   3.611  1.00 90.62           C  
ATOM   1348  NZ  LYS A 169     -12.695  24.125   3.914  1.00 90.62           N  
ATOM   1349  N   GLU A 170     -12.445  18.578  -1.918  1.00 92.56           N  
ATOM   1350  CA  GLU A 170     -13.203  17.969  -3.004  1.00 92.56           C  
ATOM   1351  C   GLU A 170     -13.016  16.453  -3.012  1.00 92.56           C  
ATOM   1352  CB  GLU A 170     -12.781  18.562  -4.352  1.00 92.56           C  
ATOM   1353  O   GLU A 170     -13.984  15.703  -3.180  1.00 92.56           O  
ATOM   1354  CG  GLU A 170     -13.633  18.078  -5.523  1.00 92.56           C  
ATOM   1355  CD  GLU A 170     -13.328  18.797  -6.820  1.00 92.56           C  
ATOM   1356  OE1 GLU A 170     -13.773  18.344  -7.898  1.00 92.56           O  
ATOM   1357  OE2 GLU A 170     -12.648  19.844  -6.766  1.00 92.56           O  
ATOM   1358  N   MET A 171     -11.789  16.000  -2.908  1.00 92.56           N  
ATOM   1359  CA  MET A 171     -11.516  14.570  -2.873  1.00 92.56           C  
ATOM   1360  C   MET A 171     -12.203  13.914  -1.683  1.00 92.56           C  
ATOM   1361  CB  MET A 171     -10.008  14.320  -2.811  1.00 92.56           C  
ATOM   1362  O   MET A 171     -12.781  12.836  -1.814  1.00 92.56           O  
ATOM   1363  CG  MET A 171      -9.281  14.594  -4.121  1.00 92.56           C  
ATOM   1364  SD  MET A 171      -7.516  14.094  -4.062  1.00 92.56           S  
ATOM   1365  CE  MET A 171      -6.832  15.469  -3.092  1.00 92.56           C  
ATOM   1366  N   LEU A 172     -12.195  14.625  -0.523  1.00 88.38           N  
ATOM   1367  CA  LEU A 172     -12.820  14.086   0.679  1.00 88.38           C  
ATOM   1368  C   LEU A 172     -14.328  13.969   0.496  1.00 88.38           C  
ATOM   1369  CB  LEU A 172     -12.508  14.977   1.888  1.00 88.38           C  
ATOM   1370  O   LEU A 172     -14.922  12.953   0.872  1.00 88.38           O  
ATOM   1371  CG  LEU A 172     -11.094  14.883   2.453  1.00 88.38           C  
ATOM   1372  CD1 LEU A 172     -10.898  15.898   3.570  1.00 88.38           C  
ATOM   1373  CD2 LEU A 172     -10.812  13.469   2.955  1.00 88.38           C  
ATOM   1374  N   SER A 173     -14.867  14.953  -0.080  1.00 86.31           N  
ATOM   1375  CA  SER A 173     -16.312  14.938  -0.334  1.00 86.31           C  
ATOM   1376  C   SER A 173     -16.688  13.773  -1.241  1.00 86.31           C  
ATOM   1377  CB  SER A 173     -16.750  16.250  -0.963  1.00 86.31           C  
ATOM   1378  O   SER A 173     -17.688  13.086  -0.988  1.00 86.31           O  
ATOM   1379  OG  SER A 173     -18.156  16.250  -1.195  1.00 86.31           O  
ATOM   1380  N   ASP A 174     -15.883  13.594  -2.252  1.00 85.69           N  
ATOM   1381  CA  ASP A 174     -16.156  12.500  -3.178  1.00 85.69           C  
ATOM   1382  C   ASP A 174     -15.953  11.148  -2.500  1.00 85.69           C  
ATOM   1383  CB  ASP A 174     -15.250  12.609  -4.410  1.00 85.69           C  
ATOM   1384  O   ASP A 174     -16.719  10.211  -2.732  1.00 85.69           O  
ATOM   1385  CG  ASP A 174     -15.641  11.641  -5.516  1.00 85.69           C  
ATOM   1386  OD1 ASP A 174     -16.812  11.641  -5.941  1.00 85.69           O  
ATOM   1387  OD2 ASP A 174     -14.766  10.867  -5.961  1.00 85.69           O  
ATOM   1388  N   MET A 175     -14.930  10.938  -1.719  1.00 84.31           N  
ATOM   1389  CA  MET A 175     -14.695   9.695  -0.982  1.00 84.31           C  
ATOM   1390  C   MET A 175     -15.883   9.359  -0.090  1.00 84.31           C  
ATOM   1391  CB  MET A 175     -13.422   9.812  -0.140  1.00 84.31           C  
ATOM   1392  O   MET A 175     -16.312   8.203  -0.025  1.00 84.31           O  
ATOM   1393  CG  MET A 175     -12.141   9.797  -0.958  1.00 84.31           C  
ATOM   1394  SD  MET A 175     -10.656  10.164   0.055  1.00 84.31           S  
ATOM   1395  CE  MET A 175     -10.594   8.672   1.079  1.00 84.31           C  
ATOM   1396  N   ILE A 176     -16.391  10.438   0.638  1.00 79.44           N  
ATOM   1397  CA  ILE A 176     -17.547  10.266   1.511  1.00 79.44           C  
ATOM   1398  C   ILE A 176     -18.750   9.852   0.682  1.00 79.44           C  
ATOM   1399  CB  ILE A 176     -17.844  11.555   2.305  1.00 79.44           C  
ATOM   1400  O   ILE A 176     -19.500   8.938   1.063  1.00 79.44           O  
ATOM   1401  CG1 ILE A 176     -16.734  11.836   3.316  1.00 79.44           C  
ATOM   1402  CG2 ILE A 176     -19.203  11.445   3.004  1.00 79.44           C  
ATOM   1403  CD1 ILE A 176     -16.812  13.211   3.963  1.00 79.44           C  
ATOM   1404  N   ARG A 177     -18.938  10.492  -0.373  1.00 80.81           N  
ATOM   1405  CA  ARG A 177     -20.031  10.164  -1.278  1.00 80.81           C  
ATOM   1406  C   ARG A 177     -19.953   8.703  -1.718  1.00 80.81           C  
ATOM   1407  CB  ARG A 177     -20.016  11.078  -2.504  1.00 80.81           C  
ATOM   1408  O   ARG A 177     -20.953   7.984  -1.677  1.00 80.81           O  
ATOM   1409  CG  ARG A 177     -21.156  10.820  -3.480  1.00 80.81           C  
ATOM   1410  CD  ARG A 177     -20.953  11.578  -4.785  1.00 80.81           C  
ATOM   1411  NE  ARG A 177     -19.812  11.062  -5.543  1.00 80.81           N  
ATOM   1412  NH1 ARG A 177     -21.062   9.570  -6.789  1.00 80.81           N  
ATOM   1413  NH2 ARG A 177     -18.797   9.719  -7.102  1.00 80.81           N  
ATOM   1414  CZ  ARG A 177     -19.891  10.117  -6.477  1.00 80.81           C  
ATOM   1415  N   ARG A 178     -18.828   8.180  -2.246  1.00 77.31           N  
ATOM   1416  CA  ARG A 178     -18.625   6.820  -2.730  1.00 77.31           C  
ATOM   1417  C   ARG A 178     -18.828   5.809  -1.607  1.00 77.31           C  
ATOM   1418  CB  ARG A 178     -17.234   6.664  -3.340  1.00 77.31           C  
ATOM   1419  O   ARG A 178     -19.391   4.734  -1.824  1.00 77.31           O  
ATOM   1420  CG  ARG A 178     -17.062   7.391  -4.664  1.00 77.31           C  
ATOM   1421  CD  ARG A 178     -15.625   7.301  -5.168  1.00 77.31           C  
ATOM   1422  NE  ARG A 178     -15.414   8.133  -6.352  1.00 77.31           N  
ATOM   1423  NH1 ARG A 178     -16.062   6.508  -7.859  1.00 77.31           N  
ATOM   1424  NH2 ARG A 178     -15.406   8.578  -8.602  1.00 77.31           N  
ATOM   1425  CZ  ARG A 178     -15.633   7.738  -7.602  1.00 77.31           C  
ATOM   1426  N   ARG A 179     -18.266   6.207  -0.485  1.00 73.75           N  
ATOM   1427  CA  ARG A 179     -18.516   5.367   0.684  1.00 73.75           C  
ATOM   1428  C   ARG A 179     -20.000   5.211   0.945  1.00 73.75           C  
ATOM   1429  CB  ARG A 179     -17.812   5.949   1.919  1.00 73.75           C  
ATOM   1430  O   ARG A 179     -20.484   4.098   1.171  1.00 73.75           O  
ATOM   1431  CG  ARG A 179     -18.047   5.148   3.191  1.00 73.75           C  
ATOM   1432  CD  ARG A 179     -17.609   5.918   4.430  1.00 73.75           C  
ATOM   1433  NE  ARG A 179     -18.516   7.020   4.738  1.00 73.75           N  
ATOM   1434  NH1 ARG A 179     -17.234   7.871   6.457  1.00 73.75           N  
ATOM   1435  NH2 ARG A 179     -19.203   8.883   5.887  1.00 73.75           N  
ATOM   1436  CZ  ARG A 179     -18.312   7.922   5.691  1.00 73.75           C  
ATOM   1437  N   ASN A 180     -20.750   6.234   0.918  1.00 68.56           N  
ATOM   1438  CA  ASN A 180     -22.188   6.230   1.186  1.00 68.56           C  
ATOM   1439  C   ASN A 180     -22.953   5.480   0.104  1.00 68.56           C  
ATOM   1440  CB  ASN A 180     -22.719   7.660   1.315  1.00 68.56           C  
ATOM   1441  O   ASN A 180     -23.969   4.824   0.391  1.00 68.56           O  
ATOM   1442  CG  ASN A 180     -22.266   8.336   2.594  1.00 68.56           C  
ATOM   1443  ND2 ASN A 180     -22.297   9.664   2.604  1.00 68.56           N  
ATOM   1444  OD1 ASN A 180     -21.891   7.672   3.562  1.00 68.56           O  
ATOM   1445  N   LYS A 181     -22.609   5.594  -1.127  1.00 67.06           N  
ATOM   1446  CA  LYS A 181     -23.219   4.867  -2.230  1.00 67.06           C  
ATOM   1447  C   LYS A 181     -23.125   3.359  -2.018  1.00 67.06           C  
ATOM   1448  CB  LYS A 181     -22.578   5.250  -3.561  1.00 67.06           C  
ATOM   1449  O   LYS A 181     -24.078   2.627  -2.287  1.00 67.06           O  
ATOM   1450  CG  LYS A 181     -23.297   4.703  -4.785  1.00 67.06           C  
ATOM   1451  CD  LYS A 181     -22.625   5.148  -6.074  1.00 67.06           C  
ATOM   1452  CE  LYS A 181     -23.281   4.531  -7.297  1.00 67.06           C  
ATOM   1453  NZ  LYS A 181     -22.641   4.984  -8.570  1.00 67.06           N  
ATOM   1454  N   VAL A 182     -22.125   2.959  -1.552  1.00 63.53           N  
ATOM   1455  CA  VAL A 182     -21.891   1.533  -1.337  1.00 63.53           C  
ATOM   1456  C   VAL A 182     -22.703   1.056  -0.136  1.00 63.53           C  
ATOM   1457  CB  VAL A 182     -20.391   1.222  -1.122  1.00 63.53           C  
ATOM   1458  O   VAL A 182     -23.297  -0.027  -0.170  1.00 63.53           O  
ATOM   1459  CG1 VAL A 182     -20.203  -0.231  -0.690  1.00 63.53           C  
ATOM   1460  CG2 VAL A 182     -19.609   1.514  -2.395  1.00 63.53           C  
ATOM   1461  N   LEU A 183     -22.656   1.870   0.897  1.00 60.44           N  
ATOM   1462  CA  LEU A 183     -23.359   1.493   2.115  1.00 60.44           C  
ATOM   1463  C   LEU A 183     -24.875   1.550   1.907  1.00 60.44           C  
ATOM   1464  CB  LEU A 183     -22.953   2.410   3.273  1.00 60.44           C  
ATOM   1465  O   LEU A 183     -25.625   0.841   2.582  1.00 60.44           O  
ATOM   1466  CG  LEU A 183     -21.531   2.260   3.793  1.00 60.44           C  
ATOM   1467  CD1 LEU A 183     -21.234   3.311   4.859  1.00 60.44           C  
ATOM   1468  CD2 LEU A 183     -21.297   0.855   4.340  1.00 60.44           C  
ATOM   1469  N   SER A 184     -25.281   2.281   0.863  1.00 52.62           N  
ATOM   1470  CA  SER A 184     -26.719   2.436   0.595  1.00 52.62           C  
ATOM   1471  C   SER A 184     -27.141   1.597  -0.602  1.00 52.62           C  
ATOM   1472  CB  SER A 184     -27.062   3.906   0.348  1.00 52.62           C  
ATOM   1473  O   SER A 184     -28.250   1.765  -1.118  1.00 52.62           O  
ATOM   1474  OG  SER A 184     -26.297   4.426  -0.729  1.00 52.62           O  
ATOM   1475  N   ASN A 185     -26.453   0.606  -1.065  1.00 54.84           N  
ATOM   1476  CA  ASN A 185     -26.719  -0.211  -2.244  1.00 54.84           C  
ATOM   1477  C   ASN A 185     -27.078   0.650  -3.455  1.00 54.84           C  
ATOM   1478  CB  ASN A 185     -27.859  -1.206  -1.959  1.00 54.84           C  
ATOM   1479  O   ASN A 185     -27.984   0.325  -4.211  1.00 54.84           O  
ATOM   1480  CG  ASN A 185     -27.391  -2.393  -1.138  1.00 54.84           C  
ATOM   1481  ND2 ASN A 185     -28.344  -3.174  -0.638  1.00 54.84           N  
ATOM   1482  OD1 ASN A 185     -26.188  -2.605  -0.954  1.00 54.84           O  
ATOM   1483  N   GLY A 186     -26.422   1.785  -3.711  1.00 52.28           N  
ATOM   1484  CA  GLY A 186     -26.500   2.420  -5.016  1.00 52.28           C  
ATOM   1485  C   GLY A 186     -27.484   3.572  -5.062  1.00 52.28           C  
ATOM   1486  O   GLY A 186     -27.625   4.242  -6.090  1.00 52.28           O  
ATOM   1487  N   ASP A 187     -28.219   3.793  -3.979  1.00 49.88           N  
ATOM   1488  CA  ASP A 187     -29.125   4.938  -3.930  1.00 49.88           C  
ATOM   1489  C   ASP A 187     -28.469   6.121  -3.213  1.00 49.88           C  
ATOM   1490  CB  ASP A 187     -30.438   4.559  -3.236  1.00 49.88           C  
ATOM   1491  O   ASP A 187     -28.281   6.082  -1.997  1.00 49.88           O  
ATOM   1492  CG  ASP A 187     -31.547   5.570  -3.467  1.00 49.88           C  
ATOM   1493  OD1 ASP A 187     -31.266   6.676  -3.975  1.00 49.88           O  
ATOM   1494  OD2 ASP A 187     -32.719   5.262  -3.135  1.00 49.88           O  
ATOM   1495  N   GLU A 188     -28.016   7.094  -3.961  1.00 50.59           N  
ATOM   1496  CA  GLU A 188     -27.312   8.266  -3.447  1.00 50.59           C  
ATOM   1497  C   GLU A 188     -28.219   9.109  -2.559  1.00 50.59           C  
ATOM   1498  CB  GLU A 188     -26.766   9.109  -4.598  1.00 50.59           C  
ATOM   1499  O   GLU A 188     -27.750   9.805  -1.661  1.00 50.59           O  
ATOM   1500  CG  GLU A 188     -25.578   8.484  -5.316  1.00 50.59           C  
ATOM   1501  CD  GLU A 188     -25.000   9.375  -6.402  1.00 50.59           C  
ATOM   1502  OE1 GLU A 188     -23.969   9.008  -7.004  1.00 50.59           O  
ATOM   1503  OE2 GLU A 188     -25.578  10.453  -6.652  1.00 50.59           O  
ATOM   1504  N   ASN A 189     -29.547   8.977  -2.809  1.00 50.56           N  
ATOM   1505  CA  ASN A 189     -30.500   9.781  -2.057  1.00 50.56           C  
ATOM   1506  C   ASN A 189     -31.016   9.039  -0.822  1.00 50.56           C  
ATOM   1507  CB  ASN A 189     -31.688  10.195  -2.947  1.00 50.56           C  
ATOM   1508  O   ASN A 189     -31.672   9.633   0.037  1.00 50.56           O  
ATOM   1509  CG  ASN A 189     -31.281  11.211  -4.000  1.00 50.56           C  
ATOM   1510  ND2 ASN A 189     -32.031  11.234  -5.105  1.00 50.56           N  
ATOM   1511  OD1 ASN A 189     -30.328  11.969  -3.822  1.00 50.56           O  
ATOM   1512  N   HIS A 190     -30.578   7.805  -0.699  1.00 42.72           N  
ATOM   1513  CA  HIS A 190     -31.078   7.004   0.406  1.00 42.72           C  
ATOM   1514  C   HIS A 190     -29.969   6.625   1.375  1.00 42.72           C  
ATOM   1515  CB  HIS A 190     -31.766   5.742  -0.120  1.00 42.72           C  
ATOM   1516  O   HIS A 190     -29.062   5.859   1.024  1.00 42.72           O  
ATOM   1517  CG  HIS A 190     -33.250   5.879  -0.260  1.00 42.72           C  
ATOM   1518  CD2 HIS A 190     -34.062   5.855  -1.354  1.00 42.72           C  
ATOM   1519  ND1 HIS A 190     -34.094   6.070   0.820  1.00 42.72           N  
ATOM   1520  CE1 HIS A 190     -35.344   6.156   0.394  1.00 42.72           C  
ATOM   1521  NE2 HIS A 190     -35.344   6.027  -0.922  1.00 42.72           N  
ATOM   1522  N   ILE A 191     -29.250   7.500   2.016  1.00 45.69           N  
ATOM   1523  CA  ILE A 191     -28.328   7.160   3.094  1.00 45.69           C  
ATOM   1524  C   ILE A 191     -28.922   6.027   3.932  1.00 45.69           C  
ATOM   1525  CB  ILE A 191     -28.031   8.383   3.984  1.00 45.69           C  
ATOM   1526  O   ILE A 191     -30.078   6.082   4.340  1.00 45.69           O  
ATOM   1527  CG1 ILE A 191     -27.375   9.500   3.154  1.00 45.69           C  
ATOM   1528  CG2 ILE A 191     -27.125   7.988   5.160  1.00 45.69           C  
ATOM   1529  CD1 ILE A 191     -27.219  10.820   3.904  1.00 45.69           C  
ATOM   1530  N   LYS A 192     -29.016   4.773   3.537  1.00 47.53           N  
ATOM   1531  CA  LYS A 192     -29.344   3.723   4.496  1.00 47.53           C  
ATOM   1532  C   LYS A 192     -29.312   4.254   5.926  1.00 47.53           C  
ATOM   1533  CB  LYS A 192     -28.375   2.547   4.352  1.00 47.53           C  
ATOM   1534  O   LYS A 192     -28.453   5.070   6.270  1.00 47.53           O  
ATOM   1535  CG  LYS A 192     -28.797   1.526   3.303  1.00 47.53           C  
ATOM   1536  CD  LYS A 192     -27.906   0.295   3.334  1.00 47.53           C  
ATOM   1537  CE  LYS A 192     -28.297  -0.713   2.264  1.00 47.53           C  
ATOM   1538  NZ  LYS A 192     -27.406  -1.917   2.281  1.00 47.53           N  
ATOM   1539  N   SER A 193     -30.344   4.848   6.305  1.00 44.75           N  
ATOM   1540  CA  SER A 193     -30.875   5.219   7.617  1.00 44.75           C  
ATOM   1541  C   SER A 193     -29.797   5.105   8.688  1.00 44.75           C  
ATOM   1542  CB  SER A 193     -32.062   4.336   7.988  1.00 44.75           C  
ATOM   1543  O   SER A 193     -29.141   4.066   8.820  1.00 44.75           O  
ATOM   1544  OG  SER A 193     -31.625   3.066   8.445  1.00 44.75           O  
ATOM   1545  N   ARG A 194     -28.625   5.848   8.609  1.00 54.69           N  
ATOM   1546  CA  ARG A 194     -27.891   6.168   9.828  1.00 54.69           C  
ATOM   1547  C   ARG A 194     -28.594   5.590  11.055  1.00 54.69           C  
ATOM   1548  CB  ARG A 194     -27.734   7.680   9.984  1.00 54.69           C  
ATOM   1549  O   ARG A 194     -29.828   5.520  11.094  1.00 54.69           O  
ATOM   1550  CG  ARG A 194     -26.469   8.234   9.352  1.00 54.69           C  
ATOM   1551  CD  ARG A 194     -26.344   9.742   9.562  1.00 54.69           C  
ATOM   1552  NE  ARG A 194     -24.969  10.188   9.461  1.00 54.69           N  
ATOM   1553  NH1 ARG A 194     -25.438  12.422   9.781  1.00 54.69           N  
ATOM   1554  NH2 ARG A 194     -23.281  11.742   9.461  1.00 54.69           N  
ATOM   1555  CZ  ARG A 194     -24.562  11.453   9.570  1.00 54.69           C  
ATOM   1556  N   VAL A 195     -28.188   4.410  11.469  1.00 61.44           N  
ATOM   1557  CA  VAL A 195     -28.688   4.211  12.828  1.00 61.44           C  
ATOM   1558  C   VAL A 195     -28.953   5.566  13.484  1.00 61.44           C  
ATOM   1559  CB  VAL A 195     -27.688   3.400  13.680  1.00 61.44           C  
ATOM   1560  O   VAL A 195     -28.125   6.473  13.414  1.00 61.44           O  
ATOM   1561  CG1 VAL A 195     -28.234   3.160  15.078  1.00 61.44           C  
ATOM   1562  CG2 VAL A 195     -27.344   2.074  12.992  1.00 61.44           C  
ATOM   1563  N   SER A 196     -30.125   5.914  13.695  1.00 70.12           N  
ATOM   1564  CA  SER A 196     -30.484   7.176  14.328  1.00 70.12           C  
ATOM   1565  C   SER A 196     -29.578   7.477  15.516  1.00 70.12           C  
ATOM   1566  CB  SER A 196     -31.938   7.156  14.797  1.00 70.12           C  
ATOM   1567  O   SER A 196     -29.094   6.559  16.188  1.00 70.12           O  
ATOM   1568  OG  SER A 196     -32.094   6.344  15.945  1.00 70.12           O  
ATOM   1569  N   GLU A 197     -29.094   8.695  15.609  1.00 71.12           N  
ATOM   1570  CA  GLU A 197     -28.312   9.180  16.750  1.00 71.12           C  
ATOM   1571  C   GLU A 197     -28.922   8.727  18.062  1.00 71.12           C  
ATOM   1572  CB  GLU A 197     -28.203  10.703  16.719  1.00 71.12           C  
ATOM   1573  O   GLU A 197     -28.203   8.383  19.000  1.00 71.12           O  
ATOM   1574  CG  GLU A 197     -27.156  11.266  17.656  1.00 71.12           C  
ATOM   1575  CD  GLU A 197     -26.922  12.758  17.484  1.00 71.12           C  
ATOM   1576  OE1 GLU A 197     -26.078  13.336  18.188  1.00 71.12           O  
ATOM   1577  OE2 GLU A 197     -27.609  13.367  16.625  1.00 71.12           O  
ATOM   1578  N   GLN A 198     -30.219   8.695  18.078  1.00 78.31           N  
ATOM   1579  CA  GLN A 198     -30.922   8.258  19.281  1.00 78.31           C  
ATOM   1580  C   GLN A 198     -30.609   6.801  19.609  1.00 78.31           C  
ATOM   1581  CB  GLN A 198     -32.438   8.438  19.109  1.00 78.31           C  
ATOM   1582  O   GLN A 198     -30.406   6.449  20.766  1.00 78.31           O  
ATOM   1583  CG  GLN A 198     -33.219   8.148  20.375  1.00 78.31           C  
ATOM   1584  CD  GLN A 198     -34.719   8.414  20.203  1.00 78.31           C  
ATOM   1585  NE2 GLN A 198     -35.375   8.820  21.281  1.00 78.31           N  
ATOM   1586  OE1 GLN A 198     -35.250   8.250  19.109  1.00 78.31           O  
ATOM   1587  N   HIS A 199     -30.453   5.938  18.562  1.00 80.50           N  
ATOM   1588  CA  HIS A 199     -30.172   4.516  18.703  1.00 80.50           C  
ATOM   1589  C   HIS A 199     -28.750   4.289  19.234  1.00 80.50           C  
ATOM   1590  CB  HIS A 199     -30.359   3.793  17.375  1.00 80.50           C  
ATOM   1591  O   HIS A 199     -28.531   3.469  20.125  1.00 80.50           O  
ATOM   1592  CG  HIS A 199     -31.781   3.684  16.953  1.00 80.50           C  
ATOM   1593  CD2 HIS A 199     -32.938   3.941  17.625  1.00 80.50           C  
ATOM   1594  ND1 HIS A 199     -32.156   3.260  15.695  1.00 80.50           N  
ATOM   1595  CE1 HIS A 199     -33.469   3.264  15.609  1.00 80.50           C  
ATOM   1596  NE2 HIS A 199     -33.969   3.674  16.766  1.00 80.50           N  
ATOM   1597  N   VAL A 200     -27.859   5.129  18.672  1.00 81.19           N  
ATOM   1598  CA  VAL A 200     -26.453   5.027  19.047  1.00 81.19           C  
ATOM   1599  C   VAL A 200     -26.281   5.465  20.500  1.00 81.19           C  
ATOM   1600  CB  VAL A 200     -25.562   5.875  18.109  1.00 81.19           C  
ATOM   1601  O   VAL A 200     -25.578   4.797  21.266  1.00 81.19           O  
ATOM   1602  CG1 VAL A 200     -24.109   5.836  18.578  1.00 81.19           C  
ATOM   1603  CG2 VAL A 200     -25.672   5.387  16.672  1.00 81.19           C  
ATOM   1604  N   ARG A 201     -26.891   6.555  20.875  1.00 83.81           N  
ATOM   1605  CA  ARG A 201     -26.812   7.051  22.234  1.00 83.81           C  
ATOM   1606  C   ARG A 201     -27.375   6.031  23.219  1.00 83.81           C  
ATOM   1607  CB  ARG A 201     -27.547   8.383  22.375  1.00 83.81           C  
ATOM   1608  O   ARG A 201     -26.797   5.801  24.297  1.00 83.81           O  
ATOM   1609  CG  ARG A 201     -27.266   9.117  23.672  1.00 83.81           C  
ATOM   1610  CD  ARG A 201     -27.922  10.484  23.703  1.00 83.81           C  
ATOM   1611  NE  ARG A 201     -27.719  11.156  24.984  1.00 83.81           N  
ATOM   1612  NH1 ARG A 201     -28.500  13.211  24.266  1.00 83.81           N  
ATOM   1613  NH2 ARG A 201     -27.781  12.945  26.422  1.00 83.81           N  
ATOM   1614  CZ  ARG A 201     -28.000  12.438  25.219  1.00 83.81           C  
ATOM   1615  N   TRP A 202     -28.547   5.504  22.875  1.00 89.44           N  
ATOM   1616  CA  TRP A 202     -29.172   4.480  23.719  1.00 89.44           C  
ATOM   1617  C   TRP A 202     -28.219   3.301  23.922  1.00 89.44           C  
ATOM   1618  CB  TRP A 202     -30.469   4.000  23.078  1.00 89.44           C  
ATOM   1619  O   TRP A 202     -28.047   2.836  25.047  1.00 89.44           O  
ATOM   1620  CG  TRP A 202     -31.281   3.092  23.953  1.00 89.44           C  
ATOM   1621  CD1 TRP A 202     -32.281   3.449  24.812  1.00 89.44           C  
ATOM   1622  CD2 TRP A 202     -31.125   1.675  24.078  1.00 89.44           C  
ATOM   1623  CE2 TRP A 202     -32.094   1.236  25.031  1.00 89.44           C  
ATOM   1624  CE3 TRP A 202     -30.281   0.731  23.500  1.00 89.44           C  
ATOM   1625  NE1 TRP A 202     -32.781   2.336  25.453  1.00 89.44           N  
ATOM   1626  CH2 TRP A 202     -31.375  -1.009  24.797  1.00 89.44           C  
ATOM   1627  CZ2 TRP A 202     -32.219  -0.107  25.391  1.00 89.44           C  
ATOM   1628  CZ3 TRP A 202     -30.422  -0.605  23.859  1.00 89.44           C  
ATOM   1629  N   CYS A 203     -27.609   2.818  22.828  1.00 90.81           N  
ATOM   1630  CA  CYS A 203     -26.688   1.697  22.891  1.00 90.81           C  
ATOM   1631  C   CYS A 203     -25.453   2.053  23.734  1.00 90.81           C  
ATOM   1632  CB  CYS A 203     -26.250   1.277  21.484  1.00 90.81           C  
ATOM   1633  O   CYS A 203     -24.938   1.218  24.469  1.00 90.81           O  
ATOM   1634  SG  CYS A 203     -27.531   0.371  20.578  1.00 90.81           S  
ATOM   1635  N   MET A 204     -24.969   3.244  23.609  1.00 89.44           N  
ATOM   1636  CA  MET A 204     -23.828   3.693  24.406  1.00 89.44           C  
ATOM   1637  C   MET A 204     -24.172   3.682  25.891  1.00 89.44           C  
ATOM   1638  CB  MET A 204     -23.391   5.094  23.969  1.00 89.44           C  
ATOM   1639  O   MET A 204     -23.344   3.279  26.703  1.00 89.44           O  
ATOM   1640  CG  MET A 204     -22.609   5.125  22.672  1.00 89.44           C  
ATOM   1641  SD  MET A 204     -21.844   6.762  22.344  1.00 89.44           S  
ATOM   1642  CE  MET A 204     -20.984   6.414  20.781  1.00 89.44           C  
ATOM   1643  N   ASP A 205     -25.406   4.117  26.234  1.00 90.81           N  
ATOM   1644  CA  ASP A 205     -25.844   4.102  27.625  1.00 90.81           C  
ATOM   1645  C   ASP A 205     -25.875   2.678  28.172  1.00 90.81           C  
ATOM   1646  CB  ASP A 205     -27.219   4.750  27.750  1.00 90.81           C  
ATOM   1647  O   ASP A 205     -25.453   2.432  29.297  1.00 90.81           O  
ATOM   1648  CG  ASP A 205     -27.188   6.266  27.656  1.00 90.81           C  
ATOM   1649  OD1 ASP A 205     -26.078   6.848  27.703  1.00 90.81           O  
ATOM   1650  OD2 ASP A 205     -28.266   6.883  27.531  1.00 90.81           O  
ATOM   1651  N   PHE A 206     -26.453   1.815  27.328  1.00 93.12           N  
ATOM   1652  CA  PHE A 206     -26.469   0.410  27.719  1.00 93.12           C  
ATOM   1653  C   PHE A 206     -25.062  -0.114  27.938  1.00 93.12           C  
ATOM   1654  CB  PHE A 206     -27.188  -0.432  26.656  1.00 93.12           C  
ATOM   1655  O   PHE A 206     -24.781  -0.768  28.938  1.00 93.12           O  
ATOM   1656  CG  PHE A 206     -27.438  -1.857  27.078  1.00 93.12           C  
ATOM   1657  CD1 PHE A 206     -26.484  -2.842  26.812  1.00 93.12           C  
ATOM   1658  CD2 PHE A 206     -28.609  -2.213  27.734  1.00 93.12           C  
ATOM   1659  CE1 PHE A 206     -26.703  -4.164  27.188  1.00 93.12           C  
ATOM   1660  CE2 PHE A 206     -28.828  -3.531  28.125  1.00 93.12           C  
ATOM   1661  CZ  PHE A 206     -27.875  -4.504  27.844  1.00 93.12           C  
ATOM   1662  N   MET A 207     -24.188   0.171  26.984  1.00 93.44           N  
ATOM   1663  CA  MET A 207     -22.797  -0.258  27.047  1.00 93.44           C  
ATOM   1664  C   MET A 207     -22.109   0.276  28.297  1.00 93.44           C  
ATOM   1665  CB  MET A 207     -22.031   0.206  25.797  1.00 93.44           C  
ATOM   1666  O   MET A 207     -21.328  -0.427  28.938  1.00 93.44           O  
ATOM   1667  CG  MET A 207     -20.562  -0.180  25.812  1.00 93.44           C  
ATOM   1668  SD  MET A 207     -19.562   0.830  24.641  1.00 93.44           S  
ATOM   1669  CE  MET A 207     -19.625   2.438  25.484  1.00 93.44           C  
ATOM   1670  N   LYS A 208     -22.344   1.436  28.781  1.00 91.38           N  
ATOM   1671  CA  LYS A 208     -21.719   2.096  29.922  1.00 91.38           C  
ATOM   1672  C   LYS A 208     -22.328   1.624  31.234  1.00 91.38           C  
ATOM   1673  CB  LYS A 208     -21.844   3.615  29.797  1.00 91.38           C  
ATOM   1674  O   LYS A 208     -21.953   2.109  32.312  1.00 91.38           O  
ATOM   1675  CG  LYS A 208     -20.953   4.227  28.719  1.00 91.38           C  
ATOM   1676  CD  LYS A 208     -21.109   5.738  28.656  1.00 91.38           C  
ATOM   1677  CE  LYS A 208     -20.203   6.355  27.594  1.00 91.38           C  
ATOM   1678  NZ  LYS A 208     -20.422   7.824  27.469  1.00 91.38           N  
ATOM   1679  N   GLY A 209     -23.344   0.685  31.109  1.00 89.06           N  
ATOM   1680  CA  GLY A 209     -23.797   0.050  32.344  1.00 89.06           C  
ATOM   1681  C   GLY A 209     -25.250   0.342  32.656  1.00 89.06           C  
ATOM   1682  O   GLY A 209     -25.766  -0.125  33.688  1.00 89.06           O  
ATOM   1683  N   ASN A 210     -25.875   1.229  31.906  1.00 89.88           N  
ATOM   1684  CA  ASN A 210     -27.281   1.498  32.156  1.00 89.88           C  
ATOM   1685  C   ASN A 210     -28.172   0.445  31.500  1.00 89.88           C  
ATOM   1686  CB  ASN A 210     -27.656   2.895  31.656  1.00 89.88           C  
ATOM   1687  O   ASN A 210     -28.797   0.703  30.469  1.00 89.88           O  
ATOM   1688  CG  ASN A 210     -29.078   3.285  32.031  1.00 89.88           C  
ATOM   1689  ND2 ASN A 210     -29.531   4.426  31.516  1.00 89.88           N  
ATOM   1690  OD1 ASN A 210     -29.766   2.568  32.750  1.00 89.88           O  
ATOM   1691  N   PHE A 211     -28.375  -0.662  32.188  1.00 90.06           N  
ATOM   1692  CA  PHE A 211     -29.125  -1.750  31.562  1.00 90.06           C  
ATOM   1693  C   PHE A 211     -30.625  -1.498  31.641  1.00 90.06           C  
ATOM   1694  CB  PHE A 211     -28.781  -3.088  32.219  1.00 90.06           C  
ATOM   1695  O   PHE A 211     -31.406  -2.107  30.906  1.00 90.06           O  
ATOM   1696  CG  PHE A 211     -29.109  -3.145  33.688  1.00 90.06           C  
ATOM   1697  CD1 PHE A 211     -28.109  -3.035  34.656  1.00 90.06           C  
ATOM   1698  CD2 PHE A 211     -30.422  -3.307  34.094  1.00 90.06           C  
ATOM   1699  CE1 PHE A 211     -28.422  -3.088  36.000  1.00 90.06           C  
ATOM   1700  CE2 PHE A 211     -30.734  -3.359  35.469  1.00 90.06           C  
ATOM   1701  CZ  PHE A 211     -29.734  -3.252  36.406  1.00 90.06           C  
ATOM   1702  N   SER A 212     -31.031  -0.580  32.562  1.00 86.94           N  
ATOM   1703  CA  SER A 212     -32.438  -0.284  32.719  1.00 86.94           C  
ATOM   1704  C   SER A 212     -33.062   0.240  31.422  1.00 86.94           C  
ATOM   1705  CB  SER A 212     -32.656   0.735  33.844  1.00 86.94           C  
ATOM   1706  O   SER A 212     -34.281   0.139  31.219  1.00 86.94           O  
ATOM   1707  OG  SER A 212     -31.969   1.945  33.531  1.00 86.94           O  
ATOM   1708  N   CYS A 213     -32.250   0.828  30.594  1.00 86.56           N  
ATOM   1709  CA  CYS A 213     -32.750   1.382  29.344  1.00 86.56           C  
ATOM   1710  C   CYS A 213     -33.281   0.281  28.438  1.00 86.56           C  
ATOM   1711  CB  CYS A 213     -31.641   2.154  28.625  1.00 86.56           C  
ATOM   1712  O   CYS A 213     -34.062   0.550  27.516  1.00 86.56           O  
ATOM   1713  SG  CYS A 213     -30.188   1.154  28.234  1.00 86.56           S  
ATOM   1714  N   ALA A 214     -32.875  -1.019  28.688  1.00 86.38           N  
ATOM   1715  CA  ALA A 214     -33.281  -2.143  27.844  1.00 86.38           C  
ATOM   1716  C   ALA A 214     -34.781  -2.422  27.984  1.00 86.38           C  
ATOM   1717  CB  ALA A 214     -32.469  -3.389  28.188  1.00 86.38           C  
ATOM   1718  O   ALA A 214     -35.406  -2.988  27.078  1.00 86.38           O  
ATOM   1719  N   PHE A 215     -35.375  -1.942  29.078  1.00 85.25           N  
ATOM   1720  CA  PHE A 215     -36.781  -2.229  29.359  1.00 85.25           C  
ATOM   1721  C   PHE A 215     -37.688  -1.279  28.578  1.00 85.25           C  
ATOM   1722  CB  PHE A 215     -37.062  -2.125  30.859  1.00 85.25           C  
ATOM   1723  O   PHE A 215     -38.844  -1.609  28.297  1.00 85.25           O  
ATOM   1724  CG  PHE A 215     -36.281  -3.119  31.688  1.00 85.25           C  
ATOM   1725  CD1 PHE A 215     -36.562  -4.480  31.578  1.00 85.25           C  
ATOM   1726  CD2 PHE A 215     -35.312  -2.693  32.562  1.00 85.25           C  
ATOM   1727  CE1 PHE A 215     -35.844  -5.402  32.344  1.00 85.25           C  
ATOM   1728  CE2 PHE A 215     -34.594  -3.607  33.344  1.00 85.25           C  
ATOM   1729  CZ  PHE A 215     -34.875  -4.961  33.219  1.00 85.25           C  
ATOM   1730  N   PHE A 216     -37.031  -0.160  28.172  1.00 85.38           N  
ATOM   1731  CA  PHE A 216     -37.844   0.816  27.453  1.00 85.38           C  
ATOM   1732  C   PHE A 216     -37.094   1.426  26.297  1.00 85.38           C  
ATOM   1733  CB  PHE A 216     -38.312   1.920  28.406  1.00 85.38           C  
ATOM   1734  O   PHE A 216     -36.719   2.596  26.344  1.00 85.38           O  
ATOM   1735  CG  PHE A 216     -39.094   1.409  29.609  1.00 85.38           C  
ATOM   1736  CD1 PHE A 216     -40.438   1.055  29.500  1.00 85.38           C  
ATOM   1737  CD2 PHE A 216     -38.469   1.282  30.844  1.00 85.38           C  
ATOM   1738  CE1 PHE A 216     -41.125   0.582  30.594  1.00 85.38           C  
ATOM   1739  CE2 PHE A 216     -39.156   0.810  31.953  1.00 85.38           C  
ATOM   1740  CZ  PHE A 216     -40.500   0.461  31.828  1.00 85.38           C  
ATOM   1741  N   PRO A 217     -36.969   0.602  25.266  1.00 85.56           N  
ATOM   1742  CA  PRO A 217     -36.281   1.232  24.141  1.00 85.56           C  
ATOM   1743  C   PRO A 217     -37.125   2.291  23.453  1.00 85.56           C  
ATOM   1744  CB  PRO A 217     -36.000   0.059  23.203  1.00 85.56           C  
ATOM   1745  O   PRO A 217     -38.375   2.178  23.422  1.00 85.56           O  
ATOM   1746  CG  PRO A 217     -37.000  -0.991  23.594  1.00 85.56           C  
ATOM   1747  CD  PRO A 217     -37.375  -0.765  25.016  1.00 85.56           C  
ATOM   1748  N   PRO A 218     -36.531   3.424  23.000  1.00 83.25           N  
ATOM   1749  CA  PRO A 218     -37.312   4.492  22.359  1.00 83.25           C  
ATOM   1750  C   PRO A 218     -38.094   4.000  21.156  1.00 83.25           C  
ATOM   1751  CB  PRO A 218     -36.250   5.492  21.938  1.00 83.25           C  
ATOM   1752  O   PRO A 218     -39.094   4.621  20.766  1.00 83.25           O  
ATOM   1753  CG  PRO A 218     -34.969   4.711  21.938  1.00 83.25           C  
ATOM   1754  CD  PRO A 218     -35.094   3.588  22.922  1.00 83.25           C  
ATOM   1755  N   TRP A 219     -37.750   2.877  20.625  1.00 83.75           N  
ATOM   1756  CA  TRP A 219     -38.469   2.404  19.438  1.00 83.75           C  
ATOM   1757  C   TRP A 219     -39.469   1.331  19.812  1.00 83.75           C  
ATOM   1758  CB  TRP A 219     -37.469   1.858  18.406  1.00 83.75           C  
ATOM   1759  O   TRP A 219     -40.125   0.746  18.922  1.00 83.75           O  
ATOM   1760  CG  TRP A 219     -36.500   0.859  18.969  1.00 83.75           C  
ATOM   1761  CD1 TRP A 219     -36.688  -0.489  19.094  1.00 83.75           C  
ATOM   1762  CD2 TRP A 219     -35.188   1.130  19.469  1.00 83.75           C  
ATOM   1763  CE2 TRP A 219     -34.656  -0.102  19.891  1.00 83.75           C  
ATOM   1764  CE3 TRP A 219     -34.438   2.295  19.609  1.00 83.75           C  
ATOM   1765  NE1 TRP A 219     -35.562  -1.072  19.641  1.00 83.75           N  
ATOM   1766  CH2 TRP A 219     -32.625   0.955  20.562  1.00 83.75           C  
ATOM   1767  CZ2 TRP A 219     -33.344  -0.200  20.438  1.00 83.75           C  
ATOM   1768  CZ3 TRP A 219     -33.156   2.195  20.156  1.00 83.75           C  
ATOM   1769  N   GLY A 220     -39.656   1.109  21.000  1.00 84.19           N  
ATOM   1770  CA  GLY A 220     -40.719   0.266  21.531  1.00 84.19           C  
ATOM   1771  C   GLY A 220     -40.250  -1.145  21.844  1.00 84.19           C  
ATOM   1772  O   GLY A 220     -40.031  -1.477  23.016  1.00 84.19           O  
ATOM   1773  N   ASP A 221     -40.156  -1.976  20.781  1.00 84.88           N  
ATOM   1774  CA  ASP A 221     -39.781  -3.371  20.969  1.00 84.88           C  
ATOM   1775  C   ASP A 221     -38.281  -3.564  20.766  1.00 84.88           C  
ATOM   1776  CB  ASP A 221     -40.562  -4.277  20.016  1.00 84.88           C  
ATOM   1777  O   ASP A 221     -37.719  -3.178  19.734  1.00 84.88           O  
ATOM   1778  CG  ASP A 221     -40.375  -5.754  20.312  1.00 84.88           C  
ATOM   1779  OD1 ASP A 221     -39.406  -6.113  21.047  1.00 84.88           O  
ATOM   1780  OD2 ASP A 221     -41.156  -6.566  19.812  1.00 84.88           O  
ATOM   1781  N   ILE A 222     -37.656  -4.266  21.750  1.00 85.25           N  
ATOM   1782  CA  ILE A 222     -36.219  -4.477  21.672  1.00 85.25           C  
ATOM   1783  C   ILE A 222     -35.906  -5.387  20.500  1.00 85.25           C  
ATOM   1784  CB  ILE A 222     -35.656  -5.078  22.984  1.00 85.25           C  
ATOM   1785  O   ILE A 222     -34.781  -5.352  19.969  1.00 85.25           O  
ATOM   1786  CG1 ILE A 222     -34.156  -4.953  23.031  1.00 85.25           C  
ATOM   1787  CG2 ILE A 222     -36.094  -6.539  23.125  1.00 85.25           C  
ATOM   1788  CD1 ILE A 222     -33.656  -3.523  23.188  1.00 85.25           C  
ATOM   1789  N   GLU A 223     -36.812  -6.141  20.000  1.00 84.19           N  
ATOM   1790  CA  GLU A 223     -36.562  -7.070  18.891  1.00 84.19           C  
ATOM   1791  C   GLU A 223     -36.938  -6.453  17.547  1.00 84.19           C  
ATOM   1792  CB  GLU A 223     -37.344  -8.375  19.109  1.00 84.19           C  
ATOM   1793  O   GLU A 223     -36.938  -7.133  16.531  1.00 84.19           O  
ATOM   1794  CG  GLU A 223     -36.875  -9.180  20.312  1.00 84.19           C  
ATOM   1795  CD  GLU A 223     -37.562 -10.516  20.469  1.00 84.19           C  
ATOM   1796  OE1 GLU A 223     -37.062 -11.391  21.203  1.00 84.19           O  
ATOM   1797  OE2 GLU A 223     -38.656 -10.688  19.844  1.00 84.19           O  
ATOM   1798  N   LYS A 224     -37.375  -5.234  17.594  1.00 85.69           N  
ATOM   1799  CA  LYS A 224     -37.719  -4.559  16.359  1.00 85.69           C  
ATOM   1800  C   LYS A 224     -36.562  -4.559  15.359  1.00 85.69           C  
ATOM   1801  CB  LYS A 224     -38.188  -3.121  16.641  1.00 85.69           C  
ATOM   1802  O   LYS A 224     -35.438  -4.273  15.727  1.00 85.69           O  
ATOM   1803  CG  LYS A 224     -38.719  -2.391  15.422  1.00 85.69           C  
ATOM   1804  CD  LYS A 224     -39.281  -1.020  15.789  1.00 85.69           C  
ATOM   1805  CE  LYS A 224     -39.844  -0.298  14.578  1.00 85.69           C  
ATOM   1806  NZ  LYS A 224     -40.469   1.011  14.953  1.00 85.69           N  
ATOM   1807  N   ALA A 225     -36.938  -5.066  14.172  1.00 83.81           N  
ATOM   1808  CA  ALA A 225     -35.969  -5.062  13.070  1.00 83.81           C  
ATOM   1809  C   ALA A 225     -36.281  -3.939  12.078  1.00 83.81           C  
ATOM   1810  CB  ALA A 225     -35.969  -6.410  12.359  1.00 83.81           C  
ATOM   1811  O   ALA A 225     -37.438  -3.537  11.930  1.00 83.81           O  
ATOM   1812  N   GLY A 226     -35.156  -3.354  11.586  1.00 71.12           N  
ATOM   1813  CA  GLY A 226     -35.281  -2.346  10.547  1.00 71.12           C  
ATOM   1814  C   GLY A 226     -35.531  -2.939   9.164  1.00 71.12           C  
ATOM   1815  O   GLY A 226     -35.875  -4.109   9.039  1.00 71.12           O  
ATOM   1816  N   LYS A 227     -35.500  -2.143   8.148  1.00 67.12           N  
ATOM   1817  CA  LYS A 227     -35.688  -2.531   6.750  1.00 67.12           C  
ATOM   1818  C   LYS A 227     -34.594  -3.523   6.312  1.00 67.12           C  
ATOM   1819  CB  LYS A 227     -35.656  -1.299   5.844  1.00 67.12           C  
ATOM   1820  O   LYS A 227     -34.844  -4.336   5.414  1.00 67.12           O  
ATOM   1821  CG  LYS A 227     -36.906  -0.455   5.914  1.00 67.12           C  
ATOM   1822  CD  LYS A 227     -36.906   0.658   4.871  1.00 67.12           C  
ATOM   1823  CE  LYS A 227     -38.156   1.536   4.977  1.00 67.12           C  
ATOM   1824  NZ  LYS A 227     -38.125   2.639   3.969  1.00 67.12           N  
ATOM   1825  N   SER A 228     -33.500  -3.518   6.965  1.00 66.06           N  
ATOM   1826  CA  SER A 228     -32.344  -4.367   6.645  1.00 66.06           C  
ATOM   1827  C   SER A 228     -32.562  -5.793   7.141  1.00 66.06           C  
ATOM   1828  CB  SER A 228     -31.062  -3.795   7.258  1.00 66.06           C  
ATOM   1829  O   SER A 228     -31.859  -6.711   6.730  1.00 66.06           O  
ATOM   1830  OG  SER A 228     -31.156  -3.756   8.672  1.00 66.06           O  
ATOM   1831  N   GLY A 229     -33.625  -6.023   7.906  1.00 73.19           N  
ATOM   1832  CA  GLY A 229     -33.906  -7.344   8.453  1.00 73.19           C  
ATOM   1833  C   GLY A 229     -33.188  -7.609   9.766  1.00 73.19           C  
ATOM   1834  O   GLY A 229     -33.438  -8.633  10.414  1.00 73.19           O  
ATOM   1835  N   PHE A 230     -32.219  -6.691  10.203  1.00 79.31           N  
ATOM   1836  CA  PHE A 230     -31.516  -6.848  11.469  1.00 79.31           C  
ATOM   1837  C   PHE A 230     -32.219  -6.090  12.586  1.00 79.31           C  
ATOM   1838  CB  PHE A 230     -30.062  -6.359  11.328  1.00 79.31           C  
ATOM   1839  O   PHE A 230     -32.812  -5.035  12.352  1.00 79.31           O  
ATOM   1840  CG  PHE A 230     -29.219  -7.203  10.414  1.00 79.31           C  
ATOM   1841  CD1 PHE A 230     -28.781  -8.461  10.812  1.00 79.31           C  
ATOM   1842  CD2 PHE A 230     -28.875  -6.746   9.148  1.00 79.31           C  
ATOM   1843  CE1 PHE A 230     -28.000  -9.242   9.969  1.00 79.31           C  
ATOM   1844  CE2 PHE A 230     -28.094  -7.523   8.297  1.00 79.31           C  
ATOM   1845  CZ  PHE A 230     -27.656  -8.766   8.711  1.00 79.31           C  
ATOM   1846  N   PRO A 231     -32.094  -6.699  13.797  1.00 84.94           N  
ATOM   1847  CA  PRO A 231     -32.625  -5.953  14.938  1.00 84.94           C  
ATOM   1848  C   PRO A 231     -31.938  -4.605  15.141  1.00 84.94           C  
ATOM   1849  CB  PRO A 231     -32.375  -6.887  16.125  1.00 84.94           C  
ATOM   1850  O   PRO A 231     -30.734  -4.488  14.938  1.00 84.94           O  
ATOM   1851  CG  PRO A 231     -32.250  -8.242  15.516  1.00 84.94           C  
ATOM   1852  CD  PRO A 231     -31.609  -8.102  14.156  1.00 84.94           C  
ATOM   1853  N   LEU A 232     -32.719  -3.570  15.477  1.00 85.44           N  
ATOM   1854  CA  LEU A 232     -32.219  -2.211  15.664  1.00 85.44           C  
ATOM   1855  C   LEU A 232     -31.109  -2.180  16.703  1.00 85.44           C  
ATOM   1856  CB  LEU A 232     -33.344  -1.278  16.094  1.00 85.44           C  
ATOM   1857  O   LEU A 232     -30.109  -1.458  16.547  1.00 85.44           O  
ATOM   1858  CG  LEU A 232     -34.438  -1.004  15.039  1.00 85.44           C  
ATOM   1859  CD1 LEU A 232     -35.469  -0.051  15.594  1.00 85.44           C  
ATOM   1860  CD2 LEU A 232     -33.812  -0.437  13.766  1.00 85.44           C  
ATOM   1861  N   PHE A 233     -31.266  -3.008  17.750  1.00 89.25           N  
ATOM   1862  CA  PHE A 233     -30.234  -3.088  18.781  1.00 89.25           C  
ATOM   1863  C   PHE A 233     -28.938  -3.637  18.203  1.00 89.25           C  
ATOM   1864  CB  PHE A 233     -30.703  -3.965  19.953  1.00 89.25           C  
ATOM   1865  O   PHE A 233     -27.844  -3.125  18.500  1.00 89.25           O  
ATOM   1866  CG  PHE A 233     -29.781  -3.938  21.141  1.00 89.25           C  
ATOM   1867  CD1 PHE A 233     -29.125  -5.090  21.562  1.00 89.25           C  
ATOM   1868  CD2 PHE A 233     -29.578  -2.758  21.844  1.00 89.25           C  
ATOM   1869  CE1 PHE A 233     -28.281  -5.066  22.656  1.00 89.25           C  
ATOM   1870  CE2 PHE A 233     -28.719  -2.729  22.953  1.00 89.25           C  
ATOM   1871  CZ  PHE A 233     -28.078  -3.883  23.359  1.00 89.25           C  
ATOM   1872  N   ALA A 234     -29.031  -4.680  17.391  1.00 87.69           N  
ATOM   1873  CA  ALA A 234     -27.859  -5.270  16.766  1.00 87.69           C  
ATOM   1874  C   ALA A 234     -27.125  -4.254  15.898  1.00 87.69           C  
ATOM   1875  CB  ALA A 234     -28.250  -6.492  15.945  1.00 87.69           C  
ATOM   1876  O   ALA A 234     -25.906  -4.145  15.953  1.00 87.69           O  
ATOM   1877  N   THR A 235     -27.875  -3.490  15.086  1.00 83.69           N  
ATOM   1878  CA  THR A 235     -27.281  -2.469  14.234  1.00 83.69           C  
ATOM   1879  C   THR A 235     -26.656  -1.354  15.070  1.00 83.69           C  
ATOM   1880  CB  THR A 235     -28.328  -1.873  13.266  1.00 83.69           C  
ATOM   1881  O   THR A 235     -25.625  -0.788  14.695  1.00 83.69           O  
ATOM   1882  CG2 THR A 235     -28.797  -2.914  12.258  1.00 83.69           C  
ATOM   1883  OG1 THR A 235     -29.453  -1.403  14.023  1.00 83.69           O  
ATOM   1884  N   GLY A 236     -27.297  -1.011  16.219  1.00 86.38           N  
ATOM   1885  CA  GLY A 236     -26.734  -0.042  17.141  1.00 86.38           C  
ATOM   1886  C   GLY A 236     -25.438  -0.493  17.766  1.00 86.38           C  
ATOM   1887  O   GLY A 236     -24.484   0.293  17.875  1.00 86.38           O  
ATOM   1888  N   VAL A 237     -25.375  -1.795  18.188  1.00 88.06           N  
ATOM   1889  CA  VAL A 237     -24.156  -2.369  18.734  1.00 88.06           C  
ATOM   1890  C   VAL A 237     -23.031  -2.270  17.703  1.00 88.06           C  
ATOM   1891  CB  VAL A 237     -24.359  -3.842  19.156  1.00 88.06           C  
ATOM   1892  O   VAL A 237     -21.922  -1.861  18.031  1.00 88.06           O  
ATOM   1893  CG1 VAL A 237     -23.031  -4.492  19.516  1.00 88.06           C  
ATOM   1894  CG2 VAL A 237     -25.328  -3.928  20.344  1.00 88.06           C  
ATOM   1895  N   ALA A 238     -23.359  -2.672  16.500  1.00 82.38           N  
ATOM   1896  CA  ALA A 238     -22.391  -2.607  15.422  1.00 82.38           C  
ATOM   1897  C   ALA A 238     -21.859  -1.187  15.242  1.00 82.38           C  
ATOM   1898  CB  ALA A 238     -23.000  -3.109  14.117  1.00 82.38           C  
ATOM   1899  O   ALA A 238     -20.656  -0.981  15.086  1.00 82.38           O  
ATOM   1900  N   LYS A 239     -22.703  -0.189  15.289  1.00 79.94           N  
ATOM   1901  CA  LYS A 239     -22.328   1.212  15.125  1.00 79.94           C  
ATOM   1902  C   LYS A 239     -21.453   1.685  16.281  1.00 79.94           C  
ATOM   1903  CB  LYS A 239     -23.578   2.094  15.008  1.00 79.94           C  
ATOM   1904  O   LYS A 239     -20.469   2.398  16.078  1.00 79.94           O  
ATOM   1905  CG  LYS A 239     -23.266   3.553  14.703  1.00 79.94           C  
ATOM   1906  CD  LYS A 239     -22.609   3.711  13.336  1.00 79.94           C  
ATOM   1907  CE  LYS A 239     -22.391   5.176  12.984  1.00 79.94           C  
ATOM   1908  NZ  LYS A 239     -21.688   5.336  11.672  1.00 79.94           N  
ATOM   1909  N   VAL A 240     -21.812   1.321  17.531  1.00 82.38           N  
ATOM   1910  CA  VAL A 240     -21.016   1.692  18.703  1.00 82.38           C  
ATOM   1911  C   VAL A 240     -19.609   1.080  18.578  1.00 82.38           C  
ATOM   1912  CB  VAL A 240     -21.672   1.245  20.016  1.00 82.38           C  
ATOM   1913  O   VAL A 240     -18.609   1.735  18.891  1.00 82.38           O  
ATOM   1914  CG1 VAL A 240     -20.734   1.434  21.203  1.00 82.38           C  
ATOM   1915  CG2 VAL A 240     -22.984   2.016  20.250  1.00 82.38           C  
ATOM   1916  N   CYS A 241     -19.578  -0.212  18.219  1.00 78.56           N  
ATOM   1917  CA  CYS A 241     -18.281  -0.852  18.016  1.00 78.56           C  
ATOM   1918  C   CYS A 241     -17.469  -0.116  16.969  1.00 78.56           C  
ATOM   1919  CB  CYS A 241     -18.469  -2.312  17.609  1.00 78.56           C  
ATOM   1920  O   CYS A 241     -16.250  -0.020  17.078  1.00 78.56           O  
ATOM   1921  SG  CYS A 241     -19.047  -3.379  18.953  1.00 78.56           S  
ATOM   1922  N   GLU A 242     -18.250   0.325  16.031  1.00 65.25           N  
ATOM   1923  CA  GLU A 242     -17.625   1.153  15.000  1.00 65.25           C  
ATOM   1924  C   GLU A 242     -17.031   2.422  15.609  1.00 65.25           C  
ATOM   1925  CB  GLU A 242     -18.641   1.513  13.906  1.00 65.25           C  
ATOM   1926  O   GLU A 242     -15.922   2.828  15.250  1.00 65.25           O  
ATOM   1927  CG  GLU A 242     -18.047   2.348  12.781  1.00 65.25           C  
ATOM   1928  CD  GLU A 242     -19.078   2.803  11.766  1.00 65.25           C  
ATOM   1929  OE1 GLU A 242     -18.828   3.793  11.047  1.00 65.25           O  
ATOM   1930  OE2 GLU A 242     -20.156   2.164  11.695  1.00 65.25           O  
ATOM   1931  N   LEU A 243     -17.609   3.139  16.469  1.00 69.38           N  
ATOM   1932  CA  LEU A 243     -17.234   4.422  17.062  1.00 69.38           C  
ATOM   1933  C   LEU A 243     -16.219   4.230  18.188  1.00 69.38           C  
ATOM   1934  CB  LEU A 243     -18.469   5.152  17.594  1.00 69.38           C  
ATOM   1935  O   LEU A 243     -15.289   5.023  18.312  1.00 69.38           O  
ATOM   1936  CG  LEU A 243     -19.500   5.594  16.547  1.00 69.38           C  
ATOM   1937  CD1 LEU A 243     -20.750   6.129  17.234  1.00 69.38           C  
ATOM   1938  CD2 LEU A 243     -18.906   6.648  15.617  1.00 69.38           C  
ATOM   1939  N   GLU A 244     -16.359   3.080  18.953  1.00 73.38           N  
ATOM   1940  CA  GLU A 244     -15.570   2.930  20.188  1.00 73.38           C  
ATOM   1941  C   GLU A 244     -14.578   1.775  20.062  1.00 73.38           C  
ATOM   1942  CB  GLU A 244     -16.484   2.713  21.391  1.00 73.38           C  
ATOM   1943  O   GLU A 244     -13.711   1.603  20.922  1.00 73.38           O  
ATOM   1944  CG  GLU A 244     -17.453   3.857  21.641  1.00 73.38           C  
ATOM   1945  CD  GLU A 244     -16.781   5.117  22.156  1.00 73.38           C  
ATOM   1946  OE1 GLU A 244     -17.281   6.230  21.891  1.00 73.38           O  
ATOM   1947  OE2 GLU A 244     -15.727   4.984  22.828  1.00 73.38           O  
ATOM   1948  N   GLY A 245     -14.664   0.980  19.094  1.00 62.41           N  
ATOM   1949  CA  GLY A 245     -13.836  -0.209  18.984  1.00 62.41           C  
ATOM   1950  C   GLY A 245     -14.523  -1.466  19.484  1.00 62.41           C  
ATOM   1951  O   GLY A 245     -15.555  -1.390  20.141  1.00 62.41           O  
ATOM   1952  N   ILE A 246     -13.875  -2.736  19.000  1.00 75.56           N  
ATOM   1953  CA  ILE A 246     -14.453  -4.039  19.312  1.00 75.56           C  
ATOM   1954  C   ILE A 246     -14.414  -4.273  20.812  1.00 75.56           C  
ATOM   1955  CB  ILE A 246     -13.719  -5.176  18.562  1.00 75.56           C  
ATOM   1956  O   ILE A 246     -15.172  -5.094  21.344  1.00 75.56           O  
ATOM   1957  CG1 ILE A 246     -14.688  -6.328  18.266  1.00 75.56           C  
ATOM   1958  CG2 ILE A 246     -12.523  -5.672  19.391  1.00 75.56           C  
ATOM   1959  CD1 ILE A 246     -14.359  -7.086  16.984  1.00 75.56           C  
ATOM   1960  N   ALA A 247     -13.570  -3.494  21.531  1.00 77.06           N  
ATOM   1961  CA  ALA A 247     -13.492  -3.619  22.984  1.00 77.06           C  
ATOM   1962  C   ALA A 247     -14.797  -3.189  23.641  1.00 77.06           C  
ATOM   1963  CB  ALA A 247     -12.320  -2.791  23.516  1.00 77.06           C  
ATOM   1964  O   ALA A 247     -15.062  -3.561  24.781  1.00 77.06           O  
ATOM   1965  N   ALA A 248     -15.609  -2.459  22.938  1.00 83.12           N  
ATOM   1966  CA  ALA A 248     -16.891  -1.997  23.453  1.00 83.12           C  
ATOM   1967  C   ALA A 248     -17.828  -3.174  23.750  1.00 83.12           C  
ATOM   1968  CB  ALA A 248     -17.547  -1.041  22.453  1.00 83.12           C  
ATOM   1969  O   ALA A 248     -18.734  -3.062  24.562  1.00 83.12           O  
ATOM   1970  N   LEU A 249     -17.531  -4.266  23.094  1.00 88.81           N  
ATOM   1971  CA  LEU A 249     -18.375  -5.449  23.266  1.00 88.81           C  
ATOM   1972  C   LEU A 249     -18.359  -5.922  24.719  1.00 88.81           C  
ATOM   1973  CB  LEU A 249     -17.906  -6.574  22.344  1.00 88.81           C  
ATOM   1974  O   LEU A 249     -19.359  -6.406  25.234  1.00 88.81           O  
ATOM   1975  CG  LEU A 249     -18.250  -6.426  20.859  1.00 88.81           C  
ATOM   1976  CD1 LEU A 249     -17.594  -7.539  20.047  1.00 88.81           C  
ATOM   1977  CD2 LEU A 249     -19.766  -6.434  20.656  1.00 88.81           C  
ATOM   1978  N   SER A 250     -17.219  -5.715  25.359  1.00 89.06           N  
ATOM   1979  CA  SER A 250     -17.109  -6.102  26.766  1.00 89.06           C  
ATOM   1980  C   SER A 250     -18.062  -5.301  27.641  1.00 89.06           C  
ATOM   1981  CB  SER A 250     -15.672  -5.902  27.266  1.00 89.06           C  
ATOM   1982  O   SER A 250     -18.656  -5.840  28.578  1.00 89.06           O  
ATOM   1983  OG  SER A 250     -15.281  -4.547  27.141  1.00 89.06           O  
ATOM   1984  N   GLY A 251     -18.234  -4.066  27.266  1.00 91.75           N  
ATOM   1985  CA  GLY A 251     -19.188  -3.229  27.969  1.00 91.75           C  
ATOM   1986  C   GLY A 251     -20.625  -3.701  27.828  1.00 91.75           C  
ATOM   1987  O   GLY A 251     -21.375  -3.727  28.797  1.00 91.75           O  
ATOM   1988  N   PHE A 252     -20.984  -4.086  26.656  1.00 94.19           N  
ATOM   1989  CA  PHE A 252     -22.328  -4.625  26.422  1.00 94.19           C  
ATOM   1990  C   PHE A 252     -22.547  -5.898  27.234  1.00 94.19           C  
ATOM   1991  CB  PHE A 252     -22.531  -4.906  24.938  1.00 94.19           C  
ATOM   1992  O   PHE A 252     -23.578  -6.055  27.875  1.00 94.19           O  
ATOM   1993  CG  PHE A 252     -22.781  -3.672  24.109  1.00 94.19           C  
ATOM   1994  CD1 PHE A 252     -23.984  -3.006  24.172  1.00 94.19           C  
ATOM   1995  CD2 PHE A 252     -21.781  -3.174  23.266  1.00 94.19           C  
ATOM   1996  CE1 PHE A 252     -24.219  -1.862  23.406  1.00 94.19           C  
ATOM   1997  CE2 PHE A 252     -22.000  -2.031  22.500  1.00 94.19           C  
ATOM   1998  CZ  PHE A 252     -23.234  -1.378  22.578  1.00 94.19           C  
ATOM   1999  N   ARG A 253     -21.469  -6.715  27.203  1.00 95.31           N  
ATOM   2000  CA  ARG A 253     -21.578  -7.984  27.906  1.00 95.31           C  
ATOM   2001  C   ARG A 253     -21.641  -7.762  29.422  1.00 95.31           C  
ATOM   2002  CB  ARG A 253     -20.391  -8.898  27.562  1.00 95.31           C  
ATOM   2003  O   ARG A 253     -22.359  -8.469  30.125  1.00 95.31           O  
ATOM   2004  CG  ARG A 253     -20.375  -9.352  26.109  1.00 95.31           C  
ATOM   2005  CD  ARG A 253     -21.500 -10.336  25.812  1.00 95.31           C  
ATOM   2006  NE  ARG A 253     -21.406 -10.859  24.453  1.00 95.31           N  
ATOM   2007  NH1 ARG A 253     -23.672 -11.289  24.234  1.00 95.31           N  
ATOM   2008  NH2 ARG A 253     -22.234 -11.758  22.500  1.00 95.31           N  
ATOM   2009  CZ  ARG A 253     -22.438 -11.305  23.734  1.00 95.31           C  
ATOM   2010  N   GLY A 254     -20.906  -6.773  29.828  1.00 93.88           N  
ATOM   2011  CA  GLY A 254     -20.953  -6.391  31.234  1.00 93.88           C  
ATOM   2012  C   GLY A 254     -22.328  -5.910  31.672  1.00 93.88           C  
ATOM   2013  O   GLY A 254     -22.828  -6.297  32.750  1.00 93.88           O  
ATOM   2014  N   SER A 255     -22.953  -5.070  30.891  1.00 94.31           N  
ATOM   2015  CA  SER A 255     -24.281  -4.559  31.188  1.00 94.31           C  
ATOM   2016  C   SER A 255     -25.312  -5.680  31.188  1.00 94.31           C  
ATOM   2017  CB  SER A 255     -24.688  -3.480  30.188  1.00 94.31           C  
ATOM   2018  O   SER A 255     -26.188  -5.723  32.062  1.00 94.31           O  
ATOM   2019  OG  SER A 255     -23.906  -2.307  30.375  1.00 94.31           O  
ATOM   2020  N   LEU A 256     -25.219  -6.590  30.219  1.00 95.31           N  
ATOM   2021  CA  LEU A 256     -26.109  -7.742  30.156  1.00 95.31           C  
ATOM   2022  C   LEU A 256     -25.969  -8.617  31.391  1.00 95.31           C  
ATOM   2023  CB  LEU A 256     -25.828  -8.578  28.891  1.00 95.31           C  
ATOM   2024  O   LEU A 256     -26.969  -9.078  31.953  1.00 95.31           O  
ATOM   2025  CG  LEU A 256     -26.766  -9.742  28.625  1.00 95.31           C  
ATOM   2026  CD1 LEU A 256     -28.203  -9.242  28.453  1.00 95.31           C  
ATOM   2027  CD2 LEU A 256     -26.328 -10.523  27.391  1.00 95.31           C  
ATOM   2028  N   ALA A 257     -24.703  -8.820  31.859  1.00 94.06           N  
ATOM   2029  CA  ALA A 257     -24.438  -9.602  33.062  1.00 94.06           C  
ATOM   2030  C   ALA A 257     -25.094  -8.953  34.281  1.00 94.06           C  
ATOM   2031  CB  ALA A 257     -22.938  -9.758  33.281  1.00 94.06           C  
ATOM   2032  O   ALA A 257     -25.688  -9.641  35.125  1.00 94.06           O  
ATOM   2033  N   ARG A 258     -25.016  -7.668  34.375  1.00 93.31           N  
ATOM   2034  CA  ARG A 258     -25.609  -6.938  35.500  1.00 93.31           C  
ATOM   2035  C   ARG A 258     -27.125  -7.047  35.469  1.00 93.31           C  
ATOM   2036  CB  ARG A 258     -25.188  -5.465  35.469  1.00 93.31           C  
ATOM   2037  O   ARG A 258     -27.766  -7.152  36.531  1.00 93.31           O  
ATOM   2038  CG  ARG A 258     -23.766  -5.215  35.938  1.00 93.31           C  
ATOM   2039  CD  ARG A 258     -23.500  -3.736  36.156  1.00 93.31           C  
ATOM   2040  NE  ARG A 258     -23.375  -3.002  34.906  1.00 93.31           N  
ATOM   2041  NH1 ARG A 258     -21.266  -2.164  35.375  1.00 93.31           N  
ATOM   2042  NH2 ARG A 258     -22.312  -1.645  33.406  1.00 93.31           N  
ATOM   2043  CZ  ARG A 258     -22.312  -2.271  34.562  1.00 93.31           C  
ATOM   2044  N   MET A 259     -27.641  -6.996  34.312  1.00 93.62           N  
ATOM   2045  CA  MET A 259     -29.078  -7.180  34.156  1.00 93.62           C  
ATOM   2046  C   MET A 259     -29.516  -8.547  34.656  1.00 93.62           C  
ATOM   2047  CB  MET A 259     -29.469  -7.023  32.688  1.00 93.62           C  
ATOM   2048  O   MET A 259     -30.547  -8.664  35.312  1.00 93.62           O  
ATOM   2049  CG  MET A 259     -30.969  -7.098  32.438  1.00 93.62           C  
ATOM   2050  SD  MET A 259     -31.391  -6.891  30.656  1.00 93.62           S  
ATOM   2051  CE  MET A 259     -33.062  -7.598  30.656  1.00 93.62           C  
ATOM   2052  N   LYS A 260     -28.750  -9.570  34.344  1.00 93.56           N  
ATOM   2053  CA  LYS A 260     -29.062 -10.930  34.781  1.00 93.56           C  
ATOM   2054  C   LYS A 260     -29.031 -11.016  36.312  1.00 93.56           C  
ATOM   2055  CB  LYS A 260     -28.062 -11.930  34.188  1.00 93.56           C  
ATOM   2056  O   LYS A 260     -29.922 -11.609  36.938  1.00 93.56           O  
ATOM   2057  CG  LYS A 260     -28.344 -13.375  34.562  1.00 93.56           C  
ATOM   2058  CD  LYS A 260     -29.688 -13.852  34.031  1.00 93.56           C  
ATOM   2059  CE  LYS A 260     -29.906 -15.336  34.281  1.00 93.56           C  
ATOM   2060  NZ  LYS A 260     -31.344 -15.688  34.312  1.00 93.56           N  
ATOM   2061  N   VAL A 261     -27.969 -10.453  36.875  1.00 93.00           N  
ATOM   2062  CA  VAL A 261     -27.828 -10.445  38.344  1.00 93.00           C  
ATOM   2063  C   VAL A 261     -29.031  -9.750  38.969  1.00 93.00           C  
ATOM   2064  CB  VAL A 261     -26.516  -9.758  38.781  1.00 93.00           C  
ATOM   2065  O   VAL A 261     -29.625 -10.258  39.938  1.00 93.00           O  
ATOM   2066  CG1 VAL A 261     -26.500  -9.539  40.281  1.00 93.00           C  
ATOM   2067  CG2 VAL A 261     -25.312 -10.586  38.344  1.00 93.00           C  
ATOM   2068  N   TRP A 262     -29.406  -8.633  38.438  1.00 93.25           N  
ATOM   2069  CA  TRP A 262     -30.547  -7.871  38.938  1.00 93.25           C  
ATOM   2070  C   TRP A 262     -31.828  -8.695  38.875  1.00 93.25           C  
ATOM   2071  CB  TRP A 262     -30.703  -6.566  38.156  1.00 93.25           C  
ATOM   2072  O   TRP A 262     -32.594  -8.734  39.812  1.00 93.25           O  
ATOM   2073  CG  TRP A 262     -31.859  -5.715  38.625  1.00 93.25           C  
ATOM   2074  CD1 TRP A 262     -31.828  -4.793  39.656  1.00 93.25           C  
ATOM   2075  CD2 TRP A 262     -33.188  -5.719  38.125  1.00 93.25           C  
ATOM   2076  CE2 TRP A 262     -33.938  -4.766  38.875  1.00 93.25           C  
ATOM   2077  CE3 TRP A 262     -33.844  -6.430  37.094  1.00 93.25           C  
ATOM   2078  NE1 TRP A 262     -33.062  -4.219  39.781  1.00 93.25           N  
ATOM   2079  CH2 TRP A 262     -35.875  -5.223  37.625  1.00 93.25           C  
ATOM   2080  CZ2 TRP A 262     -35.281  -4.512  38.625  1.00 93.25           C  
ATOM   2081  CZ3 TRP A 262     -35.188  -6.176  36.875  1.00 93.25           C  
ATOM   2082  N   GLY A 263     -32.062  -9.320  37.750  1.00 91.00           N  
ATOM   2083  CA  GLY A 263     -33.250 -10.164  37.562  1.00 91.00           C  
ATOM   2084  C   GLY A 263     -33.312 -11.320  38.531  1.00 91.00           C  
ATOM   2085  O   GLY A 263     -34.375 -11.625  39.094  1.00 91.00           O  
ATOM   2086  N   ASP A 264     -32.156 -11.867  38.875  1.00 90.44           N  
ATOM   2087  CA  ASP A 264     -32.062 -12.992  39.781  1.00 90.44           C  
ATOM   2088  C   ASP A 264     -32.344 -12.547  41.219  1.00 90.44           C  
ATOM   2089  CB  ASP A 264     -30.703 -13.664  39.688  1.00 90.44           C  
ATOM   2090  O   ASP A 264     -32.938 -13.289  42.000  1.00 90.44           O  
ATOM   2091  CG  ASP A 264     -30.516 -14.438  38.406  1.00 90.44           C  
ATOM   2092  OD1 ASP A 264     -31.516 -14.719  37.688  1.00 90.44           O  
ATOM   2093  OD2 ASP A 264     -29.344 -14.766  38.062  1.00 90.44           O  
ATOM   2094  N   GLU A 265     -31.953 -11.336  41.562  1.00 92.56           N  
ATOM   2095  CA  GLU A 265     -32.062 -10.812  42.906  1.00 92.56           C  
ATOM   2096  C   GLU A 265     -33.469 -10.242  43.156  1.00 92.56           C  
ATOM   2097  CB  GLU A 265     -31.000  -9.734  43.156  1.00 92.56           C  
ATOM   2098  O   GLU A 265     -33.844 -10.039  44.312  1.00 92.56           O  
ATOM   2099  CG  GLU A 265     -29.594 -10.289  43.312  1.00 92.56           C  
ATOM   2100  CD  GLU A 265     -28.547  -9.211  43.500  1.00 92.56           C  
ATOM   2101  OE1 GLU A 265     -27.375  -9.547  43.844  1.00 92.56           O  
ATOM   2102  OE2 GLU A 265     -28.891  -8.016  43.344  1.00 92.56           O  
ATOM   2103  N   HIS A 266     -34.188 -10.055  42.062  1.00 90.94           N  
ATOM   2104  CA  HIS A 266     -35.500  -9.445  42.250  1.00 90.94           C  
ATOM   2105  C   HIS A 266     -36.562 -10.242  41.531  1.00 90.94           C  
ATOM   2106  CB  HIS A 266     -35.469  -7.996  41.750  1.00 90.94           C  
ATOM   2107  O   HIS A 266     -37.281  -9.695  40.688  1.00 90.94           O  
ATOM   2108  CG  HIS A 266     -34.531  -7.109  42.500  1.00 90.94           C  
ATOM   2109  CD2 HIS A 266     -34.750  -6.242  43.531  1.00 90.94           C  
ATOM   2110  ND1 HIS A 266     -33.188  -7.055  42.219  1.00 90.94           N  
ATOM   2111  CE1 HIS A 266     -32.625  -6.188  43.031  1.00 90.94           C  
ATOM   2112  NE2 HIS A 266     -33.531  -5.684  43.844  1.00 90.94           N  
ATOM   2113  N   PRO A 267     -36.844 -11.484  41.875  1.00 88.06           N  
ATOM   2114  CA  PRO A 267     -37.812 -12.312  41.156  1.00 88.06           C  
ATOM   2115  C   PRO A 267     -39.250 -11.836  41.375  1.00 88.06           C  
ATOM   2116  CB  PRO A 267     -37.594 -13.703  41.750  1.00 88.06           C  
ATOM   2117  O   PRO A 267     -40.125 -12.094  40.531  1.00 88.06           O  
ATOM   2118  CG  PRO A 267     -36.938 -13.461  43.062  1.00 88.06           C  
ATOM   2119  CD  PRO A 267     -36.094 -12.219  42.969  1.00 88.06           C  
ATOM   2120  N   ASP A 268     -39.438 -11.086  42.438  1.00 91.50           N  
ATOM   2121  CA  ASP A 268     -40.781 -10.633  42.781  1.00 91.50           C  
ATOM   2122  C   ASP A 268     -41.188  -9.445  41.938  1.00 91.50           C  
ATOM   2123  CB  ASP A 268     -40.844 -10.258  44.281  1.00 91.50           C  
ATOM   2124  O   ASP A 268     -42.375  -9.156  41.812  1.00 91.50           O  
ATOM   2125  CG  ASP A 268     -39.750  -9.266  44.688  1.00 91.50           C  
ATOM   2126  OD1 ASP A 268     -38.562  -9.477  44.344  1.00 91.50           O  
ATOM   2127  OD2 ASP A 268     -40.094  -8.266  45.344  1.00 91.50           O  
ATOM   2128  N   LEU A 269     -40.219  -8.867  41.219  1.00 88.56           N  
ATOM   2129  CA  LEU A 269     -40.531  -7.652  40.469  1.00 88.56           C  
ATOM   2130  C   LEU A 269     -40.656  -7.949  39.000  1.00 88.56           C  
ATOM   2131  CB  LEU A 269     -39.406  -6.609  40.688  1.00 88.56           C  
ATOM   2132  O   LEU A 269     -41.094  -7.086  38.219  1.00 88.56           O  
ATOM   2133  CG  LEU A 269     -39.250  -6.090  42.125  1.00 88.56           C  
ATOM   2134  CD1 LEU A 269     -38.062  -5.148  42.219  1.00 88.56           C  
ATOM   2135  CD2 LEU A 269     -40.531  -5.391  42.594  1.00 88.56           C  
ATOM   2136  N   ILE A 270     -40.312  -9.242  38.656  1.00 89.75           N  
ATOM   2137  CA  ILE A 270     -40.281  -9.477  37.219  1.00 89.75           C  
ATOM   2138  C   ILE A 270     -41.062 -10.750  36.875  1.00 89.75           C  
ATOM   2139  CB  ILE A 270     -38.844  -9.586  36.688  1.00 89.75           C  
ATOM   2140  O   ILE A 270     -41.312 -11.586  37.750  1.00 89.75           O  
ATOM   2141  CG1 ILE A 270     -38.094 -10.734  37.406  1.00 89.75           C  
ATOM   2142  CG2 ILE A 270     -38.094  -8.266  36.906  1.00 89.75           C  
ATOM   2143  CD1 ILE A 270     -36.719 -11.023  36.844  1.00 89.75           C  
ATOM   2144  N   ASP A 271     -41.594 -10.781  35.688  1.00 91.31           N  
ATOM   2145  CA  ASP A 271     -42.000 -12.047  35.062  1.00 91.31           C  
ATOM   2146  C   ASP A 271     -40.750 -12.812  34.594  1.00 91.31           C  
ATOM   2147  CB  ASP A 271     -42.938 -11.797  33.906  1.00 91.31           C  
ATOM   2148  O   ASP A 271     -40.156 -12.453  33.562  1.00 91.31           O  
ATOM   2149  CG  ASP A 271     -43.531 -13.070  33.344  1.00 91.31           C  
ATOM   2150  OD1 ASP A 271     -42.844 -14.109  33.312  1.00 91.31           O  
ATOM   2151  OD2 ASP A 271     -44.719 -13.039  32.906  1.00 91.31           O  
ATOM   2152  N   THR A 272     -40.406 -13.891  35.312  1.00 89.12           N  
ATOM   2153  CA  THR A 272     -39.156 -14.586  35.156  1.00 89.12           C  
ATOM   2154  C   THR A 272     -39.031 -15.133  33.719  1.00 89.12           C  
ATOM   2155  CB  THR A 272     -39.000 -15.750  36.156  1.00 89.12           C  
ATOM   2156  O   THR A 272     -37.938 -15.039  33.125  1.00 89.12           O  
ATOM   2157  CG2 THR A 272     -37.625 -16.406  36.031  1.00 89.12           C  
ATOM   2158  OG1 THR A 272     -39.156 -15.242  37.469  1.00 89.12           O  
ATOM   2159  N   GLU A 273     -40.062 -15.641  33.188  1.00 89.69           N  
ATOM   2160  CA  GLU A 273     -40.031 -16.203  31.844  1.00 89.69           C  
ATOM   2161  C   GLU A 273     -39.812 -15.117  30.797  1.00 89.69           C  
ATOM   2162  CB  GLU A 273     -41.344 -16.938  31.531  1.00 89.69           C  
ATOM   2163  O   GLU A 273     -38.969 -15.281  29.906  1.00 89.69           O  
ATOM   2164  CG  GLU A 273     -41.312 -17.734  30.234  1.00 89.69           C  
ATOM   2165  CD  GLU A 273     -42.625 -18.484  29.953  1.00 89.69           C  
ATOM   2166  OE1 GLU A 273     -42.750 -19.109  28.875  1.00 89.69           O  
ATOM   2167  OE2 GLU A 273     -43.500 -18.438  30.828  1.00 89.69           O  
ATOM   2168  N   LYS A 274     -40.469 -14.008  30.891  1.00 90.00           N  
ATOM   2169  CA  LYS A 274     -40.344 -12.906  29.953  1.00 90.00           C  
ATOM   2170  C   LYS A 274     -38.969 -12.242  30.062  1.00 90.00           C  
ATOM   2171  CB  LYS A 274     -41.438 -11.867  30.172  1.00 90.00           C  
ATOM   2172  O   LYS A 274     -38.375 -11.859  29.047  1.00 90.00           O  
ATOM   2173  CG  LYS A 274     -42.812 -12.312  29.672  1.00 90.00           C  
ATOM   2174  CD  LYS A 274     -43.844 -11.203  29.828  1.00 90.00           C  
ATOM   2175  CE  LYS A 274     -45.250 -11.664  29.391  1.00 90.00           C  
ATOM   2176  NZ  LYS A 274     -46.250 -10.602  29.578  1.00 90.00           N  
ATOM   2177  N   PHE A 275     -38.531 -12.133  31.250  1.00 91.81           N  
ATOM   2178  CA  PHE A 275     -37.219 -11.555  31.500  1.00 91.81           C  
ATOM   2179  C   PHE A 275     -36.125 -12.406  30.859  1.00 91.81           C  
ATOM   2180  CB  PHE A 275     -36.969 -11.406  33.000  1.00 91.81           C  
ATOM   2181  O   PHE A 275     -35.250 -11.883  30.188  1.00 91.81           O  
ATOM   2182  CG  PHE A 275     -35.625 -10.844  33.344  1.00 91.81           C  
ATOM   2183  CD1 PHE A 275     -34.562 -11.680  33.688  1.00 91.81           C  
ATOM   2184  CD2 PHE A 275     -35.406  -9.469  33.312  1.00 91.81           C  
ATOM   2185  CE1 PHE A 275     -33.312 -11.164  34.000  1.00 91.81           C  
ATOM   2186  CE2 PHE A 275     -34.156  -8.945  33.625  1.00 91.81           C  
ATOM   2187  CZ  PHE A 275     -33.094  -9.797  33.969  1.00 91.81           C  
ATOM   2188  N   ASN A 276     -36.219 -13.703  31.078  1.00 91.50           N  
ATOM   2189  CA  ASN A 276     -35.188 -14.602  30.516  1.00 91.50           C  
ATOM   2190  C   ASN A 276     -35.219 -14.586  29.000  1.00 91.50           C  
ATOM   2191  CB  ASN A 276     -35.406 -16.031  31.031  1.00 91.50           C  
ATOM   2192  O   ASN A 276     -34.156 -14.656  28.359  1.00 91.50           O  
ATOM   2193  CG  ASN A 276     -34.938 -16.203  32.469  1.00 91.50           C  
ATOM   2194  ND2 ASN A 276     -35.562 -17.156  33.188  1.00 91.50           N  
ATOM   2195  OD1 ASN A 276     -34.062 -15.477  32.938  1.00 91.50           O  
ATOM   2196  N   LYS A 277     -36.406 -14.492  28.453  1.00 91.94           N  
ATOM   2197  CA  LYS A 277     -36.531 -14.383  27.000  1.00 91.94           C  
ATOM   2198  C   LYS A 277     -35.844 -13.117  26.484  1.00 91.94           C  
ATOM   2199  CB  LYS A 277     -38.000 -14.406  26.578  1.00 91.94           C  
ATOM   2200  O   LYS A 277     -35.125 -13.148  25.469  1.00 91.94           O  
ATOM   2201  CG  LYS A 277     -38.188 -14.516  25.078  1.00 91.94           C  
ATOM   2202  CD  LYS A 277     -39.688 -14.570  24.734  1.00 91.94           C  
ATOM   2203  CE  LYS A 277     -39.906 -14.602  23.219  1.00 91.94           C  
ATOM   2204  NZ  LYS A 277     -41.344 -14.656  22.875  1.00 91.94           N  
ATOM   2205  N   MET A 278     -36.125 -12.000  27.125  1.00 91.12           N  
ATOM   2206  CA  MET A 278     -35.500 -10.734  26.750  1.00 91.12           C  
ATOM   2207  C   MET A 278     -33.969 -10.828  26.875  1.00 91.12           C  
ATOM   2208  CB  MET A 278     -36.000  -9.594  27.625  1.00 91.12           C  
ATOM   2209  O   MET A 278     -33.250 -10.406  25.969  1.00 91.12           O  
ATOM   2210  CG  MET A 278     -35.438  -8.234  27.266  1.00 91.12           C  
ATOM   2211  SD  MET A 278     -36.156  -6.883  28.281  1.00 91.12           S  
ATOM   2212  CE  MET A 278     -35.406  -7.254  29.891  1.00 91.12           C  
ATOM   2213  N   TYR A 279     -33.531 -11.398  28.000  1.00 93.25           N  
ATOM   2214  CA  TYR A 279     -32.125 -11.578  28.219  1.00 93.25           C  
ATOM   2215  C   TYR A 279     -31.484 -12.359  27.078  1.00 93.25           C  
ATOM   2216  CB  TYR A 279     -31.859 -12.305  29.547  1.00 93.25           C  
ATOM   2217  O   TYR A 279     -30.453 -11.938  26.531  1.00 93.25           O  
ATOM   2218  CG  TYR A 279     -30.406 -12.648  29.781  1.00 93.25           C  
ATOM   2219  CD1 TYR A 279     -29.906 -13.906  29.453  1.00 93.25           C  
ATOM   2220  CD2 TYR A 279     -29.531 -11.719  30.328  1.00 93.25           C  
ATOM   2221  CE1 TYR A 279     -28.578 -14.227  29.672  1.00 93.25           C  
ATOM   2222  CE2 TYR A 279     -28.203 -12.031  30.562  1.00 93.25           C  
ATOM   2223  OH  TYR A 279     -26.406 -13.602  30.438  1.00 93.25           O  
ATOM   2224  CZ  TYR A 279     -27.734 -13.289  30.219  1.00 93.25           C  
ATOM   2225  N   ASN A 280     -32.031 -13.461  26.672  1.00 93.44           N  
ATOM   2226  CA  ASN A 280     -31.516 -14.297  25.609  1.00 93.44           C  
ATOM   2227  C   ASN A 280     -31.531 -13.570  24.266  1.00 93.44           C  
ATOM   2228  CB  ASN A 280     -32.281 -15.609  25.516  1.00 93.44           C  
ATOM   2229  O   ASN A 280     -30.594 -13.688  23.484  1.00 93.44           O  
ATOM   2230  CG  ASN A 280     -32.031 -16.547  26.672  1.00 93.44           C  
ATOM   2231  ND2 ASN A 280     -32.969 -17.406  26.984  1.00 93.44           N  
ATOM   2232  OD1 ASN A 280     -30.953 -16.484  27.297  1.00 93.44           O  
ATOM   2233  N   SER A 281     -32.594 -12.805  24.031  1.00 91.94           N  
ATOM   2234  CA  SER A 281     -32.688 -12.039  22.797  1.00 91.94           C  
ATOM   2235  C   SER A 281     -31.609 -10.984  22.688  1.00 91.94           C  
ATOM   2236  CB  SER A 281     -34.062 -11.367  22.703  1.00 91.94           C  
ATOM   2237  O   SER A 281     -30.984 -10.812  21.641  1.00 91.94           O  
ATOM   2238  OG  SER A 281     -35.094 -12.336  22.531  1.00 91.94           O  
ATOM   2239  N   ILE A 282     -31.438 -10.289  23.781  1.00 93.38           N  
ATOM   2240  CA  ILE A 282     -30.406  -9.250  23.812  1.00 93.38           C  
ATOM   2241  C   ILE A 282     -29.031  -9.875  23.594  1.00 93.38           C  
ATOM   2242  CB  ILE A 282     -30.422  -8.469  25.141  1.00 93.38           C  
ATOM   2243  O   ILE A 282     -28.219  -9.344  22.828  1.00 93.38           O  
ATOM   2244  CG1 ILE A 282     -31.688  -7.586  25.219  1.00 93.38           C  
ATOM   2245  CG2 ILE A 282     -29.156  -7.629  25.297  1.00 93.38           C  
ATOM   2246  CD1 ILE A 282     -31.828  -6.832  26.531  1.00 93.38           C  
ATOM   2247  N   ASN A 283     -28.781 -11.023  24.250  1.00 93.81           N  
ATOM   2248  CA  ASN A 283     -27.516 -11.734  24.062  1.00 93.81           C  
ATOM   2249  C   ASN A 283     -27.297 -12.094  22.594  1.00 93.81           C  
ATOM   2250  CB  ASN A 283     -27.469 -12.992  24.938  1.00 93.81           C  
ATOM   2251  O   ASN A 283     -26.203 -11.906  22.062  1.00 93.81           O  
ATOM   2252  CG  ASN A 283     -26.094 -13.594  25.016  1.00 93.81           C  
ATOM   2253  ND2 ASN A 283     -26.000 -14.906  24.875  1.00 93.81           N  
ATOM   2254  OD1 ASN A 283     -25.094 -12.875  25.203  1.00 93.81           O  
ATOM   2255  N   LYS A 284     -28.328 -12.617  21.953  1.00 91.81           N  
ATOM   2256  CA  LYS A 284     -28.266 -12.977  20.531  1.00 91.81           C  
ATOM   2257  C   LYS A 284     -27.984 -11.750  19.672  1.00 91.81           C  
ATOM   2258  CB  LYS A 284     -29.547 -13.656  20.078  1.00 91.81           C  
ATOM   2259  O   LYS A 284     -27.188 -11.805  18.734  1.00 91.81           O  
ATOM   2260  CG  LYS A 284     -29.469 -14.289  18.703  1.00 91.81           C  
ATOM   2261  CD  LYS A 284     -30.766 -15.000  18.328  1.00 91.81           C  
ATOM   2262  CE  LYS A 284     -30.719 -15.547  16.906  1.00 91.81           C  
ATOM   2263  NZ  LYS A 284     -32.000 -16.234  16.547  1.00 91.81           N  
ATOM   2264  N   MET A 285     -28.641 -10.664  19.953  1.00 92.44           N  
ATOM   2265  CA  MET A 285     -28.484  -9.430  19.188  1.00 92.44           C  
ATOM   2266  C   MET A 285     -27.094  -8.852  19.359  1.00 92.44           C  
ATOM   2267  CB  MET A 285     -29.531  -8.406  19.609  1.00 92.44           C  
ATOM   2268  O   MET A 285     -26.531  -8.266  18.422  1.00 92.44           O  
ATOM   2269  CG  MET A 285     -30.953  -8.766  19.203  1.00 92.44           C  
ATOM   2270  SD  MET A 285     -32.156  -7.441  19.594  1.00 92.44           S  
ATOM   2271  CE  MET A 285     -32.469  -7.812  21.344  1.00 92.44           C  
ATOM   2272  N   ILE A 286     -26.531  -8.969  20.625  1.00 92.56           N  
ATOM   2273  CA  ILE A 286     -25.156  -8.547  20.844  1.00 92.56           C  
ATOM   2274  C   ILE A 286     -24.219  -9.375  19.969  1.00 92.56           C  
ATOM   2275  CB  ILE A 286     -24.750  -8.695  22.328  1.00 92.56           C  
ATOM   2276  O   ILE A 286     -23.328  -8.820  19.328  1.00 92.56           O  
ATOM   2277  CG1 ILE A 286     -25.500  -7.668  23.188  1.00 92.56           C  
ATOM   2278  CG2 ILE A 286     -23.234  -8.562  22.500  1.00 92.56           C  
ATOM   2279  CD1 ILE A 286     -25.297  -7.844  24.688  1.00 92.56           C  
ATOM   2280  N   ASP A 287     -24.469 -10.680  19.875  1.00 88.75           N  
ATOM   2281  CA  ASP A 287     -23.672 -11.547  19.016  1.00 88.75           C  
ATOM   2282  C   ASP A 287     -23.812 -11.148  17.562  1.00 88.75           C  
ATOM   2283  CB  ASP A 287     -24.078 -13.008  19.219  1.00 88.75           C  
ATOM   2284  O   ASP A 287     -22.828 -11.102  16.812  1.00 88.75           O  
ATOM   2285  CG  ASP A 287     -23.641 -13.578  20.547  1.00 88.75           C  
ATOM   2286  OD1 ASP A 287     -22.688 -13.031  21.172  1.00 88.75           O  
ATOM   2287  OD2 ASP A 287     -24.234 -14.586  21.000  1.00 88.75           O  
ATOM   2288  N   GLN A 288     -25.078 -10.914  17.156  1.00 85.31           N  
ATOM   2289  CA  GLN A 288     -25.344 -10.469  15.797  1.00 85.31           C  
ATOM   2290  C   GLN A 288     -24.656  -9.141  15.500  1.00 85.31           C  
ATOM   2291  CB  GLN A 288     -26.844 -10.352  15.547  1.00 85.31           C  
ATOM   2292  O   GLN A 288     -24.094  -8.953  14.422  1.00 85.31           O  
ATOM   2293  CG  GLN A 288     -27.562 -11.688  15.406  1.00 85.31           C  
ATOM   2294  CD  GLN A 288     -29.047 -11.539  15.164  1.00 85.31           C  
ATOM   2295  NE2 GLN A 288     -29.641 -12.516  14.484  1.00 85.31           N  
ATOM   2296  OE1 GLN A 288     -29.672 -10.555  15.586  1.00 85.31           O  
ATOM   2297  N   GLY A 289     -24.781  -8.203  16.469  1.00 85.50           N  
ATOM   2298  CA  GLY A 289     -24.094  -6.930  16.344  1.00 85.50           C  
ATOM   2299  C   GLY A 289     -22.578  -7.082  16.219  1.00 85.50           C  
ATOM   2300  O   GLY A 289     -21.953  -6.406  15.414  1.00 85.50           O  
ATOM   2301  N   ALA A 290     -22.031  -7.969  17.016  1.00 82.19           N  
ATOM   2302  CA  ALA A 290     -20.594  -8.250  16.953  1.00 82.19           C  
ATOM   2303  C   ALA A 290     -20.188  -8.750  15.570  1.00 82.19           C  
ATOM   2304  CB  ALA A 290     -20.203  -9.281  18.016  1.00 82.19           C  
ATOM   2305  O   ALA A 290     -19.172  -8.336  15.023  1.00 82.19           O  
ATOM   2306  N   GLU A 291     -21.016  -9.602  15.000  1.00 76.19           N  
ATOM   2307  CA  GLU A 291     -20.766 -10.148  13.672  1.00 76.19           C  
ATOM   2308  C   GLU A 291     -20.828  -9.062  12.602  1.00 76.19           C  
ATOM   2309  CB  GLU A 291     -21.750 -11.273  13.352  1.00 76.19           C  
ATOM   2310  O   GLU A 291     -20.000  -9.016  11.703  1.00 76.19           O  
ATOM   2311  CG  GLU A 291     -21.406 -12.047  12.086  1.00 76.19           C  
ATOM   2312  CD  GLU A 291     -20.016 -12.688  12.125  1.00 76.19           C  
ATOM   2313  OE1 GLU A 291     -19.422 -12.891  11.047  1.00 76.19           O  
ATOM   2314  OE2 GLU A 291     -19.531 -12.977  13.242  1.00 76.19           O  
ATOM   2315  N   LEU A 292     -21.828  -8.211  12.734  1.00 75.06           N  
ATOM   2316  CA  LEU A 292     -21.984  -7.098  11.797  1.00 75.06           C  
ATOM   2317  C   LEU A 292     -20.797  -6.145  11.875  1.00 75.06           C  
ATOM   2318  CB  LEU A 292     -23.281  -6.336  12.086  1.00 75.06           C  
ATOM   2319  O   LEU A 292     -20.328  -5.645  10.852  1.00 75.06           O  
ATOM   2320  CG  LEU A 292     -24.578  -7.035  11.680  1.00 75.06           C  
ATOM   2321  CD1 LEU A 292     -25.781  -6.281  12.227  1.00 75.06           C  
ATOM   2322  CD2 LEU A 292     -24.672  -7.156  10.156  1.00 75.06           C  
ATOM   2323  N   ALA A 293     -20.391  -5.879  13.102  1.00 72.69           N  
ATOM   2324  CA  ALA A 293     -19.266  -4.988  13.320  1.00 72.69           C  
ATOM   2325  C   ALA A 293     -17.984  -5.566  12.703  1.00 72.69           C  
ATOM   2326  CB  ALA A 293     -19.047  -4.746  14.812  1.00 72.69           C  
ATOM   2327  O   ALA A 293     -17.188  -4.832  12.109  1.00 72.69           O  
ATOM   2328  N   LYS A 294     -17.797  -6.824  12.859  1.00 67.50           N  
ATOM   2329  CA  LYS A 294     -16.641  -7.496  12.281  1.00 67.50           C  
ATOM   2330  C   LYS A 294     -16.641  -7.402  10.758  1.00 67.50           C  
ATOM   2331  CB  LYS A 294     -16.609  -8.961  12.719  1.00 67.50           C  
ATOM   2332  O   LYS A 294     -15.602  -7.152  10.148  1.00 67.50           O  
ATOM   2333  CG  LYS A 294     -16.156  -9.172  14.156  1.00 67.50           C  
ATOM   2334  CD  LYS A 294     -16.109 -10.656  14.516  1.00 67.50           C  
ATOM   2335  CE  LYS A 294     -15.789 -10.859  15.992  1.00 67.50           C  
ATOM   2336  NZ  LYS A 294     -15.805 -12.305  16.359  1.00 67.50           N  
ATOM   2337  N   GLN A 295     -17.797  -7.617  10.195  1.00 62.44           N  
ATOM   2338  CA  GLN A 295     -17.953  -7.566   8.742  1.00 62.44           C  
ATOM   2339  C   GLN A 295     -17.688  -6.164   8.211  1.00 62.44           C  
ATOM   2340  CB  GLN A 295     -19.359  -8.031   8.328  1.00 62.44           C  
ATOM   2341  O   GLN A 295     -17.000  -5.996   7.199  1.00 62.44           O  
ATOM   2342  CG  GLN A 295     -19.594  -9.523   8.516  1.00 62.44           C  
ATOM   2343  CD  GLN A 295     -20.984  -9.953   8.117  1.00 62.44           C  
ATOM   2344  NE2 GLN A 295     -21.250 -11.250   8.164  1.00 62.44           N  
ATOM   2345  OE1 GLN A 295     -21.828  -9.117   7.773  1.00 62.44           O  
ATOM   2346  N   ALA A 296     -18.266  -5.160   8.852  1.00 61.81           N  
ATOM   2347  CA  ALA A 296     -18.094  -3.764   8.461  1.00 61.81           C  
ATOM   2348  C   ALA A 296     -16.641  -3.322   8.617  1.00 61.81           C  
ATOM   2349  CB  ALA A 296     -19.016  -2.865   9.281  1.00 61.81           C  
ATOM   2350  O   ALA A 296     -16.094  -2.629   7.750  1.00 61.81           O  
ATOM   2351  N   ASN A 297     -16.016  -3.770   9.734  1.00 62.22           N  
ATOM   2352  CA  ASN A 297     -14.617  -3.432  10.000  1.00 62.22           C  
ATOM   2353  C   ASN A 297     -13.680  -4.074   8.984  1.00 62.22           C  
ATOM   2354  CB  ASN A 297     -14.234  -3.850  11.422  1.00 62.22           C  
ATOM   2355  O   ASN A 297     -12.703  -3.459   8.562  1.00 62.22           O  
ATOM   2356  CG  ASN A 297     -14.570  -2.793  12.453  1.00 62.22           C  
ATOM   2357  ND2 ASN A 297     -14.547  -3.178  13.727  1.00 62.22           N  
ATOM   2358  OD1 ASN A 297     -14.852  -1.643  12.109  1.00 62.22           O  
ATOM   2359  N   ALA A 298     -13.969  -5.324   8.633  1.00 57.50           N  
ATOM   2360  CA  ALA A 298     -13.148  -6.055   7.676  1.00 57.50           C  
ATOM   2361  C   ALA A 298     -13.156  -5.375   6.309  1.00 57.50           C  
ATOM   2362  CB  ALA A 298     -13.625  -7.500   7.555  1.00 57.50           C  
ATOM   2363  O   ALA A 298     -12.109  -5.223   5.680  1.00 57.50           O  
ATOM   2364  N   TYR A 299     -14.266  -4.902   5.828  1.00 59.94           N  
ATOM   2365  CA  TYR A 299     -14.391  -4.266   4.520  1.00 59.94           C  
ATOM   2366  C   TYR A 299     -13.875  -2.832   4.559  1.00 59.94           C  
ATOM   2367  CB  TYR A 299     -15.844  -4.293   4.043  1.00 59.94           C  
ATOM   2368  O   TYR A 299     -13.289  -2.350   3.590  1.00 59.94           O  
ATOM   2369  CG  TYR A 299     -16.297  -5.637   3.520  1.00 59.94           C  
ATOM   2370  CD1 TYR A 299     -15.828  -6.117   2.297  1.00 59.94           C  
ATOM   2371  CD2 TYR A 299     -17.172  -6.426   4.246  1.00 59.94           C  
ATOM   2372  CE1 TYR A 299     -16.234  -7.352   1.809  1.00 59.94           C  
ATOM   2373  CE2 TYR A 299     -17.594  -7.664   3.768  1.00 59.94           C  
ATOM   2374  OH  TYR A 299     -17.531  -9.344   2.072  1.00 59.94           O  
ATOM   2375  CZ  TYR A 299     -17.109  -8.117   2.551  1.00 59.94           C  
ATOM   2376  N   ARG A 300     -14.148  -2.064   5.711  1.00 59.06           N  
ATOM   2377  CA  ARG A 300     -13.641  -0.707   5.879  1.00 59.06           C  
ATOM   2378  C   ARG A 300     -12.117  -0.696   5.934  1.00 59.06           C  
ATOM   2379  CB  ARG A 300     -14.219  -0.071   7.148  1.00 59.06           C  
ATOM   2380  O   ARG A 300     -11.477   0.214   5.402  1.00 59.06           O  
ATOM   2381  CG  ARG A 300     -15.242   1.021   6.879  1.00 59.06           C  
ATOM   2382  CD  ARG A 300     -15.609   1.770   8.148  1.00 59.06           C  
ATOM   2383  NE  ARG A 300     -17.047   1.991   8.242  1.00 59.06           N  
ATOM   2384  NH1 ARG A 300     -17.078   2.184  10.547  1.00 59.06           N  
ATOM   2385  NH2 ARG A 300     -19.031   2.375   9.352  1.00 59.06           N  
ATOM   2386  CZ  ARG A 300     -17.719   2.184   9.383  1.00 59.06           C  
ATOM   2387  N   ALA A 301     -11.547  -1.797   6.605  1.00 59.50           N  
ATOM   2388  CA  ALA A 301     -10.086  -1.858   6.703  1.00 59.50           C  
ATOM   2389  C   ALA A 301      -9.461  -2.160   5.344  1.00 59.50           C  
ATOM   2390  CB  ALA A 301      -9.664  -2.912   7.727  1.00 59.50           C  
ATOM   2391  O   ALA A 301      -8.281  -1.870   5.121  1.00 59.50           O  
ATOM   2392  N   GLN A 302     -10.312  -2.615   4.316  1.00 55.50           N  
ATOM   2393  CA  GLN A 302      -9.781  -3.033   3.023  1.00 55.50           C  
ATOM   2394  C   GLN A 302      -9.453  -1.829   2.145  1.00 55.50           C  
ATOM   2395  CB  GLN A 302     -10.773  -3.951   2.307  1.00 55.50           C  
ATOM   2396  O   GLN A 302      -8.477  -1.848   1.393  1.00 55.50           O  
ATOM   2397  CG  GLN A 302     -10.180  -4.688   1.114  1.00 55.50           C  
ATOM   2398  CD  GLN A 302     -11.188  -5.594   0.425  1.00 55.50           C  
ATOM   2399  NE2 GLN A 302     -10.703  -6.426  -0.492  1.00 55.50           N  
ATOM   2400  OE1 GLN A 302     -12.383  -5.543   0.715  1.00 55.50           O  
ATOM   2401  N   GLY A 303     -10.492  -0.704   2.238  1.00 51.62           N  
ATOM   2402  CA  GLY A 303     -10.320   0.374   1.275  1.00 51.62           C  
ATOM   2403  C   GLY A 303      -8.992   1.098   1.417  1.00 51.62           C  
ATOM   2404  O   GLY A 303      -8.414   1.536   0.424  1.00 51.62           O  
ATOM   2405  N   ALA A 304      -8.133   0.670   2.418  1.00 53.50           N  
ATOM   2406  CA  ALA A 304      -6.836   1.327   2.590  1.00 53.50           C  
ATOM   2407  C   ALA A 304      -5.785   0.345   3.098  1.00 53.50           C  
ATOM   2408  CB  ALA A 304      -6.961   2.510   3.547  1.00 53.50           C  
ATOM   2409  O   ALA A 304      -4.598   0.678   3.170  1.00 53.50           O  
ATOM   2410  N   GLN A 305      -5.766  -1.065   2.752  1.00 73.00           N  
ATOM   2411  CA  GLN A 305      -4.586  -1.517   3.484  1.00 73.00           C  
ATOM   2412  C   GLN A 305      -3.928  -2.703   2.787  1.00 73.00           C  
ATOM   2413  CB  GLN A 305      -4.957  -1.889   4.922  1.00 73.00           C  
ATOM   2414  O   GLN A 305      -3.883  -3.807   3.338  1.00 73.00           O  
ATOM   2415  CG  GLN A 305      -5.316  -0.694   5.793  1.00 73.00           C  
ATOM   2416  CD  GLN A 305      -5.680  -1.091   7.211  1.00 73.00           C  
ATOM   2417  NE2 GLN A 305      -5.762  -0.106   8.102  1.00 73.00           N  
ATOM   2418  OE1 GLN A 305      -5.883  -2.273   7.508  1.00 73.00           O  
ATOM   2419  N   ILE A 306      -3.852  -2.711   1.466  1.00 87.81           N  
ATOM   2420  CA  ILE A 306      -2.947  -3.732   0.949  1.00 87.81           C  
ATOM   2421  C   ILE A 306      -1.594  -3.625   1.647  1.00 87.81           C  
ATOM   2422  CB  ILE A 306      -2.771  -3.609  -0.582  1.00 87.81           C  
ATOM   2423  O   ILE A 306      -1.070  -2.525   1.834  1.00 87.81           O  
ATOM   2424  CG1 ILE A 306      -4.105  -3.854  -1.294  1.00 87.81           C  
ATOM   2425  CG2 ILE A 306      -1.698  -4.578  -1.082  1.00 87.81           C  
ATOM   2426  CD1 ILE A 306      -4.062  -3.607  -2.795  1.00 87.81           C  
ATOM   2427  N   ASP A 307      -1.216  -4.684   2.318  1.00 93.50           N  
ATOM   2428  CA  ASP A 307       0.201  -4.781   2.654  1.00 93.50           C  
ATOM   2429  C   ASP A 307       1.049  -4.988   1.401  1.00 93.50           C  
ATOM   2430  CB  ASP A 307       0.439  -5.926   3.645  1.00 93.50           C  
ATOM   2431  O   ASP A 307       1.177  -6.113   0.909  1.00 93.50           O  
ATOM   2432  CG  ASP A 307       1.813  -5.875   4.289  1.00 93.50           C  
ATOM   2433  OD1 ASP A 307       2.818  -5.691   3.568  1.00 93.50           O  
ATOM   2434  OD2 ASP A 307       1.893  -6.023   5.527  1.00 93.50           O  
ATOM   2435  N   THR A 308       1.605  -3.859   0.868  1.00 94.69           N  
ATOM   2436  CA  THR A 308       2.248  -3.783  -0.439  1.00 94.69           C  
ATOM   2437  C   THR A 308       3.355  -4.828  -0.560  1.00 94.69           C  
ATOM   2438  CB  THR A 308       2.830  -2.381  -0.694  1.00 94.69           C  
ATOM   2439  O   THR A 308       3.400  -5.582  -1.532  1.00 94.69           O  
ATOM   2440  CG2 THR A 308       3.576  -2.328  -2.023  1.00 94.69           C  
ATOM   2441  OG1 THR A 308       1.765  -1.425  -0.719  1.00 94.69           O  
ATOM   2442  N   ILE A 309       4.156  -4.891   0.415  1.00 97.06           N  
ATOM   2443  CA  ILE A 309       5.316  -5.766   0.302  1.00 97.06           C  
ATOM   2444  C   ILE A 309       4.879  -7.223   0.445  1.00 97.06           C  
ATOM   2445  CB  ILE A 309       6.391  -5.422   1.359  1.00 97.06           C  
ATOM   2446  O   ILE A 309       5.344  -8.094  -0.300  1.00 97.06           O  
ATOM   2447  CG1 ILE A 309       7.645  -6.281   1.146  1.00 97.06           C  
ATOM   2448  CG2 ILE A 309       5.832  -5.609   2.773  1.00 97.06           C  
ATOM   2449  CD1 ILE A 309       8.297  -6.094  -0.216  1.00 97.06           C  
ATOM   2450  N   PHE A 310       4.023  -7.531   1.400  1.00 97.62           N  
ATOM   2451  CA  PHE A 310       3.533  -8.891   1.571  1.00 97.62           C  
ATOM   2452  C   PHE A 310       2.885  -9.398   0.289  1.00 97.62           C  
ATOM   2453  CB  PHE A 310       2.533  -8.961   2.729  1.00 97.62           C  
ATOM   2454  O   PHE A 310       3.229 -10.477  -0.202  1.00 97.62           O  
ATOM   2455  CG  PHE A 310       1.848 -10.297   2.859  1.00 97.62           C  
ATOM   2456  CD1 PHE A 310       0.543 -10.469   2.414  1.00 97.62           C  
ATOM   2457  CD2 PHE A 310       2.510 -11.375   3.426  1.00 97.62           C  
ATOM   2458  CE1 PHE A 310      -0.093 -11.703   2.533  1.00 97.62           C  
ATOM   2459  CE2 PHE A 310       1.881 -12.617   3.549  1.00 97.62           C  
ATOM   2460  CZ  PHE A 310       0.579 -12.773   3.102  1.00 97.62           C  
ATOM   2461  N   SER A 311       1.923  -8.648  -0.272  1.00 97.06           N  
ATOM   2462  CA  SER A 311       1.239  -9.039  -1.498  1.00 97.06           C  
ATOM   2463  C   SER A 311       2.225  -9.227  -2.646  1.00 97.06           C  
ATOM   2464  CB  SER A 311       0.183  -8.008  -1.884  1.00 97.06           C  
ATOM   2465  O   SER A 311       2.090 -10.156  -3.445  1.00 97.06           O  
ATOM   2466  OG  SER A 311      -0.862  -7.973  -0.928  1.00 97.06           O  
ATOM   2467  N   SER A 312       3.205  -8.344  -2.742  1.00 97.88           N  
ATOM   2468  CA  SER A 312       4.195  -8.422  -3.812  1.00 97.88           C  
ATOM   2469  C   SER A 312       4.988  -9.719  -3.742  1.00 97.88           C  
ATOM   2470  CB  SER A 312       5.148  -7.227  -3.748  1.00 97.88           C  
ATOM   2471  O   SER A 312       5.191 -10.383  -4.758  1.00 97.88           O  
ATOM   2472  OG  SER A 312       4.453  -6.016  -3.994  1.00 97.88           O  
ATOM   2473  N   TYR A 313       5.391 -10.133  -2.557  1.00 98.44           N  
ATOM   2474  CA  TYR A 313       6.098 -11.406  -2.422  1.00 98.44           C  
ATOM   2475  C   TYR A 313       5.172 -12.578  -2.707  1.00 98.44           C  
ATOM   2476  CB  TYR A 313       6.695 -11.539  -1.019  1.00 98.44           C  
ATOM   2477  O   TYR A 313       5.598 -13.594  -3.258  1.00 98.44           O  
ATOM   2478  CG  TYR A 313       8.109 -11.008  -0.906  1.00 98.44           C  
ATOM   2479  CD1 TYR A 313       9.180 -11.703  -1.468  1.00 98.44           C  
ATOM   2480  CD2 TYR A 313       8.367  -9.820  -0.237  1.00 98.44           C  
ATOM   2481  CE1 TYR A 313      10.477 -11.219  -1.365  1.00 98.44           C  
ATOM   2482  CE2 TYR A 313       9.664  -9.328  -0.128  1.00 98.44           C  
ATOM   2483  OH  TYR A 313      12.000  -9.555  -0.590  1.00 98.44           O  
ATOM   2484  CZ  TYR A 313      10.711 -10.031  -0.695  1.00 98.44           C  
ATOM   2485  N   TYR A 314       3.943 -12.445  -2.268  1.00 98.31           N  
ATOM   2486  CA  TYR A 314       2.980 -13.484  -2.596  1.00 98.31           C  
ATOM   2487  C   TYR A 314       2.877 -13.680  -4.105  1.00 98.31           C  
ATOM   2488  CB  TYR A 314       1.602 -13.148  -2.018  1.00 98.31           C  
ATOM   2489  O   TYR A 314       2.930 -14.812  -4.598  1.00 98.31           O  
ATOM   2490  CG  TYR A 314       0.494 -14.039  -2.533  1.00 98.31           C  
ATOM   2491  CD1 TYR A 314      -0.471 -13.539  -3.408  1.00 98.31           C  
ATOM   2492  CD2 TYR A 314       0.410 -15.367  -2.148  1.00 98.31           C  
ATOM   2493  CE1 TYR A 314      -1.495 -14.352  -3.885  1.00 98.31           C  
ATOM   2494  CE2 TYR A 314      -0.610 -16.188  -2.617  1.00 98.31           C  
ATOM   2495  OH  TYR A 314      -2.566 -16.484  -3.953  1.00 98.31           O  
ATOM   2496  CZ  TYR A 314      -1.556 -15.672  -3.484  1.00 98.31           C  
ATOM   2497  N   TRP A 315       2.824 -12.617  -4.848  1.00 98.12           N  
ATOM   2498  CA  TRP A 315       2.689 -12.695  -6.297  1.00 98.12           C  
ATOM   2499  C   TRP A 315       3.936 -13.305  -6.930  1.00 98.12           C  
ATOM   2500  CB  TRP A 315       2.428 -11.305  -6.887  1.00 98.12           C  
ATOM   2501  O   TRP A 315       3.840 -14.086  -7.875  1.00 98.12           O  
ATOM   2502  CG  TRP A 315       1.151 -10.672  -6.418  1.00 98.12           C  
ATOM   2503  CD1 TRP A 315      -0.025 -11.312  -6.133  1.00 98.12           C  
ATOM   2504  CD2 TRP A 315       0.924  -9.281  -6.184  1.00 98.12           C  
ATOM   2505  CE2 TRP A 315      -0.416  -9.141  -5.758  1.00 98.12           C  
ATOM   2506  CE3 TRP A 315       1.723  -8.133  -6.293  1.00 98.12           C  
ATOM   2507  NE1 TRP A 315      -0.972 -10.391  -5.734  1.00 98.12           N  
ATOM   2508  CH2 TRP A 315      -0.170  -6.797  -5.555  1.00 98.12           C  
ATOM   2509  CZ2 TRP A 315      -0.974  -7.902  -5.438  1.00 98.12           C  
ATOM   2510  CZ3 TRP A 315       1.165  -6.902  -5.977  1.00 98.12           C  
ATOM   2511  N   LEU A 316       5.105 -12.930  -6.410  1.00 98.06           N  
ATOM   2512  CA  LEU A 316       6.340 -13.539  -6.891  1.00 98.06           C  
ATOM   2513  C   LEU A 316       6.316 -15.055  -6.691  1.00 98.06           C  
ATOM   2514  CB  LEU A 316       7.551 -12.938  -6.172  1.00 98.06           C  
ATOM   2515  O   LEU A 316       6.594 -15.812  -7.625  1.00 98.06           O  
ATOM   2516  CG  LEU A 316       7.918 -11.500  -6.547  1.00 98.06           C  
ATOM   2517  CD1 LEU A 316       9.188 -11.070  -5.816  1.00 98.06           C  
ATOM   2518  CD2 LEU A 316       8.094 -11.367  -8.055  1.00 98.06           C  
ATOM   2519  N   TRP A 317       5.945 -15.414  -5.473  1.00 98.12           N  
ATOM   2520  CA  TRP A 317       5.914 -16.828  -5.121  1.00 98.12           C  
ATOM   2521  C   TRP A 317       4.922 -17.594  -6.000  1.00 98.12           C  
ATOM   2522  CB  TRP A 317       5.559 -17.016  -3.646  1.00 98.12           C  
ATOM   2523  O   TRP A 317       5.262 -18.625  -6.582  1.00 98.12           O  
ATOM   2524  CG  TRP A 317       5.215 -18.422  -3.273  1.00 98.12           C  
ATOM   2525  CD1 TRP A 317       6.086 -19.469  -3.096  1.00 98.12           C  
ATOM   2526  CD2 TRP A 317       3.904 -18.953  -3.039  1.00 98.12           C  
ATOM   2527  CE2 TRP A 317       4.055 -20.328  -2.723  1.00 98.12           C  
ATOM   2528  CE3 TRP A 317       2.617 -18.406  -3.066  1.00 98.12           C  
ATOM   2529  NE1 TRP A 317       5.395 -20.609  -2.762  1.00 98.12           N  
ATOM   2530  CH2 TRP A 317       1.718 -20.578  -2.467  1.00 98.12           C  
ATOM   2531  CZ2 TRP A 317       2.967 -21.141  -2.434  1.00 98.12           C  
ATOM   2532  CZ3 TRP A 317       1.534 -19.219  -2.779  1.00 98.12           C  
ATOM   2533  N   LYS A 318       3.746 -17.047  -6.098  1.00 97.12           N  
ATOM   2534  CA  LYS A 318       2.686 -17.703  -6.852  1.00 97.12           C  
ATOM   2535  C   LYS A 318       3.043 -17.812  -8.336  1.00 97.12           C  
ATOM   2536  CB  LYS A 318       1.360 -16.953  -6.684  1.00 97.12           C  
ATOM   2537  O   LYS A 318       2.648 -18.766  -9.008  1.00 97.12           O  
ATOM   2538  CG  LYS A 318       0.148 -17.734  -7.184  1.00 97.12           C  
ATOM   2539  CD  LYS A 318      -0.244 -18.844  -6.223  1.00 97.12           C  
ATOM   2540  CE  LYS A 318      -1.503 -19.562  -6.684  1.00 97.12           C  
ATOM   2541  NZ  LYS A 318      -1.735 -20.828  -5.910  1.00 97.12           N  
ATOM   2542  N   ALA A 319       3.803 -16.812  -8.852  1.00 97.25           N  
ATOM   2543  CA  ALA A 319       4.203 -16.797 -10.258  1.00 97.25           C  
ATOM   2544  C   ALA A 319       5.398 -17.719 -10.500  1.00 97.25           C  
ATOM   2545  CB  ALA A 319       4.531 -15.383 -10.703  1.00 97.25           C  
ATOM   2546  O   ALA A 319       5.816 -17.922 -11.641  1.00 97.25           O  
ATOM   2547  N   GLY A 320       5.973 -18.250  -9.422  1.00 97.25           N  
ATOM   2548  CA  GLY A 320       7.051 -19.219  -9.547  1.00 97.25           C  
ATOM   2549  C   GLY A 320       8.422 -18.578  -9.625  1.00 97.25           C  
ATOM   2550  O   GLY A 320       9.359 -19.172 -10.164  1.00 97.25           O  
ATOM   2551  N   VAL A 321       8.539 -17.391  -9.195  1.00 97.44           N  
ATOM   2552  CA  VAL A 321       9.820 -16.688  -9.164  1.00 97.44           C  
ATOM   2553  C   VAL A 321      10.719 -17.312  -8.094  1.00 97.44           C  
ATOM   2554  CB  VAL A 321       9.648 -15.180  -8.898  1.00 97.44           C  
ATOM   2555  O   VAL A 321      10.250 -17.641  -7.004  1.00 97.44           O  
ATOM   2556  CG1 VAL A 321      11.000 -14.500  -8.742  1.00 97.44           C  
ATOM   2557  CG2 VAL A 321       8.844 -14.531 -10.031  1.00 97.44           C  
ATOM   2558  N   THR A 322      12.000 -17.500  -8.406  1.00 96.56           N  
ATOM   2559  CA  THR A 322      13.023 -17.969  -7.484  1.00 96.56           C  
ATOM   2560  C   THR A 322      14.062 -16.891  -7.227  1.00 96.56           C  
ATOM   2561  CB  THR A 322      13.719 -19.234  -8.016  1.00 96.56           C  
ATOM   2562  O   THR A 322      14.102 -15.883  -7.938  1.00 96.56           O  
ATOM   2563  CG2 THR A 322      12.695 -20.297  -8.422  1.00 96.56           C  
ATOM   2564  OG1 THR A 322      14.508 -18.891  -9.164  1.00 96.56           O  
ATOM   2565  N   PRO A 323      14.852 -17.094  -6.176  1.00 96.25           N  
ATOM   2566  CA  PRO A 323      15.906 -16.109  -5.941  1.00 96.25           C  
ATOM   2567  C   PRO A 323      16.812 -15.906  -7.156  1.00 96.25           C  
ATOM   2568  CB  PRO A 323      16.703 -16.703  -4.773  1.00 96.25           C  
ATOM   2569  O   PRO A 323      17.266 -14.789  -7.414  1.00 96.25           O  
ATOM   2570  CG  PRO A 323      15.688 -17.469  -3.982  1.00 96.25           C  
ATOM   2571  CD  PRO A 323      14.734 -18.125  -4.938  1.00 96.25           C  
ATOM   2572  N   GLU A 324      16.984 -16.891  -7.926  1.00 95.56           N  
ATOM   2573  CA  GLU A 324      17.844 -16.859  -9.102  1.00 95.56           C  
ATOM   2574  C   GLU A 324      17.219 -16.047 -10.227  1.00 95.56           C  
ATOM   2575  CB  GLU A 324      18.156 -18.281  -9.586  1.00 95.56           C  
ATOM   2576  O   GLU A 324      17.906 -15.312 -10.930  1.00 95.56           O  
ATOM   2577  CG  GLU A 324      19.016 -19.094  -8.625  1.00 95.56           C  
ATOM   2578  CD  GLU A 324      18.219 -19.672  -7.465  1.00 95.56           C  
ATOM   2579  OE1 GLU A 324      18.844 -20.141  -6.480  1.00 95.56           O  
ATOM   2580  OE2 GLU A 324      16.969 -19.656  -7.539  1.00 95.56           O  
ATOM   2581  N   THR A 325      15.898 -16.141 -10.375  1.00 96.62           N  
ATOM   2582  CA  THR A 325      15.227 -15.469 -11.477  1.00 96.62           C  
ATOM   2583  C   THR A 325      14.703 -14.109 -11.039  1.00 96.62           C  
ATOM   2584  CB  THR A 325      14.055 -16.312 -12.016  1.00 96.62           C  
ATOM   2585  O   THR A 325      14.195 -13.336 -11.859  1.00 96.62           O  
ATOM   2586  CG2 THR A 325      14.555 -17.641 -12.609  1.00 96.62           C  
ATOM   2587  OG1 THR A 325      13.141 -16.609 -10.953  1.00 96.62           O  
ATOM   2588  N   PHE A 326      14.828 -13.781  -9.797  1.00 97.94           N  
ATOM   2589  CA  PHE A 326      14.273 -12.562  -9.219  1.00 97.94           C  
ATOM   2590  C   PHE A 326      14.820 -11.328  -9.930  1.00 97.94           C  
ATOM   2591  CB  PHE A 326      14.578 -12.492  -7.723  1.00 97.94           C  
ATOM   2592  O   PHE A 326      14.062 -10.422 -10.281  1.00 97.94           O  
ATOM   2593  CG  PHE A 326      14.211 -11.172  -7.094  1.00 97.94           C  
ATOM   2594  CD1 PHE A 326      15.203 -10.258  -6.742  1.00 97.94           C  
ATOM   2595  CD2 PHE A 326      12.883 -10.844  -6.852  1.00 97.94           C  
ATOM   2596  CE1 PHE A 326      14.867  -9.039  -6.160  1.00 97.94           C  
ATOM   2597  CE2 PHE A 326      12.547  -9.633  -6.270  1.00 97.94           C  
ATOM   2598  CZ  PHE A 326      13.539  -8.727  -5.926  1.00 97.94           C  
ATOM   2599  N   PRO A 327      16.109 -11.242 -10.164  1.00 97.94           N  
ATOM   2600  CA  PRO A 327      16.641 -10.047 -10.820  1.00 97.94           C  
ATOM   2601  C   PRO A 327      15.953  -9.742 -12.148  1.00 97.94           C  
ATOM   2602  CB  PRO A 327      18.109 -10.375 -11.031  1.00 97.94           C  
ATOM   2603  O   PRO A 327      15.820  -8.578 -12.531  1.00 97.94           O  
ATOM   2604  CG  PRO A 327      18.453 -11.312  -9.914  1.00 97.94           C  
ATOM   2605  CD  PRO A 327      17.281 -12.234  -9.688  1.00 97.94           C  
ATOM   2606  N   SER A 328      15.523 -10.719 -12.828  1.00 97.00           N  
ATOM   2607  CA  SER A 328      14.875 -10.523 -14.117  1.00 97.00           C  
ATOM   2608  C   SER A 328      13.531  -9.820 -13.969  1.00 97.00           C  
ATOM   2609  CB  SER A 328      14.680 -11.867 -14.828  1.00 97.00           C  
ATOM   2610  O   SER A 328      13.219  -8.906 -14.734  1.00 97.00           O  
ATOM   2611  OG  SER A 328      13.789 -12.695 -14.102  1.00 97.00           O  
ATOM   2612  N   ILE A 329      12.742 -10.227 -13.070  1.00 96.69           N  
ATOM   2613  CA  ILE A 329      11.453  -9.578 -12.867  1.00 96.69           C  
ATOM   2614  C   ILE A 329      11.664  -8.172 -12.312  1.00 96.69           C  
ATOM   2615  CB  ILE A 329      10.547 -10.398 -11.930  1.00 96.69           C  
ATOM   2616  O   ILE A 329      10.922  -7.250 -12.641  1.00 96.69           O  
ATOM   2617  CG1 ILE A 329       9.125  -9.836 -11.930  1.00 96.69           C  
ATOM   2618  CG2 ILE A 329      11.125 -10.430 -10.508  1.00 96.69           C  
ATOM   2619  CD1 ILE A 329       8.078 -10.789 -11.352  1.00 96.69           C  
ATOM   2620  N   SER A 330      12.617  -8.047 -11.422  1.00 97.81           N  
ATOM   2621  CA  SER A 330      12.961  -6.723 -10.898  1.00 97.81           C  
ATOM   2622  C   SER A 330      13.289  -5.754 -12.031  1.00 97.81           C  
ATOM   2623  CB  SER A 330      14.141  -6.816  -9.938  1.00 97.81           C  
ATOM   2624  O   SER A 330      12.836  -4.605 -12.016  1.00 97.81           O  
ATOM   2625  OG  SER A 330      14.500  -5.531  -9.453  1.00 97.81           O  
ATOM   2626  N   ARG A 331      14.023  -6.207 -12.977  1.00 97.00           N  
ATOM   2627  CA  ARG A 331      14.359  -5.391 -14.141  1.00 97.00           C  
ATOM   2628  C   ARG A 331      13.117  -5.055 -14.953  1.00 97.00           C  
ATOM   2629  CB  ARG A 331      15.383  -6.109 -15.023  1.00 97.00           C  
ATOM   2630  O   ARG A 331      12.938  -3.910 -15.375  1.00 97.00           O  
ATOM   2631  CG  ARG A 331      15.719  -5.367 -16.312  1.00 97.00           C  
ATOM   2632  CD  ARG A 331      16.391  -4.031 -16.016  1.00 97.00           C  
ATOM   2633  NE  ARG A 331      16.734  -3.328 -17.250  1.00 97.00           N  
ATOM   2634  NH1 ARG A 331      17.562  -1.444 -16.203  1.00 97.00           N  
ATOM   2635  NH2 ARG A 331      17.562  -1.571 -18.484  1.00 97.00           N  
ATOM   2636  CZ  ARG A 331      17.281  -2.115 -17.312  1.00 97.00           C  
ATOM   2637  N   PHE A 332      12.328  -6.031 -15.203  1.00 95.88           N  
ATOM   2638  CA  PHE A 332      11.086  -5.816 -15.938  1.00 95.88           C  
ATOM   2639  C   PHE A 332      10.250  -4.730 -15.266  1.00 95.88           C  
ATOM   2640  CB  PHE A 332      10.281  -7.117 -16.031  1.00 95.88           C  
ATOM   2641  O   PHE A 332       9.773  -3.811 -15.938  1.00 95.88           O  
ATOM   2642  CG  PHE A 332       8.906  -6.941 -16.609  1.00 95.88           C  
ATOM   2643  CD1 PHE A 332       7.801  -6.809 -15.781  1.00 95.88           C  
ATOM   2644  CD2 PHE A 332       8.719  -6.906 -17.984  1.00 95.88           C  
ATOM   2645  CE1 PHE A 332       6.523  -6.645 -16.312  1.00 95.88           C  
ATOM   2646  CE2 PHE A 332       7.449  -6.746 -18.531  1.00 95.88           C  
ATOM   2647  CZ  PHE A 332       6.352  -6.613 -17.688  1.00 95.88           C  
ATOM   2648  N   LEU A 333      10.078  -4.793 -13.969  1.00 96.62           N  
ATOM   2649  CA  LEU A 333       9.266  -3.844 -13.219  1.00 96.62           C  
ATOM   2650  C   LEU A 333       9.898  -2.453 -13.242  1.00 96.62           C  
ATOM   2651  CB  LEU A 333       9.102  -4.312 -11.766  1.00 96.62           C  
ATOM   2652  O   LEU A 333       9.180  -1.447 -13.273  1.00 96.62           O  
ATOM   2653  CG  LEU A 333       8.273  -5.578 -11.555  1.00 96.62           C  
ATOM   2654  CD1 LEU A 333       8.438  -6.086 -10.125  1.00 96.62           C  
ATOM   2655  CD2 LEU A 333       6.805  -5.316 -11.867  1.00 96.62           C  
ATOM   2656  N   PHE A 334      11.219  -2.408 -13.203  1.00 97.19           N  
ATOM   2657  CA  PHE A 334      11.945  -1.149 -13.328  1.00 97.19           C  
ATOM   2658  C   PHE A 334      11.609  -0.453 -14.641  1.00 97.19           C  
ATOM   2659  CB  PHE A 334      13.453  -1.387 -13.227  1.00 97.19           C  
ATOM   2660  O   PHE A 334      11.281   0.735 -14.648  1.00 97.19           O  
ATOM   2661  CG  PHE A 334      14.281  -0.150 -13.461  1.00 97.19           C  
ATOM   2662  CD1 PHE A 334      14.938   0.047 -14.672  1.00 97.19           C  
ATOM   2663  CD2 PHE A 334      14.398   0.815 -12.469  1.00 97.19           C  
ATOM   2664  CE1 PHE A 334      15.703   1.191 -14.891  1.00 97.19           C  
ATOM   2665  CE2 PHE A 334      15.164   1.961 -12.680  1.00 97.19           C  
ATOM   2666  CZ  PHE A 334      15.812   2.146 -13.891  1.00 97.19           C  
ATOM   2667  N   GLU A 335      11.578  -1.177 -15.680  1.00 95.19           N  
ATOM   2668  CA  GLU A 335      11.297  -0.630 -17.000  1.00 95.19           C  
ATOM   2669  C   GLU A 335       9.844  -0.178 -17.125  1.00 95.19           C  
ATOM   2670  CB  GLU A 335      11.617  -1.662 -18.094  1.00 95.19           C  
ATOM   2671  O   GLU A 335       9.547   0.826 -17.766  1.00 95.19           O  
ATOM   2672  CG  GLU A 335      13.102  -1.954 -18.234  1.00 95.19           C  
ATOM   2673  CD  GLU A 335      13.398  -2.994 -19.312  1.00 95.19           C  
ATOM   2674  OE1 GLU A 335      14.594  -3.303 -19.547  1.00 95.19           O  
ATOM   2675  OE2 GLU A 335      12.438  -3.502 -19.922  1.00 95.19           O  
ATOM   2676  N   LEU A 336       9.062  -0.928 -16.469  1.00 93.19           N  
ATOM   2677  CA  LEU A 336       7.648  -0.564 -16.453  1.00 93.19           C  
ATOM   2678  C   LEU A 336       7.438   0.802 -15.812  1.00 93.19           C  
ATOM   2679  CB  LEU A 336       6.824  -1.622 -15.719  1.00 93.19           C  
ATOM   2680  O   LEU A 336       6.551   1.556 -16.219  1.00 93.19           O  
ATOM   2681  CG  LEU A 336       5.305  -1.488 -15.820  1.00 93.19           C  
ATOM   2682  CD1 LEU A 336       4.840  -1.758 -17.250  1.00 93.19           C  
ATOM   2683  CD2 LEU A 336       4.617  -2.436 -14.844  1.00 93.19           C  
ATOM   2684  N   GLY A 337       8.281   1.143 -14.820  1.00 93.75           N  
ATOM   2685  CA  GLY A 337       8.164   2.402 -14.102  1.00 93.75           C  
ATOM   2686  C   GLY A 337       8.812   3.564 -14.836  1.00 93.75           C  
ATOM   2687  O   GLY A 337       8.688   4.715 -14.414  1.00 93.75           O  
ATOM   2688  N   GLN A 338       9.375   3.299 -15.945  1.00 93.81           N  
ATOM   2689  CA  GLN A 338      10.047   4.348 -16.703  1.00 93.81           C  
ATOM   2690  C   GLN A 338       9.117   4.926 -17.766  1.00 93.81           C  
ATOM   2691  CB  GLN A 338      11.320   3.811 -17.359  1.00 93.81           C  
ATOM   2692  O   GLN A 338       9.203   6.109 -18.094  1.00 93.81           O  
ATOM   2693  CG  GLN A 338      12.438   3.525 -16.359  1.00 93.81           C  
ATOM   2694  CD  GLN A 338      13.766   3.221 -17.031  1.00 93.81           C  
ATOM   2695  NE2 GLN A 338      14.844   3.781 -16.516  1.00 93.81           N  
ATOM   2696  OE1 GLN A 338      13.812   2.486 -18.031  1.00 93.81           O  
ATOM   2697  N   GLN A 339       8.344   4.016 -18.234  1.00 88.12           N  
ATOM   2698  CA  GLN A 339       7.434   4.449 -19.281  1.00 88.12           C  
ATOM   2699  C   GLN A 339       6.043   3.850 -19.094  1.00 88.12           C  
ATOM   2700  CB  GLN A 339       7.988   4.066 -20.656  1.00 88.12           C  
ATOM   2701  O   GLN A 339       5.910   2.668 -18.766  1.00 88.12           O  
ATOM   2702  CG  GLN A 339       9.305   4.750 -21.000  1.00 88.12           C  
ATOM   2703  CD  GLN A 339       9.867   4.309 -22.344  1.00 88.12           C  
ATOM   2704  NE2 GLN A 339      11.000   4.879 -22.734  1.00 88.12           N  
ATOM   2705  OE1 GLN A 339       9.281   3.455 -23.016  1.00 88.12           O  
ATOM   2706  N   ALA A 340       5.086   4.727 -19.391  1.00 82.50           N  
ATOM   2707  CA  ALA A 340       3.709   4.250 -19.312  1.00 82.50           C  
ATOM   2708  C   ALA A 340       3.389   3.301 -20.469  1.00 82.50           C  
ATOM   2709  CB  ALA A 340       2.736   5.426 -19.312  1.00 82.50           C  
ATOM   2710  O   ALA A 340       3.750   3.566 -21.609  1.00 82.50           O  
ATOM   2711  N   LYS A 341       2.934   2.102 -20.062  1.00 84.12           N  
ATOM   2712  CA  LYS A 341       2.539   1.131 -21.078  1.00 84.12           C  
ATOM   2713  C   LYS A 341       1.074   0.734 -20.922  1.00 84.12           C  
ATOM   2714  CB  LYS A 341       3.428  -0.112 -21.000  1.00 84.12           C  
ATOM   2715  O   LYS A 341       0.561   0.662 -19.797  1.00 84.12           O  
ATOM   2716  CG  LYS A 341       4.891   0.156 -21.328  1.00 84.12           C  
ATOM   2717  CD  LYS A 341       5.691  -1.138 -21.391  1.00 84.12           C  
ATOM   2718  CE  LYS A 341       7.152  -0.873 -21.734  1.00 84.12           C  
ATOM   2719  NZ  LYS A 341       7.918  -2.143 -21.922  1.00 84.12           N  
ATOM   2720  N   ARG A 342       0.438   0.505 -22.094  1.00 83.38           N  
ATOM   2721  CA  ARG A 342      -0.947   0.045 -22.094  1.00 83.38           C  
ATOM   2722  C   ARG A 342      -1.045  -1.395 -21.594  1.00 83.38           C  
ATOM   2723  CB  ARG A 342      -1.557   0.160 -23.484  1.00 83.38           C  
ATOM   2724  O   ARG A 342      -0.083  -2.158 -21.703  1.00 83.38           O  
ATOM   2725  CG  ARG A 342      -1.742   1.593 -23.969  1.00 83.38           C  
ATOM   2726  CD  ARG A 342      -2.428   1.652 -25.328  1.00 83.38           C  
ATOM   2727  NE  ARG A 342      -2.576   3.027 -25.797  1.00 83.38           N  
ATOM   2728  NH1 ARG A 342      -4.281   2.555 -27.281  1.00 83.38           N  
ATOM   2729  NH2 ARG A 342      -3.504   4.699 -27.062  1.00 83.38           N  
ATOM   2730  CZ  ARG A 342      -3.453   3.424 -26.703  1.00 83.38           C  
ATOM   2731  N   THR A 343      -2.252  -1.670 -21.141  1.00 84.31           N  
ATOM   2732  CA  THR A 343      -2.516  -2.980 -20.547  1.00 84.31           C  
ATOM   2733  C   THR A 343      -2.205  -4.090 -21.547  1.00 84.31           C  
ATOM   2734  CB  THR A 343      -3.977  -3.100 -20.078  1.00 84.31           C  
ATOM   2735  O   THR A 343      -1.530  -5.066 -21.219  1.00 84.31           O  
ATOM   2736  CG2 THR A 343      -4.258  -4.480 -19.500  1.00 84.31           C  
ATOM   2737  OG1 THR A 343      -4.234  -2.109 -19.078  1.00 84.31           O  
ATOM   2738  N   LYS A 344      -2.629  -4.008 -22.750  1.00 87.62           N  
ATOM   2739  CA  LYS A 344      -2.426  -5.020 -23.781  1.00 87.62           C  
ATOM   2740  C   LYS A 344      -0.940  -5.238 -24.047  1.00 87.62           C  
ATOM   2741  CB  LYS A 344      -3.145  -4.625 -25.062  1.00 87.62           C  
ATOM   2742  O   LYS A 344      -0.494  -6.375 -24.219  1.00 87.62           O  
ATOM   2743  CG  LYS A 344      -4.656  -4.793 -25.016  1.00 87.62           C  
ATOM   2744  CD  LYS A 344      -5.305  -4.473 -26.359  1.00 87.62           C  
ATOM   2745  CE  LYS A 344      -6.820  -4.566 -26.281  1.00 87.62           C  
ATOM   2746  NZ  LYS A 344      -7.465  -4.168 -27.562  1.00 87.62           N  
ATOM   2747  N   LYS A 345      -0.238  -4.160 -24.016  1.00 89.56           N  
ATOM   2748  CA  LYS A 345       1.193  -4.238 -24.297  1.00 89.56           C  
ATOM   2749  C   LYS A 345       1.937  -4.934 -23.156  1.00 89.56           C  
ATOM   2750  CB  LYS A 345       1.773  -2.842 -24.531  1.00 89.56           C  
ATOM   2751  O   LYS A 345       2.854  -5.723 -23.406  1.00 89.56           O  
ATOM   2752  CG  LYS A 345       1.462  -2.256 -25.891  1.00 89.56           C  
ATOM   2753  CD  LYS A 345       2.199  -0.944 -26.125  1.00 89.56           C  
ATOM   2754  CE  LYS A 345       1.860  -0.339 -27.484  1.00 89.56           C  
ATOM   2755  NZ  LYS A 345       2.496   1.000 -27.656  1.00 89.56           N  
ATOM   2756  N   VAL A 346       1.577  -4.605 -21.984  1.00 90.38           N  
ATOM   2757  CA  VAL A 346       2.184  -5.254 -20.828  1.00 90.38           C  
ATOM   2758  C   VAL A 346       1.911  -6.754 -20.859  1.00 90.38           C  
ATOM   2759  CB  VAL A 346       1.659  -4.652 -19.500  1.00 90.38           C  
ATOM   2760  O   VAL A 346       2.824  -7.562 -20.688  1.00 90.38           O  
ATOM   2761  CG1 VAL A 346       2.168  -5.457 -18.297  1.00 90.38           C  
ATOM   2762  CG2 VAL A 346       2.072  -3.189 -19.375  1.00 90.38           C  
ATOM   2763  N   CYS A 347       0.672  -7.152 -21.109  1.00 90.94           N  
ATOM   2764  CA  CYS A 347       0.296  -8.562 -21.172  1.00 90.94           C  
ATOM   2765  C   CYS A 347       1.059  -9.273 -22.281  1.00 90.94           C  
ATOM   2766  CB  CYS A 347      -1.208  -8.703 -21.406  1.00 90.94           C  
ATOM   2767  O   CYS A 347       1.525 -10.398 -22.094  1.00 90.94           O  
ATOM   2768  SG  CYS A 347      -2.207  -8.281 -19.953  1.00 90.94           S  
ATOM   2769  N   ARG A 348       1.178  -8.648 -23.344  1.00 92.75           N  
ATOM   2770  CA  ARG A 348       1.926  -9.219 -24.453  1.00 92.75           C  
ATOM   2771  C   ARG A 348       3.391  -9.422 -24.094  1.00 92.75           C  
ATOM   2772  CB  ARG A 348       1.816  -8.320 -25.688  1.00 92.75           C  
ATOM   2773  O   ARG A 348       3.971 -10.469 -24.375  1.00 92.75           O  
ATOM   2774  CG  ARG A 348       2.391  -8.938 -26.953  1.00 92.75           C  
ATOM   2775  CD  ARG A 348       2.258  -8.000 -28.156  1.00 92.75           C  
ATOM   2776  NE  ARG A 348       0.858  -7.758 -28.484  1.00 92.75           N  
ATOM   2777  NH1 ARG A 348       1.309  -6.090 -30.031  1.00 92.75           N  
ATOM   2778  NH2 ARG A 348      -0.857  -6.711 -29.594  1.00 92.75           N  
ATOM   2779  CZ  ARG A 348       0.440  -6.855 -29.375  1.00 92.75           C  
ATOM   2780  N   ALA A 349       3.971  -8.406 -23.500  1.00 92.31           N  
ATOM   2781  CA  ALA A 349       5.367  -8.508 -23.078  1.00 92.31           C  
ATOM   2782  C   ALA A 349       5.566  -9.664 -22.109  1.00 92.31           C  
ATOM   2783  CB  ALA A 349       5.824  -7.195 -22.438  1.00 92.31           C  
ATOM   2784  O   ALA A 349       6.535 -10.422 -22.219  1.00 92.31           O  
ATOM   2785  N   LEU A 350       4.695  -9.812 -21.188  1.00 92.56           N  
ATOM   2786  CA  LEU A 350       4.785 -10.867 -20.188  1.00 92.56           C  
ATOM   2787  C   LEU A 350       4.602 -12.242 -20.812  1.00 92.56           C  
ATOM   2788  CB  LEU A 350       3.740 -10.648 -19.078  1.00 92.56           C  
ATOM   2789  O   LEU A 350       5.324 -13.180 -20.484  1.00 92.56           O  
ATOM   2790  CG  LEU A 350       4.016  -9.516 -18.094  1.00 92.56           C  
ATOM   2791  CD1 LEU A 350       2.775  -9.227 -17.250  1.00 92.56           C  
ATOM   2792  CD2 LEU A 350       5.203  -9.852 -17.203  1.00 92.56           C  
ATOM   2793  N   THR A 351       3.670 -12.367 -21.719  1.00 92.50           N  
ATOM   2794  CA  THR A 351       3.367 -13.641 -22.359  1.00 92.50           C  
ATOM   2795  C   THR A 351       4.496 -14.062 -23.297  1.00 92.50           C  
ATOM   2796  CB  THR A 351       2.043 -13.570 -23.141  1.00 92.50           C  
ATOM   2797  O   THR A 351       4.766 -15.250 -23.469  1.00 92.50           O  
ATOM   2798  CG2 THR A 351       1.699 -14.922 -23.766  1.00 92.50           C  
ATOM   2799  OG1 THR A 351       0.988 -13.180 -22.266  1.00 92.50           O  
ATOM   2800  N   ARG A 352       5.246 -13.109 -23.797  1.00 91.50           N  
ATOM   2801  CA  ARG A 352       6.266 -13.383 -24.812  1.00 91.50           C  
ATOM   2802  C   ARG A 352       7.625 -13.625 -24.172  1.00 91.50           C  
ATOM   2803  CB  ARG A 352       6.355 -12.234 -25.812  1.00 91.50           C  
ATOM   2804  O   ARG A 352       8.562 -14.078 -24.828  1.00 91.50           O  
ATOM   2805  CG  ARG A 352       5.199 -12.188 -26.812  1.00 91.50           C  
ATOM   2806  CD  ARG A 352       5.383 -11.078 -27.828  1.00 91.50           C  
ATOM   2807  NE  ARG A 352       4.371 -11.148 -28.891  1.00 91.50           N  
ATOM   2808  NH1 ARG A 352       4.938  -9.125 -29.844  1.00 91.50           N  
ATOM   2809  NH2 ARG A 352       3.234 -10.383 -30.734  1.00 91.50           N  
ATOM   2810  CZ  ARG A 352       4.184 -10.219 -29.812  1.00 91.50           C  
ATOM   2811  N   THR A 353       7.664 -13.242 -22.906  1.00 91.50           N  
ATOM   2812  CA  THR A 353       8.961 -13.453 -22.266  1.00 91.50           C  
ATOM   2813  C   THR A 353       9.289 -14.945 -22.188  1.00 91.50           C  
ATOM   2814  CB  THR A 353       8.984 -12.844 -20.859  1.00 91.50           C  
ATOM   2815  O   THR A 353       8.383 -15.773 -22.062  1.00 91.50           O  
ATOM   2816  CG2 THR A 353       7.930 -13.477 -19.953  1.00 91.50           C  
ATOM   2817  OG1 THR A 353      10.281 -13.055 -20.281  1.00 91.50           O  
ATOM   2818  N   SER A 354      10.625 -15.305 -22.328  1.00 90.75           N  
ATOM   2819  CA  SER A 354      11.070 -16.688 -22.234  1.00 90.75           C  
ATOM   2820  C   SER A 354      11.188 -17.141 -20.781  1.00 90.75           C  
ATOM   2821  CB  SER A 354      12.414 -16.859 -22.938  1.00 90.75           C  
ATOM   2822  O   SER A 354      11.391 -18.328 -20.516  1.00 90.75           O  
ATOM   2823  OG  SER A 354      13.391 -16.000 -22.391  1.00 90.75           O  
ATOM   2824  N   LEU A 355      10.922 -16.219 -19.844  1.00 93.62           N  
ATOM   2825  CA  LEU A 355      11.023 -16.562 -18.438  1.00 93.62           C  
ATOM   2826  C   LEU A 355       9.758 -17.266 -17.953  1.00 93.62           C  
ATOM   2827  CB  LEU A 355      11.266 -15.297 -17.594  1.00 93.62           C  
ATOM   2828  O   LEU A 355       8.648 -16.891 -18.344  1.00 93.62           O  
ATOM   2829  CG  LEU A 355      12.594 -14.578 -17.844  1.00 93.62           C  
ATOM   2830  CD1 LEU A 355      12.594 -13.211 -17.156  1.00 93.62           C  
ATOM   2831  CD2 LEU A 355      13.766 -15.422 -17.344  1.00 93.62           C  
ATOM   2832  N   GLU A 356       9.867 -18.266 -17.047  1.00 93.00           N  
ATOM   2833  CA  GLU A 356       8.781 -19.156 -16.625  1.00 93.00           C  
ATOM   2834  C   GLU A 356       7.723 -18.391 -15.836  1.00 93.00           C  
ATOM   2835  CB  GLU A 356       9.328 -20.312 -15.789  1.00 93.00           C  
ATOM   2836  O   GLU A 356       6.555 -18.781 -15.828  1.00 93.00           O  
ATOM   2837  CG  GLU A 356      10.102 -21.344 -16.609  1.00 93.00           C  
ATOM   2838  CD  GLU A 356      10.484 -22.578 -15.797  1.00 93.00           C  
ATOM   2839  OE1 GLU A 356      10.984 -23.562 -16.391  1.00 93.00           O  
ATOM   2840  OE2 GLU A 356      10.281 -22.562 -14.562  1.00 93.00           O  
ATOM   2841  N   TRP A 357       8.164 -17.297 -15.219  1.00 95.19           N  
ATOM   2842  CA  TRP A 357       7.234 -16.594 -14.344  1.00 95.19           C  
ATOM   2843  C   TRP A 357       6.324 -15.672 -15.148  1.00 95.19           C  
ATOM   2844  CB  TRP A 357       7.992 -15.789 -13.289  1.00 95.19           C  
ATOM   2845  O   TRP A 357       5.309 -15.195 -14.641  1.00 95.19           O  
ATOM   2846  CG  TRP A 357       9.078 -14.922 -13.852  1.00 95.19           C  
ATOM   2847  CD1 TRP A 357      10.422 -15.172 -13.828  1.00 95.19           C  
ATOM   2848  CD2 TRP A 357       8.914 -13.664 -14.508  1.00 95.19           C  
ATOM   2849  CE2 TRP A 357      10.203 -13.203 -14.867  1.00 95.19           C  
ATOM   2850  CE3 TRP A 357       7.805 -12.875 -14.836  1.00 95.19           C  
ATOM   2851  NE1 TRP A 357      11.109 -14.141 -14.438  1.00 95.19           N  
ATOM   2852  CH2 TRP A 357       9.305 -11.250 -15.844  1.00 95.19           C  
ATOM   2853  CZ2 TRP A 357      10.414 -12.000 -15.531  1.00 95.19           C  
ATOM   2854  CZ3 TRP A 357       8.008 -11.672 -15.500  1.00 95.19           C  
ATOM   2855  N   GLY A 358       6.570 -15.359 -16.438  1.00 95.38           N  
ATOM   2856  CA  GLY A 358       5.816 -14.406 -17.234  1.00 95.38           C  
ATOM   2857  C   GLY A 358       4.348 -14.766 -17.359  1.00 95.38           C  
ATOM   2858  O   GLY A 358       3.477 -13.977 -16.984  1.00 95.38           O  
ATOM   2859  N   LYS A 359       4.020 -15.961 -17.891  1.00 94.62           N  
ATOM   2860  CA  LYS A 359       2.650 -16.406 -18.141  1.00 94.62           C  
ATOM   2861  C   LYS A 359       1.879 -16.562 -16.828  1.00 94.62           C  
ATOM   2862  CB  LYS A 359       2.643 -17.719 -18.922  1.00 94.62           C  
ATOM   2863  O   LYS A 359       0.736 -16.125 -16.719  1.00 94.62           O  
ATOM   2864  CG  LYS A 359       1.251 -18.219 -19.281  1.00 94.62           C  
ATOM   2865  CD  LYS A 359       1.312 -19.453 -20.156  1.00 94.62           C  
ATOM   2866  CE  LYS A 359      -0.079 -20.000 -20.453  1.00 94.62           C  
ATOM   2867  NZ  LYS A 359      -0.620 -19.484 -21.750  1.00 94.62           N  
ATOM   2868  N   PRO A 360       2.471 -17.172 -15.852  1.00 96.06           N  
ATOM   2869  CA  PRO A 360       1.761 -17.297 -14.578  1.00 96.06           C  
ATOM   2870  C   PRO A 360       1.387 -15.945 -13.977  1.00 96.06           C  
ATOM   2871  CB  PRO A 360       2.764 -18.031 -13.688  1.00 96.06           C  
ATOM   2872  O   PRO A 360       0.351 -15.820 -13.312  1.00 96.06           O  
ATOM   2873  CG  PRO A 360       3.576 -18.859 -14.633  1.00 96.06           C  
ATOM   2874  CD  PRO A 360       3.791 -18.062 -15.891  1.00 96.06           C  
ATOM   2875  N   LEU A 361       2.182 -14.945 -14.109  1.00 95.69           N  
ATOM   2876  CA  LEU A 361       1.855 -13.609 -13.617  1.00 95.69           C  
ATOM   2877  C   LEU A 361       0.605 -13.070 -14.305  1.00 95.69           C  
ATOM   2878  CB  LEU A 361       3.029 -12.656 -13.844  1.00 95.69           C  
ATOM   2879  O   LEU A 361      -0.288 -12.531 -13.641  1.00 95.69           O  
ATOM   2880  CG  LEU A 361       2.984 -11.328 -13.078  1.00 95.69           C  
ATOM   2881  CD1 LEU A 361       2.990 -11.594 -11.570  1.00 95.69           C  
ATOM   2882  CD2 LEU A 361       4.156 -10.438 -13.477  1.00 95.69           C  
ATOM   2883  N   VAL A 362       0.533 -13.289 -15.625  1.00 94.06           N  
ATOM   2884  CA  VAL A 362      -0.626 -12.844 -16.391  1.00 94.06           C  
ATOM   2885  C   VAL A 362      -1.868 -13.609 -15.938  1.00 94.06           C  
ATOM   2886  CB  VAL A 362      -0.406 -13.039 -17.906  1.00 94.06           C  
ATOM   2887  O   VAL A 362      -2.941 -13.023 -15.773  1.00 94.06           O  
ATOM   2888  CG1 VAL A 362      -1.691 -12.742 -18.688  1.00 94.06           C  
ATOM   2889  CG2 VAL A 362       0.732 -12.148 -18.406  1.00 94.06           C  
ATOM   2890  N   ASP A 363      -1.717 -14.844 -15.594  1.00 94.19           N  
ATOM   2891  CA  ASP A 363      -2.826 -15.711 -15.227  1.00 94.19           C  
ATOM   2892  C   ASP A 363      -3.418 -15.305 -13.875  1.00 94.19           C  
ATOM   2893  CB  ASP A 363      -2.371 -17.172 -15.172  1.00 94.19           C  
ATOM   2894  O   ASP A 363      -4.559 -15.648 -13.562  1.00 94.19           O  
ATOM   2895  CG  ASP A 363      -2.098 -17.750 -16.547  1.00 94.19           C  
ATOM   2896  OD1 ASP A 363      -2.490 -17.141 -17.562  1.00 94.19           O  
ATOM   2897  OD2 ASP A 363      -1.485 -18.844 -16.625  1.00 94.19           O  
ATOM   2898  N   MET A 364      -2.709 -14.484 -13.172  1.00 94.06           N  
ATOM   2899  CA  MET A 364      -3.156 -14.078 -11.844  1.00 94.06           C  
ATOM   2900  C   MET A 364      -3.988 -12.805 -11.922  1.00 94.06           C  
ATOM   2901  CB  MET A 364      -1.959 -13.867 -10.914  1.00 94.06           C  
ATOM   2902  O   MET A 364      -4.605 -12.398 -10.930  1.00 94.06           O  
ATOM   2903  CG  MET A 364      -1.248 -15.156 -10.531  1.00 94.06           C  
ATOM   2904  SD  MET A 364       0.106 -14.875  -9.328  1.00 94.06           S  
ATOM   2905  CE  MET A 364       1.229 -13.867 -10.328  1.00 94.06           C  
ATOM   2906  N   PHE A 365      -4.020 -12.125 -13.102  1.00 93.38           N  
ATOM   2907  CA  PHE A 365      -4.766 -10.883 -13.219  1.00 93.38           C  
ATOM   2908  C   PHE A 365      -6.254 -11.117 -12.984  1.00 93.38           C  
ATOM   2909  CB  PHE A 365      -4.551 -10.258 -14.602  1.00 93.38           C  
ATOM   2910  O   PHE A 365      -6.797 -12.148 -13.383  1.00 93.38           O  
ATOM   2911  CG  PHE A 365      -3.182  -9.664 -14.797  1.00 93.38           C  
ATOM   2912  CD1 PHE A 365      -2.344  -9.445 -13.711  1.00 93.38           C  
ATOM   2913  CD2 PHE A 365      -2.730  -9.320 -16.062  1.00 93.38           C  
ATOM   2914  CE1 PHE A 365      -1.076  -8.898 -13.883  1.00 93.38           C  
ATOM   2915  CE2 PHE A 365      -1.464  -8.773 -16.250  1.00 93.38           C  
ATOM   2916  CZ  PHE A 365      -0.639  -8.562 -15.148  1.00 93.38           C  
ATOM   2917  N   ALA A 366      -6.836 -10.133 -12.227  1.00 88.38           N  
ATOM   2918  CA  ALA A 366      -8.281 -10.148 -12.023  1.00 88.38           C  
ATOM   2919  C   ALA A 366      -9.023 -10.148 -13.352  1.00 88.38           C  
ATOM   2920  CB  ALA A 366      -8.711  -8.953 -11.172  1.00 88.38           C  
ATOM   2921  O   ALA A 366      -8.539  -9.586 -14.336  1.00 88.38           O  
ATOM   2922  N   ASP A 367     -10.234 -10.758 -13.320  1.00 84.75           N  
ATOM   2923  CA  ASP A 367     -11.062 -10.844 -14.523  1.00 84.75           C  
ATOM   2924  C   ASP A 367     -11.602  -9.469 -14.914  1.00 84.75           C  
ATOM   2925  CB  ASP A 367     -12.219 -11.820 -14.312  1.00 84.75           C  
ATOM   2926  O   ASP A 367     -11.945  -8.656 -14.047  1.00 84.75           O  
ATOM   2927  CG  ASP A 367     -12.844 -12.289 -15.617  1.00 84.75           C  
ATOM   2928  OD1 ASP A 367     -13.312 -11.438 -16.406  1.00 84.75           O  
ATOM   2929  OD2 ASP A 367     -12.875 -13.516 -15.852  1.00 84.75           O  
ATOM   2930  N   SER A 368     -11.625  -9.250 -16.281  1.00 81.81           N  
ATOM   2931  CA  SER A 368     -12.125  -7.984 -16.797  1.00 81.81           C  
ATOM   2932  C   SER A 368     -13.594  -7.785 -16.453  1.00 81.81           C  
ATOM   2933  CB  SER A 368     -11.938  -7.922 -18.328  1.00 81.81           C  
ATOM   2934  O   SER A 368     -14.078  -6.652 -16.406  1.00 81.81           O  
ATOM   2935  OG  SER A 368     -12.547  -9.039 -18.953  1.00 81.81           O  
ATOM   2936  N   TYR A 369     -14.312  -8.914 -16.094  1.00 81.62           N  
ATOM   2937  CA  TYR A 369     -15.742  -8.867 -15.805  1.00 81.62           C  
ATOM   2938  C   TYR A 369     -16.000  -9.047 -14.312  1.00 81.62           C  
ATOM   2939  CB  TYR A 369     -16.500  -9.938 -16.594  1.00 81.62           C  
ATOM   2940  O   TYR A 369     -16.984  -9.680 -13.922  1.00 81.62           O  
ATOM   2941  CG  TYR A 369     -16.359  -9.789 -18.094  1.00 81.62           C  
ATOM   2942  CD1 TYR A 369     -17.156  -8.891 -18.797  1.00 81.62           C  
ATOM   2943  CD2 TYR A 369     -15.430 -10.547 -18.812  1.00 81.62           C  
ATOM   2944  CE1 TYR A 369     -17.031  -8.750 -20.172  1.00 81.62           C  
ATOM   2945  CE2 TYR A 369     -15.305 -10.414 -20.188  1.00 81.62           C  
ATOM   2946  OH  TYR A 369     -15.984  -9.383 -22.219  1.00 81.62           O  
ATOM   2947  CZ  TYR A 369     -16.109  -9.516 -20.859  1.00 81.62           C  
ATOM   2948  N   TYR A 370     -15.094  -8.516 -13.469  1.00 81.00           N  
ATOM   2949  CA  TYR A 370     -15.281  -8.602 -12.023  1.00 81.00           C  
ATOM   2950  C   TYR A 370     -16.703  -8.180 -11.641  1.00 81.00           C  
ATOM   2951  CB  TYR A 370     -14.258  -7.727 -11.297  1.00 81.00           C  
ATOM   2952  O   TYR A 370     -17.172  -7.113 -12.031  1.00 81.00           O  
ATOM   2953  CG  TYR A 370     -14.125  -8.047  -9.828  1.00 81.00           C  
ATOM   2954  CD1 TYR A 370     -14.867  -7.359  -8.867  1.00 81.00           C  
ATOM   2955  CD2 TYR A 370     -13.250  -9.039  -9.391  1.00 81.00           C  
ATOM   2956  CE1 TYR A 370     -14.750  -7.652  -7.516  1.00 81.00           C  
ATOM   2957  CE2 TYR A 370     -13.117  -9.336  -8.039  1.00 81.00           C  
ATOM   2958  OH  TYR A 370     -13.742  -8.938  -5.773  1.00 81.00           O  
ATOM   2959  CZ  TYR A 370     -13.867  -8.641  -7.113  1.00 81.00           C  
ATOM   2960  N   LYS A 371     -17.516  -9.094 -10.984  1.00 74.12           N  
ATOM   2961  CA  LYS A 371     -18.953  -9.023 -10.766  1.00 74.12           C  
ATOM   2962  C   LYS A 371     -19.312  -7.949  -9.742  1.00 74.12           C  
ATOM   2963  CB  LYS A 371     -19.500 -10.375 -10.305  1.00 74.12           C  
ATOM   2964  O   LYS A 371     -20.359  -7.305  -9.836  1.00 74.12           O  
ATOM   2965  CG  LYS A 371     -19.531 -11.438 -11.398  1.00 74.12           C  
ATOM   2966  CD  LYS A 371     -20.156 -12.734 -10.906  1.00 74.12           C  
ATOM   2967  CE  LYS A 371     -20.125 -13.812 -11.977  1.00 74.12           C  
ATOM   2968  NZ  LYS A 371     -20.703 -15.102 -11.484  1.00 74.12           N  
ATOM   2969  N   ASP A 372     -18.344  -7.496  -8.977  1.00 71.44           N  
ATOM   2970  CA  ASP A 372     -18.641  -6.605  -7.855  1.00 71.44           C  
ATOM   2971  C   ASP A 372     -17.750  -5.367  -7.895  1.00 71.44           C  
ATOM   2972  CB  ASP A 372     -18.469  -7.340  -6.527  1.00 71.44           C  
ATOM   2973  O   ASP A 372     -16.984  -5.168  -8.852  1.00 71.44           O  
ATOM   2974  CG  ASP A 372     -19.438  -8.492  -6.355  1.00 71.44           C  
ATOM   2975  OD1 ASP A 372     -20.656  -8.289  -6.516  1.00 71.44           O  
ATOM   2976  OD2 ASP A 372     -18.984  -9.617  -6.059  1.00 71.44           O  
ATOM   2977  N   ASN A 373     -17.891  -4.398  -6.867  1.00 72.69           N  
ATOM   2978  CA  ASN A 373     -17.047  -3.207  -6.766  1.00 72.69           C  
ATOM   2979  C   ASN A 373     -15.586  -3.570  -6.555  1.00 72.69           C  
ATOM   2980  CB  ASN A 373     -17.547  -2.301  -5.633  1.00 72.69           C  
ATOM   2981  O   ASN A 373     -15.234  -4.234  -5.578  1.00 72.69           O  
ATOM   2982  CG  ASN A 373     -16.953  -0.904  -5.707  1.00 72.69           C  
ATOM   2983  ND2 ASN A 373     -17.719   0.083  -5.262  1.00 72.69           N  
ATOM   2984  OD1 ASN A 373     -15.828  -0.713  -6.164  1.00 72.69           O  
ATOM   2985  N   ARG A 374     -14.703  -3.119  -7.375  1.00 78.12           N  
ATOM   2986  CA  ARG A 374     -13.273  -3.438  -7.348  1.00 78.12           C  
ATOM   2987  C   ARG A 374     -12.602  -2.826  -6.125  1.00 78.12           C  
ATOM   2988  CB  ARG A 374     -12.586  -2.947  -8.625  1.00 78.12           C  
ATOM   2989  O   ARG A 374     -11.500  -3.232  -5.746  1.00 78.12           O  
ATOM   2990  CG  ARG A 374     -12.930  -3.764  -9.859  1.00 78.12           C  
ATOM   2991  CD  ARG A 374     -12.117  -3.320 -11.070  1.00 78.12           C  
ATOM   2992  NE  ARG A 374     -12.484  -4.070 -12.266  1.00 78.12           N  
ATOM   2993  NH1 ARG A 374     -10.328  -4.215 -13.086  1.00 78.12           N  
ATOM   2994  NH2 ARG A 374     -12.062  -5.156 -14.250  1.00 78.12           N  
ATOM   2995  CZ  ARG A 374     -11.625  -4.480 -13.195  1.00 78.12           C  
ATOM   2996  N   ILE A 375     -13.289  -1.934  -5.488  1.00 75.12           N  
ATOM   2997  CA  ILE A 375     -12.758  -1.311  -4.285  1.00 75.12           C  
ATOM   2998  C   ILE A 375     -12.602  -2.359  -3.186  1.00 75.12           C  
ATOM   2999  CB  ILE A 375     -13.656  -0.152  -3.799  1.00 75.12           C  
ATOM   3000  O   ILE A 375     -11.727  -2.246  -2.328  1.00 75.12           O  
ATOM   3001  CG1 ILE A 375     -13.555   1.040  -4.758  1.00 75.12           C  
ATOM   3002  CG2 ILE A 375     -13.289   0.260  -2.373  1.00 75.12           C  
ATOM   3003  CD1 ILE A 375     -14.555   2.152  -4.469  1.00 75.12           C  
ATOM   3004  N   TYR A 376     -13.367  -3.492  -3.227  1.00 76.69           N  
ATOM   3005  CA  TYR A 376     -13.391  -4.496  -2.168  1.00 76.69           C  
ATOM   3006  C   TYR A 376     -12.727  -5.789  -2.633  1.00 76.69           C  
ATOM   3007  CB  TYR A 376     -14.828  -4.777  -1.722  1.00 76.69           C  
ATOM   3008  O   TYR A 376     -12.953  -6.852  -2.051  1.00 76.69           O  
ATOM   3009  CG  TYR A 376     -15.523  -3.578  -1.131  1.00 76.69           C  
ATOM   3010  CD1 TYR A 376     -15.109  -3.033   0.083  1.00 76.69           C  
ATOM   3011  CD2 TYR A 376     -16.594  -2.986  -1.783  1.00 76.69           C  
ATOM   3012  CE1 TYR A 376     -15.750  -1.929   0.632  1.00 76.69           C  
ATOM   3013  CE2 TYR A 376     -17.250  -1.880  -1.243  1.00 76.69           C  
ATOM   3014  OH  TYR A 376     -17.453  -0.265   0.502  1.00 76.69           O  
ATOM   3015  CZ  TYR A 376     -16.812  -1.359  -0.037  1.00 76.69           C  
ATOM   3016  N   MET A 377     -11.961  -5.609  -3.715  1.00 85.62           N  
ATOM   3017  CA  MET A 377     -11.203  -6.754  -4.203  1.00 85.62           C  
ATOM   3018  C   MET A 377     -10.195  -7.227  -3.156  1.00 85.62           C  
ATOM   3019  CB  MET A 377     -10.477  -6.410  -5.504  1.00 85.62           C  
ATOM   3020  O   MET A 377      -9.609  -6.414  -2.443  1.00 85.62           O  
ATOM   3021  CG  MET A 377      -9.750  -7.586  -6.137  1.00 85.62           C  
ATOM   3022  SD  MET A 377      -8.891  -7.133  -7.691  1.00 85.62           S  
ATOM   3023  CE  MET A 377     -10.312  -6.699  -8.727  1.00 85.62           C  
ATOM   3024  N   HIS A 378     -10.094  -8.539  -3.072  1.00 90.38           N  
ATOM   3025  CA  HIS A 378      -9.109  -9.094  -2.148  1.00 90.38           C  
ATOM   3026  C   HIS A 378      -7.711  -8.555  -2.449  1.00 90.38           C  
ATOM   3027  CB  HIS A 378      -9.109 -10.617  -2.211  1.00 90.38           C  
ATOM   3028  O   HIS A 378      -7.312  -8.469  -3.613  1.00 90.38           O  
ATOM   3029  CG  HIS A 378      -8.391 -11.266  -1.072  1.00 90.38           C  
ATOM   3030  CD2 HIS A 378      -8.852 -11.922   0.015  1.00 90.38           C  
ATOM   3031  ND1 HIS A 378      -7.016 -11.281  -0.971  1.00 90.38           N  
ATOM   3032  CE1 HIS A 378      -6.668 -11.914   0.134  1.00 90.38           C  
ATOM   3033  NE2 HIS A 378      -7.766 -12.320   0.750  1.00 90.38           N  
ATOM   3034  N   PRO A 379      -6.910  -8.172  -1.387  1.00 91.50           N  
ATOM   3035  CA  PRO A 379      -5.594  -7.559  -1.566  1.00 91.50           C  
ATOM   3036  C   PRO A 379      -4.594  -8.500  -2.234  1.00 91.50           C  
ATOM   3037  CB  PRO A 379      -5.160  -7.227  -0.136  1.00 91.50           C  
ATOM   3038  O   PRO A 379      -3.598  -8.039  -2.803  1.00 91.50           O  
ATOM   3039  CG  PRO A 379      -6.434  -7.172   0.645  1.00 91.50           C  
ATOM   3040  CD  PRO A 379      -7.418  -8.117   0.022  1.00 91.50           C  
ATOM   3041  N   ALA A 380      -4.863  -9.773  -2.236  1.00 92.75           N  
ATOM   3042  CA  ALA A 380      -3.938 -10.742  -2.816  1.00 92.75           C  
ATOM   3043  C   ALA A 380      -4.195 -10.914  -4.309  1.00 92.75           C  
ATOM   3044  CB  ALA A 380      -4.047 -12.078  -2.098  1.00 92.75           C  
ATOM   3045  O   ALA A 380      -3.393 -11.531  -5.016  1.00 92.75           O  
ATOM   3046  N   VAL A 381      -5.320 -10.344  -4.766  1.00 93.62           N  
ATOM   3047  CA  VAL A 381      -5.645 -10.477  -6.180  1.00 93.62           C  
ATOM   3048  C   VAL A 381      -4.855  -9.445  -6.988  1.00 93.62           C  
ATOM   3049  CB  VAL A 381      -7.160 -10.297  -6.434  1.00 93.62           C  
ATOM   3050  O   VAL A 381      -4.914  -8.250  -6.707  1.00 93.62           O  
ATOM   3051  CG1 VAL A 381      -7.457 -10.258  -7.930  1.00 93.62           C  
ATOM   3052  CG2 VAL A 381      -7.945 -11.422  -5.758  1.00 93.62           C  
ATOM   3053  N   LEU A 382      -4.168  -9.992  -7.988  1.00 94.00           N  
ATOM   3054  CA  LEU A 382      -3.322  -9.141  -8.820  1.00 94.00           C  
ATOM   3055  C   LEU A 382      -4.133  -8.508  -9.945  1.00 94.00           C  
ATOM   3056  CB  LEU A 382      -2.160  -9.945  -9.406  1.00 94.00           C  
ATOM   3057  O   LEU A 382      -4.965  -9.172 -10.562  1.00 94.00           O  
ATOM   3058  CG  LEU A 382      -1.135  -9.164 -10.227  1.00 94.00           C  
ATOM   3059  CD1 LEU A 382      -0.459  -8.109  -9.359  1.00 94.00           C  
ATOM   3060  CD2 LEU A 382      -0.101 -10.109 -10.828  1.00 94.00           C  
ATOM   3061  N   THR A 383      -3.980  -7.172 -10.078  1.00 90.88           N  
ATOM   3062  CA  THR A 383      -4.461  -6.422 -11.234  1.00 90.88           C  
ATOM   3063  C   THR A 383      -3.299  -5.734 -11.953  1.00 90.88           C  
ATOM   3064  CB  THR A 383      -5.504  -5.367 -10.820  1.00 90.88           C  
ATOM   3065  O   THR A 383      -2.191  -5.660 -11.414  1.00 90.88           O  
ATOM   3066  CG2 THR A 383      -6.621  -6.000  -9.992  1.00 90.88           C  
ATOM   3067  OG1 THR A 383      -4.867  -4.348 -10.047  1.00 90.88           O  
ATOM   3068  N   ILE A 384      -3.592  -5.391 -13.195  1.00 88.00           N  
ATOM   3069  CA  ILE A 384      -2.541  -4.703 -13.938  1.00 88.00           C  
ATOM   3070  C   ILE A 384      -2.070  -3.480 -13.156  1.00 88.00           C  
ATOM   3071  CB  ILE A 384      -3.025  -4.285 -15.344  1.00 88.00           C  
ATOM   3072  O   ILE A 384      -0.874  -3.186 -13.109  1.00 88.00           O  
ATOM   3073  CG1 ILE A 384      -3.252  -5.523 -16.219  1.00 88.00           C  
ATOM   3074  CG2 ILE A 384      -2.025  -3.328 -16.000  1.00 88.00           C  
ATOM   3075  CD1 ILE A 384      -3.816  -5.211 -17.594  1.00 88.00           C  
ATOM   3076  N   GLY A 385      -2.977  -2.752 -12.594  1.00 88.19           N  
ATOM   3077  CA  GLY A 385      -2.648  -1.592 -11.781  1.00 88.19           C  
ATOM   3078  C   GLY A 385      -1.802  -1.934 -10.570  1.00 88.19           C  
ATOM   3079  O   GLY A 385      -0.965  -1.135 -10.141  1.00 88.19           O  
ATOM   3080  N   ARG A 386      -1.927  -3.113 -10.000  1.00 91.31           N  
ATOM   3081  CA  ARG A 386      -1.200  -3.531  -8.805  1.00 91.31           C  
ATOM   3082  C   ARG A 386       0.213  -3.988  -9.156  1.00 91.31           C  
ATOM   3083  CB  ARG A 386      -1.949  -4.656  -8.086  1.00 91.31           C  
ATOM   3084  O   ARG A 386       1.011  -4.293  -8.266  1.00 91.31           O  
ATOM   3085  CG  ARG A 386      -3.199  -4.191  -7.355  1.00 91.31           C  
ATOM   3086  CD  ARG A 386      -3.916  -5.352  -6.676  1.00 91.31           C  
ATOM   3087  NE  ARG A 386      -5.020  -4.887  -5.840  1.00 91.31           N  
ATOM   3088  NH1 ARG A 386      -5.754  -7.000  -5.270  1.00 91.31           N  
ATOM   3089  NH2 ARG A 386      -6.836  -5.152  -4.457  1.00 91.31           N  
ATOM   3090  CZ  ARG A 386      -5.867  -5.680  -5.191  1.00 91.31           C  
ATOM   3091  N   LEU A 387       0.529  -4.027 -10.484  1.00 93.56           N  
ATOM   3092  CA  LEU A 387       1.925  -4.203 -10.867  1.00 93.56           C  
ATOM   3093  C   LEU A 387       2.783  -3.062 -10.336  1.00 93.56           C  
ATOM   3094  CB  LEU A 387       2.055  -4.285 -12.391  1.00 93.56           C  
ATOM   3095  O   LEU A 387       3.975  -3.248 -10.070  1.00 93.56           O  
ATOM   3096  CG  LEU A 387       1.643  -5.609 -13.039  1.00 93.56           C  
ATOM   3097  CD1 LEU A 387       1.741  -5.512 -14.555  1.00 93.56           C  
ATOM   3098  CD2 LEU A 387       2.504  -6.754 -12.516  1.00 93.56           C  
ATOM   3099  N   SER A 388       2.098  -1.921 -10.227  1.00 93.62           N  
ATOM   3100  CA  SER A 388       2.781  -0.773  -9.641  1.00 93.62           C  
ATOM   3101  C   SER A 388       3.178  -1.045  -8.195  1.00 93.62           C  
ATOM   3102  CB  SER A 388       1.896   0.472  -9.711  1.00 93.62           C  
ATOM   3103  O   SER A 388       4.207  -0.554  -7.723  1.00 93.62           O  
ATOM   3104  OG  SER A 388       2.561   1.593  -9.148  1.00 93.62           O  
ATOM   3105  N   GLU A 389       2.379  -1.881  -7.426  1.00 94.81           N  
ATOM   3106  CA  GLU A 389       2.748  -2.297  -6.078  1.00 94.81           C  
ATOM   3107  C   GLU A 389       4.031  -3.125  -6.086  1.00 94.81           C  
ATOM   3108  CB  GLU A 389       1.613  -3.094  -5.430  1.00 94.81           C  
ATOM   3109  O   GLU A 389       4.914  -2.920  -5.254  1.00 94.81           O  
ATOM   3110  CG  GLU A 389       0.300  -2.328  -5.336  1.00 94.81           C  
ATOM   3111  CD  GLU A 389       0.363  -1.143  -4.387  1.00 94.81           C  
ATOM   3112  OE1 GLU A 389      -0.548  -0.284  -4.426  1.00 94.81           O  
ATOM   3113  OE2 GLU A 389       1.331  -1.070  -3.598  1.00 94.81           O  
ATOM   3114  N   MET A 390       4.094  -3.973  -7.074  1.00 97.31           N  
ATOM   3115  CA  MET A 390       5.316  -4.758  -7.230  1.00 97.31           C  
ATOM   3116  C   MET A 390       6.480  -3.869  -7.668  1.00 97.31           C  
ATOM   3117  CB  MET A 390       5.109  -5.879  -8.250  1.00 97.31           C  
ATOM   3118  O   MET A 390       7.598  -4.012  -7.168  1.00 97.31           O  
ATOM   3119  CG  MET A 390       4.156  -6.965  -7.773  1.00 97.31           C  
ATOM   3120  SD  MET A 390       3.947  -8.305  -9.008  1.00 97.31           S  
ATOM   3121  CE  MET A 390       5.551  -9.141  -8.852  1.00 97.31           C  
ATOM   3122  N   GLY A 391       6.121  -2.953  -8.523  1.00 97.06           N  
ATOM   3123  CA  GLY A 391       7.145  -2.047  -9.008  1.00 97.06           C  
ATOM   3124  C   GLY A 391       7.801  -1.238  -7.910  1.00 97.06           C  
ATOM   3125  O   GLY A 391       9.031  -1.143  -7.848  1.00 97.06           O  
ATOM   3126  N   ILE A 392       6.973  -0.661  -7.016  1.00 97.38           N  
ATOM   3127  CA  ILE A 392       7.551   0.132  -5.934  1.00 97.38           C  
ATOM   3128  C   ILE A 392       8.352  -0.771  -5.004  1.00 97.38           C  
ATOM   3129  CB  ILE A 392       6.457   0.883  -5.141  1.00 97.38           C  
ATOM   3130  O   ILE A 392       9.336  -0.333  -4.398  1.00 97.38           O  
ATOM   3131  CG1 ILE A 392       7.094   1.755  -4.051  1.00 97.38           C  
ATOM   3132  CG2 ILE A 392       5.453  -0.104  -4.535  1.00 97.38           C  
ATOM   3133  CD1 ILE A 392       8.070   2.795  -4.582  1.00 97.38           C  
ATOM   3134  N   SER A 393       8.039  -2.053  -4.977  1.00 97.75           N  
ATOM   3135  CA  SER A 393       8.719  -2.984  -4.082  1.00 97.75           C  
ATOM   3136  C   SER A 393      10.008  -3.498  -4.699  1.00 97.75           C  
ATOM   3137  CB  SER A 393       7.801  -4.160  -3.738  1.00 97.75           C  
ATOM   3138  O   SER A 393      11.039  -3.568  -4.023  1.00 97.75           O  
ATOM   3139  OG  SER A 393       6.648  -3.717  -3.041  1.00 97.75           O  
ATOM   3140  N   PHE A 394       9.961  -3.709  -5.996  1.00 98.19           N  
ATOM   3141  CA  PHE A 394      11.078  -4.477  -6.531  1.00 98.19           C  
ATOM   3142  C   PHE A 394      11.680  -3.785  -7.750  1.00 98.19           C  
ATOM   3143  CB  PHE A 394      10.625  -5.895  -6.902  1.00 98.19           C  
ATOM   3144  O   PHE A 394      12.734  -4.184  -8.242  1.00 98.19           O  
ATOM   3145  CG  PHE A 394       9.930  -6.621  -5.785  1.00 98.19           C  
ATOM   3146  CD1 PHE A 394      10.477  -6.656  -4.512  1.00 98.19           C  
ATOM   3147  CD2 PHE A 394       8.719  -7.266  -6.012  1.00 98.19           C  
ATOM   3148  CE1 PHE A 394       9.836  -7.328  -3.475  1.00 98.19           C  
ATOM   3149  CE2 PHE A 394       8.070  -7.941  -4.980  1.00 98.19           C  
ATOM   3150  CZ  PHE A 394       8.633  -7.973  -3.713  1.00 98.19           C  
ATOM   3151  N   GLY A 395      10.953  -2.771  -8.312  1.00 96.81           N  
ATOM   3152  CA  GLY A 395      11.328  -2.262  -9.617  1.00 96.81           C  
ATOM   3153  C   GLY A 395      12.031  -0.918  -9.555  1.00 96.81           C  
ATOM   3154  O   GLY A 395      12.477  -0.392 -10.578  1.00 96.81           O  
ATOM   3155  N   VAL A 396      12.148  -0.361  -8.359  1.00 97.12           N  
ATOM   3156  CA  VAL A 396      12.773   0.950  -8.219  1.00 97.12           C  
ATOM   3157  C   VAL A 396      14.289   0.802  -8.234  1.00 97.12           C  
ATOM   3158  CB  VAL A 396      12.320   1.655  -6.922  1.00 97.12           C  
ATOM   3159  O   VAL A 396      14.984   1.577  -8.898  1.00 97.12           O  
ATOM   3160  CG1 VAL A 396      13.156   2.906  -6.668  1.00 97.12           C  
ATOM   3161  CG2 VAL A 396      10.836   2.008  -6.996  1.00 97.12           C  
ATOM   3162  N   VAL A 397      14.766  -0.237  -7.543  1.00 96.94           N  
ATOM   3163  CA  VAL A 397      16.172  -0.603  -7.527  1.00 96.94           C  
ATOM   3164  C   VAL A 397      16.359  -1.987  -8.148  1.00 96.94           C  
ATOM   3165  CB  VAL A 397      16.750  -0.579  -6.098  1.00 96.94           C  
ATOM   3166  O   VAL A 397      16.172  -3.004  -7.473  1.00 96.94           O  
ATOM   3167  CG1 VAL A 397      18.266  -0.859  -6.117  1.00 96.94           C  
ATOM   3168  CG2 VAL A 397      16.469   0.764  -5.426  1.00 96.94           C  
ATOM   3169  N   PRO A 398      16.656  -1.992  -9.453  1.00 96.75           N  
ATOM   3170  CA  PRO A 398      16.859  -3.297 -10.086  1.00 96.75           C  
ATOM   3171  C   PRO A 398      17.969  -4.113  -9.438  1.00 96.75           C  
ATOM   3172  CB  PRO A 398      17.219  -2.934 -11.531  1.00 96.75           C  
ATOM   3173  O   PRO A 398      19.094  -3.641  -9.328  1.00 96.75           O  
ATOM   3174  CG  PRO A 398      16.766  -1.519 -11.695  1.00 96.75           C  
ATOM   3175  CD  PRO A 398      16.828  -0.840 -10.359  1.00 96.75           C  
ATOM   3176  N   ALA A 399      17.641  -5.309  -9.062  1.00 96.94           N  
ATOM   3177  CA  ALA A 399      18.516  -6.152  -8.258  1.00 96.94           C  
ATOM   3178  C   ALA A 399      19.797  -6.500  -9.008  1.00 96.94           C  
ATOM   3179  CB  ALA A 399      17.797  -7.426  -7.836  1.00 96.94           C  
ATOM   3180  O   ALA A 399      20.859  -6.656  -8.406  1.00 96.94           O  
ATOM   3181  N   GLY A 400      19.781  -6.605 -10.305  1.00 96.56           N  
ATOM   3182  CA  GLY A 400      20.938  -6.961 -11.117  1.00 96.56           C  
ATOM   3183  C   GLY A 400      21.828  -5.777 -11.438  1.00 96.56           C  
ATOM   3184  O   GLY A 400      23.000  -5.953 -11.773  1.00 96.56           O  
ATOM   3185  N   ASP A 401      21.297  -4.629 -11.234  1.00 95.88           N  
ATOM   3186  CA  ASP A 401      22.016  -3.393 -11.523  1.00 95.88           C  
ATOM   3187  C   ASP A 401      21.453  -2.227 -10.719  1.00 95.88           C  
ATOM   3188  CB  ASP A 401      21.938  -3.074 -13.023  1.00 95.88           C  
ATOM   3189  O   ASP A 401      20.766  -1.354 -11.266  1.00 95.88           O  
ATOM   3190  CG  ASP A 401      22.750  -1.838 -13.398  1.00 95.88           C  
ATOM   3191  OD1 ASP A 401      23.609  -1.403 -12.609  1.00 95.88           O  
ATOM   3192  OD2 ASP A 401      22.500  -1.292 -14.500  1.00 95.88           O  
ATOM   3193  N   PRO A 402      21.734  -2.172  -9.469  1.00 95.56           N  
ATOM   3194  CA  PRO A 402      21.125  -1.212  -8.547  1.00 95.56           C  
ATOM   3195  C   PRO A 402      21.422   0.238  -8.922  1.00 95.56           C  
ATOM   3196  CB  PRO A 402      21.750  -1.567  -7.195  1.00 95.56           C  
ATOM   3197  O   PRO A 402      20.609   1.131  -8.633  1.00 95.56           O  
ATOM   3198  CG  PRO A 402      22.125  -3.006  -7.320  1.00 95.56           C  
ATOM   3199  CD  PRO A 402      22.531  -3.270  -8.742  1.00 95.56           C  
ATOM   3200  N   GLU A 403      22.484   0.545  -9.609  1.00 94.12           N  
ATOM   3201  CA  GLU A 403      22.859   1.908  -9.961  1.00 94.12           C  
ATOM   3202  C   GLU A 403      21.906   2.506 -10.984  1.00 94.12           C  
ATOM   3203  CB  GLU A 403      24.297   1.938 -10.492  1.00 94.12           C  
ATOM   3204  O   GLU A 403      21.812   3.729 -11.109  1.00 94.12           O  
ATOM   3205  CG  GLU A 403      25.344   1.566  -9.453  1.00 94.12           C  
ATOM   3206  CD  GLU A 403      26.766   1.528 -10.016  1.00 94.12           C  
ATOM   3207  OE1 GLU A 403      27.703   1.148  -9.273  1.00 94.12           O  
ATOM   3208  OE2 GLU A 403      26.938   1.882 -11.203  1.00 94.12           O  
ATOM   3209  N   SER A 404      21.203   1.672 -11.695  1.00 95.44           N  
ATOM   3210  CA  SER A 404      20.266   2.133 -12.711  1.00 95.44           C  
ATOM   3211  C   SER A 404      19.109   2.896 -12.078  1.00 95.44           C  
ATOM   3212  CB  SER A 404      19.734   0.950 -13.516  1.00 95.44           C  
ATOM   3213  O   SER A 404      18.359   3.598 -12.773  1.00 95.44           O  
ATOM   3214  OG  SER A 404      20.750   0.383 -14.320  1.00 95.44           O  
ATOM   3215  N   CYS A 405      19.016   2.768 -10.805  1.00 95.81           N  
ATOM   3216  CA  CYS A 405      17.953   3.492 -10.117  1.00 95.81           C  
ATOM   3217  C   CYS A 405      18.047   4.988 -10.391  1.00 95.81           C  
ATOM   3218  CB  CYS A 405      18.016   3.234  -8.617  1.00 95.81           C  
ATOM   3219  O   CYS A 405      17.062   5.711 -10.258  1.00 95.81           O  
ATOM   3220  SG  CYS A 405      19.469   3.949  -7.809  1.00 95.81           S  
ATOM   3221  N   THR A 406      19.219   5.527 -10.781  1.00 95.38           N  
ATOM   3222  CA  THR A 406      19.422   6.945 -11.062  1.00 95.38           C  
ATOM   3223  C   THR A 406      18.594   7.383 -12.273  1.00 95.38           C  
ATOM   3224  CB  THR A 406      20.906   7.254 -11.305  1.00 95.38           C  
ATOM   3225  O   THR A 406      18.359   8.578 -12.469  1.00 95.38           O  
ATOM   3226  CG2 THR A 406      21.734   6.977 -10.062  1.00 95.38           C  
ATOM   3227  OG1 THR A 406      21.391   6.438 -12.383  1.00 95.38           O  
ATOM   3228  N   LEU A 407      18.172   6.430 -13.062  1.00 95.31           N  
ATOM   3229  CA  LEU A 407      17.359   6.727 -14.227  1.00 95.31           C  
ATOM   3230  C   LEU A 407      15.914   7.023 -13.812  1.00 95.31           C  
ATOM   3231  CB  LEU A 407      17.375   5.559 -15.219  1.00 95.31           C  
ATOM   3232  O   LEU A 407      15.148   7.602 -14.586  1.00 95.31           O  
ATOM   3233  CG  LEU A 407      18.750   5.203 -15.805  1.00 95.31           C  
ATOM   3234  CD1 LEU A 407      18.641   3.953 -16.672  1.00 95.31           C  
ATOM   3235  CD2 LEU A 407      19.297   6.375 -16.609  1.00 95.31           C  
ATOM   3236  N   GLY A 408      15.562   6.711 -12.672  1.00 94.56           N  
ATOM   3237  CA  GLY A 408      14.234   6.957 -12.141  1.00 94.56           C  
ATOM   3238  C   GLY A 408      13.211   5.926 -12.578  1.00 94.56           C  
ATOM   3239  O   GLY A 408      13.164   5.555 -13.750  1.00 94.56           O  
ATOM   3240  N   SER A 409      12.367   5.480 -11.648  1.00 96.38           N  
ATOM   3241  CA  SER A 409      11.242   4.586 -11.859  1.00 96.38           C  
ATOM   3242  C   SER A 409      10.055   4.965 -10.977  1.00 96.38           C  
ATOM   3243  CB  SER A 409      11.648   3.135 -11.586  1.00 96.38           C  
ATOM   3244  O   SER A 409      10.133   4.852  -9.750  1.00 96.38           O  
ATOM   3245  OG  SER A 409      10.570   2.252 -11.859  1.00 96.38           O  
ATOM   3246  N   GLY A 410       8.945   5.398 -11.727  1.00 96.00           N  
ATOM   3247  CA  GLY A 410       7.824   5.961 -10.992  1.00 96.00           C  
ATOM   3248  C   GLY A 410       6.711   4.957 -10.750  1.00 96.00           C  
ATOM   3249  O   GLY A 410       6.227   4.324 -11.688  1.00 96.00           O  
ATOM   3250  N   HIS A 411       6.348   4.812  -9.492  1.00 96.06           N  
ATOM   3251  CA  HIS A 411       5.215   4.012  -9.039  1.00 96.06           C  
ATOM   3252  C   HIS A 411       4.375   4.773  -8.016  1.00 96.06           C  
ATOM   3253  CB  HIS A 411       5.699   2.689  -8.438  1.00 96.06           C  
ATOM   3254  O   HIS A 411       4.910   5.551  -7.223  1.00 96.06           O  
ATOM   3255  CG  HIS A 411       6.547   1.883  -9.375  1.00 96.06           C  
ATOM   3256  CD2 HIS A 411       7.891   1.753  -9.461  1.00 96.06           C  
ATOM   3257  ND1 HIS A 411       6.012   1.089 -10.359  1.00 96.06           N  
ATOM   3258  CE1 HIS A 411       6.996   0.502 -11.023  1.00 96.06           C  
ATOM   3259  NE2 HIS A 411       8.148   0.889 -10.500  1.00 96.06           N  
ATOM   3260  N   ALA A 412       3.088   4.625  -8.102  1.00 93.88           N  
ATOM   3261  CA  ALA A 412       2.086   5.484  -7.477  1.00 93.88           C  
ATOM   3262  C   ALA A 412       2.352   5.641  -5.980  1.00 93.88           C  
ATOM   3263  CB  ALA A 412       0.685   4.926  -7.711  1.00 93.88           C  
ATOM   3264  O   ALA A 412       2.365   6.758  -5.461  1.00 93.88           O  
ATOM   3265  N   LYS A 413       2.732   4.574  -5.270  1.00 94.81           N  
ATOM   3266  CA  LYS A 413       2.805   4.633  -3.811  1.00 94.81           C  
ATOM   3267  C   LYS A 413       4.133   5.230  -3.350  1.00 94.81           C  
ATOM   3268  CB  LYS A 413       2.621   3.236  -3.211  1.00 94.81           C  
ATOM   3269  O   LYS A 413       4.359   5.391  -2.148  1.00 94.81           O  
ATOM   3270  CG  LYS A 413       1.178   2.760  -3.184  1.00 94.81           C  
ATOM   3271  CD  LYS A 413       1.034   1.453  -2.414  1.00 94.81           C  
ATOM   3272  CE  LYS A 413      -0.426   1.050  -2.260  1.00 94.81           C  
ATOM   3273  NZ  LYS A 413      -0.570  -0.244  -1.528  1.00 94.81           N  
ATOM   3274  N   ALA A 414       4.996   5.559  -4.293  1.00 96.56           N  
ATOM   3275  CA  ALA A 414       6.199   6.297  -3.926  1.00 96.56           C  
ATOM   3276  C   ALA A 414       5.852   7.656  -3.324  1.00 96.56           C  
ATOM   3277  CB  ALA A 414       7.105   6.477  -5.141  1.00 96.56           C  
ATOM   3278  O   ALA A 414       6.656   8.250  -2.605  1.00 96.56           O  
ATOM   3279  N   ILE A 415       4.680   8.125  -3.562  1.00 96.00           N  
ATOM   3280  CA  ILE A 415       4.188   9.398  -3.066  1.00 96.00           C  
ATOM   3281  C   ILE A 415       4.180   9.391  -1.539  1.00 96.00           C  
ATOM   3282  CB  ILE A 415       2.771   9.711  -3.605  1.00 96.00           C  
ATOM   3283  O   ILE A 415       4.277  10.445  -0.906  1.00 96.00           O  
ATOM   3284  CG1 ILE A 415       2.854  10.258  -5.035  1.00 96.00           C  
ATOM   3285  CG2 ILE A 415       2.043  10.695  -2.686  1.00 96.00           C  
ATOM   3286  CD1 ILE A 415       1.502  10.398  -5.723  1.00 96.00           C  
ATOM   3287  N   LEU A 416       4.023   8.273  -0.953  1.00 95.31           N  
ATOM   3288  CA  LEU A 416       3.930   8.148   0.498  1.00 95.31           C  
ATOM   3289  C   LEU A 416       5.270   8.453   1.157  1.00 95.31           C  
ATOM   3290  CB  LEU A 416       3.461   6.750   0.891  1.00 95.31           C  
ATOM   3291  O   LEU A 416       5.332   8.703   2.363  1.00 95.31           O  
ATOM   3292  CG  LEU A 416       2.061   6.348   0.422  1.00 95.31           C  
ATOM   3293  CD1 LEU A 416       1.767   4.902   0.812  1.00 95.31           C  
ATOM   3294  CD2 LEU A 416       1.011   7.285   1.002  1.00 95.31           C  
ATOM   3295  N   ASN A 417       6.316   8.477   0.422  1.00 97.06           N  
ATOM   3296  CA  ASN A 417       7.633   8.820   0.948  1.00 97.06           C  
ATOM   3297  C   ASN A 417       7.828  10.328   1.031  1.00 97.06           C  
ATOM   3298  CB  ASN A 417       8.734   8.188   0.093  1.00 97.06           C  
ATOM   3299  O   ASN A 417       8.719  10.805   1.734  1.00 97.06           O  
ATOM   3300  CG  ASN A 417      10.078   8.188   0.784  1.00 97.06           C  
ATOM   3301  ND2 ASN A 417      11.141   8.359   0.008  1.00 97.06           N  
ATOM   3302  OD1 ASN A 417      10.164   8.031   2.004  1.00 97.06           O  
ATOM   3303  N   TYR A 418       7.012  11.117   0.322  1.00 96.88           N  
ATOM   3304  CA  TYR A 418       7.062  12.562   0.495  1.00 96.88           C  
ATOM   3305  C   TYR A 418       6.648  12.953   1.906  1.00 96.88           C  
ATOM   3306  CB  TYR A 418       6.164  13.258  -0.530  1.00 96.88           C  
ATOM   3307  O   TYR A 418       5.746  12.344   2.488  1.00 96.88           O  
ATOM   3308  CG  TYR A 418       6.750  13.305  -1.919  1.00 96.88           C  
ATOM   3309  CD1 TYR A 418       7.902  14.047  -2.184  1.00 96.88           C  
ATOM   3310  CD2 TYR A 418       6.152  12.625  -2.971  1.00 96.88           C  
ATOM   3311  CE1 TYR A 418       8.445  14.094  -3.461  1.00 96.88           C  
ATOM   3312  CE2 TYR A 418       6.688  12.664  -4.254  1.00 96.88           C  
ATOM   3313  OH  TYR A 418       8.367  13.453  -5.758  1.00 96.88           O  
ATOM   3314  CZ  TYR A 418       7.832  13.406  -4.488  1.00 96.88           C  
ATOM   3315  N   LYS A 419       7.246  14.000   2.414  1.00 95.50           N  
ATOM   3316  CA  LYS A 419       6.941  14.484   3.756  1.00 95.50           C  
ATOM   3317  C   LYS A 419       5.566  15.141   3.801  1.00 95.50           C  
ATOM   3318  CB  LYS A 419       8.008  15.477   4.223  1.00 95.50           C  
ATOM   3319  O   LYS A 419       5.109  15.711   2.805  1.00 95.50           O  
ATOM   3320  CG  LYS A 419       9.344  14.828   4.566  1.00 95.50           C  
ATOM   3321  CD  LYS A 419      10.352  15.859   5.059  1.00 95.50           C  
ATOM   3322  CE  LYS A 419      11.633  15.195   5.551  1.00 95.50           C  
ATOM   3323  NZ  LYS A 419      12.672  16.203   5.918  1.00 95.50           N  
ATOM   3324  N   THR A 420       4.953  15.000   4.961  1.00 91.62           N  
ATOM   3325  CA  THR A 420       3.648  15.617   5.195  1.00 91.62           C  
ATOM   3326  C   THR A 420       3.762  16.766   6.191  1.00 91.62           C  
ATOM   3327  CB  THR A 420       2.629  14.586   5.707  1.00 91.62           C  
ATOM   3328  O   THR A 420       2.748  17.312   6.641  1.00 91.62           O  
ATOM   3329  CG2 THR A 420       2.414  13.469   4.688  1.00 91.62           C  
ATOM   3330  OG1 THR A 420       3.109  14.016   6.930  1.00 91.62           O  
ATOM   3331  N   SER A 421       5.016  17.094   6.574  1.00 85.12           N  
ATOM   3332  CA  SER A 421       5.223  18.141   7.570  1.00 85.12           C  
ATOM   3333  C   SER A 421       4.977  19.531   6.977  1.00 85.12           C  
ATOM   3334  CB  SER A 421       6.641  18.062   8.141  1.00 85.12           C  
ATOM   3335  O   SER A 421       5.227  19.750   5.793  1.00 85.12           O  
ATOM   3336  OG  SER A 421       7.590  18.516   7.188  1.00 85.12           O  
ATOM   3337  N   THR A 422       4.480  20.469   7.859  1.00 72.19           N  
ATOM   3338  CA  THR A 422       4.199  21.859   7.500  1.00 72.19           C  
ATOM   3339  C   THR A 422       5.492  22.594   7.160  1.00 72.19           C  
ATOM   3340  CB  THR A 422       3.471  22.594   8.641  1.00 72.19           C  
ATOM   3341  O   THR A 422       5.512  23.438   6.254  1.00 72.19           O  
ATOM   3342  CG2 THR A 422       2.938  23.938   8.172  1.00 72.19           C  
ATOM   3343  OG1 THR A 422       2.375  21.781   9.094  1.00 72.19           O  
ATOM   3344  N   ASN A 423       6.543  22.188   7.871  1.00 77.88           N  
ATOM   3345  CA  ASN A 423       7.816  22.875   7.656  1.00 77.88           C  
ATOM   3346  C   ASN A 423       8.336  22.641   6.238  1.00 77.88           C  
ATOM   3347  CB  ASN A 423       8.852  22.406   8.688  1.00 77.88           C  
ATOM   3348  O   ASN A 423       9.078  23.469   5.703  1.00 77.88           O  
ATOM   3349  CG  ASN A 423       8.531  22.891  10.086  1.00 77.88           C  
ATOM   3350  ND2 ASN A 423       9.039  22.172  11.086  1.00 77.88           N  
ATOM   3351  OD1 ASN A 423       7.840  23.891  10.273  1.00 77.88           O  
ATOM   3352  N   ASP A 424       7.770  21.688   5.590  1.00 76.25           N  
ATOM   3353  CA  ASP A 424       8.219  21.344   4.242  1.00 76.25           C  
ATOM   3354  C   ASP A 424       7.125  21.609   3.213  1.00 76.25           C  
ATOM   3355  CB  ASP A 424       8.656  19.891   4.176  1.00 76.25           C  
ATOM   3356  O   ASP A 424       7.152  21.062   2.113  1.00 76.25           O  
ATOM   3357  CG  ASP A 424       9.852  19.578   5.066  1.00 76.25           C  
ATOM   3358  OD1 ASP A 424      10.859  20.312   5.012  1.00 76.25           O  
ATOM   3359  OD2 ASP A 424       9.781  18.594   5.828  1.00 76.25           O  
ATOM   3360  N   LYS A 425       6.164  22.328   3.629  1.00 87.56           N  
ATOM   3361  CA  LYS A 425       5.047  22.703   2.768  1.00 87.56           C  
ATOM   3362  C   LYS A 425       4.316  21.469   2.248  1.00 87.56           C  
ATOM   3363  CB  LYS A 425       5.531  23.562   1.597  1.00 87.56           C  
ATOM   3364  O   LYS A 425       3.793  21.484   1.132  1.00 87.56           O  
ATOM   3365  CG  LYS A 425       6.145  24.891   2.012  1.00 87.56           C  
ATOM   3366  CD  LYS A 425       6.531  25.734   0.802  1.00 87.56           C  
ATOM   3367  CE  LYS A 425       7.191  27.047   1.216  1.00 87.56           C  
ATOM   3368  NZ  LYS A 425       7.570  27.875   0.032  1.00 87.56           N  
ATOM   3369  N   ASN A 426       4.441  20.391   2.918  1.00 93.50           N  
ATOM   3370  CA  ASN A 426       3.703  19.172   2.643  1.00 93.50           C  
ATOM   3371  C   ASN A 426       3.793  18.781   1.169  1.00 93.50           C  
ATOM   3372  CB  ASN A 426       2.240  19.312   3.066  1.00 93.50           C  
ATOM   3373  O   ASN A 426       2.797  18.844   0.447  1.00 93.50           O  
ATOM   3374  CG  ASN A 426       1.566  17.984   3.307  1.00 93.50           C  
ATOM   3375  ND2 ASN A 426       0.542  17.969   4.152  1.00 93.50           N  
ATOM   3376  OD1 ASN A 426       1.963  16.953   2.738  1.00 93.50           O  
ATOM   3377  N   PRO A 427       4.945  18.328   0.705  1.00 94.62           N  
ATOM   3378  CA  PRO A 427       5.133  17.906  -0.687  1.00 94.62           C  
ATOM   3379  C   PRO A 427       4.188  16.781  -1.095  1.00 94.62           C  
ATOM   3380  CB  PRO A 427       6.590  17.438  -0.724  1.00 94.62           C  
ATOM   3381  O   PRO A 427       3.816  16.672  -2.266  1.00 94.62           O  
ATOM   3382  CG  PRO A 427       7.238  18.125   0.436  1.00 94.62           C  
ATOM   3383  CD  PRO A 427       6.195  18.375   1.486  1.00 94.62           C  
ATOM   3384  N   SER A 428       3.883  15.938  -0.194  1.00 95.31           N  
ATOM   3385  CA  SER A 428       2.939  14.859  -0.475  1.00 95.31           C  
ATOM   3386  C   SER A 428       1.607  15.406  -0.976  1.00 95.31           C  
ATOM   3387  CB  SER A 428       2.711  14.008   0.773  1.00 95.31           C  
ATOM   3388  O   SER A 428       1.114  14.992  -2.027  1.00 95.31           O  
ATOM   3389  OG  SER A 428       1.800  12.953   0.505  1.00 95.31           O  
ATOM   3390  N   ALA A 429       1.060  16.344  -0.266  1.00 95.06           N  
ATOM   3391  CA  ALA A 429      -0.220  16.953  -0.622  1.00 95.06           C  
ATOM   3392  C   ALA A 429      -0.122  17.703  -1.946  1.00 95.06           C  
ATOM   3393  CB  ALA A 429      -0.690  17.891   0.486  1.00 95.06           C  
ATOM   3394  O   ALA A 429      -1.049  17.672  -2.760  1.00 95.06           O  
ATOM   3395  N   GLN A 430       0.936  18.344  -2.188  1.00 95.44           N  
ATOM   3396  CA  GLN A 430       1.144  19.109  -3.414  1.00 95.44           C  
ATOM   3397  C   GLN A 430       1.091  18.188  -4.641  1.00 95.44           C  
ATOM   3398  CB  GLN A 430       2.480  19.844  -3.367  1.00 95.44           C  
ATOM   3399  O   GLN A 430       0.412  18.500  -5.621  1.00 95.44           O  
ATOM   3400  CG  GLN A 430       2.518  20.984  -2.357  1.00 95.44           C  
ATOM   3401  CD  GLN A 430       3.832  21.734  -2.371  1.00 95.44           C  
ATOM   3402  NE2 GLN A 430       4.496  21.797  -1.222  1.00 95.44           N  
ATOM   3403  OE1 GLN A 430       4.250  22.266  -3.408  1.00 95.44           O  
ATOM   3404  N   VAL A 431       1.813  17.094  -4.562  1.00 96.38           N  
ATOM   3405  CA  VAL A 431       1.878  16.188  -5.699  1.00 96.38           C  
ATOM   3406  C   VAL A 431       0.523  15.508  -5.895  1.00 96.38           C  
ATOM   3407  CB  VAL A 431       2.982  15.117  -5.512  1.00 96.38           C  
ATOM   3408  O   VAL A 431       0.033  15.398  -7.023  1.00 96.38           O  
ATOM   3409  CG1 VAL A 431       2.982  14.125  -6.672  1.00 96.38           C  
ATOM   3410  CG2 VAL A 431       4.348  15.789  -5.375  1.00 96.38           C  
ATOM   3411  N   ILE A 432      -0.104  15.078  -4.805  1.00 96.88           N  
ATOM   3412  CA  ILE A 432      -1.399  14.406  -4.871  1.00 96.88           C  
ATOM   3413  C   ILE A 432      -2.430  15.336  -5.504  1.00 96.88           C  
ATOM   3414  CB  ILE A 432      -1.873  13.953  -3.471  1.00 96.88           C  
ATOM   3415  O   ILE A 432      -3.170  14.938  -6.402  1.00 96.88           O  
ATOM   3416  CG1 ILE A 432      -1.025  12.781  -2.973  1.00 96.88           C  
ATOM   3417  CG2 ILE A 432      -3.359  13.586  -3.496  1.00 96.88           C  
ATOM   3418  CD1 ILE A 432      -1.250  12.430  -1.508  1.00 96.88           C  
ATOM   3419  N   THR A 433      -2.480  16.594  -5.066  1.00 96.31           N  
ATOM   3420  CA  THR A 433      -3.469  17.531  -5.570  1.00 96.31           C  
ATOM   3421  C   THR A 433      -3.205  17.859  -7.035  1.00 96.31           C  
ATOM   3422  CB  THR A 433      -3.467  18.844  -4.742  1.00 96.31           C  
ATOM   3423  O   THR A 433      -4.145  18.016  -7.820  1.00 96.31           O  
ATOM   3424  CG2 THR A 433      -3.924  18.578  -3.311  1.00 96.31           C  
ATOM   3425  OG1 THR A 433      -2.141  19.375  -4.715  1.00 96.31           O  
ATOM   3426  N   SER A 434      -1.944  17.938  -7.422  1.00 96.38           N  
ATOM   3427  CA  SER A 434      -1.615  18.172  -8.820  1.00 96.38           C  
ATOM   3428  C   SER A 434      -2.102  17.016  -9.703  1.00 96.38           C  
ATOM   3429  CB  SER A 434      -0.107  18.359  -9.000  1.00 96.38           C  
ATOM   3430  O   SER A 434      -2.682  17.250 -10.766  1.00 96.38           O  
ATOM   3431  OG  SER A 434       0.331  19.547  -8.375  1.00 96.38           O  
ATOM   3432  N   LEU A 435      -1.922  15.828  -9.258  1.00 96.56           N  
ATOM   3433  CA  LEU A 435      -2.385  14.656 -10.000  1.00 96.56           C  
ATOM   3434  C   LEU A 435      -3.908  14.633 -10.078  1.00 96.56           C  
ATOM   3435  CB  LEU A 435      -1.870  13.367  -9.352  1.00 96.56           C  
ATOM   3436  O   LEU A 435      -4.477  14.258 -11.102  1.00 96.56           O  
ATOM   3437  CG  LEU A 435      -0.381  13.070  -9.523  1.00 96.56           C  
ATOM   3438  CD1 LEU A 435       0.039  11.922  -8.617  1.00 96.56           C  
ATOM   3439  CD2 LEU A 435      -0.068  12.750 -10.984  1.00 96.56           C  
ATOM   3440  N   PHE A 436      -4.473  15.047  -8.977  1.00 96.12           N  
ATOM   3441  CA  PHE A 436      -5.930  15.109  -8.922  1.00 96.12           C  
ATOM   3442  C   PHE A 436      -6.465  16.078  -9.961  1.00 96.12           C  
ATOM   3443  CB  PHE A 436      -6.406  15.508  -7.527  1.00 96.12           C  
ATOM   3444  O   PHE A 436      -7.422  15.773 -10.680  1.00 96.12           O  
ATOM   3445  CG  PHE A 436      -7.895  15.688  -7.422  1.00 96.12           C  
ATOM   3446  CD1 PHE A 436      -8.445  16.938  -7.184  1.00 96.12           C  
ATOM   3447  CD2 PHE A 436      -8.750  14.602  -7.559  1.00 96.12           C  
ATOM   3448  CE1 PHE A 436      -9.828  17.109  -7.086  1.00 96.12           C  
ATOM   3449  CE2 PHE A 436     -10.125  14.758  -7.461  1.00 96.12           C  
ATOM   3450  CZ  PHE A 436     -10.664  16.016  -7.223  1.00 96.12           C  
ATOM   3451  N   GLU A 437      -5.887  17.203 -10.086  1.00 95.69           N  
ATOM   3452  CA  GLU A 437      -6.324  18.203 -11.047  1.00 95.69           C  
ATOM   3453  C   GLU A 437      -6.184  17.703 -12.477  1.00 95.69           C  
ATOM   3454  CB  GLU A 437      -5.527  19.500 -10.867  1.00 95.69           C  
ATOM   3455  O   GLU A 437      -7.047  17.953 -13.320  1.00 95.69           O  
ATOM   3456  CG  GLU A 437      -5.809  20.219  -9.555  1.00 95.69           C  
ATOM   3457  CD  GLU A 437      -7.277  20.547  -9.344  1.00 95.69           C  
ATOM   3458  OE1 GLU A 437      -7.773  20.406  -8.203  1.00 95.69           O  
ATOM   3459  OE2 GLU A 437      -7.941  20.922 -10.336  1.00 95.69           O  
ATOM   3460  N   ILE A 438      -5.168  16.984 -12.680  1.00 95.06           N  
ATOM   3461  CA  ILE A 438      -4.961  16.406 -14.000  1.00 95.06           C  
ATOM   3462  C   ILE A 438      -6.023  15.336 -14.266  1.00 95.06           C  
ATOM   3463  CB  ILE A 438      -3.547  15.781 -14.125  1.00 95.06           C  
ATOM   3464  O   ILE A 438      -6.605  15.297 -15.352  1.00 95.06           O  
ATOM   3465  CG1 ILE A 438      -2.477  16.875 -14.008  1.00 95.06           C  
ATOM   3466  CG2 ILE A 438      -3.410  15.016 -15.438  1.00 95.06           C  
ATOM   3467  CD1 ILE A 438      -1.062  16.344 -13.844  1.00 95.06           C  
ATOM   3468  N   GLN A 439      -6.242  14.523 -13.320  1.00 93.00           N  
ATOM   3469  CA  GLN A 439      -7.238  13.461 -13.445  1.00 93.00           C  
ATOM   3470  C   GLN A 439      -8.633  14.047 -13.664  1.00 93.00           C  
ATOM   3471  CB  GLN A 439      -7.230  12.562 -12.211  1.00 93.00           C  
ATOM   3472  O   GLN A 439      -9.406  13.531 -14.477  1.00 93.00           O  
ATOM   3473  CG  GLN A 439      -8.000  11.258 -12.398  1.00 93.00           C  
ATOM   3474  CD  GLN A 439      -7.809  10.297 -11.242  1.00 93.00           C  
ATOM   3475  NE2 GLN A 439      -7.984   9.008 -11.508  1.00 93.00           N  
ATOM   3476  OE1 GLN A 439      -7.500  10.711 -10.117  1.00 93.00           O  
ATOM   3477  N   LYS A 440      -8.938  15.078 -12.992  1.00 92.12           N  
ATOM   3478  CA  LYS A 440     -10.219  15.766 -13.109  1.00 92.12           C  
ATOM   3479  C   LYS A 440     -10.438  16.266 -14.531  1.00 92.12           C  
ATOM   3480  CB  LYS A 440     -10.305  16.922 -12.125  1.00 92.12           C  
ATOM   3481  O   LYS A 440     -11.555  16.219 -15.055  1.00 92.12           O  
ATOM   3482  CG  LYS A 440     -11.672  17.594 -12.078  1.00 92.12           C  
ATOM   3483  CD  LYS A 440     -11.703  18.719 -11.047  1.00 92.12           C  
ATOM   3484  CE  LYS A 440     -12.836  19.703 -11.328  1.00 92.12           C  
ATOM   3485  NZ  LYS A 440     -12.820  20.859 -10.375  1.00 92.12           N  
ATOM   3486  N   GLU A 441      -9.414  16.703 -15.086  1.00 91.12           N  
ATOM   3487  CA  GLU A 441      -9.477  17.219 -16.453  1.00 91.12           C  
ATOM   3488  C   GLU A 441      -9.656  16.062 -17.453  1.00 91.12           C  
ATOM   3489  CB  GLU A 441      -8.211  18.016 -16.797  1.00 91.12           C  
ATOM   3490  O   GLU A 441     -10.234  16.266 -18.516  1.00 91.12           O  
ATOM   3491  CG  GLU A 441      -8.266  18.703 -18.141  1.00 91.12           C  
ATOM   3492  CD  GLU A 441      -9.344  19.766 -18.234  1.00 91.12           C  
ATOM   3493  OE1 GLU A 441      -9.812  20.078 -19.344  1.00 91.12           O  
ATOM   3494  OE2 GLU A 441      -9.727  20.312 -17.156  1.00 91.12           O  
ATOM   3495  N   ALA A 442      -9.211  14.914 -17.094  1.00 87.75           N  
ATOM   3496  CA  ALA A 442      -9.172  13.781 -18.000  1.00 87.75           C  
ATOM   3497  C   ALA A 442     -10.508  13.047 -18.047  1.00 87.75           C  
ATOM   3498  CB  ALA A 442      -8.055  12.820 -17.609  1.00 87.75           C  
ATOM   3499  O   ALA A 442     -10.945  12.602 -19.109  1.00 87.75           O  
ATOM   3500  N   HIS A 443     -11.117  12.953 -16.906  1.00 84.94           N  
ATOM   3501  CA  HIS A 443     -12.281  12.086 -16.781  1.00 84.94           C  
ATOM   3502  C   HIS A 443     -13.367  12.727 -15.938  1.00 84.94           C  
ATOM   3503  CB  HIS A 443     -11.883  10.734 -16.188  1.00 84.94           C  
ATOM   3504  O   HIS A 443     -13.117  13.719 -15.242  1.00 84.94           O  
ATOM   3505  CG  HIS A 443     -10.805  10.031 -16.969  1.00 84.94           C  
ATOM   3506  CD2 HIS A 443      -9.477   9.922 -16.734  1.00 84.94           C  
ATOM   3507  ND1 HIS A 443     -11.055   9.344 -18.125  1.00 84.94           N  
ATOM   3508  CE1 HIS A 443      -9.922   8.836 -18.578  1.00 84.94           C  
ATOM   3509  NE2 HIS A 443      -8.953   9.172 -17.750  1.00 84.94           N  
ATOM   3510  N   ASN A 444     -14.578  12.250 -16.219  1.00 85.25           N  
ATOM   3511  CA  ASN A 444     -15.625  12.414 -15.219  1.00 85.25           C  
ATOM   3512  C   ASN A 444     -15.383  11.508 -14.016  1.00 85.25           C  
ATOM   3513  CB  ASN A 444     -17.000  12.133 -15.828  1.00 85.25           C  
ATOM   3514  O   ASN A 444     -15.578  10.289 -14.094  1.00 85.25           O  
ATOM   3515  CG  ASN A 444     -18.125  12.422 -14.859  1.00 85.25           C  
ATOM   3516  ND2 ASN A 444     -19.359  12.359 -15.352  1.00 85.25           N  
ATOM   3517  OD1 ASN A 444     -17.906  12.695 -13.680  1.00 85.25           O  
ATOM   3518  N   LEU A 445     -14.992  12.141 -12.922  1.00 85.44           N  
ATOM   3519  CA  LEU A 445     -14.547  11.383 -11.758  1.00 85.44           C  
ATOM   3520  C   LEU A 445     -15.672  10.500 -11.219  1.00 85.44           C  
ATOM   3521  CB  LEU A 445     -14.062  12.328 -10.656  1.00 85.44           C  
ATOM   3522  O   LEU A 445     -15.422   9.422 -10.688  1.00 85.44           O  
ATOM   3523  CG  LEU A 445     -12.852  13.203 -10.992  1.00 85.44           C  
ATOM   3524  CD1 LEU A 445     -12.469  14.070  -9.805  1.00 85.44           C  
ATOM   3525  CD2 LEU A 445     -11.672  12.336 -11.438  1.00 85.44           C  
ATOM   3526  N   ARG A 446     -16.875  10.859 -11.469  1.00 80.12           N  
ATOM   3527  CA  ARG A 446     -18.047  10.148 -10.945  1.00 80.12           C  
ATOM   3528  C   ARG A 446     -18.234   8.820 -11.672  1.00 80.12           C  
ATOM   3529  CB  ARG A 446     -19.297  11.008 -11.078  1.00 80.12           C  
ATOM   3530  O   ARG A 446     -18.875   7.902 -11.133  1.00 80.12           O  
ATOM   3531  CG  ARG A 446     -19.344  12.180 -10.109  1.00 80.12           C  
ATOM   3532  CD  ARG A 446     -20.719  12.852 -10.102  1.00 80.12           C  
ATOM   3533  NE  ARG A 446     -20.781  13.938  -9.133  1.00 80.12           N  
ATOM   3534  NH1 ARG A 446     -23.078  14.133  -9.188  1.00 80.12           N  
ATOM   3535  NH2 ARG A 446     -21.844  15.508  -7.832  1.00 80.12           N  
ATOM   3536  CZ  ARG A 446     -21.891  14.523  -8.719  1.00 80.12           C  
ATOM   3537  N   SER A 447     -17.703   8.727 -12.773  1.00 81.31           N  
ATOM   3538  CA  SER A 447     -17.875   7.523 -13.586  1.00 81.31           C  
ATOM   3539  C   SER A 447     -16.797   6.484 -13.273  1.00 81.31           C  
ATOM   3540  CB  SER A 447     -17.844   7.871 -15.078  1.00 81.31           C  
ATOM   3541  O   SER A 447     -16.906   5.328 -13.695  1.00 81.31           O  
ATOM   3542  OG  SER A 447     -16.547   8.281 -15.469  1.00 81.31           O  
ATOM   3543  N   LEU A 448     -15.805   6.867 -12.508  1.00 81.69           N  
ATOM   3544  CA  LEU A 448     -14.703   5.961 -12.219  1.00 81.69           C  
ATOM   3545  C   LEU A 448     -15.000   5.105 -10.992  1.00 81.69           C  
ATOM   3546  CB  LEU A 448     -13.406   6.746 -12.000  1.00 81.69           C  
ATOM   3547  O   LEU A 448     -15.625   5.578 -10.039  1.00 81.69           O  
ATOM   3548  CG  LEU A 448     -12.898   7.559 -13.195  1.00 81.69           C  
ATOM   3549  CD1 LEU A 448     -11.656   8.359 -12.805  1.00 81.69           C  
ATOM   3550  CD2 LEU A 448     -12.594   6.641 -14.375  1.00 81.69           C  
ATOM   3551  N   ASP A 449     -14.633   3.809 -11.109  1.00 75.12           N  
ATOM   3552  CA  ASP A 449     -14.773   2.916  -9.961  1.00 75.12           C  
ATOM   3553  C   ASP A 449     -13.805   3.305  -8.852  1.00 75.12           C  
ATOM   3554  CB  ASP A 449     -14.539   1.463 -10.383  1.00 75.12           C  
ATOM   3555  O   ASP A 449     -14.172   3.297  -7.672  1.00 75.12           O  
ATOM   3556  CG  ASP A 449     -15.680   0.892 -11.203  1.00 75.12           C  
ATOM   3557  OD1 ASP A 449     -16.812   1.403 -11.109  1.00 75.12           O  
ATOM   3558  OD2 ASP A 449     -15.438  -0.080 -11.953  1.00 75.12           O  
ATOM   3559  N   VAL A 450     -12.609   3.678  -9.273  1.00 79.06           N  
ATOM   3560  CA  VAL A 450     -11.539   4.066  -8.352  1.00 79.06           C  
ATOM   3561  C   VAL A 450     -10.859   5.336  -8.859  1.00 79.06           C  
ATOM   3562  CB  VAL A 450     -10.508   2.938  -8.172  1.00 79.06           C  
ATOM   3563  O   VAL A 450     -10.453   5.406 -10.031  1.00 79.06           O  
ATOM   3564  CG1 VAL A 450      -9.391   3.371  -7.223  1.00 79.06           C  
ATOM   3565  CG2 VAL A 450     -11.188   1.667  -7.664  1.00 79.06           C  
ATOM   3566  N   VAL A 451     -10.820   6.344  -7.938  1.00 87.50           N  
ATOM   3567  CA  VAL A 451     -10.047   7.551  -8.234  1.00 87.50           C  
ATOM   3568  C   VAL A 451      -8.664   7.441  -7.602  1.00 87.50           C  
ATOM   3569  CB  VAL A 451     -10.766   8.820  -7.723  1.00 87.50           C  
ATOM   3570  O   VAL A 451      -8.523   7.492  -6.375  1.00 87.50           O  
ATOM   3571  CG1 VAL A 451      -9.969  10.070  -8.086  1.00 87.50           C  
ATOM   3572  CG2 VAL A 451     -12.180   8.898  -8.297  1.00 87.50           C  
ATOM   3573  N   SER A 452      -7.641   7.344  -8.438  1.00 87.25           N  
ATOM   3574  CA  SER A 452      -6.281   7.035  -8.016  1.00 87.25           C  
ATOM   3575  C   SER A 452      -5.766   8.062  -7.012  1.00 87.25           C  
ATOM   3576  CB  SER A 452      -5.344   6.977  -9.227  1.00 87.25           C  
ATOM   3577  O   SER A 452      -5.180   7.695  -5.988  1.00 87.25           O  
ATOM   3578  OG  SER A 452      -5.738   5.953 -10.117  1.00 87.25           O  
ATOM   3579  N   SER A 453      -5.988   9.328  -7.258  1.00 92.31           N  
ATOM   3580  CA  SER A 453      -5.484  10.383  -6.383  1.00 92.31           C  
ATOM   3581  C   SER A 453      -6.176  10.352  -5.023  1.00 92.31           C  
ATOM   3582  CB  SER A 453      -5.680  11.758  -7.031  1.00 92.31           C  
ATOM   3583  O   SER A 453      -5.547  10.602  -3.994  1.00 92.31           O  
ATOM   3584  OG  SER A 453      -7.031  11.945  -7.418  1.00 92.31           O  
ATOM   3585  N   GLU A 454      -7.449   9.992  -5.008  1.00 90.75           N  
ATOM   3586  CA  GLU A 454      -8.172   9.859  -3.746  1.00 90.75           C  
ATOM   3587  C   GLU A 454      -7.594   8.734  -2.895  1.00 90.75           C  
ATOM   3588  CB  GLU A 454      -9.656   9.617  -4.000  1.00 90.75           C  
ATOM   3589  O   GLU A 454      -7.480   8.867  -1.675  1.00 90.75           O  
ATOM   3590  CG  GLU A 454     -10.391  10.836  -4.547  1.00 90.75           C  
ATOM   3591  CD  GLU A 454     -11.852  10.555  -4.879  1.00 90.75           C  
ATOM   3592  OE1 GLU A 454     -12.562  11.492  -5.316  1.00 90.75           O  
ATOM   3593  OE2 GLU A 454     -12.281   9.398  -4.699  1.00 90.75           O  
ATOM   3594  N   HIS A 455      -7.289   7.707  -3.602  1.00 88.44           N  
ATOM   3595  CA  HIS A 455      -6.684   6.578  -2.902  1.00 88.44           C  
ATOM   3596  C   HIS A 455      -5.355   6.973  -2.268  1.00 88.44           C  
ATOM   3597  CB  HIS A 455      -6.480   5.402  -3.857  1.00 88.44           C  
ATOM   3598  O   HIS A 455      -5.082   6.617  -1.118  1.00 88.44           O  
ATOM   3599  CG  HIS A 455      -6.012   4.152  -3.182  1.00 88.44           C  
ATOM   3600  CD2 HIS A 455      -6.023   3.791  -1.877  1.00 88.44           C  
ATOM   3601  ND1 HIS A 455      -5.449   3.102  -3.869  1.00 88.44           N  
ATOM   3602  CE1 HIS A 455      -5.133   2.143  -3.014  1.00 88.44           C  
ATOM   3603  NE2 HIS A 455      -5.469   2.537  -1.799  1.00 88.44           N  
ATOM   3604  N   LEU A 456      -4.527   7.719  -2.932  1.00 92.06           N  
ATOM   3605  CA  LEU A 456      -3.240   8.172  -2.416  1.00 92.06           C  
ATOM   3606  C   LEU A 456      -3.432   9.125  -1.240  1.00 92.06           C  
ATOM   3607  CB  LEU A 456      -2.432   8.859  -3.520  1.00 92.06           C  
ATOM   3608  O   LEU A 456      -2.709   9.039  -0.244  1.00 92.06           O  
ATOM   3609  CG  LEU A 456      -1.998   7.977  -4.691  1.00 92.06           C  
ATOM   3610  CD1 LEU A 456      -1.354   8.828  -5.781  1.00 92.06           C  
ATOM   3611  CD2 LEU A 456      -1.039   6.891  -4.215  1.00 92.06           C  
ATOM   3612  N   LEU A 457      -4.477   9.977  -1.374  1.00 93.25           N  
ATOM   3613  CA  LEU A 457      -4.777  10.898  -0.284  1.00 93.25           C  
ATOM   3614  C   LEU A 457      -5.219  10.141   0.963  1.00 93.25           C  
ATOM   3615  CB  LEU A 457      -5.863  11.891  -0.706  1.00 93.25           C  
ATOM   3616  O   LEU A 457      -4.793  10.469   2.074  1.00 93.25           O  
ATOM   3617  CG  LEU A 457      -6.324  12.883   0.360  1.00 93.25           C  
ATOM   3618  CD1 LEU A 457      -5.164  13.781   0.787  1.00 93.25           C  
ATOM   3619  CD2 LEU A 457      -7.488  13.727  -0.158  1.00 93.25           C  
ATOM   3620  N   HIS A 458      -6.055   9.164   0.686  1.00 89.19           N  
ATOM   3621  CA  HIS A 458      -6.547   8.344   1.791  1.00 89.19           C  
ATOM   3622  C   HIS A 458      -5.395   7.727   2.572  1.00 89.19           C  
ATOM   3623  CB  HIS A 458      -7.480   7.250   1.275  1.00 89.19           C  
ATOM   3624  O   HIS A 458      -5.379   7.766   3.805  1.00 89.19           O  
ATOM   3625  CG  HIS A 458      -8.133   6.453   2.361  1.00 89.19           C  
ATOM   3626  CD2 HIS A 458      -9.164   6.746   3.184  1.00 89.19           C  
ATOM   3627  ND1 HIS A 458      -7.711   5.184   2.707  1.00 89.19           N  
ATOM   3628  CE1 HIS A 458      -8.461   4.734   3.695  1.00 89.19           C  
ATOM   3629  NE2 HIS A 458      -9.352   5.660   4.004  1.00 89.19           N  
ATOM   3630  N   LEU A 459      -4.367   7.199   1.914  1.00 89.75           N  
ATOM   3631  CA  LEU A 459      -3.209   6.578   2.547  1.00 89.75           C  
ATOM   3632  C   LEU A 459      -2.391   7.613   3.314  1.00 89.75           C  
ATOM   3633  CB  LEU A 459      -2.330   5.891   1.500  1.00 89.75           C  
ATOM   3634  O   LEU A 459      -1.926   7.344   4.426  1.00 89.75           O  
ATOM   3635  CG  LEU A 459      -2.949   4.695   0.772  1.00 89.75           C  
ATOM   3636  CD1 LEU A 459      -2.084   4.293  -0.416  1.00 89.75           C  
ATOM   3637  CD2 LEU A 459      -3.135   3.523   1.729  1.00 89.75           C  
ATOM   3638  N   SER A 460      -2.277   8.781   2.738  1.00 91.56           N  
ATOM   3639  CA  SER A 460      -1.570   9.867   3.406  1.00 91.56           C  
ATOM   3640  C   SER A 460      -2.287  10.289   4.684  1.00 91.56           C  
ATOM   3641  CB  SER A 460      -1.426  11.070   2.471  1.00 91.56           C  
ATOM   3642  O   SER A 460      -1.651  10.492   5.723  1.00 91.56           O  
ATOM   3643  OG  SER A 460      -0.724  12.117   3.107  1.00 91.56           O  
ATOM   3644  N   LEU A 461      -3.586  10.352   4.676  1.00 89.50           N  
ATOM   3645  CA  LEU A 461      -4.398  10.742   5.824  1.00 89.50           C  
ATOM   3646  C   LEU A 461      -4.336   9.680   6.918  1.00 89.50           C  
ATOM   3647  CB  LEU A 461      -5.852  10.969   5.402  1.00 89.50           C  
ATOM   3648  O   LEU A 461      -4.414  10.000   8.109  1.00 89.50           O  
ATOM   3649  CG  LEU A 461      -6.109  12.172   4.496  1.00 89.50           C  
ATOM   3650  CD1 LEU A 461      -7.570  12.203   4.059  1.00 89.50           C  
ATOM   3651  CD2 LEU A 461      -5.734  13.469   5.211  1.00 89.50           C  
ATOM   3652  N   PHE A 462      -4.121   8.469   6.527  1.00 85.94           N  
ATOM   3653  CA  PHE A 462      -4.043   7.363   7.480  1.00 85.94           C  
ATOM   3654  C   PHE A 462      -2.721   7.398   8.242  1.00 85.94           C  
ATOM   3655  CB  PHE A 462      -4.203   6.020   6.766  1.00 85.94           C  
ATOM   3656  O   PHE A 462      -2.598   6.793   9.305  1.00 85.94           O  
ATOM   3657  CG  PHE A 462      -5.598   5.457   6.832  1.00 85.94           C  
ATOM   3658  CD1 PHE A 462      -5.988   4.668   7.906  1.00 85.94           C  
ATOM   3659  CD2 PHE A 462      -6.516   5.723   5.824  1.00 85.94           C  
ATOM   3660  CE1 PHE A 462      -7.281   4.145   7.973  1.00 85.94           C  
ATOM   3661  CE2 PHE A 462      -7.805   5.203   5.883  1.00 85.94           C  
ATOM   3662  CZ  PHE A 462      -8.188   4.414   6.957  1.00 85.94           C  
ATOM   3663  N   GLY A 463      -1.828   8.141   7.699  1.00 87.56           N  
ATOM   3664  CA  GLY A 463      -0.576   8.328   8.414  1.00 87.56           C  
ATOM   3665  C   GLY A 463       0.572   7.531   7.828  1.00 87.56           C  
ATOM   3666  O   GLY A 463       1.660   7.480   8.406  1.00 87.56           O  
ATOM   3667  N   LYS A 464       0.334   6.906   6.773  1.00 91.25           N  
ATOM   3668  CA  LYS A 464       1.422   6.168   6.141  1.00 91.25           C  
ATOM   3669  C   LYS A 464       2.512   7.109   5.641  1.00 91.25           C  
ATOM   3670  CB  LYS A 464       0.892   5.320   4.984  1.00 91.25           C  
ATOM   3671  O   LYS A 464       2.219   8.117   5.000  1.00 91.25           O  
ATOM   3672  CG  LYS A 464       0.133   4.074   5.426  1.00 91.25           C  
ATOM   3673  CD  LYS A 464      -0.134   3.139   4.254  1.00 91.25           C  
ATOM   3674  CE  LYS A 464       0.939   2.064   4.141  1.00 91.25           C  
ATOM   3675  NZ  LYS A 464       0.366   0.751   3.721  1.00 91.25           N  
ATOM   3676  N   ARG A 465       3.717   6.762   5.984  1.00 93.00           N  
ATOM   3677  CA  ARG A 465       4.852   7.582   5.570  1.00 93.00           C  
ATOM   3678  C   ARG A 465       5.801   6.793   4.672  1.00 93.00           C  
ATOM   3679  CB  ARG A 465       5.605   8.109   6.793  1.00 93.00           C  
ATOM   3680  O   ARG A 465       6.871   7.281   4.312  1.00 93.00           O  
ATOM   3681  CG  ARG A 465       4.766   8.992   7.703  1.00 93.00           C  
ATOM   3682  CD  ARG A 465       4.277  10.242   6.984  1.00 93.00           C  
ATOM   3683  NE  ARG A 465       3.463  11.086   7.855  1.00 93.00           N  
ATOM   3684  NH1 ARG A 465       1.438  10.289   7.074  1.00 93.00           N  
ATOM   3685  NH2 ARG A 465       1.491  11.891   8.711  1.00 93.00           N  
ATOM   3686  CZ  ARG A 465       2.133  11.086   7.879  1.00 93.00           C  
ATOM   3687  N   SER A 466       5.441   5.676   4.402  1.00 95.00           N  
ATOM   3688  CA  SER A 466       6.094   4.758   3.473  1.00 95.00           C  
ATOM   3689  C   SER A 466       5.098   3.773   2.875  1.00 95.00           C  
ATOM   3690  CB  SER A 466       7.223   3.996   4.172  1.00 95.00           C  
ATOM   3691  O   SER A 466       4.117   3.404   3.523  1.00 95.00           O  
ATOM   3692  OG  SER A 466       7.719   2.963   3.344  1.00 95.00           O  
ATOM   3693  N   PRO A 467       5.434   3.359   1.613  1.00 94.56           N  
ATOM   3694  CA  PRO A 467       4.559   2.350   1.008  1.00 94.56           C  
ATOM   3695  C   PRO A 467       4.613   1.009   1.735  1.00 94.56           C  
ATOM   3696  CB  PRO A 467       5.105   2.221  -0.417  1.00 94.56           C  
ATOM   3697  O   PRO A 467       3.721   0.175   1.567  1.00 94.56           O  
ATOM   3698  CG  PRO A 467       5.938   3.447  -0.620  1.00 94.56           C  
ATOM   3699  CD  PRO A 467       6.438   3.910   0.717  1.00 94.56           C  
ATOM   3700  N   PHE A 468       5.594   0.883   2.621  1.00 96.38           N  
ATOM   3701  CA  PHE A 468       5.867  -0.448   3.148  1.00 96.38           C  
ATOM   3702  C   PHE A 468       5.395  -0.567   4.594  1.00 96.38           C  
ATOM   3703  CB  PHE A 468       7.363  -0.767   3.059  1.00 96.38           C  
ATOM   3704  O   PHE A 468       5.723  -1.536   5.281  1.00 96.38           O  
ATOM   3705  CG  PHE A 468       7.934  -0.626   1.673  1.00 96.38           C  
ATOM   3706  CD1 PHE A 468       7.395  -1.340   0.610  1.00 96.38           C  
ATOM   3707  CD2 PHE A 468       9.008   0.219   1.433  1.00 96.38           C  
ATOM   3708  CE1 PHE A 468       7.918  -1.212  -0.674  1.00 96.38           C  
ATOM   3709  CE2 PHE A 468       9.539   0.352   0.152  1.00 96.38           C  
ATOM   3710  CZ  PHE A 468       8.992  -0.365  -0.899  1.00 96.38           C  
ATOM   3711  N   GLN A 469       4.660   0.447   5.043  1.00 94.62           N  
ATOM   3712  CA  GLN A 469       4.027   0.362   6.355  1.00 94.62           C  
ATOM   3713  C   GLN A 469       2.701  -0.392   6.277  1.00 94.62           C  
ATOM   3714  CB  GLN A 469       3.803   1.759   6.934  1.00 94.62           C  
ATOM   3715  O   GLN A 469       1.982  -0.295   5.281  1.00 94.62           O  
ATOM   3716  CG  GLN A 469       5.086   2.475   7.328  1.00 94.62           C  
ATOM   3717  CD  GLN A 469       4.836   3.859   7.898  1.00 94.62           C  
ATOM   3718  NE2 GLN A 469       5.426   4.141   9.055  1.00 94.62           N  
ATOM   3719  OE1 GLN A 469       4.125   4.668   7.301  1.00 94.62           O  
ATOM   3720  N   ASN A 470       2.525  -1.199   7.293  1.00 92.06           N  
ATOM   3721  CA  ASN A 470       1.241  -1.872   7.453  1.00 92.06           C  
ATOM   3722  C   ASN A 470       0.305  -1.084   8.367  1.00 92.06           C  
ATOM   3723  CB  ASN A 470       1.439  -3.289   7.992  1.00 92.06           C  
ATOM   3724  O   ASN A 470       0.681  -0.719   9.477  1.00 92.06           O  
ATOM   3725  CG  ASN A 470       0.135  -4.051   8.133  1.00 92.06           C  
ATOM   3726  ND2 ASN A 470      -0.178  -4.875   7.137  1.00 92.06           N  
ATOM   3727  OD1 ASN A 470      -0.585  -3.895   9.117  1.00 92.06           O  
ATOM   3728  N   ALA A 471      -0.938  -0.802   7.922  1.00 88.12           N  
ATOM   3729  CA  ALA A 471      -1.815   0.085   8.680  1.00 88.12           C  
ATOM   3730  C   ALA A 471      -3.092  -0.637   9.102  1.00 88.12           C  
ATOM   3731  CB  ALA A 471      -2.158   1.325   7.855  1.00 88.12           C  
ATOM   3732  O   ALA A 471      -4.113  -0.001   9.375  1.00 88.12           O  
ATOM   3733  N   TYR A 472      -2.992  -1.967   9.117  1.00 84.50           N  
ATOM   3734  CA  TYR A 472      -4.172  -2.760   9.445  1.00 84.50           C  
ATOM   3735  C   TYR A 472      -4.691  -2.414  10.836  1.00 84.50           C  
ATOM   3736  CB  TYR A 472      -3.852  -4.258   9.367  1.00 84.50           C  
ATOM   3737  O   TYR A 472      -5.902  -2.389  11.070  1.00 84.50           O  
ATOM   3738  CG  TYR A 472      -4.980  -5.145   9.836  1.00 84.50           C  
ATOM   3739  CD1 TYR A 472      -4.852  -5.918  10.984  1.00 84.50           C  
ATOM   3740  CD2 TYR A 472      -6.176  -5.211   9.125  1.00 84.50           C  
ATOM   3741  CE1 TYR A 472      -5.887  -6.738  11.422  1.00 84.50           C  
ATOM   3742  CE2 TYR A 472      -7.219  -6.027   9.555  1.00 84.50           C  
ATOM   3743  OH  TYR A 472      -8.094  -7.598  11.125  1.00 84.50           O  
ATOM   3744  CZ  TYR A 472      -7.062  -6.785  10.695  1.00 84.50           C  
ATOM   3745  N   ASN A 473      -3.785  -2.074  11.766  1.00 82.31           N  
ATOM   3746  CA  ASN A 473      -4.152  -1.881  13.164  1.00 82.31           C  
ATOM   3747  C   ASN A 473      -4.477  -0.420  13.461  1.00 82.31           C  
ATOM   3748  CB  ASN A 473      -3.037  -2.377  14.086  1.00 82.31           C  
ATOM   3749  O   ASN A 473      -4.762  -0.063  14.602  1.00 82.31           O  
ATOM   3750  CG  ASN A 473      -2.879  -3.883  14.055  1.00 82.31           C  
ATOM   3751  ND2 ASN A 473      -1.656  -4.355  14.266  1.00 82.31           N  
ATOM   3752  OD1 ASN A 473      -3.846  -4.617  13.836  1.00 82.31           O  
ATOM   3753  N   VAL A 474      -4.383   0.459  12.438  1.00 80.00           N  
ATOM   3754  CA  VAL A 474      -4.660   1.877  12.641  1.00 80.00           C  
ATOM   3755  C   VAL A 474      -6.164   2.086  12.820  1.00 80.00           C  
ATOM   3756  CB  VAL A 474      -4.141   2.732  11.461  1.00 80.00           C  
ATOM   3757  O   VAL A 474      -6.969   1.538  12.062  1.00 80.00           O  
ATOM   3758  CG1 VAL A 474      -4.582   4.188  11.617  1.00 80.00           C  
ATOM   3759  CG2 VAL A 474      -2.621   2.641  11.367  1.00 80.00           C  
ATOM   3760  N   ARG A 475      -6.445   2.906  13.836  1.00 71.75           N  
ATOM   3761  CA  ARG A 475      -7.832   3.195  14.188  1.00 71.75           C  
ATOM   3762  C   ARG A 475      -8.227   4.598  13.742  1.00 71.75           C  
ATOM   3763  CB  ARG A 475      -8.039   3.045  15.695  1.00 71.75           C  
ATOM   3764  O   ARG A 475      -7.371   5.465  13.555  1.00 71.75           O  
ATOM   3765  CG  ARG A 475      -7.727   1.655  16.234  1.00 71.75           C  
ATOM   3766  CD  ARG A 475      -7.922   1.570  17.734  1.00 71.75           C  
ATOM   3767  NE  ARG A 475      -7.543   0.260  18.250  1.00 71.75           N  
ATOM   3768  NH1 ARG A 475      -8.008   0.770  20.453  1.00 71.75           N  
ATOM   3769  NH2 ARG A 475      -7.219  -1.311  19.906  1.00 71.75           N  
ATOM   3770  CZ  ARG A 475      -7.590  -0.091  19.531  1.00 71.75           C  
ATOM   3771  N   GLY A 476      -9.602   4.738  13.391  1.00 66.69           N  
ATOM   3772  CA  GLY A 476     -10.141   6.035  13.008  1.00 66.69           C  
ATOM   3773  C   GLY A 476     -10.617   6.078  11.570  1.00 66.69           C  
ATOM   3774  O   GLY A 476     -10.547   5.078  10.852  1.00 66.69           O  
ATOM   3775  N   ASN A 477     -11.320   7.277  11.305  1.00 70.88           N  
ATOM   3776  CA  ASN A 477     -11.836   7.555   9.969  1.00 70.88           C  
ATOM   3777  C   ASN A 477     -11.062   8.680   9.289  1.00 70.88           C  
ATOM   3778  CB  ASN A 477     -13.328   7.898  10.039  1.00 70.88           C  
ATOM   3779  O   ASN A 477     -11.109   9.828   9.734  1.00 70.88           O  
ATOM   3780  CG  ASN A 477     -13.984   7.918   8.672  1.00 70.88           C  
ATOM   3781  ND2 ASN A 477     -15.312   7.840   8.648  1.00 70.88           N  
ATOM   3782  OD1 ASN A 477     -13.305   8.000   7.645  1.00 70.88           O  
ATOM   3783  N   ALA A 478     -10.414   8.312   8.180  1.00 73.31           N  
ATOM   3784  CA  ALA A 478      -9.609   9.305   7.473  1.00 73.31           C  
ATOM   3785  C   ALA A 478     -10.484  10.445   6.957  1.00 73.31           C  
ATOM   3786  CB  ALA A 478      -8.852   8.656   6.316  1.00 73.31           C  
ATOM   3787  O   ALA A 478     -10.008  11.578   6.801  1.00 73.31           O  
ATOM   3788  N   THR A 479     -11.805  10.188   6.781  1.00 73.19           N  
ATOM   3789  CA  THR A 479     -12.688  11.188   6.188  1.00 73.19           C  
ATOM   3790  C   THR A 479     -13.125  12.211   7.234  1.00 73.19           C  
ATOM   3791  CB  THR A 479     -13.922  10.539   5.551  1.00 73.19           C  
ATOM   3792  O   THR A 479     -13.727  13.234   6.898  1.00 73.19           O  
ATOM   3793  CG2 THR A 479     -13.539   9.656   4.367  1.00 73.19           C  
ATOM   3794  OG1 THR A 479     -14.594   9.734   6.531  1.00 73.19           O  
ATOM   3795  N   ASN A 480     -12.719  12.031   8.516  1.00 74.06           N  
ATOM   3796  CA  ASN A 480     -13.094  12.938   9.594  1.00 74.06           C  
ATOM   3797  C   ASN A 480     -11.953  13.891   9.945  1.00 74.06           C  
ATOM   3798  CB  ASN A 480     -13.523  12.156  10.836  1.00 74.06           C  
ATOM   3799  O   ASN A 480     -12.086  14.734  10.836  1.00 74.06           O  
ATOM   3800  CG  ASN A 480     -14.867  11.477  10.656  1.00 74.06           C  
ATOM   3801  ND2 ASN A 480     -15.156  10.492  11.500  1.00 74.06           N  
ATOM   3802  OD1 ASN A 480     -15.641  11.828   9.758  1.00 74.06           O  
ATOM   3803  N   ILE A 481     -10.883  13.766   9.266  1.00 78.62           N  
ATOM   3804  CA  ILE A 481      -9.711  14.578   9.570  1.00 78.62           C  
ATOM   3805  C   ILE A 481      -9.977  16.031   9.188  1.00 78.62           C  
ATOM   3806  CB  ILE A 481      -8.453  14.055   8.844  1.00 78.62           C  
ATOM   3807  O   ILE A 481     -10.586  16.312   8.148  1.00 78.62           O  
ATOM   3808  CG1 ILE A 481      -8.039  12.695   9.414  1.00 78.62           C  
ATOM   3809  CG2 ILE A 481      -7.309  15.062   8.938  1.00 78.62           C  
ATOM   3810  CD1 ILE A 481      -6.863  12.047   8.680  1.00 78.62           C  
ATOM   3811  N   LYS A 482      -9.602  16.969  10.086  1.00 81.88           N  
ATOM   3812  CA  LYS A 482      -9.734  18.406   9.820  1.00 81.88           C  
ATOM   3813  C   LYS A 482      -8.594  18.906   8.930  1.00 81.88           C  
ATOM   3814  CB  LYS A 482      -9.766  19.188  11.125  1.00 81.88           C  
ATOM   3815  O   LYS A 482      -7.422  18.734   9.266  1.00 81.88           O  
ATOM   3816  CG  LYS A 482     -10.125  20.656  10.953  1.00 81.88           C  
ATOM   3817  CD  LYS A 482     -10.203  21.375  12.289  1.00 81.88           C  
ATOM   3818  CE  LYS A 482     -10.531  22.859  12.117  1.00 81.88           C  
ATOM   3819  NZ  LYS A 482     -10.609  23.562  13.422  1.00 81.88           N  
ATOM   3820  N   ILE A 483      -9.008  19.484   7.746  1.00 86.62           N  
ATOM   3821  CA  ILE A 483      -8.016  20.031   6.828  1.00 86.62           C  
ATOM   3822  C   ILE A 483      -7.707  21.484   7.203  1.00 86.62           C  
ATOM   3823  CB  ILE A 483      -8.500  19.953   5.363  1.00 86.62           C  
ATOM   3824  O   ILE A 483      -8.602  22.328   7.230  1.00 86.62           O  
ATOM   3825  CG1 ILE A 483      -8.969  18.531   5.035  1.00 86.62           C  
ATOM   3826  CG2 ILE A 483      -7.387  20.391   4.402  1.00 86.62           C  
ATOM   3827  CD1 ILE A 483      -7.910  17.453   5.258  1.00 86.62           C  
ATOM   3828  N   ILE A 484      -6.402  21.781   7.605  1.00 82.62           N  
ATOM   3829  CA  ILE A 484      -6.020  23.125   7.996  1.00 82.62           C  
ATOM   3830  C   ILE A 484      -4.945  23.656   7.047  1.00 82.62           C  
ATOM   3831  CB  ILE A 484      -5.512  23.172   9.453  1.00 82.62           C  
ATOM   3832  O   ILE A 484      -4.074  22.906   6.602  1.00 82.62           O  
ATOM   3833  CG1 ILE A 484      -6.559  22.578  10.406  1.00 82.62           C  
ATOM   3834  CG2 ILE A 484      -5.156  24.609   9.859  1.00 82.62           C  
ATOM   3835  CD1 ILE A 484      -6.047  22.328  11.820  1.00 82.62           C  
TER    3836      ILE A 484                                                      
ENDMDL                                                                          
END                                                                             
