# Supplementary material for: Deep mining reveals the diversity of endogenous viral elements in vertebrate genomes
Source: Nat Microbiol. 2024 Oct 22;9(11):3013–24. doi: 10.1038/s41564-024-01825-4 (PMC11521997; doi:10.1038/s41564-024-01825-4)
Supplement: Supplementary file 7 — NP tree files (Fig. 4a), and structural modelling files for the S. etruscus EVE, Ixodes scapularis EVE and South Bay virus nucleoprotein (Fig. 4b). [file 41564_2024_1825_MOESM7_ESM.zip › Source_Data_Figure_4/Suncus_etruscus_colabfold_24recycles_amber_8234a/Suncus_etruscus_colabfold_24recycles_amber_8234a_relaxed_rank_001_alphafold2_ptm_model_3_seed_000.pdb]

ATOM      1  N   MET A   1     -21.826  17.511   4.130  1.00 80.12           N  
ATOM      2  H   MET A   1     -21.931  17.585   3.128  1.00 80.12           H  
ATOM      3  H2  MET A   1     -22.650  17.075   4.519  1.00 80.12           H  
ATOM      4  H3  MET A   1     -21.726  18.444   4.503  1.00 80.12           H  
ATOM      5  CA  MET A   1     -20.618  16.711   4.421  1.00 80.12           C  
ATOM      6  HA  MET A   1     -20.447  16.649   5.496  1.00 80.12           H  
ATOM      7  C   MET A   1     -19.457  17.449   3.792  1.00 80.12           C  
ATOM      8  CB  MET A   1     -20.739  15.288   3.844  1.00 80.12           C  
ATOM      9  HB2 MET A   1     -21.000  15.342   2.787  1.00 80.12           H  
ATOM     10  HB3 MET A   1     -19.779  14.780   3.936  1.00 80.12           H  
ATOM     11  O   MET A   1     -19.243  17.308   2.602  1.00 80.12           O  
ATOM     12  CG  MET A   1     -21.796  14.464   4.586  1.00 80.12           C  
ATOM     13  HG2 MET A   1     -21.482  14.362   5.625  1.00 80.12           H  
ATOM     14  HG3 MET A   1     -22.751  14.989   4.570  1.00 80.12           H  
ATOM     15  SD  MET A   1     -22.061  12.805   3.919  1.00 80.12           S  
ATOM     16  CE  MET A   1     -23.008  13.157   2.411  1.00 80.12           C  
ATOM     17  HE1 MET A   1     -22.432  13.805   1.750  1.00 80.12           H  
ATOM     18  HE2 MET A   1     -23.952  13.638   2.668  1.00 80.12           H  
ATOM     19  HE3 MET A   1     -23.214  12.224   1.887  1.00 80.12           H  
ATOM     20  N   GLU A   2     -18.802  18.338   4.531  1.00 92.81           N  
ATOM     21  H   GLU A   2     -18.934  18.410   5.530  1.00 92.81           H  
ATOM     22  CA  GLU A   2     -17.716  19.143   3.967  1.00 92.81           C  
ATOM     23  HA  GLU A   2     -17.799  19.171   2.881  1.00 92.81           H  
ATOM     24  C   GLU A   2     -16.363  18.521   4.313  1.00 92.81           C  
ATOM     25  CB  GLU A   2     -17.833  20.591   4.457  1.00 92.81           C  
ATOM     26  HB2 GLU A   2     -17.717  20.620   5.540  1.00 92.81           H  
ATOM     27  HB3 GLU A   2     -18.819  20.972   4.190  1.00 92.81           H  
ATOM     28  O   GLU A   2     -16.159  18.091   5.446  1.00 92.81           O  
ATOM     29  CG  GLU A   2     -16.758  21.455   3.791  1.00 92.81           C  
ATOM     30  HG2 GLU A   2     -15.776  21.103   4.109  1.00 92.81           H  
ATOM     31  HG3 GLU A   2     -16.825  21.328   2.710  1.00 92.81           H  
ATOM     32  CD  GLU A   2     -16.845  22.940   4.128  1.00 92.81           C  
ATOM     33  OE1 GLU A   2     -16.061  23.661   3.467  1.00 92.81           O  
ATOM     34  OE2 GLU A   2     -17.636  23.307   5.020  1.00 92.81           O  
ATOM     35  N   ASN A   3     -15.438  18.484   3.351  1.00 96.44           N  
ATOM     36  H   ASN A   3     -15.672  18.827   2.430  1.00 96.44           H  
ATOM     37  CA  ASN A   3     -14.038  18.190   3.636  1.00 96.44           C  
ATOM     38  HA  ASN A   3     -13.982  17.352   4.330  1.00 96.44           H  
ATOM     39  C   ASN A   3     -13.390  19.412   4.309  1.00 96.44           C  
ATOM     40  CB  ASN A   3     -13.327  17.783   2.331  1.00 96.44           C  
ATOM     41  HB2 ASN A   3     -13.877  16.972   1.854  1.00 96.44           H  
ATOM     42  HB3 ASN A   3     -13.293  18.627   1.642  1.00 96.44           H  
ATOM     43  O   ASN A   3     -13.251  20.459   3.669  1.00 96.44           O  
ATOM     44  CG  ASN A   3     -11.905  17.310   2.582  1.00 96.44           C  
ATOM     45  ND2 ASN A   3     -11.291  16.678   1.613  1.00 96.44           N  
ATOM     46 HD21 ASN A   3     -11.712  16.536   0.706  1.00 96.44           H  
ATOM     47 HD22 ASN A   3     -10.369  16.322   1.822  1.00 96.44           H  
ATOM     48  OD1 ASN A   3     -11.353  17.477   3.656  1.00 96.44           O  
ATOM     49  N   LYS A   4     -13.005  19.277   5.582  1.00 97.50           N  
ATOM     50  H   LYS A   4     -13.114  18.366   6.005  1.00 97.50           H  
ATOM     51  CA  LYS A   4     -12.369  20.326   6.393  1.00 97.50           C  
ATOM     52  HA  LYS A   4     -12.786  21.296   6.119  1.00 97.50           H  
ATOM     53  C   LYS A   4     -10.857  20.441   6.165  1.00 97.50           C  
ATOM     54  CB  LYS A   4     -12.659  20.079   7.882  1.00 97.50           C  
ATOM     55  HB2 LYS A   4     -12.077  20.794   8.464  1.00 97.50           H  
ATOM     56  HB3 LYS A   4     -12.322  19.077   8.148  1.00 97.50           H  
ATOM     57  O   LYS A   4     -10.249  21.399   6.633  1.00 97.50           O  
ATOM     58  CG  LYS A   4     -14.138  20.241   8.274  1.00 97.50           C  
ATOM     59  HG2 LYS A   4     -14.734  19.456   7.809  1.00 97.50           H  
ATOM     60  HG3 LYS A   4     -14.501  21.215   7.944  1.00 97.50           H  
ATOM     61  CD  LYS A   4     -14.253  20.144   9.803  1.00 97.50           C  
ATOM     62  HD2 LYS A   4     -13.648  20.928  10.258  1.00 97.50           H  
ATOM     63  HD3 LYS A   4     -13.856  19.179  10.117  1.00 97.50           H  
ATOM     64  CE  LYS A   4     -15.695  20.277  10.302  1.00 97.50           C  
ATOM     65  HE2 LYS A   4     -16.312  19.562   9.759  1.00 97.50           H  
ATOM     66  HE3 LYS A   4     -16.054  21.284  10.088  1.00 97.50           H  
ATOM     67  NZ  LYS A   4     -15.760  19.988  11.761  1.00 97.50           N  
ATOM     68  HZ1 LYS A   4     -15.464  19.040  11.943  1.00 97.50           H  
ATOM     69  HZ2 LYS A   4     -16.696  20.091  12.125  1.00 97.50           H  
ATOM     70  HZ3 LYS A   4     -15.138  20.588  12.284  1.00 97.50           H  
ATOM     71  N   ILE A   5     -10.238  19.505   5.447  1.00 97.25           N  
ATOM     72  H   ILE A   5     -10.785  18.750   5.059  1.00 97.25           H  
ATOM     73  CA  ILE A   5      -8.807  19.543   5.114  1.00 97.25           C  
ATOM     74  HA  ILE A   5      -8.281  20.081   5.902  1.00 97.25           H  
ATOM     75  C   ILE A   5      -8.633  20.353   3.820  1.00 97.25           C  
ATOM     76  CB  ILE A   5      -8.197  18.124   5.075  1.00 97.25           C  
ATOM     77  HB  ILE A   5      -8.623  17.576   4.234  1.00 97.25           H  
ATOM     78  O   ILE A   5      -8.530  19.820   2.708  1.00 97.25           O  
ATOM     79  CG1 ILE A   5      -8.513  17.356   6.383  1.00 97.25           C  
ATOM     80 HG12 ILE A   5      -8.055  17.871   7.227  1.00 97.25           H  
ATOM     81 HG13 ILE A   5      -9.591  17.334   6.539  1.00 97.25           H  
ATOM     82  CG2 ILE A   5      -6.673  18.241   4.882  1.00 97.25           C  
ATOM     83 HG21 ILE A   5      -6.435  18.823   3.991  1.00 97.25           H  
ATOM     84 HG22 ILE A   5      -6.219  18.727   5.745  1.00 97.25           H  
ATOM     85 HG23 ILE A   5      -6.234  17.253   4.746  1.00 97.25           H  
ATOM     86  CD1 ILE A   5      -8.054  15.898   6.383  1.00 97.25           C  
ATOM     87 HD11 ILE A   5      -8.412  15.409   7.288  1.00 97.25           H  
ATOM     88 HD12 ILE A   5      -8.489  15.399   5.517  1.00 97.25           H  
ATOM     89 HD13 ILE A   5      -6.967  15.830   6.351  1.00 97.25           H  
ATOM     90  N   LYS A   6      -8.678  21.680   3.969  1.00 97.38           N  
ATOM     91  H   LYS A   6      -8.798  22.035   4.907  1.00 97.38           H  
ATOM     92  CA  LYS A   6      -8.521  22.661   2.885  1.00 97.38           C  
ATOM     93  HA  LYS A   6      -8.986  22.294   1.970  1.00 97.38           H  
ATOM     94  C   LYS A   6      -7.037  22.874   2.575  1.00 97.38           C  
ATOM     95  CB  LYS A   6      -9.219  23.981   3.248  1.00 97.38           C  
ATOM     96  HB2 LYS A   6      -8.724  24.424   4.112  1.00 97.38           H  
ATOM     97  HB3 LYS A   6      -9.102  24.671   2.412  1.00 97.38           H  
ATOM     98  O   LYS A   6      -6.420  23.784   3.112  1.00 97.38           O  
ATOM     99  CG  LYS A   6     -10.712  23.860   3.574  1.00 97.38           C  
ATOM    100  HG2 LYS A   6     -10.834  23.313   4.509  1.00 97.38           H  
ATOM    101  HG3 LYS A   6     -11.089  24.870   3.732  1.00 97.38           H  
ATOM    102  CD  LYS A   6     -11.550  23.179   2.485  1.00 97.38           C  
ATOM    103  HD2 LYS A   6     -11.342  22.109   2.485  1.00 97.38           H  
ATOM    104  HD3 LYS A   6     -11.321  23.608   1.509  1.00 97.38           H  
ATOM    105  CE  LYS A   6     -13.013  23.441   2.845  1.00 97.38           C  
ATOM    106  HE2 LYS A   6     -13.165  23.195   3.896  1.00 97.38           H  
ATOM    107  HE3 LYS A   6     -13.222  24.504   2.731  1.00 97.38           H  
ATOM    108  NZ  LYS A   6     -13.964  22.657   2.038  1.00 97.38           N  
ATOM    109  HZ1 LYS A   6     -13.856  21.683   2.283  1.00 97.38           H  
ATOM    110  HZ2 LYS A   6     -13.850  22.828   1.050  1.00 97.38           H  
ATOM    111  HZ3 LYS A   6     -14.882  22.958   2.334  1.00 97.38           H  
ATOM    112  N   VAL A   7      -6.472  21.967   1.785  1.00 97.62           N  
ATOM    113  H   VAL A   7      -7.075  21.309   1.313  1.00 97.62           H  
ATOM    114  CA  VAL A   7      -5.058  21.945   1.402  1.00 97.62           C  
ATOM    115  HA  VAL A   7      -4.641  22.949   1.472  1.00 97.62           H  
ATOM    116  C   VAL A   7      -4.980  21.502  -0.058  1.00 97.62           C  
ATOM    117  CB  VAL A   7      -4.249  21.010   2.330  1.00 97.62           C  
ATOM    118  HB  VAL A   7      -4.758  20.049   2.403  1.00 97.62           H  
ATOM    119  O   VAL A   7      -5.477  20.432  -0.419  1.00 97.62           O  
ATOM    120  CG1 VAL A   7      -2.836  20.754   1.809  1.00 97.62           C  
ATOM    121 HG11 VAL A   7      -2.299  20.120   2.515  1.00 97.62           H  
ATOM    122 HG12 VAL A   7      -2.879  20.237   0.850  1.00 97.62           H  
ATOM    123 HG13 VAL A   7      -2.306  21.698   1.685  1.00 97.62           H  
ATOM    124  CG2 VAL A   7      -4.130  21.545   3.762  1.00 97.62           C  
ATOM    125 HG21 VAL A   7      -3.532  20.866   4.370  1.00 97.62           H  
ATOM    126 HG22 VAL A   7      -3.655  22.526   3.750  1.00 97.62           H  
ATOM    127 HG23 VAL A   7      -5.116  21.634   4.218  1.00 97.62           H  
ATOM    128  N   GLU A   8      -4.343  22.311  -0.892  1.00 96.19           N  
ATOM    129  H   GLU A   8      -4.103  23.231  -0.551  1.00 96.19           H  
ATOM    130  CA  GLU A   8      -4.184  22.090  -2.330  1.00 96.19           C  
ATOM    131  HA  GLU A   8      -4.790  21.240  -2.644  1.00 96.19           H  
ATOM    132  C   GLU A   8      -2.730  21.780  -2.708  1.00 96.19           C  
ATOM    133  CB  GLU A   8      -4.686  23.334  -3.084  1.00 96.19           C  
ATOM    134  HB2 GLU A   8      -4.160  24.215  -2.717  1.00 96.19           H  
ATOM    135  HB3 GLU A   8      -4.437  23.234  -4.140  1.00 96.19           H  
ATOM    136  O   GLU A   8      -2.472  20.951  -3.594  1.00 96.19           O  
ATOM    137  CG  GLU A   8      -6.204  23.563  -2.942  1.00 96.19           C  
ATOM    138  HG2 GLU A   8      -6.466  23.653  -1.888  1.00 96.19           H  
ATOM    139  HG3 GLU A   8      -6.451  24.509  -3.424  1.00 96.19           H  
ATOM    140  CD  GLU A   8      -7.039  22.452  -3.598  1.00 96.19           C  
ATOM    141  OE1 GLU A   8      -8.156  22.168  -3.108  1.00 96.19           O  
ATOM    142  OE2 GLU A   8      -6.564  21.877  -4.608  1.00 96.19           O  
ATOM    143  N   THR A   9      -1.785  22.410  -2.004  1.00 95.31           N  
ATOM    144  H   THR A   9      -2.100  23.052  -1.291  1.00 95.31           H  
ATOM    145  CA  THR A   9      -0.343  22.386  -2.286  1.00 95.31           C  
ATOM    146  HA  THR A   9      -0.160  21.724  -3.132  1.00 95.31           H  
ATOM    147  C   THR A   9       0.476  21.854  -1.107  1.00 95.31           C  
ATOM    148  CB  THR A   9       0.160  23.785  -2.684  1.00 95.31           C  
ATOM    149  HB  THR A   9       1.211  23.705  -2.963  1.00 95.31           H  
ATOM    150  O   THR A   9      -0.018  21.697   0.010  1.00 95.31           O  
ATOM    151  CG2 THR A   9      -0.599  24.383  -3.867  1.00 95.31           C  
ATOM    152 HG21 THR A   9      -0.120  25.315  -4.167  1.00 95.31           H  
ATOM    153 HG22 THR A   9      -1.631  24.597  -3.588  1.00 95.31           H  
ATOM    154 HG23 THR A   9      -0.588  23.688  -4.706  1.00 95.31           H  
ATOM    155  OG1 THR A   9       0.059  24.669  -1.597  1.00 95.31           O  
ATOM    156  HG1 THR A   9      -0.687  25.253  -1.753  1.00 95.31           H  
ATOM    157  N   LYS A  10       1.759  21.560  -1.355  1.00 94.62           N  
ATOM    158  H   LYS A  10       2.123  21.734  -2.281  1.00 94.62           H  
ATOM    159  CA  LYS A  10       2.695  21.135  -0.306  1.00 94.62           C  
ATOM    160  HA  LYS A  10       2.270  20.282   0.223  1.00 94.62           H  
ATOM    161  C   LYS A  10       2.908  22.232   0.747  1.00 94.62           C  
ATOM    162  CB  LYS A  10       4.021  20.716  -0.955  1.00 94.62           C  
ATOM    163  HB2 LYS A  10       3.835  19.948  -1.705  1.00 94.62           H  
ATOM    164  HB3 LYS A  10       4.466  21.584  -1.442  1.00 94.62           H  
ATOM    165  O   LYS A  10       2.918  21.928   1.934  1.00 94.62           O  
ATOM    166  CG  LYS A  10       4.996  20.164   0.092  1.00 94.62           C  
ATOM    167  HG2 LYS A  10       5.097  20.877   0.910  1.00 94.62           H  
ATOM    168  HG3 LYS A  10       4.612  19.225   0.492  1.00 94.62           H  
ATOM    169  CD  LYS A  10       6.387  19.948  -0.502  1.00 94.62           C  
ATOM    170  HD2 LYS A  10       6.713  20.878  -0.968  1.00 94.62           H  
ATOM    171  HD3 LYS A  10       6.371  19.144  -1.238  1.00 94.62           H  
ATOM    172  CE  LYS A  10       7.313  19.602   0.663  1.00 94.62           C  
ATOM    173  HE2 LYS A  10       7.048  20.246   1.501  1.00 94.62           H  
ATOM    174  HE3 LYS A  10       7.147  18.570   0.971  1.00 94.62           H  
ATOM    175  NZ  LYS A  10       8.727  19.842   0.319  1.00 94.62           N  
ATOM    176  HZ1 LYS A  10       8.816  20.800   0.014  1.00 94.62           H  
ATOM    177  HZ2 LYS A  10       9.040  19.201  -0.395  1.00 94.62           H  
ATOM    178  HZ3 LYS A  10       9.276  19.756   1.163  1.00 94.62           H  
ATOM    179  N   ASP A  11       3.028  23.487   0.325  1.00 95.75           N  
ATOM    180  H   ASP A  11       3.094  23.677  -0.664  1.00 95.75           H  
ATOM    181  CA  ASP A  11       3.267  24.608   1.243  1.00 95.75           C  
ATOM    182  HA  ASP A  11       4.130  24.381   1.868  1.00 95.75           H  
ATOM    183  C   ASP A  11       2.060  24.826   2.172  1.00 95.75           C  
ATOM    184  CB  ASP A  11       3.585  25.876   0.432  1.00 95.75           C  
ATOM    185  HB2 ASP A  11       2.727  26.116  -0.197  1.00 95.75           H  
ATOM    186  HB3 ASP A  11       3.733  26.703   1.127  1.00 95.75           H  
ATOM    187  O   ASP A  11       2.209  25.008   3.381  1.00 95.75           O  
ATOM    188  CG  ASP A  11       4.836  25.758  -0.453  1.00 95.75           C  
ATOM    189  OD1 ASP A  11       5.643  24.823  -0.240  1.00 95.75           O  
ATOM    190  OD2 ASP A  11       4.948  26.574  -1.392  1.00 95.75           O  
ATOM    191  N   GLU A  12       0.842  24.696   1.637  1.00 97.62           N  
ATOM    192  H   GLU A  12       0.762  24.585   0.636  1.00 97.62           H  
ATOM    193  CA  GLU A  12      -0.386  24.715   2.439  1.00 97.62           C  
ATOM    194  HA  GLU A  12      -0.425  25.633   3.026  1.00 97.62           H  
ATOM    195  C   GLU A  12      -0.466  23.539   3.417  1.00 97.62           C  
ATOM    196  CB  GLU A  12      -1.602  24.659   1.518  1.00 97.62           C  
ATOM    197  HB2 GLU A  12      -2.485  24.424   2.112  1.00 97.62           H  
ATOM    198  HB3 GLU A  12      -1.456  23.859   0.793  1.00 97.62           H  
ATOM    199  O   GLU A  12      -0.951  23.709   4.537  1.00 97.62           O  
ATOM    200  CG  GLU A  12      -1.853  25.981   0.786  1.00 97.62           C  
ATOM    201  HG2 GLU A  12      -0.914  26.362   0.385  1.00 97.62           H  
ATOM    202  HG3 GLU A  12      -2.247  26.713   1.491  1.00 97.62           H  
ATOM    203  CD  GLU A  12      -2.846  25.762  -0.355  1.00 97.62           C  
ATOM    204  OE1 GLU A  12      -2.640  26.372  -1.424  1.00 97.62           O  
ATOM    205  OE2 GLU A  12      -3.731  24.890  -0.204  1.00 97.62           O  
ATOM    206  N   LEU A  13       0.031  22.357   3.032  1.00 97.44           N  
ATOM    207  H   LEU A  13       0.406  22.273   2.099  1.00 97.44           H  
ATOM    208  CA  LEU A  13       0.112  21.217   3.942  1.00 97.44           C  
ATOM    209  HA  LEU A  13      -0.886  21.038   4.342  1.00 97.44           H  
ATOM    210  C   LEU A  13       1.031  21.535   5.125  1.00 97.44           C  
ATOM    211  CB  LEU A  13       0.585  19.959   3.189  1.00 97.44           C  
ATOM    212  HB2 LEU A  13      -0.086  19.750   2.356  1.00 97.44           H  
ATOM    213  HB3 LEU A  13       1.575  20.147   2.772  1.00 97.44           H  
ATOM    214  O   LEU A  13       0.660  21.275   6.266  1.00 97.44           O  
ATOM    215  CG  LEU A  13       0.700  18.717   4.088  1.00 97.44           C  
ATOM    216  HG  LEU A  13       1.345  18.939   4.939  1.00 97.44           H  
ATOM    217  CD1 LEU A  13      -0.652  18.234   4.611  1.00 97.44           C  
ATOM    218 HD11 LEU A  13      -1.091  18.993   5.259  1.00 97.44           H  
ATOM    219 HD12 LEU A  13      -1.325  18.034   3.777  1.00 97.44           H  
ATOM    220 HD13 LEU A  13      -0.516  17.322   5.192  1.00 97.44           H  
ATOM    221  CD2 LEU A  13       1.360  17.588   3.308  1.00 97.44           C  
ATOM    222 HD21 LEU A  13       2.371  17.896   3.042  1.00 97.44           H  
ATOM    223 HD22 LEU A  13       0.793  17.381   2.400  1.00 97.44           H  
ATOM    224 HD23 LEU A  13       1.415  16.691   3.926  1.00 97.44           H  
ATOM    225  N   GLU A  14       2.208  22.109   4.882  1.00 96.38           N  
ATOM    226  H   GLU A  14       2.455  22.318   3.925  1.00 96.38           H  
ATOM    227  CA  GLU A  14       3.150  22.472   5.947  1.00 96.38           C  
ATOM    228  HA  GLU A  14       3.379  21.583   6.535  1.00 96.38           H  
ATOM    229  C   GLU A  14       2.539  23.497   6.918  1.00 96.38           C  
ATOM    230  CB  GLU A  14       4.463  22.990   5.334  1.00 96.38           C  
ATOM    231  HB2 GLU A  14       5.080  23.391   6.138  1.00 96.38           H  
ATOM    232  HB3 GLU A  14       4.246  23.793   4.629  1.00 96.38           H  
ATOM    233  O   GLU A  14       2.648  23.340   8.140  1.00 96.38           O  
ATOM    234  CG  GLU A  14       5.252  21.872   4.623  1.00 96.38           C  
ATOM    235  HG2 GLU A  14       4.627  21.418   3.855  1.00 96.38           H  
ATOM    236  HG3 GLU A  14       5.476  21.097   5.356  1.00 96.38           H  
ATOM    237  CD  GLU A  14       6.572  22.337   3.978  1.00 96.38           C  
ATOM    238  OE1 GLU A  14       7.203  21.492   3.287  1.00 96.38           O  
ATOM    239  OE2 GLU A  14       6.988  23.489   4.230  1.00 96.38           O  
ATOM    240  N   MET A  15       1.817  24.494   6.396  1.00 96.94           N  
ATOM    241  H   MET A  15       1.780  24.574   5.390  1.00 96.94           H  
ATOM    242  CA  MET A  15       1.069  25.457   7.213  1.00 96.94           C  
ATOM    243  HA  MET A  15       1.752  25.922   7.923  1.00 96.94           H  
ATOM    244  C   MET A  15      -0.043  24.784   8.026  1.00 96.94           C  
ATOM    245  CB  MET A  15       0.463  26.549   6.323  1.00 96.94           C  
ATOM    246  HB2 MET A  15      -0.211  27.150   6.933  1.00 96.94           H  
ATOM    247  HB3 MET A  15      -0.115  26.095   5.519  1.00 96.94           H  
ATOM    248  O   MET A  15      -0.155  25.021   9.232  1.00 96.94           O  
ATOM    249  CG  MET A  15       1.529  27.468   5.721  1.00 96.94           C  
ATOM    250  HG2 MET A  15       2.213  26.871   5.118  1.00 96.94           H  
ATOM    251  HG3 MET A  15       2.104  27.922   6.528  1.00 96.94           H  
ATOM    252  SD  MET A  15       0.870  28.791   4.668  1.00 96.94           S  
ATOM    253  CE  MET A  15      -0.107  29.745   5.859  1.00 96.94           C  
ATOM    254  HE1 MET A  15      -0.957  29.153   6.200  1.00 96.94           H  
ATOM    255  HE2 MET A  15      -0.480  30.647   5.372  1.00 96.94           H  
ATOM    256  HE3 MET A  15       0.516  30.024   6.709  1.00 96.94           H  
ATOM    257  N   TYR A  16      -0.835  23.917   7.392  1.00 96.75           N  
ATOM    258  H   TYR A  16      -0.701  23.779   6.401  1.00 96.75           H  
ATOM    259  CA  TYR A  16      -1.912  23.180   8.050  1.00 96.75           C  
ATOM    260  HA  TYR A  16      -2.614  23.894   8.482  1.00 96.75           H  
ATOM    261  C   TYR A  16      -1.377  22.305   9.187  1.00 96.75           C  
ATOM    262  CB  TYR A  16      -2.654  22.335   7.006  1.00 96.75           C  
ATOM    263  HB2 TYR A  16      -1.968  21.612   6.564  1.00 96.75           H  
ATOM    264  HB3 TYR A  16      -2.995  22.992   6.206  1.00 96.75           H  
ATOM    265  O   TYR A  16      -1.918  22.320  10.291  1.00 96.75           O  
ATOM    266  CG  TYR A  16      -3.852  21.592   7.565  1.00 96.75           C  
ATOM    267  CD1 TYR A  16      -3.686  20.341   8.194  1.00 96.75           C  
ATOM    268  HD1 TYR A  16      -2.703  19.901   8.266  1.00 96.75           H  
ATOM    269  CD2 TYR A  16      -5.132  22.173   7.480  1.00 96.75           C  
ATOM    270  HD2 TYR A  16      -5.254  23.131   6.997  1.00 96.75           H  
ATOM    271  CE1 TYR A  16      -4.798  19.678   8.749  1.00 96.75           C  
ATOM    272  HE1 TYR A  16      -4.682  18.729   9.252  1.00 96.75           H  
ATOM    273  CE2 TYR A  16      -6.245  21.513   8.033  1.00 96.75           C  
ATOM    274  HE2 TYR A  16      -7.223  21.969   7.976  1.00 96.75           H  
ATOM    275  OH  TYR A  16      -7.149  19.636   9.217  1.00 96.75           O  
ATOM    276  HH  TYR A  16      -7.928  20.196   9.180  1.00 96.75           H  
ATOM    277  CZ  TYR A  16      -6.077  20.266   8.672  1.00 96.75           C  
ATOM    278  N   LEU A  17      -0.280  21.578   8.953  1.00 96.06           N  
ATOM    279  H   LEU A  17       0.126  21.622   8.029  1.00 96.06           H  
ATOM    280  CA  LEU A  17       0.332  20.694   9.948  1.00 96.06           C  
ATOM    281  HA  LEU A  17      -0.433  20.016  10.325  1.00 96.06           H  
ATOM    282  C   LEU A  17       0.862  21.454  11.163  1.00 96.06           C  
ATOM    283  CB  LEU A  17       1.467  19.892   9.294  1.00 96.06           C  
ATOM    284  HB2 LEU A  17       2.037  19.385  10.072  1.00 96.06           H  
ATOM    285  HB3 LEU A  17       2.136  20.589   8.790  1.00 96.06           H  
ATOM    286  O   LEU A  17       0.795  20.934  12.278  1.00 96.06           O  
ATOM    287  CG  LEU A  17       0.981  18.840   8.287  1.00 96.06           C  
ATOM    288  HG  LEU A  17       0.302  19.289   7.563  1.00 96.06           H  
ATOM    289  CD1 LEU A  17       2.185  18.261   7.548  1.00 96.06           C  
ATOM    290 HD11 LEU A  17       2.872  17.788   8.250  1.00 96.06           H  
ATOM    291 HD12 LEU A  17       1.838  17.540   6.808  1.00 96.06           H  
ATOM    292 HD13 LEU A  17       2.703  19.064   7.023  1.00 96.06           H  
ATOM    293  CD2 LEU A  17       0.221  17.695   8.950  1.00 96.06           C  
ATOM    294 HD21 LEU A  17      -0.594  18.078   9.565  1.00 96.06           H  
ATOM    295 HD22 LEU A  17      -0.226  17.087   8.164  1.00 96.06           H  
ATOM    296 HD23 LEU A  17       0.890  17.097   9.569  1.00 96.06           H  
ATOM    297  N   LYS A  18       1.347  22.684  10.971  1.00 95.25           N  
ATOM    298  H   LYS A  18       1.396  23.035  10.026  1.00 95.25           H  
ATOM    299  CA  LYS A  18       1.787  23.541  12.075  1.00 95.25           C  
ATOM    300  HA  LYS A  18       2.503  22.983  12.679  1.00 95.25           H  
ATOM    301  C   LYS A  18       0.631  23.913  13.002  1.00 95.25           C  
ATOM    302  CB  LYS A  18       2.475  24.781  11.498  1.00 95.25           C  
ATOM    303  HB2 LYS A  18       1.748  25.374  10.944  1.00 95.25           H  
ATOM    304  HB3 LYS A  18       3.256  24.461  10.809  1.00 95.25           H  
ATOM    305  O   LYS A  18       0.813  23.880  14.215  1.00 95.25           O  
ATOM    306  CG  LYS A  18       3.100  25.648  12.599  1.00 95.25           C  
ATOM    307  HG2 LYS A  18       3.837  25.063  13.150  1.00 95.25           H  
ATOM    308  HG3 LYS A  18       2.327  25.995  13.284  1.00 95.25           H  
ATOM    309  CD  LYS A  18       3.777  26.864  11.965  1.00 95.25           C  
ATOM    310  HD2 LYS A  18       4.554  26.523  11.280  1.00 95.25           H  
ATOM    311  HD3 LYS A  18       3.032  27.427  11.404  1.00 95.25           H  
ATOM    312  CE  LYS A  18       4.389  27.754  13.047  1.00 95.25           C  
ATOM    313  HE2 LYS A  18       5.126  27.173  13.602  1.00 95.25           H  
ATOM    314  HE3 LYS A  18       3.599  28.052  13.736  1.00 95.25           H  
ATOM    315  NZ  LYS A  18       5.021  28.951  12.439  1.00 95.25           N  
ATOM    316  HZ1 LYS A  18       4.332  29.480  11.923  1.00 95.25           H  
ATOM    317  HZ2 LYS A  18       5.741  28.670  11.788  1.00 95.25           H  
ATOM    318  HZ3 LYS A  18       5.431  29.546  13.144  1.00 95.25           H  
ATOM    319  N   GLU A  19      -0.537  24.256  12.462  1.00 94.81           N  
ATOM    320  H   GLU A  19      -0.617  24.278  11.455  1.00 94.81           H  
ATOM    321  CA  GLU A  19      -1.721  24.561  13.279  1.00 94.81           C  
ATOM    322  HA  GLU A  19      -1.425  25.180  14.126  1.00 94.81           H  
ATOM    323  C   GLU A  19      -2.327  23.293  13.887  1.00 94.81           C  
ATOM    324  CB  GLU A  19      -2.764  25.337  12.457  1.00 94.81           C  
ATOM    325  HB2 GLU A  19      -3.047  24.751  11.583  1.00 94.81           H  
ATOM    326  HB3 GLU A  19      -3.655  25.473  13.071  1.00 94.81           H  
ATOM    327  O   GLU A  19      -2.622  23.256  15.081  1.00 94.81           O  
ATOM    328  CG  GLU A  19      -2.279  26.723  11.995  1.00 94.81           C  
ATOM    329  HG2 GLU A  19      -1.514  26.589  11.231  1.00 94.81           H  
ATOM    330  HG3 GLU A  19      -3.115  27.250  11.534  1.00 94.81           H  
ATOM    331  CD  GLU A  19      -1.711  27.576  13.141  1.00 94.81           C  
ATOM    332  OE1 GLU A  19      -0.586  28.122  13.013  1.00 94.81           O  
ATOM    333  OE2 GLU A  19      -2.301  27.639  14.244  1.00 94.81           O  
ATOM    334  N   PHE A  20      -2.412  22.217  13.106  1.00 94.06           N  
ATOM    335  H   PHE A  20      -2.169  22.314  12.130  1.00 94.06           H  
ATOM    336  CA  PHE A  20      -2.901  20.920  13.565  1.00 94.06           C  
ATOM    337  HA  PHE A  20      -3.931  21.032  13.904  1.00 94.06           H  
ATOM    338  C   PHE A  20      -2.078  20.375  14.744  1.00 94.06           C  
ATOM    339  CB  PHE A  20      -2.872  19.963  12.369  1.00 94.06           C  
ATOM    340  HB2 PHE A  20      -1.839  19.806  12.059  1.00 94.06           H  
ATOM    341  HB3 PHE A  20      -3.400  20.425  11.534  1.00 94.06           H  
ATOM    342  O   PHE A  20      -2.637  19.914  15.738  1.00 94.06           O  
ATOM    343  CG  PHE A  20      -3.514  18.627  12.647  1.00 94.06           C  
ATOM    344  CD1 PHE A  20      -2.729  17.532  13.053  1.00 94.06           C  
ATOM    345  HD1 PHE A  20      -1.663  17.647  13.183  1.00 94.06           H  
ATOM    346  CD2 PHE A  20      -4.907  18.487  12.510  1.00 94.06           C  
ATOM    347  HD2 PHE A  20      -5.512  19.332  12.215  1.00 94.06           H  
ATOM    348  CE1 PHE A  20      -3.337  16.290  13.296  1.00 94.06           C  
ATOM    349  HE1 PHE A  20      -2.741  15.447  13.615  1.00 94.06           H  
ATOM    350  CE2 PHE A  20      -5.513  17.245  12.752  1.00 94.06           C  
ATOM    351  HE2 PHE A  20      -6.583  17.133  12.651  1.00 94.06           H  
ATOM    352  CZ  PHE A  20      -4.725  16.146  13.126  1.00 94.06           C  
ATOM    353  HZ  PHE A  20      -5.197  15.189  13.290  1.00 94.06           H  
ATOM    354  N   GLY A  21      -0.748  20.493  14.685  1.00 92.44           N  
ATOM    355  H   GLY A  21      -0.337  20.866  13.841  1.00 92.44           H  
ATOM    356  CA  GLY A  21       0.155  20.058  15.754  1.00 92.44           C  
ATOM    357  HA2 GLY A  21       1.181  20.122  15.390  1.00 92.44           H  
ATOM    358  HA3 GLY A  21      -0.060  19.018  16.001  1.00 92.44           H  
ATOM    359  C   GLY A  21       0.064  20.873  17.050  1.00 92.44           C  
ATOM    360  O   GLY A  21       0.534  20.403  18.081  1.00 92.44           O  
ATOM    361  N   LYS A  22      -0.549  22.068  17.039  1.00 92.75           N  
ATOM    362  H   LYS A  22      -0.932  22.407  16.169  1.00 92.75           H  
ATOM    363  CA  LYS A  22      -0.840  22.817  18.280  1.00 92.75           C  
ATOM    364  HA  LYS A  22       0.008  22.740  18.961  1.00 92.75           H  
ATOM    365  C   LYS A  22      -2.042  22.246  19.027  1.00 92.75           C  
ATOM    366  CB  LYS A  22      -1.119  24.293  17.983  1.00 92.75           C  
ATOM    367  HB2 LYS A  22      -1.959  24.355  17.291  1.00 92.75           H  
ATOM    368  HB3 LYS A  22      -1.419  24.783  18.910  1.00 92.75           H  
ATOM    369  O   LYS A  22      -2.117  22.381  20.243  1.00 92.75           O  
ATOM    370  CG  LYS A  22       0.082  25.052  17.412  1.00 92.75           C  
ATOM    371  HG2 LYS A  22       0.445  24.540  16.521  1.00 92.75           H  
ATOM    372  HG3 LYS A  22       0.884  25.099  18.149  1.00 92.75           H  
ATOM    373  CD  LYS A  22      -0.379  26.464  17.043  1.00 92.75           C  
ATOM    374  HD2 LYS A  22      -1.318  26.385  16.496  1.00 92.75           H  
ATOM    375  HD3 LYS A  22      -0.555  27.041  17.951  1.00 92.75           H  
ATOM    376  CE  LYS A  22       0.627  27.179  16.148  1.00 92.75           C  
ATOM    377  HE2 LYS A  22       1.530  27.424  16.707  1.00 92.75           H  
ATOM    378  HE3 LYS A  22       0.879  26.497  15.335  1.00 92.75           H  
ATOM    379  NZ  LYS A  22      -0.020  28.384  15.582  1.00 92.75           N  
ATOM    380  HZ1 LYS A  22      -0.967  28.144  15.327  1.00 92.75           H  
ATOM    381  HZ2 LYS A  22      -0.058  29.187  16.193  1.00 92.75           H  
ATOM    382  HZ3 LYS A  22       0.293  28.593  14.644  1.00 92.75           H  
ATOM    383  N   LEU A  23      -2.985  21.652  18.297  1.00 91.44           N  
ATOM    384  H   LEU A  23      -2.842  21.597  17.299  1.00 91.44           H  
ATOM    385  CA  LEU A  23      -4.226  21.099  18.844  1.00 91.44           C  
ATOM    386  HA  LEU A  23      -4.514  21.646  19.741  1.00 91.44           H  
ATOM    387  C   LEU A  23      -4.061  19.634  19.255  1.00 91.44           C  
ATOM    388  CB  LEU A  23      -5.333  21.241  17.783  1.00 91.44           C  
ATOM    389  HB2 LEU A  23      -5.027  20.701  16.887  1.00 91.44           H  
ATOM    390  HB3 LEU A  23      -6.240  20.768  18.159  1.00 91.44           H  
ATOM    391  O   LEU A  23      -4.691  19.176  20.206  1.00 91.44           O  
ATOM    392  CG  LEU A  23      -5.664  22.691  17.385  1.00 91.44           C  
ATOM    393  HG  LEU A  23      -4.759  23.198  17.050  1.00 91.44           H  
ATOM    394  CD1 LEU A  23      -6.658  22.690  16.225  1.00 91.44           C  
ATOM    395 HD11 LEU A  23      -7.584  22.196  16.518  1.00 91.44           H  
ATOM    396 HD12 LEU A  23      -6.231  22.163  15.372  1.00 91.44           H  
ATOM    397 HD13 LEU A  23      -6.882  23.714  15.927  1.00 91.44           H  
ATOM    398  CD2 LEU A  23      -6.266  23.481  18.549  1.00 91.44           C  
ATOM    399 HD21 LEU A  23      -6.542  24.478  18.208  1.00 91.44           H  
ATOM    400 HD22 LEU A  23      -7.156  22.972  18.919  1.00 91.44           H  
ATOM    401 HD23 LEU A  23      -5.538  23.579  19.355  1.00 91.44           H  
ATOM    402  N   ILE A  24      -3.216  18.900  18.532  1.00 93.12           N  
ATOM    403  H   ILE A  24      -2.746  19.352  17.761  1.00 93.12           H  
ATOM    404  CA  ILE A  24      -3.093  17.449  18.632  1.00 93.12           C  
ATOM    405  HA  ILE A  24      -3.810  17.092  19.372  1.00 93.12           H  
ATOM    406  C   ILE A  24      -1.668  17.093  19.083  1.00 93.12           C  
ATOM    407  CB  ILE A  24      -3.461  16.813  17.275  1.00 93.12           C  
ATOM    408  HB  ILE A  24      -2.682  17.075  16.559  1.00 93.12           H  
ATOM    409  O   ILE A  24      -0.716  17.546  18.446  1.00 93.12           O  
ATOM    410  CG1 ILE A  24      -4.797  17.326  16.684  1.00 93.12           C  
ATOM    411 HG12 ILE A  24      -4.956  16.848  15.717  1.00 93.12           H  
ATOM    412 HG13 ILE A  24      -4.712  18.393  16.479  1.00 93.12           H  
ATOM    413  CG2 ILE A  24      -3.485  15.286  17.395  1.00 93.12           C  
ATOM    414 HG21 ILE A  24      -3.749  14.853  16.430  1.00 93.12           H  
ATOM    415 HG22 ILE A  24      -2.499  14.926  17.686  1.00 93.12           H  
ATOM    416 HG23 ILE A  24      -4.220  14.980  18.140  1.00 93.12           H  
ATOM    417  CD1 ILE A  24      -6.059  17.102  17.523  1.00 93.12           C  
ATOM    418 HD11 ILE A  24      -6.383  16.067  17.414  1.00 93.12           H  
ATOM    419 HD12 ILE A  24      -6.856  17.742  17.144  1.00 93.12           H  
ATOM    420 HD13 ILE A  24      -5.892  17.340  18.573  1.00 93.12           H  
ATOM    421  N   PRO A  25      -1.482  16.266  20.133  1.00 89.88           N  
ATOM    422  CA  PRO A  25      -0.171  15.965  20.718  1.00 89.88           C  
ATOM    423  HA  PRO A  25       0.404  16.886  20.815  1.00 89.88           H  
ATOM    424  C   PRO A  25       0.648  14.991  19.851  1.00 89.88           C  
ATOM    425  CB  PRO A  25      -0.484  15.428  22.121  1.00 89.88           C  
ATOM    426  HB2 PRO A  25      -0.625  16.265  22.805  1.00 89.88           H  
ATOM    427  HB3 PRO A  25       0.284  14.758  22.507  1.00 89.88           H  
ATOM    428  O   PRO A  25       0.924  13.857  20.230  1.00 89.88           O  
ATOM    429  CG  PRO A  25      -1.818  14.714  21.914  1.00 89.88           C  
ATOM    430  HG2 PRO A  25      -1.649  13.738  21.460  1.00 89.88           H  
ATOM    431  HG3 PRO A  25      -2.375  14.615  22.846  1.00 89.88           H  
ATOM    432  CD  PRO A  25      -2.531  15.632  20.923  1.00 89.88           C  
ATOM    433  HD2 PRO A  25      -3.208  15.051  20.298  1.00 89.88           H  
ATOM    434  HD3 PRO A  25      -3.084  16.398  21.467  1.00 89.88           H  
ATOM    435  N   VAL A  26       1.026  15.413  18.650  1.00 94.62           N  
ATOM    436  H   VAL A  26       0.767  16.352  18.383  1.00 94.62           H  
ATOM    437  CA  VAL A  26       1.775  14.586  17.700  1.00 94.62           C  
ATOM    438  HA  VAL A  26       1.384  13.571  17.776  1.00 94.62           H  
ATOM    439  C   VAL A  26       3.263  14.521  18.056  1.00 94.62           C  
ATOM    440  CB  VAL A  26       1.552  15.046  16.249  1.00 94.62           C  
ATOM    441  HB  VAL A  26       2.076  14.353  15.591  1.00 94.62           H  
ATOM    442  O   VAL A  26       3.840  15.488  18.548  1.00 94.62           O  
ATOM    443  CG1 VAL A  26       0.065  15.005  15.882  1.00 94.62           C  
ATOM    444 HG11 VAL A  26      -0.057  15.179  14.813  1.00 94.62           H  
ATOM    445 HG12 VAL A  26      -0.354  14.033  16.145  1.00 94.62           H  
ATOM    446 HG13 VAL A  26      -0.479  15.780  16.421  1.00 94.62           H  
ATOM    447  CG2 VAL A  26       2.073  16.462  15.966  1.00 94.62           C  
ATOM    448 HG21 VAL A  26       1.874  16.730  14.928  1.00 94.62           H  
ATOM    449 HG22 VAL A  26       3.148  16.511  16.139  1.00 94.62           H  
ATOM    450 HG23 VAL A  26       1.580  17.184  16.617  1.00 94.62           H  
ATOM    451  N   ASN A  27       3.914  13.390  17.782  1.00 94.00           N  
ATOM    452  H   ASN A  27       3.387  12.605  17.427  1.00 94.00           H  
ATOM    453  CA  ASN A  27       5.361  13.225  17.957  1.00 94.00           C  
ATOM    454  HA  ASN A  27       5.842  14.184  17.765  1.00 94.00           H  
ATOM    455  C   ASN A  27       5.950  12.208  16.959  1.00 94.00           C  
ATOM    456  CB  ASN A  27       5.648  12.832  19.418  1.00 94.00           C  
ATOM    457  HB2 ASN A  27       6.698  13.019  19.645  1.00 94.00           H  
ATOM    458  HB3 ASN A  27       5.050  13.437  20.099  1.00 94.00           H  
ATOM    459  O   ASN A  27       5.216  11.530  16.241  1.00 94.00           O  
ATOM    460  CG  ASN A  27       5.381  11.364  19.664  1.00 94.00           C  
ATOM    461  ND2 ASN A  27       4.200  10.993  20.084  1.00 94.00           N  
ATOM    462 HD21 ASN A  27       3.442  11.644  20.233  1.00 94.00           H  
ATOM    463 HD22 ASN A  27       4.094   9.994  20.184  1.00 94.00           H  
ATOM    464  OD1 ASN A  27       6.235  10.531  19.412  1.00 94.00           O  
ATOM    465  N   SER A  28       7.278  12.093  16.922  1.00 94.38           N  
ATOM    466  H   SER A  28       7.829  12.697  17.515  1.00 94.38           H  
ATOM    467  CA  SER A  28       8.019  11.161  16.057  1.00 94.38           C  
ATOM    468  HA  SER A  28       7.323  10.427  15.652  1.00 94.38           H  
ATOM    469  C   SER A  28       9.080  10.353  16.818  1.00 94.38           C  
ATOM    470  CB  SER A  28       8.619  11.923  14.871  1.00 94.38           C  
ATOM    471  HB2 SER A  28       7.811  12.363  14.287  1.00 94.38           H  
ATOM    472  HB3 SER A  28       9.175  11.237  14.231  1.00 94.38           H  
ATOM    473  O   SER A  28      10.093   9.937  16.248  1.00 94.38           O  
ATOM    474  OG  SER A  28       9.474  12.955  15.333  1.00 94.38           O  
ATOM    475  HG  SER A  28       9.772  13.464  14.577  1.00 94.38           H  
ATOM    476  N   GLU A  29       8.876  10.113  18.117  1.00 94.19           N  
ATOM    477  H   GLU A  29       8.011  10.414  18.543  1.00 94.19           H  
ATOM    478  CA  GLU A  29       9.830   9.377  18.959  1.00 94.19           C  
ATOM    479  HA  GLU A  29      10.798   9.877  18.920  1.00 94.19           H  
ATOM    480  C   GLU A  29      10.023   7.944  18.438  1.00 94.19           C  
ATOM    481  CB  GLU A  29       9.346   9.404  20.418  1.00 94.19           C  
ATOM    482  HB2 GLU A  29       9.157  10.441  20.695  1.00 94.19           H  
ATOM    483  HB3 GLU A  29       8.411   8.849  20.494  1.00 94.19           H  
ATOM    484  O   GLU A  29      11.139   7.543  18.107  1.00 94.19           O  
ATOM    485  CG  GLU A  29      10.375   8.811  21.397  1.00 94.19           C  
ATOM    486  HG2 GLU A  29      10.593   7.785  21.099  1.00 94.19           H  
ATOM    487  HG3 GLU A  29      11.297   9.387  21.324  1.00 94.19           H  
ATOM    488  CD  GLU A  29       9.885   8.811  22.857  1.00 94.19           C  
ATOM    489  OE1 GLU A  29      10.494   8.085  23.679  1.00 94.19           O  
ATOM    490  OE2 GLU A  29       8.881   9.493  23.150  1.00 94.19           O  
ATOM    491  N   TYR A  30       8.924   7.213  18.230  1.00 95.69           N  
ATOM    492  H   TYR A  30       8.050   7.608  18.547  1.00 95.69           H  
ATOM    493  CA  TYR A  30       8.936   5.813  17.780  1.00 95.69           C  
ATOM    494  HA  TYR A  30       9.939   5.411  17.923  1.00 95.69           H  
ATOM    495  C   TYR A  30       8.600   5.624  16.294  1.00 95.69           C  
ATOM    496  CB  TYR A  30       7.988   4.999  18.670  1.00 95.69           C  
ATOM    497  HB2 TYR A  30       8.007   3.955  18.359  1.00 95.69           H  
ATOM    498  HB3 TYR A  30       6.971   5.368  18.533  1.00 95.69           H  
ATOM    499  O   TYR A  30       8.621   4.492  15.799  1.00 95.69           O  
ATOM    500  CG  TYR A  30       8.354   5.066  20.137  1.00 95.69           C  
ATOM    501  CD1 TYR A  30       9.472   4.350  20.608  1.00 95.69           C  
ATOM    502  HD1 TYR A  30      10.049   3.734  19.934  1.00 95.69           H  
ATOM    503  CD2 TYR A  30       7.640   5.914  21.008  1.00 95.69           C  
ATOM    504  HD2 TYR A  30       6.815   6.510  20.647  1.00 95.69           H  
ATOM    505  CE1 TYR A  30       9.873   4.473  21.949  1.00 95.69           C  
ATOM    506  HE1 TYR A  30      10.757   3.969  22.312  1.00 95.69           H  
ATOM    507  CE2 TYR A  30       8.071   6.069  22.339  1.00 95.69           C  
ATOM    508  HE2 TYR A  30       7.599   6.790  22.990  1.00 95.69           H  
ATOM    509  OH  TYR A  30       9.657   5.546  24.068  1.00 95.69           O  
ATOM    510  HH  TYR A  30       9.762   6.491  24.200  1.00 95.69           H  
ATOM    511  CZ  TYR A  30       9.184   5.346  22.813  1.00 95.69           C  
ATOM    512  N   THR A  31       8.283   6.705  15.574  1.00 96.75           N  
ATOM    513  H   THR A  31       8.303   7.608  16.026  1.00 96.75           H  
ATOM    514  CA  THR A  31       7.765   6.654  14.198  1.00 96.75           C  
ATOM    515  HA  THR A  31       7.861   5.626  13.851  1.00 96.75           H  
ATOM    516  C   THR A  31       8.560   7.504  13.202  1.00 96.75           C  
ATOM    517  CB  THR A  31       6.270   7.003  14.141  1.00 96.75           C  
ATOM    518  HB  THR A  31       5.963   6.975  13.095  1.00 96.75           H  
ATOM    519  O   THR A  31       9.188   8.488  13.579  1.00 96.75           O  
ATOM    520  CG2 THR A  31       5.415   6.001  14.919  1.00 96.75           C  
ATOM    521 HG21 THR A  31       5.573   6.119  15.991  1.00 96.75           H  
ATOM    522 HG22 THR A  31       4.362   6.168  14.691  1.00 96.75           H  
ATOM    523 HG23 THR A  31       5.670   4.984  14.624  1.00 96.75           H  
ATOM    524  OG1 THR A  31       5.998   8.287  14.658  1.00 96.75           O  
ATOM    525  HG1 THR A  31       5.938   8.884  13.909  1.00 96.75           H  
ATOM    526  N   ASN A  32       8.564   7.111  11.924  1.00 96.19           N  
ATOM    527  H   ASN A  32       7.998   6.311  11.680  1.00 96.19           H  
ATOM    528  CA  ASN A  32       9.306   7.775  10.844  1.00 96.19           C  
ATOM    529  HA  ASN A  32      10.324   7.968  11.181  1.00 96.19           H  
ATOM    530  C   ASN A  32       8.686   9.139  10.486  1.00 96.19           C  
ATOM    531  CB  ASN A  32       9.367   6.852   9.607  1.00 96.19           C  
ATOM    532  HB2 ASN A  32       9.935   7.349   8.822  1.00 96.19           H  
ATOM    533  HB3 ASN A  32       8.356   6.692   9.232  1.00 96.19           H  
ATOM    534  O   ASN A  32       9.411  10.117  10.329  1.00 96.19           O  
ATOM    535  CG  ASN A  32      10.022   5.506   9.876  1.00 96.19           C  
ATOM    536  ND2 ASN A  32       9.325   4.424   9.610  1.00 96.19           N  
ATOM    537 HD21 ASN A  32       8.421   4.517   9.169  1.00 96.19           H  
ATOM    538 HD22 ASN A  32       9.615   3.539  10.000  1.00 96.19           H  
ATOM    539  OD1 ASN A  32      11.157   5.402  10.317  1.00 96.19           O  
ATOM    540  N   SER A  33       7.355   9.204  10.409  1.00 96.50           N  
ATOM    541  H   SER A  33       6.841   8.337  10.471  1.00 96.50           H  
ATOM    542  CA  SER A  33       6.560  10.434  10.314  1.00 96.50           C  
ATOM    543  HA  SER A  33       7.224  11.284  10.158  1.00 96.50           H  
ATOM    544  C   SER A  33       5.785  10.666  11.617  1.00 96.50           C  
ATOM    545  CB  SER A  33       5.590  10.380   9.122  1.00 96.50           C  
ATOM    546  HB2 SER A  33       4.950  11.262   9.145  1.00 96.50           H  
ATOM    547  HB3 SER A  33       4.961   9.494   9.215  1.00 96.50           H  
ATOM    548  O   SER A  33       5.505   9.715  12.361  1.00 96.50           O  
ATOM    549  OG  SER A  33       6.266  10.353   7.875  1.00 96.50           O  
ATOM    550  HG  SER A  33       5.714  10.813   7.239  1.00 96.50           H  
ATOM    551  N   CYS A  34       5.418  11.923  11.893  1.00 96.44           N  
ATOM    552  H   CYS A  34       5.692  12.665  11.264  1.00 96.44           H  
ATOM    553  CA  CYS A  34       4.675  12.292  13.100  1.00 96.44           C  
ATOM    554  HA  CYS A  34       5.308  12.052  13.954  1.00 96.44           H  
ATOM    555  C   CYS A  34       3.369  11.493  13.240  1.00 96.44           C  
ATOM    556  CB  CYS A  34       4.397  13.802  13.130  1.00 96.44           C  
ATOM    557  HB2 CYS A  34       3.771  14.031  13.992  1.00 96.44           H  
ATOM    558  HB3 CYS A  34       3.868  14.102  12.225  1.00 96.44           H  
ATOM    559  O   CYS A  34       2.625  11.316  12.273  1.00 96.44           O  
ATOM    560  SG  CYS A  34       5.956  14.719  13.284  1.00 96.44           S  
ATOM    561  HG  CYS A  34       5.430  15.942  13.391  1.00 96.44           H  
ATOM    562  N   SER A  35       3.101  11.015  14.451  1.00 97.19           N  
ATOM    563  H   SER A  35       3.752  11.217  15.196  1.00 97.19           H  
ATOM    564  CA  SER A  35       1.950  10.182  14.804  1.00 97.19           C  
ATOM    565  HA  SER A  35       1.130  10.389  14.116  1.00 97.19           H  
ATOM    566  C   SER A  35       1.459  10.490  16.227  1.00 97.19           C  
ATOM    567  CB  SER A  35       2.333   8.706  14.645  1.00 97.19           C  
ATOM    568  HB2 SER A  35       2.865   8.560  13.705  1.00 97.19           H  
ATOM    569  HB3 SER A  35       1.422   8.109  14.607  1.00 97.19           H  
ATOM    570  O   SER A  35       1.987  11.384  16.887  1.00 97.19           O  
ATOM    571  OG  SER A  35       3.134   8.262  15.726  1.00 97.19           O  
ATOM    572  HG  SER A  35       4.045   8.516  15.561  1.00 97.19           H  
ATOM    573  N   LEU A  36       0.460   9.744  16.708  1.00 97.12           N  
ATOM    574  H   LEU A  36       0.128   8.979  16.137  1.00 97.12           H  
ATOM    575  CA  LEU A  36      -0.039   9.804  18.093  1.00 97.12           C  
ATOM    576  HA  LEU A  36       0.189  10.781  18.520  1.00 97.12           H  
ATOM    577  C   LEU A  36       0.647   8.775  19.010  1.00 97.12           C  
ATOM    578  CB  LEU A  36      -1.568   9.608  18.095  1.00 97.12           C  
ATOM    579  HB2 LEU A  36      -1.785   8.614  17.703  1.00 97.12           H  
ATOM    580  HB3 LEU A  36      -1.925   9.652  19.124  1.00 97.12           H  
ATOM    581  O   LEU A  36       0.196   8.515  20.124  1.00 97.12           O  
ATOM    582  CG  LEU A  36      -2.358  10.626  17.268  1.00 97.12           C  
ATOM    583  HG  LEU A  36      -2.030  10.560  16.230  1.00 97.12           H  
ATOM    584  CD1 LEU A  36      -3.841  10.277  17.294  1.00 97.12           C  
ATOM    585 HD11 LEU A  36      -4.406  11.025  16.737  1.00 97.12           H  
ATOM    586 HD12 LEU A  36      -4.197  10.244  18.324  1.00 97.12           H  
ATOM    587 HD13 LEU A  36      -4.006   9.306  16.827  1.00 97.12           H  
ATOM    588  CD2 LEU A  36      -2.186  12.054  17.774  1.00 97.12           C  
ATOM    589 HD21 LEU A  36      -1.141  12.359  17.713  1.00 97.12           H  
ATOM    590 HD22 LEU A  36      -2.777  12.717  17.142  1.00 97.12           H  
ATOM    591 HD23 LEU A  36      -2.520  12.134  18.808  1.00 97.12           H  
ATOM    592  N   THR A  37       1.695   8.104  18.529  1.00 96.06           N  
ATOM    593  H   THR A  37       2.058   8.363  17.623  1.00 96.06           H  
ATOM    594  CA  THR A  37       2.368   7.042  19.281  1.00 96.06           C  
ATOM    595  HA  THR A  37       1.626   6.425  19.788  1.00 96.06           H  
ATOM    596  C   THR A  37       3.300   7.645  20.318  1.00 96.06           C  
ATOM    597  CB  THR A  37       3.166   6.137  18.341  1.00 96.06           C  
ATOM    598  HB  THR A  37       3.867   6.737  17.761  1.00 96.06           H  
ATOM    599  O   THR A  37       4.362   8.142  19.969  1.00 96.06           O  
ATOM    600  CG2 THR A  37       3.933   5.032  19.061  1.00 96.06           C  
ATOM    601 HG21 THR A  37       4.682   4.659  18.363  1.00 96.06           H  
ATOM    602 HG22 THR A  37       3.258   4.235  19.372  1.00 96.06           H  
ATOM    603 HG23 THR A  37       4.474   5.408  19.930  1.00 96.06           H  
ATOM    604  OG1 THR A  37       2.268   5.482  17.484  1.00 96.06           O  
ATOM    605  HG1 THR A  37       1.785   6.169  17.018  1.00 96.06           H  
ATOM    606  N   HIS A  38       2.946   7.544  21.596  1.00 94.31           N  
ATOM    607  H   HIS A  38       1.996   7.273  21.806  1.00 94.31           H  
ATOM    608  CA  HIS A  38       3.821   7.946  22.710  1.00 94.31           C  
ATOM    609  HA  HIS A  38       4.611   8.603  22.347  1.00 94.31           H  
ATOM    610  C   HIS A  38       4.519   6.769  23.393  1.00 94.31           C  
ATOM    611  CB  HIS A  38       2.993   8.733  23.724  1.00 94.31           C  
ATOM    612  HB2 HIS A  38       3.623   8.989  24.577  1.00 94.31           H  
ATOM    613  HB3 HIS A  38       2.169   8.118  24.086  1.00 94.31           H  
ATOM    614  O   HIS A  38       5.429   6.962  24.188  1.00 94.31           O  
ATOM    615  CG  HIS A  38       2.450  10.006  23.144  1.00 94.31           C  
ATOM    616  CD2 HIS A  38       1.209  10.192  22.601  1.00 94.31           C  
ATOM    617  HD2 HIS A  38       0.426   9.453  22.522  1.00 94.31           H  
ATOM    618  ND1 HIS A  38       3.132  11.196  23.030  1.00 94.31           N  
ATOM    619  HD1 HIS A  38       4.085  11.367  23.318  1.00 94.31           H  
ATOM    620  CE1 HIS A  38       2.312  12.085  22.445  1.00 94.31           C  
ATOM    621  HE1 HIS A  38       2.557  13.112  22.217  1.00 94.31           H  
ATOM    622  NE2 HIS A  38       1.135  11.510  22.161  1.00 94.31           N  
ATOM    623  N   VAL A  39       4.080   5.542  23.112  1.00 93.81           N  
ATOM    624  H   VAL A  39       3.347   5.437  22.426  1.00 93.81           H  
ATOM    625  CA  VAL A  39       4.649   4.316  23.673  1.00 93.81           C  
ATOM    626  HA  VAL A  39       5.703   4.487  23.889  1.00 93.81           H  
ATOM    627  C   VAL A  39       4.564   3.194  22.648  1.00 93.81           C  
ATOM    628  CB  VAL A  39       3.953   3.891  24.988  1.00 93.81           C  
ATOM    629  HB  VAL A  39       4.393   2.944  25.302  1.00 93.81           H  
ATOM    630  O   VAL A  39       3.640   3.150  21.832  1.00 93.81           O  
ATOM    631  CG1 VAL A  39       4.187   4.892  26.124  1.00 93.81           C  
ATOM    632 HG11 VAL A  39       5.253   5.095  26.226  1.00 93.81           H  
ATOM    633 HG12 VAL A  39       3.816   4.481  27.064  1.00 93.81           H  
ATOM    634 HG13 VAL A  39       3.669   5.830  25.923  1.00 93.81           H  
ATOM    635  CG2 VAL A  39       2.439   3.677  24.844  1.00 93.81           C  
ATOM    636 HG21 VAL A  39       1.952   4.606  24.547  1.00 93.81           H  
ATOM    637 HG22 VAL A  39       2.235   2.908  24.099  1.00 93.81           H  
ATOM    638 HG23 VAL A  39       2.024   3.351  25.797  1.00 93.81           H  
ATOM    639  N   ILE A  40       5.504   2.253  22.713  1.00 93.38           N  
ATOM    640  H   ILE A  40       6.245   2.352  23.392  1.00 93.38           H  
ATOM    641  CA  ILE A  40       5.398   0.998  21.964  1.00 93.38           C  
ATOM    642  HA  ILE A  40       5.149   1.252  20.934  1.00 93.38           H  
ATOM    643  C   ILE A  40       4.262   0.170  22.597  1.00 93.38           C  
ATOM    644  CB  ILE A  40       6.736   0.229  21.945  1.00 93.38           C  
ATOM    645  HB  ILE A  40       6.973  -0.079  22.963  1.00 93.38           H  
ATOM    646  O   ILE A  40       4.303  -0.075  23.808  1.00 93.38           O  
ATOM    647  CG1 ILE A  40       7.879   1.139  21.434  1.00 93.38           C  
ATOM    648 HG12 ILE A  40       7.970   2.005  22.090  1.00 93.38           H  
ATOM    649 HG13 ILE A  40       7.641   1.503  20.435  1.00 93.38           H  
ATOM    650  CG2 ILE A  40       6.603  -1.038  21.075  1.00 93.38           C  
ATOM    651 HG21 ILE A  40       6.424  -0.767  20.034  1.00 93.38           H  
ATOM    652 HG22 ILE A  40       7.512  -1.637  21.138  1.00 93.38           H  
ATOM    653 HG23 ILE A  40       5.785  -1.666  21.428  1.00 93.38           H  
ATOM    654  CD1 ILE A  40       9.253   0.462  21.415  1.00 93.38           C  
ATOM    655 HD11 ILE A  40       9.446  -0.019  22.374  1.00 93.38           H  
ATOM    656 HD12 ILE A  40      10.022   1.214  21.240  1.00 93.38           H  
ATOM    657 HD13 ILE A  40       9.298  -0.280  20.617  1.00 93.38           H  
ATOM    658  N   PRO A  41       3.241  -0.249  21.828  1.00 94.31           N  
ATOM    659  CA  PRO A  41       2.089  -0.954  22.375  1.00 94.31           C  
ATOM    660  HA  PRO A  41       1.657  -0.366  23.185  1.00 94.31           H  
ATOM    661  C   PRO A  41       2.487  -2.331  22.918  1.00 94.31           C  
ATOM    662  CB  PRO A  41       1.074  -1.041  21.230  1.00 94.31           C  
ATOM    663  HB2 PRO A  41       0.485  -1.958  21.266  1.00 94.31           H  
ATOM    664  HB3 PRO A  41       0.418  -0.171  21.259  1.00 94.31           H  
ATOM    665  O   PRO A  41       3.215  -3.085  22.271  1.00 94.31           O  
ATOM    666  CG  PRO A  41       1.943  -0.974  19.975  1.00 94.31           C  
ATOM    667  HG2 PRO A  41       1.401  -0.557  19.126  1.00 94.31           H  
ATOM    668  HG3 PRO A  41       2.317  -1.971  19.742  1.00 94.31           H  
ATOM    669  CD  PRO A  41       3.097  -0.068  20.392  1.00 94.31           C  
ATOM    670  HD2 PRO A  41       4.002  -0.351  19.854  1.00 94.31           H  
ATOM    671  HD3 PRO A  41       2.842   0.971  20.185  1.00 94.31           H  
ATOM    672  N   ARG A  42       1.971  -2.672  24.102  1.00 93.50           N  
ATOM    673  H   ARG A  42       1.348  -2.017  24.553  1.00 93.50           H  
ATOM    674  CA  ARG A  42       2.104  -4.005  24.704  1.00 93.50           C  
ATOM    675  HA  ARG A  42       2.975  -4.511  24.288  1.00 93.50           H  
ATOM    676  C   ARG A  42       0.876  -4.833  24.360  1.00 93.50           C  
ATOM    677  CB  ARG A  42       2.289  -3.905  26.222  1.00 93.50           C  
ATOM    678  HB2 ARG A  42       2.308  -4.914  26.634  1.00 93.50           H  
ATOM    679  HB3 ARG A  42       1.445  -3.372  26.660  1.00 93.50           H  
ATOM    680  O   ARG A  42      -0.244  -4.381  24.581  1.00 93.50           O  
ATOM    681  CG  ARG A  42       3.595  -3.194  26.592  1.00 93.50           C  
ATOM    682  HG2 ARG A  42       3.550  -2.151  26.280  1.00 93.50           H  
ATOM    683  HG3 ARG A  42       4.431  -3.683  26.094  1.00 93.50           H  
ATOM    684  CD  ARG A  42       3.796  -3.266  28.106  1.00 93.50           C  
ATOM    685  HD2 ARG A  42       3.880  -4.315  28.391  1.00 93.50           H  
ATOM    686  HD3 ARG A  42       2.922  -2.837  28.597  1.00 93.50           H  
ATOM    687  NE  ARG A  42       5.006  -2.532  28.520  1.00 93.50           N  
ATOM    688  HE  ARG A  42       5.495  -2.032  27.792  1.00 93.50           H  
ATOM    689  NH1 ARG A  42       4.912  -3.091  30.739  1.00 93.50           N  
ATOM    690 HH11 ARG A  42       4.101  -3.658  30.540  1.00 93.50           H  
ATOM    691 HH12 ARG A  42       5.281  -3.042  31.679  1.00 93.50           H  
ATOM    692  NH2 ARG A  42       6.554  -1.770  30.004  1.00 93.50           N  
ATOM    693 HH21 ARG A  42       6.900  -1.707  30.951  1.00 93.50           H  
ATOM    694 HH22 ARG A  42       7.005  -1.253  29.263  1.00 93.50           H  
ATOM    695  CZ  ARG A  42       5.485  -2.469  29.747  1.00 93.50           C  
ATOM    696  N   LEU A  43       1.088  -6.021  23.798  1.00 96.56           N  
ATOM    697  H   LEU A  43       2.040  -6.344  23.707  1.00 96.56           H  
ATOM    698  CA  LEU A  43       0.007  -6.878  23.294  1.00 96.56           C  
ATOM    699  HA  LEU A  43      -0.938  -6.355  23.437  1.00 96.56           H  
ATOM    700  C   LEU A  43      -0.145  -8.186  24.092  1.00 96.56           C  
ATOM    701  CB  LEU A  43       0.164  -7.122  21.779  1.00 96.56           C  
ATOM    702  HB2 LEU A  43      -0.712  -7.670  21.434  1.00 96.56           H  
ATOM    703  HB3 LEU A  43       1.037  -7.757  21.631  1.00 96.56           H  
ATOM    704  O   LEU A  43      -0.911  -9.058  23.689  1.00 96.56           O  
ATOM    705  CG  LEU A  43       0.303  -5.871  20.888  1.00 96.56           C  
ATOM    706  HG  LEU A  43       1.193  -5.320  21.192  1.00 96.56           H  
ATOM    707  CD1 LEU A  43       0.477  -6.279  19.420  1.00 96.56           C  
ATOM    708 HD11 LEU A  43      -0.481  -6.269  18.902  1.00 96.56           H  
ATOM    709 HD12 LEU A  43       0.900  -7.280  19.341  1.00 96.56           H  
ATOM    710 HD13 LEU A  43       1.152  -5.577  18.930  1.00 96.56           H  
ATOM    711  CD2 LEU A  43      -0.913  -4.945  20.988  1.00 96.56           C  
ATOM    712 HD21 LEU A  43      -1.008  -4.551  22.000  1.00 96.56           H  
ATOM    713 HD22 LEU A  43      -0.793  -4.108  20.301  1.00 96.56           H  
ATOM    714 HD23 LEU A  43      -1.821  -5.490  20.730  1.00 96.56           H  
ATOM    715  N   ASP A  44       0.546  -8.320  25.227  1.00 95.44           N  
ATOM    716  H   ASP A  44       1.177  -7.583  25.506  1.00 95.44           H  
ATOM    717  CA  ASP A  44       0.579  -9.541  26.049  1.00 95.44           C  
ATOM    718  HA  ASP A  44       1.007 -10.353  25.461  1.00 95.44           H  
ATOM    719  C   ASP A  44      -0.818  -9.982  26.525  1.00 95.44           C  
ATOM    720  CB  ASP A  44       1.492  -9.289  27.259  1.00 95.44           C  
ATOM    721  HB2 ASP A  44       1.021  -8.561  27.919  1.00 95.44           H  
ATOM    722  HB3 ASP A  44       1.611 -10.219  27.815  1.00 95.44           H  
ATOM    723  O   ASP A  44      -1.115 -11.174  26.611  1.00 95.44           O  
ATOM    724  CG  ASP A  44       2.868  -8.769  26.836  1.00 95.44           C  
ATOM    725  OD1 ASP A  44       3.709  -9.600  26.438  1.00 95.44           O  
ATOM    726  OD2 ASP A  44       3.039  -7.525  26.850  1.00 95.44           O  
ATOM    727  N   ASP A  45      -1.715  -9.025  26.774  1.00 96.38           N  
ATOM    728  H   ASP A  45      -1.401  -8.065  26.751  1.00 96.38           H  
ATOM    729  CA  ASP A  45      -3.103  -9.295  27.166  1.00 96.38           C  
ATOM    730  HA  ASP A  45      -3.110  -9.923  28.056  1.00 96.38           H  
ATOM    731  C   ASP A  45      -3.879 -10.046  26.082  1.00 96.38           C  
ATOM    732  CB  ASP A  45      -3.819  -7.972  27.488  1.00 96.38           C  
ATOM    733  HB2 ASP A  45      -4.878  -8.178  27.645  1.00 96.38           H  
ATOM    734  HB3 ASP A  45      -3.727  -7.298  26.636  1.00 96.38           H  
ATOM    735  O   ASP A  45      -4.676 -10.932  26.387  1.00 96.38           O  
ATOM    736  CG  ASP A  45      -3.279  -7.285  28.742  1.00 96.38           C  
ATOM    737  OD1 ASP A  45      -2.562  -7.962  29.510  1.00 96.38           O  
ATOM    738  OD2 ASP A  45      -3.587  -6.094  28.936  1.00 96.38           O  
ATOM    739  N   TYR A  46      -3.624  -9.734  24.811  1.00 97.25           N  
ATOM    740  H   TYR A  46      -2.877  -9.083  24.615  1.00 97.25           H  
ATOM    741  CA  TYR A  46      -4.272 -10.413  23.692  1.00 97.25           C  
ATOM    742  HA  TYR A  46      -5.340 -10.487  23.892  1.00 97.25           H  
ATOM    743  C   TYR A  46      -3.745 -11.833  23.514  1.00 97.25           C  
ATOM    744  CB  TYR A  46      -4.082  -9.615  22.404  1.00 97.25           C  
ATOM    745  HB2 TYR A  46      -4.525 -10.177  21.582  1.00 97.25           H  
ATOM    746  HB3 TYR A  46      -3.016  -9.517  22.199  1.00 97.25           H  
ATOM    747  O   TYR A  46      -4.520 -12.710  23.150  1.00 97.25           O  
ATOM    748  CG  TYR A  46      -4.709  -8.240  22.444  1.00 97.25           C  
ATOM    749  CD1 TYR A  46      -6.076  -8.081  22.156  1.00 97.25           C  
ATOM    750  HD1 TYR A  46      -6.673  -8.932  21.865  1.00 97.25           H  
ATOM    751  CD2 TYR A  46      -3.923  -7.124  22.785  1.00 97.25           C  
ATOM    752  HD2 TYR A  46      -2.875  -7.259  23.006  1.00 97.25           H  
ATOM    753  CE1 TYR A  46      -6.662  -6.805  22.234  1.00 97.25           C  
ATOM    754  HE1 TYR A  46      -7.713  -6.670  22.028  1.00 97.25           H  
ATOM    755  CE2 TYR A  46      -4.504  -5.845  22.860  1.00 97.25           C  
ATOM    756  HE2 TYR A  46      -3.900  -4.995  23.143  1.00 97.25           H  
ATOM    757  OH  TYR A  46      -6.462  -4.468  22.701  1.00 97.25           O  
ATOM    758  HH  TYR A  46      -5.835  -3.816  23.024  1.00 97.25           H  
ATOM    759  CZ  TYR A  46      -5.880  -5.688  22.590  1.00 97.25           C  
ATOM    760  N   LEU A  47      -2.465 -12.078  23.809  1.00 96.00           N  
ATOM    761  H   LEU A  47      -1.883 -11.312  24.119  1.00 96.00           H  
ATOM    762  CA  LEU A  47      -1.896 -13.425  23.782  1.00 96.00           C  
ATOM    763  HA  LEU A  47      -2.114 -13.866  22.810  1.00 96.00           H  
ATOM    764  C   LEU A  47      -2.552 -14.320  24.842  1.00 96.00           C  
ATOM    765  CB  LEU A  47      -0.371 -13.330  23.961  1.00 96.00           C  
ATOM    766  HB2 LEU A  47       0.033 -12.661  23.201  1.00 96.00           H  
ATOM    767  HB3 LEU A  47      -0.156 -12.896  24.937  1.00 96.00           H  
ATOM    768  O   LEU A  47      -2.949 -15.438  24.531  1.00 96.00           O  
ATOM    769  CG  LEU A  47       0.357 -14.684  23.865  1.00 96.00           C  
ATOM    770  HG  LEU A  47      -0.030 -15.364  24.625  1.00 96.00           H  
ATOM    771  CD1 LEU A  47       0.200 -15.327  22.487  1.00 96.00           C  
ATOM    772 HD11 LEU A  47      -0.840 -15.603  22.313  1.00 96.00           H  
ATOM    773 HD12 LEU A  47       0.542 -14.646  21.708  1.00 96.00           H  
ATOM    774 HD13 LEU A  47       0.787 -16.244  22.439  1.00 96.00           H  
ATOM    775  CD2 LEU A  47       1.847 -14.470  24.130  1.00 96.00           C  
ATOM    776 HD21 LEU A  47       2.362 -15.430  24.095  1.00 96.00           H  
ATOM    777 HD22 LEU A  47       2.272 -13.808  23.375  1.00 96.00           H  
ATOM    778 HD23 LEU A  47       1.988 -14.032  25.118  1.00 96.00           H  
ATOM    779  N   ARG A  48      -2.748 -13.802  26.063  1.00 95.38           N  
ATOM    780  H   ARG A  48      -2.383 -12.878  26.245  1.00 95.38           H  
ATOM    781  CA  ARG A  48      -3.471 -14.520  27.129  1.00 95.38           C  
ATOM    782  HA  ARG A  48      -3.012 -15.497  27.279  1.00 95.38           H  
ATOM    783  C   ARG A  48      -4.912 -14.827  26.729  1.00 95.38           C  
ATOM    784  CB  ARG A  48      -3.427 -13.729  28.443  1.00 95.38           C  
ATOM    785  HB2 ARG A  48      -3.772 -12.708  28.280  1.00 95.38           H  
ATOM    786  HB3 ARG A  48      -4.095 -14.213  29.157  1.00 95.38           H  
ATOM    787  O   ARG A  48      -5.327 -15.975  26.787  1.00 95.38           O  
ATOM    788  CG  ARG A  48      -2.009 -13.718  29.025  1.00 95.38           C  
ATOM    789  HG2 ARG A  48      -1.333 -13.163  28.375  1.00 95.38           H  
ATOM    790  HG3 ARG A  48      -1.655 -14.747  29.088  1.00 95.38           H  
ATOM    791  CD  ARG A  48      -1.974 -13.123  30.434  1.00 95.38           C  
ATOM    792  HD2 ARG A  48      -1.018 -13.403  30.875  1.00 95.38           H  
ATOM    793  HD3 ARG A  48      -2.770 -13.571  31.030  1.00 95.38           H  
ATOM    794  NE  ARG A  48      -2.098 -11.649  30.455  1.00 95.38           N  
ATOM    795  HE  ARG A  48      -2.361 -11.180  29.600  1.00 95.38           H  
ATOM    796  NH1 ARG A  48      -1.432 -11.399  32.632  1.00 95.38           N  
ATOM    797 HH11 ARG A  48      -1.363 -12.404  32.702  1.00 95.38           H  
ATOM    798 HH12 ARG A  48      -1.263 -10.799  33.427  1.00 95.38           H  
ATOM    799  NH2 ARG A  48      -1.949  -9.601  31.477  1.00 95.38           N  
ATOM    800 HH21 ARG A  48      -2.211  -9.116  30.631  1.00 95.38           H  
ATOM    801 HH22 ARG A  48      -1.769  -9.020  32.283  1.00 95.38           H  
ATOM    802  CZ  ARG A  48      -1.833 -10.889  31.502  1.00 95.38           C  
ATOM    803  N   ARG A  49      -5.637 -13.822  26.227  1.00 96.69           N  
ATOM    804  H   ARG A  49      -5.218 -12.903  26.209  1.00 96.69           H  
ATOM    805  CA  ARG A  49      -7.008 -14.004  25.721  1.00 96.69           C  
ATOM    806  HA  ARG A  49      -7.630 -14.422  26.512  1.00 96.69           H  
ATOM    807  C   ARG A  49      -7.079 -15.014  24.573  1.00 96.69           C  
ATOM    808  CB  ARG A  49      -7.574 -12.657  25.260  1.00 96.69           C  
ATOM    809  HB2 ARG A  49      -8.502 -12.841  24.718  1.00 96.69           H  
ATOM    810  HB3 ARG A  49      -6.867 -12.193  24.572  1.00 96.69           H  
ATOM    811  O   ARG A  49      -8.069 -15.723  24.465  1.00 96.69           O  
ATOM    812  CG  ARG A  49      -7.873 -11.697  26.423  1.00 96.69           C  
ATOM    813  HG2 ARG A  49      -7.014 -11.636  27.091  1.00 96.69           H  
ATOM    814  HG3 ARG A  49      -8.718 -12.076  26.996  1.00 96.69           H  
ATOM    815  CD  ARG A  49      -8.189 -10.287  25.901  1.00 96.69           C  
ATOM    816  HD2 ARG A  49      -7.329  -9.925  25.337  1.00 96.69           H  
ATOM    817  HD3 ARG A  49      -8.345  -9.627  26.754  1.00 96.69           H  
ATOM    818  NE  ARG A  49      -9.396 -10.285  25.052  1.00 96.69           N  
ATOM    819  HE  ARG A  49     -10.000 -11.090  25.142  1.00 96.69           H  
ATOM    820  NH1 ARG A  49      -9.104  -8.286  23.913  1.00 96.69           N  
ATOM    821 HH11 ARG A  49      -9.472  -7.722  23.161  1.00 96.69           H  
ATOM    822 HH12 ARG A  49      -8.236  -8.076  24.383  1.00 96.69           H  
ATOM    823  NH2 ARG A  49     -10.833  -9.544  23.448  1.00 96.69           N  
ATOM    824 HH21 ARG A  49     -11.411 -10.368  23.532  1.00 96.69           H  
ATOM    825 HH22 ARG A  49     -11.028  -8.851  22.740  1.00 96.69           H  
ATOM    826  CZ  ARG A  49      -9.762  -9.378  24.161  1.00 96.69           C  
ATOM    827  N   MET A  50      -6.061 -15.065  23.709  1.00 96.19           N  
ATOM    828  H   MET A  50      -5.291 -14.422  23.828  1.00 96.19           H  
ATOM    829  CA  MET A  50      -6.017 -16.000  22.582  1.00 96.19           C  
ATOM    830  HA  MET A  50      -6.956 -15.914  22.036  1.00 96.19           H  
ATOM    831  C   MET A  50      -5.893 -17.455  23.041  1.00 96.19           C  
ATOM    832  CB  MET A  50      -4.856 -15.641  21.642  1.00 96.19           C  
ATOM    833  HB2 MET A  50      -3.906 -15.887  22.117  1.00 96.19           H  
ATOM    834  HB3 MET A  50      -4.870 -14.572  21.432  1.00 96.19           H  
ATOM    835  O   MET A  50      -6.536 -18.319  22.451  1.00 96.19           O  
ATOM    836  CG  MET A  50      -4.959 -16.400  20.316  1.00 96.19           C  
ATOM    837  HG2 MET A  50      -4.981 -17.472  20.513  1.00 96.19           H  
ATOM    838  HG3 MET A  50      -4.066 -16.192  19.726  1.00 96.19           H  
ATOM    839  SD  MET A  50      -6.406 -15.960  19.322  1.00 96.19           S  
ATOM    840  CE  MET A  50      -5.823 -14.381  18.672  1.00 96.19           C  
ATOM    841  HE1 MET A  50      -6.585 -13.945  18.027  1.00 96.19           H  
ATOM    842  HE2 MET A  50      -4.912 -14.539  18.096  1.00 96.19           H  
ATOM    843  HE3 MET A  50      -5.615 -13.698  19.496  1.00 96.19           H  
ATOM    844  N   ALA A  51      -5.115 -17.711  24.096  1.00 93.06           N  
ATOM    845  H   ALA A  51      -4.598 -16.956  24.525  1.00 93.06           H  
ATOM    846  CA  ALA A  51      -4.977 -19.043  24.685  1.00 93.06           C  
ATOM    847  HA  ALA A  51      -4.671 -19.744  23.908  1.00 93.06           H  
ATOM    848  C   ALA A  51      -6.303 -19.558  25.280  1.00 93.06           C  
ATOM    849  CB  ALA A  51      -3.868 -18.982  25.742  1.00 93.06           C  
ATOM    850  HB1 ALA A  51      -2.945 -18.621  25.289  1.00 93.06           H  
ATOM    851  HB2 ALA A  51      -3.699 -19.983  26.137  1.00 93.06           H  
ATOM    852  HB3 ALA A  51      -4.163 -18.325  26.560  1.00 93.06           H  
ATOM    853  O   ALA A  51      -6.589 -20.751  25.213  1.00 93.06           O  
ATOM    854  N   ASP A  52      -7.138 -18.650  25.796  1.00 93.62           N  
ATOM    855  H   ASP A  52      -6.797 -17.706  25.906  1.00 93.62           H  
ATOM    856  CA  ASP A  52      -8.454 -18.971  26.364  1.00 93.62           C  
ATOM    857  HA  ASP A  52      -8.401 -19.950  26.840  1.00 93.62           H  
ATOM    858  C   ASP A  52      -9.580 -19.044  25.307  1.00 93.62           C  
ATOM    859  CB  ASP A  52      -8.796 -17.938  27.453  1.00 93.62           C  
ATOM    860  HB2 ASP A  52      -9.797 -18.145  27.830  1.00 93.62           H  
ATOM    861  HB3 ASP A  52      -8.811 -16.945  27.001  1.00 93.62           H  
ATOM    862  O   ASP A  52     -10.706 -19.439  25.616  1.00 93.62           O  
ATOM    863  CG  ASP A  52      -7.837 -17.935  28.652  1.00 93.62           C  
ATOM    864  OD1 ASP A  52      -7.300 -19.011  28.999  1.00 93.62           O  
ATOM    865  OD2 ASP A  52      -7.682 -16.843  29.252  1.00 93.62           O  
ATOM    866  N   ALA A  53      -9.307 -18.658  24.055  1.00 93.62           N  
ATOM    867  H   ALA A  53      -8.356 -18.396  23.838  1.00 93.62           H  
ATOM    868  CA  ALA A  53     -10.323 -18.529  23.014  1.00 93.62           C  
ATOM    869  HA  ALA A  53     -11.181 -18.018  23.452  1.00 93.62           H  
ATOM    870  C   ALA A  53     -10.795 -19.892  22.483  1.00 93.62           C  
ATOM    871  CB  ALA A  53      -9.774 -17.646  21.894  1.00 93.62           C  
ATOM    872  HB1 ALA A  53      -9.437 -16.702  22.323  1.00 93.62           H  
ATOM    873  HB2 ALA A  53     -10.553 -17.459  21.155  1.00 93.62           H  
ATOM    874  HB3 ALA A  53      -8.928 -18.142  21.419  1.00 93.62           H  
ATOM    875  O   ALA A  53     -10.022 -20.672  21.917  1.00 93.62           O  
ATOM    876  N   GLY A  54     -12.101 -20.152  22.578  1.00 90.38           N  
ATOM    877  H   GLY A  54     -12.690 -19.431  22.971  1.00 90.38           H  
ATOM    878  CA  GLY A  54     -12.683 -21.459  22.259  1.00 90.38           C  
ATOM    879  HA2 GLY A  54     -11.966 -22.244  22.500  1.00 90.38           H  
ATOM    880  HA3 GLY A  54     -13.561 -21.602  22.890  1.00 90.38           H  
ATOM    881  C   GLY A  54     -13.118 -21.633  20.802  1.00 90.38           C  
ATOM    882  O   GLY A  54     -13.234 -22.760  20.323  1.00 90.38           O  
ATOM    883  N   THR A  55     -13.374 -20.540  20.075  1.00 91.19           N  
ATOM    884  H   THR A  55     -13.201 -19.645  20.510  1.00 91.19           H  
ATOM    885  CA  THR A  55     -13.913 -20.596  18.701  1.00 91.19           C  
ATOM    886  HA  THR A  55     -13.916 -21.634  18.368  1.00 91.19           H  
ATOM    887  C   THR A  55     -13.052 -19.829  17.701  1.00 91.19           C  
ATOM    888  CB  THR A  55     -15.371 -20.106  18.624  1.00 91.19           C  
ATOM    889  HB  THR A  55     -15.741 -20.321  17.622  1.00 91.19           H  
ATOM    890  O   THR A  55     -12.461 -18.808  18.039  1.00 91.19           O  
ATOM    891  CG2 THR A  55     -16.303 -20.789  19.624  1.00 91.19           C  
ATOM    892 HG21 THR A  55     -17.331 -20.479  19.437  1.00 91.19           H  
ATOM    893 HG22 THR A  55     -16.230 -21.871  19.514  1.00 91.19           H  
ATOM    894 HG23 THR A  55     -16.032 -20.518  20.645  1.00 91.19           H  
ATOM    895  OG1 THR A  55     -15.474 -18.716  18.832  1.00 91.19           O  
ATOM    896  HG1 THR A  55     -15.154 -18.547  19.721  1.00 91.19           H  
ATOM    897  N   GLU A  56     -13.033 -20.254  16.432  1.00 88.25           N  
ATOM    898  H   GLU A  56     -13.454 -21.140  16.194  1.00 88.25           H  
ATOM    899  CA  GLU A  56     -12.312 -19.526  15.368  1.00 88.25           C  
ATOM    900  HA  GLU A  56     -11.245 -19.513  15.587  1.00 88.25           H  
ATOM    901  C   GLU A  56     -12.768 -18.065  15.256  1.00 88.25           C  
ATOM    902  CB  GLU A  56     -12.527 -20.204  14.008  1.00 88.25           C  
ATOM    903  HB2 GLU A  56     -12.097 -19.564  13.237  1.00 88.25           H  
ATOM    904  HB3 GLU A  56     -13.597 -20.296  13.824  1.00 88.25           H  
ATOM    905  O   GLU A  56     -11.952 -17.157  15.154  1.00 88.25           O  
ATOM    906  CG  GLU A  56     -11.863 -21.582  13.909  1.00 88.25           C  
ATOM    907  HG2 GLU A  56     -10.817 -21.486  14.200  1.00 88.25           H  
ATOM    908  HG3 GLU A  56     -12.349 -22.264  14.607  1.00 88.25           H  
ATOM    909  CD  GLU A  56     -11.960 -22.148  12.484  1.00 88.25           C  
ATOM    910  OE1 GLU A  56     -10.965 -22.767  12.046  1.00 88.25           O  
ATOM    911  OE2 GLU A  56     -13.030 -21.963  11.858  1.00 88.25           O  
ATOM    912  N   GLY A  57     -14.077 -17.812  15.366  1.00 87.94           N  
ATOM    913  H   GLY A  57     -14.697 -18.598  15.496  1.00 87.94           H  
ATOM    914  CA  GLY A  57     -14.612 -16.452  15.291  1.00 87.94           C  
ATOM    915  HA2 GLY A  57     -15.697 -16.508  15.211  1.00 87.94           H  
ATOM    916  HA3 GLY A  57     -14.215 -15.973  14.395  1.00 87.94           H  
ATOM    917  C   GLY A  57     -14.262 -15.563  16.491  1.00 87.94           C  
ATOM    918  O   GLY A  57     -14.372 -14.342  16.379  1.00 87.94           O  
ATOM    919  N   GLU A  58     -13.899 -16.149  17.631  1.00 91.31           N  
ATOM    920  H   GLU A  58     -13.811 -17.155  17.648  1.00 91.31           H  
ATOM    921  CA  GLU A  58     -13.357 -15.434  18.792  1.00 91.31           C  
ATOM    922  HA  GLU A  58     -13.863 -14.476  18.916  1.00 91.31           H  
ATOM    923  C   GLU A  58     -11.869 -15.143  18.596  1.00 91.31           C  
ATOM    924  CB  GLU A  58     -13.617 -16.278  20.042  1.00 91.31           C  
ATOM    925  HB2 GLU A  58     -14.693 -16.426  20.132  1.00 91.31           H  
ATOM    926  HB3 GLU A  58     -13.138 -17.250  19.920  1.00 91.31           H  
ATOM    927  O   GLU A  58     -11.441 -14.004  18.775  1.00 91.31           O  
ATOM    928  CG  GLU A  58     -13.109 -15.636  21.335  1.00 91.31           C  
ATOM    929  HG2 GLU A  58     -12.025 -15.531  21.284  1.00 91.31           H  
ATOM    930  HG3 GLU A  58     -13.548 -14.642  21.424  1.00 91.31           H  
ATOM    931  CD  GLU A  58     -13.480 -16.486  22.556  1.00 91.31           C  
ATOM    932  OE1 GLU A  58     -13.578 -15.882  23.642  1.00 91.31           O  
ATOM    933  OE2 GLU A  58     -13.709 -17.709  22.370  1.00 91.31           O  
ATOM    934  N   LYS A  59     -11.109 -16.131  18.115  1.00 93.06           N  
ATOM    935  H   LYS A  59     -11.532 -17.041  18.000  1.00 93.06           H  
ATOM    936  CA  LYS A  59      -9.694 -15.981  17.757  1.00 93.06           C  
ATOM    937  HA  LYS A  59      -9.134 -15.684  18.644  1.00 93.06           H  
ATOM    938  C   LYS A  59      -9.479 -14.880  16.716  1.00 93.06           C  
ATOM    939  CB  LYS A  59      -9.166 -17.334  17.266  1.00 93.06           C  
ATOM    940  HB2 LYS A  59      -9.798 -17.714  16.462  1.00 93.06           H  
ATOM    941  HB3 LYS A  59      -8.161 -17.191  16.869  1.00 93.06           H  
ATOM    942  O   LYS A  59      -8.682 -13.968  16.933  1.00 93.06           O  
ATOM    943  CG  LYS A  59      -9.101 -18.363  18.405  1.00 93.06           C  
ATOM    944  HG2 LYS A  59      -8.382 -18.009  19.142  1.00 93.06           H  
ATOM    945  HG3 LYS A  59     -10.069 -18.477  18.893  1.00 93.06           H  
ATOM    946  CD  LYS A  59      -8.647 -19.721  17.876  1.00 93.06           C  
ATOM    947  HD2 LYS A  59      -9.461 -20.211  17.342  1.00 93.06           H  
ATOM    948  HD3 LYS A  59      -7.823 -19.542  17.186  1.00 93.06           H  
ATOM    949  CE  LYS A  59      -8.168 -20.592  19.043  1.00 93.06           C  
ATOM    950  HE2 LYS A  59      -9.020 -20.984  19.598  1.00 93.06           H  
ATOM    951  HE3 LYS A  59      -7.611 -19.957  19.732  1.00 93.06           H  
ATOM    952  NZ  LYS A  59      -7.272 -21.674  18.573  1.00 93.06           N  
ATOM    953  HZ1 LYS A  59      -7.781 -22.390  18.074  1.00 93.06           H  
ATOM    954  HZ2 LYS A  59      -6.562 -21.287  17.968  1.00 93.06           H  
ATOM    955  HZ3 LYS A  59      -6.790 -22.072  19.367  1.00 93.06           H  
ATOM    956  N   ASP A  60     -10.273 -14.876  15.646  1.00 90.38           N  
ATOM    957  H   ASP A  60     -10.839 -15.695  15.478  1.00 90.38           H  
ATOM    958  CA  ASP A  60     -10.249 -13.825  14.619  1.00 90.38           C  
ATOM    959  HA  ASP A  60      -9.273 -13.810  14.134  1.00 90.38           H  
ATOM    960  C   ASP A  60     -10.523 -12.432  15.210  1.00 90.38           C  
ATOM    961  CB  ASP A  60     -11.335 -14.102  13.566  1.00 90.38           C  
ATOM    962  HB2 ASP A  60     -12.282 -14.288  14.073  1.00 90.38           H  
ATOM    963  HB3 ASP A  60     -11.462 -13.202  12.964  1.00 90.38           H  
ATOM    964  O   ASP A  60      -9.905 -11.438  14.809  1.00 90.38           O  
ATOM    965  CG  ASP A  60     -11.050 -15.250  12.597  1.00 90.38           C  
ATOM    966  OD1 ASP A  60      -9.889 -15.699  12.519  1.00 90.38           O  
ATOM    967  OD2 ASP A  60     -12.017 -15.594  11.876  1.00 90.38           O  
ATOM    968  N   ALA A  61     -11.458 -12.342  16.164  1.00 92.19           N  
ATOM    969  H   ALA A  61     -11.867 -13.199  16.510  1.00 92.19           H  
ATOM    970  CA  ALA A  61     -11.809 -11.088  16.820  1.00 92.19           C  
ATOM    971  HA  ALA A  61     -11.972 -10.332  16.051  1.00 92.19           H  
ATOM    972  C   ALA A  61     -10.664 -10.585  17.708  1.00 92.19           C  
ATOM    973  CB  ALA A  61     -13.120 -11.263  17.597  1.00 92.19           C  
ATOM    974  HB1 ALA A  61     -13.406 -10.309  18.041  1.00 92.19           H  
ATOM    975  HB2 ALA A  61     -12.992 -11.992  18.397  1.00 92.19           H  
ATOM    976  HB3 ALA A  61     -13.907 -11.602  16.924  1.00 92.19           H  
ATOM    977  O   ALA A  61     -10.278  -9.424  17.581  1.00 92.19           O  
ATOM    978  N   ILE A  62     -10.067 -11.456  18.527  1.00 95.56           N  
ATOM    979  H   ILE A  62     -10.425 -12.400  18.564  1.00 95.56           H  
ATOM    980  CA  ILE A  62      -8.931 -11.115  19.396  1.00 95.56           C  
ATOM    981  HA  ILE A  62      -9.216 -10.278  20.034  1.00 95.56           H  
ATOM    982  C   ILE A  62      -7.734 -10.662  18.560  1.00 95.56           C  
ATOM    983  CB  ILE A  62      -8.557 -12.312  20.298  1.00 95.56           C  
ATOM    984  HB  ILE A  62      -8.403 -13.184  19.664  1.00 95.56           H  
ATOM    985  O   ILE A  62      -7.142  -9.625  18.861  1.00 95.56           O  
ATOM    986  CG1 ILE A  62      -9.702 -12.606  21.291  1.00 95.56           C  
ATOM    987 HG12 ILE A  62      -9.706 -11.856  22.083  1.00 95.56           H  
ATOM    988 HG13 ILE A  62     -10.668 -12.558  20.788  1.00 95.56           H  
ATOM    989  CG2 ILE A  62      -7.258 -12.045  21.091  1.00 95.56           C  
ATOM    990 HG21 ILE A  62      -6.420 -11.823  20.429  1.00 95.56           H  
ATOM    991 HG22 ILE A  62      -7.398 -11.210  21.777  1.00 95.56           H  
ATOM    992 HG23 ILE A  62      -6.977 -12.928  21.666  1.00 95.56           H  
ATOM    993  CD1 ILE A  62      -9.586 -13.996  21.915  1.00 95.56           C  
ATOM    994 HD11 ILE A  62      -9.593 -14.745  21.124  1.00 95.56           H  
ATOM    995 HD12 ILE A  62     -10.430 -14.169  22.582  1.00 95.56           H  
ATOM    996 HD13 ILE A  62      -8.664 -14.082  22.490  1.00 95.56           H  
ATOM    997  N   TYR A  63      -7.396 -11.382  17.485  1.00 94.94           N  
ATOM    998  H   TYR A  63      -7.899 -12.237  17.291  1.00 94.94           H  
ATOM    999  CA  TYR A  63      -6.298 -10.982  16.602  1.00 94.94           C  
ATOM   1000  HA  TYR A  63      -5.394 -10.878  17.201  1.00 94.94           H  
ATOM   1001  C   TYR A  63      -6.573  -9.622  15.944  1.00 94.94           C  
ATOM   1002  CB  TYR A  63      -6.049 -12.061  15.538  1.00 94.94           C  
ATOM   1003  HB2 TYR A  63      -5.832 -13.009  16.030  1.00 94.94           H  
ATOM   1004  HB3 TYR A  63      -6.949 -12.198  14.939  1.00 94.94           H  
ATOM   1005  O   TYR A  63      -5.690  -8.765  15.882  1.00 94.94           O  
ATOM   1006  CG  TYR A  63      -4.885 -11.708  14.631  1.00 94.94           C  
ATOM   1007  CD1 TYR A  63      -5.114 -11.053  13.404  1.00 94.94           C  
ATOM   1008  HD1 TYR A  63      -6.127 -10.857  13.087  1.00 94.94           H  
ATOM   1009  CD2 TYR A  63      -3.567 -11.955  15.058  1.00 94.94           C  
ATOM   1010  HD2 TYR A  63      -3.386 -12.450  16.000  1.00 94.94           H  
ATOM   1011  CE1 TYR A  63      -4.027 -10.629  12.614  1.00 94.94           C  
ATOM   1012  HE1 TYR A  63      -4.211 -10.106  11.688  1.00 94.94           H  
ATOM   1013  CE2 TYR A  63      -2.481 -11.531  14.273  1.00 94.94           C  
ATOM   1014  HE2 TYR A  63      -1.468 -11.680  14.616  1.00 94.94           H  
ATOM   1015  OH  TYR A  63      -1.651 -10.423  12.321  1.00 94.94           O  
ATOM   1016  HH  TYR A  63      -1.946  -9.848  11.611  1.00 94.94           H  
ATOM   1017  CZ  TYR A  63      -2.706 -10.868  13.054  1.00 94.94           C  
ATOM   1018  N   SER A  64      -7.808  -9.390  15.489  1.00 93.94           N  
ATOM   1019  H   SER A  64      -8.495 -10.125  15.574  1.00 93.94           H  
ATOM   1020  CA  SER A  64      -8.203  -8.110  14.889  1.00 93.94           C  
ATOM   1021  HA  SER A  64      -7.520  -7.879  14.071  1.00 93.94           H  
ATOM   1022  C   SER A  64      -8.135  -6.953  15.890  1.00 93.94           C  
ATOM   1023  CB  SER A  64      -9.619  -8.200  14.322  1.00 93.94           C  
ATOM   1024  HB2 SER A  64     -10.319  -8.441  15.123  1.00 93.94           H  
ATOM   1025  HB3 SER A  64      -9.887  -7.232  13.898  1.00 93.94           H  
ATOM   1026  O   SER A  64      -7.673  -5.867  15.541  1.00 93.94           O  
ATOM   1027  OG  SER A  64      -9.713  -9.179  13.308  1.00 93.94           O  
ATOM   1028  HG  SER A  64      -9.712 -10.038  13.739  1.00 93.94           H  
ATOM   1029  N   GLU A  65      -8.555  -7.171  17.138  1.00 95.75           N  
ATOM   1030  H   GLU A  65      -8.945  -8.073  17.372  1.00 95.75           H  
ATOM   1031  CA  GLU A  65      -8.425  -6.184  18.214  1.00 95.75           C  
ATOM   1032  HA  GLU A  65      -8.871  -5.240  17.900  1.00 95.75           H  
ATOM   1033  C   GLU A  65      -6.959  -5.902  18.555  1.00 95.75           C  
ATOM   1034  CB  GLU A  65      -9.145  -6.668  19.476  1.00 95.75           C  
ATOM   1035  HB2 GLU A  65      -8.818  -7.682  19.708  1.00 95.75           H  
ATOM   1036  HB3 GLU A  65      -8.856  -6.009  20.294  1.00 95.75           H  
ATOM   1037  O   GLU A  65      -6.584  -4.738  18.685  1.00 95.75           O  
ATOM   1038  CG  GLU A  65     -10.673  -6.625  19.382  1.00 95.75           C  
ATOM   1039  HG2 GLU A  65     -11.004  -7.146  18.484  1.00 95.75           H  
ATOM   1040  HG3 GLU A  65     -10.987  -5.586  19.289  1.00 95.75           H  
ATOM   1041  CD  GLU A  65     -11.340  -7.253  20.618  1.00 95.75           C  
ATOM   1042  OE1 GLU A  65     -12.568  -7.471  20.556  1.00 95.75           O  
ATOM   1043  OE2 GLU A  65     -10.644  -7.514  21.636  1.00 95.75           O  
ATOM   1044  N   ALA A  66      -6.117  -6.937  18.628  1.00 97.06           N  
ATOM   1045  H   ALA A  66      -6.492  -7.872  18.554  1.00 97.06           H  
ATOM   1046  CA  ALA A  66      -4.682  -6.791  18.860  1.00 97.06           C  
ATOM   1047  HA  ALA A  66      -4.531  -6.270  19.806  1.00 97.06           H  
ATOM   1048  C   ALA A  66      -4.011  -5.977  17.746  1.00 97.06           C  
ATOM   1049  CB  ALA A  66      -4.052  -8.184  18.960  1.00 97.06           C  
ATOM   1050  HB1 ALA A  66      -3.009  -8.083  19.263  1.00 97.06           H  
ATOM   1051  HB2 ALA A  66      -4.587  -8.782  19.697  1.00 97.06           H  
ATOM   1052  HB3 ALA A  66      -4.097  -8.695  17.998  1.00 97.06           H  
ATOM   1053  O   ALA A  66      -3.207  -5.084  18.020  1.00 97.06           O  
ATOM   1054  N   LEU A  67      -4.377  -6.240  16.488  1.00 96.44           N  
ATOM   1055  H   LEU A  67      -5.003  -7.018  16.333  1.00 96.44           H  
ATOM   1056  CA  LEU A  67      -3.892  -5.491  15.332  1.00 96.44           C  
ATOM   1057  HA  LEU A  67      -2.802  -5.523  15.338  1.00 96.44           H  
ATOM   1058  C   LEU A  67      -4.311  -4.020  15.404  1.00 96.44           C  
ATOM   1059  CB  LEU A  67      -4.408  -6.168  14.054  1.00 96.44           C  
ATOM   1060  HB2 LEU A  67      -4.093  -7.212  14.058  1.00 96.44           H  
ATOM   1061  HB3 LEU A  67      -5.498  -6.151  14.067  1.00 96.44           H  
ATOM   1062  O   LEU A  67      -3.476  -3.142  15.190  1.00 96.44           O  
ATOM   1063  CG  LEU A  67      -3.921  -5.503  12.754  1.00 96.44           C  
ATOM   1064  HG  LEU A  67      -4.197  -4.449  12.742  1.00 96.44           H  
ATOM   1065  CD1 LEU A  67      -2.406  -5.627  12.576  1.00 96.44           C  
ATOM   1066 HD11 LEU A  67      -1.895  -5.034  13.335  1.00 96.44           H  
ATOM   1067 HD12 LEU A  67      -2.106  -6.671  12.672  1.00 96.44           H  
ATOM   1068 HD13 LEU A  67      -2.108  -5.256  11.595  1.00 96.44           H  
ATOM   1069  CD2 LEU A  67      -4.607  -6.184  11.573  1.00 96.44           C  
ATOM   1070 HD21 LEU A  67      -4.362  -7.247  11.564  1.00 96.44           H  
ATOM   1071 HD22 LEU A  67      -5.687  -6.069  11.665  1.00 96.44           H  
ATOM   1072 HD23 LEU A  67      -4.281  -5.727  10.638  1.00 96.44           H  
ATOM   1073  N   ILE A  68      -5.574  -3.738  15.736  1.00 96.81           N  
ATOM   1074  H   ILE A  68      -6.212  -4.505  15.894  1.00 96.81           H  
ATOM   1075  CA  ILE A  68      -6.058  -2.365  15.927  1.00 96.81           C  
ATOM   1076  HA  ILE A  68      -5.848  -1.801  15.018  1.00 96.81           H  
ATOM   1077  C   ILE A  68      -5.285  -1.685  17.062  1.00 96.81           C  
ATOM   1078  CB  ILE A  68      -7.587  -2.350  16.163  1.00 96.81           C  
ATOM   1079  HB  ILE A  68      -7.838  -3.135  16.876  1.00 96.81           H  
ATOM   1080  O   ILE A  68      -4.745  -0.596  16.871  1.00 96.81           O  
ATOM   1081  CG1 ILE A  68      -8.315  -2.639  14.831  1.00 96.81           C  
ATOM   1082 HG12 ILE A  68      -7.856  -3.500  14.345  1.00 96.81           H  
ATOM   1083 HG13 ILE A  68      -8.202  -1.784  14.164  1.00 96.81           H  
ATOM   1084  CG2 ILE A  68      -8.047  -1.004  16.756  1.00 96.81           C  
ATOM   1085 HG21 ILE A  68      -9.135  -0.951  16.806  1.00 96.81           H  
ATOM   1086 HG22 ILE A  68      -7.677  -0.889  17.775  1.00 96.81           H  
ATOM   1087 HG23 ILE A  68      -7.681  -0.180  16.144  1.00 96.81           H  
ATOM   1088  CD1 ILE A  68      -9.808  -2.946  14.996  1.00 96.81           C  
ATOM   1089 HD11 ILE A  68     -10.349  -2.060  15.327  1.00 96.81           H  
ATOM   1090 HD12 ILE A  68     -10.217  -3.257  14.034  1.00 96.81           H  
ATOM   1091 HD13 ILE A  68      -9.942  -3.752  15.716  1.00 96.81           H  
ATOM   1092  N   ALA A  69      -5.166  -2.331  18.222  1.00 96.94           N  
ATOM   1093  H   ALA A  69      -5.609  -3.233  18.322  1.00 96.94           H  
ATOM   1094  CA  ALA A  69      -4.454  -1.788  19.375  1.00 96.94           C  
ATOM   1095  HA  ALA A  69      -4.920  -0.845  19.662  1.00 96.94           H  
ATOM   1096  C   ALA A  69      -2.978  -1.497  19.066  1.00 96.94           C  
ATOM   1097  CB  ALA A  69      -4.603  -2.775  20.534  1.00 96.94           C  
ATOM   1098  HB1 ALA A  69      -5.663  -2.924  20.741  1.00 96.94           H  
ATOM   1099  HB2 ALA A  69      -4.154  -3.733  20.275  1.00 96.94           H  
ATOM   1100  HB3 ALA A  69      -4.113  -2.377  21.422  1.00 96.94           H  
ATOM   1101  O   ALA A  69      -2.468  -0.444  19.445  1.00 96.94           O  
ATOM   1102  N   GLY A  70      -2.321  -2.383  18.316  1.00 96.88           N  
ATOM   1103  H   GLY A  70      -2.789  -3.246  18.079  1.00 96.88           H  
ATOM   1104  CA  GLY A  70      -0.931  -2.228  17.895  1.00 96.88           C  
ATOM   1105  HA2 GLY A  70      -0.324  -1.993  18.769  1.00 96.88           H  
ATOM   1106  HA3 GLY A  70      -0.587  -3.177  17.485  1.00 96.88           H  
ATOM   1107  C   GLY A  70      -0.693  -1.146  16.837  1.00 96.88           C  
ATOM   1108  O   GLY A  70       0.459  -0.854  16.535  1.00 96.88           O  
ATOM   1109  N   THR A  71      -1.744  -0.566  16.243  1.00 97.38           N  
ATOM   1110  H   THR A  71      -2.667  -0.876  16.510  1.00 97.38           H  
ATOM   1111  CA  THR A  71      -1.608   0.328  15.076  1.00 97.38           C  
ATOM   1112  HA  THR A  71      -0.565   0.629  14.974  1.00 97.38           H  
ATOM   1113  C   THR A  71      -2.390   1.632  15.145  1.00 97.38           C  
ATOM   1114  CB  THR A  71      -2.002  -0.395  13.784  1.00 97.38           C  
ATOM   1115  HB  THR A  71      -1.937   0.313  12.959  1.00 97.38           H  
ATOM   1116  O   THR A  71      -2.063   2.562  14.408  1.00 97.38           O  
ATOM   1117  CG2 THR A  71      -1.069  -1.561  13.502  1.00 97.38           C  
ATOM   1118 HG21 THR A  71      -1.212  -1.900  12.476  1.00 97.38           H  
ATOM   1119 HG22 THR A  71      -1.252  -2.387  14.189  1.00 97.38           H  
ATOM   1120 HG23 THR A  71      -0.047  -1.211  13.652  1.00 97.38           H  
ATOM   1121  OG1 THR A  71      -3.322  -0.871  13.820  1.00 97.38           O  
ATOM   1122  HG1 THR A  71      -3.322  -1.677  14.341  1.00 97.38           H  
ATOM   1123  N   ARG A  72      -3.386   1.747  16.030  1.00 97.00           N  
ATOM   1124  H   ARG A  72      -3.625   0.921  16.561  1.00 97.00           H  
ATOM   1125  CA  ARG A  72      -4.349   2.864  16.051  1.00 97.00           C  
ATOM   1126  HA  ARG A  72      -4.815   2.916  15.067  1.00 97.00           H  
ATOM   1127  C   ARG A  72      -3.755   4.257  16.224  1.00 97.00           C  
ATOM   1128  CB  ARG A  72      -5.447   2.589  17.090  1.00 97.00           C  
ATOM   1129  HB2 ARG A  72      -6.230   3.338  16.976  1.00 97.00           H  
ATOM   1130  HB3 ARG A  72      -5.900   1.617  16.897  1.00 97.00           H  
ATOM   1131  O   ARG A  72      -4.405   5.231  15.860  1.00 97.00           O  
ATOM   1132  CG  ARG A  72      -4.908   2.644  18.528  1.00 97.00           C  
ATOM   1133  HG2 ARG A  72      -4.583   3.663  18.739  1.00 97.00           H  
ATOM   1134  HG3 ARG A  72      -4.056   1.973  18.632  1.00 97.00           H  
ATOM   1135  CD  ARG A  72      -5.956   2.247  19.567  1.00 97.00           C  
ATOM   1136  HD2 ARG A  72      -6.262   1.220  19.365  1.00 97.00           H  
ATOM   1137  HD3 ARG A  72      -5.492   2.285  20.553  1.00 97.00           H  
ATOM   1138  NE  ARG A  72      -7.137   3.133  19.552  1.00 97.00           N  
ATOM   1139  HE  ARG A  72      -7.080   3.999  19.036  1.00 97.00           H  
ATOM   1140  NH1 ARG A  72      -8.429   1.882  20.971  1.00 97.00           N  
ATOM   1141 HH11 ARG A  72      -7.641   1.271  21.129  1.00 97.00           H  
ATOM   1142 HH12 ARG A  72      -9.313   1.726  21.435  1.00 97.00           H  
ATOM   1143  NH2 ARG A  72      -9.289   3.700  20.033  1.00 97.00           N  
ATOM   1144 HH21 ARG A  72     -10.162   3.538  20.515  1.00 97.00           H  
ATOM   1145 HH22 ARG A  72      -9.175   4.568  19.529  1.00 97.00           H  
ATOM   1146  CZ  ARG A  72      -8.273   2.908  20.181  1.00 97.00           C  
ATOM   1147  N   TYR A  73      -2.542   4.347  16.761  1.00 97.44           N  
ATOM   1148  H   TYR A  73      -2.104   3.489  17.064  1.00 97.44           H  
ATOM   1149  CA  TYR A  73      -1.830   5.605  16.985  1.00 97.44           C  
ATOM   1150  HA  TYR A  73      -2.468   6.439  16.695  1.00 97.44           H  
ATOM   1151  C   TYR A  73      -0.559   5.738  16.134  1.00 97.44           C  
ATOM   1152  CB  TYR A  73      -1.537   5.729  18.486  1.00 97.44           C  
ATOM   1153  HB2 TYR A  73      -0.863   4.923  18.777  1.00 97.44           H  
ATOM   1154  HB3 TYR A  73      -1.013   6.668  18.669  1.00 97.44           H  
ATOM   1155  O   TYR A  73       0.119   6.760  16.204  1.00 97.44           O  
ATOM   1156  CG  TYR A  73      -2.772   5.705  19.370  1.00 97.44           C  
ATOM   1157  CD1 TYR A  73      -3.836   6.598  19.125  1.00 97.44           C  
ATOM   1158  HD1 TYR A  73      -3.767   7.324  18.329  1.00 97.44           H  
ATOM   1159  CD2 TYR A  73      -2.860   4.791  20.440  1.00 97.44           C  
ATOM   1160  HD2 TYR A  73      -2.039   4.121  20.651  1.00 97.44           H  
ATOM   1161  CE1 TYR A  73      -4.986   6.574  19.934  1.00 97.44           C  
ATOM   1162  HE1 TYR A  73      -5.782   7.283  19.759  1.00 97.44           H  
ATOM   1163  CE2 TYR A  73      -4.018   4.754  21.242  1.00 97.44           C  
ATOM   1164  HE2 TYR A  73      -4.093   4.065  22.070  1.00 97.44           H  
ATOM   1165  OH  TYR A  73      -6.212   5.589  21.741  1.00 97.44           O  
ATOM   1166  HH  TYR A  73      -6.794   6.326  21.543  1.00 97.44           H  
ATOM   1167  CZ  TYR A  73      -5.084   5.643  20.987  1.00 97.44           C  
ATOM   1168  N   ALA A  74      -0.229   4.721  15.331  1.00 97.75           N  
ATOM   1169  H   ALA A  74      -0.867   3.942  15.255  1.00 97.75           H  
ATOM   1170  CA  ALA A  74       1.029   4.628  14.588  1.00 97.75           C  
ATOM   1171  HA  ALA A  74       1.823   5.126  15.144  1.00 97.75           H  
ATOM   1172  C   ALA A  74       0.982   5.297  13.215  1.00 97.75           C  
ATOM   1173  CB  ALA A  74       1.400   3.148  14.463  1.00 97.75           C  
ATOM   1174  HB1 ALA A  74       1.379   2.682  15.448  1.00 97.75           H  
ATOM   1175  HB2 ALA A  74       0.692   2.634  13.813  1.00 97.75           H  
ATOM   1176  HB3 ALA A  74       2.402   3.055  14.045  1.00 97.75           H  
ATOM   1177  O   ALA A  74       2.021   5.473  12.588  1.00 97.75           O  
ATOM   1178  N   ALA A  75      -0.201   5.645  12.713  1.00 97.75           N  
ATOM   1179  H   ALA A  75      -1.029   5.514  13.276  1.00 97.75           H  
ATOM   1180  CA  ALA A  75      -0.348   6.139  11.354  1.00 97.75           C  
ATOM   1181  HA  ALA A  75       0.022   5.354  10.694  1.00 97.75           H  
ATOM   1182  C   ALA A  75       0.454   7.437  11.100  1.00 97.75           C  
ATOM   1183  CB  ALA A  75      -1.831   6.320  11.068  1.00 97.75           C  
ATOM   1184  HB1 ALA A  75      -2.250   7.014  11.796  1.00 97.75           H  
ATOM   1185  HB2 ALA A  75      -1.953   6.723  10.062  1.00 97.75           H  
ATOM   1186  HB3 ALA A  75      -2.349   5.364  11.141  1.00 97.75           H  
ATOM   1187  O   ALA A  75       0.520   8.299  11.979  1.00 97.75           O  
ATOM   1188  N   PRO A  76       1.064   7.583   9.909  1.00 97.75           N  
ATOM   1189  CA  PRO A  76       1.831   8.770   9.543  1.00 97.75           C  
ATOM   1190  HA  PRO A  76       2.482   9.080  10.361  1.00 97.75           H  
ATOM   1191  C   PRO A  76       0.865   9.920   9.216  1.00 97.75           C  
ATOM   1192  CB  PRO A  76       2.690   8.293   8.369  1.00 97.75           C  
ATOM   1193  HB2 PRO A  76       3.597   7.817   8.741  1.00 97.75           H  
ATOM   1194  HB3 PRO A  76       2.958   9.088   7.673  1.00 97.75           H  
ATOM   1195  O   PRO A  76       0.289   9.978   8.127  1.00 97.75           O  
ATOM   1196  CG  PRO A  76       1.841   7.245   7.679  1.00 97.75           C  
ATOM   1197  HG2 PRO A  76       1.141   7.735   7.003  1.00 97.75           H  
ATOM   1198  HG3 PRO A  76       2.465   6.525   7.148  1.00 97.75           H  
ATOM   1199  CD  PRO A  76       1.078   6.603   8.828  1.00 97.75           C  
ATOM   1200  HD2 PRO A  76       0.064   6.360   8.507  1.00 97.75           H  
ATOM   1201  HD3 PRO A  76       1.597   5.703   9.156  1.00 97.75           H  
ATOM   1202  N   LEU A  77       0.611  10.787  10.201  1.00 97.69           N  
ATOM   1203  H   LEU A  77       1.136  10.704  11.060  1.00 97.69           H  
ATOM   1204  CA  LEU A  77      -0.451  11.797  10.132  1.00 97.69           C  
ATOM   1205  HA  LEU A  77      -1.384  11.281   9.908  1.00 97.69           H  
ATOM   1206  C   LEU A  77      -0.264  12.812   8.996  1.00 97.69           C  
ATOM   1207  CB  LEU A  77      -0.617  12.526  11.476  1.00 97.69           C  
ATOM   1208  HB2 LEU A  77      -1.297  13.365  11.329  1.00 97.69           H  
ATOM   1209  HB3 LEU A  77       0.344  12.936  11.786  1.00 97.69           H  
ATOM   1210  O   LEU A  77      -1.256  13.059   8.311  1.00 97.69           O  
ATOM   1211  CG  LEU A  77      -1.165  11.665  12.621  1.00 97.69           C  
ATOM   1212  HG  LEU A  77      -0.536  10.786  12.758  1.00 97.69           H  
ATOM   1213  CD1 LEU A  77      -1.120  12.508  13.889  1.00 97.69           C  
ATOM   1214 HD11 LEU A  77      -1.529  11.945  14.728  1.00 97.69           H  
ATOM   1215 HD12 LEU A  77      -1.707  13.417  13.759  1.00 97.69           H  
ATOM   1216 HD13 LEU A  77      -0.085  12.766  14.113  1.00 97.69           H  
ATOM   1217  CD2 LEU A  77      -2.606  11.206  12.389  1.00 97.69           C  
ATOM   1218 HD21 LEU A  77      -2.655  10.541  11.527  1.00 97.69           H  
ATOM   1219 HD22 LEU A  77      -2.963  10.662  13.262  1.00 97.69           H  
ATOM   1220 HD23 LEU A  77      -3.250  12.070  12.220  1.00 97.69           H  
ATOM   1221  N   PRO A  78       0.941  13.366   8.736  1.00 97.62           N  
ATOM   1222  CA  PRO A  78       1.143  14.299   7.625  1.00 97.62           C  
ATOM   1223  HA  PRO A  78       0.594  15.217   7.835  1.00 97.62           H  
ATOM   1224  C   PRO A  78       0.672  13.745   6.281  1.00 97.62           C  
ATOM   1225  CB  PRO A  78       2.648  14.590   7.612  1.00 97.62           C  
ATOM   1226  HB2 PRO A  78       3.179  13.854   7.009  1.00 97.62           H  
ATOM   1227  HB3 PRO A  78       2.874  15.590   7.244  1.00 97.62           H  
ATOM   1228  O   PRO A  78      -0.029  14.410   5.521  1.00 97.62           O  
ATOM   1229  CG  PRO A  78       3.048  14.415   9.073  1.00 97.62           C  
ATOM   1230  HG2 PRO A  78       4.110  14.194   9.180  1.00 97.62           H  
ATOM   1231  HG3 PRO A  78       2.775  15.304   9.641  1.00 97.62           H  
ATOM   1232  CD  PRO A  78       2.179  13.239   9.500  1.00 97.62           C  
ATOM   1233  HD2 PRO A  78       2.013  13.285  10.576  1.00 97.62           H  
ATOM   1234  HD3 PRO A  78       2.675  12.305   9.236  1.00 97.62           H  
ATOM   1235  N   GLU A  79       1.007  12.491   6.011  1.00 98.06           N  
ATOM   1236  H   GLU A  79       1.620  12.015   6.657  1.00 98.06           H  
ATOM   1237  CA  GLU A  79       0.677  11.811   4.771  1.00 98.06           C  
ATOM   1238  HA  GLU A  79       0.852  12.490   3.936  1.00 98.06           H  
ATOM   1239  C   GLU A  79      -0.802  11.410   4.724  1.00 98.06           C  
ATOM   1240  CB  GLU A  79       1.586  10.589   4.600  1.00 98.06           C  
ATOM   1241  HB2 GLU A  79       1.422   9.882   5.413  1.00 98.06           H  
ATOM   1242  HB3 GLU A  79       1.284  10.115   3.667  1.00 98.06           H  
ATOM   1243  O   GLU A  79      -1.417  11.496   3.666  1.00 98.06           O  
ATOM   1244  CG  GLU A  79       3.091  10.897   4.480  1.00 98.06           C  
ATOM   1245  HG2 GLU A  79       3.568  10.017   4.048  1.00 98.06           H  
ATOM   1246  HG3 GLU A  79       3.222  11.716   3.772  1.00 98.06           H  
ATOM   1247  CD  GLU A  79       3.831  11.235   5.790  1.00 98.06           C  
ATOM   1248  OE1 GLU A  79       5.054  11.481   5.718  1.00 98.06           O  
ATOM   1249  OE2 GLU A  79       3.238  11.214   6.886  1.00 98.06           O  
ATOM   1250  N   CYS A  80      -1.407  11.033   5.856  1.00 98.00           N  
ATOM   1251  H   CYS A  80      -0.859  10.992   6.704  1.00 98.00           H  
ATOM   1252  CA  CYS A  80      -2.854  10.793   5.926  1.00 98.00           C  
ATOM   1253  HA  CYS A  80      -3.138  10.090   5.144  1.00 98.00           H  
ATOM   1254  C   CYS A  80      -3.654  12.084   5.676  1.00 98.00           C  
ATOM   1255  CB  CYS A  80      -3.224  10.180   7.284  1.00 98.00           C  
ATOM   1256  HB2 CYS A  80      -2.921  10.854   8.086  1.00 98.00           H  
ATOM   1257  HB3 CYS A  80      -4.305  10.051   7.324  1.00 98.00           H  
ATOM   1258  O   CYS A  80      -4.649  12.059   4.956  1.00 98.00           O  
ATOM   1259  SG  CYS A  80      -2.432   8.561   7.508  1.00 98.00           S  
ATOM   1260  HG  CYS A  80      -1.185   9.037   7.572  1.00 98.00           H  
ATOM   1261  N   ILE A  81      -3.200  13.220   6.217  1.00 98.06           N  
ATOM   1262  H   ILE A  81      -2.383  13.175   6.808  1.00 98.06           H  
ATOM   1263  CA  ILE A  81      -3.793  14.541   5.964  1.00 98.06           C  
ATOM   1264  HA  ILE A  81      -4.862  14.496   6.176  1.00 98.06           H  
ATOM   1265  C   ILE A  81      -3.652  14.904   4.484  1.00 98.06           C  
ATOM   1266  CB  ILE A  81      -3.156  15.600   6.896  1.00 98.06           C  
ATOM   1267  HB  ILE A  81      -2.072  15.498   6.852  1.00 98.06           H  
ATOM   1268  O   ILE A  81      -4.632  15.318   3.867  1.00 98.06           O  
ATOM   1269  CG1 ILE A  81      -3.632  15.356   8.345  1.00 98.06           C  
ATOM   1270 HG12 ILE A  81      -4.675  15.662   8.432  1.00 98.06           H  
ATOM   1271 HG13 ILE A  81      -3.578  14.291   8.571  1.00 98.06           H  
ATOM   1272  CG2 ILE A  81      -3.523  17.037   6.483  1.00 98.06           C  
ATOM   1273 HG21 ILE A  81      -2.992  17.753   7.111  1.00 98.06           H  
ATOM   1274 HG22 ILE A  81      -4.595  17.197   6.592  1.00 98.06           H  
ATOM   1275 HG23 ILE A  81      -3.232  17.243   5.453  1.00 98.06           H  
ATOM   1276  CD1 ILE A  81      -2.820  16.081   9.421  1.00 98.06           C  
ATOM   1277 HD11 ILE A  81      -2.854  17.161   9.276  1.00 98.06           H  
ATOM   1278 HD12 ILE A  81      -3.242  15.851  10.399  1.00 98.06           H  
ATOM   1279 HD13 ILE A  81      -1.788  15.732   9.397  1.00 98.06           H  
ATOM   1280  N   TRP A  82      -2.474  14.684   3.891  1.00 98.31           N  
ATOM   1281  H   TRP A  82      -1.691  14.395   4.459  1.00 98.31           H  
ATOM   1282  CA  TRP A  82      -2.263  14.892   2.458  1.00 98.31           C  
ATOM   1283  HA  TRP A  82      -2.485  15.934   2.224  1.00 98.31           H  
ATOM   1284  C   TRP A  82      -3.193  14.033   1.600  1.00 98.31           C  
ATOM   1285  CB  TRP A  82      -0.805  14.604   2.097  1.00 98.31           C  
ATOM   1286  HB2 TRP A  82      -0.160  15.232   2.711  1.00 98.31           H  
ATOM   1287  HB3 TRP A  82      -0.575  13.565   2.336  1.00 98.31           H  
ATOM   1288  O   TRP A  82      -3.794  14.535   0.658  1.00 98.31           O  
ATOM   1289  CG  TRP A  82      -0.475  14.847   0.658  1.00 98.31           C  
ATOM   1290  CD1 TRP A  82       0.039  13.937  -0.201  1.00 98.31           C  
ATOM   1291  HD1 TRP A  82       0.279  12.915   0.052  1.00 98.31           H  
ATOM   1292  CD2 TRP A  82      -0.631  16.081  -0.111  1.00 98.31           C  
ATOM   1293  CE2 TRP A  82      -0.158  15.843  -1.438  1.00 98.31           C  
ATOM   1294  CE3 TRP A  82      -1.083  17.387   0.188  1.00 98.31           C  
ATOM   1295  HE3 TRP A  82      -1.418  17.622   1.187  1.00 98.31           H  
ATOM   1296  NE1 TRP A  82       0.248  14.525  -1.432  1.00 98.31           N  
ATOM   1297  HE1 TRP A  82       0.727  14.060  -2.190  1.00 98.31           H  
ATOM   1298  CH2 TRP A  82      -0.568  18.141  -2.078  1.00 98.31           C  
ATOM   1299  HH2 TRP A  82      -0.508  18.946  -2.796  1.00 98.31           H  
ATOM   1300  CZ2 TRP A  82      -0.120  16.851  -2.413  1.00 98.31           C  
ATOM   1301  HZ2 TRP A  82       0.295  16.642  -3.388  1.00 98.31           H  
ATOM   1302  CZ3 TRP A  82      -1.051  18.403  -0.786  1.00 98.31           C  
ATOM   1303  HZ3 TRP A  82      -1.360  19.407  -0.532  1.00 98.31           H  
ATOM   1304  N   ASN A  83      -3.373  12.757   1.947  1.00 98.12           N  
ATOM   1305  H   ASN A  83      -2.819  12.387   2.706  1.00 98.12           H  
ATOM   1306  CA  ASN A  83      -4.269  11.857   1.221  1.00 98.12           C  
ATOM   1307  HA  ASN A  83      -3.956  11.802   0.178  1.00 98.12           H  
ATOM   1308  C   ASN A  83      -5.728  12.318   1.249  1.00 98.12           C  
ATOM   1309  CB  ASN A  83      -4.217  10.464   1.851  1.00 98.12           C  
ATOM   1310  HB2 ASN A  83      -4.963   9.827   1.377  1.00 98.12           H  
ATOM   1311  HB3 ASN A  83      -4.483  10.545   2.905  1.00 98.12           H  
ATOM   1312  O   ASN A  83      -6.440  12.086   0.276  1.00 98.12           O  
ATOM   1313  CG  ASN A  83      -2.888   9.763   1.740  1.00 98.12           C  
ATOM   1314  ND2 ASN A  83      -2.709   8.762   2.562  1.00 98.12           N  
ATOM   1315 HD21 ASN A  83      -3.411   8.620   3.274  1.00 98.12           H  
ATOM   1316 HD22 ASN A  83      -1.782   8.367   2.628  1.00 98.12           H  
ATOM   1317  OD1 ASN A  83      -2.044  10.036   0.903  1.00 98.12           O  
ATOM   1318  N   CYS A  84      -6.172  12.916   2.356  1.00 98.19           N  
ATOM   1319  H   CYS A  84      -5.533  13.007   3.132  1.00 98.19           H  
ATOM   1320  CA  CYS A  84      -7.543  13.383   2.553  1.00 98.19           C  
ATOM   1321  HA  CYS A  84      -8.219  12.779   1.947  1.00 98.19           H  
ATOM   1322  C   CYS A  84      -7.763  14.841   2.126  1.00 98.19           C  
ATOM   1323  CB  CYS A  84      -7.914  13.210   4.032  1.00 98.19           C  
ATOM   1324  HB2 CYS A  84      -8.878  13.686   4.212  1.00 98.19           H  
ATOM   1325  HB3 CYS A  84      -7.157  13.693   4.650  1.00 98.19           H  
ATOM   1326  O   CYS A  84      -8.884  15.341   2.253  1.00 98.19           O  
ATOM   1327  SG  CYS A  84      -8.050  11.470   4.498  1.00 98.19           S  
ATOM   1328  HG  CYS A  84      -8.387  11.673   5.775  1.00 98.19           H  
ATOM   1329  N   SER A  85      -6.724  15.539   1.666  1.00 98.19           N  
ATOM   1330  H   SER A  85      -5.829  15.084   1.552  1.00 98.19           H  
ATOM   1331  CA  SER A  85      -6.815  16.954   1.329  1.00 98.19           C  
ATOM   1332  HA  SER A  85      -7.260  17.468   2.181  1.00 98.19           H  
ATOM   1333  C   SER A  85      -7.716  17.191   0.122  1.00 98.19           C  
ATOM   1334  CB  SER A  85      -5.429  17.557   1.111  1.00 98.19           C  
ATOM   1335  HB2 SER A  85      -4.762  17.245   1.914  1.00 98.19           H  
ATOM   1336  HB3 SER A  85      -5.536  18.642   1.142  1.00 98.19           H  
ATOM   1337  O   SER A  85      -7.832  16.358  -0.774  1.00 98.19           O  
ATOM   1338  OG  SER A  85      -4.883  17.197  -0.141  1.00 98.19           O  
ATOM   1339  HG  SER A  85      -3.940  17.373  -0.124  1.00 98.19           H  
ATOM   1340  N   THR A  86      -8.368  18.346   0.098  1.00 97.94           N  
ATOM   1341  H   THR A  86      -8.210  18.986   0.863  1.00 97.94           H  
ATOM   1342  CA  THR A  86      -9.229  18.776  -1.016  1.00 97.94           C  
ATOM   1343  HA  THR A  86     -10.080  18.098  -1.076  1.00 97.94           H  
ATOM   1344  C   THR A  86      -8.527  18.680  -2.373  1.00 97.94           C  
ATOM   1345  CB  THR A  86      -9.757  20.200  -0.778  1.00 97.94           C  
ATOM   1346  HB  THR A  86      -9.967  20.695  -1.726  1.00 97.94           H  
ATOM   1347  O   THR A  86      -9.086  18.073  -3.293  1.00 97.94           O  
ATOM   1348  CG2 THR A  86     -11.027  20.165   0.072  1.00 97.94           C  
ATOM   1349 HG21 THR A  86     -11.793  19.590  -0.448  1.00 97.94           H  
ATOM   1350 HG22 THR A  86     -10.826  19.711   1.042  1.00 97.94           H  
ATOM   1351 HG23 THR A  86     -11.390  21.184   0.207  1.00 97.94           H  
ATOM   1352  OG1 THR A  86      -8.858  20.959  -0.008  1.00 97.94           O  
ATOM   1353  HG1 THR A  86      -8.878  20.589   0.878  1.00 97.94           H  
ATOM   1354  N   GLY A  87      -7.279  19.142  -2.474  1.00 97.50           N  
ATOM   1355  H   GLY A  87      -6.895  19.687  -1.715  1.00 97.50           H  
ATOM   1356  CA  GLY A  87      -6.532  19.081  -3.727  1.00 97.50           C  
ATOM   1357  HA2 GLY A  87      -5.621  19.673  -3.634  1.00 97.50           H  
ATOM   1358  HA3 GLY A  87      -7.142  19.511  -4.522  1.00 97.50           H  
ATOM   1359  C   GLY A  87      -6.132  17.676  -4.145  1.00 97.50           C  
ATOM   1360  O   GLY A  87      -6.246  17.326  -5.323  1.00 97.50           O  
ATOM   1361  N   MET A  88      -5.701  16.836  -3.201  1.00 98.00           N  
ATOM   1362  H   MET A  88      -5.677  17.142  -2.238  1.00 98.00           H  
ATOM   1363  CA  MET A  88      -5.328  15.459  -3.520  1.00 98.00           C  
ATOM   1364  HA  MET A  88      -4.695  15.486  -4.407  1.00 98.00           H  
ATOM   1365  C   MET A  88      -6.556  14.611  -3.862  1.00 98.00           C  
ATOM   1366  CB  MET A  88      -4.519  14.858  -2.368  1.00 98.00           C  
ATOM   1367  HB2 MET A  88      -5.182  14.688  -1.519  1.00 98.00           H  
ATOM   1368  HB3 MET A  88      -3.744  15.563  -2.071  1.00 98.00           H  
ATOM   1369  O   MET A  88      -6.506  13.847  -4.823  1.00 98.00           O  
ATOM   1370  CG  MET A  88      -3.834  13.541  -2.742  1.00 98.00           C  
ATOM   1371  HG2 MET A  88      -4.594  12.785  -2.941  1.00 98.00           H  
ATOM   1372  HG3 MET A  88      -3.268  13.213  -1.870  1.00 98.00           H  
ATOM   1373  SD  MET A  88      -2.682  13.635  -4.148  1.00 98.00           S  
ATOM   1374  CE  MET A  88      -3.677  12.848  -5.442  1.00 98.00           C  
ATOM   1375  HE1 MET A  88      -4.228  13.607  -5.997  1.00 98.00           H  
ATOM   1376  HE2 MET A  88      -4.382  12.144  -5.000  1.00 98.00           H  
ATOM   1377  HE3 MET A  88      -3.028  12.293  -6.120  1.00 98.00           H  
ATOM   1378  N   VAL A  89      -7.677  14.797  -3.156  1.00 98.25           N  
ATOM   1379  H   VAL A  89      -7.648  15.428  -2.368  1.00 98.25           H  
ATOM   1380  CA  VAL A  89      -8.941  14.099  -3.445  1.00 98.25           C  
ATOM   1381  HA  VAL A  89      -8.759  13.025  -3.407  1.00 98.25           H  
ATOM   1382  C   VAL A  89      -9.411  14.402  -4.859  1.00 98.25           C  
ATOM   1383  CB  VAL A  89     -10.020  14.419  -2.396  1.00 98.25           C  
ATOM   1384  HB  VAL A  89     -10.078  15.498  -2.255  1.00 98.25           H  
ATOM   1385  O   VAL A  89      -9.720  13.480  -5.614  1.00 98.25           O  
ATOM   1386  CG1 VAL A  89     -11.414  13.908  -2.795  1.00 98.25           C  
ATOM   1387 HG11 VAL A  89     -11.779  14.447  -3.669  1.00 98.25           H  
ATOM   1388 HG12 VAL A  89     -11.371  12.843  -3.021  1.00 98.25           H  
ATOM   1389 HG13 VAL A  89     -12.114  14.072  -1.976  1.00 98.25           H  
ATOM   1390  CG2 VAL A  89      -9.668  13.758  -1.058  1.00 98.25           C  
ATOM   1391 HG21 VAL A  89      -8.636  13.972  -0.780  1.00 98.25           H  
ATOM   1392 HG22 VAL A  89      -9.779  12.675  -1.128  1.00 98.25           H  
ATOM   1393 HG23 VAL A  89     -10.321  14.146  -0.276  1.00 98.25           H  
ATOM   1394  N   LYS A  90      -9.402  15.681  -5.243  1.00 97.81           N  
ATOM   1395  H   LYS A  90      -9.129  16.384  -4.571  1.00 97.81           H  
ATOM   1396  CA  LYS A  90      -9.774  16.106  -6.592  1.00 97.81           C  
ATOM   1397  HA  LYS A  90     -10.768  15.722  -6.821  1.00 97.81           H  
ATOM   1398  C   LYS A  90      -8.842  15.511  -7.649  1.00 97.81           C  
ATOM   1399  CB  LYS A  90      -9.825  17.636  -6.621  1.00 97.81           C  
ATOM   1400  HB2 LYS A  90      -8.841  18.045  -6.388  1.00 97.81           H  
ATOM   1401  HB3 LYS A  90     -10.530  17.981  -5.865  1.00 97.81           H  
ATOM   1402  O   LYS A  90      -9.299  14.758  -8.503  1.00 97.81           O  
ATOM   1403  CG  LYS A  90     -10.278  18.136  -7.994  1.00 97.81           C  
ATOM   1404  HG2 LYS A  90      -9.545  17.844  -8.746  1.00 97.81           H  
ATOM   1405  HG3 LYS A  90     -11.244  17.697  -8.243  1.00 97.81           H  
ATOM   1406  CD  LYS A  90     -10.394  19.658  -7.990  1.00 97.81           C  
ATOM   1407  HD2 LYS A  90      -9.429  20.091  -7.723  1.00 97.81           H  
ATOM   1408  HD3 LYS A  90     -11.145  19.966  -7.263  1.00 97.81           H  
ATOM   1409  CE  LYS A  90     -10.801  20.106  -9.393  1.00 97.81           C  
ATOM   1410  HE2 LYS A  90     -10.088  19.694 -10.107  1.00 97.81           H  
ATOM   1411  HE3 LYS A  90     -11.773  19.674  -9.630  1.00 97.81           H  
ATOM   1412  NZ  LYS A  90     -10.838  21.585  -9.477  1.00 97.81           N  
ATOM   1413  HZ1 LYS A  90      -9.931  21.964  -9.246  1.00 97.81           H  
ATOM   1414  HZ2 LYS A  90     -11.089  21.869 -10.414  1.00 97.81           H  
ATOM   1415  HZ3 LYS A  90     -11.516  21.950  -8.824  1.00 97.81           H  
ATOM   1416  N   ARG A  91      -7.529  15.769  -7.557  1.00 98.12           N  
ATOM   1417  H   ARG A  91      -7.213  16.343  -6.789  1.00 98.12           H  
ATOM   1418  CA  ARG A  91      -6.549  15.278  -8.548  1.00 98.12           C  
ATOM   1419  HA  ARG A  91      -6.847  15.620  -9.539  1.00 98.12           H  
ATOM   1420  C   ARG A  91      -6.523  13.750  -8.635  1.00 98.12           C  
ATOM   1421  CB  ARG A  91      -5.142  15.812  -8.229  1.00 98.12           C  
ATOM   1422  HB2 ARG A  91      -4.432  15.322  -8.895  1.00 98.12           H  
ATOM   1423  HB3 ARG A  91      -4.882  15.557  -7.202  1.00 98.12           H  
ATOM   1424  O   ARG A  91      -6.407  13.197  -9.725  1.00 98.12           O  
ATOM   1425  CG  ARG A  91      -5.017  17.331  -8.432  1.00 98.12           C  
ATOM   1426  HG2 ARG A  91      -5.403  17.585  -9.419  1.00 98.12           H  
ATOM   1427  HG3 ARG A  91      -5.616  17.864  -7.693  1.00 98.12           H  
ATOM   1428  CD  ARG A  91      -3.559  17.814  -8.355  1.00 98.12           C  
ATOM   1429  HD2 ARG A  91      -2.998  17.346  -9.164  1.00 98.12           H  
ATOM   1430  HD3 ARG A  91      -3.535  18.890  -8.525  1.00 98.12           H  
ATOM   1431  NE  ARG A  91      -2.894  17.493  -7.075  1.00 98.12           N  
ATOM   1432  HE  ARG A  91      -2.269  16.700  -7.083  1.00 98.12           H  
ATOM   1433  NH1 ARG A  91      -3.501  19.361  -5.838  1.00 98.12           N  
ATOM   1434 HH11 ARG A  91      -4.145  19.680  -6.547  1.00 98.12           H  
ATOM   1435 HH12 ARG A  91      -3.326  19.946  -5.034  1.00 98.12           H  
ATOM   1436  NH2 ARG A  91      -2.167  17.835  -4.955  1.00 98.12           N  
ATOM   1437 HH21 ARG A  91      -1.647  16.970  -4.998  1.00 98.12           H  
ATOM   1438 HH22 ARG A  91      -2.160  18.408  -4.123  1.00 98.12           H  
ATOM   1439  CZ  ARG A  91      -2.869  18.228  -5.974  1.00 98.12           C  
ATOM   1440  N   GLY A  92      -6.644  13.073  -7.494  1.00 98.00           N  
ATOM   1441  H   GLY A  92      -6.746  13.597  -6.637  1.00 98.00           H  
ATOM   1442  CA  GLY A  92      -6.618  11.619  -7.394  1.00 98.00           C  
ATOM   1443  HA2 GLY A  92      -6.663  11.342  -6.341  1.00 98.00           H  
ATOM   1444  HA3 GLY A  92      -5.686  11.248  -7.820  1.00 98.00           H  
ATOM   1445  C   GLY A  92      -7.788  10.952  -8.113  1.00 98.00           C  
ATOM   1446  O   GLY A  92      -7.565   9.973  -8.824  1.00 98.00           O  
ATOM   1447  N   LEU A  93      -9.004  11.494  -7.967  1.00 98.38           N  
ATOM   1448  H   LEU A  93      -9.100  12.307  -7.376  1.00 98.38           H  
ATOM   1449  CA  LEU A  93     -10.209  11.008  -8.652  1.00 98.38           C  
ATOM   1450  HA  LEU A  93     -10.215   9.918  -8.636  1.00 98.38           H  
ATOM   1451  C   LEU A  93     -10.238  11.419 -10.134  1.00 98.38           C  
ATOM   1452  CB  LEU A  93     -11.459  11.531  -7.916  1.00 98.38           C  
ATOM   1453  HB2 LEU A  93     -12.340  11.280  -8.507  1.00 98.38           H  
ATOM   1454  HB3 LEU A  93     -11.397  12.618  -7.868  1.00 98.38           H  
ATOM   1455  O   LEU A  93     -10.525  10.583 -10.996  1.00 98.38           O  
ATOM   1456  CG  LEU A  93     -11.662  10.983  -6.490  1.00 98.38           C  
ATOM   1457  HG  LEU A  93     -10.767  11.157  -5.892  1.00 98.38           H  
ATOM   1458  CD1 LEU A  93     -12.839  11.699  -5.822  1.00 98.38           C  
ATOM   1459 HD11 LEU A  93     -12.628  12.767  -5.775  1.00 98.38           H  
ATOM   1460 HD12 LEU A  93     -12.978  11.322  -4.809  1.00 98.38           H  
ATOM   1461 HD13 LEU A  93     -13.749  11.532  -6.398  1.00 98.38           H  
ATOM   1462  CD2 LEU A  93     -11.951   9.481  -6.474  1.00 98.38           C  
ATOM   1463 HD21 LEU A  93     -12.848   9.270  -7.058  1.00 98.38           H  
ATOM   1464 HD22 LEU A  93     -11.108   8.924  -6.883  1.00 98.38           H  
ATOM   1465 HD23 LEU A  93     -12.114   9.160  -5.445  1.00 98.38           H  
ATOM   1466  N   ASP A  94      -9.886  12.672 -10.441  1.00 98.25           N  
ATOM   1467  H   ASP A  94      -9.720  13.328  -9.690  1.00 98.25           H  
ATOM   1468  CA  ASP A  94      -9.867  13.204 -11.811  1.00 98.25           C  
ATOM   1469  HA  ASP A  94     -10.863  13.107 -12.242  1.00 98.25           H  
ATOM   1470  C   ASP A  94      -8.898  12.422 -12.709  1.00 98.25           C  
ATOM   1471  CB  ASP A  94      -9.485  14.699 -11.806  1.00 98.25           C  
ATOM   1472  HB2 ASP A  94      -9.237  14.990 -12.827  1.00 98.25           H  
ATOM   1473  HB3 ASP A  94      -8.589  14.840 -11.201  1.00 98.25           H  
ATOM   1474  O   ASP A  94      -9.199  12.167 -13.878  1.00 98.25           O  
ATOM   1475  CG  ASP A  94     -10.593  15.648 -11.320  1.00 98.25           C  
ATOM   1476  OD1 ASP A  94     -11.760  15.204 -11.234  1.00 98.25           O  
ATOM   1477  OD2 ASP A  94     -10.272  16.840 -11.084  1.00 98.25           O  
ATOM   1478  N   TRP A  95      -7.764  11.960 -12.166  1.00 98.50           N  
ATOM   1479  H   TRP A  95      -7.536  12.231 -11.220  1.00 98.50           H  
ATOM   1480  CA  TRP A  95      -6.806  11.162 -12.930  1.00 98.50           C  
ATOM   1481  HA  TRP A  95      -6.451  11.766 -13.765  1.00 98.50           H  
ATOM   1482  C   TRP A  95      -7.439   9.898 -13.515  1.00 98.50           C  
ATOM   1483  CB  TRP A  95      -5.600  10.791 -12.065  1.00 98.50           C  
ATOM   1484  HB2 TRP A  95      -5.916  10.125 -11.263  1.00 98.50           H  
ATOM   1485  HB3 TRP A  95      -5.203  11.697 -11.607  1.00 98.50           H  
ATOM   1486  O   TRP A  95      -7.224   9.605 -14.691  1.00 98.50           O  
ATOM   1487  CG  TRP A  95      -4.500  10.140 -12.846  1.00 98.50           C  
ATOM   1488  CD1 TRP A  95      -3.451  10.797 -13.387  1.00 98.50           C  
ATOM   1489  HD1 TRP A  95      -3.274  11.859 -13.305  1.00 98.50           H  
ATOM   1490  CD2 TRP A  95      -4.330   8.737 -13.233  1.00 98.50           C  
ATOM   1491  CE2 TRP A  95      -3.123   8.623 -13.987  1.00 98.50           C  
ATOM   1492  CE3 TRP A  95      -5.057   7.545 -13.007  1.00 98.50           C  
ATOM   1493  HE3 TRP A  95      -5.966   7.580 -12.425  1.00 98.50           H  
ATOM   1494  NE1 TRP A  95      -2.644   9.909 -14.067  1.00 98.50           N  
ATOM   1495  HE1 TRP A  95      -1.820  10.197 -14.575  1.00 98.50           H  
ATOM   1496  CH2 TRP A  95      -3.401   6.234 -14.235  1.00 98.50           C  
ATOM   1497  HH2 TRP A  95      -3.053   5.284 -14.611  1.00 98.50           H  
ATOM   1498  CZ2 TRP A  95      -2.660   7.400 -14.485  1.00 98.50           C  
ATOM   1499  HZ2 TRP A  95      -1.743   7.367 -15.055  1.00 98.50           H  
ATOM   1500  CZ3 TRP A  95      -4.597   6.308 -13.498  1.00 98.50           C  
ATOM   1501  HZ3 TRP A  95      -5.164   5.410 -13.301  1.00 98.50           H  
ATOM   1502  N   PHE A  96      -8.251   9.168 -12.744  1.00 97.81           N  
ATOM   1503  H   PHE A  96      -8.458   9.493 -11.810  1.00 97.81           H  
ATOM   1504  CA  PHE A  96      -8.930   7.972 -13.251  1.00 97.81           C  
ATOM   1505  HA  PHE A  96      -8.205   7.352 -13.778  1.00 97.81           H  
ATOM   1506  C   PHE A  96     -10.023   8.323 -14.259  1.00 97.81           C  
ATOM   1507  CB  PHE A  96      -9.512   7.147 -12.103  1.00 97.81           C  
ATOM   1508  HB2 PHE A  96     -10.102   7.790 -11.449  1.00 97.81           H  
ATOM   1509  HB3 PHE A  96     -10.177   6.402 -12.538  1.00 97.81           H  
ATOM   1510  O   PHE A  96     -10.173   7.623 -15.259  1.00 97.81           O  
ATOM   1511  CG  PHE A  96      -8.473   6.401 -11.301  1.00 97.81           C  
ATOM   1512  CD1 PHE A  96      -7.918   5.212 -11.813  1.00 97.81           C  
ATOM   1513  HD1 PHE A  96      -8.257   4.823 -12.761  1.00 97.81           H  
ATOM   1514  CD2 PHE A  96      -8.041   6.901 -10.061  1.00 97.81           C  
ATOM   1515  HD2 PHE A  96      -8.471   7.808  -9.664  1.00 97.81           H  
ATOM   1516  CE1 PHE A  96      -6.922   4.534 -11.090  1.00 97.81           C  
ATOM   1517  HE1 PHE A  96      -6.492   3.623 -11.480  1.00 97.81           H  
ATOM   1518  CE2 PHE A  96      -7.033   6.230  -9.349  1.00 97.81           C  
ATOM   1519  HE2 PHE A  96      -6.669   6.629  -8.414  1.00 97.81           H  
ATOM   1520  CZ  PHE A  96      -6.478   5.049  -9.861  1.00 97.81           C  
ATOM   1521  HZ  PHE A  96      -5.713   4.535  -9.298  1.00 97.81           H  
ATOM   1522  N   MET A  97     -10.735   9.436 -14.069  1.00 96.25           N  
ATOM   1523  H   MET A  97     -10.557   9.991 -13.244  1.00 96.25           H  
ATOM   1524  CA  MET A  97     -11.706   9.913 -15.058  1.00 96.25           C  
ATOM   1525  HA  MET A  97     -12.443   9.126 -15.221  1.00 96.25           H  
ATOM   1526  C   MET A  97     -11.061  10.182 -16.423  1.00 96.25           C  
ATOM   1527  CB  MET A  97     -12.420  11.168 -14.534  1.00 96.25           C  
ATOM   1528  HB2 MET A  97     -11.694  11.883 -14.147  1.00 96.25           H  
ATOM   1529  HB3 MET A  97     -12.952  11.650 -15.355  1.00 96.25           H  
ATOM   1530  O   MET A  97     -11.643   9.818 -17.449  1.00 96.25           O  
ATOM   1531  CG  MET A  97     -13.424  10.824 -13.430  1.00 96.25           C  
ATOM   1532  HG2 MET A  97     -13.846  11.751 -13.041  1.00 96.25           H  
ATOM   1533  HG3 MET A  97     -12.892  10.340 -12.612  1.00 96.25           H  
ATOM   1534  SD  MET A  97     -14.788   9.741 -13.966  1.00 96.25           S  
ATOM   1535  CE  MET A  97     -15.714  10.877 -15.027  1.00 96.25           C  
ATOM   1536  HE1 MET A  97     -16.636  10.398 -15.357  1.00 96.25           H  
ATOM   1537  HE2 MET A  97     -15.116  11.154 -15.895  1.00 96.25           H  
ATOM   1538  HE3 MET A  97     -15.965  11.774 -14.462  1.00 96.25           H  
ATOM   1539  N   LEU A  98      -9.853  10.754 -16.432  1.00 97.44           N  
ATOM   1540  H   LEU A  98      -9.477  11.061 -15.546  1.00 97.44           H  
ATOM   1541  CA  LEU A  98      -9.087  11.061 -17.643  1.00 97.44           C  
ATOM   1542  HA  LEU A  98      -9.768  11.420 -18.415  1.00 97.44           H  
ATOM   1543  C   LEU A  98      -8.377   9.829 -18.231  1.00 97.44           C  
ATOM   1544  CB  LEU A  98      -8.080  12.177 -17.305  1.00 97.44           C  
ATOM   1545  HB2 LEU A  98      -7.458  11.839 -16.476  1.00 97.44           H  
ATOM   1546  HB3 LEU A  98      -7.426  12.332 -18.163  1.00 97.44           H  
ATOM   1547  O   LEU A  98      -8.327   9.669 -19.450  1.00 97.44           O  
ATOM   1548  CG  LEU A  98      -8.721  13.529 -16.925  1.00 97.44           C  
ATOM   1549  HG  LEU A  98      -9.456  13.387 -16.132  1.00 97.44           H  
ATOM   1550  CD1 LEU A  98      -7.643  14.482 -16.411  1.00 97.44           C  
ATOM   1551 HD11 LEU A  98      -8.096  15.432 -16.127  1.00 97.44           H  
ATOM   1552 HD12 LEU A  98      -7.169  14.052 -15.529  1.00 97.44           H  
ATOM   1553 HD13 LEU A  98      -6.890  14.652 -17.181  1.00 97.44           H  
ATOM   1554  CD2 LEU A  98      -9.425  14.187 -18.114  1.00 97.44           C  
ATOM   1555 HD21 LEU A  98      -8.725  14.314 -18.939  1.00 97.44           H  
ATOM   1556 HD22 LEU A  98      -9.808  15.162 -17.814  1.00 97.44           H  
ATOM   1557 HD23 LEU A  98     -10.267  13.574 -18.438  1.00 97.44           H  
ATOM   1558  N   ASN A  99      -7.862   8.932 -17.384  1.00 97.50           N  
ATOM   1559  H   ASN A  99      -7.905   9.153 -16.399  1.00 97.50           H  
ATOM   1560  CA  ASN A  99      -6.977   7.835 -17.793  1.00 97.50           C  
ATOM   1561  HA  ASN A  99      -6.675   8.009 -18.825  1.00 97.50           H  
ATOM   1562  C   ASN A  99      -7.625   6.444 -17.796  1.00 97.50           C  
ATOM   1563  CB  ASN A  99      -5.686   7.862 -16.960  1.00 97.50           C  
ATOM   1564  HB2 ASN A  99      -5.911   7.816 -15.894  1.00 97.50           H  
ATOM   1565  HB3 ASN A  99      -5.070   6.996 -17.200  1.00 97.50           H  
ATOM   1566  O   ASN A  99      -6.942   5.476 -18.138  1.00 97.50           O  
ATOM   1567  CG  ASN A  99      -4.853   9.085 -17.273  1.00 97.50           C  
ATOM   1568  ND2 ASN A  99      -4.921  10.106 -16.456  1.00 97.50           N  
ATOM   1569 HD21 ASN A  99      -5.480  10.033 -15.618  1.00 97.50           H  
ATOM   1570 HD22 ASN A  99      -4.259  10.853 -16.609  1.00 97.50           H  
ATOM   1571  OD1 ASN A  99      -4.170   9.131 -18.280  1.00 97.50           O  
ATOM   1572  N   LYS A 100      -8.926   6.307 -17.494  1.00 94.75           N  
ATOM   1573  H   LYS A 100      -9.397   7.100 -17.083  1.00 94.75           H  
ATOM   1574  CA  LYS A 100      -9.652   5.016 -17.542  1.00 94.75           C  
ATOM   1575  HA  LYS A 100      -9.240   4.357 -16.777  1.00 94.75           H  
ATOM   1576  C   LYS A 100      -9.494   4.267 -18.868  1.00 94.75           C  
ATOM   1577  CB  LYS A 100     -11.144   5.222 -17.227  1.00 94.75           C  
ATOM   1578  HB2 LYS A 100     -11.239   5.636 -16.223  1.00 94.75           H  
ATOM   1579  HB3 LYS A 100     -11.628   4.246 -17.216  1.00 94.75           H  
ATOM   1580  O   LYS A 100      -9.448   3.046 -18.896  1.00 94.75           O  
ATOM   1581  CG  LYS A 100     -11.883   6.125 -18.231  1.00 94.75           C  
ATOM   1582  HG2 LYS A 100     -11.912   5.635 -19.204  1.00 94.75           H  
ATOM   1583  HG3 LYS A 100     -11.366   7.079 -18.328  1.00 94.75           H  
ATOM   1584  CD  LYS A 100     -13.318   6.388 -17.773  1.00 94.75           C  
ATOM   1585  HD2 LYS A 100     -13.285   6.953 -16.842  1.00 94.75           H  
ATOM   1586  HD3 LYS A 100     -13.825   5.436 -17.609  1.00 94.75           H  
ATOM   1587  CE  LYS A 100     -14.064   7.202 -18.833  1.00 94.75           C  
ATOM   1588  HE2 LYS A 100     -14.064   6.639 -19.767  1.00 94.75           H  
ATOM   1589  HE3 LYS A 100     -13.516   8.130 -18.992  1.00 94.75           H  
ATOM   1590  NZ  LYS A 100     -15.452   7.491 -18.397  1.00 94.75           N  
ATOM   1591  HZ1 LYS A 100     -15.435   8.010 -17.531  1.00 94.75           H  
ATOM   1592  HZ2 LYS A 100     -15.960   6.631 -18.245  1.00 94.75           H  
ATOM   1593  HZ3 LYS A 100     -15.935   8.044 -19.091  1.00 94.75           H  
ATOM   1594  N   ASN A 101      -9.356   5.014 -19.964  1.00 95.00           N  
ATOM   1595  H   ASN A 101      -9.379   6.016 -19.839  1.00 95.00           H  
ATOM   1596  CA  ASN A 101      -9.185   4.468 -21.306  1.00 95.00           C  
ATOM   1597  HA  ASN A 101      -9.600   3.460 -21.325  1.00 95.00           H  
ATOM   1598  C   ASN A 101      -7.708   4.336 -21.717  1.00 95.00           C  
ATOM   1599  CB  ASN A 101      -9.988   5.334 -22.293  1.00 95.00           C  
ATOM   1600  HB2 ASN A 101      -9.791   5.012 -23.315  1.00 95.00           H  
ATOM   1601  HB3 ASN A 101      -9.667   6.372 -22.201  1.00 95.00           H  
ATOM   1602  O   ASN A 101      -7.440   3.964 -22.855  1.00 95.00           O  
ATOM   1603  CG  ASN A 101     -11.489   5.250 -22.087  1.00 95.00           C  
ATOM   1604  ND2 ASN A 101     -12.216   6.280 -22.449  1.00 95.00           N  
ATOM   1605 HD21 ASN A 101     -13.215   6.129 -22.436  1.00 95.00           H  
ATOM   1606 HD22 ASN A 101     -11.788   7.091 -22.871  1.00 95.00           H  
ATOM   1607  OD1 ASN A 101     -12.039   4.273 -21.623  1.00 95.00           O  
ATOM   1608  N   SER A 102      -6.739   4.644 -20.858  1.00 96.31           N  
ATOM   1609  H   SER A 102      -6.983   4.881 -19.907  1.00 96.31           H  
ATOM   1610  CA  SER A 102      -5.324   4.408 -21.169  1.00 96.31           C  
ATOM   1611  HA  SER A 102      -5.109   4.845 -22.145  1.00 96.31           H  
ATOM   1612  C   SER A 102      -5.036   2.905 -21.241  1.00 96.31           C  
ATOM   1613  CB  SER A 102      -4.411   5.092 -20.147  1.00 96.31           C  
ATOM   1614  HB2 SER A 102      -3.379   5.028 -20.492  1.00 96.31           H  
ATOM   1615  HB3 SER A 102      -4.679   6.144 -20.049  1.00 96.31           H  
ATOM   1616  O   SER A 102      -5.666   2.113 -20.539  1.00 96.31           O  
ATOM   1617  OG  SER A 102      -4.513   4.452 -18.894  1.00 96.31           O  
ATOM   1618  HG  SER A 102      -5.321   4.754 -18.474  1.00 96.31           H  
ATOM   1619  N   SER A 103      -4.073   2.493 -22.067  1.00 95.19           N  
ATOM   1620  H   SER A 103      -3.536   3.168 -22.592  1.00 95.19           H  
ATOM   1621  CA  SER A 103      -3.709   1.073 -22.203  1.00 95.19           C  
ATOM   1622  HA  SER A 103      -4.580   0.519 -22.552  1.00 95.19           H  
ATOM   1623  C   SER A 103      -3.282   0.446 -20.871  1.00 95.19           C  
ATOM   1624  CB  SER A 103      -2.592   0.914 -23.239  1.00 95.19           C  
ATOM   1625  HB2 SER A 103      -2.987   1.148 -24.228  1.00 95.19           H  
ATOM   1626  HB3 SER A 103      -2.241  -0.118 -23.237  1.00 95.19           H  
ATOM   1627  O   SER A 103      -3.660  -0.686 -20.581  1.00 95.19           O  
ATOM   1628  OG  SER A 103      -1.515   1.790 -22.952  1.00 95.19           O  
ATOM   1629  HG  SER A 103      -0.798   1.607 -23.563  1.00 95.19           H  
ATOM   1630  N   ILE A 104      -2.563   1.202 -20.035  1.00 93.62           N  
ATOM   1631  H   ILE A 104      -2.285   2.118 -20.358  1.00 93.62           H  
ATOM   1632  CA  ILE A 104      -2.046   0.739 -18.740  1.00 93.62           C  
ATOM   1633  HA  ILE A 104      -1.604  -0.246 -18.896  1.00 93.62           H  
ATOM   1634  C   ILE A 104      -3.128   0.546 -17.672  1.00 93.62           C  
ATOM   1635  CB  ILE A 104      -0.933   1.673 -18.214  1.00 93.62           C  
ATOM   1636  HB  ILE A 104      -0.588   1.267 -17.263  1.00 93.62           H  
ATOM   1637  O   ILE A 104      -2.922  -0.258 -16.772  1.00 93.62           O  
ATOM   1638  CG1 ILE A 104      -1.455   3.106 -17.954  1.00 93.62           C  
ATOM   1639 HG12 ILE A 104      -2.242   3.061 -17.202  1.00 93.62           H  
ATOM   1640 HG13 ILE A 104      -1.877   3.524 -18.868  1.00 93.62           H  
ATOM   1641  CG2 ILE A 104       0.270   1.650 -19.175  1.00 93.62           C  
ATOM   1642 HG21 ILE A 104       0.016   2.141 -20.115  1.00 93.62           H  
ATOM   1643 HG22 ILE A 104       1.119   2.162 -18.723  1.00 93.62           H  
ATOM   1644 HG23 ILE A 104       0.556   0.618 -19.375  1.00 93.62           H  
ATOM   1645  CD1 ILE A 104      -0.392   4.078 -17.434  1.00 93.62           C  
ATOM   1646 HD11 ILE A 104      -0.876   4.977 -17.051  1.00 93.62           H  
ATOM   1647 HD12 ILE A 104       0.187   3.610 -16.637  1.00 93.62           H  
ATOM   1648 HD13 ILE A 104       0.282   4.362 -18.242  1.00 93.62           H  
ATOM   1649  N   VAL A 105      -4.263   1.253 -17.744  1.00 95.81           N  
ATOM   1650  H   VAL A 105      -4.365   1.924 -18.492  1.00 95.81           H  
ATOM   1651  CA  VAL A 105      -5.402   1.049 -16.825  1.00 95.81           C  
ATOM   1652  HA  VAL A 105      -5.038   0.667 -15.871  1.00 95.81           H  
ATOM   1653  C   VAL A 105      -6.349  -0.010 -17.384  1.00 95.81           C  
ATOM   1654  CB  VAL A 105      -6.139   2.373 -16.539  1.00 95.81           C  
ATOM   1655  HB  VAL A 105      -6.429   2.832 -17.485  1.00 95.81           H  
ATOM   1656  O   VAL A 105      -6.729  -0.947 -16.685  1.00 95.81           O  
ATOM   1657  CG1 VAL A 105      -7.403   2.167 -15.695  1.00 95.81           C  
ATOM   1658 HG11 VAL A 105      -7.819   3.129 -15.397  1.00 95.81           H  
ATOM   1659 HG12 VAL A 105      -7.171   1.587 -14.802  1.00 95.81           H  
ATOM   1660 HG13 VAL A 105      -8.160   1.638 -16.273  1.00 95.81           H  
ATOM   1661  CG2 VAL A 105      -5.232   3.347 -15.774  1.00 95.81           C  
ATOM   1662 HG21 VAL A 105      -4.328   3.556 -16.346  1.00 95.81           H  
ATOM   1663 HG22 VAL A 105      -4.956   2.922 -14.809  1.00 95.81           H  
ATOM   1664 HG23 VAL A 105      -5.756   4.289 -15.616  1.00 95.81           H  
ATOM   1665  N   ARG A 106      -6.668   0.089 -18.678  1.00 96.19           N  
ATOM   1666  H   ARG A 106      -6.297   0.873 -19.196  1.00 96.19           H  
ATOM   1667  CA  ARG A 106      -7.611  -0.797 -19.369  1.00 96.19           C  
ATOM   1668  HA  ARG A 106      -8.593  -0.691 -18.908  1.00 96.19           H  
ATOM   1669  C   ARG A 106      -7.230  -2.278 -19.261  1.00 96.19           C  
ATOM   1670  CB  ARG A 106      -7.686  -0.332 -20.827  1.00 96.19           C  
ATOM   1671  HB2 ARG A 106      -6.767  -0.600 -21.348  1.00 96.19           H  
ATOM   1672  HB3 ARG A 106      -7.805   0.751 -20.845  1.00 96.19           H  
ATOM   1673  O   ARG A 106      -8.108  -3.112 -19.074  1.00 96.19           O  
ATOM   1674  CG  ARG A 106      -8.890  -0.943 -21.535  1.00 96.19           C  
ATOM   1675  HG2 ARG A 106      -9.795  -0.546 -21.078  1.00 96.19           H  
ATOM   1676  HG3 ARG A 106      -8.866  -2.026 -21.414  1.00 96.19           H  
ATOM   1677  CD  ARG A 106      -8.906  -0.640 -23.032  1.00 96.19           C  
ATOM   1678  HD2 ARG A 106      -9.795  -1.100 -23.463  1.00 96.19           H  
ATOM   1679  HD3 ARG A 106      -8.031  -1.110 -23.480  1.00 96.19           H  
ATOM   1680  NE  ARG A 106      -8.905   0.810 -23.321  1.00 96.19           N  
ATOM   1681  HE  ARG A 106      -9.119   1.423 -22.547  1.00 96.19           H  
ATOM   1682  NH1 ARG A 106      -8.685   0.576 -25.578  1.00 96.19           N  
ATOM   1683 HH11 ARG A 106      -8.812  -0.415 -25.433  1.00 96.19           H  
ATOM   1684 HH12 ARG A 106      -8.666   0.967 -26.509  1.00 96.19           H  
ATOM   1685  NH2 ARG A 106      -8.769   2.611 -24.726  1.00 96.19           N  
ATOM   1686 HH21 ARG A 106      -8.548   3.201 -23.937  1.00 96.19           H  
ATOM   1687 HH22 ARG A 106      -8.672   2.981 -25.661  1.00 96.19           H  
ATOM   1688  CZ  ARG A 106      -8.792   1.331 -24.524  1.00 96.19           C  
ATOM   1689  N   SER A 107      -5.925  -2.573 -19.306  1.00 93.50           N  
ATOM   1690  H   SER A 107      -5.295  -1.801 -19.475  1.00 93.50           H  
ATOM   1691  CA  SER A 107      -5.329  -3.917 -19.196  1.00 93.50           C  
ATOM   1692  HA  SER A 107      -5.513  -4.465 -20.120  1.00 93.50           H  
ATOM   1693  C   SER A 107      -5.891  -4.757 -18.036  1.00 93.50           C  
ATOM   1694  CB  SER A 107      -3.810  -3.726 -19.039  1.00 93.50           C  
ATOM   1695  HB2 SER A 107      -3.441  -3.159 -19.894  1.00 93.50           H  
ATOM   1696  HB3 SER A 107      -3.612  -3.145 -18.138  1.00 93.50           H  
ATOM   1697  O   SER A 107      -6.093  -5.966 -18.175  1.00 93.50           O  
ATOM   1698  OG  SER A 107      -3.080  -4.932 -18.971  1.00 93.50           O  
ATOM   1699  HG  SER A 107      -2.160  -4.691 -19.104  1.00 93.50           H  
ATOM   1700  N   TRP A 108      -6.193  -4.124 -16.900  1.00 94.44           N  
ATOM   1701  H   TRP A 108      -6.038  -3.127 -16.847  1.00 94.44           H  
ATOM   1702  CA  TRP A 108      -6.720  -4.792 -15.706  1.00 94.44           C  
ATOM   1703  HA  TRP A 108      -6.872  -5.851 -15.915  1.00 94.44           H  
ATOM   1704  C   TRP A 108      -8.095  -4.274 -15.258  1.00 94.44           C  
ATOM   1705  CB  TRP A 108      -5.667  -4.699 -14.595  1.00 94.44           C  
ATOM   1706  HB2 TRP A 108      -4.833  -5.347 -14.864  1.00 94.44           H  
ATOM   1707  HB3 TRP A 108      -6.093  -5.082 -13.668  1.00 94.44           H  
ATOM   1708  O   TRP A 108      -8.810  -5.009 -14.580  1.00 94.44           O  
ATOM   1709  CG  TRP A 108      -5.123  -3.327 -14.350  1.00 94.44           C  
ATOM   1710  CD1 TRP A 108      -3.976  -2.834 -14.866  1.00 94.44           C  
ATOM   1711  HD1 TRP A 108      -3.303  -3.380 -15.511  1.00 94.44           H  
ATOM   1712  CD2 TRP A 108      -5.717  -2.236 -13.591  1.00 94.44           C  
ATOM   1713  CE2 TRP A 108      -4.876  -1.090 -13.706  1.00 94.44           C  
ATOM   1714  CE3 TRP A 108      -6.893  -2.101 -12.830  1.00 94.44           C  
ATOM   1715  HE3 TRP A 108      -7.574  -2.935 -12.749  1.00 94.44           H  
ATOM   1716  NE1 TRP A 108      -3.837  -1.512 -14.504  1.00 94.44           N  
ATOM   1717  HE1 TRP A 108      -3.169  -0.908 -14.960  1.00 94.44           H  
ATOM   1718  CH2 TRP A 108      -6.362   0.237 -12.343  1.00 94.44           C  
ATOM   1719  HH2 TRP A 108      -6.632   1.170 -11.869  1.00 94.44           H  
ATOM   1720  CZ2 TRP A 108      -5.185   0.136 -13.103  1.00 94.44           C  
ATOM   1721  HZ2 TRP A 108      -4.530   0.985 -13.232  1.00 94.44           H  
ATOM   1722  CZ3 TRP A 108      -7.202  -0.881 -12.209  1.00 94.44           C  
ATOM   1723  HZ3 TRP A 108      -8.113  -0.803 -11.635  1.00 94.44           H  
ATOM   1724  N   ASP A 109      -8.504  -3.056 -15.628  1.00 96.69           N  
ATOM   1725  H   ASP A 109      -7.869  -2.450 -16.127  1.00 96.69           H  
ATOM   1726  CA  ASP A 109      -9.827  -2.515 -15.272  1.00 96.69           C  
ATOM   1727  HA  ASP A 109     -10.000  -2.684 -14.209  1.00 96.69           H  
ATOM   1728  C   ASP A 109     -10.975  -3.199 -16.035  1.00 96.69           C  
ATOM   1729  CB  ASP A 109      -9.857  -0.997 -15.509  1.00 96.69           C  
ATOM   1730  HB2 ASP A 109      -9.043  -0.532 -14.953  1.00 96.69           H  
ATOM   1731  HB3 ASP A 109      -9.713  -0.789 -16.569  1.00 96.69           H  
ATOM   1732  O   ASP A 109     -11.999  -3.534 -15.437  1.00 96.69           O  
ATOM   1733  CG  ASP A 109     -11.184  -0.392 -15.038  1.00 96.69           C  
ATOM   1734  OD1 ASP A 109     -11.444  -0.391 -13.819  1.00 96.69           O  
ATOM   1735  OD2 ASP A 109     -12.019   0.055 -15.852  1.00 96.69           O  
ATOM   1736  N   GLU A 110     -10.808  -3.466 -17.336  1.00 95.94           N  
ATOM   1737  H   GLU A 110      -9.949  -3.192 -17.793  1.00 95.94           H  
ATOM   1738  CA  GLU A 110     -11.835  -4.161 -18.133  1.00 95.94           C  
ATOM   1739  HA  GLU A 110     -12.803  -3.689 -17.961  1.00 95.94           H  
ATOM   1740  C   GLU A 110     -11.982  -5.631 -17.714  1.00 95.94           C  
ATOM   1741  CB  GLU A 110     -11.512  -4.073 -19.635  1.00 95.94           C  
ATOM   1742  HB2 GLU A 110     -12.155  -4.774 -20.168  1.00 95.94           H  
ATOM   1743  HB3 GLU A 110     -10.475  -4.363 -19.800  1.00 95.94           H  
ATOM   1744  O   GLU A 110     -13.080  -6.188 -17.732  1.00 95.94           O  
ATOM   1745  CG  GLU A 110     -11.769  -2.669 -20.203  1.00 95.94           C  
ATOM   1746  HG2 GLU A 110     -12.801  -2.394 -19.986  1.00 95.94           H  
ATOM   1747  HG3 GLU A 110     -11.120  -1.959 -19.690  1.00 95.94           H  
ATOM   1748  CD  GLU A 110     -11.534  -2.564 -21.723  1.00 95.94           C  
ATOM   1749  OE1 GLU A 110     -11.928  -1.521 -22.296  1.00 95.94           O  
ATOM   1750  OE2 GLU A 110     -10.875  -3.450 -22.312  1.00 95.94           O  
ATOM   1751  N   ASP A 111     -10.886  -6.246 -17.267  1.00 95.44           N  
ATOM   1752  H   ASP A 111     -10.026  -5.715 -17.261  1.00 95.44           H  
ATOM   1753  CA  ASP A 111     -10.843  -7.644 -16.832  1.00 95.44           C  
ATOM   1754  HA  ASP A 111     -11.633  -8.177 -17.361  1.00 95.44           H  
ATOM   1755  C   ASP A 111     -11.124  -7.813 -15.327  1.00 95.44           C  
ATOM   1756  CB  ASP A 111      -9.504  -8.256 -17.265  1.00 95.44           C  
ATOM   1757  HB2 ASP A 111      -8.726  -7.915 -16.582  1.00 95.44           H  
ATOM   1758  HB3 ASP A 111      -9.253  -7.895 -18.262  1.00 95.44           H  
ATOM   1759  O   ASP A 111     -10.993  -8.908 -14.776  1.00 95.44           O  
ATOM   1760  CG  ASP A 111      -9.516  -9.789 -17.320  1.00 95.44           C  
ATOM   1761  OD1 ASP A 111     -10.587 -10.379 -17.603  1.00 95.44           O  
ATOM   1762  OD2 ASP A 111      -8.424 -10.374 -17.124  1.00 95.44           O  
ATOM   1763  N   TYR A 112     -11.540  -6.746 -14.630  1.00 96.19           N  
ATOM   1764  H   TYR A 112     -11.596  -5.863 -15.116  1.00 96.19           H  
ATOM   1765  CA  TYR A 112     -11.722  -6.753 -13.175  1.00 96.19           C  
ATOM   1766  HA  TYR A 112     -10.740  -6.861 -12.714  1.00 96.19           H  
ATOM   1767  C   TYR A 112     -12.613  -7.905 -12.694  1.00 96.19           C  
ATOM   1768  CB  TYR A 112     -12.323  -5.417 -12.729  1.00 96.19           C  
ATOM   1769  HB2 TYR A 112     -13.373  -5.359 -13.018  1.00 96.19           H  
ATOM   1770  HB3 TYR A 112     -11.794  -4.613 -13.240  1.00 96.19           H  
ATOM   1771  O   TYR A 112     -12.316  -8.559 -11.697  1.00 96.19           O  
ATOM   1772  CG  TYR A 112     -12.179  -5.168 -11.246  1.00 96.19           C  
ATOM   1773  CD1 TYR A 112     -13.165  -5.569 -10.320  1.00 96.19           C  
ATOM   1774  HD1 TYR A 112     -14.059  -6.072 -10.659  1.00 96.19           H  
ATOM   1775  CD2 TYR A 112     -11.010  -4.535 -10.802  1.00 96.19           C  
ATOM   1776  HD2 TYR A 112     -10.254  -4.248 -11.518  1.00 96.19           H  
ATOM   1777  CE1 TYR A 112     -12.987  -5.308  -8.946  1.00 96.19           C  
ATOM   1778  HE1 TYR A 112     -13.734  -5.605  -8.224  1.00 96.19           H  
ATOM   1779  CE2 TYR A 112     -10.835  -4.270  -9.440  1.00 96.19           C  
ATOM   1780  HE2 TYR A 112      -9.922  -3.786  -9.127  1.00 96.19           H  
ATOM   1781  OH  TYR A 112     -11.649  -4.320  -7.201  1.00 96.19           O  
ATOM   1782  HH  TYR A 112     -10.847  -3.802  -7.094  1.00 96.19           H  
ATOM   1783  CZ  TYR A 112     -11.828  -4.635  -8.508  1.00 96.19           C  
ATOM   1784  N   SER A 113     -13.682  -8.206 -13.439  1.00 95.38           N  
ATOM   1785  H   SER A 113     -13.818  -7.668 -14.283  1.00 95.38           H  
ATOM   1786  CA  SER A 113     -14.615  -9.294 -13.116  1.00 95.38           C  
ATOM   1787  HA  SER A 113     -14.965  -9.140 -12.095  1.00 95.38           H  
ATOM   1788  C   SER A 113     -13.981 -10.690 -13.140  1.00 95.38           C  
ATOM   1789  CB  SER A 113     -15.835  -9.234 -14.038  1.00 95.38           C  
ATOM   1790  HB2 SER A 113     -16.588  -9.927 -13.663  1.00 95.38           H  
ATOM   1791  HB3 SER A 113     -16.256  -8.229 -14.027  1.00 95.38           H  
ATOM   1792  O   SER A 113     -14.378 -11.563 -12.360  1.00 95.38           O  
ATOM   1793  OG  SER A 113     -15.509  -9.601 -15.364  1.00 95.38           O  
ATOM   1794  HG  SER A 113     -15.082  -8.878 -15.828  1.00 95.38           H  
ATOM   1795  N   THR A 114     -12.973 -10.893 -13.987  1.00 94.94           N  
ATOM   1796  H   THR A 114     -12.700 -10.141 -14.604  1.00 94.94           H  
ATOM   1797  CA  THR A 114     -12.145 -12.100 -14.025  1.00 94.94           C  
ATOM   1798  HA  THR A 114     -12.774 -12.984 -13.920  1.00 94.94           H  
ATOM   1799  C   THR A 114     -11.130 -12.077 -12.891  1.00 94.94           C  
ATOM   1800  CB  THR A 114     -11.392 -12.187 -15.354  1.00 94.94           C  
ATOM   1801  HB  THR A 114     -10.663 -11.378 -15.391  1.00 94.94           H  
ATOM   1802  O   THR A 114     -10.992 -13.064 -12.167  1.00 94.94           O  
ATOM   1803  CG2 THR A 114     -10.650 -13.506 -15.536  1.00 94.94           C  
ATOM   1804 HG21 THR A 114     -11.344 -14.341 -15.441  1.00 94.94           H  
ATOM   1805 HG22 THR A 114     -10.196 -13.518 -16.527  1.00 94.94           H  
ATOM   1806 HG23 THR A 114      -9.856 -13.587 -14.793  1.00 94.94           H  
ATOM   1807  OG1 THR A 114     -12.281 -12.063 -16.434  1.00 94.94           O  
ATOM   1808  HG1 THR A 114     -11.809 -11.479 -17.033  1.00 94.94           H  
ATOM   1809  N   LEU A 115     -10.471 -10.936 -12.677  1.00 94.12           N  
ATOM   1810  H   LEU A 115     -10.632 -10.173 -13.319  1.00 94.12           H  
ATOM   1811  CA  LEU A 115      -9.463 -10.751 -11.629  1.00 94.12           C  
ATOM   1812  HA  LEU A 115      -8.694 -11.516 -11.742  1.00 94.12           H  
ATOM   1813  C   LEU A 115     -10.025 -10.922 -10.214  1.00 94.12           C  
ATOM   1814  CB  LEU A 115      -8.831  -9.359 -11.784  1.00 94.12           C  
ATOM   1815  HB2 LEU A 115      -9.616  -8.605 -11.741  1.00 94.12           H  
ATOM   1816  HB3 LEU A 115      -8.166  -9.195 -10.935  1.00 94.12           H  
ATOM   1817  O   LEU A 115      -9.297 -11.310  -9.305  1.00 94.12           O  
ATOM   1818  CG  LEU A 115      -8.013  -9.160 -13.071  1.00 94.12           C  
ATOM   1819  HG  LEU A 115      -8.647  -9.260 -13.952  1.00 94.12           H  
ATOM   1820  CD1 LEU A 115      -7.407  -7.758 -13.063  1.00 94.12           C  
ATOM   1821 HD11 LEU A 115      -6.814  -7.615 -13.965  1.00 94.12           H  
ATOM   1822 HD12 LEU A 115      -6.775  -7.618 -12.186  1.00 94.12           H  
ATOM   1823 HD13 LEU A 115      -8.208  -7.018 -13.060  1.00 94.12           H  
ATOM   1824  CD2 LEU A 115      -6.894 -10.191 -13.157  1.00 94.12           C  
ATOM   1825 HD21 LEU A 115      -7.306 -11.154 -13.458  1.00 94.12           H  
ATOM   1826 HD22 LEU A 115      -6.402 -10.297 -12.190  1.00 94.12           H  
ATOM   1827 HD23 LEU A 115      -6.178  -9.886 -13.920  1.00 94.12           H  
ATOM   1828  N   MET A 116     -11.325 -10.697 -10.013  1.00 94.25           N  
ATOM   1829  H   MET A 116     -11.841 -10.249 -10.756  1.00 94.25           H  
ATOM   1830  CA  MET A 116     -12.014 -11.015  -8.757  1.00 94.25           C  
ATOM   1831  HA  MET A 116     -11.475 -10.553  -7.931  1.00 94.25           H  
ATOM   1832  C   MET A 116     -12.087 -12.517  -8.456  1.00 94.25           C  
ATOM   1833  CB  MET A 116     -13.442 -10.455  -8.788  1.00 94.25           C  
ATOM   1834  HB2 MET A 116     -14.015 -10.903  -7.976  1.00 94.25           H  
ATOM   1835  HB3 MET A 116     -13.922 -10.720  -9.730  1.00 94.25           H  
ATOM   1836  O   MET A 116     -12.392 -12.883  -7.321  1.00 94.25           O  
ATOM   1837  CG  MET A 116     -13.486  -8.940  -8.586  1.00 94.25           C  
ATOM   1838  HG2 MET A 116     -13.084  -8.426  -9.459  1.00 94.25           H  
ATOM   1839  HG3 MET A 116     -12.858  -8.687  -7.732  1.00 94.25           H  
ATOM   1840  SD  MET A 116     -15.142  -8.307  -8.229  1.00 94.25           S  
ATOM   1841  CE  MET A 116     -16.039  -8.636  -9.763  1.00 94.25           C  
ATOM   1842  HE1 MET A 116     -17.092  -8.404  -9.605  1.00 94.25           H  
ATOM   1843  HE2 MET A 116     -15.938  -9.684 -10.046  1.00 94.25           H  
ATOM   1844  HE3 MET A 116     -15.650  -7.981 -10.543  1.00 94.25           H  
ATOM   1845  N   LYS A 117     -11.851 -13.383  -9.448  1.00 91.12           N  
ATOM   1846  H   LYS A 117     -11.594 -12.997 -10.346  1.00 91.12           H  
ATOM   1847  CA  LYS A 117     -12.073 -14.835  -9.367  1.00 91.12           C  
ATOM   1848  HA  LYS A 117     -12.489 -15.092  -8.393  1.00 91.12           H  
ATOM   1849  C   LYS A 117     -10.793 -15.652  -9.513  1.00 91.12           C  
ATOM   1850  CB  LYS A 117     -13.082 -15.252 -10.450  1.00 91.12           C  
ATOM   1851  HB2 LYS A 117     -13.225 -16.332 -10.403  1.00 91.12           H  
ATOM   1852  HB3 LYS A 117     -12.675 -15.003 -11.430  1.00 91.12           H  
ATOM   1853  O   LYS A 117     -10.763 -16.784  -9.038  1.00 91.12           O  
ATOM   1854  CG  LYS A 117     -14.447 -14.570 -10.278  1.00 91.12           C  
ATOM   1855  HG2 LYS A 117     -14.904 -14.905  -9.346  1.00 91.12           H  
ATOM   1856  HG3 LYS A 117     -14.318 -13.489 -10.235  1.00 91.12           H  
ATOM   1857  CD  LYS A 117     -15.373 -14.895 -11.453  1.00 91.12           C  
ATOM   1858  HD2 LYS A 117     -15.590 -15.963 -11.468  1.00 91.12           H  
ATOM   1859  HD3 LYS A 117     -14.883 -14.600 -12.381  1.00 91.12           H  
ATOM   1860  CE  LYS A 117     -16.665 -14.092 -11.281  1.00 91.12           C  
ATOM   1861  HE2 LYS A 117     -17.168 -14.427 -10.373  1.00 91.12           H  
ATOM   1862  HE3 LYS A 117     -16.393 -13.046 -11.141  1.00 91.12           H  
ATOM   1863  NZ  LYS A 117     -17.553 -14.225 -12.460  1.00 91.12           N  
ATOM   1864  HZ1 LYS A 117     -18.387 -13.674 -12.320  1.00 91.12           H  
ATOM   1865  HZ2 LYS A 117     -17.079 -13.875 -13.281  1.00 91.12           H  
ATOM   1866  HZ3 LYS A 117     -17.816 -15.190 -12.601  1.00 91.12           H  
ATOM   1867  N   GLN A 118      -9.774 -15.124 -10.186  1.00 86.88           N  
ATOM   1868  H   GLN A 118      -9.853 -14.182 -10.543  1.00 86.88           H  
ATOM   1869  CA  GLN A 118      -8.552 -15.862 -10.509  1.00 86.88           C  
ATOM   1870  HA  GLN A 118      -8.316 -16.535  -9.684  1.00 86.88           H  
ATOM   1871  C   GLN A 118      -7.338 -14.944 -10.687  1.00 86.88           C  
ATOM   1872  CB  GLN A 118      -8.803 -16.729 -11.756  1.00 86.88           C  
ATOM   1873  HB2 GLN A 118      -9.660 -17.371 -11.552  1.00 86.88           H  
ATOM   1874  HB3 GLN A 118      -7.942 -17.373 -11.932  1.00 86.88           H  
ATOM   1875  O   GLN A 118      -7.470 -13.722 -10.785  1.00 86.88           O  
ATOM   1876  CG  GLN A 118      -9.075 -15.921 -13.032  1.00 86.88           C  
ATOM   1877  HG2 GLN A 118      -8.175 -15.369 -13.303  1.00 86.88           H  
ATOM   1878  HG3 GLN A 118      -9.876 -15.204 -12.854  1.00 86.88           H  
ATOM   1879  CD  GLN A 118      -9.504 -16.799 -14.202  1.00 86.88           C  
ATOM   1880  NE2 GLN A 118      -9.126 -16.429 -15.406  1.00 86.88           N  
ATOM   1881 HE21 GLN A 118      -8.553 -15.605 -15.516  1.00 86.88           H  
ATOM   1882 HE22 GLN A 118      -9.410 -16.999 -16.190  1.00 86.88           H  
ATOM   1883  OE1 GLN A 118     -10.226 -17.789 -14.067  1.00 86.88           O  
ATOM   1884  N   MET A 119      -6.156 -15.557 -10.724  1.00 83.94           N  
ATOM   1885  H   MET A 119      -6.160 -16.565 -10.653  1.00 83.94           H  
ATOM   1886  CA  MET A 119      -4.856 -14.894 -10.814  1.00 83.94           C  
ATOM   1887  HA  MET A 119      -4.747 -14.267  -9.929  1.00 83.94           H  
ATOM   1888  C   MET A 119      -4.729 -14.007 -12.072  1.00 83.94           C  
ATOM   1889  CB  MET A 119      -3.771 -15.982 -10.766  1.00 83.94           C  
ATOM   1890  HB2 MET A 119      -3.965 -16.636  -9.915  1.00 83.94           H  
ATOM   1891  HB3 MET A 119      -3.829 -16.579 -11.676  1.00 83.94           H  
ATOM   1892  O   MET A 119      -5.146 -14.426 -13.155  1.00 83.94           O  
ATOM   1893  CG  MET A 119      -2.357 -15.418 -10.607  1.00 83.94           C  
ATOM   1894  HG2 MET A 119      -2.121 -14.790 -11.466  1.00 83.94           H  
ATOM   1895  HG3 MET A 119      -2.341 -14.800  -9.709  1.00 83.94           H  
ATOM   1896  SD  MET A 119      -1.043 -16.651 -10.426  1.00 83.94           S  
ATOM   1897  CE  MET A 119      -1.127 -17.446 -12.054  1.00 83.94           C  
ATOM   1898  HE1 MET A 119      -2.066 -17.989 -12.151  1.00 83.94           H  
ATOM   1899  HE2 MET A 119      -1.059 -16.692 -12.838  1.00 83.94           H  
ATOM   1900  HE3 MET A 119      -0.298 -18.147 -12.157  1.00 83.94           H  
ATOM   1901  N   PRO A 120      -4.125 -12.803 -11.962  1.00 86.69           N  
ATOM   1902  CA  PRO A 120      -3.841 -11.950 -13.108  1.00 86.69           C  
ATOM   1903  HA  PRO A 120      -4.742 -11.804 -13.704  1.00 86.69           H  
ATOM   1904  C   PRO A 120      -2.752 -12.532 -13.998  1.00 86.69           C  
ATOM   1905  CB  PRO A 120      -3.368 -10.611 -12.538  1.00 86.69           C  
ATOM   1906  HB2 PRO A 120      -2.652 -10.107 -13.188  1.00 86.69           H  
ATOM   1907  HB3 PRO A 120      -4.224  -9.960 -12.360  1.00 86.69           H  
ATOM   1908  O   PRO A 120      -1.871 -13.279 -13.552  1.00 86.69           O  
ATOM   1909  CG  PRO A 120      -2.729 -11.014 -11.216  1.00 86.69           C  
ATOM   1910  HG2 PRO A 120      -2.747 -10.199 -10.492  1.00 86.69           H  
ATOM   1911  HG3 PRO A 120      -1.708 -11.356 -11.389  1.00 86.69           H  
ATOM   1912  CD  PRO A 120      -3.590 -12.186 -10.758  1.00 86.69           C  
ATOM   1913  HD2 PRO A 120      -2.963 -12.889 -10.210  1.00 86.69           H  
ATOM   1914  HD3 PRO A 120      -4.412 -11.832 -10.136  1.00 86.69           H  
ATOM   1915  N   LYS A 121      -2.756 -12.077 -15.247  1.00 85.81           N  
ATOM   1916  H   LYS A 121      -3.486 -11.430 -15.508  1.00 85.81           H  
ATOM   1917  CA  LYS A 121      -1.623 -12.240 -16.150  1.00 85.81           C  
ATOM   1918  HA  LYS A 121      -1.327 -13.288 -16.112  1.00 85.81           H  
ATOM   1919  C   LYS A 121      -0.443 -11.363 -15.693  1.00 85.81           C  
ATOM   1920  CB  LYS A 121      -2.033 -11.903 -17.585  1.00 85.81           C  
ATOM   1921  HB2 LYS A 121      -2.265 -10.841 -17.652  1.00 85.81           H  
ATOM   1922  HB3 LYS A 121      -1.184 -12.124 -18.232  1.00 85.81           H  
ATOM   1923  O   LYS A 121      -0.663 -10.292 -15.115  1.00 85.81           O  
ATOM   1924  CG  LYS A 121      -3.217 -12.729 -18.097  1.00 85.81           C  
ATOM   1925  HG2 LYS A 121      -2.950 -13.785 -18.106  1.00 85.81           H  
ATOM   1926  HG3 LYS A 121      -4.084 -12.582 -17.453  1.00 85.81           H  
ATOM   1927  CD  LYS A 121      -3.575 -12.269 -19.512  1.00 85.81           C  
ATOM   1928  HD2 LYS A 121      -2.721 -12.417 -20.173  1.00 85.81           H  
ATOM   1929  HD3 LYS A 121      -3.820 -11.208 -19.479  1.00 85.81           H  
ATOM   1930  CE  LYS A 121      -4.782 -13.060 -20.018  1.00 85.81           C  
ATOM   1931  HE2 LYS A 121      -4.485 -14.098 -20.166  1.00 85.81           H  
ATOM   1932  HE3 LYS A 121      -5.554 -13.031 -19.249  1.00 85.81           H  
ATOM   1933  NZ  LYS A 121      -5.306 -12.472 -21.273  1.00 85.81           N  
ATOM   1934  HZ1 LYS A 121      -4.588 -12.450 -21.983  1.00 85.81           H  
ATOM   1935  HZ2 LYS A 121      -5.606 -11.524 -21.095  1.00 85.81           H  
ATOM   1936  HZ3 LYS A 121      -6.105 -12.991 -21.607  1.00 85.81           H  
ATOM   1937  N   PRO A 122       0.808 -11.768 -15.960  1.00 83.38           N  
ATOM   1938  CA  PRO A 122       1.997 -10.991 -15.605  1.00 83.38           C  
ATOM   1939  HA  PRO A 122       2.101 -10.982 -14.520  1.00 83.38           H  
ATOM   1940  C   PRO A 122       1.966  -9.546 -16.120  1.00 83.38           C  
ATOM   1941  CB  PRO A 122       3.171 -11.755 -16.226  1.00 83.38           C  
ATOM   1942  HB2 PRO A 122       4.068 -11.677 -15.612  1.00 83.38           H  
ATOM   1943  HB3 PRO A 122       3.370 -11.393 -17.235  1.00 83.38           H  
ATOM   1944  O   PRO A 122       2.390  -8.630 -15.415  1.00 83.38           O  
ATOM   1945  CG  PRO A 122       2.660 -13.190 -16.310  1.00 83.38           C  
ATOM   1946  HG2 PRO A 122       2.808 -13.690 -15.353  1.00 83.38           H  
ATOM   1947  HG3 PRO A 122       3.114 -13.751 -17.128  1.00 83.38           H  
ATOM   1948  CD  PRO A 122       1.179 -13.024 -16.588  1.00 83.38           C  
ATOM   1949  HD2 PRO A 122       0.639 -13.874 -16.173  1.00 83.38           H  
ATOM   1950  HD3 PRO A 122       1.014 -12.953 -17.663  1.00 83.38           H  
ATOM   1951  N   GLU A 123       1.431  -9.320 -17.320  1.00 86.88           N  
ATOM   1952  H   GLU A 123       1.083 -10.100 -17.860  1.00 86.88           H  
ATOM   1953  CA  GLU A 123       1.357  -7.995 -17.943  1.00 86.88           C  
ATOM   1954  HA  GLU A 123       2.350  -7.546 -17.930  1.00 86.88           H  
ATOM   1955  C   GLU A 123       0.424  -7.063 -17.166  1.00 86.88           C  
ATOM   1956  CB  GLU A 123       0.896  -8.085 -19.410  1.00 86.88           C  
ATOM   1957  HB2 GLU A 123      -0.156  -8.367 -19.450  1.00 86.88           H  
ATOM   1958  HB3 GLU A 123       0.972  -7.084 -19.834  1.00 86.88           H  
ATOM   1959  O   GLU A 123       0.758  -5.899 -16.971  1.00 86.88           O  
ATOM   1960  CG  GLU A 123       1.726  -9.029 -20.300  1.00 86.88           C  
ATOM   1961  HG2 GLU A 123       1.490  -8.805 -21.341  1.00 86.88           H  
ATOM   1962  HG3 GLU A 123       2.783  -8.812 -20.146  1.00 86.88           H  
ATOM   1963  CD  GLU A 123       1.451 -10.522 -20.053  1.00 86.88           C  
ATOM   1964  OE1 GLU A 123       2.319 -11.343 -20.402  1.00 86.88           O  
ATOM   1965  OE2 GLU A 123       0.401 -10.844 -19.449  1.00 86.88           O  
ATOM   1966  N   GLN A 124      -0.685  -7.585 -16.631  1.00 90.88           N  
ATOM   1967  H   GLN A 124      -0.858  -8.571 -16.767  1.00 90.88           H  
ATOM   1968  CA  GLN A 124      -1.633  -6.817 -15.815  1.00 90.88           C  
ATOM   1969  HA  GLN A 124      -1.964  -5.945 -16.380  1.00 90.88           H  
ATOM   1970  C   GLN A 124      -0.973  -6.306 -14.527  1.00 90.88           C  
ATOM   1971  CB  GLN A 124      -2.857  -7.689 -15.488  1.00 90.88           C  
ATOM   1972  HB2 GLN A 124      -2.528  -8.623 -15.032  1.00 90.88           H  
ATOM   1973  HB3 GLN A 124      -3.484  -7.171 -14.763  1.00 90.88           H  
ATOM   1974  O   GLN A 124      -1.187  -5.162 -14.131  1.00 90.88           O  
ATOM   1975  CG  GLN A 124      -3.695  -7.989 -16.739  1.00 90.88           C  
ATOM   1976  HG2 GLN A 124      -3.066  -8.414 -17.521  1.00 90.88           H  
ATOM   1977  HG3 GLN A 124      -4.099  -7.047 -17.112  1.00 90.88           H  
ATOM   1978  CD  GLN A 124      -4.829  -8.975 -16.473  1.00 90.88           C  
ATOM   1979  NE2 GLN A 124      -6.030  -8.689 -16.926  1.00 90.88           N  
ATOM   1980 HE21 GLN A 124      -6.774  -9.364 -16.823  1.00 90.88           H  
ATOM   1981 HE22 GLN A 124      -6.189  -7.821 -17.419  1.00 90.88           H  
ATOM   1982  OE1 GLN A 124      -4.622 -10.033 -15.891  1.00 90.88           O  
ATOM   1983  N   LEU A 125      -0.102  -7.116 -13.911  1.00 89.25           N  
ATOM   1984  H   LEU A 125       0.059  -8.027 -14.316  1.00 89.25           H  
ATOM   1985  CA  LEU A 125       0.683  -6.698 -12.744  1.00 89.25           C  
ATOM   1986  HA  LEU A 125       0.009  -6.282 -11.996  1.00 89.25           H  
ATOM   1987  C   LEU A 125       1.683  -5.591 -13.095  1.00 89.25           C  
ATOM   1988  CB  LEU A 125       1.436  -7.905 -12.155  1.00 89.25           C  
ATOM   1989  HB2 LEU A 125       2.101  -7.546 -11.370  1.00 89.25           H  
ATOM   1990  HB3 LEU A 125       2.061  -8.344 -12.934  1.00 89.25           H  
ATOM   1991  O   LEU A 125       1.831  -4.627 -12.343  1.00 89.25           O  
ATOM   1992  CG  LEU A 125       0.544  -9.006 -11.566  1.00 89.25           C  
ATOM   1993  HG  LEU A 125      -0.160  -9.363 -12.319  1.00 89.25           H  
ATOM   1994  CD1 LEU A 125       1.411 -10.182 -11.117  1.00 89.25           C  
ATOM   1995 HD11 LEU A 125       2.135  -9.855 -10.369  1.00 89.25           H  
ATOM   1996 HD12 LEU A 125       0.783 -10.961 -10.686  1.00 89.25           H  
ATOM   1997 HD13 LEU A 125       1.938 -10.601 -11.974  1.00 89.25           H  
ATOM   1998  CD2 LEU A 125      -0.234  -8.487 -10.356  1.00 89.25           C  
ATOM   1999 HD21 LEU A 125       0.452  -8.035  -9.640  1.00 89.25           H  
ATOM   2000 HD22 LEU A 125      -0.966  -7.749 -10.683  1.00 89.25           H  
ATOM   2001 HD23 LEU A 125      -0.756  -9.316  -9.879  1.00 89.25           H  
ATOM   2002  N   VAL A 126       2.365  -5.717 -14.234  1.00 88.44           N  
ATOM   2003  H   VAL A 126       2.180  -6.525 -14.811  1.00 88.44           H  
ATOM   2004  CA  VAL A 126       3.317  -4.706 -14.715  1.00 88.44           C  
ATOM   2005  HA  VAL A 126       4.022  -4.479 -13.915  1.00 88.44           H  
ATOM   2006  C   VAL A 126       2.597  -3.398 -15.055  1.00 88.44           C  
ATOM   2007  CB  VAL A 126       4.108  -5.253 -15.920  1.00 88.44           C  
ATOM   2008  HB  VAL A 126       3.415  -5.636 -16.668  1.00 88.44           H  
ATOM   2009  O   VAL A 126       3.068  -2.321 -14.686  1.00 88.44           O  
ATOM   2010  CG1 VAL A 126       4.974  -4.175 -16.583  1.00 88.44           C  
ATOM   2011 HG11 VAL A 126       4.314  -3.442 -17.046  1.00 88.44           H  
ATOM   2012 HG12 VAL A 126       5.604  -3.691 -15.837  1.00 88.44           H  
ATOM   2013 HG13 VAL A 126       5.594  -4.625 -17.359  1.00 88.44           H  
ATOM   2014  CG2 VAL A 126       5.040  -6.395 -15.491  1.00 88.44           C  
ATOM   2015 HG21 VAL A 126       4.465  -7.195 -15.026  1.00 88.44           H  
ATOM   2016 HG22 VAL A 126       5.776  -6.031 -14.774  1.00 88.44           H  
ATOM   2017 HG23 VAL A 126       5.548  -6.807 -16.363  1.00 88.44           H  
ATOM   2018  N   ASP A 127       1.450  -3.474 -15.723  1.00 92.81           N  
ATOM   2019  H   ASP A 127       1.126  -4.380 -16.030  1.00 92.81           H  
ATOM   2020  CA  ASP A 127       0.668  -2.309 -16.133  1.00 92.81           C  
ATOM   2021  HA  ASP A 127       1.335  -1.583 -16.598  1.00 92.81           H  
ATOM   2022  C   ASP A 127       0.023  -1.596 -14.942  1.00 92.81           C  
ATOM   2023  CB  ASP A 127      -0.369  -2.727 -17.179  1.00 92.81           C  
ATOM   2024  HB2 ASP A 127      -1.052  -1.893 -17.338  1.00 92.81           H  
ATOM   2025  HB3 ASP A 127      -0.950  -3.567 -16.799  1.00 92.81           H  
ATOM   2026  O   ASP A 127       0.043  -0.365 -14.899  1.00 92.81           O  
ATOM   2027  CG  ASP A 127       0.242  -3.086 -18.541  1.00 92.81           C  
ATOM   2028  OD1 ASP A 127       1.412  -2.681 -18.827  1.00 92.81           O  
ATOM   2029  OD2 ASP A 127      -0.509  -3.726 -19.313  1.00 92.81           O  
ATOM   2030  N   TYR A 128      -0.426  -2.331 -13.917  1.00 94.69           N  
ATOM   2031  H   TYR A 128      -0.483  -3.333 -14.025  1.00 94.69           H  
ATOM   2032  CA  TYR A 128      -0.840  -1.741 -12.641  1.00 94.69           C  
ATOM   2033  HA  TYR A 128      -1.696  -1.088 -12.812  1.00 94.69           H  
ATOM   2034  C   TYR A 128       0.275  -0.880 -12.030  1.00 94.69           C  
ATOM   2035  CB  TYR A 128      -1.266  -2.854 -11.669  1.00 94.69           C  
ATOM   2036  HB2 TYR A 128      -0.507  -3.636 -11.659  1.00 94.69           H  
ATOM   2037  HB3 TYR A 128      -2.189  -3.301 -12.038  1.00 94.69           H  
ATOM   2038  O   TYR A 128       0.023   0.237 -11.583  1.00 94.69           O  
ATOM   2039  CG  TYR A 128      -1.473  -2.366 -10.246  1.00 94.69           C  
ATOM   2040  CD1 TYR A 128      -0.376  -2.302  -9.367  1.00 94.69           C  
ATOM   2041  HD1 TYR A 128       0.590  -2.642  -9.712  1.00 94.69           H  
ATOM   2042  CD2 TYR A 128      -2.735  -1.915  -9.819  1.00 94.69           C  
ATOM   2043  HD2 TYR A 128      -3.565  -1.924 -10.510  1.00 94.69           H  
ATOM   2044  CE1 TYR A 128      -0.515  -1.736  -8.088  1.00 94.69           C  
ATOM   2045  HE1 TYR A 128       0.346  -1.623  -7.446  1.00 94.69           H  
ATOM   2046  CE2 TYR A 128      -2.896  -1.404  -8.514  1.00 94.69           C  
ATOM   2047  HE2 TYR A 128      -3.856  -1.032  -8.186  1.00 94.69           H  
ATOM   2048  OH  TYR A 128      -1.894  -0.678  -6.454  1.00 94.69           O  
ATOM   2049  HH  TYR A 128      -1.049  -0.358  -6.130  1.00 94.69           H  
ATOM   2050  CZ  TYR A 128      -1.777  -1.281  -7.664  1.00 94.69           C  
ATOM   2051  N   GLN A 129       1.520  -1.366 -12.028  1.00 93.12           N  
ATOM   2052  H   GLN A 129       1.685  -2.277 -12.431  1.00 93.12           H  
ATOM   2053  CA  GLN A 129       2.640  -0.622 -11.439  1.00 93.12           C  
ATOM   2054  HA  GLN A 129       2.329  -0.241 -10.466  1.00 93.12           H  
ATOM   2055  C   GLN A 129       3.020   0.603 -12.267  1.00 93.12           C  
ATOM   2056  CB  GLN A 129       3.850  -1.542 -11.242  1.00 93.12           C  
ATOM   2057  HB2 GLN A 129       4.698  -0.948 -10.898  1.00 93.12           H  
ATOM   2058  HB3 GLN A 129       4.118  -2.011 -12.188  1.00 93.12           H  
ATOM   2059  O   GLN A 129       3.293   1.660 -11.700  1.00 93.12           O  
ATOM   2060  CG  GLN A 129       3.543  -2.627 -10.207  1.00 93.12           C  
ATOM   2061  HG2 GLN A 129       2.662  -3.186 -10.524  1.00 93.12           H  
ATOM   2062  HG3 GLN A 129       4.352  -3.356 -10.170  1.00 93.12           H  
ATOM   2063  CD  GLN A 129       3.286  -2.093  -8.806  1.00 93.12           C  
ATOM   2064  NE2 GLN A 129       2.583  -2.866  -8.016  1.00 93.12           N  
ATOM   2065 HE21 GLN A 129       2.389  -2.530  -7.083  1.00 93.12           H  
ATOM   2066 HE22 GLN A 129       2.269  -3.767  -8.345  1.00 93.12           H  
ATOM   2067  OE1 GLN A 129       3.674  -1.010  -8.392  1.00 93.12           O  
ATOM   2068  N   LYS A 130       2.974   0.499 -13.601  1.00 94.06           N  
ATOM   2069  H   LYS A 130       2.742  -0.398 -14.001  1.00 94.06           H  
ATOM   2070  CA  LYS A 130       3.132   1.664 -14.484  1.00 94.06           C  
ATOM   2071  HA  LYS A 130       4.089   2.149 -14.288  1.00 94.06           H  
ATOM   2072  C   LYS A 130       2.052   2.710 -14.217  1.00 94.06           C  
ATOM   2073  CB  LYS A 130       3.064   1.243 -15.951  1.00 94.06           C  
ATOM   2074  HB2 LYS A 130       2.146   0.674 -16.102  1.00 94.06           H  
ATOM   2075  HB3 LYS A 130       3.003   2.140 -16.566  1.00 94.06           H  
ATOM   2076  O   LYS A 130       2.384   3.881 -14.079  1.00 94.06           O  
ATOM   2077  CG  LYS A 130       4.269   0.420 -16.427  1.00 94.06           C  
ATOM   2078  HG2 LYS A 130       5.170   1.034 -16.425  1.00 94.06           H  
ATOM   2079  HG3 LYS A 130       4.418  -0.447 -15.783  1.00 94.06           H  
ATOM   2080  CD  LYS A 130       3.944  -0.040 -17.850  1.00 94.06           C  
ATOM   2081  HD2 LYS A 130       3.888   0.824 -18.513  1.00 94.06           H  
ATOM   2082  HD3 LYS A 130       2.962  -0.512 -17.828  1.00 94.06           H  
ATOM   2083  CE  LYS A 130       4.938  -1.053 -18.407  1.00 94.06           C  
ATOM   2084  HE2 LYS A 130       5.237  -1.719 -17.598  1.00 94.06           H  
ATOM   2085  HE3 LYS A 130       5.822  -0.535 -18.780  1.00 94.06           H  
ATOM   2086  NZ  LYS A 130       4.257  -1.828 -19.479  1.00 94.06           N  
ATOM   2087  HZ1 LYS A 130       4.002  -1.238 -20.258  1.00 94.06           H  
ATOM   2088  HZ2 LYS A 130       4.805  -2.612 -19.803  1.00 94.06           H  
ATOM   2089  HZ3 LYS A 130       3.379  -2.196 -19.144  1.00 94.06           H  
ATOM   2090  N   ALA A 131       0.791   2.291 -14.099  1.00 96.81           N  
ATOM   2091  H   ALA A 131       0.586   1.313 -14.245  1.00 96.81           H  
ATOM   2092  CA  ALA A 131      -0.322   3.185 -13.790  1.00 96.81           C  
ATOM   2093  HA  ALA A 131      -0.349   3.988 -14.526  1.00 96.81           H  
ATOM   2094  C   ALA A 131      -0.148   3.853 -12.419  1.00 96.81           C  
ATOM   2095  CB  ALA A 131      -1.633   2.397 -13.891  1.00 96.81           C  
ATOM   2096  HB1 ALA A 131      -1.729   1.956 -14.884  1.00 96.81           H  
ATOM   2097  HB2 ALA A 131      -2.474   3.070 -13.722  1.00 96.81           H  
ATOM   2098  HB3 ALA A 131      -1.658   1.602 -13.146  1.00 96.81           H  
ATOM   2099  O   ALA A 131      -0.317   5.062 -12.311  1.00 96.81           O  
ATOM   2100  N   ALA A 132       0.270   3.101 -11.399  1.00 96.69           N  
ATOM   2101  H   ALA A 132       0.333   2.102 -11.531  1.00 96.69           H  
ATOM   2102  CA  ALA A 132       0.515   3.636 -10.064  1.00 96.69           C  
ATOM   2103  HA  ALA A 132      -0.388   4.143  -9.726  1.00 96.69           H  
ATOM   2104  C   ALA A 132       1.649   4.675 -10.037  1.00 96.69           C  
ATOM   2105  CB  ALA A 132       0.798   2.462  -9.122  1.00 96.69           C  
ATOM   2106  HB1 ALA A 132      -0.026   1.750  -9.159  1.00 96.69           H  
ATOM   2107  HB2 ALA A 132       0.897   2.841  -8.105  1.00 96.69           H  
ATOM   2108  HB3 ALA A 132       1.721   1.959  -9.411  1.00 96.69           H  
ATOM   2109  O   ALA A 132       1.511   5.731  -9.417  1.00 96.69           O  
ATOM   2110  N   ILE A 133       2.760   4.409 -10.731  1.00 96.00           N  
ATOM   2111  H   ILE A 133       2.825   3.521 -11.207  1.00 96.00           H  
ATOM   2112  CA  ILE A 133       3.879   5.355 -10.841  1.00 96.00           C  
ATOM   2113  HA  ILE A 133       4.137   5.703  -9.841  1.00 96.00           H  
ATOM   2114  C   ILE A 133       3.459   6.598 -11.635  1.00 96.00           C  
ATOM   2115  CB  ILE A 133       5.120   4.653 -11.439  1.00 96.00           C  
ATOM   2116  HB  ILE A 133       4.819   4.133 -12.349  1.00 96.00           H  
ATOM   2117  O   ILE A 133       3.758   7.711 -11.205  1.00 96.00           O  
ATOM   2118  CG1 ILE A 133       5.672   3.620 -10.426  1.00 96.00           C  
ATOM   2119 HG12 ILE A 133       6.118   4.144  -9.581  1.00 96.00           H  
ATOM   2120 HG13 ILE A 133       4.855   3.013 -10.036  1.00 96.00           H  
ATOM   2121  CG2 ILE A 133       6.218   5.672 -11.805  1.00 96.00           C  
ATOM   2122 HG21 ILE A 133       6.491   6.265 -10.932  1.00 96.00           H  
ATOM   2123 HG22 ILE A 133       7.103   5.165 -12.192  1.00 96.00           H  
ATOM   2124 HG23 ILE A 133       5.869   6.342 -12.590  1.00 96.00           H  
ATOM   2125  CD1 ILE A 133       6.707   2.654 -11.017  1.00 96.00           C  
ATOM   2126 HD11 ILE A 133       7.612   3.184 -11.311  1.00 96.00           H  
ATOM   2127 HD12 ILE A 133       6.972   1.916 -10.259  1.00 96.00           H  
ATOM   2128 HD13 ILE A 133       6.284   2.139 -11.880  1.00 96.00           H  
ATOM   2129  N   GLN A 134       2.732   6.428 -12.743  1.00 97.56           N  
ATOM   2130  H   GLN A 134       2.524   5.491 -13.058  1.00 97.56           H  
ATOM   2131  CA  GLN A 134       2.246   7.546 -13.553  1.00 97.56           C  
ATOM   2132  HA  GLN A 134       3.101   8.171 -13.811  1.00 97.56           H  
ATOM   2133  C   GLN A 134       1.257   8.422 -12.774  1.00 97.56           C  
ATOM   2134  CB  GLN A 134       1.622   7.004 -14.850  1.00 97.56           C  
ATOM   2135  HB2 GLN A 134       2.310   6.298 -15.315  1.00 97.56           H  
ATOM   2136  HB3 GLN A 134       0.698   6.476 -14.617  1.00 97.56           H  
ATOM   2137  O   GLN A 134       1.409   9.639 -12.760  1.00 97.56           O  
ATOM   2138  CG  GLN A 134       1.321   8.124 -15.858  1.00 97.56           C  
ATOM   2139  HG2 GLN A 134       0.634   8.839 -15.406  1.00 97.56           H  
ATOM   2140  HG3 GLN A 134       0.830   7.698 -16.732  1.00 97.56           H  
ATOM   2141  CD  GLN A 134       2.589   8.837 -16.321  1.00 97.56           C  
ATOM   2142  NE2 GLN A 134       2.709  10.132 -16.161  1.00 97.56           N  
ATOM   2143 HE21 GLN A 134       1.963  10.706 -15.796  1.00 97.56           H  
ATOM   2144 HE22 GLN A 134       3.551  10.581 -16.492  1.00 97.56           H  
ATOM   2145  OE1 GLN A 134       3.523   8.216 -16.811  1.00 97.56           O  
ATOM   2146  N   TRP A 135       0.314   7.815 -12.045  1.00 98.31           N  
ATOM   2147  H   TRP A 135       0.213   6.813 -12.125  1.00 98.31           H  
ATOM   2148  CA  TRP A 135      -0.618   8.528 -11.168  1.00 98.31           C  
ATOM   2149  HA  TRP A 135      -1.237   9.195 -11.768  1.00 98.31           H  
ATOM   2150  C   TRP A 135       0.128   9.398 -10.154  1.00 98.31           C  
ATOM   2151  CB  TRP A 135      -1.529   7.514 -10.466  1.00 98.31           C  
ATOM   2152  HB2 TRP A 135      -0.910   6.793  -9.932  1.00 98.31           H  
ATOM   2153  HB3 TRP A 135      -2.078   6.968 -11.234  1.00 98.31           H  
ATOM   2154  O   TRP A 135      -0.179  10.576 -10.019  1.00 98.31           O  
ATOM   2155  CG  TRP A 135      -2.521   8.088  -9.497  1.00 98.31           C  
ATOM   2156  CD1 TRP A 135      -3.797   8.422  -9.786  1.00 98.31           C  
ATOM   2157  HD1 TRP A 135      -4.254   8.310 -10.758  1.00 98.31           H  
ATOM   2158  CD2 TRP A 135      -2.362   8.384  -8.075  1.00 98.31           C  
ATOM   2159  CE2 TRP A 135      -3.579   8.951  -7.590  1.00 98.31           C  
ATOM   2160  CE3 TRP A 135      -1.314   8.224  -7.145  1.00 98.31           C  
ATOM   2161  HE3 TRP A 135      -0.390   7.777  -7.484  1.00 98.31           H  
ATOM   2162  NE1 TRP A 135      -4.430   8.929  -8.673  1.00 98.31           N  
ATOM   2163  HE1 TRP A 135      -5.388   9.248  -8.685  1.00 98.31           H  
ATOM   2164  CH2 TRP A 135      -2.645   9.256  -5.379  1.00 98.31           C  
ATOM   2165  HH2 TRP A 135      -2.732   9.621  -4.366  1.00 98.31           H  
ATOM   2166  CZ2 TRP A 135      -3.726   9.387  -6.267  1.00 98.31           C  
ATOM   2167  HZ2 TRP A 135      -4.656   9.830  -5.943  1.00 98.31           H  
ATOM   2168  CZ3 TRP A 135      -1.446   8.664  -5.814  1.00 98.31           C  
ATOM   2169  HZ3 TRP A 135      -0.617   8.571  -5.129  1.00 98.31           H  
ATOM   2170  N   ARG A 136       1.172   8.866  -9.502  1.00 97.81           N  
ATOM   2171  H   ARG A 136       1.403   7.900  -9.687  1.00 97.81           H  
ATOM   2172  CA  ARG A 136       1.974   9.639  -8.535  1.00 97.81           C  
ATOM   2173  HA  ARG A 136       1.308  10.012  -7.757  1.00 97.81           H  
ATOM   2174  C   ARG A 136       2.628  10.871  -9.150  1.00 97.81           C  
ATOM   2175  CB  ARG A 136       3.074   8.763  -7.928  1.00 97.81           C  
ATOM   2176  HB2 ARG A 136       3.615   8.252  -8.725  1.00 97.81           H  
ATOM   2177  HB3 ARG A 136       3.780   9.395  -7.389  1.00 97.81           H  
ATOM   2178  O   ARG A 136       2.720  11.893  -8.470  1.00 97.81           O  
ATOM   2179  CG  ARG A 136       2.506   7.744  -6.951  1.00 97.81           C  
ATOM   2180  HG2 ARG A 136       1.698   7.178  -7.414  1.00 97.81           H  
ATOM   2181  HG3 ARG A 136       2.114   8.264  -6.077  1.00 97.81           H  
ATOM   2182  CD  ARG A 136       3.598   6.767  -6.535  1.00 97.81           C  
ATOM   2183  HD2 ARG A 136       4.465   7.311  -6.159  1.00 97.81           H  
ATOM   2184  HD3 ARG A 136       3.905   6.188  -7.405  1.00 97.81           H  
ATOM   2185  NE  ARG A 136       3.061   5.863  -5.519  1.00 97.81           N  
ATOM   2186  HE  ARG A 136       2.577   5.039  -5.846  1.00 97.81           H  
ATOM   2187  NH1 ARG A 136       3.714   6.989  -3.631  1.00 97.81           N  
ATOM   2188 HH11 ARG A 136       4.248   7.654  -4.172  1.00 97.81           H  
ATOM   2189 HH12 ARG A 136       3.775   6.992  -2.623  1.00 97.81           H  
ATOM   2190  NH2 ARG A 136       2.480   5.186  -3.443  1.00 97.81           N  
ATOM   2191 HH21 ARG A 136       1.818   4.557  -3.874  1.00 97.81           H  
ATOM   2192 HH22 ARG A 136       2.509   5.358  -2.448  1.00 97.81           H  
ATOM   2193  CZ  ARG A 136       3.084   6.021  -4.219  1.00 97.81           C  
ATOM   2194  N   ILE A 137       3.105  10.756 -10.390  1.00 97.44           N  
ATOM   2195  H   ILE A 137       2.953   9.882 -10.874  1.00 97.44           H  
ATOM   2196  CA  ILE A 137       3.728  11.856 -11.132  1.00 97.44           C  
ATOM   2197  HA  ILE A 137       4.452  12.356 -10.487  1.00 97.44           H  
ATOM   2198  C   ILE A 137       2.663  12.895 -11.489  1.00 97.44           C  
ATOM   2199  CB  ILE A 137       4.478  11.315 -12.374  1.00 97.44           C  
ATOM   2200  HB  ILE A 137       3.795  10.690 -12.950  1.00 97.44           H  
ATOM   2201  O   ILE A 137       2.793  14.056 -11.108  1.00 97.44           O  
ATOM   2202  CG1 ILE A 137       5.686  10.453 -11.935  1.00 97.44           C  
ATOM   2203 HG12 ILE A 137       6.461  11.099 -11.522  1.00 97.44           H  
ATOM   2204 HG13 ILE A 137       5.380   9.765 -11.147  1.00 97.44           H  
ATOM   2205  CG2 ILE A 137       4.949  12.465 -13.284  1.00 97.44           C  
ATOM   2206 HG21 ILE A 137       4.091  13.005 -13.681  1.00 97.44           H  
ATOM   2207 HG22 ILE A 137       5.582  13.156 -12.727  1.00 97.44           H  
ATOM   2208 HG23 ILE A 137       5.499  12.076 -14.142  1.00 97.44           H  
ATOM   2209  CD1 ILE A 137       6.287   9.606 -13.064  1.00 97.44           C  
ATOM   2210 HD11 ILE A 137       5.511   8.991 -13.518  1.00 97.44           H  
ATOM   2211 HD12 ILE A 137       6.740  10.242 -13.825  1.00 97.44           H  
ATOM   2212 HD13 ILE A 137       7.058   8.954 -12.653  1.00 97.44           H  
ATOM   2213  N   ASP A 138       1.585  12.468 -12.144  1.00 97.94           N  
ATOM   2214  H   ASP A 138       1.545  11.497 -12.420  1.00 97.94           H  
ATOM   2215  CA  ASP A 138       0.560  13.361 -12.695  1.00 97.94           C  
ATOM   2216  HA  ASP A 138       1.036  14.104 -13.334  1.00 97.94           H  
ATOM   2217  C   ASP A 138      -0.223  14.109 -11.611  1.00 97.94           C  
ATOM   2218  CB  ASP A 138      -0.423  12.543 -13.541  1.00 97.94           C  
ATOM   2219  HB2 ASP A 138      -0.833  11.750 -12.915  1.00 97.94           H  
ATOM   2220  HB3 ASP A 138      -1.243  13.191 -13.849  1.00 97.94           H  
ATOM   2221  O   ASP A 138      -0.636  15.250 -11.810  1.00 97.94           O  
ATOM   2222  CG  ASP A 138       0.187  11.922 -14.798  1.00 97.94           C  
ATOM   2223  OD1 ASP A 138       1.310  12.298 -15.194  1.00 97.94           O  
ATOM   2224  OD2 ASP A 138      -0.478  11.030 -15.369  1.00 97.94           O  
ATOM   2225  N   THR A 139      -0.423  13.493 -10.442  1.00 97.75           N  
ATOM   2226  H   THR A 139      -0.137  12.529 -10.343  1.00 97.75           H  
ATOM   2227  CA  THR A 139      -1.126  14.135  -9.325  1.00 97.75           C  
ATOM   2228  HA  THR A 139      -1.834  14.854  -9.735  1.00 97.75           H  
ATOM   2229  C   THR A 139      -0.202  14.920  -8.392  1.00 97.75           C  
ATOM   2230  CB  THR A 139      -1.943  13.127  -8.511  1.00 97.75           C  
ATOM   2231  HB  THR A 139      -2.538  13.695  -7.797  1.00 97.75           H  
ATOM   2232  O   THR A 139      -0.696  15.537  -7.441  1.00 97.75           O  
ATOM   2233  CG2 THR A 139      -2.920  12.304  -9.352  1.00 97.75           C  
ATOM   2234 HG21 THR A 139      -3.612  12.970  -9.867  1.00 97.75           H  
ATOM   2235 HG22 THR A 139      -3.485  11.641  -8.697  1.00 97.75           H  
ATOM   2236 HG23 THR A 139      -2.395  11.701 -10.093  1.00 97.75           H  
ATOM   2237  OG1 THR A 139      -1.099  12.269  -7.779  1.00 97.75           O  
ATOM   2238  HG1 THR A 139      -0.818  12.743  -6.993  1.00 97.75           H  
ATOM   2239  N   GLY A 140       1.119  14.867  -8.609  1.00 96.75           N  
ATOM   2240  H   GLY A 140       1.446  14.400  -9.443  1.00 96.75           H  
ATOM   2241  CA  GLY A 140       2.123  15.453  -7.717  1.00 96.75           C  
ATOM   2242  HA2 GLY A 140       3.107  15.309  -8.162  1.00 96.75           H  
ATOM   2243  HA3 GLY A 140       1.939  16.522  -7.616  1.00 96.75           H  
ATOM   2244  C   GLY A 140       2.129  14.820  -6.320  1.00 96.75           C  
ATOM   2245  O   GLY A 140       2.264  15.526  -5.323  1.00 96.75           O  
ATOM   2246  N   TYR A 141       1.919  13.503  -6.219  1.00 97.81           N  
ATOM   2247  H   TYR A 141       1.875  12.966  -7.074  1.00 97.81           H  
ATOM   2248  CA  TYR A 141       1.716  12.828  -4.932  1.00 97.81           C  
ATOM   2249  HA  TYR A 141       0.954  13.377  -4.377  1.00 97.81           H  
ATOM   2250  C   TYR A 141       2.974  12.780  -4.053  1.00 97.81           C  
ATOM   2251  CB  TYR A 141       1.208  11.399  -5.165  1.00 97.81           C  
ATOM   2252  HB2 TYR A 141       1.962  10.838  -5.717  1.00 97.81           H  
ATOM   2253  HB3 TYR A 141       0.298  11.427  -5.765  1.00 97.81           H  
ATOM   2254  O   TYR A 141       2.883  12.896  -2.831  1.00 97.81           O  
ATOM   2255  CG  TYR A 141       0.899  10.686  -3.867  1.00 97.81           C  
ATOM   2256  CD1 TYR A 141       1.769   9.705  -3.356  1.00 97.81           C  
ATOM   2257  HD1 TYR A 141       2.654   9.437  -3.913  1.00 97.81           H  
ATOM   2258  CD2 TYR A 141      -0.218  11.089  -3.121  1.00 97.81           C  
ATOM   2259  HD2 TYR A 141      -0.873  11.855  -3.509  1.00 97.81           H  
ATOM   2260  CE1 TYR A 141       1.508   9.121  -2.101  1.00 97.81           C  
ATOM   2261  HE1 TYR A 141       2.167   8.373  -1.687  1.00 97.81           H  
ATOM   2262  CE2 TYR A 141      -0.477  10.524  -1.865  1.00 97.81           C  
ATOM   2263  HE2 TYR A 141      -1.335  10.856  -1.298  1.00 97.81           H  
ATOM   2264  OH  TYR A 141       0.098   8.939  -0.169  1.00 97.81           O  
ATOM   2265  HH  TYR A 141      -0.663   9.360   0.236  1.00 97.81           H  
ATOM   2266  CZ  TYR A 141       0.378   9.527  -1.358  1.00 97.81           C  
ATOM   2267  N   SER A 142       4.145  12.571  -4.660  1.00 95.50           N  
ATOM   2268  H   SER A 142       4.151  12.513  -5.668  1.00 95.50           H  
ATOM   2269  CA  SER A 142       5.406  12.343  -3.944  1.00 95.50           C  
ATOM   2270  HA  SER A 142       5.199  11.710  -3.081  1.00 95.50           H  
ATOM   2271  C   SER A 142       6.011  13.641  -3.398  1.00 95.50           C  
ATOM   2272  CB  SER A 142       6.392  11.584  -4.838  1.00 95.50           C  
ATOM   2273  HB2 SER A 142       7.360  11.528  -4.340  1.00 95.50           H  
ATOM   2274  HB3 SER A 142       6.512  12.105  -5.788  1.00 95.50           H  
ATOM   2275  O   SER A 142       6.947  14.194  -3.966  1.00 95.50           O  
ATOM   2276  OG  SER A 142       5.911  10.267  -5.060  1.00 95.50           O  
ATOM   2277  HG  SER A 142       5.747   9.874  -4.199  1.00 95.50           H  
ATOM   2278  N   ILE A 143       5.480  14.108  -2.268  1.00 94.50           N  
ATOM   2279  H   ILE A 143       4.660  13.629  -1.924  1.00 94.50           H  
ATOM   2280  CA  ILE A 143       5.876  15.360  -1.599  1.00 94.50           C  
ATOM   2281  HA  ILE A 143       6.312  16.026  -2.344  1.00 94.50           H  
ATOM   2282  C   ILE A 143       6.946  15.183  -0.507  1.00 94.50           C  
ATOM   2283  CB  ILE A 143       4.628  16.060  -1.024  1.00 94.50           C  
ATOM   2284  HB  ILE A 143       4.967  16.953  -0.499  1.00 94.50           H  
ATOM   2285  O   ILE A 143       7.520  16.167  -0.035  1.00 94.50           O  
ATOM   2286  CG1 ILE A 143       3.878  15.155  -0.017  1.00 94.50           C  
ATOM   2287 HG12 ILE A 143       4.590  14.666   0.648  1.00 94.50           H  
ATOM   2288 HG13 ILE A 143       3.324  14.382  -0.548  1.00 94.50           H  
ATOM   2289  CG2 ILE A 143       3.701  16.519  -2.163  1.00 94.50           C  
ATOM   2290 HG21 ILE A 143       4.263  17.100  -2.894  1.00 94.50           H  
ATOM   2291 HG22 ILE A 143       3.252  15.664  -2.668  1.00 94.50           H  
ATOM   2292 HG23 ILE A 143       2.902  17.149  -1.772  1.00 94.50           H  
ATOM   2293  CD1 ILE A 143       2.909  15.942   0.862  1.00 94.50           C  
ATOM   2294 HD11 ILE A 143       3.465  16.695   1.421  1.00 94.50           H  
ATOM   2295 HD12 ILE A 143       2.423  15.263   1.562  1.00 94.50           H  
ATOM   2296 HD13 ILE A 143       2.148  16.433   0.255  1.00 94.50           H  
ATOM   2297  N   SER A 144       7.204  13.945  -0.077  1.00 94.44           N  
ATOM   2298  H   SER A 144       6.716  13.184  -0.527  1.00 94.44           H  
ATOM   2299  CA  SER A 144       8.117  13.608   1.024  1.00 94.44           C  
ATOM   2300  HA  SER A 144       8.906  14.360   1.053  1.00 94.44           H  
ATOM   2301  C   SER A 144       8.762  12.227   0.824  1.00 94.44           C  
ATOM   2302  CB  SER A 144       7.358  13.652   2.364  1.00 94.44           C  
ATOM   2303  HB2 SER A 144       6.755  14.559   2.409  1.00 94.44           H  
ATOM   2304  HB3 SER A 144       8.075  13.683   3.184  1.00 94.44           H  
ATOM   2305  O   SER A 144       8.244  11.410   0.055  1.00 94.44           O  
ATOM   2306  OG  SER A 144       6.522  12.514   2.532  1.00 94.44           O  
ATOM   2307  HG  SER A 144       6.064  12.602   3.371  1.00 94.44           H  
ATOM   2308  N   PRO A 145       9.845  11.888   1.552  1.00 95.31           N  
ATOM   2309  CA  PRO A 145      10.419  10.539   1.520  1.00 95.31           C  
ATOM   2310  HA  PRO A 145      10.833  10.360   0.528  1.00 95.31           H  
ATOM   2311  C   PRO A 145       9.399   9.430   1.839  1.00 95.31           C  
ATOM   2312  CB  PRO A 145      11.561  10.568   2.543  1.00 95.31           C  
ATOM   2313  HB2 PRO A 145      12.381   9.913   2.249  1.00 95.31           H  
ATOM   2314  HB3 PRO A 145      11.191  10.295   3.531  1.00 95.31           H  
ATOM   2315  O   PRO A 145       9.452   8.344   1.262  1.00 95.31           O  
ATOM   2316  CG  PRO A 145      11.988  12.036   2.554  1.00 95.31           C  
ATOM   2317  HG2 PRO A 145      12.479  12.310   3.488  1.00 95.31           H  
ATOM   2318  HG3 PRO A 145      12.637  12.238   1.703  1.00 95.31           H  
ATOM   2319  CD  PRO A 145      10.662  12.772   2.375  1.00 95.31           C  
ATOM   2320  HD2 PRO A 145      10.833  13.734   1.893  1.00 95.31           H  
ATOM   2321  HD3 PRO A 145      10.187  12.911   3.347  1.00 95.31           H  
ATOM   2322  N   SER A 146       8.421   9.713   2.702  1.00 96.25           N  
ATOM   2323  H   SER A 146       8.440  10.609   3.167  1.00 96.25           H  
ATOM   2324  CA  SER A 146       7.340   8.797   3.094  1.00 96.25           C  
ATOM   2325  HA  SER A 146       7.770   7.823   3.329  1.00 96.25           H  
ATOM   2326  C   SER A 146       6.269   8.584   2.012  1.00 96.25           C  
ATOM   2327  CB  SER A 146       6.684   9.343   4.360  1.00 96.25           C  
ATOM   2328  HB2 SER A 146       5.822   8.737   4.638  1.00 96.25           H  
ATOM   2329  HB3 SER A 146       6.358  10.362   4.151  1.00 96.25           H  
ATOM   2330  O   SER A 146       5.429   7.695   2.153  1.00 96.25           O  
ATOM   2331  OG  SER A 146       7.620   9.345   5.420  1.00 96.25           O  
ATOM   2332  HG  SER A 146       7.206   9.743   6.189  1.00 96.25           H  
ATOM   2333  N   THR A 147       6.294   9.352   0.921  1.00 96.81           N  
ATOM   2334  H   THR A 147       6.982  10.089   0.876  1.00 96.81           H  
ATOM   2335  CA  THR A 147       5.381   9.234  -0.237  1.00 96.81           C  
ATOM   2336  HA  THR A 147       4.714   8.386  -0.085  1.00 96.81           H  
ATOM   2337  C   THR A 147       6.129   8.949  -1.548  1.00 96.81           C  
ATOM   2338  CB  THR A 147       4.497  10.486  -0.375  1.00 96.81           C  
ATOM   2339  HB  THR A 147       3.911  10.423  -1.292  1.00 96.81           H  
ATOM   2340  O   THR A 147       5.536   8.957  -2.630  1.00 96.81           O  
ATOM   2341  CG2 THR A 147       3.545  10.650   0.806  1.00 96.81           C  
ATOM   2342 HG21 THR A 147       2.910   9.769   0.895  1.00 96.81           H  
ATOM   2343 HG22 THR A 147       2.908  11.518   0.636  1.00 96.81           H  
ATOM   2344 HG23 THR A 147       4.104  10.791   1.731  1.00 96.81           H  
ATOM   2345  OG1 THR A 147       5.298  11.642  -0.413  1.00 96.81           O  
ATOM   2346  HG1 THR A 147       5.493  11.873   0.498  1.00 96.81           H  
ATOM   2347  N   ALA A 148       7.433   8.672  -1.473  1.00 95.75           N  
ATOM   2348  H   ALA A 148       7.879   8.708  -0.567  1.00 95.75           H  
ATOM   2349  CA  ALA A 148       8.293   8.456  -2.630  1.00 95.75           C  
ATOM   2350  HA  ALA A 148       8.040   9.201  -3.385  1.00 95.75           H  
ATOM   2351  C   ALA A 148       8.128   7.067  -3.275  1.00 95.75           C  
ATOM   2352  CB  ALA A 148       9.743   8.710  -2.200  1.00 95.75           C  
ATOM   2353  HB1 ALA A 148       9.834   9.713  -1.782  1.00 95.75           H  
ATOM   2354  HB2 ALA A 148      10.044   7.979  -1.450  1.00 95.75           H  
ATOM   2355  HB3 ALA A 148      10.408   8.629  -3.060  1.00 95.75           H  
ATOM   2356  O   ALA A 148       7.687   6.099  -2.644  1.00 95.75           O  
ATOM   2357  N   THR A 149       8.552   6.967  -4.535  1.00 94.44           N  
ATOM   2358  H   THR A 149       8.863   7.806  -5.003  1.00 94.44           H  
ATOM   2359  CA  THR A 149       8.855   5.689  -5.191  1.00 94.44           C  
ATOM   2360  HA  THR A 149       8.185   4.919  -4.806  1.00 94.44           H  
ATOM   2361  C   THR A 149      10.293   5.293  -4.863  1.00 94.44           C  
ATOM   2362  CB  THR A 149       8.641   5.772  -6.707  1.00 94.44           C  
ATOM   2363  HB  THR A 149       9.294   6.536  -7.128  1.00 94.44           H  
ATOM   2364  O   THR A 149      11.231   6.025  -5.170  1.00 94.44           O  
ATOM   2365  CG2 THR A 149       8.899   4.440  -7.412  1.00 94.44           C  
ATOM   2366 HG21 THR A 149       8.292   3.652  -6.965  1.00 94.44           H  
ATOM   2367 HG22 THR A 149       8.649   4.526  -8.469  1.00 94.44           H  
ATOM   2368 HG23 THR A 149       9.951   4.169  -7.329  1.00 94.44           H  
ATOM   2369  OG1 THR A 149       7.298   6.122  -6.964  1.00 94.44           O  
ATOM   2370  HG1 THR A 149       7.227   6.333  -7.897  1.00 94.44           H  
ATOM   2371  N   LEU A 150      10.464   4.144  -4.217  1.00 91.81           N  
ATOM   2372  H   LEU A 150       9.645   3.582  -4.032  1.00 91.81           H  
ATOM   2373  CA  LEU A 150      11.749   3.612  -3.780  1.00 91.81           C  
ATOM   2374  HA  LEU A 150      12.377   4.436  -3.441  1.00 91.81           H  
ATOM   2375  C   LEU A 150      12.463   2.907  -4.935  1.00 91.81           C  
ATOM   2376  CB  LEU A 150      11.534   2.632  -2.614  1.00 91.81           C  
ATOM   2377  HB2 LEU A 150      10.952   1.789  -2.986  1.00 91.81           H  
ATOM   2378  HB3 LEU A 150      12.507   2.256  -2.299  1.00 91.81           H  
ATOM   2379  O   LEU A 150      11.865   2.075  -5.614  1.00 91.81           O  
ATOM   2380  CG  LEU A 150      10.800   3.188  -1.388  1.00 91.81           C  
ATOM   2381  HG  LEU A 150       9.794   3.498  -1.671  1.00 91.81           H  
ATOM   2382  CD1 LEU A 150      10.686   2.090  -0.328  1.00 91.81           C  
ATOM   2383 HD11 LEU A 150      10.140   2.465   0.538  1.00 91.81           H  
ATOM   2384 HD12 LEU A 150      11.679   1.775  -0.009  1.00 91.81           H  
ATOM   2385 HD13 LEU A 150      10.156   1.232  -0.741  1.00 91.81           H  
ATOM   2386  CD2 LEU A 150      11.532   4.388  -0.794  1.00 91.81           C  
ATOM   2387 HD21 LEU A 150      11.056   4.685   0.141  1.00 91.81           H  
ATOM   2388 HD22 LEU A 150      11.489   5.232  -1.483  1.00 91.81           H  
ATOM   2389 HD23 LEU A 150      12.573   4.132  -0.594  1.00 91.81           H  
ATOM   2390  N   ASN A 151      13.753   3.203  -5.103  1.00 88.88           N  
ATOM   2391  H   ASN A 151      14.148   3.938  -4.533  1.00 88.88           H  
ATOM   2392  CA  ASN A 151      14.610   2.612  -6.141  1.00 88.88           C  
ATOM   2393  HA  ASN A 151      14.061   1.830  -6.668  1.00 88.88           H  
ATOM   2394  C   ASN A 151      15.876   1.948  -5.569  1.00 88.88           C  
ATOM   2395  CB  ASN A 151      14.975   3.711  -7.153  1.00 88.88           C  
ATOM   2396  HB2 ASN A 151      15.633   4.435  -6.672  1.00 88.88           H  
ATOM   2397  HB3 ASN A 151      15.523   3.265  -7.983  1.00 88.88           H  
ATOM   2398  O   ASN A 151      16.633   1.303  -6.304  1.00 88.88           O  
ATOM   2399  CG  ASN A 151      13.763   4.426  -7.728  1.00 88.88           C  
ATOM   2400  ND2 ASN A 151      13.676   5.722  -7.548  1.00 88.88           N  
ATOM   2401 HD21 ASN A 151      14.388   6.218  -7.032  1.00 88.88           H  
ATOM   2402 HD22 ASN A 151      12.825   6.173  -7.854  1.00 88.88           H  
ATOM   2403  OD1 ASN A 151      12.878   3.841  -8.333  1.00 88.88           O  
ATOM   2404  N   GLU A 152      16.113   2.120  -4.266  1.00 85.31           N  
ATOM   2405  H   GLU A 152      15.444   2.627  -3.705  1.00 85.31           H  
ATOM   2406  CA  GLU A 152      17.301   1.608  -3.593  1.00 85.31           C  
ATOM   2407  HA  GLU A 152      18.161   1.870  -4.209  1.00 85.31           H  
ATOM   2408  C   GLU A 152      17.251   0.081  -3.453  1.00 85.31           C  
ATOM   2409  CB  GLU A 152      17.482   2.269  -2.215  1.00 85.31           C  
ATOM   2410  HB2 GLU A 152      16.600   2.074  -1.605  1.00 85.31           H  
ATOM   2411  HB3 GLU A 152      18.338   1.815  -1.716  1.00 85.31           H  
ATOM   2412  O   GLU A 152      16.164  -0.490  -3.308  1.00 85.31           O  
ATOM   2413  CG  GLU A 152      17.706   3.787  -2.293  1.00 85.31           C  
ATOM   2414  HG2 GLU A 152      17.932   4.158  -1.293  1.00 85.31           H  
ATOM   2415  HG3 GLU A 152      16.778   4.258  -2.616  1.00 85.31           H  
ATOM   2416  CD  GLU A 152      18.847   4.166  -3.251  1.00 85.31           C  
ATOM   2417  OE1 GLU A 152      18.653   5.145  -4.004  1.00 85.31           O  
ATOM   2418  OE2 GLU A 152      19.857   3.426  -3.279  1.00 85.31           O  
ATOM   2419  N   PRO A 153      18.404  -0.609  -3.491  1.00 82.50           N  
ATOM   2420  CA  PRO A 153      18.471  -2.021  -3.152  1.00 82.50           C  
ATOM   2421  HA  PRO A 153      17.828  -2.566  -3.843  1.00 82.50           H  
ATOM   2422  C   PRO A 153      18.019  -2.285  -1.711  1.00 82.50           C  
ATOM   2423  CB  PRO A 153      19.927  -2.444  -3.369  1.00 82.50           C  
ATOM   2424  HB2 PRO A 153      20.474  -2.404  -2.427  1.00 82.50           H  
ATOM   2425  HB3 PRO A 153      19.994  -3.441  -3.805  1.00 82.50           H  
ATOM   2426  O   PRO A 153      18.232  -1.475  -0.808  1.00 82.50           O  
ATOM   2427  CG  PRO A 153      20.478  -1.376  -4.313  1.00 82.50           C  
ATOM   2428  HG2 PRO A 153      21.555  -1.248  -4.197  1.00 82.50           H  
ATOM   2429  HG3 PRO A 153      20.228  -1.632  -5.342  1.00 82.50           H  
ATOM   2430  CD  PRO A 153      19.713  -0.123  -3.898  1.00 82.50           C  
ATOM   2431  HD2 PRO A 153      20.203   0.357  -3.051  1.00 82.50           H  
ATOM   2432  HD3 PRO A 153      19.657   0.564  -4.741  1.00 82.50           H  
ATOM   2433  N   ILE A 154      17.435  -3.461  -1.488  1.00 83.25           N  
ATOM   2434  H   ILE A 154      17.274  -4.064  -2.282  1.00 83.25           H  
ATOM   2435  CA  ILE A 154      17.087  -3.945  -0.150  1.00 83.25           C  
ATOM   2436  HA  ILE A 154      16.388  -3.237   0.296  1.00 83.25           H  
ATOM   2437  C   ILE A 154      18.347  -3.992   0.726  1.00 83.25           C  
ATOM   2438  CB  ILE A 154      16.401  -5.323  -0.243  1.00 83.25           C  
ATOM   2439  HB  ILE A 154      17.068  -6.004  -0.772  1.00 83.25           H  
ATOM   2440  O   ILE A 154      19.408  -4.440   0.288  1.00 83.25           O  
ATOM   2441  CG1 ILE A 154      15.079  -5.216  -1.029  1.00 83.25           C  
ATOM   2442 HG12 ILE A 154      15.299  -4.826  -2.023  1.00 83.25           H  
ATOM   2443 HG13 ILE A 154      14.405  -4.517  -0.532  1.00 83.25           H  
ATOM   2444  CG2 ILE A 154      16.121  -5.913   1.141  1.00 83.25           C  
ATOM   2445 HG21 ILE A 154      15.660  -6.896   1.043  1.00 83.25           H  
ATOM   2446 HG22 ILE A 154      15.461  -5.251   1.703  1.00 83.25           H  
ATOM   2447 HG23 ILE A 154      17.050  -6.056   1.693  1.00 83.25           H  
ATOM   2448  CD1 ILE A 154      14.359  -6.549  -1.227  1.00 83.25           C  
ATOM   2449 HD11 ILE A 154      13.785  -6.796  -0.335  1.00 83.25           H  
ATOM   2450 HD12 ILE A 154      15.090  -7.334  -1.420  1.00 83.25           H  
ATOM   2451 HD13 ILE A 154      13.686  -6.472  -2.081  1.00 83.25           H  
ATOM   2452  N   ALA A 155      18.217  -3.562   1.983  1.00 83.94           N  
ATOM   2453  H   ALA A 155      17.316  -3.219   2.283  1.00 83.94           H  
ATOM   2454  CA  ALA A 155      19.306  -3.600   2.952  1.00 83.94           C  
ATOM   2455  HA  ALA A 155      20.130  -3.007   2.554  1.00 83.94           H  
ATOM   2456  C   ALA A 155      19.815  -5.034   3.189  1.00 83.94           C  
ATOM   2457  CB  ALA A 155      18.832  -2.956   4.260  1.00 83.94           C  
ATOM   2458  HB1 ALA A 155      18.510  -1.931   4.074  1.00 83.94           H  
ATOM   2459  HB2 ALA A 155      18.004  -3.529   4.677  1.00 83.94           H  
ATOM   2460  HB3 ALA A 155      19.648  -2.945   4.983  1.00 83.94           H  
ATOM   2461  O   ALA A 155      19.032  -5.975   3.298  1.00 83.94           O  
ATOM   2462  N   ALA A 156      21.133  -5.196   3.331  1.00 82.50           N  
ATOM   2463  H   ALA A 156      21.740  -4.402   3.182  1.00 82.50           H  
ATOM   2464  CA  ALA A 156      21.748  -6.501   3.587  1.00 82.50           C  
ATOM   2465  HA  ALA A 156      21.329  -7.226   2.890  1.00 82.50           H  
ATOM   2466  C   ALA A 156      21.484  -7.032   5.010  1.00 82.50           C  
ATOM   2467  CB  ALA A 156      23.251  -6.380   3.314  1.00 82.50           C  
ATOM   2468  HB1 ALA A 156      23.725  -7.351   3.454  1.00 82.50           H  
ATOM   2469  HB2 ALA A 156      23.703  -5.665   4.003  1.00 82.50           H  
ATOM   2470  HB3 ALA A 156      23.418  -6.052   2.288  1.00 82.50           H  
ATOM   2471  O   ALA A 156      21.502  -8.245   5.233  1.00 82.50           O  
ATOM   2472  N   GLU A 157      21.226  -6.137   5.967  1.00 89.25           N  
ATOM   2473  H   GLU A 157      21.148  -5.164   5.707  1.00 89.25           H  
ATOM   2474  CA  GLU A 157      21.058  -6.460   7.385  1.00 89.25           C  
ATOM   2475  HA  GLU A 157      21.002  -7.543   7.499  1.00 89.25           H  
ATOM   2476  C   GLU A 157      19.766  -5.863   7.955  1.00 89.25           C  
ATOM   2477  CB  GLU A 157      22.263  -5.969   8.203  1.00 89.25           C  
ATOM   2478  HB2 GLU A 157      22.319  -4.882   8.134  1.00 89.25           H  
ATOM   2479  HB3 GLU A 157      22.096  -6.240   9.245  1.00 89.25           H  
ATOM   2480  O   GLU A 157      19.385  -4.737   7.624  1.00 89.25           O  
ATOM   2481  CG  GLU A 157      23.601  -6.575   7.747  1.00 89.25           C  
ATOM   2482  HG2 GLU A 157      23.829  -6.231   6.739  1.00 89.25           H  
ATOM   2483  HG3 GLU A 157      23.494  -7.659   7.719  1.00 89.25           H  
ATOM   2484  CD  GLU A 157      24.771  -6.208   8.673  1.00 89.25           C  
ATOM   2485  OE1 GLU A 157      25.726  -7.022   8.713  1.00 89.25           O  
ATOM   2486  OE2 GLU A 157      24.694  -5.157   9.359  1.00 89.25           O  
ATOM   2487  N   TYR A 158      19.123  -6.596   8.866  1.00 91.19           N  
ATOM   2488  H   TYR A 158      19.482  -7.518   9.069  1.00 91.19           H  
ATOM   2489  CA  TYR A 158      17.972  -6.136   9.642  1.00 91.19           C  
ATOM   2490  HA  TYR A 158      17.828  -5.070   9.469  1.00 91.19           H  
ATOM   2491  C   TYR A 158      18.241  -6.345  11.134  1.00 91.19           C  
ATOM   2492  CB  TYR A 158      16.705  -6.850   9.167  1.00 91.19           C  
ATOM   2493  HB2 TYR A 158      16.644  -6.748   8.084  1.00 91.19           H  
ATOM   2494  HB3 TYR A 158      16.781  -7.912   9.401  1.00 91.19           H  
ATOM   2495  O   TYR A 158      18.207  -7.470  11.633  1.00 91.19           O  
ATOM   2496  CG  TYR A 158      15.416  -6.287   9.724  1.00 91.19           C  
ATOM   2497  CD1 TYR A 158      14.700  -6.979  10.718  1.00 91.19           C  
ATOM   2498  HD1 TYR A 158      15.097  -7.892  11.135  1.00 91.19           H  
ATOM   2499  CD2 TYR A 158      14.900  -5.091   9.187  1.00 91.19           C  
ATOM   2500  HD2 TYR A 158      15.444  -4.577   8.408  1.00 91.19           H  
ATOM   2501  CE1 TYR A 158      13.464  -6.478  11.169  1.00 91.19           C  
ATOM   2502  HE1 TYR A 158      12.894  -7.003  11.921  1.00 91.19           H  
ATOM   2503  CE2 TYR A 158      13.658  -4.594   9.628  1.00 91.19           C  
ATOM   2504  HE2 TYR A 158      13.244  -3.695   9.196  1.00 91.19           H  
ATOM   2505  OH  TYR A 158      11.742  -4.827  11.052  1.00 91.19           O  
ATOM   2506  HH  TYR A 158      11.379  -4.162  10.463  1.00 91.19           H  
ATOM   2507  CZ  TYR A 158      12.940  -5.292  10.620  1.00 91.19           C  
ATOM   2508  N   LYS A 159      18.546  -5.237  11.819  1.00 92.19           N  
ATOM   2509  H   LYS A 159      18.526  -4.363  11.313  1.00 92.19           H  
ATOM   2510  CA  LYS A 159      18.936  -5.193  13.235  1.00 92.19           C  
ATOM   2511  HA  LYS A 159      19.525  -6.078  13.476  1.00 92.19           H  
ATOM   2512  C   LYS A 159      17.718  -5.224  14.143  1.00 92.19           C  
ATOM   2513  CB  LYS A 159      19.769  -3.931  13.517  1.00 92.19           C  
ATOM   2514  HB2 LYS A 159      19.891  -3.824  14.595  1.00 92.19           H  
ATOM   2515  HB3 LYS A 159      19.241  -3.058  13.132  1.00 92.19           H  
ATOM   2516  O   LYS A 159      16.857  -4.345  14.029  1.00 92.19           O  
ATOM   2517  CG  LYS A 159      21.158  -4.014  12.885  1.00 92.19           C  
ATOM   2518  HG2 LYS A 159      21.061  -4.276  11.832  1.00 92.19           H  
ATOM   2519  HG3 LYS A 159      21.701  -4.793  13.421  1.00 92.19           H  
ATOM   2520  CD  LYS A 159      21.997  -2.740  13.002  1.00 92.19           C  
ATOM   2521  HD2 LYS A 159      22.163  -2.512  14.055  1.00 92.19           H  
ATOM   2522  HD3 LYS A 159      21.476  -1.911  12.523  1.00 92.19           H  
ATOM   2523  CE  LYS A 159      23.338  -3.003  12.298  1.00 92.19           C  
ATOM   2524  HE2 LYS A 159      23.151  -3.231  11.249  1.00 92.19           H  
ATOM   2525  HE3 LYS A 159      23.789  -3.893  12.735  1.00 92.19           H  
ATOM   2526  NZ  LYS A 159      24.279  -1.866  12.412  1.00 92.19           N  
ATOM   2527  HZ1 LYS A 159      23.883  -1.035  11.994  1.00 92.19           H  
ATOM   2528  HZ2 LYS A 159      25.127  -2.096  11.914  1.00 92.19           H  
ATOM   2529  HZ3 LYS A 159      24.507  -1.686  13.379  1.00 92.19           H  
ATOM   2530  N   VAL A 160      17.664  -6.178  15.067  1.00 93.62           N  
ATOM   2531  H   VAL A 160      18.407  -6.860  15.103  1.00 93.62           H  
ATOM   2532  CA  VAL A 160      16.515  -6.355  15.969  1.00 93.62           C  
ATOM   2533  HA  VAL A 160      15.958  -5.419  15.994  1.00 93.62           H  
ATOM   2534  C   VAL A 160      16.940  -6.668  17.402  1.00 93.62           C  
ATOM   2535  CB  VAL A 160      15.555  -7.441  15.451  1.00 93.62           C  
ATOM   2536  HB  VAL A 160      14.723  -7.531  16.149  1.00 93.62           H  
ATOM   2537  O   VAL A 160      18.020  -7.204  17.631  1.00 93.62           O  
ATOM   2538  CG1 VAL A 160      14.978  -7.010  14.106  1.00 93.62           C  
ATOM   2539 HG11 VAL A 160      14.204  -7.712  13.796  1.00 93.62           H  
ATOM   2540 HG12 VAL A 160      14.527  -6.022  14.199  1.00 93.62           H  
ATOM   2541 HG13 VAL A 160      15.757  -6.992  13.344  1.00 93.62           H  
ATOM   2542  CG2 VAL A 160      16.212  -8.819  15.311  1.00 93.62           C  
ATOM   2543 HG21 VAL A 160      17.053  -8.771  14.620  1.00 93.62           H  
ATOM   2544 HG22 VAL A 160      15.491  -9.551  14.946  1.00 93.62           H  
ATOM   2545 HG23 VAL A 160      16.583  -9.148  16.282  1.00 93.62           H  
ATOM   2546  N   PRO A 161      16.094  -6.371  18.403  1.00 92.88           N  
ATOM   2547  CA  PRO A 161      16.310  -6.867  19.756  1.00 92.88           C  
ATOM   2548  HA  PRO A 161      17.236  -6.441  20.141  1.00 92.88           H  
ATOM   2549  C   PRO A 161      16.382  -8.398  19.793  1.00 92.88           C  
ATOM   2550  CB  PRO A 161      15.122  -6.351  20.572  1.00 92.88           C  
ATOM   2551  HB2 PRO A 161      15.404  -6.109  21.597  1.00 92.88           H  
ATOM   2552  HB3 PRO A 161      14.314  -7.082  20.554  1.00 92.88           H  
ATOM   2553  O   PRO A 161      15.636  -9.077  19.085  1.00 92.88           O  
ATOM   2554  CG  PRO A 161      14.662  -5.120  19.801  1.00 92.88           C  
ATOM   2555  HG2 PRO A 161      13.610  -4.901  19.984  1.00 92.88           H  
ATOM   2556  HG3 PRO A 161      15.291  -4.268  20.060  1.00 92.88           H  
ATOM   2557  CD  PRO A 161      14.913  -5.522  18.352  1.00 92.88           C  
ATOM   2558  HD2 PRO A 161      15.083  -4.627  17.753  1.00 92.88           H  
ATOM   2559  HD3 PRO A 161      14.063  -6.089  17.970  1.00 92.88           H  
ATOM   2560  N   ALA A 162      17.206  -8.943  20.693  1.00 92.56           N  
ATOM   2561  H   ALA A 162      17.830  -8.332  21.200  1.00 92.56           H  
ATOM   2562  CA  ALA A 162      17.415 -10.388  20.825  1.00 92.56           C  
ATOM   2563  HA  ALA A 162      17.899 -10.745  19.916  1.00 92.56           H  
ATOM   2564  C   ALA A 162      16.106 -11.185  20.997  1.00 92.56           C  
ATOM   2565  CB  ALA A 162      18.368 -10.630  22.001  1.00 92.56           C  
ATOM   2566  HB1 ALA A 162      18.567 -11.697  22.094  1.00 92.56           H  
ATOM   2567  HB2 ALA A 162      19.312 -10.115  21.825  1.00 92.56           H  
ATOM   2568  HB3 ALA A 162      17.925 -10.269  22.929  1.00 92.56           H  
ATOM   2569  O   ALA A 162      15.962 -12.273  20.439  1.00 92.56           O  
ATOM   2570  N   ILE A 163      15.128 -10.613  21.707  1.00 92.00           N  
ATOM   2571  H   ILE A 163      15.309  -9.707  22.116  1.00 92.00           H  
ATOM   2572  CA  ILE A 163      13.810 -11.223  21.937  1.00 92.00           C  
ATOM   2573  HA  ILE A 163      13.982 -12.208  22.371  1.00 92.00           H  
ATOM   2574  C   ILE A 163      13.015 -11.458  20.639  1.00 92.00           C  
ATOM   2575  CB  ILE A 163      13.027 -10.386  22.977  1.00 92.00           C  
ATOM   2576  HB  ILE A 163      13.681 -10.258  23.840  1.00 92.00           H  
ATOM   2577  O   ILE A 163      12.253 -12.417  20.557  1.00 92.00           O  
ATOM   2578  CG1 ILE A 163      11.777 -11.149  23.463  1.00 92.00           C  
ATOM   2579 HG12 ILE A 163      12.061 -12.173  23.702  1.00 92.00           H  
ATOM   2580 HG13 ILE A 163      11.031 -11.181  22.669  1.00 92.00           H  
ATOM   2581  CG2 ILE A 163      12.668  -8.982  22.453  1.00 92.00           C  
ATOM   2582 HG21 ILE A 163      12.223  -8.387  23.250  1.00 92.00           H  
ATOM   2583 HG22 ILE A 163      13.565  -8.464  22.112  1.00 92.00           H  
ATOM   2584 HG23 ILE A 163      11.951  -9.051  21.635  1.00 92.00           H  
ATOM   2585  CD1 ILE A 163      11.134 -10.541  24.716  1.00 92.00           C  
ATOM   2586 HD11 ILE A 163      10.718  -9.559  24.496  1.00 92.00           H  
ATOM   2587 HD12 ILE A 163      11.874 -10.456  25.513  1.00 92.00           H  
ATOM   2588 HD13 ILE A 163      10.325 -11.190  25.054  1.00 92.00           H  
ATOM   2589  N   CYS A 164      13.234 -10.648  19.598  1.00 94.69           N  
ATOM   2590  H   CYS A 164      13.914  -9.907  19.694  1.00 94.69           H  
ATOM   2591  CA  CYS A 164      12.528 -10.751  18.318  1.00 94.69           C  
ATOM   2592  HA  CYS A 164      11.502 -11.071  18.503  1.00 94.69           H  
ATOM   2593  C   CYS A 164      13.158 -11.777  17.357  1.00 94.69           C  
ATOM   2594  CB  CYS A 164      12.496  -9.359  17.666  1.00 94.69           C  
ATOM   2595  HB2 CYS A 164      13.516  -8.995  17.541  1.00 94.69           H  
ATOM   2596  HB3 CYS A 164      12.030  -9.427  16.683  1.00 94.69           H  
ATOM   2597  O   CYS A 164      12.497 -12.220  16.415  1.00 94.69           O  
ATOM   2598  SG  CYS A 164      11.555  -8.175  18.673  1.00 94.69           S  
ATOM   2599  HG  CYS A 164      10.342  -8.701  18.482  1.00 94.69           H  
ATOM   2600  N   ILE A 165      14.428 -12.162  17.563  1.00 93.62           N  
ATOM   2601  H   ILE A 165      14.903 -11.788  18.372  1.00 93.62           H  
ATOM   2602  CA  ILE A 165      15.218 -12.943  16.588  1.00 93.62           C  
ATOM   2603  HA  ILE A 165      15.285 -12.368  15.665  1.00 93.62           H  
ATOM   2604  C   ILE A 165      14.537 -14.269  16.236  1.00 93.62           C  
ATOM   2605  CB  ILE A 165      16.659 -13.191  17.108  1.00 93.62           C  
ATOM   2606  HB  ILE A 165      16.598 -13.619  18.109  1.00 93.62           H  
ATOM   2607  O   ILE A 165      14.472 -14.633  15.060  1.00 93.62           O  
ATOM   2608  CG1 ILE A 165      17.431 -11.855  17.191  1.00 93.62           C  
ATOM   2609 HG12 ILE A 165      17.497 -11.412  16.197  1.00 93.62           H  
ATOM   2610 HG13 ILE A 165      16.878 -11.165  17.828  1.00 93.62           H  
ATOM   2611  CG2 ILE A 165      17.424 -14.189  16.210  1.00 93.62           C  
ATOM   2612 HG21 ILE A 165      18.433 -14.344  16.593  1.00 93.62           H  
ATOM   2613 HG22 ILE A 165      17.478 -13.791  15.196  1.00 93.62           H  
ATOM   2614 HG23 ILE A 165      16.932 -15.161  16.203  1.00 93.62           H  
ATOM   2615  CD1 ILE A 165      18.851 -11.975  17.762  1.00 93.62           C  
ATOM   2616 HD11 ILE A 165      19.244 -10.977  17.955  1.00 93.62           H  
ATOM   2617 HD12 ILE A 165      19.514 -12.460  17.046  1.00 93.62           H  
ATOM   2618 HD13 ILE A 165      18.835 -12.541  18.693  1.00 93.62           H  
ATOM   2619  N   ARG A 166      14.032 -14.998  17.239  1.00 94.81           N  
ATOM   2620  H   ARG A 166      14.082 -14.607  18.169  1.00 94.81           H  
ATOM   2621  CA  ARG A 166      13.404 -16.313  17.040  1.00 94.81           C  
ATOM   2622  HA  ARG A 166      14.105 -16.966  16.520  1.00 94.81           H  
ATOM   2623  C   ARG A 166      12.179 -16.210  16.131  1.00 94.81           C  
ATOM   2624  CB  ARG A 166      13.068 -16.932  18.404  1.00 94.81           C  
ATOM   2625  HB2 ARG A 166      13.985 -17.022  18.986  1.00 94.81           H  
ATOM   2626  HB3 ARG A 166      12.390 -16.265  18.935  1.00 94.81           H  
ATOM   2627  O   ARG A 166      12.128 -16.892  15.112  1.00 94.81           O  
ATOM   2628  CG  ARG A 166      12.425 -18.325  18.270  1.00 94.81           C  
ATOM   2629  HG2 ARG A 166      11.495 -18.257  17.705  1.00 94.81           H  
ATOM   2630  HG3 ARG A 166      13.107 -18.985  17.734  1.00 94.81           H  
ATOM   2631  CD  ARG A 166      12.115 -18.942  19.638  1.00 94.81           C  
ATOM   2632  HD2 ARG A 166      11.701 -19.938  19.478  1.00 94.81           H  
ATOM   2633  HD3 ARG A 166      13.043 -19.036  20.203  1.00 94.81           H  
ATOM   2634  NE  ARG A 166      11.145 -18.129  20.399  1.00 94.81           N  
ATOM   2635  HE  ARG A 166      10.744 -17.331  19.929  1.00 94.81           H  
ATOM   2636  NH1 ARG A 166      11.048 -19.429  22.290  1.00 94.81           N  
ATOM   2637 HH11 ARG A 166      11.664 -20.104  21.858  1.00 94.81           H  
ATOM   2638 HH12 ARG A 166      10.646 -19.610  23.198  1.00 94.81           H  
ATOM   2639  NH2 ARG A 166       9.831 -17.560  22.161  1.00 94.81           N  
ATOM   2640 HH21 ARG A 166       9.421 -17.770  23.060  1.00 94.81           H  
ATOM   2641 HH22 ARG A 166       9.452 -16.785  21.637  1.00 94.81           H  
ATOM   2642  CZ  ARG A 166      10.685 -18.375  21.612  1.00 94.81           C  
ATOM   2643  N   SER A 167      11.246 -15.324  16.470  1.00 96.06           N  
ATOM   2644  H   SER A 167      11.343 -14.810  17.334  1.00 96.06           H  
ATOM   2645  CA  SER A 167       9.993 -15.129  15.735  1.00 96.06           C  
ATOM   2646  HA  SER A 167       9.461 -16.078  15.668  1.00 96.06           H  
ATOM   2647  C   SER A 167      10.237 -14.621  14.311  1.00 96.06           C  
ATOM   2648  CB  SER A 167       9.119 -14.141  16.513  1.00 96.06           C  
ATOM   2649  HB2 SER A 167       9.582 -13.155  16.474  1.00 96.06           H  
ATOM   2650  HB3 SER A 167       8.126 -14.083  16.069  1.00 96.06           H  
ATOM   2651  O   SER A 167       9.589 -15.067  13.370  1.00 96.06           O  
ATOM   2652  OG  SER A 167       9.034 -14.542  17.868  1.00 96.06           O  
ATOM   2653  HG  SER A 167       8.173 -14.937  18.023  1.00 96.06           H  
ATOM   2654  N   ILE A 168      11.232 -13.750  14.114  1.00 95.44           N  
ATOM   2655  H   ILE A 168      11.722 -13.387  14.920  1.00 95.44           H  
ATOM   2656  CA  ILE A 168      11.612 -13.265  12.778  1.00 95.44           C  
ATOM   2657  HA  ILE A 168      10.716 -12.941  12.248  1.00 95.44           H  
ATOM   2658  C   ILE A 168      12.204 -14.381  11.921  1.00 95.44           C  
ATOM   2659  CB  ILE A 168      12.545 -12.046  12.896  1.00 95.44           C  
ATOM   2660  HB  ILE A 168      13.353 -12.285  13.588  1.00 95.44           H  
ATOM   2661  O   ILE A 168      11.837 -14.510  10.755  1.00 95.44           O  
ATOM   2662  CG1 ILE A 168      11.709 -10.878  13.457  1.00 95.44           C  
ATOM   2663 HG12 ILE A 168      11.225 -11.182  14.385  1.00 95.44           H  
ATOM   2664 HG13 ILE A 168      10.927 -10.612  12.746  1.00 95.44           H  
ATOM   2665  CG2 ILE A 168      13.161 -11.648  11.542  1.00 95.44           C  
ATOM   2666 HG21 ILE A 168      12.383 -11.297  10.865  1.00 95.44           H  
ATOM   2667 HG22 ILE A 168      13.671 -12.492  11.078  1.00 95.44           H  
ATOM   2668 HG23 ILE A 168      13.897 -10.856  11.681  1.00 95.44           H  
ATOM   2669  CD1 ILE A 168      12.532  -9.639  13.765  1.00 95.44           C  
ATOM   2670 HD11 ILE A 168      13.340  -9.898  14.449  1.00 95.44           H  
ATOM   2671 HD12 ILE A 168      11.885  -8.900  14.238  1.00 95.44           H  
ATOM   2672 HD13 ILE A 168      12.927  -9.219  12.840  1.00 95.44           H  
ATOM   2673  N   LYS A 169      13.095 -15.211  12.475  1.00 93.00           N  
ATOM   2674  H   LYS A 169      13.355 -15.066  13.441  1.00 93.00           H  
ATOM   2675  CA  LYS A 169      13.644 -16.366  11.746  1.00 93.00           C  
ATOM   2676  HA  LYS A 169      14.056 -16.024  10.797  1.00 93.00           H  
ATOM   2677  C   LYS A 169      12.559 -17.381  11.383  1.00 93.00           C  
ATOM   2678  CB  LYS A 169      14.754 -17.032  12.567  1.00 93.00           C  
ATOM   2679  HB2 LYS A 169      14.423 -17.167  13.597  1.00 93.00           H  
ATOM   2680  HB3 LYS A 169      14.958 -18.015  12.142  1.00 93.00           H  
ATOM   2681  O   LYS A 169      12.630 -17.978  10.309  1.00 93.00           O  
ATOM   2682  CG  LYS A 169      16.052 -16.214  12.532  1.00 93.00           C  
ATOM   2683  HG2 LYS A 169      15.882 -15.221  12.950  1.00 93.00           H  
ATOM   2684  HG3 LYS A 169      16.373 -16.103  11.496  1.00 93.00           H  
ATOM   2685  CD  LYS A 169      17.154 -16.923  13.327  1.00 93.00           C  
ATOM   2686  HD2 LYS A 169      17.300 -17.925  12.923  1.00 93.00           H  
ATOM   2687  HD3 LYS A 169      16.848 -16.996  14.370  1.00 93.00           H  
ATOM   2688  CE  LYS A 169      18.457 -16.126  13.216  1.00 93.00           C  
ATOM   2689  HE2 LYS A 169      18.727 -16.041  12.163  1.00 93.00           H  
ATOM   2690  HE3 LYS A 169      18.279 -15.118  13.590  1.00 93.00           H  
ATOM   2691  NZ  LYS A 169      19.561 -16.762  13.978  1.00 93.00           N  
ATOM   2692  HZ1 LYS A 169      19.319 -16.825  14.957  1.00 93.00           H  
ATOM   2693  HZ2 LYS A 169      19.755 -17.688  13.627  1.00 93.00           H  
ATOM   2694  HZ3 LYS A 169      20.398 -16.201  13.902  1.00 93.00           H  
ATOM   2695  N   GLU A 170      11.566 -17.556  12.250  1.00 94.62           N  
ATOM   2696  H   GLU A 170      11.607 -17.072  13.136  1.00 94.62           H  
ATOM   2697  CA  GLU A 170      10.406 -18.413  11.999  1.00 94.62           C  
ATOM   2698  HA  GLU A 170      10.761 -19.405  11.719  1.00 94.62           H  
ATOM   2699  C   GLU A 170       9.567 -17.885  10.824  1.00 94.62           C  
ATOM   2700  CB  GLU A 170       9.601 -18.550  13.302  1.00 94.62           C  
ATOM   2701  HB2 GLU A 170      10.293 -18.768  14.115  1.00 94.62           H  
ATOM   2702  HB3 GLU A 170       9.090 -17.613  13.522  1.00 94.62           H  
ATOM   2703  O   GLU A 170       9.399 -18.602   9.836  1.00 94.62           O  
ATOM   2704  CG  GLU A 170       8.576 -19.686  13.232  1.00 94.62           C  
ATOM   2705  HG2 GLU A 170       7.894 -19.494  12.404  1.00 94.62           H  
ATOM   2706  HG3 GLU A 170       9.106 -20.615  13.019  1.00 94.62           H  
ATOM   2707  CD  GLU A 170       7.764 -19.862  14.531  1.00 94.62           C  
ATOM   2708  OE1 GLU A 170       6.796 -20.646  14.481  1.00 94.62           O  
ATOM   2709  OE2 GLU A 170       8.077 -19.230  15.574  1.00 94.62           O  
ATOM   2710  N   MET A 171       9.161 -16.609  10.866  1.00 94.44           N  
ATOM   2711  H   MET A 171       9.309 -16.087  11.718  1.00 94.44           H  
ATOM   2712  CA  MET A 171       8.449 -15.943   9.764  1.00 94.44           C  
ATOM   2713  HA  MET A 171       7.493 -16.440   9.598  1.00 94.44           H  
ATOM   2714  C   MET A 171       9.231 -16.009   8.445  1.00 94.44           C  
ATOM   2715  CB  MET A 171       8.194 -14.470  10.118  1.00 94.44           C  
ATOM   2716  HB2 MET A 171       7.959 -13.930   9.201  1.00 94.44           H  
ATOM   2717  HB3 MET A 171       9.096 -14.033  10.545  1.00 94.44           H  
ATOM   2718  O   MET A 171       8.680 -16.373   7.410  1.00 94.44           O  
ATOM   2719  CG  MET A 171       7.021 -14.267  11.077  1.00 94.44           C  
ATOM   2720  HG2 MET A 171       6.146 -14.754  10.645  1.00 94.44           H  
ATOM   2721  HG3 MET A 171       7.237 -14.742  12.034  1.00 94.44           H  
ATOM   2722  SD  MET A 171       6.605 -12.518  11.346  1.00 94.44           S  
ATOM   2723  CE  MET A 171       7.793 -12.128  12.652  1.00 94.44           C  
ATOM   2724  HE1 MET A 171       8.762 -12.557  12.395  1.00 94.44           H  
ATOM   2725  HE2 MET A 171       7.449 -12.565  13.589  1.00 94.44           H  
ATOM   2726  HE3 MET A 171       7.893 -11.048  12.763  1.00 94.44           H  
ATOM   2727  N   LEU A 172      10.537 -15.716   8.465  1.00 91.12           N  
ATOM   2728  H   LEU A 172      10.941 -15.401   9.335  1.00 91.12           H  
ATOM   2729  CA  LEU A 172      11.383 -15.797   7.270  1.00 91.12           C  
ATOM   2730  HA  LEU A 172      10.971 -15.145   6.500  1.00 91.12           H  
ATOM   2731  C   LEU A 172      11.423 -17.205   6.674  1.00 91.12           C  
ATOM   2732  CB  LEU A 172      12.816 -15.371   7.621  1.00 91.12           C  
ATOM   2733  HB2 LEU A 172      13.090 -15.808   8.581  1.00 91.12           H  
ATOM   2734  HB3 LEU A 172      13.491 -15.786   6.873  1.00 91.12           H  
ATOM   2735  O   LEU A 172      11.373 -17.362   5.452  1.00 91.12           O  
ATOM   2736  CG  LEU A 172      13.042 -13.856   7.666  1.00 91.12           C  
ATOM   2737  HG  LEU A 172      12.383 -13.385   8.394  1.00 91.12           H  
ATOM   2738  CD1 LEU A 172      14.493 -13.627   8.074  1.00 91.12           C  
ATOM   2739 HD11 LEU A 172      15.167 -14.142   7.389  1.00 91.12           H  
ATOM   2740 HD12 LEU A 172      14.711 -12.560   8.032  1.00 91.12           H  
ATOM   2741 HD13 LEU A 172      14.647 -13.993   9.089  1.00 91.12           H  
ATOM   2742  CD2 LEU A 172      12.824 -13.216   6.294  1.00 91.12           C  
ATOM   2743 HD21 LEU A 172      13.322 -13.807   5.525  1.00 91.12           H  
ATOM   2744 HD22 LEU A 172      13.247 -12.212   6.285  1.00 91.12           H  
ATOM   2745 HD23 LEU A 172      11.757 -13.146   6.078  1.00 91.12           H  
ATOM   2746  N   SER A 173      11.511 -18.226   7.525  1.00 89.62           N  
ATOM   2747  H   SER A 173      11.497 -18.030   8.515  1.00 89.62           H  
ATOM   2748  CA  SER A 173      11.531 -19.620   7.081  1.00 89.62           C  
ATOM   2749  HA  SER A 173      12.329 -19.746   6.349  1.00 89.62           H  
ATOM   2750  C   SER A 173      10.216 -20.002   6.401  1.00 89.62           C  
ATOM   2751  CB  SER A 173      11.815 -20.555   8.258  1.00 89.62           C  
ATOM   2752  HB2 SER A 173      11.037 -20.452   9.014  1.00 89.62           H  
ATOM   2753  HB3 SER A 173      11.824 -21.584   7.900  1.00 89.62           H  
ATOM   2754  O   SER A 173      10.240 -20.646   5.347  1.00 89.62           O  
ATOM   2755  OG  SER A 173      13.075 -20.254   8.828  1.00 89.62           O  
ATOM   2756  HG  SER A 173      12.971 -19.446   9.336  1.00 89.62           H  
ATOM   2757  N   ASP A 174       9.074 -19.565   6.942  1.00 88.88           N  
ATOM   2758  H   ASP A 174       9.095 -19.032   7.799  1.00 88.88           H  
ATOM   2759  CA  ASP A 174       7.768 -19.839   6.335  1.00 88.88           C  
ATOM   2760  HA  ASP A 174       7.763 -20.893   6.055  1.00 88.88           H  
ATOM   2761  C   ASP A 174       7.542 -19.035   5.046  1.00 88.88           C  
ATOM   2762  CB  ASP A 174       6.634 -19.627   7.346  1.00 88.88           C  
ATOM   2763  HB2 ASP A 174       6.930 -20.041   8.309  1.00 88.88           H  
ATOM   2764  HB3 ASP A 174       6.466 -18.556   7.465  1.00 88.88           H  
ATOM   2765  O   ASP A 174       7.115 -19.600   4.038  1.00 88.88           O  
ATOM   2766  CG  ASP A 174       5.358 -20.350   6.881  1.00 88.88           C  
ATOM   2767  OD1 ASP A 174       5.462 -21.545   6.507  1.00 88.88           O  
ATOM   2768  OD2 ASP A 174       4.247 -19.791   6.828  1.00 88.88           O  
ATOM   2769  N   MET A 175       7.952 -17.765   4.999  1.00 86.88           N  
ATOM   2770  H   MET A 175       8.223 -17.326   5.867  1.00 86.88           H  
ATOM   2771  CA  MET A 175       7.931 -16.956   3.772  1.00 86.88           C  
ATOM   2772  HA  MET A 175       6.901 -16.860   3.431  1.00 86.88           H  
ATOM   2773  C   MET A 175       8.753 -17.602   2.645  1.00 86.88           C  
ATOM   2774  CB  MET A 175       8.494 -15.560   4.060  1.00 86.88           C  
ATOM   2775  HB2 MET A 175       9.451 -15.654   4.574  1.00 86.88           H  
ATOM   2776  HB3 MET A 175       8.664 -15.058   3.108  1.00 86.88           H  
ATOM   2777  O   MET A 175       8.306 -17.662   1.495  1.00 86.88           O  
ATOM   2778  CG  MET A 175       7.557 -14.690   4.902  1.00 86.88           C  
ATOM   2779  HG2 MET A 175       7.217 -15.255   5.770  1.00 86.88           H  
ATOM   2780  HG3 MET A 175       6.676 -14.444   4.309  1.00 86.88           H  
ATOM   2781  SD  MET A 175       8.326 -13.153   5.488  1.00 86.88           S  
ATOM   2782  CE  MET A 175       8.773 -12.403   3.909  1.00 86.88           C  
ATOM   2783  HE1 MET A 175       7.900 -12.367   3.258  1.00 86.88           H  
ATOM   2784  HE2 MET A 175       9.145 -11.398   4.105  1.00 86.88           H  
ATOM   2785  HE3 MET A 175       9.564 -12.984   3.434  1.00 86.88           H  
ATOM   2786  N   ILE A 176       9.946 -18.127   2.961  1.00 82.25           N  
ATOM   2787  H   ILE A 176      10.262 -18.030   3.916  1.00 82.25           H  
ATOM   2788  CA  ILE A 176      10.782 -18.872   2.007  1.00 82.25           C  
ATOM   2789  HA  ILE A 176      10.926 -18.254   1.121  1.00 82.25           H  
ATOM   2790  C   ILE A 176      10.064 -20.144   1.547  1.00 82.25           C  
ATOM   2791  CB  ILE A 176      12.171 -19.186   2.613  1.00 82.25           C  
ATOM   2792  HB  ILE A 176      12.032 -19.605   3.609  1.00 82.25           H  
ATOM   2793  O   ILE A 176      10.039 -20.414   0.343  1.00 82.25           O  
ATOM   2794  CG1 ILE A 176      12.999 -17.889   2.727  1.00 82.25           C  
ATOM   2795 HG12 ILE A 176      12.375 -17.098   3.143  1.00 82.25           H  
ATOM   2796 HG13 ILE A 176      13.312 -17.573   1.732  1.00 82.25           H  
ATOM   2797  CG2 ILE A 176      12.943 -20.211   1.756  1.00 82.25           C  
ATOM   2798 HG21 ILE A 176      13.948 -20.358   2.151  1.00 82.25           H  
ATOM   2799 HG22 ILE A 176      12.443 -21.179   1.798  1.00 82.25           H  
ATOM   2800 HG23 ILE A 176      12.995 -19.872   0.722  1.00 82.25           H  
ATOM   2801  CD1 ILE A 176      14.236 -18.018   3.626  1.00 82.25           C  
ATOM   2802 HD11 ILE A 176      14.687 -17.034   3.760  1.00 82.25           H  
ATOM   2803 HD12 ILE A 176      14.978 -18.678   3.177  1.00 82.25           H  
ATOM   2804 HD13 ILE A 176      13.947 -18.403   4.604  1.00 82.25           H  
ATOM   2805  N   ARG A 177       9.459 -20.907   2.468  1.00 83.75           N  
ATOM   2806  H   ARG A 177       9.521 -20.622   3.435  1.00 83.75           H  
ATOM   2807  CA  ARG A 177       8.679 -22.114   2.146  1.00 83.75           C  
ATOM   2808  HA  ARG A 177       9.324 -22.827   1.633  1.00 83.75           H  
ATOM   2809  C   ARG A 177       7.529 -21.792   1.192  1.00 83.75           C  
ATOM   2810  CB  ARG A 177       8.162 -22.763   3.443  1.00 83.75           C  
ATOM   2811  HB2 ARG A 177       7.499 -22.065   3.954  1.00 83.75           H  
ATOM   2812  HB3 ARG A 177       9.004 -22.971   4.104  1.00 83.75           H  
ATOM   2813  O   ARG A 177       7.427 -22.432   0.148  1.00 83.75           O  
ATOM   2814  CG  ARG A 177       7.400 -24.076   3.180  1.00 83.75           C  
ATOM   2815  HG2 ARG A 177       8.108 -24.831   2.838  1.00 83.75           H  
ATOM   2816  HG3 ARG A 177       6.650 -23.937   2.402  1.00 83.75           H  
ATOM   2817  CD  ARG A 177       6.684 -24.598   4.432  1.00 83.75           C  
ATOM   2818  HD2 ARG A 177       6.304 -25.599   4.225  1.00 83.75           H  
ATOM   2819  HD3 ARG A 177       7.404 -24.674   5.247  1.00 83.75           H  
ATOM   2820  NE  ARG A 177       5.579 -23.712   4.845  1.00 83.75           N  
ATOM   2821  HE  ARG A 177       5.810 -22.896   5.394  1.00 83.75           H  
ATOM   2822  NH1 ARG A 177       3.742 -24.873   4.036  1.00 83.75           N  
ATOM   2823 HH11 ARG A 177       4.293 -25.626   3.650  1.00 83.75           H  
ATOM   2824 HH12 ARG A 177       2.738 -24.946   3.960  1.00 83.75           H  
ATOM   2825  NH2 ARG A 177       3.495 -22.918   5.100  1.00 83.75           N  
ATOM   2826 HH21 ARG A 177       3.932 -22.170   5.619  1.00 83.75           H  
ATOM   2827 HH22 ARG A 177       2.491 -22.961   4.997  1.00 83.75           H  
ATOM   2828  CZ  ARG A 177       4.282 -23.849   4.647  1.00 83.75           C  
ATOM   2829  N   ARG A 178       6.705 -20.786   1.502  1.00 80.50           N  
ATOM   2830  H   ARG A 178       6.865 -20.321   2.384  1.00 80.50           H  
ATOM   2831  CA  ARG A 178       5.558 -20.349   0.679  1.00 80.50           C  
ATOM   2832  HA  ARG A 178       4.852 -21.170   0.556  1.00 80.50           H  
ATOM   2833  C   ARG A 178       5.990 -19.929  -0.716  1.00 80.50           C  
ATOM   2834  CB  ARG A 178       4.855 -19.168   1.360  1.00 80.50           C  
ATOM   2835  HB2 ARG A 178       4.138 -18.727   0.667  1.00 80.50           H  
ATOM   2836  HB3 ARG A 178       5.593 -18.408   1.617  1.00 80.50           H  
ATOM   2837  O   ARG A 178       5.428 -20.399  -1.704  1.00 80.50           O  
ATOM   2838  CG  ARG A 178       4.104 -19.592   2.620  1.00 80.50           C  
ATOM   2839  HG2 ARG A 178       3.269 -20.236   2.342  1.00 80.50           H  
ATOM   2840  HG3 ARG A 178       4.761 -20.145   3.290  1.00 80.50           H  
ATOM   2841  CD  ARG A 178       3.589 -18.344   3.345  1.00 80.50           C  
ATOM   2842  HD2 ARG A 178       4.424 -17.676   3.554  1.00 80.50           H  
ATOM   2843  HD3 ARG A 178       2.864 -17.815   2.726  1.00 80.50           H  
ATOM   2844  NE  ARG A 178       2.993 -18.725   4.620  1.00 80.50           N  
ATOM   2845  HE  ARG A 178       3.561 -18.601   5.446  1.00 80.50           H  
ATOM   2846  NH1 ARG A 178       1.022 -19.538   3.830  1.00 80.50           N  
ATOM   2847 HH11 ARG A 178       0.153 -20.008   4.040  1.00 80.50           H  
ATOM   2848 HH12 ARG A 178       1.045 -18.904   3.044  1.00 80.50           H  
ATOM   2849  NH2 ARG A 178       1.670 -19.932   5.946  1.00 80.50           N  
ATOM   2850 HH21 ARG A 178       0.764 -20.256   6.254  1.00 80.50           H  
ATOM   2851 HH22 ARG A 178       2.428 -19.815   6.603  1.00 80.50           H  
ATOM   2852  CZ  ARG A 178       1.881 -19.392   4.793  1.00 80.50           C  
ATOM   2853  N   ARG A 179       7.042 -19.109  -0.804  1.00 75.19           N  
ATOM   2854  H   ARG A 179       7.430 -18.744   0.054  1.00 75.19           H  
ATOM   2855  CA  ARG A 179       7.629 -18.712  -2.088  1.00 75.19           C  
ATOM   2856  HA  ARG A 179       6.869 -18.204  -2.681  1.00 75.19           H  
ATOM   2857  C   ARG A 179       8.078 -19.935  -2.888  1.00 75.19           C  
ATOM   2858  CB  ARG A 179       8.802 -17.762  -1.827  1.00 75.19           C  
ATOM   2859  HB2 ARG A 179       9.560 -18.295  -1.253  1.00 75.19           H  
ATOM   2860  HB3 ARG A 179       8.461 -16.917  -1.228  1.00 75.19           H  
ATOM   2861  O   ARG A 179       7.791 -20.022  -4.078  1.00 75.19           O  
ATOM   2862  CG  ARG A 179       9.396 -17.227  -3.141  1.00 75.19           C  
ATOM   2863  HG2 ARG A 179       8.756 -16.429  -3.518  1.00 75.19           H  
ATOM   2864  HG3 ARG A 179       9.452 -18.004  -3.903  1.00 75.19           H  
ATOM   2865  CD  ARG A 179      10.806 -16.688  -2.923  1.00 75.19           C  
ATOM   2866  HD2 ARG A 179      10.768 -15.955  -2.117  1.00 75.19           H  
ATOM   2867  HD3 ARG A 179      11.133 -16.188  -3.835  1.00 75.19           H  
ATOM   2868  NE  ARG A 179      11.752 -17.778  -2.598  1.00 75.19           N  
ATOM   2869  HE  ARG A 179      11.458 -18.726  -2.783  1.00 75.19           H  
ATOM   2870  NH1 ARG A 179      13.339 -16.458  -1.642  1.00 75.19           N  
ATOM   2871 HH11 ARG A 179      12.705 -15.682  -1.770  1.00 75.19           H  
ATOM   2872 HH12 ARG A 179      13.985 -16.351  -0.873  1.00 75.19           H  
ATOM   2873  NH2 ARG A 179      13.591 -18.689  -1.654  1.00 75.19           N  
ATOM   2874 HH21 ARG A 179      14.440 -18.591  -1.117  1.00 75.19           H  
ATOM   2875 HH22 ARG A 179      13.184 -19.592  -1.854  1.00 75.19           H  
ATOM   2876  CZ  ARG A 179      12.898 -17.637  -1.972  1.00 75.19           C  
ATOM   2877  N   ASN A 180       8.788 -20.867  -2.253  1.00 70.25           N  
ATOM   2878  H   ASN A 180       8.989 -20.737  -1.272  1.00 70.25           H  
ATOM   2879  CA  ASN A 180       9.302 -22.057  -2.927  1.00 70.25           C  
ATOM   2880  HA  ASN A 180       9.839 -21.752  -3.825  1.00 70.25           H  
ATOM   2881  C   ASN A 180       8.170 -22.980  -3.392  1.00 70.25           C  
ATOM   2882  CB  ASN A 180      10.284 -22.794  -2.008  1.00 70.25           C  
ATOM   2883  HB2 ASN A 180       9.794 -23.005  -1.057  1.00 70.25           H  
ATOM   2884  HB3 ASN A 180      10.536 -23.750  -2.467  1.00 70.25           H  
ATOM   2885  O   ASN A 180       8.219 -23.433  -4.528  1.00 70.25           O  
ATOM   2886  CG  ASN A 180      11.587 -22.059  -1.739  1.00 70.25           C  
ATOM   2887  ND2 ASN A 180      12.357 -22.587  -0.816  1.00 70.25           N  
ATOM   2888 HD21 ASN A 180      12.038 -23.413  -0.329  1.00 70.25           H  
ATOM   2889 HD22 ASN A 180      13.216 -22.119  -0.563  1.00 70.25           H  
ATOM   2890  OD1 ASN A 180      11.953 -21.042  -2.328  1.00 70.25           O  
ATOM   2891  N   LYS A 181       7.125 -23.187  -2.578  1.00 68.56           N  
ATOM   2892  H   LYS A 181       7.164 -22.802  -1.645  1.00 68.56           H  
ATOM   2893  CA  LYS A 181       5.942 -23.980  -2.950  1.00 68.56           C  
ATOM   2894  HA  LYS A 181       6.244 -25.015  -3.107  1.00 68.56           H  
ATOM   2895  C   LYS A 181       5.333 -23.492  -4.260  1.00 68.56           C  
ATOM   2896  CB  LYS A 181       4.920 -23.922  -1.802  1.00 68.56           C  
ATOM   2897  HB2 LYS A 181       4.579 -22.897  -1.659  1.00 68.56           H  
ATOM   2898  HB3 LYS A 181       5.415 -24.251  -0.888  1.00 68.56           H  
ATOM   2899  O   LYS A 181       4.974 -24.295  -5.111  1.00 68.56           O  
ATOM   2900  CG  LYS A 181       3.705 -24.827  -2.055  1.00 68.56           C  
ATOM   2901  HG2 LYS A 181       4.056 -25.837  -2.266  1.00 68.56           H  
ATOM   2902  HG3 LYS A 181       3.137 -24.459  -2.910  1.00 68.56           H  
ATOM   2903  CD  LYS A 181       2.794 -24.858  -0.823  1.00 68.56           C  
ATOM   2904  HD2 LYS A 181       3.399 -25.124   0.043  1.00 68.56           H  
ATOM   2905  HD3 LYS A 181       2.354 -23.874  -0.659  1.00 68.56           H  
ATOM   2906  CE  LYS A 181       1.688 -25.905  -1.000  1.00 68.56           C  
ATOM   2907  HE2 LYS A 181       2.134 -26.800  -1.433  1.00 68.56           H  
ATOM   2908  HE3 LYS A 181       0.936 -25.534  -1.696  1.00 68.56           H  
ATOM   2909  NZ  LYS A 181       1.082 -26.255   0.309  1.00 68.56           N  
ATOM   2910  HZ1 LYS A 181       1.809 -26.580   0.929  1.00 68.56           H  
ATOM   2911  HZ2 LYS A 181       0.428 -27.018   0.208  1.00 68.56           H  
ATOM   2912  HZ3 LYS A 181       0.621 -25.466   0.740  1.00 68.56           H  
ATOM   2913  N   VAL A 182       5.268 -22.179  -4.457  1.00 62.12           N  
ATOM   2914  H   VAL A 182       5.542 -21.564  -3.705  1.00 62.12           H  
ATOM   2915  CA  VAL A 182       4.687 -21.608  -5.677  1.00 62.12           C  
ATOM   2916  HA  VAL A 182       3.815 -22.197  -5.961  1.00 62.12           H  
ATOM   2917  C   VAL A 182       5.648 -21.686  -6.841  1.00 62.12           C  
ATOM   2918  CB  VAL A 182       4.215 -20.176  -5.446  1.00 62.12           C  
ATOM   2919  HB  VAL A 182       5.025 -19.581  -5.022  1.00 62.12           H  
ATOM   2920  O   VAL A 182       5.258 -22.133  -7.919  1.00 62.12           O  
ATOM   2921  CG1 VAL A 182       3.794 -19.590  -6.808  1.00 62.12           C  
ATOM   2922 HG11 VAL A 182       3.179 -18.696  -6.705  1.00 62.12           H  
ATOM   2923 HG12 VAL A 182       3.196 -20.314  -7.362  1.00 62.12           H  
ATOM   2924 HG13 VAL A 182       4.669 -19.320  -7.399  1.00 62.12           H  
ATOM   2925  CG2 VAL A 182       3.059 -20.275  -4.433  1.00 62.12           C  
ATOM   2926 HG21 VAL A 182       2.163 -20.647  -4.930  1.00 62.12           H  
ATOM   2927 HG22 VAL A 182       2.845 -19.317  -3.959  1.00 62.12           H  
ATOM   2928 HG23 VAL A 182       3.296 -20.941  -3.603  1.00 62.12           H  
ATOM   2929  N   LEU A 183       6.915 -21.322  -6.620  1.00 59.94           N  
ATOM   2930  H   LEU A 183       7.178 -20.977  -5.708  1.00 59.94           H  
ATOM   2931  CA  LEU A 183       7.928 -21.509  -7.648  1.00 59.94           C  
ATOM   2932  HA  LEU A 183       7.635 -20.927  -8.522  1.00 59.94           H  
ATOM   2933  C   LEU A 183       7.952 -22.967  -8.110  1.00 59.94           C  
ATOM   2934  CB  LEU A 183       9.306 -21.033  -7.160  1.00 59.94           C  
ATOM   2935  HB2 LEU A 183       9.516 -21.509  -6.202  1.00 59.94           H  
ATOM   2936  HB3 LEU A 183      10.060 -21.370  -7.871  1.00 59.94           H  
ATOM   2937  O   LEU A 183       8.212 -23.175  -9.282  1.00 59.94           O  
ATOM   2938  CG  LEU A 183       9.428 -19.504  -7.011  1.00 59.94           C  
ATOM   2939  HG  LEU A 183       8.659 -19.134  -6.332  1.00 59.94           H  
ATOM   2940  CD1 LEU A 183      10.798 -19.163  -6.418  1.00 59.94           C  
ATOM   2941 HD11 LEU A 183      10.908 -19.663  -5.455  1.00 59.94           H  
ATOM   2942 HD12 LEU A 183      10.873 -18.086  -6.270  1.00 59.94           H  
ATOM   2943 HD13 LEU A 183      11.587 -19.496  -7.092  1.00 59.94           H  
ATOM   2944  CD2 LEU A 183       9.293 -18.759  -8.342  1.00 59.94           C  
ATOM   2945 HD21 LEU A 183       9.473 -17.695  -8.193  1.00 59.94           H  
ATOM   2946 HD22 LEU A 183      10.006 -19.149  -9.069  1.00 59.94           H  
ATOM   2947 HD23 LEU A 183       8.282 -18.870  -8.733  1.00 59.94           H  
ATOM   2948  N   SER A 184       7.595 -23.938  -7.267  1.00 53.00           N  
ATOM   2949  H   SER A 184       7.477 -23.683  -6.296  1.00 53.00           H  
ATOM   2950  CA  SER A 184       7.545 -25.373  -7.560  1.00 53.00           C  
ATOM   2951  HA  SER A 184       8.227 -25.570  -8.387  1.00 53.00           H  
ATOM   2952  C   SER A 184       6.188 -25.950  -7.993  1.00 53.00           C  
ATOM   2953  CB  SER A 184       8.078 -26.147  -6.358  1.00 53.00           C  
ATOM   2954  HB2 SER A 184       8.039 -27.218  -6.557  1.00 53.00           H  
ATOM   2955  HB3 SER A 184       7.470 -25.936  -5.478  1.00 53.00           H  
ATOM   2956  O   SER A 184       6.087 -27.166  -8.107  1.00 53.00           O  
ATOM   2957  OG  SER A 184       9.422 -25.785  -6.116  1.00 53.00           O  
ATOM   2958  HG  SER A 184       9.702 -26.464  -5.497  1.00 53.00           H  
ATOM   2959  N   ASN A 185       5.163 -25.138  -8.280  1.00 53.16           N  
ATOM   2960  H   ASN A 185       5.298 -24.140  -8.204  1.00 53.16           H  
ATOM   2961  CA  ASN A 185       3.802 -25.612  -8.611  1.00 53.16           C  
ATOM   2962  HA  ASN A 185       3.161 -24.731  -8.610  1.00 53.16           H  
ATOM   2963  C   ASN A 185       3.181 -26.548  -7.547  1.00 53.16           C  
ATOM   2964  CB  ASN A 185       3.728 -26.211 -10.035  1.00 53.16           C  
ATOM   2965  HB2 ASN A 185       4.475 -26.996 -10.152  1.00 53.16           H  
ATOM   2966  HB3 ASN A 185       2.751 -26.676 -10.162  1.00 53.16           H  
ATOM   2967  O   ASN A 185       2.539 -27.542  -7.872  1.00 53.16           O  
ATOM   2968  CG  ASN A 185       3.863 -25.218 -11.168  1.00 53.16           C  
ATOM   2969  ND2 ASN A 185       3.591 -25.650 -12.377  1.00 53.16           N  
ATOM   2970 HD21 ASN A 185       3.536 -24.947 -13.100  1.00 53.16           H  
ATOM   2971 HD22 ASN A 185       3.205 -26.575 -12.499  1.00 53.16           H  
ATOM   2972  OD1 ASN A 185       4.241 -24.071 -11.019  1.00 53.16           O  
ATOM   2973  N   GLY A 186       3.343 -26.224  -6.265  1.00 49.91           N  
ATOM   2974  H   GLY A 186       3.942 -25.442  -6.044  1.00 49.91           H  
ATOM   2975  CA  GLY A 186       2.626 -26.866  -5.158  1.00 49.91           C  
ATOM   2976  HA2 GLY A 186       2.385 -26.108  -4.413  1.00 49.91           H  
ATOM   2977  HA3 GLY A 186       1.688 -27.280  -5.527  1.00 49.91           H  
ATOM   2978  C   GLY A 186       3.376 -27.995  -4.455  1.00 49.91           C  
ATOM   2979  O   GLY A 186       2.979 -28.370  -3.353  1.00 49.91           O  
ATOM   2980  N   ASP A 187       4.472 -28.487  -5.027  1.00 45.00           N  
ATOM   2981  H   ASP A 187       4.739 -28.161  -5.945  1.00 45.00           H  
ATOM   2982  CA  ASP A 187       5.267 -29.549  -4.418  1.00 45.00           C  
ATOM   2983  HA  ASP A 187       4.602 -30.196  -3.846  1.00 45.00           H  
ATOM   2984  C   ASP A 187       6.304 -28.968  -3.438  1.00 45.00           C  
ATOM   2985  CB  ASP A 187       5.845 -30.422  -5.531  1.00 45.00           C  
ATOM   2986  HB2 ASP A 187       5.027 -30.717  -6.187  1.00 45.00           H  
ATOM   2987  HB3 ASP A 187       6.537 -29.830  -6.131  1.00 45.00           H  
ATOM   2988  O   ASP A 187       7.263 -28.298  -3.827  1.00 45.00           O  
ATOM   2989  CG  ASP A 187       6.506 -31.698  -5.003  1.00 45.00           C  
ATOM   2990  OD1 ASP A 187       6.921 -31.729  -3.819  1.00 45.00           O  
ATOM   2991  OD2 ASP A 187       6.624 -32.639  -5.808  1.00 45.00           O  
ATOM   2992  N   GLU A 188       6.071 -29.195  -2.141  1.00 45.16           N  
ATOM   2993  H   GLU A 188       5.264 -29.755  -1.905  1.00 45.16           H  
ATOM   2994  CA  GLU A 188       6.929 -28.723  -1.045  1.00 45.16           C  
ATOM   2995  HA  GLU A 188       7.172 -27.675  -1.219  1.00 45.16           H  
ATOM   2996  C   GLU A 188       8.273 -29.470  -0.976  1.00 45.16           C  
ATOM   2997  CB  GLU A 188       6.183 -28.836   0.304  1.00 45.16           C  
ATOM   2998  HB2 GLU A 188       5.891 -29.872   0.475  1.00 45.16           H  
ATOM   2999  HB3 GLU A 188       6.870 -28.533   1.094  1.00 45.16           H  
ATOM   3000  O   GLU A 188       9.259 -28.902  -0.501  1.00 45.16           O  
ATOM   3001  CG  GLU A 188       4.934 -27.934   0.375  1.00 45.16           C  
ATOM   3002  HG2 GLU A 188       4.192 -28.299  -0.335  1.00 45.16           H  
ATOM   3003  HG3 GLU A 188       5.223 -26.932   0.059  1.00 45.16           H  
ATOM   3004  CD  GLU A 188       4.273 -27.823   1.764  1.00 45.16           C  
ATOM   3005  OE1 GLU A 188       3.267 -27.065   1.852  1.00 45.16           O  
ATOM   3006  OE2 GLU A 188       4.793 -28.363   2.761  1.00 45.16           O  
ATOM   3007  N   ASN A 189       8.326 -30.711  -1.476  1.00 44.53           N  
ATOM   3008  H   ASN A 189       7.522 -31.055  -1.981  1.00 44.53           H  
ATOM   3009  CA  ASN A 189       9.528 -31.552  -1.488  1.00 44.53           C  
ATOM   3010  HA  ASN A 189      10.152 -31.304  -0.629  1.00 44.53           H  
ATOM   3011  C   ASN A 189      10.377 -31.314  -2.739  1.00 44.53           C  
ATOM   3012  CB  ASN A 189       9.102 -33.024  -1.383  1.00 44.53           C  
ATOM   3013  HB2 ASN A 189       8.341 -33.237  -2.133  1.00 44.53           H  
ATOM   3014  HB3 ASN A 189       9.963 -33.662  -1.583  1.00 44.53           H  
ATOM   3015  O   ASN A 189      11.599 -31.480  -2.719  1.00 44.53           O  
ATOM   3016  CG  ASN A 189       8.581 -33.390  -0.008  1.00 44.53           C  
ATOM   3017  ND2 ASN A 189       7.793 -34.435   0.083  1.00 44.53           N  
ATOM   3018 HD21 ASN A 189       7.497 -34.921  -0.751  1.00 44.53           H  
ATOM   3019 HD22 ASN A 189       7.446 -34.652   1.007  1.00 44.53           H  
ATOM   3020  OD1 ASN A 189       8.892 -32.783   1.001  1.00 44.53           O  
ATOM   3021  N   HIS A 190       9.756 -30.858  -3.823  1.00 40.91           N  
ATOM   3022  H   HIS A 190       8.747 -30.837  -3.817  1.00 40.91           H  
ATOM   3023  CA  HIS A 190      10.473 -30.285  -4.945  1.00 40.91           C  
ATOM   3024  HA  HIS A 190      11.371 -30.874  -5.134  1.00 40.91           H  
ATOM   3025  C   HIS A 190      10.921 -28.870  -4.576  1.00 40.91           C  
ATOM   3026  CB  HIS A 190       9.611 -30.336  -6.210  1.00 40.91           C  
ATOM   3027  HB2 HIS A 190       8.558 -30.294  -5.932  1.00 40.91           H  
ATOM   3028  HB3 HIS A 190       9.815 -29.459  -6.824  1.00 40.91           H  
ATOM   3029  O   HIS A 190      10.283 -27.876  -4.907  1.00 40.91           O  
ATOM   3030  CG  HIS A 190       9.864 -31.546  -7.069  1.00 40.91           C  
ATOM   3031  CD2 HIS A 190       9.397 -32.826  -6.916  1.00 40.91           C  
ATOM   3032  HD2 HIS A 190       8.801 -33.197  -6.095  1.00 40.91           H  
ATOM   3033  ND1 HIS A 190      10.666 -31.544  -8.183  1.00 40.91           N  
ATOM   3034  HD1 HIS A 190      11.117 -30.728  -8.570  1.00 40.91           H  
ATOM   3035  CE1 HIS A 190      10.655 -32.777  -8.708  1.00 40.91           C  
ATOM   3036  HE1 HIS A 190      11.155 -33.068  -9.619  1.00 40.91           H  
ATOM   3037  NE2 HIS A 190       9.910 -33.599  -7.969  1.00 40.91           N  
ATOM   3038  N   ILE A 191      12.108 -28.731  -3.987  1.00 40.62           N  
ATOM   3039  H   ILE A 191      12.550 -29.565  -3.627  1.00 40.62           H  
ATOM   3040  CA  ILE A 191      12.919 -27.543  -4.272  1.00 40.62           C  
ATOM   3041  HA  ILE A 191      12.383 -26.643  -3.973  1.00 40.62           H  
ATOM   3042  C   ILE A 191      13.075 -27.574  -5.795  1.00 40.62           C  
ATOM   3043  CB  ILE A 191      14.285 -27.610  -3.540  1.00 40.62           C  
ATOM   3044  HB  ILE A 191      14.795 -28.524  -3.844  1.00 40.62           H  
ATOM   3045  O   ILE A 191      13.854 -28.394  -6.285  1.00 40.62           O  
ATOM   3046  CG1 ILE A 191      14.085 -27.666  -2.008  1.00 40.62           C  
ATOM   3047 HG12 ILE A 191      13.648 -26.730  -1.661  1.00 40.62           H  
ATOM   3048 HG13 ILE A 191      13.388 -28.468  -1.762  1.00 40.62           H  
ATOM   3049  CG2 ILE A 191      15.176 -26.409  -3.928  1.00 40.62           C  
ATOM   3050 HG21 ILE A 191      14.709 -25.480  -3.604  1.00 40.62           H  
ATOM   3051 HG22 ILE A 191      15.320 -26.380  -5.008  1.00 40.62           H  
ATOM   3052 HG23 ILE A 191      16.159 -26.506  -3.467  1.00 40.62           H  
ATOM   3053  CD1 ILE A 191      15.373 -27.944  -1.220  1.00 40.62           C  
ATOM   3054 HD11 ILE A 191      15.123 -28.093  -0.170  1.00 40.62           H  
ATOM   3055 HD12 ILE A 191      16.060 -27.101  -1.294  1.00 40.62           H  
ATOM   3056 HD13 ILE A 191      15.853 -28.846  -1.599  1.00 40.62           H  
ATOM   3057  N   LYS A 192      12.299 -26.783  -6.566  1.00 44.50           N  
ATOM   3058  H   LYS A 192      11.557 -26.251  -6.134  1.00 44.50           H  
ATOM   3059  CA  LYS A 192      12.552 -26.622  -8.004  1.00 44.50           C  
ATOM   3060  HA  LYS A 192      12.334 -27.563  -8.509  1.00 44.50           H  
ATOM   3061  C   LYS A 192      14.028 -26.344  -8.070  1.00 44.50           C  
ATOM   3062  CB  LYS A 192      11.774 -25.458  -8.654  1.00 44.50           C  
ATOM   3063  HB2 LYS A 192      11.234 -24.887  -7.899  1.00 44.50           H  
ATOM   3064  HB3 LYS A 192      12.472 -24.781  -9.146  1.00 44.50           H  
ATOM   3065  O   LYS A 192      14.468 -25.380  -7.438  1.00 44.50           O  
ATOM   3066  CG  LYS A 192      10.789 -25.978  -9.712  1.00 44.50           C  
ATOM   3067  HG2 LYS A 192       9.962 -26.469  -9.200  1.00 44.50           H  
ATOM   3068  HG3 LYS A 192      11.281 -26.722 -10.339  1.00 44.50           H  
ATOM   3069  CD  LYS A 192      10.276 -24.855 -10.631  1.00 44.50           C  
ATOM   3070  HD2 LYS A 192      10.251 -23.923 -10.068  1.00 44.50           H  
ATOM   3071  HD3 LYS A 192      10.983 -24.711 -11.448  1.00 44.50           H  
ATOM   3072  CE  LYS A 192       8.889 -25.216 -11.212  1.00 44.50           C  
ATOM   3073  HE2 LYS A 192       9.005 -25.997 -11.963  1.00 44.50           H  
ATOM   3074  HE3 LYS A 192       8.286 -25.631 -10.403  1.00 44.50           H  
ATOM   3075  NZ  LYS A 192       8.156 -24.049 -11.777  1.00 44.50           N  
ATOM   3076  HZ1 LYS A 192       8.023 -23.383 -11.030  1.00 44.50           H  
ATOM   3077  HZ2 LYS A 192       8.647 -23.602 -12.538  1.00 44.50           H  
ATOM   3078  HZ3 LYS A 192       7.223 -24.309 -12.067  1.00 44.50           H  
ATOM   3079  N   SER A 193      14.751 -27.282  -8.688  1.00 42.50           N  
ATOM   3080  H   SER A 193      14.256 -28.063  -9.095  1.00 42.50           H  
ATOM   3081  CA  SER A 193      16.201 -27.331  -8.693  1.00 42.50           C  
ATOM   3082  HA  SER A 193      16.564 -27.807  -7.782  1.00 42.50           H  
ATOM   3083  C   SER A 193      16.666 -25.897  -8.760  1.00 42.50           C  
ATOM   3084  CB  SER A 193      16.697 -28.108  -9.921  1.00 42.50           C  
ATOM   3085  HB2 SER A 193      17.784 -28.043  -9.970  1.00 42.50           H  
ATOM   3086  HB3 SER A 193      16.414 -29.156  -9.827  1.00 42.50           H  
ATOM   3087  O   SER A 193      16.333 -25.218  -9.740  1.00 42.50           O  
ATOM   3088  OG  SER A 193      16.140 -27.577 -11.111  1.00 42.50           O  
ATOM   3089  HG  SER A 193      16.183 -26.621 -11.034  1.00 42.50           H  
ATOM   3090  N   ARG A 194      17.331 -25.404  -7.699  1.00 52.38           N  
ATOM   3091  H   ARG A 194      17.463 -26.002  -6.896  1.00 52.38           H  
ATOM   3092  CA  ARG A 194      18.152 -24.204  -7.842  1.00 52.38           C  
ATOM   3093  HA  ARG A 194      17.534 -23.307  -7.876  1.00 52.38           H  
ATOM   3094  C   ARG A 194      18.819 -24.415  -9.185  1.00 52.38           C  
ATOM   3095  CB  ARG A 194      19.231 -24.122  -6.747  1.00 52.38           C  
ATOM   3096  HB2 ARG A 194      19.566 -25.126  -6.488  1.00 52.38           H  
ATOM   3097  HB3 ARG A 194      20.088 -23.587  -7.158  1.00 52.38           H  
ATOM   3098  O   ARG A 194      19.453 -25.458  -9.360  1.00 52.38           O  
ATOM   3099  CG  ARG A 194      18.790 -23.376  -5.481  1.00 52.38           C  
ATOM   3100  HG2 ARG A 194      18.536 -22.350  -5.749  1.00 52.38           H  
ATOM   3101  HG3 ARG A 194      17.919 -23.863  -5.042  1.00 52.38           H  
ATOM   3102  CD  ARG A 194      19.953 -23.378  -4.476  1.00 52.38           C  
ATOM   3103  HD2 ARG A 194      20.034 -24.373  -4.037  1.00 52.38           H  
ATOM   3104  HD3 ARG A 194      20.877 -23.167  -5.014  1.00 52.38           H  
ATOM   3105  NE  ARG A 194      19.795 -22.367  -3.411  1.00 52.38           N  
ATOM   3106  HE  ARG A 194      18.946 -21.819  -3.413  1.00 52.38           H  
ATOM   3107  NH1 ARG A 194      21.790 -22.784  -2.343  1.00 52.38           N  
ATOM   3108 HH11 ARG A 194      21.995 -23.532  -2.990  1.00 52.38           H  
ATOM   3109 HH12 ARG A 194      22.491 -22.535  -1.659  1.00 52.38           H  
ATOM   3110  NH2 ARG A 194      20.504 -21.113  -1.638  1.00 52.38           N  
ATOM   3111 HH21 ARG A 194      19.677 -20.534  -1.683  1.00 52.38           H  
ATOM   3112 HH22 ARG A 194      21.210 -20.920  -0.942  1.00 52.38           H  
ATOM   3113  CZ  ARG A 194      20.691 -22.096  -2.473  1.00 52.38           C  
ATOM   3114  N   VAL A 195      18.558 -23.530 -10.150  1.00 63.38           N  
ATOM   3115  H   VAL A 195      17.899 -22.785  -9.975  1.00 63.38           H  
ATOM   3116  CA  VAL A 195      19.382 -23.483 -11.352  1.00 63.38           C  
ATOM   3117  HA  VAL A 195      19.147 -24.317 -12.014  1.00 63.38           H  
ATOM   3118  C   VAL A 195      20.792 -23.615 -10.812  1.00 63.38           C  
ATOM   3119  CB  VAL A 195      19.192 -22.155 -12.082  1.00 63.38           C  
ATOM   3120  HB  VAL A 195      19.333 -21.334 -11.379  1.00 63.38           H  
ATOM   3121  O   VAL A 195      21.136 -22.862  -9.893  1.00 63.38           O  
ATOM   3122  CG1 VAL A 195      20.197 -22.003 -13.213  1.00 63.38           C  
ATOM   3123 HG11 VAL A 195      20.090 -22.804 -13.945  1.00 63.38           H  
ATOM   3124 HG12 VAL A 195      21.213 -21.968 -12.820  1.00 63.38           H  
ATOM   3125 HG13 VAL A 195      20.006 -21.041 -13.689  1.00 63.38           H  
ATOM   3126  CG2 VAL A 195      17.779 -22.059 -12.664  1.00 63.38           C  
ATOM   3127 HG21 VAL A 195      17.029 -22.130 -11.876  1.00 63.38           H  
ATOM   3128 HG22 VAL A 195      17.655 -21.101 -13.170  1.00 63.38           H  
ATOM   3129 HG23 VAL A 195      17.617 -22.859 -13.387  1.00 63.38           H  
ATOM   3130  N   SER A 196      21.472 -24.703 -11.184  1.00 70.25           N  
ATOM   3131  H   SER A 196      21.127 -25.297 -11.924  1.00 70.25           H  
ATOM   3132  CA  SER A 196      22.615 -25.153 -10.397  1.00 70.25           C  
ATOM   3133  HA  SER A 196      22.265 -25.392  -9.393  1.00 70.25           H  
ATOM   3134  C   SER A 196      23.597 -23.994 -10.299  1.00 70.25           C  
ATOM   3135  CB  SER A 196      23.251 -26.413 -10.992  1.00 70.25           C  
ATOM   3136  HB2 SER A 196      23.970 -26.827 -10.285  1.00 70.25           H  
ATOM   3137  HB3 SER A 196      22.477 -27.155 -11.186  1.00 70.25           H  
ATOM   3138  O   SER A 196      23.667 -23.161 -11.204  1.00 70.25           O  
ATOM   3139  OG  SER A 196      23.917 -26.090 -12.188  1.00 70.25           O  
ATOM   3140  HG  SER A 196      23.961 -26.860 -12.759  1.00 70.25           H  
ATOM   3141  N   GLU A 197      24.328 -23.884  -9.197  1.00 75.94           N  
ATOM   3142  H   GLU A 197      24.234 -24.551  -8.444  1.00 75.94           H  
ATOM   3143  CA  GLU A 197      25.278 -22.779  -9.044  1.00 75.94           C  
ATOM   3144  HA  GLU A 197      24.733 -21.835  -9.029  1.00 75.94           H  
ATOM   3145  C   GLU A 197      26.259 -22.729 -10.227  1.00 75.94           C  
ATOM   3146  CB  GLU A 197      25.985 -22.961  -7.707  1.00 75.94           C  
ATOM   3147  HB2 GLU A 197      25.217 -23.081  -6.943  1.00 75.94           H  
ATOM   3148  HB3 GLU A 197      26.597 -23.863  -7.737  1.00 75.94           H  
ATOM   3149  O   GLU A 197      26.587 -21.655 -10.723  1.00 75.94           O  
ATOM   3150  CG  GLU A 197      26.857 -21.755  -7.345  1.00 75.94           C  
ATOM   3151  HG2 GLU A 197      27.686 -21.691  -8.049  1.00 75.94           H  
ATOM   3152  HG3 GLU A 197      26.255 -20.851  -7.437  1.00 75.94           H  
ATOM   3153  CD  GLU A 197      27.404 -21.852  -5.916  1.00 75.94           C  
ATOM   3154  OE1 GLU A 197      28.112 -20.903  -5.523  1.00 75.94           O  
ATOM   3155  OE2 GLU A 197      27.081 -22.845  -5.223  1.00 75.94           O  
ATOM   3156  N   GLN A 198      26.595 -23.902 -10.775  1.00 83.44           N  
ATOM   3157  H   GLN A 198      26.263 -24.741 -10.322  1.00 83.44           H  
ATOM   3158  CA  GLN A 198      27.331 -24.051 -12.025  1.00 83.44           C  
ATOM   3159  HA  GLN A 198      28.293 -23.550 -11.913  1.00 83.44           H  
ATOM   3160  C   GLN A 198      26.613 -23.416 -13.231  1.00 83.44           C  
ATOM   3161  CB  GLN A 198      27.577 -25.549 -12.241  1.00 83.44           C  
ATOM   3162  HB2 GLN A 198      26.632 -26.040 -12.476  1.00 83.44           H  
ATOM   3163  HB3 GLN A 198      27.971 -25.982 -11.323  1.00 83.44           H  
ATOM   3164  O   GLN A 198      27.251 -22.696 -13.994  1.00 83.44           O  
ATOM   3165  CG  GLN A 198      28.586 -25.811 -13.364  1.00 83.44           C  
ATOM   3166  HG2 GLN A 198      29.529 -25.324 -13.117  1.00 83.44           H  
ATOM   3167  HG3 GLN A 198      28.215 -25.394 -14.300  1.00 83.44           H  
ATOM   3168  CD  GLN A 198      28.825 -27.302 -13.565  1.00 83.44           C  
ATOM   3169  NE2 GLN A 198      30.032 -27.715 -13.880  1.00 83.44           N  
ATOM   3170 HE21 GLN A 198      30.130 -28.709 -14.032  1.00 83.44           H  
ATOM   3171 HE22 GLN A 198      30.803 -27.073 -13.996  1.00 83.44           H  
ATOM   3172  OE1 GLN A 198      27.926 -28.117 -13.458  1.00 83.44           O  
ATOM   3173  N   HIS A 199      25.303 -23.629 -13.405  1.00 83.94           N  
ATOM   3174  H   HIS A 199      24.807 -24.186 -12.724  1.00 83.94           H  
ATOM   3175  CA  HIS A 199      24.519 -22.995 -14.473  1.00 83.94           C  
ATOM   3176  HA  HIS A 199      25.010 -23.176 -15.429  1.00 83.94           H  
ATOM   3177  C   HIS A 199      24.430 -21.477 -14.299  1.00 83.94           C  
ATOM   3178  CB  HIS A 199      23.091 -23.562 -14.530  1.00 83.94           C  
ATOM   3179  HB2 HIS A 199      22.631 -23.412 -13.554  1.00 83.94           H  
ATOM   3180  HB3 HIS A 199      22.525 -22.991 -15.266  1.00 83.94           H  
ATOM   3181  O   HIS A 199      24.575 -20.745 -15.277  1.00 83.94           O  
ATOM   3182  CG  HIS A 199      22.926 -25.019 -14.864  1.00 83.94           C  
ATOM   3183  CD2 HIS A 199      23.905 -25.946 -15.093  1.00 83.94           C  
ATOM   3184  HD2 HIS A 199      24.969 -25.761 -15.099  1.00 83.94           H  
ATOM   3185  ND1 HIS A 199      21.722 -25.685 -14.896  1.00 83.94           N  
ATOM   3186  HD1 HIS A 199      20.810 -25.252 -14.885  1.00 83.94           H  
ATOM   3187  CE1 HIS A 199      21.973 -26.984 -15.126  1.00 83.94           C  
ATOM   3188  HE1 HIS A 199      21.225 -27.755 -15.234  1.00 83.94           H  
ATOM   3189  NE2 HIS A 199      23.291 -27.194 -15.235  1.00 83.94           N  
ATOM   3190  N   VAL A 200      24.208 -20.995 -13.071  1.00 85.44           N  
ATOM   3191  H   VAL A 200      24.111 -21.654 -12.312  1.00 85.44           H  
ATOM   3192  CA  VAL A 200      24.141 -19.553 -12.780  1.00 85.44           C  
ATOM   3193  HA  VAL A 200      23.415 -19.094 -13.452  1.00 85.44           H  
ATOM   3194  C   VAL A 200      25.487 -18.897 -13.062  1.00 85.44           C  
ATOM   3195  CB  VAL A 200      23.702 -19.269 -11.331  1.00 85.44           C  
ATOM   3196  HB  VAL A 200      24.405 -19.732 -10.638  1.00 85.44           H  
ATOM   3197  O   VAL A 200      25.526 -17.892 -13.766  1.00 85.44           O  
ATOM   3198  CG1 VAL A 200      23.644 -17.763 -11.040  1.00 85.44           C  
ATOM   3199 HG11 VAL A 200      24.635 -17.318 -11.130  1.00 85.44           H  
ATOM   3200 HG12 VAL A 200      23.302 -17.597 -10.019  1.00 85.44           H  
ATOM   3201 HG13 VAL A 200      22.967 -17.269 -11.737  1.00 85.44           H  
ATOM   3202  CG2 VAL A 200      22.305 -19.834 -11.062  1.00 85.44           C  
ATOM   3203 HG21 VAL A 200      21.600 -19.450 -11.799  1.00 85.44           H  
ATOM   3204 HG22 VAL A 200      21.980 -19.564 -10.058  1.00 85.44           H  
ATOM   3205 HG23 VAL A 200      22.338 -20.922 -11.121  1.00 85.44           H  
ATOM   3206  N   ARG A 201      26.587 -19.491 -12.584  1.00 88.06           N  
ATOM   3207  H   ARG A 201      26.475 -20.311 -12.004  1.00 88.06           H  
ATOM   3208  CA  ARG A 201      27.948 -19.002 -12.828  1.00 88.06           C  
ATOM   3209  HA  ARG A 201      28.024 -17.976 -12.470  1.00 88.06           H  
ATOM   3210  C   ARG A 201      28.269 -18.963 -14.317  1.00 88.06           C  
ATOM   3211  CB  ARG A 201      28.942 -19.875 -12.051  1.00 88.06           C  
ATOM   3212  HB2 ARG A 201      28.667 -19.860 -10.996  1.00 88.06           H  
ATOM   3213  HB3 ARG A 201      28.890 -20.903 -12.410  1.00 88.06           H  
ATOM   3214  O   ARG A 201      28.712 -17.933 -14.807  1.00 88.06           O  
ATOM   3215  CG  ARG A 201      30.378 -19.356 -12.193  1.00 88.06           C  
ATOM   3216  HG2 ARG A 201      30.418 -18.311 -11.887  1.00 88.06           H  
ATOM   3217  HG3 ARG A 201      30.704 -19.435 -13.230  1.00 88.06           H  
ATOM   3218  CD  ARG A 201      31.315 -20.178 -11.308  1.00 88.06           C  
ATOM   3219  HD2 ARG A 201      30.979 -20.093 -10.275  1.00 88.06           H  
ATOM   3220  HD3 ARG A 201      31.267 -21.223 -11.615  1.00 88.06           H  
ATOM   3221  NE  ARG A 201      32.700 -19.695 -11.424  1.00 88.06           N  
ATOM   3222  HE  ARG A 201      32.887 -19.066 -12.192  1.00 88.06           H  
ATOM   3223  NH1 ARG A 201      33.581 -20.889  -9.671  1.00 88.06           N  
ATOM   3224 HH11 ARG A 201      32.666 -21.275  -9.485  1.00 88.06           H  
ATOM   3225 HH12 ARG A 201      34.366 -21.127  -9.081  1.00 88.06           H  
ATOM   3226  NH2 ARG A 201      34.890 -19.519 -10.851  1.00 88.06           N  
ATOM   3227 HH21 ARG A 201      35.677 -19.784 -10.276  1.00 88.06           H  
ATOM   3228 HH22 ARG A 201      35.025 -18.881 -11.622  1.00 88.06           H  
ATOM   3229  CZ  ARG A 201      33.713 -20.036 -10.650  1.00 88.06           C  
ATOM   3230  N   TRP A 202      27.961 -20.035 -15.045  1.00 92.88           N  
ATOM   3231  H   TRP A 202      27.614 -20.859 -14.576  1.00 92.88           H  
ATOM   3232  CA  TRP A 202      28.142 -20.078 -16.495  1.00 92.88           C  
ATOM   3233  HA  TRP A 202      29.193 -19.910 -16.728  1.00 92.88           H  
ATOM   3234  C   TRP A 202      27.339 -18.978 -17.205  1.00 92.88           C  
ATOM   3235  CB  TRP A 202      27.748 -21.471 -16.986  1.00 92.88           C  
ATOM   3236  HB2 TRP A 202      28.301 -22.212 -16.410  1.00 92.88           H  
ATOM   3237  HB3 TRP A 202      26.686 -21.633 -16.802  1.00 92.88           H  
ATOM   3238  O   TRP A 202      27.864 -18.294 -18.080  1.00 92.88           O  
ATOM   3239  CG  TRP A 202      28.017 -21.724 -18.430  1.00 92.88           C  
ATOM   3240  CD1 TRP A 202      29.098 -22.371 -18.922  1.00 92.88           C  
ATOM   3241  HD1 TRP A 202      29.908 -22.771 -18.330  1.00 92.88           H  
ATOM   3242  CD2 TRP A 202      27.236 -21.311 -19.592  1.00 92.88           C  
ATOM   3243  CE2 TRP A 202      27.841 -21.876 -20.746  1.00 92.88           C  
ATOM   3244  CE3 TRP A 202      26.088 -20.520 -19.805  1.00 92.88           C  
ATOM   3245  HE3 TRP A 202      25.582 -20.067 -18.965  1.00 92.88           H  
ATOM   3246  NE1 TRP A 202      28.976 -22.494 -20.290  1.00 92.88           N  
ATOM   3247  HE1 TRP A 202      29.646 -22.947 -20.896  1.00 92.88           H  
ATOM   3248  CH2 TRP A 202      26.203 -20.892 -22.216  1.00 92.88           C  
ATOM   3249  HH2 TRP A 202      25.816 -20.715 -23.208  1.00 92.88           H  
ATOM   3250  CZ2 TRP A 202      27.288 -21.750 -22.017  1.00 92.88           C  
ATOM   3251  HZ2 TRP A 202      27.715 -22.321 -22.828  1.00 92.88           H  
ATOM   3252  CZ3 TRP A 202      25.628 -20.265 -21.106  1.00 92.88           C  
ATOM   3253  HZ3 TRP A 202      24.822 -19.565 -21.270  1.00 92.88           H  
ATOM   3254  N   CYS A 203      26.084 -18.748 -16.798  1.00 93.62           N  
ATOM   3255  H   CYS A 203      25.690 -19.336 -16.078  1.00 93.62           H  
ATOM   3256  CA  CYS A 203      25.251 -17.691 -17.379  1.00 93.62           C  
ATOM   3257  HA  CYS A 203      25.281 -17.774 -18.466  1.00 93.62           H  
ATOM   3258  C   CYS A 203      25.772 -16.293 -17.038  1.00 93.62           C  
ATOM   3259  CB  CYS A 203      23.800 -17.854 -16.916  1.00 93.62           C  
ATOM   3260  HB2 CYS A 203      23.220 -16.992 -17.244  1.00 93.62           H  
ATOM   3261  HB3 CYS A 203      23.758 -17.920 -15.829  1.00 93.62           H  
ATOM   3262  O   CYS A 203      25.705 -15.406 -17.884  1.00 93.62           O  
ATOM   3263  SG  CYS A 203      23.086 -19.338 -17.661  1.00 93.62           S  
ATOM   3264  HG  CYS A 203      23.824 -20.206 -16.963  1.00 93.62           H  
ATOM   3265  N   MET A 204      26.309 -16.088 -15.833  1.00 93.00           N  
ATOM   3266  H   MET A 204      26.317 -16.851 -15.171  1.00 93.00           H  
ATOM   3267  CA  MET A 204      26.979 -14.840 -15.464  1.00 93.00           C  
ATOM   3268  HA  MET A 204      26.306 -14.006 -15.661  1.00 93.00           H  
ATOM   3269  C   MET A 204      28.240 -14.610 -16.302  1.00 93.00           C  
ATOM   3270  CB  MET A 204      27.345 -14.833 -13.975  1.00 93.00           C  
ATOM   3271  HB2 MET A 204      28.044 -14.016 -13.796  1.00 93.00           H  
ATOM   3272  HB3 MET A 204      27.840 -15.765 -13.702  1.00 93.00           H  
ATOM   3273  O   MET A 204      28.457 -13.485 -16.746  1.00 93.00           O  
ATOM   3274  CG  MET A 204      26.136 -14.613 -13.068  1.00 93.00           C  
ATOM   3275  HG2 MET A 204      25.630 -13.697 -13.375  1.00 93.00           H  
ATOM   3276  HG3 MET A 204      25.442 -15.446 -13.175  1.00 93.00           H  
ATOM   3277  SD  MET A 204      26.607 -14.456 -11.327  1.00 93.00           S  
ATOM   3278  CE  MET A 204      25.013 -13.960 -10.621  1.00 93.00           C  
ATOM   3279  HE1 MET A 204      24.262 -14.721 -10.831  1.00 93.00           H  
ATOM   3280  HE2 MET A 204      24.701 -13.010 -11.054  1.00 93.00           H  
ATOM   3281  HE3 MET A 204      25.116 -13.829  -9.544  1.00 93.00           H  
ATOM   3282  N   ASP A 205      29.041 -15.647 -16.555  1.00 93.56           N  
ATOM   3283  H   ASP A 205      28.861 -16.527 -16.093  1.00 93.56           H  
ATOM   3284  CA  ASP A 205      30.238 -15.552 -17.399  1.00 93.56           C  
ATOM   3285  HA  ASP A 205      30.863 -14.736 -17.035  1.00 93.56           H  
ATOM   3286  C   ASP A 205      29.860 -15.219 -18.849  1.00 93.56           C  
ATOM   3287  CB  ASP A 205      31.061 -16.852 -17.319  1.00 93.56           C  
ATOM   3288  HB2 ASP A 205      31.838 -16.812 -18.081  1.00 93.56           H  
ATOM   3289  HB3 ASP A 205      30.419 -17.703 -17.544  1.00 93.56           H  
ATOM   3290  O   ASP A 205      30.425 -14.292 -19.439  1.00 93.56           O  
ATOM   3291  CG  ASP A 205      31.748 -17.077 -15.962  1.00 93.56           C  
ATOM   3292  OD1 ASP A 205      31.855 -16.111 -15.169  1.00 93.56           O  
ATOM   3293  OD2 ASP A 205      32.197 -18.222 -15.725  1.00 93.56           O  
ATOM   3294  N   PHE A 206      28.836 -15.891 -19.392  1.00 95.81           N  
ATOM   3295  H   PHE A 206      28.443 -16.666 -18.877  1.00 95.81           H  
ATOM   3296  CA  PHE A 206      28.289 -15.568 -20.708  1.00 95.81           C  
ATOM   3297  HA  PHE A 206      29.091 -15.664 -21.440  1.00 95.81           H  
ATOM   3298  C   PHE A 206      27.789 -14.118 -20.751  1.00 95.81           C  
ATOM   3299  CB  PHE A 206      27.177 -16.553 -21.099  1.00 95.81           C  
ATOM   3300  HB2 PHE A 206      27.535 -17.575 -20.973  1.00 95.81           H  
ATOM   3301  HB3 PHE A 206      26.325 -16.428 -20.431  1.00 95.81           H  
ATOM   3302  O   PHE A 206      28.192 -13.366 -21.633  1.00 95.81           O  
ATOM   3303  CG  PHE A 206      26.717 -16.373 -22.536  1.00 95.81           C  
ATOM   3304  CD1 PHE A 206      25.722 -15.427 -22.840  1.00 95.81           C  
ATOM   3305  HD1 PHE A 206      25.299 -14.836 -22.041  1.00 95.81           H  
ATOM   3306  CD2 PHE A 206      27.330 -17.089 -23.581  1.00 95.81           C  
ATOM   3307  HD2 PHE A 206      28.120 -17.794 -23.369  1.00 95.81           H  
ATOM   3308  CE1 PHE A 206      25.308 -15.221 -24.168  1.00 95.81           C  
ATOM   3309  HE1 PHE A 206      24.548 -14.490 -24.399  1.00 95.81           H  
ATOM   3310  CE2 PHE A 206      26.945 -16.853 -24.915  1.00 95.81           C  
ATOM   3311  HE2 PHE A 206      27.452 -17.349 -25.729  1.00 95.81           H  
ATOM   3312  CZ  PHE A 206      25.923 -15.936 -25.208  1.00 95.81           C  
ATOM   3313  HZ  PHE A 206      25.638 -15.761 -26.235  1.00 95.81           H  
ATOM   3314  N   MET A 207      26.974 -13.687 -19.781  1.00 95.56           N  
ATOM   3315  H   MET A 207      26.689 -14.352 -19.077  1.00 95.56           H  
ATOM   3316  CA  MET A 207      26.448 -12.316 -19.679  1.00 95.56           C  
ATOM   3317  HA  MET A 207      25.834 -12.104 -20.555  1.00 95.56           H  
ATOM   3318  C   MET A 207      27.562 -11.260 -19.613  1.00 95.56           C  
ATOM   3319  CB  MET A 207      25.573 -12.221 -18.421  1.00 95.56           C  
ATOM   3320  HB2 MET A 207      24.768 -12.953 -18.483  1.00 95.56           H  
ATOM   3321  HB3 MET A 207      26.187 -12.474 -17.556  1.00 95.56           H  
ATOM   3322  O   MET A 207      27.450 -10.210 -20.244  1.00 95.56           O  
ATOM   3323  CG  MET A 207      24.953 -10.835 -18.205  1.00 95.56           C  
ATOM   3324  HG2 MET A 207      24.115 -10.724 -18.893  1.00 95.56           H  
ATOM   3325  HG3 MET A 207      25.679 -10.053 -18.431  1.00 95.56           H  
ATOM   3326  SD  MET A 207      24.369 -10.530 -16.520  1.00 95.56           S  
ATOM   3327  CE  MET A 207      25.929 -10.460 -15.598  1.00 95.56           C  
ATOM   3328  HE1 MET A 207      26.587  -9.718 -16.051  1.00 95.56           H  
ATOM   3329  HE2 MET A 207      25.722 -10.172 -14.568  1.00 95.56           H  
ATOM   3330  HE3 MET A 207      26.414 -11.435 -15.605  1.00 95.56           H  
ATOM   3331  N   LYS A 208      28.646 -11.531 -18.875  1.00 94.44           N  
ATOM   3332  H   LYS A 208      28.662 -12.402 -18.365  1.00 94.44           H  
ATOM   3333  CA  LYS A 208      29.817 -10.641 -18.762  1.00 94.44           C  
ATOM   3334  HA  LYS A 208      29.471  -9.621 -18.592  1.00 94.44           H  
ATOM   3335  C   LYS A 208      30.652 -10.573 -20.043  1.00 94.44           C  
ATOM   3336  CB  LYS A 208      30.677 -11.073 -17.566  1.00 94.44           C  
ATOM   3337  HB2 LYS A 208      30.836 -12.151 -17.607  1.00 94.44           H  
ATOM   3338  HB3 LYS A 208      31.649 -10.584 -17.623  1.00 94.44           H  
ATOM   3339  O   LYS A 208      31.519  -9.713 -20.153  1.00 94.44           O  
ATOM   3340  CG  LYS A 208      30.023 -10.683 -16.233  1.00 94.44           C  
ATOM   3341  HG2 LYS A 208      28.998 -11.049 -16.193  1.00 94.44           H  
ATOM   3342  HG3 LYS A 208      30.005  -9.596 -16.148  1.00 94.44           H  
ATOM   3343  CD  LYS A 208      30.817 -11.272 -15.063  1.00 94.44           C  
ATOM   3344  HD2 LYS A 208      30.850 -12.356 -15.172  1.00 94.44           H  
ATOM   3345  HD3 LYS A 208      31.833 -10.880 -15.081  1.00 94.44           H  
ATOM   3346  CE  LYS A 208      30.137 -10.911 -13.739  1.00 94.44           C  
ATOM   3347  HE2 LYS A 208      30.115  -9.827 -13.636  1.00 94.44           H  
ATOM   3348  HE3 LYS A 208      29.107 -11.265 -13.775  1.00 94.44           H  
ATOM   3349  NZ  LYS A 208      30.843 -11.528 -12.591  1.00 94.44           N  
ATOM   3350  HZ1 LYS A 208      30.877 -12.531 -12.709  1.00 94.44           H  
ATOM   3351  HZ2 LYS A 208      30.355 -11.323 -11.730  1.00 94.44           H  
ATOM   3352  HZ3 LYS A 208      31.789 -11.181 -12.527  1.00 94.44           H  
ATOM   3353  N   GLY A 209      30.363 -11.424 -21.025  1.00 92.19           N  
ATOM   3354  H   GLY A 209      29.646 -12.113 -20.852  1.00 92.19           H  
ATOM   3355  CA  GLY A 209      30.927 -11.355 -22.368  1.00 92.19           C  
ATOM   3356  HA2 GLY A 209      31.529 -10.453 -22.480  1.00 92.19           H  
ATOM   3357  HA3 GLY A 209      30.093 -11.336 -23.069  1.00 92.19           H  
ATOM   3358  C   GLY A 209      31.794 -12.526 -22.781  1.00 92.19           C  
ATOM   3359  O   GLY A 209      32.268 -12.526 -23.916  1.00 92.19           O  
ATOM   3360  N   ASN A 210      31.970 -13.526 -21.917  1.00 93.00           N  
ATOM   3361  H   ASN A 210      31.507 -13.500 -21.020  1.00 93.00           H  
ATOM   3362  CA  ASN A 210      32.652 -14.753 -22.293  1.00 93.00           C  
ATOM   3363  HA  ASN A 210      33.506 -14.501 -22.922  1.00 93.00           H  
ATOM   3364  C   ASN A 210      31.718 -15.639 -23.130  1.00 93.00           C  
ATOM   3365  CB  ASN A 210      33.188 -15.460 -21.036  1.00 93.00           C  
ATOM   3366  HB2 ASN A 210      32.357 -15.772 -20.403  1.00 93.00           H  
ATOM   3367  HB3 ASN A 210      33.828 -14.782 -20.472  1.00 93.00           H  
ATOM   3368  O   ASN A 210      31.173 -16.617 -22.629  1.00 93.00           O  
ATOM   3369  CG  ASN A 210      33.995 -16.690 -21.409  1.00 93.00           C  
ATOM   3370  ND2 ASN A 210      34.336 -17.524 -20.456  1.00 93.00           N  
ATOM   3371 HD21 ASN A 210      34.882 -18.326 -20.736  1.00 93.00           H  
ATOM   3372 HD22 ASN A 210      34.059 -17.358 -19.499  1.00 93.00           H  
ATOM   3373  OD1 ASN A 210      34.336 -16.914 -22.560  1.00 93.00           O  
ATOM   3374  N   PHE A 211      31.515 -15.302 -24.405  1.00 93.50           N  
ATOM   3375  H   PHE A 211      31.927 -14.450 -24.759  1.00 93.50           H  
ATOM   3376  CA  PHE A 211      30.665 -16.107 -25.283  1.00 93.50           C  
ATOM   3377  HA  PHE A 211      29.721 -16.288 -24.768  1.00 93.50           H  
ATOM   3378  C   PHE A 211      31.267 -17.483 -25.594  1.00 93.50           C  
ATOM   3379  CB  PHE A 211      30.339 -15.351 -26.573  1.00 93.50           C  
ATOM   3380  HB2 PHE A 211      29.874 -14.397 -26.325  1.00 93.50           H  
ATOM   3381  HB3 PHE A 211      29.597 -15.943 -27.109  1.00 93.50           H  
ATOM   3382  O   PHE A 211      30.523 -18.397 -25.933  1.00 93.50           O  
ATOM   3383  CG  PHE A 211      31.522 -15.112 -27.491  1.00 93.50           C  
ATOM   3384  CD1 PHE A 211      32.167 -13.861 -27.495  1.00 93.50           C  
ATOM   3385  HD1 PHE A 211      31.816 -13.069 -26.851  1.00 93.50           H  
ATOM   3386  CD2 PHE A 211      31.981 -16.139 -28.340  1.00 93.50           C  
ATOM   3387  HD2 PHE A 211      31.480 -17.096 -28.362  1.00 93.50           H  
ATOM   3388  CE1 PHE A 211      33.272 -13.643 -28.337  1.00 93.50           C  
ATOM   3389  HE1 PHE A 211      33.771 -12.685 -28.351  1.00 93.50           H  
ATOM   3390  CE2 PHE A 211      33.093 -15.923 -29.172  1.00 93.50           C  
ATOM   3391  HE2 PHE A 211      33.444 -16.703 -29.831  1.00 93.50           H  
ATOM   3392  CZ  PHE A 211      33.738 -14.676 -29.168  1.00 93.50           C  
ATOM   3393  HZ  PHE A 211      34.586 -14.510 -29.816  1.00 93.50           H  
ATOM   3394  N   SER A 212      32.588 -17.663 -25.445  1.00 91.19           N  
ATOM   3395  H   SER A 212      33.153 -16.871 -25.171  1.00 91.19           H  
ATOM   3396  CA  SER A 212      33.260 -18.938 -25.738  1.00 91.19           C  
ATOM   3397  HA  SER A 212      33.055 -19.189 -26.779  1.00 91.19           H  
ATOM   3398  C   SER A 212      32.741 -20.099 -24.884  1.00 91.19           C  
ATOM   3399  CB  SER A 212      34.780 -18.806 -25.584  1.00 91.19           C  
ATOM   3400  HB2 SER A 212      35.127 -17.903 -26.086  1.00 91.19           H  
ATOM   3401  HB3 SER A 212      35.249 -19.662 -26.068  1.00 91.19           H  
ATOM   3402  O   SER A 212      32.779 -21.254 -25.307  1.00 91.19           O  
ATOM   3403  OG  SER A 212      35.184 -18.790 -24.225  1.00 91.19           O  
ATOM   3404  HG  SER A 212      34.898 -17.988 -23.782  1.00 91.19           H  
ATOM   3405  N   CYS A 213      32.169 -19.806 -23.710  1.00 91.38           N  
ATOM   3406  H   CYS A 213      32.107 -18.841 -23.420  1.00 91.38           H  
ATOM   3407  CA  CYS A 213      31.568 -20.830 -22.867  1.00 91.38           C  
ATOM   3408  HA  CYS A 213      32.307 -21.621 -22.738  1.00 91.38           H  
ATOM   3409  C   CYS A 213      30.342 -21.499 -23.522  1.00 91.38           C  
ATOM   3410  CB  CYS A 213      31.279 -20.233 -21.482  1.00 91.38           C  
ATOM   3411  HB2 CYS A 213      32.153 -19.683 -21.132  1.00 91.38           H  
ATOM   3412  HB3 CYS A 213      31.082 -21.045 -20.782  1.00 91.38           H  
ATOM   3413  O   CYS A 213      30.047 -22.643 -23.175  1.00 91.38           O  
ATOM   3414  SG  CYS A 213      29.844 -19.126 -21.521  1.00 91.38           S  
ATOM   3415  HG  CYS A 213      29.726 -18.929 -20.205  1.00 91.38           H  
ATOM   3416  N   ALA A 214      29.686 -20.843 -24.497  1.00 91.12           N  
ATOM   3417  H   ALA A 214      30.026 -19.928 -24.757  1.00 91.12           H  
ATOM   3418  CA  ALA A 214      28.558 -21.366 -25.280  1.00 91.12           C  
ATOM   3419  HA  ALA A 214      27.708 -21.588 -24.635  1.00 91.12           H  
ATOM   3420  C   ALA A 214      28.882 -22.645 -26.052  1.00 91.12           C  
ATOM   3421  CB  ALA A 214      28.071 -20.292 -26.246  1.00 91.12           C  
ATOM   3422  HB1 ALA A 214      27.220 -20.673 -26.810  1.00 91.12           H  
ATOM   3423  HB2 ALA A 214      27.760 -19.418 -25.674  1.00 91.12           H  
ATOM   3424  HB3 ALA A 214      28.858 -20.025 -26.952  1.00 91.12           H  
ATOM   3425  O   ALA A 214      27.995 -23.476 -26.238  1.00 91.12           O  
ATOM   3426  N   PHE A 215      30.137 -22.817 -26.471  1.00 90.56           N  
ATOM   3427  H   PHE A 215      30.817 -22.091 -26.298  1.00 90.56           H  
ATOM   3428  CA  PHE A 215      30.566 -23.994 -27.224  1.00 90.56           C  
ATOM   3429  HA  PHE A 215      29.830 -24.205 -28.000  1.00 90.56           H  
ATOM   3430  C   PHE A 215      30.660 -25.249 -26.349  1.00 90.56           C  
ATOM   3431  CB  PHE A 215      31.912 -23.689 -27.893  1.00 90.56           C  
ATOM   3432  HB2 PHE A 215      32.663 -23.545 -27.117  1.00 90.56           H  
ATOM   3433  HB3 PHE A 215      32.212 -24.554 -28.485  1.00 90.56           H  
ATOM   3434  O   PHE A 215      30.504 -26.359 -26.850  1.00 90.56           O  
ATOM   3435  CG  PHE A 215      31.894 -22.473 -28.803  1.00 90.56           C  
ATOM   3436  CD1 PHE A 215      31.020 -22.430 -29.905  1.00 90.56           C  
ATOM   3437  HD1 PHE A 215      30.364 -23.263 -30.111  1.00 90.56           H  
ATOM   3438  CD2 PHE A 215      32.756 -21.388 -28.557  1.00 90.56           C  
ATOM   3439  HD2 PHE A 215      33.458 -21.432 -27.738  1.00 90.56           H  
ATOM   3440  CE1 PHE A 215      31.005 -21.307 -30.752  1.00 90.56           C  
ATOM   3441  HE1 PHE A 215      30.342 -21.286 -31.604  1.00 90.56           H  
ATOM   3442  CE2 PHE A 215      32.736 -20.262 -29.400  1.00 90.56           C  
ATOM   3443  HE2 PHE A 215      33.419 -19.442 -29.230  1.00 90.56           H  
ATOM   3444  CZ  PHE A 215      31.861 -20.222 -30.497  1.00 90.56           C  
ATOM   3445  HZ  PHE A 215      31.873 -19.368 -31.158  1.00 90.56           H  
ATOM   3446  N   PHE A 216      30.880 -25.073 -25.042  1.00 88.75           N  
ATOM   3447  H   PHE A 216      30.934 -24.127 -24.694  1.00 88.75           H  
ATOM   3448  CA  PHE A 216      31.077 -26.166 -24.090  1.00 88.75           C  
ATOM   3449  HA  PHE A 216      30.669 -27.086 -24.510  1.00 88.75           H  
ATOM   3450  C   PHE A 216      30.322 -25.892 -22.783  1.00 88.75           C  
ATOM   3451  CB  PHE A 216      32.583 -26.387 -23.870  1.00 88.75           C  
ATOM   3452  HB2 PHE A 216      32.995 -25.526 -23.342  1.00 88.75           H  
ATOM   3453  HB3 PHE A 216      32.721 -27.260 -23.232  1.00 88.75           H  
ATOM   3454  O   PHE A 216      30.939 -25.643 -21.738  1.00 88.75           O  
ATOM   3455  CG  PHE A 216      33.372 -26.593 -25.147  1.00 88.75           C  
ATOM   3456  CD1 PHE A 216      33.264 -27.801 -25.861  1.00 88.75           C  
ATOM   3457  HD1 PHE A 216      32.625 -28.591 -25.495  1.00 88.75           H  
ATOM   3458  CD2 PHE A 216      34.179 -25.554 -25.649  1.00 88.75           C  
ATOM   3459  HD2 PHE A 216      34.252 -24.617 -25.117  1.00 88.75           H  
ATOM   3460  CE1 PHE A 216      33.962 -27.970 -27.069  1.00 88.75           C  
ATOM   3461  HE1 PHE A 216      33.868 -28.892 -27.624  1.00 88.75           H  
ATOM   3462  CE2 PHE A 216      34.876 -25.723 -26.857  1.00 88.75           C  
ATOM   3463  HE2 PHE A 216      35.487 -24.922 -27.247  1.00 88.75           H  
ATOM   3464  CZ  PHE A 216      34.768 -26.931 -27.567  1.00 88.75           C  
ATOM   3465  HZ  PHE A 216      35.297 -27.057 -28.500  1.00 88.75           H  
ATOM   3466  N   PRO A 217      28.975 -25.897 -22.798  1.00 88.62           N  
ATOM   3467  CA  PRO A 217      28.224 -25.726 -21.573  1.00 88.62           C  
ATOM   3468  HA  PRO A 217      28.576 -24.822 -21.077  1.00 88.62           H  
ATOM   3469  C   PRO A 217      28.442 -26.943 -20.659  1.00 88.62           C  
ATOM   3470  CB  PRO A 217      26.771 -25.523 -21.990  1.00 88.62           C  
ATOM   3471  HB2 PRO A 217      26.082 -25.918 -21.244  1.00 88.62           H  
ATOM   3472  HB3 PRO A 217      26.581 -24.465 -22.171  1.00 88.62           H  
ATOM   3473  O   PRO A 217      28.494 -28.080 -21.131  1.00 88.62           O  
ATOM   3474  CG  PRO A 217      26.678 -26.289 -23.302  1.00 88.62           C  
ATOM   3475  HG2 PRO A 217      25.917 -25.874 -23.962  1.00 88.62           H  
ATOM   3476  HG3 PRO A 217      26.448 -27.325 -23.052  1.00 88.62           H  
ATOM   3477  CD  PRO A 217      28.079 -26.177 -23.912  1.00 88.62           C  
ATOM   3478  HD2 PRO A 217      28.105 -25.346 -24.617  1.00 88.62           H  
ATOM   3479  HD3 PRO A 217      28.346 -27.105 -24.418  1.00 88.62           H  
ATOM   3480  N   PRO A 218      28.523 -26.755 -19.330  1.00 86.25           N  
ATOM   3481  CA  PRO A 218      28.869 -27.828 -18.397  1.00 86.25           C  
ATOM   3482  HA  PRO A 218      29.827 -28.259 -18.687  1.00 86.25           H  
ATOM   3483  C   PRO A 218      27.842 -28.969 -18.359  1.00 86.25           C  
ATOM   3484  CB  PRO A 218      29.017 -27.148 -17.034  1.00 86.25           C  
ATOM   3485  HB2 PRO A 218      28.576 -27.752 -16.241  1.00 86.25           H  
ATOM   3486  HB3 PRO A 218      30.074 -26.976 -16.835  1.00 86.25           H  
ATOM   3487  O   PRO A 218      28.124 -30.044 -17.840  1.00 86.25           O  
ATOM   3488  CG  PRO A 218      28.301 -25.805 -17.166  1.00 86.25           C  
ATOM   3489  HG2 PRO A 218      28.779 -25.033 -16.563  1.00 86.25           H  
ATOM   3490  HG3 PRO A 218      27.257 -25.919 -16.875  1.00 86.25           H  
ATOM   3491  CD  PRO A 218      28.415 -25.483 -18.649  1.00 86.25           C  
ATOM   3492  HD2 PRO A 218      27.551 -24.911 -18.987  1.00 86.25           H  
ATOM   3493  HD3 PRO A 218      29.338 -24.933 -18.828  1.00 86.25           H  
ATOM   3494  N   TRP A 219      26.647 -28.749 -18.909  1.00 86.81           N  
ATOM   3495  H   TRP A 219      26.485 -27.847 -19.334  1.00 86.81           H  
ATOM   3496  CA  TRP A 219      25.590 -29.750 -19.028  1.00 86.81           C  
ATOM   3497  HA  TRP A 219      25.776 -30.531 -18.291  1.00 86.81           H  
ATOM   3498  C   TRP A 219      25.551 -30.468 -20.390  1.00 86.81           C  
ATOM   3499  CB  TRP A 219      24.260 -29.087 -18.665  1.00 86.81           C  
ATOM   3500  HB2 TRP A 219      23.454 -29.814 -18.755  1.00 86.81           H  
ATOM   3501  HB3 TRP A 219      24.304 -28.794 -17.616  1.00 86.81           H  
ATOM   3502  O   TRP A 219      24.649 -31.292 -20.597  1.00 86.81           O  
ATOM   3503  CG  TRP A 219      23.916 -27.871 -19.467  1.00 86.81           C  
ATOM   3504  CD1 TRP A 219      23.365 -27.855 -20.697  1.00 86.81           C  
ATOM   3505  HD1 TRP A 219      23.110 -28.731 -21.275  1.00 86.81           H  
ATOM   3506  CD2 TRP A 219      24.158 -26.475 -19.136  1.00 86.81           C  
ATOM   3507  CE2 TRP A 219      23.660 -25.653 -20.188  1.00 86.81           C  
ATOM   3508  CE3 TRP A 219      24.807 -25.837 -18.067  1.00 86.81           C  
ATOM   3509  HE3 TRP A 219      25.220 -26.459 -17.287  1.00 86.81           H  
ATOM   3510  NE1 TRP A 219      23.185 -26.553 -21.118  1.00 86.81           N  
ATOM   3511  HE1 TRP A 219      22.816 -26.333 -22.032  1.00 86.81           H  
ATOM   3512  CH2 TRP A 219      24.412 -23.646 -19.064  1.00 86.81           C  
ATOM   3513  HH2 TRP A 219      24.538 -22.574 -19.047  1.00 86.81           H  
ATOM   3514  CZ2 TRP A 219      23.768 -24.256 -20.154  1.00 86.81           C  
ATOM   3515  HZ2 TRP A 219      23.409 -23.661 -20.981  1.00 86.81           H  
ATOM   3516  CZ3 TRP A 219      24.948 -24.438 -18.034  1.00 86.81           C  
ATOM   3517  HZ3 TRP A 219      25.514 -23.967 -17.245  1.00 86.81           H  
ATOM   3518  N   GLY A 220      26.513 -30.197 -21.278  1.00 88.50           N  
ATOM   3519  H   GLY A 220      27.202 -29.497 -21.042  1.00 88.50           H  
ATOM   3520  CA  GLY A 220      26.697 -30.850 -22.575  1.00 88.50           C  
ATOM   3521  HA2 GLY A 220      27.764 -30.911 -22.788  1.00 88.50           H  
ATOM   3522  HA3 GLY A 220      26.299 -31.865 -22.547  1.00 88.50           H  
ATOM   3523  C   GLY A 220      26.040 -30.089 -23.723  1.00 88.50           C  
ATOM   3524  O   GLY A 220      26.681 -29.278 -24.377  1.00 88.50           O  
ATOM   3525  N   ASP A 221      24.765 -30.365 -23.980  1.00 89.75           N  
ATOM   3526  H   ASP A 221      24.279 -31.030 -23.397  1.00 89.75           H  
ATOM   3527  CA  ASP A 221      24.020 -29.723 -25.067  1.00 89.75           C  
ATOM   3528  HA  ASP A 221      24.699 -29.522 -25.895  1.00 89.75           H  
ATOM   3529  C   ASP A 221      23.427 -28.381 -24.610  1.00 89.75           C  
ATOM   3530  CB  ASP A 221      22.961 -30.705 -25.584  1.00 89.75           C  
ATOM   3531  HB2 ASP A 221      22.285 -30.968 -24.770  1.00 89.75           H  
ATOM   3532  HB3 ASP A 221      23.464 -31.617 -25.903  1.00 89.75           H  
ATOM   3533  O   ASP A 221      22.733 -28.313 -23.592  1.00 89.75           O  
ATOM   3534  CG  ASP A 221      22.135 -30.176 -26.760  1.00 89.75           C  
ATOM   3535  OD1 ASP A 221      22.367 -29.020 -27.186  1.00 89.75           O  
ATOM   3536  OD2 ASP A 221      21.247 -30.939 -27.184  1.00 89.75           O  
ATOM   3537  N   ILE A 222      23.671 -27.307 -25.364  1.00 89.75           N  
ATOM   3538  H   ILE A 222      24.121 -27.460 -26.255  1.00 89.75           H  
ATOM   3539  CA  ILE A 222      23.137 -25.973 -25.069  1.00 89.75           C  
ATOM   3540  HA  ILE A 222      23.446 -25.733 -24.052  1.00 89.75           H  
ATOM   3541  C   ILE A 222      21.601 -25.943 -25.087  1.00 89.75           C  
ATOM   3542  CB  ILE A 222      23.764 -24.932 -26.027  1.00 89.75           C  
ATOM   3543  HB  ILE A 222      24.838 -25.114 -26.060  1.00 89.75           H  
ATOM   3544  O   ILE A 222      21.003 -25.201 -24.306  1.00 89.75           O  
ATOM   3545  CG1 ILE A 222      23.565 -23.476 -25.555  1.00 89.75           C  
ATOM   3546 HG12 ILE A 222      23.953 -22.808 -26.324  1.00 89.75           H  
ATOM   3547 HG13 ILE A 222      22.503 -23.264 -25.431  1.00 89.75           H  
ATOM   3548  CG2 ILE A 222      23.237 -25.073 -27.467  1.00 89.75           C  
ATOM   3549 HG21 ILE A 222      23.819 -24.434 -28.131  1.00 89.75           H  
ATOM   3550 HG22 ILE A 222      22.188 -24.781 -27.529  1.00 89.75           H  
ATOM   3551 HG23 ILE A 222      23.337 -26.103 -27.811  1.00 89.75           H  
ATOM   3552  CD1 ILE A 222      24.285 -23.135 -24.246  1.00 89.75           C  
ATOM   3553 HD11 ILE A 222      25.354 -23.320 -24.349  1.00 89.75           H  
ATOM   3554 HD12 ILE A 222      23.887 -23.724 -23.419  1.00 89.75           H  
ATOM   3555 HD13 ILE A 222      24.123 -22.081 -24.023  1.00 89.75           H  
ATOM   3556  N   GLU A 223      20.959 -26.784 -25.905  1.00 89.38           N  
ATOM   3557  H   GLU A 223      21.505 -27.407 -26.482  1.00 89.38           H  
ATOM   3558  CA  GLU A 223      19.496 -26.883 -26.020  1.00 89.38           C  
ATOM   3559  HA  GLU A 223      19.067 -25.891 -25.874  1.00 89.38           H  
ATOM   3560  C   GLU A 223      18.866 -27.792 -24.956  1.00 89.38           C  
ATOM   3561  CB  GLU A 223      19.096 -27.364 -27.426  1.00 89.38           C  
ATOM   3562  HB2 GLU A 223      18.009 -27.438 -27.468  1.00 89.38           H  
ATOM   3563  HB3 GLU A 223      19.517 -28.354 -27.602  1.00 89.38           H  
ATOM   3564  O   GLU A 223      17.639 -27.876 -24.857  1.00 89.38           O  
ATOM   3565  CG  GLU A 223      19.551 -26.403 -28.533  1.00 89.38           C  
ATOM   3566  HG2 GLU A 223      19.251 -25.393 -28.254  1.00 89.38           H  
ATOM   3567  HG3 GLU A 223      20.639 -26.421 -28.603  1.00 89.38           H  
ATOM   3568  CD  GLU A 223      18.959 -26.736 -29.915  1.00 89.38           C  
ATOM   3569  OE1 GLU A 223      18.851 -25.786 -30.727  1.00 89.38           O  
ATOM   3570  OE2 GLU A 223      18.602 -27.898 -30.198  1.00 89.38           O  
ATOM   3571  N   LYS A 224      19.682 -28.456 -24.125  1.00 91.38           N  
ATOM   3572  H   LYS A 224      20.676 -28.329 -24.254  1.00 91.38           H  
ATOM   3573  CA  LYS A 224      19.210 -29.392 -23.103  1.00 91.38           C  
ATOM   3574  HA  LYS A 224      18.761 -30.239 -23.621  1.00 91.38           H  
ATOM   3575  C   LYS A 224      18.155 -28.739 -22.217  1.00 91.38           C  
ATOM   3576  CB  LYS A 224      20.400 -29.885 -22.281  1.00 91.38           C  
ATOM   3577  HB2 LYS A 224      20.856 -29.035 -21.774  1.00 91.38           H  
ATOM   3578  HB3 LYS A 224      21.129 -30.309 -22.971  1.00 91.38           H  
ATOM   3579  O   LYS A 224      18.416 -27.743 -21.539  1.00 91.38           O  
ATOM   3580  CG  LYS A 224      20.029 -30.954 -21.244  1.00 91.38           C  
ATOM   3581  HG2 LYS A 224      19.486 -31.766 -21.726  1.00 91.38           H  
ATOM   3582  HG3 LYS A 224      19.415 -30.517 -20.456  1.00 91.38           H  
ATOM   3583  CD  LYS A 224      21.333 -31.489 -20.651  1.00 91.38           C  
ATOM   3584  HD2 LYS A 224      21.888 -30.658 -20.216  1.00 91.38           H  
ATOM   3585  HD3 LYS A 224      21.930 -31.910 -21.460  1.00 91.38           H  
ATOM   3586  CE  LYS A 224      21.114 -32.561 -19.586  1.00 91.38           C  
ATOM   3587  HE2 LYS A 224      20.480 -33.345 -19.998  1.00 91.38           H  
ATOM   3588  HE3 LYS A 224      20.605 -32.110 -18.734  1.00 91.38           H  
ATOM   3589  NZ  LYS A 224      22.433 -33.114 -19.188  1.00 91.38           N  
ATOM   3590  HZ1 LYS A 224      22.361 -33.770 -18.423  1.00 91.38           H  
ATOM   3591  HZ2 LYS A 224      22.860 -33.575 -19.978  1.00 91.38           H  
ATOM   3592  HZ3 LYS A 224      23.070 -32.367 -18.951  1.00 91.38           H  
ATOM   3593  N   ALA A 225      16.975 -29.346 -22.179  1.00 87.56           N  
ATOM   3594  H   ALA A 225      16.811 -30.108 -22.822  1.00 87.56           H  
ATOM   3595  CA  ALA A 225      15.897 -28.941 -21.294  1.00 87.56           C  
ATOM   3596  HA  ALA A 225      15.987 -27.871 -21.108  1.00 87.56           H  
ATOM   3597  C   ALA A 225      15.996 -29.636 -19.932  1.00 87.56           C  
ATOM   3598  CB  ALA A 225      14.551 -29.156 -21.989  1.00 87.56           C  
ATOM   3599  HB1 ALA A 225      14.524 -28.596 -22.925  1.00 87.56           H  
ATOM   3600  HB2 ALA A 225      14.402 -30.215 -22.198  1.00 87.56           H  
ATOM   3601  HB3 ALA A 225      13.744 -28.803 -21.347  1.00 87.56           H  
ATOM   3602  O   ALA A 225      16.394 -30.797 -19.817  1.00 87.56           O  
ATOM   3603  N   GLY A 226      15.626 -28.904 -18.882  1.00 74.44           N  
ATOM   3604  H   GLY A 226      15.286 -27.971 -19.065  1.00 74.44           H  
ATOM   3605  CA  GLY A 226      15.423 -29.479 -17.556  1.00 74.44           C  
ATOM   3606  HA2 GLY A 226      16.205 -30.209 -17.349  1.00 74.44           H  
ATOM   3607  HA3 GLY A 226      15.486 -28.684 -16.813  1.00 74.44           H  
ATOM   3608  C   GLY A 226      14.060 -30.165 -17.433  1.00 74.44           C  
ATOM   3609  O   GLY A 226      13.236 -30.141 -18.345  1.00 74.44           O  
ATOM   3610  N   LYS A 227      13.763 -30.699 -16.242  1.00 69.62           N  
ATOM   3611  H   LYS A 227      14.481 -30.703 -15.532  1.00 69.62           H  
ATOM   3612  CA  LYS A 227      12.444 -31.288 -15.926  1.00 69.62           C  
ATOM   3613  HA  LYS A 227      12.242 -32.101 -16.624  1.00 69.62           H  
ATOM   3614  C   LYS A 227      11.270 -30.311 -16.093  1.00 69.62           C  
ATOM   3615  CB  LYS A 227      12.433 -31.841 -14.491  1.00 69.62           C  
ATOM   3616  HB2 LYS A 227      12.721 -31.054 -13.795  1.00 69.62           H  
ATOM   3617  HB3 LYS A 227      11.412 -32.141 -14.254  1.00 69.62           H  
ATOM   3618  O   LYS A 227      10.135 -30.746 -16.212  1.00 69.62           O  
ATOM   3619  CG  LYS A 227      13.343 -33.063 -14.292  1.00 69.62           C  
ATOM   3620  HG2 LYS A 227      13.093 -33.820 -15.036  1.00 69.62           H  
ATOM   3621  HG3 LYS A 227      14.386 -32.772 -14.415  1.00 69.62           H  
ATOM   3622  CD  LYS A 227      13.133 -33.650 -12.886  1.00 69.62           C  
ATOM   3623  HD2 LYS A 227      13.404 -32.904 -12.140  1.00 69.62           H  
ATOM   3624  HD3 LYS A 227      12.080 -33.904 -12.766  1.00 69.62           H  
ATOM   3625  CE  LYS A 227      13.979 -34.915 -12.684  1.00 69.62           C  
ATOM   3626  HE2 LYS A 227      13.750 -35.612 -13.490  1.00 69.62           H  
ATOM   3627  HE3 LYS A 227      15.034 -34.652 -12.762  1.00 69.62           H  
ATOM   3628  NZ  LYS A 227      13.703 -35.561 -11.372  1.00 69.62           N  
ATOM   3629  HZ1 LYS A 227      14.244 -36.408 -11.271  1.00 69.62           H  
ATOM   3630  HZ2 LYS A 227      12.729 -35.819 -11.299  1.00 69.62           H  
ATOM   3631  HZ3 LYS A 227      13.926 -34.950 -10.599  1.00 69.62           H  
ATOM   3632  N   SER A 228      11.530 -29.003 -16.083  1.00 69.62           N  
ATOM   3633  H   SER A 228      12.495 -28.705 -16.047  1.00 69.62           H  
ATOM   3634  CA  SER A 228      10.527 -27.959 -16.314  1.00 69.62           C  
ATOM   3635  HA  SER A 228       9.623 -28.208 -15.759  1.00 69.62           H  
ATOM   3636  C   SER A 228      10.116 -27.804 -17.783  1.00 69.62           C  
ATOM   3637  CB  SER A 228      11.065 -26.621 -15.796  1.00 69.62           C  
ATOM   3638  HB2 SER A 228      11.212 -26.684 -14.718  1.00 69.62           H  
ATOM   3639  HB3 SER A 228      10.343 -25.832 -16.004  1.00 69.62           H  
ATOM   3640  O   SER A 228       9.261 -26.973 -18.067  1.00 69.62           O  
ATOM   3641  OG  SER A 228      12.305 -26.326 -16.419  1.00 69.62           O  
ATOM   3642  HG  SER A 228      12.479 -25.383 -16.367  1.00 69.62           H  
ATOM   3643  N   GLY A 229      10.752 -28.525 -18.714  1.00 78.56           N  
ATOM   3644  H   GLY A 229      11.460 -29.185 -18.425  1.00 78.56           H  
ATOM   3645  CA  GLY A 229      10.544 -28.378 -20.158  1.00 78.56           C  
ATOM   3646  HA2 GLY A 229       9.478 -28.281 -20.360  1.00 78.56           H  
ATOM   3647  HA3 GLY A 229      10.908 -29.273 -20.662  1.00 78.56           H  
ATOM   3648  C   GLY A 229      11.253 -27.167 -20.776  1.00 78.56           C  
ATOM   3649  O   GLY A 229      11.360 -27.082 -21.995  1.00 78.56           O  
ATOM   3650  N   PHE A 230      11.788 -26.253 -19.961  1.00 84.56           N  
ATOM   3651  H   PHE A 230      11.678 -26.379 -18.965  1.00 84.56           H  
ATOM   3652  CA  PHE A 230      12.569 -25.117 -20.445  1.00 84.56           C  
ATOM   3653  HA  PHE A 230      12.153 -24.823 -21.408  1.00 84.56           H  
ATOM   3654  C   PHE A 230      14.047 -25.489 -20.630  1.00 84.56           C  
ATOM   3655  CB  PHE A 230      12.419 -23.915 -19.508  1.00 84.56           C  
ATOM   3656  HB2 PHE A 230      13.112 -23.134 -19.823  1.00 84.56           H  
ATOM   3657  HB3 PHE A 230      12.694 -24.211 -18.496  1.00 84.56           H  
ATOM   3658  O   PHE A 230      14.594 -26.233 -19.803  1.00 84.56           O  
ATOM   3659  CG  PHE A 230      11.022 -23.332 -19.511  1.00 84.56           C  
ATOM   3660  CD1 PHE A 230      10.600 -22.528 -20.587  1.00 84.56           C  
ATOM   3661  HD1 PHE A 230      11.276 -22.308 -21.400  1.00 84.56           H  
ATOM   3662  CD2 PHE A 230      10.132 -23.619 -18.461  1.00 84.56           C  
ATOM   3663  HD2 PHE A 230      10.439 -24.262 -17.649  1.00 84.56           H  
ATOM   3664  CE1 PHE A 230       9.293 -22.010 -20.607  1.00 84.56           C  
ATOM   3665  HE1 PHE A 230       8.968 -21.391 -21.430  1.00 84.56           H  
ATOM   3666  CE2 PHE A 230       8.824 -23.105 -18.483  1.00 84.56           C  
ATOM   3667  HE2 PHE A 230       8.131 -23.343 -17.691  1.00 84.56           H  
ATOM   3668  CZ  PHE A 230       8.404 -22.303 -19.558  1.00 84.56           C  
ATOM   3669  HZ  PHE A 230       7.398 -21.910 -19.580  1.00 84.56           H  
ATOM   3670  N   PRO A 231      14.722 -24.931 -21.653  1.00 90.00           N  
ATOM   3671  CA  PRO A 231      16.166 -25.057 -21.804  1.00 90.00           C  
ATOM   3672  HA  PRO A 231      16.413 -26.099 -22.007  1.00 90.00           H  
ATOM   3673  C   PRO A 231      16.915 -24.576 -20.558  1.00 90.00           C  
ATOM   3674  CB  PRO A 231      16.531 -24.246 -23.045  1.00 90.00           C  
ATOM   3675  HB2 PRO A 231      17.357 -24.711 -23.583  1.00 90.00           H  
ATOM   3676  HB3 PRO A 231      16.768 -23.217 -22.773  1.00 90.00           H  
ATOM   3677  O   PRO A 231      16.565 -23.552 -19.960  1.00 90.00           O  
ATOM   3678  CG  PRO A 231      15.243 -24.273 -23.865  1.00 90.00           C  
ATOM   3679  HG2 PRO A 231      15.176 -23.438 -24.563  1.00 90.00           H  
ATOM   3680  HG3 PRO A 231      15.171 -25.222 -24.398  1.00 90.00           H  
ATOM   3681  CD  PRO A 231      14.166 -24.205 -22.789  1.00 90.00           C  
ATOM   3682  HD2 PRO A 231      13.981 -23.167 -22.512  1.00 90.00           H  
ATOM   3683  HD3 PRO A 231      13.255 -24.670 -23.166  1.00 90.00           H  
ATOM   3684  N   LEU A 232      17.971 -25.293 -20.170  1.00 90.62           N  
ATOM   3685  H   LEU A 232      18.215 -26.112 -20.709  1.00 90.62           H  
ATOM   3686  CA  LEU A 232      18.771 -24.965 -18.989  1.00 90.62           C  
ATOM   3687  HA  LEU A 232      18.121 -24.975 -18.113  1.00 90.62           H  
ATOM   3688  C   LEU A 232      19.350 -23.552 -19.086  1.00 90.62           C  
ATOM   3689  CB  LEU A 232      19.890 -26.006 -18.809  1.00 90.62           C  
ATOM   3690  HB2 LEU A 232      20.588 -25.640 -18.055  1.00 90.62           H  
ATOM   3691  HB3 LEU A 232      20.438 -26.096 -19.746  1.00 90.62           H  
ATOM   3692  O   LEU A 232      19.297 -22.810 -18.103  1.00 90.62           O  
ATOM   3693  CG  LEU A 232      19.400 -27.402 -18.381  1.00 90.62           C  
ATOM   3694  HG  LEU A 232      18.690 -27.796 -19.108  1.00 90.62           H  
ATOM   3695  CD1 LEU A 232      20.591 -28.355 -18.313  1.00 90.62           C  
ATOM   3696 HD11 LEU A 232      20.266 -29.341 -17.981  1.00 90.62           H  
ATOM   3697 HD12 LEU A 232      21.015 -28.446 -19.314  1.00 90.62           H  
ATOM   3698 HD13 LEU A 232      21.360 -27.965 -17.647  1.00 90.62           H  
ATOM   3699  CD2 LEU A 232      18.694 -27.390 -17.022  1.00 90.62           C  
ATOM   3700 HD21 LEU A 232      17.740 -26.871 -17.111  1.00 90.62           H  
ATOM   3701 HD22 LEU A 232      19.313 -26.884 -16.281  1.00 90.62           H  
ATOM   3702 HD23 LEU A 232      18.494 -28.414 -16.704  1.00 90.62           H  
ATOM   3703  N   PHE A 233      19.791 -23.142 -20.278  1.00 92.50           N  
ATOM   3704  H   PHE A 233      19.813 -23.799 -21.045  1.00 92.50           H  
ATOM   3705  CA  PHE A 233      20.263 -21.782 -20.509  1.00 92.50           C  
ATOM   3706  HA  PHE A 233      21.036 -21.574 -19.769  1.00 92.50           H  
ATOM   3707  C   PHE A 233      19.157 -20.734 -20.306  1.00 92.50           C  
ATOM   3708  CB  PHE A 233      20.894 -21.685 -21.901  1.00 92.50           C  
ATOM   3709  HB2 PHE A 233      20.140 -21.942 -22.646  1.00 92.50           H  
ATOM   3710  HB3 PHE A 233      21.702 -22.411 -21.984  1.00 92.50           H  
ATOM   3711  O   PHE A 233      19.386 -19.755 -19.604  1.00 92.50           O  
ATOM   3712  CG  PHE A 233      21.455 -20.311 -22.206  1.00 92.50           C  
ATOM   3713  CD1 PHE A 233      21.113 -19.662 -23.402  1.00 92.50           C  
ATOM   3714  HD1 PHE A 233      20.494 -20.163 -24.131  1.00 92.50           H  
ATOM   3715  CD2 PHE A 233      22.283 -19.656 -21.277  1.00 92.50           C  
ATOM   3716  HD2 PHE A 233      22.568 -20.146 -20.357  1.00 92.50           H  
ATOM   3717  CE1 PHE A 233      21.581 -18.365 -23.656  1.00 92.50           C  
ATOM   3718  HE1 PHE A 233      21.278 -17.867 -24.565  1.00 92.50           H  
ATOM   3719  CE2 PHE A 233      22.755 -18.357 -21.537  1.00 92.50           C  
ATOM   3720  HE2 PHE A 233      23.386 -17.855 -20.818  1.00 92.50           H  
ATOM   3721  CZ  PHE A 233      22.424 -17.718 -22.740  1.00 92.50           C  
ATOM   3722  HZ  PHE A 233      22.798 -16.727 -22.954  1.00 92.50           H  
ATOM   3723  N   ALA A 234      17.934 -20.968 -20.799  1.00 91.88           N  
ATOM   3724  H   ALA A 234      17.774 -21.814 -21.327  1.00 91.88           H  
ATOM   3725  CA  ALA A 234      16.804 -20.058 -20.578  1.00 91.88           C  
ATOM   3726  HA  ALA A 234      17.071 -19.073 -20.961  1.00 91.88           H  
ATOM   3727  C   ALA A 234      16.477 -19.902 -19.080  1.00 91.88           C  
ATOM   3728  CB  ALA A 234      15.589 -20.565 -21.367  1.00 91.88           C  
ATOM   3729  HB1 ALA A 234      15.272 -21.543 -21.005  1.00 91.88           H  
ATOM   3730  HB2 ALA A 234      14.764 -19.862 -21.252  1.00 91.88           H  
ATOM   3731  HB3 ALA A 234      15.837 -20.636 -22.426  1.00 91.88           H  
ATOM   3732  O   ALA A 234      16.292 -18.787 -18.588  1.00 91.88           O  
ATOM   3733  N   THR A 235      16.480 -21.004 -18.320  1.00 88.94           N  
ATOM   3734  H   THR A 235      16.599 -21.896 -18.777  1.00 88.94           H  
ATOM   3735  CA  THR A 235      16.303 -20.938 -16.856  1.00 88.94           C  
ATOM   3736  HA  THR A 235      15.415 -20.339 -16.654  1.00 88.94           H  
ATOM   3737  C   THR A 235      17.468 -20.229 -16.155  1.00 88.94           C  
ATOM   3738  CB  THR A 235      16.071 -22.320 -16.228  1.00 88.94           C  
ATOM   3739  HB  THR A 235      15.882 -22.173 -15.165  1.00 88.94           H  
ATOM   3740  O   THR A 235      17.258 -19.529 -15.164  1.00 88.94           O  
ATOM   3741  CG2 THR A 235      14.852 -23.034 -16.812  1.00 88.94           C  
ATOM   3742 HG21 THR A 235      15.020 -23.275 -17.861  1.00 88.94           H  
ATOM   3743 HG22 THR A 235      13.973 -22.395 -16.726  1.00 88.94           H  
ATOM   3744 HG23 THR A 235      14.681 -23.960 -16.263  1.00 88.94           H  
ATOM   3745  OG1 THR A 235      17.177 -23.187 -16.351  1.00 88.94           O  
ATOM   3746  HG1 THR A 235      17.709 -22.939 -17.110  1.00 88.94           H  
ATOM   3747  N   GLY A 236      18.683 -20.357 -16.692  1.00 90.38           N  
ATOM   3748  H   GLY A 236      18.786 -20.949 -17.504  1.00 90.38           H  
ATOM   3749  CA  GLY A 236      19.881 -19.647 -16.253  1.00 90.38           C  
ATOM   3750  HA2 GLY A 236      20.055 -19.800 -15.187  1.00 90.38           H  
ATOM   3751  HA3 GLY A 236      20.727 -20.050 -16.809  1.00 90.38           H  
ATOM   3752  C   GLY A 236      19.813 -18.144 -16.471  1.00 90.38           C  
ATOM   3753  O   GLY A 236      20.023 -17.391 -15.521  1.00 90.38           O  
ATOM   3754  N   VAL A 237      19.423 -17.706 -17.669  1.00 91.75           N  
ATOM   3755  H   VAL A 237      19.308 -18.388 -18.405  1.00 91.75           H  
ATOM   3756  CA  VAL A 237      19.146 -16.296 -17.986  1.00 91.75           C  
ATOM   3757  HA  VAL A 237      20.058 -15.712 -17.861  1.00 91.75           H  
ATOM   3758  C   VAL A 237      18.105 -15.742 -17.020  1.00 91.75           C  
ATOM   3759  CB  VAL A 237      18.667 -16.147 -19.444  1.00 91.75           C  
ATOM   3760  HB  VAL A 237      17.838 -16.835 -19.612  1.00 91.75           H  
ATOM   3761  O   VAL A 237      18.350 -14.719 -16.384  1.00 91.75           O  
ATOM   3762  CG1 VAL A 237      18.192 -14.722 -19.764  1.00 91.75           C  
ATOM   3763 HG11 VAL A 237      18.985 -14.007 -19.547  1.00 91.75           H  
ATOM   3764 HG12 VAL A 237      17.309 -14.466 -19.178  1.00 91.75           H  
ATOM   3765 HG13 VAL A 237      17.925 -14.649 -20.819  1.00 91.75           H  
ATOM   3766  CG2 VAL A 237      19.777 -16.491 -20.441  1.00 91.75           C  
ATOM   3767 HG21 VAL A 237      20.218 -17.463 -20.221  1.00 91.75           H  
ATOM   3768 HG22 VAL A 237      19.370 -16.524 -21.452  1.00 91.75           H  
ATOM   3769 HG23 VAL A 237      20.561 -15.734 -20.401  1.00 91.75           H  
ATOM   3770  N   ALA A 238      16.989 -16.454 -16.825  1.00 88.19           N  
ATOM   3771  H   ALA A 238      16.832 -17.278 -17.387  1.00 88.19           H  
ATOM   3772  CA  ALA A 238      15.944 -16.027 -15.900  1.00 88.19           C  
ATOM   3773  HA  ALA A 238      15.589 -15.053 -16.238  1.00 88.19           H  
ATOM   3774  C   ALA A 238      16.466 -15.855 -14.465  1.00 88.19           C  
ATOM   3775  CB  ALA A 238      14.781 -17.021 -15.966  1.00 88.19           C  
ATOM   3776  HB1 ALA A 238      13.946 -16.646 -15.375  1.00 88.19           H  
ATOM   3777  HB2 ALA A 238      15.090 -17.993 -15.581  1.00 88.19           H  
ATOM   3778  HB3 ALA A 238      14.462 -17.134 -17.002  1.00 88.19           H  
ATOM   3779  O   ALA A 238      16.130 -14.879 -13.790  1.00 88.19           O  
ATOM   3780  N   LYS A 239      17.336 -16.767 -14.010  1.00 84.06           N  
ATOM   3781  H   LYS A 239      17.563 -17.546 -14.611  1.00 84.06           H  
ATOM   3782  CA  LYS A 239      17.946 -16.693 -12.680  1.00 84.06           C  
ATOM   3783  HA  LYS A 239      17.135 -16.466 -11.987  1.00 84.06           H  
ATOM   3784  C   LYS A 239      18.957 -15.555 -12.552  1.00 84.06           C  
ATOM   3785  CB  LYS A 239      18.575 -18.048 -12.316  1.00 84.06           C  
ATOM   3786  HB2 LYS A 239      17.825 -18.827 -12.454  1.00 84.06           H  
ATOM   3787  HB3 LYS A 239      19.406 -18.259 -12.990  1.00 84.06           H  
ATOM   3788  O   LYS A 239      18.988 -14.901 -11.515  1.00 84.06           O  
ATOM   3789  CG  LYS A 239      19.083 -18.115 -10.863  1.00 84.06           C  
ATOM   3790  HG2 LYS A 239      19.413 -19.134 -10.657  1.00 84.06           H  
ATOM   3791  HG3 LYS A 239      19.933 -17.446 -10.732  1.00 84.06           H  
ATOM   3792  CD  LYS A 239      17.975 -17.741  -9.873  1.00 84.06           C  
ATOM   3793  HD2 LYS A 239      17.763 -16.675  -9.960  1.00 84.06           H  
ATOM   3794  HD3 LYS A 239      17.073 -18.298 -10.124  1.00 84.06           H  
ATOM   3795  CE  LYS A 239      18.349 -18.012  -8.421  1.00 84.06           C  
ATOM   3796  HE2 LYS A 239      18.604 -19.067  -8.319  1.00 84.06           H  
ATOM   3797  HE3 LYS A 239      19.219 -17.410  -8.160  1.00 84.06           H  
ATOM   3798  NZ  LYS A 239      17.191 -17.664  -7.562  1.00 84.06           N  
ATOM   3799  HZ1 LYS A 239      16.326 -17.990  -7.969  1.00 84.06           H  
ATOM   3800  HZ2 LYS A 239      17.011 -16.670  -7.551  1.00 84.06           H  
ATOM   3801  HZ3 LYS A 239      17.284 -17.967  -6.603  1.00 84.06           H  
ATOM   3802  N   VAL A 240      19.762 -15.289 -13.576  1.00 87.94           N  
ATOM   3803  H   VAL A 240      19.709 -15.873 -14.398  1.00 87.94           H  
ATOM   3804  CA  VAL A 240      20.688 -14.147 -13.569  1.00 87.94           C  
ATOM   3805  HA  VAL A 240      21.254 -14.157 -12.637  1.00 87.94           H  
ATOM   3806  C   VAL A 240      19.912 -12.832 -13.587  1.00 87.94           C  
ATOM   3807  CB  VAL A 240      21.698 -14.238 -14.723  1.00 87.94           C  
ATOM   3808  HB  VAL A 240      21.162 -14.363 -15.665  1.00 87.94           H  
ATOM   3809  O   VAL A 240      20.219 -11.950 -12.795  1.00 87.94           O  
ATOM   3810  CG1 VAL A 240      22.581 -12.991 -14.815  1.00 87.94           C  
ATOM   3811 HG11 VAL A 240      23.330 -13.124 -15.596  1.00 87.94           H  
ATOM   3812 HG12 VAL A 240      21.985 -12.115 -15.070  1.00 87.94           H  
ATOM   3813 HG13 VAL A 240      23.085 -12.811 -13.866  1.00 87.94           H  
ATOM   3814  CG2 VAL A 240      22.639 -15.432 -14.512  1.00 87.94           C  
ATOM   3815 HG21 VAL A 240      23.385 -15.461 -15.306  1.00 87.94           H  
ATOM   3816 HG22 VAL A 240      23.151 -15.335 -13.554  1.00 87.94           H  
ATOM   3817 HG23 VAL A 240      22.082 -16.369 -14.520  1.00 87.94           H  
ATOM   3818  N   CYS A 241      18.848 -12.714 -14.384  1.00 83.94           N  
ATOM   3819  H   CYS A 241      18.652 -13.445 -15.053  1.00 83.94           H  
ATOM   3820  CA  CYS A 241      17.965 -11.544 -14.359  1.00 83.94           C  
ATOM   3821  HA  CYS A 241      18.559 -10.646 -14.526  1.00 83.94           H  
ATOM   3822  C   CYS A 241      17.247 -11.356 -13.015  1.00 83.94           C  
ATOM   3823  CB  CYS A 241      16.927 -11.682 -15.475  1.00 83.94           C  
ATOM   3824  HB2 CYS A 241      16.432 -12.649 -15.400  1.00 83.94           H  
ATOM   3825  HB3 CYS A 241      16.186 -10.889 -15.375  1.00 83.94           H  
ATOM   3826  O   CYS A 241      16.935 -10.228 -12.642  1.00 83.94           O  
ATOM   3827  SG  CYS A 241      17.733 -11.532 -17.086  1.00 83.94           S  
ATOM   3828  HG  CYS A 241      18.332 -10.360 -16.854  1.00 83.94           H  
ATOM   3829  N   GLU A 242      16.975 -12.437 -12.282  1.00 72.00           N  
ATOM   3830  H   GLU A 242      17.145 -13.348 -12.684  1.00 72.00           H  
ATOM   3831  CA  GLU A 242      16.494 -12.358 -10.899  1.00 72.00           C  
ATOM   3832  HA  GLU A 242      15.651 -11.669 -10.855  1.00 72.00           H  
ATOM   3833  C   GLU A 242      17.563 -11.790  -9.948  1.00 72.00           C  
ATOM   3834  CB  GLU A 242      15.997 -13.750 -10.450  1.00 72.00           C  
ATOM   3835  HB2 GLU A 242      16.703 -14.513 -10.778  1.00 72.00           H  
ATOM   3836  HB3 GLU A 242      15.041 -13.951 -10.935  1.00 72.00           H  
ATOM   3837  O   GLU A 242      17.213 -11.040  -9.039  1.00 72.00           O  
ATOM   3838  CG  GLU A 242      15.827 -13.891  -8.928  1.00 72.00           C  
ATOM   3839  HG2 GLU A 242      16.772 -13.658  -8.438  1.00 72.00           H  
ATOM   3840  HG3 GLU A 242      15.084 -13.175  -8.576  1.00 72.00           H  
ATOM   3841  CD  GLU A 242      15.456 -15.303  -8.462  1.00 72.00           C  
ATOM   3842  OE1 GLU A 242      15.483 -15.562  -7.237  1.00 72.00           O  
ATOM   3843  OE2 GLU A 242      15.181 -16.213  -9.272  1.00 72.00           O  
ATOM   3844  N   LEU A 243      18.836 -12.157 -10.122  1.00 74.56           N  
ATOM   3845  H   LEU A 243      19.057 -12.755 -10.906  1.00 74.56           H  
ATOM   3846  CA  LEU A 243      19.932 -11.761  -9.228  1.00 74.56           C  
ATOM   3847  HA  LEU A 243      19.566 -11.737  -8.202  1.00 74.56           H  
ATOM   3848  C   LEU A 243      20.453 -10.345  -9.517  1.00 74.56           C  
ATOM   3849  CB  LEU A 243      21.066 -12.800  -9.336  1.00 74.56           C  
ATOM   3850  HB2 LEU A 243      21.939 -12.421  -8.804  1.00 74.56           H  
ATOM   3851  HB3 LEU A 243      21.345 -12.897 -10.385  1.00 74.56           H  
ATOM   3852  O   LEU A 243      20.659  -9.567  -8.592  1.00 74.56           O  
ATOM   3853  CG  LEU A 243      20.714 -14.192  -8.777  1.00 74.56           C  
ATOM   3854  HG  LEU A 243      19.774 -14.544  -9.203  1.00 74.56           H  
ATOM   3855  CD1 LEU A 243      21.807 -15.196  -9.142  1.00 74.56           C  
ATOM   3856 HD11 LEU A 243      22.759 -14.873  -8.721  1.00 74.56           H  
ATOM   3857 HD12 LEU A 243      21.897 -15.247 -10.227  1.00 74.56           H  
ATOM   3858 HD13 LEU A 243      21.555 -16.186  -8.761  1.00 74.56           H  
ATOM   3859  CD2 LEU A 243      20.551 -14.195  -7.256  1.00 74.56           C  
ATOM   3860 HD21 LEU A 243      21.455 -13.797  -6.794  1.00 74.56           H  
ATOM   3861 HD22 LEU A 243      20.379 -15.211  -6.900  1.00 74.56           H  
ATOM   3862 HD23 LEU A 243      19.704 -13.570  -6.975  1.00 74.56           H  
ATOM   3863  N   GLU A 244      20.622 -10.011 -10.794  1.00 76.38           N  
ATOM   3864  H   GLU A 244      20.458 -10.733 -11.481  1.00 76.38           H  
ATOM   3865  CA  GLU A 244      21.271  -8.783 -11.278  1.00 76.38           C  
ATOM   3866  HA  GLU A 244      21.835  -8.315 -10.470  1.00 76.38           H  
ATOM   3867  C   GLU A 244      20.259  -7.739 -11.799  1.00 76.38           C  
ATOM   3868  CB  GLU A 244      22.261  -9.175 -12.388  1.00 76.38           C  
ATOM   3869  HB2 GLU A 244      21.689  -9.622 -13.201  1.00 76.38           H  
ATOM   3870  HB3 GLU A 244      22.744  -8.277 -12.776  1.00 76.38           H  
ATOM   3871  O   GLU A 244      20.606  -6.597 -12.104  1.00 76.38           O  
ATOM   3872  CG  GLU A 244      23.342 -10.191 -11.978  1.00 76.38           C  
ATOM   3873  HG2 GLU A 244      23.954 -10.406 -12.854  1.00 76.38           H  
ATOM   3874  HG3 GLU A 244      22.865 -11.129 -11.692  1.00 76.38           H  
ATOM   3875  CD  GLU A 244      24.258  -9.703 -10.848  1.00 76.38           C  
ATOM   3876  OE1 GLU A 244      24.651 -10.563 -10.026  1.00 76.38           O  
ATOM   3877  OE2 GLU A 244      24.598  -8.500 -10.846  1.00 76.38           O  
ATOM   3878  N   GLY A 245      18.980  -8.114 -11.907  1.00 67.94           N  
ATOM   3879  H   GLY A 245      18.754  -9.063 -11.646  1.00 67.94           H  
ATOM   3880  CA  GLY A 245      17.920  -7.297 -12.497  1.00 67.94           C  
ATOM   3881  HA2 GLY A 245      16.976  -7.576 -12.029  1.00 67.94           H  
ATOM   3882  HA3 GLY A 245      18.106  -6.244 -12.285  1.00 67.94           H  
ATOM   3883  C   GLY A 245      17.779  -7.475 -14.013  1.00 67.94           C  
ATOM   3884  O   GLY A 245      18.627  -8.051 -14.693  1.00 67.94           O  
ATOM   3885  N   ILE A 246      16.683  -6.950 -14.579  1.00 78.94           N  
ATOM   3886  H   ILE A 246      16.009  -6.492 -13.983  1.00 78.94           H  
ATOM   3887  CA  ILE A 246      16.356  -7.134 -16.006  1.00 78.94           C  
ATOM   3888  HA  ILE A 246      16.408  -8.206 -16.197  1.00 78.94           H  
ATOM   3889  C   ILE A 246      17.379  -6.485 -16.953  1.00 78.94           C  
ATOM   3890  CB  ILE A 246      14.908  -6.672 -16.283  1.00 78.94           C  
ATOM   3891  HB  ILE A 246      14.305  -6.991 -15.434  1.00 78.94           H  
ATOM   3892  O   ILE A 246      17.505  -6.901 -18.103  1.00 78.94           O  
ATOM   3893  CG1 ILE A 246      14.338  -7.372 -17.534  1.00 78.94           C  
ATOM   3894 HG12 ILE A 246      14.662  -6.841 -18.430  1.00 78.94           H  
ATOM   3895 HG13 ILE A 246      14.719  -8.391 -17.586  1.00 78.94           H  
ATOM   3896  CG2 ILE A 246      14.795  -5.139 -16.396  1.00 78.94           C  
ATOM   3897 HG21 ILE A 246      15.300  -4.777 -17.292  1.00 78.94           H  
ATOM   3898 HG22 ILE A 246      15.234  -4.661 -15.520  1.00 78.94           H  
ATOM   3899 HG23 ILE A 246      13.747  -4.848 -16.452  1.00 78.94           H  
ATOM   3900  CD1 ILE A 246      12.808  -7.465 -17.527  1.00 78.94           C  
ATOM   3901 HD11 ILE A 246      12.472  -8.030 -16.657  1.00 78.94           H  
ATOM   3902 HD12 ILE A 246      12.367  -6.468 -17.505  1.00 78.94           H  
ATOM   3903 HD13 ILE A 246      12.476  -7.977 -18.430  1.00 78.94           H  
ATOM   3904  N   ALA A 247      18.160  -5.520 -16.453  1.00 79.94           N  
ATOM   3905  H   ALA A 247      18.029  -5.256 -15.487  1.00 79.94           H  
ATOM   3906  CA  ALA A 247      19.272  -4.912 -17.177  1.00 79.94           C  
ATOM   3907  HA  ALA A 247      18.888  -4.458 -18.090  1.00 79.94           H  
ATOM   3908  C   ALA A 247      20.341  -5.939 -17.593  1.00 79.94           C  
ATOM   3909  CB  ALA A 247      19.869  -3.805 -16.300  1.00 79.94           C  
ATOM   3910  HB1 ALA A 247      19.107  -3.062 -16.065  1.00 79.94           H  
ATOM   3911  HB2 ALA A 247      20.681  -3.315 -16.837  1.00 79.94           H  
ATOM   3912  HB3 ALA A 247      20.264  -4.228 -15.377  1.00 79.94           H  
ATOM   3913  O   ALA A 247      20.985  -5.744 -18.617  1.00 79.94           O  
ATOM   3914  N   ALA A 248      20.470  -7.067 -16.882  1.00 87.62           N  
ATOM   3915  H   ALA A 248      19.916  -7.184 -16.046  1.00 87.62           H  
ATOM   3916  CA  ALA A 248      21.348  -8.180 -17.253  1.00 87.62           C  
ATOM   3917  HA  ALA A 248      22.388  -7.859 -17.184  1.00 87.62           H  
ATOM   3918  C   ALA A 248      21.108  -8.708 -18.679  1.00 87.62           C  
ATOM   3919  CB  ALA A 248      21.105  -9.299 -16.240  1.00 87.62           C  
ATOM   3920  HB1 ALA A 248      20.050  -9.574 -16.225  1.00 87.62           H  
ATOM   3921  HB2 ALA A 248      21.679 -10.184 -16.515  1.00 87.62           H  
ATOM   3922  HB3 ALA A 248      21.409  -8.959 -15.250  1.00 87.62           H  
ATOM   3923  O   ALA A 248      22.035  -9.203 -19.322  1.00 87.62           O  
ATOM   3924  N   LEU A 249      19.882  -8.574 -19.205  1.00 91.44           N  
ATOM   3925  H   LEU A 249      19.171  -8.112 -18.656  1.00 91.44           H  
ATOM   3926  CA  LEU A 249      19.546  -8.989 -20.569  1.00 91.44           C  
ATOM   3927  HA  LEU A 249      19.748 -10.054 -20.680  1.00 91.44           H  
ATOM   3928  C   LEU A 249      20.403  -8.285 -21.626  1.00 91.44           C  
ATOM   3929  CB  LEU A 249      18.056  -8.731 -20.850  1.00 91.44           C  
ATOM   3930  HB2 LEU A 249      17.877  -8.879 -21.915  1.00 91.44           H  
ATOM   3931  HB3 LEU A 249      17.832  -7.689 -20.623  1.00 91.44           H  
ATOM   3932  O   LEU A 249      20.730  -8.907 -22.636  1.00 91.44           O  
ATOM   3933  CG  LEU A 249      17.088  -9.640 -20.077  1.00 91.44           C  
ATOM   3934  HG  LEU A 249      17.256  -9.521 -19.006  1.00 91.44           H  
ATOM   3935  CD1 LEU A 249      15.652  -9.223 -20.384  1.00 91.44           C  
ATOM   3936 HD11 LEU A 249      15.521  -8.169 -20.138  1.00 91.44           H  
ATOM   3937 HD12 LEU A 249      15.440  -9.370 -21.443  1.00 91.44           H  
ATOM   3938 HD13 LEU A 249      14.962  -9.818 -19.786  1.00 91.44           H  
ATOM   3939  CD2 LEU A 249      17.253 -11.113 -20.465  1.00 91.44           C  
ATOM   3940 HD21 LEU A 249      16.490 -11.713 -19.970  1.00 91.44           H  
ATOM   3941 HD22 LEU A 249      17.169 -11.238 -21.544  1.00 91.44           H  
ATOM   3942 HD23 LEU A 249      18.223 -11.486 -20.135  1.00 91.44           H  
ATOM   3943  N   SER A 250      20.808  -7.031 -21.399  1.00 92.81           N  
ATOM   3944  H   SER A 250      20.616  -6.597 -20.508  1.00 92.81           H  
ATOM   3945  CA  SER A 250      21.697  -6.325 -22.331  1.00 92.81           C  
ATOM   3946  HA  SER A 250      21.263  -6.378 -23.329  1.00 92.81           H  
ATOM   3947  C   SER A 250      23.077  -6.984 -22.398  1.00 92.81           C  
ATOM   3948  CB  SER A 250      21.816  -4.845 -21.957  1.00 92.81           C  
ATOM   3949  HB2 SER A 250      20.820  -4.421 -21.836  1.00 92.81           H  
ATOM   3950  HB3 SER A 250      22.332  -4.313 -22.756  1.00 92.81           H  
ATOM   3951  O   SER A 250      23.639  -7.092 -23.484  1.00 92.81           O  
ATOM   3952  OG  SER A 250      22.547  -4.700 -20.760  1.00 92.81           O  
ATOM   3953  HG  SER A 250      22.325  -3.864 -20.344  1.00 92.81           H  
ATOM   3954  N   GLY A 251      23.581  -7.518 -21.279  1.00 95.31           N  
ATOM   3955  H   GLY A 251      23.063  -7.387 -20.423  1.00 95.31           H  
ATOM   3956  CA  GLY A 251      24.826  -8.288 -21.226  1.00 95.31           C  
ATOM   3957  HA2 GLY A 251      25.645  -7.689 -21.624  1.00 95.31           H  
ATOM   3958  HA3 GLY A 251      25.049  -8.535 -20.188  1.00 95.31           H  
ATOM   3959  C   GLY A 251      24.738  -9.590 -22.023  1.00 95.31           C  
ATOM   3960  O   GLY A 251      25.604  -9.868 -22.852  1.00 95.31           O  
ATOM   3961  N   PHE A 252      23.644 -10.345 -21.863  1.00 96.56           N  
ATOM   3962  H   PHE A 252      22.970 -10.066 -21.164  1.00 96.56           H  
ATOM   3963  CA  PHE A 252      23.385 -11.545 -22.671  1.00 96.56           C  
ATOM   3964  HA  PHE A 252      24.202 -12.251 -22.523  1.00 96.56           H  
ATOM   3965  C   PHE A 252      23.338 -11.231 -24.171  1.00 96.56           C  
ATOM   3966  CB  PHE A 252      22.074 -12.214 -22.232  1.00 96.56           C  
ATOM   3967  HB2 PHE A 252      21.279 -11.471 -22.179  1.00 96.56           H  
ATOM   3968  HB3 PHE A 252      21.785 -12.940 -22.991  1.00 96.56           H  
ATOM   3969  O   PHE A 252      24.002 -11.905 -24.959  1.00 96.56           O  
ATOM   3970  CG  PHE A 252      22.175 -12.950 -20.914  1.00 96.56           C  
ATOM   3971  CD1 PHE A 252      22.844 -14.183 -20.860  1.00 96.56           C  
ATOM   3972  HD1 PHE A 252      23.228 -14.622 -21.769  1.00 96.56           H  
ATOM   3973  CD2 PHE A 252      21.606 -12.417 -19.744  1.00 96.56           C  
ATOM   3974  HD2 PHE A 252      21.076 -11.477 -19.774  1.00 96.56           H  
ATOM   3975  CE1 PHE A 252      22.992 -14.857 -19.636  1.00 96.56           C  
ATOM   3976  HE1 PHE A 252      23.529 -15.793 -19.594  1.00 96.56           H  
ATOM   3977  CE2 PHE A 252      21.726 -13.100 -18.524  1.00 96.56           C  
ATOM   3978  HE2 PHE A 252      21.294 -12.682 -17.627  1.00 96.56           H  
ATOM   3979  CZ  PHE A 252      22.428 -14.316 -18.469  1.00 96.56           C  
ATOM   3980  HZ  PHE A 252      22.544 -14.832 -17.527  1.00 96.56           H  
ATOM   3981  N   ARG A 253      22.604 -10.183 -24.570  1.00 96.88           N  
ATOM   3982  H   ARG A 253      22.092  -9.666 -23.869  1.00 96.88           H  
ATOM   3983  CA  ARG A 253      22.519  -9.758 -25.978  1.00 96.88           C  
ATOM   3984  HA  ARG A 253      22.280 -10.621 -26.599  1.00 96.88           H  
ATOM   3985  C   ARG A 253      23.853  -9.244 -26.509  1.00 96.88           C  
ATOM   3986  CB  ARG A 253      21.438  -8.686 -26.162  1.00 96.88           C  
ATOM   3987  HB2 ARG A 253      21.484  -8.307 -27.183  1.00 96.88           H  
ATOM   3988  HB3 ARG A 253      21.643  -7.853 -25.488  1.00 96.88           H  
ATOM   3989  O   ARG A 253      24.209  -9.575 -27.632  1.00 96.88           O  
ATOM   3990  CG  ARG A 253      20.018  -9.191 -25.901  1.00 96.88           C  
ATOM   3991  HG2 ARG A 253      19.347  -8.334 -25.960  1.00 96.88           H  
ATOM   3992  HG3 ARG A 253      19.954  -9.597 -24.891  1.00 96.88           H  
ATOM   3993  CD  ARG A 253      19.521 -10.265 -26.881  1.00 96.88           C  
ATOM   3994  HD2 ARG A 253      20.129 -11.165 -26.796  1.00 96.88           H  
ATOM   3995  HD3 ARG A 253      19.571  -9.887 -27.902  1.00 96.88           H  
ATOM   3996  NE  ARG A 253      18.136 -10.565 -26.523  1.00 96.88           N  
ATOM   3997  HE  ARG A 253      17.771 -10.034 -25.744  1.00 96.88           H  
ATOM   3998  NH1 ARG A 253      17.429 -12.220 -28.035  1.00 96.88           N  
ATOM   3999 HH11 ARG A 253      18.270 -12.285 -28.590  1.00 96.88           H  
ATOM   4000 HH12 ARG A 253      16.650 -12.804 -28.307  1.00 96.88           H  
ATOM   4001  NH2 ARG A 253      16.094 -11.393 -26.513  1.00 96.88           N  
ATOM   4002 HH21 ARG A 253      15.825 -10.762 -25.771  1.00 96.88           H  
ATOM   4003 HH22 ARG A 253      15.346 -11.882 -26.984  1.00 96.88           H  
ATOM   4004  CZ  ARG A 253      17.262 -11.400 -27.048  1.00 96.88           C  
ATOM   4005  N   GLY A 254      24.609  -8.497 -25.707  1.00 96.50           N  
ATOM   4006  H   GLY A 254      24.230  -8.213 -24.815  1.00 96.50           H  
ATOM   4007  CA  GLY A 254      25.942  -8.019 -26.075  1.00 96.50           C  
ATOM   4008  HA2 GLY A 254      25.883  -7.456 -27.006  1.00 96.50           H  
ATOM   4009  HA3 GLY A 254      26.310  -7.363 -25.287  1.00 96.50           H  
ATOM   4010  C   GLY A 254      26.945  -9.158 -26.260  1.00 96.50           C  
ATOM   4011  O   GLY A 254      27.744  -9.135 -27.192  1.00 96.50           O  
ATOM   4012  N   SER A 255      26.885 -10.189 -25.415  1.00 96.69           N  
ATOM   4013  H   SER A 255      26.229 -10.147 -24.647  1.00 96.69           H  
ATOM   4014  CA  SER A 255      27.705 -11.394 -25.571  1.00 96.69           C  
ATOM   4015  HA  SER A 255      28.749 -11.101 -25.681  1.00 96.69           H  
ATOM   4016  C   SER A 255      27.327 -12.197 -26.817  1.00 96.69           C  
ATOM   4017  CB  SER A 255      27.575 -12.254 -24.324  1.00 96.69           C  
ATOM   4018  HB2 SER A 255      26.634 -12.806 -24.336  1.00 96.69           H  
ATOM   4019  HB3 SER A 255      27.597 -11.614 -23.442  1.00 96.69           H  
ATOM   4020  O   SER A 255      28.202 -12.561 -27.599  1.00 96.69           O  
ATOM   4021  OG  SER A 255      28.666 -13.138 -24.266  1.00 96.69           O  
ATOM   4022  HG  SER A 255      28.596 -13.584 -23.419  1.00 96.69           H  
ATOM   4023  N   LEU A 256      26.026 -12.377 -27.064  1.00 97.06           N  
ATOM   4024  H   LEU A 256      25.353 -12.068 -26.377  1.00 97.06           H  
ATOM   4025  CA  LEU A 256      25.522 -13.026 -28.275  1.00 97.06           C  
ATOM   4026  HA  LEU A 256      25.980 -14.013 -28.343  1.00 97.06           H  
ATOM   4027  C   LEU A 256      25.909 -12.253 -29.551  1.00 97.06           C  
ATOM   4028  CB  LEU A 256      23.998 -13.187 -28.127  1.00 97.06           C  
ATOM   4029  HB2 LEU A 256      23.785 -13.773 -27.233  1.00 97.06           H  
ATOM   4030  HB3 LEU A 256      23.552 -12.200 -28.002  1.00 97.06           H  
ATOM   4031  O   LEU A 256      26.289 -12.860 -30.548  1.00 97.06           O  
ATOM   4032  CG  LEU A 256      23.342 -13.867 -29.337  1.00 97.06           C  
ATOM   4033  HG  LEU A 256      23.527 -13.255 -30.219  1.00 97.06           H  
ATOM   4034  CD1 LEU A 256      23.882 -15.280 -29.548  1.00 97.06           C  
ATOM   4035 HD11 LEU A 256      23.255 -15.821 -30.257  1.00 97.06           H  
ATOM   4036 HD12 LEU A 256      24.896 -15.238 -29.946  1.00 97.06           H  
ATOM   4037 HD13 LEU A 256      23.901 -15.815 -28.599  1.00 97.06           H  
ATOM   4038  CD2 LEU A 256      21.833 -13.947 -29.169  1.00 97.06           C  
ATOM   4039 HD21 LEU A 256      21.399 -14.210 -30.134  1.00 97.06           H  
ATOM   4040 HD22 LEU A 256      21.578 -14.720 -28.444  1.00 97.06           H  
ATOM   4041 HD23 LEU A 256      21.429 -12.982 -28.863  1.00 97.06           H  
ATOM   4042  N   ALA A 257      25.861 -10.919 -29.523  1.00 96.50           N  
ATOM   4043  H   ALA A 257      25.475 -10.463 -28.708  1.00 96.50           H  
ATOM   4044  CA  ALA A 257      26.301 -10.082 -30.638  1.00 96.50           C  
ATOM   4045  HA  ALA A 257      25.772 -10.393 -31.539  1.00 96.50           H  
ATOM   4046  C   ALA A 257      27.805 -10.246 -30.918  1.00 96.50           C  
ATOM   4047  CB  ALA A 257      25.930  -8.623 -30.347  1.00 96.50           C  
ATOM   4048  HB1 ALA A 257      26.226  -8.000 -31.191  1.00 96.50           H  
ATOM   4049  HB2 ALA A 257      26.441  -8.273 -29.450  1.00 96.50           H  
ATOM   4050  HB3 ALA A 257      24.852  -8.536 -30.206  1.00 96.50           H  
ATOM   4051  O   ALA A 257      28.188 -10.432 -32.070  1.00 96.50           O  
ATOM   4052  N   ARG A 258      28.651 -10.261 -29.876  1.00 96.31           N  
ATOM   4053  H   ARG A 258      28.275 -10.090 -28.955  1.00 96.31           H  
ATOM   4054  CA  ARG A 258      30.093 -10.542 -30.019  1.00 96.31           C  
ATOM   4055  HA  ARG A 258      30.529  -9.851 -30.741  1.00 96.31           H  
ATOM   4056  C   ARG A 258      30.367 -11.930 -30.584  1.00 96.31           C  
ATOM   4057  CB  ARG A 258      30.815 -10.405 -28.676  1.00 96.31           C  
ATOM   4058  HB2 ARG A 258      30.237 -10.897 -27.893  1.00 96.31           H  
ATOM   4059  HB3 ARG A 258      31.780 -10.906 -28.752  1.00 96.31           H  
ATOM   4060  O   ARG A 258      31.243 -12.064 -31.428  1.00 96.31           O  
ATOM   4061  CG  ARG A 258      31.075  -8.942 -28.310  1.00 96.31           C  
ATOM   4062  HG2 ARG A 258      31.617  -8.466 -29.127  1.00 96.31           H  
ATOM   4063  HG3 ARG A 258      30.135  -8.411 -28.161  1.00 96.31           H  
ATOM   4064  CD  ARG A 258      31.936  -8.859 -27.045  1.00 96.31           C  
ATOM   4065  HD2 ARG A 258      32.815  -9.491 -27.171  1.00 96.31           H  
ATOM   4066  HD3 ARG A 258      32.287  -7.832 -26.942  1.00 96.31           H  
ATOM   4067  NE  ARG A 258      31.182  -9.293 -25.849  1.00 96.31           N  
ATOM   4068  HE  ARG A 258      30.894 -10.260 -25.838  1.00 96.31           H  
ATOM   4069  NH1 ARG A 258      31.198  -7.301 -24.700  1.00 96.31           N  
ATOM   4070 HH11 ARG A 258      30.909  -6.744 -23.908  1.00 96.31           H  
ATOM   4071 HH12 ARG A 258      31.853  -6.931 -25.374  1.00 96.31           H  
ATOM   4072  NH2 ARG A 258      29.970  -8.983 -23.948  1.00 96.31           N  
ATOM   4073 HH21 ARG A 258      29.572  -9.905 -24.059  1.00 96.31           H  
ATOM   4074 HH22 ARG A 258      29.714  -8.418 -23.151  1.00 96.31           H  
ATOM   4075  CZ  ARG A 258      30.796  -8.531 -24.844  1.00 96.31           C  
ATOM   4076  N   MET A 259      29.604 -12.935 -30.152  1.00 95.88           N  
ATOM   4077  H   MET A 259      28.947 -12.756 -29.407  1.00 95.88           H  
ATOM   4078  CA  MET A 259      29.689 -14.282 -30.713  1.00 95.88           C  
ATOM   4079  HA  MET A 259      30.693 -14.670 -30.541  1.00 95.88           H  
ATOM   4080  C   MET A 259      29.451 -14.246 -32.223  1.00 95.88           C  
ATOM   4081  CB  MET A 259      28.672 -15.194 -30.016  1.00 95.88           C  
ATOM   4082  HB2 MET A 259      27.659 -14.875 -30.261  1.00 95.88           H  
ATOM   4083  HB3 MET A 259      28.795 -15.107 -28.936  1.00 95.88           H  
ATOM   4084  O   MET A 259      30.251 -14.798 -32.967  1.00 95.88           O  
ATOM   4085  CG  MET A 259      28.805 -16.662 -30.419  1.00 95.88           C  
ATOM   4086  HG2 MET A 259      28.649 -16.744 -31.495  1.00 95.88           H  
ATOM   4087  HG3 MET A 259      29.809 -17.018 -30.186  1.00 95.88           H  
ATOM   4088  SD  MET A 259      27.589 -17.722 -29.594  1.00 95.88           S  
ATOM   4089  CE  MET A 259      27.815 -19.236 -30.562  1.00 95.88           C  
ATOM   4090  HE1 MET A 259      27.604 -19.041 -31.614  1.00 95.88           H  
ATOM   4091  HE2 MET A 259      28.841 -19.588 -30.455  1.00 95.88           H  
ATOM   4092  HE3 MET A 259      27.133 -20.002 -30.195  1.00 95.88           H  
ATOM   4093  N   LYS A 260      28.393 -13.558 -32.677  1.00 96.12           N  
ATOM   4094  H   LYS A 260      27.787 -13.110 -32.005  1.00 96.12           H  
ATOM   4095  CA  LYS A 260      28.066 -13.453 -34.105  1.00 96.12           C  
ATOM   4096  HA  LYS A 260      27.989 -14.469 -34.493  1.00 96.12           H  
ATOM   4097  C   LYS A 260      29.175 -12.785 -34.911  1.00 96.12           C  
ATOM   4098  CB  LYS A 260      26.725 -12.731 -34.290  1.00 96.12           C  
ATOM   4099  HB2 LYS A 260      25.991 -13.259 -33.682  1.00 96.12           H  
ATOM   4100  HB3 LYS A 260      26.802 -11.710 -33.917  1.00 96.12           H  
ATOM   4101  O   LYS A 260      29.596 -13.364 -35.903  1.00 96.12           O  
ATOM   4102  CG  LYS A 260      26.202 -12.683 -35.735  1.00 96.12           C  
ATOM   4103  HG2 LYS A 260      25.200 -12.252 -35.724  1.00 96.12           H  
ATOM   4104  HG3 LYS A 260      26.845 -12.027 -36.321  1.00 96.12           H  
ATOM   4105  CD  LYS A 260      26.144 -14.061 -36.411  1.00 96.12           C  
ATOM   4106  HD2 LYS A 260      27.159 -14.452 -36.485  1.00 96.12           H  
ATOM   4107  HD3 LYS A 260      25.529 -14.749 -35.832  1.00 96.12           H  
ATOM   4108  CE  LYS A 260      25.595 -13.931 -37.832  1.00 96.12           C  
ATOM   4109  HE2 LYS A 260      24.505 -13.903 -37.810  1.00 96.12           H  
ATOM   4110  HE3 LYS A 260      25.967 -12.992 -38.242  1.00 96.12           H  
ATOM   4111  NZ  LYS A 260      26.097 -15.024 -38.699  1.00 96.12           N  
ATOM   4112  HZ1 LYS A 260      25.800 -14.899 -39.656  1.00 96.12           H  
ATOM   4113  HZ2 LYS A 260      25.871 -15.955 -38.376  1.00 96.12           H  
ATOM   4114  HZ3 LYS A 260      27.099 -14.924 -38.764  1.00 96.12           H  
ATOM   4115  N   VAL A 261      29.679 -11.640 -34.442  1.00 96.12           N  
ATOM   4116  H   VAL A 261      29.264 -11.240 -33.613  1.00 96.12           H  
ATOM   4117  CA  VAL A 261      30.811 -10.938 -35.075  1.00 96.12           C  
ATOM   4118  HA  VAL A 261      30.534 -10.660 -36.092  1.00 96.12           H  
ATOM   4119  C   VAL A 261      32.023 -11.860 -35.191  1.00 96.12           C  
ATOM   4120  CB  VAL A 261      31.174  -9.656 -34.299  1.00 96.12           C  
ATOM   4121  HB  VAL A 261      31.319  -9.904 -33.248  1.00 96.12           H  
ATOM   4122  O   VAL A 261      32.569 -12.009 -36.276  1.00 96.12           O  
ATOM   4123  CG1 VAL A 261      32.453  -8.988 -34.815  1.00 96.12           C  
ATOM   4124 HG11 VAL A 261      32.628  -8.043 -34.302  1.00 96.12           H  
ATOM   4125 HG12 VAL A 261      32.380  -8.801 -35.887  1.00 96.12           H  
ATOM   4126 HG13 VAL A 261      33.322  -9.623 -34.642  1.00 96.12           H  
ATOM   4127  CG2 VAL A 261      30.042  -8.624 -34.397  1.00 96.12           C  
ATOM   4128 HG21 VAL A 261      30.296  -7.742 -33.810  1.00 96.12           H  
ATOM   4129 HG22 VAL A 261      29.106  -9.040 -34.023  1.00 96.12           H  
ATOM   4130 HG23 VAL A 261      29.906  -8.332 -35.439  1.00 96.12           H  
ATOM   4131  N   TRP A 262      32.391 -12.550 -34.107  1.00 95.31           N  
ATOM   4132  H   TRP A 262      31.902 -12.399 -33.236  1.00 95.31           H  
ATOM   4133  CA  TRP A 262      33.521 -13.478 -34.122  1.00 95.31           C  
ATOM   4134  HA  TRP A 262      34.415 -12.931 -34.420  1.00 95.31           H  
ATOM   4135  C   TRP A 262      33.336 -14.610 -35.142  1.00 95.31           C  
ATOM   4136  CB  TRP A 262      33.734 -14.040 -32.713  1.00 95.31           C  
ATOM   4137  HB2 TRP A 262      32.819 -14.528 -32.375  1.00 95.31           H  
ATOM   4138  HB3 TRP A 262      33.940 -13.213 -32.034  1.00 95.31           H  
ATOM   4139  O   TRP A 262      34.267 -14.918 -35.879  1.00 95.31           O  
ATOM   4140  CG  TRP A 262      34.853 -15.027 -32.620  1.00 95.31           C  
ATOM   4141  CD1 TRP A 262      36.161 -14.711 -32.492  1.00 95.31           C  
ATOM   4142  HD1 TRP A 262      36.549 -13.704 -32.445  1.00 95.31           H  
ATOM   4143  CD2 TRP A 262      34.806 -16.479 -32.790  1.00 95.31           C  
ATOM   4144  CE2 TRP A 262      36.142 -16.978 -32.742  1.00 95.31           C  
ATOM   4145  CE3 TRP A 262      33.777 -17.416 -33.032  1.00 95.31           C  
ATOM   4146  HE3 TRP A 262      32.759 -17.065 -33.121  1.00 95.31           H  
ATOM   4147  NE1 TRP A 262      36.926 -15.859 -32.561  1.00 95.31           N  
ATOM   4148  HE1 TRP A 262      37.928 -15.841 -32.688  1.00 95.31           H  
ATOM   4149  CH2 TRP A 262      35.398 -19.242 -33.154  1.00 95.31           C  
ATOM   4150  HH2 TRP A 262      35.617 -20.285 -33.331  1.00 95.31           H  
ATOM   4151  CZ2 TRP A 262      36.444 -18.335 -32.916  1.00 95.31           C  
ATOM   4152  HZ2 TRP A 262      37.471 -18.669 -32.915  1.00 95.31           H  
ATOM   4153  CZ3 TRP A 262      34.070 -18.782 -33.211  1.00 95.31           C  
ATOM   4154  HZ3 TRP A 262      33.275 -19.480 -33.431  1.00 95.31           H  
ATOM   4155  N   GLY A 263      32.142 -15.208 -35.215  1.00 94.12           N  
ATOM   4156  H   GLY A 263      31.404 -14.891 -34.602  1.00 94.12           H  
ATOM   4157  CA  GLY A 263      31.858 -16.268 -36.185  1.00 94.12           C  
ATOM   4158  HA2 GLY A 263      30.867 -16.678 -35.989  1.00 94.12           H  
ATOM   4159  HA3 GLY A 263      32.598 -17.062 -36.078  1.00 94.12           H  
ATOM   4160  C   GLY A 263      31.886 -15.783 -37.636  1.00 94.12           C  
ATOM   4161  O   GLY A 263      32.333 -16.517 -38.511  1.00 94.12           O  
ATOM   4162  N   ASP A 264      31.455 -14.546 -37.886  1.00 93.38           N  
ATOM   4163  H   ASP A 264      31.091 -13.990 -37.126  1.00 93.38           H  
ATOM   4164  CA  ASP A 264      31.483 -13.943 -39.223  1.00 93.38           C  
ATOM   4165  HA  ASP A 264      31.134 -14.681 -39.946  1.00 93.38           H  
ATOM   4166  C   ASP A 264      32.916 -13.553 -39.652  1.00 93.38           C  
ATOM   4167  CB  ASP A 264      30.511 -12.744 -39.265  1.00 93.38           C  
ATOM   4168  HB2 ASP A 264      30.621 -12.249 -40.230  1.00 93.38           H  
ATOM   4169  HB3 ASP A 264      30.794 -12.030 -38.492  1.00 93.38           H  
ATOM   4170  O   ASP A 264      33.236 -13.612 -40.838  1.00 93.38           O  
ATOM   4171  CG  ASP A 264      29.021 -13.111 -39.092  1.00 93.38           C  
ATOM   4172  OD1 ASP A 264      28.614 -14.281 -39.313  1.00 93.38           O  
ATOM   4173  OD2 ASP A 264      28.206 -12.219 -38.756  1.00 93.38           O  
ATOM   4174  N   GLU A 265      33.794 -13.209 -38.703  1.00 95.56           N  
ATOM   4175  H   GLU A 265      33.445 -13.094 -37.762  1.00 95.56           H  
ATOM   4176  CA  GLU A 265      35.217 -12.907 -38.942  1.00 95.56           C  
ATOM   4177  HA  GLU A 265      35.313 -12.347 -39.873  1.00 95.56           H  
ATOM   4178  C   GLU A 265      36.103 -14.156 -39.098  1.00 95.56           C  
ATOM   4179  CB  GLU A 265      35.757 -12.033 -37.795  1.00 95.56           C  
ATOM   4180  HB2 GLU A 265      36.845 -12.004 -37.848  1.00 95.56           H  
ATOM   4181  HB3 GLU A 265      35.474 -12.491 -36.847  1.00 95.56           H  
ATOM   4182  O   GLU A 265      37.201 -14.051 -39.640  1.00 95.56           O  
ATOM   4183  CG  GLU A 265      35.244 -10.584 -37.845  1.00 95.56           C  
ATOM   4184  HG2 GLU A 265      34.154 -10.585 -37.873  1.00 95.56           H  
ATOM   4185  HG3 GLU A 265      35.597 -10.128 -38.769  1.00 95.56           H  
ATOM   4186  CD  GLU A 265      35.708  -9.730 -36.648  1.00 95.56           C  
ATOM   4187  OE1 GLU A 265      35.520  -8.492 -36.721  1.00 95.56           O  
ATOM   4188  OE2 GLU A 265      36.212 -10.295 -35.646  1.00 95.56           O  
ATOM   4189  N   HIS A 266      35.641 -15.329 -38.646  1.00 93.88           N  
ATOM   4190  H   HIS A 266      34.725 -15.341 -38.222  1.00 93.88           H  
ATOM   4191  CA  HIS A 266      36.423 -16.577 -38.640  1.00 93.88           C  
ATOM   4192  HA  HIS A 266      37.337 -16.431 -39.215  1.00 93.88           H  
ATOM   4193  C   HIS A 266      35.681 -17.752 -39.311  1.00 93.88           C  
ATOM   4194  CB  HIS A 266      36.846 -16.918 -37.203  1.00 93.88           C  
ATOM   4195  HB2 HIS A 266      35.959 -17.141 -36.610  1.00 93.88           H  
ATOM   4196  HB3 HIS A 266      37.465 -17.814 -37.241  1.00 93.88           H  
ATOM   4197  O   HIS A 266      35.501 -18.806 -38.687  1.00 93.88           O  
ATOM   4198  CG  HIS A 266      37.625 -15.835 -36.505  1.00 93.88           C  
ATOM   4199  CD2 HIS A 266      38.981 -15.754 -36.343  1.00 93.88           C  
ATOM   4200  HD2 HIS A 266      39.703 -16.469 -36.709  1.00 93.88           H  
ATOM   4201  ND1 HIS A 266      37.083 -14.716 -35.927  1.00 93.88           N  
ATOM   4202  HD1 HIS A 266      36.101 -14.483 -35.950  1.00 93.88           H  
ATOM   4203  CE1 HIS A 266      38.081 -13.956 -35.457  1.00 93.88           C  
ATOM   4204  HE1 HIS A 266      37.954 -12.979 -35.016  1.00 93.88           H  
ATOM   4205  NE2 HIS A 266      39.262 -14.574 -35.638  1.00 93.88           N  
ATOM   4206  N   PRO A 267      35.224 -17.611 -40.571  1.00 91.69           N  
ATOM   4207  CA  PRO A 267      34.442 -18.645 -41.251  1.00 91.69           C  
ATOM   4208  HA  PRO A 267      33.547 -18.871 -40.671  1.00 91.69           H  
ATOM   4209  C   PRO A 267      35.221 -19.952 -41.469  1.00 91.69           C  
ATOM   4210  CB  PRO A 267      34.034 -18.012 -42.586  1.00 91.69           C  
ATOM   4211  HB2 PRO A 267      33.095 -17.474 -42.456  1.00 91.69           H  
ATOM   4212  HB3 PRO A 267      33.940 -18.749 -43.383  1.00 91.69           H  
ATOM   4213  O   PRO A 267      34.614 -21.013 -41.577  1.00 91.69           O  
ATOM   4214  CG  PRO A 267      35.155 -17.010 -42.866  1.00 91.69           C  
ATOM   4215  HG2 PRO A 267      34.826 -16.204 -43.522  1.00 91.69           H  
ATOM   4216  HG3 PRO A 267      36.017 -17.526 -43.288  1.00 91.69           H  
ATOM   4217  CD  PRO A 267      35.494 -16.498 -41.471  1.00 91.69           C  
ATOM   4218  HD2 PRO A 267      36.538 -16.189 -41.426  1.00 91.69           H  
ATOM   4219  HD3 PRO A 267      34.840 -15.662 -41.223  1.00 91.69           H  
ATOM   4220  N   ASP A 268      36.551 -19.893 -41.513  1.00 94.38           N  
ATOM   4221  H   ASP A 268      37.002 -19.007 -41.337  1.00 94.38           H  
ATOM   4222  CA  ASP A 268      37.462 -21.032 -41.658  1.00 94.38           C  
ATOM   4223  HA  ASP A 268      37.080 -21.688 -42.441  1.00 94.38           H  
ATOM   4224  C   ASP A 268      37.592 -21.882 -40.382  1.00 94.38           C  
ATOM   4225  CB  ASP A 268      38.835 -20.498 -42.104  1.00 94.38           C  
ATOM   4226  HB2 ASP A 268      38.719 -19.978 -43.055  1.00 94.38           H  
ATOM   4227  HB3 ASP A 268      39.502 -21.344 -42.271  1.00 94.38           H  
ATOM   4228  O   ASP A 268      37.987 -23.047 -40.455  1.00 94.38           O  
ATOM   4229  CG  ASP A 268      39.469 -19.534 -41.089  1.00 94.38           C  
ATOM   4230  OD1 ASP A 268      38.804 -18.522 -40.763  1.00 94.38           O  
ATOM   4231  OD2 ASP A 268      40.606 -19.816 -40.653  1.00 94.38           O  
ATOM   4232  N   LEU A 269      37.223 -21.332 -39.220  1.00 92.62           N  
ATOM   4233  H   LEU A 269      36.909 -20.372 -39.236  1.00 92.62           H  
ATOM   4234  CA  LEU A 269      37.305 -22.018 -37.926  1.00 92.62           C  
ATOM   4235  HA  LEU A 269      38.043 -22.817 -37.999  1.00 92.62           H  
ATOM   4236  C   LEU A 269      35.993 -22.695 -37.507  1.00 92.62           C  
ATOM   4237  CB  LEU A 269      37.774 -21.024 -36.846  1.00 92.62           C  
ATOM   4238  HB2 LEU A 269      37.838 -21.559 -35.899  1.00 92.62           H  
ATOM   4239  HB3 LEU A 269      37.017 -20.248 -36.739  1.00 92.62           H  
ATOM   4240  O   LEU A 269      35.967 -23.399 -36.493  1.00 92.62           O  
ATOM   4241  CG  LEU A 269      39.133 -20.349 -37.111  1.00 92.62           C  
ATOM   4242  HG  LEU A 269      39.055 -19.694 -37.979  1.00 92.62           H  
ATOM   4243  CD1 LEU A 269      39.514 -19.501 -35.892  1.00 92.62           C  
ATOM   4244 HD11 LEU A 269      40.414 -18.931 -36.123  1.00 92.62           H  
ATOM   4245 HD12 LEU A 269      39.698 -20.144 -35.031  1.00 92.62           H  
ATOM   4246 HD13 LEU A 269      38.710 -18.805 -35.655  1.00 92.62           H  
ATOM   4247  CD2 LEU A 269      40.259 -21.362 -37.336  1.00 92.62           C  
ATOM   4248 HD21 LEU A 269      40.309 -22.072 -36.511  1.00 92.62           H  
ATOM   4249 HD22 LEU A 269      41.205 -20.831 -37.438  1.00 92.62           H  
ATOM   4250 HD23 LEU A 269      40.086 -21.888 -38.275  1.00 92.62           H  
ATOM   4251  N   ILE A 270      34.896 -22.477 -38.240  1.00 92.62           N  
ATOM   4252  H   ILE A 270      34.990 -21.944 -39.093  1.00 92.62           H  
ATOM   4253  CA  ILE A 270      33.554 -22.905 -37.832  1.00 92.62           C  
ATOM   4254  HA  ILE A 270      33.659 -23.591 -36.991  1.00 92.62           H  
ATOM   4255  C   ILE A 270      32.819 -23.692 -38.918  1.00 92.62           C  
ATOM   4256  CB  ILE A 270      32.705 -21.714 -37.325  1.00 92.62           C  
ATOM   4257  HB  ILE A 270      31.746 -22.121 -37.002  1.00 92.62           H  
ATOM   4258  O   ILE A 270      32.934 -23.443 -40.111  1.00 92.62           O  
ATOM   4259  CG1 ILE A 270      32.421 -20.673 -38.431  1.00 92.62           C  
ATOM   4260 HG12 ILE A 270      33.350 -20.175 -38.708  1.00 92.62           H  
ATOM   4261 HG13 ILE A 270      32.035 -21.174 -39.319  1.00 92.62           H  
ATOM   4262  CG2 ILE A 270      33.360 -21.065 -36.090  1.00 92.62           C  
ATOM   4263 HG21 ILE A 270      33.658 -21.831 -35.374  1.00 92.62           H  
ATOM   4264 HG22 ILE A 270      34.244 -20.502 -36.390  1.00 92.62           H  
ATOM   4265 HG23 ILE A 270      32.661 -20.382 -35.608  1.00 92.62           H  
ATOM   4266  CD1 ILE A 270      31.389 -19.614 -38.037  1.00 92.62           C  
ATOM   4267 HD11 ILE A 270      31.219 -18.949 -38.884  1.00 92.62           H  
ATOM   4268 HD12 ILE A 270      31.745 -19.024 -37.193  1.00 92.62           H  
ATOM   4269 HD13 ILE A 270      30.446 -20.098 -37.781  1.00 92.62           H  
ATOM   4270  N   ASP A 271      31.952 -24.602 -38.480  1.00 94.12           N  
ATOM   4271  H   ASP A 271      31.905 -24.772 -37.486  1.00 94.12           H  
ATOM   4272  CA  ASP A 271      30.851 -25.095 -39.305  1.00 94.12           C  
ATOM   4273  HA  ASP A 271      31.190 -25.251 -40.330  1.00 94.12           H  
ATOM   4274  C   ASP A 271      29.750 -24.022 -39.305  1.00 94.12           C  
ATOM   4275  CB  ASP A 271      30.404 -26.450 -38.739  1.00 94.12           C  
ATOM   4276  HB2 ASP A 271      31.258 -27.127 -38.768  1.00 94.12           H  
ATOM   4277  HB3 ASP A 271      30.126 -26.325 -37.693  1.00 94.12           H  
ATOM   4278  O   ASP A 271      29.038 -23.849 -38.310  1.00 94.12           O  
ATOM   4279  CG  ASP A 271      29.238 -27.110 -39.480  1.00 94.12           C  
ATOM   4280  OD1 ASP A 271      28.344 -26.387 -39.973  1.00 94.12           O  
ATOM   4281  OD2 ASP A 271      29.184 -28.365 -39.410  1.00 94.12           O  
ATOM   4282  N   THR A 272      29.648 -23.258 -40.396  1.00 92.50           N  
ATOM   4283  H   THR A 272      30.330 -23.385 -41.130  1.00 92.50           H  
ATOM   4284  CA  THR A 272      28.754 -22.093 -40.502  1.00 92.50           C  
ATOM   4285  HA  THR A 272      29.054 -21.357 -39.756  1.00 92.50           H  
ATOM   4286  C   THR A 272      27.286 -22.448 -40.249  1.00 92.50           C  
ATOM   4287  CB  THR A 272      28.876 -21.457 -41.897  1.00 92.50           C  
ATOM   4288  HB  THR A 272      28.430 -22.129 -42.629  1.00 92.50           H  
ATOM   4289  O   THR A 272      26.558 -21.662 -39.635  1.00 92.50           O  
ATOM   4290  CG2 THR A 272      28.181 -20.101 -42.004  1.00 92.50           C  
ATOM   4291 HG21 THR A 272      27.101 -20.241 -41.968  1.00 92.50           H  
ATOM   4292 HG22 THR A 272      28.437 -19.639 -42.957  1.00 92.50           H  
ATOM   4293 HG23 THR A 272      28.503 -19.449 -41.192  1.00 92.50           H  
ATOM   4294  OG1 THR A 272      30.221 -21.269 -42.261  1.00 92.50           O  
ATOM   4295  HG1 THR A 272      30.702 -20.812 -41.567  1.00 92.50           H  
ATOM   4296  N   GLU A 273      26.831 -23.629 -40.677  1.00 93.69           N  
ATOM   4297  H   GLU A 273      27.488 -24.303 -41.041  1.00 93.69           H  
ATOM   4298  CA  GLU A 273      25.446 -24.065 -40.475  1.00 93.69           C  
ATOM   4299  HA  GLU A 273      24.776 -23.260 -40.778  1.00 93.69           H  
ATOM   4300  C   GLU A 273      25.183 -24.353 -38.993  1.00 93.69           C  
ATOM   4301  CB  GLU A 273      25.144 -25.289 -41.354  1.00 93.69           C  
ATOM   4302  HB2 GLU A 273      25.721 -26.143 -40.998  1.00 93.69           H  
ATOM   4303  HB3 GLU A 273      25.436 -25.066 -42.380  1.00 93.69           H  
ATOM   4304  O   GLU A 273      24.239 -23.809 -38.404  1.00 93.69           O  
ATOM   4305  CG  GLU A 273      23.645 -25.630 -41.326  1.00 93.69           C  
ATOM   4306  HG2 GLU A 273      23.088 -24.778 -41.717  1.00 93.69           H  
ATOM   4307  HG3 GLU A 273      23.336 -25.781 -40.292  1.00 93.69           H  
ATOM   4308  CD  GLU A 273      23.273 -26.888 -42.127  1.00 93.69           C  
ATOM   4309  OE1 GLU A 273      22.108 -27.320 -41.966  1.00 93.69           O  
ATOM   4310  OE2 GLU A 273      24.135 -27.419 -42.859  1.00 93.69           O  
ATOM   4311  N   LYS A 274      26.056 -25.141 -38.351  1.00 93.25           N  
ATOM   4312  H   LYS A 274      26.823 -25.524 -38.886  1.00 93.25           H  
ATOM   4313  CA  LYS A 274      25.935 -25.451 -36.916  1.00 93.25           C  
ATOM   4314  HA  LYS A 274      24.937 -25.847 -36.728  1.00 93.25           H  
ATOM   4315  C   LYS A 274      26.082 -24.210 -36.045  1.00 93.25           C  
ATOM   4316  CB  LYS A 274      26.977 -26.491 -36.501  1.00 93.25           C  
ATOM   4317  HB2 LYS A 274      26.967 -26.576 -35.414  1.00 93.25           H  
ATOM   4318  HB3 LYS A 274      27.967 -26.155 -36.810  1.00 93.25           H  
ATOM   4319  O   LYS A 274      25.340 -24.061 -35.073  1.00 93.25           O  
ATOM   4320  CG  LYS A 274      26.686 -27.872 -37.096  1.00 93.25           C  
ATOM   4321  HG2 LYS A 274      25.674 -28.179 -36.832  1.00 93.25           H  
ATOM   4322  HG3 LYS A 274      26.768 -27.829 -38.183  1.00 93.25           H  
ATOM   4323  CD  LYS A 274      27.687 -28.887 -36.535  1.00 93.25           C  
ATOM   4324  HD2 LYS A 274      27.515 -29.013 -35.466  1.00 93.25           H  
ATOM   4325  HD3 LYS A 274      28.696 -28.502 -36.680  1.00 93.25           H  
ATOM   4326  CE  LYS A 274      27.519 -30.236 -37.242  1.00 93.25           C  
ATOM   4327  HE2 LYS A 274      27.236 -30.998 -36.516  1.00 93.25           H  
ATOM   4328  HE3 LYS A 274      26.720 -30.142 -37.977  1.00 93.25           H  
ATOM   4329  NZ  LYS A 274      28.767 -30.609 -37.939  1.00 93.25           N  
ATOM   4330  HZ1 LYS A 274      28.980 -29.864 -38.587  1.00 93.25           H  
ATOM   4331  HZ2 LYS A 274      28.663 -31.442 -38.500  1.00 93.25           H  
ATOM   4332  HZ3 LYS A 274      29.560 -30.676 -37.316  1.00 93.25           H  
ATOM   4333  N   PHE A 275      26.996 -23.312 -36.400  1.00 94.62           N  
ATOM   4334  H   PHE A 275      27.588 -23.521 -37.192  1.00 94.62           H  
ATOM   4335  CA  PHE A 275      27.206 -22.058 -35.688  1.00 94.62           C  
ATOM   4336  HA  PHE A 275      27.403 -22.274 -34.638  1.00 94.62           H  
ATOM   4337  C   PHE A 275      25.964 -21.161 -35.749  1.00 94.62           C  
ATOM   4338  CB  PHE A 275      28.431 -21.352 -36.270  1.00 94.62           C  
ATOM   4339  HB2 PHE A 275      29.300 -22.003 -36.177  1.00 94.62           H  
ATOM   4340  HB3 PHE A 275      28.272 -21.159 -37.331  1.00 94.62           H  
ATOM   4341  O   PHE A 275      25.481 -20.706 -34.711  1.00 94.62           O  
ATOM   4342  CG  PHE A 275      28.714 -20.050 -35.562  1.00 94.62           C  
ATOM   4343  CD1 PHE A 275      28.179 -18.847 -36.063  1.00 94.62           C  
ATOM   4344  HD1 PHE A 275      27.622 -18.840 -36.988  1.00 94.62           H  
ATOM   4345  CD2 PHE A 275      29.465 -20.054 -34.373  1.00 94.62           C  
ATOM   4346  HD2 PHE A 275      29.893 -20.975 -34.005  1.00 94.62           H  
ATOM   4347  CE1 PHE A 275      28.373 -17.652 -35.357  1.00 94.62           C  
ATOM   4348  HE1 PHE A 275      27.985 -16.722 -35.746  1.00 94.62           H  
ATOM   4349  CE2 PHE A 275      29.664 -18.855 -33.671  1.00 94.62           C  
ATOM   4350  HE2 PHE A 275      30.253 -18.842 -32.766  1.00 94.62           H  
ATOM   4351  CZ  PHE A 275      29.104 -17.666 -34.160  1.00 94.62           C  
ATOM   4352  HZ  PHE A 275      29.253 -16.741 -33.624  1.00 94.62           H  
ATOM   4353  N   ASN A 276      25.386 -20.962 -36.938  1.00 94.31           N  
ATOM   4354  H   ASN A 276      25.818 -21.355 -37.763  1.00 94.31           H  
ATOM   4355  CA  ASN A 276      24.170 -20.161 -37.089  1.00 94.31           C  
ATOM   4356  HA  ASN A 276      24.327 -19.195 -36.608  1.00 94.31           H  
ATOM   4357  C   ASN A 276      22.964 -20.808 -36.388  1.00 94.31           C  
ATOM   4358  CB  ASN A 276      23.898 -19.923 -38.582  1.00 94.31           C  
ATOM   4359  HB2 ASN A 276      22.880 -19.556 -38.707  1.00 94.31           H  
ATOM   4360  HB3 ASN A 276      23.984 -20.865 -39.123  1.00 94.31           H  
ATOM   4361  O   ASN A 276      22.153 -20.098 -35.787  1.00 94.31           O  
ATOM   4362  CG  ASN A 276      24.820 -18.882 -39.199  1.00 94.31           C  
ATOM   4363  ND2 ASN A 276      25.189 -19.067 -40.442  1.00 94.31           N  
ATOM   4364 HD21 ASN A 276      25.868 -18.421 -40.820  1.00 94.31           H  
ATOM   4365 HD22 ASN A 276      25.040 -19.971 -40.867  1.00 94.31           H  
ATOM   4366  OD1 ASN A 276      25.174 -17.871 -38.604  1.00 94.31           O  
ATOM   4367  N   LYS A 277      22.856 -22.145 -36.395  1.00 94.88           N  
ATOM   4368  H   LYS A 277      23.508 -22.676 -36.955  1.00 94.88           H  
ATOM   4369  CA  LYS A 277      21.836 -22.861 -35.616  1.00 94.88           C  
ATOM   4370  HA  LYS A 277      20.856 -22.473 -35.894  1.00 94.88           H  
ATOM   4371  C   LYS A 277      21.997 -22.596 -34.116  1.00 94.88           C  
ATOM   4372  CB  LYS A 277      21.876 -24.360 -35.953  1.00 94.88           C  
ATOM   4373  HB2 LYS A 277      22.825 -24.786 -35.626  1.00 94.88           H  
ATOM   4374  HB3 LYS A 277      21.796 -24.485 -37.033  1.00 94.88           H  
ATOM   4375  O   LYS A 277      21.031 -22.198 -33.472  1.00 94.88           O  
ATOM   4376  CG  LYS A 277      20.717 -25.109 -35.278  1.00 94.88           C  
ATOM   4377  HG2 LYS A 277      19.770 -24.692 -35.622  1.00 94.88           H  
ATOM   4378  HG3 LYS A 277      20.783 -24.984 -34.197  1.00 94.88           H  
ATOM   4379  CD  LYS A 277      20.756 -26.607 -35.595  1.00 94.88           C  
ATOM   4380  HD2 LYS A 277      21.716 -27.013 -35.275  1.00 94.88           H  
ATOM   4381  HD3 LYS A 277      20.639 -26.757 -36.668  1.00 94.88           H  
ATOM   4382  CE  LYS A 277      19.619 -27.300 -34.834  1.00 94.88           C  
ATOM   4383  HE2 LYS A 277      19.704 -27.047 -33.777  1.00 94.88           H  
ATOM   4384  HE3 LYS A 277      18.667 -26.904 -35.187  1.00 94.88           H  
ATOM   4385  NZ  LYS A 277      19.663 -28.772 -35.000  1.00 94.88           N  
ATOM   4386  HZ1 LYS A 277      20.542 -29.128 -34.650  1.00 94.88           H  
ATOM   4387  HZ2 LYS A 277      19.561 -29.029 -35.972  1.00 94.88           H  
ATOM   4388  HZ3 LYS A 277      18.927 -29.195 -34.454  1.00 94.88           H  
ATOM   4389  N   MET A 278      23.212 -22.737 -33.580  1.00 94.38           N  
ATOM   4390  H   MET A 278      23.961 -23.058 -34.175  1.00 94.38           H  
ATOM   4391  CA  MET A 278      23.513 -22.444 -32.174  1.00 94.38           C  
ATOM   4392  HA  MET A 278      22.886 -23.078 -31.547  1.00 94.38           H  
ATOM   4393  C   MET A 278      23.195 -20.986 -31.822  1.00 94.38           C  
ATOM   4394  CB  MET A 278      24.985 -22.778 -31.886  1.00 94.38           C  
ATOM   4395  HB2 MET A 278      25.633 -22.168 -32.515  1.00 94.38           H  
ATOM   4396  HB3 MET A 278      25.159 -23.827 -32.128  1.00 94.38           H  
ATOM   4397  O   MET A 278      22.527 -20.738 -30.821  1.00 94.38           O  
ATOM   4398  CG  MET A 278      25.354 -22.535 -30.418  1.00 94.38           C  
ATOM   4399  HG2 MET A 278      25.146 -21.492 -30.178  1.00 94.38           H  
ATOM   4400  HG3 MET A 278      24.725 -23.160 -29.784  1.00 94.38           H  
ATOM   4401  SD  MET A 278      27.092 -22.837 -30.002  1.00 94.38           S  
ATOM   4402  CE  MET A 278      27.186 -24.636 -30.204  1.00 94.38           C  
ATOM   4403  HE1 MET A 278      26.439 -25.115 -29.572  1.00 94.38           H  
ATOM   4404  HE2 MET A 278      28.176 -24.980 -29.904  1.00 94.38           H  
ATOM   4405  HE3 MET A 278      27.015 -24.905 -31.246  1.00 94.38           H  
ATOM   4406  N   TYR A 279      23.609 -20.031 -32.659  1.00 95.44           N  
ATOM   4407  H   TYR A 279      24.184 -20.298 -33.445  1.00 95.44           H  
ATOM   4408  CA  TYR A 279      23.304 -18.610 -32.483  1.00 95.44           C  
ATOM   4409  HA  TYR A 279      23.759 -18.262 -31.556  1.00 95.44           H  
ATOM   4410  C   TYR A 279      21.792 -18.362 -32.379  1.00 95.44           C  
ATOM   4411  CB  TYR A 279      23.912 -17.817 -33.650  1.00 95.44           C  
ATOM   4412  HB2 TYR A 279      24.998 -17.903 -33.611  1.00 95.44           H  
ATOM   4413  HB3 TYR A 279      23.582 -18.249 -34.594  1.00 95.44           H  
ATOM   4414  O   TYR A 279      21.331 -17.733 -31.424  1.00 95.44           O  
ATOM   4415  CG  TYR A 279      23.527 -16.352 -33.632  1.00 95.44           C  
ATOM   4416  CD1 TYR A 279      22.409 -15.900 -34.362  1.00 95.44           C  
ATOM   4417  HD1 TYR A 279      21.845 -16.587 -34.975  1.00 95.44           H  
ATOM   4418  CD2 TYR A 279      24.258 -15.452 -32.840  1.00 95.44           C  
ATOM   4419  HD2 TYR A 279      25.124 -15.794 -32.293  1.00 95.44           H  
ATOM   4420  CE1 TYR A 279      22.014 -14.550 -34.287  1.00 95.44           C  
ATOM   4421  HE1 TYR A 279      21.160 -14.198 -34.845  1.00 95.44           H  
ATOM   4422  CE2 TYR A 279      23.857 -14.108 -32.758  1.00 95.44           C  
ATOM   4423  HE2 TYR A 279      24.429 -13.415 -32.158  1.00 95.44           H  
ATOM   4424  OH  TYR A 279      22.375 -12.345 -33.412  1.00 95.44           O  
ATOM   4425  HH  TYR A 279      22.994 -11.830 -32.889  1.00 95.44           H  
ATOM   4426  CZ  TYR A 279      22.739 -13.651 -33.482  1.00 95.44           C  
ATOM   4427  N   ASN A 280      21.005 -18.910 -33.311  1.00 96.12           N  
ATOM   4428  H   ASN A 280      21.443 -19.417 -34.067  1.00 96.12           H  
ATOM   4429  CA  ASN A 280      19.548 -18.765 -33.319  1.00 96.12           C  
ATOM   4430  HA  ASN A 280      19.301 -17.704 -33.289  1.00 96.12           H  
ATOM   4431  C   ASN A 280      18.896 -19.406 -32.085  1.00 96.12           C  
ATOM   4432  CB  ASN A 280      19.001 -19.371 -34.622  1.00 96.12           C  
ATOM   4433  HB2 ASN A 280      19.423 -20.365 -34.769  1.00 96.12           H  
ATOM   4434  HB3 ASN A 280      17.918 -19.469 -34.548  1.00 96.12           H  
ATOM   4435  O   ASN A 280      17.986 -18.820 -31.490  1.00 96.12           O  
ATOM   4436  CG  ASN A 280      19.290 -18.509 -35.838  1.00 96.12           C  
ATOM   4437  ND2 ASN A 280      19.354 -19.095 -37.010  1.00 96.12           N  
ATOM   4438 HD21 ASN A 280      19.342 -20.102 -37.080  1.00 96.12           H  
ATOM   4439 HD22 ASN A 280      19.576 -18.494 -37.791  1.00 96.12           H  
ATOM   4440  OD1 ASN A 280      19.420 -17.301 -35.762  1.00 96.12           O  
ATOM   4441  N   SER A 281      19.381 -20.573 -31.660  1.00 95.38           N  
ATOM   4442  H   SER A 281      20.062 -21.057 -32.228  1.00 95.38           H  
ATOM   4443  CA  SER A 281      18.891 -21.254 -30.461  1.00 95.38           C  
ATOM   4444  HA  SER A 281      17.805 -21.329 -30.525  1.00 95.38           H  
ATOM   4445  C   SER A 281      19.217 -20.477 -29.188  1.00 95.38           C  
ATOM   4446  CB  SER A 281      19.445 -22.676 -30.404  1.00 95.38           C  
ATOM   4447  HB2 SER A 281      19.126 -23.158 -29.480  1.00 95.38           H  
ATOM   4448  HB3 SER A 281      20.534 -22.669 -30.457  1.00 95.38           H  
ATOM   4449  O   SER A 281      18.335 -20.286 -28.351  1.00 95.38           O  
ATOM   4450  OG  SER A 281      18.906 -23.383 -31.498  1.00 95.38           O  
ATOM   4451  HG  SER A 281      18.915 -24.316 -31.274  1.00 95.38           H  
ATOM   4452  N   ILE A 282      20.437 -19.951 -29.055  1.00 96.00           N  
ATOM   4453  H   ILE A 282      21.114 -20.134 -29.783  1.00 96.00           H  
ATOM   4454  CA  ILE A 282      20.840 -19.081 -27.939  1.00 96.00           C  
ATOM   4455  HA  ILE A 282      20.639 -19.593 -26.998  1.00 96.00           H  
ATOM   4456  C   ILE A 282      19.990 -17.808 -27.927  1.00 96.00           C  
ATOM   4457  CB  ILE A 282      22.359 -18.795 -28.008  1.00 96.00           C  
ATOM   4458  HB  ILE A 282      22.605 -18.464 -29.017  1.00 96.00           H  
ATOM   4459  O   ILE A 282      19.501 -17.423 -26.865  1.00 96.00           O  
ATOM   4460  CG1 ILE A 282      23.142 -20.089 -27.687  1.00 96.00           C  
ATOM   4461 HG12 ILE A 282      22.803 -20.901 -28.330  1.00 96.00           H  
ATOM   4462 HG13 ILE A 282      22.942 -20.392 -26.659  1.00 96.00           H  
ATOM   4463  CG2 ILE A 282      22.814 -17.709 -27.019  1.00 96.00           C  
ATOM   4464 HG21 ILE A 282      23.858 -17.458 -27.206  1.00 96.00           H  
ATOM   4465 HG22 ILE A 282      22.226 -16.797 -27.125  1.00 96.00           H  
ATOM   4466 HG23 ILE A 282      22.763 -18.089 -25.999  1.00 96.00           H  
ATOM   4467  CD1 ILE A 282      24.658 -19.954 -27.870  1.00 96.00           C  
ATOM   4468 HD11 ILE A 282      25.088 -19.328 -27.088  1.00 96.00           H  
ATOM   4469 HD12 ILE A 282      24.880 -19.527 -28.848  1.00 96.00           H  
ATOM   4470 HD13 ILE A 282      25.110 -20.943 -27.803  1.00 96.00           H  
ATOM   4471  N   ASN A 283      19.733 -17.201 -29.089  1.00 96.38           N  
ATOM   4472  H   ASN A 283      20.192 -17.541 -29.922  1.00 96.38           H  
ATOM   4473  CA  ASN A 283      18.862 -16.033 -29.204  1.00 96.38           C  
ATOM   4474  HA  ASN A 283      19.277 -15.240 -28.581  1.00 96.38           H  
ATOM   4475  C   ASN A 283      17.449 -16.332 -28.674  1.00 96.38           C  
ATOM   4476  CB  ASN A 283      18.853 -15.560 -30.669  1.00 96.38           C  
ATOM   4477  HB2 ASN A 283      19.865 -15.563 -31.075  1.00 96.38           H  
ATOM   4478  HB3 ASN A 283      18.254 -16.237 -31.278  1.00 96.38           H  
ATOM   4479  O   ASN A 283      16.971 -15.646 -27.770  1.00 96.38           O  
ATOM   4480  CG  ASN A 283      18.321 -14.147 -30.795  1.00 96.38           C  
ATOM   4481  ND2 ASN A 283      17.342 -13.921 -31.637  1.00 96.38           N  
ATOM   4482 HD21 ASN A 283      16.966 -14.667 -32.203  1.00 96.38           H  
ATOM   4483 HD22 ASN A 283      16.977 -12.980 -31.677  1.00 96.38           H  
ATOM   4484  OD1 ASN A 283      18.775 -13.233 -30.126  1.00 96.38           O  
ATOM   4485  N   LYS A 284      16.833 -17.426 -29.146  1.00 95.81           N  
ATOM   4486  H   LYS A 284      17.305 -17.951 -29.868  1.00 95.81           H  
ATOM   4487  CA  LYS A 284      15.512 -17.889 -28.689  1.00 95.81           C  
ATOM   4488  HA  LYS A 284      14.794 -17.085 -28.848  1.00 95.81           H  
ATOM   4489  C   LYS A 284      15.494 -18.213 -27.194  1.00 95.81           C  
ATOM   4490  CB  LYS A 284      15.108 -19.110 -29.531  1.00 95.81           C  
ATOM   4491  HB2 LYS A 284      15.155 -18.838 -30.585  1.00 95.81           H  
ATOM   4492  HB3 LYS A 284      15.820 -19.917 -29.357  1.00 95.81           H  
ATOM   4493  O   LYS A 284      14.512 -17.922 -26.515  1.00 95.81           O  
ATOM   4494  CG  LYS A 284      13.689 -19.610 -29.213  1.00 95.81           C  
ATOM   4495  HG2 LYS A 284      13.625 -19.902 -28.164  1.00 95.81           H  
ATOM   4496  HG3 LYS A 284      12.972 -18.812 -29.405  1.00 95.81           H  
ATOM   4497  CD  LYS A 284      13.350 -20.828 -30.079  1.00 95.81           C  
ATOM   4498  HD2 LYS A 284      13.395 -20.541 -31.130  1.00 95.81           H  
ATOM   4499  HD3 LYS A 284      14.088 -21.608 -29.894  1.00 95.81           H  
ATOM   4500  CE  LYS A 284      11.950 -21.354 -29.743  1.00 95.81           C  
ATOM   4501  HE2 LYS A 284      11.918 -21.591 -28.680  1.00 95.81           H  
ATOM   4502  HE3 LYS A 284      11.226 -20.562 -29.937  1.00 95.81           H  
ATOM   4503  NZ  LYS A 284      11.628 -22.558 -30.551  1.00 95.81           N  
ATOM   4504  HZ1 LYS A 284      11.664 -22.340 -31.536  1.00 95.81           H  
ATOM   4505  HZ2 LYS A 284      10.706 -22.908 -30.334  1.00 95.81           H  
ATOM   4506  HZ3 LYS A 284      12.302 -23.290 -30.374  1.00 95.81           H  
ATOM   4507  N   MET A 285      16.562 -18.802 -26.663  1.00 95.19           N  
ATOM   4508  H   MET A 285      17.317 -19.064 -27.280  1.00 95.19           H  
ATOM   4509  CA  MET A 285      16.682 -19.109 -25.236  1.00 95.19           C  
ATOM   4510  HA  MET A 285      15.765 -19.595 -24.903  1.00 95.19           H  
ATOM   4511  C   MET A 285      16.856 -17.855 -24.373  1.00 95.19           C  
ATOM   4512  CB  MET A 285      17.845 -20.075 -25.004  1.00 95.19           C  
ATOM   4513  HB2 MET A 285      18.725 -19.736 -25.550  1.00 95.19           H  
ATOM   4514  HB3 MET A 285      18.078 -20.097 -23.940  1.00 95.19           H  
ATOM   4515  O   MET A 285      16.327 -17.827 -23.263  1.00 95.19           O  
ATOM   4516  CG  MET A 285      17.482 -21.496 -25.433  1.00 95.19           C  
ATOM   4517  HG2 MET A 285      16.575 -21.777 -24.898  1.00 95.19           H  
ATOM   4518  HG3 MET A 285      17.261 -21.527 -26.500  1.00 95.19           H  
ATOM   4519  SD  MET A 285      18.756 -22.722 -25.048  1.00 95.19           S  
ATOM   4520  CE  MET A 285      19.884 -22.528 -26.447  1.00 95.19           C  
ATOM   4521  HE1 MET A 285      20.579 -23.368 -26.462  1.00 95.19           H  
ATOM   4522  HE2 MET A 285      19.311 -22.540 -27.375  1.00 95.19           H  
ATOM   4523  HE3 MET A 285      20.440 -21.595 -26.356  1.00 95.19           H  
ATOM   4524  N   ILE A 286      17.532 -16.809 -24.864  1.00 95.38           N  
ATOM   4525  H   ILE A 286      17.989 -16.901 -25.759  1.00 95.38           H  
ATOM   4526  CA  ILE A 286      17.565 -15.501 -24.189  1.00 95.38           C  
ATOM   4527  HA  ILE A 286      17.844 -15.660 -23.148  1.00 95.38           H  
ATOM   4528  C   ILE A 286      16.164 -14.887 -24.177  1.00 95.38           C  
ATOM   4529  CB  ILE A 286      18.604 -14.539 -24.816  1.00 95.38           C  
ATOM   4530  HB  ILE A 286      18.443 -14.485 -25.893  1.00 95.38           H  
ATOM   4531  O   ILE A 286      15.753 -14.381 -23.137  1.00 95.38           O  
ATOM   4532  CG1 ILE A 286      20.035 -15.036 -24.531  1.00 95.38           C  
ATOM   4533 HG12 ILE A 286      20.280 -14.846 -23.486  1.00 95.38           H  
ATOM   4534 HG13 ILE A 286      20.076 -16.114 -24.683  1.00 95.38           H  
ATOM   4535  CG2 ILE A 286      18.467 -13.123 -24.213  1.00 95.38           C  
ATOM   4536 HG21 ILE A 286      19.233 -12.453 -24.602  1.00 95.38           H  
ATOM   4537 HG22 ILE A 286      17.495 -12.695 -24.459  1.00 95.38           H  
ATOM   4538 HG23 ILE A 286      18.561 -13.172 -23.128  1.00 95.38           H  
ATOM   4539  CD1 ILE A 286      21.110 -14.405 -25.424  1.00 95.38           C  
ATOM   4540 HD11 ILE A 286      22.088 -14.524 -24.958  1.00 95.38           H  
ATOM   4541 HD12 ILE A 286      21.109 -14.928 -26.380  1.00 95.38           H  
ATOM   4542 HD13 ILE A 286      20.930 -13.344 -25.601  1.00 95.38           H  
ATOM   4543  N   ASP A 287      15.411 -14.969 -25.277  1.00 92.94           N  
ATOM   4544  H   ASP A 287      15.825 -15.337 -26.122  1.00 92.94           H  
ATOM   4545  CA  ASP A 287      14.015 -14.512 -25.328  1.00 92.94           C  
ATOM   4546  HA  ASP A 287      13.978 -13.465 -25.029  1.00 92.94           H  
ATOM   4547  C   ASP A 287      13.122 -15.273 -24.336  1.00 92.94           C  
ATOM   4548  CB  ASP A 287      13.475 -14.626 -26.765  1.00 92.94           C  
ATOM   4549  HB2 ASP A 287      13.739 -15.590 -27.200  1.00 92.94           H  
ATOM   4550  HB3 ASP A 287      12.388 -14.549 -26.743  1.00 92.94           H  
ATOM   4551  O   ASP A 287      12.412 -14.660 -23.538  1.00 92.94           O  
ATOM   4552  CG  ASP A 287      14.012 -13.494 -27.633  1.00 92.94           C  
ATOM   4553  OD1 ASP A 287      13.764 -12.333 -27.252  1.00 92.94           O  
ATOM   4554  OD2 ASP A 287      14.785 -13.724 -28.583  1.00 92.94           O  
ATOM   4555  N   GLN A 288      13.216 -16.605 -24.308  1.00 91.00           N  
ATOM   4556  H   GLN A 288      13.799 -17.051 -25.002  1.00 91.00           H  
ATOM   4557  CA  GLN A 288      12.499 -17.439 -23.337  1.00 91.00           C  
ATOM   4558  HA  GLN A 288      11.430 -17.242 -23.415  1.00 91.00           H  
ATOM   4559  C   GLN A 288      12.912 -17.127 -21.894  1.00 91.00           C  
ATOM   4560  CB  GLN A 288      12.765 -18.921 -23.631  1.00 91.00           C  
ATOM   4561  HB2 GLN A 288      13.836 -19.076 -23.756  1.00 91.00           H  
ATOM   4562  HB3 GLN A 288      12.433 -19.514 -22.779  1.00 91.00           H  
ATOM   4563  O   GLN A 288      12.063 -17.050 -21.009  1.00 91.00           O  
ATOM   4564  CG  GLN A 288      12.016 -19.421 -24.873  1.00 91.00           C  
ATOM   4565  HG2 GLN A 288      12.279 -18.822 -25.745  1.00 91.00           H  
ATOM   4566  HG3 GLN A 288      10.946 -19.309 -24.701  1.00 91.00           H  
ATOM   4567  CD  GLN A 288      12.316 -20.885 -25.177  1.00 91.00           C  
ATOM   4568  NE2 GLN A 288      11.456 -21.558 -25.911  1.00 91.00           N  
ATOM   4569 HE21 GLN A 288      10.573 -21.133 -26.155  1.00 91.00           H  
ATOM   4570 HE22 GLN A 288      11.633 -22.551 -25.962  1.00 91.00           H  
ATOM   4571  OE1 GLN A 288      13.295 -21.472 -24.751  1.00 91.00           O  
ATOM   4572  N   GLY A 289      14.207 -16.930 -21.644  1.00 89.62           N  
ATOM   4573  H   GLY A 289      14.864 -17.031 -22.404  1.00 89.62           H  
ATOM   4574  CA  GLY A 289      14.730 -16.565 -20.331  1.00 89.62           C  
ATOM   4575  HA2 GLY A 289      15.818 -16.573 -20.382  1.00 89.62           H  
ATOM   4576  HA3 GLY A 289      14.403 -17.295 -19.591  1.00 89.62           H  
ATOM   4577  C   GLY A 289      14.282 -15.176 -19.883  1.00 89.62           C  
ATOM   4578  O   GLY A 289      13.928 -14.996 -18.720  1.00 89.62           O  
ATOM   4579  N   ALA A 290      14.232 -14.210 -20.802  1.00 88.06           N  
ATOM   4580  H   ALA A 290      14.551 -14.419 -21.737  1.00 88.06           H  
ATOM   4581  CA  ALA A 290      13.694 -12.877 -20.556  1.00 88.06           C  
ATOM   4582  HA  ALA A 290      14.226 -12.431 -19.716  1.00 88.06           H  
ATOM   4583  C   ALA A 290      12.208 -12.937 -20.194  1.00 88.06           C  
ATOM   4584  CB  ALA A 290      13.913 -12.014 -21.805  1.00 88.06           C  
ATOM   4585  HB1 ALA A 290      13.373 -12.432 -22.653  1.00 88.06           H  
ATOM   4586  HB2 ALA A 290      14.974 -11.978 -22.052  1.00 88.06           H  
ATOM   4587  HB3 ALA A 290      13.548 -11.004 -21.619  1.00 88.06           H  
ATOM   4588  O   ALA A 290      11.777 -12.247 -19.272  1.00 88.06           O  
ATOM   4589  N   GLU A 291      11.438 -13.782 -20.877  1.00 84.19           N  
ATOM   4590  H   GLU A 291      11.832 -14.267 -21.671  1.00 84.19           H  
ATOM   4591  CA  GLU A 291      10.020 -13.976 -20.592  1.00 84.19           C  
ATOM   4592  HA  GLU A 291       9.556 -12.991 -20.544  1.00 84.19           H  
ATOM   4593  C   GLU A 291       9.807 -14.625 -19.218  1.00 84.19           C  
ATOM   4594  CB  GLU A 291       9.393 -14.768 -21.752  1.00 84.19           C  
ATOM   4595  HB2 GLU A 291       9.785 -15.786 -21.758  1.00 84.19           H  
ATOM   4596  HB3 GLU A 291       9.680 -14.297 -22.692  1.00 84.19           H  
ATOM   4597  O   GLU A 291       9.105 -14.077 -18.371  1.00 84.19           O  
ATOM   4598  CG  GLU A 291       7.865 -14.826 -21.697  1.00 84.19           C  
ATOM   4599  HG2 GLU A 291       7.582 -15.476 -20.869  1.00 84.19           H  
ATOM   4600  HG3 GLU A 291       7.498 -15.283 -22.616  1.00 84.19           H  
ATOM   4601  CD  GLU A 291       7.222 -13.442 -21.519  1.00 84.19           C  
ATOM   4602  OE1 GLU A 291       6.229 -13.406 -20.761  1.00 84.19           O  
ATOM   4603  OE2 GLU A 291       7.774 -12.438 -22.046  1.00 84.19           O  
ATOM   4604  N   LEU A 292      10.528 -15.709 -18.919  1.00 82.50           N  
ATOM   4605  H   LEU A 292      11.099 -16.113 -19.647  1.00 82.50           H  
ATOM   4606  CA  LEU A 292      10.525 -16.330 -17.590  1.00 82.50           C  
ATOM   4607  HA  LEU A 292       9.515 -16.668 -17.359  1.00 82.50           H  
ATOM   4608  C   LEU A 292      10.930 -15.345 -16.483  1.00 82.50           C  
ATOM   4609  CB  LEU A 292      11.495 -17.520 -17.597  1.00 82.50           C  
ATOM   4610  HB2 LEU A 292      12.434 -17.187 -18.040  1.00 82.50           H  
ATOM   4611  HB3 LEU A 292      11.697 -17.814 -16.567  1.00 82.50           H  
ATOM   4612  O   LEU A 292      10.322 -15.339 -15.411  1.00 82.50           O  
ATOM   4613  CG  LEU A 292      11.006 -18.757 -18.364  1.00 82.50           C  
ATOM   4614  HG  LEU A 292      10.728 -18.491 -19.384  1.00 82.50           H  
ATOM   4615  CD1 LEU A 292      12.148 -19.776 -18.412  1.00 82.50           C  
ATOM   4616 HD11 LEU A 292      11.824 -20.655 -18.968  1.00 82.50           H  
ATOM   4617 HD12 LEU A 292      13.003 -19.338 -18.928  1.00 82.50           H  
ATOM   4618 HD13 LEU A 292      12.439 -20.067 -17.402  1.00 82.50           H  
ATOM   4619  CD2 LEU A 292       9.801 -19.401 -17.681  1.00 82.50           C  
ATOM   4620 HD21 LEU A 292       8.934 -18.744 -17.752  1.00 82.50           H  
ATOM   4621 HD22 LEU A 292       9.555 -20.334 -18.188  1.00 82.50           H  
ATOM   4622 HD23 LEU A 292      10.019 -19.606 -16.632  1.00 82.50           H  
ATOM   4623  N   ALA A 293      11.935 -14.500 -16.734  1.00 80.06           N  
ATOM   4624  H   ALA A 293      12.419 -14.579 -17.617  1.00 80.06           H  
ATOM   4625  CA  ALA A 293      12.366 -13.467 -15.796  1.00 80.06           C  
ATOM   4626  HA  ALA A 293      12.610 -13.940 -14.845  1.00 80.06           H  
ATOM   4627  C   ALA A 293      11.265 -12.436 -15.547  1.00 80.06           C  
ATOM   4628  CB  ALA A 293      13.615 -12.757 -16.326  1.00 80.06           C  
ATOM   4629  HB1 ALA A 293      13.994 -12.080 -15.561  1.00 80.06           H  
ATOM   4630  HB2 ALA A 293      14.390 -13.479 -16.585  1.00 80.06           H  
ATOM   4631  HB3 ALA A 293      13.376 -12.182 -17.221  1.00 80.06           H  
ATOM   4632  O   ALA A 293      11.020 -12.085 -14.394  1.00 80.06           O  
ATOM   4633  N   LYS A 294      10.589 -11.957 -16.601  1.00 75.19           N  
ATOM   4634  H   LYS A 294      10.832 -12.303 -17.518  1.00 75.19           H  
ATOM   4635  CA  LYS A 294       9.471 -11.010 -16.483  1.00 75.19           C  
ATOM   4636  HA  LYS A 294       9.799 -10.105 -15.972  1.00 75.19           H  
ATOM   4637  C   LYS A 294       8.341 -11.599 -15.651  1.00 75.19           C  
ATOM   4638  CB  LYS A 294       8.928 -10.642 -17.867  1.00 75.19           C  
ATOM   4639  HB2 LYS A 294       7.952 -10.172 -17.746  1.00 75.19           H  
ATOM   4640  HB3 LYS A 294       8.779 -11.556 -18.442  1.00 75.19           H  
ATOM   4641  O   LYS A 294       7.898 -10.946 -14.711  1.00 75.19           O  
ATOM   4642  CG  LYS A 294       9.820  -9.673 -18.651  1.00 75.19           C  
ATOM   4643  HG2 LYS A 294       9.803  -8.690 -18.181  1.00 75.19           H  
ATOM   4644  HG3 LYS A 294      10.848 -10.033 -18.687  1.00 75.19           H  
ATOM   4645  CD  LYS A 294       9.240  -9.590 -20.064  1.00 75.19           C  
ATOM   4646  HD2 LYS A 294       8.236  -9.168 -20.015  1.00 75.19           H  
ATOM   4647  HD3 LYS A 294       9.158 -10.601 -20.462  1.00 75.19           H  
ATOM   4648  CE  LYS A 294      10.094  -8.771 -21.027  1.00 75.19           C  
ATOM   4649  HE2 LYS A 294      10.118  -7.731 -20.703  1.00 75.19           H  
ATOM   4650  HE3 LYS A 294      11.107  -9.174 -21.017  1.00 75.19           H  
ATOM   4651  NZ  LYS A 294       9.505  -8.898 -22.383  1.00 75.19           N  
ATOM   4652  HZ1 LYS A 294       9.393  -9.877 -22.607  1.00 75.19           H  
ATOM   4653  HZ2 LYS A 294       8.569  -8.519 -22.408  1.00 75.19           H  
ATOM   4654  HZ3 LYS A 294      10.074  -8.465 -23.097  1.00 75.19           H  
ATOM   4655  N   GLN A 295       7.937 -12.835 -15.938  1.00 69.94           N  
ATOM   4656  H   GLN A 295       8.335 -13.290 -16.747  1.00 69.94           H  
ATOM   4657  CA  GLN A 295       6.873 -13.522 -15.203  1.00 69.94           C  
ATOM   4658  HA  GLN A 295       5.969 -12.914 -15.233  1.00 69.94           H  
ATOM   4659  C   GLN A 295       7.248 -13.715 -13.731  1.00 69.94           C  
ATOM   4660  CB  GLN A 295       6.576 -14.872 -15.870  1.00 69.94           C  
ATOM   4661  HB2 GLN A 295       5.826 -15.397 -15.278  1.00 69.94           H  
ATOM   4662  HB3 GLN A 295       7.482 -15.476 -15.904  1.00 69.94           H  
ATOM   4663  O   GLN A 295       6.505 -13.313 -12.834  1.00 69.94           O  
ATOM   4664  CG  GLN A 295       6.037 -14.688 -17.296  1.00 69.94           C  
ATOM   4665  HG2 GLN A 295       5.157 -14.045 -17.268  1.00 69.94           H  
ATOM   4666  HG3 GLN A 295       6.762 -14.169 -17.923  1.00 69.94           H  
ATOM   4667  CD  GLN A 295       5.674 -15.992 -17.989  1.00 69.94           C  
ATOM   4668  NE2 GLN A 295       5.254 -15.907 -19.229  1.00 69.94           N  
ATOM   4669 HE21 GLN A 295       5.008 -16.761 -19.711  1.00 69.94           H  
ATOM   4670 HE22 GLN A 295       5.304 -15.020 -19.710  1.00 69.94           H  
ATOM   4671  OE1 GLN A 295       5.770 -17.084 -17.440  1.00 69.94           O  
ATOM   4672  N   ALA A 296       8.441 -14.255 -13.466  1.00 67.81           N  
ATOM   4673  H   ALA A 296       9.017 -14.564 -14.236  1.00 67.81           H  
ATOM   4674  CA  ALA A 296       8.926 -14.459 -12.106  1.00 67.81           C  
ATOM   4675  HA  ALA A 296       8.198 -15.067 -11.568  1.00 67.81           H  
ATOM   4676  C   ALA A 296       9.075 -13.135 -11.341  1.00 67.81           C  
ATOM   4677  CB  ALA A 296      10.253 -15.222 -12.164  1.00 67.81           C  
ATOM   4678  HB1 ALA A 296      10.609 -15.416 -11.152  1.00 67.81           H  
ATOM   4679  HB2 ALA A 296      10.108 -16.172 -12.679  1.00 67.81           H  
ATOM   4680  HB3 ALA A 296      10.997 -14.636 -12.704  1.00 67.81           H  
ATOM   4681  O   ALA A 296       8.737 -13.077 -10.162  1.00 67.81           O  
ATOM   4682  N   ASN A 297       9.553 -12.071 -11.992  1.00 69.44           N  
ATOM   4683  H   ASN A 297       9.834 -12.180 -12.955  1.00 69.44           H  
ATOM   4684  CA  ASN A 297       9.695 -10.753 -11.376  1.00 69.44           C  
ATOM   4685  HA  ASN A 297      10.175 -10.872 -10.405  1.00 69.44           H  
ATOM   4686  C   ASN A 297       8.337 -10.106 -11.095  1.00 69.44           C  
ATOM   4687  CB  ASN A 297      10.588  -9.850 -12.247  1.00 69.44           C  
ATOM   4688  HB2 ASN A 297      10.495  -8.822 -11.897  1.00 69.44           H  
ATOM   4689  HB3 ASN A 297      10.246  -9.879 -13.282  1.00 69.44           H  
ATOM   4690  O   ASN A 297       8.164  -9.569 -10.004  1.00 69.44           O  
ATOM   4691  CG  ASN A 297      12.063 -10.212 -12.178  1.00 69.44           C  
ATOM   4692  ND2 ASN A 297      12.878  -9.639 -13.032  1.00 69.44           N  
ATOM   4693 HD21 ASN A 297      12.510  -9.035 -13.753  1.00 69.44           H  
ATOM   4694 HD22 ASN A 297      13.856  -9.877 -12.951  1.00 69.44           H  
ATOM   4695  OD1 ASN A 297      12.517 -10.972 -11.335  1.00 69.44           O  
ATOM   4696  N   ALA A 298       7.373 -10.205 -12.015  1.00 67.25           N  
ATOM   4697  H   ALA A 298       7.578 -10.651 -12.898  1.00 67.25           H  
ATOM   4698  CA  ALA A 298       6.022  -9.680 -11.827  1.00 67.25           C  
ATOM   4699  HA  ALA A 298       6.086  -8.604 -11.663  1.00 67.25           H  
ATOM   4700  C   ALA A 298       5.353 -10.298 -10.587  1.00 67.25           C  
ATOM   4701  CB  ALA A 298       5.210  -9.920 -13.108  1.00 67.25           C  
ATOM   4702  HB1 ALA A 298       5.136 -10.987 -13.319  1.00 67.25           H  
ATOM   4703  HB2 ALA A 298       5.687  -9.421 -13.952  1.00 67.25           H  
ATOM   4704  HB3 ALA A 298       4.206  -9.514 -12.988  1.00 67.25           H  
ATOM   4705  O   ALA A 298       4.935  -9.566  -9.687  1.00 67.25           O  
ATOM   4706  N   TYR A 299       5.350 -11.633 -10.478  1.00 69.12           N  
ATOM   4707  H   TYR A 299       5.673 -12.180 -11.263  1.00 69.12           H  
ATOM   4708  CA  TYR A 299       4.761 -12.333  -9.328  1.00 69.12           C  
ATOM   4709  HA  TYR A 299       3.791 -11.886  -9.110  1.00 69.12           H  
ATOM   4710  C   TYR A 299       5.597 -12.220  -8.047  1.00 69.12           C  
ATOM   4711  CB  TYR A 299       4.532 -13.809  -9.671  1.00 69.12           C  
ATOM   4712  HB2 TYR A 299       5.471 -14.249 -10.006  1.00 69.12           H  
ATOM   4713  HB3 TYR A 299       4.227 -14.333  -8.765  1.00 69.12           H  
ATOM   4714  O   TYR A 299       5.036 -12.146  -6.955  1.00 69.12           O  
ATOM   4715  CG  TYR A 299       3.454 -14.046 -10.710  1.00 69.12           C  
ATOM   4716  CD1 TYR A 299       2.120 -13.691 -10.433  1.00 69.12           C  
ATOM   4717  HD1 TYR A 299       1.860 -13.252  -9.481  1.00 69.12           H  
ATOM   4718  CD2 TYR A 299       3.774 -14.647 -11.941  1.00 69.12           C  
ATOM   4719  HD2 TYR A 299       4.787 -14.958 -12.150  1.00 69.12           H  
ATOM   4720  CE1 TYR A 299       1.114 -13.891 -11.399  1.00 69.12           C  
ATOM   4721  HE1 TYR A 299       0.094 -13.603 -11.193  1.00 69.12           H  
ATOM   4722  CE2 TYR A 299       2.769 -14.871 -12.898  1.00 69.12           C  
ATOM   4723  HE2 TYR A 299       3.001 -15.350 -13.838  1.00 69.12           H  
ATOM   4724  OH  TYR A 299       0.495 -14.655 -13.598  1.00 69.12           O  
ATOM   4725  HH  TYR A 299      -0.349 -14.249 -13.385  1.00 69.12           H  
ATOM   4726  CZ  TYR A 299       1.440 -14.476 -12.639  1.00 69.12           C  
ATOM   4727  N   ARG A 300       6.935 -12.179  -8.131  1.00 65.25           N  
ATOM   4728  H   ARG A 300       7.367 -12.293  -9.036  1.00 65.25           H  
ATOM   4729  CA  ARG A 300       7.788 -11.980  -6.943  1.00 65.25           C  
ATOM   4730  HA  ARG A 300       7.492 -12.700  -6.180  1.00 65.25           H  
ATOM   4731  C   ARG A 300       7.557 -10.602  -6.342  1.00 65.25           C  
ATOM   4732  CB  ARG A 300       9.271 -12.185  -7.288  1.00 65.25           C  
ATOM   4733  HB2 ARG A 300       9.391 -13.182  -7.713  1.00 65.25           H  
ATOM   4734  HB3 ARG A 300       9.578 -11.447  -8.028  1.00 65.25           H  
ATOM   4735  O   ARG A 300       7.417 -10.481  -5.127  1.00 65.25           O  
ATOM   4736  CG  ARG A 300      10.179 -12.076  -6.048  1.00 65.25           C  
ATOM   4737  HG2 ARG A 300       9.924 -12.871  -5.346  1.00 65.25           H  
ATOM   4738  HG3 ARG A 300      10.015 -11.119  -5.552  1.00 65.25           H  
ATOM   4739  CD  ARG A 300      11.673 -12.160  -6.386  1.00 65.25           C  
ATOM   4740  HD2 ARG A 300      11.935 -11.317  -7.025  1.00 65.25           H  
ATOM   4741  HD3 ARG A 300      12.239 -12.046  -5.462  1.00 65.25           H  
ATOM   4742  NE  ARG A 300      12.040 -13.447  -7.014  1.00 65.25           N  
ATOM   4743  HE  ARG A 300      12.021 -14.268  -6.427  1.00 65.25           H  
ATOM   4744  NH1 ARG A 300      12.463 -12.667  -9.130  1.00 65.25           N  
ATOM   4745 HH11 ARG A 300      12.321 -11.713  -8.831  1.00 65.25           H  
ATOM   4746 HH12 ARG A 300      12.664 -12.793 -10.112  1.00 65.25           H  
ATOM   4747  NH2 ARG A 300      12.611 -14.847  -8.712  1.00 65.25           N  
ATOM   4748 HH21 ARG A 300      12.969 -14.966  -9.649  1.00 65.25           H  
ATOM   4749 HH22 ARG A 300      12.799 -15.597  -8.061  1.00 65.25           H  
ATOM   4750  CZ  ARG A 300      12.366 -13.645  -8.280  1.00 65.25           C  
ATOM   4751  N   ALA A 301       7.512  -9.575  -7.183  1.00 62.19           N  
ATOM   4752  H   ALA A 301       7.628  -9.731  -8.175  1.00 62.19           H  
ATOM   4753  CA  ALA A 301       7.293  -8.224  -6.712  1.00 62.19           C  
ATOM   4754  HA  ALA A 301       7.949  -8.055  -5.858  1.00 62.19           H  
ATOM   4755  C   ALA A 301       5.858  -8.052  -6.169  1.00 62.19           C  
ATOM   4756  CB  ALA A 301       7.755  -7.255  -7.806  1.00 62.19           C  
ATOM   4757  HB1 ALA A 301       7.562  -6.227  -7.501  1.00 62.19           H  
ATOM   4758  HB2 ALA A 301       8.831  -7.364  -7.948  1.00 62.19           H  
ATOM   4759  HB3 ALA A 301       7.275  -7.491  -8.756  1.00 62.19           H  
ATOM   4760  O   ALA A 301       5.674  -7.260  -5.248  1.00 62.19           O  
ATOM   4761  N   GLN A 302       4.876  -8.863  -6.599  1.00 62.72           N  
ATOM   4762  H   GLN A 302       5.063  -9.467  -7.387  1.00 62.72           H  
ATOM   4763  CA  GLN A 302       3.488  -8.820  -6.105  1.00 62.72           C  
ATOM   4764  HA  GLN A 302       3.030  -7.907  -6.486  1.00 62.72           H  
ATOM   4765  C   GLN A 302       3.363  -8.814  -4.568  1.00 62.72           C  
ATOM   4766  CB  GLN A 302       2.690  -9.979  -6.707  1.00 62.72           C  
ATOM   4767  HB2 GLN A 302       2.961 -10.915  -6.220  1.00 62.72           H  
ATOM   4768  HB3 GLN A 302       2.917 -10.046  -7.771  1.00 62.72           H  
ATOM   4769  O   GLN A 302       2.538  -8.084  -4.014  1.00 62.72           O  
ATOM   4770  CG  GLN A 302       1.181  -9.748  -6.547  1.00 62.72           C  
ATOM   4771  HG2 GLN A 302       0.900  -9.813  -5.496  1.00 62.72           H  
ATOM   4772  HG3 GLN A 302       0.927  -8.754  -6.917  1.00 62.72           H  
ATOM   4773  CD  GLN A 302       0.367 -10.763  -7.328  1.00 62.72           C  
ATOM   4774  NE2 GLN A 302      -0.907 -10.526  -7.519  1.00 62.72           N  
ATOM   4775 HE21 GLN A 302      -1.414 -11.252  -8.004  1.00 62.72           H  
ATOM   4776 HE22 GLN A 302      -1.384  -9.791  -7.016  1.00 62.72           H  
ATOM   4777  OE1 GLN A 302       0.847 -11.786  -7.777  1.00 62.72           O  
ATOM   4778  N   GLY A 303       4.230  -9.545  -3.857  1.00 52.78           N  
ATOM   4779  H   GLY A 303       4.905 -10.099  -4.365  1.00 52.78           H  
ATOM   4780  CA  GLY A 303       4.227  -9.607  -2.388  1.00 52.78           C  
ATOM   4781  HA2 GLY A 303       4.964 -10.346  -2.073  1.00 52.78           H  
ATOM   4782  HA3 GLY A 303       3.245  -9.943  -2.056  1.00 52.78           H  
ATOM   4783  C   GLY A 303       4.549  -8.283  -1.668  1.00 52.78           C  
ATOM   4784  O   GLY A 303       4.259  -8.162  -0.478  1.00 52.78           O  
ATOM   4785  N   ALA A 304       5.128  -7.288  -2.353  1.00 55.75           N  
ATOM   4786  H   ALA A 304       5.342  -7.453  -3.326  1.00 55.75           H  
ATOM   4787  CA  ALA A 304       5.469  -5.961  -1.811  1.00 55.75           C  
ATOM   4788  HA  ALA A 304       5.230  -5.940  -0.748  1.00 55.75           H  
ATOM   4789  C   ALA A 304       4.670  -4.800  -2.454  1.00 55.75           C  
ATOM   4790  CB  ALA A 304       6.986  -5.756  -1.946  1.00 55.75           C  
ATOM   4791  HB1 ALA A 304       7.279  -5.785  -2.996  1.00 55.75           H  
ATOM   4792  HB2 ALA A 304       7.271  -4.790  -1.531  1.00 55.75           H  
ATOM   4793  HB3 ALA A 304       7.524  -6.532  -1.401  1.00 55.75           H  
ATOM   4794  O   ALA A 304       4.922  -3.628  -2.167  1.00 55.75           O  
ATOM   4795  N   GLN A 305       3.712  -5.110  -3.332  1.00 65.31           N  
ATOM   4796  H   GLN A 305       3.505  -6.092  -3.452  1.00 65.31           H  
ATOM   4797  CA  GLN A 305       3.390  -4.247  -4.474  1.00 65.31           C  
ATOM   4798  HA  GLN A 305       4.195  -3.526  -4.614  1.00 65.31           H  
ATOM   4799  C   GLN A 305       2.097  -3.441  -4.400  1.00 65.31           C  
ATOM   4800  CB  GLN A 305       3.307  -5.127  -5.718  1.00 65.31           C  
ATOM   4801  HB2 GLN A 305       2.367  -4.935  -6.236  1.00 65.31           H  
ATOM   4802  HB3 GLN A 305       3.263  -6.171  -5.409  1.00 65.31           H  
ATOM   4803  O   GLN A 305       1.890  -2.619  -5.292  1.00 65.31           O  
ATOM   4804  CG  GLN A 305       4.456  -4.967  -6.718  1.00 65.31           C  
ATOM   4805  HG2 GLN A 305       5.422  -5.213  -6.278  1.00 65.31           H  
ATOM   4806  HG3 GLN A 305       4.561  -3.924  -7.018  1.00 65.31           H  
ATOM   4807  CD  GLN A 305       4.164  -5.823  -7.949  1.00 65.31           C  
ATOM   4808  NE2 GLN A 305       5.135  -6.215  -8.726  1.00 65.31           N  
ATOM   4809 HE21 GLN A 305       4.861  -6.828  -9.481  1.00 65.31           H  
ATOM   4810 HE22 GLN A 305       6.094  -5.945  -8.561  1.00 65.31           H  
ATOM   4811  OE1 GLN A 305       3.035  -6.155  -8.260  1.00 65.31           O  
ATOM   4812  N   ILE A 306       1.202  -3.661  -3.429  1.00 88.56           N  
ATOM   4813  H   ILE A 306       1.385  -4.359  -2.721  1.00 88.56           H  
ATOM   4814  CA  ILE A 306       0.008  -2.809  -3.367  1.00 88.56           C  
ATOM   4815  HA  ILE A 306      -0.467  -2.819  -4.348  1.00 88.56           H  
ATOM   4816  C   ILE A 306       0.487  -1.388  -3.089  1.00 88.56           C  
ATOM   4817  CB  ILE A 306      -1.068  -3.260  -2.360  1.00 88.56           C  
ATOM   4818  HB  ILE A 306      -0.637  -3.242  -1.359  1.00 88.56           H  
ATOM   4819  O   ILE A 306       0.894  -1.049  -1.972  1.00 88.56           O  
ATOM   4820  CG1 ILE A 306      -1.543  -4.694  -2.665  1.00 88.56           C  
ATOM   4821 HG12 ILE A 306      -0.683  -5.363  -2.680  1.00 88.56           H  
ATOM   4822 HG13 ILE A 306      -2.018  -4.722  -3.646  1.00 88.56           H  
ATOM   4823  CG2 ILE A 306      -2.266  -2.285  -2.409  1.00 88.56           C  
ATOM   4824 HG21 ILE A 306      -3.003  -2.536  -1.647  1.00 88.56           H  
ATOM   4825 HG22 ILE A 306      -1.953  -1.258  -2.221  1.00 88.56           H  
ATOM   4826 HG23 ILE A 306      -2.749  -2.325  -3.386  1.00 88.56           H  
ATOM   4827  CD1 ILE A 306      -2.530  -5.234  -1.626  1.00 88.56           C  
ATOM   4828 HD11 ILE A 306      -2.650  -6.307  -1.776  1.00 88.56           H  
ATOM   4829 HD12 ILE A 306      -3.501  -4.750  -1.734  1.00 88.56           H  
ATOM   4830 HD13 ILE A 306      -2.147  -5.065  -0.620  1.00 88.56           H  
ATOM   4831  N   ASP A 307       0.445  -0.579  -4.140  1.00 94.44           N  
ATOM   4832  H   ASP A 307       0.347  -1.008  -5.049  1.00 94.44           H  
ATOM   4833  CA  ASP A 307       0.499   0.861  -4.044  1.00 94.44           C  
ATOM   4834  HA  ASP A 307       1.363   1.144  -3.443  1.00 94.44           H  
ATOM   4835  C   ASP A 307      -0.774   1.311  -3.328  1.00 94.44           C  
ATOM   4836  CB  ASP A 307       0.671   1.481  -5.429  1.00 94.44           C  
ATOM   4837  HB2 ASP A 307      -0.235   1.370  -6.025  1.00 94.44           H  
ATOM   4838  HB3 ASP A 307       1.478   0.963  -5.948  1.00 94.44           H  
ATOM   4839  O   ASP A 307      -1.836   1.457  -3.931  1.00 94.44           O  
ATOM   4840  CG  ASP A 307       1.044   2.947  -5.265  1.00 94.44           C  
ATOM   4841  OD1 ASP A 307       0.443   3.642  -4.416  1.00 94.44           O  
ATOM   4842  OD2 ASP A 307       2.069   3.349  -5.847  1.00 94.44           O  
ATOM   4843  N   THR A 308      -0.653   1.400  -2.002  1.00 95.62           N  
ATOM   4844  H   THR A 308       0.227   1.106  -1.604  1.00 95.62           H  
ATOM   4845  CA  THR A 308      -1.760   1.583  -1.065  1.00 95.62           C  
ATOM   4846  HA  THR A 308      -2.383   0.689  -1.039  1.00 95.62           H  
ATOM   4847  C   THR A 308      -2.637   2.753  -1.477  1.00 95.62           C  
ATOM   4848  CB  THR A 308      -1.197   1.845   0.338  1.00 95.62           C  
ATOM   4849  HB  THR A 308      -0.663   2.794   0.318  1.00 95.62           H  
ATOM   4850  O   THR A 308      -3.848   2.610  -1.554  1.00 95.62           O  
ATOM   4851  CG2 THR A 308      -2.270   1.947   1.414  1.00 95.62           C  
ATOM   4852 HG21 THR A 308      -2.981   1.126   1.315  1.00 95.62           H  
ATOM   4853 HG22 THR A 308      -2.816   2.885   1.312  1.00 95.62           H  
ATOM   4854 HG23 THR A 308      -1.810   1.912   2.401  1.00 95.62           H  
ATOM   4855  OG1 THR A 308      -0.247   0.856   0.709  1.00 95.62           O  
ATOM   4856  HG1 THR A 308       0.468   1.360   1.105  1.00 95.62           H  
ATOM   4857  N   ILE A 309      -2.029   3.898  -1.790  1.00 97.56           N  
ATOM   4858  H   ILE A 309      -1.024   3.914  -1.889  1.00 97.56           H  
ATOM   4859  CA  ILE A 309      -2.785   5.107  -2.103  1.00 97.56           C  
ATOM   4860  HA  ILE A 309      -3.613   5.151  -1.396  1.00 97.56           H  
ATOM   4861  C   ILE A 309      -3.415   5.049  -3.496  1.00 97.56           C  
ATOM   4862  CB  ILE A 309      -1.911   6.354  -1.888  1.00 97.56           C  
ATOM   4863  HB  ILE A 309      -1.481   6.294  -0.888  1.00 97.56           H  
ATOM   4864  O   ILE A 309      -4.582   5.409  -3.635  1.00 97.56           O  
ATOM   4865  CG1 ILE A 309      -2.741   7.646  -1.951  1.00 97.56           C  
ATOM   4866 HG12 ILE A 309      -2.081   8.494  -1.772  1.00 97.56           H  
ATOM   4867 HG13 ILE A 309      -3.165   7.766  -2.948  1.00 97.56           H  
ATOM   4868  CG2 ILE A 309      -0.745   6.407  -2.886  1.00 97.56           C  
ATOM   4869 HG21 ILE A 309      -0.147   5.498  -2.823  1.00 97.56           H  
ATOM   4870 HG22 ILE A 309      -1.107   6.538  -3.906  1.00 97.56           H  
ATOM   4871 HG23 ILE A 309      -0.103   7.256  -2.655  1.00 97.56           H  
ATOM   4872  CD1 ILE A 309      -3.861   7.707  -0.904  1.00 97.56           C  
ATOM   4873 HD11 ILE A 309      -4.692   7.065  -1.194  1.00 97.56           H  
ATOM   4874 HD12 ILE A 309      -3.478   7.397   0.068  1.00 97.56           H  
ATOM   4875 HD13 ILE A 309      -4.226   8.731  -0.820  1.00 97.56           H  
ATOM   4876  N   PHE A 310      -2.695   4.537  -4.499  1.00 97.94           N  
ATOM   4877  H   PHE A 310      -1.742   4.248  -4.330  1.00 97.94           H  
ATOM   4878  CA  PHE A 310      -3.223   4.398  -5.856  1.00 97.94           C  
ATOM   4879  HA  PHE A 310      -3.560   5.370  -6.216  1.00 97.94           H  
ATOM   4880  C   PHE A 310      -4.425   3.448  -5.889  1.00 97.94           C  
ATOM   4881  CB  PHE A 310      -2.111   3.893  -6.776  1.00 97.94           C  
ATOM   4882  HB2 PHE A 310      -1.334   4.655  -6.851  1.00 97.94           H  
ATOM   4883  HB3 PHE A 310      -1.667   3.003  -6.330  1.00 97.94           H  
ATOM   4884  O   PHE A 310      -5.478   3.809  -6.409  1.00 97.94           O  
ATOM   4885  CG  PHE A 310      -2.597   3.542  -8.166  1.00 97.94           C  
ATOM   4886  CD1 PHE A 310      -2.823   2.202  -8.530  1.00 97.94           C  
ATOM   4887  HD1 PHE A 310      -2.649   1.411  -7.815  1.00 97.94           H  
ATOM   4888  CD2 PHE A 310      -2.857   4.565  -9.089  1.00 97.94           C  
ATOM   4889  HD2 PHE A 310      -2.720   5.596  -8.797  1.00 97.94           H  
ATOM   4890  CE1 PHE A 310      -3.283   1.889  -9.821  1.00 97.94           C  
ATOM   4891  HE1 PHE A 310      -3.454   0.862 -10.108  1.00 97.94           H  
ATOM   4892  CE2 PHE A 310      -3.295   4.254 -10.387  1.00 97.94           C  
ATOM   4893  HE2 PHE A 310      -3.483   5.047 -11.097  1.00 97.94           H  
ATOM   4894  CZ  PHE A 310      -3.515   2.916 -10.750  1.00 97.94           C  
ATOM   4895  HZ  PHE A 310      -3.870   2.681 -11.743  1.00 97.94           H  
ATOM   4896  N   SER A 311      -4.297   2.264  -5.275  1.00 97.50           N  
ATOM   4897  H   SER A 311      -3.415   2.049  -4.832  1.00 97.50           H  
ATOM   4898  CA  SER A 311      -5.409   1.312  -5.146  1.00 97.50           C  
ATOM   4899  HA  SER A 311      -5.765   1.030  -6.137  1.00 97.50           H  
ATOM   4900  C   SER A 311      -6.586   1.920  -4.388  1.00 97.50           C  
ATOM   4901  CB  SER A 311      -4.969   0.051  -4.405  1.00 97.50           C  
ATOM   4902  HB2 SER A 311      -4.337   0.311  -3.556  1.00 97.50           H  
ATOM   4903  HB3 SER A 311      -5.859  -0.457  -4.032  1.00 97.50           H  
ATOM   4904  O   SER A 311      -7.727   1.790  -4.824  1.00 97.50           O  
ATOM   4905  OG  SER A 311      -4.300  -0.844  -5.264  1.00 97.50           O  
ATOM   4906  HG  SER A 311      -3.490  -0.445  -5.591  1.00 97.50           H  
ATOM   4907  N   SER A 312      -6.318   2.631  -3.289  1.00 98.19           N  
ATOM   4908  H   SER A 312      -5.372   2.666  -2.938  1.00 98.19           H  
ATOM   4909  CA  SER A 312      -7.356   3.297  -2.506  1.00 98.19           C  
ATOM   4910  HA  SER A 312      -8.080   2.549  -2.183  1.00 98.19           H  
ATOM   4911  C   SER A 312      -8.140   4.320  -3.331  1.00 98.19           C  
ATOM   4912  CB  SER A 312      -6.746   3.905  -1.244  1.00 98.19           C  
ATOM   4913  HB2 SER A 312      -7.486   4.523  -0.736  1.00 98.19           H  
ATOM   4914  HB3 SER A 312      -5.879   4.515  -1.498  1.00 98.19           H  
ATOM   4915  O   SER A 312      -9.370   4.290  -3.304  1.00 98.19           O  
ATOM   4916  OG  SER A 312      -6.383   2.874  -0.349  1.00 98.19           O  
ATOM   4917  HG  SER A 312      -5.692   3.203   0.232  1.00 98.19           H  
ATOM   4918  N   TYR A 313      -7.470   5.169  -4.115  1.00 98.56           N  
ATOM   4919  H   TYR A 313      -6.460   5.148  -4.112  1.00 98.56           H  
ATOM   4920  CA  TYR A 313      -8.144   6.106  -5.022  1.00 98.56           C  
ATOM   4921  HA  TYR A 313      -8.906   6.644  -4.458  1.00 98.56           H  
ATOM   4922  C   TYR A 313      -8.877   5.415  -6.172  1.00 98.56           C  
ATOM   4923  CB  TYR A 313      -7.144   7.127  -5.573  1.00 98.56           C  
ATOM   4924  HB2 TYR A 313      -7.485   7.460  -6.553  1.00 98.56           H  
ATOM   4925  HB3 TYR A 313      -6.160   6.675  -5.701  1.00 98.56           H  
ATOM   4926  O   TYR A 313      -9.988   5.825  -6.508  1.00 98.56           O  
ATOM   4927  CG  TYR A 313      -7.061   8.362  -4.715  1.00 98.56           C  
ATOM   4928  CD1 TYR A 313      -8.133   9.266  -4.746  1.00 98.56           C  
ATOM   4929  HD1 TYR A 313      -8.985   9.083  -5.385  1.00 98.56           H  
ATOM   4930  CD2 TYR A 313      -5.948   8.605  -3.890  1.00 98.56           C  
ATOM   4931  HD2 TYR A 313      -5.124   7.907  -3.896  1.00 98.56           H  
ATOM   4932  CE1 TYR A 313      -8.102  10.409  -3.940  1.00 98.56           C  
ATOM   4933  HE1 TYR A 313      -8.942  11.088  -3.952  1.00 98.56           H  
ATOM   4934  CE2 TYR A 313      -5.908   9.761  -3.084  1.00 98.56           C  
ATOM   4935  HE2 TYR A 313      -5.049   9.979  -2.468  1.00 98.56           H  
ATOM   4936  OH  TYR A 313      -7.019  11.760  -2.314  1.00 98.56           O  
ATOM   4937  HH  TYR A 313      -6.470  11.744  -1.527  1.00 98.56           H  
ATOM   4938  CZ  TYR A 313      -6.996  10.659  -3.102  1.00 98.56           C
[truncated: 219,762 more chars]
