# Supplementary material for: Deep mining reveals the diversity of endogenous viral elements in vertebrate genomes
Source: Nat Microbiol. 2024 Oct 22;9(11):3013–24. doi: 10.1038/s41564-024-01825-4 (PMC11521997; doi:10.1038/s41564-024-01825-4)
Supplement: Supplementary file 7 — NP tree files (Fig. 4a), and structural modelling files for the S. etruscus EVE, Ixodes scapularis EVE and South Bay virus nucleoprotein (Fig. 4b). [file 41564_2024_1825_MOESM7_ESM.zip › Source_Data_Figure_4/Suncus_etruscus_colabfold_24recycles_amber_8234a/Suncus_etruscus_colabfold_24recycles_amber_8234a_unrelaxed_rank_002_alphafold2_ptm_model_5_seed_000.pdb]

MODEL     1                                                                     
ATOM      1  N   MET A   1      18.172 -14.867 -18.172  1.00 81.00           N  
ATOM      2  CA  MET A   1      18.078 -13.648 -17.375  1.00 81.00           C  
ATOM      3  C   MET A   1      18.578 -13.891 -15.953  1.00 81.00           C  
ATOM      4  CB  MET A   1      16.641 -13.125 -17.344  1.00 81.00           C  
ATOM      5  O   MET A   1      18.219 -14.898 -15.336  1.00 81.00           O  
ATOM      6  CG  MET A   1      16.094 -12.758 -18.719  1.00 81.00           C  
ATOM      7  SD  MET A   1      14.359 -12.180 -18.656  1.00 81.00           S  
ATOM      8  CE  MET A   1      13.922 -12.281 -20.406  1.00 81.00           C  
ATOM      9  N   GLU A   2      19.641 -13.062 -15.531  1.00 92.06           N  
ATOM     10  CA  GLU A   2      20.156 -13.352 -14.195  1.00 92.06           C  
ATOM     11  C   GLU A   2      19.719 -12.289 -13.195  1.00 92.06           C  
ATOM     12  CB  GLU A   2      21.672 -13.469 -14.219  1.00 92.06           C  
ATOM     13  O   GLU A   2      19.844 -11.086 -13.469  1.00 92.06           O  
ATOM     14  CG  GLU A   2      22.281 -13.883 -12.883  1.00 92.06           C  
ATOM     15  CD  GLU A   2      23.797 -13.938 -12.906  1.00 92.06           C  
ATOM     16  OE1 GLU A   2      24.406 -14.336 -11.883  1.00 92.06           O  
ATOM     17  OE2 GLU A   2      24.391 -13.578 -13.953  1.00 92.06           O  
ATOM     18  N   ASN A   3      19.172 -12.695 -12.047  1.00 97.56           N  
ATOM     19  CA  ASN A   3      18.969 -11.820 -10.898  1.00 97.56           C  
ATOM     20  C   ASN A   3      20.297 -11.477 -10.219  1.00 97.56           C  
ATOM     21  CB  ASN A   3      18.016 -12.461  -9.898  1.00 97.56           C  
ATOM     22  O   ASN A   3      20.938 -12.344  -9.625  1.00 97.56           O  
ATOM     23  CG  ASN A   3      17.578 -11.500  -8.812  1.00 97.56           C  
ATOM     24  ND2 ASN A   3      16.422 -11.773  -8.203  1.00 97.56           N  
ATOM     25  OD1 ASN A   3      18.266 -10.516  -8.523  1.00 97.56           O  
ATOM     26  N   LYS A   4      20.672 -10.227 -10.273  1.00 97.88           N  
ATOM     27  CA  LYS A   4      21.984  -9.812  -9.773  1.00 97.88           C  
ATOM     28  C   LYS A   4      21.938  -9.500  -8.281  1.00 97.88           C  
ATOM     29  CB  LYS A   4      22.500  -8.586 -10.547  1.00 97.88           C  
ATOM     30  O   LYS A   4      22.969  -9.242  -7.664  1.00 97.88           O  
ATOM     31  CG  LYS A   4      22.922  -8.891 -11.977  1.00 97.88           C  
ATOM     32  CD  LYS A   4      23.625  -7.703 -12.609  1.00 97.88           C  
ATOM     33  CE  LYS A   4      24.156  -8.047 -14.000  1.00 97.88           C  
ATOM     34  NZ  LYS A   4      24.859  -6.887 -14.625  1.00 97.88           N  
ATOM     35  N   ILE A   5      20.781  -9.445  -7.668  1.00 97.94           N  
ATOM     36  CA  ILE A   5      20.656  -9.266  -6.227  1.00 97.94           C  
ATOM     37  C   ILE A   5      20.719 -10.617  -5.527  1.00 97.94           C  
ATOM     38  CB  ILE A   5      19.359  -8.531  -5.855  1.00 97.94           C  
ATOM     39  O   ILE A   5      19.688 -11.164  -5.129  1.00 97.94           O  
ATOM     40  CG1 ILE A   5      19.203  -7.246  -6.684  1.00 97.94           C  
ATOM     41  CG2 ILE A   5      19.312  -8.219  -4.359  1.00 97.94           C  
ATOM     42  CD1 ILE A   5      17.875  -6.527  -6.484  1.00 97.94           C  
ATOM     43  N   LYS A   6      21.922 -11.180  -5.383  1.00 97.75           N  
ATOM     44  CA  LYS A   6      22.156 -12.516  -4.852  1.00 97.75           C  
ATOM     45  C   LYS A   6      22.172 -12.508  -3.326  1.00 97.75           C  
ATOM     46  CB  LYS A   6      23.469 -13.094  -5.395  1.00 97.75           C  
ATOM     47  O   LYS A   6      23.250 -12.523  -2.717  1.00 97.75           O  
ATOM     48  CG  LYS A   6      23.484 -13.250  -6.906  1.00 97.75           C  
ATOM     49  CD  LYS A   6      24.766 -13.953  -7.371  1.00 97.75           C  
ATOM     50  CE  LYS A   6      24.766 -14.164  -8.883  1.00 97.75           C  
ATOM     51  NZ  LYS A   6      26.016 -14.828  -9.344  1.00 97.75           N  
ATOM     52  N   VAL A   7      21.047 -12.367  -2.756  1.00 98.12           N  
ATOM     53  CA  VAL A   7      20.828 -12.312  -1.315  1.00 98.12           C  
ATOM     54  C   VAL A   7      19.812 -13.375  -0.906  1.00 98.12           C  
ATOM     55  CB  VAL A   7      20.344 -10.914  -0.870  1.00 98.12           C  
ATOM     56  O   VAL A   7      18.719 -13.453  -1.485  1.00 98.12           O  
ATOM     57  CG1 VAL A   7      19.969 -10.914   0.613  1.00 98.12           C  
ATOM     58  CG2 VAL A   7      21.422  -9.859  -1.154  1.00 98.12           C  
ATOM     59  N   GLU A   8      20.188 -14.164   0.115  1.00 96.88           N  
ATOM     60  CA  GLU A   8      19.312 -15.258   0.521  1.00 96.88           C  
ATOM     61  C   GLU A   8      18.734 -15.023   1.913  1.00 96.88           C  
ATOM     62  CB  GLU A   8      20.062 -16.594   0.489  1.00 96.88           C  
ATOM     63  O   GLU A   8      17.641 -15.508   2.234  1.00 96.88           O  
ATOM     64  CG  GLU A   8      20.531 -17.000  -0.901  1.00 96.88           C  
ATOM     65  CD  GLU A   8      19.375 -17.328  -1.848  1.00 96.88           C  
ATOM     66  OE1 GLU A   8      19.562 -17.219  -3.082  1.00 96.88           O  
ATOM     67  OE2 GLU A   8      18.297 -17.688  -1.351  1.00 96.88           O  
ATOM     68  N   THR A   9      19.500 -14.336   2.752  1.00 95.50           N  
ATOM     69  CA  THR A   9      19.125 -14.133   4.145  1.00 95.50           C  
ATOM     70  C   THR A   9      19.219 -12.656   4.523  1.00 95.50           C  
ATOM     71  CB  THR A   9      20.000 -14.961   5.094  1.00 95.50           C  
ATOM     72  O   THR A   9      19.781 -11.852   3.775  1.00 95.50           O  
ATOM     73  CG2 THR A   9      20.000 -16.438   4.703  1.00 95.50           C  
ATOM     74  OG1 THR A   9      21.359 -14.477   5.031  1.00 95.50           O  
ATOM     75  N   LYS A  10      18.688 -12.336   5.672  1.00 93.81           N  
ATOM     76  CA  LYS A  10      18.750 -10.984   6.211  1.00 93.81           C  
ATOM     77  C   LYS A  10      20.188 -10.531   6.414  1.00 93.81           C  
ATOM     78  CB  LYS A  10      17.969 -10.891   7.527  1.00 93.81           C  
ATOM     79  O   LYS A  10      20.531  -9.391   6.121  1.00 93.81           O  
ATOM     80  CG  LYS A  10      17.953  -9.500   8.141  1.00 93.81           C  
ATOM     81  CD  LYS A  10      17.203  -9.477   9.469  1.00 93.81           C  
ATOM     82  CE  LYS A  10      17.266  -8.109  10.125  1.00 93.81           C  
ATOM     83  NZ  LYS A  10      16.578  -8.094  11.445  1.00 93.81           N  
ATOM     84  N   ASP A  11      21.016 -11.422   6.934  1.00 95.38           N  
ATOM     85  CA  ASP A  11      22.422 -11.109   7.168  1.00 95.38           C  
ATOM     86  C   ASP A  11      23.125 -10.766   5.859  1.00 95.38           C  
ATOM     87  CB  ASP A  11      23.125 -12.289   7.848  1.00 95.38           C  
ATOM     88  O   ASP A  11      23.922  -9.812   5.809  1.00 95.38           O  
ATOM     89  CG  ASP A  11      22.719 -12.469   9.297  1.00 95.38           C  
ATOM     90  OD1 ASP A  11      22.156 -11.523   9.891  1.00 95.38           O  
ATOM     91  OD2 ASP A  11      22.953 -13.562   9.852  1.00 95.38           O  
ATOM     92  N   GLU A  12      22.828 -11.469   4.828  1.00 97.75           N  
ATOM     93  CA  GLU A  12      23.406 -11.195   3.516  1.00 97.75           C  
ATOM     94  C   GLU A  12      22.922  -9.859   2.961  1.00 97.75           C  
ATOM     95  CB  GLU A  12      23.078 -12.320   2.537  1.00 97.75           C  
ATOM     96  O   GLU A  12      23.656  -9.180   2.246  1.00 97.75           O  
ATOM     97  CG  GLU A  12      23.781 -13.633   2.844  1.00 97.75           C  
ATOM     98  CD  GLU A  12      23.406 -14.758   1.885  1.00 97.75           C  
ATOM     99  OE1 GLU A  12      23.875 -15.906   2.088  1.00 97.75           O  
ATOM    100  OE2 GLU A  12      22.656 -14.484   0.923  1.00 97.75           O  
ATOM    101  N   LEU A  13      21.734  -9.578   3.307  1.00 97.75           N  
ATOM    102  CA  LEU A  13      21.188  -8.297   2.879  1.00 97.75           C  
ATOM    103  C   LEU A  13      21.984  -7.141   3.479  1.00 97.75           C  
ATOM    104  CB  LEU A  13      19.719  -8.180   3.279  1.00 97.75           C  
ATOM    105  O   LEU A  13      22.328  -6.184   2.779  1.00 97.75           O  
ATOM    106  CG  LEU A  13      19.031  -6.844   2.973  1.00 97.75           C  
ATOM    107  CD1 LEU A  13      19.047  -6.574   1.471  1.00 97.75           C  
ATOM    108  CD2 LEU A  13      17.609  -6.836   3.508  1.00 97.75           C  
ATOM    109  N   GLU A  14      22.297  -7.207   4.715  1.00 96.56           N  
ATOM    110  CA  GLU A  14      23.031  -6.148   5.391  1.00 96.56           C  
ATOM    111  C   GLU A  14      24.406  -5.941   4.746  1.00 96.56           C  
ATOM    112  CB  GLU A  14      23.203  -6.469   6.879  1.00 96.56           C  
ATOM    113  O   GLU A  14      24.844  -4.805   4.547  1.00 96.56           O  
ATOM    114  CG  GLU A  14      21.906  -6.348   7.676  1.00 96.56           C  
ATOM    115  CD  GLU A  14      22.062  -6.766   9.133  1.00 96.56           C  
ATOM    116  OE1 GLU A  14      21.062  -6.719   9.883  1.00 96.56           O  
ATOM    117  OE2 GLU A  14      23.188  -7.141   9.523  1.00 96.56           O  
ATOM    118  N   MET A  15      25.047  -7.051   4.402  1.00 97.25           N  
ATOM    119  CA  MET A  15      26.344  -6.973   3.734  1.00 97.25           C  
ATOM    120  C   MET A  15      26.203  -6.359   2.348  1.00 97.25           C  
ATOM    121  CB  MET A  15      26.984  -8.359   3.631  1.00 97.25           C  
ATOM    122  O   MET A  15      27.016  -5.520   1.953  1.00 97.25           O  
ATOM    123  CG  MET A  15      27.375  -8.961   4.973  1.00 97.25           C  
ATOM    124  SD  MET A  15      28.078 -10.641   4.812  1.00 97.25           S  
ATOM    125  CE  MET A  15      29.609 -10.266   3.893  1.00 97.25           C  
ATOM    126  N   TYR A  16      25.219  -6.797   1.684  1.00 97.44           N  
ATOM    127  CA  TYR A  16      24.938  -6.281   0.350  1.00 97.44           C  
ATOM    128  C   TYR A  16      24.688  -4.777   0.390  1.00 97.44           C  
ATOM    129  CB  TYR A  16      23.719  -6.988  -0.261  1.00 97.44           C  
ATOM    130  O   TYR A  16      25.203  -4.031  -0.446  1.00 97.44           O  
ATOM    131  CG  TYR A  16      23.422  -6.562  -1.677  1.00 97.44           C  
ATOM    132  CD1 TYR A  16      22.656  -5.430  -1.934  1.00 97.44           C  
ATOM    133  CD2 TYR A  16      23.891  -7.293  -2.760  1.00 97.44           C  
ATOM    134  CE1 TYR A  16      22.375  -5.031  -3.236  1.00 97.44           C  
ATOM    135  CE2 TYR A  16      23.625  -6.906  -4.066  1.00 97.44           C  
ATOM    136  OH  TYR A  16      22.578  -5.391  -5.586  1.00 97.44           O  
ATOM    137  CZ  TYR A  16      22.859  -5.777  -4.293  1.00 97.44           C  
ATOM    138  N   LEU A  17      23.969  -4.293   1.339  1.00 96.81           N  
ATOM    139  CA  LEU A  17      23.578  -2.887   1.446  1.00 96.81           C  
ATOM    140  C   LEU A  17      24.797  -2.021   1.756  1.00 96.81           C  
ATOM    141  CB  LEU A  17      22.516  -2.699   2.531  1.00 96.81           C  
ATOM    142  O   LEU A  17      24.875  -0.872   1.315  1.00 96.81           O  
ATOM    143  CG  LEU A  17      21.125  -3.232   2.209  1.00 96.81           C  
ATOM    144  CD1 LEU A  17      20.219  -3.115   3.430  1.00 96.81           C  
ATOM    145  CD2 LEU A  17      20.531  -2.488   1.021  1.00 96.81           C  
ATOM    146  N   LYS A  18      25.734  -2.553   2.473  1.00 95.56           N  
ATOM    147  CA  LYS A  18      26.969  -1.816   2.754  1.00 95.56           C  
ATOM    148  C   LYS A  18      27.734  -1.530   1.470  1.00 95.56           C  
ATOM    149  CB  LYS A  18      27.844  -2.594   3.734  1.00 95.56           C  
ATOM    150  O   LYS A  18      28.172  -0.397   1.235  1.00 95.56           O  
ATOM    151  CG  LYS A  18      27.344  -2.564   5.172  1.00 95.56           C  
ATOM    152  CD  LYS A  18      28.297  -3.287   6.109  1.00 95.56           C  
ATOM    153  CE  LYS A  18      27.766  -3.324   7.535  1.00 95.56           C  
ATOM    154  NZ  LYS A  18      28.672  -4.078   8.445  1.00 95.56           N  
ATOM    155  N   GLU A  19      27.812  -2.531   0.621  1.00 95.06           N  
ATOM    156  CA  GLU A  19      28.516  -2.379  -0.652  1.00 95.06           C  
ATOM    157  C   GLU A  19      27.719  -1.493  -1.612  1.00 95.06           C  
ATOM    158  CB  GLU A  19      28.781  -3.744  -1.291  1.00 95.06           C  
ATOM    159  O   GLU A  19      28.297  -0.664  -2.318  1.00 95.06           O  
ATOM    160  CG  GLU A  19      29.797  -4.586  -0.545  1.00 95.06           C  
ATOM    161  CD  GLU A  19      31.141  -3.885  -0.369  1.00 95.06           C  
ATOM    162  OE1 GLU A  19      31.656  -3.854   0.768  1.00 95.06           O  
ATOM    163  OE2 GLU A  19      31.672  -3.359  -1.375  1.00 95.06           O  
ATOM    164  N   PHE A  20      26.484  -1.709  -1.572  1.00 95.00           N  
ATOM    165  CA  PHE A  20      25.562  -0.940  -2.402  1.00 95.00           C  
ATOM    166  C   PHE A  20      25.641   0.544  -2.068  1.00 95.00           C  
ATOM    167  CB  PHE A  20      24.125  -1.443  -2.225  1.00 95.00           C  
ATOM    168  O   PHE A  20      25.703   1.387  -2.965  1.00 95.00           O  
ATOM    169  CG  PHE A  20      23.125  -0.762  -3.123  1.00 95.00           C  
ATOM    170  CD1 PHE A  20      22.391   0.322  -2.666  1.00 95.00           C  
ATOM    171  CD2 PHE A  20      22.938  -1.207  -4.422  1.00 95.00           C  
ATOM    172  CE1 PHE A  20      21.469   0.954  -3.496  1.00 95.00           C  
ATOM    173  CE2 PHE A  20      22.016  -0.581  -5.258  1.00 95.00           C  
ATOM    174  CZ  PHE A  20      21.281   0.499  -4.789  1.00 95.00           C  
ATOM    175  N   GLY A  21      25.750   0.930  -0.797  1.00 93.50           N  
ATOM    176  CA  GLY A  21      25.797   2.303  -0.319  1.00 93.50           C  
ATOM    177  C   GLY A  21      27.094   3.012  -0.671  1.00 93.50           C  
ATOM    178  O   GLY A  21      27.141   4.242  -0.725  1.00 93.50           O  
ATOM    179  N   LYS A  22      28.156   2.197  -0.956  1.00 93.44           N  
ATOM    180  CA  LYS A  22      29.422   2.775  -1.390  1.00 93.44           C  
ATOM    181  C   LYS A  22      29.344   3.277  -2.828  1.00 93.44           C  
ATOM    182  CB  LYS A  22      30.547   1.751  -1.260  1.00 93.44           C  
ATOM    183  O   LYS A  22      29.984   4.262  -3.188  1.00 93.44           O  
ATOM    184  CG  LYS A  22      30.875   1.369   0.177  1.00 93.44           C  
ATOM    185  CD  LYS A  22      31.984   0.324   0.239  1.00 93.44           C  
ATOM    186  CE  LYS A  22      32.250  -0.132   1.668  1.00 93.44           C  
ATOM    187  NZ  LYS A  22      33.250  -1.235   1.724  1.00 93.44           N  
ATOM    188  N   LEU A  23      28.453   2.693  -3.590  1.00 92.12           N  
ATOM    189  CA  LEU A  23      28.359   2.965  -5.020  1.00 92.12           C  
ATOM    190  C   LEU A  23      27.219   3.932  -5.312  1.00 92.12           C  
ATOM    191  CB  LEU A  23      28.156   1.663  -5.801  1.00 92.12           C  
ATOM    192  O   LEU A  23      27.281   4.707  -6.266  1.00 92.12           O  
ATOM    193  CG  LEU A  23      29.297   0.653  -5.746  1.00 92.12           C  
ATOM    194  CD1 LEU A  23      28.875  -0.673  -6.359  1.00 92.12           C  
ATOM    195  CD2 LEU A  23      30.531   1.204  -6.457  1.00 92.12           C  
ATOM    196  N   ILE A  24      26.188   3.840  -4.516  1.00 95.38           N  
ATOM    197  CA  ILE A  24      24.953   4.582  -4.754  1.00 95.38           C  
ATOM    198  C   ILE A  24      24.766   5.613  -3.648  1.00 95.38           C  
ATOM    199  CB  ILE A  24      23.734   3.635  -4.832  1.00 95.38           C  
ATOM    200  O   ILE A  24      24.844   5.289  -2.461  1.00 95.38           O  
ATOM    201  CG1 ILE A  24      24.000   2.518  -5.848  1.00 95.38           C  
ATOM    202  CG2 ILE A  24      22.469   4.418  -5.184  1.00 95.38           C  
ATOM    203  CD1 ILE A  24      24.203   3.012  -7.273  1.00 95.38           C  
ATOM    204  N   PRO A  25      24.578   6.848  -3.908  1.00 92.56           N  
ATOM    205  CA  PRO A  25      24.469   7.918  -2.916  1.00 92.56           C  
ATOM    206  C   PRO A  25      23.156   7.883  -2.143  1.00 92.56           C  
ATOM    207  CB  PRO A  25      24.562   9.195  -3.758  1.00 92.56           C  
ATOM    208  O   PRO A  25      22.359   8.820  -2.227  1.00 92.56           O  
ATOM    209  CG  PRO A  25      23.969   8.828  -5.074  1.00 92.56           C  
ATOM    210  CD  PRO A  25      24.250   7.379  -5.344  1.00 92.56           C  
ATOM    211  N   VAL A  26      22.969   6.953  -1.326  1.00 95.25           N  
ATOM    212  CA  VAL A  26      21.734   6.801  -0.567  1.00 95.25           C  
ATOM    213  C   VAL A  26      21.781   7.680   0.681  1.00 95.25           C  
ATOM    214  CB  VAL A  26      21.484   5.328  -0.172  1.00 95.25           C  
ATOM    215  O   VAL A  26      22.859   7.996   1.183  1.00 95.25           O  
ATOM    216  CG1 VAL A  26      21.281   4.461  -1.414  1.00 95.25           C  
ATOM    217  CG2 VAL A  26      22.656   4.797   0.663  1.00 95.25           C  
ATOM    218  N   ASN A  27      20.625   8.125   1.224  1.00 94.38           N  
ATOM    219  CA  ASN A  27      20.484   8.891   2.455  1.00 94.38           C  
ATOM    220  C   ASN A  27      19.109   8.703   3.094  1.00 94.38           C  
ATOM    221  CB  ASN A  27      20.750  10.383   2.191  1.00 94.38           C  
ATOM    222  O   ASN A  27      18.250   8.047   2.518  1.00 94.38           O  
ATOM    223  CG  ASN A  27      19.656  11.023   1.355  1.00 94.38           C  
ATOM    224  ND2 ASN A  27      19.875  11.086   0.047  1.00 94.38           N  
ATOM    225  OD1 ASN A  27      18.625  11.453   1.882  1.00 94.38           O  
ATOM    226  N   SER A  28      18.938   9.289   4.254  1.00 94.06           N  
ATOM    227  CA  SER A  28      17.656   9.164   4.949  1.00 94.06           C  
ATOM    228  C   SER A  28      17.234  10.500   5.566  1.00 94.06           C  
ATOM    229  CB  SER A  28      17.734   8.094   6.039  1.00 94.06           C  
ATOM    230  O   SER A  28      16.531  10.523   6.578  1.00 94.06           O  
ATOM    231  OG  SER A  28      18.766   8.406   6.973  1.00 94.06           O  
ATOM    232  N   GLU A  29      17.750  11.570   5.012  1.00 93.25           N  
ATOM    233  CA  GLU A  29      17.484  12.906   5.543  1.00 93.25           C  
ATOM    234  C   GLU A  29      15.984  13.195   5.570  1.00 93.25           C  
ATOM    235  CB  GLU A  29      18.219  13.969   4.719  1.00 93.25           C  
ATOM    236  O   GLU A  29      15.477  13.758   6.543  1.00 93.25           O  
ATOM    237  CG  GLU A  29      18.062  15.383   5.266  1.00 93.25           C  
ATOM    238  CD  GLU A  29      18.859  16.422   4.492  1.00 93.25           C  
ATOM    239  OE1 GLU A  29      18.797  17.625   4.836  1.00 93.25           O  
ATOM    240  OE2 GLU A  29      19.562  16.016   3.531  1.00 93.25           O  
ATOM    241  N   TYR A  30      15.188  12.844   4.496  1.00 95.19           N  
ATOM    242  CA  TYR A  30      13.781  13.195   4.367  1.00 95.19           C  
ATOM    243  C   TYR A  30      12.898  11.953   4.398  1.00 95.19           C  
ATOM    244  CB  TYR A  30      13.539  13.969   3.068  1.00 95.19           C  
ATOM    245  O   TYR A  30      11.680  12.039   4.227  1.00 95.19           O  
ATOM    246  CG  TYR A  30      14.328  15.250   2.973  1.00 95.19           C  
ATOM    247  CD1 TYR A  30      14.016  16.344   3.779  1.00 95.19           C  
ATOM    248  CD2 TYR A  30      15.383  15.375   2.076  1.00 95.19           C  
ATOM    249  CE1 TYR A  30      14.742  17.531   3.691  1.00 95.19           C  
ATOM    250  CE2 TYR A  30      16.109  16.562   1.980  1.00 95.19           C  
ATOM    251  OH  TYR A  30      16.500  18.797   2.701  1.00 95.19           O  
ATOM    252  CZ  TYR A  30      15.781  17.625   2.791  1.00 95.19           C  
ATOM    253  N   THR A  31      13.547  10.836   4.527  1.00 96.50           N  
ATOM    254  CA  THR A  31      12.805   9.586   4.434  1.00 96.50           C  
ATOM    255  C   THR A  31      13.031   8.719   5.672  1.00 96.50           C  
ATOM    256  CB  THR A  31      13.203   8.789   3.174  1.00 96.50           C  
ATOM    257  O   THR A  31      14.047   8.875   6.359  1.00 96.50           O  
ATOM    258  CG2 THR A  31      12.828   9.547   1.905  1.00 96.50           C  
ATOM    259  OG1 THR A  31      14.625   8.570   3.182  1.00 96.50           O  
ATOM    260  N   ASN A  32      12.039   7.785   5.957  1.00 95.94           N  
ATOM    261  CA  ASN A  32      12.125   6.859   7.082  1.00 95.94           C  
ATOM    262  C   ASN A  32      13.188   5.793   6.848  1.00 95.94           C  
ATOM    263  CB  ASN A  32      10.766   6.203   7.340  1.00 95.94           C  
ATOM    264  O   ASN A  32      13.906   5.414   7.773  1.00 95.94           O  
ATOM    265  CG  ASN A  32       9.703   7.203   7.746  1.00 95.94           C  
ATOM    266  ND2 ASN A  32       8.664   7.324   6.930  1.00 95.94           N  
ATOM    267  OD1 ASN A  32       9.812   7.859   8.781  1.00 95.94           O  
ATOM    268  N   SER A  33      13.234   5.230   5.660  1.00 96.69           N  
ATOM    269  CA  SER A  33      14.266   4.316   5.184  1.00 96.69           C  
ATOM    270  C   SER A  33      15.125   4.977   4.109  1.00 96.69           C  
ATOM    271  CB  SER A  33      13.633   3.039   4.629  1.00 96.69           C  
ATOM    272  O   SER A  33      14.703   5.934   3.465  1.00 96.69           O  
ATOM    273  OG  SER A  33      14.633   2.076   4.328  1.00 96.69           O  
ATOM    274  N   CYS A  34      16.422   4.406   3.988  1.00 96.81           N  
ATOM    275  CA  CYS A  34      17.359   4.996   3.039  1.00 96.81           C  
ATOM    276  C   CYS A  34      16.781   4.992   1.628  1.00 96.81           C  
ATOM    277  CB  CYS A  34      18.688   4.246   3.057  1.00 96.81           C  
ATOM    278  O   CYS A  34      16.172   4.008   1.205  1.00 96.81           O  
ATOM    279  SG  CYS A  34      19.641   4.492   4.570  1.00 96.81           S  
ATOM    280  N   SER A  35      16.953   6.168   0.961  1.00 97.69           N  
ATOM    281  CA  SER A  35      16.500   6.391  -0.406  1.00 97.69           C  
ATOM    282  C   SER A  35      17.469   7.277  -1.178  1.00 97.69           C  
ATOM    283  CB  SER A  35      15.102   7.027  -0.409  1.00 97.69           C  
ATOM    284  O   SER A  35      18.562   7.566  -0.697  1.00 97.69           O  
ATOM    285  OG  SER A  35      15.172   8.398  -0.041  1.00 97.69           O  
ATOM    286  N   LEU A  36      16.984   7.680  -2.385  1.00 97.56           N  
ATOM    287  CA  LEU A  36      17.797   8.570  -3.205  1.00 97.56           C  
ATOM    288  C   LEU A  36      17.281  10.008  -3.115  1.00 97.56           C  
ATOM    289  CB  LEU A  36      17.797   8.109  -4.664  1.00 97.56           C  
ATOM    290  O   LEU A  36      17.672  10.859  -3.920  1.00 97.56           O  
ATOM    291  CG  LEU A  36      18.422   6.746  -4.941  1.00 97.56           C  
ATOM    292  CD1 LEU A  36      18.203   6.348  -6.398  1.00 97.56           C  
ATOM    293  CD2 LEU A  36      19.906   6.766  -4.602  1.00 97.56           C  
ATOM    294  N   THR A  37      16.422  10.273  -2.164  1.00 96.31           N  
ATOM    295  CA  THR A  37      15.820  11.594  -1.996  1.00 96.31           C  
ATOM    296  C   THR A  37      16.797  12.539  -1.292  1.00 96.31           C  
ATOM    297  CB  THR A  37      14.508  11.516  -1.198  1.00 96.31           C  
ATOM    298  O   THR A  37      17.125  12.336  -0.125  1.00 96.31           O  
ATOM    299  CG2 THR A  37      13.898  12.906  -1.003  1.00 96.31           C  
ATOM    300  OG1 THR A  37      13.570  10.695  -1.908  1.00 96.31           O  
ATOM    301  N   HIS A  38      17.125  13.656  -1.979  1.00 93.50           N  
ATOM    302  CA  HIS A  38      18.016  14.648  -1.395  1.00 93.50           C  
ATOM    303  C   HIS A  38      17.328  15.992  -1.222  1.00 93.50           C  
ATOM    304  CB  HIS A  38      19.266  14.812  -2.258  1.00 93.50           C  
ATOM    305  O   HIS A  38      17.781  16.844  -0.463  1.00 93.50           O  
ATOM    306  CG  HIS A  38      20.156  13.617  -2.258  1.00 93.50           C  
ATOM    307  CD2 HIS A  38      20.219  12.547  -3.094  1.00 93.50           C  
ATOM    308  ND1 HIS A  38      21.141  13.414  -1.304  1.00 93.50           N  
ATOM    309  CE1 HIS A  38      21.766  12.273  -1.555  1.00 93.50           C  
ATOM    310  NE2 HIS A  38      21.234  11.734  -2.635  1.00 93.50           N  
ATOM    311  N   VAL A  39      16.219  16.094  -1.870  1.00 93.06           N  
ATOM    312  CA  VAL A  39      15.398  17.281  -1.735  1.00 93.06           C  
ATOM    313  C   VAL A  39      13.922  16.906  -1.834  1.00 93.06           C  
ATOM    314  CB  VAL A  39      15.758  18.344  -2.807  1.00 93.06           C  
ATOM    315  O   VAL A  39      13.570  15.914  -2.471  1.00 93.06           O  
ATOM    316  CG1 VAL A  39      17.203  18.812  -2.646  1.00 93.06           C  
ATOM    317  CG2 VAL A  39      15.523  17.781  -4.207  1.00 93.06           C  
ATOM    318  N   ILE A  40      13.109  17.719  -1.174  1.00 92.75           N  
ATOM    319  CA  ILE A  40      11.672  17.547  -1.348  1.00 92.75           C  
ATOM    320  C   ILE A  40      11.258  18.078  -2.715  1.00 92.75           C  
ATOM    321  CB  ILE A  40      10.883  18.266  -0.228  1.00 92.75           C  
ATOM    322  O   ILE A  40      11.531  19.234  -3.049  1.00 92.75           O  
ATOM    323  CG1 ILE A  40      11.297  17.719   1.146  1.00 92.75           C  
ATOM    324  CG2 ILE A  40       9.375  18.109  -0.446  1.00 92.75           C  
ATOM    325  CD1 ILE A  40      10.711  18.500   2.318  1.00 92.75           C  
ATOM    326  N   PRO A  41      10.633  17.281  -3.582  1.00 94.31           N  
ATOM    327  CA  PRO A  41      10.289  17.703  -4.941  1.00 94.31           C  
ATOM    328  C   PRO A  41       9.328  18.891  -4.961  1.00 94.31           C  
ATOM    329  CB  PRO A  41       9.633  16.453  -5.547  1.00 94.31           C  
ATOM    330  O   PRO A  41       8.406  18.953  -4.148  1.00 94.31           O  
ATOM    331  CG  PRO A  41       9.148  15.672  -4.371  1.00 94.31           C  
ATOM    332  CD  PRO A  41      10.055  15.945  -3.207  1.00 94.31           C  
ATOM    333  N   ARG A  42       9.625  19.781  -5.887  1.00 93.44           N  
ATOM    334  CA  ARG A  42       8.727  20.906  -6.141  1.00 93.44           C  
ATOM    335  C   ARG A  42       7.805  20.609  -7.320  1.00 93.44           C  
ATOM    336  CB  ARG A  42       9.523  22.188  -6.410  1.00 93.44           C  
ATOM    337  O   ARG A  42       8.273  20.391  -8.445  1.00 93.44           O  
ATOM    338  CG  ARG A  42      10.305  22.688  -5.207  1.00 93.44           C  
ATOM    339  CD  ARG A  42      11.000  24.000  -5.496  1.00 93.44           C  
ATOM    340  NE  ARG A  42      11.695  24.516  -4.320  1.00 93.44           N  
ATOM    341  NH1 ARG A  42      12.227  26.562  -5.270  1.00 93.44           N  
ATOM    342  NH2 ARG A  42      12.867  26.094  -3.119  1.00 93.44           N  
ATOM    343  CZ  ARG A  42      12.266  25.719  -4.238  1.00 93.44           C  
ATOM    344  N   LEU A  43       6.523  20.688  -7.098  1.00 96.44           N  
ATOM    345  CA  LEU A  43       5.598  20.234  -8.133  1.00 96.44           C  
ATOM    346  C   LEU A  43       4.801  21.406  -8.695  1.00 96.44           C  
ATOM    347  CB  LEU A  43       4.648  19.172  -7.570  1.00 96.44           C  
ATOM    348  O   LEU A  43       3.799  21.203  -9.383  1.00 96.44           O  
ATOM    349  CG  LEU A  43       5.297  17.922  -6.984  1.00 96.44           C  
ATOM    350  CD1 LEU A  43       4.230  16.938  -6.520  1.00 96.44           C  
ATOM    351  CD2 LEU A  43       6.223  17.266  -8.008  1.00 96.44           C  
ATOM    352  N   ASP A  44       5.227  22.641  -8.516  1.00 94.56           N  
ATOM    353  CA  ASP A  44       4.512  23.859  -8.914  1.00 94.56           C  
ATOM    354  C   ASP A  44       4.367  23.938 -10.430  1.00 94.56           C  
ATOM    355  CB  ASP A  44       5.230  25.094  -8.383  1.00 94.56           C  
ATOM    356  O   ASP A  44       3.348  24.406 -10.938  1.00 94.56           O  
ATOM    357  CG  ASP A  44       5.312  25.125  -6.867  1.00 94.56           C  
ATOM    358  OD1 ASP A  44       4.266  25.281  -6.203  1.00 94.56           O  
ATOM    359  OD2 ASP A  44       6.438  25.016  -6.332  1.00 94.56           O  
ATOM    360  N   ASP A  45       5.352  23.453 -11.117  1.00 95.62           N  
ATOM    361  CA  ASP A  45       5.332  23.500 -12.570  1.00 95.62           C  
ATOM    362  C   ASP A  45       4.188  22.672 -13.141  1.00 95.62           C  
ATOM    363  CB  ASP A  45       6.668  23.031 -13.148  1.00 95.62           C  
ATOM    364  O   ASP A  45       3.588  23.031 -14.156  1.00 95.62           O  
ATOM    365  CG  ASP A  45       7.797  24.016 -12.922  1.00 95.62           C  
ATOM    366  OD1 ASP A  45       7.520  25.188 -12.570  1.00 95.62           O  
ATOM    367  OD2 ASP A  45       8.969  23.641 -13.109  1.00 95.62           O  
ATOM    368  N   TYR A  46       3.877  21.625 -12.492  1.00 96.75           N  
ATOM    369  CA  TYR A  46       2.799  20.750 -12.953  1.00 96.75           C  
ATOM    370  C   TYR A  46       1.440  21.406 -12.742  1.00 96.75           C  
ATOM    371  CB  TYR A  46       2.844  19.406 -12.234  1.00 96.75           C  
ATOM    372  O   TYR A  46       0.521  21.234 -13.539  1.00 96.75           O  
ATOM    373  CG  TYR A  46       4.070  18.578 -12.555  1.00 96.75           C  
ATOM    374  CD1 TYR A  46       4.121  17.812 -13.711  1.00 96.75           C  
ATOM    375  CD2 TYR A  46       5.172  18.594 -11.711  1.00 96.75           C  
ATOM    376  CE1 TYR A  46       5.250  17.047 -14.008  1.00 96.75           C  
ATOM    377  CE2 TYR A  46       6.305  17.828 -12.000  1.00 96.75           C  
ATOM    378  OH  TYR A  46       7.449  16.312 -13.445  1.00 96.75           O  
ATOM    379  CZ  TYR A  46       6.332  17.062 -13.156  1.00 96.75           C  
ATOM    380  N   LEU A  47       1.313  22.141 -11.688  1.00 94.81           N  
ATOM    381  CA  LEU A  47       0.095  22.891 -11.430  1.00 94.81           C  
ATOM    382  C   LEU A  47      -0.156  23.922 -12.523  1.00 94.81           C  
ATOM    383  CB  LEU A  47       0.181  23.594 -10.070  1.00 94.81           C  
ATOM    384  O   LEU A  47      -1.286  24.062 -13.000  1.00 94.81           O  
ATOM    385  CG  LEU A  47      -1.085  24.312  -9.594  1.00 94.81           C  
ATOM    386  CD1 LEU A  47      -2.242  23.328  -9.484  1.00 94.81           C  
ATOM    387  CD2 LEU A  47      -0.838  25.000  -8.258  1.00 94.81           C  
ATOM    388  N   ARG A  48       0.837  24.594 -12.953  1.00 93.75           N  
ATOM    389  CA  ARG A  48       0.731  25.562 -14.031  1.00 93.75           C  
ATOM    390  C   ARG A  48       0.341  24.891 -15.344  1.00 93.75           C  
ATOM    391  CB  ARG A  48       2.049  26.328 -14.203  1.00 93.75           C  
ATOM    392  O   ARG A  48      -0.520  25.391 -16.078  1.00 93.75           O  
ATOM    393  CG  ARG A  48       2.334  27.328 -13.094  1.00 93.75           C  
ATOM    394  CD  ARG A  48       3.611  28.109 -13.352  1.00 93.75           C  
ATOM    395  NE  ARG A  48       4.230  28.562 -12.109  1.00 93.75           N  
ATOM    396  NH1 ARG A  48       6.270  29.062 -13.070  1.00 93.75           N  
ATOM    397  NH2 ARG A  48       5.945  29.391 -10.820  1.00 93.75           N  
ATOM    398  CZ  ARG A  48       5.480  29.000 -12.000  1.00 93.75           C  
ATOM    399  N   ARG A  49       0.983  23.781 -15.609  1.00 94.88           N  
ATOM    400  CA  ARG A  49       0.688  23.016 -16.828  1.00 94.88           C  
ATOM    401  C   ARG A  49      -0.747  22.500 -16.812  1.00 94.88           C  
ATOM    402  CB  ARG A  49       1.664  21.859 -16.984  1.00 94.88           C  
ATOM    403  O   ARG A  49      -1.401  22.453 -17.859  1.00 94.88           O  
ATOM    404  CG  ARG A  49       3.072  22.281 -17.375  1.00 94.88           C  
ATOM    405  CD  ARG A  49       4.062  21.125 -17.234  1.00 94.88           C  
ATOM    406  NE  ARG A  49       3.697  20.000 -18.094  1.00 94.88           N  
ATOM    407  NH1 ARG A  49       5.125  18.500 -17.062  1.00 94.88           N  
ATOM    408  NH2 ARG A  49       3.809  17.828 -18.812  1.00 94.88           N  
ATOM    409  CZ  ARG A  49       4.211  18.781 -17.984  1.00 94.88           C  
ATOM    410  N   MET A  50      -1.155  22.094 -15.625  1.00 94.31           N  
ATOM    411  CA  MET A  50      -2.508  21.562 -15.484  1.00 94.31           C  
ATOM    412  C   MET A  50      -3.549  22.625 -15.820  1.00 94.31           C  
ATOM    413  CB  MET A  50      -2.732  21.047 -14.062  1.00 94.31           C  
ATOM    414  O   MET A  50      -4.566  22.328 -16.453  1.00 94.31           O  
ATOM    415  CG  MET A  50      -4.039  20.281 -13.883  1.00 94.31           C  
ATOM    416  SD  MET A  50      -4.102  18.750 -14.883  1.00 94.31           S  
ATOM    417  CE  MET A  50      -2.996  17.688 -13.914  1.00 94.31           C  
ATOM    418  N   ALA A  51      -3.330  23.875 -15.539  1.00 89.69           N  
ATOM    419  CA  ALA A  51      -4.238  24.984 -15.789  1.00 89.69           C  
ATOM    420  C   ALA A  51      -4.406  25.234 -17.281  1.00 89.69           C  
ATOM    421  CB  ALA A  51      -3.729  26.250 -15.094  1.00 89.69           C  
ATOM    422  O   ALA A  51      -5.473  25.656 -17.734  1.00 89.69           O  
ATOM    423  N   ASP A  52      -3.402  24.812 -18.016  1.00 91.19           N  
ATOM    424  CA  ASP A  52      -3.404  25.062 -19.453  1.00 91.19           C  
ATOM    425  C   ASP A  52      -3.879  23.844 -20.234  1.00 91.19           C  
ATOM    426  CB  ASP A  52      -2.010  25.484 -19.938  1.00 91.19           C  
ATOM    427  O   ASP A  52      -4.012  23.891 -21.453  1.00 91.19           O  
ATOM    428  CG  ASP A  52      -1.569  26.828 -19.375  1.00 91.19           C  
ATOM    429  OD1 ASP A  52      -2.436  27.672 -19.078  1.00 91.19           O  
ATOM    430  OD2 ASP A  52      -0.345  27.031 -19.234  1.00 91.19           O  
ATOM    431  N   ALA A  53      -4.066  22.781 -19.562  1.00 91.75           N  
ATOM    432  CA  ALA A  53      -4.410  21.516 -20.234  1.00 91.75           C  
ATOM    433  C   ALA A  53      -5.828  21.562 -20.781  1.00 91.75           C  
ATOM    434  CB  ALA A  53      -4.258  20.344 -19.266  1.00 91.75           C  
ATOM    435  O   ALA A  53      -6.758  22.000 -20.094  1.00 91.75           O  
ATOM    436  N   GLY A  54      -6.059  21.094 -22.078  1.00 89.00           N  
ATOM    437  CA  GLY A  54      -7.312  21.266 -22.797  1.00 89.00           C  
ATOM    438  C   GLY A  54      -8.164  20.016 -22.828  1.00 89.00           C  
ATOM    439  O   GLY A  54      -9.391  20.094 -22.953  1.00 89.00           O  
ATOM    440  N   THR A  55      -7.492  18.797 -22.703  1.00 89.50           N  
ATOM    441  CA  THR A  55      -8.242  17.562 -22.781  1.00 89.50           C  
ATOM    442  C   THR A  55      -8.094  16.750 -21.500  1.00 89.50           C  
ATOM    443  CB  THR A  55      -7.777  16.719 -23.984  1.00 89.50           C  
ATOM    444  O   THR A  55      -7.164  16.969 -20.734  1.00 89.50           O  
ATOM    445  CG2 THR A  55      -7.836  17.516 -25.281  1.00 89.50           C  
ATOM    446  OG1 THR A  55      -6.430  16.281 -23.766  1.00 89.50           O  
ATOM    447  N   GLU A  56      -9.008  15.820 -21.234  1.00 85.38           N  
ATOM    448  CA  GLU A  56      -8.938  14.922 -20.094  1.00 85.38           C  
ATOM    449  C   GLU A  56      -7.684  14.055 -20.141  1.00 85.38           C  
ATOM    450  CB  GLU A  56     -10.188  14.031 -20.016  1.00 85.38           C  
ATOM    451  O   GLU A  56      -7.051  13.797 -19.125  1.00 85.38           O  
ATOM    452  CG  GLU A  56     -11.430  14.766 -19.562  1.00 85.38           C  
ATOM    453  CD  GLU A  56     -11.281  15.398 -18.172  1.00 85.38           C  
ATOM    454  OE1 GLU A  56     -11.578  16.594 -18.031  1.00 85.38           O  
ATOM    455  OE2 GLU A  56     -10.859  14.680 -17.250  1.00 85.38           O  
ATOM    456  N   GLY A  57      -7.297  13.586 -21.359  1.00 85.69           N  
ATOM    457  CA  GLY A  57      -6.090  12.805 -21.562  1.00 85.69           C  
ATOM    458  C   GLY A  57      -4.828  13.539 -21.156  1.00 85.69           C  
ATOM    459  O   GLY A  57      -3.945  12.969 -20.516  1.00 85.69           O  
ATOM    460  N   GLU A  58      -4.777  14.789 -21.531  1.00 89.06           N  
ATOM    461  CA  GLU A  58      -3.643  15.633 -21.156  1.00 89.06           C  
ATOM    462  C   GLU A  58      -3.572  15.828 -19.641  1.00 89.06           C  
ATOM    463  CB  GLU A  58      -3.721  16.984 -21.859  1.00 89.06           C  
ATOM    464  O   GLU A  58      -2.490  15.773 -19.062  1.00 89.06           O  
ATOM    465  CG  GLU A  58      -2.459  17.828 -21.719  1.00 89.06           C  
ATOM    466  CD  GLU A  58      -2.521  19.141 -22.500  1.00 89.06           C  
ATOM    467  OE1 GLU A  58      -1.487  19.828 -22.594  1.00 89.06           O  
ATOM    468  OE2 GLU A  58      -3.611  19.453 -23.016  1.00 89.06           O  
ATOM    469  N   LYS A  59      -4.688  16.031 -19.031  1.00 91.31           N  
ATOM    470  CA  LYS A  59      -4.770  16.234 -17.594  1.00 91.31           C  
ATOM    471  C   LYS A  59      -4.305  14.992 -16.844  1.00 91.31           C  
ATOM    472  CB  LYS A  59      -6.199  16.594 -17.188  1.00 91.31           C  
ATOM    473  O   LYS A  59      -3.535  15.102 -15.875  1.00 91.31           O  
ATOM    474  CG  LYS A  59      -6.648  17.969 -17.641  1.00 91.31           C  
ATOM    475  CD  LYS A  59      -8.070  18.281 -17.188  1.00 91.31           C  
ATOM    476  CE  LYS A  59      -8.531  19.656 -17.672  1.00 91.31           C  
ATOM    477  NZ  LYS A  59      -9.945  19.922 -17.281  1.00 91.31           N  
ATOM    478  N   ASP A  60      -4.707  13.828 -17.281  1.00 88.81           N  
ATOM    479  CA  ASP A  60      -4.305  12.562 -16.672  1.00 88.81           C  
ATOM    480  C   ASP A  60      -2.797  12.352 -16.797  1.00 88.81           C  
ATOM    481  CB  ASP A  60      -5.055  11.391 -17.312  1.00 88.81           C  
ATOM    482  O   ASP A  60      -2.146  11.891 -15.859  1.00 88.81           O  
ATOM    483  CG  ASP A  60      -6.520  11.336 -16.906  1.00 88.81           C  
ATOM    484  OD1 ASP A  60      -6.906  12.016 -15.922  1.00 88.81           O  
ATOM    485  OD2 ASP A  60      -7.289  10.609 -17.562  1.00 88.81           O  
ATOM    486  N   ALA A  61      -2.289  12.711 -17.922  1.00 90.75           N  
ATOM    487  CA  ALA A  61      -0.860  12.562 -18.188  1.00 90.75           C  
ATOM    488  C   ALA A  61      -0.038  13.469 -17.281  1.00 90.75           C  
ATOM    489  CB  ALA A  61      -0.549  12.859 -19.656  1.00 90.75           C  
ATOM    490  O   ALA A  61       0.980  13.047 -16.719  1.00 90.75           O  
ATOM    491  N   ILE A  62      -0.481  14.688 -17.156  1.00 94.50           N  
ATOM    492  CA  ILE A  62       0.227  15.648 -16.328  1.00 94.50           C  
ATOM    493  C   ILE A  62       0.227  15.172 -14.867  1.00 94.50           C  
ATOM    494  CB  ILE A  62      -0.404  17.062 -16.422  1.00 94.50           C  
ATOM    495  O   ILE A  62       1.261  15.203 -14.203  1.00 94.50           O  
ATOM    496  CG1 ILE A  62      -0.157  17.656 -17.812  1.00 94.50           C  
ATOM    497  CG2 ILE A  62       0.146  17.969 -15.328  1.00 94.50           C  
ATOM    498  CD1 ILE A  62      -0.956  18.922 -18.094  1.00 94.50           C  
ATOM    499  N   TYR A  63      -0.946  14.781 -14.406  1.00 93.69           N  
ATOM    500  CA  TYR A  63      -1.018  14.305 -13.031  1.00 93.69           C  
ATOM    501  C   TYR A  63      -0.117  13.086 -12.820  1.00 93.69           C  
ATOM    502  CB  TYR A  63      -2.461  13.953 -12.656  1.00 93.69           C  
ATOM    503  O   TYR A  63       0.587  12.992 -11.812  1.00 93.69           O  
ATOM    504  CG  TYR A  63      -2.631  13.539 -11.211  1.00 93.69           C  
ATOM    505  CD1 TYR A  63      -2.703  12.188 -10.859  1.00 93.69           C  
ATOM    506  CD2 TYR A  63      -2.723  14.484 -10.203  1.00 93.69           C  
ATOM    507  CE1 TYR A  63      -2.863  11.805  -9.531  1.00 93.69           C  
ATOM    508  CE2 TYR A  63      -2.881  14.109  -8.875  1.00 93.69           C  
ATOM    509  OH  TYR A  63      -3.109  12.391  -7.234  1.00 93.69           O  
ATOM    510  CZ  TYR A  63      -2.951  12.773  -8.547  1.00 93.69           C  
ATOM    511  N   SER A  64      -0.140  12.156 -13.719  1.00 92.94           N  
ATOM    512  CA  SER A  64       0.701  10.969 -13.625  1.00 92.94           C  
ATOM    513  C   SER A  64       2.180  11.336 -13.578  1.00 92.94           C  
ATOM    514  CB  SER A  64       0.442  10.031 -14.812  1.00 92.94           C  
ATOM    515  O   SER A  64       2.941  10.773 -12.789  1.00 92.94           O  
ATOM    516  OG  SER A  64      -0.867   9.492 -14.750  1.00 92.94           O  
ATOM    517  N   GLU A  65       2.543  12.273 -14.383  1.00 95.19           N  
ATOM    518  CA  GLU A  65       3.924  12.742 -14.383  1.00 95.19           C  
ATOM    519  C   GLU A  65       4.289  13.391 -13.055  1.00 95.19           C  
ATOM    520  CB  GLU A  65       4.148  13.742 -15.531  1.00 95.19           C  
ATOM    521  O   GLU A  65       5.410  13.219 -12.562  1.00 95.19           O  
ATOM    522  CG  GLU A  65       4.160  13.102 -16.906  1.00 95.19           C  
ATOM    523  CD  GLU A  65       4.270  14.109 -18.031  1.00 95.19           C  
ATOM    524  OE1 GLU A  65       4.176  13.711 -19.219  1.00 95.19           O  
ATOM    525  OE2 GLU A  65       4.453  15.312 -17.734  1.00 95.19           O  
ATOM    526  N   ALA A  66       3.387  14.156 -12.555  1.00 96.69           N  
ATOM    527  CA  ALA A  66       3.605  14.789 -11.258  1.00 96.69           C  
ATOM    528  C   ALA A  66       3.781  13.734 -10.164  1.00 96.69           C  
ATOM    529  CB  ALA A  66       2.445  15.719 -10.914  1.00 96.69           C  
ATOM    530  O   ALA A  66       4.652  13.875  -9.305  1.00 96.69           O  
ATOM    531  N   LEU A  67       2.961  12.750 -10.203  1.00 96.12           N  
ATOM    532  CA  LEU A  67       3.055  11.672  -9.227  1.00 96.12           C  
ATOM    533  C   LEU A  67       4.406  10.977  -9.312  1.00 96.12           C  
ATOM    534  CB  LEU A  67       1.930  10.656  -9.438  1.00 96.12           C  
ATOM    535  O   LEU A  67       5.059  10.742  -8.289  1.00 96.12           O  
ATOM    536  CG  LEU A  67       1.849   9.508  -8.430  1.00 96.12           C  
ATOM    537  CD1 LEU A  67       1.446  10.039  -7.059  1.00 96.12           C  
ATOM    538  CD2 LEU A  67       0.868   8.445  -8.906  1.00 96.12           C  
ATOM    539  N   ILE A  68       4.828  10.664 -10.516  1.00 96.88           N  
ATOM    540  CA  ILE A  68       6.129  10.039 -10.719  1.00 96.88           C  
ATOM    541  C   ILE A  68       7.230  10.961 -10.195  1.00 96.88           C  
ATOM    542  CB  ILE A  68       6.371   9.703 -12.203  1.00 96.88           C  
ATOM    543  O   ILE A  68       8.133  10.516  -9.477  1.00 96.88           O  
ATOM    544  CG1 ILE A  68       5.488   8.531 -12.641  1.00 96.88           C  
ATOM    545  CG2 ILE A  68       7.852   9.398 -12.453  1.00 96.88           C  
ATOM    546  CD1 ILE A  68       5.531   8.242 -14.133  1.00 96.88           C  
ATOM    547  N   ALA A  69       7.125  12.195 -10.500  1.00 97.25           N  
ATOM    548  CA  ALA A  69       8.125  13.164 -10.070  1.00 97.25           C  
ATOM    549  C   ALA A  69       8.164  13.273  -8.547  1.00 97.25           C  
ATOM    550  CB  ALA A  69       7.848  14.531 -10.688  1.00 97.25           C  
ATOM    551  O   ALA A  69       9.234  13.391  -7.949  1.00 97.25           O  
ATOM    552  N   GLY A  70       7.066  13.227  -7.945  1.00 97.19           N  
ATOM    553  CA  GLY A  70       6.965  13.375  -6.504  1.00 97.19           C  
ATOM    554  C   GLY A  70       7.496  12.172  -5.742  1.00 97.19           C  
ATOM    555  O   GLY A  70       7.879  12.289  -4.578  1.00 97.19           O  
ATOM    556  N   THR A  71       7.629  11.086  -6.418  1.00 97.69           N  
ATOM    557  CA  THR A  71       7.973   9.859  -5.707  1.00 97.69           C  
ATOM    558  C   THR A  71       9.211   9.219  -6.312  1.00 97.69           C  
ATOM    559  CB  THR A  71       6.805   8.859  -5.730  1.00 97.69           C  
ATOM    560  O   THR A  71       9.656   8.164  -5.852  1.00 97.69           O  
ATOM    561  CG2 THR A  71       5.578   9.422  -5.023  1.00 97.69           C  
ATOM    562  OG1 THR A  71       6.465   8.562  -7.090  1.00 97.69           O  
ATOM    563  N   ARG A  72       9.734   9.711  -7.246  1.00 97.56           N  
ATOM    564  CA  ARG A  72      10.766   9.141  -8.109  1.00 97.56           C  
ATOM    565  C   ARG A  72      11.953   8.633  -7.289  1.00 97.56           C  
ATOM    566  CB  ARG A  72      11.242  10.164  -9.133  1.00 97.56           C  
ATOM    567  O   ARG A  72      12.523   7.586  -7.590  1.00 97.56           O  
ATOM    568  CG  ARG A  72      12.312   9.648 -10.086  1.00 97.56           C  
ATOM    569  CD  ARG A  72      12.641  10.648 -11.180  1.00 97.56           C  
ATOM    570  NE  ARG A  72      11.578  10.719 -12.180  1.00 97.56           N  
ATOM    571  NH1 ARG A  72      12.906  11.648 -13.820  1.00 97.56           N  
ATOM    572  NH2 ARG A  72      10.703  11.203 -14.250  1.00 97.56           N  
ATOM    573  CZ  ARG A  72      11.734  11.188 -13.414  1.00 97.56           C  
ATOM    574  N   TYR A  73      12.266   9.305  -6.230  1.00 97.81           N  
ATOM    575  CA  TYR A  73      13.500   8.984  -5.523  1.00 97.81           C  
ATOM    576  C   TYR A  73      13.219   8.641  -4.062  1.00 97.81           C  
ATOM    577  CB  TYR A  73      14.477  10.164  -5.602  1.00 97.81           C  
ATOM    578  O   TYR A  73      14.141   8.578  -3.246  1.00 97.81           O  
ATOM    579  CG  TYR A  73      14.906  10.500  -7.008  1.00 97.81           C  
ATOM    580  CD1 TYR A  73      15.711   9.633  -7.742  1.00 97.81           C  
ATOM    581  CD2 TYR A  73      14.508  11.695  -7.605  1.00 97.81           C  
ATOM    582  CE1 TYR A  73      16.109   9.945  -9.039  1.00 97.81           C  
ATOM    583  CE2 TYR A  73      14.898  12.016  -8.898  1.00 97.81           C  
ATOM    584  OH  TYR A  73      16.094  11.445 -10.891  1.00 97.81           O  
ATOM    585  CZ  TYR A  73      15.695  11.133  -9.609  1.00 97.81           C  
ATOM    586  N   ALA A  74      11.969   8.406  -3.713  1.00 97.94           N  
ATOM    587  CA  ALA A  74      11.578   8.305  -2.309  1.00 97.94           C  
ATOM    588  C   ALA A  74      11.461   6.852  -1.870  1.00 97.94           C  
ATOM    589  CB  ALA A  74      10.258   9.039  -2.068  1.00 97.94           C  
ATOM    590  O   ALA A  74      11.250   6.566  -0.689  1.00 97.94           O  
ATOM    591  N   ALA A  75      11.625   5.910  -2.783  1.00 98.19           N  
ATOM    592  CA  ALA A  75      11.383   4.512  -2.441  1.00 98.19           C  
ATOM    593  C   ALA A  75      12.367   4.023  -1.385  1.00 98.19           C  
ATOM    594  CB  ALA A  75      11.461   3.637  -3.689  1.00 98.19           C  
ATOM    595  O   ALA A  75      13.531   4.418  -1.385  1.00 98.19           O  
ATOM    596  N   PRO A  76      11.914   3.201  -0.408  1.00 98.19           N  
ATOM    597  CA  PRO A  76      12.797   2.584   0.583  1.00 98.19           C  
ATOM    598  C   PRO A  76      13.688   1.498  -0.016  1.00 98.19           C  
ATOM    599  CB  PRO A  76      11.820   1.991   1.604  1.00 98.19           C  
ATOM    600  O   PRO A  76      13.273   0.339  -0.111  1.00 98.19           O  
ATOM    601  CG  PRO A  76      10.609   1.632   0.810  1.00 98.19           C  
ATOM    602  CD  PRO A  76      10.438   2.645  -0.286  1.00 98.19           C  
ATOM    603  N   LEU A  77      14.922   1.800  -0.317  1.00 98.38           N  
ATOM    604  CA  LEU A  77      15.789   0.995  -1.166  1.00 98.38           C  
ATOM    605  C   LEU A  77      16.141  -0.322  -0.485  1.00 98.38           C  
ATOM    606  CB  LEU A  77      17.062   1.768  -1.509  1.00 98.38           C  
ATOM    607  O   LEU A  77      16.109  -1.382  -1.113  1.00 98.38           O  
ATOM    608  CG  LEU A  77      16.906   2.957  -2.457  1.00 98.38           C  
ATOM    609  CD1 LEU A  77      18.266   3.568  -2.777  1.00 98.38           C  
ATOM    610  CD2 LEU A  77      16.188   2.529  -3.734  1.00 98.38           C  
ATOM    611  N   PRO A  78      16.453  -0.333   0.780  1.00 98.12           N  
ATOM    612  CA  PRO A  78      16.766  -1.623   1.396  1.00 98.12           C  
ATOM    613  C   PRO A  78      15.641  -2.639   1.266  1.00 98.12           C  
ATOM    614  CB  PRO A  78      17.016  -1.263   2.863  1.00 98.12           C  
ATOM    615  O   PRO A  78      15.883  -3.811   0.968  1.00 98.12           O  
ATOM    616  CG  PRO A  78      17.531   0.141   2.830  1.00 98.12           C  
ATOM    617  CD  PRO A  78      16.781   0.898   1.770  1.00 98.12           C  
ATOM    618  N   GLU A  79      14.477  -2.234   1.491  1.00 98.50           N  
ATOM    619  CA  GLU A  79      13.320  -3.115   1.418  1.00 98.50           C  
ATOM    620  C   GLU A  79      13.031  -3.529  -0.023  1.00 98.50           C  
ATOM    621  CB  GLU A  79      12.086  -2.438   2.027  1.00 98.50           C  
ATOM    622  O   GLU A  79      12.641  -4.672  -0.281  1.00 98.50           O  
ATOM    623  CG  GLU A  79      12.180  -2.244   3.535  1.00 98.50           C  
ATOM    624  CD  GLU A  79      13.062  -1.076   3.939  1.00 98.50           C  
ATOM    625  OE1 GLU A  79      13.555  -1.061   5.090  1.00 98.50           O  
ATOM    626  OE2 GLU A  79      13.266  -0.170   3.100  1.00 98.50           O  
ATOM    627  N   CYS A  80      13.195  -2.584  -0.912  1.00 98.50           N  
ATOM    628  CA  CYS A  80      13.016  -2.930  -2.316  1.00 98.50           C  
ATOM    629  C   CYS A  80      14.031  -3.971  -2.760  1.00 98.50           C  
ATOM    630  CB  CYS A  80      13.125  -1.683  -3.193  1.00 98.50           C  
ATOM    631  O   CYS A  80      13.711  -4.879  -3.525  1.00 98.50           O  
ATOM    632  SG  CYS A  80      11.758  -0.523  -2.996  1.00 98.50           S  
ATOM    633  N   ILE A  81      15.250  -3.840  -2.277  1.00 98.56           N  
ATOM    634  CA  ILE A  81      16.312  -4.805  -2.574  1.00 98.56           C  
ATOM    635  C   ILE A  81      15.953  -6.160  -1.970  1.00 98.56           C  
ATOM    636  CB  ILE A  81      17.672  -4.320  -2.041  1.00 98.56           C  
ATOM    637  O   ILE A  81      16.094  -7.195  -2.625  1.00 98.56           O  
ATOM    638  CG1 ILE A  81      18.188  -3.137  -2.869  1.00 98.56           C  
ATOM    639  CG2 ILE A  81      18.688  -5.469  -2.049  1.00 98.56           C  
ATOM    640  CD1 ILE A  81      19.359  -2.400  -2.242  1.00 98.56           C  
ATOM    641  N   TRP A  82      15.438  -6.176  -0.809  1.00 98.62           N  
ATOM    642  CA  TRP A  82      14.992  -7.406  -0.163  1.00 98.62           C  
ATOM    643  C   TRP A  82      13.891  -8.078  -0.976  1.00 98.62           C  
ATOM    644  CB  TRP A  82      14.492  -7.117   1.256  1.00 98.62           C  
ATOM    645  O   TRP A  82      13.930  -9.289  -1.201  1.00 98.62           O  
ATOM    646  CG  TRP A  82      13.961  -8.320   1.972  1.00 98.62           C  
ATOM    647  CD1 TRP A  82      12.727  -8.469   2.541  1.00 98.62           C  
ATOM    648  CD2 TRP A  82      14.656  -9.555   2.199  1.00 98.62           C  
ATOM    649  CE2 TRP A  82      13.781 -10.398   2.912  1.00 98.62           C  
ATOM    650  CE3 TRP A  82      15.930 -10.023   1.866  1.00 98.62           C  
ATOM    651  NE1 TRP A  82      12.609  -9.711   3.109  1.00 98.62           N  
ATOM    652  CH2 TRP A  82      15.398 -12.125   2.963  1.00 98.62           C  
ATOM    653  CZ2 TRP A  82      14.141 -11.695   3.299  1.00 98.62           C  
ATOM    654  CZ3 TRP A  82      16.297 -11.312   2.252  1.00 98.62           C  
ATOM    655  N   ASN A  83      12.969  -7.301  -1.452  1.00 98.50           N  
ATOM    656  CA  ASN A  83      11.828  -7.809  -2.217  1.00 98.50           C  
ATOM    657  C   ASN A  83      12.289  -8.531  -3.482  1.00 98.50           C  
ATOM    658  CB  ASN A  83      10.867  -6.668  -2.570  1.00 98.50           C  
ATOM    659  O   ASN A  83      11.625  -9.461  -3.943  1.00 98.50           O  
ATOM    660  CG  ASN A  83      10.188  -6.078  -1.350  1.00 98.50           C  
ATOM    661  ND2 ASN A  83       9.547  -4.934  -1.527  1.00 98.50           N  
ATOM    662  OD1 ASN A  83      10.250  -6.648  -0.256  1.00 98.50           O  
ATOM    663  N   CYS A  84      13.430  -8.039  -4.000  1.00 98.56           N  
ATOM    664  CA  CYS A  84      13.898  -8.508  -5.301  1.00 98.56           C  
ATOM    665  C   CYS A  84      15.016  -9.531  -5.145  1.00 98.56           C  
ATOM    666  CB  CYS A  84      14.391  -7.328  -6.145  1.00 98.56           C  
ATOM    667  O   CYS A  84      15.555 -10.023  -6.137  1.00 98.56           O  
ATOM    668  SG  CYS A  84      13.094  -6.145  -6.566  1.00 98.56           S  
ATOM    669  N   SER A  85      15.375  -9.883  -3.957  1.00 98.50           N  
ATOM    670  CA  SER A  85      16.500 -10.781  -3.723  1.00 98.50           C  
ATOM    671  C   SER A  85      16.156 -12.211  -4.141  1.00 98.50           C  
ATOM    672  CB  SER A  85      16.906 -10.758  -2.250  1.00 98.50           C  
ATOM    673  O   SER A  85      14.992 -12.609  -4.105  1.00 98.50           O  
ATOM    674  OG  SER A  85      15.898 -11.344  -1.438  1.00 98.50           O  
ATOM    675  N   THR A  86      17.125 -12.914  -4.547  1.00 98.44           N  
ATOM    676  CA  THR A  86      16.922 -14.281  -5.027  1.00 98.44           C  
ATOM    677  C   THR A  86      16.203 -15.125  -3.975  1.00 98.44           C  
ATOM    678  CB  THR A  86      18.266 -14.945  -5.398  1.00 98.44           C  
ATOM    679  O   THR A  86      15.297 -15.891  -4.301  1.00 98.44           O  
ATOM    680  CG2 THR A  86      18.859 -14.312  -6.656  1.00 98.44           C  
ATOM    681  OG1 THR A  86      19.188 -14.781  -4.316  1.00 98.44           O  
ATOM    682  N   GLY A  87      16.609 -15.008  -2.730  1.00 98.12           N  
ATOM    683  CA  GLY A  87      15.984 -15.758  -1.653  1.00 98.12           C  
ATOM    684  C   GLY A  87      14.508 -15.461  -1.493  1.00 98.12           C  
ATOM    685  O   GLY A  87      13.688 -16.375  -1.411  1.00 98.12           O  
ATOM    686  N   MET A  88      14.188 -14.227  -1.464  1.00 98.38           N  
ATOM    687  CA  MET A  88      12.805 -13.820  -1.235  1.00 98.38           C  
ATOM    688  C   MET A  88      11.930 -14.148  -2.443  1.00 98.38           C  
ATOM    689  CB  MET A  88      12.727 -12.320  -0.929  1.00 98.38           C  
ATOM    690  O   MET A  88      10.797 -14.609  -2.289  1.00 98.38           O  
ATOM    691  CG  MET A  88      11.352 -11.859  -0.474  1.00 98.38           C  
ATOM    692  SD  MET A  88      10.797 -12.695   1.066  1.00 98.38           S  
ATOM    693  CE  MET A  88      10.609 -14.398   0.459  1.00 98.38           C  
ATOM    694  N   VAL A  89      12.430 -13.883  -3.678  1.00 98.62           N  
ATOM    695  CA  VAL A  89      11.680 -14.188  -4.887  1.00 98.62           C  
ATOM    696  C   VAL A  89      11.305 -15.664  -4.906  1.00 98.62           C  
ATOM    697  CB  VAL A  89      12.477 -13.820  -6.160  1.00 98.62           C  
ATOM    698  O   VAL A  89      10.148 -16.016  -5.156  1.00 98.62           O  
ATOM    699  CG1 VAL A  89      11.812 -14.422  -7.402  1.00 98.62           C  
ATOM    700  CG2 VAL A  89      12.602 -12.305  -6.297  1.00 98.62           C  
ATOM    701  N   LYS A  90      12.219 -16.484  -4.605  1.00 98.31           N  
ATOM    702  CA  LYS A  90      11.961 -17.922  -4.586  1.00 98.31           C  
ATOM    703  C   LYS A  90      10.953 -18.297  -3.502  1.00 98.31           C  
ATOM    704  CB  LYS A  90      13.266 -18.703  -4.371  1.00 98.31           C  
ATOM    705  O   LYS A  90       9.953 -18.953  -3.777  1.00 98.31           O  
ATOM    706  CG  LYS A  90      13.102 -20.219  -4.414  1.00 98.31           C  
ATOM    707  CD  LYS A  90      14.438 -20.922  -4.277  1.00 98.31           C  
ATOM    708  CE  LYS A  90      14.273 -22.438  -4.297  1.00 98.31           C  
ATOM    709  NZ  LYS A  90      15.586 -23.141  -4.145  1.00 98.31           N  
ATOM    710  N   ARG A  91      11.164 -17.891  -2.291  1.00 98.38           N  
ATOM    711  CA  ARG A  91      10.281 -18.219  -1.179  1.00 98.38           C  
ATOM    712  C   ARG A  91       8.891 -17.641  -1.396  1.00 98.38           C  
ATOM    713  CB  ARG A  91      10.867 -17.703   0.141  1.00 98.38           C  
ATOM    714  O   ARG A  91       7.887 -18.312  -1.116  1.00 98.38           O  
ATOM    715  CG  ARG A  91      12.102 -18.453   0.604  1.00 98.38           C  
ATOM    716  CD  ARG A  91      12.414 -18.188   2.068  1.00 98.38           C  
ATOM    717  NE  ARG A  91      12.703 -16.766   2.299  1.00 98.38           N  
ATOM    718  NH1 ARG A  91      14.961 -16.953   1.829  1.00 98.38           N  
ATOM    719  NH2 ARG A  91      14.062 -14.922   2.412  1.00 98.38           N  
ATOM    720  CZ  ARG A  91      13.914 -16.219   2.180  1.00 98.38           C  
ATOM    721  N   GLY A  92       8.898 -16.375  -1.870  1.00 98.44           N  
ATOM    722  CA  GLY A  92       7.621 -15.711  -2.113  1.00 98.44           C  
ATOM    723  C   GLY A  92       6.758 -16.438  -3.125  1.00 98.44           C  
ATOM    724  O   GLY A  92       5.562 -16.641  -2.895  1.00 98.44           O  
ATOM    725  N   LEU A  93       7.316 -16.859  -4.219  1.00 98.69           N  
ATOM    726  CA  LEU A  93       6.590 -17.578  -5.266  1.00 98.69           C  
ATOM    727  C   LEU A  93       6.238 -18.984  -4.820  1.00 98.69           C  
ATOM    728  CB  LEU A  93       7.418 -17.625  -6.555  1.00 98.69           C  
ATOM    729  O   LEU A  93       5.117 -19.453  -5.039  1.00 98.69           O  
ATOM    730  CG  LEU A  93       7.637 -16.281  -7.270  1.00 98.69           C  
ATOM    731  CD1 LEU A  93       8.594 -16.469  -8.445  1.00 98.69           C  
ATOM    732  CD2 LEU A  93       6.305 -15.719  -7.746  1.00 98.69           C  
ATOM    733  N   ASP A  94       7.148 -19.688  -4.145  1.00 98.56           N  
ATOM    734  CA  ASP A  94       6.930 -21.062  -3.697  1.00 98.56           C  
ATOM    735  C   ASP A  94       5.777 -21.125  -2.697  1.00 98.56           C  
ATOM    736  CB  ASP A  94       8.203 -21.625  -3.070  1.00 98.56           C  
ATOM    737  O   ASP A  94       5.047 -22.125  -2.658  1.00 98.56           O  
ATOM    738  CG  ASP A  94       9.250 -22.016  -4.102  1.00 98.56           C  
ATOM    739  OD1 ASP A  94       8.930 -22.031  -5.312  1.00 98.56           O  
ATOM    740  OD2 ASP A  94      10.391 -22.328  -3.703  1.00 98.56           O  
ATOM    741  N   TRP A  95       5.598 -20.141  -1.919  1.00 98.69           N  
ATOM    742  CA  TRP A  95       4.527 -20.141  -0.925  1.00 98.69           C  
ATOM    743  C   TRP A  95       3.168 -20.328  -1.588  1.00 98.69           C  
ATOM    744  CB  TRP A  95       4.535 -18.828  -0.124  1.00 98.69           C  
ATOM    745  O   TRP A  95       2.338 -21.109  -1.102  1.00 98.69           O  
ATOM    746  CG  TRP A  95       3.611 -18.828   1.056  1.00 98.69           C  
ATOM    747  CD1 TRP A  95       3.910 -19.203   2.336  1.00 98.69           C  
ATOM    748  CD2 TRP A  95       2.232 -18.453   1.061  1.00 98.69           C  
ATOM    749  CE2 TRP A  95       1.759 -18.609   2.381  1.00 98.69           C  
ATOM    750  CE3 TRP A  95       1.353 -17.984   0.076  1.00 98.69           C  
ATOM    751  NE1 TRP A  95       2.801 -19.078   3.139  1.00 98.69           N  
ATOM    752  CH2 TRP A  95      -0.400 -17.875   1.759  1.00 98.69           C  
ATOM    753  CZ2 TRP A  95       0.440 -18.328   2.742  1.00 98.69           C  
ATOM    754  CZ3 TRP A  95       0.041 -17.703   0.437  1.00 98.69           C  
ATOM    755  N   PHE A  96       2.969 -19.641  -2.676  1.00 98.44           N  
ATOM    756  CA  PHE A  96       1.685 -19.766  -3.359  1.00 98.44           C  
ATOM    757  C   PHE A  96       1.547 -21.125  -4.020  1.00 98.44           C  
ATOM    758  CB  PHE A  96       1.528 -18.656  -4.406  1.00 98.44           C  
ATOM    759  O   PHE A  96       0.454 -21.688  -4.059  1.00 98.44           O  
ATOM    760  CG  PHE A  96       1.199 -17.312  -3.818  1.00 98.44           C  
ATOM    761  CD1 PHE A  96      -0.080 -17.031  -3.352  1.00 98.44           C  
ATOM    762  CD2 PHE A  96       2.170 -16.312  -3.732  1.00 98.44           C  
ATOM    763  CE1 PHE A  96      -0.387 -15.781  -2.809  1.00 98.44           C  
ATOM    764  CE2 PHE A  96       1.870 -15.070  -3.191  1.00 98.44           C  
ATOM    765  CZ  PHE A  96       0.591 -14.805  -2.730  1.00 98.44           C  
ATOM    766  N   MET A  97       2.631 -21.656  -4.488  1.00 96.50           N  
ATOM    767  CA  MET A  97       2.604 -23.000  -5.059  1.00 96.50           C  
ATOM    768  C   MET A  97       2.199 -24.031  -4.008  1.00 96.50           C  
ATOM    769  CB  MET A  97       3.969 -23.359  -5.648  1.00 96.50           C  
ATOM    770  O   MET A  97       1.440 -24.953  -4.301  1.00 96.50           O  
ATOM    771  CG  MET A  97       4.328 -22.578  -6.895  1.00 96.50           C  
ATOM    772  SD  MET A  97       3.086 -22.766  -8.234  1.00 96.50           S  
ATOM    773  CE  MET A  97       3.357 -24.500  -8.680  1.00 96.50           C  
ATOM    774  N   LEU A  98       2.543 -23.828  -2.811  1.00 97.81           N  
ATOM    775  CA  LEU A  98       2.311 -24.781  -1.725  1.00 97.81           C  
ATOM    776  C   LEU A  98       0.946 -24.547  -1.085  1.00 97.81           C  
ATOM    777  CB  LEU A  98       3.410 -24.656  -0.666  1.00 97.81           C  
ATOM    778  O   LEU A  98       0.340 -25.484  -0.550  1.00 97.81           O  
ATOM    779  CG  LEU A  98       4.809 -25.109  -1.087  1.00 97.81           C  
ATOM    780  CD1 LEU A  98       5.840 -24.688  -0.046  1.00 97.81           C  
ATOM    781  CD2 LEU A  98       4.844 -26.625  -1.296  1.00 97.81           C  
ATOM    782  N   ASN A  99       0.432 -23.344  -1.191  1.00 98.00           N  
ATOM    783  CA  ASN A  99      -0.742 -23.016  -0.392  1.00 98.00           C  
ATOM    784  C   ASN A  99      -1.931 -22.641  -1.271  1.00 98.00           C  
ATOM    785  CB  ASN A  99      -0.422 -21.875   0.581  1.00 98.00           C  
ATOM    786  O   ASN A  99      -2.926 -22.094  -0.782  1.00 98.00           O  
ATOM    787  CG  ASN A  99       0.462 -22.312   1.729  1.00 98.00           C  
ATOM    788  ND2 ASN A  99       1.756 -22.031   1.625  1.00 98.00           N  
ATOM    789  OD1 ASN A  99      -0.013 -22.906   2.701  1.00 98.00           O  
ATOM    790  N   LYS A 100      -1.845 -22.875  -2.564  1.00 95.44           N  
ATOM    791  CA  LYS A 100      -2.902 -22.453  -3.480  1.00 95.44           C  
ATOM    792  C   LYS A 100      -4.219 -23.141  -3.158  1.00 95.44           C  
ATOM    793  CB  LYS A 100      -2.500 -22.734  -4.930  1.00 95.44           C  
ATOM    794  O   LYS A 100      -5.293 -22.641  -3.475  1.00 95.44           O  
ATOM    795  CG  LYS A 100      -2.320 -24.203  -5.246  1.00 95.44           C  
ATOM    796  CD  LYS A 100      -1.902 -24.422  -6.695  1.00 95.44           C  
ATOM    797  CE  LYS A 100      -1.709 -25.906  -7.008  1.00 95.44           C  
ATOM    798  NZ  LYS A 100      -1.268 -26.109  -8.422  1.00 95.44           N  
ATOM    799  N   ASN A 101      -4.145 -24.297  -2.439  1.00 95.75           N  
ATOM    800  CA  ASN A 101      -5.359 -25.047  -2.141  1.00 95.75           C  
ATOM    801  C   ASN A 101      -5.793 -24.859  -0.688  1.00 95.75           C  
ATOM    802  CB  ASN A 101      -5.168 -26.531  -2.447  1.00 95.75           C  
ATOM    803  O   ASN A 101      -6.738 -25.500  -0.229  1.00 95.75           O  
ATOM    804  CG  ASN A 101      -4.980 -26.797  -3.928  1.00 95.75           C  
ATOM    805  ND2 ASN A 101      -4.051 -27.688  -4.254  1.00 95.75           N  
ATOM    806  OD1 ASN A 101      -5.668 -26.219  -4.770  1.00 95.75           O  
ATOM    807  N   SER A 102      -5.102 -24.031   0.003  1.00 96.56           N  
ATOM    808  CA  SER A 102      -5.500 -23.734   1.375  1.00 96.56           C  
ATOM    809  C   SER A 102      -6.785 -22.922   1.411  1.00 96.56           C  
ATOM    810  CB  SER A 102      -4.387 -22.984   2.107  1.00 96.56           C  
ATOM    811  O   SER A 102      -7.102 -22.203   0.453  1.00 96.56           O  
ATOM    812  OG  SER A 102      -4.297 -21.656   1.657  1.00 96.56           O  
ATOM    813  N   SER A 103      -7.504 -23.078   2.523  1.00 93.81           N  
ATOM    814  CA  SER A 103      -8.789 -22.391   2.648  1.00 93.81           C  
ATOM    815  C   SER A 103      -8.625 -20.875   2.586  1.00 93.81           C  
ATOM    816  CB  SER A 103      -9.484 -22.797   3.955  1.00 93.81           C  
ATOM    817  O   SER A 103      -9.484 -20.188   2.047  1.00 93.81           O  
ATOM    818  OG  SER A 103      -8.672 -22.469   5.070  1.00 93.81           O  
ATOM    819  N   ILE A 104      -7.512 -20.266   2.996  1.00 93.25           N  
ATOM    820  CA  ILE A 104      -7.340 -18.812   3.088  1.00 93.25           C  
ATOM    821  C   ILE A 104      -6.984 -18.250   1.714  1.00 93.25           C  
ATOM    822  CB  ILE A 104      -6.250 -18.438   4.117  1.00 93.25           C  
ATOM    823  O   ILE A 104      -7.188 -17.062   1.453  1.00 93.25           O  
ATOM    824  CG1 ILE A 104      -4.922 -19.109   3.760  1.00 93.25           C  
ATOM    825  CG2 ILE A 104      -6.691 -18.812   5.535  1.00 93.25           C  
ATOM    826  CD1 ILE A 104      -3.752 -18.688   4.637  1.00 93.25           C  
ATOM    827  N   VAL A 105      -6.484 -19.094   0.710  1.00 96.50           N  
ATOM    828  CA  VAL A 105      -6.160 -18.609  -0.631  1.00 96.50           C  
ATOM    829  C   VAL A 105      -7.270 -19.016  -1.602  1.00 96.50           C  
ATOM    830  CB  VAL A 105      -4.801 -19.172  -1.116  1.00 96.50           C  
ATOM    831  O   VAL A 105      -7.703 -18.203  -2.428  1.00 96.50           O  
ATOM    832  CG1 VAL A 105      -4.559 -18.797  -2.578  1.00 96.50           C  
ATOM    833  CG2 VAL A 105      -3.668 -18.641  -0.235  1.00 96.50           C  
ATOM    834  N   ARG A 106      -7.789 -20.188  -1.476  1.00 96.38           N  
ATOM    835  CA  ARG A 106      -8.758 -20.750  -2.406  1.00 96.38           C  
ATOM    836  C   ARG A 106     -10.039 -19.938  -2.445  1.00 96.38           C  
ATOM    837  CB  ARG A 106      -9.078 -22.203  -2.020  1.00 96.38           C  
ATOM    838  O   ARG A 106     -10.648 -19.781  -3.504  1.00 96.38           O  
ATOM    839  CG  ARG A 106      -9.961 -22.922  -3.021  1.00 96.38           C  
ATOM    840  CD  ARG A 106     -10.242 -24.359  -2.596  1.00 96.38           C  
ATOM    841  NE  ARG A 106     -11.156 -25.031  -3.518  1.00 96.38           N  
ATOM    842  NH1 ARG A 106     -11.273 -26.984  -2.309  1.00 96.38           N  
ATOM    843  NH2 ARG A 106     -12.453 -26.766  -4.262  1.00 96.38           N  
ATOM    844  CZ  ARG A 106     -11.625 -26.266  -3.361  1.00 96.38           C  
ATOM    845  N   SER A 107     -10.359 -19.312  -1.290  1.00 91.94           N  
ATOM    846  CA  SER A 107     -11.617 -18.594  -1.166  1.00 91.94           C  
ATOM    847  C   SER A 107     -11.711 -17.453  -2.186  1.00 91.94           C  
ATOM    848  CB  SER A 107     -11.773 -18.031   0.247  1.00 91.94           C  
ATOM    849  O   SER A 107     -12.789 -17.172  -2.705  1.00 91.94           O  
ATOM    850  OG  SER A 107     -10.930 -16.906   0.441  1.00 91.94           O  
ATOM    851  N   TRP A 108     -10.656 -16.828  -2.459  1.00 93.81           N  
ATOM    852  CA  TRP A 108     -10.719 -15.719  -3.393  1.00 93.81           C  
ATOM    853  C   TRP A 108     -10.000 -16.047  -4.695  1.00 93.81           C  
ATOM    854  CB  TRP A 108     -10.117 -14.453  -2.770  1.00 93.81           C  
ATOM    855  O   TRP A 108     -10.344 -15.531  -5.758  1.00 93.81           O  
ATOM    856  CG  TRP A 108      -8.812 -14.695  -2.061  1.00 93.81           C  
ATOM    857  CD1 TRP A 108      -8.641 -14.953  -0.730  1.00 93.81           C  
ATOM    858  CD2 TRP A 108      -7.508 -14.688  -2.645  1.00 93.81           C  
ATOM    859  CE2 TRP A 108      -6.586 -14.953  -1.610  1.00 93.81           C  
ATOM    860  CE3 TRP A 108      -7.031 -14.477  -3.945  1.00 93.81           C  
ATOM    861  NE1 TRP A 108      -7.301 -15.109  -0.453  1.00 93.81           N  
ATOM    862  CH2 TRP A 108      -4.766 -14.812  -3.117  1.00 93.81           C  
ATOM    863  CZ2 TRP A 108      -5.211 -15.016  -1.837  1.00 93.81           C  
ATOM    864  CZ3 TRP A 108      -5.660 -14.547  -4.168  1.00 93.81           C  
ATOM    865  N   ASP A 109      -9.094 -16.844  -4.746  1.00 97.12           N  
ATOM    866  CA  ASP A 109      -8.359 -17.172  -5.961  1.00 97.12           C  
ATOM    867  C   ASP A 109      -9.250 -17.906  -6.961  1.00 97.12           C  
ATOM    868  CB  ASP A 109      -7.125 -18.016  -5.629  1.00 97.12           C  
ATOM    869  O   ASP A 109      -9.227 -17.609  -8.156  1.00 97.12           O  
ATOM    870  CG  ASP A 109      -6.316 -18.406  -6.859  1.00 97.12           C  
ATOM    871  OD1 ASP A 109      -5.832 -17.500  -7.570  1.00 97.12           O  
ATOM    872  OD2 ASP A 109      -6.168 -19.609  -7.117  1.00 97.12           O  
ATOM    873  N   GLU A 110     -10.039 -18.891  -6.531  1.00 96.06           N  
ATOM    874  CA  GLU A 110     -10.914 -19.656  -7.418  1.00 96.06           C  
ATOM    875  C   GLU A 110     -12.023 -18.781  -7.992  1.00 96.06           C  
ATOM    876  CB  GLU A 110     -11.516 -20.844  -6.680  1.00 96.06           C  
ATOM    877  O   GLU A 110     -12.555 -19.062  -9.070  1.00 96.06           O  
ATOM    878  CG  GLU A 110     -10.547 -22.000  -6.480  1.00 96.06           C  
ATOM    879  CD  GLU A 110     -11.164 -23.188  -5.758  1.00 96.06           C  
ATOM    880  OE1 GLU A 110     -10.523 -24.266  -5.684  1.00 96.06           O  
ATOM    881  OE2 GLU A 110     -12.305 -23.047  -5.262  1.00 96.06           O  
ATOM    882  N   ASP A 111     -12.320 -17.750  -7.273  1.00 95.19           N  
ATOM    883  CA  ASP A 111     -13.398 -16.859  -7.688  1.00 95.19           C  
ATOM    884  C   ASP A 111     -12.844 -15.609  -8.367  1.00 95.19           C  
ATOM    885  CB  ASP A 111     -14.258 -16.469  -6.488  1.00 95.19           C  
ATOM    886  O   ASP A 111     -13.523 -14.586  -8.438  1.00 95.19           O  
ATOM    887  CG  ASP A 111     -15.625 -15.945  -6.891  1.00 95.19           C  
ATOM    888  OD1 ASP A 111     -16.094 -16.250  -8.008  1.00 95.19           O  
ATOM    889  OD2 ASP A 111     -16.234 -15.211  -6.086  1.00 95.19           O  
ATOM    890  N   TYR A 112     -11.586 -15.602  -8.688  1.00 96.12           N  
ATOM    891  CA  TYR A 112     -10.906 -14.414  -9.188  1.00 96.12           C  
ATOM    892  C   TYR A 112     -11.672 -13.789 -10.352  1.00 96.12           C  
ATOM    893  CB  TYR A 112      -9.477 -14.758  -9.625  1.00 96.12           C  
ATOM    894  O   TYR A 112     -11.797 -12.570 -10.430  1.00 96.12           O  
ATOM    895  CG  TYR A 112      -8.602 -13.555  -9.836  1.00 96.12           C  
ATOM    896  CD1 TYR A 112      -8.430 -13.008 -11.109  1.00 96.12           C  
ATOM    897  CD2 TYR A 112      -7.938 -12.953  -8.773  1.00 96.12           C  
ATOM    898  CE1 TYR A 112      -7.617 -11.898 -11.312  1.00 96.12           C  
ATOM    899  CE2 TYR A 112      -7.125 -11.844  -8.961  1.00 96.12           C  
ATOM    900  OH  TYR A 112      -6.164 -10.219 -10.430  1.00 96.12           O  
ATOM    901  CZ  TYR A 112      -6.969 -11.320 -10.234  1.00 96.12           C  
ATOM    902  N   SER A 113     -12.250 -14.609 -11.305  1.00 94.56           N  
ATOM    903  CA  SER A 113     -12.977 -14.102 -12.469  1.00 94.56           C  
ATOM    904  C   SER A 113     -14.180 -13.266 -12.047  1.00 94.56           C  
ATOM    905  CB  SER A 113     -13.438 -15.258 -13.352  1.00 94.56           C  
ATOM    906  O   SER A 113     -14.477 -12.242 -12.672  1.00 94.56           O  
ATOM    907  OG  SER A 113     -14.266 -16.156 -12.625  1.00 94.56           O  
ATOM    908  N   THR A 114     -14.812 -13.695 -11.000  1.00 93.69           N  
ATOM    909  CA  THR A 114     -15.945 -12.953 -10.469  1.00 93.69           C  
ATOM    910  C   THR A 114     -15.477 -11.672  -9.781  1.00 93.69           C  
ATOM    911  CB  THR A 114     -16.750 -13.805  -9.469  1.00 93.69           C  
ATOM    912  O   THR A 114     -16.094 -10.617  -9.945  1.00 93.69           O  
ATOM    913  CG2 THR A 114     -17.953 -13.039  -8.945  1.00 93.69           C  
ATOM    914  OG1 THR A 114     -17.203 -15.000 -10.125  1.00 93.69           O  
ATOM    915  N   LEU A 115     -14.398 -11.734  -9.102  1.00 92.94           N  
ATOM    916  CA  LEU A 115     -13.891 -10.609  -8.328  1.00 92.94           C  
ATOM    917  C   LEU A 115     -13.414  -9.484  -9.250  1.00 92.94           C  
ATOM    918  CB  LEU A 115     -12.742 -11.055  -7.418  1.00 92.94           C  
ATOM    919  O   LEU A 115     -13.352  -8.328  -8.836  1.00 92.94           O  
ATOM    920  CG  LEU A 115     -13.125 -11.953  -6.242  1.00 92.94           C  
ATOM    921  CD1 LEU A 115     -11.875 -12.383  -5.473  1.00 92.94           C  
ATOM    922  CD2 LEU A 115     -14.109 -11.250  -5.320  1.00 92.94           C  
ATOM    923  N   MET A 116     -13.164  -9.898 -10.430  1.00 93.31           N  
ATOM    924  CA  MET A 116     -12.773  -8.906 -11.422  1.00 93.31           C  
ATOM    925  C   MET A 116     -13.953  -8.031 -11.820  1.00 93.31           C  
ATOM    926  CB  MET A 116     -12.188  -9.594 -12.664  1.00 93.31           C  
ATOM    927  O   MET A 116     -13.766  -6.926 -12.336  1.00 93.31           O  
ATOM    928  CG  MET A 116     -10.836 -10.234 -12.438  1.00 93.31           C  
ATOM    929  SD  MET A 116     -10.078 -10.859 -13.984  1.00 93.31           S  
ATOM    930  CE  MET A 116     -11.258 -12.172 -14.406  1.00 93.31           C  
ATOM    931  N   LYS A 117     -15.102  -8.492 -11.523  1.00 88.88           N  
ATOM    932  CA  LYS A 117     -16.297  -7.848 -12.055  1.00 88.88           C  
ATOM    933  C   LYS A 117     -17.125  -7.211 -10.945  1.00 88.88           C  
ATOM    934  CB  LYS A 117     -17.141  -8.852 -12.836  1.00 88.88           C  
ATOM    935  O   LYS A 117     -17.906  -6.289 -11.195  1.00 88.88           O  
ATOM    936  CG  LYS A 117     -16.438  -9.469 -14.031  1.00 88.88           C  
ATOM    937  CD  LYS A 117     -17.297 -10.523 -14.711  1.00 88.88           C  
ATOM    938  CE  LYS A 117     -16.547 -11.219 -15.836  1.00 88.88           C  
ATOM    939  NZ  LYS A 117     -17.344 -12.320 -16.453  1.00 88.88           N  
ATOM    940  N   GLN A 118     -16.906  -7.715  -9.758  1.00 84.75           N  
ATOM    941  CA  GLN A 118     -17.766  -7.199  -8.703  1.00 84.75           C  
ATOM    942  C   GLN A 118     -17.078  -7.285  -7.344  1.00 84.75           C  
ATOM    943  CB  GLN A 118     -19.094  -7.961  -8.664  1.00 84.75           C  
ATOM    944  O   GLN A 118     -16.016  -7.883  -7.223  1.00 84.75           O  
ATOM    945  CG  GLN A 118     -18.938  -9.445  -8.383  1.00 84.75           C  
ATOM    946  CD  GLN A 118     -20.250 -10.203  -8.500  1.00 84.75           C  
ATOM    947  NE2 GLN A 118     -20.406 -11.258  -7.707  1.00 84.75           N  
ATOM    948  OE1 GLN A 118     -21.125  -9.844  -9.289  1.00 84.75           O  
ATOM    949  N   MET A 119     -17.781  -6.715  -6.262  1.00 82.19           N  
ATOM    950  CA  MET A 119     -17.250  -6.637  -4.906  1.00 82.19           C  
ATOM    951  C   MET A 119     -17.094  -8.023  -4.301  1.00 82.19           C  
ATOM    952  CB  MET A 119     -18.141  -5.773  -4.023  1.00 82.19           C  
ATOM    953  O   MET A 119     -17.891  -8.922  -4.582  1.00 82.19           O  
ATOM    954  CG  MET A 119     -18.094  -4.289  -4.359  1.00 82.19           C  
ATOM    955  SD  MET A 119     -19.250  -3.301  -3.336  1.00 82.19           S  
ATOM    956  CE  MET A 119     -18.500  -3.525  -1.698  1.00 82.19           C  
ATOM    957  N   PRO A 120     -16.000  -8.141  -3.426  1.00 85.31           N  
ATOM    958  CA  PRO A 120     -15.797  -9.422  -2.736  1.00 85.31           C  
ATOM    959  C   PRO A 120     -16.781  -9.625  -1.582  1.00 85.31           C  
ATOM    960  CB  PRO A 120     -14.359  -9.328  -2.221  1.00 85.31           C  
ATOM    961  O   PRO A 120     -17.359  -8.656  -1.088  1.00 85.31           O  
ATOM    962  CG  PRO A 120     -14.141  -7.867  -1.965  1.00 85.31           C  
ATOM    963  CD  PRO A 120     -14.875  -7.082  -3.016  1.00 85.31           C  
ATOM    964  N   LYS A 121     -16.922 -10.859  -1.224  1.00 82.94           N  
ATOM    965  CA  LYS A 121     -17.594 -11.188   0.036  1.00 82.94           C  
ATOM    966  C   LYS A 121     -16.688 -10.867   1.229  1.00 82.94           C  
ATOM    967  CB  LYS A 121     -18.000 -12.664   0.066  1.00 82.94           C  
ATOM    968  O   LYS A 121     -15.469 -10.969   1.135  1.00 82.94           O  
ATOM    969  CG  LYS A 121     -18.953 -13.062  -1.046  1.00 82.94           C  
ATOM    970  CD  LYS A 121     -19.250 -14.555  -1.011  1.00 82.94           C  
ATOM    971  CE  LYS A 121     -20.156 -14.969  -2.164  1.00 82.94           C  
ATOM    972  NZ  LYS A 121     -20.406 -16.438  -2.168  1.00 82.94           N  
ATOM    973  N   PRO A 122     -17.281 -10.477   2.305  1.00 77.50           N  
ATOM    974  CA  PRO A 122     -16.484 -10.141   3.480  1.00 77.50           C  
ATOM    975  C   PRO A 122     -15.508 -11.250   3.869  1.00 77.50           C  
ATOM    976  CB  PRO A 122     -17.531  -9.930   4.574  1.00 77.50           C  
ATOM    977  O   PRO A 122     -14.367 -10.969   4.254  1.00 77.50           O  
ATOM    978  CG  PRO A 122     -18.750  -9.438   3.852  1.00 77.50           C  
ATOM    979  CD  PRO A 122     -18.828 -10.148   2.531  1.00 77.50           C  
ATOM    980  N   GLU A 123     -15.914 -12.461   3.768  1.00 81.94           N  
ATOM    981  CA  GLU A 123     -15.062 -13.594   4.113  1.00 81.94           C  
ATOM    982  C   GLU A 123     -13.812 -13.633   3.238  1.00 81.94           C  
ATOM    983  CB  GLU A 123     -15.836 -14.906   3.984  1.00 81.94           C  
ATOM    984  O   GLU A 123     -12.734 -14.016   3.699  1.00 81.94           O  
ATOM    985  CG  GLU A 123     -17.000 -15.031   4.961  1.00 81.94           C  
ATOM    986  CD  GLU A 123     -18.281 -14.398   4.453  1.00 81.94           C  
ATOM    987  OE1 GLU A 123     -19.203 -14.156   5.266  1.00 81.94           O  
ATOM    988  OE2 GLU A 123     -18.375 -14.133   3.230  1.00 81.94           O  
ATOM    989  N   GLN A 124     -13.969 -13.297   1.946  1.00 89.31           N  
ATOM    990  CA  GLN A 124     -12.852 -13.266   1.016  1.00 89.31           C  
ATOM    991  C   GLN A 124     -11.820 -12.211   1.424  1.00 89.31           C  
ATOM    992  CB  GLN A 124     -13.336 -13.000  -0.409  1.00 89.31           C  
ATOM    993  O   GLN A 124     -10.617 -12.406   1.237  1.00 89.31           O  
ATOM    994  CG  GLN A 124     -14.133 -14.148  -1.010  1.00 89.31           C  
ATOM    995  CD  GLN A 124     -14.742 -13.797  -2.357  1.00 89.31           C  
ATOM    996  NE2 GLN A 124     -14.609 -14.711  -3.318  1.00 89.31           N  
ATOM    997  OE1 GLN A 124     -15.320 -12.727  -2.531  1.00 89.31           O  
ATOM    998  N   LEU A 125     -12.273 -11.195   2.021  1.00 86.31           N  
ATOM    999  CA  LEU A 125     -11.383 -10.133   2.498  1.00 86.31           C  
ATOM   1000  C   LEU A 125     -10.633 -10.578   3.748  1.00 86.31           C  
ATOM   1001  CB  LEU A 125     -12.180  -8.859   2.797  1.00 86.31           C  
ATOM   1002  O   LEU A 125      -9.430 -10.328   3.875  1.00 86.31           O  
ATOM   1003  CG  LEU A 125     -12.789  -8.148   1.590  1.00 86.31           C  
ATOM   1004  CD1 LEU A 125     -13.695  -7.012   2.051  1.00 86.31           C  
ATOM   1005  CD2 LEU A 125     -11.695  -7.621   0.669  1.00 86.31           C  
ATOM   1006  N   VAL A 126     -11.336 -11.203   4.609  1.00 84.94           N  
ATOM   1007  CA  VAL A 126     -10.727 -11.727   5.828  1.00 84.94           C  
ATOM   1008  C   VAL A 126      -9.680 -12.781   5.477  1.00 84.94           C  
ATOM   1009  CB  VAL A 126     -11.789 -12.328   6.777  1.00 84.94           C  
ATOM   1010  O   VAL A 126      -8.570 -12.766   6.016  1.00 84.94           O  
ATOM   1011  CG1 VAL A 126     -11.117 -13.031   7.957  1.00 84.94           C  
ATOM   1012  CG2 VAL A 126     -12.734 -11.234   7.273  1.00 84.94           C  
ATOM   1013  N   ASP A 127     -10.008 -13.633   4.570  1.00 91.00           N  
ATOM   1014  CA  ASP A 127      -9.086 -14.680   4.152  1.00 91.00           C  
ATOM   1015  C   ASP A 127      -7.836 -14.086   3.502  1.00 91.00           C  
ATOM   1016  CB  ASP A 127      -9.773 -15.641   3.180  1.00 91.00           C  
ATOM   1017  O   ASP A 127      -6.730 -14.602   3.689  1.00 91.00           O  
ATOM   1018  CG  ASP A 127     -10.758 -16.578   3.867  1.00 91.00           C  
ATOM   1019  OD1 ASP A 127     -10.758 -16.641   5.113  1.00 91.00           O  
ATOM   1020  OD2 ASP A 127     -11.531 -17.250   3.154  1.00 91.00           O  
ATOM   1021  N   TYR A 128      -8.031 -13.055   2.701  1.00 93.75           N  
ATOM   1022  CA  TYR A 128      -6.891 -12.352   2.119  1.00 93.75           C  
ATOM   1023  C   TYR A 128      -5.930 -11.883   3.203  1.00 93.75           C  
ATOM   1024  CB  TYR A 128      -7.367 -11.156   1.289  1.00 93.75           C  
ATOM   1025  O   TYR A 128      -4.719 -12.109   3.105  1.00 93.75           O  
ATOM   1026  CG  TYR A 128      -6.250 -10.242   0.847  1.00 93.75           C  
ATOM   1027  CD1 TYR A 128      -5.871  -9.148   1.621  1.00 93.75           C  
ATOM   1028  CD2 TYR A 128      -5.570 -10.477  -0.344  1.00 93.75           C  
ATOM   1029  CE1 TYR A 128      -4.844  -8.305   1.217  1.00 93.75           C  
ATOM   1030  CE2 TYR A 128      -4.543  -9.633  -0.758  1.00 93.75           C  
ATOM   1031  OH  TYR A 128      -3.168  -7.719  -0.377  1.00 93.75           O  
ATOM   1032  CZ  TYR A 128      -4.188  -8.555   0.028  1.00 93.75           C  
ATOM   1033  N   GLN A 129      -6.445 -11.312   4.191  1.00 91.81           N  
ATOM   1034  CA  GLN A 129      -5.609 -10.758   5.254  1.00 91.81           C  
ATOM   1035  C   GLN A 129      -4.895 -11.867   6.020  1.00 91.81           C  
ATOM   1036  CB  GLN A 129      -6.449  -9.922   6.215  1.00 91.81           C  
ATOM   1037  O   GLN A 129      -3.711 -11.742   6.348  1.00 91.81           O  
ATOM   1038  CG  GLN A 129      -7.023  -8.656   5.586  1.00 91.81           C  
ATOM   1039  CD  GLN A 129      -5.949  -7.715   5.078  1.00 91.81           C  
ATOM   1040  NE2 GLN A 129      -6.316  -6.848   4.141  1.00 91.81           N  
ATOM   1041  OE1 GLN A 129      -4.797  -7.766   5.523  1.00 91.81           O  
ATOM   1042  N   LYS A 130      -5.602 -12.914   6.277  1.00 92.44           N  
ATOM   1043  CA  LYS A 130      -4.992 -14.062   6.934  1.00 92.44           C  
ATOM   1044  C   LYS A 130      -3.859 -14.641   6.090  1.00 92.44           C  
ATOM   1045  CB  LYS A 130      -6.043 -15.141   7.211  1.00 92.44           C  
ATOM   1046  O   LYS A 130      -2.799 -14.984   6.617  1.00 92.44           O  
ATOM   1047  CG  LYS A 130      -7.012 -14.789   8.328  1.00 92.44           C  
ATOM   1048  CD  LYS A 130      -8.016 -15.906   8.570  1.00 92.44           C  
ATOM   1049  CE  LYS A 130      -9.008 -15.539   9.664  1.00 92.44           C  
ATOM   1050  NZ  LYS A 130     -10.047 -16.609   9.852  1.00 92.44           N  
ATOM   1051  N   ALA A 131      -4.125 -14.695   4.844  1.00 96.62           N  
ATOM   1052  CA  ALA A 131      -3.107 -15.211   3.930  1.00 96.62           C  
ATOM   1053  C   ALA A 131      -1.882 -14.305   3.910  1.00 96.62           C  
ATOM   1054  CB  ALA A 131      -3.680 -15.359   2.523  1.00 96.62           C  
ATOM   1055  O   ALA A 131      -0.745 -14.781   3.949  1.00 96.62           O  
ATOM   1056  N   ALA A 132      -2.152 -13.047   3.863  1.00 96.38           N  
ATOM   1057  CA  ALA A 132      -1.062 -12.070   3.814  1.00 96.38           C  
ATOM   1058  C   ALA A 132      -0.189 -12.164   5.062  1.00 96.38           C  
ATOM   1059  CB  ALA A 132      -1.616 -10.656   3.660  1.00 96.38           C  
ATOM   1060  O   ALA A 132       1.041 -12.172   4.969  1.00 96.38           O  
ATOM   1061  N   ILE A 133      -0.758 -12.250   6.191  1.00 94.81           N  
ATOM   1062  CA  ILE A 133      -0.034 -12.344   7.457  1.00 94.81           C  
ATOM   1063  C   ILE A 133       0.735 -13.664   7.516  1.00 94.81           C  
ATOM   1064  CB  ILE A 133      -0.989 -12.227   8.664  1.00 94.81           C  
ATOM   1065  O   ILE A 133       1.907 -13.688   7.898  1.00 94.81           O  
ATOM   1066  CG1 ILE A 133      -1.529 -10.797   8.781  1.00 94.81           C  
ATOM   1067  CG2 ILE A 133      -0.283 -12.648   9.953  1.00 94.81           C  
ATOM   1068  CD1 ILE A 133      -2.678 -10.641   9.773  1.00 94.81           C  
ATOM   1069  N   GLN A 134       0.045 -14.719   7.125  1.00 97.44           N  
ATOM   1070  CA  GLN A 134       0.708 -16.016   7.125  1.00 97.44           C  
ATOM   1071  C   GLN A 134       1.883 -16.031   6.152  1.00 97.44           C  
ATOM   1072  CB  GLN A 134      -0.285 -17.125   6.773  1.00 97.44           C  
ATOM   1073  O   GLN A 134       2.934 -16.609   6.453  1.00 97.44           O  
ATOM   1074  CG  GLN A 134       0.268 -18.531   6.973  1.00 97.44           C  
ATOM   1075  CD  GLN A 134       0.657 -18.812   8.414  1.00 97.44           C  
ATOM   1076  NE2 GLN A 134       1.925 -19.141   8.625  1.00 97.44           N  
ATOM   1077  OE1 GLN A 134      -0.174 -18.719   9.320  1.00 97.44           O  
ATOM   1078  N   TRP A 135       1.734 -15.477   4.965  1.00 98.56           N  
ATOM   1079  CA  TRP A 135       2.793 -15.367   3.967  1.00 98.56           C  
ATOM   1080  C   TRP A 135       4.016 -14.664   4.551  1.00 98.56           C  
ATOM   1081  CB  TRP A 135       2.293 -14.609   2.734  1.00 98.56           C  
ATOM   1082  O   TRP A 135       5.148 -15.109   4.348  1.00 98.56           O  
ATOM   1083  CG  TRP A 135       3.322 -14.453   1.656  1.00 98.56           C  
ATOM   1084  CD1 TRP A 135       3.580 -15.320   0.631  1.00 98.56           C  
ATOM   1085  CD2 TRP A 135       4.238 -13.359   1.500  1.00 98.56           C  
ATOM   1086  CE2 TRP A 135       5.020 -13.633   0.356  1.00 98.56           C  
ATOM   1087  CE3 TRP A 135       4.469 -12.180   2.215  1.00 98.56           C  
ATOM   1088  NE1 TRP A 135       4.602 -14.836  -0.155  1.00 98.56           N  
ATOM   1089  CH2 TRP A 135       6.230 -11.617   0.631  1.00 98.56           C  
ATOM   1090  CZ2 TRP A 135       6.023 -12.766  -0.088  1.00 98.56           C  
ATOM   1091  CZ3 TRP A 135       5.469 -11.320   1.772  1.00 98.56           C  
ATOM   1092  N   ARG A 136       3.795 -13.586   5.266  1.00 97.88           N  
ATOM   1093  CA  ARG A 136       4.883 -12.828   5.871  1.00 97.88           C  
ATOM   1094  C   ARG A 136       5.645 -13.672   6.887  1.00 97.88           C  
ATOM   1095  CB  ARG A 136       4.344 -11.562   6.547  1.00 97.88           C  
ATOM   1096  O   ARG A 136       6.879 -13.648   6.922  1.00 97.88           O  
ATOM   1097  CG  ARG A 136       3.887 -10.492   5.570  1.00 97.88           C  
ATOM   1098  CD  ARG A 136       3.336  -9.266   6.293  1.00 97.88           C  
ATOM   1099  NE  ARG A 136       2.992  -8.203   5.359  1.00 97.88           N  
ATOM   1100  NH1 ARG A 136       5.016  -7.102   5.547  1.00 97.88           N  
ATOM   1101  NH2 ARG A 136       3.383  -6.277   4.164  1.00 97.88           N  
ATOM   1102  CZ  ARG A 136       3.797  -7.195   5.027  1.00 97.88           C  
ATOM   1103  N   ILE A 137       4.906 -14.438   7.656  1.00 97.25           N  
ATOM   1104  CA  ILE A 137       5.492 -15.289   8.688  1.00 97.25           C  
ATOM   1105  C   ILE A 137       6.285 -16.422   8.039  1.00 97.25           C  
ATOM   1106  CB  ILE A 137       4.406 -15.859   9.625  1.00 97.25           C  
ATOM   1107  O   ILE A 137       7.453 -16.625   8.367  1.00 97.25           O  
ATOM   1108  CG1 ILE A 137       3.779 -14.742  10.469  1.00 97.25           C  
ATOM   1109  CG2 ILE A 137       4.996 -16.953  10.523  1.00 97.25           C  
ATOM   1110  CD1 ILE A 137       2.525 -15.164  11.219  1.00 97.25           C  
ATOM   1111  N   ASP A 138       5.691 -17.094   7.074  1.00 98.25           N  
ATOM   1112  CA  ASP A 138       6.266 -18.297   6.480  1.00 98.25           C  
ATOM   1113  C   ASP A 138       7.500 -17.953   5.648  1.00 98.25           C  
ATOM   1114  CB  ASP A 138       5.227 -19.016   5.613  1.00 98.25           C  
ATOM   1115  O   ASP A 138       8.438 -18.750   5.574  1.00 98.25           O  
ATOM   1116  CG  ASP A 138       4.129 -19.672   6.430  1.00 98.25           C  
ATOM   1117  OD1 ASP A 138       4.258 -19.750   7.668  1.00 98.25           O  
ATOM   1118  OD2 ASP A 138       3.127 -20.109   5.824  1.00 98.25           O  
ATOM   1119  N   THR A 139       7.523 -16.766   5.055  1.00 97.75           N  
ATOM   1120  CA  THR A 139       8.633 -16.422   4.172  1.00 97.75           C  
ATOM   1121  C   THR A 139       9.719 -15.680   4.941  1.00 97.75           C  
ATOM   1122  CB  THR A 139       8.148 -15.547   2.994  1.00 97.75           C  
ATOM   1123  O   THR A 139      10.805 -15.430   4.410  1.00 97.75           O  
ATOM   1124  CG2 THR A 139       7.094 -16.266   2.168  1.00 97.75           C  
ATOM   1125  OG1 THR A 139       7.590 -14.328   3.502  1.00 97.75           O  
ATOM   1126  N   GLY A 140       9.398 -15.352   6.207  1.00 96.50           N  
ATOM   1127  CA  GLY A 140      10.336 -14.555   6.980  1.00 96.50           C  
ATOM   1128  C   GLY A 140      10.539 -13.156   6.426  1.00 96.50           C  
ATOM   1129  O   GLY A 140      11.648 -12.625   6.445  1.00 96.50           O  
ATOM   1130  N   TYR A 141       9.453 -12.523   5.945  1.00 97.75           N  
ATOM   1131  CA  TYR A 141       9.523 -11.266   5.215  1.00 97.75           C  
ATOM   1132  C   TYR A 141       9.852 -10.109   6.148  1.00 97.75           C  
ATOM   1133  CB  TYR A 141       8.203 -10.992   4.492  1.00 97.75           C  
ATOM   1134  O   TYR A 141      10.586  -9.188   5.773  1.00 97.75           O  
ATOM   1135  CG  TYR A 141       8.195  -9.703   3.701  1.00 97.75           C  
ATOM   1136  CD1 TYR A 141       7.438  -8.609   4.117  1.00 97.75           C  
ATOM   1137  CD2 TYR A 141       8.945  -9.578   2.537  1.00 97.75           C  
ATOM   1138  CE1 TYR A 141       7.426  -7.426   3.393  1.00 97.75           C  
ATOM   1139  CE2 TYR A 141       8.945  -8.398   1.805  1.00 97.75           C  
ATOM   1140  OH  TYR A 141       8.180  -6.152   1.518  1.00 97.75           O  
ATOM   1141  CZ  TYR A 141       8.180  -7.328   2.240  1.00 97.75           C  
ATOM   1142  N   SER A 142       9.312 -10.102   7.352  1.00 94.88           N  
ATOM   1143  CA  SER A 142       9.500  -8.953   8.242  1.00 94.88           C  
ATOM   1144  C   SER A 142      10.945  -8.859   8.727  1.00 94.88           C  
ATOM   1145  CB  SER A 142       8.555  -9.047   9.438  1.00 94.88           C  
ATOM   1146  O   SER A 142      11.320  -9.500   9.703  1.00 94.88           O  
ATOM   1147  OG  SER A 142       7.203  -9.000   9.016  1.00 94.88           O  
ATOM   1148  N   ILE A 143      11.750  -7.941   8.203  1.00 93.62           N  
ATOM   1149  CA  ILE A 143      13.172  -7.891   8.539  1.00 93.62           C  
ATOM   1150  C   ILE A 143      13.500  -6.547   9.188  1.00 93.62           C  
ATOM   1151  CB  ILE A 143      14.047  -8.102   7.285  1.00 93.62           C  
ATOM   1152  O   ILE A 143      14.602  -6.355   9.711  1.00 93.62           O  
ATOM   1153  CG1 ILE A 143      13.680  -7.094   6.191  1.00 93.62           C  
ATOM   1154  CG2 ILE A 143      13.914  -9.539   6.770  1.00 93.62           C  
ATOM   1155  CD1 ILE A 143      14.656  -7.062   5.023  1.00 93.62           C  
ATOM   1156  N   SER A 144      12.516  -5.617   9.141  1.00 93.88           N  
ATOM   1157  CA  SER A 144      12.695  -4.289   9.719  1.00 93.88           C  
ATOM   1158  C   SER A 144      11.352  -3.650  10.062  1.00 93.88           C  
ATOM   1159  CB  SER A 144      13.469  -3.385   8.766  1.00 93.88           C  
ATOM   1160  O   SER A 144      10.297  -4.176   9.695  1.00 93.88           O  
ATOM   1161  OG  SER A 144      12.664  -3.002   7.664  1.00 93.88           O  
ATOM   1162  N   PRO A 145      11.422  -2.520  10.781  1.00 95.00           N  
ATOM   1163  CA  PRO A 145      10.164  -1.832  11.070  1.00 95.00           C  
ATOM   1164  C   PRO A 145       9.398  -1.441   9.812  1.00 95.00           C  
ATOM   1165  CB  PRO A 145      10.609  -0.589  11.844  1.00 95.00           C  
ATOM   1166  O   PRO A 145       8.164  -1.358   9.828  1.00 95.00           O  
ATOM   1167  CG  PRO A 145      11.875  -1.000  12.531  1.00 95.00           C  
ATOM   1168  CD  PRO A 145      12.641  -1.907  11.609  1.00 95.00           C  
ATOM   1169  N   SER A 146      10.062  -1.270   8.688  1.00 96.56           N  
ATOM   1170  CA  SER A 146       9.469  -0.848   7.426  1.00 96.56           C  
ATOM   1171  C   SER A 146       8.758  -2.006   6.734  1.00 96.56           C  
ATOM   1172  CB  SER A 146      10.539  -0.270   6.496  1.00 96.56           C  
ATOM   1173  O   SER A 146       8.023  -1.801   5.770  1.00 96.56           O  
ATOM   1174  OG  SER A 146      11.078   0.930   7.031  1.00 96.56           O  
ATOM   1175  N   THR A 147       8.953  -3.225   7.234  1.00 97.06           N  
ATOM   1176  CA  THR A 147       8.320  -4.398   6.652  1.00 97.06           C  
ATOM   1177  C   THR A 147       7.465  -5.125   7.691  1.00 97.06           C  
ATOM   1178  CB  THR A 147       9.359  -5.371   6.070  1.00 97.06           C  
ATOM   1179  O   THR A 147       7.090  -6.281   7.496  1.00 97.06           O  
ATOM   1180  CG2 THR A 147      10.172  -4.707   4.965  1.00 97.06           C  
ATOM   1181  OG1 THR A 147      10.250  -5.789   7.113  1.00 97.06           O  
ATOM   1182  N   ALA A 148       7.121  -4.500   8.781  1.00 95.19           N  
ATOM   1183  CA  ALA A 148       6.438  -5.125   9.914  1.00 95.19           C  
ATOM   1184  C   ALA A 148       4.926  -5.094   9.719  1.00 95.19           C  
ATOM   1185  CB  ALA A 148       6.824  -4.438  11.219  1.00 95.19           C  
ATOM   1186  O   ALA A 148       4.414  -4.340   8.891  1.00 95.19           O  
ATOM   1187  N   THR A 149       4.312  -5.992  10.492  1.00 93.00           N  
ATOM   1188  CA  THR A 149       2.875  -5.887  10.711  1.00 93.00           C  
ATOM   1189  C   THR A 149       2.576  -4.922  11.859  1.00 93.00           C  
ATOM   1190  CB  THR A 149       2.256  -7.262  11.023  1.00 93.00           C  
ATOM   1191  O   THR A 149       3.037  -5.121  12.984  1.00 93.00           O  
ATOM   1192  CG2 THR A 149       0.747  -7.156  11.219  1.00 93.00           C  
ATOM   1193  OG1 THR A 149       2.525  -8.156   9.938  1.00 93.00           O  
ATOM   1194  N   LEU A 150       1.775  -3.939  11.594  1.00 90.19           N  
ATOM   1195  CA  LEU A 150       1.522  -2.898  12.586  1.00 90.19           C  
ATOM   1196  C   LEU A 150       0.416  -3.320  13.547  1.00 90.19           C  
ATOM   1197  CB  LEU A 150       1.144  -1.584  11.898  1.00 90.19           C  
ATOM   1198  O   LEU A 150      -0.604  -3.869  13.125  1.00 90.19           O  
ATOM   1199  CG  LEU A 150       2.145  -1.040  10.875  1.00 90.19           C  
ATOM   1200  CD1 LEU A 150       1.641   0.274  10.289  1.00 90.19           C  
ATOM   1201  CD2 LEU A 150       3.514  -0.853  11.523  1.00 90.19           C  
ATOM   1202  N   ASN A 151       0.616  -2.914  14.805  1.00 85.44           N  
ATOM   1203  CA  ASN A 151      -0.374  -3.303  15.805  1.00 85.44           C  
ATOM   1204  C   ASN A 151      -0.812  -2.111  16.656  1.00 85.44           C  
ATOM   1205  CB  ASN A 151       0.175  -4.418  16.703  1.00 85.44           C  
ATOM   1206  O   ASN A 151      -1.815  -2.186  17.359  1.00 85.44           O  
ATOM   1207  CG  ASN A 151       0.463  -5.691  15.930  1.00 85.44           C  
ATOM   1208  ND2 ASN A 151       1.695  -6.176  16.031  1.00 85.44           N  
ATOM   1209  OD1 ASN A 151      -0.416  -6.238  15.258  1.00 85.44           O  
ATOM   1210  N   GLU A 152      -0.131  -1.052  16.422  1.00 79.06           N  
ATOM   1211  CA  GLU A 152      -0.407   0.099  17.281  1.00 79.06           C  
ATOM   1212  C   GLU A 152      -1.633   0.867  16.797  1.00 79.06           C  
ATOM   1213  CB  GLU A 152       0.807   1.029  17.328  1.00 79.06           C  
ATOM   1214  O   GLU A 152      -1.882   0.949  15.586  1.00 79.06           O  
ATOM   1215  CG  GLU A 152       2.070   0.359  17.859  1.00 79.06           C  
ATOM   1216  CD  GLU A 152       2.008   0.025  19.344  1.00 79.06           C  
ATOM   1217  OE1 GLU A 152       2.773  -0.853  19.797  1.00 79.06           O  
ATOM   1218  OE2 GLU A 152       1.184   0.646  20.047  1.00 79.06           O  
ATOM   1219  N   PRO A 153      -2.398   1.428  17.828  1.00 74.88           N  
ATOM   1220  CA  PRO A 153      -3.535   2.244  17.406  1.00 74.88           C  
ATOM   1221  C   PRO A 153      -3.107   3.516  16.672  1.00 74.88           C  
ATOM   1222  CB  PRO A 153      -4.246   2.578  18.719  1.00 74.88           C  
ATOM   1223  O   PRO A 153      -1.976   3.977  16.844  1.00 74.88           O  
ATOM   1224  CG  PRO A 153      -3.188   2.457  19.766  1.00 74.88           C  
ATOM   1225  CD  PRO A 153      -2.154   1.476  19.281  1.00 74.88           C  
ATOM   1226  N   ILE A 154      -4.070   4.004  15.828  1.00 76.94           N  
ATOM   1227  CA  ILE A 154      -3.818   5.223  15.062  1.00 76.94           C  
ATOM   1228  C   ILE A 154      -3.500   6.371  16.016  1.00 76.94           C  
ATOM   1229  CB  ILE A 154      -5.023   5.586  14.172  1.00 76.94           C  
ATOM   1230  O   ILE A 154      -4.062   6.457  17.109  1.00 76.94           O  
ATOM   1231  CG1 ILE A 154      -5.262   4.492  13.117  1.00 76.94           C  
ATOM   1232  CG2 ILE A 154      -4.812   6.945  13.500  1.00 76.94           C  
ATOM   1233  CD1 ILE A 154      -6.543   4.672  12.312  1.00 76.94           C  
ATOM   1234  N   ALA A 155      -2.525   7.203  15.578  1.00 77.38           N  
ATOM   1235  CA  ALA A 155      -2.154   8.375  16.359  1.00 77.38           C  
ATOM   1236  C   ALA A 155      -3.320   9.359  16.469  1.00 77.38           C  
ATOM   1237  CB  ALA A 155      -0.941   9.070  15.742  1.00 77.38           C  
ATOM   1238  O   ALA A 155      -4.152   9.438  15.562  1.00 77.38           O  
ATOM   1239  N   ALA A 156      -3.299  10.141  17.656  1.00 74.31           N  
ATOM   1240  CA  ALA A 156      -4.359  11.102  17.922  1.00 74.31           C  
ATOM   1241  C   ALA A 156      -4.109  12.414  17.172  1.00 74.31           C  
ATOM   1242  CB  ALA A 156      -4.477  11.367  19.422  1.00 74.31           C  
ATOM   1243  O   ALA A 156      -5.055  13.133  16.828  1.00 74.31           O  
ATOM   1244  N   GLU A 157      -2.838  12.664  16.875  1.00 83.56           N  
ATOM   1245  CA  GLU A 157      -2.480  13.938  16.250  1.00 83.56           C  
ATOM   1246  C   GLU A 157      -1.602  13.719  15.023  1.00 83.56           C  
ATOM   1247  CB  GLU A 157      -1.768  14.844  17.266  1.00 83.56           C  
ATOM   1248  O   GLU A 157      -0.820  12.766  14.977  1.00 83.56           O  
ATOM   1249  CG  GLU A 157      -2.617  15.211  18.469  1.00 83.56           C  
ATOM   1250  CD  GLU A 157      -1.851  15.992  19.531  1.00 83.56           C  
ATOM   1251  OE1 GLU A 157      -2.465  16.406  20.531  1.00 83.56           O  
ATOM   1252  OE2 GLU A 157      -0.626  16.172  19.344  1.00 83.56           O  
ATOM   1253  N   TYR A 158      -1.805  14.609  14.008  1.00 88.25           N  
ATOM   1254  CA  TYR A 158      -0.999  14.664  12.797  1.00 88.25           C  
ATOM   1255  C   TYR A 158      -0.473  16.078  12.555  1.00 88.25           C  
ATOM   1256  CB  TYR A 158      -1.814  14.203  11.586  1.00 88.25           C  
ATOM   1257  O   TYR A 158      -1.230  16.969  12.180  1.00 88.25           O  
ATOM   1258  CG  TYR A 158      -0.976  13.898  10.367  1.00 88.25           C  
ATOM   1259  CD1 TYR A 158      -1.029  14.719   9.242  1.00 88.25           C  
ATOM   1260  CD2 TYR A 158      -0.130  12.797  10.336  1.00 88.25           C  
ATOM   1261  CE1 TYR A 158      -0.259  14.445   8.117  1.00 88.25           C  
ATOM   1262  CE2 TYR A 158       0.644  12.508   9.219  1.00 88.25           C  
ATOM   1263  OH  TYR A 158       1.337  13.062   7.004  1.00 88.25           O  
ATOM   1264  CZ  TYR A 158       0.573  13.344   8.117  1.00 88.25           C  
ATOM   1265  N   LYS A 159       0.829  16.250  12.805  1.00 90.94           N  
ATOM   1266  CA  LYS A 159       1.446  17.578  12.742  1.00 90.94           C  
ATOM   1267  C   LYS A 159       1.924  17.891  11.328  1.00 90.94           C  
ATOM   1268  CB  LYS A 159       2.615  17.672  13.727  1.00 90.94           C  
ATOM   1269  O   LYS A 159       2.691  17.125  10.742  1.00 90.94           O  
ATOM   1270  CG  LYS A 159       2.211  17.500  15.188  1.00 90.94           C  
ATOM   1271  CD  LYS A 159       3.410  17.641  16.109  1.00 90.94           C  
ATOM   1272  CE  LYS A 159       3.016  17.438  17.562  1.00 90.94           C  
ATOM   1273  NZ  LYS A 159       4.191  17.562  18.484  1.00 90.94           N  
ATOM   1274  N   VAL A 160       1.486  19.156  10.859  1.00 92.44           N  
ATOM   1275  CA  VAL A 160       1.835  19.531   9.492  1.00 92.44           C  
ATOM   1276  C   VAL A 160       2.174  21.016   9.445  1.00 92.44           C  
ATOM   1277  CB  VAL A 160       0.691  19.219   8.508  1.00 92.44           C  
ATOM   1278  O   VAL A 160       1.741  21.797  10.305  1.00 92.44           O  
ATOM   1279  CG1 VAL A 160       0.439  17.703   8.445  1.00 92.44           C  
ATOM   1280  CG2 VAL A 160      -0.583  19.953   8.906  1.00 92.44           C  
ATOM   1281  N   PRO A 161       2.922  21.422   8.438  1.00 91.81           N  
ATOM   1282  CA  PRO A 161       3.117  22.859   8.227  1.00 91.81           C  
ATOM   1283  C   PRO A 161       1.811  23.594   7.938  1.00 91.81           C  
ATOM   1284  CB  PRO A 161       4.051  22.906   7.012  1.00 91.81           C  
ATOM   1285  O   PRO A 161       0.880  23.000   7.371  1.00 91.81           O  
ATOM   1286  CG  PRO A 161       4.703  21.562   6.977  1.00 91.81           C  
ATOM   1287  CD  PRO A 161       3.738  20.547   7.516  1.00 91.81           C  
ATOM   1288  N   ALA A 162       1.793  24.906   8.266  1.00 91.12           N  
ATOM   1289  CA  ALA A 162       0.584  25.719   8.156  1.00 91.12           C  
ATOM   1290  C   ALA A 162       0.046  25.703   6.730  1.00 91.12           C  
ATOM   1291  CB  ALA A 162       0.863  27.141   8.609  1.00 91.12           C  
ATOM   1292  O   ALA A 162      -1.169  25.688   6.520  1.00 91.12           O  
ATOM   1293  N   ILE A 163       0.919  25.594   5.781  1.00 90.69           N  
ATOM   1294  CA  ILE A 163       0.541  25.719   4.379  1.00 90.69           C  
ATOM   1295  C   ILE A 163      -0.242  24.484   3.941  1.00 90.69           C  
ATOM   1296  CB  ILE A 163       1.778  25.922   3.477  1.00 90.69           C  
ATOM   1297  O   ILE A 163      -0.943  24.516   2.928  1.00 90.69           O  
ATOM   1298  CG1 ILE A 163       1.346  26.234   2.039  1.00 90.69           C  
ATOM   1299  CG2 ILE A 163       2.682  24.688   3.520  1.00 90.69           C  
ATOM   1300  CD1 ILE A 163       2.424  26.906   1.202  1.00 90.69           C  
ATOM   1301  N   CYS A 164      -0.179  23.375   4.668  1.00 93.81           N  
ATOM   1302  CA  CYS A 164      -0.784  22.109   4.262  1.00 93.81           C  
ATOM   1303  C   CYS A 164      -2.164  21.938   4.887  1.00 93.81           C  
ATOM   1304  CB  CYS A 164       0.112  20.938   4.652  1.00 93.81           C  
ATOM   1305  O   CYS A 164      -2.947  21.094   4.449  1.00 93.81           O  
ATOM   1306  SG  CYS A 164       1.695  20.906   3.783  1.00 93.81           S  
ATOM   1307  N   ILE A 165      -2.467  22.719   5.918  1.00 91.19           N  
ATOM   1308  CA  ILE A 165      -3.607  22.484   6.797  1.00 91.19           C  
ATOM   1309  C   ILE A 165      -4.902  22.531   5.988  1.00 91.19           C  
ATOM   1310  CB  ILE A 165      -3.654  23.516   7.945  1.00 91.19           C  
ATOM   1311  O   ILE A 165      -5.723  21.609   6.062  1.00 91.19           O  
ATOM   1312  CG1 ILE A 165      -2.512  23.266   8.938  1.00 91.19           C  
ATOM   1313  CG2 ILE A 165      -5.012  23.484   8.648  1.00 91.19           C  
ATOM   1314  CD1 ILE A 165      -2.404  24.328  10.031  1.00 91.19           C  
ATOM   1315  N   ARG A 166      -5.055  23.516   5.133  1.00 90.94           N  
ATOM   1316  CA  ARG A 166      -6.297  23.688   4.383  1.00 90.94           C  
ATOM   1317  C   ARG A 166      -6.547  22.484   3.473  1.00 90.94           C  
ATOM   1318  CB  ARG A 166      -6.258  24.984   3.561  1.00 90.94           C  
ATOM   1319  O   ARG A 166      -7.648  21.938   3.455  1.00 90.94           O  
ATOM   1320  CG  ARG A 166      -7.527  25.234   2.764  1.00 90.94           C  
ATOM   1321  CD  ARG A 166      -7.406  26.484   1.896  1.00 90.94           C  
ATOM   1322  NE  ARG A 166      -7.102  27.672   2.695  1.00 90.94           N  
ATOM   1323  NH1 ARG A 166      -6.613  29.016   0.883  1.00 90.94           N  
ATOM   1324  NH2 ARG A 166      -6.480  29.859   3.012  1.00 90.94           N  
ATOM   1325  CZ  ARG A 166      -6.734  28.844   2.195  1.00 90.94           C  
ATOM   1326  N   SER A 167      -5.543  22.109   2.754  1.00 94.56           N  
ATOM   1327  CA  SER A 167      -5.656  21.000   1.811  1.00 94.56           C  
ATOM   1328  C   SER A 167      -5.977  19.688   2.529  1.00 94.56           C  
ATOM   1329  CB  SER A 167      -4.367  20.844   1.005  1.00 94.56           C  
ATOM   1330  O   SER A 167      -6.812  18.906   2.068  1.00 94.56           O  
ATOM   1331  OG  SER A 167      -4.168  21.969   0.156  1.00 94.56           O  
ATOM   1332  N   ILE A 168      -5.352  19.469   3.627  1.00 92.88           N  
ATOM   1333  CA  ILE A 168      -5.559  18.234   4.387  1.00 92.88           C  
ATOM   1334  C   ILE A 168      -6.992  18.188   4.914  1.00 92.88           C  
ATOM   1335  CB  ILE A 168      -4.555  18.125   5.555  1.00 92.88           C  
ATOM   1336  O   ILE A 168      -7.660  17.156   4.824  1.00 92.88           O  
ATOM   1337  CG1 ILE A 168      -3.146  17.828   5.020  1.00 92.88           C  
ATOM   1338  CG2 ILE A 168      -5.000  17.031   6.543  1.00 92.88           C  
ATOM   1339  CD1 ILE A 168      -2.068  17.797   6.094  1.00 92.88           C  
ATOM   1340  N   LYS A 169      -7.473  19.281   5.434  1.00 89.19           N  
ATOM   1341  CA  LYS A 169      -8.836  19.344   5.949  1.00 89.19           C  
ATOM   1342  C   LYS A 169      -9.852  19.109   4.840  1.00 89.19           C  
ATOM   1343  CB  LYS A 169      -9.094  20.688   6.629  1.00 89.19           C  
ATOM   1344  O   LYS A 169     -10.875  18.453   5.055  1.00 89.19           O  
ATOM   1345  CG  LYS A 169      -8.422  20.828   7.988  1.00 89.19           C  
ATOM   1346  CD  LYS A 169      -8.828  22.141   8.672  1.00 89.19           C  
ATOM   1347  CE  LYS A 169      -8.289  22.203  10.094  1.00 89.19           C  
ATOM   1348  NZ  LYS A 169      -8.617  23.516  10.742  1.00 89.19           N  
ATOM   1349  N   GLU A 170      -9.539  19.609   3.721  1.00 90.56           N  
ATOM   1350  CA  GLU A 170     -10.422  19.391   2.574  1.00 90.56           C  
ATOM   1351  C   GLU A 170     -10.469  17.906   2.193  1.00 90.56           C  
ATOM   1352  CB  GLU A 170      -9.953  20.219   1.376  1.00 90.56           C  
ATOM   1353  O   GLU A 170     -11.547  17.375   1.917  1.00 90.56           O  
ATOM   1354  CG  GLU A 170     -10.922  20.188   0.199  1.00 90.56           C  
ATOM   1355  CD  GLU A 170     -10.555  21.172  -0.902  1.00 90.56           C  
ATOM   1356  OE1 GLU A 170     -11.109  21.078  -2.016  1.00 90.56           O  
ATOM   1357  OE2 GLU A 170      -9.695  22.047  -0.648  1.00 90.56           O  
ATOM   1358  N   MET A 171      -9.312  17.266   2.125  1.00 90.88           N  
ATOM   1359  CA  MET A 171      -9.266  15.844   1.809  1.00 90.88           C  
ATOM   1360  C   MET A 171     -10.023  15.031   2.852  1.00 90.88           C  
ATOM   1361  CB  MET A 171      -7.816  15.367   1.718  1.00 90.88           C  
ATOM   1362  O   MET A 171     -10.758  14.109   2.506  1.00 90.88           O  
ATOM   1363  CG  MET A 171      -7.098  15.812   0.456  1.00 90.88           C  
ATOM   1364  SD  MET A 171      -5.441  15.047   0.280  1.00 90.88           S  
ATOM   1365  CE  MET A 171      -4.504  16.047   1.478  1.00 90.88           C  
ATOM   1366  N   LEU A 172      -9.875  15.422   4.121  1.00 85.75           N  
ATOM   1367  CA  LEU A 172     -10.555  14.719   5.203  1.00 85.75           C  
ATOM   1368  C   LEU A 172     -12.070  14.859   5.082  1.00 85.75           C  
ATOM   1369  CB  LEU A 172     -10.086  15.250   6.562  1.00 85.75           C  
ATOM   1370  O   LEU A 172     -12.797  13.883   5.262  1.00 85.75           O  
ATOM   1371  CG  LEU A 172      -8.703  14.805   7.027  1.00 85.75           C  
ATOM   1372  CD1 LEU A 172      -8.312  15.523   8.312  1.00 85.75           C  
ATOM   1373  CD2 LEU A 172      -8.672  13.289   7.230  1.00 85.75           C  
ATOM   1374  N   SER A 173     -12.445  16.031   4.797  1.00 83.44           N  
ATOM   1375  CA  SER A 173     -13.875  16.281   4.637  1.00 83.44           C  
ATOM   1376  C   SER A 173     -14.469  15.445   3.512  1.00 83.44           C  
ATOM   1377  CB  SER A 173     -14.133  17.766   4.359  1.00 83.44           C  
ATOM   1378  O   SER A 173     -15.555  14.883   3.654  1.00 83.44           O  
ATOM   1379  OG  SER A 173     -15.516  18.016   4.191  1.00 83.44           O  
ATOM   1380  N   ASP A 174     -13.703  15.359   2.484  1.00 83.31           N  
ATOM   1381  CA  ASP A 174     -14.172  14.586   1.342  1.00 83.31           C  
ATOM   1382  C   ASP A 174     -14.164  13.094   1.648  1.00 83.31           C  
ATOM   1383  CB  ASP A 174     -13.320  14.875   0.107  1.00 83.31           C  
ATOM   1384  O   ASP A 174     -15.055  12.359   1.220  1.00 83.31           O  
ATOM   1385  CG  ASP A 174     -13.922  14.328  -1.174  1.00 83.31           C  
ATOM   1386  OD1 ASP A 174     -15.102  14.617  -1.469  1.00 83.31           O  
ATOM   1387  OD2 ASP A 174     -13.211  13.594  -1.895  1.00 83.31           O  
ATOM   1388  N   MET A 175     -13.180  12.570   2.295  1.00 82.25           N  
ATOM   1389  CA  MET A 175     -13.117  11.172   2.697  1.00 82.25           C  
ATOM   1390  C   MET A 175     -14.320  10.797   3.562  1.00 82.25           C  
ATOM   1391  CB  MET A 175     -11.820  10.883   3.455  1.00 82.25           C  
ATOM   1392  O   MET A 175     -14.906   9.727   3.389  1.00 82.25           O  
ATOM   1393  CG  MET A 175     -10.586  10.859   2.568  1.00 82.25           C  
ATOM   1394  SD  MET A 175      -9.031  10.734   3.533  1.00 82.25           S  
ATOM   1395  CE  MET A 175      -9.211   9.062   4.223  1.00 82.25           C  
ATOM   1396  N   ILE A 176     -14.625  11.734   4.547  1.00 75.69           N  
ATOM   1397  CA  ILE A 176     -15.758  11.531   5.434  1.00 75.69           C  
ATOM   1398  C   ILE A 176     -17.047  11.500   4.621  1.00 75.69           C  
ATOM   1399  CB  ILE A 176     -15.836  12.625   6.520  1.00 75.69           C  
ATOM   1400  O   ILE A 176     -17.922  10.648   4.848  1.00 75.69           O  
ATOM   1401  CG1 ILE A 176     -14.648  12.508   7.484  1.00 75.69           C  
ATOM   1402  CG2 ILE A 176     -17.172  12.555   7.273  1.00 75.69           C  
ATOM   1403  CD1 ILE A 176     -14.484  13.695   8.414  1.00 75.69           C  
ATOM   1404  N   ARG A 177     -17.156  12.367   3.717  1.00 76.31           N  
ATOM   1405  CA  ARG A 177     -18.328  12.422   2.838  1.00 76.31           C  
ATOM   1406  C   ARG A 177     -18.500  11.109   2.076  1.00 76.31           C  
ATOM   1407  CB  ARG A 177     -18.203  13.586   1.854  1.00 76.31           C  
ATOM   1408  O   ARG A 177     -19.594  10.562   2.010  1.00 76.31           O  
ATOM   1409  CG  ARG A 177     -19.422  13.750   0.948  1.00 76.31           C  
ATOM   1410  CD  ARG A 177     -19.156  14.773  -0.149  1.00 76.31           C  
ATOM   1411  NE  ARG A 177     -18.188  14.297  -1.118  1.00 76.31           N  
ATOM   1412  NH1 ARG A 177     -19.688  13.055  -2.344  1.00 76.31           N  
ATOM   1413  NH2 ARG A 177     -17.484  13.109  -2.961  1.00 76.31           N  
ATOM   1414  CZ  ARG A 177     -18.453  13.492  -2.139  1.00 76.31           C  
ATOM   1415  N   ARG A 178     -17.438  10.578   1.406  1.00 74.75           N  
ATOM   1416  CA  ARG A 178     -17.469   9.359   0.605  1.00 74.75           C  
ATOM   1417  C   ARG A 178     -17.797   8.141   1.468  1.00 74.75           C  
ATOM   1418  CB  ARG A 178     -16.125   9.148  -0.102  1.00 74.75           C  
ATOM   1419  O   ARG A 178     -18.516   7.246   1.035  1.00 74.75           O  
ATOM   1420  CG  ARG A 178     -15.867  10.125  -1.239  1.00 74.75           C  
ATOM   1421  CD  ARG A 178     -14.539   9.852  -1.930  1.00 74.75           C  
ATOM   1422  NE  ARG A 178     -14.148  10.945  -2.811  1.00 74.75           N  
ATOM   1423  NH1 ARG A 178     -15.500  10.281  -4.566  1.00 74.75           N  
ATOM   1424  NH2 ARG A 178     -14.195  12.164  -4.762  1.00 74.75           N  
ATOM   1425  CZ  ARG A 178     -14.617  11.125  -4.043  1.00 74.75           C  
ATOM   1426  N   ARG A 179     -17.141   8.211   2.600  1.00 69.88           N  
ATOM   1427  CA  ARG A 179     -17.469   7.145   3.549  1.00 69.88           C  
ATOM   1428  C   ARG A 179     -18.953   7.137   3.881  1.00 69.88           C  
ATOM   1429  CB  ARG A 179     -16.641   7.305   4.832  1.00 69.88           C  
ATOM   1430  O   ARG A 179     -19.594   6.082   3.891  1.00 69.88           O  
ATOM   1431  CG  ARG A 179     -16.938   6.242   5.883  1.00 69.88           C  
ATOM   1432  CD  ARG A 179     -16.281   6.574   7.211  1.00 69.88           C  
ATOM   1433  NE  ARG A 179     -16.969   7.652   7.906  1.00 69.88           N  
ATOM   1434  NH1 ARG A 179     -15.461   7.777   9.656  1.00 69.88           N  
ATOM   1435  NH2 ARG A 179     -17.281   9.180   9.594  1.00 69.88           N  
ATOM   1436  CZ  ARG A 179     -16.562   8.203   9.047  1.00 69.88           C  
ATOM   1437  N   ASN A 180     -19.500   8.234   4.121  1.00 66.81           N  
ATOM   1438  CA  ASN A 180     -20.906   8.367   4.492  1.00 66.81           C  
ATOM   1439  C   ASN A 180     -21.828   8.000   3.334  1.00 66.81           C  
ATOM   1440  CB  ASN A 180     -21.203   9.781   4.984  1.00 66.81           C  
ATOM   1441  O   ASN A 180     -22.922   7.457   3.545  1.00 66.81           O  
ATOM   1442  CG  ASN A 180     -20.594  10.070   6.344  1.00 66.81           C  
ATOM   1443  ND2 ASN A 180     -20.391  11.344   6.648  1.00 66.81           N  
ATOM   1444  OD1 ASN A 180     -20.312   9.148   7.117  1.00 66.81           O  
ATOM   1445  N   LYS A 181     -21.500   8.336   2.145  1.00 63.53           N  
ATOM   1446  CA  LYS A 181     -22.266   7.980   0.954  1.00 63.53           C  
ATOM   1447  C   LYS A 181     -22.375   6.465   0.813  1.00 63.53           C  
ATOM   1448  CB  LYS A 181     -21.609   8.570  -0.299  1.00 63.53           C  
ATOM   1449  O   LYS A 181     -23.438   5.949   0.437  1.00 63.53           O  
ATOM   1450  CG  LYS A 181     -22.469   8.461  -1.551  1.00 63.53           C  
ATOM   1451  CD  LYS A 181     -21.797   9.117  -2.748  1.00 63.53           C  
ATOM   1452  CE  LYS A 181     -22.625   8.938  -4.020  1.00 63.53           C  
ATOM   1453  NZ  LYS A 181     -21.984   9.602  -5.191  1.00 63.53           N  
ATOM   1454  N   VAL A 182     -21.375   5.832   1.089  1.00 61.19           N  
ATOM   1455  CA  VAL A 182     -21.328   4.379   0.972  1.00 61.19           C  
ATOM   1456  C   VAL A 182     -22.219   3.750   2.049  1.00 61.19           C  
ATOM   1457  CB  VAL A 182     -19.891   3.834   1.083  1.00 61.19           C  
ATOM   1458  O   VAL A 182     -22.953   2.799   1.778  1.00 61.19           O  
ATOM   1459  CG1 VAL A 182     -19.891   2.309   1.166  1.00 61.19           C  
ATOM   1460  CG2 VAL A 182     -19.047   4.305  -0.102  1.00 61.19           C  
ATOM   1461  N   LEU A 183     -22.000   4.234   3.215  1.00 55.75           N  
ATOM   1462  CA  LEU A 183     -22.766   3.695   4.332  1.00 55.75           C  
ATOM   1463  C   LEU A 183     -24.266   3.957   4.145  1.00 55.75           C  
ATOM   1464  CB  LEU A 183     -22.297   4.309   5.652  1.00 55.75           C  
ATOM   1465  O   LEU A 183     -25.094   3.209   4.660  1.00 55.75           O  
ATOM   1466  CG  LEU A 183     -20.906   3.893   6.133  1.00 55.75           C  
ATOM   1467  CD1 LEU A 183     -20.484   4.719   7.348  1.00 55.75           C  
ATOM   1468  CD2 LEU A 183     -20.875   2.402   6.461  1.00 55.75           C  
ATOM   1469  N   SER A 184     -24.547   4.945   3.238  1.00 51.03           N  
ATOM   1470  CA  SER A 184     -25.953   5.320   3.012  1.00 51.03           C  
ATOM   1471  C   SER A 184     -26.469   4.723   1.713  1.00 51.03           C  
ATOM   1472  CB  SER A 184     -26.094   6.840   2.979  1.00 51.03           C  
ATOM   1473  O   SER A 184     -27.562   5.074   1.258  1.00 51.03           O  
ATOM   1474  OG  SER A 184     -25.266   7.406   1.976  1.00 51.03           O  
ATOM   1475  N   ASN A 185     -25.844   3.844   1.044  1.00 51.50           N  
ATOM   1476  CA  ASN A 185     -26.203   3.236  -0.234  1.00 51.50           C  
ATOM   1477  C   ASN A 185     -26.422   4.293  -1.318  1.00 51.50           C  
ATOM   1478  CB  ASN A 185     -27.469   2.375  -0.087  1.00 51.50           C  
ATOM   1479  O   ASN A 185     -27.297   4.156  -2.160  1.00 51.50           O  
ATOM   1480  CG  ASN A 185     -27.156   0.995   0.463  1.00 51.50           C  
ATOM   1481  ND2 ASN A 185     -28.203   0.259   0.823  1.00 51.50           N  
ATOM   1482  OD1 ASN A 185     -26.000   0.593   0.565  1.00 51.50           O  
ATOM   1483  N   GLY A 186     -25.641   5.426  -1.377  1.00 49.72           N  
ATOM   1484  CA  GLY A 186     -25.578   6.285  -2.549  1.00 49.72           C  
ATOM   1485  C   GLY A 186     -26.516   7.473  -2.479  1.00 49.72           C  
ATOM   1486  O   GLY A 186     -26.562   8.297  -3.395  1.00 49.72           O  
ATOM   1487  N   ASP A 187     -27.406   7.551  -1.476  1.00 46.16           N  
ATOM   1488  CA  ASP A 187     -28.266   8.711  -1.299  1.00 46.16           C  
ATOM   1489  C   ASP A 187     -27.562   9.820  -0.529  1.00 46.16           C  
ATOM   1490  CB  ASP A 187     -29.562   8.312  -0.573  1.00 46.16           C  
ATOM   1491  O   ASP A 187     -27.250   9.656   0.652  1.00 46.16           O  
ATOM   1492  CG  ASP A 187     -30.750   9.164  -0.970  1.00 46.16           C  
ATOM   1493  OD1 ASP A 187     -30.562  10.211  -1.631  1.00 46.16           O  
ATOM   1494  OD2 ASP A 187     -31.891   8.789  -0.616  1.00 46.16           O  
ATOM   1495  N   GLU A 188     -27.109  10.859  -1.206  1.00 47.66           N  
ATOM   1496  CA  GLU A 188     -26.391  11.938  -0.544  1.00 47.66           C  
ATOM   1497  C   GLU A 188     -27.297  12.719   0.397  1.00 47.66           C  
ATOM   1498  CB  GLU A 188     -25.766  12.883  -1.578  1.00 47.66           C  
ATOM   1499  O   GLU A 188     -26.828  13.312   1.372  1.00 47.66           O  
ATOM   1500  CG  GLU A 188     -24.484  12.352  -2.211  1.00 47.66           C  
ATOM   1501  CD  GLU A 188     -23.797  13.367  -3.102  1.00 47.66           C  
ATOM   1502  OE1 GLU A 188     -22.672  13.086  -3.592  1.00 47.66           O  
ATOM   1503  OE2 GLU A 188     -24.375  14.461  -3.311  1.00 47.66           O  
ATOM   1504  N   ASN A 189     -28.656  12.742   0.067  1.00 46.84           N  
ATOM   1505  CA  ASN A 189     -29.562  13.430   0.968  1.00 46.84           C  
ATOM   1506  C   ASN A 189     -29.891  12.586   2.191  1.00 46.84           C  
ATOM   1507  CB  ASN A 189     -30.844  13.828   0.232  1.00 46.84           C  
ATOM   1508  O   ASN A 189     -30.531  13.062   3.135  1.00 46.84           O  
ATOM   1509  CG  ASN A 189     -30.641  15.008  -0.701  1.00 46.84           C  
ATOM   1510  ND2 ASN A 189     -31.516  15.141  -1.691  1.00 46.84           N  
ATOM   1511  OD1 ASN A 189     -29.703  15.797  -0.533  1.00 46.84           O  
ATOM   1512  N   HIS A 190     -29.391  11.359   2.197  1.00 39.84           N  
ATOM   1513  CA  HIS A 190     -29.719  10.422   3.268  1.00 39.84           C  
ATOM   1514  C   HIS A 190     -28.500  10.148   4.145  1.00 39.84           C  
ATOM   1515  CB  HIS A 190     -30.250   9.109   2.691  1.00 39.84           C  
ATOM   1516  O   HIS A 190     -27.938   9.055   4.113  1.00 39.84           O  
ATOM   1517  CG  HIS A 190     -31.719   9.148   2.371  1.00 39.84           C  
ATOM   1518  CD2 HIS A 190     -32.375   8.922   1.211  1.00 39.84           C  
ATOM   1519  ND1 HIS A 190     -32.688   9.453   3.311  1.00 39.84           N  
ATOM   1520  CE1 HIS A 190     -33.875   9.406   2.740  1.00 39.84           C  
ATOM   1521  NE2 HIS A 190     -33.719   9.094   1.467  1.00 39.84           N  
ATOM   1522  N   ILE A 191     -27.516  11.070   4.258  1.00 37.72           N  
ATOM   1523  CA  ILE A 191     -26.344  11.000   5.129  1.00 37.72           C  
ATOM   1524  C   ILE A 191     -26.703  10.242   6.406  1.00 37.72           C  
ATOM   1525  CB  ILE A 191     -25.812  12.406   5.477  1.00 37.72           C  
ATOM   1526  O   ILE A 191     -27.719  10.539   7.051  1.00 37.72           O  
ATOM   1527  CG1 ILE A 191     -25.391  13.141   4.199  1.00 37.72           C  
ATOM   1528  CG2 ILE A 191     -24.641  12.305   6.461  1.00 37.72           C  
ATOM   1529  CD1 ILE A 191     -25.016  14.602   4.426  1.00 37.72           C  
ATOM   1530  N   LYS A 192     -27.031   8.867   6.457  1.00 44.66           N  
ATOM   1531  CA  LYS A 192     -27.188   7.980   7.605  1.00 44.66           C  
ATOM   1532  C   LYS A 192     -27.125   8.758   8.914  1.00 44.66           C  
ATOM   1533  CB  LYS A 192     -26.109   6.891   7.594  1.00 44.66           C  
ATOM   1534  O   LYS A 192     -26.203   9.555   9.133  1.00 44.66           O  
ATOM   1535  CG  LYS A 192     -26.406   5.742   6.641  1.00 44.66           C  
ATOM   1536  CD  LYS A 192     -25.453   4.574   6.867  1.00 44.66           C  
ATOM   1537  CE  LYS A 192     -25.766   3.412   5.930  1.00 44.66           C  
ATOM   1538  NZ  LYS A 192     -24.828   2.270   6.137  1.00 44.66           N  
ATOM   1539  N   SER A 193     -28.031   9.594   9.164  1.00 40.00           N  
ATOM   1540  CA  SER A 193     -28.328  10.039  10.523  1.00 40.00           C  
ATOM   1541  C   SER A 193     -27.453   9.328  11.547  1.00 40.00           C  
ATOM   1542  CB  SER A 193     -29.812   9.797  10.852  1.00 40.00           C  
ATOM   1543  O   SER A 193     -27.219   8.125  11.445  1.00 40.00           O  
ATOM   1544  OG  SER A 193     -30.047   8.422  11.117  1.00 40.00           O  
ATOM   1545  N   ARG A 194     -26.156   9.539  11.688  1.00 48.19           N  
ATOM   1546  CA  ARG A 194     -25.484   9.336  12.969  1.00 48.19           C  
ATOM   1547  C   ARG A 194     -26.359   8.555  13.930  1.00 48.19           C  
ATOM   1548  CB  ARG A 194     -25.094  10.680  13.586  1.00 48.19           C  
ATOM   1549  O   ARG A 194     -27.578   8.750  13.977  1.00 48.19           O  
ATOM   1550  CG  ARG A 194     -23.734  11.195  13.148  1.00 48.19           C  
ATOM   1551  CD  ARG A 194     -23.359  12.484  13.859  1.00 48.19           C  
ATOM   1552  NE  ARG A 194     -21.953  12.836  13.648  1.00 48.19           N  
ATOM   1553  NH1 ARG A 194     -21.984  14.648  15.070  1.00 48.19           N  
ATOM   1554  NH2 ARG A 194     -20.062  14.078  13.961  1.00 48.19           N  
ATOM   1555  CZ  ARG A 194     -21.328  13.852  14.227  1.00 48.19           C  
ATOM   1556  N   VAL A 195     -26.438   7.211  13.844  1.00 60.00           N  
ATOM   1557  CA  VAL A 195     -27.047   6.742  15.094  1.00 60.00           C  
ATOM   1558  C   VAL A 195     -26.969   7.844  16.141  1.00 60.00           C  
ATOM   1559  CB  VAL A 195     -26.344   5.465  15.609  1.00 60.00           C  
ATOM   1560  O   VAL A 195     -25.922   8.453  16.344  1.00 60.00           O  
ATOM   1561  CG1 VAL A 195     -27.047   4.934  16.859  1.00 60.00           C  
ATOM   1562  CG2 VAL A 195     -26.297   4.398  14.516  1.00 60.00           C  
ATOM   1563  N   SER A 196     -28.031   8.422  16.453  1.00 67.56           N  
ATOM   1564  CA  SER A 196     -28.062   9.500  17.438  1.00 67.56           C  
ATOM   1565  C   SER A 196     -27.188   9.172  18.656  1.00 67.56           C  
ATOM   1566  CB  SER A 196     -29.500   9.773  17.891  1.00 67.56           C  
ATOM   1567  O   SER A 196     -27.031   8.000  19.016  1.00 67.56           O  
ATOM   1568  OG  SER A 196     -29.953   8.742  18.750  1.00 67.56           O  
ATOM   1569  N   GLU A 197     -26.438  10.117  19.078  1.00 71.69           N  
ATOM   1570  CA  GLU A 197     -25.625  10.000  20.297  1.00 71.69           C  
ATOM   1571  C   GLU A 197     -26.422   9.352  21.422  1.00 71.69           C  
ATOM   1572  CB  GLU A 197     -25.125  11.375  20.734  1.00 71.69           C  
ATOM   1573  O   GLU A 197     -25.875   8.555  22.188  1.00 71.69           O  
ATOM   1574  CG  GLU A 197     -24.062  11.320  21.828  1.00 71.69           C  
ATOM   1575  CD  GLU A 197     -23.281  12.617  21.984  1.00 71.69           C  
ATOM   1576  OE1 GLU A 197     -22.312  12.656  22.766  1.00 71.69           O  
ATOM   1577  OE2 GLU A 197     -23.656  13.602  21.312  1.00 71.69           O  
ATOM   1578  N   GLN A 198     -27.688   9.711  21.438  1.00 78.50           N  
ATOM   1579  CA  GLN A 198     -28.578   9.156  22.453  1.00 78.50           C  
ATOM   1580  C   GLN A 198     -28.688   7.641  22.312  1.00 78.50           C  
ATOM   1581  CB  GLN A 198     -29.953   9.797  22.375  1.00 78.50           C  
ATOM   1582  O   GLN A 198     -28.672   6.922  23.312  1.00 78.50           O  
ATOM   1583  CG  GLN A 198     -30.922   9.328  23.469  1.00 78.50           C  
ATOM   1584  CD  GLN A 198     -32.281   9.984  23.359  1.00 78.50           C  
ATOM   1585  NE2 GLN A 198     -32.781  10.477  24.484  1.00 78.50           N  
ATOM   1586  OE1 GLN A 198     -32.875  10.047  22.281  1.00 78.50           O  
ATOM   1587  N   HIS A 199     -28.750   7.105  21.109  1.00 80.44           N  
ATOM   1588  CA  HIS A 199     -28.844   5.684  20.797  1.00 80.44           C  
ATOM   1589  C   HIS A 199     -27.578   4.938  21.188  1.00 80.44           C  
ATOM   1590  CB  HIS A 199     -29.125   5.484  19.297  1.00 80.44           C  
ATOM   1591  O   HIS A 199     -27.641   3.863  21.781  1.00 80.44           O  
ATOM   1592  CG  HIS A 199     -30.516   5.859  18.891  1.00 80.44           C  
ATOM   1593  CD2 HIS A 199     -31.625   6.133  19.641  1.00 80.44           C  
ATOM   1594  ND1 HIS A 199     -30.906   5.992  17.578  1.00 80.44           N  
ATOM   1595  CE1 HIS A 199     -32.188   6.332  17.531  1.00 80.44           C  
ATOM   1596  NE2 HIS A 199     -32.625   6.422  18.766  1.00 80.44           N  
ATOM   1597  N   VAL A 200     -26.484   5.594  20.859  1.00 80.81           N  
ATOM   1598  CA  VAL A 200     -25.188   4.996  21.109  1.00 80.81           C  
ATOM   1599  C   VAL A 200     -24.953   4.902  22.625  1.00 80.81           C  
ATOM   1600  CB  VAL A 200     -24.047   5.805  20.453  1.00 80.81           C  
ATOM   1601  O   VAL A 200     -24.500   3.871  23.125  1.00 80.81           O  
ATOM   1602  CG1 VAL A 200     -22.688   5.215  20.812  1.00 80.81           C  
ATOM   1603  CG2 VAL A 200     -24.234   5.840  18.938  1.00 80.81           C  
ATOM   1604  N   ARG A 201     -25.250   5.969  23.281  1.00 84.94           N  
ATOM   1605  CA  ARG A 201     -25.109   5.984  24.734  1.00 84.94           C  
ATOM   1606  C   ARG A 201     -25.969   4.902  25.375  1.00 84.94           C  
ATOM   1607  CB  ARG A 201     -25.469   7.359  25.297  1.00 84.94           C  
ATOM   1608  O   ARG A 201     -25.516   4.219  26.312  1.00 84.94           O  
ATOM   1609  CG  ARG A 201     -25.172   7.520  26.781  1.00 84.94           C  
ATOM   1610  CD  ARG A 201     -25.484   8.930  27.266  1.00 84.94           C  
ATOM   1611  NE  ARG A 201     -25.359   9.039  28.719  1.00 84.94           N  
ATOM   1612  NH1 ARG A 201     -25.891  11.289  28.797  1.00 84.94           N  
ATOM   1613  NH2 ARG A 201     -25.406  10.141  30.734  1.00 84.94           N  
ATOM   1614  CZ  ARG A 201     -25.562  10.156  29.406  1.00 84.94           C  
ATOM   1615  N   TRP A 202     -27.203   4.789  24.969  1.00 92.00           N  
ATOM   1616  CA  TRP A 202     -28.125   3.766  25.453  1.00 92.00           C  
ATOM   1617  C   TRP A 202     -27.547   2.371  25.250  1.00 92.00           C  
ATOM   1618  CB  TRP A 202     -29.484   3.873  24.766  1.00 92.00           C  
ATOM   1619  O   TRP A 202     -27.562   1.539  26.156  1.00 92.00           O  
ATOM   1620  CG  TRP A 202     -30.531   2.971  25.344  1.00 92.00           C  
ATOM   1621  CD1 TRP A 202     -31.453   3.285  26.297  1.00 92.00           C  
ATOM   1622  CD2 TRP A 202     -30.766   1.604  24.984  1.00 92.00           C  
ATOM   1623  CE2 TRP A 202     -31.844   1.150  25.781  1.00 92.00           C  
ATOM   1624  CE3 TRP A 202     -30.172   0.717  24.078  1.00 92.00           C  
ATOM   1625  NE1 TRP A 202     -32.250   2.193  26.562  1.00 92.00           N  
ATOM   1626  CH2 TRP A 202     -31.734  -1.001  24.797  1.00 92.00           C  
ATOM   1627  CZ2 TRP A 202     -32.344  -0.154  25.688  1.00 92.00           C  
ATOM   1628  CZ3 TRP A 202     -30.656  -0.580  24.000  1.00 92.00           C  
ATOM   1629  N   CYS A 203     -27.016   2.113  24.047  1.00 93.38           N  
ATOM   1630  CA  CYS A 203     -26.438   0.819  23.719  1.00 93.38           C  
ATOM   1631  C   CYS A 203     -25.203   0.538  24.562  1.00 93.38           C  
ATOM   1632  CB  CYS A 203     -26.062   0.765  22.234  1.00 93.38           C  
ATOM   1633  O   CYS A 203     -24.969  -0.602  24.984  1.00 93.38           O  
ATOM   1634  SG  CYS A 203     -27.484   0.570  21.141  1.00 93.38           S  
ATOM   1635  N   MET A 204     -24.422   1.531  24.750  1.00 91.44           N  
ATOM   1636  CA  MET A 204     -23.250   1.385  25.609  1.00 91.44           C  
ATOM   1637  C   MET A 204     -23.656   1.011  27.031  1.00 91.44           C  
ATOM   1638  CB  MET A 204     -22.438   2.676  25.625  1.00 91.44           C  
ATOM   1639  O   MET A 204     -23.031   0.165  27.656  1.00 91.44           O  
ATOM   1640  CG  MET A 204     -21.609   2.893  24.359  1.00 91.44           C  
ATOM   1641  SD  MET A 204     -20.375   4.238  24.562  1.00 91.44           S  
ATOM   1642  CE  MET A 204     -19.609   4.195  22.922  1.00 91.44           C  
ATOM   1643  N   ASP A 205     -24.734   1.666  27.516  1.00 93.31           N  
ATOM   1644  CA  ASP A 205     -25.234   1.355  28.859  1.00 93.31           C  
ATOM   1645  C   ASP A 205     -25.688  -0.103  28.953  1.00 93.31           C  
ATOM   1646  CB  ASP A 205     -26.406   2.281  29.219  1.00 93.31           C  
ATOM   1647  O   ASP A 205     -25.406  -0.780  29.938  1.00 93.31           O  
ATOM   1648  CG  ASP A 205     -25.938   3.656  29.672  1.00 93.31           C  
ATOM   1649  OD1 ASP A 205     -24.719   3.877  29.812  1.00 93.31           O  
ATOM   1650  OD2 ASP A 205     -26.812   4.523  29.906  1.00 93.31           O  
ATOM   1651  N   PHE A 206     -26.438  -0.521  27.953  1.00 95.94           N  
ATOM   1652  CA  PHE A 206     -26.859  -1.919  27.891  1.00 95.94           C  
ATOM   1653  C   PHE A 206     -25.641  -2.842  27.891  1.00 95.94           C  
ATOM   1654  CB  PHE A 206     -27.703  -2.174  26.641  1.00 95.94           C  
ATOM   1655  O   PHE A 206     -25.594  -3.824  28.625  1.00 95.94           O  
ATOM   1656  CG  PHE A 206     -28.297  -3.559  26.594  1.00 95.94           C  
ATOM   1657  CD1 PHE A 206     -27.609  -4.590  25.953  1.00 95.94           C  
ATOM   1658  CD2 PHE A 206     -29.531  -3.830  27.172  1.00 95.94           C  
ATOM   1659  CE1 PHE A 206     -28.156  -5.871  25.891  1.00 95.94           C  
ATOM   1660  CE2 PHE A 206     -30.078  -5.109  27.125  1.00 95.94           C  
ATOM   1661  CZ  PHE A 206     -29.391  -6.129  26.484  1.00 95.94           C  
ATOM   1662  N   MET A 207     -24.672  -2.553  27.047  1.00 95.81           N  
ATOM   1663  CA  MET A 207     -23.453  -3.342  26.922  1.00 95.81           C  
ATOM   1664  C   MET A 207     -22.719  -3.445  28.250  1.00 95.81           C  
ATOM   1665  CB  MET A 207     -22.531  -2.732  25.859  1.00 95.81           C  
ATOM   1666  O   MET A 207     -22.156  -4.492  28.578  1.00 95.81           O  
ATOM   1667  CG  MET A 207     -21.203  -3.475  25.688  1.00 95.81           C  
ATOM   1668  SD  MET A 207     -19.938  -2.475  24.812  1.00 95.81           S  
ATOM   1669  CE  MET A 207     -19.641  -1.188  26.062  1.00 95.81           C  
ATOM   1670  N   LYS A 208     -22.672  -2.477  28.984  1.00 93.88           N  
ATOM   1671  CA  LYS A 208     -21.938  -2.412  30.250  1.00 93.88           C  
ATOM   1672  C   LYS A 208     -22.719  -3.104  31.375  1.00 93.88           C  
ATOM   1673  CB  LYS A 208     -21.656  -0.958  30.641  1.00 93.88           C  
ATOM   1674  O   LYS A 208     -22.266  -3.143  32.531  1.00 93.88           O  
ATOM   1675  CG  LYS A 208     -20.578  -0.294  29.797  1.00 93.88           C  
ATOM   1676  CD  LYS A 208     -20.312   1.137  30.250  1.00 93.88           C  
ATOM   1677  CE  LYS A 208     -19.234   1.796  29.406  1.00 93.88           C  
ATOM   1678  NZ  LYS A 208     -19.047   3.234  29.766  1.00 93.88           N  
ATOM   1679  N   GLY A 209     -23.922  -3.684  31.016  1.00 92.81           N  
ATOM   1680  CA  GLY A 209     -24.609  -4.539  31.969  1.00 92.81           C  
ATOM   1681  C   GLY A 209     -25.938  -3.965  32.438  1.00 92.81           C  
ATOM   1682  O   GLY A 209     -26.656  -4.605  33.188  1.00 92.81           O  
ATOM   1683  N   ASN A 210     -26.250  -2.709  32.094  1.00 93.44           N  
ATOM   1684  CA  ASN A 210     -27.531  -2.137  32.500  1.00 93.44           C  
ATOM   1685  C   ASN A 210     -28.656  -2.633  31.594  1.00 93.44           C  
ATOM   1686  CB  ASN A 210     -27.469  -0.609  32.469  1.00 93.44           C  
ATOM   1687  O   ASN A 210     -29.141  -1.896  30.719  1.00 93.44           O  
ATOM   1688  CG  ASN A 210     -28.719   0.035  33.031  1.00 93.44           C  
ATOM   1689  ND2 ASN A 210     -28.828   1.351  32.875  1.00 93.44           N  
ATOM   1690  OD1 ASN A 210     -29.594  -0.644  33.562  1.00 93.44           O  
ATOM   1691  N   PHE A 211     -29.188  -3.828  31.859  1.00 93.62           N  
ATOM   1692  CA  PHE A 211     -30.156  -4.426  30.953  1.00 93.62           C  
ATOM   1693  C   PHE A 211     -31.547  -3.832  31.156  1.00 93.62           C  
ATOM   1694  CB  PHE A 211     -30.203  -5.945  31.141  1.00 93.62           C  
ATOM   1695  O   PHE A 211     -32.438  -3.965  30.312  1.00 93.62           O  
ATOM   1696  CG  PHE A 211     -30.656  -6.379  32.500  1.00 93.62           C  
ATOM   1697  CD1 PHE A 211     -29.734  -6.859  33.438  1.00 93.62           C  
ATOM   1698  CD2 PHE A 211     -31.984  -6.301  32.875  1.00 93.62           C  
ATOM   1699  CE1 PHE A 211     -30.141  -7.258  34.688  1.00 93.62           C  
ATOM   1700  CE2 PHE A 211     -32.406  -6.695  34.125  1.00 93.62           C  
ATOM   1701  CZ  PHE A 211     -31.484  -7.176  35.062  1.00 93.62           C  
ATOM   1702  N   SER A 212     -31.750  -3.148  32.344  1.00 90.19           N  
ATOM   1703  CA  SER A 212     -33.062  -2.576  32.656  1.00 90.19           C  
ATOM   1704  C   SER A 212     -33.469  -1.533  31.609  1.00 90.19           C  
ATOM   1705  CB  SER A 212     -33.062  -1.944  34.031  1.00 90.19           C  
ATOM   1706  O   SER A 212     -34.656  -1.255  31.422  1.00 90.19           O  
ATOM   1707  OG  SER A 212     -32.125  -0.884  34.094  1.00 90.19           O  
ATOM   1708  N   CYS A 213     -32.469  -0.933  30.984  1.00 91.19           N  
ATOM   1709  CA  CYS A 213     -32.750   0.103  29.984  1.00 91.19           C  
ATOM   1710  C   CYS A 213     -33.500  -0.473  28.797  1.00 91.19           C  
ATOM   1711  CB  CYS A 213     -31.453   0.762  29.531  1.00 91.19           C  
ATOM   1712  O   CYS A 213     -34.125   0.267  28.031  1.00 91.19           O  
ATOM   1713  SG  CYS A 213     -30.297  -0.381  28.734  1.00 91.19           S  
ATOM   1714  N   ALA A 214     -33.438  -1.825  28.547  1.00 90.38           N  
ATOM   1715  CA  ALA A 214     -34.062  -2.469  27.391  1.00 90.38           C  
ATOM   1716  C   ALA A 214     -35.562  -2.389  27.453  1.00 90.38           C  
ATOM   1717  CB  ALA A 214     -33.594  -3.924  27.281  1.00 90.38           C  
ATOM   1718  O   ALA A 214     -36.250  -2.480  26.438  1.00 90.38           O  
ATOM   1719  N   PHE A 215     -36.125  -2.162  28.688  1.00 88.38           N  
ATOM   1720  CA  PHE A 215     -37.594  -2.164  28.875  1.00 88.38           C  
ATOM   1721  C   PHE A 215     -38.188  -0.850  28.406  1.00 88.38           C  
ATOM   1722  CB  PHE A 215     -37.938  -2.406  30.344  1.00 88.38           C  
ATOM   1723  O   PHE A 215     -39.375  -0.806  28.016  1.00 88.38           O  
ATOM   1724  CG  PHE A 215     -37.469  -3.744  30.859  1.00 88.38           C  
ATOM   1725  CD1 PHE A 215     -38.062  -4.918  30.406  1.00 88.38           C  
ATOM   1726  CD2 PHE A 215     -36.469  -3.830  31.797  1.00 88.38           C  
ATOM   1727  CE1 PHE A 215     -37.656  -6.156  30.891  1.00 88.38           C  
ATOM   1728  CE2 PHE A 215     -36.031  -5.066  32.281  1.00 88.38           C  
ATOM   1729  CZ  PHE A 215     -36.656  -6.227  31.828  1.00 88.38           C  
ATOM   1730  N   PHE A 216     -37.312   0.174  28.375  1.00 86.00           N  
ATOM   1731  CA  PHE A 216     -37.844   1.473  27.953  1.00 86.00           C  
ATOM   1732  C   PHE A 216     -36.812   2.215  27.109  1.00 86.00           C  
ATOM   1733  CB  PHE A 216     -38.219   2.318  29.172  1.00 86.00           C  
ATOM   1734  O   PHE A 216     -36.156   3.152  27.594  1.00 86.00           O  
ATOM   1735  CG  PHE A 216     -39.250   1.667  30.062  1.00 86.00           C  
ATOM   1736  CD1 PHE A 216     -40.594   1.653  29.703  1.00 86.00           C  
ATOM   1737  CD2 PHE A 216     -38.875   1.067  31.266  1.00 86.00           C  
ATOM   1738  CE1 PHE A 216     -41.531   1.051  30.531  1.00 86.00           C  
ATOM   1739  CE2 PHE A 216     -39.812   0.464  32.094  1.00 86.00           C  
ATOM   1740  CZ  PHE A 216     -41.156   0.458  31.719  1.00 86.00           C  
ATOM   1741  N   PRO A 217     -36.656   1.788  25.922  1.00 88.44           N  
ATOM   1742  CA  PRO A 217     -35.719   2.512  25.078  1.00 88.44           C  
ATOM   1743  C   PRO A 217     -36.188   3.926  24.734  1.00 88.44           C  
ATOM   1744  CB  PRO A 217     -35.625   1.646  23.812  1.00 88.44           C  
ATOM   1745  O   PRO A 217     -37.375   4.176  24.656  1.00 88.44           O  
ATOM   1746  CG  PRO A 217     -36.438   0.434  24.125  1.00 88.44           C  
ATOM   1747  CD  PRO A 217     -37.250   0.711  25.359  1.00 88.44           C  
ATOM   1748  N   PRO A 218     -35.281   4.902  24.531  1.00 85.25           N  
ATOM   1749  CA  PRO A 218     -35.625   6.285  24.219  1.00 85.25           C  
ATOM   1750  C   PRO A 218     -36.500   6.410  22.969  1.00 85.25           C  
ATOM   1751  CB  PRO A 218     -34.281   6.980  24.031  1.00 85.25           C  
ATOM   1752  O   PRO A 218     -37.250   7.379  22.828  1.00 85.25           O  
ATOM   1753  CG  PRO A 218     -33.312   5.863  23.812  1.00 85.25           C  
ATOM   1754  CD  PRO A 218     -33.875   4.617  24.438  1.00 85.25           C  
ATOM   1755  N   TRP A 219     -36.438   5.441  22.172  1.00 85.62           N  
ATOM   1756  CA  TRP A 219     -37.188   5.539  20.938  1.00 85.62           C  
ATOM   1757  C   TRP A 219     -38.500   4.750  21.031  1.00 85.62           C  
ATOM   1758  CB  TRP A 219     -36.375   5.039  19.750  1.00 85.62           C  
ATOM   1759  O   TRP A 219     -39.219   4.609  20.047  1.00 85.62           O  
ATOM   1760  CG  TRP A 219     -35.750   3.686  19.953  1.00 85.62           C  
ATOM   1761  CD1 TRP A 219     -36.344   2.473  19.734  1.00 85.62           C  
ATOM   1762  CD2 TRP A 219     -34.438   3.406  20.438  1.00 85.62           C  
ATOM   1763  CE2 TRP A 219     -34.281   2.002  20.484  1.00 85.62           C  
ATOM   1764  CE3 TRP A 219     -33.375   4.207  20.844  1.00 85.62           C  
ATOM   1765  NE1 TRP A 219     -35.469   1.457  20.047  1.00 85.62           N  
ATOM   1766  CH2 TRP A 219     -32.094   2.189  21.297  1.00 85.62           C  
ATOM   1767  CZ2 TRP A 219     -33.125   1.381  20.906  1.00 85.62           C  
ATOM   1768  CZ3 TRP A 219     -32.188   3.590  21.266  1.00 85.62           C  
ATOM   1769  N   GLY A 220     -38.875   4.301  22.094  1.00 87.69           N  
ATOM   1770  CA  GLY A 220     -40.125   3.641  22.406  1.00 87.69           C  
ATOM   1771  C   GLY A 220     -40.062   2.133  22.250  1.00 87.69           C  
ATOM   1772  O   GLY A 220     -39.500   1.445  23.109  1.00 87.69           O  
ATOM   1773  N   ASP A 221     -40.438   1.630  21.094  1.00 88.50           N  
ATOM   1774  CA  ASP A 221     -40.438   0.190  20.844  1.00 88.50           C  
ATOM   1775  C   ASP A 221     -39.031  -0.315  20.531  1.00 88.50           C  
ATOM   1776  CB  ASP A 221     -41.406  -0.160  19.703  1.00 88.50           C  
ATOM   1777  O   ASP A 221     -38.375   0.175  19.609  1.00 88.50           O  
ATOM   1778  CG  ASP A 221     -41.562  -1.656  19.516  1.00 88.50           C  
ATOM   1779  OD1 ASP A 221     -40.844  -2.441  20.172  1.00 88.50           O  
ATOM   1780  OD2 ASP A 221     -42.438  -2.053  18.703  1.00 88.50           O  
ATOM   1781  N   ILE A 222     -38.625  -1.372  21.266  1.00 88.81           N  
ATOM   1782  CA  ILE A 222     -37.281  -1.912  21.078  1.00 88.81           C  
ATOM   1783  C   ILE A 222     -37.156  -2.508  19.688  1.00 88.81           C  
ATOM   1784  CB  ILE A 222     -36.969  -2.977  22.156  1.00 88.81           C  
ATOM   1785  O   ILE A 222     -36.062  -2.604  19.141  1.00 88.81           O  
ATOM   1786  CG1 ILE A 222     -35.469  -3.287  22.141  1.00 88.81           C  
ATOM   1787  CG2 ILE A 222     -37.781  -4.250  21.922  1.00 88.81           C  
ATOM   1788  CD1 ILE A 222     -34.594  -2.164  22.703  1.00 88.81           C  
ATOM   1789  N   GLU A 223     -38.219  -2.881  19.031  1.00 88.25           N  
ATOM   1790  CA  GLU A 223     -38.156  -3.498  17.703  1.00 88.25           C  
ATOM   1791  C   GLU A 223     -38.250  -2.449  16.594  1.00 88.25           C  
ATOM   1792  CB  GLU A 223     -39.281  -4.535  17.547  1.00 88.25           C  
ATOM   1793  O   GLU A 223     -38.312  -2.789  15.414  1.00 88.25           O  
ATOM   1794  CG  GLU A 223     -39.125  -5.746  18.453  1.00 88.25           C  
ATOM   1795  CD  GLU A 223     -40.156  -6.820  18.203  1.00 88.25           C  
ATOM   1796  OE1 GLU A 223     -40.000  -7.953  18.703  1.00 88.25           O  
ATOM   1797  OE2 GLU A 223     -41.156  -6.523  17.500  1.00 88.25           O  
ATOM   1798  N   LYS A 224     -38.406  -1.246  16.969  1.00 89.69           N  
ATOM   1799  CA  LYS A 224     -38.500  -0.179  15.984  1.00 89.69           C  
ATOM   1800  C   LYS A 224     -37.312  -0.221  15.016  1.00 89.69           C  
ATOM   1801  CB  LYS A 224     -38.562   1.187  16.672  1.00 89.69           C  
ATOM   1802  O   LYS A 224     -36.188  -0.395  15.438  1.00 89.69           O  
ATOM   1803  CG  LYS A 224     -38.844   2.344  15.711  1.00 89.69           C  
ATOM   1804  CD  LYS A 224     -39.062   3.650  16.469  1.00 89.69           C  
ATOM   1805  CE  LYS A 224     -39.375   4.797  15.523  1.00 89.69           C  
ATOM   1806  NZ  LYS A 224     -39.688   6.059  16.266  1.00 89.69           N  
ATOM   1807  N   ALA A 225     -37.750  -0.191  13.812  1.00 84.38           N  
ATOM   1808  CA  ALA A 225     -36.719  -0.175  12.766  1.00 84.38           C  
ATOM   1809  C   ALA A 225     -36.625   1.206  12.125  1.00 84.38           C  
ATOM   1810  CB  ALA A 225     -37.031  -1.227  11.703  1.00 84.38           C  
ATOM   1811  O   ALA A 225     -37.594   1.961  12.094  1.00 84.38           O  
ATOM   1812  N   GLY A 226     -35.375   1.514  11.781  1.00 69.44           N  
ATOM   1813  CA  GLY A 226     -35.156   2.764  11.078  1.00 69.44           C  
ATOM   1814  C   GLY A 226     -35.500   2.680   9.594  1.00 69.44           C  
ATOM   1815  O   GLY A 226     -36.031   1.680   9.133  1.00 69.44           O  
ATOM   1816  N   LYS A 227     -35.281   3.680   8.883  1.00 67.75           N  
ATOM   1817  CA  LYS A 227     -35.594   3.789   7.453  1.00 67.75           C  
ATOM   1818  C   LYS A 227     -34.781   2.758   6.648  1.00 67.75           C  
ATOM   1819  CB  LYS A 227     -35.281   5.199   6.949  1.00 67.75           C  
ATOM   1820  O   LYS A 227     -35.188   2.373   5.555  1.00 67.75           O  
ATOM   1821  CG  LYS A 227     -36.281   6.250   7.398  1.00 67.75           C  
ATOM   1822  CD  LYS A 227     -36.031   7.586   6.707  1.00 67.75           C  
ATOM   1823  CE  LYS A 227     -37.000   8.648   7.176  1.00 67.75           C  
ATOM   1824  NZ  LYS A 227     -36.750   9.969   6.523  1.00 67.75           N  
ATOM   1825  N   SER A 228     -33.719   2.215   7.199  1.00 61.34           N  
ATOM   1826  CA  SER A 228     -32.844   1.246   6.555  1.00 61.34           C  
ATOM   1827  C   SER A 228     -33.438  -0.161   6.617  1.00 61.34           C  
ATOM   1828  CB  SER A 228     -31.469   1.262   7.207  1.00 61.34           C  
ATOM   1829  O   SER A 228     -32.969  -1.066   5.926  1.00 61.34           O  
ATOM   1830  OG  SER A 228     -31.547   0.866   8.562  1.00 61.34           O  
ATOM   1831  N   GLY A 229     -34.406  -0.306   7.375  1.00 73.75           N  
ATOM   1832  CA  GLY A 229     -35.031  -1.613   7.551  1.00 73.75           C  
ATOM   1833  C   GLY A 229     -34.469  -2.393   8.719  1.00 73.75           C  
ATOM   1834  O   GLY A 229     -34.969  -3.453   9.078  1.00 73.75           O  
ATOM   1835  N   PHE A 230     -33.344  -1.858   9.328  1.00 79.75           N  
ATOM   1836  CA  PHE A 230     -32.750  -2.533  10.469  1.00 79.75           C  
ATOM   1837  C   PHE A 230     -33.312  -1.976  11.781  1.00 79.75           C  
ATOM   1838  CB  PHE A 230     -31.234  -2.389  10.438  1.00 79.75           C  
ATOM   1839  O   PHE A 230     -33.594  -0.778  11.883  1.00 79.75           O  
ATOM   1840  CG  PHE A 230     -30.578  -3.139   9.312  1.00 79.75           C  
ATOM   1841  CD1 PHE A 230     -30.422  -4.520   9.375  1.00 79.75           C  
ATOM   1842  CD2 PHE A 230     -30.109  -2.465   8.188  1.00 79.75           C  
ATOM   1843  CE1 PHE A 230     -29.812  -5.215   8.336  1.00 79.75           C  
ATOM   1844  CE2 PHE A 230     -29.500  -3.154   7.145  1.00 79.75           C  
ATOM   1845  CZ  PHE A 230     -29.359  -4.527   7.219  1.00 79.75           C  
ATOM   1846  N   PRO A 231     -33.375  -2.846  12.750  1.00 86.44           N  
ATOM   1847  CA  PRO A 231     -33.781  -2.338  14.070  1.00 86.44           C  
ATOM   1848  C   PRO A 231     -32.781  -1.327  14.625  1.00 86.44           C  
ATOM   1849  CB  PRO A 231     -33.812  -3.602  14.938  1.00 86.44           C  
ATOM   1850  O   PRO A 231     -31.562  -1.472  14.430  1.00 86.44           O  
ATOM   1851  CG  PRO A 231     -34.000  -4.723  13.969  1.00 86.44           C  
ATOM   1852  CD  PRO A 231     -33.312  -4.371  12.688  1.00 86.44           C  
ATOM   1853  N   LEU A 232     -33.219  -0.308  15.281  1.00 86.81           N  
ATOM   1854  CA  LEU A 232     -32.406   0.759  15.836  1.00 86.81           C  
ATOM   1855  C   LEU A 232     -31.359   0.197  16.797  1.00 86.81           C  
ATOM   1856  CB  LEU A 232     -33.281   1.798  16.547  1.00 86.81           C  
ATOM   1857  O   LEU A 232     -30.219   0.650  16.812  1.00 86.81           O  
ATOM   1858  CG  LEU A 232     -34.219   2.623  15.664  1.00 86.81           C  
ATOM   1859  CD1 LEU A 232     -35.000   3.619  16.516  1.00 86.81           C  
ATOM   1860  CD2 LEU A 232     -33.406   3.342  14.578  1.00 86.81           C  
ATOM   1861  N   PHE A 233     -31.719  -0.819  17.578  1.00 90.69           N  
ATOM   1862  CA  PHE A 233     -30.797  -1.473  18.500  1.00 90.69           C  
ATOM   1863  C   PHE A 233     -29.656  -2.145  17.734  1.00 90.69           C  
ATOM   1864  CB  PHE A 233     -31.531  -2.504  19.359  1.00 90.69           C  
ATOM   1865  O   PHE A 233     -28.500  -2.043  18.141  1.00 90.69           O  
ATOM   1866  CG  PHE A 233     -30.688  -3.100  20.453  1.00 90.69           C  
ATOM   1867  CD1 PHE A 233     -30.594  -4.477  20.594  1.00 90.69           C  
ATOM   1868  CD2 PHE A 233     -30.000  -2.281  21.328  1.00 90.69           C  
ATOM   1869  CE1 PHE A 233     -29.812  -5.035  21.609  1.00 90.69           C  
ATOM   1870  CE2 PHE A 233     -29.203  -2.830  22.344  1.00 90.69           C  
ATOM   1871  CZ  PHE A 233     -29.109  -4.207  22.484  1.00 90.69           C  
ATOM   1872  N   ALA A 234     -30.031  -2.811  16.672  1.00 89.38           N  
ATOM   1873  CA  ALA A 234     -29.016  -3.480  15.859  1.00 89.38           C  
ATOM   1874  C   ALA A 234     -28.000  -2.480  15.312  1.00 89.38           C  
ATOM   1875  CB  ALA A 234     -29.672  -4.242  14.711  1.00 89.38           C  
ATOM   1876  O   ALA A 234     -26.797  -2.725  15.359  1.00 89.38           O  
ATOM   1877  N   THR A 235     -28.500  -1.361  14.820  1.00 83.69           N  
ATOM   1878  CA  THR A 235     -27.609  -0.330  14.305  1.00 83.69           C  
ATOM   1879  C   THR A 235     -26.766   0.278  15.422  1.00 83.69           C  
ATOM   1880  CB  THR A 235     -28.391   0.782  13.586  1.00 83.69           C  
ATOM   1881  O   THR A 235     -25.609   0.654  15.211  1.00 83.69           O  
ATOM   1882  CG2 THR A 235     -29.047   0.259  12.312  1.00 83.69           C  
ATOM   1883  OG1 THR A 235     -29.422   1.276  14.461  1.00 83.69           O  
ATOM   1884  N   GLY A 236     -27.359   0.389  16.578  1.00 86.69           N  
ATOM   1885  CA  GLY A 236     -26.625   0.850  17.750  1.00 86.69           C  
ATOM   1886  C   GLY A 236     -25.500  -0.083  18.156  1.00 86.69           C  
ATOM   1887  O   GLY A 236     -24.406   0.367  18.500  1.00 86.69           O  
ATOM   1888  N   VAL A 237     -25.766  -1.396  18.141  1.00 87.88           N  
ATOM   1889  CA  VAL A 237     -24.750  -2.408  18.438  1.00 87.88           C  
ATOM   1890  C   VAL A 237     -23.594  -2.287  17.453  1.00 87.88           C  
ATOM   1891  CB  VAL A 237     -25.344  -3.834  18.391  1.00 87.88           C  
ATOM   1892  O   VAL A 237     -22.422  -2.293  17.859  1.00 87.88           O  
ATOM   1893  CG1 VAL A 237     -24.234  -4.883  18.484  1.00 87.88           C  
ATOM   1894  CG2 VAL A 237     -26.375  -4.023  19.500  1.00 87.88           C  
ATOM   1895  N   ALA A 238     -23.953  -2.215  16.203  1.00 80.69           N  
ATOM   1896  CA  ALA A 238     -22.938  -2.078  15.172  1.00 80.69           C  
ATOM   1897  C   ALA A 238     -22.062  -0.851  15.422  1.00 80.69           C  
ATOM   1898  CB  ALA A 238     -23.594  -1.996  13.797  1.00 80.69           C  
ATOM   1899  O   ALA A 238     -20.844  -0.912  15.281  1.00 80.69           O  
ATOM   1900  N   LYS A 239     -22.656   0.246  15.766  1.00 76.69           N  
ATOM   1901  CA  LYS A 239     -21.938   1.491  16.016  1.00 76.69           C  
ATOM   1902  C   LYS A 239     -21.016   1.360  17.234  1.00 76.69           C  
ATOM   1903  CB  LYS A 239     -22.922   2.646  16.234  1.00 76.69           C  
ATOM   1904  O   LYS A 239     -19.875   1.834  17.203  1.00 76.69           O  
ATOM   1905  CG  LYS A 239     -22.250   4.004  16.391  1.00 76.69           C  
ATOM   1906  CD  LYS A 239     -21.516   4.418  15.117  1.00 76.69           C  
ATOM   1907  CE  LYS A 239     -20.922   5.812  15.250  1.00 76.69           C  
ATOM   1908  NZ  LYS A 239     -20.156   6.207  14.023  1.00 76.69           N  
ATOM   1909  N   VAL A 240     -21.500   0.790  18.312  1.00 81.62           N  
ATOM   1910  CA  VAL A 240     -20.672   0.581  19.500  1.00 81.62           C  
ATOM   1911  C   VAL A 240     -19.484  -0.295  19.156  1.00 81.62           C  
ATOM   1912  CB  VAL A 240     -21.484  -0.061  20.656  1.00 81.62           C  
ATOM   1913  O   VAL A 240     -18.359  -0.034  19.594  1.00 81.62           O  
ATOM   1914  CG1 VAL A 240     -20.562  -0.460  21.812  1.00 81.62           C  
ATOM   1915  CG2 VAL A 240     -22.578   0.896  21.141  1.00 81.62           C  
ATOM   1916  N   CYS A 241     -19.781  -1.394  18.453  1.00 78.00           N  
ATOM   1917  CA  CYS A 241     -18.688  -2.254  18.016  1.00 78.00           C  
ATOM   1918  C   CYS A 241     -17.656  -1.467  17.219  1.00 78.00           C  
ATOM   1919  CB  CYS A 241     -19.219  -3.418  17.172  1.00 78.00           C  
ATOM   1920  O   CYS A 241     -16.453  -1.726  17.312  1.00 78.00           O  
ATOM   1921  SG  CYS A 241     -20.094  -4.664  18.141  1.00 78.00           S  
ATOM   1922  N   GLU A 242     -18.219  -0.585  16.484  1.00 64.31           N  
ATOM   1923  CA  GLU A 242     -17.344   0.298  15.711  1.00 64.31           C  
ATOM   1924  C   GLU A 242     -16.469   1.145  16.641  1.00 64.31           C  
ATOM   1925  CB  GLU A 242     -18.172   1.201  14.789  1.00 64.31           C  
ATOM   1926  O   GLU A 242     -15.281   1.341  16.375  1.00 64.31           O  
ATOM   1927  CG  GLU A 242     -17.312   2.119  13.914  1.00 64.31           C  
ATOM   1928  CD  GLU A 242     -18.141   3.090  13.094  1.00 64.31           C  
ATOM   1929  OE1 GLU A 242     -17.609   4.125  12.648  1.00 64.31           O  
ATOM   1930  OE2 GLU A 242     -19.344   2.814  12.891  1.00 64.31           O  
ATOM   1931  N   LEU A 243     -16.922   1.675  17.688  1.00 69.50           N  
ATOM   1932  CA  LEU A 243     -16.250   2.605  18.594  1.00 69.50           C  
ATOM   1933  C   LEU A 243     -15.367   1.857  19.594  1.00 69.50           C  
ATOM   1934  CB  LEU A 243     -17.281   3.447  19.359  1.00 69.50           C  
ATOM   1935  O   LEU A 243     -14.273   2.322  19.938  1.00 69.50           O  
ATOM   1936  CG  LEU A 243     -18.109   4.414  18.500  1.00 69.50           C  
ATOM   1937  CD1 LEU A 243     -19.219   5.047  19.359  1.00 69.50           C  
ATOM   1938  CD2 LEU A 243     -17.219   5.484  17.891  1.00 69.50           C  
ATOM   1939  N   GLU A 244     -15.797   0.625  19.984  1.00 69.88           N  
ATOM   1940  CA  GLU A 244     -15.133  -0.050  21.094  1.00 69.88           C  
ATOM   1941  C   GLU A 244     -14.414  -1.311  20.625  1.00 69.88           C  
ATOM   1942  CB  GLU A 244     -16.141  -0.400  22.188  1.00 69.88           C  
ATOM   1943  O   GLU A 244     -13.641  -1.904  21.375  1.00 69.88           O  
ATOM   1944  CG  GLU A 244     -16.828   0.812  22.812  1.00 69.88           C  
ATOM   1945  CD  GLU A 244     -15.891   1.671  23.641  1.00 69.88           C  
ATOM   1946  OE1 GLU A 244     -16.047   2.912  23.641  1.00 69.88           O  
ATOM   1947  OE2 GLU A 244     -14.984   1.098  24.281  1.00 69.88           O  
ATOM   1948  N   GLY A 245     -14.703  -1.745  19.391  1.00 62.72           N  
ATOM   1949  CA  GLY A 245     -14.172  -3.008  18.891  1.00 62.72           C  
ATOM   1950  C   GLY A 245     -15.164  -4.148  18.984  1.00 62.72           C  
ATOM   1951  O   GLY A 245     -16.141  -4.070  19.734  1.00 62.72           O  
ATOM   1952  N   ILE A 246     -14.891  -5.309  18.078  1.00 74.31           N  
ATOM   1953  CA  ILE A 246     -15.820  -6.426  17.953  1.00 74.31           C  
ATOM   1954  C   ILE A 246     -15.953  -7.148  19.281  1.00 74.31           C  
ATOM   1955  CB  ILE A 246     -15.359  -7.410  16.844  1.00 74.31           C  
ATOM   1956  O   ILE A 246     -16.938  -7.848  19.531  1.00 74.31           O  
ATOM   1957  CG1 ILE A 246     -16.562  -8.125  16.234  1.00 74.31           C  
ATOM   1958  CG2 ILE A 246     -14.359  -8.422  17.422  1.00 74.31           C  
ATOM   1959  CD1 ILE A 246     -16.484  -8.312  14.727  1.00 74.31           C  
ATOM   1960  N   ALA A 247     -14.992  -6.922  20.203  1.00 77.75           N  
ATOM   1961  CA  ALA A 247     -15.023  -7.559  21.516  1.00 77.75           C  
ATOM   1962  C   ALA A 247     -16.188  -7.035  22.359  1.00 77.75           C  
ATOM   1963  CB  ALA A 247     -13.703  -7.332  22.250  1.00 77.75           C  
ATOM   1964  O   ALA A 247     -16.594  -7.668  23.328  1.00 77.75           O  
ATOM   1965  N   ALA A 248     -16.766  -5.922  22.000  1.00 84.19           N  
ATOM   1966  CA  ALA A 248     -17.906  -5.324  22.703  1.00 84.19           C  
ATOM   1967  C   ALA A 248     -19.125  -6.242  22.641  1.00 84.19           C  
ATOM   1968  CB  ALA A 248     -18.250  -3.965  22.094  1.00 84.19           C  
ATOM   1969  O   ALA A 248     -20.016  -6.145  23.484  1.00 84.19           O  
ATOM   1970  N   LEU A 249     -19.109  -7.121  21.656  1.00 89.62           N  
ATOM   1971  CA  LEU A 249     -20.234  -8.023  21.484  1.00 89.62           C  
ATOM   1972  C   LEU A 249     -20.422  -8.914  22.703  1.00 89.62           C  
ATOM   1973  CB  LEU A 249     -20.047  -8.883  20.234  1.00 89.62           C  
ATOM   1974  O   LEU A 249     -21.562  -9.234  23.078  1.00 89.62           O  
ATOM   1975  CG  LEU A 249     -20.328  -8.203  18.891  1.00 89.62           C  
ATOM   1976  CD1 LEU A 249     -19.906  -9.109  17.734  1.00 89.62           C  
ATOM   1977  CD2 LEU A 249     -21.812  -7.848  18.766  1.00 89.62           C  
ATOM   1978  N   SER A 250     -19.312  -9.266  23.359  1.00 91.19           N  
ATOM   1979  CA  SER A 250     -19.391 -10.102  24.547  1.00 91.19           C  
ATOM   1980  C   SER A 250     -20.141  -9.391  25.672  1.00 91.19           C  
ATOM   1981  CB  SER A 250     -17.984 -10.477  25.031  1.00 91.19           C  
ATOM   1982  O   SER A 250     -20.875 -10.023  26.438  1.00 91.19           O  
ATOM   1983  OG  SER A 250     -17.250  -9.328  25.391  1.00 91.19           O  
ATOM   1984  N   GLY A 251     -20.000  -8.086  25.703  1.00 94.50           N  
ATOM   1985  CA  GLY A 251     -20.734  -7.285  26.688  1.00 94.50           C  
ATOM   1986  C   GLY A 251     -22.234  -7.297  26.453  1.00 94.50           C  
ATOM   1987  O   GLY A 251     -23.000  -7.418  27.406  1.00 94.50           O  
ATOM   1988  N   PHE A 252     -22.656  -7.180  25.266  1.00 97.00           N  
ATOM   1989  CA  PHE A 252     -24.062  -7.242  24.922  1.00 97.00           C  
ATOM   1990  C   PHE A 252     -24.656  -8.594  25.312  1.00 97.00           C  
ATOM   1991  CB  PHE A 252     -24.281  -6.980  23.438  1.00 97.00           C  
ATOM   1992  O   PHE A 252     -25.734  -8.664  25.906  1.00 97.00           O  
ATOM   1993  CG  PHE A 252     -24.141  -5.535  23.047  1.00 97.00           C  
ATOM   1994  CD1 PHE A 252     -25.125  -4.613  23.359  1.00 97.00           C  
ATOM   1995  CD2 PHE A 252     -23.016  -5.094  22.359  1.00 97.00           C  
ATOM   1996  CE1 PHE A 252     -25.000  -3.273  23.000  1.00 97.00           C  
ATOM   1997  CE2 PHE A 252     -22.875  -3.758  21.984  1.00 97.00           C  
ATOM   1998  CZ  PHE A 252     -23.875  -2.848  22.312  1.00 97.00           C  
ATOM   1999  N   ARG A 253     -23.859  -9.625  24.984  1.00 97.25           N  
ATOM   2000  CA  ARG A 253     -24.328 -10.984  25.266  1.00 97.25           C  
ATOM   2001  C   ARG A 253     -24.406 -11.242  26.766  1.00 97.25           C  
ATOM   2002  CB  ARG A 253     -23.422 -12.016  24.594  1.00 97.25           C  
ATOM   2003  O   ARG A 253     -25.344 -11.883  27.234  1.00 97.25           O  
ATOM   2004  CG  ARG A 253     -23.469 -11.984  23.078  1.00 97.25           C  
ATOM   2005  CD  ARG A 253     -24.797 -12.508  22.547  1.00 97.25           C  
ATOM   2006  NE  ARG A 253     -24.781 -12.617  21.078  1.00 97.25           N  
ATOM   2007  NH1 ARG A 253     -26.922 -11.789  20.797  1.00 97.25           N  
ATOM   2008  NH2 ARG A 253     -25.672 -12.414  18.984  1.00 97.25           N  
ATOM   2009  CZ  ARG A 253     -25.797 -12.273  20.281  1.00 97.25           C  
ATOM   2010  N   GLY A 254     -23.438 -10.703  27.406  1.00 96.62           N  
ATOM   2011  CA  GLY A 254     -23.453 -10.789  28.859  1.00 96.62           C  
ATOM   2012  C   GLY A 254     -24.641 -10.094  29.484  1.00 96.62           C  
ATOM   2013  O   GLY A 254     -25.281 -10.633  30.406  1.00 96.62           O  
ATOM   2014  N   SER A 255     -24.938  -8.930  29.047  1.00 97.38           N  
ATOM   2015  CA  SER A 255     -26.078  -8.172  29.562  1.00 97.38           C  
ATOM   2016  C   SER A 255     -27.391  -8.883  29.281  1.00 97.38           C  
ATOM   2017  CB  SER A 255     -26.094  -6.770  28.953  1.00 97.38           C  
ATOM   2018  O   SER A 255     -28.266  -8.938  30.125  1.00 97.38           O  
ATOM   2019  OG  SER A 255     -27.047  -5.949  29.625  1.00 97.38           O  
ATOM   2020  N   LEU A 256     -27.547  -9.414  28.047  1.00 97.62           N  
ATOM   2021  CA  LEU A 256     -28.734 -10.172  27.672  1.00 97.62           C  
ATOM   2022  C   LEU A 256     -28.906 -11.398  28.562  1.00 97.62           C  
ATOM   2023  CB  LEU A 256     -28.672 -10.602  26.203  1.00 97.62           C  
ATOM   2024  O   LEU A 256     -30.016 -11.711  29.000  1.00 97.62           O  
ATOM   2025  CG  LEU A 256     -29.906 -11.297  25.641  1.00 97.62           C  
ATOM   2026  CD1 LEU A 256     -31.125 -10.398  25.781  1.00 97.62           C  
ATOM   2027  CD2 LEU A 256     -29.688 -11.688  24.188  1.00 97.62           C  
ATOM   2028  N   ALA A 257     -27.797 -12.078  28.859  1.00 96.94           N  
ATOM   2029  CA  ALA A 257     -27.812 -13.242  29.734  1.00 96.94           C  
ATOM   2030  C   ALA A 257     -28.297 -12.867  31.141  1.00 96.94           C  
ATOM   2031  CB  ALA A 257     -26.438 -13.883  29.812  1.00 96.94           C  
ATOM   2032  O   ALA A 257     -29.094 -13.594  31.734  1.00 96.94           O  
ATOM   2033  N   ARG A 258     -27.859 -11.797  31.625  1.00 96.75           N  
ATOM   2034  CA  ARG A 258     -28.266 -11.320  32.938  1.00 96.75           C  
ATOM   2035  C   ARG A 258     -29.750 -10.969  32.969  1.00 96.75           C  
ATOM   2036  CB  ARG A 258     -27.422 -10.094  33.344  1.00 96.75           C  
ATOM   2037  O   ARG A 258     -30.422 -11.219  33.969  1.00 96.75           O  
ATOM   2038  CG  ARG A 258     -26.016 -10.438  33.781  1.00 96.75           C  
ATOM   2039  CD  ARG A 258     -25.344  -9.266  34.500  1.00 96.75           C  
ATOM   2040  NE  ARG A 258     -24.984  -8.203  33.562  1.00 96.75           N  
ATOM   2041  NH1 ARG A 258     -22.766  -8.141  34.188  1.00 96.75           N  
ATOM   2042  NH2 ARG A 258     -23.531  -6.730  32.562  1.00 96.75           N  
ATOM   2043  CZ  ARG A 258     -23.766  -7.691  33.438  1.00 96.75           C  
ATOM   2044  N   MET A 259     -30.141 -10.367  31.922  1.00 96.00           N  
ATOM   2045  CA  MET A 259     -31.562 -10.062  31.766  1.00 96.00           C  
ATOM   2046  C   MET A 259     -32.406 -11.336  31.875  1.00 96.00           C  
ATOM   2047  CB  MET A 259     -31.828  -9.367  30.438  1.00 96.00           C  
ATOM   2048  O   MET A 259     -33.438 -11.344  32.562  1.00 96.00           O  
ATOM   2049  CG  MET A 259     -33.281  -8.945  30.250  1.00 96.00           C  
ATOM   2050  SD  MET A 259     -33.562  -8.086  28.656  1.00 96.00           S  
ATOM   2051  CE  MET A 259     -35.375  -8.164  28.562  1.00 96.00           C  
ATOM   2052  N   LYS A 260     -31.953 -12.391  31.266  1.00 96.75           N  
ATOM   2053  CA  LYS A 260     -32.656 -13.664  31.281  1.00 96.75           C  
ATOM   2054  C   LYS A 260     -32.719 -14.234  32.719  1.00 96.75           C  
ATOM   2055  CB  LYS A 260     -32.000 -14.672  30.344  1.00 96.75           C  
ATOM   2056  O   LYS A 260     -33.750 -14.695  33.156  1.00 96.75           O  
ATOM   2057  CG  LYS A 260     -32.719 -16.000  30.250  1.00 96.75           C  
ATOM   2058  CD  LYS A 260     -34.125 -15.852  29.672  1.00 96.75           C  
ATOM   2059  CE  LYS A 260     -34.781 -17.203  29.438  1.00 96.75           C  
ATOM   2060  NZ  LYS A 260     -36.281 -17.109  29.531  1.00 96.75           N  
ATOM   2061  N   VAL A 261     -31.609 -14.250  33.344  1.00 96.12           N  
ATOM   2062  CA  VAL A 261     -31.516 -14.750  34.719  1.00 96.12           C  
ATOM   2063  C   VAL A 261     -32.469 -13.969  35.625  1.00 96.12           C  
ATOM   2064  CB  VAL A 261     -30.062 -14.656  35.250  1.00 96.12           C  
ATOM   2065  O   VAL A 261     -33.219 -14.562  36.406  1.00 96.12           O  
ATOM   2066  CG1 VAL A 261     -30.031 -14.945  36.750  1.00 96.12           C  
ATOM   2067  CG2 VAL A 261     -29.156 -15.617  34.500  1.00 96.12           C  
ATOM   2068  N   TRP A 262     -32.469 -12.695  35.531  1.00 95.38           N  
ATOM   2069  CA  TRP A 262     -33.344 -11.844  36.312  1.00 95.38           C  
ATOM   2070  C   TRP A 262     -34.781 -12.195  36.062  1.00 95.38           C  
ATOM   2071  CB  TRP A 262     -33.094 -10.367  36.000  1.00 95.38           C  
ATOM   2072  O   TRP A 262     -35.594 -12.305  37.000  1.00 95.38           O  
ATOM   2073  CG  TRP A 262     -33.938  -9.422  36.781  1.00 95.38           C  
ATOM   2074  CD1 TRP A 262     -33.688  -8.906  38.000  1.00 95.38           C  
ATOM   2075  CD2 TRP A 262     -35.219  -8.883  36.375  1.00 95.38           C  
ATOM   2076  CE2 TRP A 262     -35.656  -8.039  37.406  1.00 95.38           C  
ATOM   2077  CE3 TRP A 262     -36.000  -9.023  35.219  1.00 95.38           C  
ATOM   2078  NE1 TRP A 262     -34.719  -8.078  38.406  1.00 95.38           N  
ATOM   2079  CH2 TRP A 262     -37.625  -7.504  36.219  1.00 95.38           C  
ATOM   2080  CZ2 TRP A 262     -36.875  -7.348  37.344  1.00 95.38           C  
ATOM   2081  CZ3 TRP A 262     -37.219  -8.328  35.156  1.00 95.38           C  
ATOM   2082  N   GLY A 263     -35.188 -12.305  34.812  1.00 94.31           N  
ATOM   2083  CA  GLY A 263     -36.562 -12.680  34.438  1.00 94.31           C  
ATOM   2084  C   GLY A 263     -36.969 -14.016  35.031  1.00 94.31           C  
ATOM   2085  O   GLY A 263     -38.125 -14.156  35.500  1.00 94.31           O  
ATOM   2086  N   ASP A 264     -36.094 -14.930  35.094  1.00 93.56           N  
ATOM   2087  CA  ASP A 264     -36.344 -16.266  35.594  1.00 93.56           C  
ATOM   2088  C   ASP A 264     -36.531 -16.250  37.125  1.00 93.56           C  
ATOM   2089  CB  ASP A 264     -35.219 -17.234  35.219  1.00 93.56           C  
ATOM   2090  O   ASP A 264     -37.344 -17.016  37.656  1.00 93.56           O  
ATOM   2091  CG  ASP A 264     -35.219 -17.578  33.750  1.00 93.56           C  
ATOM   2092  OD1 ASP A 264     -36.219 -17.297  33.031  1.00 93.56           O  
ATOM   2093  OD2 ASP A 264     -34.219 -18.125  33.250  1.00 93.56           O  
ATOM   2094  N   GLU A 265     -35.812 -15.375  37.781  1.00 95.50           N  
ATOM   2095  CA  GLU A 265     -35.844 -15.289  39.219  1.00 95.50           C  
ATOM   2096  C   GLU A 265     -37.031 -14.469  39.719  1.00 95.50           C  
ATOM   2097  CB  GLU A 265     -34.531 -14.664  39.750  1.00 95.50           C  
ATOM   2098  O   GLU A 265     -37.406 -14.555  40.875  1.00 95.50           O  
ATOM   2099  CG  GLU A 265     -33.344 -15.586  39.656  1.00 95.50           C  
ATOM   2100  CD  GLU A 265     -32.031 -14.945  40.125  1.00 95.50           C  
ATOM   2101  OE1 GLU A 265     -31.016 -15.664  40.250  1.00 95.50           O  
ATOM   2102  OE2 GLU A 265     -32.062 -13.719  40.375  1.00 95.50           O  
ATOM   2103  N   HIS A 266     -37.625 -13.789  38.750  1.00 93.19           N  
ATOM   2104  CA  HIS A 266     -38.719 -12.945  39.156  1.00 93.19           C  
ATOM   2105  C   HIS A 266     -39.938 -13.148  38.281  1.00 93.19           C  
ATOM   2106  CB  HIS A 266     -38.312 -11.469  39.156  1.00 93.19           C  
ATOM   2107  O   HIS A 266     -40.469 -12.195  37.688  1.00 93.19           O  
ATOM   2108  CG  HIS A 266     -37.219 -11.148  40.094  1.00 93.19           C  
ATOM   2109  CD2 HIS A 266     -37.250 -10.680  41.375  1.00 93.19           C  
ATOM   2110  ND1 HIS A 266     -35.875 -11.297  39.781  1.00 93.19           N  
ATOM   2111  CE1 HIS A 266     -35.125 -10.930  40.812  1.00 93.19           C  
ATOM   2112  NE2 HIS A 266     -35.938 -10.555  41.781  1.00 93.19           N  
ATOM   2113  N   PRO A 267     -40.562 -14.320  38.250  1.00 90.25           N  
ATOM   2114  CA  PRO A 267     -41.688 -14.594  37.344  1.00 90.25           C  
ATOM   2115  C   PRO A 267     -42.969 -13.852  37.719  1.00 90.25           C  
ATOM   2116  CB  PRO A 267     -41.875 -16.109  37.469  1.00 90.25           C  
ATOM   2117  O   PRO A 267     -43.812 -13.625  36.875  1.00 90.25           O  
ATOM   2118  CG  PRO A 267     -41.250 -16.469  38.781  1.00 90.25           C  
ATOM   2119  CD  PRO A 267     -40.125 -15.516  39.062  1.00 90.25           C  
ATOM   2120  N   ASP A 268     -43.062 -13.422  39.000  1.00 93.38           N  
ATOM   2121  CA  ASP A 268     -44.250 -12.734  39.469  1.00 93.38           C  
ATOM   2122  C   ASP A 268     -44.281 -11.289  38.969  1.00 93.38           C  
ATOM   2123  CB  ASP A 268     -44.344 -12.789  41.000  1.00 93.38           C  
ATOM   2124  O   ASP A 268     -45.344 -10.641  39.000  1.00 93.38           O  
ATOM   2125  CG  ASP A 268     -43.094 -12.312  41.688  1.00 93.38           C  
ATOM   2126  OD1 ASP A 268     -42.000 -12.789  41.312  1.00 93.38           O  
ATOM   2127  OD2 ASP A 268     -43.188 -11.469  42.594  1.00 93.38           O  
ATOM   2128  N   LEU A 269     -43.156 -10.820  38.531  1.00 91.81           N  
ATOM   2129  CA  LEU A 269     -43.062  -9.398  38.219  1.00 91.81           C  
ATOM   2130  C   LEU A 269     -43.219  -9.164  36.719  1.00 91.81           C  
ATOM   2131  CB  LEU A 269     -41.719  -8.820  38.719  1.00 91.81           C  
ATOM   2132  O   LEU A 269     -43.312  -8.016  36.281  1.00 91.81           O  
ATOM   2133  CG  LEU A 269     -41.500  -8.875  40.219  1.00 91.81           C  
ATOM   2134  CD1 LEU A 269     -40.094  -8.320  40.562  1.00 91.81           C  
ATOM   2135  CD2 LEU A 269     -42.562  -8.109  40.969  1.00 91.81           C  
ATOM   2136  N   ILE A 270     -43.250 -10.289  35.969  1.00 92.94           N  
ATOM   2137  CA  ILE A 270     -43.219 -10.086  34.500  1.00 92.94           C  
ATOM   2138  C   ILE A 270     -44.344 -10.914  33.875  1.00 92.94           C  
ATOM   2139  CB  ILE A 270     -41.844 -10.445  33.906  1.00 92.94           C  
ATOM   2140  O   ILE A 270     -44.844 -11.867  34.469  1.00 92.94           O  
ATOM   2141  CG1 ILE A 270     -41.531 -11.914  34.188  1.00 92.94           C  
ATOM   2142  CG2 ILE A 270     -40.750  -9.523  34.438  1.00 92.94           C  
ATOM   2143  CD1 ILE A 270     -40.281 -12.414  33.469  1.00 92.94           C  
ATOM   2144  N   ASP A 271     -44.750 -10.484  32.719  1.00 93.50           N  
ATOM   2145  CA  ASP A 271     -45.406 -11.367  31.781  1.00 93.50           C  
ATOM   2146  C   ASP A 271     -44.406 -12.266  31.062  1.00 93.50           C  
ATOM   2147  CB  ASP A 271     -46.219 -10.555  30.766  1.00 93.50           C  
ATOM   2148  O   ASP A 271     -43.688 -11.805  30.188  1.00 93.50           O  
ATOM   2149  CG  ASP A 271     -47.094 -11.414  29.859  1.00 93.50           C  
ATOM   2150  OD1 ASP A 271     -46.625 -12.484  29.406  1.00 93.50           O  
ATOM   2151  OD2 ASP A 271     -48.250 -11.023  29.594  1.00 93.50           O  
ATOM   2152  N   THR A 272     -44.406 -13.516  31.375  1.00 91.19           N  
ATOM   2153  CA  THR A 272     -43.375 -14.445  30.969  1.00 91.19           C  
ATOM   2154  C   THR A 272     -43.312 -14.562  29.453  1.00 91.19           C  
ATOM   2155  CB  THR A 272     -43.594 -15.836  31.594  1.00 91.19           C  
ATOM   2156  O   THR A 272     -42.219 -14.586  28.859  1.00 91.19           O  
ATOM   2157  CG2 THR A 272     -42.438 -16.781  31.250  1.00 91.19           C  
ATOM   2158  OG1 THR A 272     -43.688 -15.711  33.000  1.00 91.19           O  
ATOM   2159  N   GLU A 273     -44.438 -14.602  28.797  1.00 91.94           N  
ATOM   2160  CA  GLU A 273     -44.500 -14.719  27.344  1.00 91.94           C  
ATOM   2161  C   GLU A 273     -43.906 -13.492  26.672  1.00 91.94           C  
ATOM   2162  CB  GLU A 273     -45.938 -14.945  26.875  1.00 91.94           C  
ATOM   2163  O   GLU A 273     -43.094 -13.609  25.750  1.00 91.94           O  
ATOM   2164  CG  GLU A 273     -46.062 -15.328  25.406  1.00 91.94           C  
ATOM   2165  CD  GLU A 273     -47.500 -15.547  24.969  1.00 91.94           C  
ATOM   2166  OE1 GLU A 273     -47.719 -15.750  23.750  1.00 91.94           O  
ATOM   2167  OE2 GLU A 273     -48.406 -15.523  25.828  1.00 91.94           O  
ATOM   2168  N   LYS A 274     -44.281 -12.320  27.141  1.00 92.88           N  
ATOM   2169  CA  LYS A 274     -43.812 -11.070  26.562  1.00 92.88           C  
ATOM   2170  C   LYS A 274     -42.312 -10.875  26.828  1.00 92.88           C  
ATOM   2171  CB  LYS A 274     -44.594  -9.883  27.125  1.00 92.88           C  
ATOM   2172  O   LYS A 274     -41.562 -10.406  25.953  1.00 92.88           O  
ATOM   2173  CG  LYS A 274     -46.000  -9.773  26.578  1.00 92.88           C  
ATOM   2174  CD  LYS A 274     -46.688  -8.508  27.078  1.00 92.88           C  
ATOM   2175  CE  LYS A 274     -48.125  -8.430  26.594  1.00 92.88           C  
ATOM   2176  NZ  LYS A 274     -48.844  -7.219  27.125  1.00 92.88           N  
ATOM   2177  N   PHE A 275     -41.906 -11.250  27.984  1.00 94.19           N  
ATOM   2178  CA  PHE A 275     -40.500 -11.148  28.344  1.00 94.19           C  
ATOM   2179  C   PHE A 275     -39.625 -12.023  27.438  1.00 94.19           C  
ATOM   2180  CB  PHE A 275     -40.281 -11.539  29.812  1.00 94.19           C  
ATOM   2181  O   PHE A 275     -38.594 -11.586  26.938  1.00 94.19           O  
ATOM   2182  CG  PHE A 275     -38.844 -11.445  30.266  1.00 94.19           C  
ATOM   2183  CD1 PHE A 275     -38.031 -12.570  30.281  1.00 94.19           C  
ATOM   2184  CD2 PHE A 275     -38.344 -10.234  30.703  1.00 94.19           C  
ATOM   2185  CE1 PHE A 275     -36.719 -12.492  30.703  1.00 94.19           C  
ATOM   2186  CE2 PHE A 275     -37.000 -10.148  31.125  1.00 94.19           C  
ATOM   2187  CZ  PHE A 275     -36.188 -11.273  31.125  1.00 94.19           C  
ATOM   2188  N   ASN A 276     -40.062 -13.242  27.234  1.00 94.25           N  
ATOM   2189  CA  ASN A 276     -39.312 -14.172  26.406  1.00 94.25           C  
ATOM   2190  C   ASN A 276     -39.281 -13.711  24.953  1.00 94.25           C  
ATOM   2191  CB  ASN A 276     -39.906 -15.578  26.500  1.00 94.25           C  
ATOM   2192  O   ASN A 276     -38.250 -13.867  24.281  1.00 94.25           O  
ATOM   2193  CG  ASN A 276     -39.531 -16.281  27.797  1.00 94.25           C  
ATOM   2194  ND2 ASN A 276     -40.406 -17.188  28.250  1.00 94.25           N  
ATOM   2195  OD1 ASN A 276     -38.500 -16.016  28.375  1.00 94.25           O  
ATOM   2196  N   LYS A 277     -40.344 -13.172  24.500  1.00 94.19           N  
ATOM   2197  CA  LYS A 277     -40.375 -12.617  23.156  1.00 94.19           C  
ATOM   2198  C   LYS A 277     -39.375 -11.484  23.016  1.00 94.19           C  
ATOM   2199  CB  LYS A 277     -41.781 -12.125  22.812  1.00 94.19           C  
ATOM   2200  O   LYS A 277     -38.656 -11.406  22.016  1.00 94.19           O  
ATOM   2201  CG  LYS A 277     -41.938 -11.727  21.344  1.00 94.19           C  
ATOM   2202  CD  LYS A 277     -43.375 -11.289  21.047  1.00 94.19           C  
ATOM   2203  CE  LYS A 277     -43.531 -10.820  19.609  1.00 94.19           C  
ATOM   2204  NZ  LYS A 277     -44.938 -10.391  19.312  1.00 94.19           N  
ATOM   2205  N   MET A 278     -39.344 -10.586  23.953  1.00 94.19           N  
ATOM   2206  CA  MET A 278     -38.406  -9.477  23.953  1.00 94.19           C  
ATOM   2207  C   MET A 278     -36.969  -9.992  23.969  1.00 94.19           C  
ATOM   2208  CB  MET A 278     -38.625  -8.555  25.141  1.00 94.19           C  
ATOM   2209  O   MET A 278     -36.125  -9.516  23.219  1.00 94.19           O  
ATOM   2210  CG  MET A 278     -37.719  -7.355  25.188  1.00 94.19           C  
ATOM   2211  SD  MET A 278     -38.094  -6.230  26.594  1.00 94.19           S  
ATOM   2212  CE  MET A 278     -37.062  -6.973  27.891  1.00 94.19           C  
ATOM   2213  N   TYR A 279     -36.719 -10.961  24.844  1.00 95.31           N  
ATOM   2214  CA  TYR A 279     -35.406 -11.570  24.938  1.00 95.31           C  
ATOM   2215  C   TYR A 279     -34.969 -12.094  23.578  1.00 95.31           C  
ATOM   2216  CB  TYR A 279     -35.406 -12.711  25.953  1.00 95.31           C  
ATOM   2217  O   TYR A 279     -33.844 -11.828  23.141  1.00 95.31           O  
ATOM   2218  CG  TYR A 279     -34.125 -13.492  26.000  1.00 95.31           C  
ATOM   2219  CD1 TYR A 279     -33.969 -14.664  25.266  1.00 95.31           C  
ATOM   2220  CD2 TYR A 279     -33.062 -13.062  26.766  1.00 95.31           C  
ATOM   2221  CE1 TYR A 279     -32.781 -15.391  25.297  1.00 95.31           C  
ATOM   2222  CE2 TYR A 279     -31.859 -13.781  26.812  1.00 95.31           C  
ATOM   2223  OH  TYR A 279     -30.562 -15.656  26.109  1.00 95.31           O  
ATOM   2224  CZ  TYR A 279     -31.734 -14.945  26.078  1.00 95.31           C  
ATOM   2225  N   ASN A 280     -35.812 -12.820  22.906  1.00 96.06           N  
ATOM   2226  CA  ASN A 280     -35.500 -13.406  21.609  1.00 96.06           C  
ATOM   2227  C   ASN A 280     -35.250 -12.328  20.562  1.00 96.06           C  
ATOM   2228  CB  ASN A 280     -36.594 -14.359  21.156  1.00 96.06           C  
ATOM   2229  O   ASN A 280     -34.375 -12.453  19.719  1.00 96.06           O  
ATOM   2230  CG  ASN A 280     -36.625 -15.641  21.969  1.00 96.06           C  
ATOM   2231  ND2 ASN A 280     -37.812 -16.281  22.031  1.00 96.06           N  
ATOM   2232  OD1 ASN A 280     -35.625 -16.062  22.531  1.00 96.06           O  
ATOM   2233  N   SER A 281     -36.031 -11.297  20.625  1.00 94.69           N  
ATOM   2234  CA  SER A 281     -35.875 -10.188  19.688  1.00 94.69           C  
ATOM   2235  C   SER A 281     -34.531  -9.500  19.875  1.00 94.69           C  
ATOM   2236  CB  SER A 281     -37.000  -9.172  19.859  1.00 94.69           C  
ATOM   2237  O   SER A 281     -33.844  -9.203  18.891  1.00 94.69           O  
ATOM   2238  OG  SER A 281     -38.250  -9.711  19.422  1.00 94.69           O  
ATOM   2239  N   ILE A 282     -34.219  -9.266  21.109  1.00 96.00           N  
ATOM   2240  CA  ILE A 282     -32.969  -8.594  21.406  1.00 96.00           C  
ATOM   2241  C   ILE A 282     -31.797  -9.469  20.953  1.00 96.00           C  
ATOM   2242  CB  ILE A 282     -32.844  -8.273  22.906  1.00 96.00           C  
ATOM   2243  O   ILE A 282     -30.812  -8.969  20.391  1.00 96.00           O  
ATOM   2244  CG1 ILE A 282     -33.844  -7.176  23.312  1.00 96.00           C  
ATOM   2245  CG2 ILE A 282     -31.406  -7.852  23.250  1.00 96.00           C  
ATOM   2246  CD1 ILE A 282     -33.844  -6.859  24.797  1.00 96.00           C  
ATOM   2247  N   ASN A 283     -31.953 -10.766  21.203  1.00 96.50           N  
ATOM   2248  CA  ASN A 283     -30.922 -11.703  20.766  1.00 96.50           C  
ATOM   2249  C   ASN A 283     -30.719 -11.633  19.250  1.00 96.50           C  
ATOM   2250  CB  ASN A 283     -31.297 -13.133  21.188  1.00 96.50           C  
ATOM   2251  O   ASN A 283     -29.578 -11.586  18.781  1.00 96.50           O  
ATOM   2252  CG  ASN A 283     -30.109 -14.086  21.094  1.00 96.50           C  
ATOM   2253  ND2 ASN A 283     -30.328 -15.242  20.484  1.00 96.50           N  
ATOM   2254  OD1 ASN A 283     -29.016 -13.781  21.578  1.00 96.50           O  
ATOM   2255  N   LYS A 284     -31.781 -11.664  18.516  1.00 94.31           N  
ATOM   2256  CA  LYS A 284     -31.734 -11.562  17.062  1.00 94.31           C  
ATOM   2257  C   LYS A 284     -31.094 -10.250  16.625  1.00 94.31           C  
ATOM   2258  CB  LYS A 284     -33.125 -11.688  16.453  1.00 94.31           C  
ATOM   2259  O   LYS A 284     -30.281 -10.227  15.688  1.00 94.31           O  
ATOM   2260  CG  LYS A 284     -33.656 -13.117  16.406  1.00 94.31           C  
ATOM   2261  CD  LYS A 284     -35.031 -13.180  15.766  1.00 94.31           C  
ATOM   2262  CE  LYS A 284     -35.625 -14.578  15.852  1.00 94.31           C  
ATOM   2263  NZ  LYS A 284     -37.031 -14.625  15.297  1.00 94.31           N  
ATOM   2264  N   MET A 285     -31.438  -9.203  17.250  1.00 94.25           N  
ATOM   2265  CA  MET A 285     -30.922  -7.875  16.906  1.00 94.25           C  
ATOM   2266  C   MET A 285     -29.438  -7.773  17.188  1.00 94.25           C  
ATOM   2267  CB  MET A 285     -31.688  -6.789  17.672  1.00 94.25           C  
ATOM   2268  O   MET A 285     -28.703  -7.105  16.453  1.00 94.25           O  
ATOM   2269  CG  MET A 285     -33.125  -6.633  17.250  1.00 94.25           C  
ATOM   2270  SD  MET A 285     -33.969  -5.273  18.141  1.00 94.25           S  
ATOM   2271  CE  MET A 285     -34.969  -6.230  19.328  1.00 94.25           C  
ATOM   2272  N   ILE A 286     -29.000  -8.406  18.297  1.00 94.75           N  
ATOM   2273  CA  ILE A 286     -27.562  -8.461  18.594  1.00 94.75           C  
ATOM   2274  C   ILE A 286     -26.844  -9.195  17.453  1.00 94.75           C  
ATOM   2275  CB  ILE A 286     -27.281  -9.148  19.938  1.00 94.75           C  
ATOM   2276  O   ILE A 286     -25.797  -8.742  16.984  1.00 94.75           O  
ATOM   2277  CG1 ILE A 286     -27.766  -8.266  21.094  1.00 94.75           C  
ATOM   2278  CG2 ILE A 286     -25.797  -9.469  20.094  1.00 94.75           C  
ATOM   2279  CD1 ILE A 286     -27.719  -8.945  22.453  1.00 94.75           C  
ATOM   2280  N   ASP A 287     -27.438 -10.289  16.969  1.00 90.44           N  
ATOM   2281  CA  ASP A 287     -26.859 -11.039  15.859  1.00 90.44           C  
ATOM   2282  C   ASP A 287     -26.812 -10.180  14.594  1.00 90.44           C  
ATOM   2283  CB  ASP A 287     -27.656 -12.312  15.594  1.00 90.44           C  
ATOM   2284  O   ASP A 287     -25.812 -10.188  13.875  1.00 90.44           O  
ATOM   2285  CG  ASP A 287     -27.469 -13.367  16.672  1.00 90.44           C  
ATOM   2286  OD1 ASP A 287     -26.469 -13.297  17.422  1.00 90.44           O  
ATOM   2287  OD2 ASP A 287     -28.328 -14.273  16.781  1.00 90.44           O  
ATOM   2288  N   GLN A 288     -27.922  -9.500  14.367  1.00 86.25           N  
ATOM   2289  CA  GLN A 288     -27.969  -8.617  13.203  1.00 86.25           C  
ATOM   2290  C   GLN A 288     -26.922  -7.516  13.312  1.00 86.25           C  
ATOM   2291  CB  GLN A 288     -29.359  -7.996  13.055  1.00 86.25           C  
ATOM   2292  O   GLN A 288     -26.250  -7.180  12.328  1.00 86.25           O  
ATOM   2293  CG  GLN A 288     -30.406  -8.977  12.555  1.00 86.25           C  
ATOM   2294  CD  GLN A 288     -31.797  -8.344  12.445  1.00 86.25           C  
ATOM   2295  NE2 GLN A 288     -32.625  -8.875  11.547  1.00 86.25           N  
ATOM   2296  OE1 GLN A 288     -32.125  -7.395  13.172  1.00 86.25           O  
ATOM   2297  N   GLY A 289     -26.828  -6.930  14.508  1.00 85.44           N  
ATOM   2298  CA  GLY A 289     -25.812  -5.926  14.766  1.00 85.44           C  
ATOM   2299  C   GLY A 289     -24.391  -6.449  14.562  1.00 85.44           C  
ATOM   2300  O   GLY A 289     -23.547  -5.758  13.992  1.00 85.44           O  
ATOM   2301  N   ALA A 290     -24.156  -7.641  15.039  1.00 82.38           N  
ATOM   2302  CA  ALA A 290     -22.859  -8.289  14.859  1.00 82.38           C  
ATOM   2303  C   ALA A 290     -22.531  -8.445  13.383  1.00 82.38           C  
ATOM   2304  CB  ALA A 290     -22.844  -9.648  15.555  1.00 82.38           C  
ATOM   2305  O   ALA A 290     -21.391  -8.195  12.969  1.00 82.38           O  
ATOM   2306  N   GLU A 291     -23.500  -8.812  12.617  1.00 75.88           N  
ATOM   2307  CA  GLU A 291     -23.312  -8.992  11.188  1.00 75.88           C  
ATOM   2308  C   GLU A 291     -23.000  -7.664  10.500  1.00 75.88           C  
ATOM   2309  CB  GLU A 291     -24.547  -9.633  10.555  1.00 75.88           C  
ATOM   2310  O   GLU A 291     -22.125  -7.594   9.641  1.00 75.88           O  
ATOM   2311  CG  GLU A 291     -24.344 -10.094   9.117  1.00 75.88           C  
ATOM   2312  CD  GLU A 291     -23.234 -11.133   8.977  1.00 75.88           C  
ATOM   2313  OE1 GLU A 291     -22.625 -11.219   7.895  1.00 75.88           O  
ATOM   2314  OE2 GLU A 291     -23.000 -11.875   9.953  1.00 75.88           O  
ATOM   2315  N   LEU A 292     -23.750  -6.629  10.891  1.00 73.69           N  
ATOM   2316  CA  LEU A 292     -23.516  -5.301  10.336  1.00 73.69           C  
ATOM   2317  C   LEU A 292     -22.094  -4.816  10.664  1.00 73.69           C  
ATOM   2318  CB  LEU A 292     -24.547  -4.305  10.875  1.00 73.69           C  
ATOM   2319  O   LEU A 292     -21.438  -4.211   9.820  1.00 73.69           O  
ATOM   2320  CG  LEU A 292     -25.953  -4.426  10.305  1.00 73.69           C  
ATOM   2321  CD1 LEU A 292     -26.922  -3.555  11.102  1.00 73.69           C  
ATOM   2322  CD2 LEU A 292     -25.969  -4.047   8.828  1.00 73.69           C  
ATOM   2323  N   ALA A 293     -21.734  -5.039  11.922  1.00 72.00           N  
ATOM   2324  CA  ALA A 293     -20.406  -4.621  12.383  1.00 72.00           C  
ATOM   2325  C   ALA A 293     -19.312  -5.328  11.602  1.00 72.00           C  
ATOM   2326  CB  ALA A 293     -20.250  -4.898  13.875  1.00 72.00           C  
ATOM   2327  O   ALA A 293     -18.297  -4.715  11.242  1.00 72.00           O  
ATOM   2328  N   LYS A 294     -19.484  -6.598  11.391  1.00 66.81           N  
ATOM   2329  CA  LYS A 294     -18.516  -7.387  10.641  1.00 66.81           C  
ATOM   2330  C   LYS A 294     -18.344  -6.848   9.219  1.00 66.81           C  
ATOM   2331  CB  LYS A 294     -18.938  -8.852  10.594  1.00 66.81           C  
ATOM   2332  O   LYS A 294     -17.219  -6.742   8.719  1.00 66.81           O  
ATOM   2333  CG  LYS A 294     -18.641  -9.625  11.875  1.00 66.81           C  
ATOM   2334  CD  LYS A 294     -19.047 -11.086  11.750  1.00 66.81           C  
ATOM   2335  CE  LYS A 294     -18.891 -11.820  13.078  1.00 66.81           C  
ATOM   2336  NZ  LYS A 294     -19.328 -13.250  12.969  1.00 66.81           N  
ATOM   2337  N   GLN A 295     -19.469  -6.582   8.609  1.00 61.41           N  
ATOM   2338  CA  GLN A 295     -19.453  -6.062   7.250  1.00 61.41           C  
ATOM   2339  C   GLN A 295     -18.734  -4.719   7.184  1.00 61.41           C  
ATOM   2340  CB  GLN A 295     -20.875  -5.930   6.707  1.00 61.41           C  
ATOM   2341  O   GLN A 295     -17.922  -4.484   6.289  1.00 61.41           O  
ATOM   2342  CG  GLN A 295     -21.531  -7.262   6.359  1.00 61.41           C  
ATOM   2343  CD  GLN A 295     -22.938  -7.102   5.844  1.00 61.41           C  
ATOM   2344  NE2 GLN A 295     -23.531  -8.203   5.395  1.00 61.41           N  
ATOM   2345  OE1 GLN A 295     -23.500  -6.000   5.848  1.00 61.41           O  
ATOM   2346  N   ALA A 296     -19.141  -3.850   8.148  1.00 60.47           N  
ATOM   2347  CA  ALA A 296     -18.562  -2.512   8.188  1.00 60.47           C  
ATOM   2348  C   ALA A 296     -17.062  -2.576   8.461  1.00 60.47           C  
ATOM   2349  CB  ALA A 296     -19.250  -1.661   9.250  1.00 60.47           C  
ATOM   2350  O   ALA A 296     -16.281  -1.845   7.848  1.00 60.47           O  
ATOM   2351  N   ASN A 297     -16.703  -3.498   9.438  1.00 60.88           N  
ATOM   2352  CA  ASN A 297     -15.297  -3.648   9.805  1.00 60.88           C  
ATOM   2353  C   ASN A 297     -14.477  -4.180   8.633  1.00 60.88           C  
ATOM   2354  CB  ASN A 297     -15.156  -4.566  11.016  1.00 60.88           C  
ATOM   2355  O   ASN A 297     -13.352  -3.727   8.406  1.00 60.88           O  
ATOM   2356  CG  ASN A 297     -15.180  -3.811  12.328  1.00 60.88           C  
ATOM   2357  ND2 ASN A 297     -15.172  -4.543  13.438  1.00 60.88           N  
ATOM   2358  OD1 ASN A 297     -15.203  -2.576  12.352  1.00 60.88           O  
ATOM   2359  N   ALA A 298     -15.062  -5.238   7.980  1.00 53.22           N  
ATOM   2360  CA  ALA A 298     -14.359  -5.848   6.852  1.00 53.22           C  
ATOM   2361  C   ALA A 298     -14.125  -4.824   5.742  1.00 53.22           C  
ATOM   2362  CB  ALA A 298     -15.156  -7.035   6.312  1.00 53.22           C  
ATOM   2363  O   ALA A 298     -13.023  -4.750   5.191  1.00 53.22           O  
ATOM   2364  N   TYR A 299     -15.102  -4.023   5.434  1.00 56.50           N  
ATOM   2365  CA  TYR A 299     -15.000  -3.064   4.340  1.00 56.50           C  
ATOM   2366  C   TYR A 299     -14.203  -1.835   4.766  1.00 56.50           C  
ATOM   2367  CB  TYR A 299     -16.391  -2.646   3.852  1.00 56.50           C  
ATOM   2368  O   TYR A 299     -13.516  -1.215   3.951  1.00 56.50           O  
ATOM   2369  CG  TYR A 299     -17.078  -3.695   3.016  1.00 56.50           C  
ATOM   2370  CD1 TYR A 299     -16.625  -4.012   1.739  1.00 56.50           C  
ATOM   2371  CD2 TYR A 299     -18.188  -4.375   3.502  1.00 56.50           C  
ATOM   2372  CE1 TYR A 299     -17.250  -4.977   0.965  1.00 56.50           C  
ATOM   2373  CE2 TYR A 299     -18.844  -5.340   2.736  1.00 56.50           C  
ATOM   2374  OH  TYR A 299     -19.000  -6.590   0.708  1.00 56.50           O  
ATOM   2375  CZ  TYR A 299     -18.359  -5.633   1.471  1.00 56.50           C  
ATOM   2376  N   ARG A 300     -14.422  -1.432   6.105  1.00 57.53           N  
ATOM   2377  CA  ARG A 300     -13.625  -0.332   6.641  1.00 57.53           C  
ATOM   2378  C   ARG A 300     -12.141  -0.677   6.633  1.00 57.53           C  
ATOM   2379  CB  ARG A 300     -14.070   0.015   8.062  1.00 57.53           C  
ATOM   2380  O   ARG A 300     -11.297   0.175   6.328  1.00 57.53           O  
ATOM   2381  CG  ARG A 300     -13.781   1.450   8.469  1.00 57.53           C  
ATOM   2382  CD  ARG A 300     -14.164   1.717   9.914  1.00 57.53           C  
ATOM   2383  NE  ARG A 300     -15.508   2.273  10.023  1.00 57.53           N  
ATOM   2384  NH1 ARG A 300     -16.109   1.003  11.859  1.00 57.53           N  
ATOM   2385  NH2 ARG A 300     -17.594   2.494  10.953  1.00 57.53           N  
ATOM   2386  CZ  ARG A 300     -16.406   1.922  10.945  1.00 57.53           C  
ATOM   2387  N   ALA A 301     -11.875  -2.012   7.109  1.00 52.22           N  
ATOM   2388  CA  ALA A 301     -10.477  -2.416   7.121  1.00 52.22           C  
ATOM   2389  C   ALA A 301      -9.906  -2.463   5.703  1.00 52.22           C  
ATOM   2390  CB  ALA A 301     -10.312  -3.773   7.801  1.00 52.22           C  
ATOM   2391  O   ALA A 301      -8.688  -2.475   5.516  1.00 52.22           O  
ATOM   2392  N   GLN A 302     -10.844  -2.396   4.652  1.00 50.88           N  
ATOM   2393  CA  GLN A 302     -10.336  -2.562   3.291  1.00 50.88           C  
ATOM   2394  C   GLN A 302      -9.781  -1.252   2.748  1.00 50.88           C  
ATOM   2395  CB  GLN A 302     -11.445  -3.082   2.371  1.00 50.88           C  
ATOM   2396  O   GLN A 302      -8.812  -1.255   1.985  1.00 50.88           O  
ATOM   2397  CG  GLN A 302     -11.250  -4.523   1.925  1.00 50.88           C  
ATOM   2398  CD  GLN A 302     -12.328  -4.996   0.972  1.00 50.88           C  
ATOM   2399  NE2 GLN A 302     -12.695  -6.270   1.074  1.00 50.88           N  
ATOM   2400  OE1 GLN A 302     -12.828  -4.227   0.150  1.00 50.88           O  
ATOM   2401  N   GLY A 303     -10.516   0.029   3.068  1.00 45.12           N  
ATOM   2402  CA  GLY A 303     -10.062   1.239   2.400  1.00 45.12           C  
ATOM   2403  C   GLY A 303      -8.602   1.551   2.654  1.00 45.12           C  
ATOM   2404  O   GLY A 303      -7.910   2.072   1.777  1.00 45.12           O  
ATOM   2405  N   ALA A 304      -7.824   0.727   3.461  1.00 46.66           N  
ATOM   2406  CA  ALA A 304      -6.391   0.927   3.672  1.00 46.66           C  
ATOM   2407  C   ALA A 304      -5.656  -0.408   3.752  1.00 46.66           C  
ATOM   2408  CB  ALA A 304      -6.148   1.742   4.941  1.00 46.66           C  
ATOM   2409  O   ALA A 304      -4.426  -0.446   3.770  1.00 46.66           O  
ATOM   2410  N   GLN A 305      -5.871  -1.649   2.957  1.00 70.75           N  
ATOM   2411  CA  GLN A 305      -4.887  -2.613   3.430  1.00 70.75           C  
ATOM   2412  C   GLN A 305      -4.406  -3.514   2.295  1.00 70.75           C  
ATOM   2413  CB  GLN A 305      -5.461  -3.461   4.566  1.00 70.75           C  
ATOM   2414  O   GLN A 305      -4.340  -4.734   2.449  1.00 70.75           O  
ATOM   2415  CG  GLN A 305      -5.500  -2.746   5.906  1.00 70.75           C  
ATOM   2416  CD  GLN A 305      -5.988  -3.639   7.035  1.00 70.75           C  
ATOM   2417  NE2 GLN A 305      -5.996  -3.107   8.250  1.00 70.75           N  
ATOM   2418  OE1 GLN A 305      -6.352  -4.797   6.812  1.00 70.75           O  
ATOM   2419  N   ILE A 306      -4.363  -3.012   1.031  1.00 87.75           N  
ATOM   2420  CA  ILE A 306      -3.557  -3.914   0.217  1.00 87.75           C  
ATOM   2421  C   ILE A 306      -2.223  -4.184   0.910  1.00 87.75           C  
ATOM   2422  CB  ILE A 306      -3.320  -3.342  -1.198  1.00 87.75           C  
ATOM   2423  O   ILE A 306      -1.553  -3.252   1.362  1.00 87.75           O  
ATOM   2424  CG1 ILE A 306      -4.652  -3.166  -1.933  1.00 87.75           C  
ATOM   2425  CG2 ILE A 306      -2.371  -4.242  -1.993  1.00 87.75           C  
ATOM   2426  CD1 ILE A 306      -4.535  -2.457  -3.275  1.00 87.75           C  
ATOM   2427  N   ASP A 307      -2.051  -5.457   1.278  1.00 93.94           N  
ATOM   2428  CA  ASP A 307      -0.663  -5.832   1.525  1.00 93.94           C  
ATOM   2429  C   ASP A 307       0.145  -5.836   0.230  1.00 93.94           C  
ATOM   2430  CB  ASP A 307      -0.592  -7.207   2.193  1.00 93.94           C  
ATOM   2431  O   ASP A 307       0.092  -6.801  -0.538  1.00 93.94           O  
ATOM   2432  CG  ASP A 307       0.780  -7.520   2.766  1.00 93.94           C  
ATOM   2433  OD1 ASP A 307       1.795  -7.309   2.066  1.00 93.94           O  
ATOM   2434  OD2 ASP A 307       0.848  -7.984   3.924  1.00 93.94           O  
ATOM   2435  N   THR A 308       0.867  -4.730  -0.009  1.00 95.38           N  
ATOM   2436  CA  THR A 308       1.497  -4.414  -1.285  1.00 95.38           C  
ATOM   2437  C   THR A 308       2.406  -5.551  -1.739  1.00 95.38           C  
ATOM   2438  CB  THR A 308       2.311  -3.107  -1.195  1.00 95.38           C  
ATOM   2439  O   THR A 308       2.322  -6.000  -2.885  1.00 95.38           O  
ATOM   2440  CG2 THR A 308       3.090  -2.855  -2.482  1.00 95.38           C  
ATOM   2441  OG1 THR A 308       1.419  -2.010  -0.966  1.00 95.38           O  
ATOM   2442  N   ILE A 309       3.184  -5.988  -0.832  1.00 97.69           N  
ATOM   2443  CA  ILE A 309       4.168  -6.984  -1.243  1.00 97.69           C  
ATOM   2444  C   ILE A 309       3.482  -8.336  -1.443  1.00 97.69           C  
ATOM   2445  CB  ILE A 309       5.309  -7.113  -0.210  1.00 97.69           C  
ATOM   2446  O   ILE A 309       3.768  -9.047  -2.410  1.00 97.69           O  
ATOM   2447  CG1 ILE A 309       6.406  -8.047  -0.737  1.00 97.69           C  
ATOM   2448  CG2 ILE A 309       4.770  -7.605   1.135  1.00 97.69           C  
ATOM   2449  CD1 ILE A 309       7.039  -7.582  -2.041  1.00 97.69           C  
ATOM   2450  N   PHE A 310       2.605  -8.734  -0.565  1.00 98.25           N  
ATOM   2451  CA  PHE A 310       1.876  -9.984  -0.718  1.00 98.25           C  
ATOM   2452  C   PHE A 310       1.137 -10.023  -2.051  1.00 98.25           C  
ATOM   2453  CB  PHE A 310       0.888 -10.172   0.437  1.00 98.25           C  
ATOM   2454  O   PHE A 310       1.270 -10.984  -2.812  1.00 98.25           O  
ATOM   2455  CG  PHE A 310      -0.019 -11.367   0.269  1.00 98.25           C  
ATOM   2456  CD1 PHE A 310      -1.336 -11.203  -0.144  1.00 98.25           C  
ATOM   2457  CD2 PHE A 310       0.446 -12.648   0.523  1.00 98.25           C  
ATOM   2458  CE1 PHE A 310      -2.178 -12.297  -0.300  1.00 98.25           C  
ATOM   2459  CE2 PHE A 310      -0.389 -13.750   0.369  1.00 98.25           C  
ATOM   2460  CZ  PHE A 310      -1.700 -13.578  -0.042  1.00 98.25           C  
ATOM   2461  N   SER A 311       0.330  -9.016  -2.334  1.00 97.81           N  
ATOM   2462  CA  SER A 311      -0.424  -8.961  -3.582  1.00 97.81           C  
ATOM   2463  C   SER A 311       0.504  -8.992  -4.793  1.00 97.81           C  
ATOM   2464  CB  SER A 311      -1.288  -7.699  -3.629  1.00 97.81           C  
ATOM   2465  O   SER A 311       0.201  -9.641  -5.793  1.00 97.81           O  
ATOM   2466  OG  SER A 311      -2.314  -7.754  -2.654  1.00 97.81           O  
ATOM   2467  N   SER A 312       1.587  -8.297  -4.738  1.00 98.50           N  
ATOM   2468  CA  SER A 312       2.541  -8.258  -5.844  1.00 98.50           C  
ATOM   2469  C   SER A 312       3.094  -9.641  -6.148  1.00 98.50           C  
ATOM   2470  CB  SER A 312       3.689  -7.297  -5.527  1.00 98.50           C  
ATOM   2471  O   SER A 312       3.162 -10.055  -7.309  1.00 98.50           O  
ATOM   2472  OG  SER A 312       3.225  -5.961  -5.449  1.00 98.50           O  
ATOM   2473  N   TYR A 313       3.428 -10.398  -5.125  1.00 98.75           N  
ATOM   2474  CA  TYR A 313       3.900 -11.758  -5.355  1.00 98.75           C  
ATOM   2475  C   TYR A 313       2.768 -12.656  -5.844  1.00 98.75           C  
ATOM   2476  CB  TYR A 313       4.508 -12.344  -4.074  1.00 98.75           C  
ATOM   2477  O   TYR A 313       2.992 -13.562  -6.645  1.00 98.75           O  
ATOM   2478  CG  TYR A 313       5.992 -12.109  -3.947  1.00 98.75           C  
ATOM   2479  CD1 TYR A 313       6.898 -12.820  -4.738  1.00 98.75           C  
ATOM   2480  CD2 TYR A 313       6.496 -11.188  -3.037  1.00 98.75           C  
ATOM   2481  CE1 TYR A 313       8.266 -12.617  -4.621  1.00 98.75           C  
ATOM   2482  CE2 TYR A 313       7.867 -10.977  -2.914  1.00 98.75           C  
ATOM   2483  OH  TYR A 313      10.102 -11.484  -3.594  1.00 98.75           O  
ATOM   2484  CZ  TYR A 313       8.742 -11.688  -3.711  1.00 98.75           C  
ATOM   2485  N   TYR A 314       1.605 -12.438  -5.332  1.00 98.69           N  
ATOM   2486  CA  TYR A 314       0.465 -13.188  -5.840  1.00 98.69           C  
ATOM   2487  C   TYR A 314       0.301 -12.984  -7.344  1.00 98.69           C  
ATOM   2488  CB  TYR A 314      -0.819 -12.773  -5.113  1.00 98.69           C  
ATOM   2489  O   TYR A 314       0.133 -13.953  -8.094  1.00 98.69           O  
ATOM   2490  CG  TYR A 314      -2.078 -13.305  -5.758  1.00 98.69           C  
ATOM   2491  CD1 TYR A 314      -2.965 -12.453  -6.410  1.00 98.69           C  
ATOM   2492  CD2 TYR A 314      -2.383 -14.664  -5.715  1.00 98.69           C  
ATOM   2493  CE1 TYR A 314      -4.125 -12.938  -7.000  1.00 98.69           C  
ATOM   2494  CE2 TYR A 314      -3.543 -15.156  -6.301  1.00 98.69           C  
ATOM   2495  OH  TYR A 314      -5.555 -14.773  -7.527  1.00 98.69           O  
ATOM   2496  CZ  TYR A 314      -4.406 -14.289  -6.941  1.00 98.69           C  
ATOM   2497  N   TRP A 315       0.418 -11.766  -7.785  1.00 98.62           N  
ATOM   2498  CA  TRP A 315       0.243 -11.461  -9.203  1.00 98.62           C  
ATOM   2499  C   TRP A 315       1.354 -12.094 -10.031  1.00 98.62           C  
ATOM   2500  CB  TRP A 315       0.214  -9.945  -9.430  1.00 98.62           C  
ATOM   2501  O   TRP A 315       1.104 -12.594 -11.133  1.00 98.62           O  
ATOM   2502  CG  TRP A 315      -0.966  -9.258  -8.812  1.00 98.62           C  
ATOM   2503  CD1 TRP A 315      -2.246  -9.734  -8.727  1.00 98.62           C  
ATOM   2504  CD2 TRP A 315      -0.974  -7.973  -8.188  1.00 98.62           C  
ATOM   2505  CE2 TRP A 315      -2.295  -7.727  -7.750  1.00 98.62           C  
ATOM   2506  CE3 TRP A 315       0.009  -7.000  -7.949  1.00 98.62           C  
ATOM   2507  NE1 TRP A 315      -3.051  -8.812  -8.094  1.00 98.62           N  
ATOM   2508  CH2 TRP A 315      -1.678  -5.617  -6.875  1.00 98.62           C  
ATOM   2509  CZ2 TRP A 315      -2.658  -6.547  -7.090  1.00 98.62           C  
ATOM   2510  CZ3 TRP A 315      -0.354  -5.828  -7.297  1.00 98.62           C  
ATOM   2511  N   LEU A 316       2.557 -12.062  -9.516  1.00 98.62           N  
ATOM   2512  CA  LEU A 316       3.658 -12.727 -10.203  1.00 98.62           C  
ATOM   2513  C   LEU A 316       3.379 -14.211 -10.367  1.00 98.62           C  
ATOM   2514  CB  LEU A 316       4.969 -12.516  -9.438  1.00 98.62           C  
ATOM   2515  O   LEU A 316       3.525 -14.766 -11.461  1.00 98.62           O  
ATOM   2516  CG  LEU A 316       5.539 -11.102  -9.445  1.00 98.62           C  
ATOM   2517  CD1 LEU A 316       6.855 -11.055  -8.672  1.00 98.62           C  
ATOM   2518  CD2 LEU A 316       5.730 -10.602 -10.875  1.00 98.62           C  
ATOM   2519  N   TRP A 317       2.961 -14.820  -9.281  1.00 98.62           N  
ATOM   2520  CA  TRP A 317       2.691 -16.250  -9.281  1.00 98.62           C  
ATOM   2521  C   TRP A 317       1.564 -16.594 -10.250  1.00 98.62           C  
ATOM   2522  CB  TRP A 317       2.336 -16.734  -7.871  1.00 98.62           C  
ATOM   2523  O   TRP A 317       1.707 -17.484 -11.086  1.00 98.62           O  
ATOM   2524  CG  TRP A 317       1.740 -18.109  -7.828  1.00 98.62           C  
ATOM   2525  CD1 TRP A 317       2.404 -19.297  -7.945  1.00 98.62           C  
ATOM   2526  CD2 TRP A 317       0.357 -18.438  -7.660  1.00 98.62           C  
ATOM   2527  CE2 TRP A 317       0.255 -19.844  -7.688  1.00 98.62           C  
ATOM   2528  CE3 TRP A 317      -0.807 -17.672  -7.492  1.00 98.62           C  
ATOM   2529  NE1 TRP A 317       1.516 -20.344  -7.859  1.00 98.62           N  
ATOM   2530  CH2 TRP A 317      -2.090 -19.734  -7.383  1.00 98.62           C  
ATOM   2531  CZ2 TRP A 317      -0.968 -20.500  -7.547  1.00 98.62           C  
ATOM   2532  CZ3 TRP A 317      -2.021 -18.328  -7.355  1.00 98.62           C  
ATOM   2533  N   LYS A 318       0.505 -15.852 -10.125  1.00 98.06           N  
ATOM   2534  CA  LYS A 318      -0.675 -16.141 -10.945  1.00 98.06           C  
ATOM   2535  C   LYS A 318      -0.383 -15.930 -12.422  1.00 98.06           C  
ATOM   2536  CB  LYS A 318      -1.848 -15.258 -10.508  1.00 98.06           C  
ATOM   2537  O   LYS A 318      -0.943 -16.625 -13.273  1.00 98.06           O  
ATOM   2538  CG  LYS A 318      -3.189 -15.688 -11.086  1.00 98.06           C  
ATOM   2539  CD  LYS A 318      -4.348 -14.977 -10.391  1.00 98.06           C  
ATOM   2540  CE  LYS A 318      -5.691 -15.500 -10.867  1.00 98.06           C  
ATOM   2541  NZ  LYS A 318      -6.430 -16.219  -9.781  1.00 98.06           N  
ATOM   2542  N   ALA A 319       0.521 -14.984 -12.734  1.00 98.19           N  
ATOM   2543  CA  ALA A 319       0.878 -14.680 -14.117  1.00 98.19           C  
ATOM   2544  C   ALA A 319       1.881 -15.695 -14.664  1.00 98.19           C  
ATOM   2545  CB  ALA A 319       1.445 -13.266 -14.227  1.00 98.19           C  
ATOM   2546  O   ALA A 319       2.154 -15.727 -15.859  1.00 98.19           O  
ATOM   2547  N   GLY A 320       2.443 -16.469 -13.758  1.00 98.00           N  
ATOM   2548  CA  GLY A 320       3.350 -17.531 -14.164  1.00 98.00           C  
ATOM   2549  C   GLY A 320       4.801 -17.094 -14.211  1.00 98.00           C  
ATOM   2550  O   GLY A 320       5.613 -17.688 -14.930  1.00 98.00           O  
ATOM   2551  N   VAL A 321       5.113 -16.062 -13.523  1.00 98.25           N  
ATOM   2552  CA  VAL A 321       6.496 -15.594 -13.422  1.00 98.25           C  
ATOM   2553  C   VAL A 321       7.309 -16.578 -12.586  1.00 98.25           C  
ATOM   2554  CB  VAL A 321       6.578 -14.180 -12.805  1.00 98.25           C  
ATOM   2555  O   VAL A 321       6.828 -17.078 -11.562  1.00 98.25           O  
ATOM   2556  CG1 VAL A 321       8.031 -13.758 -12.609  1.00 98.25           C  
ATOM   2557  CG2 VAL A 321       5.832 -13.172 -13.680  1.00 98.25           C  
ATOM   2558  N   THR A 322       8.492 -16.906 -13.008  1.00 97.38           N  
ATOM   2559  CA  THR A 322       9.438 -17.750 -12.297  1.00 97.38           C  
ATOM   2560  C   THR A 322      10.656 -16.953 -11.852  1.00 97.38           C  
ATOM   2561  CB  THR A 322       9.891 -18.938 -13.164  1.00 97.38           C  
ATOM   2562  O   THR A 322      10.867 -15.820 -12.312  1.00 97.38           O  
ATOM   2563  CG2 THR A 322       8.695 -19.688 -13.742  1.00 97.38           C  
ATOM   2564  OG1 THR A 322      10.703 -18.453 -14.242  1.00 97.38           O  
ATOM   2565  N   PRO A 323      11.391 -17.547 -10.922  1.00 97.06           N  
ATOM   2566  CA  PRO A 323      12.609 -16.828 -10.531  1.00 97.06           C  
ATOM   2567  C   PRO A 323      13.508 -16.500 -11.719  1.00 97.06           C  
ATOM   2568  CB  PRO A 323      13.297 -17.812  -9.586  1.00 97.06           C  
ATOM   2569  O   PRO A 323      14.164 -15.453 -11.727  1.00 97.06           O  
ATOM   2570  CG  PRO A 323      12.188 -18.547  -8.914  1.00 97.06           C  
ATOM   2571  CD  PRO A 323      11.102 -18.797  -9.930  1.00 97.06           C  
ATOM   2572  N   GLU A 324      13.484 -17.312 -12.695  1.00 95.94           N  
ATOM   2573  CA  GLU A 324      14.320 -17.141 -13.883  1.00 95.94           C  
ATOM   2574  C   GLU A 324      13.859 -15.953 -14.727  1.00 95.94           C  
ATOM   2575  CB  GLU A 324      14.320 -18.406 -14.727  1.00 95.94           C  
ATOM   2576  O   GLU A 324      14.680 -15.203 -15.258  1.00 95.94           O  
ATOM   2577  CG  GLU A 324      15.039 -19.578 -14.078  1.00 95.94           C  
ATOM   2578  CD  GLU A 324      14.125 -20.453 -13.219  1.00 95.94           C  
ATOM   2579  OE1 GLU A 324      14.633 -21.328 -12.492  1.00 95.94           O  
ATOM   2580  OE2 GLU A 324      12.891 -20.234 -13.273  1.00 95.94           O  
ATOM   2581  N   THR A 325      12.562 -15.711 -14.852  1.00 97.50           N  
ATOM   2582  CA  THR A 325      12.031 -14.664 -15.719  1.00 97.50           C  
ATOM   2583  C   THR A 325      11.742 -13.391 -14.922  1.00 97.50           C  
ATOM   2584  CB  THR A 325      10.750 -15.133 -16.422  1.00 97.50           C  
ATOM   2585  O   THR A 325      11.344 -12.375 -15.492  1.00 97.50           O  
ATOM   2586  CG2 THR A 325      11.031 -16.297 -17.359  1.00 97.50           C  
ATOM   2587  OG1 THR A 325       9.789 -15.539 -15.445  1.00 97.50           O  
ATOM   2588  N   PHE A 326      11.961 -13.422 -13.641  1.00 98.44           N  
ATOM   2589  CA  PHE A 326      11.617 -12.336 -12.734  1.00 98.44           C  
ATOM   2590  C   PHE A 326      12.312 -11.047 -13.148  1.00 98.44           C  
ATOM   2591  CB  PHE A 326      12.000 -12.695 -11.289  1.00 98.44           C  
ATOM   2592  O   PHE A 326      11.695  -9.984 -13.188  1.00 98.44           O  
ATOM   2593  CG  PHE A 326      11.836 -11.555 -10.320  1.00 98.44           C  
ATOM   2594  CD1 PHE A 326      12.945 -10.852  -9.859  1.00 98.44           C  
ATOM   2595  CD2 PHE A 326      10.578 -11.195  -9.859  1.00 98.44           C  
ATOM   2596  CE1 PHE A 326      12.789  -9.797  -8.961  1.00 98.44           C  
ATOM   2597  CE2 PHE A 326      10.422 -10.141  -8.961  1.00 98.44           C  
ATOM   2598  CZ  PHE A 326      11.531  -9.445  -8.516  1.00 98.44           C  
ATOM   2599  N   PRO A 327      13.602 -11.094 -13.492  1.00 98.38           N  
ATOM   2600  CA  PRO A 327      14.289  -9.859 -13.859  1.00 98.38           C  
ATOM   2601  C   PRO A 327      13.602  -9.125 -15.008  1.00 98.38           C  
ATOM   2602  CB  PRO A 327      15.680 -10.336 -14.281  1.00 98.38           C  
ATOM   2603  O   PRO A 327      13.656  -7.891 -15.086  1.00 98.38           O  
ATOM   2604  CG  PRO A 327      15.938 -11.547 -13.438  1.00 98.38           C  
ATOM   2605  CD  PRO A 327      14.656 -12.328 -13.320  1.00 98.38           C  
ATOM   2606  N   SER A 328      12.961  -9.789 -15.852  1.00 97.31           N  
ATOM   2607  CA  SER A 328      12.305  -9.164 -17.000  1.00 97.31           C  
ATOM   2608  C   SER A 328      11.125  -8.312 -16.547  1.00 97.31           C  
ATOM   2609  CB  SER A 328      11.836 -10.219 -18.000  1.00 97.31           C  
ATOM   2610  O   SER A 328      10.945  -7.188 -17.031  1.00 97.31           O  
ATOM   2611  OG  SER A 328      10.852 -11.055 -17.422  1.00 97.31           O  
ATOM   2612  N   ILE A 329      10.305  -8.805 -15.719  1.00 97.25           N  
ATOM   2613  CA  ILE A 329       9.172  -8.031 -15.234  1.00 97.25           C  
ATOM   2614  C   ILE A 329       9.664  -6.883 -14.352  1.00 97.25           C  
ATOM   2615  CB  ILE A 329       8.172  -8.914 -14.461  1.00 97.25           C  
ATOM   2616  O   ILE A 329       9.086  -5.793 -14.359  1.00 97.25           O  
ATOM   2617  CG1 ILE A 329       6.871  -8.141 -14.188  1.00 97.25           C  
ATOM   2618  CG2 ILE A 329       8.789  -9.414 -13.148  1.00 97.25           C  
ATOM   2619  CD1 ILE A 329       5.707  -9.023 -13.758  1.00 97.25           C  
ATOM   2620  N   SER A 330      10.672  -7.152 -13.570  1.00 98.44           N  
ATOM   2621  CA  SER A 330      11.273  -6.094 -12.766  1.00 98.44           C  
ATOM   2622  C   SER A 330      11.711  -4.918 -13.633  1.00 98.44           C  
ATOM   2623  CB  SER A 330      12.469  -6.629 -11.977  1.00 98.44           C  
ATOM   2624  O   SER A 330      11.461  -3.762 -13.297  1.00 98.44           O  
ATOM   2625  OG  SER A 330      13.062  -5.598 -11.203  1.00 98.44           O  
ATOM   2626  N   ARG A 331      12.312  -5.227 -14.750  1.00 97.38           N  
ATOM   2627  CA  ARG A 331      12.742  -4.195 -15.695  1.00 97.38           C  
ATOM   2628  C   ARG A 331      11.547  -3.463 -16.297  1.00 97.38           C  
ATOM   2629  CB  ARG A 331      13.594  -4.805 -16.812  1.00 97.38           C  
ATOM   2630  O   ARG A 331      11.555  -2.236 -16.406  1.00 97.38           O  
ATOM   2631  CG  ARG A 331      14.031  -3.807 -17.875  1.00 97.38           C  
ATOM   2632  CD  ARG A 331      14.953  -2.740 -17.297  1.00 97.38           C  
ATOM   2633  NE  ARG A 331      15.430  -1.825 -18.328  1.00 97.38           N  
ATOM   2634  NH1 ARG A 331      16.484  -0.388 -16.859  1.00 97.38           N  
ATOM   2635  NH2 ARG A 331      16.531   0.032 -19.109  1.00 97.38           N  
ATOM   2636  CZ  ARG A 331      16.156  -0.729 -18.094  1.00 97.38           C  
ATOM   2637  N   PHE A 332      10.602  -4.176 -16.703  1.00 96.56           N  
ATOM   2638  CA  PHE A 332       9.383  -3.592 -17.250  1.00 96.56           C  
ATOM   2639  C   PHE A 332       8.766  -2.604 -16.266  1.00 96.56           C  
ATOM   2640  CB  PHE A 332       8.367  -4.688 -17.609  1.00 96.56           C  
ATOM   2641  O   PHE A 332       8.414  -1.481 -16.641  1.00 96.56           O  
ATOM   2642  CG  PHE A 332       7.012  -4.160 -17.984  1.00 96.56           C  
ATOM   2643  CD1 PHE A 332       5.953  -4.211 -17.078  1.00 96.56           C  
ATOM   2644  CD2 PHE A 332       6.793  -3.611 -19.234  1.00 96.56           C  
ATOM   2645  CE1 PHE A 332       4.695  -3.727 -17.438  1.00 96.56           C  
ATOM   2646  CE2 PHE A 332       5.539  -3.123 -19.594  1.00 96.56           C  
ATOM   2647  CZ  PHE A 332       4.492  -3.182 -18.688  1.00 96.56           C  
ATOM   2648  N   LEU A 333       8.656  -2.971 -15.008  1.00 97.44           N  
ATOM   2649  CA  LEU A 333       8.039  -2.146 -13.969  1.00 97.44           C  
ATOM   2650  C   LEU A 333       8.898  -0.919 -13.680  1.00 97.44           C  
ATOM   2651  CB  LEU A 333       7.840  -2.957 -12.688  1.00 97.44           C  
ATOM   2652  O   LEU A 333       8.375   0.153 -13.375  1.00 97.44           O  
ATOM   2653  CG  LEU A 333       6.812  -4.090 -12.758  1.00 97.44           C  
ATOM   2654  CD1 LEU A 333       6.938  -4.996 -11.539  1.00 97.44           C  
ATOM   2655  CD2 LEU A 333       5.398  -3.525 -12.867  1.00 97.44           C  
ATOM   2656  N   PHE A 334      10.203  -1.083 -13.750  1.00 97.88           N  
ATOM   2657  CA  PHE A 334      11.133   0.031 -13.602  1.00 97.88           C  
ATOM   2658  C   PHE A 334      10.867   1.098 -14.656  1.00 97.88           C  
ATOM   2659  CB  PHE A 334      12.578  -0.458 -13.703  1.00 97.88           C  
ATOM   2660  O   PHE A 334      10.773   2.285 -14.344  1.00 97.88           O  
ATOM   2661  CG  PHE A 334      13.594   0.650 -13.688  1.00 97.88           C  
ATOM   2662  CD1 PHE A 334      14.250   1.028 -14.852  1.00 97.88           C  
ATOM   2663  CD2 PHE A 334      13.898   1.313 -12.508  1.00 97.88           C  
ATOM   2664  CE1 PHE A 334      15.195   2.055 -14.836  1.00 97.88           C  
ATOM   2665  CE2 PHE A 334      14.844   2.338 -12.484  1.00 97.88           C  
ATOM   2666  CZ  PHE A 334      15.484   2.707 -13.648  1.00 97.88           C  
ATOM   2667  N   GLU A 335      10.641   0.672 -15.852  1.00 95.50           N  
ATOM   2668  CA  GLU A 335      10.414   1.582 -16.969  1.00 95.50           C  
ATOM   2669  C   GLU A 335       9.078   2.305 -16.828  1.00 95.50           C  
ATOM   2670  CB  GLU A 335      10.461   0.823 -18.297  1.00 95.50           C  
ATOM   2671  O   GLU A 335       8.961   3.480 -17.188  1.00 95.50           O  
ATOM   2672  CG  GLU A 335      11.828   0.255 -18.641  1.00 95.50           C  
ATOM   2673  CD  GLU A 335      12.867   1.326 -18.938  1.00 95.50           C  
ATOM   2674  OE1 GLU A 335      14.078   1.022 -18.906  1.00 95.50           O  
ATOM   2675  OE2 GLU A 335      12.461   2.479 -19.203  1.00 95.50           O  
ATOM   2676  N   LEU A 336       8.188   1.619 -16.250  1.00 94.44           N  
ATOM   2677  CA  LEU A 336       6.875   2.223 -16.031  1.00 94.44           C  
ATOM   2678  C   LEU A 336       6.961   3.371 -15.031  1.00 94.44           C  
ATOM   2679  CB  LEU A 336       5.875   1.175 -15.531  1.00 94.44           C  
ATOM   2680  O   LEU A 336       6.168   4.309 -15.086  1.00 94.44           O  
ATOM   2681  CG  LEU A 336       5.340   0.197 -16.578  1.00 94.44           C  
ATOM   2682  CD1 LEU A 336       4.344  -0.768 -15.953  1.00 94.44           C  
ATOM   2683  CD2 LEU A 336       4.699   0.953 -17.734  1.00 94.44           C  
ATOM   2684  N   GLY A 337       7.898   3.232 -14.117  1.00 95.44           N  
ATOM   2685  CA  GLY A 337       8.062   4.242 -13.086  1.00 95.44           C  
ATOM   2686  C   GLY A 337       8.891   5.434 -13.539  1.00 95.44           C  
ATOM   2687  O   GLY A 337       8.984   6.438 -12.836  1.00 95.44           O  
ATOM   2688  N   GLN A 338       9.406   5.332 -14.719  1.00 94.31           N  
ATOM   2689  CA  GLN A 338      10.219   6.418 -15.242  1.00 94.31           C  
ATOM   2690  C   GLN A 338       9.375   7.398 -16.047  1.00 94.31           C  
ATOM   2691  CB  GLN A 338      11.359   5.871 -16.094  1.00 94.31           C  
ATOM   2692  O   GLN A 338       9.617   8.602 -16.031  1.00 94.31           O  
ATOM   2693  CG  GLN A 338      12.438   5.148 -15.305  1.00 94.31           C  
ATOM   2694  CD  GLN A 338      13.734   4.996 -16.078  1.00 94.31           C  
ATOM   2695  NE2 GLN A 338      14.766   4.496 -15.406  1.00 94.31           N  
ATOM   2696  OE1 GLN A 338      13.812   5.328 -17.266  1.00 94.31           O  
ATOM   2697  N   GLN A 339       8.453   6.789 -16.719  1.00 89.25           N  
ATOM   2698  CA  GLN A 339       7.582   7.605 -17.562  1.00 89.25           C  
ATOM   2699  C   GLN A 339       6.148   7.094 -17.531  1.00 89.25           C  
ATOM   2700  CB  GLN A 339       8.102   7.637 -19.000  1.00 89.25           C  
ATOM   2701  O   GLN A 339       5.914   5.887 -17.609  1.00 89.25           O  
ATOM   2702  CG  GLN A 339       9.461   8.305 -19.141  1.00 89.25           C  
ATOM   2703  CD  GLN A 339       9.969   8.281 -20.578  1.00 89.25           C  
ATOM   2704  NE2 GLN A 339      11.141   8.867 -20.797  1.00 89.25           N  
ATOM   2705  OE1 GLN A 339       9.320   7.730 -21.469  1.00 89.25           O  
ATOM   2706  N   ALA A 340       5.273   8.062 -17.453  1.00 83.19           N  
ATOM   2707  CA  ALA A 340       3.865   7.680 -17.469  1.00 83.19           C  
ATOM   2708  C   ALA A 340       3.457   7.168 -18.844  1.00 83.19           C  
ATOM   2709  CB  ALA A 340       2.984   8.859 -17.062  1.00 83.19           C  
ATOM   2710  O   ALA A 340       3.842   7.746 -19.875  1.00 83.19           O  
ATOM   2711  N   LYS A 341       2.850   6.008 -18.875  1.00 85.81           N  
ATOM   2712  CA  LYS A 341       2.371   5.434 -20.125  1.00 85.81           C  
ATOM   2713  C   LYS A 341       0.857   5.242 -20.109  1.00 85.81           C  
ATOM   2714  CB  LYS A 341       3.062   4.098 -20.406  1.00 85.81           C  
ATOM   2715  O   LYS A 341       0.278   4.961 -19.047  1.00 85.81           O  
ATOM   2716  CG  LYS A 341       4.566   4.211 -20.625  1.00 85.81           C  
ATOM   2717  CD  LYS A 341       5.160   2.898 -21.109  1.00 85.81           C  
ATOM   2718  CE  LYS A 341       6.656   3.021 -21.359  1.00 85.81           C  
ATOM   2719  NZ  LYS A 341       7.227   1.766 -21.938  1.00 85.81           N  
ATOM   2720  N   ARG A 342       0.259   5.445 -21.281  1.00 84.50           N  
ATOM   2721  CA  ARG A 342      -1.179   5.234 -21.406  1.00 84.50           C  
ATOM   2722  C   ARG A 342      -1.529   3.758 -21.250  1.00 84.50           C  
ATOM   2723  CB  ARG A 342      -1.681   5.742 -22.766  1.00 84.50           C  
ATOM   2724  O   ARG A 342      -0.742   2.883 -21.609  1.00 84.50           O  
ATOM   2725  CG  ARG A 342      -1.655   7.254 -22.906  1.00 84.50           C  
ATOM   2726  CD  ARG A 342      -2.277   7.711 -24.219  1.00 84.50           C  
ATOM   2727  NE  ARG A 342      -2.129   9.148 -24.406  1.00 84.50           N  
ATOM   2728  NH1 ARG A 342      -4.395   9.594 -24.406  1.00 84.50           N  
ATOM   2729  NH2 ARG A 342      -2.891  11.305 -24.672  1.00 84.50           N  
ATOM   2730  CZ  ARG A 342      -3.139  10.016 -24.500  1.00 84.50           C  
ATOM   2731  N   THR A 343      -2.715   3.578 -20.750  1.00 86.75           N  
ATOM   2732  CA  THR A 343      -3.191   2.236 -20.438  1.00 86.75           C  
ATOM   2733  C   THR A 343      -3.141   1.335 -21.672  1.00 86.75           C  
ATOM   2734  CB  THR A 343      -4.625   2.271 -19.875  1.00 86.75           C  
ATOM   2735  O   THR A 343      -2.670   0.198 -21.594  1.00 86.75           O  
ATOM   2736  CG2 THR A 343      -5.129   0.867 -19.562  1.00 86.75           C  
ATOM   2737  OG1 THR A 343      -4.648   3.053 -18.672  1.00 86.75           O  
ATOM   2738  N   LYS A 344      -3.576   1.794 -22.781  1.00 89.00           N  
ATOM   2739  CA  LYS A 344      -3.609   1.014 -24.016  1.00 89.00           C  
ATOM   2740  C   LYS A 344      -2.205   0.592 -24.438  1.00 89.00           C  
ATOM   2741  CB  LYS A 344      -4.277   1.811 -25.141  1.00 89.00           C  
ATOM   2742  O   LYS A 344      -1.996  -0.542 -24.875  1.00 89.00           O  
ATOM   2743  CG  LYS A 344      -5.793   1.890 -25.031  1.00 89.00           C  
ATOM   2744  CD  LYS A 344      -6.406   2.600 -26.234  1.00 89.00           C  
ATOM   2745  CE  LYS A 344      -7.910   2.764 -26.078  1.00 89.00           C  
ATOM   2746  NZ  LYS A 344      -8.516   3.494 -27.219  1.00 89.00           N  
ATOM   2747  N   LYS A 345      -1.324   1.502 -24.250  1.00 91.00           N  
ATOM   2748  CA  LYS A 345       0.058   1.228 -24.625  1.00 91.00           C  
ATOM   2749  C   LYS A 345       0.681   0.172 -23.719  1.00 91.00           C  
ATOM   2750  CB  LYS A 345       0.891   2.510 -24.594  1.00 91.00           C  
ATOM   2751  O   LYS A 345       1.424  -0.695 -24.188  1.00 91.00           O  
ATOM   2752  CG  LYS A 345       2.275   2.365 -25.203  1.00 91.00           C  
ATOM   2753  CD  LYS A 345       2.971   3.715 -25.344  1.00 91.00           C  
ATOM   2754  CE  LYS A 345       4.363   3.570 -25.938  1.00 91.00           C  
ATOM   2755  NZ  LYS A 345       5.008   4.898 -26.172  1.00 91.00           N  
ATOM   2756  N   VAL A 346       0.427   0.250 -22.469  1.00 92.31           N  
ATOM   2757  CA  VAL A 346       0.923  -0.728 -21.500  1.00 92.31           C  
ATOM   2758  C   VAL A 346       0.375  -2.111 -21.844  1.00 92.31           C  
ATOM   2759  CB  VAL A 346       0.540  -0.345 -20.062  1.00 92.31           C  
ATOM   2760  O   VAL A 346       1.126  -3.088 -21.906  1.00 92.31           O  
ATOM   2761  CG1 VAL A 346       0.882  -1.477 -19.094  1.00 92.31           C  
ATOM   2762  CG2 VAL A 346       1.244   0.946 -19.641  1.00 92.31           C  
ATOM   2763  N   CYS A 347      -0.883  -2.211 -22.125  1.00 93.56           N  
ATOM   2764  CA  CYS A 347      -1.521  -3.482 -22.453  1.00 93.56           C  
ATOM   2765  C   CYS A 347      -0.946  -4.070 -23.734  1.00 93.56           C  
ATOM   2766  CB  CYS A 347      -3.033  -3.301 -22.594  1.00 93.56           C  
ATOM   2767  O   CYS A 347      -0.694  -5.273 -23.797  1.00 93.56           O  
ATOM   2768  SG  CYS A 347      -3.885  -3.025 -21.016  1.00 93.56           S  
ATOM   2769  N   ARG A 348      -0.792  -3.262 -24.641  1.00 94.62           N  
ATOM   2770  CA  ARG A 348      -0.221  -3.703 -25.922  1.00 94.62           C  
ATOM   2771  C   ARG A 348       1.192  -4.242 -25.719  1.00 94.62           C  
ATOM   2772  CB  ARG A 348      -0.210  -2.557 -26.922  1.00 94.62           C  
ATOM   2773  O   ARG A 348       1.540  -5.297 -26.266  1.00 94.62           O  
ATOM   2774  CG  ARG A 348       0.175  -2.982 -28.344  1.00 94.62           C  
ATOM   2775  CD  ARG A 348       0.193  -1.803 -29.297  1.00 94.62           C  
ATOM   2776  NE  ARG A 348      -1.154  -1.312 -29.578  1.00 94.62           N  
ATOM   2777  NH1 ARG A 348      -0.458   0.565 -30.719  1.00 94.62           N  
ATOM   2778  NH2 ARG A 348      -2.695   0.156 -30.438  1.00 94.62           N  
ATOM   2779  CZ  ARG A 348      -1.433  -0.198 -30.250  1.00 94.62           C  
ATOM   2780  N   ALA A 349       1.985  -3.512 -24.984  1.00 93.69           N  
ATOM   2781  CA  ALA A 349       3.355  -3.934 -24.703  1.00 93.69           C  
ATOM   2782  C   ALA A 349       3.381  -5.293 -24.000  1.00 93.69           C  
ATOM   2783  CB  ALA A 349       4.074  -2.891 -23.844  1.00 93.69           C  
ATOM   2784  O   ALA A 349       4.191  -6.156 -24.344  1.00 93.69           O  
ATOM   2785  N   LEU A 350       2.562  -5.512 -23.078  1.00 94.38           N  
ATOM   2786  CA  LEU A 350       2.514  -6.754 -22.312  1.00 94.38           C  
ATOM   2787  C   LEU A 350       2.023  -7.910 -23.172  1.00 94.38           C  
ATOM   2788  CB  LEU A 350       1.604  -6.594 -21.094  1.00 94.38           C  
ATOM   2789  O   LEU A 350       2.564  -9.016 -23.109  1.00 94.38           O  
ATOM   2790  CG  LEU A 350       2.164  -5.770 -19.938  1.00 94.38           C  
ATOM   2791  CD1 LEU A 350       1.062  -5.453 -18.922  1.00 94.38           C  
ATOM   2792  CD2 LEU A 350       3.314  -6.508 -19.250  1.00 94.38           C  
ATOM   2793  N   THR A 351       1.086  -7.660 -23.984  1.00 94.81           N  
ATOM   2794  CA  THR A 351       0.496  -8.695 -24.828  1.00 94.81           C  
ATOM   2795  C   THR A 351       1.467  -9.125 -25.922  1.00 94.81           C  
ATOM   2796  CB  THR A 351      -0.824  -8.219 -25.469  1.00 94.81           C  
ATOM   2797  O   THR A 351       1.493 -10.289 -26.328  1.00 94.81           O  
ATOM   2798  CG2 THR A 351      -1.476  -9.336 -26.281  1.00 94.81           C  
ATOM   2799  OG1 THR A 351      -1.725  -7.816 -24.422  1.00 94.81           O  
ATOM   2800  N   ARG A 352       2.297  -8.188 -26.297  1.00 93.88           N  
ATOM   2801  CA  ARG A 352       3.154  -8.438 -27.453  1.00 93.88           C  
ATOM   2802  C   ARG A 352       4.512  -8.984 -27.016  1.00 93.88           C  
ATOM   2803  CB  ARG A 352       3.342  -7.156 -28.266  1.00 93.88           C  
ATOM   2804  O   ARG A 352       5.312  -9.398 -27.859  1.00 93.88           O  
ATOM   2805  CG  ARG A 352       2.111  -6.746 -29.062  1.00 93.88           C  
ATOM   2806  CD  ARG A 352       2.371  -5.508 -29.906  1.00 93.88           C  
ATOM   2807  NE  ARG A 352       1.244  -5.203 -30.781  1.00 93.88           N  
ATOM   2808  NH1 ARG A 352       2.102  -3.197 -31.547  1.00 93.88           N  
ATOM   2809  NH2 ARG A 352       0.071  -3.939 -32.312  1.00 93.88           N  
ATOM   2810  CZ  ARG A 352       1.142  -4.113 -31.547  1.00 93.88           C  
ATOM   2811  N   THR A 353       4.738  -8.953 -25.719  1.00 92.31           N  
ATOM   2812  CA  THR A 353       6.016  -9.492 -25.266  1.00 92.31           C  
ATOM   2813  C   THR A 353       6.113 -10.984 -25.578  1.00 92.31           C  
ATOM   2814  CB  THR A 353       6.215  -9.266 -23.750  1.00 92.31           C  
ATOM   2815  O   THR A 353       5.094 -11.680 -25.641  1.00 92.31           O  
ATOM   2816  CG2 THR A 353       5.125  -9.961 -22.953  1.00 92.31           C  
ATOM   2817  OG1 THR A 353       7.492  -9.789 -23.359  1.00 92.31           O  
ATOM   2818  N   SER A 354       7.387 -11.508 -25.812  1.00 92.94           N  
ATOM   2819  CA  SER A 354       7.582 -12.930 -26.078  1.00 92.94           C  
ATOM   2820  C   SER A 354       7.570 -13.742 -24.797  1.00 92.94           C  
ATOM   2821  CB  SER A 354       8.898 -13.156 -26.828  1.00 92.94           C  
ATOM   2822  O   SER A 354       7.543 -14.977 -24.844  1.00 92.94           O  
ATOM   2823  OG  SER A 354       9.984 -12.617 -26.109  1.00 92.94           O  
ATOM   2824  N   LEU A 355       7.469 -13.094 -23.625  1.00 95.06           N  
ATOM   2825  CA  LEU A 355       7.492 -13.805 -22.359  1.00 95.06           C  
ATOM   2826  C   LEU A 355       6.117 -14.375 -22.031  1.00 95.06           C  
ATOM   2827  CB  LEU A 355       7.957 -12.883 -21.234  1.00 95.06           C  
ATOM   2828  O   LEU A 355       5.098 -13.727 -22.266  1.00 95.06           O  
ATOM   2829  CG  LEU A 355       9.391 -12.352 -21.328  1.00 95.06           C  
ATOM   2830  CD1 LEU A 355       9.617 -11.242 -20.312  1.00 95.06           C  
ATOM   2831  CD2 LEU A 355      10.391 -13.484 -21.125  1.00 95.06           C  
ATOM   2832  N   GLU A 356       6.047 -15.562 -21.422  1.00 95.25           N  
ATOM   2833  CA  GLU A 356       4.824 -16.328 -21.172  1.00 95.25           C  
ATOM   2834  C   GLU A 356       3.926 -15.625 -20.172  1.00 95.25           C  
ATOM   2835  CB  GLU A 356       5.156 -17.734 -20.703  1.00 95.25           C  
ATOM   2836  O   GLU A 356       2.707 -15.812 -20.172  1.00 95.25           O  
ATOM   2837  CG  GLU A 356       5.699 -18.656 -21.797  1.00 95.25           C  
ATOM   2838  CD  GLU A 356       5.832 -20.094 -21.359  1.00 95.25           C  
ATOM   2839  OE1 GLU A 356       6.094 -20.969 -22.219  1.00 95.25           O  
ATOM   2840  OE2 GLU A 356       5.668 -20.375 -20.141  1.00 95.25           O  
ATOM   2841  N   TRP A 357       4.566 -14.812 -19.328  1.00 96.12           N  
ATOM   2842  CA  TRP A 357       3.793 -14.211 -18.250  1.00 96.12           C  
ATOM   2843  C   TRP A 357       3.113 -12.930 -18.719  1.00 96.12           C  
ATOM   2844  CB  TRP A 357       4.691 -13.922 -17.047  1.00 96.12           C  
ATOM   2845  O   TRP A 357       2.254 -12.383 -18.016  1.00 96.12           O  
ATOM   2846  CG  TRP A 357       5.918 -13.125 -17.375  1.00 96.12           C  
ATOM   2847  CD1 TRP A 357       7.195 -13.594 -17.484  1.00 96.12           C  
ATOM   2848  CD2 TRP A 357       5.980 -11.719 -17.625  1.00 96.12           C  
ATOM   2849  CE2 TRP A 357       7.332 -11.406 -17.891  1.00 96.12           C  
ATOM   2850  CE3 TRP A 357       5.027 -10.695 -17.656  1.00 96.12           C  
ATOM   2851  NE1 TRP A 357       8.055 -12.562 -17.797  1.00 96.12           N  
ATOM   2852  CH2 TRP A 357       6.797  -9.117 -18.203  1.00 96.12           C  
ATOM   2853  CZ2 TRP A 357       7.754 -10.102 -18.172  1.00 96.12           C  
ATOM   2854  CZ3 TRP A 357       5.445  -9.398 -17.938  1.00 96.12           C  
ATOM   2855  N   GLY A 358       3.459 -12.352 -19.906  1.00 96.50           N  
ATOM   2856  CA  GLY A 358       2.928 -11.070 -20.359  1.00 96.50           C  
ATOM   2857  C   GLY A 358       1.416 -11.070 -20.484  1.00 96.50           C  
ATOM   2858  O   GLY A 358       0.737 -10.258 -19.844  1.00 96.50           O  
ATOM   2859  N   LYS A 359       0.850 -11.961 -21.312  1.00 96.38           N  
ATOM   2860  CA  LYS A 359      -0.583 -12.023 -21.578  1.00 96.38           C  
ATOM   2861  C   LYS A 359      -1.366 -12.391 -20.328  1.00 96.38           C  
ATOM   2862  CB  LYS A 359      -0.875 -13.039 -22.688  1.00 96.38           C  
ATOM   2863  O   LYS A 359      -2.391 -11.773 -20.031  1.00 96.38           O  
ATOM   2864  CG  LYS A 359      -2.346 -13.133 -23.078  1.00 96.38           C  
ATOM   2865  CD  LYS A 359      -2.561 -14.094 -24.234  1.00 96.38           C  
ATOM   2866  CE  LYS A 359      -4.043 -14.273 -24.547  1.00 96.38           C  
ATOM   2867  NZ  LYS A 359      -4.496 -13.367 -25.641  1.00 96.38           N  
ATOM   2868  N   PRO A 360      -0.925 -13.359 -19.562  1.00 97.69           N  
ATOM   2869  CA  PRO A 360      -1.649 -13.703 -18.344  1.00 97.69           C  
ATOM   2870  C   PRO A 360      -1.739 -12.531 -17.359  1.00 97.69           C  
ATOM   2871  CB  PRO A 360      -0.821 -14.844 -17.750  1.00 97.69           C  
ATOM   2872  O   PRO A 360      -2.719 -12.414 -16.625  1.00 97.69           O  
ATOM   2873  CG  PRO A 360      -0.192 -15.508 -18.922  1.00 97.69           C  
ATOM   2874  CD  PRO A 360       0.170 -14.461 -19.938  1.00 97.69           C  
ATOM   2875  N   LEU A 361      -0.724 -11.750 -17.266  1.00 97.44           N  
ATOM   2876  CA  LEU A 361      -0.775 -10.570 -16.406  1.00 97.44           C  
ATOM   2877  C   LEU A 361      -1.905  -9.641 -16.828  1.00 97.44           C  
ATOM   2878  CB  LEU A 361       0.560  -9.820 -16.453  1.00 97.44           C  
ATOM   2879  O   LEU A 361      -2.676  -9.172 -15.992  1.00 97.44           O  
ATOM   2880  CG  LEU A 361       0.732  -8.695 -15.430  1.00 97.44           C  
ATOM   2881  CD1 LEU A 361       0.664  -9.242 -14.008  1.00 97.44           C  
ATOM   2882  CD2 LEU A 361       2.049  -7.961 -15.664  1.00 97.44           C  
ATOM   2883  N   VAL A 362      -2.045  -9.445 -18.156  1.00 95.50           N  
ATOM   2884  CA  VAL A 362      -3.104  -8.602 -18.703  1.00 95.50           C  
ATOM   2885  C   VAL A 362      -4.465  -9.227 -18.422  1.00 95.50           C  
ATOM   2886  CB  VAL A 362      -2.922  -8.383 -20.219  1.00 95.50           C  
ATOM   2887  O   VAL A 362      -5.418  -8.531 -18.062  1.00 95.50           O  
ATOM   2888  CG1 VAL A 362      -4.129  -7.648 -20.812  1.00 95.50           C  
ATOM   2889  CG2 VAL A 362      -1.636  -7.605 -20.500  1.00 95.50           C  
ATOM   2890  N   ASP A 363      -4.543 -10.492 -18.453  1.00 95.81           N  
ATOM   2891  CA  ASP A 363      -5.801 -11.211 -18.281  1.00 95.81           C  
ATOM   2892  C   ASP A 363      -6.312 -11.078 -16.844  1.00 95.81           C  
ATOM   2893  CB  ASP A 363      -5.629 -12.688 -18.641  1.00 95.81           C  
ATOM   2894  O   ASP A 363      -7.492 -11.305 -16.578  1.00 95.81           O  
ATOM   2895  CG  ASP A 363      -5.453 -12.922 -20.125  1.00 95.81           C  
ATOM   2896  OD1 ASP A 363      -5.703 -11.992 -20.922  1.00 95.81           O  
ATOM   2897  OD2 ASP A 363      -5.059 -14.047 -20.500  1.00 95.81           O  
ATOM   2898  N   MET A 364      -5.457 -10.555 -16.016  1.00 95.69           N  
ATOM   2899  CA  MET A 364      -5.832 -10.422 -14.602  1.00 95.69           C  
ATOM   2900  C   MET A 364      -6.426  -9.047 -14.320  1.00 95.69           C  
ATOM   2901  CB  MET A 364      -4.625 -10.664 -13.703  1.00 95.69           C  
ATOM   2902  O   MET A 364      -6.938  -8.797 -13.234  1.00 95.69           O  
ATOM   2903  CG  MET A 364      -4.164 -12.117 -13.664  1.00 95.69           C  
ATOM   2904  SD  MET A 364      -2.840 -12.398 -12.422  1.00 95.69           S  
ATOM   2905  CE  MET A 364      -1.461 -11.531 -13.219  1.00 95.69           C  
ATOM   2906  N   PHE A 365      -6.363  -8.133 -15.305  1.00 94.75           N  
ATOM   2907  CA  PHE A 365      -6.863  -6.781 -15.086  1.00 94.75           C  
ATOM   2908  C   PHE A 365      -8.367  -6.793 -14.836  1.00 94.75           C  
ATOM   2909  CB  PHE A 365      -6.539  -5.883 -16.281  1.00 94.75           C  
ATOM   2910  O   PHE A 365      -9.102  -7.531 -15.492  1.00 94.75           O  
ATOM   2911  CG  PHE A 365      -5.078  -5.531 -16.406  1.00 94.75           C  
ATOM   2912  CD1 PHE A 365      -4.211  -5.754 -15.336  1.00 94.75           C  
ATOM   2913  CD2 PHE A 365      -4.578  -4.977 -17.578  1.00 94.75           C  
ATOM   2914  CE1 PHE A 365      -2.859  -5.430 -15.445  1.00 94.75           C  
ATOM   2915  CE2 PHE A 365      -3.230  -4.652 -17.688  1.00 94.75           C  
ATOM   2916  CZ  PHE A 365      -2.373  -4.875 -16.625  1.00 94.75           C  
ATOM   2917  N   ALA A 366      -8.758  -6.008 -13.805  1.00 91.00           N  
ATOM   2918  CA  ALA A 366     -10.180  -5.832 -13.523  1.00 91.00           C  
ATOM   2919  C   ALA A 366     -10.930  -5.367 -14.766  1.00 91.00           C  
ATOM   2920  CB  ALA A 366     -10.375  -4.840 -12.383  1.00 91.00           C  
ATOM   2921  O   ALA A 366     -10.383  -4.648 -15.602  1.00 91.00           O  
ATOM   2922  N   ASP A 367     -12.219  -5.719 -14.852  1.00 83.50           N  
ATOM   2923  CA  ASP A 367     -13.078  -5.344 -15.969  1.00 83.50           C  
ATOM   2924  C   ASP A 367     -13.352  -3.840 -15.977  1.00 83.50           C  
ATOM   2925  CB  ASP A 367     -14.398  -6.117 -15.922  1.00 83.50           C  
ATOM   2926  O   ASP A 367     -13.508  -3.230 -14.914  1.00 83.50           O  
ATOM   2927  CG  ASP A 367     -15.148  -6.094 -17.250  1.00 83.50           C  
ATOM   2928  OD1 ASP A 367     -15.617  -5.016 -17.656  1.00 83.50           O  
ATOM   2929  OD2 ASP A 367     -15.273  -7.168 -17.875  1.00 83.50           O  
ATOM   2930  N   SER A 368     -13.383  -3.262 -17.203  1.00 79.94           N  
ATOM   2931  CA  SER A 368     -13.625  -1.830 -17.344  1.00 79.94           C  
ATOM   2932  C   SER A 368     -15.016  -1.457 -16.844  1.00 79.94           C  
ATOM   2933  CB  SER A 368     -13.469  -1.396 -18.797  1.00 79.94           C  
ATOM   2934  O   SER A 368     -15.258  -0.311 -16.453  1.00 79.94           O  
ATOM   2935  OG  SER A 368     -14.250  -2.207 -19.656  1.00 79.94           O  
ATOM   2936  N   TYR A 369     -15.922  -2.496 -16.781  1.00 77.00           N  
ATOM   2937  CA  TYR A 369     -17.297  -2.260 -16.375  1.00 77.00           C  
ATOM   2938  C   TYR A 369     -17.547  -2.799 -14.961  1.00 77.00           C  
ATOM   2939  CB  TYR A 369     -18.281  -2.906 -17.359  1.00 77.00           C  
ATOM   2940  O   TYR A 369     -18.531  -3.488 -14.719  1.00 77.00           O  
ATOM   2941  CG  TYR A 369     -18.172  -2.369 -18.766  1.00 77.00           C  
ATOM   2942  CD1 TYR A 369     -18.766  -1.158 -19.109  1.00 77.00           C  
ATOM   2943  CD2 TYR A 369     -17.469  -3.070 -19.734  1.00 77.00           C  
ATOM   2944  CE1 TYR A 369     -18.656  -0.661 -20.406  1.00 77.00           C  
ATOM   2945  CE2 TYR A 369     -17.375  -2.582 -21.031  1.00 77.00           C  
ATOM   2946  OH  TYR A 369     -17.859  -0.890 -22.641  1.00 77.00           O  
ATOM   2947  CZ  TYR A 369     -17.969  -1.378 -21.359  1.00 77.00           C  
ATOM   2948  N   TYR A 370     -16.562  -2.670 -14.062  1.00 74.25           N  
ATOM   2949  CA  TYR A 370     -16.781  -3.127 -12.695  1.00 74.25           C  
ATOM   2950  C   TYR A 370     -18.141  -2.648 -12.164  1.00 74.25           C  
ATOM   2951  CB  TYR A 370     -15.664  -2.637 -11.773  1.00 74.25           C  
ATOM   2952  O   TYR A 370     -18.438  -1.454 -12.211  1.00 74.25           O  
ATOM   2953  CG  TYR A 370     -15.555  -3.406 -10.484  1.00 74.25           C  
ATOM   2954  CD1 TYR A 370     -16.203  -2.971  -9.336  1.00 74.25           C  
ATOM   2955  CD2 TYR A 370     -14.797  -4.570 -10.406  1.00 74.25           C  
ATOM   2956  CE1 TYR A 370     -16.109  -3.676  -8.141  1.00 74.25           C  
ATOM   2957  CE2 TYR A 370     -14.695  -5.285  -9.219  1.00 74.25           C  
ATOM   2958  OH  TYR A 370     -15.250  -5.531  -6.910  1.00 74.25           O  
ATOM   2959  CZ  TYR A 370     -15.352  -4.828  -8.086  1.00 74.25           C  
ATOM   2960  N   LYS A 371     -19.047  -3.508 -11.742  1.00 69.50           N  
ATOM   2961  CA  LYS A 371     -20.453  -3.287 -11.414  1.00 69.50           C  
ATOM   2962  C   LYS A 371     -20.594  -2.469 -10.141  1.00 69.50           C  
ATOM   2963  CB  LYS A 371     -21.188  -4.621 -11.273  1.00 69.50           C  
ATOM   2964  O   LYS A 371     -21.484  -1.630 -10.031  1.00 69.50           O  
ATOM   2965  CG  LYS A 371     -21.406  -5.352 -12.586  1.00 69.50           C  
ATOM   2966  CD  LYS A 371     -22.250  -6.605 -12.398  1.00 69.50           C  
ATOM   2967  CE  LYS A 371     -22.438  -7.355 -13.711  1.00 69.50           C  
ATOM   2968  NZ  LYS A 371     -23.266  -8.594 -13.523  1.00 69.50           N  
ATOM   2969  N   ASP A 372     -19.609  -2.607  -9.258  1.00 68.94           N  
ATOM   2970  CA  ASP A 372     -19.766  -2.041  -7.918  1.00 68.94           C  
ATOM   2971  C   ASP A 372     -18.703  -0.974  -7.656  1.00 68.94           C  
ATOM   2972  CB  ASP A 372     -19.672  -3.141  -6.859  1.00 68.94           C  
ATOM   2973  O   ASP A 372     -17.953  -0.596  -8.562  1.00 68.94           O  
ATOM   2974  CG  ASP A 372     -20.812  -4.141  -6.949  1.00 68.94           C  
ATOM   2975  OD1 ASP A 372     -21.984  -3.727  -7.145  1.00 68.94           O  
ATOM   2976  OD2 ASP A 372     -20.547  -5.355  -6.816  1.00 68.94           O  
ATOM   2977  N   ASN A 373     -18.703  -0.333  -6.438  1.00 70.31           N  
ATOM   2978  CA  ASN A 373     -17.734   0.670  -6.031  1.00 70.31           C  
ATOM   2979  C   ASN A 373     -16.312   0.106  -6.039  1.00 70.31           C  
ATOM   2980  CB  ASN A 373     -18.078   1.224  -4.648  1.00 70.31           C  
ATOM   2981  O   ASN A 373     -16.016  -0.853  -5.320  1.00 70.31           O  
ATOM   2982  CG  ASN A 373     -17.281   2.469  -4.301  1.00 70.31           C  
ATOM   2983  ND2 ASN A 373     -17.828   3.289  -3.408  1.00 70.31           N  
ATOM   2984  OD1 ASN A 373     -16.188   2.695  -4.836  1.00 70.31           O  
ATOM   2985  N   ARG A 374     -15.414   0.652  -6.758  1.00 75.75           N  
ATOM   2986  CA  ARG A 374     -14.031   0.204  -6.914  1.00 75.75           C  
ATOM   2987  C   ARG A 374     -13.242   0.388  -5.621  1.00 75.75           C  
ATOM   2988  CB  ARG A 374     -13.352   0.959  -8.055  1.00 75.75           C  
ATOM   2989  O   ARG A 374     -12.180  -0.204  -5.449  1.00 75.75           O  
ATOM   2990  CG  ARG A 374     -13.812   0.535  -9.445  1.00 75.75           C  
ATOM   2991  CD  ARG A 374     -13.016   1.229 -10.539  1.00 75.75           C  
ATOM   2992  NE  ARG A 374     -13.430   0.781 -11.867  1.00 75.75           N  
ATOM   2993  NH1 ARG A 374     -11.656   1.758 -12.977  1.00 75.75           N  
ATOM   2994  NH2 ARG A 374     -13.242   0.587 -14.148  1.00 75.75           N  
ATOM   2995  CZ  ARG A 374     -12.773   1.043 -12.992  1.00 75.75           C  
ATOM   2996  N   ILE A 375     -13.781   1.183  -4.730  1.00 72.62           N  
ATOM   2997  CA  ILE A 375     -13.141   1.391  -3.439  1.00 72.62           C  
ATOM   2998  C   ILE A 375     -13.078   0.070  -2.674  1.00 72.62           C  
ATOM   2999  CB  ILE A 375     -13.875   2.461  -2.604  1.00 72.62           C  
ATOM   3000  O   ILE A 375     -12.156  -0.154  -1.883  1.00 72.62           O  
ATOM   3001  CG1 ILE A 375     -13.688   3.848  -3.229  1.00 72.62           C  
ATOM   3002  CG2 ILE A 375     -13.391   2.443  -1.151  1.00 72.62           C  
ATOM   3003  CD1 ILE A 375     -14.531   4.938  -2.578  1.00 72.62           C  
ATOM   3004  N   TYR A 376     -13.977  -0.864  -2.980  1.00 76.12           N  
ATOM   3005  CA  TYR A 376     -14.094  -2.100  -2.213  1.00 76.12           C  
ATOM   3006  C   TYR A 376     -13.672  -3.303  -3.053  1.00 76.12           C  
ATOM   3007  CB  TYR A 376     -15.523  -2.289  -1.705  1.00 76.12           C  
ATOM   3008  O   TYR A 376     -14.094  -4.430  -2.783  1.00 76.12           O  
ATOM   3009  CG  TYR A 376     -15.977  -1.215  -0.745  1.00 76.12           C  
ATOM   3010  CD1 TYR A 376     -15.414  -1.110   0.526  1.00 76.12           C  
ATOM   3011  CD2 TYR A 376     -16.953  -0.304  -1.105  1.00 76.12           C  
ATOM   3012  CE1 TYR A 376     -15.828  -0.124   1.416  1.00 76.12           C  
ATOM   3013  CE2 TYR A 376     -17.375   0.687  -0.224  1.00 76.12           C  
ATOM   3014  OH  TYR A 376     -17.219   1.748   1.908  1.00 76.12           O  
ATOM   3015  CZ  TYR A 376     -16.812   0.769   1.032  1.00 76.12           C  
ATOM   3016  N   MET A 377     -12.914  -2.984  -4.117  1.00 84.69           N  
ATOM   3017  CA  MET A 377     -12.352  -4.051  -4.938  1.00 84.69           C  
ATOM   3018  C   MET A 377     -11.430  -4.941  -4.117  1.00 84.69           C  
ATOM   3019  CB  MET A 377     -11.594  -3.467  -6.129  1.00 84.69           C  
ATOM   3020  O   MET A 377     -10.711  -4.457  -3.240  1.00 84.69           O  
ATOM   3021  CG  MET A 377     -11.047  -4.516  -7.086  1.00 84.69           C  
ATOM   3022  SD  MET A 377     -10.188  -3.777  -8.531  1.00 84.69           S  
ATOM   3023  CE  MET A 377     -11.586  -2.953  -9.344  1.00 84.69           C  
ATOM   3024  N   HIS A 378     -11.531  -6.250  -4.344  1.00 89.88           N  
ATOM   3025  CA  HIS A 378     -10.641  -7.176  -3.658  1.00 89.88           C  
ATOM   3026  C   HIS A 378      -9.180  -6.793  -3.877  1.00 89.88           C  
ATOM   3027  CB  HIS A 378     -10.883  -8.609  -4.137  1.00 89.88           C  
ATOM   3028  O   HIS A 378      -8.781  -6.461  -4.996  1.00 89.88           O  
ATOM   3029  CG  HIS A 378     -10.273  -9.648  -3.254  1.00 89.88           C  
ATOM   3030  CD2 HIS A 378     -10.836 -10.516  -2.383  1.00 89.88           C  
ATOM   3031  ND1 HIS A 378      -8.914  -9.875  -3.201  1.00 89.88           N  
ATOM   3032  CE1 HIS A 378      -8.672 -10.844  -2.336  1.00 89.88           C  
ATOM   3033  NE2 HIS A 378      -9.820 -11.250  -1.825  1.00 89.88           N  
ATOM   3034  N   PRO A 379      -8.336  -6.820  -2.752  1.00 91.75           N  
ATOM   3035  CA  PRO A 379      -6.945  -6.363  -2.820  1.00 91.75           C  
ATOM   3036  C   PRO A 379      -6.098  -7.207  -3.768  1.00 91.75           C  
ATOM   3037  CB  PRO A 379      -6.461  -6.508  -1.376  1.00 91.75           C  
ATOM   3038  O   PRO A 379      -5.047  -6.750  -4.230  1.00 91.75           O  
ATOM   3039  CG  PRO A 379      -7.707  -6.543  -0.553  1.00 91.75           C  
ATOM   3040  CD  PRO A 379      -8.820  -7.086  -1.400  1.00 91.75           C  
ATOM   3041  N   ALA A 380      -6.559  -8.398  -4.090  1.00 92.69           N  
ATOM   3042  CA  ALA A 380      -5.777  -9.289  -4.941  1.00 92.69           C  
ATOM   3043  C   ALA A 380      -6.129  -9.094  -6.414  1.00 92.69           C  
ATOM   3044  CB  ALA A 380      -6.000 -10.750  -4.535  1.00 92.69           C  
ATOM   3045  O   ALA A 380      -5.484  -9.672  -7.297  1.00 92.69           O  
ATOM   3046  N   VAL A 381      -7.160  -8.258  -6.656  1.00 94.12           N  
ATOM   3047  CA  VAL A 381      -7.531  -7.996  -8.039  1.00 94.12           C  
ATOM   3048  C   VAL A 381      -6.602  -6.941  -8.633  1.00 94.12           C  
ATOM   3049  CB  VAL A 381      -9.000  -7.535  -8.156  1.00 94.12           C  
ATOM   3050  O   VAL A 381      -6.461  -5.848  -8.078  1.00 94.12           O  
ATOM   3051  CG1 VAL A 381      -9.312  -7.062  -9.570  1.00 94.12           C  
ATOM   3052  CG2 VAL A 381      -9.945  -8.664  -7.746  1.00 94.12           C  
ATOM   3053  N   LEU A 382      -6.004  -7.293  -9.773  1.00 94.69           N  
ATOM   3054  CA  LEU A 382      -5.039  -6.414 -10.422  1.00 94.69           C  
ATOM   3055  C   LEU A 382      -5.738  -5.410 -11.328  1.00 94.69           C  
ATOM   3056  CB  LEU A 382      -4.031  -7.238 -11.234  1.00 94.69           C  
ATOM   3057  O   LEU A 382      -6.629  -5.777 -12.102  1.00 94.69           O  
ATOM   3058  CG  LEU A 382      -2.895  -6.453 -11.891  1.00 94.69           C  
ATOM   3059  CD1 LEU A 382      -2.041  -5.762 -10.836  1.00 94.69           C  
ATOM   3060  CD2 LEU A 382      -2.043  -7.379 -12.758  1.00 94.69           C  
ATOM   3061  N   THR A 383      -5.418  -4.141 -11.141  1.00 91.94           N  
ATOM   3062  CA  THR A 383      -5.762  -3.068 -12.062  1.00 91.94           C  
ATOM   3063  C   THR A 383      -4.508  -2.453 -12.672  1.00 91.94           C  
ATOM   3064  CB  THR A 383      -6.586  -1.972 -11.367  1.00 91.94           C  
ATOM   3065  O   THR A 383      -3.398  -2.668 -12.172  1.00 91.94           O  
ATOM   3066  CG2 THR A 383      -7.793  -2.564 -10.641  1.00 91.94           C  
ATOM   3067  OG1 THR A 383      -5.758  -1.296 -10.406  1.00 91.94           O  
ATOM   3068  N   ILE A 384      -4.766  -1.798 -13.758  1.00 89.38           N  
ATOM   3069  CA  ILE A 384      -3.607  -1.162 -14.383  1.00 89.38           C  
ATOM   3070  C   ILE A 384      -2.930  -0.233 -13.375  1.00 89.38           C  
ATOM   3071  CB  ILE A 384      -4.008  -0.380 -15.648  1.00 89.38           C  
ATOM   3072  O   ILE A 384      -1.699  -0.149 -13.336  1.00 89.38           O  
ATOM   3073  CG1 ILE A 384      -2.773  -0.103 -16.516  1.00 89.38           C  
ATOM   3074  CG2 ILE A 384      -4.723   0.923 -15.281  1.00 89.38           C  
ATOM   3075  CD1 ILE A 384      -3.080   0.042 -18.000  1.00 89.38           C  
ATOM   3076  N   GLY A 385      -3.703   0.476 -12.648  1.00 89.31           N  
ATOM   3077  CA  GLY A 385      -3.178   1.357 -11.617  1.00 89.31           C  
ATOM   3078  C   GLY A 385      -2.377   0.625 -10.555  1.00 89.31           C  
ATOM   3079  O   GLY A 385      -1.450   1.189  -9.969  1.00 89.31           O  
ATOM   3080  N   ARG A 386      -2.672  -0.638 -10.273  1.00 92.62           N  
ATOM   3081  CA  ARG A 386      -2.010  -1.412  -9.227  1.00 92.62           C  
ATOM   3082  C   ARG A 386      -0.689  -1.987  -9.727  1.00 92.62           C  
ATOM   3083  CB  ARG A 386      -2.920  -2.539  -8.734  1.00 92.62           C  
ATOM   3084  O   ARG A 386       0.057  -2.600  -8.961  1.00 92.62           O  
ATOM   3085  CG  ARG A 386      -4.059  -2.068  -7.844  1.00 92.62           C  
ATOM   3086  CD  ARG A 386      -4.945  -3.225  -7.402  1.00 92.62           C  
ATOM   3087  NE  ARG A 386      -5.941  -2.797  -6.422  1.00 92.62           N  
ATOM   3088  NH1 ARG A 386      -6.996  -4.848  -6.293  1.00 92.62           N  
ATOM   3089  NH2 ARG A 386      -7.746  -3.086  -5.031  1.00 92.62           N  
ATOM   3090  CZ  ARG A 386      -6.891  -3.576  -5.918  1.00 92.62           C  
ATOM   3091  N   LEU A 387      -0.434  -1.755 -11.055  1.00 94.88           N  
ATOM   3092  CA  LEU A 387       0.918  -2.057 -11.508  1.00 94.88           C  
ATOM   3093  C   LEU A 387       1.947  -1.242 -10.734  1.00 94.88           C  
ATOM   3094  CB  LEU A 387       1.055  -1.779 -13.008  1.00 94.88           C  
ATOM   3095  O   LEU A 387       3.094  -1.667 -10.578  1.00 94.88           O  
ATOM   3096  CG  LEU A 387       0.417  -2.805 -13.953  1.00 94.88           C  
ATOM   3097  CD1 LEU A 387       0.541  -2.344 -15.398  1.00 94.88           C  
ATOM   3098  CD2 LEU A 387       1.060  -4.176 -13.766  1.00 94.88           C  
ATOM   3099  N   SER A 388       1.444  -0.120 -10.312  1.00 95.12           N  
ATOM   3100  CA  SER A 388       2.311   0.714  -9.484  1.00 95.12           C  
ATOM   3101  C   SER A 388       2.666   0.014  -8.180  1.00 95.12           C  
ATOM   3102  CB  SER A 388       1.638   2.055  -9.188  1.00 95.12           C  
ATOM   3103  O   SER A 388       3.756   0.217  -7.637  1.00 95.12           O  
ATOM   3104  OG  SER A 388       2.488   2.885  -8.414  1.00 95.12           O  
ATOM   3105  N   GLU A 389       1.745  -0.831  -7.605  1.00 95.62           N  
ATOM   3106  CA  GLU A 389       2.047  -1.646  -6.434  1.00 95.62           C  
ATOM   3107  C   GLU A 389       3.199  -2.607  -6.711  1.00 95.62           C  
ATOM   3108  CB  GLU A 389       0.807  -2.426  -5.988  1.00 95.62           C  
ATOM   3109  O   GLU A 389       4.105  -2.750  -5.887  1.00 95.62           O  
ATOM   3110  CG  GLU A 389      -0.374  -1.542  -5.609  1.00 95.62           C  
ATOM   3111  CD  GLU A 389      -0.129  -0.714  -4.359  1.00 95.62           C  
ATOM   3112  OE1 GLU A 389      -0.866   0.271  -4.129  1.00 95.62           O  
ATOM   3113  OE2 GLU A 389       0.809  -1.054  -3.602  1.00 95.62           O  
ATOM   3114  N   MET A 390       3.129  -3.193  -7.883  1.00 98.25           N  
ATOM   3115  CA  MET A 390       4.211  -4.086  -8.281  1.00 98.25           C  
ATOM   3116  C   MET A 390       5.500  -3.307  -8.523  1.00 98.25           C  
ATOM   3117  CB  MET A 390       3.830  -4.867  -9.547  1.00 98.25           C  
ATOM   3118  O   MET A 390       6.582  -3.754  -8.141  1.00 98.25           O  
ATOM   3119  CG  MET A 390       2.662  -5.820  -9.344  1.00 98.25           C  
ATOM   3120  SD  MET A 390       2.189  -6.684 -10.891  1.00 98.25           S  
ATOM   3121  CE  MET A 390       3.584  -7.832 -11.062  1.00 98.25           C  
ATOM   3122  N   GLY A 391       5.324  -2.182  -9.078  1.00 98.06           N  
ATOM   3123  CA  GLY A 391       6.480  -1.349  -9.367  1.00 98.06           C  
ATOM   3124  C   GLY A 391       7.262  -0.959  -8.133  1.00 98.06           C  
ATOM   3125  O   GLY A 391       8.492  -1.052  -8.109  1.00 98.06           O  
ATOM   3126  N   ILE A 392       6.508  -0.512  -7.086  1.00 98.31           N  
ATOM   3127  CA  ILE A 392       7.203  -0.107  -5.871  1.00 98.31           C  
ATOM   3128  C   ILE A 392       7.887  -1.318  -5.238  1.00 98.31           C  
ATOM   3129  CB  ILE A 392       6.238   0.550  -4.859  1.00 98.31           C  
ATOM   3130  O   ILE A 392       8.938  -1.188  -4.613  1.00 98.31           O  
ATOM   3131  CG1 ILE A 392       7.004   1.028  -3.621  1.00 98.31           C  
ATOM   3132  CG2 ILE A 392       5.121  -0.422  -4.469  1.00 98.31           C  
ATOM   3133  CD1 ILE A 392       8.078   2.068  -3.918  1.00 98.31           C  
ATOM   3134  N   SER A 393       7.398  -2.471  -5.555  1.00 98.56           N  
ATOM   3135  CA  SER A 393       7.945  -3.686  -4.957  1.00 98.56           C  
ATOM   3136  C   SER A 393       9.148  -4.195  -5.742  1.00 98.56           C  
ATOM   3137  CB  SER A 393       6.871  -4.773  -4.887  1.00 98.56           C  
ATOM   3138  O   SER A 393      10.172  -4.551  -5.156  1.00 98.56           O  
ATOM   3139  OG  SER A 393       5.797  -4.371  -4.055  1.00 98.56           O  
ATOM   3140  N   PHE A 394       9.000  -4.129  -7.078  1.00 98.69           N  
ATOM   3141  CA  PHE A 394       9.961  -4.895  -7.852  1.00 98.69           C  
ATOM   3142  C   PHE A 394      10.648  -4.012  -8.891  1.00 98.69           C  
ATOM   3143  CB  PHE A 394       9.281  -6.082  -8.539  1.00 98.69           C  
ATOM   3144  O   PHE A 394      11.594  -4.445  -9.555  1.00 98.69           O  
ATOM   3145  CG  PHE A 394       8.500  -6.961  -7.602  1.00 98.69           C  
ATOM   3146  CD1 PHE A 394       9.078  -7.445  -6.434  1.00 98.69           C  
ATOM   3147  CD2 PHE A 394       7.188  -7.305  -7.887  1.00 98.69           C  
ATOM   3148  CE1 PHE A 394       8.359  -8.258  -5.562  1.00 98.69           C  
ATOM   3149  CE2 PHE A 394       6.461  -8.117  -7.023  1.00 98.69           C  
ATOM   3150  CZ  PHE A 394       7.047  -8.594  -5.863  1.00 98.69           C  
ATOM   3151  N   GLY A 395      10.164  -2.789  -9.094  1.00 97.69           N  
ATOM   3152  CA  GLY A 395      10.609  -2.027 -10.250  1.00 97.69           C  
ATOM   3153  C   GLY A 395      11.555  -0.898  -9.898  1.00 97.69           C  
ATOM   3154  O   GLY A 395      12.164  -0.291 -10.781  1.00 97.69           O  
ATOM   3155  N   VAL A 396      11.641  -0.610  -8.625  1.00 98.31           N  
ATOM   3156  CA  VAL A 396      12.469   0.511  -8.188  1.00 98.31           C  
ATOM   3157  C   VAL A 396      13.945   0.147  -8.328  1.00 98.31           C  
ATOM   3158  CB  VAL A 396      12.148   0.922  -6.734  1.00 98.31           C  
ATOM   3159  O   VAL A 396      14.742   0.954  -8.805  1.00 98.31           O  
ATOM   3160  CG1 VAL A 396      13.180   1.925  -6.219  1.00 98.31           C  
ATOM   3161  CG2 VAL A 396      10.742   1.504  -6.641  1.00 98.31           C  
ATOM   3162  N   VAL A 397      14.242  -1.067  -7.914  1.00 98.19           N  
ATOM   3163  CA  VAL A 397      15.578  -1.630  -8.086  1.00 98.19           C  
ATOM   3164  C   VAL A 397      15.523  -2.816  -9.039  1.00 98.19           C  
ATOM   3165  CB  VAL A 397      16.188  -2.066  -6.730  1.00 98.19           C  
ATOM   3166  O   VAL A 397      15.195  -3.936  -8.641  1.00 98.19           O  
ATOM   3167  CG1 VAL A 397      17.625  -2.557  -6.918  1.00 98.19           C  
ATOM   3168  CG2 VAL A 397      16.141  -0.915  -5.730  1.00 98.19           C  
ATOM   3169  N   PRO A 398      15.758  -2.533 -10.281  1.00 97.75           N  
ATOM   3170  CA  PRO A 398      15.688  -3.623 -11.258  1.00 97.75           C  
ATOM   3171  C   PRO A 398      16.641  -4.766 -10.938  1.00 97.75           C  
ATOM   3172  CB  PRO A 398      16.062  -2.945 -12.578  1.00 97.75           C  
ATOM   3173  O   PRO A 398      17.844  -4.539 -10.750  1.00 97.75           O  
ATOM   3174  CG  PRO A 398      15.844  -1.486 -12.336  1.00 97.75           C  
ATOM   3175  CD  PRO A 398      16.094  -1.202 -10.883  1.00 97.75           C  
ATOM   3176  N   ALA A 399      16.141  -5.910 -10.906  1.00 98.00           N  
ATOM   3177  CA  ALA A 399      16.844  -7.086 -10.414  1.00 98.00           C  
ATOM   3178  C   ALA A 399      18.031  -7.430 -11.320  1.00 98.00           C  
ATOM   3179  CB  ALA A 399      15.898  -8.273 -10.297  1.00 98.00           C  
ATOM   3180  O   ALA A 399      19.047  -7.953 -10.859  1.00 98.00           O  
ATOM   3181  N   GLY A 400      17.938  -7.191 -12.617  1.00 97.19           N  
ATOM   3182  CA  GLY A 400      18.984  -7.520 -13.578  1.00 97.19           C  
ATOM   3183  C   GLY A 400      20.094  -6.484 -13.633  1.00 97.19           C  
ATOM   3184  O   GLY A 400      21.203  -6.773 -14.094  1.00 97.19           O  
ATOM   3185  N   ASP A 401      19.766  -5.336 -13.117  1.00 96.50           N  
ATOM   3186  CA  ASP A 401      20.688  -4.215 -13.109  1.00 96.50           C  
ATOM   3187  C   ASP A 401      20.359  -3.234 -11.984  1.00 96.50           C  
ATOM   3188  CB  ASP A 401      20.672  -3.494 -14.461  1.00 96.50           C  
ATOM   3189  O   ASP A 401      19.828  -2.156 -12.234  1.00 96.50           O  
ATOM   3190  CG  ASP A 401      21.672  -2.352 -14.531  1.00 96.50           C  
ATOM   3191  OD1 ASP A 401      22.641  -2.334 -13.742  1.00 96.50           O  
ATOM   3192  OD2 ASP A 401      21.484  -1.459 -15.391  1.00 96.50           O  
ATOM   3193  N   PRO A 402      20.719  -3.580 -10.789  1.00 97.12           N  
ATOM   3194  CA  PRO A 402      20.297  -2.814  -9.609  1.00 97.12           C  
ATOM   3195  C   PRO A 402      20.844  -1.389  -9.609  1.00 97.12           C  
ATOM   3196  CB  PRO A 402      20.859  -3.621  -8.438  1.00 97.12           C  
ATOM   3197  O   PRO A 402      20.203  -0.482  -9.062  1.00 97.12           O  
ATOM   3198  CG  PRO A 402      20.953  -5.023  -8.953  1.00 97.12           C  
ATOM   3199  CD  PRO A 402      21.297  -4.977 -10.414  1.00 97.12           C  
ATOM   3200  N   GLU A 403      21.922  -1.119 -10.234  1.00 95.75           N  
ATOM   3201  CA  GLU A 403      22.562   0.195 -10.227  1.00 95.75           C  
ATOM   3202  C   GLU A 403      21.734   1.216 -11.000  1.00 95.75           C  
ATOM   3203  CB  GLU A 403      23.969   0.114 -10.820  1.00 95.75           C  
ATOM   3204  O   GLU A 403      21.844   2.422 -10.766  1.00 95.75           O  
ATOM   3205  CG  GLU A 403      24.953  -0.680  -9.969  1.00 95.75           C  
ATOM   3206  CD  GLU A 403      26.328  -0.833 -10.617  1.00 95.75           C  
ATOM   3207  OE1 GLU A 403      27.188  -1.537 -10.047  1.00 95.75           O  
ATOM   3208  OE2 GLU A 403      26.531  -0.243 -11.703  1.00 95.75           O  
ATOM   3209  N   SER A 404      20.891   0.752 -11.898  1.00 96.44           N  
ATOM   3210  CA  SER A 404      20.047   1.639 -12.695  1.00 96.44           C  
ATOM   3211  C   SER A 404      19.047   2.377 -11.812  1.00 96.44           C  
ATOM   3212  CB  SER A 404      19.312   0.849 -13.773  1.00 96.44           C  
ATOM   3213  O   SER A 404      18.422   3.350 -12.250  1.00 96.44           O  
ATOM   3214  OG  SER A 404      20.203   0.359 -14.750  1.00 96.44           O  
ATOM   3215  N   CYS A 405      18.969   1.909 -10.602  1.00 97.19           N  
ATOM   3216  CA  CYS A 405      18.031   2.561  -9.695  1.00 97.19           C  
ATOM   3217  C   CYS A 405      18.375   4.035  -9.523  1.00 97.19           C  
ATOM   3218  CB  CYS A 405      18.031   1.866  -8.336  1.00 97.19           C  
ATOM   3219  O   CYS A 405      17.531   4.828  -9.094  1.00 97.19           O  
ATOM   3220  SG  CYS A 405      19.562   2.082  -7.402  1.00 97.19           S  
ATOM   3221  N   THR A 406      19.594   4.457  -9.805  1.00 96.88           N  
ATOM   3222  CA  THR A 406      20.031   5.844  -9.672  1.00 96.88           C  
ATOM   3223  C   THR A 406      19.203   6.758 -10.578  1.00 96.88           C  
ATOM   3224  CB  THR A 406      21.516   5.996 -10.008  1.00 96.88           C  
ATOM   3225  O   THR A 406      19.125   7.965 -10.344  1.00 96.88           O  
ATOM   3226  CG2 THR A 406      22.391   5.285  -8.969  1.00 96.88           C  
ATOM   3227  OG1 THR A 406      21.781   5.430 -11.297  1.00 96.88           O  
ATOM   3228  N   LEU A 407      18.656   6.164 -11.625  1.00 96.44           N  
ATOM   3229  CA  LEU A 407      17.828   6.938 -12.539  1.00 96.44           C  
ATOM   3230  C   LEU A 407      16.484   7.289 -11.891  1.00 96.44           C  
ATOM   3231  CB  LEU A 407      17.578   6.160 -13.836  1.00 96.44           C  
ATOM   3232  O   LEU A 407      15.805   8.219 -12.336  1.00 96.44           O  
ATOM   3233  CG  LEU A 407      18.828   5.840 -14.672  1.00 96.44           C  
ATOM   3234  CD1 LEU A 407      18.453   4.965 -15.867  1.00 96.44           C  
ATOM   3235  CD2 LEU A 407      19.500   7.125 -15.141  1.00 96.44           C  
ATOM   3236  N   GLY A 408      16.141   6.633 -10.891  1.00 96.38           N  
ATOM   3237  CA  GLY A 408      14.891   6.859 -10.188  1.00 96.38           C  
ATOM   3238  C   GLY A 408      13.695   6.223 -10.875  1.00 96.38           C  
ATOM   3239  O   GLY A 408      13.609   6.227 -12.102  1.00 96.38           O  
ATOM   3240  N   SER A 409      12.789   5.699 -10.086  1.00 97.31           N  
ATOM   3241  CA  SER A 409      11.516   5.148 -10.531  1.00 97.31           C  
ATOM   3242  C   SER A 409      10.398   5.477  -9.539  1.00 97.31           C  
ATOM   3243  CB  SER A 409      11.617   3.635 -10.719  1.00 97.31           C  
ATOM   3244  O   SER A 409      10.406   5.000  -8.406  1.00 97.31           O  
ATOM   3245  OG  SER A 409      10.398   3.107 -11.227  1.00 97.31           O  
ATOM   3246  N   GLY A 410       9.398   6.281 -10.102  1.00 97.50           N  
ATOM   3247  CA  GLY A 410       8.367   6.789  -9.219  1.00 97.50           C  
ATOM   3248  C   GLY A 410       7.113   5.930  -9.203  1.00 97.50           C  
ATOM   3249  O   GLY A 410       6.504   5.695 -10.250  1.00 97.50           O  
ATOM   3250  N   HIS A 411       6.723   5.500  -7.996  1.00 97.38           N  
ATOM   3251  CA  HIS A 411       5.488   4.773  -7.723  1.00 97.38           C  
ATOM   3252  C   HIS A 411       4.766   5.352  -6.508  1.00 97.38           C  
ATOM   3253  CB  HIS A 411       5.777   3.287  -7.504  1.00 97.38           C  
ATOM   3254  O   HIS A 411       5.410   5.797  -5.555  1.00 97.38           O  
ATOM   3255  CG  HIS A 411       6.453   2.631  -8.664  1.00 97.38           C  
ATOM   3256  CD2 HIS A 411       7.754   2.324  -8.883  1.00 97.38           C  
ATOM   3257  ND1 HIS A 411       5.766   2.213  -9.789  1.00 97.38           N  
ATOM   3258  CE1 HIS A 411       6.617   1.675 -10.641  1.00 97.38           C  
ATOM   3259  NE2 HIS A 411       7.832   1.730 -10.117  1.00 97.38           N  
ATOM   3260  N   ALA A 412       3.525   5.422  -6.590  1.00 94.81           N  
ATOM   3261  CA  ALA A 412       2.660   6.230  -5.730  1.00 94.81           C  
ATOM   3262  C   ALA A 412       2.977   5.996  -4.258  1.00 94.81           C  
ATOM   3263  CB  ALA A 412       1.192   5.918  -6.012  1.00 94.81           C  
ATOM   3264  O   ALA A 412       3.182   6.949  -3.502  1.00 94.81           O  
ATOM   3265  N   LYS A 413       3.164   4.762  -3.824  1.00 95.69           N  
ATOM   3266  CA  LYS A 413       3.246   4.469  -2.396  1.00 95.69           C  
ATOM   3267  C   LYS A 413       4.660   4.699  -1.868  1.00 95.69           C  
ATOM   3268  CB  LYS A 413       2.811   3.029  -2.117  1.00 95.69           C  
ATOM   3269  O   LYS A 413       4.918   4.523  -0.677  1.00 95.69           O  
ATOM   3270  CG  LYS A 413       1.304   2.828  -2.115  1.00 95.69           C  
ATOM   3271  CD  LYS A 413       0.928   1.426  -1.651  1.00 95.69           C  
ATOM   3272  CE  LYS A 413      -0.580   1.272  -1.497  1.00 95.69           C  
ATOM   3273  NZ  LYS A 413      -0.950  -0.087  -1.003  1.00 95.69           N  
ATOM   3274  N   ALA A 414       5.543   5.090  -2.768  1.00 97.56           N  
ATOM   3275  CA  ALA A 414       6.844   5.531  -2.275  1.00 97.56           C  
ATOM   3276  C   ALA A 414       6.703   6.742  -1.357  1.00 97.56           C  
ATOM   3277  CB  ALA A 414       7.773   5.855  -3.443  1.00 97.56           C  
ATOM   3278  O   ALA A 414       7.602   7.035  -0.565  1.00 97.56           O  
ATOM   3279  N   ILE A 415       5.602   7.359  -1.415  1.00 96.56           N  
ATOM   3280  CA  ILE A 415       5.297   8.531  -0.601  1.00 96.56           C  
ATOM   3281  C   ILE A 415       5.328   8.156   0.879  1.00 96.56           C  
ATOM   3282  CB  ILE A 415       3.924   9.133  -0.971  1.00 96.56           C  
ATOM   3283  O   ILE A 415       5.582   9.000   1.737  1.00 96.56           O  
ATOM   3284  CG1 ILE A 415       3.840  10.594  -0.513  1.00 96.56           C  
ATOM   3285  CG2 ILE A 415       2.789   8.305  -0.365  1.00 96.56           C  
ATOM   3286  CD1 ILE A 415       2.740  11.398  -1.196  1.00 96.56           C  
ATOM   3287  N   LEU A 416       5.051   6.973   1.198  1.00 96.06           N  
ATOM   3288  CA  LEU A 416       4.965   6.523   2.584  1.00 96.06           C  
ATOM   3289  C   LEU A 416       6.348   6.461   3.221  1.00 96.06           C  
ATOM   3290  CB  LEU A 416       4.293   5.148   2.662  1.00 96.06           C  
ATOM   3291  O   LEU A 416       6.469   6.402   4.445  1.00 96.06           O  
ATOM   3292  CG  LEU A 416       2.838   5.078   2.195  1.00 96.06           C  
ATOM   3293  CD1 LEU A 416       2.332   3.641   2.248  1.00 96.06           C  
ATOM   3294  CD2 LEU A 416       1.958   5.992   3.041  1.00 96.06           C  
ATOM   3295  N   ASN A 417       7.348   6.512   2.430  1.00 97.75           N  
ATOM   3296  CA  ASN A 417       8.711   6.516   2.941  1.00 97.75           C  
ATOM   3297  C   ASN A 417       9.156   7.914   3.359  1.00 97.75           C  
ATOM   3298  CB  ASN A 417       9.680   5.941   1.902  1.00 97.75           C  
ATOM   3299  O   ASN A 417      10.148   8.070   4.074  1.00 97.75           O  
ATOM   3300  CG  ASN A 417      11.016   5.551   2.498  1.00 97.75           C  
ATOM   3301  ND2 ASN A 417      12.078   5.691   1.715  1.00 97.75           N  
ATOM   3302  OD1 ASN A 417      11.094   5.129   3.654  1.00 97.75           O  
ATOM   3303  N   TYR A 418       8.500   8.953   2.908  1.00 97.50           N  
ATOM   3304  CA  TYR A 418       8.789  10.289   3.410  1.00 97.50           C  
ATOM   3305  C   TYR A 418       8.492  10.391   4.902  1.00 97.50           C  
ATOM   3306  CB  TYR A 418       7.980  11.344   2.643  1.00 97.50           C  
ATOM   3307  O   TYR A 418       7.504   9.828   5.379  1.00 97.50           O  
ATOM   3308  CG  TYR A 418       8.547  11.664   1.280  1.00 97.50           C  
ATOM   3309  CD1 TYR A 418       9.797  12.250   1.146  1.00 97.50           C  
ATOM   3310  CD2 TYR A 418       7.820  11.383   0.126  1.00 97.50           C  
ATOM   3311  CE1 TYR A 418      10.320  12.555  -0.108  1.00 97.50           C  
ATOM   3312  CE2 TYR A 418       8.336  11.680  -1.133  1.00 97.50           C  
ATOM   3313  OH  TYR A 418      10.094  12.562  -2.482  1.00 97.50           O  
ATOM   3314  CZ  TYR A 418       9.586  12.266  -1.239  1.00 97.50           C  
ATOM   3315  N   LYS A 419       9.242  11.117   5.633  1.00 95.69           N  
ATOM   3316  CA  LYS A 419       9.047  11.320   7.062  1.00 95.69           C  
ATOM   3317  C   LYS A 419       7.816  12.180   7.332  1.00 95.69           C  
ATOM   3318  CB  LYS A 419      10.281  11.961   7.691  1.00 95.69           C  
ATOM   3319  O   LYS A 419       7.461  13.039   6.520  1.00 95.69           O  
ATOM   3320  CG  LYS A 419      11.477  11.023   7.812  1.00 95.69           C  
ATOM   3321  CD  LYS A 419      12.672  11.719   8.445  1.00 95.69           C  
ATOM   3322  CE  LYS A 419      13.820  10.750   8.688  1.00 95.69           C  
ATOM   3323  NZ  LYS A 419      15.031  11.438   9.227  1.00 95.69           N  
ATOM   3324  N   THR A 420       7.238  11.914   8.461  1.00 92.75           N  
ATOM   3325  CA  THR A 420       6.094  12.695   8.914  1.00 92.75           C  
ATOM   3326  C   THR A 420       6.469  13.555  10.117  1.00 92.75           C  
ATOM   3327  CB  THR A 420       4.906  11.789   9.281  1.00 92.75           C  
ATOM   3328  O   THR A 420       5.598  14.148  10.758  1.00 92.75           O  
ATOM   3329  CG2 THR A 420       4.426  10.992   8.070  1.00 92.75           C  
ATOM   3330  OG1 THR A 420       5.309  10.875  10.305  1.00 92.75           O  
ATOM   3331  N   SER A 421       7.746  13.586  10.430  1.00 83.00           N  
ATOM   3332  CA  SER A 421       8.203  14.344  11.594  1.00 83.00           C  
ATOM   3333  C   SER A 421       8.141  15.844  11.344  1.00 83.00           C  
ATOM   3334  CB  SER A 421       9.625  13.930  11.977  1.00 83.00           C  
ATOM   3335  O   SER A 421       8.398  16.297  10.227  1.00 83.00           O  
ATOM   3336  OG  SER A 421      10.555  14.383  11.008  1.00 83.00           O  
ATOM   3337  N   THR A 422       7.801  16.641  12.445  1.00 66.88           N  
ATOM   3338  CA  THR A 422       7.652  18.094  12.422  1.00 66.88           C  
ATOM   3339  C   THR A 422       9.000  18.766  12.203  1.00 66.88           C  
ATOM   3340  CB  THR A 422       7.027  18.609  13.734  1.00 66.88           C  
ATOM   3341  O   THR A 422       9.078  19.797  11.516  1.00 66.88           O  
ATOM   3342  CG2 THR A 422       5.715  19.344  13.461  1.00 66.88           C  
ATOM   3343  OG1 THR A 422       6.770  17.500  14.602  1.00 66.88           O  
ATOM   3344  N   ASN A 423      10.047  18.109  12.773  1.00 74.94           N  
ATOM   3345  CA  ASN A 423      11.367  18.719  12.656  1.00 74.94           C  
ATOM   3346  C   ASN A 423      11.828  18.781  11.203  1.00 74.94           C  
ATOM   3347  CB  ASN A 423      12.391  17.953  13.500  1.00 74.94           C  
ATOM   3348  O   ASN A 423      12.609  19.656  10.836  1.00 74.94           O  
ATOM   3349  CG  ASN A 423      12.156  18.109  14.992  1.00 74.94           C  
ATOM   3350  ND2 ASN A 423      12.656  17.156  15.773  1.00 74.94           N  
ATOM   3351  OD1 ASN A 423      11.539  19.078  15.430  1.00 74.94           O  
ATOM   3352  N   ASP A 424      11.148  18.000  10.375  1.00 68.44           N  
ATOM   3353  CA  ASP A 424      11.523  17.938   8.969  1.00 68.44           C  
ATOM   3354  C   ASP A 424      10.438  18.547   8.086  1.00 68.44           C  
ATOM   3355  CB  ASP A 424      11.789  16.500   8.547  1.00 68.44           C  
ATOM   3356  O   ASP A 424      10.344  18.234   6.895  1.00 68.44           O  
ATOM   3357  CG  ASP A 424      12.977  15.883   9.258  1.00 68.44           C  
ATOM   3358  OD1 ASP A 424      14.016  16.562   9.422  1.00 68.44           O  
ATOM   3359  OD2 ASP A 424      12.883  14.703   9.664  1.00 68.44           O  
ATOM   3360  N   LYS A 425       9.570  19.281   8.664  1.00 84.62           N  
ATOM   3361  CA  LYS A 425       8.508  19.984   7.957  1.00 84.62           C  
ATOM   3362  C   LYS A 425       7.574  19.000   7.254  1.00 84.62           C  
ATOM   3363  CB  LYS A 425       9.094  20.969   6.945  1.00 84.62           C  
ATOM   3364  O   LYS A 425       6.984  19.328   6.223  1.00 84.62           O  
ATOM   3365  CG  LYS A 425       9.914  22.078   7.574  1.00 84.62           C  
ATOM   3366  CD  LYS A 425      10.383  23.078   6.527  1.00 84.62           C  
ATOM   3367  CE  LYS A 425      11.242  24.172   7.148  1.00 84.62           C  
ATOM   3368  NZ  LYS A 425      11.695  25.172   6.129  1.00 84.62           N  
ATOM   3369  N   ASN A 426       7.574  17.703   7.727  1.00 93.62           N  
ATOM   3370  CA  ASN A 426       6.641  16.688   7.258  1.00 93.62           C  
ATOM   3371  C   ASN A 426       6.617  16.609   5.734  1.00 93.62           C  
ATOM   3372  CB  ASN A 426       5.234  16.953   7.801  1.00 93.62           C  
ATOM   3373  O   ASN A 426       5.633  17.000   5.105  1.00 93.62           O  
ATOM   3374  CG  ASN A 426       4.352  15.727   7.770  1.00 93.62           C  
ATOM   3375  ND2 ASN A 426       3.416  15.641   8.711  1.00 93.62           N  
ATOM   3376  OD1 ASN A 426       4.508  14.852   6.910  1.00 93.62           O  
ATOM   3377  N   PRO A 427       7.648  16.109   5.074  1.00 95.44           N  
ATOM   3378  CA  PRO A 427       7.730  15.992   3.617  1.00 95.44           C  
ATOM   3379  C   PRO A 427       6.590  15.164   3.029  1.00 95.44           C  
ATOM   3380  CB  PRO A 427       9.078  15.305   3.393  1.00 95.44           C  
ATOM   3381  O   PRO A 427       6.184  15.391   1.886  1.00 95.44           O  
ATOM   3382  CG  PRO A 427       9.484  14.812   4.742  1.00 95.44           C  
ATOM   3383  CD  PRO A 427       8.641  15.500   5.777  1.00 95.44           C  
ATOM   3384  N   SER A 428       6.180  14.195   3.744  1.00 96.06           N  
ATOM   3385  CA  SER A 428       5.051  13.383   3.299  1.00 96.06           C  
ATOM   3386  C   SER A 428       3.822  14.250   3.027  1.00 96.06           C  
ATOM   3387  CB  SER A 428       4.715  12.320   4.340  1.00 96.06           C  
ATOM   3388  O   SER A 428       3.242  14.180   1.941  1.00 96.06           O  
ATOM   3389  OG  SER A 428       3.629  11.516   3.908  1.00 96.06           O  
ATOM   3390  N   ALA A 429       3.441  15.039   4.008  1.00 95.56           N  
ATOM   3391  CA  ALA A 429       2.270  15.898   3.895  1.00 95.56           C  
ATOM   3392  C   ALA A 429       2.451  16.922   2.779  1.00 95.56           C  
ATOM   3393  CB  ALA A 429       1.996  16.609   5.223  1.00 95.56           C  
ATOM   3394  O   ALA A 429       1.510  17.219   2.041  1.00 95.56           O  
ATOM   3395  N   GLN A 430       3.584  17.453   2.627  1.00 95.75           N  
ATOM   3396  CA  GLN A 430       3.879  18.453   1.615  1.00 95.75           C  
ATOM   3397  C   GLN A 430       3.664  17.906   0.209  1.00 95.75           C  
ATOM   3398  CB  GLN A 430       5.312  18.969   1.767  1.00 95.75           C  
ATOM   3399  O   GLN A 430       3.033  18.562  -0.628  1.00 95.75           O  
ATOM   3400  CG  GLN A 430       5.543  19.797   3.020  1.00 95.75           C  
ATOM   3401  CD  GLN A 430       6.941  20.375   3.094  1.00 95.75           C  
ATOM   3402  NE2 GLN A 430       7.656  20.062   4.168  1.00 95.75           N  
ATOM   3403  OE1 GLN A 430       7.379  21.109   2.193  1.00 95.75           O  
ATOM   3404  N   VAL A 431       4.195  16.750  -0.027  1.00 97.00           N  
ATOM   3405  CA  VAL A 431       4.090  16.141  -1.354  1.00 97.00           C  
ATOM   3406  C   VAL A 431       2.643  15.750  -1.631  1.00 97.00           C  
ATOM   3407  CB  VAL A 431       5.016  14.922  -1.499  1.00 97.00           C  
ATOM   3408  O   VAL A 431       2.119  16.000  -2.719  1.00 97.00           O  
ATOM   3409  CG1 VAL A 431       4.824  14.258  -2.863  1.00 97.00           C  
ATOM   3410  CG2 VAL A 431       6.477  15.320  -1.298  1.00 97.00           C  
ATOM   3411  N   ILE A 432       1.985  15.156  -0.622  1.00 97.62           N  
ATOM   3412  CA  ILE A 432       0.600  14.727  -0.772  1.00 97.62           C  
ATOM   3413  C   ILE A 432      -0.282  15.930  -1.097  1.00 97.62           C  
ATOM   3414  CB  ILE A 432       0.088  14.016   0.499  1.00 97.62           C  
ATOM   3415  O   ILE A 432      -1.104  15.875  -2.014  1.00 97.62           O  
ATOM   3416  CG1 ILE A 432       0.746  12.641   0.641  1.00 97.62           C  
ATOM   3417  CG2 ILE A 432      -1.438  13.891   0.472  1.00 97.62           C  
ATOM   3418  CD1 ILE A 432       0.501  11.969   1.987  1.00 97.62           C  
ATOM   3419  N   THR A 433      -0.103  17.016  -0.388  1.00 96.81           N  
ATOM   3420  CA  THR A 433      -0.938  18.203  -0.589  1.00 96.81           C  
ATOM   3421  C   THR A 433      -0.651  18.844  -1.944  1.00 96.81           C  
ATOM   3422  CB  THR A 433      -0.718  19.234   0.528  1.00 96.81           C  
ATOM   3423  O   THR A 433      -1.562  19.344  -2.605  1.00 96.81           O  
ATOM   3424  CG2 THR A 433      -1.173  18.688   1.879  1.00 96.81           C  
ATOM   3425  OG1 THR A 433       0.675  19.562   0.602  1.00 96.81           O  
ATOM   3426  N   SER A 434       0.589  18.828  -2.352  1.00 96.94           N  
ATOM   3427  CA  SER A 434       0.925  19.344  -3.678  1.00 96.94           C  
ATOM   3428  C   SER A 434       0.232  18.531  -4.773  1.00 96.94           C  
ATOM   3429  CB  SER A 434       2.438  19.312  -3.895  1.00 96.94           C  
ATOM   3430  O   SER A 434      -0.318  19.109  -5.715  1.00 96.94           O  
ATOM   3431  OG  SER A 434       3.086  20.234  -3.033  1.00 96.94           O  
ATOM   3432  N   LEU A 435       0.230  17.250  -4.648  1.00 97.12           N  
ATOM   3433  CA  LEU A 435      -0.441  16.375  -5.613  1.00 97.12           C  
ATOM   3434  C   LEU A 435      -1.948  16.609  -5.594  1.00 97.12           C  
ATOM   3435  CB  LEU A 435      -0.135  14.914  -5.320  1.00 97.12           C  
ATOM   3436  O   LEU A 435      -2.596  16.594  -6.645  1.00 97.12           O  
ATOM   3437  CG  LEU A 435       1.284  14.438  -5.637  1.00 97.12           C  
ATOM   3438  CD1 LEU A 435       1.535  13.062  -5.023  1.00 97.12           C  
ATOM   3439  CD2 LEU A 435       1.513  14.406  -7.145  1.00 97.12           C  
ATOM   3440  N   PHE A 436      -2.430  16.828  -4.418  1.00 96.38           N  
ATOM   3441  CA  PHE A 436      -3.854  17.094  -4.258  1.00 96.38           C  
ATOM   3442  C   PHE A 436      -4.238  18.391  -4.984  1.00 96.38           C  
ATOM   3443  CB  PHE A 436      -4.219  17.203  -2.775  1.00 96.38           C  
ATOM   3444  O   PHE A 436      -5.258  18.422  -5.680  1.00 96.38           O  
ATOM   3445  CG  PHE A 436      -5.664  17.547  -2.529  1.00 96.38           C  
ATOM   3446  CD1 PHE A 436      -6.012  18.734  -1.906  1.00 96.38           C  
ATOM   3447  CD2 PHE A 436      -6.676  16.688  -2.924  1.00 96.38           C  
ATOM   3448  CE1 PHE A 436      -7.352  19.062  -1.679  1.00 96.38           C  
ATOM   3449  CE2 PHE A 436      -8.008  17.000  -2.699  1.00 96.38           C  
ATOM   3450  CZ  PHE A 436      -8.344  18.188  -2.076  1.00 96.38           C  
ATOM   3451  N   GLU A 437      -3.471  19.375  -4.867  1.00 95.94           N  
ATOM   3452  CA  GLU A 437      -3.750  20.641  -5.523  1.00 95.94           C  
ATOM   3453  C   GLU A 437      -3.727  20.500  -7.043  1.00 95.94           C  
ATOM   3454  CB  GLU A 437      -2.742  21.703  -5.082  1.00 95.94           C  
ATOM   3455  O   GLU A 437      -4.543  21.094  -7.742  1.00 95.94           O  
ATOM   3456  CG  GLU A 437      -2.873  22.109  -3.621  1.00 95.94           C  
ATOM   3457  CD  GLU A 437      -4.250  22.641  -3.264  1.00 95.94           C  
ATOM   3458  OE1 GLU A 437      -4.730  22.375  -2.137  1.00 95.94           O  
ATOM   3459  OE2 GLU A 437      -4.859  23.328  -4.117  1.00 95.94           O  
ATOM   3460  N   ILE A 438      -2.842  19.734  -7.500  1.00 95.44           N  
ATOM   3461  CA  ILE A 438      -2.764  19.469  -8.930  1.00 95.44           C  
ATOM   3462  C   ILE A 438      -4.000  18.688  -9.383  1.00 95.44           C  
ATOM   3463  CB  ILE A 438      -1.479  18.688  -9.297  1.00 95.44           C  
ATOM   3464  O   ILE A 438      -4.594  19.000 -10.414  1.00 95.44           O  
ATOM   3465  CG1 ILE A 438      -0.237  19.531  -8.977  1.00 95.44           C  
ATOM   3466  CG2 ILE A 438      -1.500  18.266 -10.766  1.00 95.44           C  
ATOM   3467  CD1 ILE A 438       1.068  18.750  -9.031  1.00 95.44           C  
ATOM   3468  N   GLN A 439      -4.348  17.734  -8.633  1.00 93.31           N  
ATOM   3469  CA  GLN A 439      -5.504  16.906  -8.953  1.00 93.31           C  
ATOM   3470  C   GLN A 439      -6.789  17.719  -8.969  1.00 93.31           C  
ATOM   3471  CB  GLN A 439      -5.625  15.750  -7.961  1.00 93.31           C  
ATOM   3472  O   GLN A 439      -7.660  17.516  -9.812  1.00 93.31           O  
ATOM   3473  CG  GLN A 439      -6.594  14.656  -8.398  1.00 93.31           C  
ATOM   3474  CD  GLN A 439      -6.531  13.430  -7.512  1.00 93.31           C  
ATOM   3475  NE2 GLN A 439      -6.871  12.273  -8.070  1.00 93.31           N  
ATOM   3476  OE1 GLN A 439      -6.180  13.516  -6.328  1.00 93.31           O  
ATOM   3477  N   LYS A 440      -6.957  18.688  -8.102  1.00 92.19           N  
ATOM   3478  CA  LYS A 440      -8.125  19.562  -8.016  1.00 92.19           C  
ATOM   3479  C   LYS A 440      -8.305  20.359  -9.297  1.00 92.19           C  
ATOM   3480  CB  LYS A 440      -8.008  20.500  -6.812  1.00 92.19           C  
ATOM   3481  O   LYS A 440      -9.430  20.625  -9.719  1.00 92.19           O  
ATOM   3482  CG  LYS A 440      -8.320  19.844  -5.477  1.00 92.19           C  
ATOM   3483  CD  LYS A 440      -8.172  20.828  -4.324  1.00 92.19           C  
ATOM   3484  CE  LYS A 440      -9.180  21.969  -4.426  1.00 92.19           C  
ATOM   3485  NZ  LYS A 440      -9.008  22.953  -3.318  1.00 92.19           N  
ATOM   3486  N   GLU A 441      -7.184  20.688  -9.750  1.00 89.25           N  
ATOM   3487  CA  GLU A 441      -7.215  21.484 -10.977  1.00 89.25           C  
ATOM   3488  C   GLU A 441      -7.617  20.625 -12.172  1.00 89.25           C  
ATOM   3489  CB  GLU A 441      -5.855  22.141 -11.227  1.00 89.25           C  
ATOM   3490  O   GLU A 441      -8.180  21.141 -13.148  1.00 89.25           O  
ATOM   3491  CG  GLU A 441      -5.527  23.266 -10.266  1.00 89.25           C  
ATOM   3492  CD  GLU A 441      -6.488  24.438 -10.367  1.00 89.25           C  
ATOM   3493  OE1 GLU A 441      -6.746  25.109  -9.336  1.00 89.25           O  
ATOM   3494  OE2 GLU A 441      -6.988  24.688 -11.484  1.00 89.25           O  
ATOM   3495  N   ALA A 442      -7.371  19.344 -12.062  1.00 84.94           N  
ATOM   3496  CA  ALA A 442      -7.543  18.438 -13.195  1.00 84.94           C  
ATOM   3497  C   ALA A 442      -8.992  17.953 -13.289  1.00 84.94           C  
ATOM   3498  CB  ALA A 442      -6.598  17.250 -13.062  1.00 84.94           C  
ATOM   3499  O   ALA A 442      -9.523  17.797 -14.391  1.00 84.94           O  
ATOM   3500  N   HIS A 443      -9.602  17.750 -12.195  1.00 81.88           N  
ATOM   3501  CA  HIS A 443     -10.898  17.078 -12.180  1.00 81.88           C  
ATOM   3502  C   HIS A 443     -11.820  17.688 -11.125  1.00 81.88           C  
ATOM   3503  CB  HIS A 443     -10.727  15.578 -11.906  1.00 81.88           C  
ATOM   3504  O   HIS A 443     -11.359  18.406 -10.234  1.00 81.88           O  
ATOM   3505  CG  HIS A 443      -9.781  14.906 -12.852  1.00 81.88           C  
ATOM   3506  CD2 HIS A 443      -8.500  14.492 -12.688  1.00 81.88           C  
ATOM   3507  ND1 HIS A 443     -10.125  14.586 -14.148  1.00 81.88           N  
ATOM   3508  CE1 HIS A 443      -9.094  14.008 -14.742  1.00 81.88           C  
ATOM   3509  NE2 HIS A 443      -8.102  13.938 -13.875  1.00 81.88           N  
ATOM   3510  N   ASN A 444     -13.125  17.500 -11.398  1.00 81.81           N  
ATOM   3511  CA  ASN A 444     -14.055  17.578 -10.281  1.00 81.81           C  
ATOM   3512  C   ASN A 444     -13.906  16.391  -9.336  1.00 81.81           C  
ATOM   3513  CB  ASN A 444     -15.492  17.688 -10.781  1.00 81.81           C  
ATOM   3514  O   ASN A 444     -14.367  15.297  -9.633  1.00 81.81           O  
ATOM   3515  CG  ASN A 444     -16.484  17.953  -9.664  1.00 81.81           C  
ATOM   3516  ND2 ASN A 444     -17.734  18.234 -10.023  1.00 81.81           N  
ATOM   3517  OD1 ASN A 444     -16.141  17.891  -8.477  1.00 81.81           O  
ATOM   3518  N   LEU A 445     -13.297  16.625  -8.234  1.00 84.25           N  
ATOM   3519  CA  LEU A 445     -12.922  15.531  -7.352  1.00 84.25           C  
ATOM   3520  C   LEU A 445     -14.156  14.812  -6.820  1.00 84.25           C  
ATOM   3521  CB  LEU A 445     -12.078  16.062  -6.184  1.00 84.25           C  
ATOM   3522  O   LEU A 445     -14.109  13.609  -6.559  1.00 84.25           O  
ATOM   3523  CG  LEU A 445     -10.742  16.703  -6.547  1.00 84.25           C  
ATOM   3524  CD1 LEU A 445      -9.977  17.094  -5.281  1.00 84.25           C  
ATOM   3525  CD2 LEU A 445      -9.914  15.781  -7.422  1.00 84.25           C  
ATOM   3526  N   ARG A 446     -15.242  15.477  -6.746  1.00 76.62           N  
ATOM   3527  CA  ARG A 446     -16.469  14.906  -6.184  1.00 76.62           C  
ATOM   3528  C   ARG A 446     -17.047  13.852  -7.117  1.00 76.62           C  
ATOM   3529  CB  ARG A 446     -17.500  16.000  -5.910  1.00 76.62           C  
ATOM   3530  O   ARG A 446     -17.797  12.969  -6.680  1.00 76.62           O  
ATOM   3531  CG  ARG A 446     -17.141  16.906  -4.738  1.00 76.62           C  
ATOM   3532  CD  ARG A 446     -18.312  17.781  -4.332  1.00 76.62           C  
ATOM   3533  NE  ARG A 446     -18.016  18.562  -3.137  1.00 76.62           N  
ATOM   3534  NH1 ARG A 446     -20.203  19.141  -2.695  1.00 76.62           N  
ATOM   3535  NH2 ARG A 446     -18.531  19.875  -1.321  1.00 76.62           N  
ATOM   3536  CZ  ARG A 446     -18.906  19.188  -2.387  1.00 76.62           C  
ATOM   3537  N   SER A 447     -16.703  13.906  -8.344  1.00 78.69           N  
ATOM   3538  CA  SER A 447     -17.250  12.992  -9.336  1.00 78.69           C  
ATOM   3539  C   SER A 447     -16.422  11.711  -9.438  1.00 78.69           C  
ATOM   3540  CB  SER A 447     -17.328  13.672 -10.711  1.00 78.69           C  
ATOM   3541  O   SER A 447     -16.844  10.742 -10.070  1.00 78.69           O  
ATOM   3542  OG  SER A 447     -16.031  13.945 -11.203  1.00 78.69           O  
ATOM   3543  N   LEU A 448     -15.234  11.727  -8.781  1.00 77.75           N  
ATOM   3544  CA  LEU A 448     -14.352  10.570  -8.852  1.00 77.75           C  
ATOM   3545  C   LEU A 448     -14.711   9.539  -7.785  1.00 77.75           C  
ATOM   3546  CB  LEU A 448     -12.891  11.000  -8.695  1.00 77.75           C  
ATOM   3547  O   LEU A 448     -15.109   9.906  -6.680  1.00 77.75           O  
ATOM   3548  CG  LEU A 448     -12.336  11.930  -9.773  1.00 77.75           C  
ATOM   3549  CD1 LEU A 448     -10.906  12.344  -9.438  1.00 77.75           C  
ATOM   3550  CD2 LEU A 448     -12.391  11.258 -11.141  1.00 77.75           C  
ATOM   3551  N   ASP A 449     -14.633   8.273  -8.195  1.00 71.50           N  
ATOM   3552  CA  ASP A 449     -14.852   7.195  -7.230  1.00 71.50           C  
ATOM   3553  C   ASP A 449     -13.711   7.117  -6.223  1.00 71.50           C  
ATOM   3554  CB  ASP A 449     -15.016   5.855  -7.949  1.00 71.50           C  
ATOM   3555  O   ASP A 449     -13.938   6.898  -5.031  1.00 71.50           O  
ATOM   3556  CG  ASP A 449     -16.328   5.742  -8.695  1.00 71.50           C  
ATOM   3557  OD1 ASP A 449     -17.297   6.453  -8.344  1.00 71.50           O  
ATOM   3558  OD2 ASP A 449     -16.406   4.930  -9.648  1.00 71.50           O  
ATOM   3559  N   VAL A 450     -12.484   7.305  -6.770  1.00 75.31           N  
ATOM   3560  CA  VAL A 450     -11.273   7.246  -5.961  1.00 75.31           C  
ATOM   3561  C   VAL A 450     -10.430   8.500  -6.199  1.00 75.31           C  
ATOM   3562  CB  VAL A 450     -10.438   5.984  -6.273  1.00 75.31           C  
ATOM   3563  O   VAL A 450     -10.156   8.867  -7.344  1.00 75.31           O  
ATOM   3564  CG1 VAL A 450      -9.164   5.957  -5.434  1.00 75.31           C  
ATOM   3565  CG2 VAL A 450     -11.266   4.727  -6.027  1.00 75.31           C  
ATOM   3566  N   VAL A 451     -10.078   9.141  -5.109  1.00 85.81           N  
ATOM   3567  CA  VAL A 451      -9.125  10.242  -5.180  1.00 85.81           C  
ATOM   3568  C   VAL A 451      -7.750   9.758  -4.711  1.00 85.81           C  
ATOM   3569  CB  VAL A 451      -9.578  11.445  -4.328  1.00 85.81           C  
ATOM   3570  O   VAL A 451      -7.562   9.445  -3.535  1.00 85.81           O  
ATOM   3571  CG1 VAL A 451      -8.570  12.594  -4.434  1.00 85.81           C  
ATOM   3572  CG2 VAL A 451     -10.969  11.906  -4.766  1.00 85.81           C  
ATOM   3573  N   SER A 452      -6.797   9.773  -5.574  1.00 88.50           N  
ATOM   3574  CA  SER A 452      -5.488   9.172  -5.340  1.00 88.50           C  
ATOM   3575  C   SER A 452      -4.785   9.828  -4.152  1.00 88.50           C  
ATOM   3576  CB  SER A 452      -4.613   9.297  -6.590  1.00 88.50           C  
ATOM   3577  O   SER A 452      -4.227   9.133  -3.301  1.00 88.50           O  
ATOM   3578  OG  SER A 452      -5.188   8.586  -7.676  1.00 88.50           O  
ATOM   3579  N   SER A 453      -4.828  11.117  -4.059  1.00 92.81           N  
ATOM   3580  CA  SER A 453      -4.137  11.828  -2.990  1.00 92.81           C  
ATOM   3581  C   SER A 453      -4.789  11.562  -1.636  1.00 92.81           C  
ATOM   3582  CB  SER A 453      -4.121  13.336  -3.271  1.00 92.81           C  
ATOM   3583  O   SER A 453      -4.098  11.477  -0.618  1.00 92.81           O  
ATOM   3584  OG  SER A 453      -5.434  13.812  -3.514  1.00 92.81           O  
ATOM   3585  N   GLU A 454      -6.129  11.430  -1.622  1.00 90.75           N  
ATOM   3586  CA  GLU A 454      -6.828  11.094  -0.385  1.00 90.75           C  
ATOM   3587  C   GLU A 454      -6.410   9.727   0.136  1.00 90.75           C  
ATOM   3588  CB  GLU A 454      -8.344  11.133  -0.597  1.00 90.75           C  
ATOM   3589  O   GLU A 454      -6.242   9.539   1.343  1.00 90.75           O  
ATOM   3590  CG  GLU A 454      -8.898  12.539  -0.816  1.00 90.75           C  
ATOM   3591  CD  GLU A 454     -10.383  12.555  -1.142  1.00 90.75           C  
ATOM   3592  OE1 GLU A 454     -10.953  13.648  -1.339  1.00 90.75           O  
ATOM   3593  OE2 GLU A 454     -10.984  11.453  -1.199  1.00 90.75           O  
ATOM   3594  N   HIS A 455      -6.305   8.859  -0.814  1.00 88.06           N  
ATOM   3595  CA  HIS A 455      -5.859   7.520  -0.447  1.00 88.06           C  
ATOM   3596  C   HIS A 455      -4.469   7.555   0.176  1.00 88.06           C  
ATOM   3597  CB  HIS A 455      -5.867   6.602  -1.668  1.00 88.06           C  
ATOM   3598  O   HIS A 455      -4.227   6.914   1.200  1.00 88.06           O  
ATOM   3599  CG  HIS A 455      -5.477   5.191  -1.358  1.00 88.06           C  
ATOM   3600  CD2 HIS A 455      -4.414   4.453  -1.762  1.00 88.06           C  
ATOM   3601  ND1 HIS A 455      -6.227   4.375  -0.541  1.00 88.06           N  
ATOM   3602  CE1 HIS A 455      -5.641   3.191  -0.453  1.00 88.06           C  
ATOM   3603  NE2 HIS A 455      -4.539   3.213  -1.185  1.00 88.06           N  
ATOM   3604  N   LEU A 456      -3.529   8.289  -0.348  1.00 92.44           N  
ATOM   3605  CA  LEU A 456      -2.170   8.406   0.168  1.00 92.44           C  
ATOM   3606  C   LEU A 456      -2.164   9.062   1.546  1.00 92.44           C  
ATOM   3607  CB  LEU A 456      -1.296   9.211  -0.796  1.00 92.44           C  
ATOM   3608  O   LEU A 456      -1.422   8.633   2.436  1.00 92.44           O  
ATOM   3609  CG  LEU A 456      -1.052   8.594  -2.172  1.00 92.44           C  
ATOM   3610  CD1 LEU A 456      -0.300   9.570  -3.068  1.00 92.44           C  
ATOM   3611  CD2 LEU A 456      -0.285   7.281  -2.039  1.00 92.44           C  
ATOM   3612  N   LEU A 457      -3.057  10.062   1.683  1.00 93.25           N  
ATOM   3613  CA  LEU A 457      -3.170  10.711   2.984  1.00 93.25           C  
ATOM   3614  C   LEU A 457      -3.701   9.742   4.031  1.00 93.25           C  
ATOM   3615  CB  LEU A 457      -4.086  11.938   2.896  1.00 93.25           C  
ATOM   3616  O   LEU A 457      -3.199   9.703   5.156  1.00 93.25           O  
ATOM   3617  CG  LEU A 457      -4.344  12.688   4.203  1.00 93.25           C  
ATOM   3618  CD1 LEU A 457      -3.039  13.242   4.766  1.00 93.25           C  
ATOM   3619  CD2 LEU A 457      -5.359  13.805   3.988  1.00 93.25           C  
ATOM   3620  N   HIS A 458      -4.703   9.047   3.584  1.00 89.00           N  
ATOM   3621  CA  HIS A 458      -5.301   8.062   4.484  1.00 89.00           C  
ATOM   3622  C   HIS A 458      -4.250   7.094   5.012  1.00 89.00           C  
ATOM   3623  CB  HIS A 458      -6.418   7.297   3.775  1.00 89.00           C  
ATOM   3624  O   HIS A 458      -4.207   6.809   6.211  1.00 89.00           O  
ATOM   3625  CG  HIS A 458      -7.129   6.320   4.660  1.00 89.00           C  
ATOM   3626  CD2 HIS A 458      -8.047   6.512   5.633  1.00 89.00           C  
ATOM   3627  ND1 HIS A 458      -6.910   4.965   4.590  1.00 89.00           N  
ATOM   3628  CE1 HIS A 458      -7.672   4.355   5.488  1.00 89.00           C  
ATOM   3629  NE2 HIS A 458      -8.375   5.273   6.133  1.00 89.00           N  
ATOM   3630  N   LEU A 459      -3.367   6.586   4.172  1.00 89.88           N  
ATOM   3631  CA  LEU A 459      -2.318   5.648   4.555  1.00 89.88           C  
ATOM   3632  C   LEU A 459      -1.319   6.305   5.500  1.00 89.88           C  
ATOM   3633  CB  LEU A 459      -1.593   5.121   3.314  1.00 89.88           C  
ATOM   3634  O   LEU A 459      -0.888   5.688   6.480  1.00 89.88           O  
ATOM   3635  CG  LEU A 459      -2.412   4.230   2.377  1.00 89.88           C  
ATOM   3636  CD1 LEU A 459      -1.660   4.004   1.070  1.00 89.88           C  
ATOM   3637  CD2 LEU A 459      -2.734   2.900   3.051  1.00 89.88           C  
ATOM   3638  N   SER A 460      -1.015   7.512   5.203  1.00 92.00           N  
ATOM   3639  CA  SER A 460      -0.117   8.266   6.078  1.00 92.00           C  
ATOM   3640  C   SER A 460      -0.729   8.461   7.457  1.00 92.00           C  
ATOM   3641  CB  SER A 460       0.223   9.617   5.457  1.00 92.00           C  
ATOM   3642  O   SER A 460      -0.055   8.281   8.477  1.00 92.00           O  
ATOM   3643  OG  SER A 460       1.122  10.336   6.285  1.00 92.00           O  
ATOM   3644  N   LEU A 461      -1.992   8.773   7.559  1.00 89.12           N  
ATOM   3645  CA  LEU A 461      -2.701   8.992   8.812  1.00 89.12           C  
ATOM   3646  C   LEU A 461      -2.816   7.695   9.609  1.00 89.12           C  
ATOM   3647  CB  LEU A 461      -4.094   9.570   8.547  1.00 89.12           C  
ATOM   3648  O   LEU A 461      -2.824   7.711  10.836  1.00 89.12           O  
ATOM   3649  CG  LEU A 461      -4.141  10.984   7.973  1.00 89.12           C  
ATOM   3650  CD1 LEU A 461      -5.586  11.398   7.699  1.00 89.12           C  
ATOM   3651  CD2 LEU A 461      -3.473  11.969   8.922  1.00 89.12           C  
ATOM   3652  N   PHE A 462      -2.852   6.605   8.883  1.00 86.19           N  
ATOM   3653  CA  PHE A 462      -2.980   5.293   9.508  1.00 86.19           C  
ATOM   3654  C   PHE A 462      -1.686   4.898  10.211  1.00 86.19           C  
ATOM   3655  CB  PHE A 462      -3.355   4.234   8.469  1.00 86.19           C  
ATOM   3656  O   PHE A 462      -1.690   4.043  11.094  1.00 86.19           O  
ATOM   3657  CG  PHE A 462      -4.426   3.283   8.930  1.00 86.19           C  
ATOM   3658  CD1 PHE A 462      -4.090   2.055   9.484  1.00 86.19           C  
ATOM   3659  CD2 PHE A 462      -5.770   3.615   8.805  1.00 86.19           C  
ATOM   3660  CE1 PHE A 462      -5.082   1.173   9.914  1.00 86.19           C  
ATOM   3661  CE2 PHE A 462      -6.762   2.738   9.227  1.00 86.19           C  
ATOM   3662  CZ  PHE A 462      -6.418   1.518   9.781  1.00 86.19           C  
ATOM   3663  N   GLY A 463      -0.625   5.582   9.805  1.00 87.94           N  
ATOM   3664  CA  GLY A 463       0.642   5.359  10.477  1.00 87.94           C  
ATOM   3665  C   GLY A 463       1.638   4.582   9.641  1.00 87.94           C  
ATOM   3666  O   GLY A 463       2.701   4.195  10.133  1.00 87.94           O  
ATOM   3667  N   LYS A 464       1.274   4.320   8.477  1.00 92.12           N  
ATOM   3668  CA  LYS A 464       2.227   3.617   7.617  1.00 92.12           C  
ATOM   3669  C   LYS A 464       3.426   4.500   7.289  1.00 92.12           C  
ATOM   3670  CB  LYS A 464       1.546   3.154   6.328  1.00 92.12           C  
ATOM   3671  O   LYS A 464       3.262   5.676   6.945  1.00 92.12           O  
ATOM   3672  CG  LYS A 464       0.609   1.970   6.512  1.00 92.12           C  
ATOM   3673  CD  LYS A 464       0.136   1.417   5.172  1.00 92.12           C  
ATOM   3674  CE  LYS A 464       0.967   0.218   4.738  1.00 92.12           C  
ATOM   3675  NZ  LYS A 464       0.197  -0.690   3.836  1.00 92.12           N  
ATOM   3676  N   ARG A 465       4.562   3.883   7.402  1.00 94.19           N  
ATOM   3677  CA  ARG A 465       5.789   4.621   7.113  1.00 94.19           C  
ATOM   3678  C   ARG A 465       6.609   3.918   6.035  1.00 94.19           C  
ATOM   3679  CB  ARG A 465       6.629   4.789   8.383  1.00 94.19           C  
ATOM   3680  O   ARG A 465       7.766   4.270   5.797  1.00 94.19           O  
ATOM   3681  CG  ARG A 465       5.930   5.566   9.484  1.00 94.19           C  
ATOM   3682  CD  ARG A 465       5.602   6.988   9.047  1.00 94.19           C  
ATOM   3683  NE  ARG A 465       4.902   7.723  10.102  1.00 94.19           N  
ATOM   3684  NH1 ARG A 465       2.801   7.445   9.180  1.00 94.19           N  
ATOM   3685  NH2 ARG A 465       3.057   8.609  11.141  1.00 94.19           N  
ATOM   3686  CZ  ARG A 465       3.588   7.926  10.141  1.00 94.19           C  
ATOM   3687  N   SER A 466       6.066   2.953   5.484  1.00 96.06           N  
ATOM   3688  CA  SER A 466       6.562   2.180   4.352  1.00 96.06           C  
ATOM   3689  C   SER A 466       5.422   1.499   3.604  1.00 96.06           C  
ATOM   3690  CB  SER A 466       7.574   1.131   4.820  1.00 96.06           C  
ATOM   3691  O   SER A 466       4.422   1.107   4.207  1.00 96.06           O  
ATOM   3692  OG  SER A 466       7.914   0.252   3.762  1.00 96.06           O  
ATOM   3693  N   PRO A 467       5.680   1.354   2.270  1.00 95.81           N  
ATOM   3694  CA  PRO A 467       4.656   0.647   1.495  1.00 95.81           C  
ATOM   3695  C   PRO A 467       4.535  -0.826   1.880  1.00 95.81           C  
ATOM   3696  CB  PRO A 467       5.141   0.796   0.051  1.00 95.81           C  
ATOM   3697  O   PRO A 467       3.547  -1.479   1.538  1.00 95.81           O  
ATOM   3698  CG  PRO A 467       6.602   1.087   0.166  1.00 95.81           C  
ATOM   3699  CD  PRO A 467       6.852   1.744   1.492  1.00 95.81           C  
ATOM   3700  N   PHE A 468       5.508  -1.235   2.660  1.00 97.50           N  
ATOM   3701  CA  PHE A 468       5.602  -2.680   2.838  1.00 97.50           C  
ATOM   3702  C   PHE A 468       5.141  -3.086   4.230  1.00 97.50           C  
ATOM   3703  CB  PHE A 468       7.039  -3.158   2.602  1.00 97.50           C  
ATOM   3704  O   PHE A 468       5.363  -4.219   4.660  1.00 97.50           O  
ATOM   3705  CG  PHE A 468       7.590  -2.783   1.251  1.00 97.50           C  
ATOM   3706  CD1 PHE A 468       6.914  -3.135   0.088  1.00 97.50           C  
ATOM   3707  CD2 PHE A 468       8.781  -2.080   1.145  1.00 97.50           C  
ATOM   3708  CE1 PHE A 468       7.418  -2.789  -1.163  1.00 97.50           C  
ATOM   3709  CE2 PHE A 468       9.297  -1.732  -0.102  1.00 97.50           C  
ATOM   3710  CZ  PHE A 468       8.609  -2.088  -1.254  1.00 97.50           C  
ATOM   3711  N   GLN A 469       4.559  -2.098   4.941  1.00 95.12           N  
ATOM   3712  CA  GLN A 469       3.939  -2.414   6.223  1.00 95.12           C  
ATOM   3713  C   GLN A 469       2.514  -2.926   6.035  1.00 95.12           C  
ATOM   3714  CB  GLN A 469       3.941  -1.189   7.141  1.00 95.12           C  
ATOM   3715  O   GLN A 469       1.815  -2.508   5.109  1.00 95.12           O  
ATOM   3716  CG  GLN A 469       5.328  -0.780   7.617  1.00 95.12           C  
ATOM   3717  CD  GLN A 469       5.301   0.434   8.523  1.00 95.12           C  
ATOM   3718  NE2 GLN A 469       5.902   0.305   9.703  1.00 95.12           N  
ATOM   3719  OE1 GLN A 469       4.746   1.479   8.172  1.00 95.12           O  
ATOM   3720  N   ASN A 470       2.223  -3.916   6.840  1.00 92.25           N  
ATOM   3721  CA  ASN A 470       0.847  -4.398   6.914  1.00 92.25           C  
ATOM   3722  C   ASN A 470       0.086  -3.746   8.062  1.00 92.25           C  
ATOM   3723  CB  ASN A 470       0.819  -5.922   7.055  1.00 92.25           C  
ATOM   3724  O   ASN A 470       0.530  -3.791   9.211  1.00 92.25           O  
ATOM   3725  CG  ASN A 470      -0.588  -6.484   7.020  1.00 92.25           C  
ATOM   3726  ND2 ASN A 470      -0.954  -7.098   5.898  1.00 92.25           N  
ATOM   3727  OD1 ASN A 470      -1.340  -6.371   7.992  1.00 92.25           O  
ATOM   3728  N   ALA A 471      -1.063  -3.152   7.832  1.00 87.00           N  
ATOM   3729  CA  ALA A 471      -1.748  -2.365   8.852  1.00 87.00           C  
ATOM   3730  C   ALA A 471      -3.102  -2.977   9.203  1.00 87.00           C  
ATOM   3731  CB  ALA A 471      -1.925  -0.922   8.383  1.00 87.00           C  
ATOM   3732  O   ALA A 471      -3.992  -2.285   9.703  1.00 87.00           O  
ATOM   3733  N   TYR A 472      -3.229  -4.273   8.875  1.00 84.12           N  
ATOM   3734  CA  TYR A 472      -4.508  -4.941   9.086  1.00 84.12           C  
ATOM   3735  C   TYR A 472      -4.902  -4.898  10.562  1.00 84.12           C  
ATOM   3736  CB  TYR A 472      -4.445  -6.395   8.609  1.00 84.12           C  
ATOM   3737  O   TYR A 472      -6.086  -4.762  10.891  1.00 84.12           O  
ATOM   3738  CG  TYR A 472      -5.703  -7.184   8.898  1.00 84.12           C  
ATOM   3739  CD1 TYR A 472      -5.688  -8.242   9.805  1.00 84.12           C  
ATOM   3740  CD2 TYR A 472      -6.902  -6.871   8.266  1.00 84.12           C  
ATOM   3741  CE1 TYR A 472      -6.840  -8.969  10.070  1.00 84.12           C  
ATOM   3742  CE2 TYR A 472      -8.062  -7.594   8.523  1.00 84.12           C  
ATOM   3743  OH  TYR A 472      -9.164  -9.359   9.688  1.00 84.12           O  
ATOM   3744  CZ  TYR A 472      -8.023  -8.641   9.430  1.00 84.12           C  
ATOM   3745  N   ASN A 473      -3.924  -4.945  11.469  1.00 81.38           N  
ATOM   3746  CA  ASN A 473      -4.203  -5.066  12.898  1.00 81.38           C  
ATOM   3747  C   ASN A 473      -4.320  -3.699  13.562  1.00 81.38           C  
ATOM   3748  CB  ASN A 473      -3.121  -5.902  13.586  1.00 81.38           C  
ATOM   3749  O   ASN A 473      -4.527  -3.611  14.773  1.00 81.38           O  
ATOM   3750  CG  ASN A 473      -3.180  -7.367  13.203  1.00 81.38           C  
ATOM   3751  ND2 ASN A 473      -2.029  -8.031  13.219  1.00 81.38           N  
ATOM   3752  OD1 ASN A 473      -4.250  -7.895  12.883  1.00 81.38           O  
ATOM   3753  N   VAL A 474      -4.156  -2.668  12.797  1.00 79.06           N  
ATOM   3754  CA  VAL A 474      -4.227  -1.324  13.359  1.00 79.06           C  
ATOM   3755  C   VAL A 474      -5.680  -0.968  13.664  1.00 79.06           C  
ATOM   3756  CB  VAL A 474      -3.609  -0.276  12.406  1.00 79.06           C  
ATOM   3757  O   VAL A 474      -6.562  -1.170  12.828  1.00 79.06           O  
ATOM   3758  CG1 VAL A 474      -3.826   1.138  12.945  1.00 79.06           C  
ATOM   3759  CG2 VAL A 474      -2.121  -0.552  12.203  1.00 79.06           C  
ATOM   3760  N   ARG A 475      -5.875  -0.473  14.852  1.00 72.88           N  
ATOM   3761  CA  ARG A 475      -7.199  -0.060  15.305  1.00 72.88           C  
ATOM   3762  C   ARG A 475      -7.328   1.459  15.305  1.00 72.88           C  
ATOM   3763  CB  ARG A 475      -7.492  -0.615  16.703  1.00 72.88           C  
ATOM   3764  O   ARG A 475      -6.328   2.172  15.422  1.00 72.88           O  
ATOM   3765  CG  ARG A 475      -7.488  -2.135  16.766  1.00 72.88           C  
ATOM   3766  CD  ARG A 475      -7.852  -2.633  18.156  1.00 72.88           C  
ATOM   3767  NE  ARG A 475      -7.820  -4.090  18.234  1.00 72.88           N  
ATOM   3768  NH1 ARG A 475      -8.367  -4.195  20.484  1.00 72.88           N  
ATOM   3769  NH2 ARG A 475      -8.008  -6.121  19.297  1.00 72.88           N  
ATOM   3770  CZ  ARG A 475      -8.070  -4.801  19.344  1.00 72.88           C  
ATOM   3771  N   GLY A 476      -8.617   1.951  15.000  1.00 67.25           N  
ATOM   3772  CA  GLY A 476      -8.906   3.377  15.016  1.00 67.25           C  
ATOM   3773  C   GLY A 476      -9.422   3.898  13.688  1.00 67.25           C  
ATOM   3774  O   GLY A 476      -9.539   3.143  12.727  1.00 67.25           O  
ATOM   3775  N   ASN A 477      -9.852   5.258  13.805  1.00 70.50           N  
ATOM   3776  CA  ASN A 477     -10.359   5.949  12.625  1.00 70.50           C  
ATOM   3777  C   ASN A 477      -9.438   7.086  12.203  1.00 70.50           C  
ATOM   3778  CB  ASN A 477     -11.773   6.484  12.883  1.00 70.50           C  
ATOM   3779  O   ASN A 477      -9.305   8.086  12.906  1.00 70.50           O  
ATOM   3780  CG  ASN A 477     -12.438   7.008  11.625  1.00 70.50           C  
ATOM   3781  ND2 ASN A 477     -13.750   7.191  11.680  1.00 70.50           N  
ATOM   3782  OD1 ASN A 477     -11.773   7.242  10.609  1.00 70.50           O  
ATOM   3783  N   ALA A 478      -8.883   6.922  11.008  1.00 71.69           N  
ATOM   3784  CA  ALA A 478      -7.953   7.938  10.531  1.00 71.69           C  
ATOM   3785  C   ALA A 478      -8.656   9.281  10.352  1.00 71.69           C  
ATOM   3786  CB  ALA A 478      -7.309   7.496   9.219  1.00 71.69           C  
ATOM   3787  O   ALA A 478      -8.023  10.336  10.445  1.00 71.69           O  
ATOM   3788  N   THR A 479      -9.984   9.305  10.141  1.00 70.94           N  
ATOM   3789  CA  THR A 479     -10.703  10.547   9.867  1.00 70.94           C  
ATOM   3790  C   THR A 479     -10.938  11.328  11.156  1.00 70.94           C  
ATOM   3791  CB  THR A 479     -12.047  10.273   9.180  1.00 70.94           C  
ATOM   3792  O   THR A 479     -11.359  12.484  11.125  1.00 70.94           O  
ATOM   3793  CG2 THR A 479     -11.844   9.695   7.781  1.00 70.94           C  
ATOM   3794  OG1 THR A 479     -12.805   9.344   9.961  1.00 70.94           O  
ATOM   3795  N   ASN A 480     -10.578  10.742  12.328  1.00 70.81           N  
ATOM   3796  CA  ASN A 480     -10.773  11.414  13.609  1.00 70.81           C  
ATOM   3797  C   ASN A 480      -9.484  12.070  14.094  1.00 70.81           C  
ATOM   3798  CB  ASN A 480     -11.305  10.438  14.656  1.00 70.81           C  
ATOM   3799  O   ASN A 480      -9.461  12.664  15.180  1.00 70.81           O  
ATOM   3800  CG  ASN A 480     -12.750  10.055  14.414  1.00 70.81           C  
ATOM   3801  ND2 ASN A 480     -13.188   8.969  15.039  1.00 70.81           N  
ATOM   3802  OD1 ASN A 480     -13.469  10.719  13.672  1.00 70.81           O  
ATOM   3803  N   ILE A 481      -8.484  11.953  13.328  1.00 74.62           N  
ATOM   3804  CA  ILE A 481      -7.188  12.477  13.742  1.00 74.62           C  
ATOM   3805  C   ILE A 481      -7.223  14.000  13.750  1.00 74.62           C  
ATOM   3806  CB  ILE A 481      -6.055  11.969  12.820  1.00 74.62           C  
ATOM   3807  O   ILE A 481      -7.797  14.617  12.852  1.00 74.62           O  
ATOM   3808  CG1 ILE A 481      -5.859  10.461  13.000  1.00 74.62           C  
ATOM   3809  CG2 ILE A 481      -4.754  12.727  13.102  1.00 74.62           C  
ATOM   3810  CD1 ILE A 481      -4.859   9.844  12.023  1.00 74.62           C  
ATOM   3811  N   LYS A 482      -6.715  14.594  14.797  1.00 78.69           N  
ATOM   3812  CA  LYS A 482      -6.605  16.047  14.898  1.00 78.69           C  
ATOM   3813  C   LYS A 482      -5.402  16.562  14.109  1.00 78.69           C  
ATOM   3814  CB  LYS A 482      -6.496  16.469  16.359  1.00 78.69           C  
ATOM   3815  O   LYS A 482      -4.273  16.125  14.336  1.00 78.69           O  
ATOM   3816  CG  LYS A 482      -6.621  17.984  16.578  1.00 78.69           C  
ATOM   3817  CD  LYS A 482      -6.605  18.328  18.062  1.00 78.69           C  
ATOM   3818  CE  LYS A 482      -6.703  19.844  18.266  1.00 78.69           C  
ATOM   3819  NZ  LYS A 482      -6.680  20.203  19.719  1.00 78.69           N  
ATOM   3820  N   ILE A 483      -5.695  17.516  13.133  1.00 84.12           N  
ATOM   3821  CA  ILE A 483      -4.637  18.109  12.320  1.00 84.12           C  
ATOM   3822  C   ILE A 483      -4.098  19.359  13.008  1.00 84.12           C  
ATOM   3823  CB  ILE A 483      -5.137  18.453  10.898  1.00 84.12           C  
ATOM   3824  O   ILE A 483      -4.852  20.297  13.289  1.00 84.12           O  
ATOM   3825  CG1 ILE A 483      -5.820  17.234  10.266  1.00 84.12           C  
ATOM   3826  CG2 ILE A 483      -3.979  18.938  10.023  1.00 84.12           C  
ATOM   3827  CD1 ILE A 483      -4.930  16.000  10.172  1.00 84.12           C  
ATOM   3828  N   ILE A 484      -2.805  19.328  13.430  1.00 81.88           N  
ATOM   3829  CA  ILE A 484      -2.213  20.484  14.086  1.00 81.88           C  
ATOM   3830  C   ILE A 484      -1.095  21.062  13.219  1.00 81.88           C  
ATOM   3831  CB  ILE A 484      -1.670  20.125  15.484  1.00 81.88           C  
ATOM   3832  O   ILE A 484      -0.403  20.312  12.516  1.00 81.88           O  
ATOM   3833  CG1 ILE A 484      -2.729  19.359  16.281  1.00 81.88           C  
ATOM   3834  CG2 ILE A 484      -1.226  21.391  16.234  1.00 81.88           C  
ATOM   3835  CD1 ILE A 484      -2.201  18.734  17.578  1.00 81.88           C  
TER    3836      ILE A 484                                                      
ENDMDL                                                                          
END                                                                             
