# Supplementary material for: Deep mining reveals the diversity of endogenous viral elements in vertebrate genomes
Source: Nat Microbiol. 2024 Oct 22;9(11):3013–24. doi: 10.1038/s41564-024-01825-4 (PMC11521997; doi:10.1038/s41564-024-01825-4)
Supplement: Supplementary file 7 — NP tree files (Fig. 4a), and structural modelling files for the S. etruscus EVE, Ixodes scapularis EVE and South Bay virus nucleoprotein (Fig. 4b). [file 41564_2024_1825_MOESM7_ESM.zip › Source_Data_Figure_4/Suncus_etruscus_colabfold_24recycles_amber_8234a/Suncus_etruscus_colabfold_24recycles_amber_8234a_unrelaxed_rank_005_alphafold2_ptm_model_2_seed_000.pdb]

MODEL     1                                                                     
ATOM      1  N   MET A   1      -2.352  14.664 -24.859  1.00 77.69           N  
ATOM      2  CA  MET A   1      -2.152  13.219 -24.781  1.00 77.69           C  
ATOM      3  C   MET A   1      -3.438  12.508 -24.375  1.00 77.69           C  
ATOM      4  CB  MET A   1      -1.027  12.883 -23.797  1.00 77.69           C  
ATOM      5  O   MET A   1      -4.094  12.922 -23.406  1.00 77.69           O  
ATOM      6  CG  MET A   1       0.365  13.133 -24.359  1.00 77.69           C  
ATOM      7  SD  MET A   1       1.688  12.578 -23.219  1.00 77.69           S  
ATOM      8  CE  MET A   1       1.931  14.094 -22.250  1.00 77.69           C  
ATOM      9  N   GLU A   2      -3.934  11.633 -25.391  1.00 91.44           N  
ATOM     10  CA  GLU A   2      -5.219  10.977 -25.172  1.00 91.44           C  
ATOM     11  C   GLU A   2      -5.043   9.672 -24.391  1.00 91.44           C  
ATOM     12  CB  GLU A   2      -5.930  10.711 -26.500  1.00 91.44           C  
ATOM     13  O   GLU A   2      -4.078   8.938 -24.625  1.00 91.44           O  
ATOM     14  CG  GLU A   2      -7.324  10.125 -26.344  1.00 91.44           C  
ATOM     15  CD  GLU A   2      -7.996   9.820 -27.672  1.00 91.44           C  
ATOM     16  OE1 GLU A   2      -9.172   9.391 -27.672  1.00 91.44           O  
ATOM     17  OE2 GLU A   2      -7.344  10.008 -28.719  1.00 91.44           O  
ATOM     18  N   ASN A   3      -5.922   9.430 -23.406  1.00 96.06           N  
ATOM     19  CA  ASN A   3      -5.996   8.141 -22.719  1.00 96.06           C  
ATOM     20  C   ASN A   3      -6.508   7.039 -23.641  1.00 96.06           C  
ATOM     21  CB  ASN A   3      -6.887   8.250 -21.469  1.00 96.06           C  
ATOM     22  O   ASN A   3      -7.656   7.078 -24.078  1.00 96.06           O  
ATOM     23  CG  ASN A   3      -6.793   7.023 -20.578  1.00 96.06           C  
ATOM     24  ND2 ASN A   3      -7.172   7.180 -19.312  1.00 96.06           N  
ATOM     25  OD1 ASN A   3      -6.387   5.949 -21.031  1.00 96.06           O  
ATOM     26  N   LYS A   4      -5.664   6.020 -23.859  1.00 96.56           N  
ATOM     27  CA  LYS A   4      -5.977   4.984 -24.844  1.00 96.56           C  
ATOM     28  C   LYS A   4      -6.691   3.805 -24.188  1.00 96.56           C  
ATOM     29  CB  LYS A   4      -4.703   4.504 -25.547  1.00 96.56           C  
ATOM     30  O   LYS A   4      -7.148   2.889 -24.875  1.00 96.56           O  
ATOM     31  CG  LYS A   4      -4.086   5.531 -26.484  1.00 96.56           C  
ATOM     32  CD  LYS A   4      -2.955   4.930 -27.297  1.00 96.56           C  
ATOM     33  CE  LYS A   4      -2.412   5.926 -28.312  1.00 96.56           C  
ATOM     34  NZ  LYS A   4      -1.308   5.336 -29.141  1.00 96.56           N  
ATOM     35  N   ILE A   5      -6.797   3.758 -22.922  1.00 96.62           N  
ATOM     36  CA  ILE A   5      -7.516   2.711 -22.203  1.00 96.62           C  
ATOM     37  C   ILE A   5      -8.969   3.129 -22.000  1.00 96.62           C  
ATOM     38  CB  ILE A   5      -6.852   2.400 -20.844  1.00 96.62           C  
ATOM     39  O   ILE A   5      -9.336   3.623 -20.938  1.00 96.62           O  
ATOM     40  CG1 ILE A   5      -5.355   2.127 -21.031  1.00 96.62           C  
ATOM     41  CG2 ILE A   5      -7.547   1.215 -20.172  1.00 96.62           C  
ATOM     42  CD1 ILE A   5      -4.590   1.971 -19.719  1.00 96.62           C  
ATOM     43  N   LYS A   6      -9.781   2.965 -23.000  1.00 96.12           N  
ATOM     44  CA  LYS A   6     -11.172   3.414 -23.000  1.00 96.12           C  
ATOM     45  C   LYS A   6     -12.094   2.340 -22.453  1.00 96.12           C  
ATOM     46  CB  LYS A   6     -11.602   3.801 -24.422  1.00 96.12           C  
ATOM     47  O   LYS A   6     -12.703   1.582 -23.203  1.00 96.12           O  
ATOM     48  CG  LYS A   6     -10.797   4.934 -25.031  1.00 96.12           C  
ATOM     49  CD  LYS A   6     -11.352   5.359 -26.391  1.00 96.12           C  
ATOM     50  CE  LYS A   6     -10.570   6.523 -26.969  1.00 96.12           C  
ATOM     51  NZ  LYS A   6     -11.086   6.910 -28.328  1.00 96.12           N  
ATOM     52  N   VAL A   7     -12.078   2.217 -21.156  1.00 96.25           N  
ATOM     53  CA  VAL A   7     -12.859   1.225 -20.422  1.00 96.25           C  
ATOM     54  C   VAL A   7     -13.688   1.914 -19.344  1.00 96.25           C  
ATOM     55  CB  VAL A   7     -11.953   0.139 -19.797  1.00 96.25           C  
ATOM     56  O   VAL A   7     -13.156   2.715 -18.562  1.00 96.25           O  
ATOM     57  CG1 VAL A   7     -12.781  -0.825 -18.953  1.00 96.25           C  
ATOM     58  CG2 VAL A   7     -11.203  -0.619 -20.891  1.00 96.25           C  
ATOM     59  N   GLU A   8     -15.008   1.529 -19.234  1.00 94.19           N  
ATOM     60  CA  GLU A   8     -15.875   2.176 -18.250  1.00 94.19           C  
ATOM     61  C   GLU A   8     -16.453   1.160 -17.281  1.00 94.19           C  
ATOM     62  CB  GLU A   8     -17.000   2.934 -18.953  1.00 94.19           C  
ATOM     63  O   GLU A   8     -16.781   1.504 -16.141  1.00 94.19           O  
ATOM     64  CG  GLU A   8     -16.531   4.086 -19.828  1.00 94.19           C  
ATOM     65  CD  GLU A   8     -16.062   5.293 -19.031  1.00 94.19           C  
ATOM     66  OE1 GLU A   8     -15.352   6.156 -19.594  1.00 94.19           O  
ATOM     67  OE2 GLU A   8     -16.422   5.371 -17.828  1.00 94.19           O  
ATOM     68  N   THR A   9     -16.625  -0.047 -17.766  1.00 93.31           N  
ATOM     69  CA  THR A   9     -17.281  -1.079 -16.953  1.00 93.31           C  
ATOM     70  C   THR A   9     -16.391  -2.320 -16.859  1.00 93.31           C  
ATOM     71  CB  THR A   9     -18.641  -1.465 -17.547  1.00 93.31           C  
ATOM     72  O   THR A   9     -15.422  -2.457 -17.609  1.00 93.31           O  
ATOM     73  CG2 THR A   9     -19.516  -0.233 -17.766  1.00 93.31           C  
ATOM     74  OG1 THR A   9     -18.453  -2.131 -18.797  1.00 93.31           O  
ATOM     75  N   LYS A  10     -16.781  -3.186 -16.016  1.00 92.94           N  
ATOM     76  CA  LYS A  10     -16.078  -4.453 -15.836  1.00 92.94           C  
ATOM     77  C   LYS A  10     -16.125  -5.293 -17.109  1.00 92.94           C  
ATOM     78  CB  LYS A  10     -16.672  -5.238 -14.664  1.00 92.94           C  
ATOM     79  O   LYS A  10     -15.125  -5.895 -17.500  1.00 92.94           O  
ATOM     80  CG  LYS A  10     -16.000  -6.578 -14.406  1.00 92.94           C  
ATOM     81  CD  LYS A  10     -16.672  -7.336 -13.273  1.00 92.94           C  
ATOM     82  CE  LYS A  10     -16.047  -8.711 -13.070  1.00 92.94           C  
ATOM     83  NZ  LYS A  10     -16.734  -9.477 -11.984  1.00 92.94           N  
ATOM     84  N   ASP A  11     -17.250  -5.332 -17.734  1.00 94.19           N  
ATOM     85  CA  ASP A  11     -17.406  -6.105 -18.953  1.00 94.19           C  
ATOM     86  C   ASP A  11     -16.484  -5.586 -20.062  1.00 94.19           C  
ATOM     87  CB  ASP A  11     -18.859  -6.062 -19.422  1.00 94.19           C  
ATOM     88  O   ASP A  11     -15.875  -6.371 -20.781  1.00 94.19           O  
ATOM     89  CG  ASP A  11     -19.797  -6.879 -18.547  1.00 94.19           C  
ATOM     90  OD1 ASP A  11     -19.312  -7.738 -17.781  1.00 94.19           O  
ATOM     91  OD2 ASP A  11     -21.031  -6.660 -18.625  1.00 94.19           O  
ATOM     92  N   GLU A  12     -16.406  -4.312 -20.125  1.00 96.38           N  
ATOM     93  CA  GLU A  12     -15.523  -3.703 -21.109  1.00 96.38           C  
ATOM     94  C   GLU A  12     -14.062  -4.023 -20.797  1.00 96.38           C  
ATOM     95  CB  GLU A  12     -15.734  -2.188 -21.156  1.00 96.38           C  
ATOM     96  O   GLU A  12     -13.258  -4.195 -21.719  1.00 96.38           O  
ATOM     97  CG  GLU A  12     -17.062  -1.769 -21.750  1.00 96.38           C  
ATOM     98  CD  GLU A  12     -17.281  -0.263 -21.750  1.00 96.38           C  
ATOM     99  OE1 GLU A  12     -18.344   0.201 -22.219  1.00 96.38           O  
ATOM    100  OE2 GLU A  12     -16.359   0.459 -21.281  1.00 96.38           O  
ATOM    101  N   LEU A  13     -13.781  -4.055 -19.547  1.00 96.19           N  
ATOM    102  CA  LEU A  13     -12.430  -4.410 -19.141  1.00 96.19           C  
ATOM    103  C   LEU A  13     -12.078  -5.820 -19.594  1.00 96.19           C  
ATOM    104  CB  LEU A  13     -12.297  -4.309 -17.609  1.00 96.19           C  
ATOM    105  O   LEU A  13     -10.984  -6.047 -20.125  1.00 96.19           O  
ATOM    106  CG  LEU A  13     -10.953  -4.727 -17.016  1.00 96.19           C  
ATOM    107  CD1 LEU A  13      -9.836  -3.852 -17.578  1.00 96.19           C  
ATOM    108  CD2 LEU A  13     -10.984  -4.645 -15.500  1.00 96.19           C  
ATOM    109  N   GLU A  14     -12.922  -6.699 -19.422  1.00 95.12           N  
ATOM    110  CA  GLU A  14     -12.672  -8.086 -19.812  1.00 95.12           C  
ATOM    111  C   GLU A  14     -12.422  -8.203 -21.312  1.00 95.12           C  
ATOM    112  CB  GLU A  14     -13.852  -8.977 -19.406  1.00 95.12           C  
ATOM    113  O   GLU A  14     -11.523  -8.930 -21.734  1.00 95.12           O  
ATOM    114  CG  GLU A  14     -13.961  -9.203 -17.906  1.00 95.12           C  
ATOM    115  CD  GLU A  14     -15.188 -10.008 -17.500  1.00 95.12           C  
ATOM    116  OE1 GLU A  14     -15.344 -10.328 -16.297  1.00 95.12           O  
ATOM    117  OE2 GLU A  14     -16.000 -10.312 -18.391  1.00 95.12           O  
ATOM    118  N   MET A  15     -13.203  -7.469 -22.062  1.00 95.88           N  
ATOM    119  CA  MET A  15     -13.023  -7.469 -23.516  1.00 95.88           C  
ATOM    120  C   MET A  15     -11.680  -6.859 -23.891  1.00 95.88           C  
ATOM    121  CB  MET A  15     -14.164  -6.699 -24.188  1.00 95.88           C  
ATOM    122  O   MET A  15     -10.984  -7.379 -24.766  1.00 95.88           O  
ATOM    123  CG  MET A  15     -15.508  -7.402 -24.125  1.00 95.88           C  
ATOM    124  SD  MET A  15     -16.859  -6.426 -24.891  1.00 95.88           S  
ATOM    125  CE  MET A  15     -16.297  -6.422 -26.625  1.00 95.88           C  
ATOM    126  N   TYR A  16     -11.430  -5.809 -23.250  1.00 95.75           N  
ATOM    127  CA  TYR A  16     -10.164  -5.137 -23.500  1.00 95.75           C  
ATOM    128  C   TYR A  16      -8.992  -6.062 -23.188  1.00 95.75           C  
ATOM    129  CB  TYR A  16     -10.055  -3.867 -22.641  1.00 95.75           C  
ATOM    130  O   TYR A  16      -8.039  -6.148 -23.969  1.00 95.75           O  
ATOM    131  CG  TYR A  16      -8.797  -3.070 -22.891  1.00 95.75           C  
ATOM    132  CD1 TYR A  16      -7.617  -3.359 -22.219  1.00 95.75           C  
ATOM    133  CD2 TYR A  16      -8.789  -2.023 -23.812  1.00 95.75           C  
ATOM    134  CE1 TYR A  16      -6.457  -2.627 -22.438  1.00 95.75           C  
ATOM    135  CE2 TYR A  16      -7.637  -1.283 -24.047  1.00 95.75           C  
ATOM    136  OH  TYR A  16      -5.332  -0.862 -23.594  1.00 95.75           O  
ATOM    137  CZ  TYR A  16      -6.477  -1.592 -23.359  1.00 95.75           C  
ATOM    138  N   LEU A  17      -9.000  -6.758 -22.109  1.00 94.75           N  
ATOM    139  CA  LEU A  17      -7.914  -7.629 -21.656  1.00 94.75           C  
ATOM    140  C   LEU A  17      -7.711  -8.781 -22.641  1.00 94.75           C  
ATOM    141  CB  LEU A  17      -8.211  -8.180 -20.266  1.00 94.75           C  
ATOM    142  O   LEU A  17      -6.578  -9.219 -22.859  1.00 94.75           O  
ATOM    143  CG  LEU A  17      -8.102  -7.180 -19.109  1.00 94.75           C  
ATOM    144  CD1 LEU A  17      -8.594  -7.816 -17.812  1.00 94.75           C  
ATOM    145  CD2 LEU A  17      -6.664  -6.691 -18.953  1.00 94.75           C  
ATOM    146  N   LYS A  18      -8.758  -9.258 -23.234  1.00 93.62           N  
ATOM    147  CA  LYS A  18      -8.648 -10.320 -24.234  1.00 93.62           C  
ATOM    148  C   LYS A  18      -7.840  -9.859 -25.438  1.00 93.62           C  
ATOM    149  CB  LYS A  18     -10.031 -10.789 -24.672  1.00 93.62           C  
ATOM    150  O   LYS A  18      -6.926 -10.555 -25.891  1.00 93.62           O  
ATOM    151  CG  LYS A  18     -10.758 -11.648 -23.656  1.00 93.62           C  
ATOM    152  CD  LYS A  18     -12.109 -12.117 -24.172  1.00 93.62           C  
ATOM    153  CE  LYS A  18     -12.875 -12.891 -23.109  1.00 93.62           C  
ATOM    154  NZ  LYS A  18     -14.211 -13.336 -23.594  1.00 93.62           N  
ATOM    155  N   GLU A  19      -8.133  -8.656 -25.891  1.00 93.44           N  
ATOM    156  CA  GLU A  19      -7.422  -8.094 -27.016  1.00 93.44           C  
ATOM    157  C   GLU A  19      -5.984  -7.734 -26.656  1.00 93.44           C  
ATOM    158  CB  GLU A  19      -8.148  -6.852 -27.547  1.00 93.44           C  
ATOM    159  O   GLU A  19      -5.062  -7.961 -27.438  1.00 93.44           O  
ATOM    160  CG  GLU A  19      -9.500  -7.160 -28.188  1.00 93.44           C  
ATOM    161  CD  GLU A  19      -9.406  -8.156 -29.328  1.00 93.44           C  
ATOM    162  OE1 GLU A  19     -10.219  -9.109 -29.375  1.00 93.44           O  
ATOM    163  OE2 GLU A  19      -8.516  -7.980 -30.203  1.00 93.44           O  
ATOM    164  N   PHE A  20      -5.930  -7.207 -25.531  1.00 92.31           N  
ATOM    165  CA  PHE A  20      -4.629  -6.816 -24.984  1.00 92.31           C  
ATOM    166  C   PHE A  20      -3.713  -8.031 -24.859  1.00 92.31           C  
ATOM    167  CB  PHE A  20      -4.785  -6.129 -23.641  1.00 92.31           C  
ATOM    168  O   PHE A  20      -2.537  -7.969 -25.219  1.00 92.31           O  
ATOM    169  CG  PHE A  20      -3.498  -5.582 -23.078  1.00 92.31           C  
ATOM    170  CD1 PHE A  20      -2.748  -6.316 -22.172  1.00 92.31           C  
ATOM    171  CD2 PHE A  20      -3.039  -4.328 -23.469  1.00 92.31           C  
ATOM    172  CE1 PHE A  20      -1.556  -5.812 -21.656  1.00 92.31           C  
ATOM    173  CE2 PHE A  20      -1.850  -3.816 -22.953  1.00 92.31           C  
ATOM    174  CZ  PHE A  20      -1.110  -4.562 -22.047  1.00 92.31           C  
ATOM    175  N   GLY A  21      -4.176  -9.156 -24.406  1.00 89.50           N  
ATOM    176  CA  GLY A  21      -3.426 -10.383 -24.203  1.00 89.50           C  
ATOM    177  C   GLY A  21      -2.928 -11.000 -25.484  1.00 89.50           C  
ATOM    178  O   GLY A  21      -1.950 -11.758 -25.484  1.00 89.50           O  
ATOM    179  N   LYS A  22      -3.605 -10.680 -26.625  1.00 90.62           N  
ATOM    180  CA  LYS A  22      -3.158 -11.164 -27.938  1.00 90.62           C  
ATOM    181  C   LYS A  22      -1.888 -10.445 -28.375  1.00 90.62           C  
ATOM    182  CB  LYS A  22      -4.258 -10.977 -28.984  1.00 90.62           C  
ATOM    183  O   LYS A  22      -1.060 -11.016 -29.094  1.00 90.62           O  
ATOM    184  CG  LYS A  22      -5.492 -11.836 -28.734  1.00 90.62           C  
ATOM    185  CD  LYS A  22      -6.562 -11.586 -29.797  1.00 90.62           C  
ATOM    186  CE  LYS A  22      -7.832 -12.375 -29.500  1.00 90.62           C  
ATOM    187  NZ  LYS A  22      -8.922 -12.055 -30.469  1.00 90.62           N  
ATOM    188  N   LEU A  23      -1.665  -9.328 -27.812  1.00 89.50           N  
ATOM    189  CA  LEU A  23      -0.570  -8.469 -28.250  1.00 89.50           C  
ATOM    190  C   LEU A  23       0.628  -8.602 -27.312  1.00 89.50           C  
ATOM    191  CB  LEU A  23      -1.026  -7.008 -28.312  1.00 89.50           C  
ATOM    192  O   LEU A  23       1.775  -8.469 -27.750  1.00 89.50           O  
ATOM    193  CG  LEU A  23      -2.133  -6.684 -29.312  1.00 89.50           C  
ATOM    194  CD1 LEU A  23      -2.646  -5.262 -29.094  1.00 89.50           C  
ATOM    195  CD2 LEU A  23      -1.626  -6.859 -30.750  1.00 89.50           C  
ATOM    196  N   ILE A  24       0.317  -8.891 -26.125  1.00 90.69           N  
ATOM    197  CA  ILE A  24       1.330  -8.875 -25.078  1.00 90.69           C  
ATOM    198  C   ILE A  24       1.396 -10.250 -24.406  1.00 90.69           C  
ATOM    199  CB  ILE A  24       1.043  -7.781 -24.031  1.00 90.69           C  
ATOM    200  O   ILE A  24       0.367 -10.805 -24.016  1.00 90.69           O  
ATOM    201  CG1 ILE A  24       0.920  -6.414 -24.703  1.00 90.69           C  
ATOM    202  CG2 ILE A  24       2.133  -7.770 -22.953  1.00 90.69           C  
ATOM    203  CD1 ILE A  24       0.823  -5.246 -23.719  1.00 90.69           C  
ATOM    204  N   PRO A  25       2.547 -10.828 -24.297  1.00 88.62           N  
ATOM    205  CA  PRO A  25       2.678 -12.180 -23.734  1.00 88.62           C  
ATOM    206  C   PRO A  25       2.480 -12.203 -22.219  1.00 88.62           C  
ATOM    207  CB  PRO A  25       4.109 -12.578 -24.109  1.00 88.62           C  
ATOM    208  O   PRO A  25       3.447 -12.367 -21.469  1.00 88.62           O  
ATOM    209  CG  PRO A  25       4.867 -11.289 -24.141  1.00 88.62           C  
ATOM    210  CD  PRO A  25       3.932 -10.195 -24.562  1.00 88.62           C  
ATOM    211  N   VAL A  26       1.330 -12.141 -21.766  1.00 93.06           N  
ATOM    212  CA  VAL A  26       1.019 -12.133 -20.328  1.00 93.06           C  
ATOM    213  C   VAL A  26       0.769 -13.562 -19.844  1.00 93.06           C  
ATOM    214  CB  VAL A  26      -0.208 -11.250 -20.031  1.00 93.06           C  
ATOM    215  O   VAL A  26       0.417 -14.438 -20.641  1.00 93.06           O  
ATOM    216  CG1 VAL A  26       0.079  -9.789 -20.391  1.00 93.06           C  
ATOM    217  CG2 VAL A  26      -1.436 -11.750 -20.781  1.00 93.06           C  
ATOM    218  N   ASN A  27       1.039 -13.938 -18.547  1.00 92.50           N  
ATOM    219  CA  ASN A  27       0.767 -15.227 -17.922  1.00 92.50           C  
ATOM    220  C   ASN A  27       0.543 -15.078 -16.422  1.00 92.50           C  
ATOM    221  CB  ASN A  27       1.907 -16.203 -18.188  1.00 92.50           C  
ATOM    222  O   ASN A  27       0.644 -13.977 -15.875  1.00 92.50           O  
ATOM    223  CG  ASN A  27       3.197 -15.812 -17.500  1.00 92.50           C  
ATOM    224  ND2 ASN A  27       4.113 -15.219 -18.266  1.00 92.50           N  
ATOM    225  OD1 ASN A  27       3.371 -16.031 -16.312  1.00 92.50           O  
ATOM    226  N   SER A  28       0.236 -16.219 -15.797  1.00 93.06           N  
ATOM    227  CA  SER A  28      -0.019 -16.188 -14.367  1.00 93.06           C  
ATOM    228  C   SER A  28       0.684 -17.344 -13.648  1.00 93.06           C  
ATOM    229  CB  SER A  28      -1.521 -16.250 -14.086  1.00 93.06           C  
ATOM    230  O   SER A  28       0.263 -17.750 -12.570  1.00 93.06           O  
ATOM    231  OG  SER A  28      -2.094 -17.422 -14.648  1.00 93.06           O  
ATOM    232  N   GLU A  29       1.708 -17.812 -14.273  1.00 92.12           N  
ATOM    233  CA  GLU A  29       2.430 -18.953 -13.734  1.00 92.12           C  
ATOM    234  C   GLU A  29       2.955 -18.672 -12.328  1.00 92.12           C  
ATOM    235  CB  GLU A  29       3.586 -19.359 -14.656  1.00 92.12           C  
ATOM    236  O   GLU A  29       2.844 -19.500 -11.430  1.00 92.12           O  
ATOM    237  CG  GLU A  29       4.320 -20.609 -14.219  1.00 92.12           C  
ATOM    238  CD  GLU A  29       5.402 -21.047 -15.195  1.00 92.12           C  
ATOM    239  OE1 GLU A  29       6.109 -22.047 -14.914  1.00 92.12           O  
ATOM    240  OE2 GLU A  29       5.547 -20.375 -16.250  1.00 92.12           O  
ATOM    241  N   TYR A  30       3.529 -17.469 -12.047  1.00 93.81           N  
ATOM    242  CA  TYR A  30       4.184 -17.172 -10.781  1.00 93.81           C  
ATOM    243  C   TYR A  30       3.428 -16.078 -10.023  1.00 93.81           C  
ATOM    244  CB  TYR A  30       5.633 -16.734 -11.016  1.00 93.81           C  
ATOM    245  O   TYR A  30       3.848 -15.656  -8.945  1.00 93.81           O  
ATOM    246  CG  TYR A  30       6.488 -17.781 -11.672  1.00 93.81           C  
ATOM    247  CD1 TYR A  30       6.832 -18.953 -10.992  1.00 93.81           C  
ATOM    248  CD2 TYR A  30       6.953 -17.609 -12.969  1.00 93.81           C  
ATOM    249  CE1 TYR A  30       7.621 -19.922 -11.594  1.00 93.81           C  
ATOM    250  CE2 TYR A  30       7.742 -18.578 -13.586  1.00 93.81           C  
ATOM    251  OH  TYR A  30       8.852 -20.688 -13.484  1.00 93.81           O  
ATOM    252  CZ  TYR A  30       8.070 -19.734 -12.891  1.00 93.81           C  
ATOM    253  N   THR A  31       2.369 -15.602 -10.625  1.00 95.19           N  
ATOM    254  CA  THR A  31       1.657 -14.469 -10.039  1.00 95.19           C  
ATOM    255  C   THR A  31       0.180 -14.797  -9.852  1.00 95.19           C  
ATOM    256  CB  THR A  31       1.796 -13.203 -10.914  1.00 95.19           C  
ATOM    257  O   THR A  31      -0.346 -15.703 -10.500  1.00 95.19           O  
ATOM    258  CG2 THR A  31       3.254 -12.773 -11.023  1.00 95.19           C  
ATOM    259  OG1 THR A  31       1.290 -13.484 -12.227  1.00 95.19           O  
ATOM    260  N   ASN A  32      -0.509 -14.047  -8.914  1.00 94.50           N  
ATOM    261  CA  ASN A  32      -1.933 -14.211  -8.633  1.00 94.50           C  
ATOM    262  C   ASN A  32      -2.791 -13.664  -9.773  1.00 94.50           C  
ATOM    263  CB  ASN A  32      -2.303 -13.523  -7.316  1.00 94.50           C  
ATOM    264  O   ASN A  32      -3.795 -14.273 -10.148  1.00 94.50           O  
ATOM    265  CG  ASN A  32      -1.656 -14.188  -6.113  1.00 94.50           C  
ATOM    266  ND2 ASN A  32      -0.897 -13.414  -5.348  1.00 94.50           N  
ATOM    267  OD1 ASN A  32      -1.838 -15.383  -5.875  1.00 94.50           O  
ATOM    268  N   SER A  33      -2.451 -12.531 -10.336  1.00 95.00           N  
ATOM    269  CA  SER A  33      -3.029 -11.945 -11.539  1.00 95.00           C  
ATOM    270  C   SER A  33      -2.043 -11.984 -12.703  1.00 95.00           C  
ATOM    271  CB  SER A  33      -3.459 -10.500 -11.281  1.00 95.00           C  
ATOM    272  O   SER A  33      -0.834 -12.109 -12.492  1.00 95.00           O  
ATOM    273  OG  SER A  33      -4.477 -10.445 -10.297  1.00 95.00           O  
ATOM    274  N   CYS A  34      -2.672 -11.977 -13.938  1.00 94.94           N  
ATOM    275  CA  CYS A  34      -1.808 -12.023 -15.109  1.00 94.94           C  
ATOM    276  C   CYS A  34      -0.798 -10.883 -15.094  1.00 94.94           C  
ATOM    277  CB  CYS A  34      -2.639 -11.953 -16.391  1.00 94.94           C  
ATOM    278  O   CYS A  34      -1.136  -9.758 -14.719  1.00 94.94           O  
ATOM    279  SG  CYS A  34      -3.609 -13.445 -16.703  1.00 94.94           S  
ATOM    280  N   SER A  35       0.499 -11.250 -15.398  1.00 96.00           N  
ATOM    281  CA  SER A  35       1.620 -10.320 -15.453  1.00 96.00           C  
ATOM    282  C   SER A  35       2.584 -10.688 -16.578  1.00 96.00           C  
ATOM    283  CB  SER A  35       2.367 -10.297 -14.117  1.00 96.00           C  
ATOM    284  O   SER A  35       2.291 -11.562 -17.391  1.00 96.00           O  
ATOM    285  OG  SER A  35       3.146 -11.469 -13.961  1.00 96.00           O  
ATOM    286  N   LEU A  36       3.725  -9.938 -16.609  1.00 95.81           N  
ATOM    287  CA  LEU A  36       4.750 -10.188 -17.609  1.00 95.81           C  
ATOM    288  C   LEU A  36       5.852 -11.078 -17.047  1.00 95.81           C  
ATOM    289  CB  LEU A  36       5.352  -8.867 -18.109  1.00 95.81           C  
ATOM    290  O   LEU A  36       6.895 -11.266 -17.688  1.00 95.81           O  
ATOM    291  CG  LEU A  36       4.391  -7.910 -18.812  1.00 95.81           C  
ATOM    292  CD1 LEU A  36       5.078  -6.574 -19.094  1.00 95.81           C  
ATOM    293  CD2 LEU A  36       3.875  -8.523 -20.109  1.00 95.81           C  
ATOM    294  N   THR A  37       5.574 -11.688 -15.883  1.00 94.81           N  
ATOM    295  CA  THR A  37       6.574 -12.516 -15.211  1.00 94.81           C  
ATOM    296  C   THR A  37       6.594 -13.930 -15.797  1.00 94.81           C  
ATOM    297  CB  THR A  37       6.312 -12.594 -13.695  1.00 94.81           C  
ATOM    298  O   THR A  37       5.637 -14.688 -15.633  1.00 94.81           O  
ATOM    299  CG2 THR A  37       7.371 -13.430 -13.000  1.00 94.81           C  
ATOM    300  OG1 THR A  37       6.328 -11.266 -13.148  1.00 94.81           O  
ATOM    301  N   HIS A  38       7.719 -14.289 -16.344  1.00 91.75           N  
ATOM    302  CA  HIS A  38       7.863 -15.633 -16.906  1.00 91.75           C  
ATOM    303  C   HIS A  38       8.906 -16.438 -16.125  1.00 91.75           C  
ATOM    304  CB  HIS A  38       8.250 -15.555 -18.375  1.00 91.75           C  
ATOM    305  O   HIS A  38       8.891 -17.672 -16.172  1.00 91.75           O  
ATOM    306  CG  HIS A  38       7.172 -14.984 -19.250  1.00 91.75           C  
ATOM    307  CD2 HIS A  38       6.973 -13.727 -19.703  1.00 91.75           C  
ATOM    308  ND1 HIS A  38       6.133 -15.742 -19.734  1.00 91.75           N  
ATOM    309  CE1 HIS A  38       5.340 -14.977 -20.469  1.00 91.75           C  
ATOM    310  NE2 HIS A  38       5.828 -13.750 -20.469  1.00 91.75           N  
ATOM    311  N   VAL A  39       9.688 -15.664 -15.422  1.00 91.94           N  
ATOM    312  CA  VAL A  39      10.695 -16.281 -14.570  1.00 91.94           C  
ATOM    313  C   VAL A  39      10.852 -15.477 -13.281  1.00 91.94           C  
ATOM    314  CB  VAL A  39      12.055 -16.406 -15.297  1.00 91.94           C  
ATOM    315  O   VAL A  39      10.672 -14.250 -13.281  1.00 91.94           O  
ATOM    316  CG1 VAL A  39      11.914 -17.250 -16.562  1.00 91.94           C  
ATOM    317  CG2 VAL A  39      12.602 -15.023 -15.641  1.00 91.94           C  
ATOM    318  N   ILE A  40      11.172 -16.188 -12.250  1.00 91.69           N  
ATOM    319  CA  ILE A  40      11.500 -15.492 -11.016  1.00 91.69           C  
ATOM    320  C   ILE A  40      12.875 -14.844 -11.133  1.00 91.69           C  
ATOM    321  CB  ILE A  40      11.445 -16.438  -9.797  1.00 91.69           C  
ATOM    322  O   ILE A  40      13.859 -15.531 -11.430  1.00 91.69           O  
ATOM    323  CG1 ILE A  40      10.070 -17.094  -9.680  1.00 91.69           C  
ATOM    324  CG2 ILE A  40      11.805 -15.680  -8.508  1.00 91.69           C  
ATOM    325  CD1 ILE A  40       9.977 -18.156  -8.594  1.00 91.69           C  
ATOM    326  N   PRO A  41      12.953 -13.539 -10.938  1.00 92.06           N  
ATOM    327  CA  PRO A  41      14.227 -12.836 -11.133  1.00 92.06           C  
ATOM    328  C   PRO A  41      15.312 -13.312 -10.172  1.00 92.06           C  
ATOM    329  CB  PRO A  41      13.867 -11.375 -10.875  1.00 92.06           C  
ATOM    330  O   PRO A  41      15.039 -13.547  -8.992  1.00 92.06           O  
ATOM    331  CG  PRO A  41      12.609 -11.430 -10.062  1.00 92.06           C  
ATOM    332  CD  PRO A  41      11.906 -12.719 -10.359  1.00 92.06           C  
ATOM    333  N   ARG A  42      16.453 -13.484 -10.742  1.00 90.75           N  
ATOM    334  CA  ARG A  42      17.625 -13.789  -9.938  1.00 90.75           C  
ATOM    335  C   ARG A  42      18.375 -12.516  -9.547  1.00 90.75           C  
ATOM    336  CB  ARG A  42      18.562 -14.742 -10.688  1.00 90.75           C  
ATOM    337  O   ARG A  42      18.797 -11.750 -10.422  1.00 90.75           O  
ATOM    338  CG  ARG A  42      17.984 -16.125 -10.930  1.00 90.75           C  
ATOM    339  CD  ARG A  42      19.000 -17.078 -11.531  1.00 90.75           C  
ATOM    340  NE  ARG A  42      18.453 -18.406 -11.750  1.00 90.75           N  
ATOM    341  NH1 ARG A  42      20.422 -19.344 -12.492  1.00 90.75           N  
ATOM    342  NH2 ARG A  42      18.516 -20.609 -12.359  1.00 90.75           N  
ATOM    343  CZ  ARG A  42      19.125 -19.453 -12.203  1.00 90.75           C  
ATOM    344  N   LEU A  43      18.609 -12.328  -8.266  1.00 94.75           N  
ATOM    345  CA  LEU A  43      19.141 -11.047  -7.816  1.00 94.75           C  
ATOM    346  C   LEU A  43      20.562 -11.211  -7.285  1.00 94.75           C  
ATOM    347  CB  LEU A  43      18.250 -10.445  -6.734  1.00 94.75           C  
ATOM    348  O   LEU A  43      21.109 -10.305  -6.641  1.00 94.75           O  
ATOM    349  CG  LEU A  43      16.797 -10.180  -7.125  1.00 94.75           C  
ATOM    350  CD1 LEU A  43      16.047  -9.547  -5.965  1.00 94.75           C  
ATOM    351  CD2 LEU A  43      16.734  -9.289  -8.359  1.00 94.75           C  
ATOM    352  N   ASP A  44      21.297 -12.289  -7.590  1.00 93.12           N  
ATOM    353  CA  ASP A  44      22.609 -12.625  -7.062  1.00 93.12           C  
ATOM    354  C   ASP A  44      23.656 -11.609  -7.512  1.00 93.12           C  
ATOM    355  CB  ASP A  44      23.016 -14.031  -7.496  1.00 93.12           C  
ATOM    356  O   ASP A  44      24.578 -11.289  -6.758  1.00 93.12           O  
ATOM    357  CG  ASP A  44      22.062 -15.109  -7.000  1.00 93.12           C  
ATOM    358  OD1 ASP A  44      22.000 -15.344  -5.773  1.00 93.12           O  
ATOM    359  OD2 ASP A  44      21.375 -15.719  -7.840  1.00 93.12           O  
ATOM    360  N   ASP A  45      23.438 -11.133  -8.680  1.00 94.00           N  
ATOM    361  CA  ASP A  45      24.406 -10.180  -9.234  1.00 94.00           C  
ATOM    362  C   ASP A  45      24.453  -8.906  -8.398  1.00 94.00           C  
ATOM    363  CB  ASP A  45      24.062  -9.859 -10.688  1.00 94.00           C  
ATOM    364  O   ASP A  45      25.516  -8.320  -8.203  1.00 94.00           O  
ATOM    365  CG  ASP A  45      25.109  -8.969 -11.352  1.00 94.00           C  
ATOM    366  OD1 ASP A  45      26.281  -9.367 -11.430  1.00 94.00           O  
ATOM    367  OD2 ASP A  45      24.734  -7.863 -11.805  1.00 94.00           O  
ATOM    368  N   TYR A  46      23.344  -8.539  -7.879  1.00 95.62           N  
ATOM    369  CA  TYR A  46      23.266  -7.316  -7.082  1.00 95.62           C  
ATOM    370  C   TYR A  46      23.953  -7.508  -5.734  1.00 95.62           C  
ATOM    371  CB  TYR A  46      21.812  -6.891  -6.871  1.00 95.62           C  
ATOM    372  O   TYR A  46      24.562  -6.578  -5.203  1.00 95.62           O  
ATOM    373  CG  TYR A  46      21.125  -6.449  -8.141  1.00 95.62           C  
ATOM    374  CD1 TYR A  46      21.312  -5.164  -8.648  1.00 95.62           C  
ATOM    375  CD2 TYR A  46      20.281  -7.309  -8.828  1.00 95.62           C  
ATOM    376  CE1 TYR A  46      20.672  -4.750  -9.812  1.00 95.62           C  
ATOM    377  CE2 TYR A  46      19.641  -6.906 -10.000  1.00 95.62           C  
ATOM    378  OH  TYR A  46      19.219  -5.223 -11.633  1.00 95.62           O  
ATOM    379  CZ  TYR A  46      19.844  -5.629 -10.484  1.00 95.62           C  
ATOM    380  N   LEU A  47      23.859  -8.672  -5.258  1.00 93.25           N  
ATOM    381  CA  LEU A  47      24.562  -9.016  -4.020  1.00 93.25           C  
ATOM    382  C   LEU A  47      26.062  -8.898  -4.191  1.00 93.25           C  
ATOM    383  CB  LEU A  47      24.203 -10.438  -3.580  1.00 93.25           C  
ATOM    384  O   LEU A  47      26.750  -8.352  -3.324  1.00 93.25           O  
ATOM    385  CG  LEU A  47      24.703 -10.875  -2.207  1.00 93.25           C  
ATOM    386  CD1 LEU A  47      24.125  -9.984  -1.117  1.00 93.25           C  
ATOM    387  CD2 LEU A  47      24.359 -12.336  -1.946  1.00 93.25           C  
ATOM    388  N   ARG A  48      26.562  -9.359  -5.273  1.00 92.38           N  
ATOM    389  CA  ARG A  48      27.984  -9.266  -5.570  1.00 92.38           C  
ATOM    390  C   ARG A  48      28.422  -7.812  -5.711  1.00 92.38           C  
ATOM    391  CB  ARG A  48      28.312 -10.039  -6.852  1.00 92.38           C  
ATOM    392  O   ARG A  48      29.453  -7.414  -5.180  1.00 92.38           O  
ATOM    393  CG  ARG A  48      28.266 -11.547  -6.688  1.00 92.38           C  
ATOM    394  CD  ARG A  48      28.625 -12.266  -7.984  1.00 92.38           C  
ATOM    395  NE  ARG A  48      28.234 -13.680  -7.941  1.00 92.38           N  
ATOM    396  NH1 ARG A  48      28.578 -14.047 -10.195  1.00 92.38           N  
ATOM    397  NH2 ARG A  48      27.859 -15.758  -8.844  1.00 92.38           N  
ATOM    398  CZ  ARG A  48      28.234 -14.492  -8.992  1.00 92.38           C  
ATOM    399  N   ARG A  49      27.609  -7.051  -6.430  1.00 94.00           N  
ATOM    400  CA  ARG A  49      27.891  -5.633  -6.625  1.00 94.00           C  
ATOM    401  C   ARG A  49      27.875  -4.887  -5.297  1.00 94.00           C  
ATOM    402  CB  ARG A  49      26.875  -5.012  -7.590  1.00 94.00           C  
ATOM    403  O   ARG A  49      28.656  -3.957  -5.090  1.00 94.00           O  
ATOM    404  CG  ARG A  49      27.062  -5.438  -9.039  1.00 94.00           C  
ATOM    405  CD  ARG A  49      25.875  -5.039  -9.898  1.00 94.00           C  
ATOM    406  NE  ARG A  49      25.672  -3.592  -9.914  1.00 94.00           N  
ATOM    407  NH1 ARG A  49      23.578  -3.676 -10.875  1.00 94.00           N  
ATOM    408  NH2 ARG A  49      24.516  -1.655 -10.352  1.00 94.00           N  
ATOM    409  CZ  ARG A  49      24.594  -2.977 -10.383  1.00 94.00           C  
ATOM    410  N   MET A  50      26.938  -5.305  -4.449  1.00 93.31           N  
ATOM    411  CA  MET A  50      26.797  -4.668  -3.143  1.00 93.31           C  
ATOM    412  C   MET A  50      28.062  -4.859  -2.312  1.00 93.31           C  
ATOM    413  CB  MET A  50      25.594  -5.230  -2.395  1.00 93.31           C  
ATOM    414  O   MET A  50      28.484  -3.947  -1.605  1.00 93.31           O  
ATOM    415  CG  MET A  50      25.266  -4.484  -1.110  1.00 93.31           C  
ATOM    416  SD  MET A  50      24.766  -2.746  -1.417  1.00 93.31           S  
ATOM    417  CE  MET A  50      23.078  -3.004  -2.033  1.00 93.31           C  
ATOM    418  N   ALA A  51      28.719  -5.969  -2.424  1.00 89.94           N  
ATOM    419  CA  ALA A  51      29.938  -6.305  -1.688  1.00 89.94           C  
ATOM    420  C   ALA A  51      31.094  -5.395  -2.096  1.00 89.94           C  
ATOM    421  CB  ALA A  51      30.312  -7.766  -1.910  1.00 89.94           C  
ATOM    422  O   ALA A  51      31.953  -5.070  -1.275  1.00 89.94           O  
ATOM    423  N   ASP A  52      30.984  -4.895  -3.291  1.00 91.19           N  
ATOM    424  CA  ASP A  52      32.062  -4.086  -3.846  1.00 91.19           C  
ATOM    425  C   ASP A  52      31.766  -2.596  -3.693  1.00 91.19           C  
ATOM    426  CB  ASP A  52      32.281  -4.430  -5.320  1.00 91.19           C  
ATOM    427  O   ASP A  52      32.594  -1.754  -4.043  1.00 91.19           O  
ATOM    428  CG  ASP A  52      32.812  -5.840  -5.527  1.00 91.19           C  
ATOM    429  OD1 ASP A  52      33.469  -6.387  -4.617  1.00 91.19           O  
ATOM    430  OD2 ASP A  52      32.562  -6.414  -6.609  1.00 91.19           O  
ATOM    431  N   ALA A  53      30.609  -2.287  -3.230  1.00 91.06           N  
ATOM    432  CA  ALA A  53      30.203  -0.892  -3.133  1.00 91.06           C  
ATOM    433  C   ALA A  53      30.953  -0.166  -2.027  1.00 91.06           C  
ATOM    434  CB  ALA A  53      28.688  -0.805  -2.889  1.00 91.06           C  
ATOM    435  O   ALA A  53      31.141  -0.705  -0.933  1.00 91.06           O  
ATOM    436  N   GLY A  54      31.422   1.090  -2.328  1.00 85.19           N  
ATOM    437  CA  GLY A  54      32.312   1.801  -1.432  1.00 85.19           C  
ATOM    438  C   GLY A  54      31.641   2.928  -0.679  1.00 85.19           C  
ATOM    439  O   GLY A  54      32.031   3.273   0.433  1.00 85.19           O  
ATOM    440  N   THR A  55      30.484   3.490  -1.268  1.00 88.81           N  
ATOM    441  CA  THR A  55      29.797   4.605  -0.623  1.00 88.81           C  
ATOM    442  C   THR A  55      28.359   4.227  -0.272  1.00 88.81           C  
ATOM    443  CB  THR A  55      29.797   5.855  -1.521  1.00 88.81           C  
ATOM    444  O   THR A  55      27.812   3.279  -0.836  1.00 88.81           O  
ATOM    445  CG2 THR A  55      31.203   6.207  -1.975  1.00 88.81           C  
ATOM    446  OG1 THR A  55      28.984   5.605  -2.676  1.00 88.81           O  
ATOM    447  N   GLU A  56      27.750   4.926   0.710  1.00 85.25           N  
ATOM    448  CA  GLU A  56      26.359   4.723   1.095  1.00 85.25           C  
ATOM    449  C   GLU A  56      25.422   5.020  -0.070  1.00 85.25           C  
ATOM    450  CB  GLU A  56      26.000   5.602   2.297  1.00 85.25           C  
ATOM    451  O   GLU A  56      24.422   4.312  -0.268  1.00 85.25           O  
ATOM    452  CG  GLU A  56      26.625   5.129   3.607  1.00 85.25           C  
ATOM    453  CD  GLU A  56      26.203   3.723   3.996  1.00 85.25           C  
ATOM    454  OE1 GLU A  56      27.062   2.908   4.375  1.00 85.25           O  
ATOM    455  OE2 GLU A  56      24.984   3.430   3.924  1.00 85.25           O  
ATOM    456  N   GLY A  57      25.703   6.035  -0.839  1.00 85.62           N  
ATOM    457  CA  GLY A  57      24.922   6.367  -2.016  1.00 85.62           C  
ATOM    458  C   GLY A  57      24.891   5.258  -3.047  1.00 85.62           C  
ATOM    459  O   GLY A  57      23.828   4.941  -3.598  1.00 85.62           O  
ATOM    460  N   GLU A  58      26.016   4.672  -3.244  1.00 89.25           N  
ATOM    461  CA  GLU A  58      26.125   3.551  -4.172  1.00 89.25           C  
ATOM    462  C   GLU A  58      25.344   2.340  -3.674  1.00 89.25           C  
ATOM    463  CB  GLU A  58      27.594   3.174  -4.391  1.00 89.25           C  
ATOM    464  O   GLU A  58      24.656   1.668  -4.453  1.00 89.25           O  
ATOM    465  CG  GLU A  58      27.812   2.168  -5.512  1.00 89.25           C  
ATOM    466  CD  GLU A  58      29.281   1.883  -5.785  1.00 89.25           C  
ATOM    467  OE1 GLU A  58      29.578   1.176  -6.770  1.00 89.25           O  
ATOM    468  OE2 GLU A  58      30.125   2.369  -5.004  1.00 89.25           O  
ATOM    469  N   LYS A  59      25.438   2.080  -2.447  1.00 90.88           N  
ATOM    470  CA  LYS A  59      24.703   0.978  -1.825  1.00 90.88           C  
ATOM    471  C   LYS A  59      23.203   1.163  -1.974  1.00 90.88           C  
ATOM    472  CB  LYS A  59      25.078   0.855  -0.346  1.00 90.88           C  
ATOM    473  O   LYS A  59      22.484   0.222  -2.324  1.00 90.88           O  
ATOM    474  CG  LYS A  59      26.500   0.374  -0.101  1.00 90.88           C  
ATOM    475  CD  LYS A  59      26.797   0.274   1.387  1.00 90.88           C  
ATOM    476  CE  LYS A  59      28.234  -0.202   1.633  1.00 90.88           C  
ATOM    477  NZ  LYS A  59      28.562  -0.235   3.090  1.00 90.88           N  
ATOM    478  N   ASP A  60      22.719   2.385  -1.761  1.00 87.88           N  
ATOM    479  CA  ASP A  60      21.297   2.695  -1.910  1.00 87.88           C  
ATOM    480  C   ASP A  60      20.844   2.523  -3.359  1.00 87.88           C  
ATOM    481  CB  ASP A  60      21.000   4.117  -1.433  1.00 87.88           C  
ATOM    482  O   ASP A  60      19.750   2.004  -3.619  1.00 87.88           O  
ATOM    483  CG  ASP A  60      21.078   4.266   0.077  1.00 87.88           C  
ATOM    484  OD1 ASP A  60      21.047   3.242   0.793  1.00 87.88           O  
ATOM    485  OD2 ASP A  60      21.188   5.418   0.554  1.00 87.88           O  
ATOM    486  N   ALA A  61      21.625   2.916  -4.238  1.00 89.62           N  
ATOM    487  CA  ALA A  61      21.312   2.809  -5.660  1.00 89.62           C  
ATOM    488  C   ALA A  61      21.219   1.348  -6.090  1.00 89.62           C  
ATOM    489  CB  ALA A  61      22.375   3.537  -6.492  1.00 89.62           C  
ATOM    490  O   ALA A  61      20.297   0.967  -6.816  1.00 89.62           O  
ATOM    491  N   ILE A  62      22.172   0.542  -5.637  1.00 93.69           N  
ATOM    492  CA  ILE A  62      22.188  -0.873  -5.988  1.00 93.69           C  
ATOM    493  C   ILE A  62      20.938  -1.557  -5.453  1.00 93.69           C  
ATOM    494  CB  ILE A  62      23.453  -1.572  -5.441  1.00 93.69           C  
ATOM    495  O   ILE A  62      20.297  -2.328  -6.164  1.00 93.69           O  
ATOM    496  CG1 ILE A  62      24.703  -1.062  -6.172  1.00 93.69           C  
ATOM    497  CG2 ILE A  62      23.328  -3.094  -5.570  1.00 93.69           C  
ATOM    498  CD1 ILE A  62      26.016  -1.507  -5.535  1.00 93.69           C  
ATOM    499  N   TYR A  63      20.672  -1.266  -4.203  1.00 93.12           N  
ATOM    500  CA  TYR A  63      19.469  -1.862  -3.631  1.00 93.12           C  
ATOM    501  C   TYR A  63      18.234  -1.458  -4.422  1.00 93.12           C  
ATOM    502  CB  TYR A  63      19.312  -1.449  -2.164  1.00 93.12           C  
ATOM    503  O   TYR A  63      17.375  -2.297  -4.719  1.00 93.12           O  
ATOM    504  CG  TYR A  63      18.094  -2.041  -1.495  1.00 93.12           C  
ATOM    505  CD1 TYR A  63      16.922  -1.302  -1.364  1.00 93.12           C  
ATOM    506  CD2 TYR A  63      18.125  -3.336  -0.992  1.00 93.12           C  
ATOM    507  CE1 TYR A  63      15.797  -1.842  -0.747  1.00 93.12           C  
ATOM    508  CE2 TYR A  63      17.000  -3.887  -0.373  1.00 93.12           C  
ATOM    509  OH  TYR A  63      14.742  -3.672   0.357  1.00 93.12           O  
ATOM    510  CZ  TYR A  63      15.844  -3.133  -0.255  1.00 93.12           C  
ATOM    511  N   SER A  64      18.062  -0.179  -4.715  1.00 91.56           N  
ATOM    512  CA  SER A  64      16.922   0.318  -5.473  1.00 91.56           C  
ATOM    513  C   SER A  64      16.812  -0.371  -6.828  1.00 91.56           C  
ATOM    514  CB  SER A  64      17.031   1.831  -5.664  1.00 91.56           C  
ATOM    515  O   SER A  64      15.719  -0.743  -7.258  1.00 91.56           O  
ATOM    516  OG  SER A  64      16.891   2.506  -4.426  1.00 91.56           O  
ATOM    517  N   GLU A  65      17.906  -0.591  -7.441  1.00 93.94           N  
ATOM    518  CA  GLU A  65      17.938  -1.288  -8.727  1.00 93.94           C  
ATOM    519  C   GLU A  65      17.484  -2.736  -8.578  1.00 93.94           C  
ATOM    520  CB  GLU A  65      19.344  -1.238  -9.336  1.00 93.94           C  
ATOM    521  O   GLU A  65      16.766  -3.260  -9.438  1.00 93.94           O  
ATOM    522  CG  GLU A  65      19.719   0.130  -9.875  1.00 93.94           C  
ATOM    523  CD  GLU A  65      21.156   0.188 -10.391  1.00 93.94           C  
ATOM    524  OE1 GLU A  65      21.609   1.288 -10.766  1.00 93.94           O  
ATOM    525  OE2 GLU A  65      21.812  -0.875 -10.422  1.00 93.94           O  
ATOM    526  N   ALA A  66      17.984  -3.309  -7.559  1.00 95.69           N  
ATOM    527  CA  ALA A  66      17.578  -4.684  -7.277  1.00 95.69           C  
ATOM    528  C   ALA A  66      16.062  -4.781  -7.066  1.00 95.69           C  
ATOM    529  CB  ALA A  66      18.312  -5.219  -6.055  1.00 95.69           C  
ATOM    530  O   ALA A  66      15.422  -5.703  -7.562  1.00 95.69           O  
ATOM    531  N   LEU A  67      15.547  -3.852  -6.324  1.00 94.88           N  
ATOM    532  CA  LEU A  67      14.109  -3.818  -6.070  1.00 94.88           C  
ATOM    533  C   LEU A  67      13.336  -3.672  -7.375  1.00 94.88           C  
ATOM    534  CB  LEU A  67      13.758  -2.670  -5.121  1.00 94.88           C  
ATOM    535  O   LEU A  67      12.367  -4.398  -7.609  1.00 94.88           O  
ATOM    536  CG  LEU A  67      12.281  -2.518  -4.758  1.00 94.88           C  
ATOM    537  CD1 LEU A  67      11.820  -3.705  -3.922  1.00 94.88           C  
ATOM    538  CD2 LEU A  67      12.047  -1.207  -4.016  1.00 94.88           C  
ATOM    539  N   ILE A  68      13.742  -2.760  -8.219  1.00 94.94           N  
ATOM    540  CA  ILE A  68      13.102  -2.555  -9.516  1.00 94.94           C  
ATOM    541  C   ILE A  68      13.180  -3.838 -10.336  1.00 94.94           C  
ATOM    542  CB  ILE A  68      13.742  -1.379 -10.281  1.00 94.94           C  
ATOM    543  O   ILE A  68      12.188  -4.273 -10.922  1.00 94.94           O  
ATOM    544  CG1 ILE A  68      13.359  -0.044  -9.633  1.00 94.94           C  
ATOM    545  CG2 ILE A  68      13.328  -1.410 -11.758  1.00 94.94           C  
ATOM    546  CD1 ILE A  68      14.086   1.159 -10.219  1.00 94.94           C  
ATOM    547  N   ALA A  69      14.305  -4.445 -10.297  1.00 95.56           N  
ATOM    548  CA  ALA A  69      14.500  -5.676 -11.055  1.00 95.56           C  
ATOM    549  C   ALA A  69      13.602  -6.793 -10.531  1.00 95.56           C  
ATOM    550  CB  ALA A  69      15.969  -6.105 -11.000  1.00 95.56           C  
ATOM    551  O   ALA A  69      13.039  -7.566 -11.312  1.00 95.56           O  
ATOM    552  N   GLY A  70      13.461  -6.863  -9.273  1.00 95.12           N  
ATOM    553  CA  GLY A  70      12.672  -7.914  -8.648  1.00 95.12           C  
ATOM    554  C   GLY A  70      11.180  -7.762  -8.891  1.00 95.12           C  
ATOM    555  O   GLY A  70      10.438  -8.750  -8.875  1.00 95.12           O  
ATOM    556  N   THR A  71      10.789  -6.590  -9.234  1.00 96.19           N  
ATOM    557  CA  THR A  71       9.352  -6.340  -9.305  1.00 96.19           C  
ATOM    558  C   THR A  71       8.953  -5.859 -10.695  1.00 96.19           C  
ATOM    559  CB  THR A  71       8.914  -5.301  -8.258  1.00 96.19           C  
ATOM    560  O   THR A  71       7.785  -5.570 -10.945  1.00 96.19           O  
ATOM    561  CG2 THR A  71       9.188  -5.797  -6.840  1.00 96.19           C  
ATOM    562  OG1 THR A  71       9.633  -4.078  -8.469  1.00 96.19           O  
ATOM    563  N   ARG A  72       9.781  -5.738 -11.570  1.00 96.00           N  
ATOM    564  CA  ARG A  72       9.625  -5.105 -12.875  1.00 96.00           C  
ATOM    565  C   ARG A  72       8.477  -5.727 -13.656  1.00 96.00           C  
ATOM    566  CB  ARG A  72      10.922  -5.223 -13.680  1.00 96.00           C  
ATOM    567  O   ARG A  72       7.691  -5.012 -14.289  1.00 96.00           O  
ATOM    568  CG  ARG A  72      10.859  -4.566 -15.055  1.00 96.00           C  
ATOM    569  CD  ARG A  72      12.219  -4.566 -15.742  1.00 96.00           C  
ATOM    570  NE  ARG A  72      13.125  -3.594 -15.148  1.00 96.00           N  
ATOM    571  NH1 ARG A  72      14.484  -3.416 -17.016  1.00 96.00           N  
ATOM    572  NH2 ARG A  72      14.945  -2.189 -15.125  1.00 96.00           N  
ATOM    573  CZ  ARG A  72      14.180  -3.068 -15.766  1.00 96.00           C  
ATOM    574  N   TYR A  73       8.344  -6.984 -13.516  1.00 96.38           N  
ATOM    575  CA  TYR A  73       7.391  -7.656 -14.391  1.00 96.38           C  
ATOM    576  C   TYR A  73       6.281  -8.320 -13.586  1.00 96.38           C  
ATOM    577  CB  TYR A  73       8.102  -8.695 -15.266  1.00 96.38           C  
ATOM    578  O   TYR A  73       5.488  -9.094 -14.133  1.00 96.38           O  
ATOM    579  CG  TYR A  73       9.125  -8.102 -16.203  1.00 96.38           C  
ATOM    580  CD1 TYR A  73       8.750  -7.211 -17.203  1.00 96.38           C  
ATOM    581  CD2 TYR A  73      10.469  -8.438 -16.078  1.00 96.38           C  
ATOM    582  CE1 TYR A  73       9.695  -6.664 -18.062  1.00 96.38           C  
ATOM    583  CE2 TYR A  73      11.422  -7.902 -16.938  1.00 96.38           C  
ATOM    584  OH  TYR A  73      11.961  -6.480 -18.781  1.00 96.38           O  
ATOM    585  CZ  TYR A  73      11.023  -7.016 -17.922  1.00 96.38           C  
ATOM    586  N   ALA A  74       6.164  -7.957 -12.344  1.00 96.44           N  
ATOM    587  CA  ALA A  74       5.297  -8.703 -11.438  1.00 96.44           C  
ATOM    588  C   ALA A  74       3.957  -8.000 -11.258  1.00 96.44           C  
ATOM    589  CB  ALA A  74       5.980  -8.898 -10.086  1.00 96.44           C  
ATOM    590  O   ALA A  74       3.039  -8.547 -10.641  1.00 96.44           O  
ATOM    591  N   ALA A  75       3.789  -6.840 -11.797  1.00 96.81           N  
ATOM    592  CA  ALA A  75       2.586  -6.055 -11.539  1.00 96.81           C  
ATOM    593  C   ALA A  75       1.345  -6.750 -12.086  1.00 96.81           C  
ATOM    594  CB  ALA A  75       2.723  -4.656 -12.133  1.00 96.81           C  
ATOM    595  O   ALA A  75       1.402  -7.395 -13.141  1.00 96.81           O  
ATOM    596  N   PRO A  76       0.194  -6.707 -11.359  1.00 96.88           N  
ATOM    597  CA  PRO A  76      -1.083  -7.246 -11.828  1.00 96.88           C  
ATOM    598  C   PRO A  76      -1.712  -6.398 -12.930  1.00 96.88           C  
ATOM    599  CB  PRO A  76      -1.954  -7.242 -10.570  1.00 96.88           C  
ATOM    600  O   PRO A  76      -2.383  -5.402 -12.641  1.00 96.88           O  
ATOM    601  CG  PRO A  76      -1.457  -6.082  -9.766  1.00 96.88           C  
ATOM    602  CD  PRO A  76       0.025  -5.961  -9.977  1.00 96.88           C  
ATOM    603  N   LEU A  77      -1.562  -6.816 -14.188  1.00 96.94           N  
ATOM    604  CA  LEU A  77      -1.860  -5.984 -15.352  1.00 96.94           C  
ATOM    605  C   LEU A  77      -3.354  -5.691 -15.445  1.00 96.94           C  
ATOM    606  CB  LEU A  77      -1.385  -6.672 -16.641  1.00 96.94           C  
ATOM    607  O   LEU A  77      -3.754  -4.551 -15.688  1.00 96.94           O  
ATOM    608  CG  LEU A  77       0.127  -6.715 -16.859  1.00 96.94           C  
ATOM    609  CD1 LEU A  77       0.444  -7.379 -18.203  1.00 96.94           C  
ATOM    610  CD2 LEU A  77       0.720  -5.312 -16.797  1.00 96.94           C  
ATOM    611  N   PRO A  78      -4.195  -6.648 -15.180  1.00 96.88           N  
ATOM    612  CA  PRO A  78      -5.621  -6.324 -15.266  1.00 96.88           C  
ATOM    613  C   PRO A  78      -6.027  -5.191 -14.320  1.00 96.88           C  
ATOM    614  CB  PRO A  78      -6.309  -7.633 -14.875  1.00 96.88           C  
ATOM    615  O   PRO A  78      -6.770  -4.293 -14.719  1.00 96.88           O  
ATOM    616  CG  PRO A  78      -5.355  -8.703 -15.297  1.00 96.88           C  
ATOM    617  CD  PRO A  78      -3.955  -8.227 -15.031  1.00 96.88           C  
ATOM    618  N   GLU A  79      -5.598  -5.238 -13.148  1.00 97.44           N  
ATOM    619  CA  GLU A  79      -5.926  -4.219 -12.156  1.00 97.44           C  
ATOM    620  C   GLU A  79      -5.297  -2.875 -12.516  1.00 97.44           C  
ATOM    621  CB  GLU A  79      -5.469  -4.656 -10.758  1.00 97.44           C  
ATOM    622  O   GLU A  79      -5.926  -1.827 -12.367  1.00 97.44           O  
ATOM    623  CG  GLU A  79      -6.238  -5.848 -10.211  1.00 97.44           C  
ATOM    624  CD  GLU A  79      -5.754  -7.180 -10.758  1.00 97.44           C  
ATOM    625  OE1 GLU A  79      -6.430  -8.211 -10.539  1.00 97.44           O  
ATOM    626  OE2 GLU A  79      -4.688  -7.191 -11.414  1.00 97.44           O  
ATOM    627  N   CYS A  80      -4.066  -2.941 -12.984  1.00 97.50           N  
ATOM    628  CA  CYS A  80      -3.393  -1.710 -13.383  1.00 97.50           C  
ATOM    629  C   CYS A  80      -4.113  -1.043 -14.547  1.00 97.50           C  
ATOM    630  CB  CYS A  80      -1.939  -1.993 -13.758  1.00 97.50           C  
ATOM    631  O   CYS A  80      -4.238   0.182 -14.586  1.00 97.50           O  
ATOM    632  SG  CYS A  80      -0.902  -2.479 -12.367  1.00 97.50           S  
ATOM    633  N   ILE A  81      -4.629  -1.845 -15.461  1.00 97.50           N  
ATOM    634  CA  ILE A  81      -5.398  -1.328 -16.594  1.00 97.50           C  
ATOM    635  C   ILE A  81      -6.707  -0.721 -16.078  1.00 97.50           C  
ATOM    636  CB  ILE A  81      -5.688  -2.434 -17.625  1.00 97.50           C  
ATOM    637  O   ILE A  81      -7.094   0.372 -16.500  1.00 97.50           O  
ATOM    638  CG1 ILE A  81      -4.395  -2.830 -18.359  1.00 97.50           C  
ATOM    639  CG2 ILE A  81      -6.754  -1.972 -18.625  1.00 97.50           C  
ATOM    640  CD1 ILE A  81      -4.523  -4.098 -19.188  1.00 97.50           C  
ATOM    641  N   TRP A  82      -7.344  -1.397 -15.188  1.00 97.81           N  
ATOM    642  CA  TRP A  82      -8.570  -0.884 -14.578  1.00 97.81           C  
ATOM    643  C   TRP A  82      -8.320   0.464 -13.906  1.00 97.81           C  
ATOM    644  CB  TRP A  82      -9.117  -1.881 -13.555  1.00 97.81           C  
ATOM    645  O   TRP A  82      -9.094   1.405 -14.086  1.00 97.81           O  
ATOM    646  CG  TRP A  82     -10.336  -1.396 -12.828  1.00 97.81           C  
ATOM    647  CD1 TRP A  82     -10.508  -1.313 -11.469  1.00 97.81           C  
ATOM    648  CD2 TRP A  82     -11.555  -0.928 -13.414  1.00 97.81           C  
ATOM    649  CE2 TRP A  82     -12.422  -0.578 -12.352  1.00 97.81           C  
ATOM    650  CE3 TRP A  82     -12.000  -0.770 -14.734  1.00 97.81           C  
ATOM    651  NE1 TRP A  82     -11.766  -0.823 -11.180  1.00 97.81           N  
ATOM    652  CH2 TRP A  82     -14.117   0.066 -13.883  1.00 97.81           C  
ATOM    653  CZ2 TRP A  82     -13.711  -0.079 -12.578  1.00 97.81           C  
ATOM    654  CZ3 TRP A  82     -13.273  -0.273 -14.953  1.00 97.81           C  
ATOM    655  N   ASN A  83      -7.227   0.598 -13.227  1.00 97.50           N  
ATOM    656  CA  ASN A  83      -6.871   1.811 -12.492  1.00 97.50           C  
ATOM    657  C   ASN A  83      -6.680   2.996 -13.438  1.00 97.50           C  
ATOM    658  CB  ASN A  83      -5.609   1.586 -11.656  1.00 97.50           C  
ATOM    659  O   ASN A  83      -6.938   4.141 -13.062  1.00 97.50           O  
ATOM    660  CG  ASN A  83      -5.828   0.604 -10.523  1.00 97.50           C  
ATOM    661  ND2 ASN A  83      -4.738   0.131  -9.930  1.00 97.50           N  
ATOM    662  OD1 ASN A  83      -6.969   0.273 -10.188  1.00 97.50           O  
ATOM    663  N   CYS A  84      -6.234   2.678 -14.672  1.00 97.50           N  
ATOM    664  CA  CYS A  84      -5.844   3.719 -15.617  1.00 97.50           C  
ATOM    665  C   CYS A  84      -6.953   3.969 -16.641  1.00 97.50           C  
ATOM    666  CB  CYS A  84      -4.555   3.332 -16.344  1.00 97.50           C  
ATOM    667  O   CYS A  84      -6.809   4.820 -17.516  1.00 97.50           O  
ATOM    668  SG  CYS A  84      -3.105   3.279 -15.258  1.00 97.50           S  
ATOM    669  N   SER A  85      -8.078   3.289 -16.516  1.00 97.56           N  
ATOM    670  CA  SER A  85      -9.133   3.400 -17.516  1.00 97.56           C  
ATOM    671  C   SER A  85      -9.867   4.734 -17.391  1.00 97.56           C  
ATOM    672  CB  SER A  85     -10.133   2.250 -17.359  1.00 97.56           C  
ATOM    673  O   SER A  85      -9.891   5.344 -16.328  1.00 97.56           O  
ATOM    674  OG  SER A  85     -10.883   2.385 -16.172  1.00 97.56           O  
ATOM    675  N   THR A  86     -10.344   5.184 -18.484  1.00 96.94           N  
ATOM    676  CA  THR A  86     -11.023   6.473 -18.531  1.00 96.94           C  
ATOM    677  C   THR A  86     -12.156   6.539 -17.516  1.00 96.94           C  
ATOM    678  CB  THR A  86     -11.594   6.746 -19.953  1.00 96.94           C  
ATOM    679  O   THR A  86     -12.336   7.559 -16.844  1.00 96.94           O  
ATOM    680  CG2 THR A  86     -10.469   6.980 -20.953  1.00 96.94           C  
ATOM    681  OG1 THR A  86     -12.367   5.617 -20.359  1.00 96.94           O  
ATOM    682  N   GLY A  87     -12.883   5.426 -17.344  1.00 96.31           N  
ATOM    683  CA  GLY A  87     -13.977   5.367 -16.391  1.00 96.31           C  
ATOM    684  C   GLY A  87     -13.531   5.570 -14.953  1.00 96.31           C  
ATOM    685  O   GLY A  87     -14.117   6.375 -14.219  1.00 96.31           O  
ATOM    686  N   MET A  88     -12.500   4.879 -14.602  1.00 97.31           N  
ATOM    687  CA  MET A  88     -12.023   4.941 -13.219  1.00 97.31           C  
ATOM    688  C   MET A  88     -11.367   6.285 -12.922  1.00 97.31           C  
ATOM    689  CB  MET A  88     -11.039   3.805 -12.938  1.00 97.31           C  
ATOM    690  O   MET A  88     -11.562   6.855 -11.852  1.00 97.31           O  
ATOM    691  CG  MET A  88     -11.680   2.588 -12.281  1.00 97.31           C  
ATOM    692  SD  MET A  88     -13.156   3.020 -11.281  1.00 97.31           S  
ATOM    693  CE  MET A  88     -12.375   4.004  -9.969  1.00 97.31           C  
ATOM    694  N   VAL A  89     -10.586   6.785 -13.852  1.00 97.81           N  
ATOM    695  CA  VAL A  89      -9.914   8.070 -13.664  1.00 97.81           C  
ATOM    696  C   VAL A  89     -10.953   9.164 -13.438  1.00 97.81           C  
ATOM    697  CB  VAL A  89      -9.023   8.430 -14.883  1.00 97.81           C  
ATOM    698  O   VAL A  89     -10.820   9.969 -12.508  1.00 97.81           O  
ATOM    699  CG1 VAL A  89      -8.555   9.875 -14.797  1.00 97.81           C  
ATOM    700  CG2 VAL A  89      -7.836   7.477 -14.969  1.00 97.81           C  
ATOM    701  N   LYS A  90     -11.945   9.164 -14.180  1.00 97.00           N  
ATOM    702  CA  LYS A  90     -13.000  10.156 -14.039  1.00 97.00           C  
ATOM    703  C   LYS A  90     -13.727  10.000 -12.703  1.00 97.00           C  
ATOM    704  CB  LYS A  90     -13.992  10.055 -15.195  1.00 97.00           C  
ATOM    705  O   LYS A  90     -13.859  10.969 -11.945  1.00 97.00           O  
ATOM    706  CG  LYS A  90     -15.062  11.133 -15.188  1.00 97.00           C  
ATOM    707  CD  LYS A  90     -15.977  11.016 -16.406  1.00 97.00           C  
ATOM    708  CE  LYS A  90     -17.078  12.070 -16.375  1.00 97.00           C  
ATOM    709  NZ  LYS A  90     -18.016  11.930 -17.531  1.00 97.00           N  
ATOM    710  N   ARG A  91     -14.234   8.852 -12.391  1.00 97.44           N  
ATOM    711  CA  ARG A  91     -14.984   8.609 -11.164  1.00 97.44           C  
ATOM    712  C   ARG A  91     -14.117   8.844  -9.930  1.00 97.44           C  
ATOM    713  CB  ARG A  91     -15.547   7.191 -11.148  1.00 97.44           C  
ATOM    714  O   ARG A  91     -14.570   9.422  -8.938  1.00 97.44           O  
ATOM    715  CG  ARG A  91     -16.672   6.961 -12.156  1.00 97.44           C  
ATOM    716  CD  ARG A  91     -17.422   5.672 -11.867  1.00 97.44           C  
ATOM    717  NE  ARG A  91     -16.562   4.504 -11.945  1.00 97.44           N  
ATOM    718  NH1 ARG A  91     -16.781   4.234 -14.227  1.00 97.44           N  
ATOM    719  NH2 ARG A  91     -15.469   2.793 -13.023  1.00 97.44           N  
ATOM    720  CZ  ARG A  91     -16.266   3.846 -13.062  1.00 97.44           C  
ATOM    721  N   GLY A  92     -12.859   8.344 -10.047  1.00 97.31           N  
ATOM    722  CA  GLY A  92     -11.938   8.492  -8.930  1.00 97.31           C  
ATOM    723  C   GLY A  92     -11.664   9.938  -8.570  1.00 97.31           C  
ATOM    724  O   GLY A  92     -11.719  10.320  -7.398  1.00 97.31           O  
ATOM    725  N   LEU A  93     -11.406  10.758  -9.562  1.00 97.88           N  
ATOM    726  CA  LEU A  93     -11.109  12.172  -9.344  1.00 97.88           C  
ATOM    727  C   LEU A  93     -12.367  12.930  -8.922  1.00 97.88           C  
ATOM    728  CB  LEU A  93     -10.523  12.797 -10.609  1.00 97.88           C  
ATOM    729  O   LEU A  93     -12.320  13.750  -8.008  1.00 97.88           O  
ATOM    730  CG  LEU A  93      -9.133  12.312 -11.023  1.00 97.88           C  
ATOM    731  CD1 LEU A  93      -8.734  12.938 -12.359  1.00 97.88           C  
ATOM    732  CD2 LEU A  93      -8.109  12.641  -9.945  1.00 97.88           C  
ATOM    733  N   ASP A  94     -13.523  12.609  -9.500  1.00 97.88           N  
ATOM    734  CA  ASP A  94     -14.789  13.266  -9.188  1.00 97.88           C  
ATOM    735  C   ASP A  94     -15.195  13.016  -7.738  1.00 97.88           C  
ATOM    736  CB  ASP A  94     -15.898  12.781 -10.133  1.00 97.88           C  
ATOM    737  O   ASP A  94     -15.781  13.891  -7.090  1.00 97.88           O  
ATOM    738  CG  ASP A  94     -15.805  13.391 -11.516  1.00 97.88           C  
ATOM    739  OD1 ASP A  94     -15.008  14.336 -11.719  1.00 97.88           O  
ATOM    740  OD2 ASP A  94     -16.531  12.930 -12.422  1.00 97.88           O  
ATOM    741  N   TRP A  95     -14.898  11.867  -7.266  1.00 98.31           N  
ATOM    742  CA  TRP A  95     -15.266  11.539  -5.895  1.00 98.31           C  
ATOM    743  C   TRP A  95     -14.648  12.531  -4.914  1.00 98.31           C  
ATOM    744  CB  TRP A  95     -14.820  10.117  -5.547  1.00 98.31           C  
ATOM    745  O   TRP A  95     -15.320  13.000  -3.988  1.00 98.31           O  
ATOM    746  CG  TRP A  95     -15.328   9.633  -4.219  1.00 98.31           C  
ATOM    747  CD1 TRP A  95     -16.484   8.945  -3.980  1.00 98.31           C  
ATOM    748  CD2 TRP A  95     -14.688   9.797  -2.951  1.00 98.31           C  
ATOM    749  CE2 TRP A  95     -15.516   9.188  -1.983  1.00 98.31           C  
ATOM    750  CE3 TRP A  95     -13.492  10.398  -2.537  1.00 98.31           C  
ATOM    751  NE1 TRP A  95     -16.609   8.672  -2.637  1.00 98.31           N  
ATOM    752  CH2 TRP A  95     -14.016   9.758  -0.248  1.00 98.31           C  
ATOM    753  CZ2 TRP A  95     -15.188   9.164  -0.626  1.00 98.31           C  
ATOM    754  CZ3 TRP A  95     -13.164  10.375  -1.186  1.00 98.31           C  
ATOM    755  N   PHE A  96     -13.398  12.859  -5.082  1.00 97.56           N  
ATOM    756  CA  PHE A  96     -12.742  13.781  -4.164  1.00 97.56           C  
ATOM    757  C   PHE A  96     -13.289  15.195  -4.328  1.00 97.56           C  
ATOM    758  CB  PHE A  96     -11.227  13.781  -4.391  1.00 97.56           C  
ATOM    759  O   PHE A  96     -13.438  15.930  -3.348  1.00 97.56           O  
ATOM    760  CG  PHE A  96     -10.523  12.609  -3.762  1.00 97.56           C  
ATOM    761  CD1 PHE A  96     -10.367  12.531  -2.383  1.00 97.56           C  
ATOM    762  CD2 PHE A  96     -10.008  11.586  -4.551  1.00 97.56           C  
ATOM    763  CE1 PHE A  96      -9.719  11.453  -1.797  1.00 97.56           C  
ATOM    764  CE2 PHE A  96      -9.359  10.500  -3.971  1.00 97.56           C  
ATOM    765  CZ  PHE A  96      -9.211  10.438  -2.594  1.00 97.56           C  
ATOM    766  N   MET A  97     -13.625  15.516  -5.512  1.00 95.12           N  
ATOM    767  CA  MET A  97     -14.234  16.812  -5.758  1.00 95.12           C  
ATOM    768  C   MET A  97     -15.562  16.938  -5.016  1.00 95.12           C  
ATOM    769  CB  MET A  97     -14.445  17.047  -7.254  1.00 95.12           C  
ATOM    770  O   MET A  97     -15.852  17.984  -4.418  1.00 95.12           O  
ATOM    771  CG  MET A  97     -13.164  17.281  -8.031  1.00 95.12           C  
ATOM    772  SD  MET A  97     -12.180  18.672  -7.355  1.00 95.12           S  
ATOM    773  CE  MET A  97     -13.281  20.062  -7.758  1.00 95.12           C  
ATOM    774  N   LEU A  98     -16.312  15.906  -4.895  1.00 96.69           N  
ATOM    775  CA  LEU A  98     -17.641  15.898  -4.305  1.00 96.69           C  
ATOM    776  C   LEU A  98     -17.562  15.719  -2.791  1.00 96.69           C  
ATOM    777  CB  LEU A  98     -18.484  14.781  -4.918  1.00 96.69           C  
ATOM    778  O   LEU A  98     -18.453  16.172  -2.064  1.00 96.69           O  
ATOM    779  CG  LEU A  98     -18.891  14.953  -6.387  1.00 96.69           C  
ATOM    780  CD1 LEU A  98     -19.484  13.664  -6.930  1.00 96.69           C  
ATOM    781  CD2 LEU A  98     -19.859  16.109  -6.543  1.00 96.69           C  
ATOM    782  N   ASN A  99     -16.469  15.109  -2.330  1.00 96.38           N  
ATOM    783  CA  ASN A  99     -16.453  14.695  -0.931  1.00 96.38           C  
ATOM    784  C   ASN A  99     -15.375  15.414  -0.140  1.00 96.38           C  
ATOM    785  CB  ASN A  99     -16.281  13.180  -0.822  1.00 96.38           C  
ATOM    786  O   ASN A  99     -15.031  15.008   0.969  1.00 96.38           O  
ATOM    787  CG  ASN A  99     -17.516  12.406  -1.243  1.00 96.38           C  
ATOM    788  ND2 ASN A  99     -17.516  11.938  -2.486  1.00 96.38           N  
ATOM    789  OD1 ASN A  99     -18.453  12.234  -0.459  1.00 96.38           O  
ATOM    790  N   LYS A 100     -14.789  16.438  -0.735  1.00 92.94           N  
ATOM    791  CA  LYS A 100     -13.688  17.141  -0.085  1.00 92.94           C  
ATOM    792  C   LYS A 100     -14.141  17.797   1.221  1.00 92.94           C  
ATOM    793  CB  LYS A 100     -13.102  18.203  -1.019  1.00 92.94           C  
ATOM    794  O   LYS A 100     -13.336  17.984   2.135  1.00 92.94           O  
ATOM    795  CG  LYS A 100     -14.078  19.328  -1.371  1.00 92.94           C  
ATOM    796  CD  LYS A 100     -13.438  20.344  -2.297  1.00 92.94           C  
ATOM    797  CE  LYS A 100     -14.414  21.453  -2.666  1.00 92.94           C  
ATOM    798  NZ  LYS A 100     -13.789  22.469  -3.561  1.00 92.94           N  
ATOM    799  N   ASN A 101     -15.477  18.047   1.370  1.00 93.25           N  
ATOM    800  CA  ASN A 101     -15.977  18.719   2.566  1.00 93.25           C  
ATOM    801  C   ASN A 101     -16.641  17.719   3.520  1.00 93.25           C  
ATOM    802  CB  ASN A 101     -16.953  19.828   2.191  1.00 93.25           C  
ATOM    803  O   ASN A 101     -17.234  18.125   4.527  1.00 93.25           O  
ATOM    804  CG  ASN A 101     -16.297  20.953   1.408  1.00 93.25           C  
ATOM    805  ND2 ASN A 101     -16.984  21.438   0.385  1.00 93.25           N  
ATOM    806  OD1 ASN A 101     -15.172  21.359   1.720  1.00 93.25           O  
ATOM    807  N   SER A 102     -16.578  16.531   3.215  1.00 94.38           N  
ATOM    808  CA  SER A 102     -17.125  15.523   4.121  1.00 94.38           C  
ATOM    809  C   SER A 102     -16.266  15.375   5.371  1.00 94.38           C  
ATOM    810  CB  SER A 102     -17.234  14.172   3.414  1.00 94.38           C  
ATOM    811  O   SER A 102     -15.062  15.672   5.344  1.00 94.38           O  
ATOM    812  OG  SER A 102     -15.961  13.562   3.289  1.00 94.38           O  
ATOM    813  N   SER A 103     -16.938  14.969   6.445  1.00 91.00           N  
ATOM    814  CA  SER A 103     -16.234  14.859   7.727  1.00 91.00           C  
ATOM    815  C   SER A 103     -15.117  13.828   7.660  1.00 91.00           C  
ATOM    816  CB  SER A 103     -17.219  14.484   8.836  1.00 91.00           C  
ATOM    817  O   SER A 103     -14.070  14.000   8.289  1.00 91.00           O  
ATOM    818  OG  SER A 103     -17.828  13.234   8.562  1.00 91.00           O  
ATOM    819  N   ILE A 104     -15.156  12.828   6.855  1.00 90.19           N  
ATOM    820  CA  ILE A 104     -14.211  11.719   6.809  1.00 90.19           C  
ATOM    821  C   ILE A 104     -12.992  12.117   5.977  1.00 90.19           C  
ATOM    822  CB  ILE A 104     -14.859  10.438   6.234  1.00 90.19           C  
ATOM    823  O   ILE A 104     -11.906  11.570   6.160  1.00 90.19           O  
ATOM    824  CG1 ILE A 104     -15.406  10.703   4.824  1.00 90.19           C  
ATOM    825  CG2 ILE A 104     -15.969   9.930   7.160  1.00 90.19           C  
ATOM    826  CD1 ILE A 104     -15.922   9.461   4.117  1.00 90.19           C  
ATOM    827  N   VAL A 105     -13.086  13.172   5.086  1.00 94.12           N  
ATOM    828  CA  VAL A 105     -11.961  13.664   4.301  1.00 94.12           C  
ATOM    829  C   VAL A 105     -11.406  14.945   4.926  1.00 94.12           C  
ATOM    830  CB  VAL A 105     -12.359  13.922   2.830  1.00 94.12           C  
ATOM    831  O   VAL A 105     -10.195  15.102   5.059  1.00 94.12           O  
ATOM    832  CG1 VAL A 105     -11.219  14.586   2.066  1.00 94.12           C  
ATOM    833  CG2 VAL A 105     -12.773  12.617   2.154  1.00 94.12           C  
ATOM    834  N   ARG A 106     -12.203  15.734   5.410  1.00 94.69           N  
ATOM    835  CA  ARG A 106     -11.844  17.047   5.941  1.00 94.69           C  
ATOM    836  C   ARG A 106     -10.922  16.906   7.148  1.00 94.69           C  
ATOM    837  CB  ARG A 106     -13.094  17.844   6.324  1.00 94.69           C  
ATOM    838  O   ARG A 106      -9.992  17.703   7.316  1.00 94.69           O  
ATOM    839  CG  ARG A 106     -12.812  19.281   6.699  1.00 94.69           C  
ATOM    840  CD  ARG A 106     -14.094  20.047   7.031  1.00 94.69           C  
ATOM    841  NE  ARG A 106     -13.844  21.469   7.227  1.00 94.69           N  
ATOM    842  NH1 ARG A 106     -16.062  22.016   7.582  1.00 94.69           N  
ATOM    843  NH2 ARG A 106     -14.445  23.641   7.645  1.00 94.69           N  
ATOM    844  CZ  ARG A 106     -14.781  22.375   7.484  1.00 94.69           C  
ATOM    845  N   SER A 107     -11.172  15.852   7.926  1.00 91.44           N  
ATOM    846  CA  SER A 107     -10.445  15.648   9.180  1.00 91.44           C  
ATOM    847  C   SER A 107      -8.938  15.586   8.938  1.00 91.44           C  
ATOM    848  CB  SER A 107     -10.914  14.375   9.875  1.00 91.44           C  
ATOM    849  O   SER A 107      -8.148  16.047   9.766  1.00 91.44           O  
ATOM    850  OG  SER A 107     -10.406  13.227   9.211  1.00 91.44           O  
ATOM    851  N   TRP A 108      -8.492  15.055   7.902  1.00 93.38           N  
ATOM    852  CA  TRP A 108      -7.062  14.930   7.664  1.00 93.38           C  
ATOM    853  C   TRP A 108      -6.625  15.789   6.484  1.00 93.38           C  
ATOM    854  CB  TRP A 108      -6.688  13.461   7.410  1.00 93.38           C  
ATOM    855  O   TRP A 108      -5.473  16.219   6.418  1.00 93.38           O  
ATOM    856  CG  TRP A 108      -7.566  12.781   6.406  1.00 93.38           C  
ATOM    857  CD1 TRP A 108      -8.695  12.047   6.660  1.00 93.38           C  
ATOM    858  CD2 TRP A 108      -7.383  12.750   4.988  1.00 93.38           C  
ATOM    859  CE2 TRP A 108      -8.438  11.992   4.441  1.00 93.38           C  
ATOM    860  CE3 TRP A 108      -6.426  13.305   4.125  1.00 93.38           C  
ATOM    861  NE1 TRP A 108      -9.227  11.570   5.484  1.00 93.38           N  
ATOM    862  CH2 TRP A 108      -7.617  12.312   2.248  1.00 93.38           C  
ATOM    863  CZ2 TRP A 108      -8.562  11.766   3.070  1.00 93.38           C  
ATOM    864  CZ3 TRP A 108      -6.555  13.078   2.758  1.00 93.38           C  
ATOM    865  N   ASP A 109      -7.332  16.094   5.547  1.00 95.44           N  
ATOM    866  CA  ASP A 109      -6.965  16.906   4.383  1.00 95.44           C  
ATOM    867  C   ASP A 109      -6.672  18.344   4.781  1.00 95.44           C  
ATOM    868  CB  ASP A 109      -8.078  16.859   3.330  1.00 95.44           C  
ATOM    869  O   ASP A 109      -5.684  18.922   4.336  1.00 95.44           O  
ATOM    870  CG  ASP A 109      -7.750  17.672   2.094  1.00 95.44           C  
ATOM    871  OD1 ASP A 109      -6.703  17.438   1.460  1.00 95.44           O  
ATOM    872  OD2 ASP A 109      -8.555  18.578   1.753  1.00 95.44           O  
ATOM    873  N   GLU A 110      -7.516  18.969   5.621  1.00 94.62           N  
ATOM    874  CA  GLU A 110      -7.328  20.344   6.051  1.00 94.62           C  
ATOM    875  C   GLU A 110      -6.070  20.500   6.898  1.00 94.62           C  
ATOM    876  CB  GLU A 110      -8.555  20.844   6.828  1.00 94.62           C  
ATOM    877  O   GLU A 110      -5.457  21.562   6.922  1.00 94.62           O  
ATOM    878  CG  GLU A 110      -9.758  21.156   5.953  1.00 94.62           C  
ATOM    879  CD  GLU A 110     -10.953  21.656   6.738  1.00 94.62           C  
ATOM    880  OE1 GLU A 110     -11.953  22.094   6.113  1.00 94.62           O  
ATOM    881  OE2 GLU A 110     -10.898  21.625   7.984  1.00 94.62           O  
ATOM    882  N   ASP A 111      -5.730  19.406   7.523  1.00 93.12           N  
ATOM    883  CA  ASP A 111      -4.574  19.422   8.414  1.00 93.12           C  
ATOM    884  C   ASP A 111      -3.340  18.844   7.730  1.00 93.12           C  
ATOM    885  CB  ASP A 111      -4.871  18.656   9.703  1.00 93.12           C  
ATOM    886  O   ASP A 111      -2.398  18.406   8.398  1.00 93.12           O  
ATOM    887  CG  ASP A 111      -5.750  19.438  10.664  1.00 93.12           C  
ATOM    888  OD1 ASP A 111      -5.930  20.656  10.477  1.00 93.12           O  
ATOM    889  OD2 ASP A 111      -6.270  18.812  11.625  1.00 93.12           O  
ATOM    890  N   TYR A 112      -3.369  18.688   6.441  1.00 93.75           N  
ATOM    891  CA  TYR A 112      -2.322  18.000   5.688  1.00 93.75           C  
ATOM    892  C   TYR A 112      -0.957  18.609   5.977  1.00 93.75           C  
ATOM    893  CB  TYR A 112      -2.615  18.078   4.184  1.00 93.75           C  
ATOM    894  O   TYR A 112       0.024  17.891   6.172  1.00 93.75           O  
ATOM    895  CG  TYR A 112      -1.716  17.188   3.352  1.00 93.75           C  
ATOM    896  CD1 TYR A 112      -0.527  17.688   2.818  1.00 93.75           C  
ATOM    897  CD2 TYR A 112      -2.053  15.867   3.098  1.00 93.75           C  
ATOM    898  CE1 TYR A 112       0.304  16.875   2.049  1.00 93.75           C  
ATOM    899  CE2 TYR A 112      -1.230  15.047   2.328  1.00 93.75           C  
ATOM    900  OH  TYR A 112       0.764  14.758   1.049  1.00 93.75           O  
ATOM    901  CZ  TYR A 112      -0.055  15.562   1.810  1.00 93.75           C  
ATOM    902  N   SER A 113      -0.849  19.984   6.047  1.00 92.38           N  
ATOM    903  CA  SER A 113       0.425  20.672   6.281  1.00 92.38           C  
ATOM    904  C   SER A 113       1.038  20.234   7.609  1.00 92.38           C  
ATOM    905  CB  SER A 113       0.241  22.188   6.258  1.00 92.38           C  
ATOM    906  O   SER A 113       2.256  20.078   7.715  1.00 92.38           O  
ATOM    907  OG  SER A 113      -0.680  22.594   7.254  1.00 92.38           O  
ATOM    908  N   THR A 114       0.192  20.031   8.539  1.00 91.69           N  
ATOM    909  CA  THR A 114       0.647  19.547   9.844  1.00 91.69           C  
ATOM    910  C   THR A 114       1.056  18.078   9.773  1.00 91.69           C  
ATOM    911  CB  THR A 114      -0.442  19.734  10.914  1.00 91.69           C  
ATOM    912  O   THR A 114       2.084  17.688  10.328  1.00 91.69           O  
ATOM    913  CG2 THR A 114       0.045  19.266  12.281  1.00 91.69           C  
ATOM    914  OG1 THR A 114      -0.793  21.125  11.000  1.00 91.69           O  
ATOM    915  N   LEU A 115       0.349  17.328   9.062  1.00 90.56           N  
ATOM    916  CA  LEU A 115       0.582  15.883   8.977  1.00 90.56           C  
ATOM    917  C   LEU A 115       1.897  15.594   8.258  1.00 90.56           C  
ATOM    918  CB  LEU A 115      -0.574  15.203   8.242  1.00 90.56           C  
ATOM    919  O   LEU A 115       2.492  14.531   8.461  1.00 90.56           O  
ATOM    920  CG  LEU A 115      -1.909  15.141   8.984  1.00 90.56           C  
ATOM    921  CD1 LEU A 115      -2.982  14.516   8.102  1.00 90.56           C  
ATOM    922  CD2 LEU A 115      -1.764  14.367  10.289  1.00 90.56           C  
ATOM    923  N   MET A 116       2.338  16.594   7.516  1.00 91.06           N  
ATOM    924  CA  MET A 116       3.617  16.469   6.824  1.00 91.06           C  
ATOM    925  C   MET A 116       4.781  16.578   7.805  1.00 91.06           C  
ATOM    926  CB  MET A 116       3.752  17.531   5.734  1.00 91.06           C  
ATOM    927  O   MET A 116       5.891  16.125   7.512  1.00 91.06           O  
ATOM    928  CG  MET A 116       2.816  17.312   4.555  1.00 91.06           C  
ATOM    929  SD  MET A 116       3.158  18.469   3.170  1.00 91.06           S  
ATOM    930  CE  MET A 116       2.754  20.062   3.967  1.00 91.06           C  
ATOM    931  N   LYS A 117       4.477  17.062   8.922  1.00 87.56           N  
ATOM    932  CA  LYS A 117       5.559  17.391   9.836  1.00 87.56           C  
ATOM    933  C   LYS A 117       5.504  16.531  11.094  1.00 87.56           C  
ATOM    934  CB  LYS A 117       5.496  18.875  10.211  1.00 87.56           C  
ATOM    935  O   LYS A 117       6.523  16.328  11.758  1.00 87.56           O  
ATOM    936  CG  LYS A 117       5.676  19.828   9.039  1.00 87.56           C  
ATOM    937  CD  LYS A 117       5.488  21.281   9.453  1.00 87.56           C  
ATOM    938  CE  LYS A 117       5.535  22.219   8.250  1.00 87.56           C  
ATOM    939  NZ  LYS A 117       5.238  23.625   8.641  1.00 87.56           N  
ATOM    940  N   GLN A 118       4.383  16.016  11.375  1.00 82.81           N  
ATOM    941  CA  GLN A 118       4.266  15.289  12.633  1.00 82.81           C  
ATOM    942  C   GLN A 118       3.254  14.156  12.531  1.00 82.81           C  
ATOM    943  CB  GLN A 118       3.865  16.250  13.766  1.00 82.81           C  
ATOM    944  O   GLN A 118       2.551  14.039  11.523  1.00 82.81           O  
ATOM    945  CG  GLN A 118       2.537  16.953  13.531  1.00 82.81           C  
ATOM    946  CD  GLN A 118       2.236  18.000  14.578  1.00 82.81           C  
ATOM    947  NE2 GLN A 118       0.994  18.469  14.617  1.00 82.81           N  
ATOM    948  OE1 GLN A 118       3.115  18.391  15.359  1.00 82.81           O  
ATOM    949  N   MET A 119       3.107  13.336  13.641  1.00 79.00           N  
ATOM    950  CA  MET A 119       2.254  12.156  13.703  1.00 79.00           C  
ATOM    951  C   MET A 119       0.780  12.547  13.727  1.00 79.00           C  
ATOM    952  CB  MET A 119       2.588  11.320  14.938  1.00 79.00           C  
ATOM    953  O   MET A 119       0.414  13.570  14.305  1.00 79.00           O  
ATOM    954  CG  MET A 119       3.871  10.516  14.805  1.00 79.00           C  
ATOM    955  SD  MET A 119       4.094   9.312  16.172  1.00 79.00           S  
ATOM    956  CE  MET A 119       3.943   7.754  15.258  1.00 79.00           C  
ATOM    957  N   PRO A 120      -0.066  11.711  12.977  1.00 82.81           N  
ATOM    958  CA  PRO A 120      -1.504  11.992  12.961  1.00 82.81           C  
ATOM    959  C   PRO A 120      -2.189  11.641  14.281  1.00 82.81           C  
ATOM    960  CB  PRO A 120      -2.021  11.109  11.820  1.00 82.81           C  
ATOM    961  O   PRO A 120      -1.653  10.852  15.062  1.00 82.81           O  
ATOM    962  CG  PRO A 120      -1.097   9.938  11.797  1.00 82.81           C  
ATOM    963  CD  PRO A 120       0.284  10.406  12.148  1.00 82.81           C  
ATOM    964  N   LYS A 121      -3.324  12.305  14.477  1.00 82.00           N  
ATOM    965  CA  LYS A 121      -4.223  11.867  15.539  1.00 82.00           C  
ATOM    966  C   LYS A 121      -4.926  10.562  15.164  1.00 82.00           C  
ATOM    967  CB  LYS A 121      -5.258  12.945  15.844  1.00 82.00           C  
ATOM    968  O   LYS A 121      -5.176  10.305  13.984  1.00 82.00           O  
ATOM    969  CG  LYS A 121      -4.656  14.266  16.297  1.00 82.00           C  
ATOM    970  CD  LYS A 121      -5.730  15.328  16.516  1.00 82.00           C  
ATOM    971  CE  LYS A 121      -5.121  16.672  16.906  1.00 82.00           C  
ATOM    972  NZ  LYS A 121      -6.164  17.719  17.062  1.00 82.00           N  
ATOM    973  N   PRO A 122      -5.188   9.750  16.125  1.00 77.06           N  
ATOM    974  CA  PRO A 122      -5.852   8.484  15.836  1.00 77.06           C  
ATOM    975  C   PRO A 122      -7.141   8.656  15.031  1.00 77.06           C  
ATOM    976  CB  PRO A 122      -6.148   7.918  17.234  1.00 77.06           C  
ATOM    977  O   PRO A 122      -7.418   7.867  14.125  1.00 77.06           O  
ATOM    978  CG  PRO A 122      -5.066   8.469  18.109  1.00 77.06           C  
ATOM    979  CD  PRO A 122      -4.746   9.859  17.641  1.00 77.06           C  
ATOM    980  N   GLU A 123      -7.887   9.609  15.328  1.00 79.62           N  
ATOM    981  CA  GLU A 123      -9.148   9.859  14.641  1.00 79.62           C  
ATOM    982  C   GLU A 123      -8.922  10.109  13.148  1.00 79.62           C  
ATOM    983  CB  GLU A 123      -9.875  11.055  15.258  1.00 79.62           C  
ATOM    984  O   GLU A 123      -9.750   9.727  12.320  1.00 79.62           O  
ATOM    985  CG  GLU A 123     -10.320  10.828  16.703  1.00 79.62           C  
ATOM    986  CD  GLU A 123      -9.773  11.859  17.672  1.00 79.62           C  
ATOM    987  OE1 GLU A 123      -9.852  11.648  18.891  1.00 79.62           O  
ATOM    988  OE2 GLU A 123      -9.258  12.898  17.188  1.00 79.62           O  
ATOM    989  N   GLN A 124      -7.840  10.773  12.859  1.00 86.56           N  
ATOM    990  CA  GLN A 124      -7.488  11.062  11.469  1.00 86.56           C  
ATOM    991  C   GLN A 124      -7.160   9.781  10.703  1.00 86.56           C  
ATOM    992  CB  GLN A 124      -6.305  12.031  11.406  1.00 86.56           C  
ATOM    993  O   GLN A 124      -7.465   9.664   9.516  1.00 86.56           O  
ATOM    994  CG  GLN A 124      -6.621  13.422  11.922  1.00 86.56           C  
ATOM    995  CD  GLN A 124      -5.398  14.320  11.992  1.00 86.56           C  
ATOM    996  NE2 GLN A 124      -5.543  15.562  11.531  1.00 86.56           N  
ATOM    997  OE1 GLN A 124      -4.332  13.898  12.445  1.00 86.56           O  
ATOM    998  N   LEU A 125      -6.652   8.852  11.367  1.00 84.06           N  
ATOM    999  CA  LEU A 125      -6.336   7.559  10.773  1.00 84.06           C  
ATOM   1000  C   LEU A 125      -7.609   6.758  10.508  1.00 84.06           C  
ATOM   1001  CB  LEU A 125      -5.395   6.762  11.680  1.00 84.06           C  
ATOM   1002  O   LEU A 125      -7.758   6.160   9.445  1.00 84.06           O  
ATOM   1003  CG  LEU A 125      -3.973   7.301  11.820  1.00 84.06           C  
ATOM   1004  CD1 LEU A 125      -3.205   6.500  12.867  1.00 84.06           C  
ATOM   1005  CD2 LEU A 125      -3.250   7.266  10.477  1.00 84.06           C  
ATOM   1006  N   VAL A 126      -8.469   6.789  11.461  1.00 83.25           N  
ATOM   1007  CA  VAL A 126      -9.742   6.094  11.328  1.00 83.25           C  
ATOM   1008  C   VAL A 126     -10.555   6.707  10.188  1.00 83.25           C  
ATOM   1009  CB  VAL A 126     -10.555   6.141  12.641  1.00 83.25           C  
ATOM   1010  O   VAL A 126     -11.117   5.988   9.359  1.00 83.25           O  
ATOM   1011  CG1 VAL A 126     -11.953   5.566  12.430  1.00 83.25           C  
ATOM   1012  CG2 VAL A 126      -9.820   5.379  13.742  1.00 83.25           C  
ATOM   1013  N   ASP A 127     -10.570   7.992  10.141  1.00 89.38           N  
ATOM   1014  CA  ASP A 127     -11.312   8.695   9.102  1.00 89.38           C  
ATOM   1015  C   ASP A 127     -10.742   8.383   7.719  1.00 89.38           C  
ATOM   1016  CB  ASP A 127     -11.273  10.203   9.344  1.00 89.38           C  
ATOM   1017  O   ASP A 127     -11.492   8.234   6.750  1.00 89.38           O  
ATOM   1018  CG  ASP A 127     -12.164  10.641  10.508  1.00 89.38           C  
ATOM   1019  OD1 ASP A 127     -13.000   9.828  10.961  1.00 89.38           O  
ATOM   1020  OD2 ASP A 127     -12.023  11.789  10.961  1.00 89.38           O  
ATOM   1021  N   TYR A 128      -9.469   8.312   7.625  1.00 93.00           N  
ATOM   1022  CA  TYR A 128      -8.820   7.922   6.379  1.00 93.00           C  
ATOM   1023  C   TYR A 128      -9.320   6.562   5.906  1.00 93.00           C  
ATOM   1024  CB  TYR A 128      -7.297   7.887   6.555  1.00 93.00           C  
ATOM   1025  O   TYR A 128      -9.680   6.398   4.738  1.00 93.00           O  
ATOM   1026  CG  TYR A 128      -6.566   7.254   5.395  1.00 93.00           C  
ATOM   1027  CD1 TYR A 128      -6.207   5.906   5.426  1.00 93.00           C  
ATOM   1028  CD2 TYR A 128      -6.234   7.996   4.270  1.00 93.00           C  
ATOM   1029  CE1 TYR A 128      -5.535   5.320   4.359  1.00 93.00           C  
ATOM   1030  CE2 TYR A 128      -5.559   7.422   3.197  1.00 93.00           C  
ATOM   1031  OH  TYR A 128      -4.547   5.504   2.195  1.00 93.00           O  
ATOM   1032  CZ  TYR A 128      -5.215   6.082   3.252  1.00 93.00           C  
ATOM   1033  N   GLN A 129      -9.336   5.664   6.797  1.00 90.25           N  
ATOM   1034  CA  GLN A 129      -9.750   4.309   6.449  1.00 90.25           C  
ATOM   1035  C   GLN A 129     -11.203   4.277   6.000  1.00 90.25           C  
ATOM   1036  CB  GLN A 129      -9.539   3.361   7.629  1.00 90.25           C  
ATOM   1037  O   GLN A 129     -11.547   3.605   5.023  1.00 90.25           O  
ATOM   1038  CG  GLN A 129      -8.078   3.180   8.016  1.00 90.25           C  
ATOM   1039  CD  GLN A 129      -7.230   2.637   6.883  1.00 90.25           C  
ATOM   1040  NE2 GLN A 129      -5.957   3.012   6.863  1.00 90.25           N  
ATOM   1041  OE1 GLN A 129      -7.715   1.885   6.035  1.00 90.25           O  
ATOM   1042  N   LYS A 130     -12.016   4.980   6.668  1.00 90.81           N  
ATOM   1043  CA  LYS A 130     -13.430   5.082   6.301  1.00 90.81           C  
ATOM   1044  C   LYS A 130     -13.594   5.699   4.914  1.00 90.81           C  
ATOM   1045  CB  LYS A 130     -14.195   5.906   7.336  1.00 90.81           C  
ATOM   1046  O   LYS A 130     -14.398   5.234   4.113  1.00 90.81           O  
ATOM   1047  CG  LYS A 130     -14.414   5.188   8.656  1.00 90.81           C  
ATOM   1048  CD  LYS A 130     -15.188   6.055   9.641  1.00 90.81           C  
ATOM   1049  CE  LYS A 130     -15.391   5.348  10.977  1.00 90.81           C  
ATOM   1050  NZ  LYS A 130     -16.078   6.223  11.969  1.00 90.81           N  
ATOM   1051  N   ALA A 131     -12.820   6.715   4.703  1.00 95.31           N  
ATOM   1052  CA  ALA A 131     -12.867   7.371   3.400  1.00 95.31           C  
ATOM   1053  C   ALA A 131     -12.445   6.414   2.289  1.00 95.31           C  
ATOM   1054  CB  ALA A 131     -11.977   8.609   3.396  1.00 95.31           C  
ATOM   1055  O   ALA A 131     -13.070   6.371   1.228  1.00 95.31           O  
ATOM   1056  N   ALA A 132     -11.422   5.676   2.561  1.00 95.25           N  
ATOM   1057  CA  ALA A 132     -10.914   4.727   1.576  1.00 95.25           C  
ATOM   1058  C   ALA A 132     -11.961   3.676   1.229  1.00 95.25           C  
ATOM   1059  CB  ALA A 132      -9.641   4.055   2.094  1.00 95.25           C  
ATOM   1060  O   ALA A 132     -12.180   3.369   0.054  1.00 95.25           O  
ATOM   1061  N   ILE A 133     -12.602   3.133   2.172  1.00 93.44           N  
ATOM   1062  CA  ILE A 133     -13.625   2.113   1.974  1.00 93.44           C  
ATOM   1063  C   ILE A 133     -14.812   2.713   1.223  1.00 93.44           C  
ATOM   1064  CB  ILE A 133     -14.086   1.511   3.318  1.00 93.44           C  
ATOM   1065  O   ILE A 133     -15.320   2.107   0.280  1.00 93.44           O  
ATOM   1066  CG1 ILE A 133     -12.977   0.652   3.932  1.00 93.44           C  
ATOM   1067  CG2 ILE A 133     -15.367   0.694   3.129  1.00 93.44           C  
ATOM   1068  CD1 ILE A 133     -13.234   0.243   5.375  1.00 93.44           C  
ATOM   1069  N   GLN A 134     -15.195   3.920   1.646  1.00 95.75           N  
ATOM   1070  CA  GLN A 134     -16.297   4.590   0.977  1.00 95.75           C  
ATOM   1071  C   GLN A 134     -15.969   4.891  -0.481  1.00 95.75           C  
ATOM   1072  CB  GLN A 134     -16.672   5.883   1.707  1.00 95.75           C  
ATOM   1073  O   GLN A 134     -16.828   4.762  -1.361  1.00 95.75           O  
ATOM   1074  CG  GLN A 134     -17.953   6.539   1.194  1.00 95.75           C  
ATOM   1075  CD  GLN A 134     -19.172   5.664   1.381  1.00 95.75           C  
ATOM   1076  NE2 GLN A 134     -19.875   5.383   0.287  1.00 95.75           N  
ATOM   1077  OE1 GLN A 134     -19.484   5.242   2.498  1.00 95.75           O  
ATOM   1078  N   TRP A 135     -14.758   5.324  -0.735  1.00 97.75           N  
ATOM   1079  CA  TRP A 135     -14.289   5.590  -2.090  1.00 97.75           C  
ATOM   1080  C   TRP A 135     -14.430   4.355  -2.971  1.00 97.75           C  
ATOM   1081  CB  TRP A 135     -12.828   6.055  -2.070  1.00 97.75           C  
ATOM   1082  O   TRP A 135     -14.914   4.441  -4.102  1.00 97.75           O  
ATOM   1083  CG  TRP A 135     -12.266   6.352  -3.428  1.00 97.75           C  
ATOM   1084  CD1 TRP A 135     -12.320   7.543  -4.098  1.00 97.75           C  
ATOM   1085  CD2 TRP A 135     -11.562   5.441  -4.281  1.00 97.75           C  
ATOM   1086  CE2 TRP A 135     -11.227   6.148  -5.457  1.00 97.75           C  
ATOM   1087  CE3 TRP A 135     -11.188   4.098  -4.168  1.00 97.75           C  
ATOM   1088  NE1 TRP A 135     -11.695   7.426  -5.320  1.00 97.75           N  
ATOM   1089  CH2 TRP A 135     -10.172   4.238  -6.371  1.00 97.75           C  
ATOM   1090  CZ2 TRP A 135     -10.523   5.555  -6.512  1.00 97.75           C  
ATOM   1091  CZ3 TRP A 135     -10.492   3.508  -5.219  1.00 97.75           C  
ATOM   1092  N   ARG A 136     -14.039   3.264  -2.498  1.00 96.81           N  
ATOM   1093  CA  ARG A 136     -14.117   2.008  -3.238  1.00 96.81           C  
ATOM   1094  C   ARG A 136     -15.562   1.671  -3.588  1.00 96.81           C  
ATOM   1095  CB  ARG A 136     -13.492   0.867  -2.432  1.00 96.81           C  
ATOM   1096  O   ARG A 136     -15.859   1.275  -4.719  1.00 96.81           O  
ATOM   1097  CG  ARG A 136     -11.984   0.959  -2.301  1.00 96.81           C  
ATOM   1098  CD  ARG A 136     -11.422  -0.150  -1.421  1.00 96.81           C  
ATOM   1099  NE  ARG A 136      -9.961  -0.096  -1.347  1.00 96.81           N  
ATOM   1100  NH1 ARG A 136      -9.617  -1.624  -3.043  1.00 96.81           N  
ATOM   1101  NH2 ARG A 136      -7.828  -0.672  -1.967  1.00 96.81           N  
ATOM   1102  CZ  ARG A 136      -9.141  -0.798  -2.119  1.00 96.81           C  
ATOM   1103  N   ILE A 137     -16.438   1.886  -2.660  1.00 95.75           N  
ATOM   1104  CA  ILE A 137     -17.859   1.577  -2.840  1.00 95.75           C  
ATOM   1105  C   ILE A 137     -18.469   2.543  -3.850  1.00 95.75           C  
ATOM   1106  CB  ILE A 137     -18.625   1.642  -1.501  1.00 95.75           C  
ATOM   1107  O   ILE A 137     -19.109   2.119  -4.820  1.00 95.75           O  
ATOM   1108  CG1 ILE A 137     -18.172   0.513  -0.569  1.00 95.75           C  
ATOM   1109  CG2 ILE A 137     -20.141   1.575  -1.740  1.00 95.75           C  
ATOM   1110  CD1 ILE A 137     -18.641   0.667   0.869  1.00 95.75           C  
ATOM   1111  N   ASP A 138     -18.234   3.787  -3.689  1.00 97.00           N  
ATOM   1112  CA  ASP A 138     -18.891   4.836  -4.469  1.00 97.00           C  
ATOM   1113  C   ASP A 138     -18.391   4.832  -5.914  1.00 97.00           C  
ATOM   1114  CB  ASP A 138     -18.656   6.207  -3.832  1.00 97.00           C  
ATOM   1115  O   ASP A 138     -19.141   5.199  -6.828  1.00 97.00           O  
ATOM   1116  CG  ASP A 138     -19.391   6.395  -2.523  1.00 97.00           C  
ATOM   1117  OD1 ASP A 138     -20.250   5.543  -2.182  1.00 97.00           O  
ATOM   1118  OD2 ASP A 138     -19.141   7.398  -1.830  1.00 97.00           O  
ATOM   1119  N   THR A 139     -17.172   4.359  -6.102  1.00 96.56           N  
ATOM   1120  CA  THR A 139     -16.609   4.402  -7.445  1.00 96.56           C  
ATOM   1121  C   THR A 139     -16.766   3.059  -8.141  1.00 96.56           C  
ATOM   1122  CB  THR A 139     -15.109   4.789  -7.402  1.00 96.56           C  
ATOM   1123  O   THR A 139     -16.422   2.920  -9.320  1.00 96.56           O  
ATOM   1124  CG2 THR A 139     -14.914   6.152  -6.750  1.00 96.56           C  
ATOM   1125  OG1 THR A 139     -14.391   3.803  -6.656  1.00 96.56           O  
ATOM   1126  N   GLY A 140     -17.297   2.107  -7.395  1.00 95.12           N  
ATOM   1127  CA  GLY A 140     -17.438   0.772  -7.953  1.00 95.12           C  
ATOM   1128  C   GLY A 140     -16.109   0.107  -8.258  1.00 95.12           C  
ATOM   1129  O   GLY A 140     -15.984  -0.620  -9.242  1.00 95.12           O  
ATOM   1130  N   TYR A 141     -15.094   0.362  -7.410  1.00 96.38           N  
ATOM   1131  CA  TYR A 141     -13.719  -0.071  -7.656  1.00 96.38           C  
ATOM   1132  C   TYR A 141     -13.586  -1.579  -7.484  1.00 96.38           C  
ATOM   1133  CB  TYR A 141     -12.758   0.650  -6.711  1.00 96.38           C  
ATOM   1134  O   TYR A 141     -12.898  -2.238  -8.266  1.00 96.38           O  
ATOM   1135  CG  TYR A 141     -11.312   0.264  -6.914  1.00 96.38           C  
ATOM   1136  CD1 TYR A 141     -10.648  -0.542  -5.992  1.00 96.38           C  
ATOM   1137  CD2 TYR A 141     -10.602   0.705  -8.031  1.00 96.38           C  
ATOM   1138  CE1 TYR A 141      -9.312  -0.898  -6.172  1.00 96.38           C  
ATOM   1139  CE2 TYR A 141      -9.273   0.354  -8.219  1.00 96.38           C  
ATOM   1140  OH  TYR A 141      -7.316  -0.797  -7.473  1.00 96.38           O  
ATOM   1141  CZ  TYR A 141      -8.633  -0.447  -7.289  1.00 96.38           C  
ATOM   1142  N   SER A 142     -14.203  -2.170  -6.547  1.00 93.25           N  
ATOM   1143  CA  SER A 142     -14.016  -3.574  -6.199  1.00 93.25           C  
ATOM   1144  C   SER A 142     -14.680  -4.488  -7.223  1.00 93.25           C  
ATOM   1145  CB  SER A 142     -14.578  -3.863  -4.805  1.00 93.25           C  
ATOM   1146  O   SER A 142     -15.844  -4.863  -7.066  1.00 93.25           O  
ATOM   1147  OG  SER A 142     -13.914  -3.090  -3.824  1.00 93.25           O  
ATOM   1148  N   ILE A 143     -13.938  -4.953  -8.266  1.00 91.12           N  
ATOM   1149  CA  ILE A 143     -14.531  -5.691  -9.375  1.00 91.12           C  
ATOM   1150  C   ILE A 143     -13.984  -7.117  -9.398  1.00 91.12           C  
ATOM   1151  CB  ILE A 143     -14.266  -4.992 -10.727  1.00 91.12           C  
ATOM   1152  O   ILE A 143     -14.461  -7.957 -10.164  1.00 91.12           O  
ATOM   1153  CG1 ILE A 143     -12.758  -4.848 -10.961  1.00 91.12           C  
ATOM   1154  CG2 ILE A 143     -14.961  -3.631 -10.781  1.00 91.12           C  
ATOM   1155  CD1 ILE A 143     -12.398  -4.379 -12.367  1.00 91.12           C  
ATOM   1156  N   SER A 144     -12.953  -7.410  -8.531  1.00 91.12           N  
ATOM   1157  CA  SER A 144     -12.367  -8.742  -8.438  1.00 91.12           C  
ATOM   1158  C   SER A 144     -11.781  -8.992  -7.051  1.00 91.12           C  
ATOM   1159  CB  SER A 144     -11.273  -8.922  -9.492  1.00 91.12           C  
ATOM   1160  O   SER A 144     -11.680  -8.078  -6.234  1.00 91.12           O  
ATOM   1161  OG  SER A 144     -10.109  -8.188  -9.148  1.00 91.12           O  
ATOM   1162  N   PRO A 145     -11.492 -10.266  -6.777  1.00 92.31           N  
ATOM   1163  CA  PRO A 145     -10.867 -10.562  -5.484  1.00 92.31           C  
ATOM   1164  C   PRO A 145      -9.578  -9.789  -5.258  1.00 92.31           C  
ATOM   1165  CB  PRO A 145     -10.594 -12.070  -5.559  1.00 92.31           C  
ATOM   1166  O   PRO A 145      -9.219  -9.484  -4.113  1.00 92.31           O  
ATOM   1167  CG  PRO A 145     -11.641 -12.602  -6.484  1.00 92.31           C  
ATOM   1168  CD  PRO A 145     -11.883 -11.586  -7.566  1.00 92.31           C  
ATOM   1169  N   SER A 146      -8.883  -9.422  -6.293  1.00 93.44           N  
ATOM   1170  CA  SER A 146      -7.598  -8.727  -6.230  1.00 93.44           C  
ATOM   1171  C   SER A 146      -7.789  -7.242  -5.922  1.00 93.44           C  
ATOM   1172  CB  SER A 146      -6.836  -8.891  -7.543  1.00 93.44           C  
ATOM   1173  O   SER A 146      -6.832  -6.547  -5.578  1.00 93.44           O  
ATOM   1174  OG  SER A 146      -6.504 -10.250  -7.770  1.00 93.44           O  
ATOM   1175  N   THR A 147      -9.008  -6.723  -5.941  1.00 94.44           N  
ATOM   1176  CA  THR A 147      -9.312  -5.328  -5.645  1.00 94.44           C  
ATOM   1177  C   THR A 147     -10.297  -5.227  -4.480  1.00 94.44           C  
ATOM   1178  CB  THR A 147      -9.891  -4.609  -6.875  1.00 94.44           C  
ATOM   1179  O   THR A 147     -10.867  -4.164  -4.230  1.00 94.44           O  
ATOM   1180  CG2 THR A 147      -8.922  -4.656  -8.047  1.00 94.44           C  
ATOM   1181  OG1 THR A 147     -11.117  -5.242  -7.258  1.00 94.44           O  
ATOM   1182  N   ALA A 148     -10.461  -6.289  -3.703  1.00 92.62           N  
ATOM   1183  CA  ALA A 148     -11.477  -6.367  -2.650  1.00 92.62           C  
ATOM   1184  C   ALA A 148     -10.938  -5.820  -1.332  1.00 92.62           C  
ATOM   1185  CB  ALA A 148     -11.945  -7.809  -2.475  1.00 92.62           C  
ATOM   1186  O   ALA A 148      -9.727  -5.656  -1.171  1.00 92.62           O  
ATOM   1187  N   THR A 149     -11.930  -5.539  -0.462  1.00 90.94           N  
ATOM   1188  CA  THR A 149     -11.625  -5.289   0.943  1.00 90.94           C  
ATOM   1189  C   THR A 149     -11.578  -6.598   1.726  1.00 90.94           C  
ATOM   1190  CB  THR A 149     -12.664  -4.348   1.579  1.00 90.94           C  
ATOM   1191  O   THR A 149     -12.547  -7.359   1.738  1.00 90.94           O  
ATOM   1192  CG2 THR A 149     -12.312  -4.039   3.031  1.00 90.94           C  
ATOM   1193  OG1 THR A 149     -12.703  -3.121   0.838  1.00 90.94           O  
ATOM   1194  N   LEU A 150     -10.469  -6.824   2.365  1.00 87.31           N  
ATOM   1195  CA  LEU A 150     -10.258  -8.094   3.055  1.00 87.31           C  
ATOM   1196  C   LEU A 150     -10.891  -8.070   4.441  1.00 87.31           C  
ATOM   1197  CB  LEU A 150      -8.766  -8.406   3.164  1.00 87.31           C  
ATOM   1198  O   LEU A 150     -10.805  -7.059   5.148  1.00 87.31           O  
ATOM   1199  CG  LEU A 150      -7.984  -8.469   1.850  1.00 87.31           C  
ATOM   1200  CD1 LEU A 150      -6.520  -8.781   2.117  1.00 87.31           C  
ATOM   1201  CD2 LEU A 150      -8.602  -9.500   0.909  1.00 87.31           C  
ATOM   1202  N   ASN A 151     -11.406  -9.219   4.820  1.00 82.31           N  
ATOM   1203  CA  ASN A 151     -12.062  -9.297   6.121  1.00 82.31           C  
ATOM   1204  C   ASN A 151     -11.586 -10.508   6.918  1.00 82.31           C  
ATOM   1205  CB  ASN A 151     -13.586  -9.336   5.953  1.00 82.31           C  
ATOM   1206  O   ASN A 151     -11.820 -10.594   8.125  1.00 82.31           O  
ATOM   1207  CG  ASN A 151     -14.133  -8.086   5.305  1.00 82.31           C  
ATOM   1208  ND2 ASN A 151     -14.789  -8.242   4.160  1.00 82.31           N  
ATOM   1209  OD1 ASN A 151     -13.969  -6.977   5.824  1.00 82.31           O  
ATOM   1210  N   GLU A 152     -10.812 -11.258   6.215  1.00 77.19           N  
ATOM   1211  CA  GLU A 152     -10.391 -12.500   6.852  1.00 77.19           C  
ATOM   1212  C   GLU A 152      -9.180 -12.273   7.758  1.00 77.19           C  
ATOM   1213  CB  GLU A 152     -10.062 -13.562   5.801  1.00 77.19           C  
ATOM   1214  O   GLU A 152      -8.328 -11.430   7.465  1.00 77.19           O  
ATOM   1215  CG  GLU A 152     -11.258 -13.969   4.945  1.00 77.19           C  
ATOM   1216  CD  GLU A 152     -10.938 -15.055   3.934  1.00 77.19           C  
ATOM   1217  OE1 GLU A 152     -11.852 -15.500   3.207  1.00 77.19           O  
ATOM   1218  OE2 GLU A 152      -9.750 -15.461   3.867  1.00 77.19           O  
ATOM   1219  N   PRO A 153      -9.234 -13.109   8.914  1.00 72.06           N  
ATOM   1220  CA  PRO A 153      -8.062 -12.992   9.789  1.00 72.06           C  
ATOM   1221  C   PRO A 153      -6.781 -13.492   9.125  1.00 72.06           C  
ATOM   1222  CB  PRO A 153      -8.430 -13.867  10.984  1.00 72.06           C  
ATOM   1223  O   PRO A 153      -6.840 -14.234   8.141  1.00 72.06           O  
ATOM   1224  CG  PRO A 153      -9.422 -14.852  10.453  1.00 72.06           C  
ATOM   1225  CD  PRO A 153     -10.141 -14.219   9.297  1.00 72.06           C  
ATOM   1226  N   ILE A 154      -5.664 -12.977   9.695  1.00 75.50           N  
ATOM   1227  CA  ILE A 154      -4.352 -13.367   9.180  1.00 75.50           C  
ATOM   1228  C   ILE A 154      -4.168 -14.875   9.328  1.00 75.50           C  
ATOM   1229  CB  ILE A 154      -3.217 -12.609   9.906  1.00 75.50           C  
ATOM   1230  O   ILE A 154      -4.664 -15.477  10.289  1.00 75.50           O  
ATOM   1231  CG1 ILE A 154      -3.338 -11.102   9.672  1.00 75.50           C  
ATOM   1232  CG2 ILE A 154      -1.849 -13.133   9.453  1.00 75.50           C  
ATOM   1233  CD1 ILE A 154      -2.404 -10.258  10.531  1.00 75.50           C  
ATOM   1234  N   ALA A 155      -3.531 -15.430   8.266  1.00 76.38           N  
ATOM   1235  CA  ALA A 155      -3.260 -16.859   8.297  1.00 76.38           C  
ATOM   1236  C   ALA A 155      -2.344 -17.234   9.461  1.00 76.38           C  
ATOM   1237  CB  ALA A 155      -2.639 -17.312   6.977  1.00 76.38           C  
ATOM   1238  O   ALA A 155      -1.495 -16.422   9.867  1.00 76.38           O  
ATOM   1239  N   ALA A 156      -2.615 -18.484   9.992  1.00 74.19           N  
ATOM   1240  CA  ALA A 156      -1.837 -18.969  11.125  1.00 74.19           C  
ATOM   1241  C   ALA A 156      -0.476 -19.500  10.672  1.00 74.19           C  
ATOM   1242  CB  ALA A 156      -2.604 -20.078  11.859  1.00 74.19           C  
ATOM   1243  O   ALA A 156       0.500 -19.438  11.422  1.00 74.19           O  
ATOM   1244  N   GLU A 157      -0.430 -19.922   9.406  1.00 83.75           N  
ATOM   1245  CA  GLU A 157       0.798 -20.500   8.883  1.00 83.75           C  
ATOM   1246  C   GLU A 157       1.226 -19.828   7.582  1.00 83.75           C  
ATOM   1247  CB  GLU A 157       0.620 -22.016   8.656  1.00 83.75           C  
ATOM   1248  O   GLU A 157       0.382 -19.453   6.766  1.00 83.75           O  
ATOM   1249  CG  GLU A 157       0.341 -22.797   9.930  1.00 83.75           C  
ATOM   1250  CD  GLU A 157       0.058 -24.266   9.680  1.00 83.75           C  
ATOM   1251  OE1 GLU A 157      -0.154 -25.016  10.664  1.00 83.75           O  
ATOM   1252  OE2 GLU A 157       0.049 -24.672   8.500  1.00 83.75           O  
ATOM   1253  N   TYR A 158       2.578 -19.625   7.449  1.00 86.50           N  
ATOM   1254  CA  TYR A 158       3.207 -19.109   6.238  1.00 86.50           C  
ATOM   1255  C   TYR A 158       4.230 -20.094   5.691  1.00 86.50           C  
ATOM   1256  CB  TYR A 158       3.883 -17.766   6.512  1.00 86.50           C  
ATOM   1257  O   TYR A 158       5.289 -20.297   6.289  1.00 86.50           O  
ATOM   1258  CG  TYR A 158       4.285 -17.016   5.262  1.00 86.50           C  
ATOM   1259  CD1 TYR A 158       5.625 -16.781   4.969  1.00 86.50           C  
ATOM   1260  CD2 TYR A 158       3.324 -16.547   4.367  1.00 86.50           C  
ATOM   1261  CE1 TYR A 158       6.000 -16.094   3.816  1.00 86.50           C  
ATOM   1262  CE2 TYR A 158       3.688 -15.867   3.215  1.00 86.50           C  
ATOM   1263  OH  TYR A 158       5.391 -14.961   1.807  1.00 86.50           O  
ATOM   1264  CZ  TYR A 158       5.027 -15.641   2.947  1.00 86.50           C  
ATOM   1265  N   LYS A 159       3.881 -20.719   4.586  1.00 88.62           N  
ATOM   1266  CA  LYS A 159       4.691 -21.812   4.031  1.00 88.62           C  
ATOM   1267  C   LYS A 159       5.707 -21.266   3.023  1.00 88.62           C  
ATOM   1268  CB  LYS A 159       3.801 -22.859   3.373  1.00 88.62           C  
ATOM   1269  O   LYS A 159       5.336 -20.578   2.072  1.00 88.62           O  
ATOM   1270  CG  LYS A 159       2.846 -23.547   4.332  1.00 88.62           C  
ATOM   1271  CD  LYS A 159       2.018 -24.625   3.627  1.00 88.62           C  
ATOM   1272  CE  LYS A 159       1.029 -25.281   4.578  1.00 88.62           C  
ATOM   1273  NZ  LYS A 159       0.217 -26.328   3.891  1.00 88.62           N  
ATOM   1274  N   VAL A 160       6.996 -21.672   3.252  1.00 90.00           N  
ATOM   1275  CA  VAL A 160       8.055 -21.188   2.373  1.00 90.00           C  
ATOM   1276  C   VAL A 160       9.070 -22.312   2.129  1.00 90.00           C  
ATOM   1277  CB  VAL A 160       8.758 -19.953   2.961  1.00 90.00           C  
ATOM   1278  O   VAL A 160       9.164 -23.250   2.914  1.00 90.00           O  
ATOM   1279  CG1 VAL A 160       7.785 -18.781   3.074  1.00 90.00           C  
ATOM   1280  CG2 VAL A 160       9.367 -20.281   4.324  1.00 90.00           C  
ATOM   1281  N   PRO A 161       9.797 -22.156   1.031  1.00 89.38           N  
ATOM   1282  CA  PRO A 161      10.914 -23.078   0.843  1.00 89.38           C  
ATOM   1283  C   PRO A 161      11.945 -23.000   1.965  1.00 89.38           C  
ATOM   1284  CB  PRO A 161      11.523 -22.641  -0.491  1.00 89.38           C  
ATOM   1285  O   PRO A 161      12.117 -21.953   2.576  1.00 89.38           O  
ATOM   1286  CG  PRO A 161      10.422 -21.906  -1.189  1.00 89.38           C  
ATOM   1287  CD  PRO A 161       9.562 -21.250  -0.156  1.00 89.38           C  
ATOM   1288  N   ALA A 162      12.641 -24.141   2.164  1.00 88.94           N  
ATOM   1289  CA  ALA A 162      13.586 -24.266   3.271  1.00 88.94           C  
ATOM   1290  C   ALA A 162      14.664 -23.203   3.199  1.00 88.94           C  
ATOM   1291  CB  ALA A 162      14.219 -25.656   3.270  1.00 88.94           C  
ATOM   1292  O   ALA A 162      15.086 -22.656   4.227  1.00 88.94           O  
ATOM   1293  N   ILE A 163      14.984 -22.828   2.035  1.00 89.81           N  
ATOM   1294  CA  ILE A 163      16.109 -21.906   1.840  1.00 89.81           C  
ATOM   1295  C   ILE A 163      15.734 -20.516   2.357  1.00 89.81           C  
ATOM   1296  CB  ILE A 163      16.516 -21.828   0.353  1.00 89.81           C  
ATOM   1297  O   ILE A 163      16.609 -19.703   2.645  1.00 89.81           O  
ATOM   1298  CG1 ILE A 163      17.828 -21.047   0.202  1.00 89.81           C  
ATOM   1299  CG2 ILE A 163      15.406 -21.203  -0.488  1.00 89.81           C  
ATOM   1300  CD1 ILE A 163      18.594 -21.359  -1.081  1.00 89.81           C  
ATOM   1301  N   CYS A 164      14.406 -20.203   2.494  1.00 91.81           N  
ATOM   1302  CA  CYS A 164      13.938 -18.875   2.852  1.00 91.81           C  
ATOM   1303  C   CYS A 164      13.711 -18.766   4.355  1.00 91.81           C  
ATOM   1304  CB  CYS A 164      12.648 -18.547   2.105  1.00 91.81           C  
ATOM   1305  O   CYS A 164      13.602 -17.656   4.887  1.00 91.81           O  
ATOM   1306  SG  CYS A 164      12.852 -18.438   0.313  1.00 91.81           S  
ATOM   1307  N   ILE A 165      13.703 -19.859   5.051  1.00 90.38           N  
ATOM   1308  CA  ILE A 165      13.234 -19.938   6.430  1.00 90.38           C  
ATOM   1309  C   ILE A 165      14.125 -19.078   7.324  1.00 90.38           C  
ATOM   1310  CB  ILE A 165      13.219 -21.406   6.938  1.00 90.38           C  
ATOM   1311  O   ILE A 165      13.633 -18.250   8.078  1.00 90.38           O  
ATOM   1312  CG1 ILE A 165      12.094 -22.188   6.254  1.00 90.38           C  
ATOM   1313  CG2 ILE A 165      13.070 -21.438   8.461  1.00 90.38           C  
ATOM   1314  CD1 ILE A 165      12.070 -23.672   6.613  1.00 90.38           C  
ATOM   1315  N   ARG A 166      15.391 -19.219   7.156  1.00 92.31           N  
ATOM   1316  CA  ARG A 166      16.328 -18.500   8.023  1.00 92.31           C  
ATOM   1317  C   ARG A 166      16.141 -16.984   7.895  1.00 92.31           C  
ATOM   1318  CB  ARG A 166      17.766 -18.875   7.691  1.00 92.31           C  
ATOM   1319  O   ARG A 166      16.000 -16.281   8.898  1.00 92.31           O  
ATOM   1320  CG  ARG A 166      18.797 -18.203   8.578  1.00 92.31           C  
ATOM   1321  CD  ARG A 166      20.219 -18.625   8.219  1.00 92.31           C  
ATOM   1322  NE  ARG A 166      20.516 -18.328   6.816  1.00 92.31           N  
ATOM   1323  NH1 ARG A 166      22.625 -19.297   6.859  1.00 92.31           N  
ATOM   1324  NH2 ARG A 166      21.828 -18.344   4.930  1.00 92.31           N  
ATOM   1325  CZ  ARG A 166      21.656 -18.656   6.207  1.00 92.31           C  
ATOM   1326  N   SER A 167      16.109 -16.484   6.707  1.00 93.25           N  
ATOM   1327  CA  SER A 167      15.984 -15.055   6.445  1.00 93.25           C  
ATOM   1328  C   SER A 167      14.648 -14.516   6.949  1.00 93.25           C  
ATOM   1329  CB  SER A 167      16.125 -14.773   4.949  1.00 93.25           C  
ATOM   1330  O   SER A 167      14.594 -13.430   7.527  1.00 93.25           O  
ATOM   1331  OG  SER A 167      17.438 -15.070   4.500  1.00 93.25           O  
ATOM   1332  N   ILE A 168      13.633 -15.266   6.758  1.00 91.94           N  
ATOM   1333  CA  ILE A 168      12.305 -14.836   7.184  1.00 91.94           C  
ATOM   1334  C   ILE A 168      12.258 -14.758   8.711  1.00 91.94           C  
ATOM   1335  CB  ILE A 168      11.211 -15.789   6.660  1.00 91.94           C  
ATOM   1336  O   ILE A 168      11.742 -13.789   9.266  1.00 91.94           O  
ATOM   1337  CG1 ILE A 168      11.039 -15.625   5.145  1.00 91.94           C  
ATOM   1338  CG2 ILE A 168       9.891 -15.547   7.391  1.00 91.94           C  
ATOM   1339  CD1 ILE A 168      10.070 -16.609   4.520  1.00 91.94           C  
ATOM   1340  N   LYS A 169      12.773 -15.727   9.367  1.00 90.12           N  
ATOM   1341  CA  LYS A 169      12.789 -15.727  10.828  1.00 90.12           C  
ATOM   1342  C   LYS A 169      13.586 -14.539  11.367  1.00 90.12           C  
ATOM   1343  CB  LYS A 169      13.367 -17.031  11.367  1.00 90.12           C  
ATOM   1344  O   LYS A 169      13.203 -13.930  12.367  1.00 90.12           O  
ATOM   1345  CG  LYS A 169      12.414 -18.219  11.266  1.00 90.12           C  
ATOM   1346  CD  LYS A 169      12.984 -19.453  11.953  1.00 90.12           C  
ATOM   1347  CE  LYS A 169      11.977 -20.594  11.977  1.00 90.12           C  
ATOM   1348  NZ  LYS A 169      12.547 -21.828  12.602  1.00 90.12           N  
ATOM   1349  N   GLU A 170      14.641 -14.250  10.703  1.00 91.56           N  
ATOM   1350  CA  GLU A 170      15.453 -13.102  11.102  1.00 91.56           C  
ATOM   1351  C   GLU A 170      14.672 -11.805  10.961  1.00 91.56           C  
ATOM   1352  CB  GLU A 170      16.734 -13.039  10.258  1.00 91.56           C  
ATOM   1353  O   GLU A 170      14.727 -10.945  11.844  1.00 91.56           O  
ATOM   1354  CG  GLU A 170      17.766 -14.094  10.625  1.00 91.56           C  
ATOM   1355  CD  GLU A 170      19.031 -14.000   9.797  1.00 91.56           C  
ATOM   1356  OE1 GLU A 170      19.906 -14.898   9.922  1.00 91.56           O  
ATOM   1357  OE2 GLU A 170      19.172 -13.031   9.023  1.00 91.56           O  
ATOM   1358  N   MET A 171      13.992 -11.648   9.805  1.00 91.06           N  
ATOM   1359  CA  MET A 171      13.188 -10.445   9.594  1.00 91.06           C  
ATOM   1360  C   MET A 171      12.094 -10.336  10.656  1.00 91.06           C  
ATOM   1361  CB  MET A 171      12.562 -10.461   8.203  1.00 91.06           C  
ATOM   1362  O   MET A 171      11.859  -9.258  11.203  1.00 91.06           O  
ATOM   1363  CG  MET A 171      13.555 -10.172   7.082  1.00 91.06           C  
ATOM   1364  SD  MET A 171      12.734  -9.984   5.449  1.00 91.06           S  
ATOM   1365  CE  MET A 171      12.438 -11.727   5.039  1.00 91.06           C  
ATOM   1366  N   LEU A 172      11.477 -11.461  11.008  1.00 85.69           N  
ATOM   1367  CA  LEU A 172      10.406 -11.469  12.000  1.00 85.69           C  
ATOM   1368  C   LEU A 172      10.938 -11.070  13.375  1.00 85.69           C  
ATOM   1369  CB  LEU A 172       9.750 -12.844  12.070  1.00 85.69           C  
ATOM   1370  O   LEU A 172      10.305 -10.281  14.078  1.00 85.69           O  
ATOM   1371  CG  LEU A 172       8.812 -13.211  10.922  1.00 85.69           C  
ATOM   1372  CD1 LEU A 172       8.344 -14.656  11.062  1.00 85.69           C  
ATOM   1373  CD2 LEU A 172       7.621 -12.266  10.883  1.00 85.69           C  
ATOM   1374  N   SER A 173      12.031 -11.609  13.688  1.00 84.56           N  
ATOM   1375  CA  SER A 173      12.648 -11.281  14.969  1.00 84.56           C  
ATOM   1376  C   SER A 173      12.953  -9.789  15.078  1.00 84.56           C  
ATOM   1377  CB  SER A 173      13.938 -12.086  15.172  1.00 84.56           C  
ATOM   1378  O   SER A 173      12.703  -9.172  16.109  1.00 84.56           O  
ATOM   1379  OG  SER A 173      14.531 -11.789  16.422  1.00 84.56           O  
ATOM   1380  N   ASP A 174      13.477  -9.297  13.984  1.00 83.50           N  
ATOM   1381  CA  ASP A 174      13.797  -7.871  13.961  1.00 83.50           C  
ATOM   1382  C   ASP A 174      12.531  -7.020  14.023  1.00 83.50           C  
ATOM   1383  CB  ASP A 174      14.602  -7.523  12.703  1.00 83.50           C  
ATOM   1384  O   ASP A 174      12.508  -5.984  14.688  1.00 83.50           O  
ATOM   1385  CG  ASP A 174      15.156  -6.109  12.727  1.00 83.50           C  
ATOM   1386  OD1 ASP A 174      15.867  -5.746  13.688  1.00 83.50           O  
ATOM   1387  OD2 ASP A 174      14.875  -5.348  11.773  1.00 83.50           O  
ATOM   1388  N   MET A 175      11.508  -7.352  13.312  1.00 80.06           N  
ATOM   1389  CA  MET A 175      10.227  -6.645  13.344  1.00 80.06           C  
ATOM   1390  C   MET A 175       9.672  -6.594  14.766  1.00 80.06           C  
ATOM   1391  CB  MET A 175       9.219  -7.320  12.414  1.00 80.06           C  
ATOM   1392  O   MET A 175       9.172  -5.555  15.203  1.00 80.06           O  
ATOM   1393  CG  MET A 175       9.516  -7.113  10.938  1.00 80.06           C  
ATOM   1394  SD  MET A 175       8.414  -8.102   9.852  1.00 80.06           S  
ATOM   1395  CE  MET A 175       6.824  -7.293  10.188  1.00 80.06           C  
ATOM   1396  N   ILE A 176       9.766  -7.766  15.453  1.00 74.69           N  
ATOM   1397  CA  ILE A 176       9.297  -7.855  16.828  1.00 74.69           C  
ATOM   1398  C   ILE A 176      10.133  -6.941  17.719  1.00 74.69           C  
ATOM   1399  CB  ILE A 176       9.352  -9.312  17.359  1.00 74.69           C  
ATOM   1400  O   ILE A 176       9.586  -6.219  18.562  1.00 74.69           O  
ATOM   1401  CG1 ILE A 176       8.344 -10.188  16.609  1.00 74.69           C  
ATOM   1402  CG2 ILE A 176       9.094  -9.352  18.859  1.00 74.69           C  
ATOM   1403  CD1 ILE A 176       8.484 -11.672  16.891  1.00 74.69           C  
ATOM   1404  N   ARG A 177      11.367  -7.008  17.547  1.00 77.12           N  
ATOM   1405  CA  ARG A 177      12.281  -6.160  18.312  1.00 77.12           C  
ATOM   1406  C   ARG A 177      11.930  -4.688  18.141  1.00 77.12           C  
ATOM   1407  CB  ARG A 177      13.727  -6.410  17.891  1.00 77.12           C  
ATOM   1408  O   ARG A 177      11.852  -3.939  19.109  1.00 77.12           O  
ATOM   1409  CG  ARG A 177      14.750  -5.605  18.688  1.00 77.12           C  
ATOM   1410  CD  ARG A 177      16.141  -5.723  18.094  1.00 77.12           C  
ATOM   1411  NE  ARG A 177      16.234  -5.082  16.781  1.00 77.12           N  
ATOM   1412  NH1 ARG A 177      16.781  -2.996  17.609  1.00 77.12           N  
ATOM   1413  NH2 ARG A 177      16.578  -3.324  15.352  1.00 77.12           N  
ATOM   1414  CZ  ARG A 177      16.531  -3.803  16.578  1.00 77.12           C  
ATOM   1415  N   ARG A 178      11.805  -4.191  16.891  1.00 74.00           N  
ATOM   1416  CA  ARG A 178      11.508  -2.799  16.578  1.00 74.00           C  
ATOM   1417  C   ARG A 178      10.156  -2.387  17.156  1.00 74.00           C  
ATOM   1418  CB  ARG A 178      11.523  -2.572  15.062  1.00 74.00           C  
ATOM   1419  O   ARG A 178       9.992  -1.264  17.641  1.00 74.00           O  
ATOM   1420  CG  ARG A 178      12.914  -2.609  14.453  1.00 74.00           C  
ATOM   1421  CD  ARG A 178      12.859  -2.496  12.930  1.00 74.00           C  
ATOM   1422  NE  ARG A 178      14.180  -2.686  12.336  1.00 74.00           N  
ATOM   1423  NH1 ARG A 178      14.789  -0.462  12.484  1.00 74.00           N  
ATOM   1424  NH2 ARG A 178      16.234  -1.997  11.578  1.00 74.00           N  
ATOM   1425  CZ  ARG A 178      15.062  -1.714  12.133  1.00 74.00           C  
ATOM   1426  N   ARG A 179       9.281  -3.291  17.016  1.00 69.62           N  
ATOM   1427  CA  ARG A 179       7.977  -3.049  17.625  1.00 69.62           C  
ATOM   1428  C   ARG A 179       8.109  -2.842  19.125  1.00 69.62           C  
ATOM   1429  CB  ARG A 179       7.023  -4.211  17.344  1.00 69.62           C  
ATOM   1430  O   ARG A 179       7.531  -1.911  19.688  1.00 69.62           O  
ATOM   1431  CG  ARG A 179       5.633  -4.023  17.922  1.00 69.62           C  
ATOM   1432  CD  ARG A 179       4.797  -5.293  17.812  1.00 69.62           C  
ATOM   1433  NE  ARG A 179       5.219  -6.305  18.766  1.00 69.62           N  
ATOM   1434  NH1 ARG A 179       3.748  -7.922  18.031  1.00 69.62           N  
ATOM   1435  NH2 ARG A 179       5.172  -8.375  19.766  1.00 69.62           N  
ATOM   1436  CZ  ARG A 179       4.711  -7.531  18.859  1.00 69.62           C  
ATOM   1437  N   ASN A 180       8.805  -3.670  19.781  1.00 64.25           N  
ATOM   1438  CA  ASN A 180       8.992  -3.602  21.234  1.00 64.25           C  
ATOM   1439  C   ASN A 180       9.742  -2.340  21.641  1.00 64.25           C  
ATOM   1440  CB  ASN A 180       9.719  -4.844  21.734  1.00 64.25           C  
ATOM   1441  O   ASN A 180       9.461  -1.757  22.688  1.00 64.25           O  
ATOM   1442  CG  ASN A 180       8.852  -6.086  21.703  1.00 64.25           C  
ATOM   1443  ND2 ASN A 180       9.484  -7.254  21.719  1.00 64.25           N  
ATOM   1444  OD1 ASN A 180       7.621  -6.000  21.656  1.00 64.25           O  
ATOM   1445  N   LYS A 181      10.711  -1.951  20.938  1.00 64.62           N  
ATOM   1446  CA  LYS A 181      11.453  -0.718  21.203  1.00 64.62           C  
ATOM   1447  C   LYS A 181      10.516   0.488  21.219  1.00 64.62           C  
ATOM   1448  CB  LYS A 181      12.547  -0.516  20.156  1.00 64.62           C  
ATOM   1449  O   LYS A 181      10.664   1.379  22.062  1.00 64.62           O  
ATOM   1450  CG  LYS A 181      13.523   0.599  20.484  1.00 64.62           C  
ATOM   1451  CD  LYS A 181      14.625   0.710  19.438  1.00 64.62           C  
ATOM   1452  CE  LYS A 181      15.539   1.897  19.703  1.00 64.62           C  
ATOM   1453  NZ  LYS A 181      16.641   1.987  18.703  1.00 64.62           N  
ATOM   1454  N   VAL A 182       9.711   0.427  20.469  1.00 60.50           N  
ATOM   1455  CA  VAL A 182       8.773   1.539  20.328  1.00 60.50           C  
ATOM   1456  C   VAL A 182       7.785   1.535  21.484  1.00 60.50           C  
ATOM   1457  CB  VAL A 182       8.023   1.478  18.969  1.00 60.50           C  
ATOM   1458  O   VAL A 182       7.457   2.590  22.031  1.00 60.50           O  
ATOM   1459  CG1 VAL A 182       6.926   2.537  18.922  1.00 60.50           C  
ATOM   1460  CG2 VAL A 182       9.000   1.653  17.812  1.00 60.50           C  
ATOM   1461  N   LEU A 183       7.309   0.392  21.719  1.00 55.84           N  
ATOM   1462  CA  LEU A 183       6.340   0.276  22.812  1.00 55.84           C  
ATOM   1463  C   LEU A 183       6.992   0.575  24.156  1.00 55.84           C  
ATOM   1464  CB  LEU A 183       5.723  -1.125  22.828  1.00 55.84           C  
ATOM   1465  O   LEU A 183       6.324   1.018  25.094  1.00 55.84           O  
ATOM   1466  CG  LEU A 183       4.781  -1.468  21.672  1.00 55.84           C  
ATOM   1467  CD1 LEU A 183       4.383  -2.938  21.734  1.00 55.84           C  
ATOM   1468  CD2 LEU A 183       3.551  -0.570  21.703  1.00 55.84           C  
ATOM   1469  N   SER A 184       8.281   0.486  24.156  1.00 50.09           N  
ATOM   1470  CA  SER A 184       8.992   0.686  25.406  1.00 50.09           C  
ATOM   1471  C   SER A 184       9.672   2.053  25.453  1.00 50.09           C  
ATOM   1472  CB  SER A 184      10.039  -0.413  25.625  1.00 50.09           C  
ATOM   1473  O   SER A 184      10.469   2.328  26.344  1.00 50.09           O  
ATOM   1474  OG  SER A 184      10.352  -1.046  24.391  1.00 50.09           O  
ATOM   1475  N   ASN A 185       9.336   3.076  24.609  1.00 54.19           N  
ATOM   1476  CA  ASN A 185       9.930   4.406  24.516  1.00 54.19           C  
ATOM   1477  C   ASN A 185      11.453   4.332  24.438  1.00 54.19           C  
ATOM   1478  CB  ASN A 185       9.500   5.262  25.719  1.00 54.19           C  
ATOM   1479  O   ASN A 185      12.148   5.125  25.078  1.00 54.19           O  
ATOM   1480  CG  ASN A 185       8.094   5.797  25.578  1.00 54.19           C  
ATOM   1481  ND2 ASN A 185       7.543   6.328  26.656  1.00 54.19           N  
ATOM   1482  OD1 ASN A 185       7.496   5.730  24.484  1.00 54.19           O  
ATOM   1483  N   GLY A 186      12.094   3.320  23.781  1.00 50.50           N  
ATOM   1484  CA  GLY A 186      13.516   3.424  23.453  1.00 50.50           C  
ATOM   1485  C   GLY A 186      14.398   2.699  24.453  1.00 50.50           C  
ATOM   1486  O   GLY A 186      15.625   2.711  24.312  1.00 50.50           O  
ATOM   1487  N   ASP A 187      13.836   2.057  25.469  1.00 45.94           N  
ATOM   1488  CA  ASP A 187      14.602   1.272  26.438  1.00 45.94           C  
ATOM   1489  C   ASP A 187      14.586  -0.211  26.078  1.00 45.94           C  
ATOM   1490  CB  ASP A 187      14.047   1.473  27.859  1.00 45.94           C  
ATOM   1491  O   ASP A 187      13.539  -0.866  26.156  1.00 45.94           O  
ATOM   1492  CG  ASP A 187      15.031   1.073  28.938  1.00 45.94           C  
ATOM   1493  OD1 ASP A 187      16.062   0.446  28.625  1.00 45.94           O  
ATOM   1494  OD2 ASP A 187      14.766   1.387  30.125  1.00 45.94           O  
ATOM   1495  N   GLU A 188      15.656  -0.673  25.484  1.00 45.03           N  
ATOM   1496  CA  GLU A 188      15.828  -2.031  24.969  1.00 45.03           C  
ATOM   1497  C   GLU A 188      15.828  -3.047  26.109  1.00 45.03           C  
ATOM   1498  CB  GLU A 188      17.125  -2.145  24.172  1.00 45.03           C  
ATOM   1499  O   GLU A 188      15.477  -4.211  25.922  1.00 45.03           O  
ATOM   1500  CG  GLU A 188      17.016  -1.573  22.766  1.00 45.03           C  
ATOM   1501  CD  GLU A 188      18.250  -1.841  21.906  1.00 45.03           C  
ATOM   1502  OE1 GLU A 188      18.250  -1.502  20.703  1.00 45.03           O  
ATOM   1503  OE2 GLU A 188      19.234  -2.395  22.453  1.00 45.03           O  
ATOM   1504  N   ASN A 189      16.047  -2.576  27.312  1.00 42.38           N  
ATOM   1505  CA  ASN A 189      16.094  -3.408  28.516  1.00 42.38           C  
ATOM   1506  C   ASN A 189      14.750  -3.404  29.250  1.00 42.38           C  
ATOM   1507  CB  ASN A 189      17.203  -2.947  29.453  1.00 42.38           C  
ATOM   1508  O   ASN A 189      14.570  -4.125  30.234  1.00 42.38           O  
ATOM   1509  CG  ASN A 189      18.578  -3.312  28.938  1.00 42.38           C  
ATOM   1510  ND2 ASN A 189      19.594  -2.570  29.375  1.00 42.38           N  
ATOM   1511  OD1 ASN A 189      18.734  -4.254  28.156  1.00 42.38           O  
ATOM   1512  N   HIS A 190      13.820  -2.625  28.672  1.00 41.03           N  
ATOM   1513  CA  HIS A 190      12.516  -2.438  29.297  1.00 41.03           C  
ATOM   1514  C   HIS A 190      11.398  -3.061  28.469  1.00 41.03           C  
ATOM   1515  CB  HIS A 190      12.242  -0.950  29.531  1.00 41.03           C  
ATOM   1516  O   HIS A 190      11.133  -2.613  27.359  1.00 41.03           O  
ATOM   1517  CG  HIS A 190      12.359  -0.524  30.953  1.00 41.03           C  
ATOM   1518  CD2 HIS A 190      13.203   0.354  31.547  1.00 41.03           C  
ATOM   1519  ND1 HIS A 190      11.555  -1.024  31.953  1.00 41.03           N  
ATOM   1520  CE1 HIS A 190      11.891  -0.469  33.094  1.00 41.03           C  
ATOM   1521  NE2 HIS A 190      12.883   0.371  32.875  1.00 41.03           N  
ATOM   1522  N   ILE A 191      11.297  -4.285  28.297  1.00 40.75           N  
ATOM   1523  CA  ILE A 191      10.188  -5.012  27.688  1.00 40.75           C  
ATOM   1524  C   ILE A 191       8.867  -4.582  28.344  1.00 40.75           C  
ATOM   1525  CB  ILE A 191      10.367  -6.539  27.828  1.00 40.75           C  
ATOM   1526  O   ILE A 191       8.758  -4.547  29.562  1.00 40.75           O  
ATOM   1527  CG1 ILE A 191      11.664  -6.984  27.125  1.00 40.75           C  
ATOM   1528  CG2 ILE A 191       9.156  -7.285  27.266  1.00 40.75           C  
ATOM   1529  CD1 ILE A 191      12.039  -8.438  27.391  1.00 40.75           C  
ATOM   1530  N   LYS A 192       8.203  -3.410  28.047  1.00 43.47           N  
ATOM   1531  CA  LYS A 192       6.852  -3.215  28.547  1.00 43.47           C  
ATOM   1532  C   LYS A 192       6.195  -4.551  28.891  1.00 43.47           C  
ATOM   1533  CB  LYS A 192       6.000  -2.465  27.531  1.00 43.47           C  
ATOM   1534  O   LYS A 192       6.250  -5.496  28.109  1.00 43.47           O  
ATOM   1535  CG  LYS A 192       5.918  -0.964  27.766  1.00 43.47           C  
ATOM   1536  CD  LYS A 192       4.980  -0.288  26.781  1.00 43.47           C  
ATOM   1537  CE  LYS A 192       4.926   1.219  27.000  1.00 43.47           C  
ATOM   1538  NZ  LYS A 192       4.008   1.887  26.031  1.00 43.47           N  
ATOM   1539  N   SER A 193       6.488  -5.082  29.938  1.00 41.62           N  
ATOM   1540  CA  SER A 193       5.875  -6.293  30.469  1.00 41.62           C  
ATOM   1541  C   SER A 193       4.566  -6.613  29.766  1.00 41.62           C  
ATOM   1542  CB  SER A 193       5.625  -6.141  31.969  1.00 41.62           C  
ATOM   1543  O   SER A 193       3.725  -5.734  29.562  1.00 41.62           O  
ATOM   1544  OG  SER A 193       4.234  -6.129  32.250  1.00 41.62           O  
ATOM   1545  N   ARG A 194       4.543  -7.195  28.531  1.00 54.81           N  
ATOM   1546  CA  ARG A 194       3.465  -8.016  28.000  1.00 54.81           C  
ATOM   1547  C   ARG A 194       2.422  -8.320  29.062  1.00 54.81           C  
ATOM   1548  CB  ARG A 194       4.020  -9.320  27.422  1.00 54.81           C  
ATOM   1549  O   ARG A 194       2.756  -8.469  30.234  1.00 54.81           O  
ATOM   1550  CG  ARG A 194       4.508  -9.203  25.984  1.00 54.81           C  
ATOM   1551  CD  ARG A 194       4.934 -10.547  25.422  1.00 54.81           C  
ATOM   1552  NE  ARG A 194       5.121 -10.492  23.969  1.00 54.81           N  
ATOM   1553  NH1 ARG A 194       5.695 -12.719  23.750  1.00 54.81           N  
ATOM   1554  NH2 ARG A 194       5.617 -11.359  21.906  1.00 54.81           N  
ATOM   1555  CZ  ARG A 194       5.477 -11.523  23.203  1.00 54.81           C  
ATOM   1556  N   VAL A 195       1.220  -7.609  28.906  1.00 59.56           N  
ATOM   1557  CA  VAL A 195       0.165  -8.148  29.766  1.00 59.56           C  
ATOM   1558  C   VAL A 195       0.324  -9.664  29.891  1.00 59.56           C  
ATOM   1559  CB  VAL A 195      -1.238  -7.801  29.219  1.00 59.56           C  
ATOM   1560  O   VAL A 195       0.490 -10.359  28.875  1.00 59.56           O  
ATOM   1561  CG1 VAL A 195      -2.324  -8.289  30.172  1.00 59.56           C  
ATOM   1562  CG2 VAL A 195      -1.362  -6.297  28.984  1.00 59.56           C  
ATOM   1563  N   SER A 196       0.707 -10.156  30.969  1.00 66.88           N  
ATOM   1564  CA  SER A 196       0.930 -11.586  31.188  1.00 66.88           C  
ATOM   1565  C   SER A 196      -0.210 -12.422  30.625  1.00 66.88           C  
ATOM   1566  CB  SER A 196       1.085 -11.875  32.688  1.00 66.88           C  
ATOM   1567  O   SER A 196      -1.351 -11.953  30.547  1.00 66.88           O  
ATOM   1568  OG  SER A 196      -0.166 -11.797  33.344  1.00 66.88           O  
ATOM   1569  N   GLU A 197       0.084 -13.516  29.969  1.00 68.44           N  
ATOM   1570  CA  GLU A 197      -0.872 -14.477  29.438  1.00 68.44           C  
ATOM   1571  C   GLU A 197      -1.963 -14.797  30.453  1.00 68.44           C  
ATOM   1572  CB  GLU A 197      -0.157 -15.766  29.016  1.00 68.44           C  
ATOM   1573  O   GLU A 197      -3.133 -14.938  30.094  1.00 68.44           O  
ATOM   1574  CG  GLU A 197      -0.957 -16.625  28.047  1.00 68.44           C  
ATOM   1575  CD  GLU A 197      -0.158 -17.781  27.469  1.00 68.44           C  
ATOM   1576  OE1 GLU A 197      -0.721 -18.578  26.688  1.00 68.44           O  
ATOM   1577  OE2 GLU A 197       1.040 -17.906  27.812  1.00 68.44           O  
ATOM   1578  N   GLN A 198      -1.545 -14.891  31.625  1.00 75.94           N  
ATOM   1579  CA  GLN A 198      -2.477 -15.141  32.719  1.00 75.94           C  
ATOM   1580  C   GLN A 198      -3.477 -14.000  32.844  1.00 75.94           C  
ATOM   1581  CB  GLN A 198      -1.722 -15.344  34.031  1.00 75.94           C  
ATOM   1582  O   GLN A 198      -4.668 -14.227  33.062  1.00 75.94           O  
ATOM   1583  CG  GLN A 198      -2.609 -15.781  35.188  1.00 75.94           C  
ATOM   1584  CD  GLN A 198      -1.834 -15.992  36.469  1.00 75.94           C  
ATOM   1585  NE2 GLN A 198      -2.498 -16.547  37.469  1.00 75.94           N  
ATOM   1586  OE1 GLN A 198      -0.648 -15.664  36.562  1.00 75.94           O  
ATOM   1587  N   HIS A 199      -3.045 -12.797  32.656  1.00 79.50           N  
ATOM   1588  CA  HIS A 199      -3.838 -11.570  32.719  1.00 79.50           C  
ATOM   1589  C   HIS A 199      -4.855 -11.531  31.578  1.00 79.50           C  
ATOM   1590  CB  HIS A 199      -2.930 -10.344  32.656  1.00 79.50           C  
ATOM   1591  O   HIS A 199      -6.027 -11.211  31.797  1.00 79.50           O  
ATOM   1592  CG  HIS A 199      -3.607  -9.078  33.062  1.00 79.50           C  
ATOM   1593  CD2 HIS A 199      -4.891  -8.828  33.438  1.00 79.50           C  
ATOM   1594  ND1 HIS A 199      -2.949  -7.867  33.125  1.00 79.50           N  
ATOM   1595  CE1 HIS A 199      -3.797  -6.934  33.531  1.00 79.50           C  
ATOM   1596  NE2 HIS A 199      -4.980  -7.488  33.719  1.00 79.50           N  
ATOM   1597  N   VAL A 200      -4.430 -11.906  30.391  1.00 80.75           N  
ATOM   1598  CA  VAL A 200      -5.270 -11.922  29.203  1.00 80.75           C  
ATOM   1599  C   VAL A 200      -6.324 -13.016  29.328  1.00 80.75           C  
ATOM   1600  CB  VAL A 200      -4.434 -12.133  27.922  1.00 80.75           C  
ATOM   1601  O   VAL A 200      -7.500 -12.797  29.031  1.00 80.75           O  
ATOM   1602  CG1 VAL A 200      -5.340 -12.242  26.688  1.00 80.75           C  
ATOM   1603  CG2 VAL A 200      -3.426 -11.000  27.750  1.00 80.75           C  
ATOM   1604  N   ARG A 201      -5.902 -14.148  29.750  1.00 83.94           N  
ATOM   1605  CA  ARG A 201      -6.824 -15.266  29.969  1.00 83.94           C  
ATOM   1606  C   ARG A 201      -7.914 -14.891  30.969  1.00 83.94           C  
ATOM   1607  CB  ARG A 201      -6.070 -16.500  30.453  1.00 83.94           C  
ATOM   1608  O   ARG A 201      -9.086 -15.211  30.766  1.00 83.94           O  
ATOM   1609  CG  ARG A 201      -6.910 -17.766  30.469  1.00 83.94           C  
ATOM   1610  CD  ARG A 201      -6.070 -19.000  30.766  1.00 83.94           C  
ATOM   1611  NE  ARG A 201      -6.891 -20.219  30.828  1.00 83.94           N  
ATOM   1612  NH1 ARG A 201      -5.109 -21.641  31.156  1.00 83.94           N  
ATOM   1613  NH2 ARG A 201      -7.246 -22.469  31.047  1.00 83.94           N  
ATOM   1614  CZ  ARG A 201      -6.414 -21.438  31.016  1.00 83.94           C  
ATOM   1615  N   TRP A 202      -7.512 -14.320  32.000  1.00 90.94           N  
ATOM   1616  CA  TRP A 202      -8.461 -13.875  33.031  1.00 90.94           C  
ATOM   1617  C   TRP A 202      -9.516 -12.953  32.438  1.00 90.94           C  
ATOM   1618  CB  TRP A 202      -7.727 -13.156  34.156  1.00 90.94           C  
ATOM   1619  O   TRP A 202     -10.711 -13.125  32.656  1.00 90.94           O  
ATOM   1620  CG  TRP A 202      -8.602 -12.820  35.344  1.00 90.94           C  
ATOM   1621  CD1 TRP A 202      -8.773 -13.562  36.469  1.00 90.94           C  
ATOM   1622  CD2 TRP A 202      -9.422 -11.664  35.469  1.00 90.94           C  
ATOM   1623  CE2 TRP A 202     -10.070 -11.766  36.719  1.00 90.94           C  
ATOM   1624  CE3 TRP A 202      -9.672 -10.539  34.688  1.00 90.94           C  
ATOM   1625  NE1 TRP A 202      -9.656 -12.930  37.312  1.00 90.94           N  
ATOM   1626  CH2 TRP A 202     -11.180  -9.703  36.406  1.00 90.94           C  
ATOM   1627  CZ2 TRP A 202     -10.953 -10.789  37.188  1.00 90.94           C  
ATOM   1628  CZ3 TRP A 202     -10.555  -9.570  35.156  1.00 90.94           C  
ATOM   1629  N   CYS A 203      -9.094 -11.945  31.641  1.00 90.69           N  
ATOM   1630  CA  CYS A 203      -9.977 -10.977  31.000  1.00 90.69           C  
ATOM   1631  C   CYS A 203     -10.891 -11.656  30.000  1.00 90.69           C  
ATOM   1632  CB  CYS A 203      -9.164  -9.883  30.312  1.00 90.69           C  
ATOM   1633  O   CYS A 203     -12.062 -11.297  29.859  1.00 90.69           O  
ATOM   1634  SG  CYS A 203      -8.398  -8.719  31.453  1.00 90.69           S  
ATOM   1635  N   MET A 204     -10.375 -12.625  29.297  1.00 89.31           N  
ATOM   1636  CA  MET A 204     -11.188 -13.398  28.359  1.00 89.31           C  
ATOM   1637  C   MET A 204     -12.297 -14.148  29.094  1.00 89.31           C  
ATOM   1638  CB  MET A 204     -10.312 -14.383  27.578  1.00 89.31           C  
ATOM   1639  O   MET A 204     -13.430 -14.195  28.609  1.00 89.31           O  
ATOM   1640  CG  MET A 204      -9.445 -13.727  26.516  1.00 89.31           C  
ATOM   1641  SD  MET A 204     -10.391 -13.312  25.000  1.00 89.31           S  
ATOM   1642  CE  MET A 204      -9.391 -14.164  23.750  1.00 89.31           C  
ATOM   1643  N   ASP A 205     -11.961 -14.719  30.250  1.00 90.69           N  
ATOM   1644  CA  ASP A 205     -12.945 -15.430  31.062  1.00 90.69           C  
ATOM   1645  C   ASP A 205     -14.062 -14.492  31.531  1.00 90.69           C  
ATOM   1646  CB  ASP A 205     -12.273 -16.078  32.281  1.00 90.69           C  
ATOM   1647  O   ASP A 205     -15.234 -14.867  31.500  1.00 90.69           O  
ATOM   1648  CG  ASP A 205     -11.484 -17.328  31.922  1.00 90.69           C  
ATOM   1649  OD1 ASP A 205     -11.617 -17.828  30.781  1.00 90.69           O  
ATOM   1650  OD2 ASP A 205     -10.727 -17.812  32.781  1.00 90.69           O  
ATOM   1651  N   PHE A 206     -13.617 -13.320  31.953  1.00 93.75           N  
ATOM   1652  CA  PHE A 206     -14.602 -12.320  32.312  1.00 93.75           C  
ATOM   1653  C   PHE A 206     -15.516 -11.977  31.156  1.00 93.75           C  
ATOM   1654  CB  PHE A 206     -13.914 -11.047  32.844  1.00 93.75           C  
ATOM   1655  O   PHE A 206     -16.734 -11.930  31.297  1.00 93.75           O  
ATOM   1656  CG  PHE A 206     -14.867 -10.039  33.438  1.00 93.75           C  
ATOM   1657  CD1 PHE A 206     -15.492  -9.102  32.594  1.00 93.75           C  
ATOM   1658  CD2 PHE A 206     -15.133 -10.016  34.781  1.00 93.75           C  
ATOM   1659  CE1 PHE A 206     -16.375  -8.164  33.125  1.00 93.75           C  
ATOM   1660  CE2 PHE A 206     -16.016  -9.086  35.312  1.00 93.75           C  
ATOM   1661  CZ  PHE A 206     -16.625  -8.156  34.500  1.00 93.75           C  
ATOM   1662  N   MET A 207     -14.898 -11.727  30.000  1.00 94.25           N  
ATOM   1663  CA  MET A 207     -15.625 -11.383  28.781  1.00 94.25           C  
ATOM   1664  C   MET A 207     -16.625 -12.477  28.406  1.00 94.25           C  
ATOM   1665  CB  MET A 207     -14.656 -11.141  27.625  1.00 94.25           C  
ATOM   1666  O   MET A 207     -17.734 -12.188  27.953  1.00 94.25           O  
ATOM   1667  CG  MET A 207     -15.344 -10.781  26.312  1.00 94.25           C  
ATOM   1668  SD  MET A 207     -14.250 -11.039  24.859  1.00 94.25           S  
ATOM   1669  CE  MET A 207     -14.094 -12.844  24.891  1.00 94.25           C  
ATOM   1670  N   LYS A 208     -16.344 -13.688  28.609  1.00 91.88           N  
ATOM   1671  CA  LYS A 208     -17.172 -14.836  28.234  1.00 91.88           C  
ATOM   1672  C   LYS A 208     -18.250 -15.117  29.266  1.00 91.88           C  
ATOM   1673  CB  LYS A 208     -16.297 -16.078  28.031  1.00 91.88           C  
ATOM   1674  O   LYS A 208     -18.984 -16.094  29.156  1.00 91.88           O  
ATOM   1675  CG  LYS A 208     -15.438 -16.031  26.766  1.00 91.88           C  
ATOM   1676  CD  LYS A 208     -14.594 -17.297  26.625  1.00 91.88           C  
ATOM   1677  CE  LYS A 208     -13.742 -17.250  25.359  1.00 91.88           C  
ATOM   1678  NZ  LYS A 208     -12.836 -18.438  25.266  1.00 91.88           N  
ATOM   1679  N   GLY A 209     -18.266 -14.234  30.359  1.00 87.75           N  
ATOM   1680  CA  GLY A 209     -19.422 -14.328  31.219  1.00 87.75           C  
ATOM   1681  C   GLY A 209     -19.078 -14.781  32.625  1.00 87.75           C  
ATOM   1682  O   GLY A 209     -19.969 -14.906  33.469  1.00 87.75           O  
ATOM   1683  N   ASN A 210     -17.812 -15.125  32.812  1.00 89.56           N  
ATOM   1684  CA  ASN A 210     -17.391 -15.500  34.188  1.00 89.56           C  
ATOM   1685  C   ASN A 210     -17.078 -14.266  35.031  1.00 89.56           C  
ATOM   1686  CB  ASN A 210     -16.188 -16.438  34.125  1.00 89.56           C  
ATOM   1687  O   ASN A 210     -15.906 -13.938  35.219  1.00 89.56           O  
ATOM   1688  CG  ASN A 210     -15.828 -16.984  35.500  1.00 89.56           C  
ATOM   1689  ND2 ASN A 210     -14.742 -17.750  35.562  1.00 89.56           N  
ATOM   1690  OD1 ASN A 210     -16.516 -16.734  36.500  1.00 89.56           O  
ATOM   1691  N   PHE A 211     -18.094 -13.656  35.688  1.00 88.56           N  
ATOM   1692  CA  PHE A 211     -17.875 -12.398  36.375  1.00 88.56           C  
ATOM   1693  C   PHE A 211     -17.312 -12.641  37.781  1.00 88.56           C  
ATOM   1694  CB  PHE A 211     -19.156 -11.578  36.438  1.00 88.56           C  
ATOM   1695  O   PHE A 211     -16.781 -11.727  38.406  1.00 88.56           O  
ATOM   1696  CG  PHE A 211     -20.266 -12.258  37.219  1.00 88.56           C  
ATOM   1697  CD1 PHE A 211     -21.328 -12.836  36.531  1.00 88.56           C  
ATOM   1698  CD2 PHE A 211     -20.234 -12.320  38.594  1.00 88.56           C  
ATOM   1699  CE1 PHE A 211     -22.359 -13.469  37.250  1.00 88.56           C  
ATOM   1700  CE2 PHE A 211     -21.250 -12.945  39.312  1.00 88.56           C  
ATOM   1701  CZ  PHE A 211     -22.312 -13.523  38.625  1.00 88.56           C  
ATOM   1702  N   SER A 212     -17.453 -13.906  38.219  1.00 86.06           N  
ATOM   1703  CA  SER A 212     -16.984 -14.211  39.562  1.00 86.06           C  
ATOM   1704  C   SER A 212     -15.484 -13.945  39.719  1.00 86.06           C  
ATOM   1705  CB  SER A 212     -17.297 -15.664  39.938  1.00 86.06           C  
ATOM   1706  O   SER A 212     -14.992 -13.695  40.812  1.00 86.06           O  
ATOM   1707  OG  SER A 212     -16.656 -16.547  39.031  1.00 86.06           O  
ATOM   1708  N   CYS A 213     -14.797 -14.008  38.625  1.00 84.75           N  
ATOM   1709  CA  CYS A 213     -13.352 -13.828  38.625  1.00 84.75           C  
ATOM   1710  C   CYS A 213     -12.984 -12.398  39.031  1.00 84.75           C  
ATOM   1711  CB  CYS A 213     -12.758 -14.156  37.281  1.00 84.75           C  
ATOM   1712  O   CYS A 213     -11.859 -12.133  39.438  1.00 84.75           O  
ATOM   1713  SG  CYS A 213     -13.398 -13.117  35.938  1.00 84.75           S  
ATOM   1714  N   ALA A 214     -13.969 -11.461  38.938  1.00 85.94           N  
ATOM   1715  CA  ALA A 214     -13.727 -10.047  39.219  1.00 85.94           C  
ATOM   1716  C   ALA A 214     -13.492  -9.828  40.719  1.00 85.94           C  
ATOM   1717  CB  ALA A 214     -14.906  -9.203  38.750  1.00 85.94           C  
ATOM   1718  O   ALA A 214     -12.836  -8.859  41.125  1.00 85.94           O  
ATOM   1719  N   PHE A 215     -13.961 -10.789  41.562  1.00 86.19           N  
ATOM   1720  CA  PHE A 215     -13.852 -10.633  43.000  1.00 86.19           C  
ATOM   1721  C   PHE A 215     -12.445 -10.977  43.500  1.00 86.19           C  
ATOM   1722  CB  PHE A 215     -14.883 -11.508  43.719  1.00 86.19           C  
ATOM   1723  O   PHE A 215     -11.992 -10.469  44.500  1.00 86.19           O  
ATOM   1724  CG  PHE A 215     -16.312 -11.141  43.406  1.00 86.19           C  
ATOM   1725  CD1 PHE A 215     -16.859  -9.945  43.875  1.00 86.19           C  
ATOM   1726  CD2 PHE A 215     -17.109 -12.000  42.656  1.00 86.19           C  
ATOM   1727  CE1 PHE A 215     -18.172  -9.609  43.562  1.00 86.19           C  
ATOM   1728  CE2 PHE A 215     -18.422 -11.672  42.375  1.00 86.19           C  
ATOM   1729  CZ  PHE A 215     -18.953 -10.477  42.812  1.00 86.19           C  
ATOM   1730  N   PHE A 216     -11.789 -11.742  42.594  1.00 84.81           N  
ATOM   1731  CA  PHE A 216     -10.453 -12.172  43.000  1.00 84.81           C  
ATOM   1732  C   PHE A 216      -9.500 -12.188  41.812  1.00 84.81           C  
ATOM   1733  CB  PHE A 216     -10.500 -13.555  43.656  1.00 84.81           C  
ATOM   1734  O   PHE A 216      -9.141 -13.258  41.344  1.00 84.81           O  
ATOM   1735  CG  PHE A 216     -11.453 -13.641  44.844  1.00 84.81           C  
ATOM   1736  CD1 PHE A 216     -11.086 -13.141  46.094  1.00 84.81           C  
ATOM   1737  CD2 PHE A 216     -12.703 -14.219  44.688  1.00 84.81           C  
ATOM   1738  CE1 PHE A 216     -11.969 -13.219  47.156  1.00 84.81           C  
ATOM   1739  CE2 PHE A 216     -13.586 -14.305  45.750  1.00 84.81           C  
ATOM   1740  CZ  PHE A 216     -13.211 -13.805  47.000  1.00 84.81           C  
ATOM   1741  N   PRO A 217      -9.094 -11.008  41.469  1.00 85.62           N  
ATOM   1742  CA  PRO A 217      -8.156 -11.031  40.344  1.00 85.62           C  
ATOM   1743  C   PRO A 217      -6.777 -11.562  40.719  1.00 85.62           C  
ATOM   1744  CB  PRO A 217      -8.078  -9.562  39.906  1.00 85.62           C  
ATOM   1745  O   PRO A 217      -6.379 -11.469  41.875  1.00 85.62           O  
ATOM   1746  CG  PRO A 217      -8.477  -8.789  41.125  1.00 85.62           C  
ATOM   1747  CD  PRO A 217      -9.367  -9.664  41.969  1.00 85.62           C  
ATOM   1748  N   PRO A 218      -6.051 -12.195  39.812  1.00 81.81           N  
ATOM   1749  CA  PRO A 218      -4.742 -12.789  40.094  1.00 81.81           C  
ATOM   1750  C   PRO A 218      -3.721 -11.766  40.594  1.00 81.81           C  
ATOM   1751  CB  PRO A 218      -4.320 -13.383  38.750  1.00 81.81           C  
ATOM   1752  O   PRO A 218      -2.736 -12.125  41.219  1.00 81.81           O  
ATOM   1753  CG  PRO A 218      -5.141 -12.641  37.750  1.00 81.81           C  
ATOM   1754  CD  PRO A 218      -6.410 -12.188  38.406  1.00 81.81           C  
ATOM   1755  N   TRP A 219      -4.078 -10.539  40.375  1.00 83.69           N  
ATOM   1756  CA  TRP A 219      -3.117  -9.516  40.781  1.00 83.69           C  
ATOM   1757  C   TRP A 219      -3.592  -8.781  42.031  1.00 83.69           C  
ATOM   1758  CB  TRP A 219      -2.891  -8.516  39.656  1.00 83.69           C  
ATOM   1759  O   TRP A 219      -2.996  -7.781  42.438  1.00 83.69           O  
ATOM   1760  CG  TRP A 219      -4.156  -7.965  39.062  1.00 83.69           C  
ATOM   1761  CD1 TRP A 219      -4.887  -6.906  39.531  1.00 83.69           C  
ATOM   1762  CD2 TRP A 219      -4.844  -8.445  37.906  1.00 83.69           C  
ATOM   1763  CE2 TRP A 219      -5.980  -7.633  37.719  1.00 83.69           C  
ATOM   1764  CE3 TRP A 219      -4.605  -9.492  37.000  1.00 83.69           C  
ATOM   1765  NE1 TRP A 219      -5.984  -6.699  38.719  1.00 83.69           N  
ATOM   1766  CH2 TRP A 219      -6.625  -8.859  35.812  1.00 83.69           C  
ATOM   1767  CZ2 TRP A 219      -6.883  -7.832  36.688  1.00 83.69           C  
ATOM   1768  CZ3 TRP A 219      -5.500  -9.688  35.969  1.00 83.69           C  
ATOM   1769  N   GLY A 220      -4.535  -9.289  42.656  1.00 85.06           N  
ATOM   1770  CA  GLY A 220      -5.035  -8.875  43.938  1.00 85.06           C  
ATOM   1771  C   GLY A 220      -6.168  -7.871  43.875  1.00 85.06           C  
ATOM   1772  O   GLY A 220      -7.328  -8.250  43.719  1.00 85.06           O  
ATOM   1773  N   ASP A 221      -5.836  -6.562  43.750  1.00 85.38           N  
ATOM   1774  CA  ASP A 221      -6.832  -5.496  43.750  1.00 85.38           C  
ATOM   1775  C   ASP A 221      -7.250  -5.145  42.312  1.00 85.38           C  
ATOM   1776  CB  ASP A 221      -6.297  -4.250  44.469  1.00 85.38           C  
ATOM   1777  O   ASP A 221      -6.398  -4.840  41.469  1.00 85.38           O  
ATOM   1778  CG  ASP A 221      -7.355  -3.184  44.688  1.00 85.38           C  
ATOM   1779  OD1 ASP A 221      -8.453  -3.293  44.094  1.00 85.38           O  
ATOM   1780  OD2 ASP A 221      -7.090  -2.225  45.438  1.00 85.38           O  
ATOM   1781  N   ILE A 222      -8.594  -5.148  42.125  1.00 86.50           N  
ATOM   1782  CA  ILE A 222      -9.125  -4.930  40.781  1.00 86.50           C  
ATOM   1783  C   ILE A 222      -8.781  -3.518  40.312  1.00 86.50           C  
ATOM   1784  CB  ILE A 222     -10.656  -5.148  40.750  1.00 86.50           C  
ATOM   1785  O   ILE A 222      -8.688  -3.262  39.125  1.00 86.50           O  
ATOM   1786  CG1 ILE A 222     -11.141  -5.254  39.281  1.00 86.50           C  
ATOM   1787  CG2 ILE A 222     -11.383  -4.020  41.469  1.00 86.50           C  
ATOM   1788  CD1 ILE A 222     -10.688  -6.520  38.594  1.00 86.50           C  
ATOM   1789  N   GLU A 223      -8.453  -2.631  41.188  1.00 86.25           N  
ATOM   1790  CA  GLU A 223      -8.141  -1.252  40.812  1.00 86.25           C  
ATOM   1791  C   GLU A 223      -6.633  -1.047  40.688  1.00 86.25           C  
ATOM   1792  CB  GLU A 223      -8.703  -0.283  41.844  1.00 86.25           C  
ATOM   1793  O   GLU A 223      -6.172   0.076  40.469  1.00 86.25           O  
ATOM   1794  CG  GLU A 223     -10.227  -0.258  41.906  1.00 86.25           C  
ATOM   1795  CD  GLU A 223     -10.781   0.793  42.875  1.00 86.25           C  
ATOM   1796  OE1 GLU A 223     -12.000   1.055  42.844  1.00 86.25           O  
ATOM   1797  OE2 GLU A 223      -9.977   1.360  43.625  1.00 86.25           O  
ATOM   1798  N   LYS A 224      -5.949  -2.135  40.875  1.00 88.19           N  
ATOM   1799  CA  LYS A 224      -4.500  -2.037  40.750  1.00 88.19           C  
ATOM   1800  C   LYS A 224      -4.090  -1.521  39.375  1.00 88.19           C  
ATOM   1801  CB  LYS A 224      -3.846  -3.395  41.031  1.00 88.19           C  
ATOM   1802  O   LYS A 224      -4.645  -1.944  38.375  1.00 88.19           O  
ATOM   1803  CG  LYS A 224      -2.326  -3.348  41.094  1.00 88.19           C  
ATOM   1804  CD  LYS A 224      -1.743  -4.695  41.500  1.00 88.19           C  
ATOM   1805  CE  LYS A 224      -0.224  -4.645  41.594  1.00 88.19           C  
ATOM   1806  NZ  LYS A 224       0.347  -5.941  42.062  1.00 88.19           N  
ATOM   1807  N   ALA A 225      -3.182  -0.503  39.469  1.00 85.00           N  
ATOM   1808  CA  ALA A 225      -2.654   0.068  38.250  1.00 85.00           C  
ATOM   1809  C   ALA A 225      -1.193  -0.326  38.031  1.00 85.00           C  
ATOM   1810  CB  ALA A 225      -2.795   1.588  38.250  1.00 85.00           C  
ATOM   1811  O   ALA A 225      -0.479  -0.612  39.000  1.00 85.00           O  
ATOM   1812  N   GLY A 226      -0.894  -0.540  36.781  1.00 72.25           N  
ATOM   1813  CA  GLY A 226       0.492  -0.821  36.438  1.00 72.25           C  
ATOM   1814  C   GLY A 226       1.382   0.407  36.500  1.00 72.25           C  
ATOM   1815  O   GLY A 226       0.959   1.464  36.969  1.00 72.25           O  
ATOM   1816  N   LYS A 227       2.553   0.275  36.156  1.00 63.28           N  
ATOM   1817  CA  LYS A 227       3.574   1.317  36.188  1.00 63.28           C  
ATOM   1818  C   LYS A 227       3.225   2.455  35.250  1.00 63.28           C  
ATOM   1819  CB  LYS A 227       4.945   0.736  35.844  1.00 63.28           C  
ATOM   1820  O   LYS A 227       3.605   3.605  35.469  1.00 63.28           O  
ATOM   1821  CG  LYS A 227       5.582  -0.079  36.938  1.00 63.28           C  
ATOM   1822  CD  LYS A 227       7.008  -0.483  36.594  1.00 63.28           C  
ATOM   1823  CE  LYS A 227       7.621  -1.356  37.688  1.00 63.28           C  
ATOM   1824  NZ  LYS A 227       9.016  -1.769  37.344  1.00 63.28           N  
ATOM   1825  N   SER A 228       2.385   2.230  34.281  1.00 61.53           N  
ATOM   1826  CA  SER A 228       1.923   3.176  33.281  1.00 61.53           C  
ATOM   1827  C   SER A 228       0.747   4.000  33.781  1.00 61.53           C  
ATOM   1828  CB  SER A 228       1.524   2.439  31.984  1.00 61.53           C  
ATOM   1829  O   SER A 228       0.343   4.977  33.125  1.00 61.53           O  
ATOM   1830  OG  SER A 228       0.517   1.479  32.250  1.00 61.53           O  
ATOM   1831  N   GLY A 229       0.312   3.689  34.969  1.00 73.81           N  
ATOM   1832  CA  GLY A 229      -0.740   4.469  35.594  1.00 73.81           C  
ATOM   1833  C   GLY A 229      -2.133   4.031  35.188  1.00 73.81           C  
ATOM   1834  O   GLY A 229      -3.127   4.539  35.719  1.00 73.81           O  
ATOM   1835  N   PHE A 230      -2.248   3.010  34.219  1.00 78.44           N  
ATOM   1836  CA  PHE A 230      -3.537   2.461  33.812  1.00 78.44           C  
ATOM   1837  C   PHE A 230      -3.893   1.238  34.656  1.00 78.44           C  
ATOM   1838  CB  PHE A 230      -3.521   2.092  32.344  1.00 78.44           C  
ATOM   1839  O   PHE A 230      -3.016   0.448  35.031  1.00 78.44           O  
ATOM   1840  CG  PHE A 230      -3.484   3.281  31.406  1.00 78.44           C  
ATOM   1841  CD1 PHE A 230      -4.613   4.066  31.219  1.00 78.44           C  
ATOM   1842  CD2 PHE A 230      -2.318   3.613  30.734  1.00 78.44           C  
ATOM   1843  CE1 PHE A 230      -4.582   5.168  30.375  1.00 78.44           C  
ATOM   1844  CE2 PHE A 230      -2.279   4.711  29.891  1.00 78.44           C  
ATOM   1845  CZ  PHE A 230      -3.412   5.488  29.703  1.00 78.44           C  
ATOM   1846  N   PRO A 231      -5.223   1.121  34.906  1.00 87.00           N  
ATOM   1847  CA  PRO A 231      -5.629  -0.101  35.625  1.00 87.00           C  
ATOM   1848  C   PRO A 231      -5.320  -1.366  34.812  1.00 87.00           C  
ATOM   1849  CB  PRO A 231      -7.137   0.078  35.781  1.00 87.00           C  
ATOM   1850  O   PRO A 231      -5.441  -1.370  33.594  1.00 87.00           O  
ATOM   1851  CG  PRO A 231      -7.359   1.555  35.719  1.00 87.00           C  
ATOM   1852  CD  PRO A 231      -6.352   2.139  34.781  1.00 87.00           C  
ATOM   1853  N   LEU A 232      -4.879  -2.400  35.531  1.00 86.31           N  
ATOM   1854  CA  LEU A 232      -4.488  -3.662  34.906  1.00 86.31           C  
ATOM   1855  C   LEU A 232      -5.656  -4.273  34.125  1.00 86.31           C  
ATOM   1856  CB  LEU A 232      -3.988  -4.648  35.969  1.00 86.31           C  
ATOM   1857  O   LEU A 232      -5.473  -4.812  33.031  1.00 86.31           O  
ATOM   1858  CG  LEU A 232      -2.650  -4.309  36.625  1.00 86.31           C  
ATOM   1859  CD1 LEU A 232      -2.297  -5.363  37.656  1.00 86.31           C  
ATOM   1860  CD2 LEU A 232      -1.549  -4.199  35.562  1.00 86.31           C  
ATOM   1861  N   PHE A 233      -6.848  -4.129  34.625  1.00 89.50           N  
ATOM   1862  CA  PHE A 233      -8.047  -4.621  33.969  1.00 89.50           C  
ATOM   1863  C   PHE A 233      -8.297  -3.865  32.656  1.00 89.50           C  
ATOM   1864  CB  PHE A 233      -9.266  -4.496  34.875  1.00 89.50           C  
ATOM   1865  O   PHE A 233      -8.648  -4.465  31.641  1.00 89.50           O  
ATOM   1866  CG  PHE A 233     -10.492  -5.195  34.375  1.00 89.50           C  
ATOM   1867  CD1 PHE A 233     -11.688  -4.500  34.188  1.00 89.50           C  
ATOM   1868  CD2 PHE A 233     -10.453  -6.543  34.031  1.00 89.50           C  
ATOM   1869  CE1 PHE A 233     -12.828  -5.145  33.719  1.00 89.50           C  
ATOM   1870  CE2 PHE A 233     -11.586  -7.191  33.562  1.00 89.50           C  
ATOM   1871  CZ  PHE A 233     -12.773  -6.492  33.406  1.00 89.50           C  
ATOM   1872  N   ALA A 234      -8.094  -2.572  32.688  1.00 88.62           N  
ATOM   1873  CA  ALA A 234      -8.250  -1.746  31.500  1.00 88.62           C  
ATOM   1874  C   ALA A 234      -7.270  -2.162  30.406  1.00 88.62           C  
ATOM   1875  CB  ALA A 234      -8.062  -0.271  31.844  1.00 88.62           C  
ATOM   1876  O   ALA A 234      -7.645  -2.291  29.234  1.00 88.62           O  
ATOM   1877  N   THR A 235      -6.047  -2.391  30.750  1.00 83.75           N  
ATOM   1878  CA  THR A 235      -5.020  -2.822  29.812  1.00 83.75           C  
ATOM   1879  C   THR A 235      -5.316  -4.227  29.297  1.00 83.75           C  
ATOM   1880  CB  THR A 235      -3.623  -2.797  30.469  1.00 83.75           C  
ATOM   1881  O   THR A 235      -5.051  -4.535  28.141  1.00 83.75           O  
ATOM   1882  CG2 THR A 235      -3.195  -1.371  30.797  1.00 83.75           C  
ATOM   1883  OG1 THR A 235      -3.650  -3.566  31.672  1.00 83.75           O  
ATOM   1884  N   GLY A 236      -5.910  -5.082  30.125  1.00 86.62           N  
ATOM   1885  CA  GLY A 236      -6.363  -6.402  29.719  1.00 86.62           C  
ATOM   1886  C   GLY A 236      -7.512  -6.363  28.734  1.00 86.62           C  
ATOM   1887  O   GLY A 236      -7.520  -7.109  27.750  1.00 86.62           O  
ATOM   1888  N   VAL A 237      -8.477  -5.473  28.984  1.00 88.56           N  
ATOM   1889  CA  VAL A 237      -9.586  -5.273  28.062  1.00 88.56           C  
ATOM   1890  C   VAL A 237      -9.047  -4.844  26.688  1.00 88.56           C  
ATOM   1891  CB  VAL A 237     -10.586  -4.223  28.594  1.00 88.56           C  
ATOM   1892  O   VAL A 237      -9.469  -5.375  25.656  1.00 88.56           O  
ATOM   1893  CG1 VAL A 237     -11.609  -3.854  27.516  1.00 88.56           C  
ATOM   1894  CG2 VAL A 237     -11.281  -4.742  29.844  1.00 88.56           C  
ATOM   1895  N   ALA A 238      -8.180  -3.887  26.750  1.00 83.00           N  
ATOM   1896  CA  ALA A 238      -7.578  -3.396  25.500  1.00 83.00           C  
ATOM   1897  C   ALA A 238      -6.906  -4.527  24.734  1.00 83.00           C  
ATOM   1898  CB  ALA A 238      -6.570  -2.289  25.812  1.00 83.00           C  
ATOM   1899  O   ALA A 238      -7.066  -4.641  23.516  1.00 83.00           O  
ATOM   1900  N   LYS A 239      -6.211  -5.348  25.422  1.00 79.69           N  
ATOM   1901  CA  LYS A 239      -5.512  -6.469  24.812  1.00 79.69           C  
ATOM   1902  C   LYS A 239      -6.492  -7.480  24.234  1.00 79.69           C  
ATOM   1903  CB  LYS A 239      -4.594  -7.152  25.828  1.00 79.69           C  
ATOM   1904  O   LYS A 239      -6.289  -7.992  23.125  1.00 79.69           O  
ATOM   1905  CG  LYS A 239      -3.727  -8.258  25.234  1.00 79.69           C  
ATOM   1906  CD  LYS A 239      -2.744  -7.703  24.203  1.00 79.69           C  
ATOM   1907  CE  LYS A 239      -1.833  -8.797  23.672  1.00 79.69           C  
ATOM   1908  NZ  LYS A 239      -0.896  -8.273  22.625  1.00 79.69           N  
ATOM   1909  N   VAL A 240      -7.504  -7.855  24.938  1.00 82.94           N  
ATOM   1910  CA  VAL A 240      -8.516  -8.789  24.453  1.00 82.94           C  
ATOM   1911  C   VAL A 240      -9.180  -8.219  23.203  1.00 82.94           C  
ATOM   1912  CB  VAL A 240      -9.578  -9.086  25.531  1.00 82.94           C  
ATOM   1913  O   VAL A 240      -9.422  -8.938  22.234  1.00 82.94           O  
ATOM   1914  CG1 VAL A 240     -10.742  -9.875  24.938  1.00 82.94           C  
ATOM   1915  CG2 VAL A 240      -8.953  -9.852  26.703  1.00 82.94           C  
ATOM   1916  N   CYS A 241      -9.516  -6.961  23.250  1.00 79.19           N  
ATOM   1917  CA  CYS A 241     -10.094  -6.312  22.078  1.00 79.19           C  
ATOM   1918  C   CYS A 241      -9.141  -6.379  20.891  1.00 79.19           C  
ATOM   1919  CB  CYS A 241     -10.438  -4.852  22.391  1.00 79.19           C  
ATOM   1920  O   CYS A 241      -9.578  -6.523  19.750  1.00 79.19           O  
ATOM   1921  SG  CYS A 241     -11.883  -4.652  23.438  1.00 79.19           S  
ATOM   1922  N   GLU A 242      -7.914  -6.219  21.250  1.00 66.69           N  
ATOM   1923  CA  GLU A 242      -6.898  -6.398  20.219  1.00 66.69           C  
ATOM   1924  C   GLU A 242      -6.973  -7.793  19.594  1.00 66.69           C  
ATOM   1925  CB  GLU A 242      -5.500  -6.152  20.797  1.00 66.69           C  
ATOM   1926  O   GLU A 242      -6.844  -7.949  18.391  1.00 66.69           O  
ATOM   1927  CG  GLU A 242      -4.387  -6.238  19.750  1.00 66.69           C  
ATOM   1928  CD  GLU A 242      -2.998  -6.070  20.359  1.00 66.69           C  
ATOM   1929  OE1 GLU A 242      -2.006  -6.477  19.703  1.00 66.69           O  
ATOM   1930  OE2 GLU A 242      -2.902  -5.527  21.484  1.00 66.69           O  
ATOM   1931  N   LEU A 243      -7.172  -8.812  20.328  1.00 70.00           N  
ATOM   1932  CA  LEU A 243      -7.137 -10.211  19.906  1.00 70.00           C  
ATOM   1933  C   LEU A 243      -8.461 -10.617  19.281  1.00 70.00           C  
ATOM   1934  CB  LEU A 243      -6.824 -11.117  21.094  1.00 70.00           C  
ATOM   1935  O   LEU A 243      -8.477 -11.328  18.266  1.00 70.00           O  
ATOM   1936  CG  LEU A 243      -5.426 -10.984  21.703  1.00 70.00           C  
ATOM   1937  CD1 LEU A 243      -5.324 -11.805  22.984  1.00 70.00           C  
ATOM   1938  CD2 LEU A 243      -4.359 -11.414  20.703  1.00 70.00           C  
ATOM   1939  N   GLU A 244      -9.578 -10.102  19.828  1.00 71.81           N  
ATOM   1940  CA  GLU A 244     -10.891 -10.617  19.453  1.00 71.81           C  
ATOM   1941  C   GLU A 244     -11.703  -9.570  18.688  1.00 71.81           C  
ATOM   1942  CB  GLU A 244     -11.656 -11.078  20.688  1.00 71.81           C  
ATOM   1943  O   GLU A 244     -12.758  -9.883  18.141  1.00 71.81           O  
ATOM   1944  CG  GLU A 244     -10.977 -12.219  21.438  1.00 71.81           C  
ATOM   1945  CD  GLU A 244     -11.047 -13.547  20.703  1.00 71.81           C  
ATOM   1946  OE1 GLU A 244     -10.164 -14.406  20.922  1.00 71.81           O  
ATOM   1947  OE2 GLU A 244     -11.984 -13.727  19.891  1.00 71.81           O  
ATOM   1948  N   GLY A 245     -11.195  -8.320  18.578  1.00 65.19           N  
ATOM   1949  CA  GLY A 245     -11.938  -7.238  17.953  1.00 65.19           C  
ATOM   1950  C   GLY A 245     -12.742  -6.414  18.953  1.00 65.19           C  
ATOM   1951  O   GLY A 245     -12.930  -6.824  20.094  1.00 65.19           O  
ATOM   1952  N   ILE A 246     -13.227  -5.160  18.422  1.00 75.19           N  
ATOM   1953  CA  ILE A 246     -13.922  -4.211  19.281  1.00 75.19           C  
ATOM   1954  C   ILE A 246     -15.258  -4.797  19.734  1.00 75.19           C  
ATOM   1955  CB  ILE A 246     -14.141  -2.857  18.578  1.00 75.19           C  
ATOM   1956  O   ILE A 246     -15.820  -4.383  20.750  1.00 75.19           O  
ATOM   1957  CG1 ILE A 246     -14.023  -1.701  19.578  1.00 75.19           C  
ATOM   1958  CG2 ILE A 246     -15.492  -2.834  17.859  1.00 75.19           C  
ATOM   1959  CD1 ILE A 246     -13.250  -0.500  19.047  1.00 75.19           C  
ATOM   1960  N   ALA A 247     -15.727  -5.812  18.969  1.00 79.00           N  
ATOM   1961  CA  ALA A 247     -17.000  -6.449  19.312  1.00 79.00           C  
ATOM   1962  C   ALA A 247     -16.906  -7.160  20.656  1.00 79.00           C  
ATOM   1963  CB  ALA A 247     -17.406  -7.434  18.219  1.00 79.00           C  
ATOM   1964  O   ALA A 247     -17.938  -7.430  21.297  1.00 79.00           O  
ATOM   1965  N   ALA A 248     -15.719  -7.441  21.125  1.00 84.69           N  
ATOM   1966  CA  ALA A 248     -15.484  -8.109  22.391  1.00 84.69           C  
ATOM   1967  C   ALA A 248     -15.977  -7.266  23.562  1.00 84.69           C  
ATOM   1968  CB  ALA A 248     -14.000  -8.422  22.562  1.00 84.69           C  
ATOM   1969  O   ALA A 248     -16.297  -7.793  24.625  1.00 84.69           O  
ATOM   1970  N   LEU A 249     -16.141  -5.992  23.297  1.00 90.31           N  
ATOM   1971  CA  LEU A 249     -16.578  -5.070  24.344  1.00 90.31           C  
ATOM   1972  C   LEU A 249     -17.984  -5.406  24.812  1.00 90.31           C  
ATOM   1973  CB  LEU A 249     -16.516  -3.627  23.844  1.00 90.31           C  
ATOM   1974  O   LEU A 249     -18.281  -5.266  26.000  1.00 90.31           O  
ATOM   1975  CG  LEU A 249     -15.133  -2.986  23.750  1.00 90.31           C  
ATOM   1976  CD1 LEU A 249     -15.219  -1.634  23.047  1.00 90.31           C  
ATOM   1977  CD2 LEU A 249     -14.523  -2.840  25.125  1.00 90.31           C  
ATOM   1978  N   SER A 250     -18.766  -5.914  23.906  1.00 90.69           N  
ATOM   1979  CA  SER A 250     -20.125  -6.289  24.266  1.00 90.69           C  
ATOM   1980  C   SER A 250     -20.141  -7.410  25.297  1.00 90.69           C  
ATOM   1981  CB  SER A 250     -20.922  -6.719  23.016  1.00 90.69           C  
ATOM   1982  O   SER A 250     -20.969  -7.418  26.203  1.00 90.69           O  
ATOM   1983  OG  SER A 250     -20.344  -7.879  22.438  1.00 90.69           O  
ATOM   1984  N   GLY A 251     -19.156  -8.305  25.156  1.00 92.00           N  
ATOM   1985  CA  GLY A 251     -19.016  -9.375  26.109  1.00 92.00           C  
ATOM   1986  C   GLY A 251     -18.656  -8.891  27.500  1.00 92.00           C  
ATOM   1987  O   GLY A 251     -19.203  -9.367  28.500  1.00 92.00           O  
ATOM   1988  N   PHE A 252     -17.812  -7.957  27.594  1.00 95.12           N  
ATOM   1989  CA  PHE A 252     -17.438  -7.359  28.875  1.00 95.12           C  
ATOM   1990  C   PHE A 252     -18.625  -6.676  29.531  1.00 95.12           C  
ATOM   1991  CB  PHE A 252     -16.297  -6.352  28.688  1.00 95.12           C  
ATOM   1992  O   PHE A 252     -18.875  -6.859  30.719  1.00 95.12           O  
ATOM   1993  CG  PHE A 252     -14.945  -6.992  28.484  1.00 95.12           C  
ATOM   1994  CD1 PHE A 252     -14.250  -7.539  29.547  1.00 95.12           C  
ATOM   1995  CD2 PHE A 252     -14.367  -7.043  27.219  1.00 95.12           C  
ATOM   1996  CE1 PHE A 252     -13.008  -8.133  29.375  1.00 95.12           C  
ATOM   1997  CE2 PHE A 252     -13.125  -7.633  27.031  1.00 95.12           C  
ATOM   1998  CZ  PHE A 252     -12.445  -8.180  28.094  1.00 95.12           C  
ATOM   1999  N   ARG A 253     -19.344  -5.949  28.641  1.00 95.81           N  
ATOM   2000  CA  ARG A 253     -20.500  -5.223  29.156  1.00 95.81           C  
ATOM   2001  C   ARG A 253     -21.578  -6.188  29.609  1.00 95.81           C  
ATOM   2002  CB  ARG A 253     -21.047  -4.273  28.094  1.00 95.81           C  
ATOM   2003  O   ARG A 253     -22.250  -5.941  30.625  1.00 95.81           O  
ATOM   2004  CG  ARG A 253     -20.094  -3.150  27.719  1.00 95.81           C  
ATOM   2005  CD  ARG A 253     -19.953  -2.129  28.828  1.00 95.81           C  
ATOM   2006  NE  ARG A 253     -19.094  -1.014  28.438  1.00 95.81           N  
ATOM   2007  NH1 ARG A 253     -18.797  -0.218  30.594  1.00 95.81           N  
ATOM   2008  NH2 ARG A 253     -17.797   0.846  28.812  1.00 95.81           N  
ATOM   2009  CZ  ARG A 253     -18.562  -0.131  29.281  1.00 95.81           C  
ATOM   2010  N   GLY A 254     -21.672  -7.258  28.891  1.00 94.50           N  
ATOM   2011  CA  GLY A 254     -22.609  -8.297  29.281  1.00 94.50           C  
ATOM   2012  C   GLY A 254     -22.281  -8.922  30.609  1.00 94.50           C  
ATOM   2013  O   GLY A 254     -23.156  -9.125  31.453  1.00 94.50           O  
ATOM   2014  N   SER A 255     -21.047  -9.250  30.844  1.00 95.19           N  
ATOM   2015  CA  SER A 255     -20.609  -9.828  32.125  1.00 95.19           C  
ATOM   2016  C   SER A 255     -20.828  -8.859  33.281  1.00 95.19           C  
ATOM   2017  CB  SER A 255     -19.141 -10.227  32.031  1.00 95.19           C  
ATOM   2018  O   SER A 255     -21.266  -9.266  34.344  1.00 95.19           O  
ATOM   2019  OG  SER A 255     -18.953 -11.305  31.141  1.00 95.19           O  
ATOM   2020  N   LEU A 256     -20.516  -7.578  33.031  1.00 95.69           N  
ATOM   2021  CA  LEU A 256     -20.719  -6.547  34.031  1.00 95.69           C  
ATOM   2022  C   LEU A 256     -22.203  -6.438  34.406  1.00 95.69           C  
ATOM   2023  CB  LEU A 256     -20.219  -5.191  33.531  1.00 95.69           C  
ATOM   2024  O   LEU A 256     -22.547  -6.316  35.594  1.00 95.69           O  
ATOM   2025  CG  LEU A 256     -20.266  -4.039  34.531  1.00 95.69           C  
ATOM   2026  CD1 LEU A 256     -19.406  -4.363  35.750  1.00 95.69           C  
ATOM   2027  CD2 LEU A 256     -19.797  -2.742  33.875  1.00 95.69           C  
ATOM   2028  N   ALA A 257     -23.062  -6.516  33.375  1.00 94.31           N  
ATOM   2029  CA  ALA A 257     -24.500  -6.457  33.594  1.00 94.31           C  
ATOM   2030  C   ALA A 257     -24.984  -7.633  34.469  1.00 94.31           C  
ATOM   2031  CB  ALA A 257     -25.250  -6.434  32.281  1.00 94.31           C  
ATOM   2032  O   ALA A 257     -25.781  -7.465  35.375  1.00 94.31           O  
ATOM   2033  N   ARG A 258     -24.469  -8.781  34.188  1.00 93.88           N  
ATOM   2034  CA  ARG A 258     -24.812  -9.977  34.938  1.00 93.88           C  
ATOM   2035  C   ARG A 258     -24.359  -9.859  36.375  1.00 93.88           C  
ATOM   2036  CB  ARG A 258     -24.203 -11.227  34.281  1.00 93.88           C  
ATOM   2037  O   ARG A 258     -25.047 -10.312  37.312  1.00 93.88           O  
ATOM   2038  CG  ARG A 258     -24.906 -11.680  33.031  1.00 93.88           C  
ATOM   2039  CD  ARG A 258     -24.500 -13.086  32.625  1.00 93.88           C  
ATOM   2040  NE  ARG A 258     -23.125 -13.133  32.156  1.00 93.88           N  
ATOM   2041  NH1 ARG A 258     -23.688 -13.148  29.906  1.00 93.88           N  
ATOM   2042  NH2 ARG A 258     -21.484 -13.195  30.547  1.00 93.88           N  
ATOM   2043  CZ  ARG A 258     -22.766 -13.156  30.859  1.00 93.88           C  
ATOM   2044  N   MET A 259     -23.234  -9.336  36.500  1.00 94.00           N  
ATOM   2045  CA  MET A 259     -22.703  -9.086  37.844  1.00 94.00           C  
ATOM   2046  C   MET A 259     -23.641  -8.188  38.656  1.00 94.00           C  
ATOM   2047  CB  MET A 259     -21.312  -8.461  37.781  1.00 94.00           C  
ATOM   2048  O   MET A 259     -23.906  -8.438  39.844  1.00 94.00           O  
ATOM   2049  CG  MET A 259     -20.672  -8.258  39.156  1.00 94.00           C  
ATOM   2050  SD  MET A 259     -18.984  -7.516  39.031  1.00 94.00           S  
ATOM   2051  CE  MET A 259     -18.734  -7.020  40.750  1.00 94.00           C  
ATOM   2052  N   LYS A 260     -24.141  -7.156  38.000  1.00 94.31           N  
ATOM   2053  CA  LYS A 260     -25.062  -6.227  38.656  1.00 94.31           C  
ATOM   2054  C   LYS A 260     -26.359  -6.926  39.062  1.00 94.31           C  
ATOM   2055  CB  LYS A 260     -25.375  -5.043  37.750  1.00 94.31           C  
ATOM   2056  O   LYS A 260     -26.844  -6.738  40.188  1.00 94.31           O  
ATOM   2057  CG  LYS A 260     -26.281  -3.994  38.375  1.00 94.31           C  
ATOM   2058  CD  LYS A 260     -25.594  -3.309  39.562  1.00 94.31           C  
ATOM   2059  CE  LYS A 260     -26.438  -2.160  40.094  1.00 94.31           C  
ATOM   2060  NZ  LYS A 260     -26.078  -1.821  41.500  1.00 94.31           N  
ATOM   2061  N   VAL A 261     -26.891  -7.695  38.156  1.00 94.38           N  
ATOM   2062  CA  VAL A 261     -28.109  -8.438  38.406  1.00 94.38           C  
ATOM   2063  C   VAL A 261     -27.906  -9.359  39.594  1.00 94.38           C  
ATOM   2064  CB  VAL A 261     -28.562  -9.250  37.156  1.00 94.38           C  
ATOM   2065  O   VAL A 261     -28.750  -9.398  40.500  1.00 94.38           O  
ATOM   2066  CG1 VAL A 261     -29.703 -10.203  37.531  1.00 94.38           C  
ATOM   2067  CG2 VAL A 261     -28.984  -8.320  36.031  1.00 94.38           C  
ATOM   2068  N   TRP A 262     -26.828 -10.086  39.625  1.00 94.06           N  
ATOM   2069  CA  TRP A 262     -26.531 -11.000  40.719  1.00 94.06           C  
ATOM   2070  C   TRP A 262     -26.422 -10.258  42.031  1.00 94.06           C  
ATOM   2071  CB  TRP A 262     -25.219 -11.742  40.438  1.00 94.06           C  
ATOM   2072  O   TRP A 262     -26.969 -10.703  43.031  1.00 94.06           O  
ATOM   2073  CG  TRP A 262     -24.844 -12.727  41.500  1.00 94.06           C  
ATOM   2074  CD1 TRP A 262     -25.234 -14.031  41.594  1.00 94.06           C  
ATOM   2075  CD2 TRP A 262     -23.984 -12.484  42.625  1.00 94.06           C  
ATOM   2076  CE2 TRP A 262     -23.906 -13.688  43.344  1.00 94.06           C  
ATOM   2077  CE3 TRP A 262     -23.266 -11.367  43.062  1.00 94.06           C  
ATOM   2078  NE1 TRP A 262     -24.688 -14.617  42.719  1.00 94.06           N  
ATOM   2079  CH2 TRP A 262     -22.469 -12.688  44.938  1.00 94.06           C  
ATOM   2080  CZ2 TRP A 262     -23.156 -13.797  44.531  1.00 94.06           C  
ATOM   2081  CZ3 TRP A 262     -22.516 -11.484  44.219  1.00 94.06           C  
ATOM   2082  N   GLY A 263     -25.703  -9.133  42.062  1.00 91.50           N  
ATOM   2083  CA  GLY A 263     -25.578  -8.312  43.250  1.00 91.50           C  
ATOM   2084  C   GLY A 263     -26.906  -7.824  43.781  1.00 91.50           C  
ATOM   2085  O   GLY A 263     -27.125  -7.844  45.000  1.00 91.50           O  
ATOM   2086  N   ASP A 264     -27.812  -7.500  42.875  1.00 91.31           N  
ATOM   2087  CA  ASP A 264     -29.125  -6.996  43.250  1.00 91.31           C  
ATOM   2088  C   ASP A 264     -30.000  -8.109  43.844  1.00 91.31           C  
ATOM   2089  CB  ASP A 264     -29.828  -6.359  42.062  1.00 91.31           C  
ATOM   2090  O   ASP A 264     -30.812  -7.871  44.750  1.00 91.31           O  
ATOM   2091  CG  ASP A 264     -29.188  -5.043  41.625  1.00 91.31           C  
ATOM   2092  OD1 ASP A 264     -28.422  -4.457  42.438  1.00 91.31           O  
ATOM   2093  OD2 ASP A 264     -29.469  -4.590  40.500  1.00 91.31           O  
ATOM   2094  N   GLU A 265     -29.859  -9.336  43.344  1.00 94.19           N  
ATOM   2095  CA  GLU A 265     -30.672 -10.477  43.750  1.00 94.19           C  
ATOM   2096  C   GLU A 265     -30.172 -11.070  45.062  1.00 94.19           C  
ATOM   2097  CB  GLU A 265     -30.688 -11.539  42.656  1.00 94.19           C  
ATOM   2098  O   GLU A 265     -30.891 -11.812  45.719  1.00 94.19           O  
ATOM   2099  CG  GLU A 265     -31.500 -11.156  41.438  1.00 94.19           C  
ATOM   2100  CD  GLU A 265     -31.453 -12.195  40.312  1.00 94.19           C  
ATOM   2101  OE1 GLU A 265     -32.219 -12.094  39.344  1.00 94.19           O  
ATOM   2102  OE2 GLU A 265     -30.609 -13.125  40.406  1.00 94.19           O  
ATOM   2103  N   HIS A 266     -28.969 -10.656  45.375  1.00 92.31           N  
ATOM   2104  CA  HIS A 266     -28.406 -11.266  46.562  1.00 92.31           C  
ATOM   2105  C   HIS A 266     -27.844 -10.211  47.500  1.00 92.31           C  
ATOM   2106  CB  HIS A 266     -27.312 -12.273  46.188  1.00 92.31           C  
ATOM   2107  O   HIS A 266     -26.656 -10.266  47.875  1.00 92.31           O  
ATOM   2108  CG  HIS A 266     -27.812 -13.414  45.344  1.00 92.31           C  
ATOM   2109  CD2 HIS A 266     -28.172 -14.672  45.719  1.00 92.31           C  
ATOM   2110  ND1 HIS A 266     -27.969 -13.328  44.000  1.00 92.31           N  
ATOM   2111  CE1 HIS A 266     -28.406 -14.484  43.531  1.00 92.31           C  
ATOM   2112  NE2 HIS A 266     -28.547 -15.312  44.562  1.00 92.31           N  
ATOM   2113  N   PRO A 267     -28.609  -9.344  48.031  1.00 88.62           N  
ATOM   2114  CA  PRO A 267     -28.125  -8.242  48.875  1.00 88.62           C  
ATOM   2115  C   PRO A 267     -27.625  -8.719  50.219  1.00 88.62           C  
ATOM   2116  CB  PRO A 267     -29.359  -7.348  49.031  1.00 88.62           C  
ATOM   2117  O   PRO A 267     -26.781  -8.055  50.844  1.00 88.62           O  
ATOM   2118  CG  PRO A 267     -30.516  -8.250  48.750  1.00 88.62           C  
ATOM   2119  CD  PRO A 267     -30.094  -9.281  47.750  1.00 88.62           C  
ATOM   2120  N   ASP A 268     -28.062  -9.898  50.562  1.00 92.62           N  
ATOM   2121  CA  ASP A 268     -27.688 -10.430  51.875  1.00 92.62           C  
ATOM   2122  C   ASP A 268     -26.266 -11.000  51.875  1.00 92.62           C  
ATOM   2123  CB  ASP A 268     -28.688 -11.508  52.344  1.00 92.62           C  
ATOM   2124  O   ASP A 268     -25.656 -11.164  52.906  1.00 92.62           O  
ATOM   2125  CG  ASP A 268     -28.891 -12.586  51.281  1.00 92.62           C  
ATOM   2126  OD1 ASP A 268     -29.109 -12.258  50.094  1.00 92.62           O  
ATOM   2127  OD2 ASP A 268     -28.844 -13.781  51.656  1.00 92.62           O  
ATOM   2128  N   LEU A 269     -25.719 -11.164  50.719  1.00 89.19           N  
ATOM   2129  CA  LEU A 269     -24.422 -11.844  50.594  1.00 89.19           C  
ATOM   2130  C   LEU A 269     -23.312 -10.844  50.312  1.00 89.19           C  
ATOM   2131  CB  LEU A 269     -24.500 -12.883  49.469  1.00 89.19           C  
ATOM   2132  O   LEU A 269     -22.141 -11.203  50.281  1.00 89.19           O  
ATOM   2133  CG  LEU A 269     -25.484 -14.031  49.688  1.00 89.19           C  
ATOM   2134  CD1 LEU A 269     -25.500 -14.945  48.469  1.00 89.19           C  
ATOM   2135  CD2 LEU A 269     -25.141 -14.828  50.938  1.00 89.19           C  
ATOM   2136  N   ILE A 270     -23.781  -9.539  50.188  1.00 90.50           N  
ATOM   2137  CA  ILE A 270     -22.750  -8.602  49.750  1.00 90.50           C  
ATOM   2138  C   ILE A 270     -22.828  -7.332  50.594  1.00 90.50           C  
ATOM   2139  CB  ILE A 270     -22.875  -8.250  48.250  1.00 90.50           C  
ATOM   2140  O   ILE A 270     -23.859  -7.055  51.219  1.00 90.50           O  
ATOM   2141  CG1 ILE A 270     -24.219  -7.582  47.969  1.00 90.50           C  
ATOM   2142  CG2 ILE A 270     -22.688  -9.500  47.406  1.00 90.50           C  
ATOM   2143  CD1 ILE A 270     -24.359  -7.031  46.562  1.00 90.50           C  
ATOM   2144  N   ASP A 271     -21.703  -6.703  50.688  1.00 92.44           N  
ATOM   2145  CA  ASP A 271     -21.688  -5.301  51.094  1.00 92.44           C  
ATOM   2146  C   ASP A 271     -22.078  -4.387  49.938  1.00 92.44           C  
ATOM   2147  CB  ASP A 271     -20.312  -4.910  51.625  1.00 92.44           C  
ATOM   2148  O   ASP A 271     -21.266  -4.156  49.031  1.00 92.44           O  
ATOM   2149  CG  ASP A 271     -20.281  -3.516  52.219  1.00 92.44           C  
ATOM   2150  OD1 ASP A 271     -20.969  -2.613  51.719  1.00 92.44           O  
ATOM   2151  OD2 ASP A 271     -19.578  -3.318  53.250  1.00 92.44           O  
ATOM   2152  N   THR A 272     -23.266  -3.828  49.938  1.00 89.50           N  
ATOM   2153  CA  THR A 272     -23.891  -3.152  48.812  1.00 89.50           C  
ATOM   2154  C   THR A 272     -23.078  -1.938  48.406  1.00 89.50           C  
ATOM   2155  CB  THR A 272     -25.328  -2.711  49.156  1.00 89.50           C  
ATOM   2156  O   THR A 272     -22.891  -1.698  47.188  1.00 89.50           O  
ATOM   2157  CG2 THR A 272     -26.031  -2.133  47.938  1.00 89.50           C  
ATOM   2158  OG1 THR A 272     -26.078  -3.842  49.625  1.00 89.50           O  
ATOM   2159  N   GLU A 273     -22.578  -1.244  49.344  1.00 91.44           N  
ATOM   2160  CA  GLU A 273     -21.781  -0.058  49.031  1.00 91.44           C  
ATOM   2161  C   GLU A 273     -20.484  -0.432  48.344  1.00 91.44           C  
ATOM   2162  CB  GLU A 273     -21.469   0.733  50.312  1.00 91.44           C  
ATOM   2163  O   GLU A 273     -20.141   0.155  47.312  1.00 91.44           O  
ATOM   2164  CG  GLU A 273     -20.891   2.119  50.062  1.00 91.44           C  
ATOM   2165  CD  GLU A 273     -20.625   2.902  51.344  1.00 91.44           C  
ATOM   2166  OE1 GLU A 273     -20.031   4.000  51.250  1.00 91.44           O  
ATOM   2167  OE2 GLU A 273     -21.000   2.412  52.406  1.00 91.44           O  
ATOM   2168  N   LYS A 274     -19.781  -1.414  48.844  1.00 90.69           N  
ATOM   2169  CA  LYS A 274     -18.516  -1.847  48.281  1.00 90.69           C  
ATOM   2170  C   LYS A 274     -18.703  -2.504  46.906  1.00 90.69           C  
ATOM   2171  CB  LYS A 274     -17.797  -2.812  49.219  1.00 90.69           C  
ATOM   2172  O   LYS A 274     -17.906  -2.299  46.000  1.00 90.69           O  
ATOM   2173  CG  LYS A 274     -17.203  -2.145  50.438  1.00 90.69           C  
ATOM   2174  CD  LYS A 274     -16.438  -3.141  51.312  1.00 90.69           C  
ATOM   2175  CE  LYS A 274     -15.859  -2.480  52.562  1.00 90.69           C  
ATOM   2176  NZ  LYS A 274     -15.156  -3.467  53.438  1.00 90.69           N  
ATOM   2177  N   PHE A 275     -19.750  -3.205  46.781  1.00 92.12           N  
ATOM   2178  CA  PHE A 275     -20.078  -3.850  45.531  1.00 92.12           C  
ATOM   2179  C   PHE A 275     -20.344  -2.812  44.438  1.00 92.12           C  
ATOM   2180  CB  PHE A 275     -21.312  -4.758  45.688  1.00 92.12           C  
ATOM   2181  O   PHE A 275     -19.828  -2.926  43.312  1.00 92.12           O  
ATOM   2182  CG  PHE A 275     -21.703  -5.473  44.438  1.00 92.12           C  
ATOM   2183  CD1 PHE A 275     -22.672  -4.941  43.594  1.00 92.12           C  
ATOM   2184  CD2 PHE A 275     -21.109  -6.680  44.094  1.00 92.12           C  
ATOM   2185  CE1 PHE A 275     -23.047  -5.602  42.406  1.00 92.12           C  
ATOM   2186  CE2 PHE A 275     -21.484  -7.348  42.906  1.00 92.12           C  
ATOM   2187  CZ  PHE A 275     -22.438  -6.805  42.094  1.00 92.12           C  
ATOM   2188  N   ASN A 276     -21.156  -1.824  44.781  1.00 91.88           N  
ATOM   2189  CA  ASN A 276     -21.484  -0.790  43.812  1.00 91.88           C  
ATOM   2190  C   ASN A 276     -20.250   0.009  43.406  1.00 91.88           C  
ATOM   2191  CB  ASN A 276     -22.562   0.144  44.375  1.00 91.88           C  
ATOM   2192  O   ASN A 276     -20.125   0.398  42.250  1.00 91.88           O  
ATOM   2193  CG  ASN A 276     -23.953  -0.473  44.312  1.00 91.88           C  
ATOM   2194  ND2 ASN A 276     -24.812  -0.071  45.250  1.00 91.88           N  
ATOM   2195  OD1 ASN A 276     -24.250  -1.306  43.469  1.00 91.88           O  
ATOM   2196  N   LYS A 277     -19.406   0.210  44.344  1.00 92.69           N  
ATOM   2197  CA  LYS A 277     -18.156   0.885  44.031  1.00 92.69           C  
ATOM   2198  C   LYS A 277     -17.312   0.070  43.062  1.00 92.69           C  
ATOM   2199  CB  LYS A 277     -17.344   1.142  45.312  1.00 92.69           C  
ATOM   2200  O   LYS A 277     -16.766   0.618  42.094  1.00 92.69           O  
ATOM   2201  CG  LYS A 277     -16.172   2.088  45.125  1.00 92.69           C  
ATOM   2202  CD  LYS A 277     -15.453   2.352  46.438  1.00 92.69           C  
ATOM   2203  CE  LYS A 277     -14.219   3.225  46.250  1.00 92.69           C  
ATOM   2204  NZ  LYS A 277     -13.516   3.490  47.531  1.00 92.69           N  
ATOM   2205  N   MET A 278     -17.188  -1.177  43.312  1.00 92.06           N  
ATOM   2206  CA  MET A 278     -16.453  -2.066  42.406  1.00 92.06           C  
ATOM   2207  C   MET A 278     -17.078  -2.082  41.031  1.00 92.06           C  
ATOM   2208  CB  MET A 278     -16.406  -3.484  42.969  1.00 92.06           C  
ATOM   2209  O   MET A 278     -16.391  -1.985  40.000  1.00 92.06           O  
ATOM   2210  CG  MET A 278     -15.617  -4.461  42.125  1.00 92.06           C  
ATOM   2211  SD  MET A 278     -15.516  -6.133  42.875  1.00 92.06           S  
ATOM   2212  CE  MET A 278     -14.617  -7.020  41.562  1.00 92.06           C  
ATOM   2213  N   TYR A 279     -18.391  -2.197  41.000  1.00 93.81           N  
ATOM   2214  CA  TYR A 279     -19.125  -2.189  39.750  1.00 93.81           C  
ATOM   2215  C   TYR A 279     -18.797  -0.945  38.938  1.00 93.81           C  
ATOM   2216  CB  TYR A 279     -20.641  -2.260  40.000  1.00 93.81           C  
ATOM   2217  O   TYR A 279     -18.484  -1.041  37.750  1.00 93.81           O  
ATOM   2218  CG  TYR A 279     -21.469  -2.098  38.750  1.00 93.81           C  
ATOM   2219  CD1 TYR A 279     -22.000  -0.855  38.406  1.00 93.81           C  
ATOM   2220  CD2 TYR A 279     -21.750  -3.184  37.938  1.00 93.81           C  
ATOM   2221  CE1 TYR A 279     -22.781  -0.701  37.281  1.00 93.81           C  
ATOM   2222  CE2 TYR A 279     -22.531  -3.041  36.781  1.00 93.81           C  
ATOM   2223  OH  TYR A 279     -23.797  -1.651  35.344  1.00 93.81           O  
ATOM   2224  CZ  TYR A 279     -23.031  -1.798  36.469  1.00 93.81           C  
ATOM   2225  N   ASN A 280     -18.859   0.177  39.531  1.00 94.06           N  
ATOM   2226  CA  ASN A 280     -18.594   1.438  38.844  1.00 94.06           C  
ATOM   2227  C   ASN A 280     -17.141   1.519  38.375  1.00 94.06           C  
ATOM   2228  CB  ASN A 280     -18.922   2.623  39.750  1.00 94.06           C  
ATOM   2229  O   ASN A 280     -16.875   2.010  37.281  1.00 94.06           O  
ATOM   2230  CG  ASN A 280     -20.422   2.805  39.969  1.00 94.06           C  
ATOM   2231  ND2 ASN A 280     -20.797   3.398  41.094  1.00 94.06           N  
ATOM   2232  OD1 ASN A 280     -21.219   2.414  39.125  1.00 94.06           O  
ATOM   2233  N   SER A 281     -16.266   1.006  39.188  1.00 92.81           N  
ATOM   2234  CA  SER A 281     -14.852   1.005  38.812  1.00 92.81           C  
ATOM   2235  C   SER A 281     -14.602   0.136  37.594  1.00 92.81           C  
ATOM   2236  CB  SER A 281     -14.000   0.514  39.969  1.00 92.81           C  
ATOM   2237  O   SER A 281     -13.867   0.536  36.688  1.00 92.81           O  
ATOM   2238  OG  SER A 281     -13.961   1.481  41.031  1.00 92.81           O  
ATOM   2239  N   ILE A 282     -15.180  -1.000  37.594  1.00 93.94           N  
ATOM   2240  CA  ILE A 282     -15.016  -1.924  36.469  1.00 93.94           C  
ATOM   2241  C   ILE A 282     -15.602  -1.310  35.219  1.00 93.94           C  
ATOM   2242  CB  ILE A 282     -15.680  -3.287  36.781  1.00 93.94           C  
ATOM   2243  O   ILE A 282     -15.008  -1.398  34.125  1.00 93.94           O  
ATOM   2244  CG1 ILE A 282     -14.914  -4.031  37.875  1.00 93.94           C  
ATOM   2245  CG2 ILE A 282     -15.766  -4.133  35.500  1.00 93.94           C  
ATOM   2246  CD1 ILE A 282     -15.562  -5.336  38.312  1.00 93.94           C  
ATOM   2247  N   ASN A 283     -16.750  -0.694  35.344  1.00 95.12           N  
ATOM   2248  CA  ASN A 283     -17.375  -0.005  34.219  1.00 95.12           C  
ATOM   2249  C   ASN A 283     -16.438   1.058  33.625  1.00 95.12           C  
ATOM   2250  CB  ASN A 283     -18.703   0.622  34.625  1.00 95.12           C  
ATOM   2251  O   ASN A 283     -16.281   1.145  32.406  1.00 95.12           O  
ATOM   2252  CG  ASN A 283     -19.531   1.062  33.438  1.00 95.12           C  
ATOM   2253  ND2 ASN A 283     -20.078   2.275  33.531  1.00 95.12           N  
ATOM   2254  OD1 ASN A 283     -19.703   0.319  32.469  1.00 95.12           O  
ATOM   2255  N   LYS A 284     -15.859   1.836  34.500  1.00 94.19           N  
ATOM   2256  CA  LYS A 284     -14.922   2.871  34.094  1.00 94.19           C  
ATOM   2257  C   LYS A 284     -13.703   2.262  33.406  1.00 94.19           C  
ATOM   2258  CB  LYS A 284     -14.477   3.715  35.281  1.00 94.19           C  
ATOM   2259  O   LYS A 284     -13.242   2.771  32.375  1.00 94.19           O  
ATOM   2260  CG  LYS A 284     -13.711   4.973  34.906  1.00 94.19           C  
ATOM   2261  CD  LYS A 284     -13.344   5.797  36.125  1.00 94.19           C  
ATOM   2262  CE  LYS A 284     -12.477   6.996  35.750  1.00 94.19           C  
ATOM   2263  NZ  LYS A 284     -12.117   7.809  36.969  1.00 94.19           N  
ATOM   2264  N   MET A 285     -13.203   1.232  33.969  1.00 93.38           N  
ATOM   2265  CA  MET A 285     -12.023   0.565  33.438  1.00 93.38           C  
ATOM   2266  C   MET A 285     -12.312  -0.019  32.031  1.00 93.38           C  
ATOM   2267  CB  MET A 285     -11.539  -0.539  34.375  1.00 93.38           C  
ATOM   2268  O   MET A 285     -11.453  -0.019  31.172  1.00 93.38           O  
ATOM   2269  CG  MET A 285     -10.977  -0.020  35.688  1.00 93.38           C  
ATOM   2270  SD  MET A 285     -10.477  -1.373  36.812  1.00 93.38           S  
ATOM   2271  CE  MET A 285     -10.453  -0.475  38.375  1.00 93.38           C  
ATOM   2272  N   ILE A 286     -13.547  -0.583  31.828  1.00 93.50           N  
ATOM   2273  CA  ILE A 286     -13.961  -1.079  30.516  1.00 93.50           C  
ATOM   2274  C   ILE A 286     -13.953   0.066  29.516  1.00 93.50           C  
ATOM   2275  CB  ILE A 286     -15.359  -1.735  30.578  1.00 93.50           C  
ATOM   2276  O   ILE A 286     -13.445  -0.084  28.391  1.00 93.50           O  
ATOM   2277  CG1 ILE A 286     -15.297  -3.047  31.359  1.00 93.50           C  
ATOM   2278  CG2 ILE A 286     -15.898  -1.971  29.156  1.00 93.50           C  
ATOM   2279  CD1 ILE A 286     -16.656  -3.668  31.641  1.00 93.50           C  
ATOM   2280  N   ASP A 287     -14.445   1.244  29.922  1.00 90.94           N  
ATOM   2281  CA  ASP A 287     -14.445   2.416  29.062  1.00 90.94           C  
ATOM   2282  C   ASP A 287     -13.016   2.844  28.719  1.00 90.94           C  
ATOM   2283  CB  ASP A 287     -15.195   3.572  29.719  1.00 90.94           C  
ATOM   2284  O   ASP A 287     -12.719   3.158  27.562  1.00 90.94           O  
ATOM   2285  CG  ASP A 287     -16.703   3.354  29.750  1.00 90.94           C  
ATOM   2286  OD1 ASP A 287     -17.219   2.545  28.953  1.00 90.94           O  
ATOM   2287  OD2 ASP A 287     -17.375   3.996  30.594  1.00 90.94           O  
ATOM   2288  N   GLN A 288     -12.203   2.863  29.766  1.00 87.50           N  
ATOM   2289  CA  GLN A 288     -10.797   3.211  29.562  1.00 87.50           C  
ATOM   2290  C   GLN A 288     -10.109   2.223  28.625  1.00 87.50           C  
ATOM   2291  CB  GLN A 288     -10.062   3.256  30.906  1.00 87.50           C  
ATOM   2292  O   GLN A 288      -9.336   2.623  27.766  1.00 87.50           O  
ATOM   2293  CG  GLN A 288     -10.422   4.461  31.766  1.00 87.50           C  
ATOM   2294  CD  GLN A 288      -9.719   4.453  33.125  1.00 87.50           C  
ATOM   2295  NE2 GLN A 288      -9.656   5.613  33.750  1.00 87.50           N  
ATOM   2296  OE1 GLN A 288      -9.242   3.410  33.562  1.00 87.50           O  
ATOM   2297  N   GLY A 289     -10.367   0.945  28.875  1.00 85.06           N  
ATOM   2298  CA  GLY A 289      -9.852  -0.086  27.984  1.00 85.06           C  
ATOM   2299  C   GLY A 289     -10.297   0.081  26.547  1.00 85.06           C  
ATOM   2300  O   GLY A 289      -9.508  -0.094  25.625  1.00 85.06           O  
ATOM   2301  N   ALA A 290     -11.531   0.422  26.359  1.00 84.06           N  
ATOM   2302  CA  ALA A 290     -12.062   0.665  25.016  1.00 84.06           C  
ATOM   2303  C   ALA A 290     -11.297   1.778  24.312  1.00 84.06           C  
ATOM   2304  CB  ALA A 290     -13.547   1.013  25.094  1.00 84.06           C  
ATOM   2305  O   ALA A 290     -10.969   1.661  23.125  1.00 84.06           O  
ATOM   2306  N   GLU A 291     -11.008   2.801  25.047  1.00 79.38           N  
ATOM   2307  CA  GLU A 291     -10.281   3.938  24.484  1.00 79.38           C  
ATOM   2308  C   GLU A 291      -8.852   3.545  24.125  1.00 79.38           C  
ATOM   2309  CB  GLU A 291     -10.266   5.102  25.484  1.00 79.38           C  
ATOM   2310  O   GLU A 291      -8.352   3.936  23.062  1.00 79.38           O  
ATOM   2311  CG  GLU A 291     -11.594   5.836  25.594  1.00 79.38           C  
ATOM   2312  CD  GLU A 291     -12.102   6.355  24.250  1.00 79.38           C  
ATOM   2313  OE1 GLU A 291     -13.312   6.211  23.969  1.00 79.38           O  
ATOM   2314  OE2 GLU A 291     -11.281   6.906  23.484  1.00 79.38           O  
ATOM   2315  N   LEU A 292      -8.273   2.783  25.000  1.00 76.00           N  
ATOM   2316  CA  LEU A 292      -6.922   2.301  24.766  1.00 76.00           C  
ATOM   2317  C   LEU A 292      -6.871   1.402  23.531  1.00 76.00           C  
ATOM   2318  CB  LEU A 292      -6.402   1.541  25.984  1.00 76.00           C  
ATOM   2319  O   LEU A 292      -5.922   1.471  22.750  1.00 76.00           O  
ATOM   2320  CG  LEU A 292      -6.016   2.391  27.203  1.00 76.00           C  
ATOM   2321  CD1 LEU A 292      -5.750   1.498  28.406  1.00 76.00           C  
ATOM   2322  CD2 LEU A 292      -4.801   3.254  26.891  1.00 76.00           C  
ATOM   2323  N   ALA A 293      -7.824   0.576  23.438  1.00 71.62           N  
ATOM   2324  CA  ALA A 293      -7.918  -0.335  22.297  1.00 71.62           C  
ATOM   2325  C   ALA A 293      -8.062   0.435  20.984  1.00 71.62           C  
ATOM   2326  CB  ALA A 293      -9.086  -1.297  22.484  1.00 71.62           C  
ATOM   2327  O   ALA A 293      -7.484   0.053  19.969  1.00 71.62           O  
ATOM   2328  N   LYS A 294      -8.781   1.481  21.000  1.00 68.12           N  
ATOM   2329  CA  LYS A 294      -8.992   2.322  19.828  1.00 68.12           C  
ATOM   2330  C   LYS A 294      -7.684   2.967  19.375  1.00 68.12           C  
ATOM   2331  CB  LYS A 294     -10.031   3.400  20.109  1.00 68.12           C  
ATOM   2332  O   LYS A 294      -7.383   3.008  18.172  1.00 68.12           O  
ATOM   2333  CG  LYS A 294     -11.469   2.889  20.109  1.00 68.12           C  
ATOM   2334  CD  LYS A 294     -12.461   4.016  20.359  1.00 68.12           C  
ATOM   2335  CE  LYS A 294     -13.883   3.486  20.484  1.00 68.12           C  
ATOM   2336  NZ  LYS A 294     -14.859   4.582  20.766  1.00 68.12           N  
ATOM   2337  N   GLN A 295      -6.953   3.441  20.297  1.00 60.97           N  
ATOM   2338  CA  GLN A 295      -5.680   4.102  20.031  1.00 60.97           C  
ATOM   2339  C   GLN A 295      -4.637   3.107  19.531  1.00 60.97           C  
ATOM   2340  CB  GLN A 295      -5.168   4.801  21.297  1.00 60.97           C  
ATOM   2341  O   GLN A 295      -3.920   3.385  18.562  1.00 60.97           O  
ATOM   2342  CG  GLN A 295      -5.957   6.055  21.656  1.00 60.97           C  
ATOM   2343  CD  GLN A 295      -5.445   6.715  22.938  1.00 60.97           C  
ATOM   2344  NE2 GLN A 295      -6.000   7.875  23.250  1.00 60.97           N  
ATOM   2345  OE1 GLN A 295      -4.559   6.188  23.609  1.00 60.97           O  
ATOM   2346  N   ALA A 296      -4.555   1.965  20.172  1.00 59.66           N  
ATOM   2347  CA  ALA A 296      -3.617   0.904  19.812  1.00 59.66           C  
ATOM   2348  C   ALA A 296      -3.951   0.313  18.453  1.00 59.66           C  
ATOM   2349  CB  ALA A 296      -3.623  -0.191  20.891  1.00 59.66           C  
ATOM   2350  O   ALA A 296      -3.057   0.073  17.641  1.00 59.66           O  
ATOM   2351  N   ASN A 297      -5.258   0.146  18.141  1.00 58.66           N  
ATOM   2352  CA  ASN A 297      -5.723  -0.368  16.859  1.00 58.66           C  
ATOM   2353  C   ASN A 297      -5.465   0.627  15.734  1.00 58.66           C  
ATOM   2354  CB  ASN A 297      -7.211  -0.719  16.938  1.00 58.66           C  
ATOM   2355  O   ASN A 297      -5.152   0.230  14.609  1.00 58.66           O  
ATOM   2356  CG  ASN A 297      -7.461  -2.074  17.562  1.00 58.66           C  
ATOM   2357  ND2 ASN A 297      -8.703  -2.320  17.969  1.00 58.66           N  
ATOM   2358  OD1 ASN A 297      -6.547  -2.893  17.688  1.00 58.66           O  
ATOM   2359  N   ALA A 298      -5.617   1.884  16.047  1.00 53.53           N  
ATOM   2360  CA  ALA A 298      -5.426   2.951  15.062  1.00 53.53           C  
ATOM   2361  C   ALA A 298      -3.965   3.055  14.641  1.00 53.53           C  
ATOM   2362  CB  ALA A 298      -5.910   4.285  15.633  1.00 53.53           C  
ATOM   2363  O   ALA A 298      -3.662   3.176  13.453  1.00 53.53           O  
ATOM   2364  N   TYR A 299      -3.010   2.871  15.492  1.00 55.19           N  
ATOM   2365  CA  TYR A 299      -1.585   3.021  15.219  1.00 55.19           C  
ATOM   2366  C   TYR A 299      -0.980   1.710  14.734  1.00 55.19           C  
ATOM   2367  CB  TYR A 299      -0.849   3.506  16.469  1.00 55.19           C  
ATOM   2368  O   TYR A 299      -0.010   1.710  13.977  1.00 55.19           O  
ATOM   2369  CG  TYR A 299      -1.080   4.965  16.781  1.00 55.19           C  
ATOM   2370  CD1 TYR A 299      -0.553   5.965  15.969  1.00 55.19           C  
ATOM   2371  CD2 TYR A 299      -1.824   5.344  17.891  1.00 55.19           C  
ATOM   2372  CE1 TYR A 299      -0.761   7.309  16.266  1.00 55.19           C  
ATOM   2373  CE2 TYR A 299      -2.039   6.688  18.188  1.00 55.19           C  
ATOM   2374  OH  TYR A 299      -1.715   8.992  17.656  1.00 55.19           O  
ATOM   2375  CZ  TYR A 299      -1.505   7.660  17.375  1.00 55.19           C  
ATOM   2376  N   ARG A 300      -1.475   0.548  15.164  1.00 55.94           N  
ATOM   2377  CA  ARG A 300      -1.098  -0.779  14.695  1.00 55.94           C  
ATOM   2378  C   ARG A 300      -1.447  -0.953  13.219  1.00 55.94           C  
ATOM   2379  CB  ARG A 300      -1.783  -1.864  15.523  1.00 55.94           C  
ATOM   2380  O   ARG A 300      -0.690  -1.564  12.461  1.00 55.94           O  
ATOM   2381  CG  ARG A 300      -1.182  -3.250  15.352  1.00 55.94           C  
ATOM   2382  CD  ARG A 300      -1.953  -4.305  16.125  1.00 55.94           C  
ATOM   2383  NE  ARG A 300      -1.191  -4.789  17.281  1.00 55.94           N  
ATOM   2384  NH1 ARG A 300      -3.035  -5.562  18.438  1.00 55.94           N  
ATOM   2385  NH2 ARG A 300      -0.936  -5.781  19.328  1.00 55.94           N  
ATOM   2386  CZ  ARG A 300      -1.723  -5.379  18.344  1.00 55.94           C  
ATOM   2387  N   ALA A 301      -2.453  -0.302  12.719  1.00 52.09           N  
ATOM   2388  CA  ALA A 301      -3.033  -0.417  11.383  1.00 52.09           C  
ATOM   2389  C   ALA A 301      -2.285   0.461  10.383  1.00 52.09           C  
ATOM   2390  CB  ALA A 301      -4.512  -0.043  11.406  1.00 52.09           C  
ATOM   2391  O   ALA A 301      -2.553   0.409   9.180  1.00 52.09           O  
ATOM   2392  N   GLN A 302      -1.167   1.244  10.781  1.00 53.03           N  
ATOM   2393  CA  GLN A 302      -0.637   2.381  10.039  1.00 53.03           C  
ATOM   2394  C   GLN A 302       0.519   1.954   9.133  1.00 53.03           C  
ATOM   2395  CB  GLN A 302      -0.181   3.484  10.992  1.00 53.03           C  
ATOM   2396  O   GLN A 302       0.624   2.408   7.992  1.00 53.03           O  
ATOM   2397  CG  GLN A 302      -0.100   4.859  10.344  1.00 53.03           C  
ATOM   2398  CD  GLN A 302       0.221   5.961  11.336  1.00 53.03           C  
ATOM   2399  NE2 GLN A 302       0.068   7.211  10.914  1.00 53.03           N  
ATOM   2400  OE1 GLN A 302       0.604   5.688  12.477  1.00 53.03           O  
ATOM   2401  N   GLY A 303       1.211   0.796   9.391  1.00 46.78           N  
ATOM   2402  CA  GLY A 303       2.395   0.445   8.625  1.00 46.78           C  
ATOM   2403  C   GLY A 303       2.133  -0.629   7.586  1.00 46.78           C  
ATOM   2404  O   GLY A 303       2.688  -0.585   6.484  1.00 46.78           O  
ATOM   2405  N   ALA A 304       0.903  -1.247   7.570  1.00 50.12           N  
ATOM   2406  CA  ALA A 304       0.482  -2.361   6.727  1.00 50.12           C  
ATOM   2407  C   ALA A 304      -0.836  -2.051   6.023  1.00 50.12           C  
ATOM   2408  CB  ALA A 304       0.351  -3.637   7.555  1.00 50.12           C  
ATOM   2409  O   ALA A 304      -1.219  -2.740   5.074  1.00 50.12           O  
ATOM   2410  N   GLN A 305      -1.358  -0.641   5.906  1.00 67.25           N  
ATOM   2411  CA  GLN A 305      -2.727  -0.638   5.395  1.00 67.25           C  
ATOM   2412  C   GLN A 305      -2.977   0.574   4.504  1.00 67.25           C  
ATOM   2413  CB  GLN A 305      -3.729  -0.656   6.551  1.00 67.25           C  
ATOM   2414  O   GLN A 305      -4.047   1.181   4.559  1.00 67.25           O  
ATOM   2415  CG  GLN A 305      -3.795  -1.987   7.289  1.00 67.25           C  
ATOM   2416  CD  GLN A 305      -4.941  -2.053   8.281  1.00 67.25           C  
ATOM   2417  NE2 GLN A 305      -5.230  -3.254   8.773  1.00 67.25           N  
ATOM   2418  OE1 GLN A 305      -5.559  -1.034   8.602  1.00 67.25           O  
ATOM   2419  N   ILE A 306      -1.810   1.278   4.035  1.00 85.81           N  
ATOM   2420  CA  ILE A 306      -2.125   2.279   3.023  1.00 85.81           C  
ATOM   2421  C   ILE A 306      -2.998   1.655   1.937  1.00 85.81           C  
ATOM   2422  CB  ILE A 306      -0.842   2.877   2.402  1.00 85.81           C  
ATOM   2423  O   ILE A 306      -2.744   0.532   1.496  1.00 85.81           O  
ATOM   2424  CG1 ILE A 306      -1.192   4.055   1.484  1.00 85.81           C  
ATOM   2425  CG2 ILE A 306      -0.058   1.804   1.643  1.00 85.81           C  
ATOM   2426  CD1 ILE A 306       0.018   4.832   0.984  1.00 85.81           C  
ATOM   2427  N   ASP A 307      -4.184   2.250   1.806  1.00 92.56           N  
ATOM   2428  CA  ASP A 307      -4.930   1.914   0.597  1.00 92.56           C  
ATOM   2429  C   ASP A 307      -4.301   2.559  -0.635  1.00 92.56           C  
ATOM   2430  CB  ASP A 307      -6.391   2.350   0.730  1.00 92.56           C  
ATOM   2431  O   ASP A 307      -4.508   3.746  -0.896  1.00 92.56           O  
ATOM   2432  CG  ASP A 307      -7.289   1.744  -0.335  1.00 92.56           C  
ATOM   2433  OD1 ASP A 307      -7.016   1.927  -1.540  1.00 92.56           O  
ATOM   2434  OD2 ASP A 307      -8.281   1.081   0.035  1.00 92.56           O  
ATOM   2435  N   THR A 308      -3.518   1.744  -1.390  1.00 93.81           N  
ATOM   2436  CA  THR A 308      -2.633   2.197  -2.457  1.00 93.81           C  
ATOM   2437  C   THR A 308      -3.412   2.980  -3.510  1.00 93.81           C  
ATOM   2438  CB  THR A 308      -1.910   1.014  -3.125  1.00 93.81           C  
ATOM   2439  O   THR A 308      -3.027   4.094  -3.873  1.00 93.81           O  
ATOM   2440  CG2 THR A 308      -1.044   1.483  -4.289  1.00 93.81           C  
ATOM   2441  OG1 THR A 308      -1.078   0.361  -2.158  1.00 93.81           O  
ATOM   2442  N   ILE A 309      -4.453   2.461  -3.932  1.00 96.38           N  
ATOM   2443  CA  ILE A 309      -5.168   3.086  -5.039  1.00 96.38           C  
ATOM   2444  C   ILE A 309      -5.883   4.344  -4.551  1.00 96.38           C  
ATOM   2445  CB  ILE A 309      -6.176   2.109  -5.684  1.00 96.38           C  
ATOM   2446  O   ILE A 309      -5.852   5.383  -5.215  1.00 96.38           O  
ATOM   2447  CG1 ILE A 309      -6.781   2.727  -6.949  1.00 96.38           C  
ATOM   2448  CG2 ILE A 309      -7.270   1.729  -4.684  1.00 96.38           C  
ATOM   2449  CD1 ILE A 309      -5.758   3.057  -8.031  1.00 96.38           C  
ATOM   2450  N   PHE A 310      -6.574   4.254  -3.387  1.00 97.25           N  
ATOM   2451  CA  PHE A 310      -7.250   5.418  -2.816  1.00 97.25           C  
ATOM   2452  C   PHE A 310      -6.277   6.574  -2.635  1.00 97.25           C  
ATOM   2453  CB  PHE A 310      -7.898   5.059  -1.476  1.00 97.25           C  
ATOM   2454  O   PHE A 310      -6.539   7.691  -3.082  1.00 97.25           O  
ATOM   2455  CG  PHE A 310      -8.438   6.246  -0.726  1.00 97.25           C  
ATOM   2456  CD1 PHE A 310      -7.738   6.785   0.349  1.00 97.25           C  
ATOM   2457  CD2 PHE A 310      -9.641   6.828  -1.097  1.00 97.25           C  
ATOM   2458  CE1 PHE A 310      -8.234   7.883   1.045  1.00 97.25           C  
ATOM   2459  CE2 PHE A 310     -10.148   7.926  -0.406  1.00 97.25           C  
ATOM   2460  CZ  PHE A 310      -9.438   8.453   0.665  1.00 97.25           C  
ATOM   2461  N   SER A 311      -5.129   6.336  -1.985  1.00 96.56           N  
ATOM   2462  CA  SER A 311      -4.125   7.367  -1.735  1.00 96.56           C  
ATOM   2463  C   SER A 311      -3.578   7.938  -3.041  1.00 96.56           C  
ATOM   2464  CB  SER A 311      -2.979   6.809  -0.893  1.00 96.56           C  
ATOM   2465  O   SER A 311      -3.338   9.141  -3.148  1.00 96.56           O  
ATOM   2466  OG  SER A 311      -3.434   6.449   0.399  1.00 96.56           O  
ATOM   2467  N   SER A 312      -3.355   7.094  -4.012  1.00 97.75           N  
ATOM   2468  CA  SER A 312      -2.836   7.523  -5.305  1.00 97.75           C  
ATOM   2469  C   SER A 312      -3.797   8.484  -5.996  1.00 97.75           C  
ATOM   2470  CB  SER A 312      -2.572   6.312  -6.203  1.00 97.75           C  
ATOM   2471  O   SER A 312      -3.379   9.516  -6.527  1.00 97.75           O  
ATOM   2472  OG  SER A 312      -1.550   5.496  -5.660  1.00 97.75           O  
ATOM   2473  N   TYR A 313      -5.082   8.188  -5.949  1.00 98.31           N  
ATOM   2474  CA  TYR A 313      -6.059   9.094  -6.543  1.00 98.31           C  
ATOM   2475  C   TYR A 313      -6.164  10.383  -5.742  1.00 98.31           C  
ATOM   2476  CB  TYR A 313      -7.430   8.422  -6.633  1.00 98.31           C  
ATOM   2477  O   TYR A 313      -6.387  11.453  -6.309  1.00 98.31           O  
ATOM   2478  CG  TYR A 313      -7.660   7.676  -7.926  1.00 98.31           C  
ATOM   2479  CD1 TYR A 313      -7.914   8.359  -9.109  1.00 98.31           C  
ATOM   2480  CD2 TYR A 313      -7.625   6.285  -7.965  1.00 98.31           C  
ATOM   2481  CE1 TYR A 313      -8.125   7.680 -10.305  1.00 98.31           C  
ATOM   2482  CE2 TYR A 313      -7.840   5.594  -9.156  1.00 98.31           C  
ATOM   2483  OH  TYR A 313      -8.297   5.621 -11.492  1.00 98.31           O  
ATOM   2484  CZ  TYR A 313      -8.086   6.301 -10.312  1.00 98.31           C  
ATOM   2485  N   TYR A 314      -6.039  10.250  -4.438  1.00 98.06           N  
ATOM   2486  CA  TYR A 314      -6.020  11.453  -3.619  1.00 98.06           C  
ATOM   2487  C   TYR A 314      -4.883  12.375  -4.039  1.00 98.06           C  
ATOM   2488  CB  TYR A 314      -5.875  11.094  -2.137  1.00 98.06           C  
ATOM   2489  O   TYR A 314      -5.090  13.578  -4.227  1.00 98.06           O  
ATOM   2490  CG  TYR A 314      -5.594  12.281  -1.248  1.00 98.06           C  
ATOM   2491  CD1 TYR A 314      -4.348  12.445  -0.648  1.00 98.06           C  
ATOM   2492  CD2 TYR A 314      -6.574  13.242  -1.006  1.00 98.06           C  
ATOM   2493  CE1 TYR A 314      -4.086  13.539   0.172  1.00 98.06           C  
ATOM   2494  CE2 TYR A 314      -6.324  14.336  -0.187  1.00 98.06           C  
ATOM   2495  OH  TYR A 314      -4.824  15.562   1.208  1.00 98.06           O  
ATOM   2496  CZ  TYR A 314      -5.078  14.477   0.396  1.00 98.06           C  
ATOM   2497  N   TRP A 315      -3.725  11.828  -4.285  1.00 98.00           N  
ATOM   2498  CA  TRP A 315      -2.562  12.617  -4.668  1.00 98.00           C  
ATOM   2499  C   TRP A 315      -2.752  13.234  -6.051  1.00 98.00           C  
ATOM   2500  CB  TRP A 315      -1.294  11.766  -4.645  1.00 98.00           C  
ATOM   2501  O   TRP A 315      -2.365  14.383  -6.285  1.00 98.00           O  
ATOM   2502  CG  TRP A 315      -0.932  11.242  -3.285  1.00 98.00           C  
ATOM   2503  CD1 TRP A 315      -1.076  11.898  -2.092  1.00 98.00           C  
ATOM   2504  CD2 TRP A 315      -0.359   9.969  -2.980  1.00 98.00           C  
ATOM   2505  CE2 TRP A 315      -0.183   9.914  -1.581  1.00 98.00           C  
ATOM   2506  CE3 TRP A 315       0.023   8.867  -3.758  1.00 98.00           C  
ATOM   2507  NE1 TRP A 315      -0.628  11.102  -1.062  1.00 98.00           N  
ATOM   2508  CH2 TRP A 315       0.723   7.730  -1.723  1.00 98.00           C  
ATOM   2509  CZ2 TRP A 315       0.358   8.797  -0.940  1.00 98.00           C  
ATOM   2510  CZ3 TRP A 315       0.562   7.758  -3.117  1.00 98.00           C  
ATOM   2511  N   LEU A 316      -3.363  12.500  -6.965  1.00 97.88           N  
ATOM   2512  CA  LEU A 316      -3.666  13.055  -8.281  1.00 97.88           C  
ATOM   2513  C   LEU A 316      -4.586  14.266  -8.164  1.00 97.88           C  
ATOM   2514  CB  LEU A 316      -4.316  11.984  -9.172  1.00 97.88           C  
ATOM   2515  O   LEU A 316      -4.320  15.305  -8.766  1.00 97.88           O  
ATOM   2516  CG  LEU A 316      -3.389  10.891  -9.703  1.00 97.88           C  
ATOM   2517  CD1 LEU A 316      -4.168   9.930 -10.594  1.00 97.88           C  
ATOM   2518  CD2 LEU A 316      -2.221  11.508 -10.469  1.00 97.88           C  
ATOM   2519  N   TRP A 317      -5.621  14.055  -7.359  1.00 97.81           N  
ATOM   2520  CA  TRP A 317      -6.609  15.109  -7.180  1.00 97.81           C  
ATOM   2521  C   TRP A 317      -5.980  16.344  -6.559  1.00 97.81           C  
ATOM   2522  CB  TRP A 317      -7.770  14.617  -6.309  1.00 97.81           C  
ATOM   2523  O   TRP A 317      -6.164  17.469  -7.055  1.00 97.81           O  
ATOM   2524  CG  TRP A 317      -8.672  15.711  -5.820  1.00 97.81           C  
ATOM   2525  CD1 TRP A 317      -9.633  16.359  -6.535  1.00 97.81           C  
ATOM   2526  CD2 TRP A 317      -8.688  16.281  -4.508  1.00 97.81           C  
ATOM   2527  CE2 TRP A 317      -9.695  17.281  -4.496  1.00 97.81           C  
ATOM   2528  CE3 TRP A 317      -7.957  16.047  -3.336  1.00 97.81           C  
ATOM   2529  NE1 TRP A 317     -10.250  17.312  -5.746  1.00 97.81           N  
ATOM   2530  CH2 TRP A 317      -9.250  17.781  -2.230  1.00 97.81           C  
ATOM   2531  CZ2 TRP A 317      -9.977  18.031  -3.361  1.00 97.81           C  
ATOM   2532  CZ3 TRP A 317      -8.242  16.797  -2.207  1.00 97.81           C  
ATOM   2533  N   LYS A 318      -5.227  16.141  -5.516  1.00 96.75           N  
ATOM   2534  CA  LYS A 318      -4.609  17.250  -4.785  1.00 96.75           C  
ATOM   2535  C   LYS A 318      -3.596  17.984  -5.652  1.00 96.75           C  
ATOM   2536  CB  LYS A 318      -3.938  16.734  -3.510  1.00 96.75           C  
ATOM   2537  O   LYS A 318      -3.420  19.188  -5.520  1.00 96.75           O  
ATOM   2538  CG  LYS A 318      -3.551  17.844  -2.533  1.00 96.75           C  
ATOM   2539  CD  LYS A 318      -4.773  18.453  -1.869  1.00 96.75           C  
ATOM   2540  CE  LYS A 318      -4.387  19.547  -0.883  1.00 96.75           C  
ATOM   2541  NZ  LYS A 318      -5.586  20.250  -0.341  1.00 96.75           N  
ATOM   2542  N   ALA A 319      -2.965  17.219  -6.594  1.00 96.81           N  
ATOM   2543  CA  ALA A 319      -1.952  17.812  -7.473  1.00 96.81           C  
ATOM   2544  C   ALA A 319      -2.598  18.516  -8.664  1.00 96.81           C  
ATOM   2545  CB  ALA A 319      -0.983  16.734  -7.953  1.00 96.81           C  
ATOM   2546  O   ALA A 319      -1.909  19.141  -9.469  1.00 96.81           O  
ATOM   2547  N   GLY A 320      -3.916  18.375  -8.750  1.00 96.31           N  
ATOM   2548  CA  GLY A 320      -4.652  19.078  -9.789  1.00 96.31           C  
ATOM   2549  C   GLY A 320      -4.648  18.359 -11.125  1.00 96.31           C  
ATOM   2550  O   GLY A 320      -4.766  19.000 -12.172  1.00 96.31           O  
ATOM   2551  N   VAL A 321      -4.453  17.094 -11.133  1.00 96.94           N  
ATOM   2552  CA  VAL A 321      -4.480  16.297 -12.344  1.00 96.94           C  
ATOM   2553  C   VAL A 321      -5.914  16.156 -12.852  1.00 96.94           C  
ATOM   2554  CB  VAL A 321      -3.871  14.891 -12.109  1.00 96.94           C  
ATOM   2555  O   VAL A 321      -6.844  15.992 -12.055  1.00 96.94           O  
ATOM   2556  CG1 VAL A 321      -4.039  14.016 -13.352  1.00 96.94           C  
ATOM   2557  CG2 VAL A 321      -2.395  15.008 -11.734  1.00 96.94           C  
ATOM   2558  N   THR A 322      -6.109  16.281 -14.141  1.00 95.62           N  
ATOM   2559  CA  THR A 322      -7.391  16.078 -14.812  1.00 95.62           C  
ATOM   2560  C   THR A 322      -7.340  14.852 -15.719  1.00 95.62           C  
ATOM   2561  CB  THR A 322      -7.785  17.312 -15.641  1.00 95.62           C  
ATOM   2562  O   THR A 322      -6.262  14.320 -16.000  1.00 95.62           O  
ATOM   2563  CG2 THR A 322      -7.723  18.578 -14.797  1.00 95.62           C  
ATOM   2564  OG1 THR A 322      -6.891  17.453 -16.750  1.00 95.62           O  
ATOM   2565  N   PRO A 323      -8.516  14.438 -16.125  1.00 95.19           N  
ATOM   2566  CA  PRO A 323      -8.500  13.305 -17.047  1.00 95.19           C  
ATOM   2567  C   PRO A 323      -7.660  13.570 -18.297  1.00 95.19           C  
ATOM   2568  CB  PRO A 323      -9.977  13.125 -17.406  1.00 95.19           C  
ATOM   2569  O   PRO A 323      -7.031  12.656 -18.828  1.00 95.19           O  
ATOM   2570  CG  PRO A 323     -10.727  13.578 -16.203  1.00 95.19           C  
ATOM   2571  CD  PRO A 323     -10.023  14.773 -15.617  1.00 95.19           C  
ATOM   2572  N   GLU A 324      -7.562  14.773 -18.688  1.00 94.00           N  
ATOM   2573  CA  GLU A 324      -6.828  15.156 -19.891  1.00 94.00           C  
ATOM   2574  C   GLU A 324      -5.320  15.094 -19.672  1.00 94.00           C  
ATOM   2575  CB  GLU A 324      -7.230  16.562 -20.344  1.00 94.00           C  
ATOM   2576  O   GLU A 324      -4.566  14.695 -20.562  1.00 94.00           O  
ATOM   2577  CG  GLU A 324      -8.664  16.656 -20.844  1.00 94.00           C  
ATOM   2578  CD  GLU A 324      -9.688  16.781 -19.734  1.00 94.00           C  
ATOM   2579  OE1 GLU A 324     -10.906  16.688 -20.016  1.00 94.00           O  
ATOM   2580  OE2 GLU A 324      -9.266  17.000 -18.578  1.00 94.00           O  
ATOM   2581  N   THR A 325      -4.918  15.445 -18.484  1.00 95.56           N  
ATOM   2582  CA  THR A 325      -3.488  15.508 -18.188  1.00 95.56           C  
ATOM   2583  C   THR A 325      -3.002  14.211 -17.562  1.00 95.56           C  
ATOM   2584  CB  THR A 325      -3.156  16.688 -17.266  1.00 95.56           C  
ATOM   2585  O   THR A 325      -1.801  14.023 -17.359  1.00 95.56           O  
ATOM   2586  CG2 THR A 325      -3.475  18.031 -17.922  1.00 95.56           C  
ATOM   2587  OG1 THR A 325      -3.928  16.578 -16.062  1.00 95.56           O  
ATOM   2588  N   PHE A 326      -3.887  13.305 -17.281  1.00 97.62           N  
ATOM   2589  CA  PHE A 326      -3.588  12.062 -16.578  1.00 97.62           C  
ATOM   2590  C   PHE A 326      -2.545  11.250 -17.344  1.00 97.62           C  
ATOM   2591  CB  PHE A 326      -4.863  11.234 -16.391  1.00 97.62           C  
ATOM   2592  O   PHE A 326      -1.587  10.750 -16.750  1.00 97.62           O  
ATOM   2593  CG  PHE A 326      -4.617   9.867 -15.805  1.00 97.62           C  
ATOM   2594  CD1 PHE A 326      -4.648   8.734 -16.609  1.00 97.62           C  
ATOM   2595  CD2 PHE A 326      -4.352   9.711 -14.453  1.00 97.62           C  
ATOM   2596  CE1 PHE A 326      -4.422   7.469 -16.078  1.00 97.62           C  
ATOM   2597  CE2 PHE A 326      -4.125   8.453 -13.906  1.00 97.62           C  
ATOM   2598  CZ  PHE A 326      -4.160   7.332 -14.719  1.00 97.62           C  
ATOM   2599  N   PRO A 327      -2.695  11.102 -18.656  1.00 97.50           N  
ATOM   2600  CA  PRO A 327      -1.713  10.297 -19.391  1.00 97.50           C  
ATOM   2601  C   PRO A 327      -0.281  10.781 -19.188  1.00 97.50           C  
ATOM   2602  CB  PRO A 327      -2.143  10.453 -20.844  1.00 97.50           C  
ATOM   2603  O   PRO A 327       0.655   9.984 -19.172  1.00 97.50           O  
ATOM   2604  CG  PRO A 327      -3.621  10.664 -20.781  1.00 97.50           C  
ATOM   2605  CD  PRO A 327      -3.934  11.531 -19.594  1.00 97.50           C  
ATOM   2606  N   SER A 328      -0.088  12.039 -19.000  1.00 96.38           N  
ATOM   2607  CA  SER A 328       1.249  12.594 -18.828  1.00 96.38           C  
ATOM   2608  C   SER A 328       1.867  12.125 -17.516  1.00 96.38           C  
ATOM   2609  CB  SER A 328       1.205  14.117 -18.859  1.00 96.38           C  
ATOM   2610  O   SER A 328       3.047  11.766 -17.469  1.00 96.38           O  
ATOM   2611  OG  SER A 328       0.464  14.625 -17.766  1.00 96.38           O  
ATOM   2612  N   ILE A 329       1.139  12.156 -16.469  1.00 96.06           N  
ATOM   2613  CA  ILE A 329       1.658  11.703 -15.188  1.00 96.06           C  
ATOM   2614  C   ILE A 329       1.881  10.195 -15.227  1.00 96.06           C  
ATOM   2615  CB  ILE A 329       0.705  12.078 -14.031  1.00 96.06           C  
ATOM   2616  O   ILE A 329       2.842   9.688 -14.641  1.00 96.06           O  
ATOM   2617  CG1 ILE A 329       1.371  11.797 -12.680  1.00 96.06           C  
ATOM   2618  CG2 ILE A 329      -0.620  11.320 -14.156  1.00 96.06           C  
ATOM   2619  CD1 ILE A 329       0.685  12.469 -11.500  1.00 96.06           C  
ATOM   2620  N   SER A 330       0.961   9.469 -15.820  1.00 97.56           N  
ATOM   2621  CA  SER A 330       1.120   8.023 -15.992  1.00 97.56           C  
ATOM   2622  C   SER A 330       2.443   7.691 -16.672  1.00 97.56           C  
ATOM   2623  CB  SER A 330      -0.040   7.449 -16.797  1.00 97.56           C  
ATOM   2624  O   SER A 330       3.148   6.773 -16.250  1.00 97.56           O  
ATOM   2625  OG  SER A 330       0.128   6.055 -17.000  1.00 97.56           O  
ATOM   2626  N   ARG A 331       2.766   8.430 -17.656  1.00 96.38           N  
ATOM   2627  CA  ARG A 331       4.027   8.242 -18.359  1.00 96.38           C  
ATOM   2628  C   ARG A 331       5.215   8.547 -17.453  1.00 96.38           C  
ATOM   2629  CB  ARG A 331       4.086   9.117 -19.609  1.00 96.38           C  
ATOM   2630  O   ARG A 331       6.199   7.805 -17.438  1.00 96.38           O  
ATOM   2631  CG  ARG A 331       5.410   9.047 -20.359  1.00 96.38           C  
ATOM   2632  CD  ARG A 331       5.656   7.656 -20.922  1.00 96.38           C  
ATOM   2633  NE  ARG A 331       6.883   7.609 -21.719  1.00 96.38           N  
ATOM   2634  NH1 ARG A 331       6.738   5.355 -22.188  1.00 96.38           N  
ATOM   2635  NH2 ARG A 331       8.492   6.586 -23.000  1.00 96.38           N  
ATOM   2636  CZ  ARG A 331       7.367   6.516 -22.297  1.00 96.38           C  
ATOM   2637  N   PHE A 332       5.129   9.648 -16.797  1.00 95.44           N  
ATOM   2638  CA  PHE A 332       6.180  10.016 -15.852  1.00 95.44           C  
ATOM   2639  C   PHE A 332       6.438   8.891 -14.859  1.00 95.44           C  
ATOM   2640  CB  PHE A 332       5.809  11.305 -15.109  1.00 95.44           C  
ATOM   2641  O   PHE A 332       7.586   8.500 -14.633  1.00 95.44           O  
ATOM   2642  CG  PHE A 332       6.770  11.664 -14.008  1.00 95.44           C  
ATOM   2643  CD1 PHE A 332       6.496  11.328 -12.688  1.00 95.44           C  
ATOM   2644  CD2 PHE A 332       7.949  12.344 -14.297  1.00 95.44           C  
ATOM   2645  CE1 PHE A 332       7.387  11.664 -11.664  1.00 95.44           C  
ATOM   2646  CE2 PHE A 332       8.844  12.680 -13.281  1.00 95.44           C  
ATOM   2647  CZ  PHE A 332       8.555  12.336 -11.969  1.00 95.44           C  
ATOM   2648  N   LEU A 333       5.379   8.344 -14.281  1.00 96.12           N  
ATOM   2649  CA  LEU A 333       5.480   7.285 -13.273  1.00 96.12           C  
ATOM   2650  C   LEU A 333       6.043   6.008 -13.891  1.00 96.12           C  
ATOM   2651  CB  LEU A 333       4.109   7.008 -12.656  1.00 96.12           C  
ATOM   2652  O   LEU A 333       6.773   5.266 -13.227  1.00 96.12           O  
ATOM   2653  CG  LEU A 333       3.512   8.125 -11.797  1.00 96.12           C  
ATOM   2654  CD1 LEU A 333       2.049   7.832 -11.484  1.00 96.12           C  
ATOM   2655  CD2 LEU A 333       4.312   8.305 -10.516  1.00 96.12           C  
ATOM   2656  N   PHE A 334       5.699   5.727 -15.125  1.00 96.69           N  
ATOM   2657  CA  PHE A 334       6.250   4.598 -15.859  1.00 96.69           C  
ATOM   2658  C   PHE A 334       7.770   4.703 -15.961  1.00 96.69           C  
ATOM   2659  CB  PHE A 334       5.637   4.512 -17.266  1.00 96.69           C  
ATOM   2660  O   PHE A 334       8.484   3.736 -15.703  1.00 96.69           O  
ATOM   2661  CG  PHE A 334       6.246   3.445 -18.125  1.00 96.69           C  
ATOM   2662  CD1 PHE A 334       7.156   3.775 -19.125  1.00 96.69           C  
ATOM   2663  CD2 PHE A 334       5.910   2.111 -17.953  1.00 96.69           C  
ATOM   2664  CE1 PHE A 334       7.723   2.789 -19.938  1.00 96.69           C  
ATOM   2665  CE2 PHE A 334       6.469   1.119 -18.750  1.00 96.69           C  
ATOM   2666  CZ  PHE A 334       7.375   1.462 -19.734  1.00 96.69           C  
ATOM   2667  N   GLU A 335       8.242   5.879 -16.250  1.00 93.88           N  
ATOM   2668  CA  GLU A 335       9.672   6.113 -16.406  1.00 93.88           C  
ATOM   2669  C   GLU A 335      10.406   5.973 -15.078  1.00 93.88           C  
ATOM   2670  CB  GLU A 335       9.922   7.500 -17.000  1.00 93.88           C  
ATOM   2671  O   GLU A 335      11.547   5.496 -15.039  1.00 93.88           O  
ATOM   2672  CG  GLU A 335       9.430   7.652 -18.438  1.00 93.88           C  
ATOM   2673  CD  GLU A 335      10.164   6.762 -19.422  1.00 93.88           C  
ATOM   2674  OE1 GLU A 335       9.641   6.531 -20.531  1.00 93.88           O  
ATOM   2675  OE2 GLU A 335      11.266   6.285 -19.078  1.00 93.88           O  
ATOM   2676  N   LEU A 336       9.688   6.324 -14.102  1.00 91.94           N  
ATOM   2677  CA  LEU A 336      10.273   6.195 -12.773  1.00 91.94           C  
ATOM   2678  C   LEU A 336      10.547   4.730 -12.438  1.00 91.94           C  
ATOM   2679  CB  LEU A 336       9.352   6.809 -11.719  1.00 91.94           C  
ATOM   2680  O   LEU A 336      11.500   4.422 -11.711  1.00 91.94           O  
ATOM   2681  CG  LEU A 336       9.383   8.336 -11.594  1.00 91.94           C  
ATOM   2682  CD1 LEU A 336       8.391   8.805 -10.539  1.00 91.94           C  
ATOM   2683  CD2 LEU A 336      10.789   8.812 -11.258  1.00 91.94           C  
ATOM   2684  N   GLY A 337       9.734   3.877 -12.961  1.00 91.94           N  
ATOM   2685  CA  GLY A 337       9.836   2.451 -12.688  1.00 91.94           C  
ATOM   2686  C   GLY A 337      10.844   1.749 -13.586  1.00 91.94           C  
ATOM   2687  O   GLY A 337      11.102   0.557 -13.414  1.00 91.94           O  
ATOM   2688  N   GLN A 338      11.492   2.494 -14.406  1.00 92.06           N  
ATOM   2689  CA  GLN A 338      12.461   1.927 -15.336  1.00 92.06           C  
ATOM   2690  C   GLN A 338      13.867   1.928 -14.734  1.00 92.06           C  
ATOM   2691  CB  GLN A 338      12.461   2.697 -16.656  1.00 92.06           C  
ATOM   2692  O   GLN A 338      14.633   0.987 -14.938  1.00 92.06           O  
ATOM   2693  CG  GLN A 338      11.148   2.586 -17.422  1.00 92.06           C  
ATOM   2694  CD  GLN A 338      10.852   1.167 -17.875  1.00 92.06           C  
ATOM   2695  NE2 GLN A 338       9.680   0.663 -17.500  1.00 92.06           N  
ATOM   2696  OE1 GLN A 338      11.664   0.530 -18.547  1.00 92.06           O  
ATOM   2697  N   GLN A 339      14.117   2.994 -14.023  1.00 86.62           N  
ATOM   2698  CA  GLN A 339      15.445   3.131 -13.438  1.00 86.62           C  
ATOM   2699  C   GLN A 339      15.375   3.803 -12.070  1.00 86.62           C  
ATOM   2700  CB  GLN A 339      16.375   3.926 -14.359  1.00 86.62           C  
ATOM   2701  O   GLN A 339      14.516   4.656 -11.836  1.00 86.62           O  
ATOM   2702  CG  GLN A 339      16.641   3.240 -15.695  1.00 86.62           C  
ATOM   2703  CD  GLN A 339      17.516   4.066 -16.609  1.00 86.62           C  
ATOM   2704  NE2 GLN A 339      17.828   3.529 -17.781  1.00 86.62           N  
ATOM   2705  OE1 GLN A 339      17.938   5.180 -16.266  1.00 86.62           O  
ATOM   2706  N   ALA A 340      16.359   3.373 -11.258  1.00 80.62           N  
ATOM   2707  CA  ALA A 340      16.438   3.996  -9.938  1.00 80.62           C  
ATOM   2708  C   ALA A 340      16.969   5.426 -10.039  1.00 80.62           C  
ATOM   2709  CB  ALA A 340      17.328   3.170  -9.016  1.00 80.62           C  
ATOM   2710  O   ALA A 340      17.938   5.691 -10.750  1.00 80.62           O  
ATOM   2711  N   LYS A 341      16.141   6.359  -9.531  1.00 81.88           N  
ATOM   2712  CA  LYS A 341      16.578   7.754  -9.531  1.00 81.88           C  
ATOM   2713  C   LYS A 341      16.703   8.289  -8.109  1.00 81.88           C  
ATOM   2714  CB  LYS A 341      15.602   8.617 -10.336  1.00 81.88           C  
ATOM   2715  O   LYS A 341      15.953   7.879  -7.219  1.00 81.88           O  
ATOM   2716  CG  LYS A 341      15.562   8.289 -11.820  1.00 81.88           C  
ATOM   2717  CD  LYS A 341      14.703   9.281 -12.594  1.00 81.88           C  
ATOM   2718  CE  LYS A 341      14.656   8.945 -14.078  1.00 81.88           C  
ATOM   2719  NZ  LYS A 341      13.891   9.977 -14.852  1.00 81.88           N  
ATOM   2720  N   ARG A 342      17.688   9.180  -7.969  1.00 80.69           N  
ATOM   2721  CA  ARG A 342      17.875   9.812  -6.668  1.00 80.69           C  
ATOM   2722  C   ARG A 342      16.766  10.820  -6.383  1.00 80.69           C  
ATOM   2723  CB  ARG A 342      19.250  10.500  -6.602  1.00 80.69           C  
ATOM   2724  O   ARG A 342      16.156  11.359  -7.309  1.00 80.69           O  
ATOM   2725  CG  ARG A 342      20.422   9.539  -6.586  1.00 80.69           C  
ATOM   2726  CD  ARG A 342      21.734  10.266  -6.359  1.00 80.69           C  
ATOM   2727  NE  ARG A 342      22.875   9.344  -6.398  1.00 80.69           N  
ATOM   2728  NH1 ARG A 342      24.391  10.852  -5.527  1.00 80.69           N  
ATOM   2729  NH2 ARG A 342      25.062   8.734  -6.082  1.00 80.69           N  
ATOM   2730  CZ  ARG A 342      24.109   9.648  -6.004  1.00 80.69           C  
ATOM   2731  N   THR A 343      16.594  11.055  -5.137  1.00 83.12           N  
ATOM   2732  CA  THR A 343      15.523  11.922  -4.660  1.00 83.12           C  
ATOM   2733  C   THR A 343      15.641  13.312  -5.270  1.00 83.12           C  
ATOM   2734  CB  THR A 343      15.531  12.031  -3.125  1.00 83.12           C  
ATOM   2735  O   THR A 343      14.656  13.867  -5.762  1.00 83.12           O  
ATOM   2736  CG2 THR A 343      14.414  12.945  -2.635  1.00 83.12           C  
ATOM   2737  OG1 THR A 343      15.336  10.727  -2.562  1.00 83.12           O  
ATOM   2738  N   LYS A 344      16.766  13.875  -5.277  1.00 86.56           N  
ATOM   2739  CA  LYS A 344      17.000  15.227  -5.781  1.00 86.56           C  
ATOM   2740  C   LYS A 344      16.672  15.328  -7.270  1.00 86.56           C  
ATOM   2741  CB  LYS A 344      18.453  15.648  -5.539  1.00 86.56           C  
ATOM   2742  O   LYS A 344      16.078  16.312  -7.715  1.00 86.56           O  
ATOM   2743  CG  LYS A 344      18.766  16.000  -4.094  1.00 86.56           C  
ATOM   2744  CD  LYS A 344      20.188  16.500  -3.930  1.00 86.56           C  
ATOM   2745  CE  LYS A 344      20.531  16.766  -2.469  1.00 86.56           C  
ATOM   2746  NZ  LYS A 344      21.953  17.188  -2.299  1.00 86.56           N  
ATOM   2747  N   LYS A 345      17.000  14.297  -7.945  1.00 89.12           N  
ATOM   2748  CA  LYS A 345      16.766  14.289  -9.383  1.00 89.12           C  
ATOM   2749  C   LYS A 345      15.273  14.211  -9.703  1.00 89.12           C  
ATOM   2750  CB  LYS A 345      17.500  13.117 -10.039  1.00 89.12           C  
ATOM   2751  O   LYS A 345      14.789  14.875 -10.625  1.00 89.12           O  
ATOM   2752  CG  LYS A 345      19.000  13.328 -10.180  1.00 89.12           C  
ATOM   2753  CD  LYS A 345      19.641  12.227 -11.008  1.00 89.12           C  
ATOM   2754  CE  LYS A 345      21.141  12.430 -11.148  1.00 89.12           C  
ATOM   2755  NZ  LYS A 345      21.797  11.312 -11.898  1.00 89.12           N  
ATOM   2756  N   VAL A 346      14.594  13.414  -8.953  1.00 89.50           N  
ATOM   2757  CA  VAL A 346      13.148  13.297  -9.133  1.00 89.50           C  
ATOM   2758  C   VAL A 346      12.484  14.633  -8.844  1.00 89.50           C  
ATOM   2759  CB  VAL A 346      12.555  12.188  -8.227  1.00 89.50           C  
ATOM   2760  O   VAL A 346      11.641  15.094  -9.617  1.00 89.50           O  
ATOM   2761  CG1 VAL A 346      11.031  12.195  -8.305  1.00 89.50           C  
ATOM   2762  CG2 VAL A 346      13.109  10.820  -8.625  1.00 89.50           C  
ATOM   2763  N   CYS A 347      12.844  15.281  -7.770  1.00 89.75           N  
ATOM   2764  CA  CYS A 347      12.273  16.562  -7.395  1.00 89.75           C  
ATOM   2765  C   CYS A 347      12.555  17.625  -8.461  1.00 89.75           C  
ATOM   2766  CB  CYS A 347      12.828  17.031  -6.047  1.00 89.75           C  
ATOM   2767  O   CYS A 347      11.672  18.406  -8.812  1.00 89.75           O  
ATOM   2768  SG  CYS A 347      12.172  16.109  -4.637  1.00 89.75           S  
ATOM   2769  N   ARG A 348      13.719  17.594  -8.906  1.00 91.69           N  
ATOM   2770  CA  ARG A 348      14.102  18.531  -9.953  1.00 91.69           C  
ATOM   2771  C   ARG A 348      13.273  18.312 -11.219  1.00 91.69           C  
ATOM   2772  CB  ARG A 348      15.586  18.406 -10.281  1.00 91.69           C  
ATOM   2773  O   ARG A 348      12.789  19.266 -11.828  1.00 91.69           O  
ATOM   2774  CG  ARG A 348      16.109  19.469 -11.227  1.00 91.69           C  
ATOM   2775  CD  ARG A 348      17.578  19.266 -11.547  1.00 91.69           C  
ATOM   2776  NE  ARG A 348      18.422  19.375 -10.359  1.00 91.69           N  
ATOM   2777  NH1 ARG A 348      20.344  18.625 -11.391  1.00 91.69           N  
ATOM   2778  NH2 ARG A 348      20.375  19.203  -9.172  1.00 91.69           N  
ATOM   2779  CZ  ARG A 348      19.719  19.062 -10.312  1.00 91.69           C  
ATOM   2780  N   ALA A 349      13.141  17.062 -11.594  1.00 91.69           N  
ATOM   2781  CA  ALA A 349      12.352  16.719 -12.773  1.00 91.69           C  
ATOM   2782  C   ALA A 349      10.906  17.188 -12.625  1.00 91.69           C  
ATOM   2783  CB  ALA A 349      12.391  15.211 -13.023  1.00 91.69           C  
ATOM   2784  O   ALA A 349      10.320  17.734 -13.562  1.00 91.69           O  
ATOM   2785  N   LEU A 350      10.328  17.000 -11.484  1.00 92.56           N  
ATOM   2786  CA  LEU A 350       8.945  17.375 -11.211  1.00 92.56           C  
ATOM   2787  C   LEU A 350       8.781  18.891 -11.227  1.00 92.56           C  
ATOM   2788  CB  LEU A 350       8.492  16.812  -9.859  1.00 92.56           C  
ATOM   2789  O   LEU A 350       7.797  19.406 -11.758  1.00 92.56           O  
ATOM   2790  CG  LEU A 350       8.195  15.312  -9.812  1.00 92.56           C  
ATOM   2791  CD1 LEU A 350       8.070  14.844  -8.359  1.00 92.56           C  
ATOM   2792  CD2 LEU A 350       6.930  14.992 -10.594  1.00 92.56           C  
ATOM   2793  N   THR A 351       9.742  19.609 -10.727  1.00 91.62           N  
ATOM   2794  CA  THR A 351       9.680  21.062 -10.641  1.00 91.62           C  
ATOM   2795  C   THR A 351       9.883  21.703 -12.016  1.00 91.62           C  
ATOM   2796  CB  THR A 351      10.734  21.609  -9.664  1.00 91.62           C  
ATOM   2797  O   THR A 351       9.281  22.734 -12.320  1.00 91.62           O  
ATOM   2798  CG2 THR A 351      10.625  23.125  -9.523  1.00 91.62           C  
ATOM   2799  OG1 THR A 351      10.547  21.016  -8.375  1.00 91.62           O  
ATOM   2800  N   ARG A 352      10.602  21.031 -12.852  1.00 91.06           N  
ATOM   2801  CA  ARG A 352      10.977  21.609 -14.141  1.00 91.06           C  
ATOM   2802  C   ARG A 352       9.969  21.250 -15.219  1.00 91.06           C  
ATOM   2803  CB  ARG A 352      12.375  21.141 -14.547  1.00 91.06           C  
ATOM   2804  O   ARG A 352      10.008  21.797 -16.328  1.00 91.06           O  
ATOM   2805  CG  ARG A 352      13.500  21.781 -13.750  1.00 91.06           C  
ATOM   2806  CD  ARG A 352      14.867  21.297 -14.227  1.00 91.06           C  
ATOM   2807  NE  ARG A 352      15.953  22.031 -13.578  1.00 91.06           N  
ATOM   2808  NH1 ARG A 352      17.625  20.641 -14.344  1.00 91.06           N  
ATOM   2809  NH2 ARG A 352      18.141  22.453 -13.016  1.00 91.06           N  
ATOM   2810  CZ  ARG A 352      17.234  21.703 -13.648  1.00 91.06           C  
ATOM   2811  N   THR A 353       9.109  20.297 -14.844  1.00 90.56           N  
ATOM   2812  CA  THR A 353       8.109  19.922 -15.844  1.00 90.56           C  
ATOM   2813  C   THR A 353       7.199  21.094 -16.156  1.00 90.56           C  
ATOM   2814  CB  THR A 353       7.262  18.719 -15.367  1.00 90.56           C  
ATOM   2815  O   THR A 353       6.941  21.938 -15.297  1.00 90.56           O  
ATOM   2816  CG2 THR A 353       6.500  19.062 -14.086  1.00 90.56           C  
ATOM   2817  OG1 THR A 353       6.328  18.375 -16.391  1.00 90.56           O  
ATOM   2818  N   SER A 354       6.730  21.203 -17.453  1.00 90.75           N  
ATOM   2819  CA  SER A 354       5.832  22.266 -17.859  1.00 90.75           C  
ATOM   2820  C   SER A 354       4.383  21.953 -17.500  1.00 90.75           C  
ATOM   2821  CB  SER A 354       5.949  22.516 -19.375  1.00 90.75           C  
ATOM   2822  O   SER A 354       3.494  22.781 -17.688  1.00 90.75           O  
ATOM   2823  OG  SER A 354       5.680  21.328 -20.094  1.00 90.75           O  
ATOM   2824  N   LEU A 355       4.184  20.812 -16.875  1.00 93.12           N  
ATOM   2825  CA  LEU A 355       2.834  20.406 -16.516  1.00 93.12           C  
ATOM   2826  C   LEU A 355       2.439  20.969 -15.156  1.00 93.12           C  
ATOM   2827  CB  LEU A 355       2.727  18.875 -16.500  1.00 93.12           C  
ATOM   2828  O   LEU A 355       3.270  21.047 -14.242  1.00 93.12           O  
ATOM   2829  CG  LEU A 355       2.963  18.172 -17.828  1.00 93.12           C  
ATOM   2830  CD1 LEU A 355       3.064  16.656 -17.609  1.00 93.12           C  
ATOM   2831  CD2 LEU A 355       1.851  18.500 -18.812  1.00 93.12           C  
ATOM   2832  N   GLU A 356       1.171  21.375 -14.930  1.00 92.56           N  
ATOM   2833  CA  GLU A 356       0.670  22.109 -13.773  1.00 92.56           C  
ATOM   2834  C   GLU A 356       0.689  21.234 -12.516  1.00 92.56           C  
ATOM   2835  CB  GLU A 356      -0.747  22.625 -14.031  1.00 92.56           C  
ATOM   2836  O   GLU A 356       0.765  21.750 -11.398  1.00 92.56           O  
ATOM   2837  CG  GLU A 356      -0.811  23.766 -15.039  1.00 92.56           C  
ATOM   2838  CD  GLU A 356      -2.195  24.375 -15.156  1.00 92.56           C  
ATOM   2839  OE1 GLU A 356      -2.332  25.453 -15.797  1.00 92.56           O  
ATOM   2840  OE2 GLU A 356      -3.152  23.781 -14.609  1.00 92.56           O  
ATOM   2841  N   TRP A 357       0.708  19.922 -12.789  1.00 94.88           N  
ATOM   2842  CA  TRP A 357       0.610  19.031 -11.641  1.00 94.88           C  
ATOM   2843  C   TRP A 357       1.984  18.766 -11.031  1.00 94.88           C  
ATOM   2844  CB  TRP A 357      -0.043  17.703 -12.031  1.00 94.88           C  
ATOM   2845  O   TRP A 357       2.090  18.234  -9.930  1.00 94.88           O  
ATOM   2846  CG  TRP A 357       0.566  17.062 -13.242  1.00 94.88           C  
ATOM   2847  CD1 TRP A 357       0.072  17.078 -14.516  1.00 94.88           C  
ATOM   2848  CD2 TRP A 357       1.783  16.312 -13.289  1.00 94.88           C  
ATOM   2849  CE2 TRP A 357       1.967  15.898 -14.633  1.00 94.88           C  
ATOM   2850  CE3 TRP A 357       2.738  15.953 -12.336  1.00 94.88           C  
ATOM   2851  NE1 TRP A 357       0.910  16.375 -15.359  1.00 94.88           N  
ATOM   2852  CH2 TRP A 357       3.988  14.797 -14.070  1.00 94.88           C  
ATOM   2853  CZ2 TRP A 357       3.068  15.141 -15.031  1.00 94.88           C  
ATOM   2854  CZ3 TRP A 357       3.834  15.195 -12.734  1.00 94.88           C  
ATOM   2855  N   GLY A 358       3.123  19.125 -11.633  1.00 94.94           N  
ATOM   2856  CA  GLY A 358       4.469  18.812 -11.180  1.00 94.94           C  
ATOM   2857  C   GLY A 358       4.805  19.422  -9.828  1.00 94.94           C  
ATOM   2858  O   GLY A 358       5.133  18.719  -8.883  1.00 94.94           O  
ATOM   2859  N   LYS A 359       4.734  20.750  -9.703  1.00 94.50           N  
ATOM   2860  CA  LYS A 359       5.098  21.484  -8.492  1.00 94.50           C  
ATOM   2861  C   LYS A 359       4.191  21.109  -7.328  1.00 94.50           C  
ATOM   2862  CB  LYS A 359       5.035  22.984  -8.742  1.00 94.50           C  
ATOM   2863  O   LYS A 359       4.668  20.875  -6.215  1.00 94.50           O  
ATOM   2864  CG  LYS A 359       5.453  23.828  -7.543  1.00 94.50           C  
ATOM   2865  CD  LYS A 359       5.516  25.312  -7.895  1.00 94.50           C  
ATOM   2866  CE  LYS A 359       5.926  26.156  -6.695  1.00 94.50           C  
ATOM   2867  NZ  LYS A 359       7.348  26.609  -6.793  1.00 94.50           N  
ATOM   2868  N   PRO A 360       2.916  21.031  -7.566  1.00 95.88           N  
ATOM   2869  CA  PRO A 360       2.029  20.625  -6.469  1.00 95.88           C  
ATOM   2870  C   PRO A 360       2.383  19.250  -5.895  1.00 95.88           C  
ATOM   2871  CB  PRO A 360       0.646  20.609  -7.125  1.00 95.88           C  
ATOM   2872  O   PRO A 360       2.223  19.031  -4.695  1.00 95.88           O  
ATOM   2873  CG  PRO A 360       0.727  21.609  -8.227  1.00 95.88           C  
ATOM   2874  CD  PRO A 360       2.094  21.547  -8.844  1.00 95.88           C  
ATOM   2875  N   LEU A 361       2.820  18.344  -6.664  1.00 94.69           N  
ATOM   2876  CA  LEU A 361       3.238  17.031  -6.164  1.00 94.69           C  
ATOM   2877  C   LEU A 361       4.422  17.172  -5.211  1.00 94.69           C  
ATOM   2878  CB  LEU A 361       3.609  16.109  -7.324  1.00 94.69           C  
ATOM   2879  O   LEU A 361       4.438  16.562  -4.141  1.00 94.69           O  
ATOM   2880  CG  LEU A 361       2.451  15.367  -7.996  1.00 94.69           C  
ATOM   2881  CD1 LEU A 361       2.947  14.609  -9.219  1.00 94.69           C  
ATOM   2882  CD2 LEU A 361       1.772  14.422  -7.012  1.00 94.69           C  
ATOM   2883  N   VAL A 362       5.359  18.000  -5.613  1.00 93.62           N  
ATOM   2884  CA  VAL A 362       6.539  18.234  -4.785  1.00 93.62           C  
ATOM   2885  C   VAL A 362       6.125  18.875  -3.461  1.00 93.62           C  
ATOM   2886  CB  VAL A 362       7.574  19.125  -5.508  1.00 93.62           C  
ATOM   2887  O   VAL A 362       6.617  18.500  -2.398  1.00 93.62           O  
ATOM   2888  CG1 VAL A 362       8.711  19.516  -4.559  1.00 93.62           C  
ATOM   2889  CG2 VAL A 362       8.125  18.406  -6.738  1.00 93.62           C  
ATOM   2890  N   ASP A 363       5.160  19.688  -3.488  1.00 93.69           N  
ATOM   2891  CA  ASP A 363       4.715  20.438  -2.314  1.00 93.69           C  
ATOM   2892  C   ASP A 363       4.020  19.516  -1.313  1.00 93.69           C  
ATOM   2893  CB  ASP A 363       3.773  21.578  -2.725  1.00 93.69           C  
ATOM   2894  O   ASP A 363       3.904  19.844  -0.132  1.00 93.69           O  
ATOM   2895  CG  ASP A 363       4.488  22.703  -3.441  1.00 93.69           C  
ATOM   2896  OD1 ASP A 363       5.734  22.766  -3.398  1.00 93.69           O  
ATOM   2897  OD2 ASP A 363       3.797  23.547  -4.051  1.00 93.69           O  
ATOM   2898  N   MET A 364       3.691  18.359  -1.778  1.00 93.50           N  
ATOM   2899  CA  MET A 364       2.979  17.422  -0.927  1.00 93.50           C  
ATOM   2900  C   MET A 364       3.951  16.500  -0.204  1.00 93.50           C  
ATOM   2901  CB  MET A 364       1.987  16.594  -1.750  1.00 93.50           C  
ATOM   2902  O   MET A 364       3.564  15.781   0.722  1.00 93.50           O  
ATOM   2903  CG  MET A 364       0.786  17.391  -2.238  1.00 93.50           C  
ATOM   2904  SD  MET A 364      -0.452  16.328  -3.090  1.00 93.50           S  
ATOM   2905  CE  MET A 364       0.500  15.844  -4.555  1.00 93.50           C  
ATOM   2906  N   PHE A 365       5.250  16.516  -0.581  1.00 93.19           N  
ATOM   2907  CA  PHE A 365       6.219  15.609   0.038  1.00 93.19           C  
ATOM   2908  C   PHE A 365       6.371  15.922   1.522  1.00 93.19           C  
ATOM   2909  CB  PHE A 365       7.574  15.719  -0.664  1.00 93.19           C  
ATOM   2910  O   PHE A 365       6.301  17.078   1.931  1.00 93.19           O  
ATOM   2911  CG  PHE A 365       7.594  15.109  -2.043  1.00 93.19           C  
ATOM   2912  CD1 PHE A 365       6.590  14.242  -2.449  1.00 93.19           C  
ATOM   2913  CD2 PHE A 365       8.617  15.414  -2.932  1.00 93.19           C  
ATOM   2914  CE1 PHE A 365       6.605  13.680  -3.725  1.00 93.19           C  
ATOM   2915  CE2 PHE A 365       8.641  14.859  -4.207  1.00 93.19           C  
ATOM   2916  CZ  PHE A 365       7.633  13.992  -4.602  1.00 93.19           C  
ATOM   2917  N   ALA A 366       6.449  14.797   2.248  1.00 87.62           N  
ATOM   2918  CA  ALA A 366       6.727  14.945   3.674  1.00 87.62           C  
ATOM   2919  C   ALA A 366       7.988  15.773   3.906  1.00 87.62           C  
ATOM   2920  CB  ALA A 366       6.859  13.578   4.332  1.00 87.62           C  
ATOM   2921  O   ALA A 366       8.914  15.742   3.094  1.00 87.62           O  
ATOM   2922  N   ASP A 367       7.980  16.516   5.031  1.00 80.56           N  
ATOM   2923  CA  ASP A 367       9.109  17.359   5.383  1.00 80.56           C  
ATOM   2924  C   ASP A 367      10.328  16.531   5.773  1.00 80.56           C  
ATOM   2925  CB  ASP A 367       8.734  18.312   6.520  1.00 80.56           C  
ATOM   2926  O   ASP A 367      10.188  15.461   6.367  1.00 80.56           O  
ATOM   2927  CG  ASP A 367       9.711  19.469   6.672  1.00 80.56           C  
ATOM   2928  OD1 ASP A 367      10.938  19.234   6.742  1.00 80.56           O  
ATOM   2929  OD2 ASP A 367       9.242  20.625   6.727  1.00 80.56           O  
ATOM   2930  N   SER A 368      11.508  17.047   5.281  1.00 75.75           N  
ATOM   2931  CA  SER A 368      12.766  16.359   5.559  1.00 75.75           C  
ATOM   2932  C   SER A 368      13.039  16.281   7.059  1.00 75.75           C  
ATOM   2933  CB  SER A 368      13.930  17.062   4.852  1.00 75.75           C  
ATOM   2934  O   SER A 368      13.750  15.391   7.523  1.00 75.75           O  
ATOM   2935  OG  SER A 368      13.953  18.438   5.180  1.00 75.75           O  
ATOM   2936  N   TYR A 369      12.320  17.156   7.855  1.00 74.00           N  
ATOM   2937  CA  TYR A 369      12.523  17.219   9.297  1.00 74.00           C  
ATOM   2938  C   TYR A 369      11.352  16.609  10.047  1.00 74.00           C  
ATOM   2939  CB  TYR A 369      12.734  18.672   9.742  1.00 74.00           C  
ATOM   2940  O   TYR A 369      11.000  17.062  11.141  1.00 74.00           O  
ATOM   2941  CG  TYR A 369      13.945  19.328   9.141  1.00 74.00           C  
ATOM   2942  CD1 TYR A 369      15.219  19.078   9.633  1.00 74.00           C  
ATOM   2943  CD2 TYR A 369      13.820  20.219   8.070  1.00 74.00           C  
ATOM   2944  CE1 TYR A 369      16.344  19.688   9.070  1.00 74.00           C  
ATOM   2945  CE2 TYR A 369      14.930  20.828   7.504  1.00 74.00           C  
ATOM   2946  OH  TYR A 369      17.297  21.156   7.457  1.00 74.00           O  
ATOM   2947  CZ  TYR A 369      16.188  20.547   8.016  1.00 74.00           C  
ATOM   2948  N   TYR A 370      10.711  15.641   9.492  1.00 77.12           N  
ATOM   2949  CA  TYR A 370       9.609  14.984  10.188  1.00 77.12           C  
ATOM   2950  C   TYR A 370      10.008  14.602  11.609  1.00 77.12           C  
ATOM   2951  CB  TYR A 370       9.148  13.742   9.422  1.00 77.12           C  
ATOM   2952  O   TYR A 370      11.016  13.930  11.812  1.00 77.12           O  
ATOM   2953  CG  TYR A 370       7.777  13.258   9.812  1.00 77.12           C  
ATOM   2954  CD1 TYR A 370       7.613  12.289  10.805  1.00 77.12           C  
ATOM   2955  CD2 TYR A 370       6.641  13.766   9.195  1.00 77.12           C  
ATOM   2956  CE1 TYR A 370       6.348  11.836  11.164  1.00 77.12           C  
ATOM   2957  CE2 TYR A 370       5.367  13.320   9.547  1.00 77.12           C  
ATOM   2958  OH  TYR A 370       3.979  11.914  10.883  1.00 77.12           O  
ATOM   2959  CZ  TYR A 370       5.234  12.359  10.531  1.00 77.12           C  
ATOM   2960  N   LYS A 371       9.359  15.148  12.625  1.00 63.00           N  
ATOM   2961  CA  LYS A 371       9.711  15.195  14.039  1.00 63.00           C  
ATOM   2962  C   LYS A 371       9.547  13.828  14.688  1.00 63.00           C  
ATOM   2963  CB  LYS A 371       8.852  16.234  14.773  1.00 63.00           C  
ATOM   2964  O   LYS A 371      10.328  13.453  15.570  1.00 63.00           O  
ATOM   2965  CG  LYS A 371       9.203  17.672  14.445  1.00 63.00           C  
ATOM   2966  CD  LYS A 371       8.391  18.641  15.281  1.00 63.00           C  
ATOM   2967  CE  LYS A 371       8.703  20.094  14.922  1.00 63.00           C  
ATOM   2968  NZ  LYS A 371       7.895  21.062  15.727  1.00 63.00           N  
ATOM   2969  N   ASP A 372       8.758  12.945  14.102  1.00 66.00           N  
ATOM   2970  CA  ASP A 372       8.391  11.688  14.742  1.00 66.00           C  
ATOM   2971  C   ASP A 372       8.773  10.492  13.867  1.00 66.00           C  
ATOM   2972  CB  ASP A 372       6.891  11.656  15.039  1.00 66.00           C  
ATOM   2973  O   ASP A 372       9.375  10.664  12.805  1.00 66.00           O  
ATOM   2974  CG  ASP A 372       6.461  12.719  16.047  1.00 66.00           C  
ATOM   2975  OD1 ASP A 372       7.094  12.836  17.109  1.00 66.00           O  
ATOM   2976  OD2 ASP A 372       5.484  13.438  15.750  1.00 66.00           O  
ATOM   2977  N   ASN A 373       8.680   9.250  14.336  1.00 67.19           N  
ATOM   2978  CA  ASN A 373       8.930   8.016  13.586  1.00 67.19           C  
ATOM   2979  C   ASN A 373       8.086   7.953  12.320  1.00 67.19           C  
ATOM   2980  CB  ASN A 373       8.664   6.793  14.469  1.00 67.19           C  
ATOM   2981  O   ASN A 373       6.855   8.023  12.383  1.00 67.19           O  
ATOM   2982  CG  ASN A 373       9.219   5.516  13.867  1.00 67.19           C  
ATOM   2983  ND2 ASN A 373       9.594   4.578  14.734  1.00 67.19           N  
ATOM   2984  OD1 ASN A 373       9.312   5.375  12.648  1.00 67.19           O  
ATOM   2985  N   ARG A 374       8.680   7.836  11.180  1.00 72.94           N  
ATOM   2986  CA  ARG A 374       8.062   7.891   9.859  1.00 72.94           C  
ATOM   2987  C   ARG A 374       7.160   6.684   9.625  1.00 72.94           C  
ATOM   2988  CB  ARG A 374       9.133   7.965   8.766  1.00 72.94           C  
ATOM   2989  O   ARG A 374       6.301   6.703   8.742  1.00 72.94           O  
ATOM   2990  CG  ARG A 374       9.836   9.305   8.688  1.00 72.94           C  
ATOM   2991  CD  ARG A 374      10.719   9.406   7.449  1.00 72.94           C  
ATOM   2992  NE  ARG A 374      11.445  10.672   7.406  1.00 72.94           N  
ATOM   2993  NH1 ARG A 374      11.484  10.812   5.102  1.00 72.94           N  
ATOM   2994  NH2 ARG A 374      12.453  12.461   6.367  1.00 72.94           N  
ATOM   2995  CZ  ARG A 374      11.789  11.312   6.293  1.00 72.94           C  
ATOM   2996  N   ILE A 375       7.328   5.703  10.453  1.00 68.81           N  
ATOM   2997  CA  ILE A 375       6.492   4.508  10.344  1.00 68.81           C  
ATOM   2998  C   ILE A 375       5.039   4.871  10.648  1.00 68.81           C  
ATOM   2999  CB  ILE A 375       6.977   3.395  11.297  1.00 68.81           C  
ATOM   3000  O   ILE A 375       4.117   4.223  10.148  1.00 68.81           O  
ATOM   3001  CG1 ILE A 375       8.305   2.809  10.805  1.00 68.81           C  
ATOM   3002  CG2 ILE A 375       5.914   2.301  11.438  1.00 68.81           C  
ATOM   3003  CD1 ILE A 375       8.938   1.813  11.766  1.00 68.81           C  
ATOM   3004  N   TYR A 376       4.777   5.961  11.359  1.00 71.69           N  
ATOM   3005  CA  TYR A 376       3.430   6.309  11.805  1.00 71.69           C  
ATOM   3006  C   TYR A 376       2.906   7.527  11.055  1.00 71.69           C  
ATOM   3007  CB  TYR A 376       3.410   6.570  13.312  1.00 71.69           C  
ATOM   3008  O   TYR A 376       1.958   8.180  11.508  1.00 71.69           O  
ATOM   3009  CG  TYR A 376       3.846   5.387  14.141  1.00 71.69           C  
ATOM   3010  CD1 TYR A 376       3.033   4.262  14.266  1.00 71.69           C  
ATOM   3011  CD2 TYR A 376       5.070   5.391  14.805  1.00 71.69           C  
ATOM   3012  CE1 TYR A 376       3.430   3.170  15.031  1.00 71.69           C  
ATOM   3013  CE2 TYR A 376       5.473   4.305  15.570  1.00 71.69           C  
ATOM   3014  OH  TYR A 376       5.047   2.119  16.438  1.00 71.69           O  
ATOM   3015  CZ  TYR A 376       4.648   3.199  15.680  1.00 71.69           C  
ATOM   3016  N   MET A 377       3.559   7.703   9.992  1.00 82.19           N  
ATOM   3017  CA  MET A 377       3.115   8.805   9.141  1.00 82.19           C  
ATOM   3018  C   MET A 377       1.726   8.523   8.578  1.00 82.19           C  
ATOM   3019  CB  MET A 377       4.105   9.031   7.996  1.00 82.19           C  
ATOM   3020  O   MET A 377       1.386   7.379   8.281  1.00 82.19           O  
ATOM   3021  CG  MET A 377       3.764  10.219   7.109  1.00 82.19           C  
ATOM   3022  SD  MET A 377       4.957  10.438   5.734  1.00 82.19           S  
ATOM   3023  CE  MET A 377       6.457  10.844   6.676  1.00 82.19           C  
ATOM   3024  N   HIS A 378       0.963   9.625   8.555  1.00 88.06           N  
ATOM   3025  CA  HIS A 378      -0.364   9.477   7.969  1.00 88.06           C  
ATOM   3026  C   HIS A 378      -0.282   8.930   6.551  1.00 88.06           C  
ATOM   3027  CB  HIS A 378      -1.099  10.820   7.969  1.00 88.06           C  
ATOM   3028  O   HIS A 378       0.569   9.344   5.766  1.00 88.06           O  
ATOM   3029  CG  HIS A 378      -2.568  10.703   7.711  1.00 88.06           C  
ATOM   3030  CD2 HIS A 378      -3.631  10.883   8.531  1.00 88.06           C  
ATOM   3031  ND1 HIS A 378      -3.082  10.352   6.480  1.00 88.06           N  
ATOM   3032  CE1 HIS A 378      -4.402  10.328   6.555  1.00 88.06           C  
ATOM   3033  NE2 HIS A 378      -4.762  10.641   7.789  1.00 88.06           N  
ATOM   3034  N   PRO A 379      -1.185   7.914   6.156  1.00 89.25           N  
ATOM   3035  CA  PRO A 379      -1.125   7.246   4.855  1.00 89.25           C  
ATOM   3036  C   PRO A 379      -1.363   8.203   3.689  1.00 89.25           C  
ATOM   3037  CB  PRO A 379      -2.242   6.203   4.941  1.00 89.25           C  
ATOM   3038  O   PRO A 379      -0.941   7.930   2.564  1.00 89.25           O  
ATOM   3039  CG  PRO A 379      -2.439   5.977   6.406  1.00 89.25           C  
ATOM   3040  CD  PRO A 379      -2.119   7.250   7.133  1.00 89.25           C  
ATOM   3041  N   ALA A 380      -1.970   9.328   3.918  1.00 91.12           N  
ATOM   3042  CA  ALA A 380      -2.285  10.281   2.854  1.00 91.12           C  
ATOM   3043  C   ALA A 380      -1.092  11.188   2.553  1.00 91.12           C  
ATOM   3044  CB  ALA A 380      -3.502  11.117   3.230  1.00 91.12           C  
ATOM   3045  O   ALA A 380      -1.056  11.852   1.516  1.00 91.12           O  
ATOM   3046  N   VAL A 381      -0.125  11.148   3.467  1.00 92.25           N  
ATOM   3047  CA  VAL A 381       1.040  12.000   3.268  1.00 92.25           C  
ATOM   3048  C   VAL A 381       1.968  11.383   2.229  1.00 92.25           C  
ATOM   3049  CB  VAL A 381       1.804  12.242   4.590  1.00 92.25           C  
ATOM   3050  O   VAL A 381       2.383  10.227   2.367  1.00 92.25           O  
ATOM   3051  CG1 VAL A 381       3.102  13.000   4.336  1.00 92.25           C  
ATOM   3052  CG2 VAL A 381       0.924  12.992   5.586  1.00 92.25           C  
ATOM   3053  N   LEU A 382       2.289  12.188   1.206  1.00 92.81           N  
ATOM   3054  CA  LEU A 382       3.111  11.719   0.096  1.00 92.81           C  
ATOM   3055  C   LEU A 382       4.594  11.852   0.424  1.00 92.81           C  
ATOM   3056  CB  LEU A 382       2.785  12.500  -1.179  1.00 92.81           C  
ATOM   3057  O   LEU A 382       5.023  12.875   0.964  1.00 92.81           O  
ATOM   3058  CG  LEU A 382       3.508  12.055  -2.451  1.00 92.81           C  
ATOM   3059  CD1 LEU A 382       3.129  10.617  -2.801  1.00 92.81           C  
ATOM   3060  CD2 LEU A 382       3.184  13.000  -3.607  1.00 92.81           C  
ATOM   3061  N   THR A 383       5.309  10.766   0.255  1.00 89.81           N  
ATOM   3062  CA  THR A 383       6.766  10.766   0.287  1.00 89.81           C  
ATOM   3063  C   THR A 383       7.336  10.359  -1.070  1.00 89.81           C  
ATOM   3064  CB  THR A 383       7.301   9.812   1.372  1.00 89.81           C  
ATOM   3065  O   THR A 383       6.609   9.859  -1.931  1.00 89.81           O  
ATOM   3066  CG2 THR A 383       6.641  10.086   2.719  1.00 89.81           C  
ATOM   3067  OG1 THR A 383       7.027   8.453   0.987  1.00 89.81           O  
ATOM   3068  N   ILE A 384       8.578  10.719  -1.212  1.00 87.44           N  
ATOM   3069  CA  ILE A 384       9.211  10.328  -2.471  1.00 87.44           C  
ATOM   3070  C   ILE A 384       9.078   8.820  -2.670  1.00 87.44           C  
ATOM   3071  CB  ILE A 384      10.695  10.750  -2.514  1.00 87.44           C  
ATOM   3072  O   ILE A 384       8.828   8.352  -3.783  1.00 87.44           O  
ATOM   3073  CG1 ILE A 384      10.812  12.281  -2.613  1.00 87.44           C  
ATOM   3074  CG2 ILE A 384      11.414  10.070  -3.680  1.00 87.44           C  
ATOM   3075  CD1 ILE A 384      12.234  12.797  -2.457  1.00 87.44           C  
ATOM   3076  N   GLY A 385       9.281   8.078  -1.653  1.00 86.38           N  
ATOM   3077  CA  GLY A 385       9.133   6.629  -1.708  1.00 86.38           C  
ATOM   3078  C   GLY A 385       7.730   6.184  -2.070  1.00 86.38           C  
ATOM   3079  O   GLY A 385       7.551   5.164  -2.736  1.00 86.38           O  
ATOM   3080  N   ARG A 386       6.727   6.914  -1.675  1.00 90.06           N  
ATOM   3081  CA  ARG A 386       5.332   6.555  -1.917  1.00 90.06           C  
ATOM   3082  C   ARG A 386       4.918   6.895  -3.344  1.00 90.06           C  
ATOM   3083  CB  ARG A 386       4.414   7.262  -0.919  1.00 90.06           C  
ATOM   3084  O   ARG A 386       3.811   6.562  -3.771  1.00 90.06           O  
ATOM   3085  CG  ARG A 386       4.492   6.699   0.493  1.00 90.06           C  
ATOM   3086  CD  ARG A 386       3.566   7.445   1.446  1.00 90.06           C  
ATOM   3087  NE  ARG A 386       3.586   6.859   2.783  1.00 90.06           N  
ATOM   3088  NH1 ARG A 386       2.201   8.453   3.725  1.00 90.06           N  
ATOM   3089  NH2 ARG A 386       3.021   6.738   5.008  1.00 90.06           N  
ATOM   3090  CZ  ARG A 386       2.936   7.352   3.836  1.00 90.06           C  
ATOM   3091  N   LEU A 387       5.871   7.555  -4.102  1.00 92.88           N  
ATOM   3092  CA  LEU A 387       5.637   7.695  -5.531  1.00 92.88           C  
ATOM   3093  C   LEU A 387       5.516   6.332  -6.203  1.00 92.88           C  
ATOM   3094  CB  LEU A 387       6.770   8.500  -6.180  1.00 92.88           C  
ATOM   3095  O   LEU A 387       4.840   6.195  -7.223  1.00 92.88           O  
ATOM   3096  CG  LEU A 387       6.727  10.016  -5.980  1.00 92.88           C  
ATOM   3097  CD1 LEU A 387       7.977  10.664  -6.570  1.00 92.88           C  
ATOM   3098  CD2 LEU A 387       5.469  10.602  -6.613  1.00 92.88           C  
ATOM   3099  N   SER A 388       6.215   5.426  -5.594  1.00 92.88           N  
ATOM   3100  CA  SER A 388       6.121   4.051  -6.070  1.00 92.88           C  
ATOM   3101  C   SER A 388       4.691   3.525  -5.965  1.00 92.88           C  
ATOM   3102  CB  SER A 388       7.066   3.143  -5.281  1.00 92.88           C  
ATOM   3103  O   SER A 388       4.262   2.719  -6.789  1.00 92.88           O  
ATOM   3104  OG  SER A 388       7.004   1.812  -5.766  1.00 92.88           O  
ATOM   3105  N   GLU A 389       3.869   3.988  -4.898  1.00 93.94           N  
ATOM   3106  CA  GLU A 389       2.459   3.627  -4.789  1.00 93.94           C  
ATOM   3107  C   GLU A 389       1.667   4.125  -5.996  1.00 93.94           C  
ATOM   3108  CB  GLU A 389       1.858   4.184  -3.498  1.00 93.94           C  
ATOM   3109  O   GLU A 389       0.837   3.398  -6.543  1.00 93.94           O  
ATOM   3110  CG  GLU A 389       2.559   3.705  -2.236  1.00 93.94           C  
ATOM   3111  CD  GLU A 389       2.402   2.213  -1.992  1.00 93.94           C  
ATOM   3112  OE1 GLU A 389       3.180   1.644  -1.192  1.00 93.94           O  
ATOM   3113  OE2 GLU A 389       1.496   1.608  -2.607  1.00 93.94           O  
ATOM   3114  N   MET A 390       2.027   5.324  -6.387  1.00 97.00           N  
ATOM   3115  CA  MET A 390       1.393   5.879  -7.578  1.00 97.00           C  
ATOM   3116  C   MET A 390       1.845   5.133  -8.828  1.00 97.00           C  
ATOM   3117  CB  MET A 390       1.710   7.367  -7.711  1.00 97.00           C  
ATOM   3118  O   MET A 390       1.037   4.855  -9.719  1.00 97.00           O  
ATOM   3119  CG  MET A 390       1.077   8.227  -6.633  1.00 97.00           C  
ATOM   3120  SD  MET A 390       1.455  10.016  -6.844  1.00 97.00           S  
ATOM   3121  CE  MET A 390       0.380  10.406  -8.250  1.00 97.00           C  
ATOM   3122  N   GLY A 391       3.090   4.816  -8.820  1.00 96.81           N  
ATOM   3123  CA  GLY A 391       3.646   4.098  -9.953  1.00 96.81           C  
ATOM   3124  C   GLY A 391       2.971   2.764 -10.211  1.00 96.81           C  
ATOM   3125  O   GLY A 391       2.615   2.445 -11.344  1.00 96.81           O  
ATOM   3126  N   ILE A 392       2.814   1.979  -9.117  1.00 97.06           N  
ATOM   3127  CA  ILE A 392       2.176   0.678  -9.281  1.00 97.06           C  
ATOM   3128  C   ILE A 392       0.726   0.866  -9.719  1.00 97.06           C  
ATOM   3129  CB  ILE A 392       2.238  -0.152  -7.977  1.00 97.06           C  
ATOM   3130  O   ILE A 392       0.182   0.040 -10.453  1.00 97.06           O  
ATOM   3131  CG1 ILE A 392       1.650  -1.550  -8.211  1.00 97.06           C  
ATOM   3132  CG2 ILE A 392       1.507   0.570  -6.844  1.00 97.06           C  
ATOM   3133  CD1 ILE A 392       2.365  -2.352  -9.289  1.00 97.06           C  
ATOM   3134  N   SER A 393       0.119   1.998  -9.375  1.00 97.69           N  
ATOM   3135  CA  SER A 393      -1.280   2.252  -9.695  1.00 97.69           C  
ATOM   3136  C   SER A 393      -1.431   2.766 -11.125  1.00 97.69           C  
ATOM   3137  CB  SER A 393      -1.885   3.260  -8.719  1.00 97.69           C  
ATOM   3138  O   SER A 393      -2.307   2.312 -11.867  1.00 97.69           O  
ATOM   3139  OG  SER A 393      -1.866   2.750  -7.395  1.00 97.69           O  
ATOM   3140  N   PHE A 394      -0.477   3.637 -11.516  1.00 98.19           N  
ATOM   3141  CA  PHE A 394      -0.770   4.367 -12.750  1.00 98.19           C  
ATOM   3142  C   PHE A 394       0.388   4.258 -13.734  1.00 98.19           C  
ATOM   3143  CB  PHE A 394      -1.059   5.840 -12.438  1.00 98.19           C  
ATOM   3144  O   PHE A 394       0.265   4.660 -14.891  1.00 98.19           O  
ATOM   3145  CG  PHE A 394      -2.143   6.047 -11.414  1.00 98.19           C  
ATOM   3146  CD1 PHE A 394      -3.359   5.387 -11.531  1.00 98.19           C  
ATOM   3147  CD2 PHE A 394      -1.944   6.902 -10.344  1.00 98.19           C  
ATOM   3148  CE1 PHE A 394      -4.363   5.574 -10.586  1.00 98.19           C  
ATOM   3149  CE2 PHE A 394      -2.943   7.098  -9.391  1.00 98.19           C  
ATOM   3150  CZ  PHE A 394      -4.152   6.434  -9.516  1.00 98.19           C  
ATOM   3151  N   GLY A 395       1.562   3.701 -13.312  1.00 96.50           N  
ATOM   3152  CA  GLY A 395       2.783   3.830 -14.086  1.00 96.50           C  
ATOM   3153  C   GLY A 395       3.221   2.529 -14.734  1.00 96.50           C  
ATOM   3154  O   GLY A 395       4.164   2.510 -15.531  1.00 96.50           O  
ATOM   3155  N   VAL A 396       2.498   1.448 -14.406  1.00 97.38           N  
ATOM   3156  CA  VAL A 396       2.854   0.138 -14.945  1.00 97.38           C  
ATOM   3157  C   VAL A 396       2.379   0.025 -16.391  1.00 97.38           C  
ATOM   3158  CB  VAL A 396       2.254  -1.004 -14.094  1.00 97.38           C  
ATOM   3159  O   VAL A 396       3.115  -0.459 -17.250  1.00 97.38           O  
ATOM   3160  CG1 VAL A 396       2.416  -2.348 -14.805  1.00 97.38           C  
ATOM   3161  CG2 VAL A 396       2.906  -1.042 -12.711  1.00 97.38           C  
ATOM   3162  N   VAL A 397       1.140   0.525 -16.609  1.00 96.88           N  
ATOM   3163  CA  VAL A 397       0.562   0.593 -17.953  1.00 96.88           C  
ATOM   3164  C   VAL A 397       0.308   2.049 -18.328  1.00 96.88           C  
ATOM   3165  CB  VAL A 397      -0.748  -0.220 -18.047  1.00 96.88           C  
ATOM   3166  O   VAL A 397      -0.704   2.633 -17.938  1.00 96.88           O  
ATOM   3167  CG1 VAL A 397      -1.278  -0.223 -19.484  1.00 96.88           C  
ATOM   3168  CG2 VAL A 397      -0.527  -1.648 -17.547  1.00 96.88           C  
ATOM   3169  N   PRO A 398       1.287   2.641 -19.016  1.00 96.44           N  
ATOM   3170  CA  PRO A 398       1.088   4.043 -19.391  1.00 96.44           C  
ATOM   3171  C   PRO A 398      -0.181   4.258 -20.203  1.00 96.44           C  
ATOM   3172  CB  PRO A 398       2.336   4.367 -20.219  1.00 96.44           C  
ATOM   3173  O   PRO A 398      -0.377   3.602 -21.234  1.00 96.44           O  
ATOM   3174  CG  PRO A 398       3.318   3.301 -19.859  1.00 96.44           C  
ATOM   3175  CD  PRO A 398       2.561   2.061 -19.484  1.00 96.44           C  
ATOM   3176  N   ALA A 399      -1.000   5.141 -19.766  1.00 96.88           N  
ATOM   3177  CA  ALA A 399      -2.352   5.324 -20.281  1.00 96.88           C  
ATOM   3178  C   ALA A 399      -2.316   5.809 -21.734  1.00 96.88           C  
ATOM   3179  CB  ALA A 399      -3.133   6.305 -19.422  1.00 96.88           C  
ATOM   3180  O   ALA A 399      -3.195   5.469 -22.531  1.00 96.88           O  
ATOM   3181  N   GLY A 400      -1.327   6.598 -22.141  1.00 96.06           N  
ATOM   3182  CA  GLY A 400      -1.216   7.152 -23.469  1.00 96.06           C  
ATOM   3183  C   GLY A 400      -0.605   6.184 -24.469  1.00 96.06           C  
ATOM   3184  O   GLY A 400      -0.802   6.324 -25.688  1.00 96.06           O  
ATOM   3185  N   ASP A 401       0.082   5.195 -23.922  1.00 95.56           N  
ATOM   3186  CA  ASP A 401       0.767   4.184 -24.719  1.00 95.56           C  
ATOM   3187  C   ASP A 401       0.873   2.863 -23.969  1.00 95.56           C  
ATOM   3188  CB  ASP A 401       2.158   4.672 -25.125  1.00 95.56           C  
ATOM   3189  O   ASP A 401       1.959   2.480 -23.531  1.00 95.56           O  
ATOM   3190  CG  ASP A 401       2.879   3.711 -26.062  1.00 95.56           C  
ATOM   3191  OD1 ASP A 401       2.207   2.955 -26.797  1.00 95.56           O  
ATOM   3192  OD2 ASP A 401       4.129   3.705 -26.047  1.00 95.56           O  
ATOM   3193  N   PRO A 402      -0.249   2.131 -23.875  1.00 95.44           N  
ATOM   3194  CA  PRO A 402      -0.320   0.945 -23.016  1.00 95.44           C  
ATOM   3195  C   PRO A 402       0.644  -0.156 -23.453  1.00 95.44           C  
ATOM   3196  CB  PRO A 402      -1.773   0.489 -23.156  1.00 95.44           C  
ATOM   3197  O   PRO A 402       1.110  -0.939 -22.625  1.00 95.44           O  
ATOM   3198  CG  PRO A 402      -2.531   1.732 -23.500  1.00 95.44           C  
ATOM   3199  CD  PRO A 402      -1.651   2.613 -24.344  1.00 95.44           C  
ATOM   3200  N   GLU A 403       1.021  -0.274 -24.672  1.00 93.62           N  
ATOM   3201  CA  GLU A 403       1.887  -1.331 -25.188  1.00 93.62           C  
ATOM   3202  C   GLU A 403       3.297  -1.218 -24.609  1.00 93.62           C  
ATOM   3203  CB  GLU A 403       1.936  -1.290 -26.719  1.00 93.62           C  
ATOM   3204  O   GLU A 403       4.031  -2.207 -24.562  1.00 93.62           O  
ATOM   3205  CG  GLU A 403       0.622  -1.669 -27.391  1.00 93.62           C  
ATOM   3206  CD  GLU A 403       0.684  -1.620 -28.906  1.00 93.62           C  
ATOM   3207  OE1 GLU A 403      -0.381  -1.686 -29.562  1.00 93.62           O  
ATOM   3208  OE2 GLU A 403       1.809  -1.517 -29.438  1.00 93.62           O  
ATOM   3209  N   SER A 404       3.670  -0.052 -24.203  1.00 94.62           N  
ATOM   3210  CA  SER A 404       4.992   0.168 -23.625  1.00 94.62           C  
ATOM   3211  C   SER A 404       5.176  -0.647 -22.344  1.00 94.62           C  
ATOM   3212  CB  SER A 404       5.207   1.652 -23.328  1.00 94.62           C  
ATOM   3213  O   SER A 404       6.305  -0.855 -21.891  1.00 94.62           O  
ATOM   3214  OG  SER A 404       5.277   2.400 -24.531  1.00 94.62           O  
ATOM   3215  N   CYS A 405       4.117  -1.132 -21.859  1.00 94.88           N  
ATOM   3216  CA  CYS A 405       4.191  -1.911 -20.625  1.00 94.88           C  
ATOM   3217  C   CYS A 405       5.062  -3.146 -20.812  1.00 94.88           C  
ATOM   3218  CB  CYS A 405       2.795  -2.326 -20.172  1.00 94.88           C  
ATOM   3219  O   CYS A 405       5.539  -3.734 -19.844  1.00 94.88           O  
ATOM   3220  SG  CYS A 405       2.012  -3.553 -21.234  1.00 94.88           S  
ATOM   3221  N   THR A 406       5.352  -3.568 -22.031  1.00 94.88           N  
ATOM   3222  CA  THR A 406       6.191  -4.727 -22.328  1.00 94.88           C  
ATOM   3223  C   THR A 406       7.602  -4.523 -21.781  1.00 94.88           C  
ATOM   3224  CB  THR A 406       6.250  -5.008 -23.844  1.00 94.88           C  
ATOM   3225  O   THR A 406       8.328  -5.488 -21.562  1.00 94.88           O  
ATOM   3226  CG2 THR A 406       4.887  -5.422 -24.375  1.00 94.88           C  
ATOM   3227  OG1 THR A 406       6.684  -3.824 -24.516  1.00 94.88           O  
ATOM   3228  N   LEU A 407       7.930  -3.277 -21.641  1.00 94.50           N  
ATOM   3229  CA  LEU A 407       9.250  -2.953 -21.109  1.00 94.50           C  
ATOM   3230  C   LEU A 407       9.320  -3.234 -19.609  1.00 94.50           C  
ATOM   3231  CB  LEU A 407       9.594  -1.486 -21.375  1.00 94.50           C  
ATOM   3232  O   LEU A 407      10.414  -3.396 -19.062  1.00 94.50           O  
ATOM   3233  CG  LEU A 407       9.656  -1.066 -22.844  1.00 94.50           C  
ATOM   3234  CD1 LEU A 407       9.859   0.441 -22.969  1.00 94.50           C  
ATOM   3235  CD2 LEU A 407      10.766  -1.816 -23.578  1.00 94.50           C  
ATOM   3236  N   GLY A 408       8.219  -3.385 -19.016  1.00 93.69           N  
ATOM   3237  CA  GLY A 408       8.156  -3.570 -17.578  1.00 93.69           C  
ATOM   3238  C   GLY A 408       8.383  -2.287 -16.797  1.00 93.69           C  
ATOM   3239  O   GLY A 408       9.039  -1.366 -17.281  1.00 93.69           O  
ATOM   3240  N   SER A 409       7.793  -2.201 -15.656  1.00 95.62           N  
ATOM   3241  CA  SER A 409       7.965  -1.104 -14.703  1.00 95.62           C  
ATOM   3242  C   SER A 409       7.926  -1.606 -13.266  1.00 95.62           C  
ATOM   3243  CB  SER A 409       6.883  -0.043 -14.914  1.00 95.62           C  
ATOM   3244  O   SER A 409       6.898  -2.113 -12.805  1.00 95.62           O  
ATOM   3245  OG  SER A 409       7.090   1.062 -14.055  1.00 95.62           O  
ATOM   3246  N   GLY A 410       9.141  -1.364 -12.570  1.00 95.44           N  
ATOM   3247  CA  GLY A 410       9.281  -1.955 -11.250  1.00 95.44           C  
ATOM   3248  C   GLY A 410       8.836  -1.032 -10.133  1.00 95.44           C  
ATOM   3249  O   GLY A 410       9.328   0.093 -10.016  1.00 95.44           O  
ATOM   3250  N   HIS A 411       7.910  -1.527  -9.312  1.00 95.44           N  
ATOM   3251  CA  HIS A 411       7.418  -0.851  -8.117  1.00 95.44           C  
ATOM   3252  C   HIS A 411       7.273  -1.825  -6.953  1.00 95.44           C  
ATOM   3253  CB  HIS A 411       6.082  -0.167  -8.398  1.00 95.44           C  
ATOM   3254  O   HIS A 411       6.973  -3.004  -7.160  1.00 95.44           O  
ATOM   3255  CG  HIS A 411       6.133   0.809  -9.531  1.00 95.44           C  
ATOM   3256  CD2 HIS A 411       5.719   0.704 -10.812  1.00 95.44           C  
ATOM   3257  ND1 HIS A 411       6.664   2.072  -9.398  1.00 95.44           N  
ATOM   3258  CE1 HIS A 411       6.574   2.705 -10.562  1.00 95.44           C  
ATOM   3259  NE2 HIS A 411       6.004   1.895 -11.438  1.00 95.44           N  
ATOM   3260  N   ALA A 412       7.578  -1.398  -5.789  1.00 92.81           N  
ATOM   3261  CA  ALA A 412       7.797  -2.229  -4.605  1.00 92.81           C  
ATOM   3262  C   ALA A 412       6.602  -3.141  -4.344  1.00 92.81           C  
ATOM   3263  CB  ALA A 412       8.070  -1.353  -3.385  1.00 92.81           C  
ATOM   3264  O   ALA A 412       6.766  -4.348  -4.148  1.00 92.81           O  
ATOM   3265  N   LYS A 413       5.383  -2.678  -4.453  1.00 93.19           N  
ATOM   3266  CA  LYS A 413       4.223  -3.451  -4.020  1.00 93.19           C  
ATOM   3267  C   LYS A 413       3.779  -4.430  -5.105  1.00 93.19           C  
ATOM   3268  CB  LYS A 413       3.068  -2.523  -3.646  1.00 93.19           C  
ATOM   3269  O   LYS A 413       2.859  -5.219  -4.898  1.00 93.19           O  
ATOM   3270  CG  LYS A 413       3.223  -1.860  -2.285  1.00 93.19           C  
ATOM   3271  CD  LYS A 413       1.936  -1.174  -1.849  1.00 93.19           C  
ATOM   3272  CE  LYS A 413       2.051  -0.615  -0.437  1.00 93.19           C  
ATOM   3273  NZ  LYS A 413       0.792   0.066  -0.007  1.00 93.19           N  
ATOM   3274  N   ALA A 414       4.488  -4.363  -6.195  1.00 95.44           N  
ATOM   3275  CA  ALA A 414       4.223  -5.387  -7.203  1.00 95.44           C  
ATOM   3276  C   ALA A 414       4.531  -6.781  -6.668  1.00 95.44           C  
ATOM   3277  CB  ALA A 414       5.031  -5.113  -8.469  1.00 95.44           C  
ATOM   3278  O   ALA A 414       4.031  -7.781  -7.188  1.00 95.44           O  
ATOM   3279  N   ILE A 415       5.277  -6.820  -5.633  1.00 94.69           N  
ATOM   3280  CA  ILE A 415       5.680  -8.070  -4.988  1.00 94.69           C  
ATOM   3281  C   ILE A 415       4.441  -8.820  -4.504  1.00 94.69           C  
ATOM   3282  CB  ILE A 415       6.645  -7.809  -3.811  1.00 94.69           C  
ATOM   3283  O   ILE A 415       4.453 -10.047  -4.398  1.00 94.69           O  
ATOM   3284  CG1 ILE A 415       7.293  -9.125  -3.355  1.00 94.69           C  
ATOM   3285  CG2 ILE A 415       5.910  -7.129  -2.650  1.00 94.69           C  
ATOM   3286  CD1 ILE A 415       8.312  -9.688  -4.336  1.00 94.69           C  
ATOM   3287  N   LEU A 416       3.404  -8.141  -4.215  1.00 93.88           N  
ATOM   3288  CA  LEU A 416       2.195  -8.727  -3.656  1.00 93.88           C  
ATOM   3289  C   LEU A 416       1.464  -9.562  -4.703  1.00 93.88           C  
ATOM   3290  CB  LEU A 416       1.266  -7.641  -3.115  1.00 93.88           C  
ATOM   3291  O   LEU A 416       0.625 -10.398  -4.363  1.00 93.88           O  
ATOM   3292  CG  LEU A 416       1.787  -6.832  -1.925  1.00 93.88           C  
ATOM   3293  CD1 LEU A 416       0.809  -5.719  -1.571  1.00 93.88           C  
ATOM   3294  CD2 LEU A 416       2.025  -7.742  -0.725  1.00 93.88           C  
ATOM   3295  N   ASN A 417       1.786  -9.391  -5.922  1.00 96.06           N  
ATOM   3296  CA  ASN A 417       1.160 -10.172  -6.980  1.00 96.06           C  
ATOM   3297  C   ASN A 417       1.850 -11.523  -7.160  1.00 96.06           C  
ATOM   3298  CB  ASN A 417       1.165  -9.391  -8.297  1.00 96.06           C  
ATOM   3299  O   ASN A 417       1.298 -12.430  -7.793  1.00 96.06           O  
ATOM   3300  CG  ASN A 417       0.228  -9.984  -9.328  1.00 96.06           C  
ATOM   3301  ND2 ASN A 417       0.650  -9.977 -10.594  1.00 96.06           N  
ATOM   3302  OD1 ASN A 417      -0.866 -10.453  -9.000  1.00 96.06           O  
ATOM   3303  N   TYR A 418       3.033 -11.688  -6.633  1.00 95.81           N  
ATOM   3304  CA  TYR A 418       3.637 -13.016  -6.637  1.00 95.81           C  
ATOM   3305  C   TYR A 418       2.826 -13.984  -5.785  1.00 95.81           C  
ATOM   3306  CB  TYR A 418       5.078 -12.953  -6.125  1.00 95.81           C  
ATOM   3307  O   TYR A 418       2.291 -13.609  -4.742  1.00 95.81           O  
ATOM   3308  CG  TYR A 418       6.066 -12.453  -7.152  1.00 95.81           C  
ATOM   3309  CD1 TYR A 418       6.270 -13.148  -8.344  1.00 95.81           C  
ATOM   3310  CD2 TYR A 418       6.801 -11.297  -6.934  1.00 95.81           C  
ATOM   3311  CE1 TYR A 418       7.180 -12.695  -9.289  1.00 95.81           C  
ATOM   3312  CE2 TYR A 418       7.715 -10.836  -7.875  1.00 95.81           C  
ATOM   3313  OH  TYR A 418       8.805 -11.094  -9.984  1.00 95.81           O  
ATOM   3314  CZ  TYR A 418       7.898 -11.539  -9.047  1.00 95.81           C  
ATOM   3315  N   LYS A 419       2.789 -15.203  -6.191  1.00 93.75           N  
ATOM   3316  CA  LYS A 419       2.055 -16.219  -5.457  1.00 93.75           C  
ATOM   3317  C   LYS A 419       2.758 -16.578  -4.148  1.00 93.75           C  
ATOM   3318  CB  LYS A 419       1.885 -17.484  -6.309  1.00 93.75           C  
ATOM   3319  O   LYS A 419       3.986 -16.516  -4.062  1.00 93.75           O  
ATOM   3320  CG  LYS A 419       0.886 -17.328  -7.445  1.00 93.75           C  
ATOM   3321  CD  LYS A 419       0.716 -18.625  -8.219  1.00 93.75           C  
ATOM   3322  CE  LYS A 419      -0.380 -18.516  -9.273  1.00 93.75           C  
ATOM   3323  NZ  LYS A 419      -0.492 -19.766 -10.094  1.00 93.75           N  
ATOM   3324  N   THR A 420       1.950 -16.891  -3.188  1.00 88.69           N  
ATOM   3325  CA  THR A 420       2.463 -17.281  -1.878  1.00 88.69           C  
ATOM   3326  C   THR A 420       2.248 -18.766  -1.634  1.00 88.69           C  
ATOM   3327  CB  THR A 420       1.793 -16.469  -0.752  1.00 88.69           C  
ATOM   3328  O   THR A 420       2.578 -19.281  -0.562  1.00 88.69           O  
ATOM   3329  CG2 THR A 420       2.115 -14.977  -0.876  1.00 88.69           C  
ATOM   3330  OG1 THR A 420       0.373 -16.641  -0.825  1.00 88.69           O  
ATOM   3331  N   SER A 421       1.736 -19.422  -2.660  1.00 79.31           N  
ATOM   3332  CA  SER A 421       1.437 -20.844  -2.510  1.00 79.31           C  
ATOM   3333  C   SER A 421       2.709 -21.688  -2.545  1.00 79.31           C  
ATOM   3334  CB  SER A 421       0.479 -21.312  -3.609  1.00 79.31           C  
ATOM   3335  O   SER A 421       3.656 -21.359  -3.262  1.00 79.31           O  
ATOM   3336  OG  SER A 421       1.188 -21.625  -4.797  1.00 79.31           O  
ATOM   3337  N   THR A 422       2.695 -22.828  -1.739  1.00 61.88           N  
ATOM   3338  CA  THR A 422       3.797 -23.766  -1.594  1.00 61.88           C  
ATOM   3339  C   THR A 422       3.967 -24.609  -2.859  1.00 61.88           C  
ATOM   3340  CB  THR A 422       3.578 -24.703  -0.387  1.00 61.88           C  
ATOM   3341  O   THR A 422       5.074 -25.047  -3.176  1.00 61.88           O  
ATOM   3342  CG2 THR A 422       3.830 -23.969   0.926  1.00 61.88           C  
ATOM   3343  OG1 THR A 422       2.230 -25.188  -0.402  1.00 61.88           O  
ATOM   3344  N   ASN A 423       2.832 -24.766  -3.609  1.00 71.81           N  
ATOM   3345  CA  ASN A 423       2.914 -25.516  -4.852  1.00 71.81           C  
ATOM   3346  C   ASN A 423       3.779 -24.812  -5.887  1.00 71.81           C  
ATOM   3347  CB  ASN A 423       1.516 -25.781  -5.418  1.00 71.81           C  
ATOM   3348  O   ASN A 423       4.422 -25.453  -6.719  1.00 71.81           O  
ATOM   3349  CG  ASN A 423       0.714 -26.750  -4.570  1.00 71.81           C  
ATOM   3350  ND2 ASN A 423      -0.608 -26.656  -4.648  1.00 71.81           N  
ATOM   3351  OD1 ASN A 423       1.279 -27.578  -3.854  1.00 71.81           O  
ATOM   3352  N   ASP A 424       3.973 -23.578  -5.586  1.00 70.62           N  
ATOM   3353  CA  ASP A 424       4.746 -22.781  -6.535  1.00 70.62           C  
ATOM   3354  C   ASP A 424       6.047 -22.297  -5.898  1.00 70.62           C  
ATOM   3355  CB  ASP A 424       3.922 -21.594  -7.039  1.00 70.62           C  
ATOM   3356  O   ASP A 424       6.613 -21.281  -6.336  1.00 70.62           O  
ATOM   3357  CG  ASP A 424       2.693 -22.016  -7.820  1.00 70.62           C  
ATOM   3358  OD1 ASP A 424       2.785 -22.953  -8.641  1.00 70.62           O  
ATOM   3359  OD2 ASP A 424       1.621 -21.406  -7.617  1.00 70.62           O  
ATOM   3360  N   LYS A 425       6.359 -22.891  -4.844  1.00 84.69           N  
ATOM   3361  CA  LYS A 425       7.602 -22.609  -4.133  1.00 84.69           C  
ATOM   3362  C   LYS A 425       7.637 -21.156  -3.643  1.00 84.69           C  
ATOM   3363  CB  LYS A 425       8.812 -22.875  -5.031  1.00 84.69           C  
ATOM   3364  O   LYS A 425       8.695 -20.531  -3.604  1.00 84.69           O  
ATOM   3365  CG  LYS A 425       8.945 -24.328  -5.457  1.00 84.69           C  
ATOM   3366  CD  LYS A 425      10.219 -24.562  -6.262  1.00 84.69           C  
ATOM   3367  CE  LYS A 425      10.328 -26.016  -6.734  1.00 84.69           C  
ATOM   3368  NZ  LYS A 425      11.570 -26.234  -7.527  1.00 84.69           N  
ATOM   3369  N   ASN A 426       6.477 -20.562  -3.482  1.00 91.12           N  
ATOM   3370  CA  ASN A 426       6.309 -19.250  -2.859  1.00 91.12           C  
ATOM   3371  C   ASN A 426       7.266 -18.219  -3.453  1.00 91.12           C  
ATOM   3372  CB  ASN A 426       6.504 -19.344  -1.345  1.00 91.12           C  
ATOM   3373  O   ASN A 426       8.227 -17.812  -2.797  1.00 91.12           O  
ATOM   3374  CG  ASN A 426       5.859 -18.203  -0.598  1.00 91.12           C  
ATOM   3375  ND2 ASN A 426       5.480 -18.438   0.651  1.00 91.12           N  
ATOM   3376  OD1 ASN A 426       5.699 -17.094  -1.141  1.00 91.12           O  
ATOM   3377  N   PRO A 427       7.051 -17.766  -4.691  1.00 93.56           N  
ATOM   3378  CA  PRO A 427       7.902 -16.797  -5.375  1.00 93.56           C  
ATOM   3379  C   PRO A 427       8.008 -15.469  -4.625  1.00 93.56           C  
ATOM   3380  CB  PRO A 427       7.207 -16.609  -6.727  1.00 93.56           C  
ATOM   3381  O   PRO A 427       9.047 -14.805  -4.680  1.00 93.56           O  
ATOM   3382  CG  PRO A 427       6.441 -17.875  -6.945  1.00 93.56           C  
ATOM   3383  CD  PRO A 427       5.996 -18.391  -5.613  1.00 93.56           C  
ATOM   3384  N   SER A 428       6.988 -15.117  -4.004  1.00 94.38           N  
ATOM   3385  CA  SER A 428       6.996 -13.898  -3.207  1.00 94.38           C  
ATOM   3386  C   SER A 428       8.078 -13.945  -2.139  1.00 94.38           C  
ATOM   3387  CB  SER A 428       5.629 -13.680  -2.551  1.00 94.38           C  
ATOM   3388  O   SER A 428       8.883 -13.008  -2.020  1.00 94.38           O  
ATOM   3389  OG  SER A 428       5.621 -12.477  -1.800  1.00 94.38           O  
ATOM   3390  N   ALA A 429       8.117 -15.008  -1.387  1.00 93.69           N  
ATOM   3391  CA  ALA A 429       9.102 -15.172  -0.325  1.00 93.69           C  
ATOM   3392  C   ALA A 429      10.516 -15.219  -0.895  1.00 93.69           C  
ATOM   3393  CB  ALA A 429       8.820 -16.438   0.477  1.00 93.69           C  
ATOM   3394  O   ALA A 429      11.453 -14.664  -0.305  1.00 93.69           O  
ATOM   3395  N   GLN A 430      10.695 -15.797  -1.983  1.00 94.50           N  
ATOM   3396  CA  GLN A 430      12.000 -15.914  -2.623  1.00 94.50           C  
ATOM   3397  C   GLN A 430      12.562 -14.539  -2.979  1.00 94.50           C  
ATOM   3398  CB  GLN A 430      11.906 -16.781  -3.877  1.00 94.50           C  
ATOM   3399  O   GLN A 430      13.734 -14.258  -2.705  1.00 94.50           O  
ATOM   3400  CG  GLN A 430      11.641 -18.250  -3.588  1.00 94.50           C  
ATOM   3401  CD  GLN A 430      11.641 -19.109  -4.840  1.00 94.50           C  
ATOM   3402  NE2 GLN A 430      10.688 -20.031  -4.934  1.00 94.50           N  
ATOM   3403  OE1 GLN A 430      12.492 -18.938  -5.719  1.00 94.50           O  
ATOM   3404  N   VAL A 431      11.734 -13.758  -3.600  1.00 95.56           N  
ATOM   3405  CA  VAL A 431      12.180 -12.430  -4.023  1.00 95.56           C  
ATOM   3406  C   VAL A 431      12.461 -11.562  -2.797  1.00 95.56           C  
ATOM   3407  CB  VAL A 431      11.141 -11.742  -4.938  1.00 95.56           C  
ATOM   3408  O   VAL A 431      13.484 -10.883  -2.729  1.00 95.56           O  
ATOM   3409  CG1 VAL A 431      11.570 -10.320  -5.273  1.00 95.56           C  
ATOM   3410  CG2 VAL A 431      10.938 -12.562  -6.211  1.00 95.56           C  
ATOM   3411  N   ILE A 432      11.562 -11.609  -1.819  1.00 96.00           N  
ATOM   3412  CA  ILE A 432      11.695 -10.805  -0.611  1.00 96.00           C  
ATOM   3413  C   ILE A 432      12.984 -11.180   0.121  1.00 96.00           C  
ATOM   3414  CB  ILE A 432      10.477 -10.984   0.323  1.00 96.00           C  
ATOM   3415  O   ILE A 432      13.742 -10.305   0.538  1.00 96.00           O  
ATOM   3416  CG1 ILE A 432       9.242 -10.297  -0.276  1.00 96.00           C  
ATOM   3417  CG2 ILE A 432      10.781 -10.430   1.720  1.00 96.00           C  
ATOM   3418  CD1 ILE A 432       7.941 -10.641   0.433  1.00 96.00           C  
ATOM   3419  N   THR A 433      13.234 -12.469   0.282  1.00 95.50           N  
ATOM   3420  CA  THR A 433      14.422 -12.922   1.000  1.00 95.50           C  
ATOM   3421  C   THR A 433      15.688 -12.531   0.249  1.00 95.50           C  
ATOM   3422  CB  THR A 433      14.398 -14.445   1.213  1.00 95.50           C  
ATOM   3423  O   THR A 433      16.703 -12.172   0.864  1.00 95.50           O  
ATOM   3424  CG2 THR A 433      13.234 -14.859   2.113  1.00 95.50           C  
ATOM   3425  OG1 THR A 433      14.258 -15.094  -0.056  1.00 95.50           O  
ATOM   3426  N   SER A 434      15.656 -12.570  -1.073  1.00 95.69           N  
ATOM   3427  CA  SER A 434      16.812 -12.141  -1.865  1.00 95.69           C  
ATOM   3428  C   SER A 434      17.094 -10.656  -1.652  1.00 95.69           C  
ATOM   3429  CB  SER A 434      16.562 -12.414  -3.350  1.00 95.69           C  
ATOM   3430  O   SER A 434      18.250 -10.266  -1.487  1.00 95.69           O  
ATOM   3431  OG  SER A 434      16.484 -13.805  -3.600  1.00 95.69           O  
ATOM   3432  N   LEU A 435      16.094  -9.875  -1.640  1.00 96.06           N  
ATOM   3433  CA  LEU A 435      16.234  -8.445  -1.401  1.00 96.06           C  
ATOM   3434  C   LEU A 435      16.766  -8.180   0.004  1.00 96.06           C  
ATOM   3435  CB  LEU A 435      14.906  -7.723  -1.600  1.00 96.06           C  
ATOM   3436  O   LEU A 435      17.609  -7.293   0.202  1.00 96.06           O  
ATOM   3437  CG  LEU A 435      14.406  -7.605  -3.041  1.00 96.06           C  
ATOM   3438  CD1 LEU A 435      12.961  -7.117  -3.062  1.00 96.06           C  
ATOM   3439  CD2 LEU A 435      15.305  -6.668  -3.842  1.00 96.06           C  
ATOM   3440  N   PHE A 436      16.266  -8.969   0.890  1.00 95.56           N  
ATOM   3441  CA  PHE A 436      16.703  -8.844   2.275  1.00 95.56           C  
ATOM   3442  C   PHE A 436      18.203  -9.125   2.398  1.00 95.56           C  
ATOM   3443  CB  PHE A 436      15.914  -9.797   3.178  1.00 95.56           C  
ATOM   3444  O   PHE A 436      18.922  -8.406   3.090  1.00 95.56           O  
ATOM   3445  CG  PHE A 436      16.312  -9.734   4.629  1.00 95.56           C  
ATOM   3446  CD1 PHE A 436      16.875 -10.836   5.258  1.00 95.56           C  
ATOM   3447  CD2 PHE A 436      16.125  -8.570   5.359  1.00 95.56           C  
ATOM   3448  CE1 PHE A 436      17.250 -10.773   6.598  1.00 95.56           C  
ATOM   3449  CE2 PHE A 436      16.484  -8.500   6.699  1.00 95.56           C  
ATOM   3450  CZ  PHE A 436      17.047  -9.609   7.320  1.00 95.56           C  
ATOM   3451  N   GLU A 437      18.672 -10.086   1.776  1.00 95.19           N  
ATOM   3452  CA  GLU A 437      20.094 -10.430   1.812  1.00 95.19           C  
ATOM   3453  C   GLU A 437      20.953  -9.305   1.233  1.00 95.19           C  
ATOM   3454  CB  GLU A 437      20.359 -11.734   1.051  1.00 95.19           C  
ATOM   3455  O   GLU A 437      22.031  -9.008   1.751  1.00 95.19           O  
ATOM   3456  CG  GLU A 437      19.781 -12.969   1.727  1.00 95.19           C  
ATOM   3457  CD  GLU A 437      20.297 -13.180   3.141  1.00 95.19           C  
ATOM   3458  OE1 GLU A 437      19.500 -13.539   4.031  1.00 95.19           O  
ATOM   3459  OE2 GLU A 437      21.516 -12.977   3.357  1.00 95.19           O  
ATOM   3460  N   ILE A 438      20.469  -8.758   0.215  1.00 94.81           N  
ATOM   3461  CA  ILE A 438      21.156  -7.629  -0.394  1.00 94.81           C  
ATOM   3462  C   ILE A 438      21.188  -6.453   0.580  1.00 94.81           C  
ATOM   3463  CB  ILE A 438      20.500  -7.207  -1.725  1.00 94.81           C  
ATOM   3464  O   ILE A 438      22.219  -5.805   0.752  1.00 94.81           O  
ATOM   3465  CG1 ILE A 438      20.625  -8.328  -2.762  1.00 94.81           C  
ATOM   3466  CG2 ILE A 438      21.109  -5.906  -2.248  1.00 94.81           C  
ATOM   3467  CD1 ILE A 438      19.766  -8.125  -4.004  1.00 94.81           C  
ATOM   3468  N   GLN A 439      20.094  -6.195   1.160  1.00 92.56           N  
ATOM   3469  CA  GLN A 439      19.984  -5.094   2.111  1.00 92.56           C  
ATOM   3470  C   GLN A 439      20.891  -5.312   3.316  1.00 92.56           C  
ATOM   3471  CB  GLN A 439      18.531  -4.930   2.572  1.00 92.56           C  
ATOM   3472  O   GLN A 439      21.516  -4.367   3.809  1.00 92.56           O  
ATOM   3473  CG  GLN A 439      18.250  -3.611   3.281  1.00 92.56           C  
ATOM   3474  CD  GLN A 439      16.781  -3.379   3.537  1.00 92.56           C  
ATOM   3475  NE2 GLN A 439      16.391  -2.113   3.623  1.00 92.56           N  
ATOM   3476  OE1 GLN A 439      16.000  -4.328   3.654  1.00 92.56           O  
ATOM   3477  N   LYS A 440      21.016  -6.504   3.785  1.00 92.62           N  
ATOM   3478  CA  LYS A 440      21.875  -6.859   4.906  1.00 92.62           C  
ATOM   3479  C   LYS A 440      23.344  -6.543   4.598  1.00 92.62           C  
ATOM   3480  CB  LYS A 440      21.719  -8.344   5.254  1.00 92.62           C  
ATOM   3481  O   LYS A 440      24.078  -6.102   5.473  1.00 92.62           O  
ATOM   3482  CG  LYS A 440      22.375  -8.742   6.566  1.00 92.62           C  
ATOM   3483  CD  LYS A 440      22.125 -10.203   6.898  1.00 92.62           C  
ATOM   3484  CE  LYS A 440      23.094 -10.711   7.965  1.00 92.62           C  
ATOM   3485  NZ  LYS A 440      22.844 -12.148   8.281  1.00 92.62           N  
ATOM   3486  N   GLU A 441      23.594  -6.797   3.410  1.00 91.75           N  
ATOM   3487  CA  GLU A 441      24.969  -6.527   2.977  1.00 91.75           C  
ATOM   3488  C   GLU A 441      25.234  -5.027   2.895  1.00 91.75           C  
ATOM   3489  CB  GLU A 441      25.234  -7.184   1.621  1.00 91.75           C  
ATOM   3490  O   GLU A 441      26.359  -4.578   3.125  1.00 91.75           O  
ATOM   3491  CG  GLU A 441      26.688  -7.082   1.172  1.00 91.75           C  
ATOM   3492  CD  GLU A 441      27.656  -7.828   2.082  1.00 91.75           C  
ATOM   3493  OE1 GLU A 441      28.828  -7.414   2.186  1.00 91.75           O  
ATOM   3494  OE2 GLU A 441      27.234  -8.828   2.697  1.00 91.75           O  
ATOM   3495  N   ALA A 442      24.219  -4.289   2.672  1.00 86.81           N  
ATOM   3496  CA  ALA A 442      24.344  -2.861   2.387  1.00 86.81           C  
ATOM   3497  C   ALA A 442      24.422  -2.051   3.678  1.00 86.81           C  
ATOM   3498  CB  ALA A 442      23.172  -2.383   1.537  1.00 86.81           C  
ATOM   3499  O   ALA A 442      25.188  -1.085   3.766  1.00 86.81           O  
ATOM   3500  N   HIS A 443      23.703  -2.459   4.672  1.00 85.25           N  
ATOM   3501  CA  HIS A 443      23.547  -1.625   5.859  1.00 85.25           C  
ATOM   3502  C   HIS A 443      23.516  -2.473   7.129  1.00 85.25           C  
ATOM   3503  CB  HIS A 443      22.281  -0.776   5.762  1.00 85.25           C  
ATOM   3504  O   HIS A 443      23.328  -3.689   7.059  1.00 85.25           O  
ATOM   3505  CG  HIS A 443      22.203   0.058   4.520  1.00 85.25           C  
ATOM   3506  CD2 HIS A 443      21.500  -0.103   3.379  1.00 85.25           C  
ATOM   3507  ND1 HIS A 443      22.938   1.216   4.363  1.00 85.25           N  
ATOM   3508  CE1 HIS A 443      22.672   1.733   3.172  1.00 85.25           C  
ATOM   3509  NE2 HIS A 443      21.812   0.952   2.557  1.00 85.25           N  
ATOM   3510  N   ASN A 444      23.859  -1.750   8.242  1.00 84.81           N  
ATOM   3511  CA  ASN A 444      23.469  -2.268   9.547  1.00 84.81           C  
ATOM   3512  C   ASN A 444      21.969  -2.084   9.797  1.00 84.81           C  
ATOM   3513  CB  ASN A 444      24.281  -1.595  10.664  1.00 84.81           C  
ATOM   3514  O   ASN A 444      21.500  -0.959   9.977  1.00 84.81           O  
ATOM   3515  CG  ASN A 444      24.016  -2.203  12.023  1.00 84.81           C  
ATOM   3516  ND2 ASN A 444      24.812  -1.814  13.016  1.00 84.81           N  
ATOM   3517  OD1 ASN A 444      23.094  -3.018  12.188  1.00 84.81           O  
ATOM   3518  N   LEU A 445      21.297  -3.213   9.750  1.00 84.00           N  
ATOM   3519  CA  LEU A 445      19.828  -3.168   9.766  1.00 84.00           C  
ATOM   3520  C   LEU A 445      19.328  -2.490  11.031  1.00 84.00           C  
ATOM   3521  CB  LEU A 445      19.250  -4.578   9.656  1.00 84.00           C  
ATOM   3522  O   LEU A 445      18.281  -1.834  11.008  1.00 84.00           O  
ATOM   3523  CG  LEU A 445      19.562  -5.344   8.367  1.00 84.00           C  
ATOM   3524  CD1 LEU A 445      18.922  -6.727   8.406  1.00 84.00           C  
ATOM   3525  CD2 LEU A 445      19.078  -4.559   7.152  1.00 84.00           C  
ATOM   3526  N   ARG A 446      20.031  -2.518  12.078  1.00 78.19           N  
ATOM   3527  CA  ARG A 446      19.609  -1.986  13.375  1.00 78.19           C  
ATOM   3528  C   ARG A 446      19.609  -0.461  13.367  1.00 78.19           C  
ATOM   3529  CB  ARG A 446      20.516  -2.508  14.492  1.00 78.19           C  
ATOM   3530  O   ARG A 446      18.922   0.170  14.164  1.00 78.19           O  
ATOM   3531  CG  ARG A 446      20.328  -3.988  14.789  1.00 78.19           C  
ATOM   3532  CD  ARG A 446      21.078  -4.406  16.047  1.00 78.19           C  
ATOM   3533  NE  ARG A 446      20.875  -5.820  16.344  1.00 78.19           N  
ATOM   3534  NH1 ARG A 446      21.844  -5.723  18.453  1.00 78.19           N  
ATOM   3535  NH2 ARG A 446      21.016  -7.707  17.656  1.00 78.19           N  
ATOM   3536  CZ  ARG A 446      21.250  -6.414  17.484  1.00 78.19           C  
ATOM   3537  N   SER A 447      20.297   0.052  12.500  1.00 78.62           N  
ATOM   3538  CA  SER A 447      20.453   1.503  12.445  1.00 78.62           C  
ATOM   3539  C   SER A 447      19.391   2.139  11.555  1.00 78.62           C  
ATOM   3540  CB  SER A 447      21.844   1.876  11.945  1.00 78.62           C  
ATOM   3541  O   SER A 447      19.219   3.359  11.555  1.00 78.62           O  
ATOM   3542  OG  SER A 447      22.000   1.526  10.578  1.00 78.62           O  
ATOM   3543  N   LEU A 448      18.625   1.298  10.867  1.00 77.81           N  
ATOM   3544  CA  LEU A 448      17.625   1.820   9.938  1.00 77.81           C  
ATOM   3545  C   LEU A 448      16.281   2.021  10.641  1.00 77.81           C  
ATOM   3546  CB  LEU A 448      17.453   0.875   8.750  1.00 77.81           C  
ATOM   3547  O   LEU A 448      15.898   1.219  11.492  1.00 77.81           O  
ATOM   3548  CG  LEU A 448      18.688   0.684   7.852  1.00 77.81           C  
ATOM   3549  CD1 LEU A 448      18.406  -0.376   6.793  1.00 77.81           C  
ATOM   3550  CD2 LEU A 448      19.078   2.006   7.203  1.00 77.81           C  
ATOM   3551  N   ASP A 449      15.664   3.182  10.289  1.00 69.88           N  
ATOM   3552  CA  ASP A 449      14.320   3.451  10.805  1.00 69.88           C  
ATOM   3553  C   ASP A 449      13.297   2.510  10.172  1.00 69.88           C  
ATOM   3554  CB  ASP A 449      13.930   4.906  10.539  1.00 69.88           C  
ATOM   3555  O   ASP A 449      12.414   1.999  10.867  1.00 69.88           O  
ATOM   3556  CG  ASP A 449      14.695   5.891  11.406  1.00 69.88           C  
ATOM   3557  OD1 ASP A 449      15.211   5.496  12.469  1.00 69.88           O  
ATOM   3558  OD2 ASP A 449      14.781   7.078  11.023  1.00 69.88           O  
ATOM   3559  N   VAL A 450      13.484   2.252   8.906  1.00 75.62           N  
ATOM   3560  CA  VAL A 450      12.609   1.370   8.148  1.00 75.62           C  
ATOM   3561  C   VAL A 450      13.438   0.399   7.312  1.00 75.62           C  
ATOM   3562  CB  VAL A 450      11.648   2.170   7.234  1.00 75.62           C  
ATOM   3563  O   VAL A 450      14.336   0.816   6.578  1.00 75.62           O  
ATOM   3564  CG1 VAL A 450      10.758   1.228   6.426  1.00 75.62           C  
ATOM   3565  CG2 VAL A 450      10.805   3.133   8.062  1.00 75.62           C  
ATOM   3566  N   VAL A 451      13.070  -0.897   7.551  1.00 85.56           N  
ATOM   3567  CA  VAL A 451      13.688  -1.929   6.723  1.00 85.56           C  
ATOM   3568  C   VAL A 451      12.727  -2.332   5.605  1.00 85.56           C  
ATOM   3569  CB  VAL A 451      14.086  -3.168   7.555  1.00 85.56           C  
ATOM   3570  O   VAL A 451      11.688  -2.953   5.863  1.00 85.56           O  
ATOM   3571  CG1 VAL A 451      14.781  -4.207   6.684  1.00 85.56           C  
ATOM   3572  CG2 VAL A 451      14.977  -2.758   8.727  1.00 85.56           C  
ATOM   3573  N   SER A 452      13.117  -1.997   4.355  1.00 86.06           N  
ATOM   3574  CA  SER A 452      12.227  -2.119   3.201  1.00 86.06           C  
ATOM   3575  C   SER A 452      11.758  -3.559   3.016  1.00 86.06           C  
ATOM   3576  CB  SER A 452      12.938  -1.638   1.932  1.00 86.06           C  
ATOM   3577  O   SER A 452      10.570  -3.805   2.787  1.00 86.06           O  
ATOM   3578  OG  SER A 452      13.250  -0.260   2.025  1.00 86.06           O  
ATOM   3579  N   SER A 453      12.641  -4.516   3.084  1.00 91.06           N  
ATOM   3580  CA  SER A 453      12.305  -5.918   2.861  1.00 91.06           C  
ATOM   3581  C   SER A 453      11.383  -6.445   3.957  1.00 91.06           C  
ATOM   3582  CB  SER A 453      13.578  -6.770   2.799  1.00 91.06           C  
ATOM   3583  O   SER A 453      10.484  -7.246   3.688  1.00 91.06           O  
ATOM   3584  OG  SER A 453      14.398  -6.527   3.924  1.00 91.06           O  
ATOM   3585  N   GLU A 454      11.562  -5.969   5.215  1.00 89.06           N  
ATOM   3586  CA  GLU A 454      10.656  -6.336   6.305  1.00 89.06           C  
ATOM   3587  C   GLU A 454       9.242  -5.824   6.047  1.00 89.06           C  
ATOM   3588  CB  GLU A 454      11.180  -5.793   7.637  1.00 89.06           C  
ATOM   3589  O   GLU A 454       8.266  -6.520   6.332  1.00 89.06           O  
ATOM   3590  CG  GLU A 454      12.453  -6.473   8.125  1.00 89.06           C  
ATOM   3591  CD  GLU A 454      13.031  -5.828   9.375  1.00 89.06           C  
ATOM   3592  OE1 GLU A 454      14.062  -6.324   9.883  1.00 89.06           O  
ATOM   3593  OE2 GLU A 454      12.453  -4.828   9.844  1.00 89.06           O  
ATOM   3594  N   HIS A 455       9.258  -4.633   5.535  1.00 85.31           N  
ATOM   3595  CA  HIS A 455       7.957  -4.051   5.199  1.00 85.31           C  
ATOM   3596  C   HIS A 455       7.238  -4.879   4.141  1.00 85.31           C  
ATOM   3597  CB  HIS A 455       8.125  -2.609   4.715  1.00 85.31           C  
ATOM   3598  O   HIS A 455       6.039  -5.129   4.250  1.00 85.31           O  
ATOM   3599  CG  HIS A 455       6.832  -1.920   4.426  1.00 85.31           C  
ATOM   3600  CD2 HIS A 455       6.320  -1.433   3.271  1.00 85.31           C  
ATOM   3601  ND1 HIS A 455       5.891  -1.661   5.402  1.00 85.31           N  
ATOM   3602  CE1 HIS A 455       4.859  -1.043   4.855  1.00 85.31           C  
ATOM   3603  NE2 HIS A 455       5.094  -0.892   3.564  1.00 85.31           N  
ATOM   3604  N   LEU A 456       7.914  -5.340   3.117  1.00 89.50           N  
ATOM   3605  CA  LEU A 456       7.336  -6.164   2.061  1.00 89.50           C  
ATOM   3606  C   LEU A 456       6.852  -7.500   2.613  1.00 89.50           C  
ATOM   3607  CB  LEU A 456       8.359  -6.398   0.943  1.00 89.50           C  
ATOM   3608  O   LEU A 456       5.777  -7.977   2.244  1.00 89.50           O  
ATOM   3609  CG  LEU A 456       8.820  -5.160   0.174  1.00 89.50           C  
ATOM   3610  CD1 LEU A 456       9.891  -5.539  -0.842  1.00 89.50           C  
ATOM   3611  CD2 LEU A 456       7.637  -4.488  -0.516  1.00 89.50           C  
ATOM   3612  N   LEU A 457       7.656  -8.047   3.549  1.00 90.38           N  
ATOM   3613  CA  LEU A 457       7.273  -9.312   4.176  1.00 90.38           C  
ATOM   3614  C   LEU A 457       6.004  -9.148   5.004  1.00 90.38           C  
ATOM   3615  CB  LEU A 457       8.406  -9.836   5.059  1.00 90.38           C  
ATOM   3616  O   LEU A 457       5.109 -10.000   4.953  1.00 90.38           O  
ATOM   3617  CG  LEU A 457       8.133 -11.133   5.820  1.00 90.38           C  
ATOM   3618  CD1 LEU A 457       7.875 -12.281   4.844  1.00 90.38           C  
ATOM   3619  CD2 LEU A 457       9.289 -11.469   6.750  1.00 90.38           C  
ATOM   3620  N   HIS A 458       6.031  -8.047   5.719  1.00 85.38           N  
ATOM   3621  CA  HIS A 458       4.867  -7.758   6.551  1.00 85.38           C  
ATOM   3622  C   HIS A 458       3.588  -7.742   5.723  1.00 85.38           C  
ATOM   3623  CB  HIS A 458       5.043  -6.422   7.273  1.00 85.38           C  
ATOM   3624  O   HIS A 458       2.576  -8.328   6.117  1.00 85.38           O  
ATOM   3625  CG  HIS A 458       3.945  -6.113   8.242  1.00 85.38           C  
ATOM   3626  CD2 HIS A 458       3.709  -6.566   9.492  1.00 85.38           C  
ATOM   3627  ND1 HIS A 458       2.924  -5.234   7.949  1.00 85.38           N  
ATOM   3628  CE1 HIS A 458       2.104  -5.164   8.984  1.00 85.38           C  
ATOM   3629  NE2 HIS A 458       2.559  -5.961   9.938  1.00 85.38           N  
ATOM   3630  N   LEU A 459       3.613  -7.148   4.570  1.00 83.44           N  
ATOM   3631  CA  LEU A 459       2.463  -7.055   3.682  1.00 83.44           C  
ATOM   3632  C   LEU A 459       2.068  -8.430   3.158  1.00 83.44           C  
ATOM   3633  CB  LEU A 459       2.764  -6.117   2.510  1.00 83.44           C  
ATOM   3634  O   LEU A 459       0.880  -8.750   3.061  1.00 83.44           O  
ATOM   3635  CG  LEU A 459       2.949  -4.641   2.855  1.00 83.44           C  
ATOM   3636  CD1 LEU A 459       3.477  -3.873   1.646  1.00 83.44           C  
ATOM   3637  CD2 LEU A 459       1.639  -4.035   3.348  1.00 83.44           C  
ATOM   3638  N   SER A 460       3.061  -9.195   2.857  1.00 87.31           N  
ATOM   3639  CA  SER A 460       2.816 -10.555   2.385  1.00 87.31           C  
ATOM   3640  C   SER A 460       2.176 -11.406   3.473  1.00 87.31           C  
ATOM   3641  CB  SER A 460       4.117 -11.203   1.917  1.00 87.31           C  
ATOM   3642  O   SER A 460       1.258 -12.188   3.199  1.00 87.31           O  
ATOM   3643  OG  SER A 460       3.885 -12.516   1.440  1.00 87.31           O  
ATOM   3644  N   LEU A 461       2.500 -11.258   4.723  1.00 85.06           N  
ATOM   3645  CA  LEU A 461       1.993 -12.023   5.859  1.00 85.06           C  
ATOM   3646  C   LEU A 461       0.545 -11.656   6.160  1.00 85.06           C  
ATOM   3647  CB  LEU A 461       2.863 -11.789   7.098  1.00 85.06           C  
ATOM   3648  O   LEU A 461      -0.220 -12.484   6.660  1.00 85.06           O  
ATOM   3649  CG  LEU A 461       4.281 -12.359   7.047  1.00 85.06           C  
ATOM   3650  CD1 LEU A 461       5.055 -11.961   8.297  1.00 85.06           C  
ATOM   3651  CD2 LEU A 461       4.250 -13.875   6.887  1.00 85.06           C  
ATOM   3652  N   PHE A 462       0.148 -10.461   5.797  1.00 78.06           N  
ATOM   3653  CA  PHE A 462      -1.199  -9.961   6.043  1.00 78.06           C  
ATOM   3654  C   PHE A 462      -2.193 -10.578   5.066  1.00 78.06           C  
ATOM   3655  CB  PHE A 462      -1.237  -8.438   5.934  1.00 78.06           C  
ATOM   3656  O   PHE A 462      -3.406 -10.477   5.258  1.00 78.06           O  
ATOM   3657  CG  PHE A 462      -0.991  -7.727   7.238  1.00 78.06           C  
ATOM   3658  CD1 PHE A 462      -2.035  -7.484   8.117  1.00 78.06           C  
ATOM   3659  CD2 PHE A 462       0.287  -7.301   7.578  1.00 78.06           C  
ATOM   3660  CE1 PHE A 462      -1.810  -6.828   9.328  1.00 78.06           C  
ATOM   3661  CE2 PHE A 462       0.520  -6.645   8.781  1.00 78.06           C  
ATOM   3662  CZ  PHE A 462      -0.529  -6.410   9.656  1.00 78.06           C  
ATOM   3663  N   GLY A 463      -1.614 -11.305   4.102  1.00 79.25           N  
ATOM   3664  CA  GLY A 463      -2.455 -12.094   3.221  1.00 79.25           C  
ATOM   3665  C   GLY A 463      -2.889 -11.344   1.977  1.00 79.25           C  
ATOM   3666  O   GLY A 463      -3.799 -11.781   1.267  1.00 79.25           O  
ATOM   3667  N   LYS A 464      -2.326 -10.219   1.765  1.00 86.81           N  
ATOM   3668  CA  LYS A 464      -2.631  -9.477   0.544  1.00 86.81           C  
ATOM   3669  C   LYS A 464      -2.109 -10.211  -0.688  1.00 86.81           C  
ATOM   3670  CB  LYS A 464      -2.033  -8.070   0.608  1.00 86.81           C  
ATOM   3671  O   LYS A 464      -0.971 -10.688  -0.700  1.00 86.81           O  
ATOM   3672  CG  LYS A 464      -2.721  -7.152   1.607  1.00 86.81           C  
ATOM   3673  CD  LYS A 464      -2.229  -5.715   1.477  1.00 86.81           C  
ATOM   3674  CE  LYS A 464      -3.059  -4.762   2.322  1.00 86.81           C  
ATOM   3675  NZ  LYS A 464      -2.613  -3.346   2.158  1.00 86.81           N  
ATOM   3676  N   ARG A 465      -2.971 -10.336  -1.639  1.00 89.31           N  
ATOM   3677  CA  ARG A 465      -2.590 -11.016  -2.871  1.00 89.31           C  
ATOM   3678  C   ARG A 465      -2.467 -10.031  -4.027  1.00 89.31           C  
ATOM   3679  CB  ARG A 465      -3.605 -12.109  -3.215  1.00 89.31           C  
ATOM   3680  O   ARG A 465      -2.082 -10.414  -5.137  1.00 89.31           O  
ATOM   3681  CG  ARG A 465      -3.785 -13.156  -2.123  1.00 89.31           C  
ATOM   3682  CD  ARG A 465      -2.510 -13.953  -1.896  1.00 89.31           C  
ATOM   3683  NE  ARG A 465      -2.699 -14.992  -0.885  1.00 89.31           N  
ATOM   3684  NH1 ARG A 465      -0.451 -15.469  -0.661  1.00 89.31           N  
ATOM   3685  NH2 ARG A 465      -2.000 -16.609   0.590  1.00 89.31           N  
ATOM   3686  CZ  ARG A 465      -1.717 -15.688  -0.321  1.00 89.31           C  
ATOM   3687  N   SER A 466      -2.734  -8.891  -3.773  1.00 93.25           N  
ATOM   3688  CA  SER A 466      -2.619  -7.770  -4.699  1.00 93.25           C  
ATOM   3689  C   SER A 466      -2.355  -6.465  -3.955  1.00 93.25           C  
ATOM   3690  CB  SER A 466      -3.889  -7.641  -5.543  1.00 93.25           C  
ATOM   3691  O   SER A 466      -2.773  -6.305  -2.807  1.00 93.25           O  
ATOM   3692  OG  SER A 466      -3.848  -6.461  -6.332  1.00 93.25           O  
ATOM   3693  N   PRO A 467      -1.660  -5.539  -4.715  1.00 93.44           N  
ATOM   3694  CA  PRO A 467      -1.414  -4.238  -4.094  1.00 93.44           C  
ATOM   3695  C   PRO A 467      -2.693  -3.424  -3.902  1.00 93.44           C  
ATOM   3696  CB  PRO A 467      -0.469  -3.547  -5.078  1.00 93.44           C  
ATOM   3697  O   PRO A 467      -2.699  -2.443  -3.156  1.00 93.44           O  
ATOM   3698  CG  PRO A 467      -0.706  -4.238  -6.383  1.00 93.44           C  
ATOM   3699  CD  PRO A 467      -1.071  -5.668  -6.105  1.00 93.44           C  
ATOM   3700  N   PHE A 468      -3.734  -3.938  -4.504  1.00 95.69           N  
ATOM   3701  CA  PHE A 468      -4.918  -3.090  -4.570  1.00 95.69           C  
ATOM   3702  C   PHE A 468      -6.012  -3.611  -3.641  1.00 95.69           C  
ATOM   3703  CB  PHE A 468      -5.445  -3.012  -6.004  1.00 95.69           C  
ATOM   3704  O   PHE A 468      -7.152  -3.146  -3.693  1.00 95.69           O  
ATOM   3705  CG  PHE A 468      -4.426  -2.523  -7.000  1.00 95.69           C  
ATOM   3706  CD1 PHE A 468      -3.879  -1.252  -6.887  1.00 95.69           C  
ATOM   3707  CD2 PHE A 468      -4.020  -3.338  -8.047  1.00 95.69           C  
ATOM   3708  CE1 PHE A 468      -2.936  -0.798  -7.805  1.00 95.69           C  
ATOM   3709  CE2 PHE A 468      -3.076  -2.891  -8.969  1.00 95.69           C  
ATOM   3710  CZ  PHE A 468      -2.537  -1.621  -8.852  1.00 95.69           C  
ATOM   3711  N   GLN A 469      -5.602  -4.539  -2.756  1.00 93.00           N  
ATOM   3712  CA  GLN A 469      -6.516  -4.980  -1.710  1.00 93.00           C  
ATOM   3713  C   GLN A 469      -6.418  -4.086  -0.478  1.00 93.00           C  
ATOM   3714  CB  GLN A 469      -6.230  -6.434  -1.326  1.00 93.00           C  
ATOM   3715  O   GLN A 469      -5.344  -3.576  -0.158  1.00 93.00           O  
ATOM   3716  CG  GLN A 469      -6.578  -7.438  -2.418  1.00 93.00           C  
ATOM   3717  CD  GLN A 469      -6.277  -8.867  -2.018  1.00 93.00           C  
ATOM   3718  NE2 GLN A 469      -7.297  -9.719  -2.035  1.00 93.00           N  
ATOM   3719  OE1 GLN A 469      -5.133  -9.211  -1.694  1.00 93.00           O  
ATOM   3720  N   ASN A 470      -7.598  -3.850   0.043  1.00 90.25           N  
ATOM   3721  CA  ASN A 470      -7.652  -3.129   1.311  1.00 90.25           C  
ATOM   3722  C   ASN A 470      -7.688  -4.086   2.498  1.00 90.25           C  
ATOM   3723  CB  ASN A 470      -8.859  -2.193   1.345  1.00 90.25           C  
ATOM   3724  O   ASN A 470      -8.516  -5.000   2.541  1.00 90.25           O  
ATOM   3725  CG  ASN A 470      -8.945  -1.388   2.625  1.00 90.25           C  
ATOM   3726  ND2 ASN A 470      -8.500  -0.136   2.566  1.00 90.25           N  
ATOM   3727  OD1 ASN A 470      -9.398  -1.885   3.660  1.00 90.25           O  
ATOM   3728  N   ALA A 471      -6.781  -3.908   3.484  1.00 85.00           N  
ATOM   3729  CA  ALA A 471      -6.660  -4.883   4.566  1.00 85.00           C  
ATOM   3730  C   ALA A 471      -6.984  -4.246   5.914  1.00 85.00           C  
ATOM   3731  CB  ALA A 471      -5.258  -5.480   4.586  1.00 85.00           C  
ATOM   3732  O   ALA A 471      -6.602  -4.770   6.965  1.00 85.00           O  
ATOM   3733  N   TYR A 472      -7.703  -3.135   5.852  1.00 82.00           N  
ATOM   3734  CA  TYR A 472      -8.016  -2.408   7.082  1.00 82.00           C  
ATOM   3735  C   TYR A 472      -8.797  -3.283   8.047  1.00 82.00           C  
ATOM   3736  CB  TYR A 472      -8.805  -1.134   6.770  1.00 82.00           C  
ATOM   3737  O   TYR A 472      -8.594  -3.221   9.258  1.00 82.00           O  
ATOM   3738  CG  TYR A 472      -9.250  -0.384   7.996  1.00 82.00           C  
ATOM   3739  CD1 TYR A 472     -10.609  -0.270   8.312  1.00 82.00           C  
ATOM   3740  CD2 TYR A 472      -8.328   0.213   8.852  1.00 82.00           C  
ATOM   3741  CE1 TYR A 472     -11.031   0.422   9.438  1.00 82.00           C  
ATOM   3742  CE2 TYR A 472      -8.742   0.907   9.984  1.00 82.00           C  
ATOM   3743  OH  TYR A 472     -10.500   1.691  11.391  1.00 82.00           O  
ATOM   3744  CZ  TYR A 472     -10.086   1.006  10.266  1.00 82.00           C  
ATOM   3745  N   ASN A 473      -9.664  -4.195   7.535  1.00 77.38           N  
ATOM   3746  CA  ASN A 473     -10.570  -4.969   8.375  1.00 77.38           C  
ATOM   3747  C   ASN A 473      -9.953  -6.301   8.789  1.00 77.38           C  
ATOM   3748  CB  ASN A 473     -11.906  -5.199   7.664  1.00 77.38           C  
ATOM   3749  O   ASN A 473     -10.594  -7.105   9.477  1.00 77.38           O  
ATOM   3750  CG  ASN A 473     -12.711  -3.926   7.504  1.00 77.38           C  
ATOM   3751  ND2 ASN A 473     -13.539  -3.877   6.473  1.00 77.38           N  
ATOM   3752  OD1 ASN A 473     -12.586  -2.994   8.305  1.00 77.38           O  
ATOM   3753  N   VAL A 474      -8.695  -6.539   8.328  1.00 75.75           N  
ATOM   3754  CA  VAL A 474      -8.047  -7.809   8.641  1.00 75.75           C  
ATOM   3755  C   VAL A 474      -7.598  -7.812  10.094  1.00 75.75           C  
ATOM   3756  CB  VAL A 474      -6.836  -8.070   7.707  1.00 75.75           C  
ATOM   3757  O   VAL A 474      -7.020  -6.836  10.578  1.00 75.75           O  
ATOM   3758  CG1 VAL A 474      -6.074  -9.320   8.148  1.00 75.75           C  
ATOM   3759  CG2 VAL A 474      -7.297  -8.203   6.258  1.00 75.75           C  
ATOM   3760  N   ARG A 475      -7.949  -8.922  10.711  1.00 70.00           N  
ATOM   3761  CA  ARG A 475      -7.633  -9.062  12.133  1.00 70.00           C  
ATOM   3762  C   ARG A 475      -6.422  -9.969  12.328  1.00 70.00           C  
ATOM   3763  CB  ARG A 475      -8.836  -9.625  12.898  1.00 70.00           C  
ATOM   3764  O   ARG A 475      -6.070 -10.750  11.445  1.00 70.00           O  
ATOM   3765  CG  ARG A 475     -10.078  -8.758  12.797  1.00 70.00           C  
ATOM   3766  CD  ARG A 475     -11.281  -9.422  13.469  1.00 70.00           C  
ATOM   3767  NE  ARG A 475     -12.508  -8.656  13.250  1.00 70.00           N  
ATOM   3768  NH1 ARG A 475     -13.883 -10.195  14.289  1.00 70.00           N  
ATOM   3769  NH2 ARG A 475     -14.766  -8.266  13.398  1.00 70.00           N  
ATOM   3770  CZ  ARG A 475     -13.719  -9.039  13.648  1.00 70.00           C  
ATOM   3771  N   GLY A 476      -5.648  -9.750  13.477  1.00 65.56           N  
ATOM   3772  CA  GLY A 476      -4.527 -10.617  13.812  1.00 65.56           C  
ATOM   3773  C   GLY A 476      -3.189  -9.906  13.750  1.00 65.56           C  
ATOM   3774  O   GLY A 476      -3.125  -8.711  13.445  1.00 65.56           O  
ATOM   3775  N   ASN A 477      -2.154 -10.648  14.289  1.00 68.19           N  
ATOM   3776  CA  ASN A 477      -0.791 -10.133  14.359  1.00 68.19           C  
ATOM   3777  C   ASN A 477       0.151 -10.914  13.453  1.00 68.19           C  
ATOM   3778  CB  ASN A 477      -0.282 -10.156  15.805  1.00 68.19           C  
ATOM   3779  O   ASN A 477       0.345 -12.117  13.648  1.00 68.19           O  
ATOM   3780  CG  ASN A 477       1.023  -9.398  15.977  1.00 68.19           C  
ATOM   3781  ND2 ASN A 477       1.346  -9.047  17.219  1.00 68.19           N  
ATOM   3782  OD1 ASN A 477       1.736  -9.141  15.000  1.00 68.19           O  
ATOM   3783  N   ALA A 478       0.677 -10.156  12.391  1.00 67.50           N  
ATOM   3784  CA  ALA A 478       1.536 -10.789  11.398  1.00 67.50           C  
ATOM   3785  C   ALA A 478       2.787 -11.375  12.039  1.00 67.50           C  
ATOM   3786  CB  ALA A 478       1.923  -9.789  10.312  1.00 67.50           C  
ATOM   3787  O   ALA A 478       3.373 -12.328  11.523  1.00 67.50           O  
ATOM   3788  N   THR A 479       3.168 -10.922  13.266  1.00 67.50           N  
ATOM   3789  CA  THR A 479       4.402 -11.352  13.914  1.00 67.50           C  
ATOM   3790  C   THR A 479       4.191 -12.680  14.641  1.00 67.50           C  
ATOM   3791  CB  THR A 479       4.914 -10.297  14.906  1.00 67.50           C  
ATOM   3792  O   THR A 479       5.156 -13.320  15.062  1.00 67.50           O  
ATOM   3793  CG2 THR A 479       5.312  -9.016  14.180  1.00 67.50           C  
ATOM   3794  OG1 THR A 479       3.879  -9.992  15.852  1.00 67.50           O  
ATOM   3795  N   ASN A 480       2.953 -13.180  14.664  1.00 68.50           N  
ATOM   3796  CA  ASN A 480       2.643 -14.414  15.375  1.00 68.50           C  
ATOM   3797  C   ASN A 480       2.477 -15.586  14.406  1.00 68.50           C  
ATOM   3798  CB  ASN A 480       1.380 -14.242  16.219  1.00 68.50           C  
ATOM   3799  O   ASN A 480       2.164 -16.703  14.828  1.00 68.50           O  
ATOM   3800  CG  ASN A 480       1.604 -13.359  17.422  1.00 68.50           C  
ATOM   3801  ND2 ASN A 480       0.518 -12.875  18.016  1.00 68.50           N  
ATOM   3802  OD1 ASN A 480       2.744 -13.109  17.828  1.00 68.50           O  
ATOM   3803  N   ILE A 481       2.734 -15.320  13.156  1.00 74.75           N  
ATOM   3804  CA  ILE A 481       2.539 -16.344  12.141  1.00 74.75           C  
ATOM   3805  C   ILE A 481       3.646 -17.391  12.242  1.00 74.75           C  
ATOM   3806  CB  ILE A 481       2.508 -15.734  10.719  1.00 74.75           C  
ATOM   3807  O   ILE A 481       4.809 -17.047  12.469  1.00 74.75           O  
ATOM   3808  CG1 ILE A 481       1.242 -14.891  10.531  1.00 74.75           C  
ATOM   3809  CG2 ILE A 481       2.596 -16.828   9.656  1.00 74.75           C  
ATOM   3810  CD1 ILE A 481       1.189 -14.148   9.203  1.00 74.75           C  
ATOM   3811  N   LYS A 482       3.227 -18.688  12.180  1.00 78.56           N  
ATOM   3812  CA  LYS A 482       4.191 -19.781  12.180  1.00 78.56           C  
ATOM   3813  C   LYS A 482       4.773 -20.000  10.789  1.00 78.56           C  
ATOM   3814  CB  LYS A 482       3.541 -21.062  12.695  1.00 78.56           C  
ATOM   3815  O   LYS A 482       4.031 -20.172   9.820  1.00 78.56           O  
ATOM   3816  CG  LYS A 482       4.531 -22.188  12.992  1.00 78.56           C  
ATOM   3817  CD  LYS A 482       3.832 -23.406  13.570  1.00 78.56           C  
ATOM   3818  CE  LYS A 482       4.812 -24.547  13.812  1.00 78.56           C  
ATOM   3819  NZ  LYS A 482       4.133 -25.750  14.375  1.00 78.56           N  
ATOM   3820  N   ILE A 483       6.180 -19.938  10.750  1.00 83.44           N  
ATOM   3821  CA  ILE A 483       6.855 -20.156   9.477  1.00 83.44           C  
ATOM   3822  C   ILE A 483       7.152 -21.641   9.297  1.00 83.44           C  
ATOM   3823  CB  ILE A 483       8.164 -19.344   9.383  1.00 83.44           C  
ATOM   3824  O   ILE A 483       7.820 -22.266  10.141  1.00 83.44           O  
ATOM   3825  CG1 ILE A 483       7.887 -17.859   9.719  1.00 83.44           C  
ATOM   3826  CG2 ILE A 483       8.789 -19.484   7.996  1.00 83.44           C  
ATOM   3827  CD1 ILE A 483       6.883 -17.203   8.789  1.00 83.44           C  
ATOM   3828  N   ILE A 484       6.496 -22.266   8.258  1.00 75.38           N  
ATOM   3829  CA  ILE A 484       6.688 -23.703   8.039  1.00 75.38           C  
ATOM   3830  C   ILE A 484       7.398 -23.922   6.703  1.00 75.38           C  
ATOM   3831  CB  ILE A 484       5.340 -24.453   8.062  1.00 75.38           C  
ATOM   3832  O   ILE A 484       7.168 -23.188   5.738  1.00 75.38           O  
ATOM   3833  CG1 ILE A 484       4.562 -24.125   9.336  1.00 75.38           C  
ATOM   3834  CG2 ILE A 484       5.574 -25.969   7.938  1.00 75.38           C  
ATOM   3835  CD1 ILE A 484       3.137 -24.672   9.352  1.00 75.38           C  
TER    3836      ILE A 484                                                      
ENDMDL                                                                          
END                                                                             
