# Supplementary material for: Deep mining reveals the diversity of endogenous viral elements in vertebrate genomes
Source: Nat Microbiol. 2024 Oct 22;9(11):3013–24. doi: 10.1038/s41564-024-01825-4 (PMC11521997; doi:10.1038/s41564-024-01825-4)
Supplement: Supplementary file 7 — NP tree files (Fig. 4a), and structural modelling files for the S. etruscus EVE, Ixodes scapularis EVE and South Bay virus nucleoprotein (Fig. 4b). [file 41564_2024_1825_MOESM7_ESM.zip › Source_Data_Figure_4/Suncus_etruscus_colabfold_24recycles_amber_8234a/Suncus_etruscus_colabfold_24recycles_amber_8234a.a3m]

#484	1
>101
MENKIKVETKDELEMYLKEFGKLIPVNSEYTNSCSLTHVIPRLDDYLRRMADAGTEGEKDAIYSEALIAGTRYAAPLPECIWNCSTGMVKRGLDWFMLNKNSSIVRSWDEDYSTLMKQMPKPEQLVDYQKAAIQWRIDTGYSISPSTATLNEPIAAEYKVPAICIRSIKEMLSDMIRRRNKVLSNGDENHIKSRVSEQHVRWCMDFMKGNFSCAFFPPWGDIEKAGKSGFPLFATGVAKVCELEGIAALSGFRGSLARMKVWGDEHPDLIDTEKFNKMYNSINKMIDQGAELAKQANAYRAQGAQIDTIFSSYYWLWKAGVTPETFPSISRFLFELGQQAKRTKKVCRALTRTSLEWGKPLVDMFADSYYKDNRIYMHPAVLTIGRLSEMGISFGVVPAGDPESCTLGSGHAKAILNYKTSTNDKNPSAQVITSLFEIQKEAHNLRSLDVVSSEHLLHLSLFGKRSPFQNAYNVRGNATNIKII
>A0A7T6Y4W7	621	0.508	1.034E-194	0	483	484	0	481	482
MENKIEVNSKDEMNKWFEEFKKGNGLMDTFTNSYSFCENVPNLDKFVFQMASATDDAQKDSIYASALVEATKFCAPIYECAWVSSTGIVKKGLEWF--EKNSGTIKSWDENYAELKVDVPKIEQLANYQQAALKWRKDIGFRVNANTAALSNKVLAEYKVPGEIVMSVKEMLSDMIRRRNLILNRGGDENPRGPVSREHVEWCREFVKGKYIMAFNPPWGDINKSGRSGMALVATGLAKLAETEGKGVFDEAEKTVEALNGYLDKHRDEVDKASADSMITNLLKHIAKAQELYKNSSALRAQGAQIDTPFSSFYWLYKAGVTPETFPTVSQFLFELGKQPRGTKKMKKALLSTPMKWGKKLYELFADDSFQQNRIYMHPAVLTAGRISEMGVCFGTIPVANPDDAAQGSGHTKSILNLRTSTETNNPCAKTIVKLFEIQKTGFNIQDMDIVASEHLLHQSLVGKQSPFQNAYNVKGNATSANII
>Q0P0H8	619	0.505	4.978E-194	0	483	484	0	481	482
MENKIEVNNKDEMNRWFEEFKKGNGLVDTFTNSYSFCESVPNLDRFVFQMAGATDDAQKDSIYASALVEATKFCAPIYECAWVSSTGIVKKGLEWF--EKNAGTIKSWDESYTELKVDVPKIEQLANYQQAALKWRKDIGFRVNANTAALSNKVLAEYKVPGEIVMSVKEMLSDMIRRRNQILNRGGDENPRGPVSREHVDWCREFVKGKYIMAFNPPWGDINKSGRSGIALVATGLAKLAETEGKGVFDEAKKTVEALNGYLDKHKDEVDRASADSMITNLLKHIAKAQELYKNSSALRAQGAQIDTAFSSYYWLYKAGVTPETFPTVSQFLFELGKQPRGTKKMKKALLSTPMKWGKKLYELFADDSFQQNRIYMHPAVLTAGRISEMGVCFGTIPVANPDDAAQGSGHTKSILNLRTNTETNNPCAKTIVKLFEIQKTGFNIQDMDIVASEHLLHQSLVGKQSPFQNAYNVKGNATSANII
>A0A1S6XXC2	617	0.505	1.750E-193	0	483	484	0	481	482
MENKIEVNNKDEMNKWFEEFKKGNGLVDTFTNSYSFCESVPNLDRFVFQMASATDDAQKDSIYASALVEATKFCAPIYECAWVSSTGIVKKGLEWF--EKNAGTIKSWDESYTELKVEVPKIEQLADYQQAALKWRKDIGFRVNANTTALSHKVLAEYKVPGEIVMSVKEMLSDMIRRRNLILNRGGDENPRGPVSREHVEWCREFVKGKYIMAFNPPWGDINKSGRSGIALVATGLAKLAETEGKGVFDEAKKTVEALNGYLNKHKDEVDKASADSMITNLLKHIAKAQELYKNSSALRAQGAQIDTAFSSYYWLYKAGVTPETFPTVSQFLFELGKQPRGTKKMKKALLSTPLKWGKRLYELFADDSFQQNRIYMHPAVLTAGRISEMGVCFGTIPVANPDDAAQGSGHTKSILNLRTNTETNNPCAKTIVKLFEIQKTGFNIQDMDIVASEHLLHQSLVGKQSPFQNAYNVKGNATSANII
>A0A0N7BC30	616	0.508	3.282E-193	0	483	484	0	481	482
MENKIEVNSKDEMNKWFEEFKKGNGLMDTFTNSYSFCENVPNLDKFVFQMASATDDAQKDSIYASALVEATKFCAPIYECAWVSSTGIVKKGLEWF--EKNSGTIKSWDENYAELKVDVPKIEQLANYQQAALKWRKDIGFRVNANTAALSNKVLAEYKVPGEIVMSVKEMLSDMIRRRNLILNRGSDENPRGPVSREHVEWCREFVKGKYIMAFNPPWGDINKSGRSGIALVATGLAKLAETEGKGVFDEAKKAVEALNGYLDKHRDEVVKASADSMITNLLKHIAKAQELYKNSSALRAQGAQIDTPFSSFYWLYKAGVTPETFPTISQFLFELGKQPRGTKKMKKALLSTPMKWGKKLYELFADDSFQQNRIYMHPAVLTAGRISEMGVCFGTIPVANPDDAAQGSGHTKSILNLRTSTETNNPCAKTIVKLFEIQKTGFNIQDMDIVASEHLLHQSLVGKQSPFQNAYNVKGNATSANII
>P90234	614	0.505	2.964E-192	0	483	484	0	481	482
MENKIEVNNKDELNKWFEEFKKGNGLVDTFTNSYSFCENMPNLDRFVFQMAGATDDAQKDSIYASALVEATKYCAPIYECAWVSSTGIVKRGLEWF--EKNTGTIKSWDESYTELKVDVPKIEQLANYQQAALKWRKDIGFRVNANTAALSNKVLSEYKVPGEIVMSVKEMLSDMIRRRNLILNRGGDENPRGPVSKEHIEWCREFVKGKYIMAFNPPWGDVNKSGRSGIALVATGLAKLAETEGKGVFEEAKKTVEALKEYLDKHKDEVDKASADSMVTNLLKHITKAQELYKNSSALRAQGAQIDTPFSSFYWLYKAGVTPETFPTVSQFLFELGKQPRGTKKMKKALLSTPMKWGKKLYELFADDSFQQNRIYMHPAVLTAGRISEMGVCFGTIPVADPDDAAQGSGHTKSILNLRTSSETNNPCAKTIVKLFEVQKTGFNIQDMDIVASEHLLHQSLVGKQSPFQNAYNVKGNATSANII
>A0A1L3HDZ0	611	0.510	2.676E-191	0	483	484	0	481	482
MENKIEVNNKDEMNRWFEEFKKENGLVDTFTNSHSFCESVPNLDKFVFQMASATDDAQKDSIYAAALVEATKFCAPIYECAWVSSTGIVKKGLEWF--EKNAGTIKSWDESYTELKVEVPKIEQLSNYQQAALKWRKDIGFRVNANTATLSHKVLAEYKVPGEIVMSVKEMLSDMIRRRNLILNRGGDENPRGPVSREHVEWCREFVKGKYIMAFNPPWGDINKSGRSGIALVATGLAKLAEAEGKGVFDEAKKTVEALNGYLDKHKDEVDKSSADSMITNLLKHIAKAQELYKNSSALRAQGAQIDTAFSSYYWLYKAGVTPETFPTVSQFLFELGKQPRGTKKMKKALLSTPMKWGKKLYELFADDSFQQNRIYMHPAVLTAGRISEMGVCFGTIPVANPDDAALGSGHTKSILNLRTSTEANNPCAKTIVKLFEIQKKGFVIKDMDIVASEHLLHQSLVGKQSPFQNAYNVKGNATSANII
>A4D8V9	610	0.508	5.017E-191	0	483	484	0	481	482
MENKIEVNNKDEMNRWFEEFKKENGLVDTFTNSHSFCESVPNLDKFVFQMASATDDAQKDSIYAAALVEATKFCAPIYECAWVSSTGIVKKGLEWF--EKNAGTIKSWDESYTELKVEVPKIEQLSNYQQAALKWRKDIGFRVNANTATLSHKVLAEYKVPGEIVMSVKEMLSDMIRRRNLILNRGGDENPRGPVSREHVEWCREFVKGKYIMAFNPPWGDINKSGRSGIALVATGLAKLAEAEGKGVFDEAKKTVEALNGYLDKHKDEVDKSSADSMITNLLKHIAKAQELYRNSSALRAQGAQIDTAFSSYYWLYKAGVTPETFPTVSQFLFELGKQPRGTKKMKKALLSTPMKWGKKLYELFADDSFQQNRIYMHPAVLTAGRISEMGVCFGTIPVANPDDAALGSGHTKSILNLRTSTEANNPCAKTIVKLFEIQKKGFVIKDMDIVASEHLLHQSLVGKQSPFQNAYNVKGNATSANII
>P89527	609	0.497	9.408E-191	0	483	484	0	481	482
MENKIEVTSKDEMNRWFEEFKKSNGLVDTFTNSYSFCESVPNLDRFVFQMASATDDAQKDSIYASALVEATKFCAPIYECAWVSSTGIVKKGLEWF--EKNAGTIKSWDESYTELKVGVPKIEQLANYQQAALKWRKDIGFRVNANTAALSNKVLAEYKVPGEIVMSVKEMLSDMIRRRNLILNRGGDENPRGPVSREHVEWCREFVKGKYIMAFNPPWGDINKSGRSGIALVATGLAKLAETEGKGVFDEAKKTVEDLNGYLDKHKDEVDKASADGMVTNLLKHIAKAQELYKNSSALLLQGAQIDTPFSSFYWLYKAGVSPETFPTVSQFLFELGKQPRGTKKMKKALLSTPMKWGKKLYELFADDSFQENRIYMHPAVLTAGRISEMGVCFGTIPVANPDDAAQGSGHTKSILNLGTNTETNNPCAKTIVKLFEIQKTGFNIQDMDIVASEHLLHQSLVGKQSPFQNAYNVKGNATSANII
>A0A7G7Y1T1	609	0.501	9.408E-191	0	483	484	0	481	482
MENKIEVNSKDDLNKWFEEFKKGNGLVDTFTTSYSFCENVPNLDRFVYQMASATDDAQKDSIYASALVEATKFCAPIYECAWVSSTGIVKKGLEWF--EKNTSTIKSWDESYTELKVDIPKIEQLSSYQQAALKWRKDIGFRINANTTALSNKVLAEYKVPGEILVPVKEMLSDMIRRRNIILNRGSDENPRGPVSHEHIEWCREFIKGKYIMAFNPPWGDINKSGRSGIALVATGLAKLAETEGKGVFEEAKKTVEALKDYLDKHRDEVDKASADNMVTSLLKHIAKAQELYKNSSALRAQGAQIDTPFSSFYWLYKAGVTPETFPTVSQFLFELGKQPRGTKKMKKALLSTPMKWGKKLYELFADDSFQQNRIYMHPAVLTAGRISEMGVCFGTIPVANPDDAAQGSGHTKSILNLRTNTESNNPCARTIVKLFEIQKTGFDIKDMDIVASEHLLHQSLVGKQSPFQNAYNVKGNATSANII
>A0A2K4NR51	608	0.501	1.764E-190	0	483	484	0	481	482
MENKIEVNSKDDLNKWFEEFKKGNGLVDTFTNSYSFCENVPNLDRFVYQMASATDDAQKDSIYASALVEATKFCAPIYECAWVSSTGIVKKGLEWF--EKNTSTIKSWDESYTELKVDIPKIEQLSGYQQAALKWRKDIGFRINANTTALSNKVLAEYKVPGEILVPVKEMLSDMIRRRNIILNRGSDENPRGPVSHEHIEWCREFIKGKYIMAFNPPWGDINKSGRSGIALVATGLAKLAETEGKGVFEEAKKTVEALKDYLDKHRDEVDKASADSMVTSLLKHIAKAQELYKNSSALRAQGAQIDTPFSSFYWLYKAGVTPETFPTVSQFLFELGKQPRGTKKMKKALLSTPMKWGKKLYELFADDSFQQNRIYMHPAVLTAGRISEMGVCFGTIPVANPDDAAQGSGHTKSILNLRTNTESNNPCARTIVKLFEIQKTGFDIKDMDIVASEHLLHQSLVGKQSPFQNAYNVKGSATSANII
>A0A172W7Q8	606	0.500	8.493E-190	0	483	484	0	481	482
MENKIVVNSKDEMNKWFEEFKKVNGLVDTFTNSYSFCENVPNLDKFVFQMASATDDAQKDSIYASALVEATKFCAPIYECAWVSSTGIVKKGLEWF--EKNTGTIKSWDESYTELKVDVPKIEQLASYQQAALKWRKDIGFRVNANTAALSSKVLSEYKVPGEIVMPVKEMLSDMIRRRNLILNRGSDENPRGPVSREHVEWCREFVKGKYIMAFNPPWGDINKSGRSGIALVATGLAKLAETEGKGIFEEARKTVDALKDYLDRHKEEVDKTNADNMVTNLFKHIAKAQELYKNSSALRAQGAQIDTPFSSFYWLYKAGVTPETFPTVSQFLFELGKQPRGTRKMKKALLSTPMKWGKKLYELFADDSFQQNRIYMHPAVLTAGRISEMGVCFGTIPVDNPDDAAQGSGHTKSILNLRTSAETNNPCAKTIVKLFEIQKAGFNIQEMDIVASEHLLHQSLVGKQSPFQNAYNVKGNATSANII
>A0A0M3SU51	584	0.456	7.003E-182	0	483	484	0	474	673
MENLIDFTGVDGLQRWLKLTFPDTPIGKELTNFGSFMSVVPDLSEFELQARKAGSDQEKDAIYSKALIAATRKAAPIAACAWTSSNDMVTKGLKWFEdqITKENPKFISWHKEYEFFKKNVPTVEQLMDYQTSALEWRRDTGYSVIPETATLTSKVVAQFSVPGVYVVAVQDMIKDMVARRGGGPKRG--------VSDEHIRCCLDIMNGNYSAIINPSWGELDKKNKQGLMLLATGFAKLREVHGPVAMVKVGQTVDKFKAWC-QNQDILDKTKADEACNILEQAVNESLTLGGGAAIYRNQVAQIDTVFSSYYWMWRAGVTSQSFPLLSDFLFELGQNARGNIKVVKALERTGLKWSRPLLSLFADNTFKVGRIHMHPAVLTVGRLSEMGACFGIIPATHPQSAVLGSGFAKNILNVK--TDGLNPSASLVVQLFDIQRQSRMLTDLDVVSSEHLLHQVLVGKKSAYQNAFQVRGNATDTKIV
>Q8V336	581	0.507	4.614E-181	0	483	484	0	482	483
MENQIKANNKKEFDEWFKPFSEKLQLRSNLTNSASLCDRVPDLALAEMKMALATDDKEKDSIFSNALVEATRFCAPIYECAWTCSTGVVQKSLSWF--DKNKDFIKLWDAKYMDLKKGIPEPEQLVSYQQAAQKWRKDVGYEINQFTRSLTHPVVAEYKVPGEIAVDVKEMLSDMIRRRNVLLNGDGENaGKKGPISREHVSWGRELAGGKFQVVFNPPWGDINKCGKSGIPLAATAMVKVAELDGSKKLEDIRQALLDLKKWVEDNKDALEDGKGNELVQTMTKHLAQAVELSKKSNALRAQGAQIDTPFSAYYWAWSAGVKPETFFTLSQFLFEMGQSARGGKKMIKALTSTPLRWGKGLINLFADDDFLGNRLYMHPAVLTPGRMSEMGACFGVIPVASPEDAILGSGHSKNILNFKIDTSVQNPCASTIVQLYRIQKSGFDLESLEVVSTEHLLHQSFVGKRCPTQNAYKVRGNATNVNII
>B8PWH3	579	0.486	3.040E-180	0	483	484	0	482	483
MENQIKANTKKEYDEWFKPYAEKTHLKSVLTNSASFCDALPDLSIFEVKMGLATDDREKDSIYACAMVEATKFCAPIYECGWACCTGMVENGLKWF--DKNKDVIKLWDGKYSDLMKNVPEPEQLVAYQRAAQKWRQDNKFEINQYTRSLTHSVQADYKVPGEYAVEVKEMLSDMVRRRNILLNgNGDDAGKKGPVSREHVNWGRELAAGKFQVVFNPPWGDINKTGRSGIPLAVTSMVKVAELDGHKRLEDIRKTLLDLKKWIEDNKDELEDGKGDELVKTLTKQLADAIELAKKSSALRAQGAQIDSIFSSYYWAWKAGITPVTFPTLSQFLFEMGQGPRGGKKMIKALTNTPLKWGKKIISLFAEDDFNGNKLYMHPGVLTAGRMSEMGACFGVVPVSNPEDAVLGSGHSKSLLNYKIDTNAGNPCAKEIVQLFRIQKAGFDLDSMDIVASEHLLHQSLVGKRCHFQNAYKVKGNATNVEIV
>A0A7G7Y1S7	548	0.535	1.331E-169	0	482	484	0	483	485
MENKIVAENRAELVKWFEEFGRNNNLSDALTTSKSFCTEVPDLSRYVARIRTADTSSEKDAIYSSALISATRYAAPIFECAWTSSTGMIKKGLDWFKANKDNEVVKIWDTNYRTLMMNAPEPDQLLGYQKAAQKWRVDVGYGINNNTRILHEAVLTEYQVPGNIVNTVREMLTDMIRRRNEIINgPAGDGTGRGPVAREHIDWCREFINGKFMSVFTIPWGDVNKAGKSGFPLMATGLAKLVEVEGQGALEKARQSLQRLSDWLKANKEQVEEEAANKMCTDIERHIVSAEELARRSSAMRAQGAQMDTVFSSFYWLWRAGVTPETFPTVSQFLFELGKNPKGHKKMHKALASTPLRWGKKLVELFASDSFLENRIYMHPGVLTPGRMSEMGICFGVIPVNEPEEACQGSGHAKAILNYKTDTNSKNACATVIASLFDVQKRAYTIEQMDVVASEHLLHQSLVGKRSPFQNAYNVKGNATNVQI-
>M4PWE6	547	0.537	3.414E-169	0	483	484	0	484	485
MENKIVASTKEEFNTWYKQFAEKHKLNNKYTESASFCAEIPQLDTYKYKMELASTDNERDAIYSSALIEATRFCAPIMECAWASCTGTVKRGLEWFDKNKDSDTVKVWDANYQKLRTETPPAEALLAYQKAALNWRKDVGFSIGEYTSILKKAVAAEYKVPGTVINNIKEMLSDMIRRRNRIINGGsDDAPKRGPVGREHLDWCREFASGKFLNAFNPPWGEINKAGKSGYPLLATGLAKLVELEGKDVMDKAKASIAQLEGWVKENKDQVDQDKAEDLLKGVRESYKTALALAKQSNAFRAQGAQIDTVFSSYYWLWKAGVTPVTFPSVSQFLFELGKNPKGQKKMQKALINTPLKWGKRLIELFADNDFTENRIYMHPCVLTSGRMSELGISFGAVPVTSPDDAAQGSGHTKAVLNYKTKT-EVgNPCACIISSLFEIQKAGYDIESMDIVASEHLLHQSLVGKRSPFQNAYLIKGNATNINII
>Q8JYS5	540	0.495	7.108E-167	0	483	484	0	481	482
MQNQIVADNKDAILAWHKAYSEKHKLKSVLTNSASFCEAIPDLSGYEVSMRLVSSDSEKDSVYASALVAATKFCAPILECAWTSCTGMVERGLDWFENN--REMVKIWDTEYGKLRTEVPSPEQLLGYQRAALKWRKDTKYGINKNTAALAAAIATEYKVPGSLVVNVKDMLSDMIRRRNKILNRDGseDVPKRGPVSKEHIDWARDLAQGKFLVVFNPPWGDINKAGKSGIALAATGMAKLIELDGPKIAEDLKESLKSLVAWINAHKDEVENGK--EVVDSLTKYLQKALELAKQSSAMRAQGAQIDTVFSSYYWLWKAGVTAEMFPTVSQFLFELGKVPRGNKKMKKALSSMPLKWGKKLLALFADDSFTANRIYMHPGVLTAGRMSELGVCFGAIPVANPDDAADGSGHIKSILNYKTDTQAGNPCAQNIVALFNIQKAGFDIESMDIVASEHLLHQSLVGKRSPFQNAYNIRGNATSIQII
>G4WCV2	532	0.491	5.193E-164	0	483	484	0	481	482
MQNQIVADNKDAILAWHKTYSEKHKLKSVLTNSASFCETIPDLSGYEVSMRLVSSESEKDSVYASALVAATKFCAPILECAWTSCTGMIQRGLDWF--DNNGEMVKIWDADYGKLRTEVPSPEQLLGYQRAALKWRKDTKYGINKNTAALAAAIATEYRVSGSIVVNVKDMLSDMIRRRNKILNRDGseDVPKRGPVSKEHIDWARDLAQGKFLVVFNPPWGDINKAGKSGIALAATGMAKLIELDGPKIAEDLKESLKSLVAWINAHKDEVENGK--EVVDGLTKHLQKALELAKQSSAMRAQGAQIDTVFSSYYWLWKAGVTAEMFPTVSQFLFELGKVPRGNKKMKKALSSMPLKWGKKLLALFADDSFTANRIYMHPGVLTAGRMSELGVCFGAIPVANPDDAAEGSGHIKNILNYKTDTQAGNPCAQNIVALFNIQKAGFDIESMDIVASEHLLHQSLVGKRSPFQNAYNIRGNATSIQII
>A0A0U5AAA8	529	0.525	4.676E-163	0	483	484	0	484	485
MENKIVAESREEFHAWFKAYSDKHKLSKTHTESASFCREVPSLETYRLKMQFAATEAEKDAVYSTALIEATKFCAPIMECAWSSSTGMVRKGLEWFETNKESEIVKVWDANYATLRRGTPDAEALTAYQKAAIAWRKEVGYNLNPQTHVLKQAIAAEYKVPGTIVANIKEMLSDMIRRRNLILSGGsDDAPKRGPVGREHIDWCREFAKGKFLAVLNPPWGEIGKAGKSGYPLLATGLAKLAELEGPDVLNKAKENIVKFQDWLKQNKDQLDEERAKVILDSLVASHKTAVALAKQSNAFRAQGAQIDTVFSSYYWIWKAGVTPITFPSVSQFLFELGRNPKGQKKMHKALTNTPLKWGKKMIELFADNDFKQNRIYMHPCVLTSGRMSELGVTFGAVPVTDPDDAAHGSGHTKAVLNYKTGADSGNPCARIISELFEIQKAGYDIQSMDIVASEHLLHQSLVGKRSPFQNAYLVKGNATNINII
>A0A191KW98	519	0.431	1.639E-159	0	483	484	0	474	630
MENLIDFSGRDGLDRWLRATFPDVILSVGLTNYGSLMTSVPDLSHFEQMARQAKSEQEKDAVYSKALTEATRKAAPIAACALTSSKEMVKKGLQWFE-DQiisEDGNFLVWHQNYEQLKKAPPSFEQLMGYQMSALNWRQSVGYGQLEETAVLVSQVIAQFSVPGTLVVTVQEMIKDMIARRGGGPKRG--------VSEEHVRCCVDIMNGNLSALINPAWGDIDKKNKNGLMLLTTGIAKLRELYGPVAMVKVQQAADKFGEWG-KAQDVLDQSRVQEIHQVLLKSIAESTSLGGGAAVFKNQIAQIDSVFSSYYWMWRAGVTPESFPLLSDFLFELGQNARGSAKIIKTLDRIGLKWSKPLVNLFADSTFKMGRIHMHPAVLTTGRLNEMGLCFGIIPASHPESAVNGSGFAKNILNVR--TDGMNPSAQLVVQLFDIQRQSRTLSDLDVVSSEHLFHQILVGKQTAYQNAFQVKGNATDTKIV
>W8Q4J3	484	0.501	1.609E-147	53	421	484	0	366	369
-----------------------------------------------------TDDAQKDSIYASALVEATKFCAPIYECAWVSSTGIVKKGLEWF--EKNSGTIKSWDENYAELKVDVPKIEQLANYQQAALKWRKDIGFRVNANTAALSNKVLAEYKVPGEIVMSVKEMLSDMIRRRNLILNRGGDENPRGPVSREHVEWCREFVKGKYIMAFNPPWGDINKSGRSGIALVATGLAKLAETEGKGVFDEAKKTVEALNGYLDKHRDEVDKASADSMITNLLKHIAKAQELYKNSSALRAQGAQIDTPFSSFYWLYRAGVTPETFPTVSQFLFELGKQPRGTKKMKKALLSTPMKWGKKLYELFADDSFQQNRIYMHPAVLTAGRISEMGVCFGTIPVANPDDAAQGSGHTKSILNLRTST--------------------------------------------------------------
>A0A1S5NVM8	450	0.378	8.241E-136	0	483	484	0	476	479
MTSKLDFEDKDGLNKWFSEFRQNFNLSTSFTNSLSLCKELPDLTSYLSREPK--TDKEKDAFYSQAVIDAVCNAAPIYECAWTSCTGMVKRGLKWFEDNQQqtAELIAIYDN----VKKRVPLLSELNTYQQAARKWRLDVKYAINEFTETASGNVLNTYSVPNDIILDVQTMLKDIIRRRNLVLGaSATR----TVVQPDHVRYVQSWVLGTTHLASLPPWGETNKKNSSNRSLFATGLCKLVQTVDENIIKKAKKRLEELEKMVEEPdKHGLEKGAAEEHLKGIRASIEEAETMTESSGAMMSQAGNIDLPFSSYFWAYRAGVTPSTFPALSQFLFELGTQARGKEKMCSILNNTPFKWGKGIVGLFADNSFQGNKMYLHPMVLTSGRLSDMAACFGAFPVAYPGRALEGAGHPRYILNLKTS--DKNACAHAITQLFKIDTTYNPdYESKEIIPSEHMLHQSFIGKKSPFINVSRVKGNAANVQIV
>A0A191KW79	447	0.390	7.389E-135	0	483	484	0	476	479
MASKLDFEDKDGLNKWFSEFRQNFNLSTSYTNSLSLCKELPDLTKYLSMEPK--TDKEKDAFYSQAVIDAVCNAAPIYECAWTSCTGMVKRGLKWFEDNQQQTN--ELIAIYDNVKKRVPLLSELNTYQQAARKWRLDVKYAINEFTETASGNVLNTYSVPNGIILDVQTMLKDIIRRRNLVLGaSANR----SIVQPDHVRYVQAWVTGTVHPASLPPWGETNKKNSSNRSLFATGLCKLSQTVDEYILGKAKKRLEELEKMVeDPDKHGLDKDAAGEHLKGIRASIEEAESMTESSGAMMSQAGNIDLPFSSYFWAYRAGVTPNTFPALSQFLFELGTQARGKEKMCSILNNTPFKWGKGLVGLFADNSFQGNKMYLHPMVLTSGRLSDMAACFGAFPVAYPGRALEGAGHARYILNLKTS--NKNACAHAITQLFKIDTTYYPdYETKDVIPSEHMLHQSFIGKKSPFINVSKVKGNAANVQIV
>A0A859D0Z6	447	0.401	7.389E-135	0	483	484	0	476	479
MANQLNFGTKDDLDKWFLNFRQNYRLSGVYTNSFSLCNGPADLTRYLSLDPK--TNKEKDAFYSQAMVDAVKYCAPLYECAWNSCNGMVTRGLKWFEDNK--AITQELDGIYDRVKKAEPTIQELNTYQESAIKWREDTGYVINDLTAIAGGEVLTRYTVPNNIILDVQVMLKDMIRRRNLALG---TTPTRSVVQADHVNFVEAWINGQTHVAALPPWGPIDKKNVGNHTLLATGLCKLMQTKDDQAINKALARADELdQMIGEADKHGLDKQAATTHLMLIHASIDEAKSMGIDKTAMMSQAANIDVTFSSYYWMYKAGVTAETFPSLSQFLFELGTQARGKEKMTKILNSTPFKWGKGLTKLFADNTFGGNRLYLHPLVLTTGRMSELGATFGAFPVAYPGRVTEGSGHPRYILNLRTT--GKNPCAESIVQLFQINKDYYPdFEAQEVIPSEHLLHQSFIGKRGPFLNVSRVRGNATNVQIV
>A0A191KW73	445	0.383	4.842E-134	0	483	484	0	476	479
MASKLDFEDKEGLNKWFSEFRQNFNLSTSCTNSLSLCKELPDLTKYLSMEPK--TDREKDAFYSQAVIDAVGNAAPIYECAWTSCTGMVKRGLKWFEDNQQQTT--ELIAIYDNVKKRVPLLSELNTYQQAARKWRLDVKYAINEFTETASGNVLNTYSVPNDIILDVQTMLKDIIRRRNLVLGaSANR----STVQPDHVRYVQSWVMGTTHPASLPPWGETNKKNSSNRSLFATGLCKLSQTVDEDILRKAKKRLEELEKMVeDPDKHGLDKDAAGEHLKGVRASIEEAETMTESSGAMMSQAGNIDLPFSSYFWAYRAGVTPNTFPALSQFLFELGTQARGKEKMCSILNNTPFKWGKGLVGLFADNSFQGNKMYLHPMVLTSGRLSDMAACFGAFPVAYPGRALEGAGHARYILNLKTS--GKNACAHAITQLFKIDTSYYPdYESKEVIPSEHMLHQSFIGKKSPFINVSRVKGNAANVQIV
>A0A191KWE0	442	0.377	4.340E-133	0	483	484	0	476	479
MSNQLTFGDKAGLDKWFLNFRQNYGLSGTYTNSMSMCGGPADLSKYLSLDPK--TDKEKDAYYSQAMIDSVRHCAPLYECAWNSCTGMVERGLKWF---KDnTAITLELDKIYDVVKRKEPSLSELNAYQGFAIKWREDTKYGINELTGIAEGETLTKYAVPGNIILDVQTMLKDMIRRRNLILGS---APTRSNVQPEHITFVEAWVNGHTHAAALPPWGSIEKRNVANHTLLATGLCKLMQTKDERAIEKATMRAAELETMLqDPDKHGLDKETAYVHLLQIRASIEEAKNMGVDKTAMMSQAANMDVPFSSYYWMYKAGVTSETFPSLSQFLFELGTQARGKDKMTKILNCTPFKWGKGIIKLFADNTFEGNRLYLHPLVLTTGRMSDLGAAFGAFPVAYPGRVVEGSGFPRYILNLKTSSP--NPCAETIVKLFQITKTYYPnYEGHEVIPSEHLLHQSFIGKKGPFLNVSKVKGTATNVQIV
>A0A142J8F8	441	0.403	8.121E-133	0	483	484	0	476	479
MANQLNFGTKDELDKWFLNFRQNYGLSGTYTNSFSLCTGPADLTRYLSMDPR--TDKEKDAFYSQAMVDAVKYCAPLYECAWNSCNGMVTRGLKWFQDN--VAITQELDNIYDKVKKAEPTISELNAYQGFAIRWREDTKYVINDLTAVAGGEVLTRYTVPNNIIFDVQVMLKDMIRRRNLALG---TTPTRSNVQPEHVNFVEAWINGQTHAAALPPWGSIDKKNVGNHTLLATGLCKLMQTKDDQAINKAtlRANeLERM--IGDADKHGLDRQVATAHLTQIRASIDEAKMMGIDKTAMMSQAANIDVPFSSYYWMHKAGVTAETFPSLSQFLFELGTQARGKEKMTRILNNTPFKWGKGLVKLFADNTFEGNRLYLHPLVLTTGRMSELGAAFGAFPVAYPGRVTEGSGHPRYILNLRTT--GKNPCADTIVQLFQINRDYYPdFEAQEAIPSEHLLHQSFIGKKGPFLNVSKVKGNATNVQIV
>UPI001E259B2C	441	0.371	8.121E-133	0	483	484	0	476	479
MTNQLTFSSKDGLDKWFLNFRQNFGLSGTFTNSASICGGPADLSTYLTLNPK--TDREKDAYYSQAMIDAVKKCAPLYECAWNSCTGMVERGLKWF---KDNAAItLELDNIYANVRKKEPNLSELNAYQNFAIKWREDTKYAINDLTSVAGGEVLTQYAVSSNIILDVQTMLKDMIKRRNLVLGS---APTRSNVQPEHIIFVDAWINGQTHVAALPPWGSMDKKNSANHTLLATGLCKLMQTKDERAIQKAQMRVVELEEMLqDPDKHGLDKDTAYVHLLQIKASIDEARTMGVDKAAMMSQAANMDVPFSSYYWMYKAGVTSETFPSLSQFLFEMGTQARGKEKMFKVLNNMPFKWGKGVIKLFADNTFEGNRLYLHPLVLTSGRLSDMGACFGAFPVAYPGRVLEGSGHPRYILNLKTT--DQNPCAETIVKLFQINKTYYPnYEAQEVIPSEHLLHQSFIGKKGPFLNVSKVKGTATNVQII
>A0A5C0C9F4	432	0.313	1.092E-129	3	482	484	7	482	490
---LLTFSDASGLDSWFKDFEAKNIMSEEYTNSKSFCFDL-RMATQWKKLP---TRAENDAMIAQLVHERLKTCAPIKEFAWTACDGMVERGLNWFDRNKDSETM-TWAANYEALKGRLPTTAEVNQYQKAALQWRTDTNYAINKYTAAISDSVVKIYQVNNKIVTDIRDLLSDMVARRNKALGI---KPGEERVPAEHVDSFSNWLKqGDWSA---PcPWGDWEKKNKKGNSLIVTACAGVINRALFKE-EELKERLKSLA--GDAslasKTEGFDPKKCEdtaKILLDLYgkaKAFISGGDGSSQSGGFVQQGSALDTVFSSYFWAWKCGVKKDVFPALSSMLYALGKNPTGKTKIIKVLKASPYTWAHKMTEMFS---TLSTDpIHMHPGVLTAGRLTtEMVASFGAFPVSDPSKAADGASSPRFLLNLK--SSDMNPAATTVSRMFYEYRQGYPdWRDEEIVPVEHLLHQTFLSKLGPYVNVSQVQGNALAVKI-
>A0A0M4KSA4	430	0.309	7.152E-129	3	483	484	2	487	516
---QLEFKDVKGLNEWYESFKKEVPIYSQGANSACLGSELVDLSQFKIDIDSQATESAKNAVYGKAVVAATRKLAPIYECAWTSCEGTFERSMAWFRDNADKPEFKLWHDKYNELKSNLPEPEQVEAYQTCSSAWRQAIGYEINANTSTLRGAIVEEYGVSKEIVGTVKDMLVDMVNKRKKRLG--GVVVSGNKASDDHINWMKSWLDDEIELFSVPTWGSWAKLNSRGQRLAGTAIANIKQKKDGDAVETAKEKLEKMKA-IASNPavletDGYSEDAVKKMCGEVESAIEEAEKLlaeTGGGAdsKYQQQAAAMDVPFSAHYWAWKSKVNDASFPALSQWLFELGQRPIGATKINAMLGELPFVWARNLRSAFASSNFNGSKIYMHPAVLTAGRLSDMAACFGAFPVGNTARAVEGTGNTRFLLNLKREGD--NPCATMVTSLFDVFSAGFKYQDVEIVPPEHMLHQSFLGKTSPFQTASKIDGSFTEINIV
>A0A0B6VJ76	428	0.316	2.503E-128	6	483	484	5	487	514
------FKDLNGLNNWFEEFKKDVPIYTSGANSACLSSGLVDLSQFKLEIDAQSSESAKNAVYGRAVIAATRNLAPIYECAWTSCEGIFERSMSWFNDNADKPEFKVWHDKYNDLKSNLPEVEQILAYQNCSSLWRKDIGYEINQNTSTLKGDIVEEYGVNRNIVGTVKNMLVDMVNKRKKRLG--GVVITGAGTSEDHITWMENWLDGEIESFSIPGWGSWAKQNSKGTRLAGTAIANIMQKKDSDALEKAKEKLEKMKKTADDpaslESEGMSEDAAKKMCQEVEASIEEAEVLlgtnvAQGESKYQQQAAAMDVPFSAHYWAWRCKVNENSFPALSQWLFELGQRPIGAAKINTMLGELPFIWARNIRGSFASSNFNGNKIYMHPAVLTAGRLSDMAACFGAFPVANPQRAAEGTGNTRYLLNLKREGD--NPCASMVTSLFDVFSAGFKYQDMDIVPPEHMLHQSFLGKTSPFQTANKIKGSFTKINVV
>A0A7S6KTP5	427	0.317	8.757E-128	6	483	484	5	487	514
------FKDVNGLNSWYEEFKKEIPIYTAGANSACLSPDLVDLSQFKMDIDSQTSENAKNAVYGRAVIAATRKLAPIYECAWTSCEGIFERSMTWFNNNSDKPEFKVWHDKYNDLKSNLPEAEQILAYQTCSGSWRKEIGYEINQNTSTLKGDIVEEYGVNKNIVGTVKNMLVDMVNKRKKRLG--GVVVTGAGTSEDHITWMENWLDSEIE-PFsIPGWGSWAKQNSKGTRLAGTAIANITQKKDSDALEKAKEKLEKMKKTVsdaaALESEGMSEDAAKKMCQEIEASIGEAETLlgasvTQGESKYQQQAAAMDIPFSAHYWAWRSKVNENSFPALSQWLFELGQRPIGAAKVNTMLGELPFIWARNLRGSFASSNFNGNKIYMHPAVLTAGRLSDMAACFGAFPVANPSRAIEGTGNTRYLLNLKREGD--NPCASMVTSLFDVFSAGFKYQDMDIVPPEHMLHQSFLGKTSPFQTASKIKGSFTKINVV
>A0A1S5NQD2	423	0.399	2.005E-126	0	482	484	0	477	481
MANMLKIKTVAELDSWLKNFPPYVTASTAVTNSKSLAGHLESIEPYRAKVRDNMSQPEKDALYSQAAMGLFKFGAPIRECIWTSSTGVFERSMKWFEDNHTTPTFITWDEKYATLKTDVPTLEQLKAYQKSAIAWRVDIGYNAGPLTSILEEQLVDRYAVPMTIITDVQRMLDDMIAKRNNLLKSPANK---GIVQDEHIRWVKDWLEGKCHAACSPLWG-FDKKNTAGKYLFATGMAKIHQTVPKfDVMDKFDGRVQELSKL--KKGDEVYTSAAIEgALKHLEGIRAEAAELIEGSSSYLAQCAQMDVPFSAYYWLWKAGVTEKSFPSLSDFLFQLANKQVGTGKMVKILSGRGETWAAPIVQLFSAKeTFKGDRIRMHPAVLTAGRLSDMGACFGAVPVNRPEDVTQGAGFARFALNFKTGRG--NPCATNIVELFRLQDEMGEVSVENIVPSEHLLHQSLVGKRSPFQNAYNVKGNAIEVKV-
>A0A7U3T2R1	419	0.306	6.275E-125	3	482	484	6	483	487
---QLTFSDKGGLDTWYKGFKSSLGfdLLSTLTYSESLCKEVlgPHsLD-----IKSA--SREKDAEIARLMHERLKDMAPVYECAWTSCDGIVRRSFDWFEKNKDHKNMK-WSKEYESLKKAVPSSDQVLQYQEAALEWRNAIKYEINSFTTASKDSVVKIYRVGADIVTDIQDLLKDMQRRRNTALKiePGQEKAPALHI-EAFKEW-LDSKDYTAPC----PWGSWTKKNKGGTSLAVTACAglvnkKYRtrdqlkaELETIGTEVEAMGELAEFdKNFC-KEQGAFFK----SLWSTVDGFLSGTQAGSKN-SGFVQQGSAIDTAFSSHYWAWKAGVRPELFPTLSSMLFNLGKAPLGKAKVIKKLKESPFVWAQTMSEMFAQV--ESDAIHMHPGILTPGRIcSDMVCAFGAFPVAEPAKIRDGSSSPRFLLNLR--SDGENPAGQSICALFREYKQEYSgWQDQEIVPVEHMLHQSFLSKHGPFVNVYQVQGLALAVKI-
>A0A7G7Y1S3	412	0.303	9.386E-123	0	483	484	0	480	483
MSNQLKFTDSKGLKTWCDEFYKKVGATNRYTRSYSLCTEIPG----EKKWEPSGDSKANNAVIAKMVHDRLKVCAPIKECAWTACEHISLVSLKWFETNK-KKPILAWSEKYDDLKTRMPTYDEVKAYQAAALKWREDIKYGQIPLTRAITDHVVTEYKVNAGIVMDLNQMLRDMIDRRKRALGIEGDV-ERKP--ATHIKEFADWLERKTWC-LPCPWDEWAKVNKSGHSLAVTACAGMIQRK-MTNMTDLVLALNDLGndAEAAASNGEYVKEKCEEvaaffkgLPKEVEKFM-QGT-GPGQTGPFVQQGSALDTAFSSYFWAWKSGVTGNSFPGLSNMLFELGKSPTGRSKLEKKLKQSPFRWAHNLVDLFASVSRDSESIHLHPGVLTPGRLCtEMVCSFGAFPVTDPARIVEGSSSPRFVLNLK--TDESNPAATSICNMFREYKTAFsDWQGEDVVPTEHLLHQTFLNKHGPFINVSQVKGKALDVLIV
>A0A6B9SC72	409	0.352	1.569E-121	0	482	484	0	469	500
MFAKIKNADDVEtaYQRLAKKTRQTFG--STFTNTVSM-----DkkYIWnqgdLESRKAMVETEKQKDALFSDMLQRVASCAVPIKECIWNCSLHLHKKSEKWF--NENKKVIEPFDKEYATLKKEVPSLDQLLAYRAAALKWRTDVGYGIIEGTEWLTGSLPLEFSIPVGYASEINHMLLDMKDRSKAV---------ASKVSDEHVGWVKEYLLGNMKYGLVAPWGEIDKTNNSGHLLLTTGIVKAIQlkMEGVGQLVDDR--LKELDKWIEEKNDGFDLEKLKKWRETLAKAWERAEVLRAAGASYTSQIAQMDTVFSSFYWLWKLEVGEVFFDSLQDFLFTLGRKPRGVGKIHKVLGSSPLRWSTRMVQLFASESFKDNRIHMHPAVLTPGRLYEMGACFAGFVLRD--GTLIPAGFPKFILNFKTEGD--NPCVEALVNLYRLTQDLYPdLSALEVVPIEHIFHQVLVGKKGPFQNAMDRTGVATQIKI-
>A0A0C5B7U1	408	0.374	2.145E-121	2	483	484	0	479	480
--NKLSFTDQAGLNEWFDVFKRTHNLTSVLTHSPSTCGLLPSMTPFIDRMLAAQDEKQKDAIYSEAVIEVCKHTAPVKEVAWAGCVGTFLKGMTWMKAKVPG--M-LFDQQYDRLKRGDASIEMLKEYQKCAREFREDIGFHINDFTATLRGQIVEEYKVDATLVVTINEMLRDMLHKRNVLLKNQyGEN----RVNPEHIIWVREFLEGTFGADFTPPWGSIRKTNKSGVPLLTTGFCKamQEQTMDEQALnAKVDSVIQKISTWMNTGSdPGLNKVELQKDIDFIRSCATQAVSMQADSSGYFAQCAQMDNLFSAYYWMHKAGVTVKTFPPLSSYLFRLGQKSRGRKKITVDLEQTAMRWGRGLLDIASTDEFE-NRIYLHPAVFTLSRLSDMGACFGAFPVGDPDLLSKGAGHPKFLLNLRTMTEQnKNPAAEAIAGLFELQKEsGKPIAD-EIVPSEHMLHQSFVGKKSVFQNASLVKGNITKVHIV
>A0A191KWE2	408	0.308	2.145E-121	4	483	484	11	492	494
----LDFQTTNDWETWWSGFKAKhssVGVS--FTNFDSFFQGridVSRYIDEVQKIqGNSHADAQRDAILAQATVDTTRFAAPVKYCGWLVNRTFVTSAFNWFQVNSNHPDVKIWDASYDKLKTQLPSLEQVQGYIRSAIKFRNETGMPGDIGFAVLSGNTPATWKVPMDCINEIQEMLKDMRDRQNAAFGS-NRNKEQ---SRRNGEYMAGLVLGSESILGETPWGSWNKKNKgdKKLHLSSTALMNALQNKLITE-ADIDKFETDMKVELSVERDEDIKKAITEILGVIEVFKVEKNAMNGNnTGGFLQQGSNIDVVFSSFYWAWKSGCGINEFPALSKFLHALGQKFVGKAKVIEALSSVKFKWGKGLVNIISKDYFAD-RIHMHPAVLTSGRINnDMVSCFGPVPAHDPDLAVNGCASVRHLTNMETRKN--NTCAYAIASLFRVFKAAYPAyDQLEVVPMEHMLHQSFLGKTSGMQNSSMISGNALDVNIV
>A0A191KWB6	407	0.299	4.011E-121	4	483	484	11	492	494
----LDFHGVGDWNTWWSGFKAKHAdISSNFTNFESFSDGsfhVGRYIDEAQRLqGNSHADQQRDAILAQAIVEVTKFAAPVKYGGWLVNKTYVETALDWFQKNSQTNEVKLWDANYDRLKGQLPDSDQVKGYIKSALKFRADTGLPGDIGFATLQGGTPTQWKVPMDSINEIQEMLADMKERQGRVFG-GNRNKEQ---SRRNGEYIASLIMGTESILGEVPWGSWTKRNKGERklLLSSTAIMNALQNNMITE-DDIDRFERDMKTELAAEKDDEVKKAITDILTMLEafKVERQAM-GGTGAEGFIQQGSNIDVIFSSFYWVWKSGCTVNEFPALSKFLHGLGQKFVGKAKMMETLTGVRFKWGKGLLGIISKENFAD-RIHMHPAVLTSSRINnDMVSCFGIVPAHNPDLAKDGCASLRNLTNYETR--KQNICATAIASLFRVYKAAYPrYDQQEVVPMEHMLHQSFLGKSSAMQNSSKIVGNALDVNIV
>A0A191KWC0	406	0.297	1.402E-120	4	483	484	11	492	494
----LDFKGIGDWNTWWSGYKAKYGnISSNYTNFESFFNGVFDvgrYIDEAQKLqGNSHADQQRDAVLSQAIVEVTKHAAPIKYAGWLVNRSYVETALNWFHANSGDNTVKIWDANYDRLKGQLPDGDQVKGYIKSAIKFRNDTGLPNDIGFATLQGGVPTQWKVPLDSINEIQEMLVDMKRRQNQVLGS-NRNKEQSK---RNGEFIAGLITGSESILGEIPWGSWNKRNKgeKKLLLSSTAIMNALQQRLITE-DDIKRFEQDMKTELAVEKDDDVRRAITEILNMLEAYAVEKQAMAGPATGeFVQQGSNIDVIFSSYYWVWKSGCTVNEFPALSKFLNGLGQKFVGKAKMMETLSGVKFKWGKGLLNIISKENFTD-RIHMHPAVLTSSRINnDMVSCFGVVPAHNPDLASEGCASLRNLTNFETR--KTNVCAKAIASLFRVYKAAYPrYEQQEVVPMEHMLHQSFLGKTSAMQNSSMLVGNALDVNLV
>A0A191KW72	406	0.314	1.402E-120	3	483	484	6	496	498
---KLDFRTQADWDAWYDEFKRSYPeLNSNLTNYDSFMSKLPDLKDFAKDMGrhKGDSRALKDSIFGKAVIDLTQHSAPIKECAWLTNKTFITNALNWFENNKDNKTVKIWDAEYNRLMTDLPTLNQVQSYQTAARKFRAEVLLPNDPAFSILQGEVLVEYKVGRDISRTIMDMLVDMERRRGDIrnPNAGsAENRKETL--DCNANWINSWLRGRLAVLDIPPWGAWDKTSANGHLIAHTSIIKAEQnLEED-LEDLVTKRVKDVKLMYsrpASELADYDIGVFDLIIKILDSFAEFKKKLktnsKQGAAGFTQQVAALDTVFSSCYWLWKSGVTVHSFPALSKFLHELGSRAVGKTKLLSILKSCGWKWGKGMANIVSAGEFKGNKIHMHPAVLTAGRLSmDMVLSFGAVPTYNPDLAVEPVGSLRSLLNMETNRN--NTCARAIVELWDVFNAGYSYQEEDIVPPEHMLHQSFLGKVSPFQNVSLRTGDALKVKII
>A0A191KWA9	405	0.289	2.621E-120	6	480	484	15	490	497
------FTDANQWNQWWSSFKRSHPeLNTTITNFDSFCSTIGDvnnIIEALRKIqGNKHANAEKDALIAKAILIITKNAGPVKLCAWLVNENYVTVAINWFEKNSKAEDVAIWDVAYEKLMRQLPMESQVRAYQRAAIRFRKETGLPDDIGFAVLTGQTPREWRVTKETAMDIQAMLIDMISRRRTMTG-GNRNKEQ---SRENGTFIAGLVKGEESFLGDIPWRRWNKKNEKGLHISSTALMNAIQRGLITE-AEVQQFIDDMKKEGAAELDEDIKKGISEMLDALEafKVEKPKMSSTTTTGGYVQQGSNMDIIFSSFYWVWKSGCNKRDFPALSKFLNNMGQKIVGKTHMIETLETVKFKWGKGLINIISTEGFAD-KVHMHPAVLTCGRINnEMVACFGVVPAHKPDLASSGCASIRHLTNFETR--QTNAAAVAITSLFRVFKAAYPqYDQEEIVPAEHMLHQSFLGKYCAFQNASQLDGDALDV---
>A0A191KWD4	399	0.302	3.910E-118	4	483	484	13	493	497
----LDFKDVGQWNQWWETFKKRFPeLNTSITNFESFGTTIGDvsfIIDELRRMqGNKHANAERDALIAKAVLIITRYAGPVKYCAWLVSENYVSIAIKWFEKNSKAEDVAIWDVAYEKLMRQLPIESQVKAYQRAALRFRKETGLPDELGFAILTGKTPREWKVTRDTAVDIQAMLIDMVNRRKKTVG-GSRNKEQ---SRENGDFIAALIQGQESILGNIPWRRWNKKNEKGLHISSTAIMNAIQRNLIMEED-VQTFIDEMKVELNSEKDQDIQHGIAEIIEALEafKVEKAQMSGQTGVGGYSQQGSNMDIIFSSFYWVWKSGCTKRDFPALSKFLNCMGQKIVGRAHMIETLETVKFKWGKGLINIISTDKFAD-RVHMHPAVLTSGRINnEMVACFGVVPAHNPDLAQNGCASIRHVTNFETR--QTNAAAVAITTLFRVFKAAYPqYDQEEVVPAEHMLHQSFLGKYCAFQNASQLDGDALDVNII
>A0A1S5NU68	398	0.287	9.992E-118	6	480	484	15	490	497
------FADTNQWNQWWSSFKRSHPeLNATITNFDSFCSAIGDVSNIIEELRKiqgnKHANAEKDALIAKAILIITKNAGPVKLCAWLVNESYVEVAINWFEKNSKAEDVAIWDVAYEKLMRQLPMESQVKAYQRAAIRFRRETKLPEDIGFAVLIGQTPREWKVTKETAMDIQAMLVDMINRRRTMMG-GSRNKQQ---SRENGTFIARLVKGEESFLGDIPWRKWSKKNEKGFHISSTALMNAIQRGLITE-AEVEQFIEDIKIECATELDEDVKKGITDMLEAFGsfKLEKNKMSGATSAGGYVQQGSNMDIIFSSFYWVWKSGCNKKSFPALSKFLNNMGQKIVGKTHMIETLETVKFKWGKGLINIISTEDFAD-KIHMHPAVLTCGRINnDMVACFGVVPAHNPDLASSGCASIRHLTNFETR--QSNAAAVAITSLFRVFKAAYPqYDKEEIVPAEHMLHQSFLGKYCAFQNASQLDGDALDV---
>A0A8G0QWI9	397	0.321	1.868E-117	6	483	484	10	485	490
------FTNKDGLDKWYADFKAantRLTFLTTCTNSESLCKEIHkaDLS------PSSNDRGEKDADLAKKLHLRLADCAPIYECAWTSCNGVVGRSLKWFNDNKDQPFM-DWHKKYSTLKTKLPSAEEVENYQTAALKWRADIRFQINDLTIASEEPVVKIYRVGHSIVTDIKDLLEDMKRRRNAALGL-QEGVERVP--SEHVDHFRDWIKaGDWSV---PcPWGDWEKKNKSGYLLSTTAAAGIINKRYMKR-EELDVSLKAMVASIreAKNNADYDPATLDRLDGILSSiYTAATTFLTGQksqaAGGFVQQGSALDTAFSSHYWAWASGVKLETFPSLSAMLYALGKNPVGRKKVEKRLKDCPFAWAQRLCDMFS--TIQEDPIHMHPAVLTPGRMSsEMVCSFGAFPVSDPAKISDGASSPRFILNLR--SDGDNAAGKAISYIFREYKVAYPdWKAEAIVPVEHMLHQTFLSKLGPFVNVSQVPGQALNVNIV
>A0A191KWA6	396	0.291	4.772E-117	4	483	484	11	492	494
----LDFKGIGDWNTWWSGFKAKHAnINSNFTNFESFSNGMFDvgtFIDEVQKIqGNSHADQQRDAILAQAVVQVTKHAAPVKYGGWLVNRSYVETAIDWFQQNSQTTEVKLWDASYDRLKTQLPDLDQVKGYIKSAVRFRSETGLPGDIGFAVLQGATAAQWKVPMDYITEIQEMLTDMRNRQNLVFGS-NRNKEQ---SRRNGEYMASLILGTESILGEVPWGSWNKRNKgdKKLLLSSTAIMNALQNNLITEED-IKRFEHDMKNEHATEKDDDVKKAISDILTMLEafKVERQAM-NSNNTGGFIQQGSNIDVIFSSFYWVWKSGCSVHEFPALSKFLNSLGQKFVGKAKMLETLSGVKFKWGKGLLNIISKDNFAD-RIHMHPAVLTSSRINnDMVSCFGIVPAHNPDLAENGCASLRNITNFETRKN--NICAAAIASLFRVYKAAYPrYDQQEVVPMEHMLHQSFLGKTSAMQNSSMIVGNALDVNIV
>A0A0M4KE49	395	0.289	6.525E-117	3	483	484	2	483	487
---KLDFVNVAGLEAWFANFAA----GKQLTGVDvnSLCFGYvaPDYGQYVTKMINATSDKERNAIFGQAVVAATRFIAPLKDCAWVSCKGMIERSGTWFTDsETTGDSFKSWHNCYNALKGRVPSLAEVQAYKECVMDWREFTGFDELPSVRAVRGEMRLQYAISADIAMTVKDMLEDMKEKRDAAFGPG--SGRRGRVSQDHVGWMRMWLNGGVDVLSAPGWGSWDKVNSYGKRLAATAIVNLYDgTNYDsiliakDRLAEAEHRSRLMAAELDpvklANTLATVK----DAIDEAEVMITQ--QGNGGGAVFQQQMAAMDVPFSSHYWLWRCGGNYNNFPVISQFLFELGQRPVGAAKIAKMLGDMPWIWARGLRGMFADSNFND-KIHIHPAVLTQGRLSDMASCFGAIPANNPDRAREGTGNSRFILNLRRS--GRNLCGTVAAKLFEVYRAGFDIKQTEIIPPEHMLHQSFLGKNSHMQYAGLLEGDFTKIEIV
>A0A191KW43	391	0.313	1.488E-115	3	483	484	6	496	498
---KLDFRSELEWNAWYNEFKGIHPtLNSNLTNFDSFMTELPNAREFIDDMArhREDARALKDSIFGKAVIGLTAHSAPVKECAWLSNKTFVKRALEWFEDNKNKQMVKIWDAEYNKLMTALPTLKQVQSYQDAARQFRVDVPLPKDQAFAVLEGEVLVEYKVGRDVSKTIMDMLVDMERRRSETRSPGasGAANRKETL-DNNAAWMNSWLRGRHGILDIPPWGPWDKTSSNGYLIAHTSILKAEqniEEDLDDLVEERRNDVALLYARPAAELADFDVTVIEQIIKTLEtfqdfKRRIRAR-TGQNAGGFGQQAAALDTVFSSCYWMWKAGVTETSFPALSKFLHELGSRAIGKTKLLSILKSCGWKWGKGLASIISAGDFQGDKIHMHPAVLTSGRLSmDLVLSFGAVPTFNPDLAMEPVGSLRSLLNMETNRG--NTCARAIVQLWDVFNAGYRYEDEDIVPPEHMLHQSFLGKISPFQNVSLRKGDALKVKIV
>A0A076JU21	391	0.308	2.034E-115	3	483	484	2	482	485
---QLNFETVEGLNEWFNAFSAGKGLDTRQTNSACFGYEPPDYTNYAIRVGEARDDKEKNAVYGQAVIAATRFVAPLRECAWVSCRGMVERSLKWFDiAAQNDNDFKIWHDNYNALKTRVPSLMEVTGYRTSVLNWRAATRFEDLETVRSLFGEMEMDYAINPDIAPTVVEMLNDMKDKREKAFGAGG--GGRGKVSQEHVGWVKLWLDGQINPLSIPQWGSWDKTNSSGKRLGATGIVNLYNPQTYNSLDLAeRKYLDAVN--FARNaaRD-LDPAASTATLQKIRACIDEAKEIanarEEGTAVYTQQMAAMDVAFSSHYWLWRSGCKYESFAPLSQFLFELGQRPVGSAKIDKMLGEMPWMWARGLRSSFADKAFHD-KVHMHPGVLTQGRLLDMASCFGAIPANNPERAREGTGNPRFILNLRRS--GRNLCGTVAAKLFEVFKAGFDVRESEIIPAEHMLHQSFLGKRSHLQYAGMLEGDFTKIHIV
>A0A0M4KS98	391	0.312	2.780E-115	3	483	484	2	482	485
---QLNFETVEGLNEWFNAFSAGKGLDIRQTNSACFGYEPPDYTNYAIRVGEARDDKEKNAVYGQAVIAATRFVAPLKECAWVSCKGMVERSLKWFDiAAQNDVDFKIWHENYNALKSRVPSLLEVAGYRTSVLNWRVATRFEDLETVKSLFGEMEMDYAISPDIAPTIVEMLNDMKDKRERAFGvNGG---GRGKVSQEHVGWMKLWLDGQINPLSIPQWGSWDKTNNSGKRLGATGIVNLYnpQTYDAFELAE-RKYMEAVNFARTAARD-LDPATSTATLQKIRACIDEAKEIanarEEGTATYTQQMAAMDVAFSSHYWLWRSGCKYESFAPLSQFLFELGQRPVGSAKVDKMLGEMPWMWARGLRSSFADKAFHD-KVHMHPGVLTQGRLLDMASCFGAIPANNPERAREGTGNPRFILNLRRS--GRNLCGTVAAKLFEVFKAGFDVRESEIIPAEHMLHQSFLGKRSHLQYAGMLEGDFTKIHIV
>A0A2H4X1X3	391	0.304	2.780E-115	4	482	484	7	496	499
----LDFPSEKEWNDWYKAYSNKHPiLNSMHTNFDSFMTVMPDLGDFKQEMArHKDDPRGlKDSIFGKAVLKLTEHAAPIKECAWLVNKTFVTDALQWFENNKDKDYVKVWDSKYTTLMSELPSLDQVKAYQHAALKFRKSVLLPKTQAFKTLDGEVLVEYKVSKSLIASIFDMLKDMENKRSAQRNPsGGQPTDRKEAIDNNSKWMANWINSKDALLDMPPWGPWDKKTSKGYPIALTSLIKFEQTYKVDVSDVLDTKVKQLYQILNLKKDEAEDFdlDAVKIIvNTLELFEPLKRSLKAEAEsnagpGFGQQAAALDTVFSSCYWLWKSGVSLQSFPALSKFLHELGSKVVGKTKLSSVLKSCGWKWGKGLLGIMSIGTFTGNRMHMHPAVLTAGRMSsDMVLSFGSVPAYDADLAREPTGSIRSILNLE--TNRKNSCADGIVRLWNVFCAGYTYEDEDIIPPEHMLHQSFLGKISPFQNVSKLEGDALKVRI-
>A0A0M4KEP9	389	0.306	1.327E-114	6	483	484	5	483	486
------FENVEGLNEWFNAFSAGKGL--DNRSSNSLCFGYeaPDYTNYAIRVGEARDDKEKNAIYGQAVIAATRFIAPLKECAWVSCKGMIERSMKWFDiAAHGNEDFKIWHDNYNALKSRVPSLMEITGYRTSVLNWRAATRFEELDTVQTLYGEMRMDYAINADIAPTIVEMLNDMKDKRERAFGaNGG---SRGRVSQEHVGWVRLWLDGQIDPLSIPQWGSWDKTNSSGKRLGATGIVNLYdpQNYDSLALAEIK-YGEAVAAARTAARD-LDPAAITATLQRIRACIDEAKEIanaREGNGnvAFTQQMAAMDVAFSSHYWLWRSGCKFESFAPLSQYLFELGQRPVGSAKIDKMLGEMPWMWARGLRSSFADKTFQD-KIHIHPAVLTQGRLLDMASCFGAIPANNPERAREGTGNPRFILNLRRS--GRNLCGTVAAKLFEVFKAGFNVQESEIIPAEHMLHQSFLGKQSHLQYAGMLQGDFTKIHIV
>A0A191KWE5	387	0.314	6.336E-114	3	483	484	6	496	498
---KLDFRSELEWNAWYNEFKGIHPtLNSNLTNFDSFMMELPNTREFIDDMArhREDARALKDSIFGKAVIGLTAHSAPVKECAWLSNRTFIKHALEWFEDNKNKQMVKLWDAEYNKLMTTLPTLKQVQSYQDAARQFRIDVPLPKDQAFAVLEGEVLVEYKVGRDISKTIMDMLLDMERRRSETRNPGAggaENRRETL--DNNAAWMNSWLRGRHGILDMPPWGPWDKTSSNGYLIAHTSILKAEqniEEDLDDLVEERRNDVALLYARPAAELADFDITVIELIIKTLEtfqdfKRRIRAR-TGQNVGGFGQQAAALDTVFSSCYWMWKAGVTETSFPALSKFLHELGSKAIGKTKLLSVLKSCGWKWGKGLASIISAGDFQGDRIHMHPAVLTSGRLSmDLVLSFGAVPTFNPDLAMEPVGSLRSLLNMETNRG--NTCAKAIVQLWDVFNAGYRYEEEDIVPPEHMLHQSFLGKISPFQNVSLRRGDALKVKII
>A0A191KWB9	386	0.321	1.184E-113	4	483	484	3	494	502
----LDFEDKQGWEDWFSRFRRTIPLYNVNTYSHCTNKDIPDLLNYITEMSGLDNEKEKNACYGRAVVEATKGLAPIREFAWCASNGIVRKSLAWFTNNRDSAILKSWDESYNKLKGELPSVEQLGDYHKCAKAWRKDIGFEAVELTSALKGDVVTHYAVSERNVDTVKLMLEDMLAKRKARFesdeGRGAVAFRAGGTQPDHINWTKRWLTDETLLLMCPPWGNWRKKNKQDQLLGATAIANIEQTSDIKAMEIAEMKLEAIKATAmnAEEcrQRGLEQKAVQRTAEEIDACLVGARTLIKESrdsgriSKYHQQMAAMDTAFSAHYWLWKISGSVPILPVISQWLFELGQRPAGPKKVSAMLNGMPYLWAQRMLDLFAADKFIGNKIYMHPAILTPGRLSDMTAAFGLFPVAEPSRVMEGTGCIRTVLNLKTAGN--NPCAEVIVNLFKVFSAGFDPKNEEIVPPEHMLHQSFLGKHSPFQTAADVGGTFAKVKVV
>A0A0B5KKQ8	385	0.292	3.024E-113	3	482	484	4	476	483
---KLDFTNKAGLDTWFGGLAHEgIILEKLFTNSPALISTI---------IGSqQWKPGEKkynDSIIAKLMREHLKFCAPIYECAWTSCNGTVNRGLQWFEKNKDLPVM-EWHQKYEELKARLPTPEEVRQYQQAALKWRSDTGYFINQFTEASTDSVMKVYSVTSRNVTDIRQILEDMVRRRKEALGIKDNEAVRAP--AEHAkplsDW---ILLGDwtAPC----PWGDWWKENQKGHKLAATGLASAIQRGYIKK-AEAITKLGAMA--VAARAgmtvGDYDTVacgKLAQLFKDLPGEAEVFLSGAVNSDGFVQQGSALDSVFSSFYWAWKAGVTLRTFPSLSNMLYQFGFSDAGKAKLTKQLKASPFKWAQNFPDLFS--TLQEEPIHIHPGVLTAGRMDDMTACFGAFPVSEPSKMINGGFSKRYILNLRTDGN--NPSADTVVNLFKEYTIGYPeWKNEPIVPIEHLLHQTFLSKAGPFVNVFQVTGNALNVQI-
>A0A191KWC4	385	0.327	3.024E-113	6	483	484	7	489	491
------FPTVKEWDEWYTEFKKDQPaLNSNYTNFDSFFQSKPNVEELVYKMEK--NRQEpnpvKDAVLGETVIKLTKFAAPIKECAWLVNENFVSEAMKWFNNNKDNQMFKSWHDKYDYLKVNLPTVEQVSDYQKCALRFRSDVPLPKTLAFEILKDTVPVTYKVSKETARPILDMFNDMENKRGKALGTGSksEEGKETLL--FNSDWMGQYINGLRHLLDMPPWGSWEKENRKGDLICHTSLLNYEQRRGDQSI-NIKARTKELEAlYVEAKNEDSDvcPDVVLKMLNSLSAyeKFKRGATEMQEA-AYAQQAAALDTLFSSCYWLWKSGASLKSFPALSKFLNELSHRAVGKVKLTSVLRSSGWKWGNGIAGMLSSGEFNGNKIHMHPAVLTSGRLSsDMTLCFGAVPAADPKSARNGCGSMRSILNLE--TNRKNMCASTIVDLFTVFCAGYNYKEEEIVPPEHMLHQSLLGKTSPFQNVSQREGSAFKVTII
>A0A191KW92	383	0.303	7.723E-113	4	482	484	7	496	499
----LDFPTVLDWESWYLGYKSKHPqLNSMFTNYDSFASGVPDLTQLQQEMSrHKDDPRGlKDSIFGRAVVKLTEHAAPIKECAWLVNKTFITDALQWFETNKDQDYVKIWDASYTTLMSSLPSLEQVQAYQRAAIKFRQNVLMPKDTAFQTLGGEVLVNYKVNKTIITSVLDMLKDMENKR-SALrdPSGApsSNRKETI--DVNSKWMMGWLNDEAALLDMPPWGAWDKTSARGLPIALTSIVKSEQvlkvdltdtVNDKK--ARI-ARLMSLKT--DEAKD-FDTDAIRKMHDVLDkwstfKTSLKATPAQTGEPGFGQQAAALDTVFSACYWLWKSGVSVNSFPALSKFLHELGSKVVGKTKLASVLKACGWKWGKGLLNIMSIGNFNGNKIHMHPAVLTAGRMSsDMVISFGSVPAYNADLAEESVGSIRSILNFE--TNRRNSCAEGIVKLWDVFCAGYEYQEEEIVPPEHMLHQSFLGKVSPFQNVSKREGDALKVHI-
>A0A191KW86	380	0.302	9.410E-112	4	483	484	3	490	498
----LDFTDIRGLNDWFDRFRTTVPLYNVNTFSYSTGRDVPDLLPYVAEMSGLDTEKEKNACYGRAVVEATKSLAPIKEFAWSASNLVTRKSLAWFEANKTTAAFKLWDDDYNNLKGRLPTVEQIENYHLCAKLWRKDTGFEMNPLTSTLRGGVVTRYAVSQRNVDTVKLMLDDMLAKRKARIEGGGGTVRAGGTQPDHINWTKKWLQDGQQLLMCPSWGSWAKSNKQNQLLGGTAFANLEQTTDLNAVAMAEANLEQLKMIAssPDNcmQRGLSQMAVTKMVADIDACIVAAKGLIQSsreaspASKYHQQVAAMDVPFSAHYWLWKIGGSLPLLPVVSQWLFELGQRPSGAKKVSAMLHSMPYLWAQKMLGLFAADQFVGNKIYMHPAVLTPGRLGDMTSVFGLFPIADPVRVLEGTGCIRTVLNLKTT--GSNPCADTIVSLFKVFSAGFDPKNEEIVPPEHMLHQSFLGKQSPYQTAAEVGGTFAKVEVV
>A0A1S5NQC1	380	0.313	9.410E-112	4	483	484	3	495	503
----LDFVDERGLEEWFREFRKEVPLFN--INSHSYCvaRDVPDLLQFVGEMTTLGNEREKNACYGRAVVEATKGLAPIKEFAWCASNNIVRKSLIWFEKNIDTPMLRSWDGDYNNLKGRLPTVEQLERYHACAKAWRKEIGFEISNLTSALTGDVVTRYAVSEKNVATVKMMLEDMLAKRRARLDkeatAGGAAVIRGS-GTQpdHINWTKKWLEDQTVLLMCPPWGNWRKMNKSNQLLGATALANLEQTTDLKALDLAEKKLDNIKATAASPeecrQRGLDQQAVARIAKEVDACIVAAKGLihesrdAGRISKYHQQISAMDTAFSAHYWFWKISGSVQLLPVISQWLFELGQRPAGAKKISAMLNGMPYLWAQRMLELFAAEQFAGNKIYMHPAVLTPGRLSDMTAALGLFPVAEPTRAEEGTGCIRTVLNLKTA--GSNPCADTIVSLFQVFAAGFVPQNEEIVPPEHMLHQSFLGKSSPFQTAADVGGTFAKVKIV
>A0A2R2WUL2	377	0.302	8.385E-111	0	482	484	11	488	493
MTSELQFTNKDGLDNWYREFSSDMGLTTRFTNSASLCKEVKDRLLFDVNVS----PKEKDAVLAKMLHDRLKTCAPIYECAWVSCDGILERSLRWFNDNKDKSIM-SWHKNYTHLKSHLPTQEEVANYQAAARQWRTSIGFDINNFSNVPETHVVKDYYVPPGIVITMNTMLKDMQRRRNEALGL-APETKKGQ--AEHVHDMVAWLKGS-WD--DPcPWGDWKKQNQKKIDLAVTACAGIINKNLMDK-AGLKKALgDRSKAAGDSvGNDKYDGAKCQELSDYLKnlyanteKFIKQAKATPGG--GFTQQGSALDTAFSSHYWAWACDIQKDTFPSLSAMLFALGKAPAGKAKVQKKLEQSPYKWASKLAGMFCDI--KEDAVHMHPAVLTPGRIcSEMVCSFGAFPVSQPsKLKEEQSSSPRFLLNLR--SDGDNPAGKTVCATFEEYRLLYPdWEQQAIVPAEHLLHQSFLSKAGPFVNVSKVEGSALEVVI-
>A0A293LH58	377	0.312	8.385E-111	3	483	484	2	490	565
---KLDFDDVLGLGEWYDEFCKSIALSEEGNNSPCVDSAVTDLIKFEIQMEGAKKDEEKYAIYYKAVMEATRKAAPIFECAWTACDGMFERGLTWFEGNKETEDFKAWHDNYNHLKSNESDINTLEAYHKCAAIWREETGYEINENTSSLDKDLCLTYAVSNTNVDTILRMLVDMKTKSDERLKRGGgSVRLGTGVSDEHTGWMERWIKGK--CGLlsTPPWGSWKKENKTGRKLAATAIANLTQKTGSKVISEAKERHSMVVATVHDQDEVADLGlilsAVSNIADDIGSAIQEAEDLLDQskaqtPSAYHQQVAAMDVVFSSYYWLWRIKINRHSYSYLSQWLFELGQHPIGNKKVRTMLGALPFQWSRNLLGLFANDTFNGNKMYIHPGVLTRGRLSDMAACFGAFPVGNPHRILEGSGNPRFLLNLRRDG-E-NPCAQTVTNLFRVFSSGFDYKNMEIVPPEDMLHQSFLGKTSPFQRAAGHDAGFQEVNIV
>A0A1S5NQC9	371	0.310	1.242E-108	4	483	484	3	489	495
----LKFETKEGLETWFKTFEQRVPLFSINTYSKCLSDKAPNLGLFKVQMEETKNDRQKNAIFGRAVVEATRNFAPYKEFAWTASNHIITKSQEWFDKNIANPKFVSWHSSYDTLKGKMPELPQLSDYQECAQSWRTFTDYEILPLTQSLTGEMTTRYVVDGSFSPTILRMAQDMVAKRKAMFNgtIPGEES-QGK--EAHIEWTRRWVEGEIESTMPPTWGSWTKQNSKGNLLGATALANLEQTKKIGAIAKAKEILKALKLLGANlvecNAKGVRSEAVTRIAVEVDACITEAEKLIEDsknsttTSKYYQQMAAMDVVFSAHYWLWRANIGVGTFPIFSQWLFELGQRPIGPRKVDEMLHSMAYNWSTSILNSFALRSFDENRMYMHPAVLTESRLSEMITCFGLFPVANPERAKEGTGAIRNLMNLRTT--GKNMCAQVIAELHNVFTSGFPNTLQCIVPPEHMLHQSFLGKHSPYQSAYKLKGDFTKVQVV
>A0A0B5KU56	365	0.319	1.837E-106	6	482	484	10	484	490
------FTNRQGLDDWYKGFKdANTGLNflTTCTTSESLCKEVLRADTH----PGGVTDPEKDANLAGKLHTRLADLAPIYECAWTSSNLIVGRSLQWFEANQDKPFMQ-WNKVYDALRARLPTVAEVEQYQDAALRWRADIGYHINDLTMATKESVVKTYRVSPNIIMDIRDLLEDMKRRKNEMLGikPGEERAPSAHV-DQFASWVK---LGDWSV---PcPWGDWSKKNKAEQLLSTTAAAGVVGKKLMRD-AELKTSLAAMVASIrasanDEQydPDALKKLGDN--LEGIYPTMQAYLADmrTKESGGFVQQGSAIDTAFSSHYWAWKAGIKVETFPSLSAMLFALGKAPLGRKKVERKLQDCPFMWSQKLGNLFS--TLKNDAIHMHPGILTPGRMcSDMVCAFGAFPVSAPEKIRDGSSSPRFLLNLR--SDGENPAGQAISYIFREYKVAYPdWKTKDIVPVEHMLHQSFLSKMGPFVNVSQVPGQALSVNI-
>A0A8G0VVJ5	365	0.309	1.837E-106	6	482	484	9	483	490
------FTSKQGWDQWwrqFKEDNTRLTITNRFTVSESLCKEIlpPD-TNF----PRATGP-ELDAAVSGRVHVRLADCAPIKECAWVASNLIADRSFKWFEQNK-TSPLLEWHTKYDMLKGRLPSSEEVRQYQEAALAWREAIGFEVNNLTMAAREQVVKVYSVSPNIVTDIKDLLDDMKQRRNKALGIEDGKERQTsaHV-DQLYQWITD---GDWTV---PcPWGDWGKKNKEGHLLAATAGAGII---GKRLMTKA-QLNRSLATMVNSITTQVDNEAFSrDLLEALSanisgipAAVDAFLAARDQqpGGAFVQQGSAIDTAFSSYYWAWASGVRLETFPSLSSMLFALGKAPQGKKKIEKKLKDCPFVWAQRLLEMFS--TLKDDPIHMHPGVLTAGRMaSEMVCSFGAFPVSDPSRVSEGASSPRFILNFKSEGD--NPGGMTISAIFREYKAAYPdWKQQAIVPVEHMFHQTLLSKQGPFVNVNQVKGNALNVEI-
>A0A893CI79	365	0.312	1.837E-106	0	482	484	0	494	503
MSRLLQIKNKDDLDKWIIDFNKryELNLNTTYTKSLAYQPSEPgcRIAM-LSRM----DNKPKdeiDSIISNAMVESLRYAAPVTECVWNLSETIFKNGIQWFDANKDQDCMK-WDKKYDTLRDKTPTSDDIRQYQSAARKWRTDIGYGCSPRNIIMSGNITNDFYAPKKYINDLTAMIIDMRTKRRERLGIseedeAAVYARKGAV---HADWLERWMAETsEDQMFNlPEWGSWDKQTKKGMLLGGTAMAHLVQKQRMTAREFHKRHLDMVKLSTDEKKlkeMGIDPTMAQKMVQQIERCFSEGEKLieqsKAQTSAFVQQGSALDTPFSTYYWMWKAGVTEANFAPLNemAFLY--GQKPVGQKKLLDALKGTAYKWGVNLANLCATGNFDGDRVHMHPGVFTPHRMSELTATIGVFPLSNPTRFTEGSASYRYLTNLH--TGEGNPAAKIITELFRLFTKGHPnWQDKDaIVPPEHYLHQSLLDRLGPFCNVSKLKGDALKVRI-
>A0A346JIX4	364	0.296	3.431E-106	4	483	484	11	494	505
----LDFPTIKDWEDWYTEFKGEFAyLGSNDTNFDSFFNGLPDLTNFRNEMEVArnQSNGLKDSIVAKAIVEATKYAGPVKEAAYLVNKSYVTKALKWFDINRNMKEFTSWDADYKALMSELPSLDQVENYKLCAQKFRKDTELPKTPCFRVLTGEVLTYYTVNRRDIDTINELMKDMKQKRDKvAPGGANRNKEQSQ---ANGDWVAGFVKGEISYKEPPVWGGWLKKNKNpGRamLLCSTALQNAVSRRLItdDEIALCIQELEQmLETPGFD-GDGLTMKNIIEAMKNFEQDKAYMNAKSAGGVGFQAQSAALDSVFSSFYWVWKSGATVDSFPGLAKFCHELGQRSVGKVKLTEVLSNTGWRWGKGLVNNMT-KRFNIDPIHMHPAVLTAGRvITEMTACFGVVPPHEPYKAAEGCGSLRNLLNLE--TGVRNVCASAICDLFNVYKQGYPrYEDL-IVPMEHMLHQSFLGKASPYQYAGLLDGDAFKIEIV
>A0A1S5NQC8	355	0.296	3.294E-103	3	482	484	6	485	493
---QLTFTNVEGLNTWYEEFKRRNtrlTFSTLCTISESLCKEIhP---ASMVEIK--GSRQEKDAKLAQLMHERLMDMAPIKECAWVASQNMVEKSHAFFESKKDTPMM-SWHQRYTYLKANLPTEEDVHAYQQCALAWREEVGFEFNDLTKACTDEVVKVYTVSGEIVTDLKDMLNDMKVRRDAALN-GAQPRRAEAVDRQaHVRAFADWLRAGDWRA--PcPWGNWEGKNKAGNLLATTATIGLV-TNKTFTMQEIEQKIHNMVTDIDASKheEHYSPEAINKLRHTLSLIPLNAR--NFQavqaraGSGFVQQGSAIDTAFSSHYWTWAAGVKPELFPCLSSMLFALGKAPQGRTKLDQKLRDCPFAWAQKFREMFS--TIKEDAIHMHPAVLTPGRMaSDMVCSFGAFPVADPDLISQGSSSPRFLLNLR--SEEQNPAGMTIAALFREFKLAYPdWRNELIVPSEHYLHQSFLSKQGPFVNVYQVQGNALNVTI-
>A0A0K0MA30	272	0.443	1.035E-74	0	213	484	0	211	212
MENKIEVNSKDEMNKWFEEFKKGNGLMDTFTNSYSFCESVPNLDKFVFQMASATDDAQKDSIYASALVEATKFCAPIYECAWVSSTGIVKKGLEWF--EKNTGTIKSWDESYTELKVDVPKIEQLASYQQAALKWRKDIGFRVNANTAALSSKVLSEYKVPGEIVMPVKEMLSDMIRRRNLILNRGSDENPRGPVSREHIEWCREFIKGKYIMA------------------------------------------------------------------------------------------------------------------------------------------------------------------------------------------------------------------------------------------------------------------------------
>A0A6B9S9C8	252	0.340	7.268E-68	6	273	484	4	264	274
------VETKEHVEAVFKkiilKTGQTFG--STFTNTTS-TDKmfIWNHGDVAARISMATDEKQKDALFSDMMQRVASEATPIKECIWNCSVELHQKSFEWF--NKNRAIIEPFDDEYSTLKKEVPNLDQLLAYRAAAKKWRKDVGYGILEGTEWLRGVIPTTFSIPVEHTAQINHMLLDMKDRSKSATT--------SKVSDEHVGWVKDYLLGRLKYGLTAPWGEINKTNASGQLLLATGIVKAKQlkLEGVDEL--IEARLKELNKWLDNKNPGFDEEK------------------------------------------------------------------------------------------------------------------------------------------------------------------------------------------------------------------
>E9NX63	243	0.477	1.189E-64	29	204	484	0	173	174
-----------------------------FTNSYSLCENVPNLDKFVFQMASATDDAQKDSIYASALVEATKFCAPIYECAWVSSTGIVKKGLEWF--EKNSGTIKSWDENYAELKVDVPKIEQLANYQQAALKWRKDIGFRVNANTAALSNKVLAEYKVPGEIVMSVKEMLSDMIRRRNLILNRGGDENPRGPVSREHVEWCRE---------------------------------------------------------------------------------------------------------------------------------------------------------------------------------------------------------------------------------------------------------------------------------------
>A0A1L2FZD8	238	0.465	4.788E-63	28	203	484	2	175	176
----------------------------TFTNSYSFCESVPNLDRFVFQMAGATDDAQKDSIYASALVEATKFCAPIYECAWVSSTGIVKKGLEWF--EKNAGTIKSWDESYTELKVEVPKIEQLANYQQAALKWRKDIGFRVNANTAALSHKVLAEYKVPGEIVMSVKEMLSDMIRRRNLILNRGGDENPRGPVSREHVEWCR----------------------------------------------------------------------------------------------------------------------------------------------------------------------------------------------------------------------------------------------------------------------------------------
>A0A142FH72	232	0.462	3.551E-61	29	201	484	0	170	171
-----------------------------FTNSYSFCENVPNLDRFVYQMASATDDAQKDSIYASALVEATKFCAPIYECAWVSSTGIVKKGLEWF--EKNTSTIKSWDESYTELKVDIPKIEQLSSYQQAALKWRKDIGFRINANTTALSNKVLAEYKVPGDILVPVKEMLSDMIRRRNIILNRGNDENPRGPVSHEHIEW------------------------------------------------------------------------------------------------------------------------------------------------------------------------------------------------------------------------------------------------------------------------------------------
>Q66021	221	0.458	1.922E-57	33	200	484	0	165	166
---------------------------------YSFCENVPNLDRFVFQMAGATDDAQKDSIYASALVEATKYCAPIYECAWVSSTGVVKRGLEWF--EKNTGTIKSWDESYTELKVDVPKIEQLANYQQAALKWRKDIGFRVNANTAALSNKVLSEYKVPGEIVMSVKEMLSDMIRRRNLILNRGGDENPRGPVSKEHIE-------------------------------------------------------------------------------------------------------------------------------------------------------------------------------------------------------------------------------------------------------------------------------------------
>O36762	221	0.470	1.922E-57	27	197	484	0	169	170
---------------------------SNLTNSASLCDRVPDLALAEMKMALATDDKEKDSIFSNALVEATRFCAPIYECAWTCSTGVVQKSLSWF--DKNKDFIKLWDAKYMDLGKGIPEPEQLVSYQQAAQKWRKDVGYEINQFTMSITHPVVAEYKVPGEIAVDVKEMLSDMIRRRNVLLNGDGENdGKKGPISRE----------------------------------------------------------------------------------------------------------------------------------------------------------------------------------------------------------------------------------------------------------------------------------------------
>Q66023	218	0.452	2.231E-56	33	200	484	0	165	166
---------------------------------YSFCESVPNLDRFVFQMASATDDAQKDSISASALVEATKFCAPIYECAWASSTGIVKKGLEWF--EKNAGTIKSWDENYTELKVEVPKIEQLSSYQQAALKWRKEVGFRVNANTAALSNKVLAEYKVPGEIIMSVKEMLSDMIRRRNLILNRGGDENPRGPVSREHVE-------------------------------------------------------------------------------------------------------------------------------------------------------------------------------------------------------------------------------------------------------------------------------------------
>O36763	214	0.430	4.768E-55	27	197	484	0	169	170
---------------------------SNLTNSASLCDRVPDLALAEMKMALATDDKEKDSIFSNALVEATRFCAPIYECAWTCSTGVVQKSLSWF--DKNKDFIKLWDAKYMDLKQGIPEPEQIVSYQQAAQKWRKDVGHEINQFTRSITHPVVAEYKVPGEIAVDVKDMLSDMVRLRNVLMNGDGENaGKKGPISRE----------------------------------------------------------------------------------------------------------------------------------------------------------------------------------------------------------------------------------------------------------------------------------------------
>A0A7U3TQ77	209	0.273	3.448E-53	57	271	484	0	210	237
---------------------------------------------------------EKDAEIARLMHERLKDMAPVYECAWTSCDGIVRRSFDWFEKNKDHKNMK-WSKENESLKKAVPSSDQVLQYQEAALEWRNAIKYEINSFTTASKDSVVKIYRVGADIVTDIQDLLKDMQRRRNTALKiePGQEKAPALHI-EAFKEW-LDSKDYTAPC----PWGSWTKKNKGGTSLAVTACAGLVNKKYRTR-DQLKAELETIGTEVEAMGelAEFDK--------------------------------------------------------------------------------------------------------------------------------------------------------------------------------------------------------------------
>B8XQX6	208	0.464	6.352E-53	0	141	484	0	139	140
MENQIKANNKKEFDEWFKPFSDKLQLRSTLTNSASLCDKVPDLALAEMKMALATDDKEKDSIFSNALVEATRFCAPIYECAWTCSTGMVQKSLSWF--DKNKDFIKLWDAKYMDLRKGIPEPEQLVSYQQAAQKWRKDTGYE------------------------------------------------------------------------------------------------------------------------------------------------------------------------------------------------------------------------------------------------------------------------------------------------------------------------------------------------------
>D3G9Z1	202	0.472	6.181E-51	54	201	484	0	145	146
------------------------------------------------------DDAQKDSIYASALVEATKFCAPIYECAWVSSTGIVKKGLEWF--EKNTGTIKSWDENYAELKVDIPKIEQLASYQQAALKWRKDIGFRVNANTAALSNKVLAEYKVPGEILMSVKEMLSDMIRRRNIILNRGSDENPQGPVSHEHIEW------------------------------------------------------------------------------------------------------------------------------------------------------------------------------------------------------------------------------------------------------------------------------------------
>Q913G7	200	0.545	2.092E-50	259	412	484	0	153	155
-------------------------------------------------------------------------------------------------------------------------------------------------------------------------------------------------------------------------------------------------------------------NGYLDKHRDEVDKASADSMITNLLKHIAKAQELYKNSSALRAQGAQIDTPFSSFYWLYKAGVTPETFPTISQFLFELGKQPRGTKKMKKALLSTPMKWGKKLYELFADDSFQQNRIYMHPAVLTAGRISEMGVCFGTIPVANPDDAASGSGHTK-----------------------------------------------------------------------
>Q4PNS6	197	0.538	2.392E-49	259	412	484	0	153	155
-------------------------------------------------------------------------------------------------------------------------------------------------------------------------------------------------------------------------------------------------------------------NGYLDKHKDEVDKASADNMITNLLKHIAKAQELYKNSSALRAQGAQIDTALSSYYWLYKAGVTPETFPTVSQFLFELGKQPRGTKKMRKALLSTPMKWGKKLYELFADDSFQQNRIYMHPAVLTAGRISEMGVCFGTIPVANPDDAAQGSGHTK-----------------------------------------------------------------------
>Q4VHP0	196	0.466	5.961E-49	45	194	484	1	148	149
---------------------------------------------FVFQMASATDDAQKDSIYASALVEATKFCAPIYECAWVSSTGIVKRGLEWF--EKNAGTIKSWDESYTELKVDVPKIEQLANYQQAALKWRKEIGFRVNANTAALSNKVLAEYKVPGDILMSVKEMLSDMIRRRNQILNRGGDENPRGPV-------------------------------------------------------------------------------------------------------------------------------------------------------------------------------------------------------------------------------------------------------------------------------------------------
>B8R314	188	0.407	3.518E-46	123	288	484	0	166	168
---------------------------------------------------------------------------------------------------------------------------QLVAYQRAAQKWRQDNKFEINQYTRSLTHSVQADYKVPGEYAVDVKEMLSDMVRRRNILLNgNGDDAGKKGPVSREHVNWGRELAAGKFQVVFNPPWGDINKTGRSGIPLAVTSMVKVAELDGHKRLEDIRKTLLDLKKWIEDNKDELEDGKGDELVKTLTKQLADA---------------------------------------------------------------------------------------------------------------------------------------------------------------------------------------------------
>Q5YCW6	181	0.591	8.207E-44	347	483	484	0	136	137
-----------------------------------------------------------------------------------------------------------------------------------------------------------------------------------------------------------------------------------------------------------------------------------------------------------------------------------------------------------KALLSTPMKWGKKLYELFADDSFQQNRIYMHPAVLTAGRISEMGVCFGTIPVANPDDAALGSGHTKSILNLRTSTEANNPCAKTIVKLFEIQKTGFNIKDMDIVASEHLLHQSLVGKQSPFQNAYNVKGNATSANII
>E3SU09	171	0.500	8.494E-41	79	204	484	0	123	124
-------------------------------------------------------------------------------CAWVSSTGIVKKGLEWF--EKNSGTIKSWDENYAELKVDVPKIEQLANYQQAALKWRKDIGFRVNANTAALSYTVLAEYKVPGEIVMSVKEMLSDMIRRRNLILNRGGDKNPRGPVSRAHVEWCRE---------------------------------------------------------------------------------------------------------------------------------------------------------------------------------------------------------------------------------------------------------------------------------------
>D3G9W5	169	0.475	5.169E-40	48	171	484	1	122	123
------------------------------------------------QMASATDDAQKDSIYASALVEATKFCAPIYKCAWVSSTGIVKKGLEWF--EKNSGTIKSWDENYAELKVDVPKIEQLANYQQAALKWRKDIGFRVNANTAALSNKVLAEYKVPGEIVMSVKEML------------------------------------------------------------------------------------------------------------------------------------------------------------------------------------------------------------------------------------------------------------------------------------------------------------------------
>A0A6G9F7S3	153	0.477	8.256E-35	93	205	484	0	110	111
---------------------------------------------------------------------------------------------EWF--ERNSGTIKSWDENYVELKVDVPKIEQLANYQQAALKWRKDIGFRVNANTAALSNKVLAEYKVPGEIVMSVKEMLSDMIRRRNLILNRGGDENPRGPVSREHVEWCREF--------------------------------------------------------------------------------------------------------------------------------------------------------------------------------------------------------------------------------------------------------------------------------------
>D3G9X0	146	0.491	1.746E-32	84	195	484	0	109	110
------------------------------------------------------------------------------------STGIVKKGLEWF--EKNSGTIKSWDENYAEMKVDVPKIEQLANYQQAALKWRKDIGFRVNANTAALTNKVLAEYKVPGEIVMSVKEMLSDMIRRKNLILNRGGDENPPGPVS------------------------------------------------------------------------------------------------------------------------------------------------------------------------------------------------------------------------------------------------------------------------------------------------
>A0A6G9F8Z2	145	0.469	3.160E-32	93	205	484	0	110	111
---------------------------------------------------------------------------------------------EWF--ERNSGTIKSWDENYDELRVDVPKIEQLGNYQPAALKWRKDIGFRVNANTAALSNKVLAEYKVPGENVMSVKETLSDMIRRRNLILNRGGDENPRGPVSREHVEWCREF--------------------------------------------------------------------------------------------------------------------------------------------------------------------------------------------------------------------------------------------------------------------------------------
>B7PK93	145	0.276	5.718E-32	290	400	484	16	123	232
--------------------------------------------------------------------------------------------------------------------------------------------------------------------------------------------------------------------------------------------------------------------------------------------------ALTGSGTGFQQQGSSIDVIFSSYFWLYKMGCRgYQMFEELNGLLVGISQSPQGKGKTAKVLEEMGTPVSRSLVLMMS----KSTEVHLPPFILNSSRLYDLVAIFGTFPVDD-----------------------------------------------------------------------------------
>I1ZAJ8	136	0.572	2.834E-29	316	411	484	0	94	95
----------------------------------------------------------------------------------------------------------------------------------------------------------------------------------------------------------------------------------------------------------------------------------------------------------------------------YKAGVTPETFPTVSQFLFELGKQPRGTKKMKKALLSTPMKWGKKLYELFADDSFQQNRIYMHPAVLTAGRISEMGVCFGTIPVANPDDAAQGSG-P------------------------------------------------------------------------
>A0A1W5T2V8	135	0.463	6.857E-29	45	139	484	0	92	93
---------------------------------------------FVFQMASATDDAQKDSIYASAVVEATKFCAPIYECAWVSSTGIVKKGLEWF--EKNTGTIKSWDENYAELKVDVPKIEQLANYQQAALKWRKDIG--------------------------------------------------------------------------------------------------------------------------------------------------------------------------------------------------------------------------------------------------------------------------------------------------------------------------------------------------------
>G0X442	135	0.504	6.857E-29	57	161	484	3	105	109
---------------------------------------------------------EKDSVYASALVAATKFCAPILECAWTSCTGMIQRGLDWF--DNNGEMVKIWDADYGKLRTEVPSPEQLLGYQRAALKWRKDTKYGINKNTAALAAAIATEYRVPG----------------------------------------------------------------------------------------------------------------------------------------------------------------------------------------------------------------------------------------------------------------------------------------------------------------------------------
>A0A096XS92	131	0.467	1.737E-27	72	163	484	0	89	96
------------------------------------------------------------------------FCAPIYECAWVSSTGIVKKGLEWF--EKNTSTIKTWDESYTELKVDIPKIEQLSSYQQAALKWRKDIGFRINANTTALSNKVLTEYKVPGEI--------------------------------------------------------------------------------------------------------------------------------------------------------------------------------------------------------------------------------------------------------------------------------------------------------------------------------
>A0A650GAM7	125	0.390	1.399E-25	360	467	484	2	109	112
------------------------------------------------------------------------------------------------------------------------------------------------------------------------------------------------------------------------------------------------------------------------------------------------------------------------------------------------------------------------LVDLFASVSRDSESIHLHPGVLTPGRLCtEMVCSFGAFPVTDPARIVEGSSSPRFVLNLK--TDESNPAATSICNMFReYRTAFXDWQGEEVVPTEHLLHQTFLNKHGPF----------------
>A0FJ35	123	0.494	6.015E-25	78	166	484	0	86	87
------------------------------------------------------------------------------ECAWVSSTGIVKKGLEWF--EKNSGTIKSWDENYAELKVDVPKIEQLANYQQAALKWRKDIGFRVNANTAALSNKVLAEYKVPGEFVMS-----------------------------------------------------------------------------------------------------------------------------------------------------------------------------------------------------------------------------------------------------------------------------------------------------------------------------
>A0A5C0C998	122	0.298	1.077E-24	8	111	484	0	98	99
--------DASGLDSWFKDFEAENIMSEEYTNSKSFCFDL-RMATQWKKLP---TRAENDAMTAQLVHERLKTCAPIKEFAWTACDGMVERGLNWFDRNKDSETM-TWAANY------------------------------------------------------------------------------------------------------------------------------------------------------------------------------------------------------------------------------------------------------------------------------------------------------------------------------------------------------------------------------------
>A0A893DCQ6	121	0.471	2.579E-24	78	166	484	0	86	87
------------------------------------------------------------------------------ECAWVSSTGIVKKGLEWF--EKNAGTIKSWDESYTELKVDVPKIEQLASYQQAALKWRKDIGFRVNANTAALSNKVLSEYKVPGEIVMS-----------------------------------------------------------------------------------------------------------------------------------------------------------------------------------------------------------------------------------------------------------------------------------------------------------------------------
>A0A346FH41	111	0.545	2.695E-21	396	483	484	0	87	88
------------------------------------------------------------------------------------------------------------------------------------------------------------------------------------------------------------------------------------------------------------------------------------------------------------------------------------------------------------------------------------------------------------ISVSNPDDAAQGSGHTKSILNLRTNTETNNPCAKTIVKLFEVQKTGFNIQDMDIVASEHLLHQSLVGKQSPFQNAYNVKGNATSANII
>F6MER2	110	0.480	8.535E-21	69	143	484	0	72	74
---------------------------------------------------------------------ATKFCAPIYECVWVSSTGIVKKGLEWF--EKDSGTIKSWDENYTELKVDVPKIEQLANYQQAALKWRKDIGFRVN----------------------------------------------------------------------------------------------------------------------------------------------------------------------------------------------------------------------------------------------------------------------------------------------------------------------------------------------------
>A0A5C1ZXJ7	109	0.527	1.138E-20	68	139	484	0	69	70
--------------------------------------------------------------------EATKFCAPLYECAWVSSTGIVKKGLEWF--EKNSGTIKSWDENYAELKVDVPKIEQLANYQQAALKWRKDIG--------------------------------------------------------------------------------------------------------------------------------------------------------------------------------------------------------------------------------------------------------------------------------------------------------------------------------------------------------
>A0A5C2A4I5	108	0.500	3.599E-20	68	139	484	0	69	70
--------------------------------------------------------------------EATKFCAPIYECAWVSSTGIVKKGLEWF--EKNAGTIKSWDENYTELKVEVPKIEQLSNYQQAALKWRKDIG--------------------------------------------------------------------------------------------------------------------------------------------------------------------------------------------------------------------------------------------------------------------------------------------------------------------------------------------------------
>A0A7G7YAS5	106	0.493	1.136E-19	83	161	484	4	80	81
-----------------------------------------------------------------------------------SSTGIVKKGLEWF--EKNAGTIKSWDESYTELKVEVPKIEQLSNYQQAALKWRKDIGFRVNANTAALSNKVLAEYKVPG----------------------------------------------------------------------------------------------------------------------------------------------------------------------------------------------------------------------------------------------------------------------------------------------------------------------------------
>A0A5C1ZZ42	106	0.486	2.016E-19	68	139	484	0	69	70
--------------------------------------------------------------------EADKFCAPIYECAWVNSTGIVKKGLEWL--EKNSGTIKSWDENYAELKVDVPKIEQLANYQQAALKWRKDIG--------------------------------------------------------------------------------------------------------------------------------------------------------------------------------------------------------------------------------------------------------------------------------------------------------------------------------------------------------
>A0A5C2A4G2	105	0.486	3.578E-19	68	139	484	0	69	70
--------------------------------------------------------------------EATNFCPPIYECVWVSSTGIVKKGLEWF--EKNSGTIKSWDENYAELKVDVPKIEQHANYQQAALKWRKDIG--------------------------------------------------------------------------------------------------------------------------------------------------------------------------------------------------------------------------------------------------------------------------------------------------------------------------------------------------------
>F6MEQ9	104	0.466	6.348E-19	69	143	484	0	72	74
---------------------------------------------------------------------ATKFCAPIYECAWVSSTGIVTSGLERF--EKNSGTIKSWDENYTELKVDVPKIEQLANYQQAALKWRKDIGFRVN----------------------------------------------------------------------------------------------------------------------------------------------------------------------------------------------------------------------------------------------------------------------------------------------------------------------------------------------------
>A0A5C1ZXH6	103	0.486	1.126E-18	68	139	484	0	69	70
--------------------------------------------------------------------EATKFCAPIYECAWVSSTGIVKKGLEWF--EKNSGTIKSWDENYAELKVDVHKIEELTNYQQAALKWRKDIG--------------------------------------------------------------------------------------------------------------------------------------------------------------------------------------------------------------------------------------------------------------------------------------------------------------------------------------------------------
>F6MER0	103	0.460	1.499E-18	69	143	484	0	72	74
---------------------------------------------------------------------ATKFCAPIYECAWVSSTGIVKKGLEW---SKeNFGTIKSWDENYTELKVDVPKIEQLANYQQAALKWRKDIGFRVN----------------------------------------------------------------------------------------------------------------------------------------------------------------------------------------------------------------------------------------------------------------------------------------------------------------------------------------------------
>A0A286R5M8	100	0.493	1.109E-17	85	159	484	0	72	73
-------------------------------------------------------------------------------------TGIVKKGLEWF--EKNTSTIKTWDESYTELKVDIPKIEQLSSYQQAALKWRKDIGFRINANTTALSNKVLAEYKV------------------------------------------------------------------------------------------------------------------------------------------------------------------------------------------------------------------------------------------------------------------------------------------------------------------------------------
>A0A5C1ZZW1	99	0.445	1.963E-17	68	139	484	0	69	70
--------------------------------------------------------------------EATKFCAPIYECAWVSfsC--IVKKGLEWF--EKNSGTIKSWDENNAELQVDVPKIEQLANYQQAALKWRKDIG--------------------------------------------------------------------------------------------------------------------------------------------------------------------------------------------------------------------------------------------------------------------------------------------------------------------------------------------------------
>B3V8P1	99	0.440	1.963E-17	92	166	484	0	72	73
--------------------------------------------------------------------------------------------MEWF--EKNAGTIKSWDESYTELKVEVPKIEQLADYQQAALKWRKDIGFRVNANTTALSHKVLAEYKVPGEIVMS-----------------------------------------------------------------------------------------------------------------------------------------------------------------------------------------------------------------------------------------------------------------------------------------------------------------------------
>O41495	98	0.493	6.142E-17	85	159	484	0	72	73
-------------------------------------------------------------------------------------TGIVKKGLEWF--EKNAGTIKSWDESYIELKVEVPKIEQLANYQQAALKWRKDIGFRVNVNTAALSHKVLAEYKV------------------------------------------------------------------------------------------------------------------------------------------------------------------------------------------------------------------------------------------------------------------------------------------------------------------------------------
>A0A2P1JMR8	97	0.400	8.167E-17	92	166	484	0	72	73
--------------------------------------------------------------------------------------------MEWF--ERDAGTIKSWDESYTELKVEVPNIEQLSNYQQAALKWRKDIGFRVNANTAALSNKVLAEYKVPGEIVMS-----------------------------------------------------------------------------------------------------------------------------------------------------------------------------------------------------------------------------------------------------------------------------------------------------------------------------
>O41490	97	0.493	1.086E-16	85	159	484	0	72	73
-------------------------------------------------------------------------------------TGTVKKGLEWF--EKNAGTIKSWDESYTELKVDVPKIEQLTGYQQAALKWRKDIGFRVNANTAALSNKVLAEYKV------------------------------------------------------------------------------------------------------------------------------------------------------------------------------------------------------------------------------------------------------------------------------------------------------------------------------------
>Q2AC29	96	0.480	1.444E-16	85	159	484	0	72	73
-------------------------------------------------------------------------------------TGIVKKGLEWF--EKNAGTIKFWDESYTELKVEVPKIEQLAGYQQAALKWRKDIGFRVNANTAALSHKVLAEYKV------------------------------------------------------------------------------------------------------------------------------------------------------------------------------------------------------------------------------------------------------------------------------------------------------------------------------------
>B3V8M9	92	0.453	3.292E-15	92	166	484	0	72	73
--------------------------------------------------------------------------------------------LDSF--KKNAGTIKSWDESYTELKVEVPKIEQLAGYQQAALKWRKDIGFRVNANTAALSHKVLAEYKVPGEIVMS-----------------------------------------------------------------------------------------------------------------------------------------------------------------------------------------------------------------------------------------------------------------------------------------------------------------------------
>A0A346FH40	90	0.361	1.359E-14	7	78	484	0	71	72
-------NNKDEMNRWFEEFKKGNGLVVTFTNSYSFCESVPNLDRFVFQMASATDDAQKDSIYASALVEATKFCAPIYE---------------------------------------------------------------------------------------------------------------------------------------------------------------------------------------------------------------------------------------------------------------------------------------------------------------------------------------------------------------------------------------------------------------------
>A0A6G7NUB2	89	0.507	4.219E-14	342	404	484	0	62	63
------------------------------------------------------------------------------------------------------------------------------------------------------------------------------------------------------------------------------------------------------------------------------------------------------------------------------------------------------TKKMKKALLSTPMKWGKKLYELFADDSFQQNRIYMHPAVLTAGRISEIAVCIGTIPAANPDDA-------------------------------------------------------------------------------
>A0A6G7NUU0	89	0.523	4.219E-14	342	404	484	0	62	63
------------------------------------------------------------------------------------------------------------------------------------------------------------------------------------------------------------------------------------------------------------------------------------------------------------------------------------------------------TKKMKKALLSTPMKWGKKLYELFADDSFQQNRIYMNPAVLTAGRISEMGVCFGTIPVANPDDA-------------------------------------------------------------------------------
>E7CYV1	83	0.483	2.204E-12	143	204	484	0	61	62
-----------------------------------------------------------------------------------------------------------------------------------------------NANTAALSYKVLAEYKVPGEIVMSVKEMLSDMIRRRNLILNRGGDENPRGPVSREHVEWCRE---------------------------------------------------------------------------------------------------------------------------------------------------------------------------------------------------------------------------------------------------------------------------------------
>B2CKM0	81	0.526	1.196E-11	77	133	484	0	54	55
-----------------------------------------------------------------------------YECAWVSSTGIVKKGLEWF--EKNSGTIKSWDENYAELKVDVPKIEQLANYQHAALK--------------------------------------------------------------------------------------------------------------------------------------------------------------------------------------------------------------------------------------------------------------------------------------------------------------------------------------------------------------
>A0A6G7NUF4	81	0.460	1.196E-11	342	404	484	0	62	63
------------------------------------------------------------------------------------------------------------------------------------------------------------------------------------------------------------------------------------------------------------------------------------------------------------------------------------------------------TKKMKKALLSTPMKWGKKHYEHFGDDSFQQNRIYMHPAVLTAGRIREIAVCIGTIPAANPDDA-------------------------------------------------------------------------------
>101
MENKIKVETKDELEMYLKEFGKLIPVNSEYTNSCSLTHVIPRLDDYLRRMADAGTEGEKDAIYSEALIAGTRYAAPLPECIWNCSTGMVKRGLDWFMLNKNSSIVRSWDEDYSTLMKQMPKPEQLVDYQKAAIQWRIDTGYSISPSTATLNEPIAAEYKVPAICIRSIKEMLSDMIRRRNKVLSNGDENHIKSRVSEQHVRWCMDFMKGNFSCAFFPPWGDIEKAGKSGFPLFATGVAKVCELEGIAALSGFRGSLARMKVWGDEHPDLIDTEKFNKMYNSINKMIDQGAELAKQANAYRAQGAQIDTIFSSYYWLWKAGVTPETFPSISRFLFELGQQAKRTKKVCRALTRTSLEWGKPLVDMFADSYYKDNRIYMHPAVLTIGRLSEMGISFGVVPAGDPESCTLGSGHAKAILNYKTSTNDKNPSAQVITSLFEIQKEAHNLRSLDVVSSEHLLHLSLFGKRSPFQNAYNVRGNATNIKII
>UniRef100_A0A293LH58	735	0.312	2.779E-234	0	483	484	0	490	565
MS-KLDFDDVLGLGEWYDEFCKSIALSEEGNNSPCVDSAVTDLIKFEIQMEGAKKDEEKYAIYYKAVMEATRKAAPIFECAWTACDGMFERGLTWFEGNKETEDFKAWHDNYNHLKSNESDINTLEAYHKCAAIWREETGYEINENTSSLDKDLCLTYAVSNTNVDTILRMLVDMKTKSDERLKRgGGSVRLGTGVSDEHTGWMERWIKGK--CGLlsTPPWGSWKKENKTGRKLAATAIANLTQKTGSKVISEAKERHSMVVATVHDQDEVADLGlilsAVSNIADDIGSAIQEAEDLLDQskaqtPSAYHQQVAAMDVVFSSYYWLWRIKINRHSYSYLSQWLFELGQHPIGNKKVRTMLGALPFQWSRNLLGLFANDTFNGNKMYIHPGVLTRGRLSDMAACFGAFPVGNPHRILEGSGNPRFLLNLRRDG-E-NPCAQTVTNLFRVFSSGFDYKNMEIVPPEDMLHQSFLGKTSPFQRAAGHDAGFQEVNIV
>A0A293LH58	735	0.312	2.779E-234	0	483	484	0	490	565
MS-KLDFDDVLGLGEWYDEFCKSIALSEEGNNSPCVDSAVTDLIKFEIQMEGAKKDEEKYAIYYKAVMEATRKAAPIFECAWTACDGMFERGLTWFEGNKETEDFKAWHDNYNHLKSNESDINTLEAYHKCAAIWREETGYEINENTSSLDKDLCLTYAVSNTNVDTILRMLVDMKTKSDERLKRgGGSVRLGTGVSDEHTGWMERWIKGK--CGLlsTPPWGSWKKENKTGRKLAATAIANLTQKTGSKVISEAKERHSMVVATVHDQDEVADLGlilsAVSNIADDIGSAIQEAEDLLDQskaqtPSAYHQQVAAMDVVFSSYYWLWRIKINRHSYSYLSQWLFELGQHPIGNKKVRTMLGALPFQWSRNLLGLFANDTFNGNKMYIHPGVLTRGRLSDMAACFGAFPVGNPHRILEGSGNPRFLLNLRRDG-E-NPCAQTVTNLFRVFSSGFDYKNMEIVPPEDMLHQSFLGKTSPFQRAAGHDAGFQEVNIV
>M4PWE6	547	0.539	3.780E-169	0	483	484	0	484	485
MENKIVASTKEEFNTWYKQFAEKHKLNNKYTESASFCAEIPQLDTYKYKMELASTDNERDAIYSSALIEATRFCAPIMECAWASCTGTVKRGLEWFDKNKDSDTVKVWDANYQKLRTETPPAEALLAYQKAALNWRKDVGFSIGEYTSILKKAVAAEYKVPGTVINNIKEMLSDMIRRRN-RIINGGSdDAPKRGpVGREHLDWCREFASGKFLNAFNPPWGEINKAGKSGYPLLATGLAKLVELEGKDVMDKAKASIAQLEGWVKENKDQVDQDKAEDLLKGVRESYKTALALAKQSNAFRAQGAQIDTVFSSYYWLWKAGVTPVTFPSVSQFLFELGKNPKGQKKMQKALINTPLKWGKRLIELFADNDFTENRIYMHPCVLTSGRMSELGISFGAVPVTSPDDAAQGSGHTKAVLNYKTKTEVGNPCACIISSLFEIQKAGYDIESMDIVASEHLLHQSLVGKRSPFQNAYLIKGNATNINII
>B7QF30	517	0.213	6.370E-159	6	483	484	7	500	547
------FADRAALDNW---FSATFPDANNRTYSASYFEGLPDVDTYLLEIGKQTTRAGKDAWVSRYLFDGLRKAPPLKEQAWLMNSALFERAMILMGAEeaKPESAFKYLMTHYDRYLPAQSrsdDAEVLEKYREACKVFRTSMDMTSPDDLiGILEGSVATRVEVPPSLIGVFREMLLRMKKQMEGRLGLQTEKSDSKSL----LTGVKAFLKSKGKVAPpvpltkrnkldirgcVPDGATSRVSTEVGAYLFTTSIMQLrarRDTQIEALLRDFSAHFTTLAT--APDTPEAVQTHAKLMLGYAACWAEEAElvaALSGGTTGFFQQGSGIDVVFSSYFWLYKLNCRsYAAFTELNGLLVGISQHPQGKAKTQKILSAMGTPLATSLVRMMS----KSTDIHLPPFVLNPSRLYDLVTTFGAFPLDDVkcEGLEGFSCSPRYVLNLRRDGGE---GLTLIGVSWNLWYNSFAGSpsEAEISESEHLFHQFLLNKRSPFQNTHQLEGNALNVEIV
>A0A1B1QG82	515	0.201	3.060E-158	6	483	484	7	500	547
------FNDRAALDAW---FNANFADTNQRTYSASYFDGLPDVETYLLEIGRQVTRAGKDAWVSKYLFDGLRKAPPIKEQAWLMNESLFERAMMIMSAEeaKPDSAFKFLMTHYDMYLPVGASCqdaETLEKYRTACLDFRNTMDMTAPDDLiGMLVGSVATRVEVPPGLINVFRDMLARMKKQVEGRLGIQTERSDSKPL----LTGVKAFLRSKGKVAPpvplskrnkldmhgkVPDGSACRDSTEVGAYLFTTAIMQLrskRDPQIDTLLQEFHAHFTTLATT--QETPELEKRHAMLMLGYAACwasEAETVSALADGASGFYQQGSGIDVVFSCFFWLYKLNCRsYARFAELNGLLVGISQQPQGKTKTLKVLSAMGTDLANRLVRLMS----KSTDIHLPPYILNPSRLFDLVTAFGAFPLDDVkcEGLEGYSCSPRYVLNLRRDGGE---GLTLIGVSWNLWFNSFPARpaEAEISESEHLFHQFLLNKRSPFQNTHRLEGNALNVEIV
>A0A0M3SU51	506	0.456	4.174E-155	0	483	484	0	474	673
MENLIDFTGVDGLQRWLKLTFPDTPIGKELTNFGSFMSVVPDLSEFELQARKAGSDQEKDAIYSKALIAATRKAAPIAACAWTSSNDMVTKGLKWFEdqITKENPKFISWHKEYEFFKKNVPTVEQLMDYQTSALEWRRDTGYSVIPETATLTSKVVAQFSVPGVYVVAVQDMIKDMVARRGGGPKRG--------VSDEHIRCCLDIMNGNYSAIINPSWGELDKKNKQGLMLLATGFAKLREVHGPVAMVKVGQTVDKFKAW-CQNQDILDKTKADEACNILEQAVNESLTLGGGAAIYRNQVAQIDTVFSSYYWMWRAGVTSQSFPLLSDFLFELGQNARGNIKVVKALERTGLKWSRPLLSLFADNTFKVGRIHMHPAVLTVGRLSEMGACFGIIPATHPQSAVLGSGFAKNILNVK--TDGLNPSASLVVQLFDIQRQSRMLTDLDVVSSEHLLHQVLVGKKSAYQNAFQVRGNATDTKIV
>A0A191KW73	485	0.382	9.513E-148	0	483	484	0	476	479
MASKLDFEDKEGLNKWFSEFRQNFNLSTSCTNSLSLCKELPDLTKY-LSMEP-KTDREKDAFYSQAVIDAVGNAAPIYECAWTSCTGMVKRGLKWFEDNQQqtTELIAI----YDNVKKRVPLLSELNTYQQAARKWRLDVKYAINEFTETASGNVLNTYSVPNDIILDVQTMLKDIIRRRNLVL--GASaNR-ST-VQPDHVRYVQSWVMGTTHPASLPPWGETNKKNSSNRSLFATGLCKLSQTVDEDILRKAKKRLEELEKMVEDPDkHGLDKDAAGEHLKGVRASIEEAETMTESSGAMMSQAGNIDLPFSSYFWAYRAGVTPNTFPALSQFLFELGTQARGKEKMCSILNNTPFKWGKGLVGLFADNSFQGNKMYLHPMVLTSGRLSDMAACFGAFPVAYPGRALEGAGHARYILNLKTSG--KNACAHAITQLFKIDTSYYpDYESKEVIPSEHMLHQSFIGKKSPFINVSRVKGNAANVQIV
>A0A191KW98	475	0.432	2.418E-144	0	483	484	0	474	630
MENLIDFSGRDGLDRWLRATFPDVILSVGLTNYGSLMTSVPDLSHFEQMARQAKSEQEKDAVYSKALTEATRKAAPIAACALTSSKEMVKKGLQWFEDQiiSEDGNFLVWHQNYEQLKKAPPSFEQLMGYQMSALNWRQSVGYGQLEETAVLVSQVIAQFSVPGTLVVTVQEMIKDMIARRGGGPKRG--------VSEEHVRCCVDIMNGNLSALINPAWGDIDKKNKNGLMLLTTGIAKLRELYGPVAMVKVQQAADKFGEWG-KAQDVLDQSRVQEIHQVLLKSIAESTSLGGGAAVFKNQIAQIDSVFSSYYWMWRAGVTPESFPLLSDFLFELGQNARGSAKIIKTLDRIGLKWSKPLVNLFADSTFKMGRIHMHPAVLTTGRLNEMGLCFGIIPASHPESAVNGSGFAKNILNVR--TDGMNPSAQLVVQLFDIQRQSRTLSDLDVVSSEHLFHQILVGKQTAYQNAFQVKGNATDTKIV
>A0A286N5Y0	472	0.250	2.971E-143	6	483	484	7	501	551
------FATKDDLEKW---FRATYKDVNERTYSPSYFDGLPDLDMYLEEIGKQATRAGKDAWVSRFLYEGLRRAPPLREQAWLMNGEFFEKAMRYLGLEasKVGSPVKKLLTIYPTYLAAGSKCtdpEVIKTYQQACKEFRATMDLSEPDSlTGILYGSVATKVEVPATLISVFRAMLLRMKQQMDGRLGVeGKERSDSTKF----LTQVKAFLRSLGTVlppvpltkrnsleikGFAPKEGAAEQSAENGAYLLTTAIMQLRakkDTEIDTLLANFRAHHTQVA--GDENSAADVKQHSIKMLalmECWEKEAGVVEALSGEGGGFTQQGSGIDVIFSAYLWAYKMECRNlSQFAQLNGLLVGIAQSPQGKSKTLKMLQQMGSPVALRLVAMMS----KSTEIHLPPFVLNAHRLYDLVTAFGAFPLDDVtcEGLDGFSSSPRYVLNLRRESGE---GLALIAKSWELWSASYTAGpaATDISESEHLFHQFLLRKTSPFQNTHNLSGNALNVEIV
>A0A0C5B4Y5	471	0.367	4.065E-143	2	483	484	0	479	480
--NKLSFTDQAGLNEWFDVFKRTHNLTSVLTHSPSTCGLLPSMTPFIDRMLAAQDEKQKDAIYSEAVIEVCKHTAPVKEVAWAGCVGTFLKGMTWMKAKVPGMLF---DQQYDRLKRGDASIEMLKEYQKCAREFREDIGFHINDFTATLRGQIVEEYKVDATLVVTINEMLRDMLHKRNVLLKNQyGENR----VNPEHIIWVREFLEGTFGADFTPPWGSIRKTNKSGVPLLTTGFCKAMQEQTMDEQAlNAKvdSVIQKISTW--MNTgsdPGLNKVELQKDIDFIRSCATQAVSMQADSSGYFAQCAQMDNLFSAYYWMHKAGVTVKTFPPLSSYLFRLGQKSRGRKKITVDLEQTAMRWGRGLLDIASTDEFE-NRIYLHPAVFTLSRLSDMGACFGAFPVGDPDLLSKGAGHPKFLLNLRTMTEQnKNPAAEAIAGLFELQKESGKPIADEIVPSEHMLHQSFVGKKSVFQNASLVKGNITKVHIV
>A0A1S5NQA3	461	0.323	1.928E-139	4	483	484	3	494	502
----LDFEDKQGWEDWFSRFRRTIPLYNVNTYSHCTNKDIPDLLNYITEMSGLDNEKEKNACYGRAVVEATKGLAPIREFAWCASNGIVRKSLAWFTNNRDSAILKSWDESYNKLKGELPSVEQLGDYHKCAKAWRKDIGFEAVELTSALKGDVVTHYAVSERNVDTVKLMLEDMLAKRKARFESdeGrGAVAFrAGGTQPDHINWTKRWLTDETLLLMCPPWGNWRKKNKQDQLLGATAIANIEQTSDIKAMEIAEMKLEAIKAT-AMNAEECRQRGLEqKAVQRTAEEIDAclvgARTLIKESrdsgriSKYHQQMAAMDTAFSAHYWLWKISGSVPILPVISQWLFELGQRPAGPKKVSAMLNGMPYLWAQRMLDLFAADKFIGNKIYMHPAILTPGRLSDMTAAFGLFPVAEPSRVMEGTGCIRTVLNLKTAGN--NPCAEVIVNLFKVFSAGFDPKNEEIVPPEHMLHQSFLGKHSPFQTAADVGGTFAKVKVV
>A0A0M4KEP9	458	0.306	2.367E-138	0	483	484	0	483	486
MS-KLVFENVEGLNEWFNAFSAGKGLDNRSSNSLCFGYEAPDYTNYAIRVGEARDDKEKNAIYGQAVIAATRFIAPLKECAWVSCKGMIERSMKWFDIaAHGNEDFKIWHDNYNALKSRVPSLMEITGYRTSVLNWRAATRFEELDTVQTLYGEMRMDYAINADIAPTIVEMLNDMKDKRERAFGaNGGSR---GRVSQEHVGWVRLWLDGQIDPLSIPQWGSWDKTNSSGKRLGATGIVNLYDPQNYDSLALAEIKYGEAVA--AARTaaRDLDPAAITATLQRIRACIDEAKEIAnareGNGNvAFTQQMAAMDVAFSSHYWLWRSGCKFESFAPLSQYLFELGQRPVGSAKIDKMLGEMPWMWARGLRSSFADKTFQD-KIHIHPAVLTQGRLLDMASCFGAIPANNPERAREGTGNPRFILNLRRSG--RNLCGTVAAKLFEVFKAGFNVQESEIIPAEHMLHQSFLGKQSHLQYAGMLQGDFTKIHIV
>A0A1S5NQD2	452	0.399	2.605E-136	0	482	484	0	477	481
MANMLKIKTVAELDSWLKNFPPYVTASTAVTNSKSLAGHLESIEPYRAKVRDNMSQPEKDALYSQAAMGLFKFGAPIRECIWTSSTGVFERSMKWFEDNHTTPTFITWDEKYATLKTDVPTLEQLKAYQKSAIAWRVDIGYNAGPLTSILEEQLVDRYAVPMTIITDVQRMLDDMIAKRNNLLKSPANKGI---VQDEHIRWVKDWLEGKCHAACSPLWG-FDKKNTAGKYLFATGMAKIHQT-VPKfdVMDKFDGRVQELSK-LKKGDEVYTSAAIEGALKHLEGIRAEAAELIEGSSSYLAQCAQMDVPFSAYYWLWKAGVTEKSFPSLSDFLFQLANKQVGTGKMVKILSGRGETWAAPIVQLFsAKETFKGDRIRMHPAVLTAGRLSDMGACFGAVPVNRPEDVTQGAGFARFALNFKT-GRG-NPCATNIVELFRLQDEMGEVSVENIVPSEHLLHQSLVGKRSPFQNAYNVKGNAIEVKV-
>A0A0B5KKS2	419	0.316	3.715E-125	3	482	484	7	482	490
---LLTFSDASGLDSWFKDFEAKNIMSEEYTNSKSFC--------FDLRMATQwkklPTRAENDAMIAQLVHERLKTCAPIKEFAWTACDGMVERGLNWFDRNKDGET-MTWAANYEALKGRLPTTAEVNQYQKAALQWRTDTNYAINKYTAAISDSVVKIYQVNNKIVTDIRDLLSDMVARRNKALGIkpGEER-----VPAEHVDSFSNWLKqGDwsAPC----PWGDWEKKNKKGNSLIVTACAGVINRALFKE-EELKERLKSLagdaslasKTEGFDPKKCEDTAKiLLDLYGKAKAFISGGDG-SSQSGGFVQQGSALDTVFSSYFWAWKCGVKKDVFPALSSMLYALGKNPTGKTKIIKVLKASPYTWAHKMTEMFS--TLSTDPIHMHPGVLTAGRLtTEMVASFGAFPVSDPSKAADGASSPRFLLNLKSS--DMNPAATTVSRMFYEYRQGYpDWRDEEIVPVEHLLHQTFLSKLGPYVNVSQVQGNALAVKI-
>A0A1S5NSC8	418	0.292	9.502E-125	0	483	484	0	480	483
MSNQLKFTDSKGLKTWCDEFYKKVGATNRFTRSYSLCTEIPGEKKWE----PSGDSKANNAVIAKMVHDRLKVCAPIKECAWTACEHISLASLKWFETNKKRPIL-AWSEKYDDLKTRMPTYDEVKAYQAAALKWREDIKYGQIPLTKAITDHVVTEYKVNGGIVMDLNQMLRDMIDRRKRALGIeG----DVERKPATHIKEFADWLERKnwsLPC----PWDEWAKVNKSGHSLAVTACAGMIQRK-MTNMTDLVLALNDL---GNDAEaaasnGEYVKEKCEEVAAFFKGLPKEVEKFMQGTgpgqtGPFVQQGSALDTAFSSYFWAWKSGVTGNSFPGLSNMLFELGKSPTGRSKLEKKLKQSPFRWAHNLVDLFASVSRDSESIHLHPGVLTPGRLcTEMVCSFGAFPVTDPARIVEGSSSPRFVLNLK--TDETNPAATSICNMFREYQTAFsDWQGEEVVPTEHLLHQTFLNKHGPFINVSQVKGKALDVLIV
>A0A0B5KKQ8	407	0.299	4.441E-121	3	482	484	4	476	483
---KLDFTNKAGLDTW---FGGLahegIILEKLFTNSPALISTIIGSQQW-----KPGEKKYNDSIIAKLMREHLKFCAPIYECAWTSCNGTVNRGLQWFEKNKDLP-VMEWHQKYEELKARLPTPEEVRQYQQAALKWRSDTGYFINQFTEASTDSVMKVYSVTSRNVTDIRQILEDMVRRRKEALGIKDnEaVR----APAEHAKPLSDWIlLGDwtAPC----PWGDWWKENQKGHKLAATGLASAIQRGYIKKAEAITKLGAMAVAARAGMTvGDYDTVACGKLAQLFKDLPGEAEVFLSGAvnsDGFVQQGSALDSVFSSFYWAWKAGVTLRTFPSLSNMLYQFGFSDAGKAKLTKQLKASPFKWAQNFPDLFS--TLQEEPIHIHPGVLTAGRMDDMTACFGAFPVSEPSKMINGGFSKRYILNLRTDGN--NPSADTVVNLFKEYTIGYpEWKNEPIVPIEHLLHQTFLSKAGPFVNVFQVTGNALNVQI-
>A0A191KW72	402	0.321	2.593E-119	3	483	484	6	496	498
---KLDFRTQADWDAWYDEFKRSYPeLNSNLTNYDSFMSKLPDLKDFAKDMGrhKGDSRALKDSIFGKAVIDLTQHSAPIKECAWLTNKTFITNALNWFENNKDNKTVKIWDAEYNRLMTDLPTLNQVQSYQTAARKFRAEVLLPNDPAFSILQGEVLVEYKVGRDISRTIMDMLVDMERRRGDiRNPNAGsaENR-KETL-DCNANWINSWLRGRLAVLDIPPWGAWDKTSANGHLIAHTSIIKAEQnLEED--LEDLvTKRVKDVKLMYSRPAsELADyDIGvFDLIIKILDSFAEFKKKLktnSKQGaAGFTQQVAALDTVFSSCYWLWKSGVTVHSFPALSKFLHELGSRAVGKTKLLSILKSCGWKWGKGMANIVSAGEFKGNKIHMHPAVLTAGRLSmDMVLSFGAVPTYNPDLAVEPVGSLRSLLNME--TNRNNTCARAIVELWDVFNAGYSYQEEDIVPPEHMLHQSFLGKVSPFQNVSLRTGDALKVKII
>A0A0B5KU56	395	0.315	9.877E-117	4	482	484	8	484	490
----LIFTNRQGLDDWYKGF----KDANTGlnflttcTTSESLCKEVLRADTH-----PGGvTDPEKDANLAGKL--HTRLAdlAPIYECAWTSSNLIVGRSLQWFEANQDKP-FMQWNKVYDALRARLPTVAEVEQYQDAALRWRADIGYHINDLTMATKESVVKTYRVSPNIIMDIRDLLEDMKRRKNEMLGIkpGEERAPSAHV-DQFASWVKlgDW--------SVPcPWGDWSKKNKAEQLLSTTAAAGVV---GKKLMRDAelKTSLAAMVASIrasanDEQYDPDALKKlgdnlegiYPTMQAYLADMR------TKESGGFVQQGSAIDTAFSSHYWAWKAGIKVETFPSLSAMLFALGKAPLGRKKVERKLQDCPFMWSQKLGNLFS--TLKNDAIHMHPGILTPGRMcSDMVCAFGAFPVSAPEKIRDGSSSPRFLLNLRSDG-E-NPAGQAISYIFREYKVAYpDWKTKDIVPVEHMLHQSFLSKMGPFVNVSQVPGQALSVNI-
>A0A191KWD4	347	0.295	1.869E-100	4	483	484	13	493	497
----LDFKDVGQWNQWWETFKKRFPeLNTSITNFESFGTTIGDVsfiIDELRRMQGNKhANAERDALIAKAVLIITRYAGPVKYCAWLVSENYVSIAIKWFEKNSKAEDVAIWDVAYEKLMRQLP-IEsQVKAYQRAALRFRKETG--LPDELGfaILTGKTPREWKVTRDTAVDIQAMLIDMVNRRKKTV--GGSR--NKEQSRENGDFIAALIQGQESILGNIPWRRWNKKNEKGLHISSTAIMNAIQRNLI--MEEDVQTFiDEMKVELNSEKDQDIQHGIAEIIEALEAfKVEKAQ-MSGQTgvGGYSQQGSNMDIIFSSFYWVWKSGCTKRDFPALSKFLNCMGQKIVGRAHMIETLETVKFKWGKGLINIISTDKF-ADRVHMHPAVLTSGRInNEMVACFGVVPAHNPDLAQNGCASIRHVTNFE--TRQTNAAAVAITTLFRVFKAAYpQYDQEEVVPAEHMLHQSFLGKYCAFQNASQLDGDALDVNII
>B8R313	126	0.414	4.818E-26	123	285	484	0	163	168
---------------------------------------------------------------------------------------------------------------------------QLVAYQRAAQKWRQDNKFEINQYTRSLTHSVQADYKVPGEYAVDVKEMLSDMVRRRNILLnGNGDDAGKKGPVSREHVNWGRELAAGKFQVVFNPPWGDINKTGRSGIPLAVTSMVKVAELDGHKRLEDIRKTLLDLKKWTEDNKDELEDGKGDELVKTLTKQL------------------------------------------------------------------------------------------------------------------------------------------------------------------------------------------------------
>A0A090W843	117	0.177	3.897E-23	52	334	484	165	430	809
----------------------------------------------------ASIDAGEDLWFNKVNIDNPLNPVPIKaKCAsCHSERG---EDLKYYNYsNlsiIERSKFHGLtqleGEQIASYIRSLNTPSPFE-----ARPW--NPPYQPGPGLdSKPVTDWSAGAGLEAVL-DSDSEMLPYM-------FPDGTSDAALEGIFD--LKGTMN-IR-EMPVAIqFPDWNDWLPEI---HPLdmmSASAYQDLI--TGIGGVRFQRPS----GTYGYQKVkeNLENNGV--AAYNDgVGKNLQTIL-LELGAGA---Q----DFLFKDYidasgglFW-WTIKDSPgiRERP--SGMLVE-----------------------------------------------------------------------------------------------------------------------------------------------------
>GraSoiStandDraft_59_1057299.scaffolds.fasta_scaffold4251110_1	108	0.170	3.985E-20	54	334	484	192	455	741
------------------------------------------------------INKGKDLWYTKNLRDNFSSPKIIKaKCThCHSSEG---EDLKYFNFsNKsivERSKFHGLTqleaEQIASYIRTLSSV-----SSSSAKMW--DPPYQPGPELdSKPASEWSAGAGLDAVL-DSDIEMLPYI-------FPTGTsEVALNK-VFD-----LKETLNIReIPVAIqFPDWNDWLPEIHPIDMMSTKAYQQLI--NGIGGLRKQRPT----GTYGYKNVkENLSKNNVGFYNNGNEKNLTTIL-LELGAGA---Q----DFLFKDYidgsggvFW-WTIKDSPgiRERP--NGMLVE-----------------------------------------------------------------------------------------------------------------------------------------------------
>MGYP001079092430	96	0.184	1.599E-16	54	341	484	188	447	739
------------------------------------------------------IKKGKKLWYSKTIVDNPHRKKILKaKCThCHASAG---EDLKYFNFsNKsiiERSKFHGLTqlesEQIASYIRTLPST-----SSGPGQMW--DPPYQPGPNLDdKPSKEWSAGAGLNAVL-NKDIEMLPFI-------FPEGT--------SEEKLNKVFDL-KStlnirEIPIALqFPDWNDWLPEI---HPLDMMS-SKAYQ-QMITGIGGVRKNRSK-GAYGYKIVEGNLKKNGIKFYNGGNGkdLI----TLLVELGA----GAQ-DFLFKNYidasgglFW-WTIKDSP-----------GIRQRPKG----------------------------------------------------------------------------------------------------------------------------------------------
>SoimicmetaTmtHAC_FD_contig_31_118477_length_267_multi_1_in_0_out_0_2	90	0.163	1.505E-14	19	254	484	24	273	399
-------------------YKPAFITNTVYNYLPVTLATVKTVDDPKKWV-PASsdpvvINQGKDLWLNGNISE---KGQPLKaKCAdCHFTDG---YDLKYFNYsDKSivaRSKYHGLSDQqglaLASYIRSLDVP-----YQEKGRPW--NPLYQPGPGMSkVPIDNWAAGAGMEWVLDDDIKS-FKYI-------FPNGTQNGI---VYND-VVQPIDFKKAYnindIPIAMqLPDWNHWlpiahlkdsapeiwdwslIKDGGSARRFFDNFFATIPKNQGMKGLvQEMRYH-------------------------------------------------------------------------------------------------------------------------------------------------------------------------------------------------------------------------------------
>UPI000832AD35	82	0.172	4.289E-12	54	221	484	262	420	496
------------------------------------------------------INRGKDLWFNGNI---TERGLPLRSkCGdCHTTDG---FDLKYFNYsDKSiiaRSKYHGLNDNdskaIAAYIRNLNVP-----YQEKGRPW--NPPYQPGPGLdSKPILSWAAGAGLESV-VEDDLDTLKAM-------FPNGFKNGIKydDGV------GPINFKKSlnvrEIPLVFqMPDWNRW----------------------------------------------------------------------------------------------------------------------------------------------------------------------------------------------------------------------------------------------------------------------
>MGYP000941988219	82	0.158	4.289E-12	51	431	484	207	599	896
---------------------------------------------------PEAVAEGERLWKSrRILLKNAREPVPIVAaCAdCHAESG---FDLKYFNFsNRaiiERAKFHGLSEDegkkIAAYIRSvdlkLPEGET---VSSCgGRPW--DPPYQPGPGLSkRPVECWAAGAGRRWVL-DSDRQMLaflaPSMRFRAEldalRGVPAPGALRPEADLSWENVRryWRMDstLVLSDIPVAFeLPDIFAWWPQIYPGDFFPADvwfsskyyqnyeKVRELLETNGPEyYIERQRQS---------RNSPQWDEGLAKLFADYnfrLNPKHTDHEDLSPPPewgGRYptHPVGRMMHIAVARWFLmkMWELQMEYkleDHYTDV------YGDNLRGipMEKADRALLLTG-PW------LM-DQT-------MH-------RLSKNDLAFAApFPTLERHAYEDLSwWHLATVLtpKLRTD----NPSSGAI----------------------------------------------------
>MGYP000208379524	80	0.150	1.755E-11	79	221	484	54	185	571
-------------------------------------------------------------------------------CAdCHSNDG---RDLKYFNFsNDsiiERSKFHGLtqieGEQIASYIRdlNLATV-------DSARPW--NPTYQPGPGLdSRPAYEWAAGAGVDAIL-DDDTEIQPYL-------FPNGTSlnnVRD---VVDRFATL--NF-R-ELPITLaMPEWNQW----------------------------------------------------------------------------------------------------------------------------------------------------------------------------------------------------------------------------------------------------------------------
>12639|scaffold288757_1|-3|11	79	0.178	4.083E-11	50	221	484	41	202	606
--------------------------------------------------APAGGNAasGQNLWNFGAIIASPINPAPLSVsCrDCHAKDG---RDLKYFNFsNKsiEmRSKFHGLsaqdGLDIAAFIRGLavtPPP--------KARPW--NPPYQPGPGLDaAPISDWAAGAGVDMAL-NKDSGTLSALF------PPSGTpSAAAIAASADANVR--------EIPVQLqFLDWNHW----------------------------------------------------------------------------------------------------------------------------------------------------------------------------------------------------------------------------------------------------------------------
>SoimicmetaTmtLMB_FD_contig_31_1685161_length_208_multi_1_in_0_out_0_1	79	0.150	5.410E-11	51	185	484	43	167	168
---------------------------------------------------PEAIREGQRIWYNETISEAGR---TLKAhCTdCHAHDG---RDLRYFNYSRrsivERSRFHGLTtemaNQVASYILSLAVP-----YEKGARPW--NPPYQPAPGLDaQPVRSWAAGGGLQAVL-ENDLDTLKYL-------FPGG----------------------------------------------------------------------------------------------------------------------------------------------------------------------------------------------------------------------------------------------------------------------------------------------------------
>Tabmets5t2r1_1033131.scaffolds.fasta_scaffold29980_1	78	0.137	9.496E-11	24	270	484	147	418	594
------------------------IVNSSYTDLALYTKKIQDdpskWKPYTYN--AANINNGSNKWFNASI---THNGVPIRaKCeDCHVHEG---YDLKYFNYsNKSivlRST--ALHnlslqdaQDIASFIRTRDIP-----YEEKGRPW--NPPYQPGPGMdSKPVRSWAAGAGLEWSL-MDDNIMLTNI-------FPAGTTALINFG-----TNGLQAYtplltINQReIPVLIpMPDWNRW---LPHIHPLDAWGdwygvnyypttttkmlgvyheyydiFRNLTDkTQAPTLLEGFGQRVSEQNYYIHTQPsgpggsiPSID---------------------------------------------------------------------------------------------------------------------------------------------------------------------------------------------------------------------
>SRR5580704_8598912	73	0.168	2.765E-09	48	195	484	56	194	204
------------------------------------------------RRGPDDLSAGKALWYGAQLVANNRPGAPaIHAhCAdCHSQDG---RDLKYFNFsNASivaRSQFHGLsalqGEQIASYIRQLPVPN-------PGRPW--NPPYQPGPGQDaKPVADWASGAGLSWVL-DSDDASLPFI-------FAIG-PQSPGAGVP------------------------------------------------------------------------------------------------------------------------------------------------------------------------------------------------------------------------------------------------------------------------------------------------
>MGYP000197513208	73	0.137	2.765E-09	56	221	484	212	398	895
--------------------------------------------------------EGQQLWTSrRILLANPRNPVPIVAaCAdCHATSG---FDLKYFNFsNRAivvRAQFHGLSEEegkkIAAYIRSvdlkLPPGET---VSSCgGRPW--DPPYQPGPGLSkRPVECWAAGAGQKWVL-ETDRQMLPFL-------APSpafQAVLEALRGVPEPHmlhpeadLAWehVSKYWRltetlpvSDIPISFeLPDIFAW----------------------------------------------------------------------------------------------------------------------------------------------------------------------------------------------------------------------------------------------------------------------
>2400|Ga0208414_1001796_3|-2162|00	68	0.141	1.399E-07	56	461	484	201	659	846
--------------------------------------------------------EGADLWFGRNGAPNLINAAgsPILAsCSnCHAHSG---YDLKYFNYsNasiESRSTFHGLtreeGRKIAQYIRDLP-------YagSAKGRPW--QPPYQPGPNTDSDGFEWAAGAGLENVL-PNEDGLLEDVFGSLN---PSKSEIRDAINKYEDNTN-----IR-EQRIATqFPDWNEWLPEvhpkdilNSADYSLLENAFITLRNsidTQaerdalnnksGVRAIYNNNGIFEAFGVFATEVHKVVDDPGsgltvgnypVSPIWAD-NSSTQSREELKRSLSAWY-SVKLFDVI-QEY--------NLHDISDLGNILNsneETFQWPTREWAVFQ--NAAHIISGNRATSFFlsdaGDATKETESIYLSslwyqvQLTLTPGhRKGGVVSpnDF-AYNLQHIHRLAERTGvsEPvRLFQNyLKTAEqrnNGLKPGITASVagwnmrelSPWRLWSTGrgvtdvFDAllpnlkKDLrDIFMSEtaDVL-LSFL----------------------
>MGYP001385769152	61	0.126	2.148E-05	57	208	484	3	153	830
---------------------------------------------------------GRFLFYQRKLLrDSPLNPHPIRAaCGdCHAQDG---RDLQYYGYsNEsivNRALFHGLtetqGEAIATYIRSLG--ATVTAY---GRPW--NPPFQPGPGIDtrdNFAERWAAGAGIDWVL-DGESDRNFEMARRLFDAPKMMSSTPPSRLTPD----YVANWISG-----------------------------------------------------------------------------------------------------------------------------------------------------------------------------------------------------------------------------------------------------------------------------------
>DeetaT_4_FD_contig_61_73639_length_387_multi_2_in_0_out_0_1	60	0.136	3.756E-05	57	186	484	32	162	171
---------------------------------------------------------GKQLWYKAQLAPNPTSTQKISAsCnDCHvdtsdaTHDG-GGYDLKYFNYsNHaivSRAQFHQLsqaeGEDIAAYIRSLPTP-----ASKYGRPW--NPPYQPGPEINgRPVSEWAAGAGIDAVL-TDQSKLVPLL-------FPSGT---------------------------------------------------------------------------------------------------------------------------------------------------------------------------------------------------------------------------------------------------------------------------------------------------------
>MGYP000945961830	60	0.153	3.756E-05	92	235	484	0	138	298
--------------------------------------------------------------------------------------------LKYFTCsNKsivKRSQFHGLtqkqGEQIASYIRSLSF------YaSPKARPW--NPPYQPGAGLdSESIKDWSAGAGETAVL-DDFDDMYPFL--FPEAVDGNGNvDPNLVTGQSLS-IDGIVNF-R-EIPIPFqLPDWNSW---LPTIHPMDSTG--------------------------------------------------------------------------------------------------------------------------------------------------------------------------------------------------------------------------------------------------------
>MGYP001233195949	54	0.146	1.868E-03	50	221	484	190	353	753
--------------------------------------------------RAALAEEGRLLWSGQSGLDlkDPQGATITAKCAdCHTANG---RDLKYFNYSDNsiiaRSNLHGLslaqGQRIAQYIRNLP-----FARAKKGRPW--QPPFQPGPNADDDAYEWAAGQGLENVLTSDAATM--------KEVFGHsAPSaNKIRS-V-------INNF-NGNTNIRTqrlsvqFPDWKMW----------------------------------------------------------------------------------------------------------------------------------------------------------------------------------------------------------------------------------------------------------------------
>MGYP001261578869	46	0.164	4.912E-01	150	460	484	0	342	442
------------------------------------------------------------------------------------------------------------------------------------------------------VDEWAAGGGLDAVL-ENDEAMLPYL-------FGDGSRQAI-----DEATDIRSDLNLREMPVAVqFPDWRLWLPHT---HPMDIWGVEFWENSESTTAQFNFqnaHDSYTRLRGQ-FENNDLANKA---NLIDRVEEfswevMWWVGDARSGHP--WTDlAGPTIDVAkangFSAEeaklalsRWhavkLWellhgfdaedKAAANRptaevYQWPN-NQFsVFHIAAHFIGDDR-----GTSAFQ-GEDLV----TGTYFSSIWYQLQMVLNSG----MRSGNDVSPVDwaynDYHvnRLGERSGvyEPlRLMQNIiksyqQRDREGEisKPVWSMReVSPWRIYSD-YkgdqsttsrldDYRpglRAQVTSS--LVHQFL-----------------------
