# Supplementary material for: Deep mining reveals the diversity of endogenous viral elements in vertebrate genomes
Source: Nat Microbiol. 2024 Oct 22;9(11):3013–24. doi: 10.1038/s41564-024-01825-4 (PMC11521997; doi:10.1038/s41564-024-01825-4)
Supplement: Supplementary file 7 — NP tree files (Fig. 4a), and structural modelling files for the S. etruscus EVE, Ixodes scapularis EVE and South Bay virus nucleoprotein (Fig. 4b). [file 41564_2024_1825_MOESM7_ESM.zip › Source_Data_Figure_4/Suncus_etruscus_colabfold_24recycles_amber_8234a/Suncus_etruscus_colabfold_24recycles_amber_8234a_unrelaxed_rank_001_alphafold2_ptm_model_3_seed_000.pdb]

MODEL     1                                                                     
ATOM      1  N   MET A   1     -21.688  17.422   4.457  1.00 80.12           N  
ATOM      2  CA  MET A   1     -20.469  16.625   4.520  1.00 80.12           C  
ATOM      3  C   MET A   1     -19.297  17.344   3.881  1.00 80.12           C  
ATOM      4  CB  MET A   1     -20.688  15.273   3.828  1.00 80.12           C  
ATOM      5  O   MET A   1     -19.156  17.375   2.656  1.00 80.12           O  
ATOM      6  CG  MET A   1     -21.688  14.375   4.531  1.00 80.12           C  
ATOM      7  SD  MET A   1     -21.828  12.719   3.748  1.00 80.12           S  
ATOM      8  CE  MET A   1     -23.156  13.047   2.547  1.00 80.12           C  
ATOM      9  N   GLU A   2     -18.797  18.375   4.594  1.00 92.81           N  
ATOM     10  CA  GLU A   2     -17.719  19.172   3.998  1.00 92.81           C  
ATOM     11  C   GLU A   2     -16.344  18.625   4.391  1.00 92.81           C  
ATOM     12  CB  GLU A   2     -17.828  20.641   4.414  1.00 92.81           C  
ATOM     13  O   GLU A   2     -16.125  18.234   5.539  1.00 92.81           O  
ATOM     14  CG  GLU A   2     -16.797  21.547   3.756  1.00 92.81           C  
ATOM     15  CD  GLU A   2     -16.906  23.000   4.211  1.00 92.81           C  
ATOM     16  OE1 GLU A   2     -16.141  23.844   3.693  1.00 92.81           O  
ATOM     17  OE2 GLU A   2     -17.734  23.281   5.090  1.00 92.81           O  
ATOM     18  N   ASN A   3     -15.492  18.547   3.377  1.00 96.44           N  
ATOM     19  CA  ASN A   3     -14.086  18.250   3.650  1.00 96.44           C  
ATOM     20  C   ASN A   3     -13.398  19.406   4.355  1.00 96.44           C  
ATOM     21  CB  ASN A   3     -13.352  17.906   2.354  1.00 96.44           C  
ATOM     22  O   ASN A   3     -13.219  20.484   3.773  1.00 96.44           O  
ATOM     23  CG  ASN A   3     -11.961  17.344   2.602  1.00 96.44           C  
ATOM     24  ND2 ASN A   3     -11.414  16.656   1.609  1.00 96.44           N  
ATOM     25  OD1 ASN A   3     -11.391  17.531   3.678  1.00 96.44           O  
ATOM     26  N   LYS A   4     -12.945  19.188   5.562  1.00 97.50           N  
ATOM     27  CA  LYS A   4     -12.398  20.250   6.387  1.00 97.50           C  
ATOM     28  C   LYS A   4     -10.891  20.359   6.203  1.00 97.50           C  
ATOM     29  CB  LYS A   4     -12.734  20.031   7.859  1.00 97.50           C  
ATOM     30  O   LYS A   4     -10.266  21.297   6.715  1.00 97.50           O  
ATOM     31  CG  LYS A   4     -14.203  20.234   8.203  1.00 97.50           C  
ATOM     32  CD  LYS A   4     -14.438  20.203   9.711  1.00 97.50           C  
ATOM     33  CE  LYS A   4     -15.883  20.516  10.055  1.00 97.50           C  
ATOM     34  NZ  LYS A   4     -16.125  20.469  11.531  1.00 97.50           N  
ATOM     35  N   ILE A   5     -10.281  19.484   5.551  1.00 97.25           N  
ATOM     36  CA  ILE A   5      -8.852  19.562   5.258  1.00 97.25           C  
ATOM     37  C   ILE A   5      -8.625  20.312   3.951  1.00 97.25           C  
ATOM     38  CB  ILE A   5      -8.219  18.156   5.172  1.00 97.25           C  
ATOM     39  O   ILE A   5      -8.445  19.703   2.895  1.00 97.25           O  
ATOM     40  CG1 ILE A   5      -8.555  17.328   6.426  1.00 97.25           C  
ATOM     41  CG2 ILE A   5      -6.703  18.250   4.977  1.00 97.25           C  
ATOM     42  CD1 ILE A   5      -8.102  15.883   6.363  1.00 97.25           C  
ATOM     43  N   LYS A   6      -8.617  21.625   4.012  1.00 97.38           N  
ATOM     44  CA  LYS A   6      -8.531  22.516   2.852  1.00 97.38           C  
ATOM     45  C   LYS A   6      -7.074  22.781   2.479  1.00 97.38           C  
ATOM     46  CB  LYS A   6      -9.258  23.828   3.119  1.00 97.38           C  
ATOM     47  O   LYS A   6      -6.523  23.828   2.830  1.00 97.38           O  
ATOM     48  CG  LYS A   6     -10.719  23.656   3.496  1.00 97.38           C  
ATOM     49  CD  LYS A   6     -11.539  23.109   2.332  1.00 97.38           C  
ATOM     50  CE  LYS A   6     -13.016  23.000   2.688  1.00 97.38           C  
ATOM     51  NZ  LYS A   6     -13.789  22.281   1.633  1.00 97.38           N  
ATOM     52  N   VAL A   7      -6.461  21.828   1.872  1.00 97.62           N  
ATOM     53  CA  VAL A   7      -5.062  21.859   1.456  1.00 97.62           C  
ATOM     54  C   VAL A   7      -4.953  21.500  -0.023  1.00 97.62           C  
ATOM     55  CB  VAL A   7      -4.191  20.906   2.305  1.00 97.62           C  
ATOM     56  O   VAL A   7      -5.488  20.484  -0.460  1.00 97.62           O  
ATOM     57  CG1 VAL A   7      -2.764  20.859   1.760  1.00 97.62           C  
ATOM     58  CG2 VAL A   7      -4.191  21.359   3.768  1.00 97.62           C  
ATOM     59  N   GLU A   8      -4.184  22.359  -0.775  1.00 96.19           N  
ATOM     60  CA  GLU A   8      -4.078  22.125  -2.213  1.00 96.19           C  
ATOM     61  C   GLU A   8      -2.637  21.844  -2.625  1.00 96.19           C  
ATOM     62  CB  GLU A   8      -4.625  23.328  -2.990  1.00 96.19           C  
ATOM     63  O   GLU A   8      -2.391  21.172  -3.629  1.00 96.19           O  
ATOM     64  CG  GLU A   8      -6.113  23.578  -2.773  1.00 96.19           C  
ATOM     65  CD  GLU A   8      -6.996  22.500  -3.373  1.00 96.19           C  
ATOM     66  OE1 GLU A   8      -8.141  22.312  -2.900  1.00 96.19           O  
ATOM     67  OE2 GLU A   8      -6.539  21.812  -4.320  1.00 96.19           O  
ATOM     68  N   THR A   9      -1.694  22.422  -1.915  1.00 95.31           N  
ATOM     69  CA  THR A   9      -0.282  22.328  -2.270  1.00 95.31           C  
ATOM     70  C   THR A   9       0.541  21.844  -1.079  1.00 95.31           C  
ATOM     71  CB  THR A   9       0.267  23.688  -2.756  1.00 95.31           C  
ATOM     72  O   THR A   9       0.050  21.812   0.052  1.00 95.31           O  
ATOM     73  CG2 THR A   9      -0.577  24.234  -3.898  1.00 95.31           C  
ATOM     74  OG1 THR A   9       0.254  24.609  -1.670  1.00 95.31           O  
ATOM     75  N   LYS A  10       1.743  21.516  -1.352  1.00 94.62           N  
ATOM     76  CA  LYS A  10       2.680  21.094  -0.315  1.00 94.62           C  
ATOM     77  C   LYS A  10       2.887  22.188   0.720  1.00 94.62           C  
ATOM     78  CB  LYS A  10       4.020  20.688  -0.933  1.00 94.62           C  
ATOM     79  O   LYS A  10       2.934  21.922   1.922  1.00 94.62           O  
ATOM     80  CG  LYS A  10       5.055  20.219   0.081  1.00 94.62           C  
ATOM     81  CD  LYS A  10       6.391  19.922  -0.583  1.00 94.62           C  
ATOM     82  CE  LYS A  10       7.453  19.547   0.442  1.00 94.62           C  
ATOM     83  NZ  LYS A  10       8.789  19.328  -0.197  1.00 94.62           N  
ATOM     84  N   ASP A  11       3.023  23.422   0.250  1.00 95.75           N  
ATOM     85  CA  ASP A  11       3.223  24.562   1.142  1.00 95.75           C  
ATOM     86  C   ASP A  11       2.027  24.734   2.074  1.00 95.75           C  
ATOM     87  CB  ASP A  11       3.457  25.828   0.334  1.00 95.75           C  
ATOM     88  O   ASP A  11       2.199  25.000   3.268  1.00 95.75           O  
ATOM     89  CG  ASP A  11       4.812  25.859  -0.349  1.00 95.75           C  
ATOM     90  OD1 ASP A  11       5.723  25.109   0.068  1.00 95.75           O  
ATOM     91  OD2 ASP A  11       4.977  26.641  -1.310  1.00 95.75           O  
ATOM     92  N   GLU A  12       0.881  24.547   1.580  1.00 97.62           N  
ATOM     93  CA  GLU A  12      -0.333  24.656   2.385  1.00 97.62           C  
ATOM     94  C   GLU A  12      -0.419  23.516   3.406  1.00 97.62           C  
ATOM     95  CB  GLU A  12      -1.574  24.641   1.489  1.00 97.62           C  
ATOM     96  O   GLU A  12      -0.938  23.719   4.508  1.00 97.62           O  
ATOM     97  CG  GLU A  12      -1.730  25.906   0.647  1.00 97.62           C  
ATOM     98  CD  GLU A  12      -2.941  25.859  -0.270  1.00 97.62           C  
ATOM     99  OE1 GLU A  12      -3.152  26.828  -1.040  1.00 97.62           O  
ATOM    100  OE2 GLU A  12      -3.689  24.859  -0.217  1.00 97.62           O  
ATOM    101  N   LEU A  13       0.082  22.406   2.971  1.00 97.44           N  
ATOM    102  CA  LEU A  13       0.116  21.281   3.895  1.00 97.44           C  
ATOM    103  C   LEU A  13       1.002  21.578   5.098  1.00 97.44           C  
ATOM    104  CB  LEU A  13       0.620  20.016   3.184  1.00 97.44           C  
ATOM    105  O   LEU A  13       0.621  21.312   6.238  1.00 97.44           O  
ATOM    106  CG  LEU A  13       0.798  18.766   4.055  1.00 97.44           C  
ATOM    107  CD1 LEU A  13      -0.535  18.359   4.676  1.00 97.44           C  
ATOM    108  CD2 LEU A  13       1.385  17.625   3.238  1.00 97.44           C  
ATOM    109  N   GLU A  14       2.105  22.125   4.871  1.00 96.38           N  
ATOM    110  CA  GLU A  14       3.039  22.453   5.945  1.00 96.38           C  
ATOM    111  C   GLU A  14       2.422  23.438   6.926  1.00 96.38           C  
ATOM    112  CB  GLU A  14       4.340  23.016   5.371  1.00 96.38           C  
ATOM    113  O   GLU A  14       2.572  23.297   8.141  1.00 96.38           O  
ATOM    114  CG  GLU A  14       5.207  21.969   4.676  1.00 96.38           C  
ATOM    115  CD  GLU A  14       6.434  22.578   4.000  1.00 96.38           C  
ATOM    116  OE1 GLU A  14       7.227  21.812   3.402  1.00 96.38           O  
ATOM    117  OE2 GLU A  14       6.602  23.812   4.074  1.00 96.38           O  
ATOM    118  N   MET A  15       1.727  24.406   6.395  1.00 96.94           N  
ATOM    119  CA  MET A  15       1.049  25.391   7.238  1.00 96.94           C  
ATOM    120  C   MET A  15      -0.063  24.734   8.055  1.00 96.94           C  
ATOM    121  CB  MET A  15       0.476  26.531   6.391  1.00 96.94           C  
ATOM    122  O   MET A  15      -0.217  25.016   9.242  1.00 96.94           O  
ATOM    123  CG  MET A  15       1.536  27.391   5.730  1.00 96.94           C  
ATOM    124  SD  MET A  15       0.812  28.703   4.672  1.00 96.94           S  
ATOM    125  CE  MET A  15      -0.073  29.672   5.926  1.00 96.94           C  
ATOM    126  N   TYR A  16      -0.773  23.938   7.375  1.00 96.75           N  
ATOM    127  CA  TYR A  16      -1.855  23.219   8.031  1.00 96.75           C  
ATOM    128  C   TYR A  16      -1.324  22.344   9.172  1.00 96.75           C  
ATOM    129  CB  TYR A  16      -2.602  22.344   7.020  1.00 96.75           C  
ATOM    130  O   TYR A  16      -1.896  22.328  10.266  1.00 96.75           O  
ATOM    131  CG  TYR A  16      -3.793  21.609   7.602  1.00 96.75           C  
ATOM    132  CD1 TYR A  16      -3.646  20.391   8.234  1.00 96.75           C  
ATOM    133  CD2 TYR A  16      -5.070  22.172   7.520  1.00 96.75           C  
ATOM    134  CE1 TYR A  16      -4.742  19.719   8.773  1.00 96.75           C  
ATOM    135  CE2 TYR A  16      -6.172  21.516   8.055  1.00 96.75           C  
ATOM    136  OH  TYR A  16      -7.086  19.625   9.203  1.00 96.75           O  
ATOM    137  CZ  TYR A  16      -6.000  20.281   8.672  1.00 96.75           C  
ATOM    138  N   LEU A  17      -0.247  21.641   8.961  1.00 96.06           N  
ATOM    139  CA  LEU A  17       0.325  20.719   9.945  1.00 96.06           C  
ATOM    140  C   LEU A  17       0.828  21.484  11.164  1.00 96.06           C  
ATOM    141  CB  LEU A  17       1.470  19.922   9.320  1.00 96.06           C  
ATOM    142  O   LEU A  17       0.761  20.969  12.289  1.00 96.06           O  
ATOM    143  CG  LEU A  17       1.073  18.875   8.281  1.00 96.06           C  
ATOM    144  CD1 LEU A  17       2.316  18.250   7.648  1.00 96.06           C  
ATOM    145  CD2 LEU A  17       0.196  17.797   8.906  1.00 96.06           C  
ATOM    146  N   LYS A  18       1.312  22.656  10.969  1.00 95.25           N  
ATOM    147  CA  LYS A  18       1.757  23.469  12.086  1.00 95.25           C  
ATOM    148  C   LYS A  18       0.595  23.812  13.023  1.00 95.25           C  
ATOM    149  CB  LYS A  18       2.408  24.766  11.586  1.00 95.25           C  
ATOM    150  O   LYS A  18       0.712  23.656  14.242  1.00 95.25           O  
ATOM    151  CG  LYS A  18       3.088  25.578  12.672  1.00 95.25           C  
ATOM    152  CD  LYS A  18       3.773  26.812  12.102  1.00 95.25           C  
ATOM    153  CE  LYS A  18       4.359  27.688  13.203  1.00 95.25           C  
ATOM    154  NZ  LYS A  18       5.023  28.906  12.648  1.00 95.25           N  
ATOM    155  N   GLU A  19      -0.534  24.141  12.453  1.00 94.81           N  
ATOM    156  CA  GLU A  19      -1.724  24.469  13.234  1.00 94.81           C  
ATOM    157  C   GLU A  19      -2.336  23.219  13.859  1.00 94.81           C  
ATOM    158  CB  GLU A  19      -2.760  25.188  12.359  1.00 94.81           C  
ATOM    159  O   GLU A  19      -2.762  23.250  15.016  1.00 94.81           O  
ATOM    160  CG  GLU A  19      -2.350  26.594  11.945  1.00 94.81           C  
ATOM    161  CD  GLU A  19      -2.059  27.500  13.133  1.00 94.81           C  
ATOM    162  OE1 GLU A  19      -1.020  28.203  13.117  1.00 94.81           O  
ATOM    163  OE2 GLU A  19      -2.879  27.531  14.078  1.00 94.81           O  
ATOM    164  N   PHE A  20      -2.320  22.250  13.062  1.00 94.06           N  
ATOM    165  CA  PHE A  20      -2.852  20.953  13.492  1.00 94.06           C  
ATOM    166  C   PHE A  20      -2.064  20.422  14.688  1.00 94.06           C  
ATOM    167  CB  PHE A  20      -2.820  19.953  12.344  1.00 94.06           C  
ATOM    168  O   PHE A  20      -2.650  19.938  15.656  1.00 94.06           O  
ATOM    169  CG  PHE A  20      -3.480  18.641  12.672  1.00 94.06           C  
ATOM    170  CD1 PHE A  20      -2.723  17.531  13.055  1.00 94.06           C  
ATOM    171  CD2 PHE A  20      -4.859  18.500  12.594  1.00 94.06           C  
ATOM    172  CE1 PHE A  20      -3.330  16.328  13.359  1.00 94.06           C  
ATOM    173  CE2 PHE A  20      -5.477  17.297  12.891  1.00 94.06           C  
ATOM    174  CZ  PHE A  20      -4.711  16.203  13.273  1.00 94.06           C  
ATOM    175  N   GLY A  21      -0.757  20.547  14.695  1.00 92.44           N  
ATOM    176  CA  GLY A  21       0.124  20.062  15.750  1.00 92.44           C  
ATOM    177  C   GLY A  21      -0.059  20.797  17.062  1.00 92.44           C  
ATOM    178  O   GLY A  21       0.240  20.266  18.125  1.00 92.44           O  
ATOM    179  N   LYS A  22      -0.577  22.062  16.969  1.00 92.75           N  
ATOM    180  CA  LYS A  22      -0.856  22.828  18.188  1.00 92.75           C  
ATOM    181  C   LYS A  22      -2.053  22.250  18.938  1.00 92.75           C  
ATOM    182  CB  LYS A  22      -1.108  24.297  17.844  1.00 92.75           C  
ATOM    183  O   LYS A  22      -2.111  22.312  20.172  1.00 92.75           O  
ATOM    184  CG  LYS A  22       0.117  25.031  17.312  1.00 92.75           C  
ATOM    185  CD  LYS A  22      -0.204  26.469  16.953  1.00 92.75           C  
ATOM    186  CE  LYS A  22       1.001  27.188  16.359  1.00 92.75           C  
ATOM    187  NZ  LYS A  22       0.662  28.562  15.906  1.00 92.75           N  
ATOM    188  N   LEU A  23      -2.861  21.547  18.250  1.00 91.44           N  
ATOM    189  CA  LEU A  23      -4.121  21.062  18.812  1.00 91.44           C  
ATOM    190  C   LEU A  23      -4.000  19.609  19.219  1.00 91.44           C  
ATOM    191  CB  LEU A  23      -5.250  21.234  17.797  1.00 91.44           C  
ATOM    192  O   LEU A  23      -4.652  19.172  20.172  1.00 91.44           O  
ATOM    193  CG  LEU A  23      -5.621  22.656  17.406  1.00 91.44           C  
ATOM    194  CD1 LEU A  23      -6.594  22.672  16.234  1.00 91.44           C  
ATOM    195  CD2 LEU A  23      -6.219  23.391  18.609  1.00 91.44           C  
ATOM    196  N   ILE A  24      -3.143  18.922  18.547  1.00 93.12           N  
ATOM    197  CA  ILE A  24      -3.066  17.469  18.688  1.00 93.12           C  
ATOM    198  C   ILE A  24      -1.658  17.078  19.125  1.00 93.12           C  
ATOM    199  CB  ILE A  24      -3.447  16.750  17.375  1.00 93.12           C  
ATOM    200  O   ILE A  24      -0.670  17.500  18.531  1.00 93.12           O  
ATOM    201  CG1 ILE A  24      -4.801  17.250  16.875  1.00 93.12           C  
ATOM    202  CG2 ILE A  24      -3.467  15.227  17.594  1.00 93.12           C  
ATOM    203  CD1 ILE A  24      -5.984  16.844  17.734  1.00 93.12           C  
ATOM    204  N   PRO A  25      -1.461  16.375  20.156  1.00 89.88           N  
ATOM    205  CA  PRO A  25      -0.147  16.000  20.688  1.00 89.88           C  
ATOM    206  C   PRO A  25       0.592  15.008  19.797  1.00 89.88           C  
ATOM    207  CB  PRO A  25      -0.479  15.367  22.047  1.00 89.88           C  
ATOM    208  O   PRO A  25       0.837  13.867  20.188  1.00 89.88           O  
ATOM    209  CG  PRO A  25      -1.834  14.758  21.859  1.00 89.88           C  
ATOM    210  CD  PRO A  25      -2.605  15.602  20.891  1.00 89.88           C  
ATOM    211  N   VAL A  26       1.053  15.398  18.703  1.00 94.62           N  
ATOM    212  CA  VAL A  26       1.747  14.531  17.750  1.00 94.62           C  
ATOM    213  C   VAL A  26       3.238  14.492  18.078  1.00 94.62           C  
ATOM    214  CB  VAL A  26       1.531  14.992  16.297  1.00 94.62           C  
ATOM    215  O   VAL A  26       3.766  15.422  18.703  1.00 94.62           O  
ATOM    216  CG1 VAL A  26       0.056  14.898  15.914  1.00 94.62           C  
ATOM    217  CG2 VAL A  26       2.039  16.422  16.109  1.00 94.62           C  
ATOM    218  N   ASN A  27       3.953  13.344  17.781  1.00 94.00           N  
ATOM    219  CA  ASN A  27       5.395  13.203  17.938  1.00 94.00           C  
ATOM    220  C   ASN A  27       5.977  12.188  16.969  1.00 94.00           C  
ATOM    221  CB  ASN A  27       5.730  12.805  19.391  1.00 94.00           C  
ATOM    222  O   ASN A  27       5.238  11.555  16.203  1.00 94.00           O  
ATOM    223  CG  ASN A  27       5.254  11.406  19.734  1.00 94.00           C  
ATOM    224  ND2 ASN A  27       4.082  11.312  20.344  1.00 94.00           N  
ATOM    225  OD1 ASN A  27       5.941  10.422  19.453  1.00 94.00           O  
ATOM    226  N   SER A  28       7.297  12.070  17.016  1.00 94.38           N  
ATOM    227  CA  SER A  28       7.949  11.148  16.109  1.00 94.38           C  
ATOM    228  C   SER A  28       9.000  10.305  16.812  1.00 94.38           C  
ATOM    229  CB  SER A  28       8.594  11.906  14.945  1.00 94.38           C  
ATOM    230  O   SER A  28       9.984   9.875  16.203  1.00 94.38           O  
ATOM    231  OG  SER A  28       9.531  12.859  15.422  1.00 94.38           O  
ATOM    232  N   GLU A  29       8.852  10.195  18.125  1.00 94.19           N  
ATOM    233  CA  GLU A  29       9.820   9.469  18.938  1.00 94.19           C  
ATOM    234  C   GLU A  29       9.992   8.031  18.438  1.00 94.19           C  
ATOM    235  CB  GLU A  29       9.391   9.469  20.406  1.00 94.19           C  
ATOM    236  O   GLU A  29      11.109   7.535  18.344  1.00 94.19           O  
ATOM    237  CG  GLU A  29      10.391   8.789  21.328  1.00 94.19           C  
ATOM    238  CD  GLU A  29       9.984   8.852  22.797  1.00 94.19           C  
ATOM    239  OE1 GLU A  29      10.711   8.297  23.656  1.00 94.19           O  
ATOM    240  OE2 GLU A  29       8.930   9.461  23.094  1.00 94.19           O  
ATOM    241  N   TYR A  30       8.938   7.266  18.078  1.00 95.69           N  
ATOM    242  CA  TYR A  30       8.992   5.852  17.719  1.00 95.69           C  
ATOM    243  C   TYR A  30       8.602   5.637  16.266  1.00 95.69           C  
ATOM    244  CB  TYR A  30       8.078   5.031  18.641  1.00 95.69           C  
ATOM    245  O   TYR A  30       8.539   4.500  15.797  1.00 95.69           O  
ATOM    246  CG  TYR A  30       8.438   5.141  20.109  1.00 95.69           C  
ATOM    247  CD1 TYR A  30       9.617   4.594  20.594  1.00 95.69           C  
ATOM    248  CD2 TYR A  30       7.586   5.789  21.000  1.00 95.69           C  
ATOM    249  CE1 TYR A  30       9.945   4.688  21.938  1.00 95.69           C  
ATOM    250  CE2 TYR A  30       7.906   5.891  22.344  1.00 95.69           C  
ATOM    251  OH  TYR A  30       9.406   5.438  24.141  1.00 95.69           O  
ATOM    252  CZ  TYR A  30       9.086   5.340  22.812  1.00 95.69           C  
ATOM    253  N   THR A  31       8.273   6.703  15.617  1.00 96.75           N  
ATOM    254  CA  THR A  31       7.758   6.582  14.258  1.00 96.75           C  
ATOM    255  C   THR A  31       8.586   7.418  13.289  1.00 96.75           C  
ATOM    256  CB  THR A  31       6.281   7.012  14.180  1.00 96.75           C  
ATOM    257  O   THR A  31       9.250   8.375  13.695  1.00 96.75           O  
ATOM    258  CG2 THR A  31       5.395   6.102  15.023  1.00 96.75           C  
ATOM    259  OG1 THR A  31       6.152   8.359  14.656  1.00 96.75           O  
ATOM    260  N   ASN A  32       8.562   7.039  11.953  1.00 96.19           N  
ATOM    261  CA  ASN A  32       9.273   7.738  10.891  1.00 96.19           C  
ATOM    262  C   ASN A  32       8.633   9.086  10.578  1.00 96.19           C  
ATOM    263  CB  ASN A  32       9.336   6.875   9.625  1.00 96.19           C  
ATOM    264  O   ASN A  32       9.320  10.047  10.242  1.00 96.19           O  
ATOM    265  CG  ASN A  32      10.164   5.621   9.812  1.00 96.19           C  
ATOM    266  ND2 ASN A  32       9.547   4.465   9.586  1.00 96.19           N  
ATOM    267  OD1 ASN A  32      11.344   5.688  10.164  1.00 96.19           O  
ATOM    268  N   SER A  33       7.344   9.148  10.602  1.00 96.50           N  
ATOM    269  CA  SER A  33       6.527  10.352  10.477  1.00 96.50           C  
ATOM    270  C   SER A  33       5.734  10.617  11.750  1.00 96.50           C  
ATOM    271  CB  SER A  33       5.578  10.234   9.281  1.00 96.50           C  
ATOM    272  O   SER A  33       5.484   9.703  12.531  1.00 96.50           O  
ATOM    273  OG  SER A  33       6.297  10.227   8.062  1.00 96.50           O  
ATOM    274  N   CYS A  34       5.434  11.969  11.969  1.00 96.44           N  
ATOM    275  CA  CYS A  34       4.699  12.328  13.172  1.00 96.44           C  
ATOM    276  C   CYS A  34       3.398  11.547  13.273  1.00 96.44           C  
ATOM    277  CB  CYS A  34       4.402  13.828  13.188  1.00 96.44           C  
ATOM    278  O   CYS A  34       2.682  11.391  12.289  1.00 96.44           O  
ATOM    279  SG  CYS A  34       5.867  14.859  13.422  1.00 96.44           S  
ATOM    280  N   SER A  35       3.189  11.008  14.508  1.00 97.19           N  
ATOM    281  CA  SER A  35       1.993  10.234  14.828  1.00 97.19           C  
ATOM    282  C   SER A  35       1.520  10.508  16.250  1.00 97.19           C  
ATOM    283  CB  SER A  35       2.258   8.742  14.648  1.00 97.19           C  
ATOM    284  O   SER A  35       2.029  11.414  16.922  1.00 97.19           O  
ATOM    285  OG  SER A  35       3.049   8.242  15.711  1.00 97.19           O  
ATOM    286  N   LEU A  36       0.512   9.711  16.672  1.00 97.12           N  
ATOM    287  CA  LEU A  36      -0.016   9.836  18.031  1.00 97.12           C  
ATOM    288  C   LEU A  36       0.611   8.805  18.953  1.00 97.12           C  
ATOM    289  CB  LEU A  36      -1.539   9.680  18.016  1.00 97.12           C  
ATOM    290  O   LEU A  36       0.164   8.633  20.094  1.00 97.12           O  
ATOM    291  CG  LEU A  36      -2.328  10.742  17.250  1.00 97.12           C  
ATOM    292  CD1 LEU A  36      -3.803  10.352  17.172  1.00 97.12           C  
ATOM    293  CD2 LEU A  36      -2.158  12.109  17.891  1.00 97.12           C  
ATOM    294  N   THR A  37       1.644   8.148  18.484  1.00 96.06           N  
ATOM    295  CA  THR A  37       2.297   7.082  19.234  1.00 96.06           C  
ATOM    296  C   THR A  37       3.236   7.660  20.297  1.00 96.06           C  
ATOM    297  CB  THR A  37       3.082   6.141  18.312  1.00 96.06           C  
ATOM    298  O   THR A  37       4.234   8.297  19.953  1.00 96.06           O  
ATOM    299  CG2 THR A  37       3.742   5.012  19.094  1.00 96.06           C  
ATOM    300  OG1 THR A  37       2.188   5.574  17.344  1.00 96.06           O  
ATOM    301  N   HIS A  38       2.996   7.320  21.547  1.00 94.31           N  
ATOM    302  CA  HIS A  38       3.840   7.816  22.625  1.00 94.31           C  
ATOM    303  C   HIS A  38       4.535   6.672  23.359  1.00 94.31           C  
ATOM    304  CB  HIS A  38       3.014   8.641  23.609  1.00 94.31           C  
ATOM    305  O   HIS A  38       5.508   6.887  24.078  1.00 94.31           O  
ATOM    306  CG  HIS A  38       2.461   9.906  23.031  1.00 94.31           C  
ATOM    307  CD2 HIS A  38       1.246  10.180  22.500  1.00 94.31           C  
ATOM    308  ND1 HIS A  38       3.193  11.070  22.938  1.00 94.31           N  
ATOM    309  CE1 HIS A  38       2.449  12.008  22.375  1.00 94.31           C  
ATOM    310  NE2 HIS A  38       1.264  11.492  22.109  1.00 94.31           N  
ATOM    311  N   VAL A  39       4.020   5.531  23.062  1.00 93.81           N  
ATOM    312  CA  VAL A  39       4.621   4.332  23.641  1.00 93.81           C  
ATOM    313  C   VAL A  39       4.488   3.166  22.656  1.00 93.81           C  
ATOM    314  CB  VAL A  39       3.971   3.971  25.000  1.00 93.81           C  
ATOM    315  O   VAL A  39       3.564   3.135  21.844  1.00 93.81           O  
ATOM    316  CG1 VAL A  39       4.207   5.078  26.016  1.00 93.81           C  
ATOM    317  CG2 VAL A  39       2.475   3.711  24.812  1.00 93.81           C  
ATOM    318  N   ILE A  40       5.473   2.283  22.750  1.00 93.38           N  
ATOM    319  CA  ILE A  40       5.332   1.050  21.984  1.00 93.38           C  
ATOM    320  C   ILE A  40       4.238   0.179  22.609  1.00 93.38           C  
ATOM    321  CB  ILE A  40       6.668   0.271  21.922  1.00 93.38           C  
ATOM    322  O   ILE A  40       4.289  -0.143  23.797  1.00 93.38           O  
ATOM    323  CG1 ILE A  40       7.770   1.146  21.312  1.00 93.38           C  
ATOM    324  CG2 ILE A  40       6.500  -1.027  21.125  1.00 93.38           C  
ATOM    325  CD1 ILE A  40       9.156   0.524  21.375  1.00 93.38           C  
ATOM    326  N   PRO A  41       3.203  -0.199  21.875  1.00 94.31           N  
ATOM    327  CA  PRO A  41       2.078  -0.959  22.422  1.00 94.31           C  
ATOM    328  C   PRO A  41       2.498  -2.322  22.969  1.00 94.31           C  
ATOM    329  CB  PRO A  41       1.141  -1.116  21.219  1.00 94.31           C  
ATOM    330  O   PRO A  41       3.334  -3.002  22.359  1.00 94.31           O  
ATOM    331  CG  PRO A  41       2.020  -0.941  20.016  1.00 94.31           C  
ATOM    332  CD  PRO A  41       3.184  -0.075  20.406  1.00 94.31           C  
ATOM    333  N   ARG A  42       1.906  -2.633  24.094  1.00 93.50           N  
ATOM    334  CA  ARG A  42       2.082  -3.955  24.688  1.00 93.50           C  
ATOM    335  C   ARG A  42       0.887  -4.852  24.391  1.00 93.50           C  
ATOM    336  CB  ARG A  42       2.285  -3.842  26.203  1.00 93.50           C  
ATOM    337  O   ARG A  42      -0.241  -4.547  24.781  1.00 93.50           O  
ATOM    338  CG  ARG A  42       3.576  -3.146  26.594  1.00 93.50           C  
ATOM    339  CD  ARG A  42       3.799  -3.189  28.109  1.00 93.50           C  
ATOM    340  NE  ARG A  42       5.039  -2.518  28.484  1.00 93.50           N  
ATOM    341  NH1 ARG A  42       4.863  -3.023  30.734  1.00 93.50           N  
ATOM    342  NH2 ARG A  42       6.652  -1.816  29.969  1.00 93.50           N  
ATOM    343  CZ  ARG A  42       5.516  -2.453  29.719  1.00 93.50           C  
ATOM    344  N   LEU A  43       1.153  -5.984  23.781  1.00 96.56           N  
ATOM    345  CA  LEU A  43       0.046  -6.797  23.281  1.00 96.56           C  
ATOM    346  C   LEU A  43      -0.061  -8.102  24.062  1.00 96.56           C  
ATOM    347  CB  LEU A  43       0.223  -7.090  21.781  1.00 96.56           C  
ATOM    348  O   LEU A  43      -0.737  -9.039  23.625  1.00 96.56           O  
ATOM    349  CG  LEU A  43       0.308  -5.871  20.859  1.00 96.56           C  
ATOM    350  CD1 LEU A  43       0.465  -6.320  19.422  1.00 96.56           C  
ATOM    351  CD2 LEU A  43      -0.924  -4.988  21.031  1.00 96.56           C  
ATOM    352  N   ASP A  44       0.501  -8.242  25.234  1.00 95.44           N  
ATOM    353  CA  ASP A  44       0.573  -9.461  26.031  1.00 95.44           C  
ATOM    354  C   ASP A  44      -0.818  -9.914  26.469  1.00 95.44           C  
ATOM    355  CB  ASP A  44       1.463  -9.242  27.250  1.00 95.44           C  
ATOM    356  O   ASP A  44      -1.096 -11.117  26.516  1.00 95.44           O  
ATOM    357  CG  ASP A  44       2.898  -8.906  26.891  1.00 95.44           C  
ATOM    358  OD1 ASP A  44       3.611  -9.773  26.344  1.00 95.44           O  
ATOM    359  OD2 ASP A  44       3.322  -7.762  27.156  1.00 95.44           O  
ATOM    360  N   ASP A  45      -1.660  -8.969  26.703  1.00 96.38           N  
ATOM    361  CA  ASP A  45      -3.012  -9.281  27.141  1.00 96.38           C  
ATOM    362  C   ASP A  45      -3.783 -10.047  26.078  1.00 96.38           C  
ATOM    363  CB  ASP A  45      -3.766  -8.008  27.531  1.00 96.38           C  
ATOM    364  O   ASP A  45      -4.543 -10.969  26.391  1.00 96.38           O  
ATOM    365  CG  ASP A  45      -3.260  -7.375  28.812  1.00 96.38           C  
ATOM    366  OD1 ASP A  45      -2.531  -8.047  29.578  1.00 96.38           O  
ATOM    367  OD2 ASP A  45      -3.600  -6.199  29.062  1.00 96.38           O  
ATOM    368  N   TYR A  46      -3.545  -9.750  24.891  1.00 97.25           N  
ATOM    369  CA  TYR A  46      -4.238 -10.414  23.797  1.00 97.25           C  
ATOM    370  C   TYR A  46      -3.740 -11.844  23.625  1.00 97.25           C  
ATOM    371  CB  TYR A  46      -4.047  -9.633  22.484  1.00 97.25           C  
ATOM    372  O   TYR A  46      -4.512 -12.734  23.266  1.00 97.25           O  
ATOM    373  CG  TYR A  46      -4.680  -8.258  22.500  1.00 97.25           C  
ATOM    374  CD1 TYR A  46      -6.039  -8.102  22.234  1.00 97.25           C  
ATOM    375  CD2 TYR A  46      -3.922  -7.125  22.781  1.00 97.25           C  
ATOM    376  CE1 TYR A  46      -6.625  -6.836  22.250  1.00 97.25           C  
ATOM    377  CE2 TYR A  46      -4.500  -5.863  22.781  1.00 97.25           C  
ATOM    378  OH  TYR A  46      -6.426  -4.477  22.531  1.00 97.25           O  
ATOM    379  CZ  TYR A  46      -5.852  -5.727  22.531  1.00 97.25           C  
ATOM    380  N   LEU A  47      -2.518 -12.047  23.828  1.00 96.00           N  
ATOM    381  CA  LEU A  47      -1.945 -13.391  23.797  1.00 96.00           C  
ATOM    382  C   LEU A  47      -2.605 -14.281  24.844  1.00 96.00           C  
ATOM    383  CB  LEU A  47      -0.435 -13.328  24.031  1.00 96.00           C  
ATOM    384  O   LEU A  47      -2.939 -15.438  24.547  1.00 96.00           O  
ATOM    385  CG  LEU A  47       0.322 -14.656  23.906  1.00 96.00           C  
ATOM    386  CD1 LEU A  47       0.133 -15.250  22.516  1.00 96.00           C  
ATOM    387  CD2 LEU A  47       1.802 -14.453  24.219  1.00 96.00           C  
ATOM    388  N   ARG A  48      -2.816 -13.781  26.031  1.00 95.38           N  
ATOM    389  CA  ARG A  48      -3.482 -14.523  27.109  1.00 95.38           C  
ATOM    390  C   ARG A  48      -4.926 -14.836  26.734  1.00 95.38           C  
ATOM    391  CB  ARG A  48      -3.436 -13.742  28.422  1.00 95.38           C  
ATOM    392  O   ARG A  48      -5.395 -15.961  26.938  1.00 95.38           O  
ATOM    393  CG  ARG A  48      -2.062 -13.711  29.062  1.00 95.38           C  
ATOM    394  CD  ARG A  48      -2.113 -13.102  30.469  1.00 95.38           C  
ATOM    395  NE  ARG A  48      -2.311 -11.656  30.406  1.00 95.38           N  
ATOM    396  NH1 ARG A  48      -1.221 -11.227  32.406  1.00 95.38           N  
ATOM    397  NH2 ARG A  48      -2.115  -9.500  31.188  1.00 95.38           N  
ATOM    398  CZ  ARG A  48      -1.882 -10.797  31.328  1.00 95.38           C  
ATOM    399  N   ARG A  49      -5.570 -13.852  26.188  1.00 96.69           N  
ATOM    400  CA  ARG A  49      -6.957 -14.031  25.766  1.00 96.69           C  
ATOM    401  C   ARG A  49      -7.062 -15.062  24.656  1.00 96.69           C  
ATOM    402  CB  ARG A  49      -7.559 -12.703  25.328  1.00 96.69           C  
ATOM    403  O   ARG A  49      -8.016 -15.836  24.594  1.00 96.69           O  
ATOM    404  CG  ARG A  49      -7.832 -11.734  26.453  1.00 96.69           C  
ATOM    405  CD  ARG A  49      -8.133 -10.328  25.953  1.00 96.69           C  
ATOM    406  NE  ARG A  49      -9.297 -10.320  25.062  1.00 96.69           N  
ATOM    407  NH1 ARG A  49      -8.922  -8.180  24.266  1.00 96.69           N  
ATOM    408  NH2 ARG A  49     -10.719  -9.391  23.516  1.00 96.69           N  
ATOM    409  CZ  ARG A  49      -9.641  -9.297  24.281  1.00 96.69           C  
ATOM    410  N   MET A  50      -6.059 -15.000  23.719  1.00 96.19           N  
ATOM    411  CA  MET A  50      -6.039 -15.922  22.594  1.00 96.19           C  
ATOM    412  C   MET A  50      -5.914 -17.359  23.078  1.00 96.19           C  
ATOM    413  CB  MET A  50      -4.891 -15.594  21.641  1.00 96.19           C  
ATOM    414  O   MET A  50      -6.559 -18.266  22.531  1.00 96.19           O  
ATOM    415  CG  MET A  50      -4.902 -16.406  20.359  1.00 96.19           C  
ATOM    416  SD  MET A  50      -6.355 -16.031  19.312  1.00 96.19           S  
ATOM    417  CE  MET A  50      -5.816 -14.477  18.547  1.00 96.19           C  
ATOM    418  N   ALA A  51      -5.207 -17.594  24.141  1.00 93.06           N  
ATOM    419  CA  ALA A  51      -5.000 -18.922  24.719  1.00 93.06           C  
ATOM    420  C   ALA A  51      -6.301 -19.469  25.281  1.00 93.06           C  
ATOM    421  CB  ALA A  51      -3.928 -18.859  25.797  1.00 93.06           C  
ATOM    422  O   ALA A  51      -6.520 -20.688  25.266  1.00 93.06           O  
ATOM    423  N   ASP A  52      -7.203 -18.562  25.625  1.00 93.62           N  
ATOM    424  CA  ASP A  52      -8.453 -18.953  26.266  1.00 93.62           C  
ATOM    425  C   ASP A  52      -9.594 -19.016  25.250  1.00 93.62           C  
ATOM    426  CB  ASP A  52      -8.812 -17.984  27.391  1.00 93.62           C  
ATOM    427  O   ASP A  52     -10.711 -19.406  25.578  1.00 93.62           O  
ATOM    428  CG  ASP A  52      -7.848 -18.062  28.562  1.00 93.62           C  
ATOM    429  OD1 ASP A  52      -7.227 -19.125  28.781  1.00 93.62           O  
ATOM    430  OD2 ASP A  52      -7.711 -17.062  29.297  1.00 93.62           O  
ATOM    431  N   ALA A  53      -9.297 -18.594  24.078  1.00 93.62           N  
ATOM    432  CA  ALA A  53     -10.344 -18.516  23.062  1.00 93.62           C  
ATOM    433  C   ALA A  53     -10.773 -19.906  22.609  1.00 93.62           C  
ATOM    434  CB  ALA A  53      -9.867 -17.703  21.875  1.00 93.62           C  
ATOM    435  O   ALA A  53      -9.930 -20.766  22.344  1.00 93.62           O  
ATOM    436  N   GLY A  54     -12.086 -20.141  22.438  1.00 90.38           N  
ATOM    437  CA  GLY A  54     -12.617 -21.469  22.156  1.00 90.38           C  
ATOM    438  C   GLY A  54     -13.062 -21.656  20.719  1.00 90.38           C  
ATOM    439  O   GLY A  54     -13.023 -22.766  20.188  1.00 90.38           O  
ATOM    440  N   THR A  55     -13.484 -20.531  20.078  1.00 91.19           N  
ATOM    441  CA  THR A  55     -13.992 -20.641  18.719  1.00 91.19           C  
ATOM    442  C   THR A  55     -13.102 -19.875  17.734  1.00 91.19           C  
ATOM    443  CB  THR A  55     -15.438 -20.094  18.625  1.00 91.19           C  
ATOM    444  O   THR A  55     -12.328 -19.000  18.141  1.00 91.19           O  
ATOM    445  CG2 THR A  55     -16.344 -20.766  19.641  1.00 91.19           C  
ATOM    446  OG1 THR A  55     -15.430 -18.688  18.844  1.00 91.19           O  
ATOM    447  N   GLU A  56     -13.164 -20.266  16.438  1.00 88.25           N  
ATOM    448  CA  GLU A  56     -12.422 -19.578  15.391  1.00 88.25           C  
ATOM    449  C   GLU A  56     -12.828 -18.109  15.297  1.00 88.25           C  
ATOM    450  CB  GLU A  56     -12.625 -20.266  14.039  1.00 88.25           C  
ATOM    451  O   GLU A  56     -11.984 -17.234  15.094  1.00 88.25           O  
ATOM    452  CG  GLU A  56     -11.797 -21.531  13.859  1.00 88.25           C  
ATOM    453  CD  GLU A  56     -11.906 -22.125  12.469  1.00 88.25           C  
ATOM    454  OE1 GLU A  56     -10.992 -22.875  12.062  1.00 88.25           O  
ATOM    455  OE2 GLU A  56     -12.914 -21.844  11.781  1.00 88.25           O  
ATOM    456  N   GLY A  57     -14.109 -17.844  15.422  1.00 87.94           N  
ATOM    457  CA  GLY A  57     -14.617 -16.484  15.422  1.00 87.94           C  
ATOM    458  C   GLY A  57     -14.039 -15.625  16.531  1.00 87.94           C  
ATOM    459  O   GLY A  57     -13.680 -14.461  16.297  1.00 87.94           O  
ATOM    460  N   GLU A  58     -13.922 -16.203  17.688  1.00 91.31           N  
ATOM    461  CA  GLU A  58     -13.336 -15.516  18.828  1.00 91.31           C  
ATOM    462  C   GLU A  58     -11.852 -15.227  18.594  1.00 91.31           C  
ATOM    463  CB  GLU A  58     -13.516 -16.328  20.109  1.00 91.31           C  
ATOM    464  O   GLU A  58     -11.367 -14.141  18.906  1.00 91.31           O  
ATOM    465  CG  GLU A  58     -13.141 -15.570  21.375  1.00 91.31           C  
ATOM    466  CD  GLU A  58     -13.391 -16.375  22.656  1.00 91.31           C  
ATOM    467  OE1 GLU A  58     -13.203 -15.820  23.766  1.00 91.31           O  
ATOM    468  OE2 GLU A  58     -13.773 -17.562  22.531  1.00 91.31           O  
ATOM    469  N   LYS A  59     -11.195 -16.156  18.078  1.00 93.06           N  
ATOM    470  CA  LYS A  59      -9.773 -16.016  17.781  1.00 93.06           C  
ATOM    471  C   LYS A  59      -9.539 -14.906  16.766  1.00 93.06           C  
ATOM    472  CB  LYS A  59      -9.203 -17.328  17.250  1.00 93.06           C  
ATOM    473  O   LYS A  59      -8.641 -14.078  16.938  1.00 93.06           O  
ATOM    474  CG  LYS A  59      -9.125 -18.438  18.312  1.00 93.06           C  
ATOM    475  CD  LYS A  59      -8.562 -19.719  17.719  1.00 93.06           C  
ATOM    476  CE  LYS A  59      -8.492 -20.828  18.766  1.00 93.06           C  
ATOM    477  NZ  LYS A  59      -7.996 -22.109  18.188  1.00 93.06           N  
ATOM    478  N   ASP A  60     -10.344 -14.875  15.727  1.00 90.38           N  
ATOM    479  CA  ASP A  60     -10.242 -13.836  14.703  1.00 90.38           C  
ATOM    480  C   ASP A  60     -10.508 -12.461  15.297  1.00 90.38           C  
ATOM    481  CB  ASP A  60     -11.219 -14.117  13.562  1.00 90.38           C  
ATOM    482  O   ASP A  60      -9.820 -11.492  14.961  1.00 90.38           O  
ATOM    483  CG  ASP A  60     -10.812 -15.305  12.703  1.00 90.38           C  
ATOM    484  OD1 ASP A  60      -9.641 -15.742  12.789  1.00 90.38           O  
ATOM    485  OD2 ASP A  60     -11.664 -15.797  11.938  1.00 90.38           O  
ATOM    486  N   ALA A  61     -11.469 -12.383  16.156  1.00 92.19           N  
ATOM    487  CA  ALA A  61     -11.812 -11.117  16.797  1.00 92.19           C  
ATOM    488  C   ALA A  61     -10.672 -10.617  17.672  1.00 92.19           C  
ATOM    489  CB  ALA A  61     -13.094 -11.273  17.625  1.00 92.19           C  
ATOM    490  O   ALA A  61     -10.344  -9.430  17.656  1.00 92.19           O  
ATOM    491  N   ILE A  62     -10.086 -11.508  18.422  1.00 95.56           N  
ATOM    492  CA  ILE A  62      -8.992 -11.148  19.312  1.00 95.56           C  
ATOM    493  C   ILE A  62      -7.805 -10.641  18.500  1.00 95.56           C  
ATOM    494  CB  ILE A  62      -8.562 -12.344  20.188  1.00 95.56           C  
ATOM    495  O   ILE A  62      -7.211  -9.609  18.828  1.00 95.56           O  
ATOM    496  CG1 ILE A  62      -9.656 -12.672  21.203  1.00 95.56           C  
ATOM    497  CG2 ILE A  62      -7.230 -12.047  20.891  1.00 95.56           C  
ATOM    498  CD1 ILE A  62      -9.445 -14.000  21.938  1.00 95.56           C  
ATOM    499  N   TYR A  63      -7.469 -11.422  17.500  1.00 94.94           N  
ATOM    500  CA  TYR A  63      -6.352 -10.984  16.656  1.00 94.94           C  
ATOM    501  C   TYR A  63      -6.621  -9.609  16.062  1.00 94.94           C  
ATOM    502  CB  TYR A  63      -6.078 -12.000  15.555  1.00 94.94           C  
ATOM    503  O   TYR A  63      -5.742  -8.750  16.047  1.00 94.94           O  
ATOM    504  CG  TYR A  63      -4.895 -11.648  14.680  1.00 94.94           C  
ATOM    505  CD1 TYR A  63      -5.074 -11.031  13.445  1.00 94.94           C  
ATOM    506  CD2 TYR A  63      -3.598 -11.922  15.094  1.00 94.94           C  
ATOM    507  CE1 TYR A  63      -3.990 -10.703  12.641  1.00 94.94           C  
ATOM    508  CE2 TYR A  63      -2.504 -11.602  14.297  1.00 94.94           C  
ATOM    509  OH  TYR A  63      -1.631 -10.672  12.281  1.00 94.94           O  
ATOM    510  CZ  TYR A  63      -2.709 -10.992  13.070  1.00 94.94           C  
ATOM    511  N   SER A  64      -7.809  -9.398  15.516  1.00 93.94           N  
ATOM    512  CA  SER A  64      -8.180  -8.125  14.914  1.00 93.94           C  
ATOM    513  C   SER A  64      -8.078  -6.984  15.922  1.00 93.94           C  
ATOM    514  CB  SER A  64      -9.602  -8.188  14.352  1.00 93.94           C  
ATOM    515  O   SER A  64      -7.570  -5.906  15.602  1.00 93.94           O  
ATOM    516  OG  SER A  64      -9.664  -9.086  13.258  1.00 93.94           O  
ATOM    517  N   GLU A  65      -8.484  -7.246  17.109  1.00 95.75           N  
ATOM    518  CA  GLU A  65      -8.391  -6.242  18.156  1.00 95.75           C  
ATOM    519  C   GLU A  65      -6.938  -5.926  18.500  1.00 95.75           C  
ATOM    520  CB  GLU A  65      -9.133  -6.719  19.422  1.00 95.75           C  
ATOM    521  O   GLU A  65      -6.594  -4.773  18.750  1.00 95.75           O  
ATOM    522  CG  GLU A  65     -10.648  -6.676  19.297  1.00 95.75           C  
ATOM    523  CD  GLU A  65     -11.359  -7.234  20.516  1.00 95.75           C  
ATOM    524  OE1 GLU A  65     -12.609  -7.348  20.484  1.00 95.75           O  
ATOM    525  OE2 GLU A  65     -10.672  -7.559  21.500  1.00 95.75           O  
ATOM    526  N   ALA A  66      -6.188  -6.949  18.547  1.00 97.06           N  
ATOM    527  CA  ALA A  66      -4.762  -6.770  18.812  1.00 97.06           C  
ATOM    528  C   ALA A  66      -4.109  -5.930  17.719  1.00 97.06           C  
ATOM    529  CB  ALA A  66      -4.066  -8.125  18.922  1.00 97.06           C  
ATOM    530  O   ALA A  66      -3.303  -5.043  18.000  1.00 97.06           O  
ATOM    531  N   LEU A  67      -4.461  -6.238  16.500  1.00 96.44           N  
ATOM    532  CA  LEU A  67      -3.922  -5.484  15.367  1.00 96.44           C  
ATOM    533  C   LEU A  67      -4.312  -4.012  15.461  1.00 96.44           C  
ATOM    534  CB  LEU A  67      -4.418  -6.070  14.047  1.00 96.44           C  
ATOM    535  O   LEU A  67      -3.467  -3.129  15.297  1.00 96.44           O  
ATOM    536  CG  LEU A  67      -3.893  -5.406  12.773  1.00 96.44           C  
ATOM    537  CD1 LEU A  67      -2.387  -5.613  12.648  1.00 96.44           C  
ATOM    538  CD2 LEU A  67      -4.617  -5.953  11.547  1.00 96.44           C  
ATOM    539  N   ILE A  68      -5.547  -3.748  15.734  1.00 96.81           N  
ATOM    540  CA  ILE A  68      -6.027  -2.381  15.883  1.00 96.81           C  
ATOM    541  C   ILE A  68      -5.285  -1.694  17.031  1.00 96.81           C  
ATOM    542  CB  ILE A  68      -7.551  -2.344  16.141  1.00 96.81           C  
ATOM    543  O   ILE A  68      -4.805  -0.567  16.875  1.00 96.81           O  
ATOM    544  CG1 ILE A  68      -8.312  -2.740  14.875  1.00 96.81           C  
ATOM    545  CG2 ILE A  68      -7.984  -0.960  16.625  1.00 96.81           C  
ATOM    546  CD1 ILE A  68      -9.812  -2.934  15.086  1.00 96.81           C  
ATOM    547  N   ALA A  69      -5.152  -2.377  18.109  1.00 96.94           N  
ATOM    548  CA  ALA A  69      -4.473  -1.816  19.266  1.00 96.94           C  
ATOM    549  C   ALA A  69      -3.012  -1.509  18.953  1.00 96.94           C  
ATOM    550  CB  ALA A  69      -4.570  -2.773  20.453  1.00 96.94           C  
ATOM    551  O   ALA A  69      -2.471  -0.501  19.422  1.00 96.94           O  
ATOM    552  N   GLY A  70      -2.420  -2.289  18.203  1.00 96.88           N  
ATOM    553  CA  GLY A  70      -1.008  -2.145  17.875  1.00 96.88           C  
ATOM    554  C   GLY A  70      -0.732  -1.053  16.859  1.00 96.88           C  
ATOM    555  O   GLY A  70       0.399  -0.576  16.750  1.00 96.88           O  
ATOM    556  N   THR A  71      -1.799  -0.559  16.219  1.00 97.38           N  
ATOM    557  CA  THR A  71      -1.521   0.329  15.102  1.00 97.38           C  
ATOM    558  C   THR A  71      -2.355   1.603  15.203  1.00 97.38           C  
ATOM    559  CB  THR A  71      -1.797  -0.368  13.758  1.00 97.38           C  
ATOM    560  O   THR A  71      -2.189   2.523  14.398  1.00 97.38           O  
ATOM    561  CG2 THR A  71      -0.872  -1.563  13.555  1.00 97.38           C  
ATOM    562  OG1 THR A  71      -3.156  -0.819  13.734  1.00 97.38           O  
ATOM    563  N   ARG A  72      -3.283   1.724  16.047  1.00 97.00           N  
ATOM    564  CA  ARG A  72      -4.312   2.760  16.031  1.00 97.00           C  
ATOM    565  C   ARG A  72      -3.697   4.145  16.203  1.00 97.00           C  
ATOM    566  CB  ARG A  72      -5.348   2.502  17.125  1.00 97.00           C  
ATOM    567  O   ARG A  72      -4.281   5.145  15.789  1.00 97.00           O  
ATOM    568  CG  ARG A  72      -4.801   2.641  18.531  1.00 97.00           C  
ATOM    569  CD  ARG A  72      -5.855   2.316  19.578  1.00 97.00           C  
ATOM    570  NE  ARG A  72      -7.047   3.148  19.422  1.00 97.00           N  
ATOM    571  NH1 ARG A  72      -8.273   2.057  21.047  1.00 97.00           N  
ATOM    572  NH2 ARG A  72      -9.195   3.816  19.906  1.00 97.00           N  
ATOM    573  CZ  ARG A  72      -8.172   3.006  20.125  1.00 97.00           C  
ATOM    574  N   TYR A  73      -2.459   4.215  16.703  1.00 97.44           N  
ATOM    575  CA  TYR A  73      -1.873   5.531  16.938  1.00 97.44           C  
ATOM    576  C   TYR A  73      -0.605   5.715  16.109  1.00 97.44           C  
ATOM    577  CB  TYR A  73      -1.562   5.730  18.422  1.00 97.44           C  
ATOM    578  O   TYR A  73       0.116   6.703  16.281  1.00 97.44           O  
ATOM    579  CG  TYR A  73      -2.783   5.688  19.312  1.00 97.44           C  
ATOM    580  CD1 TYR A  73      -3.871   6.523  19.062  1.00 97.44           C  
ATOM    581  CD2 TYR A  73      -2.852   4.809  20.375  1.00 97.44           C  
ATOM    582  CE1 TYR A  73      -4.996   6.488  19.891  1.00 97.44           C  
ATOM    583  CE2 TYR A  73      -3.973   4.762  21.203  1.00 97.44           C  
ATOM    584  OH  TYR A  73      -6.148   5.566  21.766  1.00 97.44           O  
ATOM    585  CZ  TYR A  73      -5.039   5.605  20.953  1.00 97.44           C  
ATOM    586  N   ALA A  74      -0.294   4.758  15.219  1.00 97.75           N  
ATOM    587  CA  ALA A  74       1.009   4.715  14.562  1.00 97.75           C  
ATOM    588  C   ALA A  74       0.941   5.328  13.164  1.00 97.75           C  
ATOM    589  CB  ALA A  74       1.514   3.273  14.477  1.00 97.75           C  
ATOM    590  O   ALA A  74       1.964   5.469  12.492  1.00 97.75           O  
ATOM    591  N   ALA A  75      -0.194   5.730  12.703  1.00 97.75           N  
ATOM    592  CA  ALA A  75      -0.333   6.184  11.320  1.00 97.75           C  
ATOM    593  C   ALA A  75       0.463   7.465  11.078  1.00 97.75           C  
ATOM    594  CB  ALA A  75      -1.804   6.402  10.977  1.00 97.75           C  
ATOM    595  O   ALA A  75       0.550   8.320  11.961  1.00 97.75           O  
ATOM    596  N   PRO A  76       1.159   7.574   9.914  1.00 97.75           N  
ATOM    597  CA  PRO A  76       1.837   8.820   9.539  1.00 97.75           C  
ATOM    598  C   PRO A  76       0.862   9.953   9.227  1.00 97.75           C  
ATOM    599  CB  PRO A  76       2.637   8.430   8.297  1.00 97.75           C  
ATOM    600  O   PRO A  76       0.375  10.055   8.094  1.00 97.75           O  
ATOM    601  CG  PRO A  76       1.829   7.352   7.645  1.00 97.75           C  
ATOM    602  CD  PRO A  76       1.170   6.535   8.719  1.00 97.75           C  
ATOM    603  N   LEU A  77       0.628  10.844  10.203  1.00 97.69           N  
ATOM    604  CA  LEU A  77      -0.471  11.805  10.164  1.00 97.69           C  
ATOM    605  C   LEU A  77      -0.288  12.797   9.016  1.00 97.69           C  
ATOM    606  CB  LEU A  77      -0.575  12.555  11.492  1.00 97.69           C  
ATOM    607  O   LEU A  77      -1.229  13.062   8.266  1.00 97.69           O  
ATOM    608  CG  LEU A  77      -1.125  11.766  12.680  1.00 97.69           C  
ATOM    609  CD1 LEU A  77      -1.206  12.656  13.914  1.00 97.69           C  
ATOM    610  CD2 LEU A  77      -2.494  11.180  12.344  1.00 97.69           C  
ATOM    611  N   PRO A  78       0.898  13.281   8.773  1.00 97.62           N  
ATOM    612  CA  PRO A  78       1.031  14.227   7.664  1.00 97.62           C  
ATOM    613  C   PRO A  78       0.611  13.633   6.324  1.00 97.62           C  
ATOM    614  CB  PRO A  78       2.525  14.562   7.668  1.00 97.62           C  
ATOM    615  O   PRO A  78      -0.074  14.289   5.539  1.00 97.62           O  
ATOM    616  CG  PRO A  78       2.953  14.391   9.086  1.00 97.62           C  
ATOM    617  CD  PRO A  78       2.223  13.219   9.672  1.00 97.62           C  
ATOM    618  N   GLU A  79       1.004  12.484   6.074  1.00 98.06           N  
ATOM    619  CA  GLU A  79       0.677  11.820   4.816  1.00 98.06           C  
ATOM    620  C   GLU A  79      -0.812  11.492   4.734  1.00 98.06           C  
ATOM    621  CB  GLU A  79       1.502  10.539   4.656  1.00 98.06           C  
ATOM    622  O   GLU A  79      -1.421  11.617   3.668  1.00 98.06           O  
ATOM    623  CG  GLU A  79       2.990  10.789   4.457  1.00 98.06           C  
ATOM    624  CD  GLU A  79       3.727  11.086   5.754  1.00 98.06           C  
ATOM    625  OE1 GLU A  79       4.898  11.516   5.699  1.00 98.06           O  
ATOM    626  OE2 GLU A  79       3.127  10.875   6.832  1.00 98.06           O  
ATOM    627  N   CYS A  80      -1.361  11.070   5.844  1.00 98.00           N  
ATOM    628  CA  CYS A  80      -2.795  10.797   5.859  1.00 98.00           C  
ATOM    629  C   CYS A  80      -3.596  12.062   5.605  1.00 98.00           C  
ATOM    630  CB  CYS A  80      -3.207  10.180   7.199  1.00 98.00           C  
ATOM    631  O   CYS A  80      -4.609  12.031   4.906  1.00 98.00           O  
ATOM    632  SG  CYS A  80      -2.576   8.508   7.461  1.00 98.00           S  
ATOM    633  N   ILE A  81      -3.135  13.180   6.164  1.00 98.06           N  
ATOM    634  CA  ILE A  81      -3.771  14.469   5.938  1.00 98.06           C  
ATOM    635  C   ILE A  81      -3.635  14.867   4.469  1.00 98.06           C  
ATOM    636  CB  ILE A  81      -3.166  15.562   6.844  1.00 98.06           C  
ATOM    637  O   ILE A  81      -4.598  15.328   3.852  1.00 98.06           O  
ATOM    638  CG1 ILE A  81      -3.568  15.328   8.305  1.00 98.06           C  
ATOM    639  CG2 ILE A  81      -3.600  16.953   6.375  1.00 98.06           C  
ATOM    640  CD1 ILE A  81      -2.799  16.188   9.305  1.00 98.06           C  
ATOM    641  N   TRP A  82      -2.500  14.633   3.898  1.00 98.31           N  
ATOM    642  CA  TRP A  82      -2.275  14.898   2.482  1.00 98.31           C  
ATOM    643  C   TRP A  82      -3.225  14.078   1.615  1.00 98.31           C  
ATOM    644  CB  TRP A  82      -0.824  14.594   2.100  1.00 98.31           C  
ATOM    645  O   TRP A  82      -3.820  14.602   0.669  1.00 98.31           O  
ATOM    646  CG  TRP A  82      -0.511  14.844   0.654  1.00 98.31           C  
ATOM    647  CD1 TRP A  82      -0.028  13.930  -0.248  1.00 98.31           C  
ATOM    648  CD2 TRP A  82      -0.656  16.078  -0.056  1.00 98.31           C  
ATOM    649  CE2 TRP A  82      -0.242  15.844  -1.387  1.00 98.31           C  
ATOM    650  CE3 TRP A  82      -1.097  17.359   0.304  1.00 98.31           C  
ATOM    651  NE1 TRP A  82       0.136  14.531  -1.478  1.00 98.31           N  
ATOM    652  CH2 TRP A  82      -0.692  18.094  -1.979  1.00 98.31           C  
ATOM    653  CZ2 TRP A  82      -0.257  16.844  -2.359  1.00 98.31           C  
ATOM    654  CZ3 TRP A  82      -1.110  18.344  -0.665  1.00 98.31           C  
ATOM    655  N   ASN A  83      -3.410  12.844   1.975  1.00 98.12           N  
ATOM    656  CA  ASN A  83      -4.266  11.930   1.227  1.00 98.12           C  
ATOM    657  C   ASN A  83      -5.711  12.414   1.195  1.00 98.12           C  
ATOM    658  CB  ASN A  83      -4.188  10.523   1.817  1.00 98.12           C  
ATOM    659  O   ASN A  83      -6.422  12.195   0.213  1.00 98.12           O  
ATOM    660  CG  ASN A  83      -2.818   9.898   1.657  1.00 98.12           C  
ATOM    661  ND2 ASN A  83      -2.566   8.820   2.396  1.00 98.12           N  
ATOM    662  OD1 ASN A  83      -1.991  10.375   0.875  1.00 98.12           O  
ATOM    663  N   CYS A  84      -6.117  13.086   2.283  1.00 98.19           N  
ATOM    664  CA  CYS A  84      -7.516  13.445   2.488  1.00 98.19           C  
ATOM    665  C   CYS A  84      -7.762  14.898   2.119  1.00 98.19           C  
ATOM    666  CB  CYS A  84      -7.922  13.195   3.941  1.00 98.19           C  
ATOM    667  O   CYS A  84      -8.883  15.391   2.236  1.00 98.19           O  
ATOM    668  SG  CYS A  84      -7.895  11.461   4.422  1.00 98.19           S  
ATOM    669  N   SER A  85      -6.781  15.586   1.654  1.00 98.19           N  
ATOM    670  CA  SER A  85      -6.910  17.016   1.378  1.00 98.19           C  
ATOM    671  C   SER A  85      -7.742  17.266   0.126  1.00 98.19           C  
ATOM    672  CB  SER A  85      -5.531  17.656   1.217  1.00 98.19           C  
ATOM    673  O   SER A  85      -7.820  16.406  -0.754  1.00 98.19           O  
ATOM    674  OG  SER A  85      -4.906  17.219   0.022  1.00 98.19           O  
ATOM    675  N   THR A  86      -8.359  18.375   0.101  1.00 97.94           N  
ATOM    676  CA  THR A  86      -9.227  18.734  -1.018  1.00 97.94           C  
ATOM    677  C   THR A  86      -8.461  18.641  -2.338  1.00 97.94           C  
ATOM    678  CB  THR A  86      -9.805  20.141  -0.848  1.00 97.94           C  
ATOM    679  O   THR A  86      -8.992  18.141  -3.332  1.00 97.94           O  
ATOM    680  CG2 THR A  86     -10.812  20.188   0.302  1.00 97.94           C  
ATOM    681  OG1 THR A  86      -8.742  21.062  -0.577  1.00 97.94           O  
ATOM    682  N   GLY A  87      -7.219  19.109  -2.373  1.00 97.50           N  
ATOM    683  CA  GLY A  87      -6.395  19.078  -3.570  1.00 97.50           C  
ATOM    684  C   GLY A  87      -6.113  17.672  -4.062  1.00 97.50           C  
ATOM    685  O   GLY A  87      -6.285  17.375  -5.246  1.00 97.50           O  
ATOM    686  N   MET A  88      -5.699  16.828  -3.205  1.00 98.00           N  
ATOM    687  CA  MET A  88      -5.320  15.469  -3.584  1.00 98.00           C  
ATOM    688  C   MET A  88      -6.551  14.648  -3.967  1.00 98.00           C  
ATOM    689  CB  MET A  88      -4.570  14.781  -2.441  1.00 98.00           C  
ATOM    690  O   MET A  88      -6.516  13.891  -4.938  1.00 98.00           O  
ATOM    691  CG  MET A  88      -3.943  13.453  -2.832  1.00 98.00           C  
ATOM    692  SD  MET A  88      -2.658  13.633  -4.129  1.00 98.00           S  
ATOM    693  CE  MET A  88      -3.574  13.031  -5.574  1.00 98.00           C  
ATOM    694  N   VAL A  89      -7.672  14.781  -3.188  1.00 98.25           N  
ATOM    695  CA  VAL A  89      -8.898  14.062  -3.486  1.00 98.25           C  
ATOM    696  C   VAL A  89      -9.367  14.398  -4.902  1.00 98.25           C  
ATOM    697  CB  VAL A  89     -10.016  14.391  -2.467  1.00 98.25           C  
ATOM    698  O   VAL A  89      -9.703  13.500  -5.680  1.00 98.25           O  
ATOM    699  CG1 VAL A  89     -11.367  13.875  -2.957  1.00 98.25           C  
ATOM    700  CG2 VAL A  89      -9.680  13.797  -1.100  1.00 98.25           C  
ATOM    701  N   LYS A  90      -9.344  15.633  -5.234  1.00 97.81           N  
ATOM    702  CA  LYS A  90      -9.766  16.062  -6.562  1.00 97.81           C  
ATOM    703  C   LYS A  90      -8.844  15.508  -7.645  1.00 97.81           C  
ATOM    704  CB  LYS A  90      -9.812  17.594  -6.645  1.00 97.81           C  
ATOM    705  O   LYS A  90      -9.305  14.891  -8.602  1.00 97.81           O  
ATOM    706  CG  LYS A  90     -10.312  18.125  -7.973  1.00 97.81           C  
ATOM    707  CD  LYS A  90     -10.391  19.656  -7.973  1.00 97.81           C  
ATOM    708  CE  LYS A  90     -10.852  20.188  -9.320  1.00 97.81           C  
ATOM    709  NZ  LYS A  90     -10.828  21.688  -9.352  1.00 97.81           N  
ATOM    710  N   ARG A  91      -7.562  15.711  -7.520  1.00 98.12           N  
ATOM    711  CA  ARG A  91      -6.602  15.273  -8.531  1.00 98.12           C  
ATOM    712  C   ARG A  91      -6.574  13.750  -8.633  1.00 98.12           C  
ATOM    713  CB  ARG A  91      -5.203  15.805  -8.211  1.00 98.12           C  
ATOM    714  O   ARG A  91      -6.477  13.203  -9.734  1.00 98.12           O  
ATOM    715  CG  ARG A  91      -5.070  17.312  -8.344  1.00 98.12           C  
ATOM    716  CD  ARG A  91      -3.613  17.750  -8.383  1.00 98.12           C  
ATOM    717  NE  ARG A  91      -2.912  17.391  -7.152  1.00 98.12           N  
ATOM    718  NH1 ARG A  91      -3.496  19.312  -6.012  1.00 98.12           N  
ATOM    719  NH2 ARG A  91      -2.205  17.719  -4.992  1.00 98.12           N  
ATOM    720  CZ  ARG A  91      -2.873  18.141  -6.055  1.00 98.12           C  
ATOM    721  N   GLY A  92      -6.645  13.109  -7.445  1.00 98.00           N  
ATOM    722  CA  GLY A  92      -6.629  11.656  -7.426  1.00 98.00           C  
ATOM    723  C   GLY A  92      -7.789  11.039  -8.180  1.00 98.00           C  
ATOM    724  O   GLY A  92      -7.602  10.117  -8.977  1.00 98.00           O  
ATOM    725  N   LEU A  93      -8.984  11.539  -7.965  1.00 98.38           N  
ATOM    726  CA  LEU A  93     -10.188  11.023  -8.609  1.00 98.38           C  
ATOM    727  C   LEU A  93     -10.219  11.414 -10.086  1.00 98.38           C  
ATOM    728  CB  LEU A  93     -11.438  11.547  -7.902  1.00 98.38           C  
ATOM    729  O   LEU A  93     -10.562  10.594 -10.938  1.00 98.38           O  
ATOM    730  CG  LEU A  93     -11.680  11.031  -6.484  1.00 98.38           C  
ATOM    731  CD1 LEU A  93     -12.898  11.711  -5.875  1.00 98.38           C  
ATOM    732  CD2 LEU A  93     -11.852   9.516  -6.488  1.00 98.38           C  
ATOM    733  N   ASP A  94      -9.828  12.648 -10.422  1.00 98.25           N  
ATOM    734  CA  ASP A  94      -9.844  13.148 -11.797  1.00 98.25           C  
ATOM    735  C   ASP A  94      -8.891  12.344 -12.688  1.00 98.25           C  
ATOM    736  CB  ASP A  94      -9.461  14.625 -11.828  1.00 98.25           C  
ATOM    737  O   ASP A  94      -9.172  12.133 -13.867  1.00 98.25           O  
ATOM    738  CG  ASP A  94     -10.594  15.539 -11.391  1.00 98.25           C  
ATOM    739  OD1 ASP A  94     -11.734  15.062 -11.227  1.00 98.25           O  
ATOM    740  OD2 ASP A  94     -10.336  16.750 -11.219  1.00 98.25           O  
ATOM    741  N   TRP A  95      -7.828  11.891 -12.156  1.00 98.50           N  
ATOM    742  CA  TRP A  95      -6.859  11.133 -12.945  1.00 98.50           C  
ATOM    743  C   TRP A  95      -7.508   9.898 -13.555  1.00 98.50           C  
ATOM    744  CB  TRP A  95      -5.664  10.727 -12.086  1.00 98.50           C  
ATOM    745  O   TRP A  95      -7.293   9.594 -14.734  1.00 98.50           O  
ATOM    746  CG  TRP A  95      -4.527  10.133 -12.859  1.00 98.50           C  
ATOM    747  CD1 TRP A  95      -3.459  10.805 -13.398  1.00 98.50           C  
ATOM    748  CD2 TRP A  95      -4.348   8.758 -13.195  1.00 98.50           C  
ATOM    749  CE2 TRP A  95      -3.146   8.656 -13.938  1.00 98.50           C  
ATOM    750  CE3 TRP A  95      -5.086   7.590 -12.945  1.00 98.50           C  
ATOM    751  NE1 TRP A  95      -2.625   9.922 -14.047  1.00 98.50           N  
ATOM    752  CH2 TRP A  95      -3.410   6.316 -14.164  1.00 98.50           C  
ATOM    753  CZ2 TRP A  95      -2.668   7.441 -14.422  1.00 98.50           C  
ATOM    754  CZ3 TRP A  95      -4.605   6.379 -13.430  1.00 98.50           C  
ATOM    755  N   PHE A  96      -8.281   9.195 -12.766  1.00 97.81           N  
ATOM    756  CA  PHE A  96      -8.922   7.984 -13.266  1.00 97.81           C  
ATOM    757  C   PHE A  96     -10.000   8.320 -14.281  1.00 97.81           C  
ATOM    758  CB  PHE A  96      -9.516   7.176 -12.109  1.00 97.81           C  
ATOM    759  O   PHE A  96     -10.203   7.586 -15.250  1.00 97.81           O  
ATOM    760  CG  PHE A  96      -8.492   6.406 -11.312  1.00 97.81           C  
ATOM    761  CD1 PHE A  96      -7.930   5.242 -11.828  1.00 97.81           C  
ATOM    762  CD2 PHE A  96      -8.102   6.844 -10.055  1.00 97.81           C  
ATOM    763  CE1 PHE A  96      -6.984   4.527 -11.094  1.00 97.81           C  
ATOM    764  CE2 PHE A  96      -7.156   6.133  -9.320  1.00 97.81           C  
ATOM    765  CZ  PHE A  96      -6.602   4.977  -9.844  1.00 97.81           C  
ATOM    766  N   MET A  97     -10.641   9.422 -14.055  1.00 96.25           N  
ATOM    767  CA  MET A  97     -11.625   9.875 -15.039  1.00 96.25           C  
ATOM    768  C   MET A  97     -10.969  10.156 -16.375  1.00 96.25           C  
ATOM    769  CB  MET A  97     -12.344  11.125 -14.539  1.00 96.25           C  
ATOM    770  O   MET A  97     -11.500   9.797 -17.438  1.00 96.25           O  
ATOM    771  CG  MET A  97     -13.320  10.859 -13.398  1.00 96.25           C  
ATOM    772  SD  MET A  97     -14.617   9.648 -13.852  1.00 96.25           S  
ATOM    773  CE  MET A  97     -15.555  10.617 -15.062  1.00 96.25           C  
ATOM    774  N   LEU A  98      -9.781  10.641 -16.406  1.00 97.44           N  
ATOM    775  CA  LEU A  98      -9.078  11.055 -17.609  1.00 97.44           C  
ATOM    776  C   LEU A  98      -8.320   9.883 -18.234  1.00 97.44           C  
ATOM    777  CB  LEU A  98      -8.102  12.195 -17.297  1.00 97.44           C  
ATOM    778  O   LEU A  98      -8.102   9.844 -19.438  1.00 97.44           O  
ATOM    779  CG  LEU A  98      -8.734  13.531 -16.891  1.00 97.44           C  
ATOM    780  CD1 LEU A  98      -7.660  14.484 -16.375  1.00 97.44           C  
ATOM    781  CD2 LEU A  98      -9.484  14.148 -18.078  1.00 97.44           C  
ATOM    782  N   ASN A  99      -7.977   8.891 -17.422  1.00 97.50           N  
ATOM    783  CA  ASN A  99      -7.047   7.879 -17.906  1.00 97.50           C  
ATOM    784  C   ASN A  99      -7.680   6.492 -17.922  1.00 97.50           C  
ATOM    785  CB  ASN A  99      -5.770   7.879 -17.062  1.00 97.50           C  
ATOM    786  O   ASN A  99      -6.984   5.488 -18.094  1.00 97.50           O  
ATOM    787  CG  ASN A  99      -4.910   9.102 -17.297  1.00 97.50           C  
ATOM    788  ND2 ASN A  99      -5.012  10.078 -16.406  1.00 97.50           N  
ATOM    789  OD1 ASN A  99      -4.160   9.172 -18.281  1.00 97.50           O  
ATOM    790  N   LYS A 100      -8.984   6.426 -17.672  1.00 94.75           N  
ATOM    791  CA  LYS A 100      -9.664   5.141 -17.578  1.00 94.75           C  
ATOM    792  C   LYS A 100      -9.531   4.344 -18.875  1.00 94.75           C  
ATOM    793  CB  LYS A 100     -11.148   5.344 -17.250  1.00 94.75           C  
ATOM    794  O   LYS A 100      -9.586   3.111 -18.859  1.00 94.75           O  
ATOM    795  CG  LYS A 100     -11.922   6.105 -18.312  1.00 94.75           C  
ATOM    796  CD  LYS A 100     -13.375   6.301 -17.906  1.00 94.75           C  
ATOM    797  CE  LYS A 100     -14.148   7.102 -18.953  1.00 94.75           C  
ATOM    798  NZ  LYS A 100     -15.555   7.348 -18.531  1.00 94.75           N  
ATOM    799  N   ASN A 101      -9.258   5.023 -20.000  1.00 95.00           N  
ATOM    800  CA  ASN A 101      -9.172   4.348 -21.297  1.00 95.00           C  
ATOM    801  C   ASN A 101      -7.723   4.191 -21.750  1.00 95.00           C  
ATOM    802  CB  ASN A 101      -9.977   5.098 -22.359  1.00 95.00           C  
ATOM    803  O   ASN A 101      -7.461   3.764 -22.875  1.00 95.00           O  
ATOM    804  CG  ASN A 101     -11.469   5.098 -22.062  1.00 95.00           C  
ATOM    805  ND2 ASN A 101     -12.109   6.246 -22.250  1.00 95.00           N  
ATOM    806  OD1 ASN A 101     -12.031   4.078 -21.672  1.00 95.00           O  
ATOM    807  N   SER A 102      -6.824   4.559 -20.922  1.00 96.31           N  
ATOM    808  CA  SER A 102      -5.422   4.348 -21.266  1.00 96.31           C  
ATOM    809  C   SER A 102      -5.070   2.863 -21.266  1.00 96.31           C  
ATOM    810  CB  SER A 102      -4.512   5.094 -20.281  1.00 96.31           C  
ATOM    811  O   SER A 102      -5.723   2.062 -20.594  1.00 96.31           O  
ATOM    812  OG  SER A 102      -4.500   4.453 -19.031  1.00 96.31           O  
ATOM    813  N   SER A 103      -4.094   2.523 -22.094  1.00 95.19           N  
ATOM    814  CA  SER A 103      -3.713   1.126 -22.266  1.00 95.19           C  
ATOM    815  C   SER A 103      -3.252   0.518 -20.938  1.00 95.19           C  
ATOM    816  CB  SER A 103      -2.605   0.992 -23.312  1.00 95.19           C  
ATOM    817  O   SER A 103      -3.555  -0.641 -20.641  1.00 95.19           O  
ATOM    818  OG  SER A 103      -1.455   1.725 -22.922  1.00 95.19           O  
ATOM    819  N   ILE A 104      -2.641   1.243 -20.016  1.00 93.62           N  
ATOM    820  CA  ILE A 104      -2.062   0.708 -18.797  1.00 93.62           C  
ATOM    821  C   ILE A 104      -3.164   0.467 -17.766  1.00 93.62           C  
ATOM    822  CB  ILE A 104      -0.988   1.657 -18.219  1.00 93.62           C  
ATOM    823  O   ILE A 104      -3.062  -0.441 -16.938  1.00 93.62           O  
ATOM    824  CG1 ILE A 104      -1.574   3.057 -18.000  1.00 93.62           C  
ATOM    825  CG2 ILE A 104       0.235   1.712 -19.125  1.00 93.62           C  
ATOM    826  CD1 ILE A 104      -0.622   4.027 -17.312  1.00 93.62           C  
ATOM    827  N   VAL A 105      -4.281   1.229 -17.781  1.00 95.81           N  
ATOM    828  CA  VAL A 105      -5.395   1.034 -16.859  1.00 95.81           C  
ATOM    829  C   VAL A 105      -6.387   0.033 -17.453  1.00 95.81           C  
ATOM    830  CB  VAL A 105      -6.109   2.367 -16.547  1.00 95.81           C  
ATOM    831  O   VAL A 105      -6.867  -0.859 -16.750  1.00 95.81           O  
ATOM    832  CG1 VAL A 105      -7.367   2.121 -15.719  1.00 95.81           C  
ATOM    833  CG2 VAL A 105      -5.164   3.318 -15.820  1.00 95.81           C  
ATOM    834  N   ARG A 106      -6.625   0.059 -18.703  1.00 96.19           N  
ATOM    835  CA  ARG A 106      -7.609  -0.777 -19.391  1.00 96.19           C  
ATOM    836  C   ARG A 106      -7.246  -2.254 -19.266  1.00 96.19           C  
ATOM    837  CB  ARG A 106      -7.727  -0.377 -20.859  1.00 96.19           C  
ATOM    838  O   ARG A 106      -8.125  -3.109 -19.172  1.00 96.19           O  
ATOM    839  CG  ARG A 106      -8.914  -1.002 -21.578  1.00 96.19           C  
ATOM    840  CD  ARG A 106      -9.008  -0.535 -23.016  1.00 96.19           C  
ATOM    841  NE  ARG A 106      -8.938   0.919 -23.125  1.00 96.19           N  
ATOM    842  NH1 ARG A 106      -8.359   0.939 -25.359  1.00 96.19           N  
ATOM    843  NH2 ARG A 106      -8.594   2.910 -24.219  1.00 96.19           N  
ATOM    844  CZ  ARG A 106      -8.633   1.587 -24.234  1.00 96.19           C  
ATOM    845  N   SER A 107      -5.930  -2.492 -19.172  1.00 93.50           N  
ATOM    846  CA  SER A 107      -5.422  -3.859 -19.156  1.00 93.50           C  
ATOM    847  C   SER A 107      -5.977  -4.641 -17.969  1.00 93.50           C  
ATOM    848  CB  SER A 107      -3.895  -3.863 -19.125  1.00 93.50           C  
ATOM    849  O   SER A 107      -6.254  -5.836 -18.094  1.00 93.50           O  
ATOM    850  OG  SER A 107      -3.402  -5.172 -18.891  1.00 93.50           O  
ATOM    851  N   TRP A 108      -6.141  -4.062 -16.938  1.00 94.44           N  
ATOM    852  CA  TRP A 108      -6.629  -4.781 -15.773  1.00 94.44           C  
ATOM    853  C   TRP A 108      -8.016  -4.289 -15.367  1.00 94.44           C  
ATOM    854  CB  TRP A 108      -5.656  -4.625 -14.602  1.00 94.44           C  
ATOM    855  O   TRP A 108      -8.797  -5.039 -14.781  1.00 94.44           O  
ATOM    856  CG  TRP A 108      -5.148  -3.227 -14.406  1.00 94.44           C  
ATOM    857  CD1 TRP A 108      -3.988  -2.697 -14.898  1.00 94.44           C  
ATOM    858  CD2 TRP A 108      -5.789  -2.180 -13.672  1.00 94.44           C  
ATOM    859  CE2 TRP A 108      -4.957  -1.041 -13.758  1.00 94.44           C  
ATOM    860  CE3 TRP A 108      -6.984  -2.096 -12.945  1.00 94.44           C  
ATOM    861  NE1 TRP A 108      -3.867  -1.382 -14.516  1.00 94.44           N  
ATOM    862  CH2 TRP A 108      -6.461   0.227 -12.445  1.00 94.44           C  
ATOM    863  CZ2 TRP A 108      -5.285   0.171 -13.148  1.00 94.44           C  
ATOM    864  CZ3 TRP A 108      -7.309  -0.889 -12.336  1.00 94.44           C  
ATOM    865  N   ASP A 109      -8.438  -3.162 -15.570  1.00 96.69           N  
ATOM    866  CA  ASP A 109      -9.742  -2.629 -15.180  1.00 96.69           C  
ATOM    867  C   ASP A 109     -10.867  -3.312 -15.945  1.00 96.69           C  
ATOM    868  CB  ASP A 109      -9.789  -1.116 -15.406  1.00 96.69           C  
ATOM    869  O   ASP A 109     -11.898  -3.662 -15.359  1.00 96.69           O  
ATOM    870  CG  ASP A 109     -11.117  -0.501 -15.008  1.00 96.69           C  
ATOM    871  OD1 ASP A 109     -11.516  -0.605 -13.828  1.00 96.69           O  
ATOM    872  OD2 ASP A 109     -11.781   0.091 -15.891  1.00 96.69           O  
ATOM    873  N   GLU A 110     -10.742  -3.506 -17.266  1.00 95.94           N  
ATOM    874  CA  GLU A 110     -11.766  -4.145 -18.078  1.00 95.94           C  
ATOM    875  C   GLU A 110     -11.945  -5.609 -17.703  1.00 95.94           C  
ATOM    876  CB  GLU A 110     -11.422  -4.020 -19.562  1.00 95.94           C  
ATOM    877  O   GLU A 110     -13.016  -6.184 -17.906  1.00 95.94           O  
ATOM    878  CG  GLU A 110     -11.719  -2.648 -20.156  1.00 95.94           C  
ATOM    879  CD  GLU A 110     -11.453  -2.566 -21.656  1.00 95.94           C  
ATOM    880  OE1 GLU A 110     -11.805  -1.537 -22.266  1.00 95.94           O  
ATOM    881  OE2 GLU A 110     -10.898  -3.539 -22.203  1.00 95.94           O  
ATOM    882  N   ASP A 111     -10.875  -6.164 -17.141  1.00 95.44           N  
ATOM    883  CA  ASP A 111     -10.891  -7.578 -16.781  1.00 95.44           C  
ATOM    884  C   ASP A 111     -11.156  -7.754 -15.281  1.00 95.44           C  
ATOM    885  CB  ASP A 111      -9.562  -8.242 -17.156  1.00 95.44           C  
ATOM    886  O   ASP A 111     -10.883  -8.820 -14.719  1.00 95.44           O  
ATOM    887  CG  ASP A 111      -9.672  -9.758 -17.266  1.00 95.44           C  
ATOM    888  OD1 ASP A 111     -10.805 -10.281 -17.391  1.00 95.44           O  
ATOM    889  OD2 ASP A 111      -8.617 -10.430 -17.234  1.00 95.44           O  
ATOM    890  N   TYR A 112     -11.555  -6.699 -14.617  1.00 96.19           N  
ATOM    891  CA  TYR A 112     -11.688  -6.699 -13.164  1.00 96.19           C  
ATOM    892  C   TYR A 112     -12.547  -7.871 -12.703  1.00 96.19           C  
ATOM    893  CB  TYR A 112     -12.305  -5.383 -12.680  1.00 96.19           C  
ATOM    894  O   TYR A 112     -12.211  -8.547 -11.727  1.00 96.19           O  
ATOM    895  CG  TYR A 112     -12.172  -5.160 -11.195  1.00 96.19           C  
ATOM    896  CD1 TYR A 112     -13.141  -5.629 -10.312  1.00 96.19           C  
ATOM    897  CD2 TYR A 112     -11.070  -4.484 -10.672  1.00 96.19           C  
ATOM    898  CE1 TYR A 112     -13.023  -5.426  -8.938  1.00 96.19           C  
ATOM    899  CE2 TYR A 112     -10.945  -4.277  -9.297  1.00 96.19           C  
ATOM    900  OH  TYR A 112     -11.805  -4.543  -7.086  1.00 96.19           O  
ATOM    901  CZ  TYR A 112     -11.922  -4.750  -8.445  1.00 96.19           C  
ATOM    902  N   SER A 113     -13.680  -8.195 -13.422  1.00 95.38           N  
ATOM    903  CA  SER A 113     -14.578  -9.281 -13.039  1.00 95.38           C  
ATOM    904  C   SER A 113     -13.844 -10.625 -13.039  1.00 95.38           C  
ATOM    905  CB  SER A 113     -15.773  -9.344 -13.992  1.00 95.38           C  
ATOM    906  O   SER A 113     -14.078 -11.461 -12.164  1.00 95.38           O  
ATOM    907  OG  SER A 113     -15.352  -9.508 -15.328  1.00 95.38           O  
ATOM    908  N   THR A 114     -13.008 -10.773 -13.953  1.00 94.94           N  
ATOM    909  CA  THR A 114     -12.203 -11.984 -14.023  1.00 94.94           C  
ATOM    910  C   THR A 114     -11.148 -12.000 -12.922  1.00 94.94           C  
ATOM    911  CB  THR A 114     -11.508 -12.109 -15.398  1.00 94.94           C  
ATOM    912  O   THR A 114     -10.930 -13.023 -12.273  1.00 94.94           O  
ATOM    913  CG2 THR A 114     -10.680 -13.391 -15.477  1.00 94.94           C  
ATOM    914  OG1 THR A 114     -12.508 -12.141 -16.422  1.00 94.94           O  
ATOM    915  N   LEU A 115     -10.586 -10.906 -12.664  1.00 94.12           N  
ATOM    916  CA  LEU A 115      -9.508 -10.797 -11.688  1.00 94.12           C  
ATOM    917  C   LEU A 115     -10.031 -11.039 -10.273  1.00 94.12           C  
ATOM    918  CB  LEU A 115      -8.852  -9.422 -11.773  1.00 94.12           C  
ATOM    919  O   LEU A 115      -9.273 -11.438  -9.391  1.00 94.12           O  
ATOM    920  CG  LEU A 115      -8.039  -9.125 -13.039  1.00 94.12           C  
ATOM    921  CD1 LEU A 115      -7.504  -7.699 -13.008  1.00 94.12           C  
ATOM    922  CD2 LEU A 115      -6.902 -10.133 -13.188  1.00 94.12           C  
ATOM    923  N   MET A 116     -11.297 -10.867 -10.148  1.00 94.25           N  
ATOM    924  CA  MET A 116     -11.930 -11.141  -8.859  1.00 94.25           C  
ATOM    925  C   MET A 116     -11.961 -12.633  -8.570  1.00 94.25           C  
ATOM    926  CB  MET A 116     -13.344 -10.570  -8.828  1.00 94.25           C  
ATOM    927  O   MET A 116     -12.125 -13.047  -7.422  1.00 94.25           O  
ATOM    928  CG  MET A 116     -13.398  -9.047  -8.773  1.00 94.25           C  
ATOM    929  SD  MET A 116     -15.094  -8.414  -8.500  1.00 94.25           S  
ATOM    930  CE  MET A 116     -15.898  -8.977 -10.023  1.00 94.25           C  
ATOM    931  N   LYS A 117     -11.805 -13.367  -9.578  1.00 91.12           N  
ATOM    932  CA  LYS A 117     -12.047 -14.797  -9.453  1.00 91.12           C  
ATOM    933  C   LYS A 117     -10.750 -15.594  -9.609  1.00 91.12           C  
ATOM    934  CB  LYS A 117     -13.070 -15.266 -10.484  1.00 91.12           C  
ATOM    935  O   LYS A 117     -10.633 -16.703  -9.102  1.00 91.12           O  
ATOM    936  CG  LYS A 117     -14.438 -14.609 -10.344  1.00 91.12           C  
ATOM    937  CD  LYS A 117     -15.367 -15.008 -11.484  1.00 91.12           C  
ATOM    938  CE  LYS A 117     -16.688 -14.250 -11.406  1.00 91.12           C  
ATOM    939  NZ  LYS A 117     -17.578 -14.570 -12.570  1.00 91.12           N  
ATOM    940  N   GLN A 118      -9.828 -14.977 -10.219  1.00 86.88           N  
ATOM    941  CA  GLN A 118      -8.625 -15.766 -10.484  1.00 86.88           C  
ATOM    942  C   GLN A 118      -7.398 -14.867 -10.617  1.00 86.88           C  
ATOM    943  CB  GLN A 118      -8.797 -16.609 -11.750  1.00 86.88           C  
ATOM    944  O   GLN A 118      -7.520 -13.641 -10.641  1.00 86.88           O  
ATOM    945  CG  GLN A 118      -9.039 -15.781 -13.008  1.00 86.88           C  
ATOM    946  CD  GLN A 118      -9.336 -16.641 -14.227  1.00 86.88           C  
ATOM    947  NE2 GLN A 118      -9.070 -16.094 -15.406  1.00 86.88           N  
ATOM    948  OE1 GLN A 118      -9.797 -17.781 -14.102  1.00 86.88           O  
ATOM    949  N   MET A 119      -6.207 -15.555 -10.773  1.00 83.94           N  
ATOM    950  CA  MET A 119      -4.906 -14.898 -10.812  1.00 83.94           C  
ATOM    951  C   MET A 119      -4.750 -14.070 -12.086  1.00 83.94           C  
ATOM    952  CB  MET A 119      -3.777 -15.930 -10.719  1.00 83.94           C  
ATOM    953  O   MET A 119      -5.250 -14.453 -13.141  1.00 83.94           O  
ATOM    954  CG  MET A 119      -2.391 -15.312 -10.625  1.00 83.94           C  
ATOM    955  SD  MET A 119      -1.073 -16.578 -10.438  1.00 83.94           S  
ATOM    956  CE  MET A 119      -1.169 -17.375 -12.062  1.00 83.94           C  
ATOM    957  N   PRO A 120      -4.027 -12.820 -11.953  1.00 86.69           N  
ATOM    958  CA  PRO A 120      -3.797 -11.961 -13.117  1.00 86.69           C  
ATOM    959  C   PRO A 120      -2.686 -12.484 -14.031  1.00 86.69           C  
ATOM    960  CB  PRO A 120      -3.404 -10.617 -12.500  1.00 86.69           C  
ATOM    961  O   PRO A 120      -1.873 -13.312 -13.602  1.00 86.69           O  
ATOM    962  CG  PRO A 120      -2.699 -10.977 -11.227  1.00 86.69           C  
ATOM    963  CD  PRO A 120      -3.375 -12.180 -10.633  1.00 86.69           C  
ATOM    964  N   LYS A 121      -2.771 -12.016 -15.250  1.00 85.81           N  
ATOM    965  CA  LYS A 121      -1.620 -12.172 -16.141  1.00 85.81           C  
ATOM    966  C   LYS A 121      -0.469 -11.266 -15.711  1.00 85.81           C  
ATOM    967  CB  LYS A 121      -2.012 -11.875 -17.578  1.00 85.81           C  
ATOM    968  O   LYS A 121      -0.694 -10.172 -15.188  1.00 85.81           O  
ATOM    969  CG  LYS A 121      -3.109 -12.773 -18.125  1.00 85.81           C  
ATOM    970  CD  LYS A 121      -3.525 -12.367 -19.531  1.00 85.81           C  
ATOM    971  CE  LYS A 121      -4.676 -13.219 -20.047  1.00 85.81           C  
ATOM    972  NZ  LYS A 121      -5.121 -12.789 -21.406  1.00 85.81           N  
ATOM    973  N   PRO A 122       0.755 -11.766 -15.922  1.00 83.38           N  
ATOM    974  CA  PRO A 122       1.915 -10.961 -15.523  1.00 83.38           C  
ATOM    975  C   PRO A 122       1.873  -9.539 -16.078  1.00 83.38           C  
ATOM    976  CB  PRO A 122       3.098 -11.742 -16.109  1.00 83.38           C  
ATOM    977  O   PRO A 122       2.246  -8.594 -15.383  1.00 83.38           O  
ATOM    978  CG  PRO A 122       2.646 -13.164 -16.125  1.00 83.38           C  
ATOM    979  CD  PRO A 122       1.184 -13.203 -16.453  1.00 83.38           C  
ATOM    980  N   GLU A 123       1.435  -9.367 -17.281  1.00 86.88           N  
ATOM    981  CA  GLU A 123       1.369  -8.047 -17.906  1.00 86.88           C  
ATOM    982  C   GLU A 123       0.431  -7.121 -17.141  1.00 86.88           C  
ATOM    983  CB  GLU A 123       0.917  -8.164 -19.359  1.00 86.88           C  
ATOM    984  O   GLU A 123       0.650  -5.906 -17.094  1.00 86.88           O  
ATOM    985  CG  GLU A 123       1.819  -9.047 -20.219  1.00 86.88           C  
ATOM    986  CD  GLU A 123       1.489 -10.531 -20.109  1.00 86.88           C  
ATOM    987  OE1 GLU A 123       2.322 -11.367 -20.516  1.00 86.88           O  
ATOM    988  OE2 GLU A 123       0.389 -10.852 -19.609  1.00 86.88           O  
ATOM    989  N   GLN A 124      -0.625  -7.672 -16.594  1.00 90.88           N  
ATOM    990  CA  GLN A 124      -1.581  -6.887 -15.820  1.00 90.88           C  
ATOM    991  C   GLN A 124      -0.945  -6.359 -14.539  1.00 90.88           C  
ATOM    992  CB  GLN A 124      -2.816  -7.723 -15.492  1.00 90.88           C  
ATOM    993  O   GLN A 124      -1.273  -5.262 -14.086  1.00 90.88           O  
ATOM    994  CG  GLN A 124      -3.686  -8.047 -16.703  1.00 90.88           C  
ATOM    995  CD  GLN A 124      -4.824  -8.992 -16.375  1.00 90.88           C  
ATOM    996  NE2 GLN A 124      -6.027  -8.648 -16.812  1.00 90.88           N  
ATOM    997  OE1 GLN A 124      -4.621 -10.023 -15.727  1.00 90.88           O  
ATOM    998  N   LEU A 125      -0.047  -7.105 -14.023  1.00 89.25           N  
ATOM    999  CA  LEU A 125       0.675  -6.684 -12.820  1.00 89.25           C  
ATOM   1000  C   LEU A 125       1.657  -5.562 -13.148  1.00 89.25           C  
ATOM   1001  CB  LEU A 125       1.421  -7.867 -12.203  1.00 89.25           C  
ATOM   1002  O   LEU A 125       1.757  -4.586 -12.406  1.00 89.25           O  
ATOM   1003  CG  LEU A 125       0.554  -8.984 -11.625  1.00 89.25           C  
ATOM   1004  CD1 LEU A 125       1.421 -10.180 -11.234  1.00 89.25           C  
ATOM   1005  CD2 LEU A 125      -0.246  -8.484 -10.430  1.00 89.25           C  
ATOM   1006  N   VAL A 126       2.324  -5.738 -14.258  1.00 88.44           N  
ATOM   1007  CA  VAL A 126       3.273  -4.727 -14.711  1.00 88.44           C  
ATOM   1008  C   VAL A 126       2.531  -3.436 -15.039  1.00 88.44           C  
ATOM   1009  CB  VAL A 126       4.078  -5.211 -15.938  1.00 88.44           C  
ATOM   1010  O   VAL A 126       2.961  -2.348 -14.648  1.00 88.44           O  
ATOM   1011  CG1 VAL A 126       4.953  -4.086 -16.484  1.00 88.44           C  
ATOM   1012  CG2 VAL A 126       4.926  -6.426 -15.570  1.00 88.44           C  
ATOM   1013  N   ASP A 127       1.431  -3.537 -15.719  1.00 92.81           N  
ATOM   1014  CA  ASP A 127       0.634  -2.375 -16.094  1.00 92.81           C  
ATOM   1015  C   ASP A 127       0.093  -1.649 -14.867  1.00 92.81           C  
ATOM   1016  CB  ASP A 127      -0.520  -2.795 -17.016  1.00 92.81           C  
ATOM   1017  O   ASP A 127       0.014  -0.420 -14.852  1.00 92.81           O  
ATOM   1018  CG  ASP A 127      -0.066  -3.152 -18.422  1.00 92.81           C  
ATOM   1019  OD1 ASP A 127       1.094  -2.855 -18.781  1.00 92.81           O  
ATOM   1020  OD2 ASP A 127      -0.875  -3.734 -19.172  1.00 92.81           O  
ATOM   1021  N   TYR A 128      -0.300  -2.383 -13.875  1.00 94.69           N  
ATOM   1022  CA  TYR A 128      -0.741  -1.791 -12.617  1.00 94.69           C  
ATOM   1023  C   TYR A 128       0.339  -0.889 -12.031  1.00 94.69           C  
ATOM   1024  CB  TYR A 128      -1.111  -2.883 -11.609  1.00 94.69           C  
ATOM   1025  O   TYR A 128       0.064   0.252 -11.656  1.00 94.69           O  
ATOM   1026  CG  TYR A 128      -1.350  -2.365 -10.219  1.00 94.69           C  
ATOM   1027  CD1 TYR A 128      -0.320  -2.334  -9.281  1.00 94.69           C  
ATOM   1028  CD2 TYR A 128      -2.604  -1.905  -9.828  1.00 94.69           C  
ATOM   1029  CE1 TYR A 128      -0.536  -1.859  -7.988  1.00 94.69           C  
ATOM   1030  CE2 TYR A 128      -2.832  -1.428  -8.547  1.00 94.69           C  
ATOM   1031  OH  TYR A 128      -2.012  -0.937  -6.355  1.00 94.69           O  
ATOM   1032  CZ  TYR A 128      -1.792  -1.408  -7.633  1.00 94.69           C  
ATOM   1033  N   GLN A 129       1.506  -1.402 -12.000  1.00 93.12           N  
ATOM   1034  CA  GLN A 129       2.604  -0.645 -11.406  1.00 93.12           C  
ATOM   1035  C   GLN A 129       2.932   0.590 -12.242  1.00 93.12           C  
ATOM   1036  CB  GLN A 129       3.846  -1.524 -11.258  1.00 93.12           C  
ATOM   1037  O   GLN A 129       3.195   1.663 -11.695  1.00 93.12           O  
ATOM   1038  CG  GLN A 129       3.697  -2.629 -10.219  1.00 93.12           C  
ATOM   1039  CD  GLN A 129       3.459  -2.094  -8.820  1.00 93.12           C  
ATOM   1040  NE2 GLN A 129       2.822  -2.900  -7.980  1.00 93.12           N  
ATOM   1041  OE1 GLN A 129       3.846  -0.965  -8.500  1.00 93.12           O  
ATOM   1042  N   LYS A 130       2.898   0.429 -13.531  1.00 94.06           N  
ATOM   1043  CA  LYS A 130       3.115   1.567 -14.422  1.00 94.06           C  
ATOM   1044  C   LYS A 130       2.061   2.648 -14.195  1.00 94.06           C  
ATOM   1045  CB  LYS A 130       3.102   1.118 -15.883  1.00 94.06           C  
ATOM   1046  O   LYS A 130       2.383   3.838 -14.156  1.00 94.06           O  
ATOM   1047  CG  LYS A 130       4.344   0.344 -16.297  1.00 94.06           C  
ATOM   1048  CD  LYS A 130       4.289  -0.040 -17.781  1.00 94.06           C  
ATOM   1049  CE  LYS A 130       5.523  -0.828 -18.188  1.00 94.06           C  
ATOM   1050  NZ  LYS A 130       5.445  -1.262 -19.625  1.00 94.06           N  
ATOM   1051  N   ALA A 131       0.872   2.213 -14.047  1.00 96.81           N  
ATOM   1052  CA  ALA A 131      -0.216   3.152 -13.789  1.00 96.81           C  
ATOM   1053  C   ALA A 131      -0.028   3.857 -12.445  1.00 96.81           C  
ATOM   1054  CB  ALA A 131      -1.562   2.432 -13.820  1.00 96.81           C  
ATOM   1055  O   ALA A 131      -0.210   5.074 -12.344  1.00 96.81           O  
ATOM   1056  N   ALA A 132       0.345   3.094 -11.484  1.00 96.69           N  
ATOM   1057  CA  ALA A 132       0.531   3.645 -10.148  1.00 96.69           C  
ATOM   1058  C   ALA A 132       1.631   4.703 -10.133  1.00 96.69           C  
ATOM   1059  CB  ALA A 132       0.859   2.531  -9.156  1.00 96.69           C  
ATOM   1060  O   ALA A 132       1.465   5.773  -9.547  1.00 96.69           O  
ATOM   1061  N   ILE A 133       2.715   4.430 -10.750  1.00 96.00           N  
ATOM   1062  CA  ILE A 133       3.844   5.352 -10.805  1.00 96.00           C  
ATOM   1063  C   ILE A 133       3.455   6.598 -11.594  1.00 96.00           C  
ATOM   1064  CB  ILE A 133       5.086   4.684 -11.430  1.00 96.00           C  
ATOM   1065  O   ILE A 133       3.760   7.719 -11.188  1.00 96.00           O  
ATOM   1066  CG1 ILE A 133       5.656   3.617 -10.484  1.00 96.00           C  
ATOM   1067  CG2 ILE A 133       6.148   5.734 -11.773  1.00 96.00           C  
ATOM   1068  CD1 ILE A 133       6.688   2.703 -11.133  1.00 96.00           C  
ATOM   1069  N   GLN A 134       2.746   6.375 -12.719  1.00 97.56           N  
ATOM   1070  CA  GLN A 134       2.279   7.508 -13.508  1.00 97.56           C  
ATOM   1071  C   GLN A 134       1.296   8.367 -12.719  1.00 97.56           C  
ATOM   1072  CB  GLN A 134       1.629   7.023 -14.805  1.00 97.56           C  
ATOM   1073  O   GLN A 134       1.332   9.594 -12.797  1.00 97.56           O  
ATOM   1074  CG  GLN A 134       1.317   8.141 -15.789  1.00 97.56           C  
ATOM   1075  CD  GLN A 134       2.559   8.883 -16.250  1.00 97.56           C  
ATOM   1076  NE2 GLN A 134       2.602  10.188 -15.992  1.00 97.56           N  
ATOM   1077  OE1 GLN A 134       3.473   8.289 -16.828  1.00 97.56           O  
ATOM   1078  N   TRP A 135       0.393   7.746 -11.984  1.00 98.31           N  
ATOM   1079  CA  TRP A 135      -0.564   8.438 -11.133  1.00 98.31           C  
ATOM   1080  C   TRP A 135       0.153   9.336 -10.125  1.00 98.31           C  
ATOM   1081  CB  TRP A 135      -1.451   7.434 -10.391  1.00 98.31           C  
ATOM   1082  O   TRP A 135      -0.237  10.492  -9.922  1.00 98.31           O  
ATOM   1083  CG  TRP A 135      -2.467   8.070  -9.484  1.00 98.31           C  
ATOM   1084  CD1 TRP A 135      -3.725   8.484  -9.828  1.00 98.31           C  
ATOM   1085  CD2 TRP A 135      -2.309   8.359  -8.094  1.00 98.31           C  
ATOM   1086  CE2 TRP A 135      -3.512   8.953  -7.652  1.00 98.31           C  
ATOM   1087  CE3 TRP A 135      -1.266   8.180  -7.180  1.00 98.31           C  
ATOM   1088  NE1 TRP A 135      -4.359   9.016  -8.727  1.00 98.31           N  
ATOM   1089  CH2 TRP A 135      -2.664   9.172  -5.457  1.00 98.31           C  
ATOM   1090  CZ2 TRP A 135      -3.699   9.367  -6.332  1.00 98.31           C  
ATOM   1091  CZ3 TRP A 135      -1.454   8.586  -5.863  1.00 98.31           C  
ATOM   1092  N   ARG A 136       1.170   8.844  -9.531  1.00 97.81           N  
ATOM   1093  CA  ARG A 136       1.938   9.602  -8.547  1.00 97.81           C  
ATOM   1094  C   ARG A 136       2.557  10.844  -9.180  1.00 97.81           C  
ATOM   1095  CB  ARG A 136       3.031   8.734  -7.930  1.00 97.81           C  
ATOM   1096  O   ARG A 136       2.523  11.930  -8.594  1.00 97.81           O  
ATOM   1097  CG  ARG A 136       2.504   7.645  -7.004  1.00 97.81           C  
ATOM   1098  CD  ARG A 136       3.623   6.754  -6.484  1.00 97.81           C  
ATOM   1099  NE  ARG A 136       3.127   5.770  -5.523  1.00 97.81           N  
ATOM   1100  NH1 ARG A 136       3.168   7.207  -3.717  1.00 97.81           N  
ATOM   1101  NH2 ARG A 136       2.469   5.039  -3.449  1.00 97.81           N  
ATOM   1102  CZ  ARG A 136       2.922   6.008  -4.230  1.00 97.81           C  
ATOM   1103  N   ILE A 137       3.070  10.703 -10.391  1.00 97.44           N  
ATOM   1104  CA  ILE A 137       3.713  11.797 -11.102  1.00 97.44           C  
ATOM   1105  C   ILE A 137       2.664  12.828 -11.508  1.00 97.44           C  
ATOM   1106  CB  ILE A 137       4.477  11.289 -12.352  1.00 97.44           C  
ATOM   1107  O   ILE A 137       2.822  14.023 -11.234  1.00 97.44           O  
ATOM   1108  CG1 ILE A 137       5.676  10.430 -11.930  1.00 97.44           C  
ATOM   1109  CG2 ILE A 137       4.922  12.469 -13.227  1.00 97.44           C  
ATOM   1110  CD1 ILE A 137       6.309   9.656 -13.070  1.00 97.44           C  
ATOM   1111  N   ASP A 138       1.573  12.414 -12.070  1.00 97.94           N  
ATOM   1112  CA  ASP A 138       0.566  13.289 -12.656  1.00 97.94           C  
ATOM   1113  C   ASP A 138      -0.182  14.062 -11.570  1.00 97.94           C  
ATOM   1114  CB  ASP A 138      -0.420  12.492 -13.508  1.00 97.94           C  
ATOM   1115  O   ASP A 138      -0.606  15.203 -11.797  1.00 97.94           O  
ATOM   1116  CG  ASP A 138       0.199  11.953 -14.781  1.00 97.94           C  
ATOM   1117  OD1 ASP A 138       1.319  12.375 -15.148  1.00 97.94           O  
ATOM   1118  OD2 ASP A 138      -0.439  11.094 -15.438  1.00 97.94           O  
ATOM   1119  N   THR A 139      -0.252  13.453 -10.414  1.00 97.75           N  
ATOM   1120  CA  THR A 139      -1.027  14.086  -9.352  1.00 97.75           C  
ATOM   1121  C   THR A 139      -0.117  14.867  -8.406  1.00 97.75           C  
ATOM   1122  CB  THR A 139      -1.822  13.039  -8.547  1.00 97.75           C  
ATOM   1123  O   THR A 139      -0.596  15.570  -7.516  1.00 97.75           O  
ATOM   1124  CG2 THR A 139      -2.754  12.242  -9.453  1.00 97.75           C  
ATOM   1125  OG1 THR A 139      -0.908  12.141  -7.906  1.00 97.75           O  
ATOM   1126  N   GLY A 140       1.196  14.734  -8.625  1.00 96.75           N  
ATOM   1127  CA  GLY A 140       2.143  15.375  -7.730  1.00 96.75           C  
ATOM   1128  C   GLY A 140       2.119  14.797  -6.328  1.00 96.75           C  
ATOM   1129  O   GLY A 140       2.295  15.531  -5.348  1.00 96.75           O  
ATOM   1130  N   TYR A 141       1.935  13.469  -6.211  1.00 97.81           N  
ATOM   1131  CA  TYR A 141       1.718  12.812  -4.926  1.00 97.81           C  
ATOM   1132  C   TYR A 141       3.004  12.773  -4.109  1.00 97.81           C  
ATOM   1133  CB  TYR A 141       1.189  11.391  -5.133  1.00 97.81           C  
ATOM   1134  O   TYR A 141       2.977  12.961  -2.891  1.00 97.81           O  
ATOM   1135  CG  TYR A 141       0.865  10.672  -3.848  1.00 97.81           C  
ATOM   1136  CD1 TYR A 141       1.641   9.594  -3.410  1.00 97.81           C  
ATOM   1137  CD2 TYR A 141      -0.217  11.062  -3.066  1.00 97.81           C  
ATOM   1138  CE1 TYR A 141       1.344   8.930  -2.227  1.00 97.81           C  
ATOM   1139  CE2 TYR A 141      -0.523  10.398  -1.880  1.00 97.81           C  
ATOM   1140  OH  TYR A 141      -0.036   8.680  -0.296  1.00 97.81           O  
ATOM   1141  CZ  TYR A 141       0.262   9.336  -1.469  1.00 97.81           C  
ATOM   1142  N   SER A 142       4.113  12.562  -4.676  1.00 95.50           N  
ATOM   1143  CA  SER A 142       5.367  12.359  -3.961  1.00 95.50           C  
ATOM   1144  C   SER A 142       5.906  13.672  -3.404  1.00 95.50           C  
ATOM   1145  CB  SER A 142       6.410  11.719  -4.879  1.00 95.50           C  
ATOM   1146  O   SER A 142       6.719  14.336  -4.047  1.00 95.50           O  
ATOM   1147  OG  SER A 142       5.961  10.453  -5.348  1.00 95.50           O  
ATOM   1148  N   ILE A 143       5.562  13.992  -2.139  1.00 94.50           N  
ATOM   1149  CA  ILE A 143       5.910  15.297  -1.587  1.00 94.50           C  
ATOM   1150  C   ILE A 143       6.957  15.125  -0.486  1.00 94.50           C  
ATOM   1151  CB  ILE A 143       4.668  16.031  -1.038  1.00 94.50           C  
ATOM   1152  O   ILE A 143       7.523  16.109  -0.004  1.00 94.50           O  
ATOM   1153  CG1 ILE A 143       3.959  15.164   0.011  1.00 94.50           C  
ATOM   1154  CG2 ILE A 143       3.715  16.406  -2.178  1.00 94.50           C  
ATOM   1155  CD1 ILE A 143       2.865  15.898   0.779  1.00 94.50           C  
ATOM   1156  N   SER A 144       7.191  13.898  -0.038  1.00 94.44           N  
ATOM   1157  CA  SER A 144       8.164  13.602   1.012  1.00 94.44           C  
ATOM   1158  C   SER A 144       8.758  12.203   0.839  1.00 94.44           C  
ATOM   1159  CB  SER A 144       7.512  13.719   2.391  1.00 94.44           C  
ATOM   1160  O   SER A 144       8.273  11.422   0.020  1.00 94.44           O  
ATOM   1161  OG  SER A 144       6.668  12.609   2.648  1.00 94.44           O  
ATOM   1162  N   PRO A 145       9.820  11.930   1.575  1.00 95.31           N  
ATOM   1163  CA  PRO A 145      10.383  10.586   1.500  1.00 95.31           C  
ATOM   1164  C   PRO A 145       9.375   9.492   1.846  1.00 95.31           C  
ATOM   1165  CB  PRO A 145      11.523  10.617   2.527  1.00 95.31           C  
ATOM   1166  O   PRO A 145       9.453   8.383   1.323  1.00 95.31           O  
ATOM   1167  CG  PRO A 145      11.953  12.055   2.566  1.00 95.31           C  
ATOM   1168  CD  PRO A 145      10.742  12.922   2.404  1.00 95.31           C  
ATOM   1169  N   SER A 146       8.375   9.766   2.621  1.00 96.25           N  
ATOM   1170  CA  SER A 146       7.367   8.812   3.076  1.00 96.25           C  
ATOM   1171  C   SER A 146       6.332   8.539   1.987  1.00 96.25           C  
ATOM   1172  CB  SER A 146       6.668   9.328   4.336  1.00 96.25           C  
ATOM   1173  O   SER A 146       5.535   7.605   2.104  1.00 96.25           O  
ATOM   1174  OG  SER A 146       7.586   9.422   5.414  1.00 96.25           O  
ATOM   1175  N   THR A 147       6.340   9.312   0.905  1.00 96.81           N  
ATOM   1176  CA  THR A 147       5.406   9.133  -0.201  1.00 96.81           C  
ATOM   1177  C   THR A 147       6.156   8.867  -1.504  1.00 96.81           C  
ATOM   1178  CB  THR A 147       4.500  10.367  -0.370  1.00 96.81           C  
ATOM   1179  O   THR A 147       5.570   8.922  -2.586  1.00 96.81           O  
ATOM   1180  CG2 THR A 147       3.674  10.617   0.888  1.00 96.81           C  
ATOM   1181  OG1 THR A 147       5.309  11.516  -0.634  1.00 96.81           O  
ATOM   1182  N   ALA A 148       7.418   8.523  -1.437  1.00 95.75           N  
ATOM   1183  CA  ALA A 148       8.281   8.398  -2.607  1.00 95.75           C  
ATOM   1184  C   ALA A 148       8.164   7.000  -3.221  1.00 95.75           C  
ATOM   1185  CB  ALA A 148       9.727   8.688  -2.234  1.00 95.75           C  
ATOM   1186  O   ALA A 148       7.688   6.066  -2.568  1.00 95.75           O  
ATOM   1187  N   THR A 149       8.555   6.992  -4.492  1.00 94.44           N  
ATOM   1188  CA  THR A 149       8.852   5.719  -5.141  1.00 94.44           C  
ATOM   1189  C   THR A 149      10.273   5.270  -4.824  1.00 94.44           C  
ATOM   1190  CB  THR A 149       8.672   5.812  -6.668  1.00 94.44           C  
ATOM   1191  O   THR A 149      11.242   5.965  -5.148  1.00 94.44           O  
ATOM   1192  CG2 THR A 149       8.945   4.469  -7.336  1.00 94.44           C  
ATOM   1193  OG1 THR A 149       7.328   6.215  -6.957  1.00 94.44           O  
ATOM   1194  N   LEU A 150      10.398   4.098  -4.258  1.00 91.81           N  
ATOM   1195  CA  LEU A 150      11.703   3.621  -3.803  1.00 91.81           C  
ATOM   1196  C   LEU A 150      12.477   2.973  -4.945  1.00 91.81           C  
ATOM   1197  CB  LEU A 150      11.531   2.623  -2.652  1.00 91.81           C  
ATOM   1198  O   LEU A 150      11.898   2.234  -5.750  1.00 91.81           O  
ATOM   1199  CG  LEU A 150      10.734   3.111  -1.441  1.00 91.81           C  
ATOM   1200  CD1 LEU A 150      10.656   2.016  -0.384  1.00 91.81           C  
ATOM   1201  CD2 LEU A 150      11.359   4.375  -0.864  1.00 91.81           C  
ATOM   1202  N   ASN A 151      13.828   3.193  -4.902  1.00 88.88           N  
ATOM   1203  CA  ASN A 151      14.656   2.643  -5.973  1.00 88.88           C  
ATOM   1204  C   ASN A 151      15.914   1.980  -5.426  1.00 88.88           C  
ATOM   1205  CB  ASN A 151      15.023   3.732  -6.980  1.00 88.88           C  
ATOM   1206  O   ASN A 151      16.625   1.301  -6.164  1.00 88.88           O  
ATOM   1207  CG  ASN A 151      13.805   4.352  -7.641  1.00 88.88           C  
ATOM   1208  ND2 ASN A 151      13.742   5.680  -7.652  1.00 88.88           N  
ATOM   1209  OD1 ASN A 151      12.922   3.643  -8.133  1.00 88.88           O  
ATOM   1210  N   GLU A 152      16.016   2.084  -4.129  1.00 85.31           N  
ATOM   1211  CA  GLU A 152      17.250   1.573  -3.533  1.00 85.31           C  
ATOM   1212  C   GLU A 152      17.156   0.067  -3.301  1.00 85.31           C  
ATOM   1213  CB  GLU A 152      17.547   2.293  -2.215  1.00 85.31           C  
ATOM   1214  O   GLU A 152      16.078  -0.469  -3.057  1.00 85.31           O  
ATOM   1215  CG  GLU A 152      17.688   3.801  -2.357  1.00 85.31           C  
ATOM   1216  CD  GLU A 152      18.891   4.211  -3.186  1.00 85.31           C  
ATOM   1217  OE1 GLU A 152      18.844   5.270  -3.854  1.00 85.31           O  
ATOM   1218  OE2 GLU A 152      19.906   3.467  -3.170  1.00 85.31           O  
ATOM   1219  N   PRO A 153      18.406  -0.590  -3.436  1.00 82.50           N  
ATOM   1220  CA  PRO A 153      18.406  -2.021  -3.129  1.00 82.50           C  
ATOM   1221  C   PRO A 153      18.062  -2.312  -1.671  1.00 82.50           C  
ATOM   1222  CB  PRO A 153      19.844  -2.451  -3.443  1.00 82.50           C  
ATOM   1223  O   PRO A 153      18.266  -1.461  -0.802  1.00 82.50           O  
ATOM   1224  CG  PRO A 153      20.391  -1.346  -4.281  1.00 82.50           C  
ATOM   1225  CD  PRO A 153      19.609  -0.094  -3.998  1.00 82.50           C  
ATOM   1226  N   ILE A 154      17.438  -3.498  -1.499  1.00 83.25           N  
ATOM   1227  CA  ILE A 154      17.078  -3.936  -0.153  1.00 83.25           C  
ATOM   1228  C   ILE A 154      18.328  -3.988   0.721  1.00 83.25           C  
ATOM   1229  CB  ILE A 154      16.391  -5.312  -0.174  1.00 83.25           C  
ATOM   1230  O   ILE A 154      19.422  -4.301   0.237  1.00 83.25           O  
ATOM   1231  CG1 ILE A 154      15.062  -5.230  -0.947  1.00 83.25           C  
ATOM   1232  CG2 ILE A 154      16.156  -5.824   1.251  1.00 83.25           C  
ATOM   1233  CD1 ILE A 154      14.430  -6.586  -1.237  1.00 83.25           C  
ATOM   1234  N   ALA A 155      18.156  -3.570   1.957  1.00 83.94           N  
ATOM   1235  CA  ALA A 155      19.266  -3.625   2.918  1.00 83.94           C  
ATOM   1236  C   ALA A 155      19.734  -5.059   3.127  1.00 83.94           C  
ATOM   1237  CB  ALA A 155      18.828  -3.010   4.250  1.00 83.94           C  
ATOM   1238  O   ALA A 155      18.953  -6.000   3.033  1.00 83.94           O  
ATOM   1239  N   ALA A 156      21.109  -5.145   3.418  1.00 82.50           N  
ATOM   1240  CA  ALA A 156      21.734  -6.449   3.633  1.00 82.50           C  
ATOM   1241  C   ALA A 156      21.469  -6.957   5.047  1.00 82.50           C  
ATOM   1242  CB  ALA A 156      23.234  -6.367   3.375  1.00 82.50           C  
ATOM   1243  O   ALA A 156      21.438  -8.172   5.277  1.00 82.50           O  
ATOM   1244  N   GLU A 157      21.234  -6.027   5.961  1.00 89.25           N  
ATOM   1245  CA  GLU A 157      21.062  -6.406   7.359  1.00 89.25           C  
ATOM   1246  C   GLU A 157      19.781  -5.801   7.941  1.00 89.25           C  
ATOM   1247  CB  GLU A 157      22.266  -5.980   8.188  1.00 89.25           C  
ATOM   1248  O   GLU A 157      19.375  -4.703   7.555  1.00 89.25           O  
ATOM   1249  CG  GLU A 157      23.578  -6.648   7.758  1.00 89.25           C  
ATOM   1250  CD  GLU A 157      24.797  -6.102   8.477  1.00 89.25           C  
ATOM   1251  OE1 GLU A 157      25.906  -6.617   8.258  1.00 89.25           O  
ATOM   1252  OE2 GLU A 157      24.625  -5.145   9.273  1.00 89.25           O  
ATOM   1253  N   TYR A 158      19.125  -6.605   8.828  1.00 91.19           N  
ATOM   1254  CA  TYR A 158      17.969  -6.188   9.609  1.00 91.19           C  
ATOM   1255  C   TYR A 158      18.219  -6.375  11.102  1.00 91.19           C  
ATOM   1256  CB  TYR A 158      16.719  -6.977   9.188  1.00 91.19           C  
ATOM   1257  O   TYR A 158      18.188  -7.500  11.602  1.00 91.19           O  
ATOM   1258  CG  TYR A 158      15.430  -6.395   9.711  1.00 91.19           C  
ATOM   1259  CD1 TYR A 158      14.664  -7.074  10.656  1.00 91.19           C  
ATOM   1260  CD2 TYR A 158      14.969  -5.164   9.258  1.00 91.19           C  
ATOM   1261  CE1 TYR A 158      13.477  -6.543  11.141  1.00 91.19           C  
ATOM   1262  CE2 TYR A 158      13.773  -4.621   9.734  1.00 91.19           C  
ATOM   1263  OH  TYR A 158      11.859  -4.785  11.148  1.00 91.19           O  
ATOM   1264  CZ  TYR A 158      13.039  -5.316  10.672  1.00 91.19           C  
ATOM   1265  N   LYS A 159      18.484  -5.246  11.789  1.00 92.19           N  
ATOM   1266  CA  LYS A 159      18.875  -5.270  13.195  1.00 92.19           C  
ATOM   1267  C   LYS A 159      17.656  -5.238  14.102  1.00 92.19           C  
ATOM   1268  CB  LYS A 159      19.797  -4.098  13.523  1.00 92.19           C  
ATOM   1269  O   LYS A 159      16.828  -4.332  14.008  1.00 92.19           O  
ATOM   1270  CG  LYS A 159      21.109  -4.102  12.750  1.00 92.19           C  
ATOM   1271  CD  LYS A 159      21.984  -2.920  13.133  1.00 92.19           C  
ATOM   1272  CE  LYS A 159      23.281  -2.900  12.320  1.00 92.19           C  
ATOM   1273  NZ  LYS A 159      24.156  -1.743  12.695  1.00 92.19           N  
ATOM   1274  N   VAL A 160      17.625  -6.254  15.055  1.00 93.62           N  
ATOM   1275  CA  VAL A 160      16.469  -6.355  15.938  1.00 93.62           C  
ATOM   1276  C   VAL A 160      16.938  -6.723  17.344  1.00 93.62           C  
ATOM   1277  CB  VAL A 160      15.453  -7.398  15.422  1.00 93.62           C  
ATOM   1278  O   VAL A 160      18.016  -7.273  17.531  1.00 93.62           O  
ATOM   1279  CG1 VAL A 160      14.891  -6.973  14.062  1.00 93.62           C  
ATOM   1280  CG2 VAL A 160      16.109  -8.773  15.328  1.00 93.62           C  
ATOM   1281  N   PRO A 161      16.109  -6.402  18.312  1.00 92.88           N  
ATOM   1282  CA  PRO A 161      16.406  -6.898  19.656  1.00 92.88           C  
ATOM   1283  C   PRO A 161      16.422  -8.422  19.734  1.00 92.88           C  
ATOM   1284  CB  PRO A 161      15.258  -6.328  20.500  1.00 92.88           C  
ATOM   1285  O   PRO A 161      15.727  -9.094  18.969  1.00 92.88           O  
ATOM   1286  CG  PRO A 161      14.742  -5.168  19.703  1.00 92.88           C  
ATOM   1287  CD  PRO A 161      14.922  -5.473  18.250  1.00 92.88           C  
ATOM   1288  N   ALA A 162      17.172  -8.938  20.703  1.00 92.56           N  
ATOM   1289  CA  ALA A 162      17.391 -10.375  20.844  1.00 92.56           C  
ATOM   1290  C   ALA A 162      16.062 -11.125  21.016  1.00 92.56           C  
ATOM   1291  CB  ALA A 162      18.312 -10.664  22.016  1.00 92.56           C  
ATOM   1292  O   ALA A 162      15.891 -12.219  20.484  1.00 92.56           O  
ATOM   1293  N   ILE A 163      15.141 -10.477  21.609  1.00 92.00           N  
ATOM   1294  CA  ILE A 163      13.891 -11.141  21.969  1.00 92.00           C  
ATOM   1295  C   ILE A 163      13.062 -11.398  20.703  1.00 92.00           C  
ATOM   1296  CB  ILE A 163      13.070 -10.305  22.969  1.00 92.00           C  
ATOM   1297  O   ILE A 163      12.172 -12.250  20.703  1.00 92.00           O  
ATOM   1298  CG1 ILE A 163      11.844 -11.086  23.453  1.00 92.00           C  
ATOM   1299  CG2 ILE A 163      12.664  -8.961  22.359  1.00 92.00           C  
ATOM   1300  CD1 ILE A 163      11.203 -10.531  24.719  1.00 92.00           C  
ATOM   1301  N   CYS A 164      13.352 -10.688  19.578  1.00 94.69           N  
ATOM   1302  CA  CYS A 164      12.547 -10.766  18.359  1.00 94.69           C  
ATOM   1303  C   CYS A 164      13.141 -11.773  17.375  1.00 94.69           C  
ATOM   1304  CB  CYS A 164      12.453  -9.398  17.688  1.00 94.69           C  
ATOM   1305  O   CYS A 164      12.469 -12.195  16.438  1.00 94.69           O  
ATOM   1306  SG  CYS A 164      11.562  -8.164  18.672  1.00 94.69           S  
ATOM   1307  N   ILE A 165      14.391 -12.234  17.609  1.00 93.62           N  
ATOM   1308  CA  ILE A 165      15.188 -12.961  16.625  1.00 93.62           C  
ATOM   1309  C   ILE A 165      14.500 -14.281  16.281  1.00 93.62           C  
ATOM   1310  CB  ILE A 165      16.609 -13.227  17.141  1.00 93.62           C  
ATOM   1311  O   ILE A 165      14.305 -14.594  15.102  1.00 93.62           O  
ATOM   1312  CG1 ILE A 165      17.422 -11.914  17.188  1.00 93.62           C  
ATOM   1313  CG2 ILE A 165      17.328 -14.273  16.281  1.00 93.62           C  
ATOM   1314  CD1 ILE A 165      18.812 -12.062  17.797  1.00 93.62           C  
ATOM   1315  N   ARG A 166      14.047 -14.969  17.281  1.00 94.81           N  
ATOM   1316  CA  ARG A 166      13.453 -16.281  17.047  1.00 94.81           C  
ATOM   1317  C   ARG A 166      12.203 -16.172  16.172  1.00 94.81           C  
ATOM   1318  CB  ARG A 166      13.109 -16.953  18.375  1.00 94.81           C  
ATOM   1319  O   ARG A 166      12.047 -16.922  15.203  1.00 94.81           O  
ATOM   1320  CG  ARG A 166      12.508 -18.344  18.234  1.00 94.81           C  
ATOM   1321  CD  ARG A 166      12.188 -18.969  19.578  1.00 94.81           C  
ATOM   1322  NE  ARG A 166      11.359 -18.094  20.406  1.00 94.81           N  
ATOM   1323  NH1 ARG A 166      11.156 -19.562  22.156  1.00 94.81           N  
ATOM   1324  NH2 ARG A 166      10.148 -17.516  22.266  1.00 94.81           N  
ATOM   1325  CZ  ARG A 166      10.891 -18.391  21.609  1.00 94.81           C  
ATOM   1326  N   SER A 167      11.336 -15.273  16.516  1.00 96.06           N  
ATOM   1327  CA  SER A 167      10.086 -15.086  15.789  1.00 96.06           C  
ATOM   1328  C   SER A 167      10.336 -14.641  14.352  1.00 96.06           C  
ATOM   1329  CB  SER A 167       9.203 -14.062  16.500  1.00 96.06           C  
ATOM   1330  O   SER A 167       9.680 -15.117  13.422  1.00 96.06           O  
ATOM   1331  OG  SER A 167       8.781 -14.547  17.766  1.00 96.06           O  
ATOM   1332  N   ILE A 168      11.258 -13.773  14.180  1.00 95.44           N  
ATOM   1333  CA  ILE A 168      11.570 -13.258  12.852  1.00 95.44           C  
ATOM   1334  C   ILE A 168      12.125 -14.383  11.977  1.00 95.44           C  
ATOM   1335  CB  ILE A 168      12.578 -12.094  12.922  1.00 95.44           C  
ATOM   1336  O   ILE A 168      11.734 -14.531  10.820  1.00 95.44           O  
ATOM   1337  CG1 ILE A 168      11.906 -10.836  13.492  1.00 95.44           C  
ATOM   1338  CG2 ILE A 168      13.172 -11.805  11.539  1.00 95.44           C  
ATOM   1339  CD1 ILE A 168      12.852  -9.664  13.703  1.00 95.44           C  
ATOM   1340  N   LYS A 169      13.016 -15.164  12.500  1.00 93.00           N  
ATOM   1341  CA  LYS A 169      13.586 -16.281  11.742  1.00 93.00           C  
ATOM   1342  C   LYS A 169      12.516 -17.281  11.352  1.00 93.00           C  
ATOM   1343  CB  LYS A 169      14.688 -16.969  12.555  1.00 93.00           C  
ATOM   1344  O   LYS A 169      12.555 -17.844  10.258  1.00 93.00           O  
ATOM   1345  CG  LYS A 169      15.992 -16.188  12.617  1.00 93.00           C  
ATOM   1346  CD  LYS A 169      17.094 -17.000  13.289  1.00 93.00           C  
ATOM   1347  CE  LYS A 169      18.438 -16.297  13.188  1.00 93.00           C  
ATOM   1348  NZ  LYS A 169      19.516 -17.062  13.867  1.00 93.00           N  
ATOM   1349  N   GLU A 170      11.625 -17.453  12.242  1.00 94.62           N  
ATOM   1350  CA  GLU A 170      10.516 -18.344  11.945  1.00 94.62           C  
ATOM   1351  C   GLU A 170       9.656 -17.812  10.797  1.00 94.62           C  
ATOM   1352  CB  GLU A 170       9.648 -18.562  13.195  1.00 94.62           C  
ATOM   1353  O   GLU A 170       9.266 -18.562   9.906  1.00 94.62           O  
ATOM   1354  CG  GLU A 170       8.570 -19.625  13.023  1.00 94.62           C  
ATOM   1355  CD  GLU A 170       7.836 -19.938  14.312  1.00 94.62           C  
ATOM   1356  OE1 GLU A 170       6.770 -20.594  14.258  1.00 94.62           O  
ATOM   1357  OE2 GLU A 170       8.328 -19.531  15.391  1.00 94.62           O  
ATOM   1358  N   MET A 171       9.305 -16.547  10.859  1.00 94.44           N  
ATOM   1359  CA  MET A 171       8.523 -15.945   9.781  1.00 94.44           C  
ATOM   1360  C   MET A 171       9.266 -16.016   8.453  1.00 94.44           C  
ATOM   1361  CB  MET A 171       8.188 -14.484  10.117  1.00 94.44           C  
ATOM   1362  O   MET A 171       8.680 -16.344   7.422  1.00 94.44           O  
ATOM   1363  CG  MET A 171       7.109 -14.328  11.172  1.00 94.44           C  
ATOM   1364  SD  MET A 171       6.594 -12.586  11.398  1.00 94.44           S  
ATOM   1365  CE  MET A 171       7.992 -11.961  12.375  1.00 94.44           C  
ATOM   1366  N   LEU A 172      10.586 -15.797   8.516  1.00 91.12           N  
ATOM   1367  CA  LEU A 172      11.398 -15.828   7.305  1.00 91.12           C  
ATOM   1368  C   LEU A 172      11.430 -17.219   6.703  1.00 91.12           C  
ATOM   1369  CB  LEU A 172      12.828 -15.359   7.605  1.00 91.12           C  
ATOM   1370  O   LEU A 172      11.305 -17.391   5.484  1.00 91.12           O  
ATOM   1371  CG  LEU A 172      13.031 -13.852   7.766  1.00 91.12           C  
ATOM   1372  CD1 LEU A 172      14.461 -13.547   8.188  1.00 91.12           C  
ATOM   1373  CD2 LEU A 172      12.680 -13.125   6.473  1.00 91.12           C  
ATOM   1374  N   SER A 173      11.570 -18.172   7.527  1.00 89.62           N  
ATOM   1375  CA  SER A 173      11.586 -19.562   7.066  1.00 89.62           C  
ATOM   1376  C   SER A 173      10.273 -19.922   6.379  1.00 89.62           C  
ATOM   1377  CB  SER A 173      11.836 -20.500   8.234  1.00 89.62           C  
ATOM   1378  O   SER A 173      10.273 -20.562   5.324  1.00 89.62           O  
ATOM   1379  OG  SER A 173      13.164 -20.359   8.719  1.00 89.62           O  
ATOM   1380  N   ASP A 174       9.203 -19.453   6.980  1.00 88.88           N  
ATOM   1381  CA  ASP A 174       7.895 -19.750   6.406  1.00 88.88           C  
ATOM   1382  C   ASP A 174       7.684 -18.984   5.102  1.00 88.88           C  
ATOM   1383  CB  ASP A 174       6.785 -19.406   7.402  1.00 88.88           C  
ATOM   1384  O   ASP A 174       7.098 -19.516   4.152  1.00 88.88           O  
ATOM   1385  CG  ASP A 174       5.426 -19.938   6.977  1.00 88.88           C  
ATOM   1386  OD1 ASP A 174       5.305 -21.141   6.672  1.00 88.88           O  
ATOM   1387  OD2 ASP A 174       4.465 -19.141   6.941  1.00 88.88           O  
ATOM   1388  N   MET A 175       8.047 -17.750   5.008  1.00 86.88           N  
ATOM   1389  CA  MET A 175       7.949 -16.953   3.785  1.00 86.88           C  
ATOM   1390  C   MET A 175       8.703 -17.625   2.639  1.00 86.88           C  
ATOM   1391  CB  MET A 175       8.484 -15.539   4.012  1.00 86.88           C  
ATOM   1392  O   MET A 175       8.211 -17.672   1.509  1.00 86.88           O  
ATOM   1393  CG  MET A 175       7.590 -14.680   4.883  1.00 86.88           C  
ATOM   1394  SD  MET A 175       8.367 -13.070   5.312  1.00 86.88           S  
ATOM   1395  CE  MET A 175       8.430 -12.297   3.674  1.00 86.88           C  
ATOM   1396  N   ILE A 176       9.953 -18.125   2.979  1.00 82.25           N  
ATOM   1397  CA  ILE A 176      10.766 -18.828   1.988  1.00 82.25           C  
ATOM   1398  C   ILE A 176      10.055 -20.094   1.537  1.00 82.25           C  
ATOM   1399  CB  ILE A 176      12.172 -19.156   2.545  1.00 82.25           C  
ATOM   1400  O   ILE A 176      10.016 -20.406   0.343  1.00 82.25           O  
ATOM   1401  CG1 ILE A 176      12.969 -17.875   2.795  1.00 82.25           C  
ATOM   1402  CG2 ILE A 176      12.914 -20.094   1.590  1.00 82.25           C  
ATOM   1403  CD1 ILE A 176      14.250 -18.094   3.586  1.00 82.25           C  
ATOM   1404  N   ARG A 177       9.539 -20.828   2.439  1.00 83.75           N  
ATOM   1405  CA  ARG A 177       8.789 -22.047   2.135  1.00 83.75           C  
ATOM   1406  C   ARG A 177       7.633 -21.750   1.180  1.00 83.75           C  
ATOM   1407  CB  ARG A 177       8.250 -22.688   3.418  1.00 83.75           C  
ATOM   1408  O   ARG A 177       7.445 -22.453   0.188  1.00 83.75           O  
ATOM   1409  CG  ARG A 177       7.465 -23.969   3.188  1.00 83.75           C  
ATOM   1410  CD  ARG A 177       6.742 -24.406   4.449  1.00 83.75           C  
ATOM   1411  NE  ARG A 177       5.648 -23.500   4.797  1.00 83.75           N  
ATOM   1412  NH1 ARG A 177       3.971 -24.922   4.082  1.00 83.75           N  
ATOM   1413  NH2 ARG A 177       3.447 -22.875   4.969  1.00 83.75           N  
ATOM   1414  CZ  ARG A 177       4.359 -23.766   4.613  1.00 83.75           C  
ATOM   1415  N   ARG A 178       6.785 -20.734   1.476  1.00 80.50           N  
ATOM   1416  CA  ARG A 178       5.621 -20.375   0.675  1.00 80.50           C  
ATOM   1417  C   ARG A 178       6.039 -19.922  -0.718  1.00 80.50           C  
ATOM   1418  CB  ARG A 178       4.816 -19.281   1.370  1.00 80.50           C  
ATOM   1419  O   ARG A 178       5.383 -20.250  -1.708  1.00 80.50           O  
ATOM   1420  CG  ARG A 178       4.066 -19.750   2.605  1.00 80.50           C  
ATOM   1421  CD  ARG A 178       3.318 -18.609   3.283  1.00 80.50           C  
ATOM   1422  NE  ARG A 178       2.789 -19.000   4.582  1.00 80.50           N  
ATOM   1423  NH1 ARG A 178       0.831 -19.906   3.742  1.00 80.50           N  
ATOM   1424  NH2 ARG A 178       1.233 -19.938   6.000  1.00 80.50           N  
ATOM   1425  CZ  ARG A 178       1.619 -19.609   4.773  1.00 80.50           C  
ATOM   1426  N   ARG A 179       7.090 -19.156  -0.670  1.00 75.19           N  
ATOM   1427  CA  ARG A 179       7.629 -18.734  -1.957  1.00 75.19           C  
ATOM   1428  C   ARG A 179       8.023 -19.922  -2.809  1.00 75.19           C  
ATOM   1429  CB  ARG A 179       8.836 -17.812  -1.756  1.00 75.19           C  
ATOM   1430  O   ARG A 179       7.715 -19.984  -4.000  1.00 75.19           O  
ATOM   1431  CG  ARG A 179       9.469 -17.328  -3.053  1.00 75.19           C  
ATOM   1432  CD  ARG A 179      10.859 -16.766  -2.824  1.00 75.19           C  
ATOM   1433  NE  ARG A 179      11.812 -17.797  -2.449  1.00 75.19           N  
ATOM   1434  NH1 ARG A 179      13.523 -16.344  -1.939  1.00 75.19           N  
ATOM   1435  NH2 ARG A 179      13.844 -18.594  -1.721  1.00 75.19           N  
ATOM   1436  CZ  ARG A 179      13.055 -17.578  -2.037  1.00 75.19           C  
ATOM   1437  N   ASN A 180       8.727 -20.875  -2.229  1.00 70.25           N  
ATOM   1438  CA  ASN A 180       9.203 -22.062  -2.928  1.00 70.25           C  
ATOM   1439  C   ASN A 180       8.055 -22.953  -3.381  1.00 70.25           C  
ATOM   1440  CB  ASN A 180      10.172 -22.844  -2.041  1.00 70.25           C  
ATOM   1441  O   ASN A 180       8.133 -23.594  -4.430  1.00 70.25           O  
ATOM   1442  CG  ASN A 180      11.500 -22.156  -1.861  1.00 70.25           C  
ATOM   1443  ND2 ASN A 180      12.227 -22.516  -0.807  1.00 70.25           N  
ATOM   1444  OD1 ASN A 180      11.883 -21.297  -2.662  1.00 70.25           O  
ATOM   1445  N   LYS A 181       7.051 -23.078  -2.637  1.00 68.56           N  
ATOM   1446  CA  LYS A 181       5.867 -23.859  -3.010  1.00 68.56           C  
ATOM   1447  C   LYS A 181       5.273 -23.344  -4.320  1.00 68.56           C  
ATOM   1448  CB  LYS A 181       4.816 -23.797  -1.899  1.00 68.56           C  
ATOM   1449  O   LYS A 181       4.836 -24.141  -5.160  1.00 68.56           O  
ATOM   1450  CG  LYS A 181       3.682 -24.797  -2.070  1.00 68.56           C  
ATOM   1451  CD  LYS A 181       2.709 -24.734  -0.900  1.00 68.56           C  
ATOM   1452  CE  LYS A 181       1.522 -25.672  -1.112  1.00 68.56           C  
ATOM   1453  NZ  LYS A 181       0.584 -25.641   0.050  1.00 68.56           N  
ATOM   1454  N   VAL A 182       5.371 -22.188  -4.535  1.00 62.12           N  
ATOM   1455  CA  VAL A 182       4.812 -21.547  -5.723  1.00 62.12           C  
ATOM   1456  C   VAL A 182       5.719 -21.812  -6.922  1.00 62.12           C  
ATOM   1457  CB  VAL A 182       4.621 -20.031  -5.523  1.00 62.12           C  
ATOM   1458  O   VAL A 182       5.242 -22.141  -8.016  1.00 62.12           O  
ATOM   1459  CG1 VAL A 182       4.223 -19.359  -6.836  1.00 62.12           C  
ATOM   1460  CG2 VAL A 182       3.574 -19.766  -4.441  1.00 62.12           C  
ATOM   1461  N   LEU A 183       6.996 -21.453  -6.605  1.00 59.94           N  
ATOM   1462  CA  LEU A 183       7.941 -21.562  -7.715  1.00 59.94           C  
ATOM   1463  C   LEU A 183       8.055 -23.016  -8.180  1.00 59.94           C  
ATOM   1464  CB  LEU A 183       9.320 -21.047  -7.305  1.00 59.94           C  
ATOM   1465  O   LEU A 183       8.391 -23.281  -9.336  1.00 59.94           O  
ATOM   1466  CG  LEU A 183       9.430 -19.531  -7.074  1.00 59.94           C  
ATOM   1467  CD1 LEU A 183      10.797 -19.188  -6.496  1.00 59.94           C  
ATOM   1468  CD2 LEU A 183       9.180 -18.781  -8.375  1.00 59.94           C  
ATOM   1469  N   SER A 184       7.457 -23.922  -7.297  1.00 53.00           N  
ATOM   1470  CA  SER A 184       7.574 -25.344  -7.609  1.00 53.00           C  
ATOM   1471  C   SER A 184       6.227 -25.938  -7.988  1.00 53.00           C  
ATOM   1472  CB  SER A 184       8.164 -26.109  -6.422  1.00 53.00           C  
ATOM   1473  O   SER A 184       6.078 -27.156  -8.047  1.00 53.00           O  
ATOM   1474  OG  SER A 184       9.453 -25.609  -6.094  1.00 53.00           O  
ATOM   1475  N   ASN A 185       5.156 -25.125  -8.281  1.00 53.16           N  
ATOM   1476  CA  ASN A 185       3.807 -25.594  -8.578  1.00 53.16           C  
ATOM   1477  C   ASN A 185       3.293 -26.547  -7.512  1.00 53.16           C  
ATOM   1478  CB  ASN A 185       3.764 -26.250  -9.961  1.00 53.16           C  
ATOM   1479  O   ASN A 185       2.674 -27.562  -7.828  1.00 53.16           O  
ATOM   1480  CG  ASN A 185       3.670 -25.250 -11.086  1.00 53.16           C  
ATOM   1481  ND2 ASN A 185       3.717 -25.750 -12.320  1.00 53.16           N  
ATOM   1482  OD1 ASN A 185       3.557 -24.047 -10.859  1.00 53.16           O  
ATOM   1483  N   GLY A 186       3.547 -26.297  -6.215  1.00 49.91           N  
ATOM   1484  CA  GLY A 186       2.775 -26.984  -5.188  1.00 49.91           C  
ATOM   1485  C   GLY A 186       3.520 -28.141  -4.559  1.00 49.91           C  
ATOM   1486  O   GLY A 186       3.008 -28.797  -3.645  1.00 49.91           O  
ATOM   1487  N   ASP A 187       4.688 -28.469  -5.086  1.00 45.00           N  
ATOM   1488  CA  ASP A 187       5.445 -29.562  -4.496  1.00 45.00           C  
ATOM   1489  C   ASP A 187       6.449 -29.047  -3.467  1.00 45.00           C  
ATOM   1490  CB  ASP A 187       6.168 -30.359  -5.586  1.00 45.00           C  
ATOM   1491  O   ASP A 187       7.441 -28.422  -3.824  1.00 45.00           O  
ATOM   1492  CG  ASP A 187       6.594 -31.750  -5.121  1.00 45.00           C  
ATOM   1493  OD1 ASP A 187       6.520 -32.031  -3.908  1.00 45.00           O  
ATOM   1494  OD2 ASP A 187       7.016 -32.562  -5.977  1.00 45.00           O  
ATOM   1495  N   GLU A 188       6.137 -29.172  -2.201  1.00 45.16           N  
ATOM   1496  CA  GLU A 188       6.922 -28.719  -1.051  1.00 45.16           C  
ATOM   1497  C   GLU A 188       8.289 -29.406  -1.019  1.00 45.16           C  
ATOM   1498  CB  GLU A 188       6.168 -29.000   0.252  1.00 45.16           C  
ATOM   1499  O   GLU A 188       9.258 -28.828  -0.520  1.00 45.16           O  
ATOM   1500  CG  GLU A 188       5.055 -28.000   0.540  1.00 45.16           C  
ATOM   1501  CD  GLU A 188       4.355 -28.250   1.868  1.00 45.16           C  
ATOM   1502  OE1 GLU A 188       3.426 -27.484   2.215  1.00 45.16           O  
ATOM   1503  OE2 GLU A 188       4.742 -29.203   2.566  1.00 45.16           O  
ATOM   1504  N   ASN A 189       8.281 -30.672  -1.588  1.00 44.53           N  
ATOM   1505  CA  ASN A 189       9.477 -31.516  -1.579  1.00 44.53           C  
ATOM   1506  C   ASN A 189      10.320 -31.297  -2.832  1.00 44.53           C  
ATOM   1507  CB  ASN A 189       9.102 -33.000  -1.443  1.00 44.53           C  
ATOM   1508  O   ASN A 189      11.430 -31.812  -2.936  1.00 44.53           O  
ATOM   1509  CG  ASN A 189       8.633 -33.344  -0.046  1.00 44.53           C  
ATOM   1510  ND2 ASN A 189       7.914 -34.469   0.072  1.00 44.53           N  
ATOM   1511  OD1 ASN A 189       8.914 -32.625   0.918  1.00 44.53           O  
ATOM   1512  N   HIS A 190       9.867 -30.391  -3.701  1.00 40.91           N  
ATOM   1513  CA  HIS A 190      10.516 -30.203  -4.992  1.00 40.91           C  
ATOM   1514  C   HIS A 190      11.250 -28.875  -5.059  1.00 40.91           C  
ATOM   1515  CB  HIS A 190       9.500 -30.297  -6.129  1.00 40.91           C  
ATOM   1516  O   HIS A 190      10.617 -27.812  -5.047  1.00 40.91           O  
ATOM   1517  CG  HIS A 190       9.648 -31.531  -6.965  1.00 40.91           C  
ATOM   1518  CD2 HIS A 190       8.852 -32.625  -7.102  1.00 40.91           C  
ATOM   1519  ND1 HIS A 190      10.734 -31.750  -7.789  1.00 40.91           N  
ATOM   1520  CE1 HIS A 190      10.594 -32.906  -8.398  1.00 40.91           C  
ATOM   1521  NE2 HIS A 190       9.461 -33.469  -8.000  1.00 40.91           N  
ATOM   1522  N   ILE A 191      12.156 -28.469  -4.137  1.00 40.62           N  
ATOM   1523  CA  ILE A 191      13.062 -27.344  -4.344  1.00 40.62           C  
ATOM   1524  C   ILE A 191      13.320 -27.156  -5.836  1.00 40.62           C  
ATOM   1525  CB  ILE A 191      14.398 -27.547  -3.590  1.00 40.62           C  
ATOM   1526  O   ILE A 191      13.727 -28.094  -6.523  1.00 40.62           O  
ATOM   1527  CG1 ILE A 191      14.141 -27.672  -2.084  1.00 40.62           C  
ATOM   1528  CG2 ILE A 191      15.367 -26.406  -3.891  1.00 40.62           C  
ATOM   1529  CD1 ILE A 191      15.383 -28.016  -1.276  1.00 40.62           C  
ATOM   1530  N   LYS A 192      12.359 -26.984  -6.832  1.00 44.50           N  
ATOM   1531  CA  LYS A 192      12.805 -26.609  -8.172  1.00 44.50           C  
ATOM   1532  C   LYS A 192      14.297 -26.312  -8.195  1.00 44.50           C  
ATOM   1533  CB  LYS A 192      12.016 -25.391  -8.672  1.00 44.50           C  
ATOM   1534  O   LYS A 192      14.812 -25.625  -7.312  1.00 44.50           O  
ATOM   1535  CG  LYS A 192      10.766 -25.750  -9.469  1.00 44.50           C  
ATOM   1536  CD  LYS A 192      10.164 -24.516 -10.133  1.00 44.50           C  
ATOM   1537  CE  LYS A 192       8.906 -24.875 -10.922  1.00 44.50           C  
ATOM   1538  NZ  LYS A 192       8.312 -23.672 -11.578  1.00 44.50           N  
ATOM   1539  N   SER A 193      15.078 -27.312  -8.102  1.00 42.50           N  
ATOM   1540  CA  SER A 193      16.438 -27.359  -8.641  1.00 42.50           C  
ATOM   1541  C   SER A 193      17.000 -25.969  -8.844  1.00 42.50           C  
ATOM   1542  CB  SER A 193      16.453 -28.125  -9.961  1.00 42.50           C  
ATOM   1543  O   SER A 193      16.359 -25.109  -9.461  1.00 42.50           O  
ATOM   1544  OG  SER A 193      16.234 -27.250 -11.055  1.00 42.50           O  
ATOM   1545  N   ARG A 194      17.125 -25.141  -7.746  1.00 52.38           N  
ATOM   1546  CA  ARG A 194      18.141 -24.109  -7.879  1.00 52.38           C  
ATOM   1547  C   ARG A 194      18.875 -24.219  -9.211  1.00 52.38           C  
ATOM   1548  CB  ARG A 194      19.156 -24.188  -6.727  1.00 52.38           C  
ATOM   1549  O   ARG A 194      19.156 -25.328  -9.680  1.00 52.38           O  
ATOM   1550  CG  ARG A 194      18.797 -23.312  -5.535  1.00 52.38           C  
ATOM   1551  CD  ARG A 194      19.844 -23.391  -4.441  1.00 52.38           C  
ATOM   1552  NE  ARG A 194      19.766 -22.250  -3.539  1.00 52.38           N  
ATOM   1553  NH1 ARG A 194      21.547 -22.906  -2.219  1.00 52.38           N  
ATOM   1554  NH2 ARG A 194      20.422 -20.969  -1.745  1.00 52.38           N  
ATOM   1555  CZ  ARG A 194      20.578 -22.047  -2.502  1.00 52.38           C  
ATOM   1556  N   VAL A 195      18.281 -23.688 -10.281  1.00 63.38           N  
ATOM   1557  CA  VAL A 195      19.328 -23.594 -11.305  1.00 63.38           C  
ATOM   1558  C   VAL A 195      20.688 -23.828 -10.664  1.00 63.38           C  
ATOM   1559  CB  VAL A 195      19.297 -22.234 -12.031  1.00 63.38           C  
ATOM   1560  O   VAL A 195      21.031 -23.203  -9.656  1.00 63.38           O  
ATOM   1561  CG1 VAL A 195      20.359 -22.188 -13.125  1.00 63.38           C  
ATOM   1562  CG2 VAL A 195      17.906 -21.969 -12.609  1.00 63.38           C  
ATOM   1563  N   SER A 196      21.234 -24.922 -10.859  1.00 70.25           N  
ATOM   1564  CA  SER A 196      22.531 -25.266 -10.289  1.00 70.25           C  
ATOM   1565  C   SER A 196      23.469 -24.047 -10.305  1.00 70.25           C  
ATOM   1566  CB  SER A 196      23.172 -26.422 -11.047  1.00 70.25           C  
ATOM   1567  O   SER A 196      23.391 -23.219 -11.211  1.00 70.25           O  
ATOM   1568  OG  SER A 196      23.672 -25.984 -12.297  1.00 70.25           O  
ATOM   1569  N   GLU A 197      24.125 -23.828  -9.180  1.00 75.94           N  
ATOM   1570  CA  GLU A 197      25.141 -22.781  -9.062  1.00 75.94           C  
ATOM   1571  C   GLU A 197      26.047 -22.766 -10.289  1.00 75.94           C  
ATOM   1572  CB  GLU A 197      25.969 -22.969  -7.793  1.00 75.94           C  
ATOM   1573  O   GLU A 197      26.453 -21.688 -10.750  1.00 75.94           O  
ATOM   1574  CG  GLU A 197      26.766 -21.750  -7.395  1.00 75.94           C  
ATOM   1575  CD  GLU A 197      27.422 -21.875  -6.027  1.00 75.94           C  
ATOM   1576  OE1 GLU A 197      28.094 -20.922  -5.582  1.00 75.94           O  
ATOM   1577  OE2 GLU A 197      27.266 -22.953  -5.402  1.00 75.94           O  
ATOM   1578  N   GLN A 198      26.328 -24.016 -10.758  1.00 83.44           N  
ATOM   1579  CA  GLN A 198      27.172 -24.125 -11.938  1.00 83.44           C  
ATOM   1580  C   GLN A 198      26.531 -23.453 -13.148  1.00 83.44           C  
ATOM   1581  CB  GLN A 198      27.469 -25.594 -12.242  1.00 83.44           C  
ATOM   1582  O   GLN A 198      27.203 -22.750 -13.898  1.00 83.44           O  
ATOM   1583  CG  GLN A 198      28.453 -25.812 -13.375  1.00 83.44           C  
ATOM   1584  CD  GLN A 198      28.797 -27.266 -13.602  1.00 83.44           C  
ATOM   1585  NE2 GLN A 198      30.047 -27.547 -13.898  1.00 83.44           N  
ATOM   1586  OE1 GLN A 198      27.922 -28.141 -13.516  1.00 83.44           O  
ATOM   1587  N   HIS A 199      25.219 -23.578 -13.312  1.00 83.94           N  
ATOM   1588  CA  HIS A 199      24.469 -22.984 -14.414  1.00 83.94           C  
ATOM   1589  C   HIS A 199      24.453 -21.469 -14.320  1.00 83.94           C  
ATOM   1590  CB  HIS A 199      23.031 -23.531 -14.430  1.00 83.94           C  
ATOM   1591  O   HIS A 199      24.641 -20.781 -15.320  1.00 83.94           O  
ATOM   1592  CG  HIS A 199      22.938 -24.984 -14.805  1.00 83.94           C  
ATOM   1593  CD2 HIS A 199      23.875 -25.828 -15.312  1.00 83.94           C  
ATOM   1594  ND1 HIS A 199      21.781 -25.703 -14.664  1.00 83.94           N  
ATOM   1595  CE1 HIS A 199      22.000 -26.953 -15.078  1.00 83.94           C  
ATOM   1596  NE2 HIS A 199      23.266 -27.047 -15.469  1.00 83.94           N  
ATOM   1597  N   VAL A 200      24.219 -21.031 -13.062  1.00 85.44           N  
ATOM   1598  CA  VAL A 200      24.141 -19.594 -12.820  1.00 85.44           C  
ATOM   1599  C   VAL A 200      25.484 -18.953 -13.102  1.00 85.44           C  
ATOM   1600  CB  VAL A 200      23.688 -19.297 -11.367  1.00 85.44           C  
ATOM   1601  O   VAL A 200      25.547 -17.906 -13.758  1.00 85.44           O  
ATOM   1602  CG1 VAL A 200      23.719 -17.797 -11.102  1.00 85.44           C  
ATOM   1603  CG2 VAL A 200      22.297 -19.859 -11.109  1.00 85.44           C  
ATOM   1604  N   ARG A 201      26.562 -19.594 -12.609  1.00 88.06           N  
ATOM   1605  CA  ARG A 201      27.906 -19.078 -12.844  1.00 88.06           C  
ATOM   1606  C   ARG A 201      28.219 -19.016 -14.336  1.00 88.06           C  
ATOM   1607  CB  ARG A 201      28.938 -19.953 -12.125  1.00 88.06           C  
ATOM   1608  O   ARG A 201      28.797 -18.047 -14.812  1.00 88.06           O  
ATOM   1609  CG  ARG A 201      30.344 -19.375 -12.141  1.00 88.06           C  
ATOM   1610  CD  ARG A 201      31.312 -20.203 -11.312  1.00 88.06           C  
ATOM   1611  NE  ARG A 201      32.656 -19.641 -11.320  1.00 88.06           N  
ATOM   1612  NH1 ARG A 201      33.500 -21.094  -9.727  1.00 88.06           N  
ATOM   1613  NH2 ARG A 201      34.844 -19.484 -10.641  1.00 88.06           N  
ATOM   1614  CZ  ARG A 201      33.656 -20.078 -10.562  1.00 88.06           C  
ATOM   1615  N   TRP A 202      27.891 -20.094 -15.023  1.00 92.88           N  
ATOM   1616  CA  TRP A 202      28.078 -20.156 -16.469  1.00 92.88           C  
ATOM   1617  C   TRP A 202      27.359 -19.000 -17.156  1.00 92.88           C  
ATOM   1618  CB  TRP A 202      27.594 -21.484 -17.031  1.00 92.88           C  
ATOM   1619  O   TRP A 202      27.922 -18.312 -18.000  1.00 92.88           O  
ATOM   1620  CG  TRP A 202      27.938 -21.703 -18.469  1.00 92.88           C  
ATOM   1621  CD1 TRP A 202      29.016 -22.359 -18.969  1.00 92.88           C  
ATOM   1622  CD2 TRP A 202      27.172 -21.266 -19.594  1.00 92.88           C  
ATOM   1623  CE2 TRP A 202      27.859 -21.688 -20.766  1.00 92.88           C  
ATOM   1624  CE3 TRP A 202      25.984 -20.547 -19.750  1.00 92.88           C  
ATOM   1625  NE1 TRP A 202      28.984 -22.359 -20.344  1.00 92.88           N  
ATOM   1626  CH2 TRP A 202      26.234 -20.719 -22.156  1.00 92.88           C  
ATOM   1627  CZ2 TRP A 202      27.406 -21.422 -22.047  1.00 92.88           C  
ATOM   1628  CZ3 TRP A 202      25.516 -20.281 -21.031  1.00 92.88           C  
ATOM   1629  N   CYS A 203      26.078 -18.766 -16.812  1.00 93.62           N  
ATOM   1630  CA  CYS A 203      25.266 -17.719 -17.391  1.00 93.62           C  
ATOM   1631  C   CYS A 203      25.828 -16.344 -17.078  1.00 93.62           C  
ATOM   1632  CB  CYS A 203      23.828 -17.828 -16.891  1.00 93.62           C  
ATOM   1633  O   CYS A 203      25.797 -15.445 -17.922  1.00 93.62           O  
ATOM   1634  SG  CYS A 203      22.875 -19.141 -17.672  1.00 93.62           S  
ATOM   1635  N   MET A 204      26.297 -16.188 -15.875  1.00 93.00           N  
ATOM   1636  CA  MET A 204      26.906 -14.914 -15.492  1.00 93.00           C  
ATOM   1637  C   MET A 204      28.141 -14.641 -16.344  1.00 93.00           C  
ATOM   1638  CB  MET A 204      27.297 -14.930 -14.016  1.00 93.00           C  
ATOM   1639  O   MET A 204      28.359 -13.508 -16.781  1.00 93.00           O  
ATOM   1640  CG  MET A 204      26.125 -14.734 -13.070  1.00 93.00           C  
ATOM   1641  SD  MET A 204      26.641 -14.281 -11.375  1.00 93.00           S  
ATOM   1642  CE  MET A 204      25.031 -14.188 -10.555  1.00 93.00           C  
ATOM   1643  N   ASP A 205      28.969 -15.742 -16.594  1.00 93.56           N  
ATOM   1644  CA  ASP A 205      30.156 -15.602 -17.438  1.00 93.56           C  
ATOM   1645  C   ASP A 205      29.781 -15.203 -18.859  1.00 93.56           C  
ATOM   1646  CB  ASP A 205      30.953 -16.906 -17.453  1.00 93.56           C  
ATOM   1647  O   ASP A 205      30.406 -14.336 -19.453  1.00 93.56           O  
ATOM   1648  CG  ASP A 205      31.781 -17.125 -16.188  1.00 93.56           C  
ATOM   1649  OD1 ASP A 205      31.828 -16.203 -15.336  1.00 93.56           O  
ATOM   1650  OD2 ASP A 205      32.375 -18.203 -16.047  1.00 93.56           O  
ATOM   1651  N   PHE A 206      28.766 -15.898 -19.344  1.00 95.81           N  
ATOM   1652  CA  PHE A 206      28.266 -15.562 -20.688  1.00 95.81           C  
ATOM   1653  C   PHE A 206      27.797 -14.117 -20.734  1.00 95.81           C  
ATOM   1654  CB  PHE A 206      27.125 -16.500 -21.078  1.00 95.81           C  
ATOM   1655  O   PHE A 206      28.141 -13.383 -21.672  1.00 95.81           O  
ATOM   1656  CG  PHE A 206      26.719 -16.375 -22.516  1.00 95.81           C  
ATOM   1657  CD1 PHE A 206      25.734 -15.461 -22.891  1.00 95.81           C  
ATOM   1658  CD2 PHE A 206      27.297 -17.156 -23.500  1.00 95.81           C  
ATOM   1659  CE1 PHE A 206      25.344 -15.328 -24.219  1.00 95.81           C  
ATOM   1660  CE2 PHE A 206      26.922 -17.031 -24.828  1.00 95.81           C  
ATOM   1661  CZ  PHE A 206      25.938 -16.125 -25.188  1.00 95.81           C  
ATOM   1662  N   MET A 207      26.984 -13.711 -19.750  1.00 95.56           N  
ATOM   1663  CA  MET A 207      26.438 -12.359 -19.656  1.00 95.56           C  
ATOM   1664  C   MET A 207      27.562 -11.328 -19.609  1.00 95.56           C  
ATOM   1665  CB  MET A 207      25.547 -12.219 -18.422  1.00 95.56           C  
ATOM   1666  O   MET A 207      27.438 -10.250 -20.219  1.00 95.56           O  
ATOM   1667  CG  MET A 207      24.953 -10.828 -18.250  1.00 95.56           C  
ATOM   1668  SD  MET A 207      24.344 -10.523 -16.547  1.00 95.56           S  
ATOM   1669  CE  MET A 207      25.906 -10.523 -15.641  1.00 95.56           C  
ATOM   1670  N   LYS A 208      28.672 -11.555 -18.969  1.00 94.44           N  
ATOM   1671  CA  LYS A 208      29.781 -10.633 -18.797  1.00 94.44           C  
ATOM   1672  C   LYS A 208      30.656 -10.586 -20.047  1.00 94.44           C  
ATOM   1673  CB  LYS A 208      30.625 -11.031 -17.594  1.00 94.44           C  
ATOM   1674  O   LYS A 208      31.641  -9.859 -20.094  1.00 94.44           O  
ATOM   1675  CG  LYS A 208      29.969 -10.727 -16.250  1.00 94.44           C  
ATOM   1676  CD  LYS A 208      30.859 -11.141 -15.086  1.00 94.44           C  
ATOM   1677  CE  LYS A 208      30.203 -10.836 -13.742  1.00 94.44           C  
ATOM   1678  NZ  LYS A 208      31.016 -11.328 -12.602  1.00 94.44           N  
ATOM   1679  N   GLY A 209      30.312 -11.430 -21.109  1.00 92.19           N  
ATOM   1680  CA  GLY A 209      30.984 -11.273 -22.391  1.00 92.19           C  
ATOM   1681  C   GLY A 209      31.750 -12.516 -22.797  1.00 92.19           C  
ATOM   1682  O   GLY A 209      32.312 -12.562 -23.891  1.00 92.19           O  
ATOM   1683  N   ASN A 210      31.891 -13.492 -21.922  1.00 93.00           N  
ATOM   1684  CA  ASN A 210      32.594 -14.727 -22.297  1.00 93.00           C  
ATOM   1685  C   ASN A 210      31.672 -15.648 -23.109  1.00 93.00           C  
ATOM   1686  CB  ASN A 210      33.094 -15.453 -21.047  1.00 93.00           C  
ATOM   1687  O   ASN A 210      31.141 -16.625 -22.578  1.00 93.00           O  
ATOM   1688  CG  ASN A 210      33.969 -16.656 -21.391  1.00 93.00           C  
ATOM   1689  ND2 ASN A 210      34.312 -17.438 -20.391  1.00 93.00           N  
ATOM   1690  OD1 ASN A 210      34.312 -16.875 -22.562  1.00 93.00           O  
ATOM   1691  N   PHE A 211      31.609 -15.359 -24.453  1.00 93.50           N  
ATOM   1692  CA  PHE A 211      30.672 -16.125 -25.281  1.00 93.50           C  
ATOM   1693  C   PHE A 211      31.250 -17.500 -25.609  1.00 93.50           C  
ATOM   1694  CB  PHE A 211      30.344 -15.367 -26.562  1.00 93.50           C  
ATOM   1695  O   PHE A 211      30.516 -18.391 -26.031  1.00 93.50           O  
ATOM   1696  CG  PHE A 211      31.531 -15.133 -27.453  1.00 93.50           C  
ATOM   1697  CD1 PHE A 211      32.125 -13.875 -27.531  1.00 93.50           C  
ATOM   1698  CD2 PHE A 211      32.062 -16.172 -28.219  1.00 93.50           C  
ATOM   1699  CE1 PHE A 211      33.219 -13.656 -28.359  1.00 93.50           C  
ATOM   1700  CE2 PHE A 211      33.156 -15.961 -29.047  1.00 93.50           C  
ATOM   1701  CZ  PHE A 211      33.750 -14.703 -29.109  1.00 93.50           C  
ATOM   1702  N   SER A 212      32.594 -17.688 -25.422  1.00 91.19           N  
ATOM   1703  CA  SER A 212      33.250 -18.953 -25.750  1.00 91.19           C  
ATOM   1704  C   SER A 212      32.688 -20.094 -24.906  1.00 91.19           C  
ATOM   1705  CB  SER A 212      34.750 -18.859 -25.531  1.00 91.19           C  
ATOM   1706  O   SER A 212      32.750 -21.250 -25.297  1.00 91.19           O  
ATOM   1707  OG  SER A 212      35.062 -18.531 -24.188  1.00 91.19           O  
ATOM   1708  N   CYS A 213      32.156 -19.750 -23.766  1.00 91.38           N  
ATOM   1709  CA  CYS A 213      31.594 -20.781 -22.891  1.00 91.38           C  
ATOM   1710  C   CYS A 213      30.391 -21.453 -23.516  1.00 91.38           C  
ATOM   1711  CB  CYS A 213      31.203 -20.156 -21.547  1.00 91.38           C  
ATOM   1712  O   CYS A 213      30.000 -22.547 -23.109  1.00 91.38           O  
ATOM   1713  SG  CYS A 213      29.938 -18.875 -21.672  1.00 91.38           S  
ATOM   1714  N   ALA A 214      29.750 -20.812 -24.500  1.00 91.12           N  
ATOM   1715  CA  ALA A 214      28.562 -21.344 -25.156  1.00 91.12           C  
ATOM   1716  C   ALA A 214      28.891 -22.609 -25.938  1.00 91.12           C  
ATOM   1717  CB  ALA A 214      27.938 -20.297 -26.078  1.00 91.12           C  
ATOM   1718  O   ALA A 214      28.016 -23.453 -26.188  1.00 91.12           O  
ATOM   1719  N   PHE A 215      30.172 -22.797 -26.297  1.00 90.56           N  
ATOM   1720  CA  PHE A 215      30.578 -23.938 -27.125  1.00 90.56           C  
ATOM   1721  C   PHE A 215      30.672 -25.203 -26.297  1.00 90.56           C  
ATOM   1722  CB  PHE A 215      31.922 -23.656 -27.812  1.00 90.56           C  
ATOM   1723  O   PHE A 215      30.516 -26.312 -26.812  1.00 90.56           O  
ATOM   1724  CG  PHE A 215      31.891 -22.469 -28.734  1.00 90.56           C  
ATOM   1725  CD1 PHE A 215      31.078 -22.469 -29.875  1.00 90.56           C  
ATOM   1726  CD2 PHE A 215      32.656 -21.344 -28.469  1.00 90.56           C  
ATOM   1727  CE1 PHE A 215      31.047 -21.375 -30.734  1.00 90.56           C  
ATOM   1728  CE2 PHE A 215      32.625 -20.250 -29.328  1.00 90.56           C  
ATOM   1729  CZ  PHE A 215      31.828 -20.266 -30.453  1.00 90.56           C  
ATOM   1730  N   PHE A 216      30.859 -24.953 -24.984  1.00 88.75           N  
ATOM   1731  CA  PHE A 216      31.016 -26.125 -24.109  1.00 88.75           C  
ATOM   1732  C   PHE A 216      30.312 -25.906 -22.781  1.00 88.75           C  
ATOM   1733  CB  PHE A 216      32.500 -26.438 -23.891  1.00 88.75           C  
ATOM   1734  O   PHE A 216      30.969 -25.688 -21.750  1.00 88.75           O  
ATOM   1735  CG  PHE A 216      33.281 -26.609 -25.156  1.00 88.75           C  
ATOM   1736  CD1 PHE A 216      33.219 -27.797 -25.875  1.00 88.75           C  
ATOM   1737  CD2 PHE A 216      34.094 -25.578 -25.625  1.00 88.75           C  
ATOM   1738  CE1 PHE A 216      33.938 -27.953 -27.047  1.00 88.75           C  
ATOM   1739  CE2 PHE A 216      34.812 -25.734 -26.812  1.00 88.75           C  
ATOM   1740  CZ  PHE A 216      34.750 -26.922 -27.516  1.00 88.75           C  
ATOM   1741  N   PRO A 217      28.953 -25.953 -22.859  1.00 88.62           N  
ATOM   1742  CA  PRO A 217      28.250 -25.781 -21.578  1.00 88.62           C  
ATOM   1743  C   PRO A 217      28.500 -26.953 -20.625  1.00 88.62           C  
ATOM   1744  CB  PRO A 217      26.781 -25.703 -21.984  1.00 88.62           C  
ATOM   1745  O   PRO A 217      28.688 -28.094 -21.078  1.00 88.62           O  
ATOM   1746  CG  PRO A 217      26.719 -26.359 -23.328  1.00 88.62           C  
ATOM   1747  CD  PRO A 217      28.078 -26.250 -23.984  1.00 88.62           C  
ATOM   1748  N   PRO A 218      28.609 -26.734 -19.344  1.00 86.25           N  
ATOM   1749  CA  PRO A 218      28.859 -27.812 -18.375  1.00 86.25           C  
ATOM   1750  C   PRO A 218      27.844 -28.938 -18.469  1.00 86.25           C  
ATOM   1751  CB  PRO A 218      28.766 -27.094 -17.031  1.00 86.25           C  
ATOM   1752  O   PRO A 218      28.141 -30.062 -18.078  1.00 86.25           O  
ATOM   1753  CG  PRO A 218      28.047 -25.812 -17.328  1.00 86.25           C  
ATOM   1754  CD  PRO A 218      28.250 -25.469 -18.766  1.00 86.25           C  
ATOM   1755  N   TRP A 219      26.781 -28.641 -19.031  1.00 86.81           N  
ATOM   1756  CA  TRP A 219      25.734 -29.672 -19.078  1.00 86.81           C  
ATOM   1757  C   TRP A 219      25.672 -30.312 -20.469  1.00 86.81           C  
ATOM   1758  CB  TRP A 219      24.375 -29.078 -18.719  1.00 86.81           C  
ATOM   1759  O   TRP A 219      24.781 -31.109 -20.734  1.00 86.81           O  
ATOM   1760  CG  TRP A 219      24.031 -27.828 -19.484  1.00 86.81           C  
ATOM   1761  CD1 TRP A 219      23.438 -27.766 -20.719  1.00 86.81           C  
ATOM   1762  CD2 TRP A 219      24.250 -26.484 -19.078  1.00 86.81           C  
ATOM   1763  CE2 TRP A 219      23.766 -25.641 -20.109  1.00 86.81           C  
ATOM   1764  CE3 TRP A 219      24.812 -25.891 -17.938  1.00 86.81           C  
ATOM   1765  NE1 TRP A 219      23.281 -26.453 -21.109  1.00 86.81           N  
ATOM   1766  CH2 TRP A 219      24.391 -23.703 -18.906  1.00 86.81           C  
ATOM   1767  CZ2 TRP A 219      23.844 -24.250 -20.031  1.00 86.81           C  
ATOM   1768  CZ3 TRP A 219      24.875 -24.516 -17.859  1.00 86.81           C  
ATOM   1769  N   GLY A 220      26.531 -30.047 -21.281  1.00 88.50           N  
ATOM   1770  CA  GLY A 220      26.688 -30.688 -22.578  1.00 88.50           C  
ATOM   1771  C   GLY A 220      26.000 -29.922 -23.688  1.00 88.50           C  
ATOM   1772  O   GLY A 220      26.516 -28.922 -24.188  1.00 88.50           O  
ATOM   1773  N   ASP A 221      24.766 -30.312 -23.922  1.00 89.75           N  
ATOM   1774  CA  ASP A 221      24.000 -29.719 -25.031  1.00 89.75           C  
ATOM   1775  C   ASP A 221      23.375 -28.391 -24.609  1.00 89.75           C  
ATOM   1776  CB  ASP A 221      22.922 -30.688 -25.516  1.00 89.75           C  
ATOM   1777  O   ASP A 221      22.641 -28.344 -23.609  1.00 89.75           O  
ATOM   1778  CG  ASP A 221      22.234 -30.203 -26.781  1.00 89.75           C  
ATOM   1779  OD1 ASP A 221      22.500 -29.062 -27.219  1.00 89.75           O  
ATOM   1780  OD2 ASP A 221      21.406 -30.953 -27.344  1.00 89.75           O  
ATOM   1781  N   ILE A 222      23.641 -27.328 -25.422  1.00 89.75           N  
ATOM   1782  CA  ILE A 222      23.156 -26.000 -25.078  1.00 89.75           C  
ATOM   1783  C   ILE A 222      21.625 -25.984 -25.094  1.00 89.75           C  
ATOM   1784  CB  ILE A 222      23.703 -24.938 -26.047  1.00 89.75           C  
ATOM   1785  O   ILE A 222      21.000 -25.172 -24.406  1.00 89.75           O  
ATOM   1786  CG1 ILE A 222      23.453 -23.531 -25.484  1.00 89.75           C  
ATOM   1787  CG2 ILE A 222      23.094 -25.094 -27.438  1.00 89.75           C  
ATOM   1788  CD1 ILE A 222      24.312 -23.172 -24.281  1.00 89.75           C  
ATOM   1789  N   GLU A 223      20.984 -26.891 -25.766  1.00 89.38           N  
ATOM   1790  CA  GLU A 223      19.531 -26.922 -25.891  1.00 89.38           C  
ATOM   1791  C   GLU A 223      18.906 -27.859 -24.859  1.00 89.38           C  
ATOM   1792  CB  GLU A 223      19.109 -27.328 -27.297  1.00 89.38           C  
ATOM   1793  O   GLU A 223      17.703 -28.125 -24.891  1.00 89.38           O  
ATOM   1794  CG  GLU A 223      19.484 -26.328 -28.375  1.00 89.38           C  
ATOM   1795  CD  GLU A 223      18.953 -26.688 -29.750  1.00 89.38           C  
ATOM   1796  OE1 GLU A 223      18.781 -25.766 -30.594  1.00 89.38           O  
ATOM   1797  OE2 GLU A 223      18.719 -27.891 -30.000  1.00 89.38           O  
ATOM   1798  N   LYS A 224      19.734 -28.438 -24.062  1.00 91.38           N  
ATOM   1799  CA  LYS A 224      19.250 -29.375 -23.047  1.00 91.38           C  
ATOM   1800  C   LYS A 224      18.203 -28.703 -22.156  1.00 91.38           C  
ATOM   1801  CB  LYS A 224      20.406 -29.891 -22.188  1.00 91.38           C  
ATOM   1802  O   LYS A 224      18.391 -27.578 -21.703  1.00 91.38           O  
ATOM   1803  CG  LYS A 224      20.000 -30.969 -21.203  1.00 91.38           C  
ATOM   1804  CD  LYS A 224      21.203 -31.531 -20.453  1.00 91.38           C  
ATOM   1805  CE  LYS A 224      20.797 -32.625 -19.469  1.00 91.38           C  
ATOM   1806  NZ  LYS A 224      21.984 -33.188 -18.766  1.00 91.38           N  
ATOM   1807  N   ALA A 225      17.094 -29.406 -22.094  1.00 87.56           N  
ATOM   1808  CA  ALA A 225      16.016 -28.922 -21.234  1.00 87.56           C  
ATOM   1809  C   ALA A 225      15.945 -29.734 -19.953  1.00 87.56           C  
ATOM   1810  CB  ALA A 225      14.680 -28.984 -21.969  1.00 87.56           C  
ATOM   1811  O   ALA A 225      16.281 -30.922 -19.938  1.00 87.56           O  
ATOM   1812  N   GLY A 226      15.648 -28.984 -18.891  1.00 74.44           N  
ATOM   1813  CA  GLY A 226      15.445 -29.641 -17.609  1.00 74.44           C  
ATOM   1814  C   GLY A 226      14.062 -30.234 -17.453  1.00 74.44           C  
ATOM   1815  O   GLY A 226      13.320 -30.359 -18.422  1.00 74.44           O  
ATOM   1816  N   LYS A 227      13.742 -30.625 -16.344  1.00 69.62           N  
ATOM   1817  CA  LYS A 227      12.461 -31.250 -16.016  1.00 69.62           C  
ATOM   1818  C   LYS A 227      11.305 -30.281 -16.234  1.00 69.62           C  
ATOM   1819  CB  LYS A 227      12.469 -31.766 -14.578  1.00 69.62           C  
ATOM   1820  O   LYS A 227      10.172 -30.703 -16.469  1.00 69.62           O  
ATOM   1821  CG  LYS A 227      13.328 -33.000 -14.359  1.00 69.62           C  
ATOM   1822  CD  LYS A 227      13.156 -33.562 -12.953  1.00 69.62           C  
ATOM   1823  CE  LYS A 227      14.047 -34.781 -12.727  1.00 69.62           C  
ATOM   1824  NZ  LYS A 227      13.883 -35.312 -11.344  1.00 69.62           N  
ATOM   1825  N   SER A 228      11.547 -29.000 -16.141  1.00 69.62           N  
ATOM   1826  CA  SER A 228      10.555 -27.953 -16.312  1.00 69.62           C  
ATOM   1827  C   SER A 228      10.148 -27.797 -17.766  1.00 69.62           C  
ATOM   1828  CB  SER A 228      11.086 -26.625 -15.766  1.00 69.62           C  
ATOM   1829  O   SER A 228       9.164 -27.109 -18.078  1.00 69.62           O  
ATOM   1830  OG  SER A 228      12.227 -26.203 -16.500  1.00 69.62           O  
ATOM   1831  N   GLY A 229      10.883 -28.469 -18.641  1.00 78.56           N  
ATOM   1832  CA  GLY A 229      10.602 -28.344 -20.062  1.00 78.56           C  
ATOM   1833  C   GLY A 229      11.305 -27.172 -20.719  1.00 78.56           C  
ATOM   1834  O   GLY A 229      11.312 -27.047 -21.938  1.00 78.56           O  
ATOM   1835  N   PHE A 230      11.898 -26.266 -19.906  1.00 84.56           N  
ATOM   1836  CA  PHE A 230      12.625 -25.125 -20.438  1.00 84.56           C  
ATOM   1837  C   PHE A 230      14.102 -25.453 -20.609  1.00 84.56           C  
ATOM   1838  CB  PHE A 230      12.461 -23.891 -19.531  1.00 84.56           C  
ATOM   1839  O   PHE A 230      14.664 -26.219 -19.844  1.00 84.56           O  
ATOM   1840  CG  PHE A 230      11.062 -23.328 -19.516  1.00 84.56           C  
ATOM   1841  CD1 PHE A 230      10.594 -22.578 -20.594  1.00 84.56           C  
ATOM   1842  CD2 PHE A 230      10.227 -23.562 -18.438  1.00 84.56           C  
ATOM   1843  CE1 PHE A 230       9.305 -22.062 -20.578  1.00 84.56           C  
ATOM   1844  CE2 PHE A 230       8.930 -23.031 -18.422  1.00 84.56           C  
ATOM   1845  CZ  PHE A 230       8.477 -22.281 -19.484  1.00 84.56           C  
ATOM   1846  N   PRO A 231      14.688 -24.875 -21.641  1.00 90.00           N  
ATOM   1847  CA  PRO A 231      16.125 -25.047 -21.766  1.00 90.00           C  
ATOM   1848  C   PRO A 231      16.891 -24.531 -20.547  1.00 90.00           C  
ATOM   1849  CB  PRO A 231      16.469 -24.234 -23.016  1.00 90.00           C  
ATOM   1850  O   PRO A 231      16.516 -23.516 -19.953  1.00 90.00           O  
ATOM   1851  CG  PRO A 231      15.195 -24.156 -23.781  1.00 90.00           C  
ATOM   1852  CD  PRO A 231      14.055 -24.109 -22.812  1.00 90.00           C  
ATOM   1853  N   LEU A 232      17.938 -25.234 -20.125  1.00 90.62           N  
ATOM   1854  CA  LEU A 232      18.734 -24.906 -18.953  1.00 90.62           C  
ATOM   1855  C   LEU A 232      19.312 -23.484 -19.078  1.00 90.62           C  
ATOM   1856  CB  LEU A 232      19.875 -25.906 -18.781  1.00 90.62           C  
ATOM   1857  O   LEU A 232      19.391 -22.766 -18.078  1.00 90.62           O  
ATOM   1858  CG  LEU A 232      19.469 -27.344 -18.453  1.00 90.62           C  
ATOM   1859  CD1 LEU A 232      20.688 -28.234 -18.297  1.00 90.62           C  
ATOM   1860  CD2 LEU A 232      18.625 -27.375 -17.172  1.00 90.62           C  
ATOM   1861  N   PHE A 233      19.703 -23.109 -20.297  1.00 92.50           N  
ATOM   1862  CA  PHE A 233      20.219 -21.766 -20.531  1.00 92.50           C  
ATOM   1863  C   PHE A 233      19.141 -20.719 -20.250  1.00 92.50           C  
ATOM   1864  CB  PHE A 233      20.734 -21.625 -21.969  1.00 92.50           C  
ATOM   1865  O   PHE A 233      19.422 -19.688 -19.625  1.00 92.50           O  
ATOM   1866  CG  PHE A 233      21.453 -20.328 -22.234  1.00 92.50           C  
ATOM   1867  CD1 PHE A 233      21.156 -19.562 -23.359  1.00 92.50           C  
ATOM   1868  CD2 PHE A 233      22.422 -19.859 -21.344  1.00 92.50           C  
ATOM   1869  CE1 PHE A 233      21.828 -18.359 -23.594  1.00 92.50           C  
ATOM   1870  CE2 PHE A 233      23.094 -18.656 -21.578  1.00 92.50           C  
ATOM   1871  CZ  PHE A 233      22.781 -17.922 -22.703  1.00 92.50           C  
ATOM   1872  N   ALA A 234      17.922 -21.016 -20.719  1.00 91.88           N  
ATOM   1873  CA  ALA A 234      16.812 -20.109 -20.500  1.00 91.88           C  
ATOM   1874  C   ALA A 234      16.531 -19.922 -19.016  1.00 91.88           C  
ATOM   1875  CB  ALA A 234      15.555 -20.609 -21.219  1.00 91.88           C  
ATOM   1876  O   ALA A 234      16.344 -18.797 -18.547  1.00 91.88           O  
ATOM   1877  N   THR A 235      16.500 -20.984 -18.312  1.00 88.94           N  
ATOM   1878  CA  THR A 235      16.266 -20.922 -16.875  1.00 88.94           C  
ATOM   1879  C   THR A 235      17.422 -20.203 -16.172  1.00 88.94           C  
ATOM   1880  CB  THR A 235      16.094 -22.328 -16.266  1.00 88.94           C  
ATOM   1881  O   THR A 235      17.219 -19.516 -15.172  1.00 88.94           O  
ATOM   1882  CG2 THR A 235      14.812 -22.984 -16.781  1.00 88.94           C  
ATOM   1883  OG1 THR A 235      17.219 -23.141 -16.625  1.00 88.94           O  
ATOM   1884  N   GLY A 236      18.656 -20.406 -16.656  1.00 90.38           N  
ATOM   1885  CA  GLY A 236      19.812 -19.688 -16.141  1.00 90.38           C  
ATOM   1886  C   GLY A 236      19.734 -18.188 -16.359  1.00 90.38           C  
ATOM   1887  O   GLY A 236      20.062 -17.406 -15.461  1.00 90.38           O  
ATOM   1888  N   VAL A 237      19.297 -17.797 -17.578  1.00 91.75           N  
ATOM   1889  CA  VAL A 237      19.109 -16.391 -17.891  1.00 91.75           C  
ATOM   1890  C   VAL A 237      18.094 -15.773 -16.922  1.00 91.75           C  
ATOM   1891  CB  VAL A 237      18.656 -16.188 -19.344  1.00 91.75           C  
ATOM   1892  O   VAL A 237      18.328 -14.688 -16.375  1.00 91.75           O  
ATOM   1893  CG1 VAL A 237      18.234 -14.734 -19.578  1.00 91.75           C  
ATOM   1894  CG2 VAL A 237      19.766 -16.594 -20.312  1.00 91.75           C  
ATOM   1895  N   ALA A 238      17.000 -16.453 -16.781  1.00 88.19           N  
ATOM   1896  CA  ALA A 238      15.953 -15.992 -15.867  1.00 88.19           C  
ATOM   1897  C   ALA A 238      16.500 -15.805 -14.453  1.00 88.19           C  
ATOM   1898  CB  ALA A 238      14.781 -16.969 -15.852  1.00 88.19           C  
ATOM   1899  O   ALA A 238      16.203 -14.797 -13.797  1.00 88.19           O  
ATOM   1900  N   LYS A 239      17.297 -16.719 -14.000  1.00 84.06           N  
ATOM   1901  CA  LYS A 239      17.875 -16.656 -12.664  1.00 84.06           C  
ATOM   1902  C   LYS A 239      18.859 -15.492 -12.539  1.00 84.06           C  
ATOM   1903  CB  LYS A 239      18.594 -17.969 -12.320  1.00 84.06           C  
ATOM   1904  O   LYS A 239      18.875 -14.789 -11.523  1.00 84.06           O  
ATOM   1905  CG  LYS A 239      19.141 -18.031 -10.906  1.00 84.06           C  
ATOM   1906  CD  LYS A 239      18.016 -17.953  -9.875  1.00 84.06           C  
ATOM   1907  CE  LYS A 239      18.562 -18.109  -8.453  1.00 84.06           C  
ATOM   1908  NZ  LYS A 239      17.469 -17.969  -7.438  1.00 84.06           N  
ATOM   1909  N   VAL A 240      19.703 -15.305 -13.508  1.00 87.94           N  
ATOM   1910  CA  VAL A 240      20.641 -14.188 -13.484  1.00 87.94           C  
ATOM   1911  C   VAL A 240      19.875 -12.875 -13.461  1.00 87.94           C  
ATOM   1912  CB  VAL A 240      21.594 -14.227 -14.695  1.00 87.94           C  
ATOM   1913  O   VAL A 240      20.250 -11.945 -12.742  1.00 87.94           O  
ATOM   1914  CG1 VAL A 240      22.422 -12.938 -14.781  1.00 87.94           C  
ATOM   1915  CG2 VAL A 240      22.516 -15.445 -14.617  1.00 87.94           C  
ATOM   1916  N   CYS A 241      18.859 -12.797 -14.328  1.00 83.94           N  
ATOM   1917  CA  CYS A 241      18.031 -11.594 -14.328  1.00 83.94           C  
ATOM   1918  C   CYS A 241      17.406 -11.359 -12.953  1.00 83.94           C  
ATOM   1919  CB  CYS A 241      16.922 -11.703 -15.383  1.00 83.94           C  
ATOM   1920  O   CYS A 241      17.266 -10.219 -12.523  1.00 83.94           O  
ATOM   1921  SG  CYS A 241      17.531 -11.547 -17.078  1.00 83.94           S  
ATOM   1922  N   GLU A 242      17.094 -12.461 -12.414  1.00 72.00           N  
ATOM   1923  CA  GLU A 242      16.578 -12.391 -11.047  1.00 72.00           C  
ATOM   1924  C   GLU A 242      17.625 -11.812 -10.094  1.00 72.00           C  
ATOM   1925  CB  GLU A 242      16.141 -13.773 -10.562  1.00 72.00           C  
ATOM   1926  O   GLU A 242      17.297 -10.992  -9.234  1.00 72.00           O  
ATOM   1927  CG  GLU A 242      15.539 -13.773  -9.164  1.00 72.00           C  
ATOM   1928  CD  GLU A 242      15.250 -15.164  -8.633  1.00 72.00           C  
ATOM   1929  OE1 GLU A 242      15.172 -15.344  -7.398  1.00 72.00           O  
ATOM   1930  OE2 GLU A 242      15.109 -16.094  -9.461  1.00 72.00           O  
ATOM   1931  N   LEU A 243      18.844 -12.156 -10.164  1.00 74.56           N  
ATOM   1932  CA  LEU A 243      19.938 -11.797  -9.266  1.00 74.56           C  
ATOM   1933  C   LEU A 243      20.469 -10.406  -9.586  1.00 74.56           C  
ATOM   1934  CB  LEU A 243      21.062 -12.828  -9.359  1.00 74.56           C  
ATOM   1935  O   LEU A 243      20.797  -9.633  -8.680  1.00 74.56           O  
ATOM   1936  CG  LEU A 243      20.750 -14.234  -8.852  1.00 74.56           C  
ATOM   1937  CD1 LEU A 243      21.891 -15.188  -9.180  1.00 74.56           C  
ATOM   1938  CD2 LEU A 243      20.469 -14.211  -7.352  1.00 74.56           C  
ATOM   1939  N   GLU A 244      20.484 -10.062 -10.867  1.00 76.38           N  
ATOM   1940  CA  GLU A 244      21.203  -8.859 -11.281  1.00 76.38           C  
ATOM   1941  C   GLU A 244      20.250  -7.797 -11.812  1.00 76.38           C  
ATOM   1942  CB  GLU A 244      22.250  -9.203 -12.344  1.00 76.38           C  
ATOM   1943  O   GLU A 244      20.656  -6.656 -12.055  1.00 76.38           O  
ATOM   1944  CG  GLU A 244      23.312 -10.188 -11.875  1.00 76.38           C  
ATOM   1945  CD  GLU A 244      24.234  -9.609 -10.812  1.00 76.38           C  
ATOM   1946  OE1 GLU A 244      24.703 -10.367  -9.930  1.00 76.38           O  
ATOM   1947  OE2 GLU A 244      24.516  -8.391 -10.867  1.00 76.38           O  
ATOM   1948  N   GLY A 245      18.984  -8.141 -11.969  1.00 67.94           N  
ATOM   1949  CA  GLY A 245      18.031  -7.223 -12.602  1.00 67.94           C  
ATOM   1950  C   GLY A 245      17.875  -7.457 -14.086  1.00 67.94           C  
ATOM   1951  O   GLY A 245      18.719  -8.117 -14.711  1.00 67.94           O  
ATOM   1952  N   ILE A 246      16.688  -6.898 -14.672  1.00 78.94           N  
ATOM   1953  CA  ILE A 246      16.328  -7.121 -16.062  1.00 78.94           C  
ATOM   1954  C   ILE A 246      17.375  -6.492 -16.969  1.00 78.94           C  
ATOM   1955  CB  ILE A 246      14.930  -6.543 -16.391  1.00 78.94           C  
ATOM   1956  O   ILE A 246      17.516  -6.875 -18.141  1.00 78.94           O  
ATOM   1957  CG1 ILE A 246      14.312  -7.273 -17.578  1.00 78.94           C  
ATOM   1958  CG2 ILE A 246      15.016  -5.035 -16.641  1.00 78.94           C  
ATOM   1959  CD1 ILE A 246      12.852  -7.656 -17.391  1.00 78.94           C  
ATOM   1960  N   ALA A 247      18.188  -5.570 -16.406  1.00 79.94           N  
ATOM   1961  CA  ALA A 247      19.250  -4.918 -17.172  1.00 79.94           C  
ATOM   1962  C   ALA A 247      20.312  -5.922 -17.594  1.00 79.94           C  
ATOM   1963  CB  ALA A 247      19.875  -3.783 -16.375  1.00 79.94           C  
ATOM   1964  O   ALA A 247      21.078  -5.668 -18.547  1.00 79.94           O  
ATOM   1965  N   ALA A 248      20.406  -7.051 -16.938  1.00 87.62           N  
ATOM   1966  CA  ALA A 248      21.359  -8.109 -17.250  1.00 87.62           C  
ATOM   1967  C   ALA A 248      21.125  -8.656 -18.656  1.00 87.62           C  
ATOM   1968  CB  ALA A 248      21.266  -9.234 -16.219  1.00 87.62           C  
ATOM   1969  O   ALA A 248      22.047  -9.188 -19.281  1.00 87.62           O  
ATOM   1970  N   LEU A 249      19.938  -8.477 -19.141  1.00 91.44           N  
ATOM   1971  CA  LEU A 249      19.562  -8.992 -20.453  1.00 91.44           C  
ATOM   1972  C   LEU A 249      20.422  -8.359 -21.547  1.00 91.44           C  
ATOM   1973  CB  LEU A 249      18.094  -8.742 -20.734  1.00 91.44           C  
ATOM   1974  O   LEU A 249      20.797  -9.023 -22.516  1.00 91.44           O  
ATOM   1975  CG  LEU A 249      17.094  -9.664 -20.031  1.00 91.44           C  
ATOM   1976  CD1 LEU A 249      15.664  -9.172 -20.266  1.00 91.44           C  
ATOM   1977  CD2 LEU A 249      17.250 -11.102 -20.516  1.00 91.44           C  
ATOM   1978  N   SER A 250      20.750  -7.066 -21.328  1.00 92.81           N  
ATOM   1979  CA  SER A 250      21.609  -6.379 -22.281  1.00 92.81           C  
ATOM   1980  C   SER A 250      22.984  -7.039 -22.391  1.00 92.81           C  
ATOM   1981  CB  SER A 250      21.766  -4.906 -21.906  1.00 92.81           C  
ATOM   1982  O   SER A 250      23.562  -7.113 -23.469  1.00 92.81           O  
ATOM   1983  OG  SER A 250      22.391  -4.777 -20.641  1.00 92.81           O  
ATOM   1984  N   GLY A 251      23.438  -7.543 -21.250  1.00 95.31           N  
ATOM   1985  CA  GLY A 251      24.703  -8.273 -21.234  1.00 95.31           C  
ATOM   1986  C   GLY A 251      24.641  -9.562 -22.047  1.00 95.31           C  
ATOM   1987  O   GLY A 251      25.578  -9.875 -22.797  1.00 95.31           O  
ATOM   1988  N   PHE A 252      23.625 -10.297 -21.938  1.00 96.56           N  
ATOM   1989  CA  PHE A 252      23.438 -11.516 -22.703  1.00 96.56           C  
ATOM   1990  C   PHE A 252      23.406 -11.211 -24.203  1.00 96.56           C  
ATOM   1991  CB  PHE A 252      22.141 -12.234 -22.297  1.00 96.56           C  
ATOM   1992  O   PHE A 252      24.078 -11.883 -25.000  1.00 96.56           O  
ATOM   1993  CG  PHE A 252      22.234 -12.945 -20.984  1.00 96.56           C  
ATOM   1994  CD1 PHE A 252      22.953 -14.125 -20.859  1.00 96.56           C  
ATOM   1995  CD2 PHE A 252      21.609 -12.430 -19.859  1.00 96.56           C  
ATOM   1996  CE1 PHE A 252      23.047 -14.789 -19.641  1.00 96.56           C  
ATOM   1997  CE2 PHE A 252      21.688 -13.078 -18.625  1.00 96.56           C  
ATOM   1998  CZ  PHE A 252      22.406 -14.266 -18.516  1.00 96.56           C  
ATOM   1999  N   ARG A 253      22.641 -10.125 -24.469  1.00 96.88           N  
ATOM   2000  CA  ARG A 253      22.500  -9.750 -25.875  1.00 96.88           C  
ATOM   2001  C   ARG A 253      23.812  -9.250 -26.453  1.00 96.88           C  
ATOM   2002  CB  ARG A 253      21.422  -8.672 -26.047  1.00 96.88           C  
ATOM   2003  O   ARG A 253      24.156  -9.523 -27.609  1.00 96.88           O  
ATOM   2004  CG  ARG A 253      20.016  -9.156 -25.719  1.00 96.88           C  
ATOM   2005  CD  ARG A 253      19.500 -10.148 -26.750  1.00 96.88           C  
ATOM   2006  NE  ARG A 253      18.125 -10.539 -26.484  1.00 96.88           N  
ATOM   2007  NH1 ARG A 253      18.031 -12.117 -28.172  1.00 96.88           N  
ATOM   2008  NH2 ARG A 253      16.203 -11.750 -26.844  1.00 96.88           N  
ATOM   2009  CZ  ARG A 253      17.453 -11.469 -27.172  1.00 96.88           C  
ATOM   2010  N   GLY A 254      24.516  -8.523 -25.594  1.00 96.50           N  
ATOM   2011  CA  GLY A 254      25.844  -8.070 -25.969  1.00 96.50           C  
ATOM   2012  C   GLY A 254      26.812  -9.211 -26.250  1.00 96.50           C  
ATOM   2013  O   GLY A 254      27.547  -9.188 -27.234  1.00 96.50           O  
ATOM   2014  N   SER A 255      26.844 -10.211 -25.375  1.00 96.69           N  
ATOM   2015  CA  SER A 255      27.703 -11.383 -25.547  1.00 96.69           C  
ATOM   2016  C   SER A 255      27.328 -12.164 -26.797  1.00 96.69           C  
ATOM   2017  CB  SER A 255      27.625 -12.297 -24.328  1.00 96.69           C  
ATOM   2018  O   SER A 255      28.203 -12.617 -27.547  1.00 96.69           O  
ATOM   2019  OG  SER A 255      28.609 -13.305 -24.375  1.00 96.69           O  
ATOM   2020  N   LEU A 256      26.000 -12.336 -27.062  1.00 97.06           N  
ATOM   2021  CA  LEU A 256      25.516 -13.031 -28.250  1.00 97.06           C  
ATOM   2022  C   LEU A 256      25.938 -12.297 -29.516  1.00 97.06           C  
ATOM   2023  CB  LEU A 256      23.984 -13.156 -28.219  1.00 97.06           C  
ATOM   2024  O   LEU A 256      26.344 -12.930 -30.500  1.00 97.06           O  
ATOM   2025  CG  LEU A 256      23.344 -13.969 -29.328  1.00 97.06           C  
ATOM   2026  CD1 LEU A 256      23.859 -15.406 -29.312  1.00 97.06           C  
ATOM   2027  CD2 LEU A 256      21.828 -13.945 -29.203  1.00 97.06           C  
ATOM   2028  N   ALA A 257      25.844 -10.930 -29.484  1.00 96.50           N  
ATOM   2029  CA  ALA A 257      26.266 -10.109 -30.625  1.00 96.50           C  
ATOM   2030  C   ALA A 257      27.750 -10.305 -30.906  1.00 96.50           C  
ATOM   2031  CB  ALA A 257      25.969  -8.641 -30.359  1.00 96.50           C  
ATOM   2032  O   ALA A 257      28.156 -10.414 -32.062  1.00 96.50           O  
ATOM   2033  N   ARG A 258      28.594 -10.359 -29.891  1.00 96.31           N  
ATOM   2034  CA  ARG A 258      30.031 -10.570 -30.047  1.00 96.31           C  
ATOM   2035  C   ARG A 258      30.312 -11.945 -30.641  1.00 96.31           C  
ATOM   2036  CB  ARG A 258      30.734 -10.430 -28.703  1.00 96.31           C  
ATOM   2037  O   ARG A 258      31.234 -12.094 -31.453  1.00 96.31           O  
ATOM   2038  CG  ARG A 258      30.906  -8.984 -28.234  1.00 96.31           C  
ATOM   2039  CD  ARG A 258      31.844  -8.875 -27.062  1.00 96.31           C  
ATOM   2040  NE  ARG A 258      31.266  -9.430 -25.844  1.00 96.31           N  
ATOM   2041  NH1 ARG A 258      31.078  -7.391 -24.766  1.00 96.31           N  
ATOM   2042  NH2 ARG A 258      30.375  -9.305 -23.719  1.00 96.31           N  
ATOM   2043  CZ  ARG A 258      30.906  -8.711 -24.781  1.00 96.31           C  
ATOM   2044  N   MET A 259      29.562 -12.883 -30.219  1.00 95.88           N  
ATOM   2045  CA  MET A 259      29.688 -14.234 -30.766  1.00 95.88           C  
ATOM   2046  C   MET A 259      29.422 -14.250 -32.250  1.00 95.88           C  
ATOM   2047  CB  MET A 259      28.719 -15.188 -30.047  1.00 95.88           C  
ATOM   2048  O   MET A 259      30.141 -14.906 -33.031  1.00 95.88           O  
ATOM   2049  CG  MET A 259      28.859 -16.641 -30.500  1.00 95.88           C  
ATOM   2050  SD  MET A 259      27.688 -17.750 -29.609  1.00 95.88           S  
ATOM   2051  CE  MET A 259      27.812 -19.234 -30.656  1.00 95.88           C  
ATOM   2052  N   LYS A 260      28.375 -13.539 -32.656  1.00 96.12           N  
ATOM   2053  CA  LYS A 260      28.031 -13.469 -34.062  1.00 96.12           C  
ATOM   2054  C   LYS A 260      29.141 -12.805 -34.875  1.00 96.12           C  
ATOM   2055  CB  LYS A 260      26.719 -12.703 -34.250  1.00 96.12           C  
ATOM   2056  O   LYS A 260      29.516 -13.289 -35.938  1.00 96.12           O  
ATOM   2057  CG  LYS A 260      26.250 -12.633 -35.719  1.00 96.12           C  
ATOM   2058  CD  LYS A 260      25.906 -14.008 -36.250  1.00 96.12           C  
ATOM   2059  CE  LYS A 260      25.297 -13.930 -37.656  1.00 96.12           C  
ATOM   2060  NZ  LYS A 260      25.469 -15.203 -38.406  1.00 96.12           N  
ATOM   2061  N   VAL A 261      29.672 -11.672 -34.375  1.00 96.12           N  
ATOM   2062  CA  VAL A 261      30.766 -10.961 -35.031  1.00 96.12           C  
ATOM   2063  C   VAL A 261      31.969 -11.891 -35.156  1.00 96.12           C  
ATOM   2064  CB  VAL A 261      31.156  -9.688 -34.281  1.00 96.12           C  
ATOM   2065  O   VAL A 261      32.594 -11.969 -36.250  1.00 96.12           O  
ATOM   2066  CG1 VAL A 261      32.469  -9.094 -34.812  1.00 96.12           C  
ATOM   2067  CG2 VAL A 261      30.031  -8.656 -34.312  1.00 96.12           C  
ATOM   2068  N   TRP A 262      32.344 -12.570 -34.125  1.00 95.31           N  
ATOM   2069  CA  TRP A 262      33.469 -13.500 -34.125  1.00 95.31           C  
ATOM   2070  C   TRP A 262      33.281 -14.586 -35.188  1.00 95.31           C  
ATOM   2071  CB  TRP A 262      33.656 -14.133 -32.750  1.00 95.31           C  
ATOM   2072  O   TRP A 262      34.188 -14.914 -35.938  1.00 95.31           O  
ATOM   2073  CG  TRP A 262      34.812 -15.070 -32.656  1.00 95.31           C  
ATOM   2074  CD1 TRP A 262      36.125 -14.750 -32.375  1.00 95.31           C  
ATOM   2075  CD2 TRP A 262      34.781 -16.484 -32.875  1.00 95.31           C  
ATOM   2076  CE2 TRP A 262      36.125 -16.953 -32.688  1.00 95.31           C  
ATOM   2077  CE3 TRP A 262      33.781 -17.406 -33.188  1.00 95.31           C  
ATOM   2078  NE1 TRP A 262      36.906 -15.883 -32.375  1.00 95.31           N  
ATOM   2079  CH2 TRP A 262      35.438 -19.188 -33.125  1.00 95.31           C  
ATOM   2080  CZ2 TRP A 262      36.438 -18.312 -32.812  1.00 95.31           C  
ATOM   2081  CZ3 TRP A 262      34.125 -18.750 -33.312  1.00 95.31           C  
ATOM   2082  N   GLY A 263      32.094 -15.203 -35.219  1.00 94.12           N  
ATOM   2083  CA  GLY A 263      31.781 -16.234 -36.188  1.00 94.12           C  
ATOM   2084  C   GLY A 263      31.906 -15.750 -37.625  1.00 94.12           C  
ATOM   2085  O   GLY A 263      32.438 -16.469 -38.469  1.00 94.12           O  
ATOM   2086  N   ASP A 264      31.531 -14.523 -37.844  1.00 93.38           N  
ATOM   2087  CA  ASP A 264      31.578 -13.938 -39.188  1.00 93.38           C  
ATOM   2088  C   ASP A 264      33.031 -13.641 -39.594  1.00 93.38           C  
ATOM   2089  CB  ASP A 264      30.734 -12.656 -39.250  1.00 93.38           C  
ATOM   2090  O   ASP A 264      33.344 -13.734 -40.781  1.00 93.38           O  
ATOM   2091  CG  ASP A 264      29.250 -12.922 -39.156  1.00 93.38           C  
ATOM   2092  OD1 ASP A 264      28.828 -14.078 -39.375  1.00 93.38           O  
ATOM   2093  OD2 ASP A 264      28.484 -11.961 -38.906  1.00 93.38           O  
ATOM   2094  N   GLU A 265      33.875 -13.312 -38.688  1.00 95.56           N  
ATOM   2095  CA  GLU A 265      35.281 -12.953 -38.969  1.00 95.56           C  
ATOM   2096  C   GLU A 265      36.156 -14.195 -39.062  1.00 95.56           C  
ATOM   2097  CB  GLU A 265      35.812 -12.031 -37.875  1.00 95.56           C  
ATOM   2098  O   GLU A 265      37.281 -14.125 -39.562  1.00 95.56           O  
ATOM   2099  CG  GLU A 265      35.250 -10.617 -37.938  1.00 95.56           C  
ATOM   2100  CD  GLU A 265      35.781  -9.719 -36.812  1.00 95.56           C  
ATOM   2101  OE1 GLU A 265      35.562  -8.492 -36.875  1.00 95.56           O  
ATOM   2102  OE2 GLU A 265      36.406 -10.250 -35.875  1.00 95.56           O  
ATOM   2103  N   HIS A 266      35.531 -15.312 -38.656  1.00 93.88           N  
ATOM   2104  CA  HIS A 266      36.375 -16.516 -38.688  1.00 93.88           C  
ATOM   2105  C   HIS A 266      35.625 -17.688 -39.344  1.00 93.88           C  
ATOM   2106  CB  HIS A 266      36.781 -16.906 -37.281  1.00 93.88           C  
ATOM   2107  O   HIS A 266      35.469 -18.750 -38.719  1.00 93.88           O  
ATOM   2108  CG  HIS A 266      37.625 -15.867 -36.594  1.00 93.88           C  
ATOM   2109  CD2 HIS A 266      38.969 -15.766 -36.469  1.00 93.88           C  
ATOM   2110  ND1 HIS A 266      37.094 -14.766 -35.969  1.00 93.88           N  
ATOM   2111  CE1 HIS A 266      38.062 -14.023 -35.469  1.00 93.88           C  
ATOM   2112  NE2 HIS A 266      39.219 -14.617 -35.750  1.00 93.88           N  
ATOM   2113  N   PRO A 267      35.250 -17.609 -40.594  1.00 91.69           N  
ATOM   2114  CA  PRO A 267      34.469 -18.656 -41.219  1.00 91.69           C  
ATOM   2115  C   PRO A 267      35.250 -19.953 -41.406  1.00 91.69           C  
ATOM   2116  CB  PRO A 267      34.125 -18.062 -42.594  1.00 91.69           C  
ATOM   2117  O   PRO A 267      34.688 -21.047 -41.469  1.00 91.69           O  
ATOM   2118  CG  PRO A 267      35.156 -16.984 -42.812  1.00 91.69           C  
ATOM   2119  CD  PRO A 267      35.531 -16.422 -41.469  1.00 91.69           C  
ATOM   2120  N   ASP A 268      36.594 -19.844 -41.406  1.00 94.38           N  
ATOM   2121  CA  ASP A 268      37.469 -21.000 -41.656  1.00 94.38           C  
ATOM   2122  C   ASP A 268      37.594 -21.859 -40.375  1.00 94.38           C  
ATOM   2123  CB  ASP A 268      38.844 -20.547 -42.094  1.00 94.38           C  
ATOM   2124  O   ASP A 268      38.000 -23.016 -40.438  1.00 94.38           O  
ATOM   2125  CG  ASP A 268      39.469 -19.531 -41.156  1.00 94.38           C  
ATOM   2126  OD1 ASP A 268      38.844 -18.484 -40.875  1.00 94.38           O  
ATOM   2127  OD2 ASP A 268      40.625 -19.750 -40.719  1.00 94.38           O  
ATOM   2128  N   LEU A 269      37.094 -21.344 -39.250  1.00 92.62           N  
ATOM   2129  CA  LEU A 269      37.281 -22.047 -37.969  1.00 92.62           C  
ATOM   2130  C   LEU A 269      35.969 -22.703 -37.562  1.00 92.62           C  
ATOM   2131  CB  LEU A 269      37.750 -21.078 -36.875  1.00 92.62           C  
ATOM   2132  O   LEU A 269      35.938 -23.484 -36.594  1.00 92.62           O  
ATOM   2133  CG  LEU A 269      39.094 -20.406 -37.125  1.00 92.62           C  
ATOM   2134  CD1 LEU A 269      39.406 -19.422 -36.000  1.00 92.62           C  
ATOM   2135  CD2 LEU A 269      40.219 -21.453 -37.250  1.00 92.62           C  
ATOM   2136  N   ILE A 270      34.875 -22.406 -38.312  1.00 92.62           N  
ATOM   2137  CA  ILE A 270      33.594 -22.891 -37.812  1.00 92.62           C  
ATOM   2138  C   ILE A 270      32.844 -23.625 -38.906  1.00 92.62           C  
ATOM   2139  CB  ILE A 270      32.750 -21.734 -37.250  1.00 92.62           C  
ATOM   2140  O   ILE A 270      33.094 -23.438 -40.094  1.00 92.62           O  
ATOM   2141  CG1 ILE A 270      32.438 -20.719 -38.344  1.00 92.62           C  
ATOM   2142  CG2 ILE A 270      33.438 -21.062 -36.062  1.00 92.62           C  
ATOM   2143  CD1 ILE A 270      31.438 -19.641 -37.938  1.00 92.62           C  
ATOM   2144  N   ASP A 271      32.000 -24.547 -38.500  1.00 94.12           N  
ATOM   2145  CA  ASP A 271      30.891 -25.016 -39.312  1.00 94.12           C  
ATOM   2146  C   ASP A 271      29.750 -24.000 -39.344  1.00 94.12           C  
ATOM   2147  CB  ASP A 271      30.391 -26.375 -38.812  1.00 94.12           C  
ATOM   2148  O   ASP A 271      29.000 -23.891 -38.375  1.00 94.12           O  
ATOM   2149  CG  ASP A 271      29.344 -26.984 -39.719  1.00 94.12           C  
ATOM   2150  OD1 ASP A 271      28.562 -26.234 -40.375  1.00 94.12           O  
ATOM   2151  OD2 ASP A 271      29.281 -28.234 -39.812  1.00 94.12           O  
ATOM   2152  N   THR A 272      29.609 -23.266 -40.469  1.00 92.50           N  
ATOM   2153  CA  THR A 272      28.734 -22.094 -40.562  1.00 92.50           C  
ATOM   2154  C   THR A 272      27.297 -22.469 -40.250  1.00 92.50           C  
ATOM   2155  CB  THR A 272      28.828 -21.438 -41.938  1.00 92.50           C  
ATOM   2156  O   THR A 272      26.594 -21.734 -39.531  1.00 92.50           O  
ATOM   2157  CG2 THR A 272      27.984 -20.172 -42.000  1.00 92.50           C  
ATOM   2158  OG1 THR A 272      30.188 -21.109 -42.219  1.00 92.50           O  
ATOM   2159  N   GLU A 273      26.859 -23.594 -40.719  1.00 93.69           N  
ATOM   2160  CA  GLU A 273      25.484 -24.031 -40.500  1.00 93.69           C  
ATOM   2161  C   GLU A 273      25.234 -24.312 -39.031  1.00 93.69           C  
ATOM   2162  CB  GLU A 273      25.156 -25.266 -41.344  1.00 93.69           C  
ATOM   2163  O   GLU A 273      24.234 -23.859 -38.469  1.00 93.69           O  
ATOM   2164  CG  GLU A 273      23.688 -25.641 -41.344  1.00 93.69           C  
ATOM   2165  CD  GLU A 273      23.375 -26.844 -42.219  1.00 93.69           C  
ATOM   2166  OE1 GLU A 273      22.203 -27.281 -42.250  1.00 93.69           O  
ATOM   2167  OE2 GLU A 273      24.312 -27.359 -42.875  1.00 93.69           O  
ATOM   2168  N   LYS A 274      26.125 -25.031 -38.375  1.00 93.25           N  
ATOM   2169  CA  LYS A 274      25.984 -25.391 -36.969  1.00 93.25           C  
ATOM   2170  C   LYS A 274      26.109 -24.172 -36.062  1.00 93.25           C  
ATOM   2171  CB  LYS A 274      27.016 -26.438 -36.594  1.00 93.25           C  
ATOM   2172  O   LYS A 274      25.375 -24.047 -35.094  1.00 93.25           O  
ATOM   2173  CG  LYS A 274      26.734 -27.828 -37.125  1.00 93.25           C  
ATOM   2174  CD  LYS A 274      27.734 -28.844 -36.594  1.00 93.25           C  
ATOM   2175  CE  LYS A 274      27.484 -30.234 -37.188  1.00 93.25           C  
ATOM   2176  NZ  LYS A 274      28.516 -31.219 -36.750  1.00 93.25           N  
ATOM   2177  N   PHE A 275      27.000 -23.312 -36.438  1.00 94.62           N  
ATOM   2178  CA  PHE A 275      27.203 -22.078 -35.688  1.00 94.62           C  
ATOM   2179  C   PHE A 275      25.953 -21.219 -35.719  1.00 94.62           C  
ATOM   2180  CB  PHE A 275      28.391 -21.297 -36.250  1.00 94.62           C  
ATOM   2181  O   PHE A 275      25.500 -20.719 -34.688  1.00 94.62           O  
ATOM   2182  CG  PHE A 275      28.672 -20.016 -35.500  1.00 94.62           C  
ATOM   2183  CD1 PHE A 275      28.172 -18.812 -35.969  1.00 94.62           C  
ATOM   2184  CD2 PHE A 275      29.438 -20.031 -34.344  1.00 94.62           C  
ATOM   2185  CE1 PHE A 275      28.422 -17.625 -35.281  1.00 94.62           C  
ATOM   2186  CE2 PHE A 275      29.688 -18.844 -33.656  1.00 94.62           C  
ATOM   2187  CZ  PHE A 275      29.188 -17.641 -34.125  1.00 94.62           C  
ATOM   2188  N   ASN A 276      25.375 -21.047 -36.906  1.00 94.31           N  
ATOM   2189  CA  ASN A 276      24.188 -20.219 -37.062  1.00 94.31           C  
ATOM   2190  C   ASN A 276      22.984 -20.828 -36.312  1.00 94.31           C  
ATOM   2191  CB  ASN A 276      23.844 -20.016 -38.531  1.00 94.31           C  
ATOM   2192  O   ASN A 276      22.188 -20.109 -35.750  1.00 94.31           O  
ATOM   2193  CG  ASN A 276      24.766 -19.016 -39.219  1.00 94.31           C  
ATOM   2194  ND2 ASN A 276      24.938 -19.172 -40.531  1.00 94.31           N  
ATOM   2195  OD1 ASN A 276      25.312 -18.125 -38.562  1.00 94.31           O  
ATOM   2196  N   LYS A 277      22.891 -22.156 -36.344  1.00 94.88           N  
ATOM   2197  CA  LYS A 277      21.844 -22.844 -35.594  1.00 94.88           C  
ATOM   2198  C   LYS A 277      21.984 -22.578 -34.094  1.00 94.88           C  
ATOM   2199  CB  LYS A 277      21.875 -24.344 -35.875  1.00 94.88           C  
ATOM   2200  O   LYS A 277      21.000 -22.328 -33.406  1.00 94.88           O  
ATOM   2201  CG  LYS A 277      20.688 -25.109 -35.312  1.00 94.88           C  
ATOM   2202  CD  LYS A 277      20.750 -26.578 -35.656  1.00 94.88           C  
ATOM   2203  CE  LYS A 277      19.609 -27.359 -35.031  1.00 94.88           C  
ATOM   2204  NZ  LYS A 277      19.656 -28.812 -35.375  1.00 94.88           N  
ATOM   2205  N   MET A 278      23.188 -22.688 -33.594  1.00 94.38           N  
ATOM   2206  CA  MET A 278      23.453 -22.406 -32.156  1.00 94.38           C  
ATOM   2207  C   MET A 278      23.125 -20.969 -31.812  1.00 94.38           C  
ATOM   2208  CB  MET A 278      24.922 -22.703 -31.828  1.00 94.38           C  
ATOM   2209  O   MET A 278      22.469 -20.703 -30.797  1.00 94.38           O  
ATOM   2210  CG  MET A 278      25.281 -22.484 -30.375  1.00 94.38           C  
ATOM   2211  SD  MET A 278      27.047 -22.781 -30.016  1.00 94.38           S  
ATOM   2212  CE  MET A 278      27.125 -24.578 -30.328  1.00 94.38           C  
ATOM   2213  N   TYR A 279      23.594 -20.078 -32.719  1.00 95.44           N  
ATOM   2214  CA  TYR A 279      23.312 -18.656 -32.500  1.00 95.44           C  
ATOM   2215  C   TYR A 279      21.812 -18.406 -32.375  1.00 95.44           C  
ATOM   2216  CB  TYR A 279      23.891 -17.812 -33.625  1.00 95.44           C  
ATOM   2217  O   TYR A 279      21.359 -17.734 -31.453  1.00 95.44           O  
ATOM   2218  CG  TYR A 279      23.500 -16.359 -33.562  1.00 95.44           C  
ATOM   2219  CD1 TYR A 279      22.438 -15.859 -34.312  1.00 95.44           C  
ATOM   2220  CD2 TYR A 279      24.219 -15.469 -32.750  1.00 95.44           C  
ATOM   2221  CE1 TYR A 279      22.078 -14.516 -34.250  1.00 95.44           C  
ATOM   2222  CE2 TYR A 279      23.875 -14.125 -32.688  1.00 95.44           C  
ATOM   2223  OH  TYR A 279      22.453 -12.328 -33.375  1.00 95.44           O  
ATOM   2224  CZ  TYR A 279      22.797 -13.656 -33.438  1.00 95.44           C  
ATOM   2225  N   ASN A 280      21.016 -18.969 -33.312  1.00 96.12           N  
ATOM   2226  CA  ASN A 280      19.578 -18.781 -33.312  1.00 96.12           C  
ATOM   2227  C   ASN A 280      18.938 -19.406 -32.062  1.00 96.12           C  
ATOM   2228  CB  ASN A 280      18.953 -19.359 -34.562  1.00 96.12           C  
ATOM   2229  O   ASN A 280      18.016 -18.844 -31.484  1.00 96.12           O  
ATOM   2230  CG  ASN A 280      19.266 -18.531 -35.812  1.00 96.12           C  
ATOM   2231  ND2 ASN A 280      19.297 -19.172 -36.969  1.00 96.12           N  
ATOM   2232  OD1 ASN A 280      19.500 -17.328 -35.719  1.00 96.12           O  
ATOM   2233  N   SER A 281      19.469 -20.562 -31.656  1.00 95.38           N  
ATOM   2234  CA  SER A 281      18.953 -21.250 -30.469  1.00 95.38           C  
ATOM   2235  C   SER A 281      19.203 -20.422 -29.219  1.00 95.38           C  
ATOM   2236  CB  SER A 281      19.594 -22.625 -30.328  1.00 95.38           C  
ATOM   2237  O   SER A 281      18.312 -20.281 -28.359  1.00 95.38           O  
ATOM   2238  OG  SER A 281      19.125 -23.500 -31.344  1.00 95.38           O  
ATOM   2239  N   ILE A 282      20.391 -19.906 -29.141  1.00 96.00           N  
ATOM   2240  CA  ILE A 282      20.750 -19.094 -27.969  1.00 96.00           C  
ATOM   2241  C   ILE A 282      19.891 -17.844 -27.922  1.00 96.00           C  
ATOM   2242  CB  ILE A 282      22.250 -18.719 -27.969  1.00 96.00           C  
ATOM   2243  O   ILE A 282      19.391 -17.453 -26.859  1.00 96.00           O  
ATOM   2244  CG1 ILE A 282      23.109 -19.969 -27.703  1.00 96.00           C  
ATOM   2245  CG2 ILE A 282      22.531 -17.625 -26.953  1.00 96.00           C  
ATOM   2246  CD1 ILE A 282      24.609 -19.703 -27.797  1.00 96.00           C  
ATOM   2247  N   ASN A 283      19.703 -17.250 -29.109  1.00 96.38           N  
ATOM   2248  CA  ASN A 283      18.859 -16.078 -29.188  1.00 96.38           C  
ATOM   2249  C   ASN A 283      17.438 -16.375 -28.688  1.00 96.38           C  
ATOM   2250  CB  ASN A 283      18.812 -15.539 -30.625  1.00 96.38           C  
ATOM   2251  O   ASN A 283      16.875 -15.594 -27.922  1.00 96.38           O  
ATOM   2252  CG  ASN A 283      18.234 -14.148 -30.703  1.00 96.38           C  
ATOM   2253  ND2 ASN A 283      17.344 -13.930 -31.688  1.00 96.38           N  
ATOM   2254  OD1 ASN A 283      18.562 -13.266 -29.906  1.00 96.38           O  
ATOM   2255  N   LYS A 284      16.859 -17.500 -29.109  1.00 95.81           N  
ATOM   2256  CA  LYS A 284      15.523 -17.922 -28.688  1.00 95.81           C  
ATOM   2257  C   LYS A 284      15.484 -18.156 -27.188  1.00 95.81           C  
ATOM   2258  CB  LYS A 284      15.094 -19.172 -29.438  1.00 95.81           C  
ATOM   2259  O   LYS A 284      14.523 -17.766 -26.516  1.00 95.81           O  
ATOM   2260  CG  LYS A 284      13.641 -19.562 -29.219  1.00 95.81           C  
ATOM   2261  CD  LYS A 284      13.266 -20.812 -30.000  1.00 95.81           C  
ATOM   2262  CE  LYS A 284      11.859 -21.281 -29.672  1.00 95.81           C  
ATOM   2263  NZ  LYS A 284      11.484 -22.500 -30.438  1.00 95.81           N  
ATOM   2264  N   MET A 285      16.484 -18.781 -26.688  1.00 95.19           N  
ATOM   2265  CA  MET A 285      16.547 -19.125 -25.266  1.00 95.19           C  
ATOM   2266  C   MET A 285      16.688 -17.875 -24.406  1.00 95.19           C  
ATOM   2267  CB  MET A 285      17.703 -20.078 -24.984  1.00 95.19           C  
ATOM   2268  O   MET A 285      16.172 -17.812 -23.297  1.00 95.19           O  
ATOM   2269  CG  MET A 285      17.484 -21.484 -25.547  1.00 95.19           C  
ATOM   2270  SD  MET A 285      18.828 -22.641 -25.094  1.00 95.19           S  
ATOM   2271  CE  MET A 285      19.984 -22.312 -26.453  1.00 95.19           C  
ATOM   2272  N   ILE A 286      17.484 -16.859 -24.891  1.00 95.38           N  
ATOM   2273  CA  ILE A 286      17.578 -15.578 -24.203  1.00 95.38           C  
ATOM   2274  C   ILE A 286      16.188 -14.930 -24.109  1.00 95.38           C  
ATOM   2275  CB  ILE A 286      18.562 -14.625 -24.891  1.00 95.38           C  
ATOM   2276  O   ILE A 286      15.789 -14.438 -23.062  1.00 95.38           O  
ATOM   2277  CG1 ILE A 286      20.000 -15.133 -24.719  1.00 95.38           C  
ATOM   2278  CG2 ILE A 286      18.422 -13.203 -24.359  1.00 95.38           C  
ATOM   2279  CD1 ILE A 286      21.047 -14.328 -25.484  1.00 95.38           C  
ATOM   2280  N   ASP A 287      15.445 -15.031 -25.250  1.00 92.94           N  
ATOM   2281  CA  ASP A 287      14.086 -14.492 -25.266  1.00 92.94           C  
ATOM   2282  C   ASP A 287      13.188 -15.250 -24.281  1.00 92.94           C  
ATOM   2283  CB  ASP A 287      13.500 -14.562 -26.672  1.00 92.94           C  
ATOM   2284  O   ASP A 287      12.391 -14.633 -23.562  1.00 92.94           O  
ATOM   2285  CG  ASP A 287      14.133 -13.555 -27.625  1.00 92.94           C  
ATOM   2286  OD1 ASP A 287      14.688 -12.539 -27.156  1.00 92.94           O  
ATOM   2287  OD2 ASP A 287      14.062 -13.781 -28.859  1.00 92.94           O  
ATOM   2288  N   GLN A 288      13.328 -16.578 -24.312  1.00 91.00           N  
ATOM   2289  CA  GLN A 288      12.547 -17.406 -23.375  1.00 91.00           C  
ATOM   2290  C   GLN A 288      12.898 -17.078 -21.938  1.00 91.00           C  
ATOM   2291  CB  GLN A 288      12.781 -18.891 -23.656  1.00 91.00           C  
ATOM   2292  O   GLN A 288      12.008 -17.000 -21.078  1.00 91.00           O  
ATOM   2293  CG  GLN A 288      12.094 -19.391 -24.922  1.00 91.00           C  
ATOM   2294  CD  GLN A 288      12.352 -20.859 -25.172  1.00 91.00           C  
ATOM   2295  NE2 GLN A 288      11.492 -21.484 -25.969  1.00 91.00           N  
ATOM   2296  OE1 GLN A 288      13.320 -21.438 -24.672  1.00 91.00           O  
ATOM   2297  N   GLY A 289      14.195 -16.953 -21.703  1.00 89.62           N  
ATOM   2298  CA  GLY A 289      14.648 -16.562 -20.375  1.00 89.62           C  
ATOM   2299  C   GLY A 289      14.125 -15.203 -19.953  1.00 89.62           C  
ATOM   2300  O   GLY A 289      13.711 -15.023 -18.797  1.00 89.62           O  
ATOM   2301  N   ALA A 290      14.164 -14.266 -20.859  1.00 88.06           N  
ATOM   2302  CA  ALA A 290      13.641 -12.930 -20.578  1.00 88.06           C  
ATOM   2303  C   ALA A 290      12.172 -12.984 -20.203  1.00 88.06           C  
ATOM   2304  CB  ALA A 290      13.836 -12.031 -21.797  1.00 88.06           C  
ATOM   2305  O   ALA A 290      11.742 -12.297 -19.266  1.00 88.06           O  
ATOM   2306  N   GLU A 291      11.445 -13.844 -20.875  1.00 84.19           N  
ATOM   2307  CA  GLU A 291      10.023 -14.008 -20.594  1.00 84.19           C  
ATOM   2308  C   GLU A 291       9.797 -14.625 -19.219  1.00 84.19           C  
ATOM   2309  CB  GLU A 291       9.352 -14.867 -21.672  1.00 84.19           C  
ATOM   2310  O   GLU A 291       8.914 -14.195 -18.469  1.00 84.19           O  
ATOM   2311  CG  GLU A 291       7.836 -14.906 -21.578  1.00 84.19           C  
ATOM   2312  CD  GLU A 291       7.184 -13.539 -21.656  1.00 84.19           C  
ATOM   2313  OE1 GLU A 291       6.074 -13.359 -21.109  1.00 84.19           O  
ATOM   2314  OE2 GLU A 291       7.793 -12.641 -22.281  1.00 84.19           O  
ATOM   2315  N   LEU A 292      10.586 -15.617 -18.922  1.00 82.50           N  
ATOM   2316  CA  LEU A 292      10.492 -16.281 -17.625  1.00 82.50           C  
ATOM   2317  C   LEU A 292      10.820 -15.305 -16.500  1.00 82.50           C  
ATOM   2318  CB  LEU A 292      11.438 -17.484 -17.562  1.00 82.50           C  
ATOM   2319  O   LEU A 292      10.172 -15.320 -15.445  1.00 82.50           O  
ATOM   2320  CG  LEU A 292      11.023 -18.703 -18.375  1.00 82.50           C  
ATOM   2321  CD1 LEU A 292      12.141 -19.734 -18.391  1.00 82.50           C  
ATOM   2322  CD2 LEU A 292       9.734 -19.312 -17.828  1.00 82.50           C  
ATOM   2323  N   ALA A 293      11.867 -14.547 -16.734  1.00 80.06           N  
ATOM   2324  CA  ALA A 293      12.289 -13.562 -15.742  1.00 80.06           C  
ATOM   2325  C   ALA A 293      11.203 -12.516 -15.508  1.00 80.06           C  
ATOM   2326  CB  ALA A 293      13.586 -12.891 -16.188  1.00 80.06           C  
ATOM   2327  O   ALA A 293      10.961 -12.109 -14.367  1.00 80.06           O  
ATOM   2328  N   LYS A 294      10.602 -12.094 -16.594  1.00 75.19           N  
ATOM   2329  CA  LYS A 294       9.531 -11.109 -16.500  1.00 75.19           C  
ATOM   2330  C   LYS A 294       8.367 -11.641 -15.664  1.00 75.19           C  
ATOM   2331  CB  LYS A 294       9.047 -10.719 -17.891  1.00 75.19           C  
ATOM   2332  O   LYS A 294       7.832 -10.922 -14.812  1.00 75.19           O  
ATOM   2333  CG  LYS A 294       9.961  -9.750 -18.625  1.00 75.19           C  
ATOM   2334  CD  LYS A 294       9.398  -9.359 -19.984  1.00 75.19           C  
ATOM   2335  CE  LYS A 294      10.367  -8.469 -20.750  1.00 75.19           C  
ATOM   2336  NZ  LYS A 294       9.836  -8.117 -22.109  1.00 75.19           N  
ATOM   2337  N   GLN A 295       8.023 -12.875 -15.930  1.00 69.94           N  
ATOM   2338  CA  GLN A 295       6.918 -13.500 -15.219  1.00 69.94           C  
ATOM   2339  C   GLN A 295       7.242 -13.672 -13.734  1.00 69.94           C  
ATOM   2340  CB  GLN A 295       6.578 -14.859 -15.844  1.00 69.94           C  
ATOM   2341  O   GLN A 295       6.418 -13.367 -12.875  1.00 69.94           O  
ATOM   2342  CG  GLN A 295       5.941 -14.758 -17.219  1.00 69.94           C  
ATOM   2343  CD  GLN A 295       5.617 -16.109 -17.812  1.00 69.94           C  
ATOM   2344  NE2 GLN A 295       5.004 -16.109 -19.000  1.00 69.94           N  
ATOM   2345  OE1 GLN A 295       5.910 -17.156 -17.219  1.00 69.94           O  
ATOM   2346  N   ALA A 296       8.422 -14.180 -13.500  1.00 67.81           N  
ATOM   2347  CA  ALA A 296       8.859 -14.422 -12.125  1.00 67.81           C  
ATOM   2348  C   ALA A 296       8.977 -13.109 -11.344  1.00 67.81           C  
ATOM   2349  CB  ALA A 296      10.195 -15.156 -12.117  1.00 67.81           C  
ATOM   2350  O   ALA A 296       8.555 -13.031 -10.188  1.00 67.81           O  
ATOM   2351  N   ASN A 297       9.500 -12.102 -12.055  1.00 69.44           N  
ATOM   2352  CA  ASN A 297       9.664 -10.797 -11.422  1.00 69.44           C  
ATOM   2353  C   ASN A 297       8.320 -10.148 -11.109  1.00 69.44           C  
ATOM   2354  CB  ASN A 297      10.516  -9.875 -12.305  1.00 69.44           C  
ATOM   2355  O   ASN A 297       8.164  -9.516 -10.070  1.00 69.44           O  
ATOM   2356  CG  ASN A 297      12.000 -10.141 -12.172  1.00 69.44           C  
ATOM   2357  ND2 ASN A 297      12.789  -9.578 -13.078  1.00 69.44           N  
ATOM   2358  OD1 ASN A 297      12.438 -10.852 -11.258  1.00 69.44           O  
ATOM   2359  N   ALA A 298       7.453 -10.289 -12.094  1.00 67.25           N  
ATOM   2360  CA  ALA A 298       6.121  -9.719 -11.906  1.00 67.25           C  
ATOM   2361  C   ALA A 298       5.434 -10.312 -10.680  1.00 67.25           C  
ATOM   2362  CB  ALA A 298       5.270  -9.938 -13.156  1.00 67.25           C  
ATOM   2363  O   ALA A 298       4.867  -9.586  -9.867  1.00 67.25           O  
ATOM   2364  N   TYR A 299       5.500 -11.578 -10.469  1.00 69.12           N  
ATOM   2365  CA  TYR A 299       4.812 -12.242  -9.367  1.00 69.12           C  
ATOM   2366  C   TYR A 299       5.586 -12.078  -8.070  1.00 69.12           C  
ATOM   2367  CB  TYR A 299       4.613 -13.727  -9.680  1.00 69.12           C  
ATOM   2368  O   TYR A 299       4.996 -12.039  -6.988  1.00 69.12           O  
ATOM   2369  CG  TYR A 299       3.521 -13.992 -10.688  1.00 69.12           C  
ATOM   2370  CD1 TYR A 299       2.182 -13.797 -10.359  1.00 69.12           C  
ATOM   2371  CD2 TYR A 299       3.824 -14.445 -11.969  1.00 69.12           C  
ATOM   2372  CE1 TYR A 299       1.170 -14.047 -11.281  1.00 69.12           C  
ATOM   2373  CE2 TYR A 299       2.822 -14.695 -12.898  1.00 69.12           C  
ATOM   2374  OH  TYR A 299       0.503 -14.742 -13.469  1.00 69.12           O  
ATOM   2375  CZ  TYR A 299       1.500 -14.492 -12.547  1.00 69.12           C  
ATOM   2376  N   ARG A 300       6.887 -12.102  -8.180  1.00 65.25           N  
ATOM   2377  CA  ARG A 300       7.703 -11.859  -6.996  1.00 65.25           C  
ATOM   2378  C   ARG A 300       7.438 -10.477  -6.422  1.00 65.25           C  
ATOM   2379  CB  ARG A 300       9.188 -12.016  -7.324  1.00 65.25           C  
ATOM   2380  O   ARG A 300       7.371 -10.305  -5.203  1.00 65.25           O  
ATOM   2381  CG  ARG A 300      10.086 -12.086  -6.098  1.00 65.25           C  
ATOM   2382  CD  ARG A 300      11.562 -12.141  -6.477  1.00 65.25           C  
ATOM   2383  NE  ARG A 300      11.945 -13.461  -6.949  1.00 65.25           N  
ATOM   2384  NH1 ARG A 300      12.812 -12.727  -8.961  1.00 65.25           N  
ATOM   2385  NH2 ARG A 300      12.844 -14.961  -8.445  1.00 65.25           N  
ATOM   2386  CZ  ARG A 300      12.531 -13.711  -8.117  1.00 65.25           C  
ATOM   2387  N   ALA A 301       7.348  -9.539  -7.383  1.00 62.19           N  
ATOM   2388  CA  ALA A 301       7.145  -8.156  -6.969  1.00 62.19           C  
ATOM   2389  C   ALA A 301       5.742  -7.953  -6.398  1.00 62.19           C  
ATOM   2390  CB  ALA A 301       7.375  -7.207  -8.141  1.00 62.19           C  
ATOM   2391  O   ALA A 301       5.453  -6.918  -5.793  1.00 62.19           O  
ATOM   2392  N   GLN A 302       4.883  -9.023  -6.562  1.00 62.72           N  
ATOM   2393  CA  GLN A 302       3.488  -8.883  -6.152  1.00 62.72           C  
ATOM   2394  C   GLN A 302       3.373  -8.773  -4.633  1.00 62.72           C  
ATOM   2395  CB  GLN A 302       2.656 -10.062  -6.656  1.00 62.72           C  
ATOM   2396  O   GLN A 302       2.523  -8.039  -4.125  1.00 62.72           O  
ATOM   2397  CG  GLN A 302       1.153  -9.852  -6.539  1.00 62.72           C  
ATOM   2398  CD  GLN A 302       0.350 -10.977  -7.160  1.00 62.72           C  
ATOM   2399  NE2 GLN A 302      -0.862 -10.664  -7.605  1.00 62.72           N  
ATOM   2400  OE1 GLN A 302       0.814 -12.117  -7.238  1.00 62.72           O  
ATOM   2401  N   GLY A 303       4.242  -9.570  -3.840  1.00 52.78           N  
ATOM   2402  CA  GLY A 303       4.180  -9.656  -2.391  1.00 52.78           C  
ATOM   2403  C   GLY A 303       4.441  -8.336  -1.697  1.00 52.78           C  
ATOM   2404  O   GLY A 303       3.850  -8.039  -0.657  1.00 52.78           O  
ATOM   2405  N   ALA A 304       5.117  -7.270  -2.348  1.00 55.75           N  
ATOM   2406  CA  ALA A 304       5.516  -5.961  -1.839  1.00 55.75           C  
ATOM   2407  C   ALA A 304       4.832  -4.840  -2.615  1.00 55.75           C  
ATOM   2408  CB  ALA A 304       7.031  -5.801  -1.907  1.00 55.75           C  
ATOM   2409  O   ALA A 304       4.969  -3.664  -2.271  1.00 55.75           O  
ATOM   2410  N   GLN A 305       3.496  -4.992  -3.291  1.00 65.31           N  
ATOM   2411  CA  GLN A 305       3.238  -4.145  -4.453  1.00 65.31           C  
ATOM   2412  C   GLN A 305       1.957  -3.338  -4.270  1.00 65.31           C  
ATOM   2413  CB  GLN A 305       3.148  -4.992  -5.723  1.00 65.31           C  
ATOM   2414  O   GLN A 305       1.645  -2.467  -5.086  1.00 65.31           O  
ATOM   2415  CG  GLN A 305       4.500  -5.469  -6.242  1.00 65.31           C  
ATOM   2416  CD  GLN A 305       4.410  -6.109  -7.613  1.00 65.31           C  
ATOM   2417  NE2 GLN A 305       5.555  -6.484  -8.172  1.00 65.31           N  
ATOM   2418  OE1 GLN A 305       3.318  -6.262  -8.172  1.00 65.31           O  
ATOM   2419  N   ILE A 306       1.200  -3.650  -3.309  1.00 88.56           N  
ATOM   2420  CA  ILE A 306       0.050  -2.766  -3.461  1.00 88.56           C  
ATOM   2421  C   ILE A 306       0.476  -1.319  -3.227  1.00 88.56           C  
ATOM   2422  CB  ILE A 306      -1.092  -3.152  -2.494  1.00 88.56           C  
ATOM   2423  O   ILE A 306       1.083  -1.003  -2.201  1.00 88.56           O  
ATOM   2424  CG1 ILE A 306      -1.596  -4.570  -2.803  1.00 88.56           C  
ATOM   2425  CG2 ILE A 306      -2.234  -2.137  -2.574  1.00 88.56           C  
ATOM   2426  CD1 ILE A 306      -2.607  -5.098  -1.794  1.00 88.56           C  
ATOM   2427  N   ASP A 307       0.439  -0.614  -4.332  1.00 94.44           N  
ATOM   2428  CA  ASP A 307       0.475   0.827  -4.102  1.00 94.44           C  
ATOM   2429  C   ASP A 307      -0.787   1.299  -3.383  1.00 94.44           C  
ATOM   2430  CB  ASP A 307       0.639   1.578  -5.426  1.00 94.44           C  
ATOM   2431  O   ASP A 307      -1.826   1.507  -4.012  1.00 94.44           O  
ATOM   2432  CG  ASP A 307       1.017   3.037  -5.234  1.00 94.44           C  
ATOM   2433  OD1 ASP A 307       0.396   3.723  -4.395  1.00 94.44           O  
ATOM   2434  OD2 ASP A 307       1.940   3.506  -5.934  1.00 94.44           O  
ATOM   2435  N   THR A 308      -0.651   1.406  -2.039  1.00 95.62           N  
ATOM   2436  CA  THR A 308      -1.774   1.578  -1.126  1.00 95.62           C  
ATOM   2437  C   THR A 308      -2.619   2.783  -1.527  1.00 95.62           C  
ATOM   2438  CB  THR A 308      -1.292   1.748   0.327  1.00 95.62           C  
ATOM   2439  O   THR A 308      -3.844   2.686  -1.622  1.00 95.62           O  
ATOM   2440  CG2 THR A 308      -2.465   1.991   1.271  1.00 95.62           C  
ATOM   2441  OG1 THR A 308      -0.601   0.561   0.736  1.00 95.62           O  
ATOM   2442  N   ILE A 309      -1.972   3.850  -1.794  1.00 97.56           N  
ATOM   2443  CA  ILE A 309      -2.727   5.070  -2.057  1.00 97.56           C  
ATOM   2444  C   ILE A 309      -3.348   5.004  -3.451  1.00 97.56           C  
ATOM   2445  CB  ILE A 309      -1.834   6.324  -1.928  1.00 97.56           C  
ATOM   2446  O   ILE A 309      -4.508   5.379  -3.639  1.00 97.56           O  
ATOM   2447  CG1 ILE A 309      -2.680   7.598  -2.057  1.00 97.56           C  
ATOM   2448  CG2 ILE A 309      -0.715   6.305  -2.973  1.00 97.56           C  
ATOM   2449  CD1 ILE A 309      -3.771   7.727  -1.002  1.00 97.56           C  
ATOM   2450  N   PHE A 310      -2.621   4.574  -4.441  1.00 97.94           N  
ATOM   2451  CA  PHE A 310      -3.148   4.430  -5.793  1.00 97.94           C  
ATOM   2452  C   PHE A 310      -4.379   3.533  -5.801  1.00 97.94           C  
ATOM   2453  CB  PHE A 310      -2.078   3.859  -6.730  1.00 97.94           C  
ATOM   2454  O   PHE A 310      -5.426   3.906  -6.340  1.00 97.94           O  
ATOM   2455  CG  PHE A 310      -2.596   3.520  -8.102  1.00 97.94           C  
ATOM   2456  CD1 PHE A 310      -2.855   2.199  -8.453  1.00 97.94           C  
ATOM   2457  CD2 PHE A 310      -2.818   4.516  -9.039  1.00 97.94           C  
ATOM   2458  CE1 PHE A 310      -3.334   1.881  -9.727  1.00 97.94           C  
ATOM   2459  CE2 PHE A 310      -3.295   4.207 -10.312  1.00 97.94           C  
ATOM   2460  CZ  PHE A 310      -3.551   2.887 -10.648  1.00 97.94           C  
ATOM   2461  N   SER A 311      -4.262   2.324  -5.227  1.00 97.50           N  
ATOM   2462  CA  SER A 311      -5.375   1.384  -5.176  1.00 97.50           C  
ATOM   2463  C   SER A 311      -6.570   1.982  -4.441  1.00 97.50           C  
ATOM   2464  CB  SER A 311      -4.949   0.083  -4.496  1.00 97.50           C  
ATOM   2465  O   SER A 311      -7.715   1.800  -4.859  1.00 97.50           O  
ATOM   2466  OG  SER A 311      -3.990  -0.605  -5.281  1.00 97.50           O  
ATOM   2467  N   SER A 312      -6.316   2.646  -3.377  1.00 98.19           N  
ATOM   2468  CA  SER A 312      -7.383   3.250  -2.586  1.00 98.19           C  
ATOM   2469  C   SER A 312      -8.172   4.266  -3.406  1.00 98.19           C  
ATOM   2470  CB  SER A 312      -6.812   3.924  -1.338  1.00 98.19           C  
ATOM   2471  O   SER A 312      -9.406   4.262  -3.391  1.00 98.19           O  
ATOM   2472  OG  SER A 312      -6.246   2.965  -0.462  1.00 98.19           O  
ATOM   2473  N   TYR A 313      -7.500   5.102  -4.145  1.00 98.56           N  
ATOM   2474  CA  TYR A 313      -8.203   6.062  -4.992  1.00 98.56           C  
ATOM   2475  C   TYR A 313      -8.922   5.359  -6.137  1.00 98.56           C  
ATOM   2476  CB  TYR A 313      -7.223   7.102  -5.547  1.00 98.56           C  
ATOM   2477  O   TYR A 313      -9.992   5.789  -6.559  1.00 98.56           O  
ATOM   2478  CG  TYR A 313      -7.098   8.336  -4.688  1.00 98.56           C  
ATOM   2479  CD1 TYR A 313      -8.125   9.281  -4.633  1.00 98.56           C  
ATOM   2480  CD2 TYR A 313      -5.953   8.570  -3.934  1.00 98.56           C  
ATOM   2481  CE1 TYR A 313      -8.008  10.422  -3.846  1.00 98.56           C  
ATOM   2482  CE2 TYR A 313      -5.828   9.703  -3.143  1.00 98.56           C  
ATOM   2483  OH  TYR A 313      -6.746  11.750  -2.322  1.00 98.56           O  
ATOM   2484  CZ  TYR A 313      -6.863  10.625  -3.104  1.00 98.56           C  
ATOM   2485  N   TYR A 314      -8.297   4.336  -6.648  1.00 98.38           N  
ATOM   2486  CA  TYR A 314      -8.977   3.561  -7.684  1.00 98.38           C  
ATOM   2487  C   TYR A 314     -10.305   3.021  -7.172  1.00 98.38           C  
ATOM   2488  CB  TYR A 314      -8.094   2.404  -8.156  1.00 98.38           C  
ATOM   2489  O   TYR A 314     -11.336   3.145  -7.844  1.00 98.38           O  
ATOM   2490  CG  TYR A 314      -8.805   1.410  -9.031  1.00 98.38           C  
ATOM   2491  CD1 TYR A 314      -9.094   0.125  -8.578  1.00 98.38           C  
ATOM   2492  CD2 TYR A 314      -9.203   1.754 -10.320  1.00 98.38           C  
ATOM   2493  CE1 TYR A 314      -9.750  -0.795  -9.391  1.00 98.38           C  
ATOM   2494  CE2 TYR A 314      -9.859   0.841 -11.141  1.00 98.38           C  
ATOM   2495  OH  TYR A 314     -10.789  -1.335 -11.469  1.00 98.38           O  
ATOM   2496  CZ  TYR A 314     -10.133  -0.428 -10.664  1.00 98.38           C  
ATOM   2497  N   TRP A 315     -10.320   2.494  -5.980  1.00 98.31           N  
ATOM   2498  CA  TRP A 315     -11.531   1.917  -5.410  1.00 98.31           C  
ATOM   2499  C   TRP A 315     -12.578   2.992  -5.160  1.00 98.31           C  
ATOM   2500  CB  TRP A 315     -11.211   1.183  -4.102  1.00 98.31           C  
ATOM   2501  O   TRP A 315     -13.773   2.766  -5.375  1.00 98.31           O  
ATOM   2502  CG  TRP A 315     -10.312  -0.004  -4.273  1.00 98.31           C  
ATOM   2503  CD1 TRP A 315     -10.305  -0.886  -5.316  1.00 98.31           C  
ATOM   2504  CD2 TRP A 315      -9.297  -0.440  -3.369  1.00 98.31           C  
ATOM   2505  CE2 TRP A 315      -8.703  -1.595  -3.930  1.00 98.31           C  
ATOM   2506  CE3 TRP A 315      -8.820   0.034  -2.137  1.00 98.31           C  
ATOM   2507  NE1 TRP A 315      -9.336  -1.846  -5.117  1.00 98.31           N  
ATOM   2508  CH2 TRP A 315      -7.223  -1.797  -2.096  1.00 98.31           C  
ATOM   2509  CZ2 TRP A 315      -7.664  -2.281  -3.299  1.00 98.31           C  
ATOM   2510  CZ3 TRP A 315      -7.789  -0.651  -1.512  1.00 98.31           C  
ATOM   2511  N   LEU A 316     -12.141   4.180  -4.699  1.00 98.31           N  
ATOM   2512  CA  LEU A 316     -13.062   5.289  -4.531  1.00 98.31           C  
ATOM   2513  C   LEU A 316     -13.727   5.648  -5.859  1.00 98.31           C  
ATOM   2514  CB  LEU A 316     -12.344   6.512  -3.965  1.00 98.31           C  
ATOM   2515  O   LEU A 316     -14.953   5.762  -5.934  1.00 98.31           O  
ATOM   2516  CG  LEU A 316     -11.938   6.438  -2.490  1.00 98.31           C  
ATOM   2517  CD1 LEU A 316     -11.281   7.746  -2.053  1.00 98.31           C  
ATOM   2518  CD2 LEU A 316     -13.148   6.121  -1.621  1.00 98.31           C  
ATOM   2519  N   TRP A 317     -12.891   5.793  -6.883  1.00 98.25           N  
ATOM   2520  CA  TRP A 317     -13.375   6.191  -8.203  1.00 98.25           C  
ATOM   2521  C   TRP A 317     -14.344   5.152  -8.758  1.00 98.25           C  
ATOM   2522  CB  TRP A 317     -12.211   6.387  -9.172  1.00 98.25           C  
ATOM   2523  O   TRP A 317     -15.438   5.492  -9.211  1.00 98.25           O  
ATOM   2524  CG  TRP A 317     -12.625   6.527 -10.602  1.00 98.25           C  
ATOM   2525  CD1 TRP A 317     -13.188   7.621 -11.195  1.00 98.25           C  
ATOM   2526  CD2 TRP A 317     -12.508   5.531 -11.625  1.00 98.25           C  
ATOM   2527  CE2 TRP A 317     -13.023   6.094 -12.812  1.00 98.25           C  
ATOM   2528  CE3 TRP A 317     -12.023   4.215 -11.648  1.00 98.25           C  
ATOM   2529  NE1 TRP A 317     -13.430   7.367 -12.523  1.00 98.25           N  
ATOM   2530  CH2 TRP A 317     -12.586   4.102 -14.016  1.00 98.25           C  
ATOM   2531  CZ2 TRP A 317     -13.062   5.383 -14.016  1.00 98.25           C  
ATOM   2532  CZ3 TRP A 317     -12.062   3.514 -12.852  1.00 98.25           C  
ATOM   2533  N   LYS A 318     -13.906   3.910  -8.680  1.00 97.62           N  
ATOM   2534  CA  LYS A 318     -14.711   2.824  -9.234  1.00 97.62           C  
ATOM   2535  C   LYS A 318     -16.047   2.699  -8.508  1.00 97.62           C  
ATOM   2536  CB  LYS A 318     -13.945   1.501  -9.164  1.00 97.62           C  
ATOM   2537  O   LYS A 318     -17.047   2.322  -9.117  1.00 97.62           O  
ATOM   2538  CG  LYS A 318     -14.562   0.385  -9.992  1.00 97.62           C  
ATOM   2539  CD  LYS A 318     -14.305   0.584 -11.484  1.00 97.62           C  
ATOM   2540  CE  LYS A 318     -14.859  -0.568 -12.305  1.00 97.62           C  
ATOM   2541  NZ  LYS A 318     -14.703  -0.324 -13.773  1.00 97.62           N  
ATOM   2542  N   ALA A 319     -16.078   3.051  -7.207  1.00 97.81           N  
ATOM   2543  CA  ALA A 319     -17.281   2.961  -6.398  1.00 97.81           C  
ATOM   2544  C   ALA A 319     -18.172   4.180  -6.613  1.00 97.81           C  
ATOM   2545  CB  ALA A 319     -16.922   2.820  -4.922  1.00 97.81           C  
ATOM   2546  O   ALA A 319     -19.312   4.227  -6.117  1.00 97.81           O  
ATOM   2547  N   GLY A 320     -17.672   5.184  -7.316  1.00 97.62           N  
ATOM   2548  CA  GLY A 320     -18.469   6.352  -7.656  1.00 97.62           C  
ATOM   2549  C   GLY A 320     -18.391   7.445  -6.609  1.00 97.62           C  
ATOM   2550  O   GLY A 320     -19.297   8.281  -6.516  1.00 97.62           O  
ATOM   2551  N   VAL A 321     -17.406   7.434  -5.805  1.00 97.75           N  
ATOM   2552  CA  VAL A 321     -17.203   8.469  -4.793  1.00 97.75           C  
ATOM   2553  C   VAL A 321     -16.797   9.773  -5.465  1.00 97.75           C  
ATOM   2554  CB  VAL A 321     -16.141   8.047  -3.754  1.00 97.75           C  
ATOM   2555  O   VAL A 321     -15.992   9.773  -6.402  1.00 97.75           O  
ATOM   2556  CG1 VAL A 321     -15.859   9.188  -2.777  1.00 97.75           C  
ATOM   2557  CG2 VAL A 321     -16.594   6.797  -3.002  1.00 97.75           C  
ATOM   2558  N   THR A 322     -17.328  10.891  -5.004  1.00 96.94           N  
ATOM   2559  CA  THR A 322     -17.000  12.234  -5.453  1.00 96.94           C  
ATOM   2560  C   THR A 322     -16.375  13.047  -4.316  1.00 96.94           C  
ATOM   2561  CB  THR A 322     -18.234  12.977  -5.992  1.00 96.94           C  
ATOM   2562  O   THR A 322     -16.422  12.633  -3.154  1.00 96.94           O  
ATOM   2563  CG2 THR A 322     -18.969  12.125  -7.020  1.00 96.94           C  
ATOM   2564  OG1 THR A 322     -19.125  13.273  -4.906  1.00 96.94           O  
ATOM   2565  N   PRO A 323     -15.758  14.148  -4.715  1.00 96.62           N  
ATOM   2566  CA  PRO A 323     -15.211  14.984  -3.645  1.00 96.62           C  
ATOM   2567  C   PRO A 323     -16.250  15.352  -2.594  1.00 96.62           C  
ATOM   2568  CB  PRO A 323     -14.711  16.219  -4.387  1.00 96.62           C  
ATOM   2569  O   PRO A 323     -15.930  15.461  -1.408  1.00 96.62           O  
ATOM   2570  CG  PRO A 323     -14.297  15.727  -5.734  1.00 96.62           C  
ATOM   2571  CD  PRO A 323     -15.281  14.680  -6.176  1.00 96.62           C  
ATOM   2572  N   GLU A 324     -17.453  15.461  -2.961  1.00 95.81           N  
ATOM   2573  CA  GLU A 324     -18.547  15.859  -2.082  1.00 95.81           C  
ATOM   2574  C   GLU A 324     -18.922  14.742  -1.118  1.00 95.81           C  
ATOM   2575  CB  GLU A 324     -19.781  16.281  -2.902  1.00 95.81           C  
ATOM   2576  O   GLU A 324     -19.297  15.000   0.030  1.00 95.81           O  
ATOM   2577  CG  GLU A 324     -19.578  17.562  -3.691  1.00 95.81           C  
ATOM   2578  CD  GLU A 324     -18.781  17.359  -4.973  1.00 95.81           C  
ATOM   2579  OE1 GLU A 324     -18.328  18.375  -5.570  1.00 95.81           O  
ATOM   2580  OE2 GLU A 324     -18.609  16.203  -5.387  1.00 95.81           O  
ATOM   2581  N   THR A 325     -18.844  13.484  -1.558  1.00 97.12           N  
ATOM   2582  CA  THR A 325     -19.266  12.359  -0.735  1.00 97.12           C  
ATOM   2583  C   THR A 325     -18.078  11.719  -0.029  1.00 97.12           C  
ATOM   2584  CB  THR A 325     -20.000  11.305  -1.578  1.00 97.12           C  
ATOM   2585  O   THR A 325     -18.250  10.820   0.798  1.00 97.12           O  
ATOM   2586  CG2 THR A 325     -21.281  11.867  -2.186  1.00 97.12           C  
ATOM   2587  OG1 THR A 325     -19.141  10.859  -2.635  1.00 97.12           O  
ATOM   2588  N   PHE A 326     -16.906  12.164  -0.328  1.00 98.06           N  
ATOM   2589  CA  PHE A 326     -15.656  11.586   0.170  1.00 98.06           C  
ATOM   2590  C   PHE A 326     -15.633  11.578   1.694  1.00 98.06           C  
ATOM   2591  CB  PHE A 326     -14.453  12.359  -0.370  1.00 98.06           C  
ATOM   2592  O   PHE A 326     -15.281  10.578   2.312  1.00 98.06           O  
ATOM   2593  CG  PHE A 326     -13.141  11.930   0.234  1.00 98.06           C  
ATOM   2594  CD1 PHE A 326     -12.484  12.734   1.158  1.00 98.06           C  
ATOM   2595  CD2 PHE A 326     -12.555  10.719  -0.123  1.00 98.06           C  
ATOM   2596  CE1 PHE A 326     -11.273  12.344   1.719  1.00 98.06           C  
ATOM   2597  CE2 PHE A 326     -11.344  10.320   0.433  1.00 98.06           C  
ATOM   2598  CZ  PHE A 326     -10.703  11.133   1.353  1.00 98.06           C  
ATOM   2599  N   PRO A 327     -15.984  12.680   2.357  1.00 97.94           N  
ATOM   2600  CA  PRO A 327     -15.938  12.695   3.822  1.00 97.94           C  
ATOM   2601  C   PRO A 327     -16.734  11.555   4.449  1.00 97.94           C  
ATOM   2602  CB  PRO A 327     -16.547  14.055   4.180  1.00 97.94           C  
ATOM   2603  O   PRO A 327     -16.375  11.055   5.516  1.00 97.94           O  
ATOM   2604  CG  PRO A 327     -16.219  14.938   3.023  1.00 97.94           C  
ATOM   2605  CD  PRO A 327     -16.328  14.141   1.758  1.00 97.94           C  
ATOM   2606  N   SER A 328     -17.766  11.117   3.838  1.00 97.19           N  
ATOM   2607  CA  SER A 328     -18.594  10.055   4.379  1.00 97.19           C  
ATOM   2608  C   SER A 328     -17.859   8.719   4.395  1.00 97.19           C  
ATOM   2609  CB  SER A 328     -19.891   9.922   3.568  1.00 97.19           C  
ATOM   2610  O   SER A 328     -17.938   7.977   5.379  1.00 97.19           O  
ATOM   2611  OG  SER A 328     -19.609   9.492   2.246  1.00 97.19           O  
ATOM   2612  N   ILE A 329     -17.250   8.398   3.348  1.00 96.81           N  
ATOM   2613  CA  ILE A 329     -16.516   7.148   3.309  1.00 96.81           C  
ATOM   2614  C   ILE A 329     -15.312   7.230   4.254  1.00 96.81           C  
ATOM   2615  CB  ILE A 329     -16.047   6.816   1.874  1.00 96.81           C  
ATOM   2616  O   ILE A 329     -14.961   6.242   4.902  1.00 96.81           O  
ATOM   2617  CG1 ILE A 329     -15.445   5.406   1.822  1.00 96.81           C  
ATOM   2618  CG2 ILE A 329     -15.031   7.855   1.380  1.00 96.81           C  
ATOM   2619  CD1 ILE A 329     -15.305   4.844   0.414  1.00 96.81           C  
ATOM   2620  N   SER A 330     -14.648   8.359   4.312  1.00 98.00           N  
ATOM   2621  CA  SER A 330     -13.555   8.562   5.254  1.00 98.00           C  
ATOM   2622  C   SER A 330     -14.000   8.281   6.688  1.00 98.00           C  
ATOM   2623  CB  SER A 330     -13.008   9.984   5.148  1.00 98.00           C  
ATOM   2624  O   SER A 330     -13.281   7.633   7.449  1.00 98.00           O  
ATOM   2625  OG  SER A 330     -11.945  10.188   6.062  1.00 98.00           O  
ATOM   2626  N   ARG A 331     -15.148   8.742   7.020  1.00 97.31           N  
ATOM   2627  CA  ARG A 331     -15.711   8.500   8.344  1.00 97.31           C  
ATOM   2628  C   ARG A 331     -15.984   7.016   8.555  1.00 97.31           C  
ATOM   2629  CB  ARG A 331     -17.000   9.305   8.539  1.00 97.31           C  
ATOM   2630  O   ARG A 331     -15.688   6.473   9.625  1.00 97.31           O  
ATOM   2631  CG  ARG A 331     -17.703   9.031   9.852  1.00 97.31           C  
ATOM   2632  CD  ARG A 331     -16.875   9.492  11.047  1.00 97.31           C  
ATOM   2633  NE  ARG A 331     -17.594   9.312  12.305  1.00 97.31           N  
ATOM   2634  NH1 ARG A 331     -15.812   9.875  13.648  1.00 97.31           N  
ATOM   2635  NH2 ARG A 331     -17.828   9.305  14.586  1.00 97.31           N  
ATOM   2636  CZ  ARG A 331     -17.078   9.500  13.508  1.00 97.31           C  
ATOM   2637  N   PHE A 332     -16.609   6.418   7.613  1.00 96.50           N  
ATOM   2638  CA  PHE A 332     -16.891   4.988   7.688  1.00 96.50           C  
ATOM   2639  C   PHE A 332     -15.609   4.199   7.949  1.00 96.50           C  
ATOM   2640  CB  PHE A 332     -17.562   4.500   6.398  1.00 96.50           C  
ATOM   2641  O   PHE A 332     -15.578   3.332   8.820  1.00 96.50           O  
ATOM   2642  CG  PHE A 332     -17.703   3.006   6.316  1.00 96.50           C  
ATOM   2643  CD1 PHE A 332     -16.828   2.250   5.543  1.00 96.50           C  
ATOM   2644  CD2 PHE A 332     -18.719   2.357   7.012  1.00 96.50           C  
ATOM   2645  CE1 PHE A 332     -16.969   0.865   5.469  1.00 96.50           C  
ATOM   2646  CE2 PHE A 332     -18.859   0.974   6.941  1.00 96.50           C  
ATOM   2647  CZ  PHE A 332     -17.984   0.230   6.168  1.00 96.50           C  
ATOM   2648  N   LEU A 333     -14.539   4.477   7.238  1.00 97.12           N  
ATOM   2649  CA  LEU A 333     -13.266   3.779   7.355  1.00 97.12           C  
ATOM   2650  C   LEU A 333     -12.609   4.055   8.703  1.00 97.12           C  
ATOM   2651  CB  LEU A 333     -12.320   4.199   6.227  1.00 97.12           C  
ATOM   2652  O   LEU A 333     -11.945   3.186   9.266  1.00 97.12           O  
ATOM   2653  CG  LEU A 333     -12.719   3.779   4.812  1.00 97.12           C  
ATOM   2654  CD1 LEU A 333     -11.891   4.531   3.777  1.00 97.12           C  
ATOM   2655  CD2 LEU A 333     -12.562   2.271   4.637  1.00 97.12           C  
ATOM   2656  N   PHE A 334     -12.773   5.293   9.203  1.00 97.75           N  
ATOM   2657  CA  PHE A 334     -12.305   5.656  10.531  1.00 97.75           C  
ATOM   2658  C   PHE A 334     -12.930   4.762  11.594  1.00 97.75           C  
ATOM   2659  CB  PHE A 334     -12.617   7.125  10.828  1.00 97.75           C  
ATOM   2660  O   PHE A 334     -12.227   4.227  12.453  1.00 97.75           O  
ATOM   2661  CG  PHE A 334     -12.219   7.562  12.211  1.00 97.75           C  
ATOM   2662  CD1 PHE A 334     -13.180   7.785  13.188  1.00 97.75           C  
ATOM   2663  CD2 PHE A 334     -10.883   7.750  12.539  1.00 97.75           C  
ATOM   2664  CE1 PHE A 334     -12.812   8.188  14.469  1.00 97.75           C  
ATOM   2665  CE2 PHE A 334     -10.508   8.156  13.812  1.00 97.75           C  
ATOM   2666  CZ  PHE A 334     -11.477   8.375  14.781  1.00 97.75           C  
ATOM   2667  N   GLU A 335     -14.172   4.504  11.477  1.00 95.81           N  
ATOM   2668  CA  GLU A 335     -14.914   3.689  12.438  1.00 95.81           C  
ATOM   2669  C   GLU A 335     -14.508   2.223  12.352  1.00 95.81           C  
ATOM   2670  CB  GLU A 335     -16.422   3.832  12.219  1.00 95.81           C  
ATOM   2671  O   GLU A 335     -14.438   1.528  13.367  1.00 95.81           O  
ATOM   2672  CG  GLU A 335     -16.969   5.199  12.594  1.00 95.81           C  
ATOM   2673  CD  GLU A 335     -18.453   5.348  12.297  1.00 95.81           C  
ATOM   2674  OE1 GLU A 335     -19.031   6.430  12.570  1.00 95.81           O  
ATOM   2675  OE2 GLU A 335     -19.062   4.379  11.781  1.00 95.81           O  
ATOM   2676  N   LEU A 336     -14.211   1.882  11.180  1.00 94.44           N  
ATOM   2677  CA  LEU A 336     -13.766   0.506  10.984  1.00 94.44           C  
ATOM   2678  C   LEU A 336     -12.445   0.253  11.703  1.00 94.44           C  
ATOM   2679  CB  LEU A 336     -13.609   0.200   9.492  1.00 94.44           C  
ATOM   2680  O   LEU A 336     -12.180  -0.868  12.141  1.00 94.44           O  
ATOM   2681  CG  LEU A 336     -14.898  -0.085   8.719  1.00 94.44           C  
ATOM   2682  CD1 LEU A 336     -14.594  -0.336   7.246  1.00 94.44           C  
ATOM   2683  CD2 LEU A 336     -15.633  -1.273   9.328  1.00 94.44           C  
ATOM   2684  N   GLY A 337     -11.633   1.284  11.812  1.00 95.56           N  
ATOM   2685  CA  GLY A 337     -10.336   1.169  12.469  1.00 95.56           C  
ATOM   2686  C   GLY A 337     -10.422   1.271  13.977  1.00 95.56           C  
ATOM   2687  O   GLY A 337      -9.422   1.079  14.672  1.00 95.56           O  
ATOM   2688  N   GLN A 338     -11.586   1.480  14.477  1.00 94.88           N  
ATOM   2689  CA  GLN A 338     -11.766   1.623  15.914  1.00 94.88           C  
ATOM   2690  C   GLN A 338     -12.172   0.297  16.562  1.00 94.88           C  
ATOM   2691  CB  GLN A 338     -12.805   2.695  16.219  1.00 94.88           C  
ATOM   2692  O   GLN A 338     -11.805   0.012  17.703  1.00 94.88           O  
ATOM   2693  CG  GLN A 338     -12.336   4.113  15.938  1.00 94.88           C  
ATOM   2694  CD  GLN A 338     -13.273   5.168  16.500  1.00 94.88           C  
ATOM   2695  NE2 GLN A 338     -13.523   6.211  15.711  1.00 94.88           N  
ATOM   2696  OE1 GLN A 338     -13.766   5.047  17.625  1.00 94.88           O  
ATOM   2697  N   GLN A 339     -12.938  -0.386  15.758  1.00 90.44           N  
ATOM   2698  CA  GLN A 339     -13.422  -1.658  16.281  1.00 90.44           C  
ATOM   2699  C   GLN A 339     -13.461  -2.723  15.188  1.00 90.44           C  
ATOM   2700  CB  GLN A 339     -14.812  -1.489  16.906  1.00 90.44           C  
ATOM   2701  O   GLN A 339     -13.922  -2.461  14.078  1.00 90.44           O  
ATOM   2702  CG  GLN A 339     -14.828  -0.620  18.156  1.00 90.44           C  
ATOM   2703  CD  GLN A 339     -16.219  -0.412  18.703  1.00 90.44           C  
ATOM   2704  NE2 GLN A 339     -16.328   0.413  19.734  1.00 90.44           N  
ATOM   2705  OE1 GLN A 339     -17.188  -0.987  18.203  1.00 90.44           O  
ATOM   2706  N   ALA A 340     -12.992  -3.854  15.625  1.00 85.44           N  
ATOM   2707  CA  ALA A 340     -13.023  -4.969  14.680  1.00 85.44           C  
ATOM   2708  C   ALA A 340     -14.453  -5.398  14.383  1.00 85.44           C  
ATOM   2709  CB  ALA A 340     -12.219  -6.145  15.219  1.00 85.44           C  
ATOM   2710  O   ALA A 340     -15.289  -5.484  15.289  1.00 85.44           O  
ATOM   2711  N   LYS A 341     -14.742  -5.480  13.109  1.00 86.81           N  
ATOM   2712  CA  LYS A 341     -16.078  -5.918  12.703  1.00 86.81           C  
ATOM   2713  C   LYS A 341     -16.000  -7.160  11.820  1.00 86.81           C  
ATOM   2714  CB  LYS A 341     -16.812  -4.797  11.961  1.00 86.81           C  
ATOM   2715  O   LYS A 341     -15.039  -7.340  11.070  1.00 86.81           O  
ATOM   2716  CG  LYS A 341     -17.078  -3.566  12.820  1.00 86.81           C  
ATOM   2717  CD  LYS A 341     -17.984  -2.572  12.102  1.00 86.81           C  
ATOM   2718  CE  LYS A 341     -18.281  -1.363  12.969  1.00 86.81           C  
ATOM   2719  NZ  LYS A 341     -19.234  -0.425  12.297  1.00 86.81           N  
ATOM   2720  N   ARG A 342     -17.031  -7.984  11.984  1.00 85.62           N  
ATOM   2721  CA  ARG A 342     -17.141  -9.164  11.133  1.00 85.62           C  
ATOM   2722  C   ARG A 342     -17.453  -8.773   9.695  1.00 85.62           C  
ATOM   2723  CB  ARG A 342     -18.203 -10.125  11.664  1.00 85.62           C  
ATOM   2724  O   ARG A 342     -18.078  -7.742   9.445  1.00 85.62           O  
ATOM   2725  CG  ARG A 342     -17.812 -10.805  12.969  1.00 85.62           C  
ATOM   2726  CD  ARG A 342     -18.844 -11.859  13.375  1.00 85.62           C  
ATOM   2727  NE  ARG A 342     -18.516 -12.469  14.656  1.00 85.62           N  
ATOM   2728  NH1 ARG A 342     -18.672 -14.641  13.898  1.00 85.62           N  
ATOM   2729  NH2 ARG A 342     -18.125 -14.227  16.078  1.00 85.62           N  
ATOM   2730  CZ  ARG A 342     -18.438 -13.781  14.875  1.00 85.62           C  
ATOM   2731  N   THR A 343     -17.031  -9.695   8.859  1.00 87.12           N  
ATOM   2732  CA  THR A 343     -17.188  -9.461   7.426  1.00 87.12           C  
ATOM   2733  C   THR A 343     -18.641  -9.219   7.066  1.00 87.12           C  
ATOM   2734  CB  THR A 343     -16.641 -10.641   6.605  1.00 87.12           C  
ATOM   2735  O   THR A 343     -18.969  -8.273   6.340  1.00 87.12           O  
ATOM   2736  CG2 THR A 343     -16.828 -10.406   5.109  1.00 87.12           C  
ATOM   2737  OG1 THR A 343     -15.234 -10.797   6.883  1.00 87.12           O  
ATOM   2738  N   LYS A 344     -19.531  -9.984   7.523  1.00 90.12           N  
ATOM   2739  CA  LYS A 344     -20.953  -9.883   7.223  1.00 90.12           C  
ATOM   2740  C   LYS A 344     -21.516  -8.539   7.684  1.00 90.12           C  
ATOM   2741  CB  LYS A 344     -21.719 -11.031   7.883  1.00 90.12           C  
ATOM   2742  O   LYS A 344     -22.328  -7.934   6.988  1.00 90.12           O  
ATOM   2743  CG  LYS A 344     -21.547 -12.367   7.184  1.00 90.12           C  
ATOM   2744  CD  LYS A 344     -22.422 -13.445   7.820  1.00 90.12           C  
ATOM   2745  CE  LYS A 344     -22.188 -14.805   7.176  1.00 90.12           C  
ATOM   2746  NZ  LYS A 344     -22.984 -15.883   7.848  1.00 90.12           N  
ATOM   2747  N   LYS A 345     -21.062  -8.125   8.812  1.00 91.94           N  
ATOM   2748  CA  LYS A 345     -21.531  -6.859   9.359  1.00 91.94           C  
ATOM   2749  C   LYS A 345     -21.047  -5.676   8.523  1.00 91.94           C  
ATOM   2750  CB  LYS A 345     -21.078  -6.695  10.812  1.00 91.94           C  
ATOM   2751  O   LYS A 345     -21.797  -4.715   8.312  1.00 91.94           O  
ATOM   2752  CG  LYS A 345     -21.734  -5.539  11.547  1.00 91.94           C  
ATOM   2753  CD  LYS A 345     -21.406  -5.570  13.039  1.00 91.94           C  
ATOM   2754  CE  LYS A 345     -22.031  -4.383  13.766  1.00 91.94           C  
ATOM   2755  NZ  LYS A 345     -21.781  -4.449  15.234  1.00 91.94           N  
ATOM   2756  N   VAL A 346     -19.844  -5.719   8.109  1.00 93.06           N  
ATOM   2757  CA  VAL A 346     -19.297  -4.672   7.258  1.00 93.06           C  
ATOM   2758  C   VAL A 346     -20.094  -4.602   5.953  1.00 93.06           C  
ATOM   2759  CB  VAL A 346     -17.797  -4.906   6.961  1.00 93.06           C  
ATOM   2760  O   VAL A 346     -20.500  -3.518   5.523  1.00 93.06           O  
ATOM   2761  CG1 VAL A 346     -17.297  -3.902   5.934  1.00 93.06           C  
ATOM   2762  CG2 VAL A 346     -16.984  -4.820   8.250  1.00 93.06           C  
ATOM   2763  N   CYS A 347     -20.328  -5.715   5.320  1.00 93.62           N  
ATOM   2764  CA  CYS A 347     -21.078  -5.770   4.066  1.00 93.62           C  
ATOM   2765  C   CYS A 347     -22.500  -5.242   4.250  1.00 93.62           C  
ATOM   2766  CB  CYS A 347     -21.125  -7.199   3.533  1.00 93.62           C  
ATOM   2767  O   CYS A 347     -23.000  -4.500   3.404  1.00 93.62           O  
ATOM   2768  SG  CYS A 347     -19.547  -7.781   2.873  1.00 93.62           S  
ATOM   2769  N   ARG A 348     -23.094  -5.602   5.285  1.00 94.81           N  
ATOM   2770  CA  ARG A 348     -24.438  -5.137   5.590  1.00 94.81           C  
ATOM   2771  C   ARG A 348     -24.469  -3.619   5.758  1.00 94.81           C  
ATOM   2772  CB  ARG A 348     -24.969  -5.812   6.852  1.00 94.81           C  
ATOM   2773  O   ARG A 348     -25.359  -2.949   5.230  1.00 94.81           O  
ATOM   2774  CG  ARG A 348     -25.453  -7.238   6.629  1.00 94.81           C  
ATOM   2775  CD  ARG A 348     -26.094  -7.820   7.883  1.00 94.81           C  
ATOM   2776  NE  ARG A 348     -26.000  -9.273   7.910  1.00 94.81           N  
ATOM   2777  NH1 ARG A 348     -26.641  -9.484  10.117  1.00 94.81           N  
ATOM   2778  NH2 ARG A 348     -26.141 -11.352   8.883  1.00 94.81           N  
ATOM   2779  CZ  ARG A 348     -26.266 -10.031   8.969  1.00 94.81           C  
ATOM   2780  N   ALA A 349     -23.547  -3.125   6.527  1.00 94.69           N  
ATOM   2781  CA  ALA A 349     -23.453  -1.682   6.738  1.00 94.69           C  
ATOM   2782  C   ALA A 349     -23.281  -0.942   5.414  1.00 94.69           C  
ATOM   2783  CB  ALA A 349     -22.312  -1.348   7.684  1.00 94.69           C  
ATOM   2784  O   ALA A 349     -23.922   0.090   5.184  1.00 94.69           O  
ATOM   2785  N   LEU A 350     -22.438  -1.421   4.559  1.00 94.94           N  
ATOM   2786  CA  LEU A 350     -22.156  -0.797   3.270  1.00 94.94           C  
ATOM   2787  C   LEU A 350     -23.375  -0.853   2.359  1.00 94.94           C  
ATOM   2788  CB  LEU A 350     -20.969  -1.484   2.592  1.00 94.94           C  
ATOM   2789  O   LEU A 350     -23.703   0.126   1.679  1.00 94.94           O  
ATOM   2790  CG  LEU A 350     -19.594  -1.185   3.178  1.00 94.94           C  
ATOM   2791  CD1 LEU A 350     -18.547  -2.139   2.600  1.00 94.94           C  
ATOM   2792  CD2 LEU A 350     -19.203   0.265   2.912  1.00 94.94           C  
ATOM   2793  N   THR A 351     -24.078  -1.943   2.371  1.00 93.69           N  
ATOM   2794  CA  THR A 351     -25.234  -2.119   1.496  1.00 93.69           C  
ATOM   2795  C   THR A 351     -26.422  -1.312   2.004  1.00 93.69           C  
ATOM   2796  CB  THR A 351     -25.625  -3.604   1.380  1.00 93.69           C  
ATOM   2797  O   THR A 351     -27.266  -0.887   1.218  1.00 93.69           O  
ATOM   2798  CG2 THR A 351     -26.750  -3.797   0.367  1.00 93.69           C  
ATOM   2799  OG1 THR A 351     -24.484  -4.363   0.962  1.00 93.69           O  
ATOM   2800  N   ARG A 352     -26.453  -1.004   3.273  1.00 93.56           N  
ATOM   2801  CA  ARG A 352     -27.609  -0.344   3.877  1.00 93.56           C  
ATOM   2802  C   ARG A 352     -27.422   1.170   3.889  1.00 93.56           C  
ATOM   2803  CB  ARG A 352     -27.828  -0.856   5.301  1.00 93.56           C  
ATOM   2804  O   ARG A 352     -28.375   1.911   4.137  1.00 93.56           O  
ATOM   2805  CG  ARG A 352     -28.453  -2.246   5.367  1.00 93.56           C  
ATOM   2806  CD  ARG A 352     -28.781  -2.652   6.797  1.00 93.56           C  
ATOM   2807  NE  ARG A 352     -29.438  -3.957   6.848  1.00 93.56           N  
ATOM   2808  NH1 ARG A 352     -29.312  -4.156   9.148  1.00 93.56           N  
ATOM   2809  NH2 ARG A 352     -30.266  -5.816   7.898  1.00 93.56           N  
ATOM   2810  CZ  ARG A 352     -29.672  -4.641   7.965  1.00 93.56           C  
ATOM   2811  N   THR A 353     -26.188   1.570   3.646  1.00 92.75           N  
ATOM   2812  CA  THR A 353     -26.000   3.016   3.621  1.00 92.75           C  
ATOM   2813  C   THR A 353     -26.812   3.652   2.500  1.00 92.75           C  
ATOM   2814  CB  THR A 353     -24.516   3.375   3.447  1.00 92.75           C  
ATOM   2815  O   THR A 353     -27.031   3.033   1.456  1.00 92.75           O  
ATOM   2816  CG2 THR A 353     -23.953   2.820   2.137  1.00 92.75           C  
ATOM   2817  OG1 THR A 353     -24.359   4.801   3.449  1.00 92.75           O  
ATOM   2818  N   SER A 354     -27.312   4.926   2.719  1.00 92.44           N  
ATOM   2819  CA  SER A 354     -28.109   5.641   1.723  1.00 92.44           C  
ATOM   2820  C   SER A 354     -27.219   6.281   0.664  1.00 92.44           C  
ATOM   2821  CB  SER A 354     -28.969   6.711   2.391  1.00 92.44           C  
ATOM   2822  O   SER A 354     -27.719   6.773  -0.353  1.00 92.44           O  
ATOM   2823  OG  SER A 354     -28.172   7.625   3.117  1.00 92.44           O  
ATOM   2824  N   LEU A 355     -25.922   6.098   0.812  1.00 94.94           N  
ATOM   2825  CA  LEU A 355     -24.969   6.684  -0.134  1.00 94.94           C  
ATOM   2826  C   LEU A 355     -24.766   5.766  -1.335  1.00 94.94           C  
ATOM   2827  CB  LEU A 355     -23.625   6.953   0.550  1.00 94.94           C  
ATOM   2828  O   LEU A 355     -24.703   4.543  -1.186  1.00 94.94           O  
ATOM   2829  CG  LEU A 355     -23.641   7.988   1.678  1.00 94.94           C  
ATOM   2830  CD1 LEU A 355     -22.312   7.977   2.418  1.00 94.94           C  
ATOM   2831  CD2 LEU A 355     -23.938   9.375   1.128  1.00 94.94           C  
ATOM   2832  N   GLU A 356     -24.594   6.281  -2.514  1.00 94.12           N  
ATOM   2833  CA  GLU A 356     -24.578   5.562  -3.785  1.00 94.12           C  
ATOM   2834  C   GLU A 356     -23.312   4.723  -3.932  1.00 94.12           C  
ATOM   2835  CB  GLU A 356     -24.703   6.539  -4.957  1.00 94.12           C  
ATOM   2836  O   GLU A 356     -23.297   3.744  -4.680  1.00 94.12           O  
ATOM   2837  CG  GLU A 356     -26.094   7.145  -5.109  1.00 94.12           C  
ATOM   2838  CD  GLU A 356     -26.250   7.980  -6.371  1.00 94.12           C  
ATOM   2839  OE1 GLU A 356     -27.391   8.383  -6.695  1.00 94.12           O  
ATOM   2840  OE2 GLU A 356     -25.219   8.234  -7.039  1.00 94.12           O  
ATOM   2841  N   TRP A 357     -22.328   5.113  -3.170  1.00 95.69           N  
ATOM   2842  CA  TRP A 357     -21.062   4.426  -3.354  1.00 95.69           C  
ATOM   2843  C   TRP A 357     -21.000   3.146  -2.523  1.00 95.69           C  
ATOM   2844  CB  TRP A 357     -19.891   5.344  -2.975  1.00 95.69           C  
ATOM   2845  O   TRP A 357     -20.125   2.303  -2.727  1.00 95.69           O  
ATOM   2846  CG  TRP A 357     -20.031   5.984  -1.627  1.00 95.69           C  
ATOM   2847  CD1 TRP A 357     -20.438   7.258  -1.360  1.00 95.69           C  
ATOM   2848  CD2 TRP A 357     -19.750   5.379  -0.361  1.00 95.69           C  
ATOM   2849  CE2 TRP A 357     -20.016   6.344   0.633  1.00 95.69           C  
ATOM   2850  CE3 TRP A 357     -19.297   4.109   0.030  1.00 95.69           C  
ATOM   2851  NE1 TRP A 357     -20.438   7.480  -0.003  1.00 95.69           N  
ATOM   2852  CH2 TRP A 357     -19.406   4.836   2.350  1.00 95.69           C  
ATOM   2853  CZ2 TRP A 357     -19.844   6.082   1.994  1.00 95.69           C  
ATOM   2854  CZ3 TRP A 357     -19.125   3.852   1.386  1.00 95.69           C  
ATOM   2855  N   GLY A 358     -21.922   2.873  -1.584  1.00 96.56           N  
ATOM   2856  CA  GLY A 358     -21.875   1.732  -0.682  1.00 96.56           C  
ATOM   2857  C   GLY A 358     -21.938   0.399  -1.402  1.00 96.56           C  
ATOM   2858  O   GLY A 358     -21.031  -0.428  -1.263  1.00 96.56           O  
ATOM   2859  N   LYS A 359     -22.969   0.133  -2.158  1.00 96.31           N  
ATOM   2860  CA  LYS A 359     -23.188  -1.130  -2.855  1.00 96.31           C  
ATOM   2861  C   LYS A 359     -22.094  -1.392  -3.877  1.00 96.31           C  
ATOM   2862  CB  LYS A 359     -24.562  -1.132  -3.547  1.00 96.31           C  
ATOM   2863  O   LYS A 359     -21.562  -2.504  -3.963  1.00 96.31           O  
ATOM   2864  CG  LYS A 359     -24.891  -2.439  -4.246  1.00 96.31           C  
ATOM   2865  CD  LYS A 359     -26.312  -2.422  -4.816  1.00 96.31           C  
ATOM   2866  CE  LYS A 359     -26.625  -3.699  -5.582  1.00 96.31           C  
ATOM   2867  NZ  LYS A 359     -27.656  -4.523  -4.887  1.00 96.31           N  
ATOM   2868  N   PRO A 360     -21.719  -0.394  -4.660  1.00 97.31           N  
ATOM   2869  CA  PRO A 360     -20.625  -0.614  -5.621  1.00 97.31           C  
ATOM   2870  C   PRO A 360     -19.328  -1.034  -4.949  1.00 97.31           C  
ATOM   2871  CB  PRO A 360     -20.484   0.749  -6.301  1.00 97.31           C  
ATOM   2872  O   PRO A 360     -18.547  -1.808  -5.523  1.00 97.31           O  
ATOM   2873  CG  PRO A 360     -21.844   1.360  -6.238  1.00 97.31           C  
ATOM   2874  CD  PRO A 360     -22.469   0.990  -4.922  1.00 97.31           C  
ATOM   2875  N   LEU A 361     -19.031  -0.540  -3.797  1.00 96.69           N  
ATOM   2876  CA  LEU A 361     -17.828  -0.966  -3.076  1.00 96.69           C  
ATOM   2877  C   LEU A 361     -17.891  -2.455  -2.754  1.00 96.69           C  
ATOM   2878  CB  LEU A 361     -17.672  -0.160  -1.785  1.00 96.69           C  
ATOM   2879  O   LEU A 361     -16.922  -3.182  -2.965  1.00 96.69           O  
ATOM   2880  CG  LEU A 361     -16.297  -0.237  -1.107  1.00 96.69           C  
ATOM   2881  CD1 LEU A 361     -15.219   0.317  -2.029  1.00 96.69           C  
ATOM   2882  CD2 LEU A 361     -16.312   0.518   0.218  1.00 96.69           C  
ATOM   2883  N   VAL A 362     -19.062  -2.910  -2.287  1.00 95.81           N  
ATOM   2884  CA  VAL A 362     -19.266  -4.316  -1.963  1.00 95.81           C  
ATOM   2885  C   VAL A 362     -19.125  -5.164  -3.229  1.00 95.81           C  
ATOM   2886  CB  VAL A 362     -20.641  -4.559  -1.302  1.00 95.81           C  
ATOM   2887  O   VAL A 362     -18.516  -6.230  -3.209  1.00 95.81           O  
ATOM   2888  CG1 VAL A 362     -20.906  -6.055  -1.128  1.00 95.81           C  
ATOM   2889  CG2 VAL A 362     -20.719  -3.840   0.043  1.00 95.81           C  
ATOM   2890  N   ASP A 363     -19.594  -4.680  -4.328  1.00 95.94           N  
ATOM   2891  CA  ASP A 363     -19.594  -5.402  -5.598  1.00 95.94           C  
ATOM   2892  C   ASP A 363     -18.172  -5.602  -6.113  1.00 95.94           C  
ATOM   2893  CB  ASP A 363     -20.438  -4.664  -6.641  1.00 95.94           C  
ATOM   2894  O   ASP A 363     -17.922  -6.492  -6.930  1.00 95.94           O  
ATOM   2895  CG  ASP A 363     -21.922  -4.730  -6.359  1.00 95.94           C  
ATOM   2896  OD1 ASP A 363     -22.344  -5.562  -5.531  1.00 95.94           O  
ATOM   2897  OD2 ASP A 363     -22.672  -3.947  -6.973  1.00 95.94           O  
ATOM   2898  N   MET A 364     -17.250  -4.879  -5.523  1.00 96.00           N  
ATOM   2899  CA  MET A 364     -15.859  -4.949  -5.973  1.00 96.00           C  
ATOM   2900  C   MET A 364     -15.086  -6.008  -5.191  1.00 96.00           C  
ATOM   2901  CB  MET A 364     -15.172  -3.590  -5.832  1.00 96.00           C  
ATOM   2902  O   MET A 364     -13.953  -6.336  -5.535  1.00 96.00           O  
ATOM   2903  CG  MET A 364     -15.688  -2.543  -6.809  1.00 96.00           C  
ATOM   2904  SD  MET A 364     -14.766  -0.958  -6.680  1.00 96.00           S  
ATOM   2905  CE  MET A 364     -15.211  -0.468  -4.988  1.00 96.00           C  
ATOM   2906  N   PHE A 365     -15.672  -6.566  -4.121  1.00 95.56           N  
ATOM   2907  CA  PHE A 365     -14.977  -7.543  -3.293  1.00 95.56           C  
ATOM   2908  C   PHE A 365     -14.672  -8.805  -4.086  1.00 95.56           C  
ATOM   2909  CB  PHE A 365     -15.805  -7.887  -2.053  1.00 95.56           C  
ATOM   2910  O   PHE A 365     -15.477  -9.234  -4.914  1.00 95.56           O  
ATOM   2911  CG  PHE A 365     -15.875  -6.773  -1.042  1.00 95.56           C  
ATOM   2912  CD1 PHE A 365     -15.023  -5.680  -1.130  1.00 95.56           C  
ATOM   2913  CD2 PHE A 365     -16.797  -6.820  -0.005  1.00 95.56           C  
ATOM   2914  CE1 PHE A 365     -15.086  -4.648  -0.197  1.00 95.56           C  
ATOM   2915  CE2 PHE A 365     -16.875  -5.793   0.932  1.00 95.56           C  
ATOM   2916  CZ  PHE A 365     -16.016  -4.707   0.834  1.00 95.56           C  
ATOM   2917  N   ALA A 366     -13.438  -9.328  -3.852  1.00 93.06           N  
ATOM   2918  CA  ALA A 366     -13.039 -10.609  -4.430  1.00 93.06           C  
ATOM   2919  C   ALA A 366     -14.039 -11.711  -4.066  1.00 93.06           C  
ATOM   2920  CB  ALA A 366     -11.641 -10.992  -3.967  1.00 93.06           C  
ATOM   2921  O   ALA A 366     -14.633 -11.680  -2.986  1.00 93.06           O  
ATOM   2922  N   ASP A 367     -14.141 -12.672  -4.949  1.00 88.06           N  
ATOM   2923  CA  ASP A 367     -15.031 -13.805  -4.738  1.00 88.06           C  
ATOM   2924  C   ASP A 367     -14.547 -14.688  -3.594  1.00 88.06           C  
ATOM   2925  CB  ASP A 367     -15.156 -14.633  -6.023  1.00 88.06           C  
ATOM   2926  O   ASP A 367     -13.336 -14.906  -3.438  1.00 88.06           O  
ATOM   2927  CG  ASP A 367     -16.344 -15.586  -5.996  1.00 88.06           C  
ATOM   2928  OD1 ASP A 367     -16.266 -16.625  -5.305  1.00 88.06           O  
ATOM   2929  OD2 ASP A 367     -17.344 -15.305  -6.680  1.00 88.06           O  
ATOM   2930  N   SER A 368     -15.523 -15.148  -2.766  1.00 84.81           N  
ATOM   2931  CA  SER A 368     -15.195 -16.000  -1.630  1.00 84.81           C  
ATOM   2932  C   SER A 368     -14.539 -17.312  -2.086  1.00 84.81           C  
ATOM   2933  CB  SER A 368     -16.438 -16.312  -0.806  1.00 84.81           C  
ATOM   2934  O   SER A 368     -13.781 -17.922  -1.338  1.00 84.81           O  
ATOM   2935  OG  SER A 368     -17.453 -16.891  -1.617  1.00 84.81           O  
ATOM   2936  N   TYR A 369     -14.766 -17.672  -3.396  1.00 83.81           N  
ATOM   2937  CA  TYR A 369     -14.250 -18.922  -3.949  1.00 83.81           C  
ATOM   2938  C   TYR A 369     -13.094 -18.656  -4.906  1.00 83.81           C  
ATOM   2939  CB  TYR A 369     -15.359 -19.703  -4.672  1.00 83.81           C  
ATOM   2940  O   TYR A 369     -13.023 -19.250  -5.984  1.00 83.81           O  
ATOM   2941  CG  TYR A 369     -16.516 -20.078  -3.775  1.00 83.81           C  
ATOM   2942  CD1 TYR A 369     -16.422 -21.172  -2.920  1.00 83.81           C  
ATOM   2943  CD2 TYR A 369     -17.688 -19.344  -3.785  1.00 83.81           C  
ATOM   2944  CE1 TYR A 369     -17.484 -21.531  -2.094  1.00 83.81           C  
ATOM   2945  CE2 TYR A 369     -18.766 -19.703  -2.965  1.00 83.81           C  
ATOM   2946  OH  TYR A 369     -19.703 -21.141  -1.310  1.00 83.81           O  
ATOM   2947  CZ  TYR A 369     -18.641 -20.781  -2.125  1.00 83.81           C  
ATOM   2948  N   TYR A 370     -12.281 -17.609  -4.559  1.00 82.69           N  
ATOM   2949  CA  TYR A 370     -11.125 -17.312  -5.398  1.00 82.69           C  
ATOM   2950  C   TYR A 370     -10.367 -18.594  -5.754  1.00 82.69           C  
ATOM   2951  CB  TYR A 370     -10.195 -16.328  -4.695  1.00 82.69           C  
ATOM   2952  O   TYR A 370     -10.039 -19.391  -4.875  1.00 82.69           O  
ATOM   2953  CG  TYR A 370      -9.203 -15.664  -5.625  1.00 82.69           C  
ATOM   2954  CD1 TYR A 370      -7.883 -16.109  -5.699  1.00 82.69           C  
ATOM   2955  CD2 TYR A 370      -9.586 -14.594  -6.426  1.00 82.69           C  
ATOM   2956  CE1 TYR A 370      -6.969 -15.500  -6.551  1.00 82.69           C  
ATOM   2957  CE2 TYR A 370      -8.680 -13.977  -7.281  1.00 82.69           C  
ATOM   2958  OH  TYR A 370      -6.473 -13.828  -8.180  1.00 82.69           O  
ATOM   2959  CZ  TYR A 370      -7.375 -14.438  -7.336  1.00 82.69           C  
ATOM   2960  N   LYS A 371     -10.133 -18.891  -7.074  1.00 78.75           N  
ATOM   2961  CA  LYS A 371      -9.672 -20.141  -7.656  1.00 78.75           C  
ATOM   2962  C   LYS A 371      -8.211 -20.406  -7.305  1.00 78.75           C  
ATOM   2963  CB  LYS A 371      -9.852 -20.125  -9.172  1.00 78.75           C  
ATOM   2964  O   LYS A 371      -7.805 -21.547  -7.109  1.00 78.75           O  
ATOM   2965  CG  LYS A 371     -11.305 -20.188  -9.625  1.00 78.75           C  
ATOM   2966  CD  LYS A 371     -11.414 -20.219 -11.148  1.00 78.75           C  
ATOM   2967  CE  LYS A 371     -12.867 -20.203 -11.602  1.00 78.75           C  
ATOM   2968  NZ  LYS A 371     -12.984 -20.188 -13.094  1.00 78.75           N  
ATOM   2969  N   ASP A 372      -7.500 -19.359  -7.086  1.00 74.56           N  
ATOM   2970  CA  ASP A 372      -6.059 -19.500  -6.906  1.00 74.56           C  
ATOM   2971  C   ASP A 372      -5.629 -18.984  -5.527  1.00 74.56           C  
ATOM   2972  CB  ASP A 372      -5.309 -18.734  -8.000  1.00 74.56           C  
ATOM   2973  O   ASP A 372      -6.465 -18.562  -4.730  1.00 74.56           O  
ATOM   2974  CG  ASP A 372      -5.629 -19.234  -9.398  1.00 74.56           C  
ATOM   2975  OD1 ASP A 372      -5.363 -20.422  -9.695  1.00 74.56           O  
ATOM   2976  OD2 ASP A 372      -6.152 -18.438 -10.211  1.00 74.56           O  
ATOM   2977  N   ASN A 373      -4.348 -19.062  -5.234  1.00 76.75           N  
ATOM   2978  CA  ASN A 373      -3.791 -18.531  -3.998  1.00 76.75           C  
ATOM   2979  C   ASN A 373      -3.959 -17.016  -3.926  1.00 76.75           C  
ATOM   2980  CB  ASN A 373      -2.314 -18.906  -3.865  1.00 76.75           C  
ATOM   2981  O   ASN A 373      -3.557 -16.297  -4.844  1.00 76.75           O  
ATOM   2982  CG  ASN A 373      -1.773 -18.656  -2.471  1.00 76.75           C  
ATOM   2983  ND2 ASN A 373      -0.917 -19.562  -2.000  1.00 76.75           N  
ATOM   2984  OD1 ASN A 373      -2.123 -17.672  -1.818  1.00 76.75           O  
ATOM   2985  N   ARG A 374      -4.473 -16.500  -2.893  1.00 82.00           N  
ATOM   2986  CA  ARG A 374      -4.836 -15.102  -2.721  1.00 82.00           C  
ATOM   2987  C   ARG A 374      -3.592 -14.219  -2.635  1.00 82.00           C  
ATOM   2988  CB  ARG A 374      -5.695 -14.914  -1.469  1.00 82.00           C  
ATOM   2989  O   ARG A 374      -3.674 -13.000  -2.809  1.00 82.00           O  
ATOM   2990  CG  ARG A 374      -7.117 -15.438  -1.614  1.00 82.00           C  
ATOM   2991  CD  ARG A 374      -7.977 -15.078  -0.412  1.00 82.00           C  
ATOM   2992  NE  ARG A 374      -9.344 -15.578  -0.555  1.00 82.00           N  
ATOM   2993  NH1 ARG A 374     -10.352 -13.562  -0.059  1.00 82.00           N  
ATOM   2994  NH2 ARG A 374     -11.633 -15.406  -0.539  1.00 82.00           N  
ATOM   2995  CZ  ARG A 374     -10.438 -14.844  -0.384  1.00 82.00           C  
ATOM   2996  N   ILE A 375      -2.461 -14.789  -2.328  1.00 78.81           N  
ATOM   2997  CA  ILE A 375      -1.222 -14.023  -2.285  1.00 78.81           C  
ATOM   2998  C   ILE A 375      -0.933 -13.438  -3.664  1.00 78.81           C  
ATOM   2999  CB  ILE A 375      -0.035 -14.891  -1.815  1.00 78.81           C  
ATOM   3000  O   ILE A 375      -0.225 -12.430  -3.781  1.00 78.81           O  
ATOM   3001  CG1 ILE A 375       1.188 -14.016  -1.523  1.00 78.81           C  
ATOM   3002  CG2 ILE A 375       0.297 -15.961  -2.859  1.00 78.81           C  
ATOM   3003  CD1 ILE A 375       2.275 -14.719  -0.720  1.00 78.81           C  
ATOM   3004  N   TYR A 376      -1.599 -13.945  -4.730  1.00 78.19           N  
ATOM   3005  CA  TYR A 376      -1.302 -13.539  -6.098  1.00 78.19           C  
ATOM   3006  C   TYR A 376      -2.471 -12.766  -6.699  1.00 78.19           C  
ATOM   3007  CB  TYR A 376      -0.978 -14.750  -6.969  1.00 78.19           C  
ATOM   3008  O   TYR A 376      -2.549 -12.594  -7.918  1.00 78.19           O  
ATOM   3009  CG  TYR A 376       0.178 -15.578  -6.457  1.00 78.19           C  
ATOM   3010  CD1 TYR A 376       1.470 -15.055  -6.426  1.00 78.19           C  
ATOM   3011  CD2 TYR A 376      -0.021 -16.875  -6.000  1.00 78.19           C  
ATOM   3012  CE1 TYR A 376       2.537 -15.812  -5.953  1.00 78.19           C  
ATOM   3013  CE2 TYR A 376       1.040 -17.641  -5.527  1.00 78.19           C  
ATOM   3014  OH  TYR A 376       3.367 -17.859  -5.039  1.00 78.19           O  
ATOM   3015  CZ  TYR A 376       2.312 -17.109  -5.508  1.00 78.19           C  
ATOM   3016  N   MET A 377      -3.318 -12.461  -5.863  1.00 86.44           N  
ATOM   3017  CA  MET A 377      -4.453 -11.656  -6.297  1.00 86.44           C  
ATOM   3018  C   MET A 377      -3.992 -10.297  -6.820  1.00 86.44           C  
ATOM   3019  CB  MET A 377      -5.449 -11.461  -5.152  1.00 86.44           C  
ATOM   3020  O   MET A 377      -3.057  -9.711  -6.277  1.00 86.44           O  
ATOM   3021  CG  MET A 377      -6.703 -10.703  -5.547  1.00 86.44           C  
ATOM   3022  SD  MET A 377      -7.871 -10.492  -4.148  1.00 86.44           S  
ATOM   3023  CE  MET A 377      -8.336 -12.219  -3.861  1.00 86.44           C  
ATOM   3024  N   HIS A 378      -4.586  -9.914  -7.906  1.00 91.25           N  
ATOM   3025  CA  HIS A 378      -4.270  -8.602  -8.453  1.00 91.25           C  
ATOM   3026  C   HIS A 378      -4.434  -7.508  -7.402  1.00 91.25           C  
ATOM   3027  CB  HIS A 378      -5.156  -8.297  -9.664  1.00 91.25           C  
ATOM   3028  O   HIS A 378      -5.422  -7.496  -6.664  1.00 91.25           O  
ATOM   3029  CG  HIS A 378      -4.688  -7.137 -10.477  1.00 91.25           C  
ATOM   3030  CD2 HIS A 378      -4.074  -7.082 -11.680  1.00 91.25           C  
ATOM   3031  ND1 HIS A 378      -4.832  -5.828 -10.062  1.00 91.25           N  
ATOM   3032  CE1 HIS A 378      -4.324  -5.023 -10.977  1.00 91.25           C  
ATOM   3033  NE2 HIS A 378      -3.859  -5.758 -11.969  1.00 91.25           N  
ATOM   3034  N   PRO A 379      -3.434  -6.586  -7.297  1.00 92.19           N  
ATOM   3035  CA  PRO A 379      -3.430  -5.555  -6.254  1.00 92.19           C  
ATOM   3036  C   PRO A 379      -4.625  -4.613  -6.352  1.00 92.19           C  
ATOM   3037  CB  PRO A 379      -2.121  -4.805  -6.508  1.00 92.19           C  
ATOM   3038  O   PRO A 379      -4.984  -3.961  -5.367  1.00 92.19           O  
ATOM   3039  CG  PRO A 379      -1.763  -5.125  -7.922  1.00 92.19           C  
ATOM   3040  CD  PRO A 379      -2.289  -6.492  -8.250  1.00 92.19           C  
ATOM   3041  N   ALA A 380      -5.273  -4.539  -7.508  1.00 93.44           N  
ATOM   3042  CA  ALA A 380      -6.398  -3.627  -7.688  1.00 93.44           C  
ATOM   3043  C   ALA A 380      -7.703  -4.266  -7.219  1.00 93.44           C  
ATOM   3044  CB  ALA A 380      -6.512  -3.207  -9.148  1.00 93.44           C  
ATOM   3045  O   ALA A 380      -8.719  -3.580  -7.078  1.00 93.44           O  
ATOM   3046  N   VAL A 381      -7.629  -5.562  -6.980  1.00 94.62           N  
ATOM   3047  CA  VAL A 381      -8.844  -6.246  -6.543  1.00 94.62           C  
ATOM   3048  C   VAL A 381      -9.070  -5.996  -5.055  1.00 94.62           C  
ATOM   3049  CB  VAL A 381      -8.773  -7.766  -6.820  1.00 94.62           C  
ATOM   3050  O   VAL A 381      -8.195  -6.266  -4.230  1.00 94.62           O  
ATOM   3051  CG1 VAL A 381      -9.961  -8.484  -6.191  1.00 94.62           C  
ATOM   3052  CG2 VAL A 381      -8.711  -8.031  -8.328  1.00 94.62           C  
ATOM   3053  N   LEU A 382     -10.289  -5.523  -4.766  1.00 95.31           N  
ATOM   3054  CA  LEU A 382     -10.641  -5.184  -3.393  1.00 95.31           C  
ATOM   3055  C   LEU A 382     -11.117  -6.414  -2.631  1.00 95.31           C  
ATOM   3056  CB  LEU A 382     -11.719  -4.102  -3.367  1.00 95.31           C  
ATOM   3057  O   LEU A 382     -11.922  -7.191  -3.145  1.00 95.31           O  
ATOM   3058  CG  LEU A 382     -12.125  -3.576  -1.988  1.00 95.31           C  
ATOM   3059  CD1 LEU A 382     -10.938  -2.904  -1.308  1.00 95.31           C  
ATOM   3060  CD2 LEU A 382     -13.297  -2.607  -2.107  1.00 95.31           C  
ATOM   3061  N   THR A 383     -10.500  -6.629  -1.479  1.00 92.31           N  
ATOM   3062  CA  THR A 383     -10.984  -7.586  -0.492  1.00 92.31           C  
ATOM   3063  C   THR A 383     -11.406  -6.871   0.788  1.00 92.31           C  
ATOM   3064  CB  THR A 383      -9.914  -8.641  -0.162  1.00 92.31           C  
ATOM   3065  O   THR A 383     -11.047  -5.711   1.008  1.00 92.31           O  
ATOM   3066  CG2 THR A 383      -9.352  -9.273  -1.432  1.00 92.31           C  
ATOM   3067  OG1 THR A 383      -8.844  -8.016   0.563  1.00 92.31           O  
ATOM   3068  N   ILE A 384     -12.211  -7.570   1.485  1.00 90.12           N  
ATOM   3069  CA  ILE A 384     -12.625  -6.965   2.744  1.00 90.12           C  
ATOM   3070  C   ILE A 384     -11.398  -6.562   3.559  1.00 90.12           C  
ATOM   3071  CB  ILE A 384     -13.523  -7.918   3.561  1.00 90.12           C  
ATOM   3072  O   ILE A 384     -11.383  -5.504   4.188  1.00 90.12           O  
ATOM   3073  CG1 ILE A 384     -14.875  -8.109   2.863  1.00 90.12           C  
ATOM   3074  CG2 ILE A 384     -13.719  -7.395   4.988  1.00 90.12           C  
ATOM   3075  CD1 ILE A 384     -15.758  -9.180   3.502  1.00 90.12           C  
ATOM   3076  N   GLY A 385     -10.445  -7.398   3.602  1.00 89.50           N  
ATOM   3077  CA  GLY A 385      -9.203  -7.098   4.297  1.00 89.50           C  
ATOM   3078  C   GLY A 385      -8.492  -5.875   3.750  1.00 89.50           C  
ATOM   3079  O   GLY A 385      -7.840  -5.145   4.496  1.00 89.50           O  
ATOM   3080  N   ARG A 386      -8.602  -5.609   2.465  1.00 92.56           N  
ATOM   3081  CA  ARG A 386      -7.926  -4.484   1.824  1.00 92.56           C  
ATOM   3082  C   ARG A 386      -8.664  -3.176   2.096  1.00 92.56           C  
ATOM   3083  CB  ARG A 386      -7.809  -4.715   0.317  1.00 92.56           C  
ATOM   3084  O   ARG A 386      -8.188  -2.102   1.727  1.00 92.56           O  
ATOM   3085  CG  ARG A 386      -6.738  -5.723  -0.070  1.00 92.56           C  
ATOM   3086  CD  ARG A 386      -6.680  -5.934  -1.576  1.00 92.56           C  
ATOM   3087  NE  ARG A 386      -5.555  -6.785  -1.959  1.00 92.56           N  
ATOM   3088  NH1 ARG A 386      -6.102  -6.848  -4.203  1.00 92.56           N  
ATOM   3089  NH2 ARG A 386      -4.254  -7.969  -3.434  1.00 92.56           N  
ATOM   3090  CZ  ARG A 386      -5.309  -7.199  -3.197  1.00 92.56           C  
ATOM   3091  N   LEU A 387      -9.875  -3.291   2.760  1.00 94.50           N  
ATOM   3092  CA  LEU A 387     -10.492  -2.068   3.260  1.00 94.50           C  
ATOM   3093  C   LEU A 387      -9.570  -1.347   4.230  1.00 94.50           C  
ATOM   3094  CB  LEU A 387     -11.828  -2.387   3.949  1.00 94.50           C  
ATOM   3095  O   LEU A 387      -9.625  -0.121   4.355  1.00 94.50           O  
ATOM   3096  CG  LEU A 387     -13.016  -2.678   3.027  1.00 94.50           C  
ATOM   3097  CD1 LEU A 387     -14.234  -3.084   3.848  1.00 94.50           C  
ATOM   3098  CD2 LEU A 387     -13.328  -1.465   2.158  1.00 94.50           C  
ATOM   3099  N   SER A 388      -8.766  -2.174   4.867  1.00 94.50           N  
ATOM   3100  CA  SER A 388      -7.770  -1.604   5.770  1.00 94.50           C  
ATOM   3101  C   SER A 388      -6.773  -0.731   5.012  1.00 94.50           C  
ATOM   3102  CB  SER A 388      -7.023  -2.711   6.516  1.00 94.50           C  
ATOM   3103  O   SER A 388      -6.254   0.245   5.555  1.00 94.50           O  
ATOM   3104  OG  SER A 388      -6.070  -2.162   7.410  1.00 94.50           O  
ATOM   3105  N   GLU A 389      -6.473  -1.053   3.715  1.00 95.19           N  
ATOM   3106  CA  GLU A 389      -5.641  -0.198   2.873  1.00 95.19           C  
ATOM   3107  C   GLU A 389      -6.285   1.169   2.664  1.00 95.19           C  
ATOM   3108  CB  GLU A 389      -5.375  -0.866   1.521  1.00 95.19           C  
ATOM   3109  O   GLU A 389      -5.613   2.199   2.748  1.00 95.19           O  
ATOM   3110  CG  GLU A 389      -4.699  -2.225   1.628  1.00 95.19           C  
ATOM   3111  CD  GLU A 389      -3.273  -2.143   2.150  1.00 95.19           C  
ATOM   3112  OE1 GLU A 389      -2.707  -3.191   2.537  1.00 95.19           O  
ATOM   3113  OE2 GLU A 389      -2.717  -1.022   2.174  1.00 95.19           O  
ATOM   3114  N   MET A 390      -7.602   1.096   2.453  1.00 97.62           N  
ATOM   3115  CA  MET A 390      -8.336   2.350   2.326  1.00 97.62           C  
ATOM   3116  C   MET A 390      -8.383   3.094   3.656  1.00 97.62           C  
ATOM   3117  CB  MET A 390      -9.758   2.092   1.825  1.00 97.62           C  
ATOM   3118  O   MET A 390      -8.234   4.316   3.693  1.00 97.62           O  
ATOM   3119  CG  MET A 390      -9.820   1.583   0.395  1.00 97.62           C  
ATOM   3120  SD  MET A 390     -11.539   1.277  -0.167  1.00 97.62           S  
ATOM   3121  CE  MET A 390     -12.125   2.984  -0.366  1.00 97.62           C  
ATOM   3122  N   GLY A 391      -8.523   2.334   4.656  1.00 97.62           N  
ATOM   3123  CA  GLY A 391      -8.570   2.924   5.984  1.00 97.62           C  
ATOM   3124  C   GLY A 391      -7.312   3.686   6.348  1.00 97.62           C  
ATOM   3125  O   GLY A 391      -7.383   4.801   6.871  1.00 97.62           O  
ATOM   3126  N   ILE A 392      -6.121   3.037   6.082  1.00 97.81           N  
ATOM   3127  CA  ILE A 392      -4.867   3.713   6.402  1.00 97.81           C  
ATOM   3128  C   ILE A 392      -4.723   4.965   5.543  1.00 97.81           C  
ATOM   3129  CB  ILE A 392      -3.654   2.779   6.199  1.00 97.81           C  
ATOM   3130  O   ILE A 392      -4.133   5.957   5.977  1.00 97.81           O  
ATOM   3131  CG1 ILE A 392      -2.365   3.473   6.656  1.00 97.81           C  
ATOM   3132  CG2 ILE A 392      -3.551   2.336   4.738  1.00 97.81           C  
ATOM   3133  CD1 ILE A 392      -2.373   3.898   8.117  1.00 97.81           C  
ATOM   3134  N   SER A 393      -5.383   4.992   4.402  1.00 98.00           N  
ATOM   3135  CA  SER A 393      -5.285   6.129   3.492  1.00 98.00           C  
ATOM   3136  C   SER A 393      -6.262   7.234   3.879  1.00 98.00           C  
ATOM   3137  CB  SER A 393      -5.547   5.684   2.053  1.00 98.00           C  
ATOM   3138  O   SER A 393      -5.891   8.406   3.928  1.00 98.00           O  
ATOM   3139  OG  SER A 393      -4.578   4.738   1.635  1.00 98.00           O  
ATOM   3140  N   PHE A 394      -7.480   6.820   4.234  1.00 98.44           N  
ATOM   3141  CA  PHE A 394      -8.516   7.844   4.301  1.00 98.44           C  
ATOM   3142  C   PHE A 394      -9.195   7.836   5.668  1.00 98.44           C  
ATOM   3143  CB  PHE A 394      -9.555   7.629   3.197  1.00 98.44           C  
ATOM   3144  O   PHE A 394      -9.953   8.750   5.992  1.00 98.44           O  
ATOM   3145  CG  PHE A 394      -8.969   7.551   1.815  1.00 98.44           C  
ATOM   3146  CD1 PHE A 394      -8.039   8.492   1.386  1.00 98.44           C  
ATOM   3147  CD2 PHE A 394      -9.344   6.535   0.945  1.00 98.44           C  
ATOM   3148  CE1 PHE A 394      -7.496   8.430   0.107  1.00 98.44           C  
ATOM   3149  CE2 PHE A 394      -8.797   6.461  -0.335  1.00 98.44           C  
ATOM   3150  CZ  PHE A 394      -7.875   7.410  -0.752  1.00 98.44           C  
ATOM   3151  N   GLY A 395      -8.953   6.750   6.477  1.00 97.31           N  
ATOM   3152  CA  GLY A 395      -9.781   6.539   7.656  1.00 97.31           C  
ATOM   3153  C   GLY A 395      -9.094   6.938   8.945  1.00 97.31           C  
ATOM   3154  O   GLY A 395      -9.711   6.934  10.016  1.00 97.31           O  
ATOM   3155  N   VAL A 396      -7.836   7.309   8.852  1.00 97.94           N  
ATOM   3156  CA  VAL A 396      -7.078   7.660  10.047  1.00 97.94           C  
ATOM   3157  C   VAL A 396      -7.426   9.086  10.477  1.00 97.94           C  
ATOM   3158  CB  VAL A 396      -5.559   7.531   9.812  1.00 97.94           C  
ATOM   3159  O   VAL A 396      -7.625   9.344  11.672  1.00 97.94           O  
ATOM   3160  CG1 VAL A 396      -4.777   8.141  10.977  1.00 97.94           C  
ATOM   3161  CG2 VAL A 396      -5.172   6.070   9.609  1.00 97.94           C  
ATOM   3162  N   VAL A 397      -7.527   9.969   9.469  1.00 97.50           N  
ATOM   3163  CA  VAL A 397      -7.938  11.352   9.680  1.00 97.50           C  
ATOM   3164  C   VAL A 397      -9.219  11.641   8.906  1.00 97.50           C  
ATOM   3165  CB  VAL A 397      -6.828  12.344   9.266  1.00 97.50           C  
ATOM   3166  O   VAL A 397      -9.180  11.938   7.711  1.00 97.50           O  
ATOM   3167  CG1 VAL A 397      -7.230  13.781   9.602  1.00 97.50           C  
ATOM   3168  CG2 VAL A 397      -5.508  11.984   9.938  1.00 97.50           C  
ATOM   3169  N   PRO A 398     -10.336  11.453   9.594  1.00 97.31           N  
ATOM   3170  CA  PRO A 398     -11.602  11.695   8.891  1.00 97.31           C  
ATOM   3171  C   PRO A 398     -11.695  13.109   8.320  1.00 97.31           C  
ATOM   3172  CB  PRO A 398     -12.656  11.469   9.977  1.00 97.31           C  
ATOM   3173  O   PRO A 398     -11.539  14.086   9.055  1.00 97.31           O  
ATOM   3174  CG  PRO A 398     -11.953  10.688  11.039  1.00 97.31           C  
ATOM   3175  CD  PRO A 398     -10.492  11.055  11.016  1.00 97.31           C  
ATOM   3176  N   ALA A 399     -12.008  13.195   7.094  1.00 97.62           N  
ATOM   3177  CA  ALA A 399     -11.969  14.445   6.332  1.00 97.62           C  
ATOM   3178  C   ALA A 399     -12.984  15.445   6.871  1.00 97.62           C  
ATOM   3179  CB  ALA A 399     -12.234  14.172   4.852  1.00 97.62           C  
ATOM   3180  O   ALA A 399     -12.742  16.656   6.832  1.00 97.62           O  
ATOM   3181  N   GLY A 400     -14.109  15.000   7.402  1.00 97.25           N  
ATOM   3182  CA  GLY A 400     -15.164  15.867   7.910  1.00 97.25           C  
ATOM   3183  C   GLY A 400     -14.938  16.312   9.344  1.00 97.25           C  
ATOM   3184  O   GLY A 400     -15.562  17.266   9.812  1.00 97.25           O  
ATOM   3185  N   ASP A 401     -14.016  15.641   9.969  1.00 96.62           N  
ATOM   3186  CA  ASP A 401     -13.695  15.914  11.359  1.00 96.62           C  
ATOM   3187  C   ASP A 401     -12.297  15.422  11.711  1.00 96.62           C  
ATOM   3188  CB  ASP A 401     -14.727  15.273  12.289  1.00 96.62           C  
ATOM   3189  O   ASP A 401     -12.141  14.430  12.430  1.00 96.62           O  
ATOM   3190  CG  ASP A 401     -14.531  15.641  13.750  1.00 96.62           C  
ATOM   3191  OD1 ASP A 401     -13.914  16.688  14.031  1.00 96.62           O  
ATOM   3192  OD2 ASP A 401     -14.992  14.883  14.625  1.00 96.62           O  
ATOM   3193  N   PRO A 402     -11.273  16.125  11.234  1.00 96.50           N  
ATOM   3194  CA  PRO A 402      -9.891  15.656  11.344  1.00 96.50           C  
ATOM   3195  C   PRO A 402      -9.438  15.492  12.789  1.00 96.50           C  
ATOM   3196  CB  PRO A 402      -9.086  16.750  10.633  1.00 96.50           C  
ATOM   3197  O   PRO A 402      -8.617  14.625  13.086  1.00 96.50           O  
ATOM   3198  CG  PRO A 402     -10.047  17.359   9.664  1.00 96.50           C  
ATOM   3199  CD  PRO A 402     -11.422  17.312  10.266  1.00 96.50           C  
ATOM   3200  N   GLU A 403      -9.938  16.219  13.727  1.00 95.75           N  
ATOM   3201  CA  GLU A 403      -9.500  16.188  15.117  1.00 95.75           C  
ATOM   3202  C   GLU A 403      -9.891  14.875  15.789  1.00 95.75           C  
ATOM   3203  CB  GLU A 403     -10.094  17.375  15.883  1.00 95.75           C  
ATOM   3204  O   GLU A 403      -9.281  14.484  16.797  1.00 95.75           O  
ATOM   3205  CG  GLU A 403      -9.586  18.734  15.414  1.00 95.75           C  
ATOM   3206  CD  GLU A 403     -10.219  19.891  16.156  1.00 95.75           C  
ATOM   3207  OE1 GLU A 403      -9.977  21.062  15.766  1.00 95.75           O  
ATOM   3208  OE2 GLU A 403     -10.961  19.641  17.125  1.00 95.75           O  
ATOM   3209  N   SER A 404     -10.852  14.219  15.250  1.00 96.44           N  
ATOM   3210  CA  SER A 404     -11.297  12.945  15.805  1.00 96.44           C  
ATOM   3211  C   SER A 404     -10.203  11.883  15.695  1.00 96.44           C  
ATOM   3212  CB  SER A 404     -12.562  12.461  15.102  1.00 96.44           C  
ATOM   3213  O   SER A 404     -10.305  10.820  16.312  1.00 96.44           O  
ATOM   3214  OG  SER A 404     -13.648  13.344  15.359  1.00 96.44           O  
ATOM   3215  N   CYS A 405      -9.242  12.203  14.953  1.00 96.75           N  
ATOM   3216  CA  CYS A 405      -8.141  11.258  14.812  1.00 96.75           C  
ATOM   3217  C   CYS A 405      -7.531  10.914  16.172  1.00 96.75           C  
ATOM   3218  CB  CYS A 405      -7.059  11.820  13.883  1.00 96.75           C  
ATOM   3219  O   CYS A 405      -6.883   9.883  16.312  1.00 96.75           O  
ATOM   3220  SG  CYS A 405      -6.168  13.227  14.586  1.00 96.75           S  
ATOM   3221  N   THR A 406      -7.711  11.734  17.172  1.00 96.38           N  
ATOM   3222  CA  THR A 406      -7.172  11.516  18.516  1.00 96.38           C  
ATOM   3223  C   THR A 406      -7.770  10.266  19.141  1.00 96.38           C  
ATOM   3224  CB  THR A 406      -7.438  12.734  19.422  1.00 96.38           C  
ATOM   3225  O   THR A 406      -7.199   9.703  20.078  1.00 96.38           O  
ATOM   3226  CG2 THR A 406      -6.699  13.969  18.922  1.00 96.38           C  
ATOM   3227  OG1 THR A 406      -8.844  13.008  19.438  1.00 96.38           O  
ATOM   3228  N   LEU A 407      -8.914   9.852  18.625  1.00 96.31           N  
ATOM   3229  CA  LEU A 407      -9.562   8.641  19.125  1.00 96.31           C  
ATOM   3230  C   LEU A 407      -8.828   7.395  18.656  1.00 96.31           C  
ATOM   3231  CB  LEU A 407     -11.023   8.594  18.672  1.00 96.31           C  
ATOM   3232  O   LEU A 407      -9.016   6.309  19.219  1.00 96.31           O  
ATOM   3233  CG  LEU A 407     -11.930   9.719  19.156  1.00 96.31           C  
ATOM   3234  CD1 LEU A 407     -13.305   9.617  18.516  1.00 96.31           C  
ATOM   3235  CD2 LEU A 407     -12.047   9.695  20.672  1.00 96.31           C  
ATOM   3236  N   GLY A 408      -8.000   7.523  17.719  1.00 96.00           N  
ATOM   3237  CA  GLY A 408      -7.223   6.418  17.188  1.00 96.00           C  
ATOM   3238  C   GLY A 408      -8.000   5.562  16.203  1.00 96.00           C  
ATOM   3239  O   GLY A 408      -9.164   5.238  16.438  1.00 96.00           O  
ATOM   3240  N   SER A 409      -7.336   5.168  15.109  1.00 97.31           N  
ATOM   3241  CA  SER A 409      -7.855   4.266  14.094  1.00 97.31           C  
ATOM   3242  C   SER A 409      -6.758   3.350  13.555  1.00 97.31           C  
ATOM   3243  CB  SER A 409      -8.477   5.059  12.938  1.00 97.31           C  
ATOM   3244  O   SER A 409      -5.844   3.805  12.867  1.00 97.31           O  
ATOM   3245  OG  SER A 409      -9.047   4.184  11.977  1.00 97.31           O  
ATOM   3246  N   GLY A 410      -6.977   1.982  13.906  1.00 97.19           N  
ATOM   3247  CA  GLY A 410      -5.910   1.038  13.617  1.00 97.19           C  
ATOM   3248  C   GLY A 410      -6.082   0.330  12.281  1.00 97.19           C  
ATOM   3249  O   GLY A 410      -7.121  -0.282  12.031  1.00 97.19           O  
ATOM   3250  N   HIS A 411      -5.055   0.451  11.438  1.00 96.81           N  
ATOM   3251  CA  HIS A 411      -4.949  -0.236  10.156  1.00 96.81           C  
ATOM   3252  C   HIS A 411      -3.574  -0.867   9.977  1.00 96.81           C  
ATOM   3253  CB  HIS A 411      -5.234   0.730   9.000  1.00 96.81           C  
ATOM   3254  O   HIS A 411      -2.568  -0.306  10.422  1.00 96.81           O  
ATOM   3255  CG  HIS A 411      -6.566   1.409   9.102  1.00 96.81           C  
ATOM   3256  CD2 HIS A 411      -6.898   2.646   9.539  1.00 96.81           C  
ATOM   3257  ND1 HIS A 411      -7.742   0.797   8.734  1.00 96.81           N  
ATOM   3258  CE1 HIS A 411      -8.750   1.633   8.938  1.00 96.81           C  
ATOM   3259  NE2 HIS A 411      -8.266   2.762   9.422  1.00 96.81           N  
ATOM   3260  N   ALA A 412      -3.541  -2.025   9.469  1.00 94.69           N  
ATOM   3261  CA  ALA A 412      -2.406  -2.943   9.508  1.00 94.69           C  
ATOM   3262  C   ALA A 412      -1.129  -2.262   9.023  1.00 94.69           C  
ATOM   3263  CB  ALA A 412      -2.693  -4.184   8.664  1.00 94.69           C  
ATOM   3264  O   ALA A 412      -0.086  -2.350   9.680  1.00 94.69           O  
ATOM   3265  N   LYS A 413      -1.187  -1.485   7.977  1.00 95.50           N  
ATOM   3266  CA  LYS A 413       0.031  -0.973   7.352  1.00 95.50           C  
ATOM   3267  C   LYS A 413       0.550   0.258   8.094  1.00 95.50           C  
ATOM   3268  CB  LYS A 413      -0.220  -0.636   5.883  1.00 95.50           C  
ATOM   3269  O   LYS A 413       1.582   0.820   7.719  1.00 95.50           O  
ATOM   3270  CG  LYS A 413      -0.235  -1.849   4.961  1.00 95.50           C  
ATOM   3271  CD  LYS A 413      -0.302  -1.438   3.498  1.00 95.50           C  
ATOM   3272  CE  LYS A 413      -0.177  -2.641   2.572  1.00 95.50           C  
ATOM   3273  NZ  LYS A 413      -0.245  -2.244   1.134  1.00 95.50           N  
ATOM   3274  N   ALA A 414      -0.190   0.659   9.102  1.00 97.25           N  
ATOM   3275  CA  ALA A 414       0.348   1.703   9.969  1.00 97.25           C  
ATOM   3276  C   ALA A 414       1.631   1.241  10.648  1.00 97.25           C  
ATOM   3277  CB  ALA A 414      -0.689   2.113  11.008  1.00 97.25           C  
ATOM   3278  O   ALA A 414       2.432   2.062  11.102  1.00 97.25           O  
ATOM   3279  N   ILE A 415       1.850   0.009  10.688  1.00 96.50           N  
ATOM   3280  CA  ILE A 415       3.039  -0.595  11.281  1.00 96.50           C  
ATOM   3281  C   ILE A 415       4.285  -0.094  10.555  1.00 96.50           C  
ATOM   3282  CB  ILE A 415       2.973  -2.139  11.234  1.00 96.50           C  
ATOM   3283  O   ILE A 415       5.371  -0.044  11.141  1.00 96.50           O  
ATOM   3284  CG1 ILE A 415       2.090  -2.672  12.367  1.00 96.50           C  
ATOM   3285  CG2 ILE A 415       4.379  -2.740  11.305  1.00 96.50           C  
ATOM   3286  CD1 ILE A 415       1.845  -4.172  12.305  1.00 96.50           C  
ATOM   3287  N   LEU A 416       4.172   0.239   9.320  1.00 95.94           N  
ATOM   3288  CA  LEU A 416       5.305   0.655   8.508  1.00 95.94           C  
ATOM   3289  C   LEU A 416       5.816   2.023   8.945  1.00 95.94           C  
ATOM   3290  CB  LEU A 416       4.910   0.692   7.027  1.00 95.94           C  
ATOM   3291  O   LEU A 416       6.926   2.422   8.578  1.00 95.94           O  
ATOM   3292  CG  LEU A 416       4.531  -0.646   6.391  1.00 95.94           C  
ATOM   3293  CD1 LEU A 416       4.066  -0.438   4.953  1.00 95.94           C  
ATOM   3294  CD2 LEU A 416       5.707  -1.615   6.441  1.00 95.94           C  
ATOM   3295  N   ASN A 417       5.105   2.721   9.719  1.00 97.56           N  
ATOM   3296  CA  ASN A 417       5.535   4.016  10.234  1.00 97.56           C  
ATOM   3297  C   ASN A 417       6.391   3.859  11.484  1.00 97.56           C  
ATOM   3298  CB  ASN A 417       4.324   4.906  10.523  1.00 97.56           C  
ATOM   3299  O   ASN A 417       7.090   4.793  11.883  1.00 97.56           O  
ATOM   3300  CG  ASN A 417       4.695   6.371  10.656  1.00 97.56           C  
ATOM   3301  ND2 ASN A 417       3.984   7.086  11.523  1.00 97.56           N  
ATOM   3302  OD1 ASN A 417       5.609   6.855   9.984  1.00 97.56           O  
ATOM   3303  N   TYR A 418       6.359   2.713  12.125  1.00 97.44           N  
ATOM   3304  CA  TYR A 418       7.285   2.467  13.227  1.00 97.44           C  
ATOM   3305  C   TYR A 418       8.727   2.424  12.727  1.00 97.44           C  
ATOM   3306  CB  TYR A 418       6.941   1.155  13.938  1.00 97.44           C  
ATOM   3307  O   TYR A 418       9.000   1.868  11.664  1.00 97.44           O  
ATOM   3308  CG  TYR A 418       5.746   1.258  14.852  1.00 97.44           C  
ATOM   3309  CD1 TYR A 418       5.773   2.070  15.984  1.00 97.44           C  
ATOM   3310  CD2 TYR A 418       4.582   0.542  14.586  1.00 97.44           C  
ATOM   3311  CE1 TYR A 418       4.676   2.166  16.828  1.00 97.44           C  
ATOM   3312  CE2 TYR A 418       3.477   0.630  15.430  1.00 97.44           C  
ATOM   3313  OH  TYR A 418       2.441   1.535  17.375  1.00 97.44           O  
ATOM   3314  CZ  TYR A 418       3.531   1.443  16.547  1.00 97.44           C  
ATOM   3315  N   LYS A 419       9.617   2.965  13.484  1.00 96.19           N  
ATOM   3316  CA  LYS A 419      11.031   2.994  13.133  1.00 96.19           C  
ATOM   3317  C   LYS A 419      11.648   1.598  13.195  1.00 96.19           C  
ATOM   3318  CB  LYS A 419      11.797   3.941  14.062  1.00 96.19           C  
ATOM   3319  O   LYS A 419      11.203   0.755  13.977  1.00 96.19           O  
ATOM   3320  CG  LYS A 419      11.500   5.414  13.820  1.00 96.19           C  
ATOM   3321  CD  LYS A 419      12.297   6.305  14.766  1.00 96.19           C  
ATOM   3322  CE  LYS A 419      12.109   7.781  14.438  1.00 96.19           C  
ATOM   3323  NZ  LYS A 419      12.812   8.664  15.414  1.00 96.19           N  
ATOM   3324  N   THR A 420      12.641   1.427  12.352  1.00 93.25           N  
ATOM   3325  CA  THR A 420      13.391   0.174  12.320  1.00 93.25           C  
ATOM   3326  C   THR A 420      14.805   0.376  12.859  1.00 93.25           C  
ATOM   3327  CB  THR A 420      13.461  -0.404  10.898  1.00 93.25           C  
ATOM   3328  O   THR A 420      15.633  -0.532  12.789  1.00 93.25           O  
ATOM   3329  CG2 THR A 420      12.070  -0.735  10.367  1.00 93.25           C  
ATOM   3330  OG1 THR A 420      14.070   0.556  10.023  1.00 93.25           O  
ATOM   3331  N   SER A 421      15.016   1.606  13.328  1.00 86.94           N  
ATOM   3332  CA  SER A 421      16.359   1.914  13.828  1.00 86.94           C  
ATOM   3333  C   SER A 421      16.641   1.176  15.133  1.00 86.94           C  
ATOM   3334  CB  SER A 421      16.516   3.420  14.039  1.00 86.94           C  
ATOM   3335  O   SER A 421      15.742   1.004  15.961  1.00 86.94           O  
ATOM   3336  OG  SER A 421      15.773   3.850  15.172  1.00 86.94           O  
ATOM   3337  N   THR A 422      17.922   0.770  15.281  1.00 74.31           N  
ATOM   3338  CA  THR A 422      18.406   0.066  16.469  1.00 74.31           C  
ATOM   3339  C   THR A 422      18.375   0.981  17.688  1.00 74.31           C  
ATOM   3340  CB  THR A 422      19.828  -0.469  16.250  1.00 74.31           C  
ATOM   3341  O   THR A 422      18.141   0.523  18.812  1.00 74.31           O  
ATOM   3342  CG2 THR A 422      20.219  -1.440  17.359  1.00 74.31           C  
ATOM   3343  OG1 THR A 422      19.891  -1.147  15.000  1.00 74.31           O  
ATOM   3344  N   ASN A 423      18.578   2.275  17.406  1.00 80.81           N  
ATOM   3345  CA  ASN A 423      18.594   3.227  18.516  1.00 80.81           C  
ATOM   3346  C   ASN A 423      17.250   3.283  19.234  1.00 80.81           C  
ATOM   3347  CB  ASN A 423      18.984   4.617  18.016  1.00 80.81           C  
ATOM   3348  O   ASN A 423      17.188   3.549  20.438  1.00 80.81           O  
ATOM   3349  CG  ASN A 423      20.438   4.691  17.578  1.00 80.81           C  
ATOM   3350  ND2 ASN A 423      20.750   5.641  16.703  1.00 80.81           N  
ATOM   3351  OD1 ASN A 423      21.281   3.902  18.031  1.00 80.81           O  
ATOM   3352  N   ASP A 424      16.281   2.807  18.578  1.00 77.69           N  
ATOM   3353  CA  ASP A 424      14.930   2.838  19.141  1.00 77.69           C  
ATOM   3354  C   ASP A 424      14.414   1.425  19.406  1.00 77.69           C  
ATOM   3355  CB  ASP A 424      13.969   3.576  18.203  1.00 77.69           C  
ATOM   3356  O   ASP A 424      13.203   1.199  19.469  1.00 77.69           O  
ATOM   3357  CG  ASP A 424      14.336   5.039  18.016  1.00 77.69           C  
ATOM   3358  OD1 ASP A 424      14.641   5.723  19.016  1.00 77.69           O  
ATOM   3359  OD2 ASP A 424      14.305   5.512  16.859  1.00 77.69           O  
ATOM   3360  N   LYS A 425      15.305   0.521  19.391  1.00 88.94           N  
ATOM   3361  CA  LYS A 425      15.000  -0.879  19.656  1.00 88.94           C  
ATOM   3362  C   LYS A 425      14.039  -1.446  18.625  1.00 88.94           C  
ATOM   3363  CB  LYS A 425      14.406  -1.030  21.062  1.00 88.94           C  
ATOM   3364  O   LYS A 425      13.219  -2.316  18.938  1.00 88.94           O  
ATOM   3365  CG  LYS A 425      15.344  -0.621  22.188  1.00 88.94           C  
ATOM   3366  CD  LYS A 425      14.742  -0.891  23.562  1.00 88.94           C  
ATOM   3367  CE  LYS A 425      15.648  -0.410  24.672  1.00 88.94           C  
ATOM   3368  NZ  LYS A 425      15.055  -0.678  26.016  1.00 88.94           N  
ATOM   3369  N   ASN A 426      14.039  -0.825  17.469  1.00 94.12           N  
ATOM   3370  CA  ASN A 426      13.266  -1.340  16.344  1.00 94.12           C  
ATOM   3371  C   ASN A 426      11.828  -1.646  16.734  1.00 94.12           C  
ATOM   3372  CB  ASN A 426      13.938  -2.588  15.766  1.00 94.12           C  
ATOM   3373  O   ASN A 426      11.422  -2.811  16.781  1.00 94.12           O  
ATOM   3374  CG  ASN A 426      13.516  -2.867  14.336  1.00 94.12           C  
ATOM   3375  ND2 ASN A 426      14.383  -3.518  13.570  1.00 94.12           N  
ATOM   3376  OD1 ASN A 426      12.414  -2.500  13.922  1.00 94.12           O  
ATOM   3377  N   PRO A 427      11.008  -0.626  17.031  1.00 95.75           N  
ATOM   3378  CA  PRO A 427       9.602  -0.814  17.422  1.00 95.75           C  
ATOM   3379  C   PRO A 427       8.797  -1.573  16.375  1.00 95.75           C  
ATOM   3380  CB  PRO A 427       9.086   0.619  17.578  1.00 95.75           C  
ATOM   3381  O   PRO A 427       7.836  -2.270  16.719  1.00 95.75           O  
ATOM   3382  CG  PRO A 427      10.312   1.444  17.812  1.00 95.75           C  
ATOM   3383  CD  PRO A 427      11.477   0.770  17.141  1.00 95.75           C  
ATOM   3384  N   SER A 428       9.102  -1.414  15.188  1.00 96.06           N  
ATOM   3385  CA  SER A 428       8.430  -2.141  14.117  1.00 96.06           C  
ATOM   3386  C   SER A 428       8.531  -3.648  14.320  1.00 96.06           C  
ATOM   3387  CB  SER A 428       9.023  -1.762  12.758  1.00 96.06           C  
ATOM   3388  O   SER A 428       7.516  -4.348  14.312  1.00 96.06           O  
ATOM   3389  OG  SER A 428       8.367  -2.457  11.711  1.00 96.06           O  
ATOM   3390  N   ALA A 429       9.727  -4.129  14.492  1.00 96.00           N  
ATOM   3391  CA  ALA A 429       9.969  -5.555  14.695  1.00 96.00           C  
ATOM   3392  C   ALA A 429       9.273  -6.059  15.961  1.00 96.00           C  
ATOM   3393  CB  ALA A 429      11.461  -5.840  14.758  1.00 96.00           C  
ATOM   3394  O   ALA A 429       8.742  -7.168  15.984  1.00 96.00           O  
ATOM   3395  N   GLN A 430       9.266  -5.277  16.969  1.00 96.44           N  
ATOM   3396  CA  GLN A 430       8.648  -5.648  18.234  1.00 96.44           C  
ATOM   3397  C   GLN A 430       7.152  -5.879  18.078  1.00 96.44           C  
ATOM   3398  CB  GLN A 430       8.906  -4.570  19.297  1.00 96.44           C  
ATOM   3399  O   GLN A 430       6.617  -6.879  18.562  1.00 96.44           O  
ATOM   3400  CG  GLN A 430      10.367  -4.469  19.719  1.00 96.44           C  
ATOM   3401  CD  GLN A 430      10.586  -3.436  20.812  1.00 96.44           C  
ATOM   3402  NE2 GLN A 430      11.383  -2.416  20.516  1.00 96.44           N  
ATOM   3403  OE1 GLN A 430      10.039  -3.551  21.906  1.00 96.44           O  
ATOM   3404  N   VAL A 431       6.496  -4.949  17.422  1.00 97.06           N  
ATOM   3405  CA  VAL A 431       5.051  -5.039  17.266  1.00 97.06           C  
ATOM   3406  C   VAL A 431       4.711  -6.203  16.328  1.00 97.06           C  
ATOM   3407  CB  VAL A 431       4.457  -3.723  16.703  1.00 97.06           C  
ATOM   3408  O   VAL A 431       3.793  -6.977  16.609  1.00 97.06           O  
ATOM   3409  CG1 VAL A 431       2.959  -3.869  16.453  1.00 97.06           C  
ATOM   3410  CG2 VAL A 431       4.734  -2.570  17.672  1.00 97.06           C  
ATOM   3411  N   ILE A 432       5.449  -6.359  15.227  1.00 97.56           N  
ATOM   3412  CA  ILE A 432       5.219  -7.430  14.266  1.00 97.56           C  
ATOM   3413  C   ILE A 432       5.375  -8.789  14.953  1.00 97.56           C  
ATOM   3414  CB  ILE A 432       6.180  -7.328  13.062  1.00 97.56           C  
ATOM   3415  O   ILE A 432       4.535  -9.672  14.781  1.00 97.56           O  
ATOM   3416  CG1 ILE A 432       5.812  -6.121  12.188  1.00 97.56           C  
ATOM   3417  CG2 ILE A 432       6.168  -8.625  12.242  1.00 97.56           C  
ATOM   3418  CD1 ILE A 432       6.859  -5.781  11.133  1.00 97.56           C  
ATOM   3419  N   THR A 433       6.406  -8.953  15.750  1.00 97.19           N  
ATOM   3420  CA  THR A 433       6.664 -10.219  16.422  1.00 97.19           C  
ATOM   3421  C   THR A 433       5.582 -10.508  17.469  1.00 97.19           C  
ATOM   3422  CB  THR A 433       8.047 -10.211  17.109  1.00 97.19           C  
ATOM   3423  O   THR A 433       5.164 -11.656  17.625  1.00 97.19           O  
ATOM   3424  CG2 THR A 433       9.172 -10.125  16.094  1.00 97.19           C  
ATOM   3425  OG1 THR A 433       8.125  -9.086  18.000  1.00 97.19           O  
ATOM   3426  N   SER A 434       5.113  -9.484  18.141  1.00 97.31           N  
ATOM   3427  CA  SER A 434       4.027  -9.672  19.094  1.00 97.31           C  
ATOM   3428  C   SER A 434       2.754 -10.141  18.406  1.00 97.31           C  
ATOM   3429  CB  SER A 434       3.748  -8.367  19.859  1.00 97.31           C  
ATOM   3430  O   SER A 434       2.082 -11.055  18.891  1.00 97.31           O  
ATOM   3431  OG  SER A 434       4.848  -8.023  20.672  1.00 97.31           O  
ATOM   3432  N   LEU A 435       2.453  -9.586  17.281  1.00 97.44           N  
ATOM   3433  CA  LEU A 435       1.279  -9.984  16.516  1.00 97.44           C  
ATOM   3434  C   LEU A 435       1.438 -11.414  16.000  1.00 97.44           C  
ATOM   3435  CB  LEU A 435       1.043  -9.023  15.352  1.00 97.44           C  
ATOM   3436  O   LEU A 435       0.473 -12.180  15.977  1.00 97.44           O  
ATOM   3437  CG  LEU A 435       0.525  -7.633  15.719  1.00 97.44           C  
ATOM   3438  CD1 LEU A 435       0.635  -6.695  14.516  1.00 97.44           C  
ATOM   3439  CD2 LEU A 435      -0.915  -7.711  16.219  1.00 97.44           C  
ATOM   3440  N   PHE A 436       2.643 -11.695  15.586  1.00 97.00           N  
ATOM   3441  CA  PHE A 436       2.941 -13.031  15.102  1.00 97.00           C  
ATOM   3442  C   PHE A 436       2.705 -14.070  16.188  1.00 97.00           C  
ATOM   3443  CB  PHE A 436       4.387 -13.117  14.602  1.00 97.00           C  
ATOM   3444  O   PHE A 436       2.119 -15.125  15.938  1.00 97.00           O  
ATOM   3445  CG  PHE A 436       4.773 -14.477  14.086  1.00 97.00           C  
ATOM   3446  CD1 PHE A 436       5.746 -15.227  14.734  1.00 97.00           C  
ATOM   3447  CD2 PHE A 436       4.168 -15.000  12.953  1.00 97.00           C  
ATOM   3448  CE1 PHE A 436       6.109 -16.484  14.258  1.00 97.00           C  
ATOM   3449  CE2 PHE A 436       4.523 -16.266  12.469  1.00 97.00           C  
ATOM   3450  CZ  PHE A 436       5.492 -17.000  13.125  1.00 97.00           C  
ATOM   3451  N   GLU A 437       3.109 -13.789  17.391  1.00 96.81           N  
ATOM   3452  CA  GLU A 437       2.930 -14.703  18.500  1.00 96.81           C  
ATOM   3453  C   GLU A 437       1.450 -14.922  18.812  1.00 96.81           C  
ATOM   3454  CB  GLU A 437       3.650 -14.188  19.750  1.00 96.81           C  
ATOM   3455  O   GLU A 437       1.031 -16.047  19.125  1.00 96.81           O  
ATOM   3456  CG  GLU A 437       5.168 -14.211  19.641  1.00 96.81           C  
ATOM   3457  CD  GLU A 437       5.727 -15.594  19.344  1.00 96.81           C  
ATOM   3458  OE1 GLU A 437       6.711 -15.703  18.578  1.00 96.81           O  
ATOM   3459  OE2 GLU A 437       5.172 -16.578  19.891  1.00 96.81           O  
ATOM   3460  N   ILE A 438       0.739 -13.898  18.703  1.00 96.56           N  
ATOM   3461  CA  ILE A 438      -0.703 -14.000  18.906  1.00 96.56           C  
ATOM   3462  C   ILE A 438      -1.320 -14.859  17.797  1.00 96.56           C  
ATOM   3463  CB  ILE A 438      -1.366 -12.602  18.938  1.00 96.56           C  
ATOM   3464  O   ILE A 438      -2.156 -15.719  18.078  1.00 96.56           O  
ATOM   3465  CG1 ILE A 438      -0.877 -11.805  20.156  1.00 96.56           C  
ATOM   3466  CG2 ILE A 438      -2.893 -12.734  18.938  1.00 96.56           C  
ATOM   3467  CD1 ILE A 438      -1.253 -10.336  20.109  1.00 96.56           C  
ATOM   3468  N   GLN A 439      -0.917 -14.617  16.641  1.00 94.62           N  
ATOM   3469  CA  GLN A 439      -1.436 -15.359  15.484  1.00 94.62           C  
ATOM   3470  C   GLN A 439      -1.089 -16.844  15.586  1.00 94.62           C  
ATOM   3471  CB  GLN A 439      -0.889 -14.773  14.180  1.00 94.62           C  
ATOM   3472  O   GLN A 439      -1.907 -17.703  15.250  1.00 94.62           O  
ATOM   3473  CG  GLN A 439      -1.662 -15.211  12.945  1.00 94.62           C  
ATOM   3474  CD  GLN A 439      -1.247 -14.453  11.695  1.00 94.62           C  
ATOM   3475  NE2 GLN A 439      -2.129 -14.414  10.703  1.00 94.62           N  
ATOM   3476  OE1 GLN A 439      -0.144 -13.898  11.625  1.00 94.62           O  
ATOM   3477  N   LYS A 440       0.062 -17.172  16.047  1.00 94.38           N  
ATOM   3478  CA  LYS A 440       0.500 -18.547  16.234  1.00 94.38           C  
ATOM   3479  C   LYS A 440      -0.408 -19.297  17.203  1.00 94.38           C  
ATOM   3480  CB  LYS A 440       1.947 -18.594  16.719  1.00 94.38           C  
ATOM   3481  O   LYS A 440      -0.681 -20.484  17.016  1.00 94.38           O  
ATOM   3482  CG  LYS A 440       2.980 -18.375  15.625  1.00 94.38           C  
ATOM   3483  CD  LYS A 440       4.398 -18.609  16.141  1.00 94.38           C  
ATOM   3484  CE  LYS A 440       4.523 -18.234  17.609  1.00 94.38           C  
ATOM   3485  NZ  LYS A 440       5.910 -18.453  18.125  1.00 94.38           N  
ATOM   3486  N   GLU A 441      -0.756 -18.547  18.141  1.00 93.69           N  
ATOM   3487  CA  GLU A 441      -1.625 -19.141  19.156  1.00 93.69           C  
ATOM   3488  C   GLU A 441      -3.025 -19.391  18.594  1.00 93.69           C  
ATOM   3489  CB  GLU A 441      -1.698 -18.234  20.391  1.00 93.69           C  
ATOM   3490  O   GLU A 441      -3.721 -20.297  19.047  1.00 93.69           O  
ATOM   3491  CG  GLU A 441      -2.428 -18.875  21.562  1.00 93.69           C  
ATOM   3492  CD  GLU A 441      -1.750 -20.125  22.078  1.00 93.69           C  
ATOM   3493  OE1 GLU A 441      -2.451 -21.016  22.609  1.00 93.69           O  
ATOM   3494  OE2 GLU A 441      -0.508 -20.219  21.969  1.00 93.69           O  
ATOM   3495  N   ALA A 442      -3.375 -18.672  17.578  1.00 90.38           N  
ATOM   3496  CA  ALA A 442      -4.742 -18.688  17.062  1.00 90.38           C  
ATOM   3497  C   ALA A 442      -4.914 -19.766  16.000  1.00 90.38           C  
ATOM   3498  CB  ALA A 442      -5.109 -17.312  16.500  1.00 90.38           C  
ATOM   3499  O   ALA A 442      -5.949 -20.438  15.945  1.00 90.38           O  
ATOM   3500  N   HIS A 443      -3.920 -19.922  15.188  1.00 86.50           N  
ATOM   3501  CA  HIS A 443      -4.078 -20.766  14.008  1.00 86.50           C  
ATOM   3502  C   HIS A 443      -2.818 -21.578  13.734  1.00 86.50           C  
ATOM   3503  CB  HIS A 443      -4.430 -19.922  12.781  1.00 86.50           C  
ATOM   3504  O   HIS A 443      -1.756 -21.297  14.289  1.00 86.50           O  
ATOM   3505  CG  HIS A 443      -5.633 -19.062  12.984  1.00 86.50           C  
ATOM   3506  CD2 HIS A 443      -5.746 -17.719  13.188  1.00 86.50           C  
ATOM   3507  ND1 HIS A 443      -6.918 -19.562  12.984  1.00 86.50           N  
ATOM   3508  CE1 HIS A 443      -7.770 -18.562  13.180  1.00 86.50           C  
ATOM   3509  NE2 HIS A 443      -7.082 -17.438  13.305  1.00 86.50           N  
ATOM   3510  N   ASN A 444      -3.082 -22.656  13.008  1.00 87.12           N  
ATOM   3511  CA  ASN A 444      -1.961 -23.281  12.312  1.00 87.12           C  
ATOM   3512  C   ASN A 444      -1.546 -22.469  11.086  1.00 87.12           C  
ATOM   3513  CB  ASN A 444      -2.309 -24.703  11.906  1.00 87.12           C  
ATOM   3514  O   ASN A 444      -2.209 -22.516  10.047  1.00 87.12           O  
ATOM   3515  CG  ASN A 444      -1.141 -25.438  11.266  1.00 87.12           C  
ATOM   3516  ND2 ASN A 444      -1.337 -26.703  10.945  1.00 87.12           N  
ATOM   3517  OD1 ASN A 444      -0.069 -24.859  11.070  1.00 87.12           O  
ATOM   3518  N   LEU A 445      -0.462 -21.750  11.281  1.00 87.38           N  
ATOM   3519  CA  LEU A 445      -0.072 -20.750  10.281  1.00 87.38           C  
ATOM   3520  C   LEU A 445       0.258 -21.422   8.953  1.00 87.38           C  
ATOM   3521  CB  LEU A 445       1.132 -19.938  10.773  1.00 87.38           C  
ATOM   3522  O   LEU A 445       0.068 -20.812   7.891  1.00 87.38           O  
ATOM   3523  CG  LEU A 445       0.926 -19.125  12.055  1.00 87.38           C  
ATOM   3524  CD1 LEU A 445       2.162 -18.297  12.352  1.00 87.38           C  
ATOM   3525  CD2 LEU A 445      -0.313 -18.250  11.938  1.00 87.38           C  
ATOM   3526  N   ARG A 446       0.626 -22.594   8.953  1.00 82.25           N  
ATOM   3527  CA  ARG A 446       1.039 -23.312   7.754  1.00 82.25           C  
ATOM   3528  C   ARG A 446      -0.154 -23.594   6.844  1.00 82.25           C  
ATOM   3529  CB  ARG A 446       1.734 -24.625   8.117  1.00 82.25           C  
ATOM   3530  O   ARG A 446       0.008 -23.781   5.637  1.00 82.25           O  
ATOM   3531  CG  ARG A 446       3.115 -24.438   8.727  1.00 82.25           C  
ATOM   3532  CD  ARG A 446       3.875 -25.766   8.812  1.00 82.25           C  
ATOM   3533  NE  ARG A 446       5.227 -25.562   9.328  1.00 82.25           N  
ATOM   3534  NH1 ARG A 446       6.270 -26.641   7.566  1.00 82.25           N  
ATOM   3535  NH2 ARG A 446       7.516 -25.766   9.281  1.00 82.25           N  
ATOM   3536  CZ  ARG A 446       6.336 -26.000   8.727  1.00 82.25           C  
ATOM   3537  N   SER A 447      -1.288 -23.625   7.391  1.00 83.12           N  
ATOM   3538  CA  SER A 447      -2.494 -23.938   6.633  1.00 83.12           C  
ATOM   3539  C   SER A 447      -3.082 -22.688   5.980  1.00 83.12           C  
ATOM   3540  CB  SER A 447      -3.539 -24.594   7.539  1.00 83.12           C  
ATOM   3541  O   SER A 447      -3.973 -22.781   5.133  1.00 83.12           O  
ATOM   3542  OG  SER A 447      -4.016 -23.672   8.500  1.00 83.12           O  
ATOM   3543  N   LEU A 448      -2.537 -21.516   6.336  1.00 83.31           N  
ATOM   3544  CA  LEU A 448      -3.084 -20.266   5.816  1.00 83.31           C  
ATOM   3545  C   LEU A 448      -2.412 -19.875   4.504  1.00 83.31           C  
ATOM   3546  CB  LEU A 448      -2.914 -19.141   6.844  1.00 83.31           C  
ATOM   3547  O   LEU A 448      -1.215 -20.125   4.324  1.00 83.31           O  
ATOM   3548  CG  LEU A 448      -3.629 -19.328   8.180  1.00 83.31           C  
ATOM   3549  CD1 LEU A 448      -3.291 -18.188   9.125  1.00 83.31           C  
ATOM   3550  CD2 LEU A 448      -5.137 -19.438   7.973  1.00 83.31           C  
ATOM   3551  N   ASP A 449      -3.260 -19.328   3.609  1.00 79.38           N  
ATOM   3552  CA  ASP A 449      -2.703 -18.828   2.359  1.00 79.38           C  
ATOM   3553  C   ASP A 449      -1.851 -17.578   2.602  1.00 79.38           C  
ATOM   3554  CB  ASP A 449      -3.820 -18.516   1.361  1.00 79.38           C  
ATOM   3555  O   ASP A 449      -0.781 -17.422   2.010  1.00 79.38           O  
ATOM   3556  CG  ASP A 449      -4.480 -19.750   0.800  1.00 79.38           C  
ATOM   3557  OD1 ASP A 449      -3.863 -20.844   0.841  1.00 79.38           O  
ATOM   3558  OD2 ASP A 449      -5.625 -19.656   0.310  1.00 79.38           O  
ATOM   3559  N   VAL A 450      -2.354 -16.734   3.469  1.00 82.50           N  
ATOM   3560  CA  VAL A 450      -1.689 -15.469   3.783  1.00 82.50           C  
ATOM   3561  C   VAL A 450      -1.544 -15.328   5.297  1.00 82.50           C  
ATOM   3562  CB  VAL A 450      -2.461 -14.266   3.205  1.00 82.50           C  
ATOM   3563  O   VAL A 450      -2.520 -15.469   6.039  1.00 82.50           O  
ATOM   3564  CG1 VAL A 450      -1.759 -12.953   3.559  1.00 82.50           C  
ATOM   3565  CG2 VAL A 450      -2.609 -14.398   1.691  1.00 82.50           C  
ATOM   3566  N   VAL A 451      -0.292 -15.133   5.695  1.00 89.62           N  
ATOM   3567  CA  VAL A 451      -0.015 -14.812   7.094  1.00 89.62           C  
ATOM   3568  C   VAL A 451       0.250 -13.320   7.242  1.00 89.62           C  
ATOM   3569  CB  VAL A 451       1.185 -15.625   7.633  1.00 89.62           C  
ATOM   3570  O   VAL A 451       1.278 -12.812   6.785  1.00 89.62           O  
ATOM   3571  CG1 VAL A 451       1.423 -15.320   9.109  1.00 89.62           C  
ATOM   3572  CG2 VAL A 451       0.956 -17.125   7.422  1.00 89.62           C  
ATOM   3573  N   SER A 452      -0.622 -12.648   7.926  1.00 90.12           N  
ATOM   3574  CA  SER A 452      -0.642 -11.188   8.000  1.00 90.12           C  
ATOM   3575  C   SER A 452       0.665 -10.641   8.562  1.00 90.12           C  
ATOM   3576  CB  SER A 452      -1.816 -10.711   8.852  1.00 90.12           C  
ATOM   3577  O   SER A 452       1.225  -9.680   8.039  1.00 90.12           O  
ATOM   3578  OG  SER A 452      -3.049 -11.133   8.289  1.00 90.12           O  
ATOM   3579  N   SER A 453       1.146 -11.211   9.594  1.00 93.94           N  
ATOM   3580  CA  SER A 453       2.359 -10.719  10.242  1.00 93.94           C  
ATOM   3581  C   SER A 453       3.578 -10.914   9.344  1.00 93.94           C  
ATOM   3582  CB  SER A 453       2.586 -11.430  11.578  1.00 93.94           C  
ATOM   3583  O   SER A 453       4.465 -10.055   9.297  1.00 93.94           O  
ATOM   3584  OG  SER A 453       2.588 -12.836  11.406  1.00 93.94           O  
ATOM   3585  N   GLU A 454       3.596 -12.000   8.609  1.00 92.69           N  
ATOM   3586  CA  GLU A 454       4.676 -12.219   7.648  1.00 92.69           C  
ATOM   3587  C   GLU A 454       4.664 -11.156   6.555  1.00 92.69           C  
ATOM   3588  CB  GLU A 454       4.570 -13.617   7.027  1.00 92.69           C  
ATOM   3589  O   GLU A 454       5.723 -10.680   6.133  1.00 92.69           O  
ATOM   3590  CG  GLU A 454       4.895 -14.742   7.996  1.00 92.69           C  
ATOM   3591  CD  GLU A 454       4.742 -16.125   7.379  1.00 92.69           C  
ATOM   3592  OE1 GLU A 454       5.031 -17.125   8.062  1.00 92.69           O  
ATOM   3593  OE2 GLU A 454       4.324 -16.203   6.203  1.00 92.69           O  
ATOM   3594  N   HIS A 455       3.477 -10.898   6.164  1.00 90.50           N  
ATOM   3595  CA  HIS A 455       3.344  -9.852   5.156  1.00 90.50           C  
ATOM   3596  C   HIS A 455       3.873  -8.516   5.668  1.00 90.50           C  
ATOM   3597  CB  HIS A 455       1.883  -9.703   4.727  1.00 90.50           C  
ATOM   3598  O   HIS A 455       4.590  -7.812   4.957  1.00 90.50           O  
ATOM   3599  CG  HIS A 455       1.671  -8.680   3.658  1.00 90.50           C  
ATOM   3600  CD2 HIS A 455       0.965  -7.527   3.662  1.00 90.50           C  
ATOM   3601  ND1 HIS A 455       2.221  -8.797   2.398  1.00 90.50           N  
ATOM   3602  CE1 HIS A 455       1.861  -7.746   1.674  1.00 90.50           C  
ATOM   3603  NE2 HIS A 455       1.101  -6.961   2.418  1.00 90.50           N  
ATOM   3604  N   LEU A 456       3.605  -8.148   6.859  1.00 93.50           N  
ATOM   3605  CA  LEU A 456       4.078  -6.902   7.457  1.00 93.50           C  
ATOM   3606  C   LEU A 456       5.594  -6.910   7.602  1.00 93.50           C  
ATOM   3607  CB  LEU A 456       3.422  -6.684   8.820  1.00 93.50           C  
ATOM   3608  O   LEU A 456       6.254  -5.898   7.348  1.00 93.50           O  
ATOM   3609  CG  LEU A 456       1.908  -6.461   8.820  1.00 93.50           C  
ATOM   3610  CD1 LEU A 456       1.377  -6.426  10.250  1.00 93.50           C  
ATOM   3611  CD2 LEU A 456       1.556  -5.176   8.078  1.00 93.50           C  
ATOM   3612  N   LEU A 457       6.109  -8.078   7.984  1.00 94.44           N  
ATOM   3613  CA  LEU A 457       7.559  -8.203   8.102  1.00 94.44           C  
ATOM   3614  C   LEU A 457       8.227  -8.047   6.742  1.00 94.44           C  
ATOM   3615  CB  LEU A 457       7.930  -9.562   8.711  1.00 94.44           C  
ATOM   3616  O   LEU A 457       9.250  -7.363   6.625  1.00 94.44           O  
ATOM   3617  CG  LEU A 457       9.422  -9.859   8.836  1.00 94.44           C  
ATOM   3618  CD1 LEU A 457      10.086  -8.836   9.758  1.00 94.44           C  
ATOM   3619  CD2 LEU A 457       9.648 -11.273   9.352  1.00 94.44           C  
ATOM   3620  N   HIS A 458       7.613  -8.711   5.797  1.00 90.88           N  
ATOM   3621  CA  HIS A 458       8.148  -8.625   4.441  1.00 90.88           C  
ATOM   3622  C   HIS A 458       8.250  -7.172   3.982  1.00 90.88           C  
ATOM   3623  CB  HIS A 458       7.270  -9.414   3.471  1.00 90.88           C  
ATOM   3624  O   HIS A 458       9.273  -6.770   3.416  1.00 90.88           O  
ATOM   3625  CG  HIS A 458       7.809  -9.461   2.076  1.00 90.88           C  
ATOM   3626  CD2 HIS A 458       8.820 -10.188   1.535  1.00 90.88           C  
ATOM   3627  ND1 HIS A 458       7.297  -8.688   1.055  1.00 90.88           N  
ATOM   3628  CE1 HIS A 458       7.969  -8.938  -0.057  1.00 90.88           C  
ATOM   3629  NE2 HIS A 458       8.898  -9.844   0.208  1.00 90.88           N  
ATOM   3630  N   LEU A 459       7.254  -6.363   4.227  1.00 90.88           N  
ATOM   3631  CA  LEU A 459       7.242  -4.957   3.834  1.00 90.88           C  
ATOM   3632  C   LEU A 459       8.312  -4.176   4.594  1.00 90.88           C  
ATOM   3633  CB  LEU A 459       5.863  -4.340   4.086  1.00 90.88           C  
ATOM   3634  O   LEU A 459       8.977  -3.311   4.020  1.00 90.88           O  
ATOM   3635  CG  LEU A 459       4.711  -4.887   3.240  1.00 90.88           C  
ATOM   3636  CD1 LEU A 459       3.379  -4.352   3.754  1.00 90.88           C  
ATOM   3637  CD2 LEU A 459       4.910  -4.527   1.771  1.00 90.88           C  
ATOM   3638  N   SER A 460       8.469  -4.500   5.832  1.00 92.88           N  
ATOM   3639  CA  SER A 460       9.508  -3.871   6.645  1.00 92.88           C  
ATOM   3640  C   SER A 460      10.898  -4.207   6.117  1.00 92.88           C  
ATOM   3641  CB  SER A 460       9.383  -4.305   8.102  1.00 92.88           C  
ATOM   3642  O   SER A 460      11.758  -3.326   6.012  1.00 92.88           O  
ATOM   3643  OG  SER A 460      10.367  -3.676   8.898  1.00 92.88           O  
ATOM   3644  N   LEU A 461      11.148  -5.422   5.719  1.00 91.00           N  
ATOM   3645  CA  LEU A 461      12.430  -5.883   5.195  1.00 91.00           C  
ATOM   3646  C   LEU A 461      12.727  -5.242   3.842  1.00 91.00           C  
ATOM   3647  CB  LEU A 461      12.438  -7.406   5.062  1.00 91.00           C  
ATOM   3648  O   LEU A 461      13.883  -4.992   3.508  1.00 91.00           O  
ATOM   3649  CG  LEU A 461      12.375  -8.203   6.367  1.00 91.00           C  
ATOM   3650  CD1 LEU A 461      12.289  -9.695   6.074  1.00 91.00           C  
ATOM   3651  CD2 LEU A 461      13.594  -7.895   7.234  1.00 91.00           C  
ATOM   3652  N   PHE A 462      11.648  -4.938   3.168  1.00 87.56           N  
ATOM   3653  CA  PHE A 462      11.789  -4.328   1.850  1.00 87.56           C  
ATOM   3654  C   PHE A 462      12.258  -2.883   1.970  1.00 87.56           C  
ATOM   3655  CB  PHE A 462      10.461  -4.391   1.085  1.00 87.56           C  
ATOM   3656  O   PHE A 462      12.797  -2.318   1.016  1.00 87.56           O  
ATOM   3657  CG  PHE A 462      10.625  -4.594  -0.397  1.00 87.56           C  
ATOM   3658  CD1 PHE A 462      10.445  -3.537  -1.282  1.00 87.56           C  
ATOM   3659  CD2 PHE A 462      10.961  -5.840  -0.905  1.00 87.56           C  
ATOM   3660  CE1 PHE A 462      10.594  -3.723  -2.654  1.00 87.56           C  
ATOM   3661  CE2 PHE A 462      11.117  -6.035  -2.275  1.00 87.56           C  
ATOM   3662  CZ  PHE A 462      10.930  -4.973  -3.148  1.00 87.56           C  
ATOM   3663  N   GLY A 463      12.102  -2.371   3.148  1.00 88.81           N  
ATOM   3664  CA  GLY A 463      12.609  -1.031   3.395  1.00 88.81           C  
ATOM   3665  C   GLY A 463      11.523   0.027   3.395  1.00 88.81           C  
ATOM   3666  O   GLY A 463      11.812   1.225   3.387  1.00 88.81           O  
ATOM   3667  N   LYS A 464      10.344  -0.402   3.342  1.00 92.50           N  
ATOM   3668  CA  LYS A 464       9.250   0.563   3.406  1.00 92.50           C  
ATOM   3669  C   LYS A 464       9.172   1.208   4.789  1.00 92.50           C  
ATOM   3670  CB  LYS A 464       7.922  -0.107   3.061  1.00 92.50           C  
ATOM   3671  O   LYS A 464       9.195   0.513   5.805  1.00 92.50           O  
ATOM   3672  CG  LYS A 464       7.762  -0.435   1.584  1.00 92.50           C  
ATOM   3673  CD  LYS A 464       6.367  -0.967   1.279  1.00 92.50           C  
ATOM   3674  CE  LYS A 464       5.355   0.163   1.131  1.00 92.50           C  
ATOM   3675  NZ  LYS A 464       4.609   0.072  -0.160  1.00 92.50           N  
ATOM   3676  N   ARG A 465       9.102   2.531   4.762  1.00 94.12           N  
ATOM   3677  CA  ARG A 465       9.023   3.273   6.016  1.00 94.12           C  
ATOM   3678  C   ARG A 465       7.703   4.035   6.113  1.00 94.12           C  
ATOM   3679  CB  ARG A 465      10.195   4.242   6.145  1.00 94.12           C  
ATOM   3680  O   ARG A 465       7.512   4.840   7.027  1.00 94.12           O  
ATOM   3681  CG  ARG A 465      11.555   3.566   6.137  1.00 94.12           C  
ATOM   3682  CD  ARG A 465      11.711   2.592   7.297  1.00 94.12           C  
ATOM   3683  NE  ARG A 465      13.008   1.923   7.273  1.00 94.12           N  
ATOM   3684  NH1 ARG A 465      12.195  -0.071   6.434  1.00 94.12           N  
ATOM   3685  NH2 ARG A 465      14.430   0.165   6.887  1.00 94.12           N  
ATOM   3686  CZ  ARG A 465      13.211   0.674   6.863  1.00 94.12           C  
ATOM   3687  N   SER A 466       6.906   3.842   5.254  1.00 95.81           N  
ATOM   3688  CA  SER A 466       5.543   4.359   5.176  1.00 95.81           C  
ATOM   3689  C   SER A 466       4.668   3.486   4.281  1.00 95.81           C  
ATOM   3690  CB  SER A 466       5.547   5.797   4.648  1.00 95.81           C  
ATOM   3691  O   SER A 466       5.156   2.898   3.312  1.00 95.81           O  
ATOM   3692  OG  SER A 466       4.230   6.234   4.363  1.00 95.81           O  
ATOM   3693  N   PRO A 467       3.346   3.469   4.660  1.00 95.81           N  
ATOM   3694  CA  PRO A 467       2.434   2.707   3.805  1.00 95.81           C  
ATOM   3695  C   PRO A 467       2.312   3.293   2.400  1.00 95.81           C  
ATOM   3696  CB  PRO A 467       1.098   2.795   4.547  1.00 95.81           C  
ATOM   3697  O   PRO A 467       1.853   2.613   1.479  1.00 95.81           O  
ATOM   3698  CG  PRO A 467       1.465   3.166   5.949  1.00 95.81           C  
ATOM   3699  CD  PRO A 467       2.740   3.957   5.914  1.00 95.81           C  
ATOM   3700  N   PHE A 468       2.830   4.480   2.252  1.00 97.25           N  
ATOM   3701  CA  PHE A 468       2.496   5.211   1.033  1.00 97.25           C  
ATOM   3702  C   PHE A 468       3.686   5.250   0.083  1.00 97.25           C  
ATOM   3703  CB  PHE A 468       2.043   6.637   1.365  1.00 97.25           C  
ATOM   3704  O   PHE A 468       3.676   5.988  -0.905  1.00 97.25           O  
ATOM   3705  CG  PHE A 468       0.898   6.695   2.342  1.00 97.25           C  
ATOM   3706  CD1 PHE A 468      -0.297   6.043   2.074  1.00 97.25           C  
ATOM   3707  CD2 PHE A 468       1.019   7.410   3.525  1.00 97.25           C  
ATOM   3708  CE1 PHE A 468      -1.357   6.098   2.975  1.00 97.25           C  
ATOM   3709  CE2 PHE A 468      -0.037   7.469   4.434  1.00 97.25           C  
ATOM   3710  CZ  PHE A 468      -1.225   6.812   4.152  1.00 97.25           C  
ATOM   3711  N   GLN A 469       4.684   4.449   0.421  1.00 95.56           N  
ATOM   3712  CA  GLN A 469       5.812   4.301  -0.494  1.00 95.56           C  
ATOM   3713  C   GLN A 469       5.535   3.221  -1.536  1.00 95.56           C  
ATOM   3714  CB  GLN A 469       7.090   3.971   0.277  1.00 95.56           C  
ATOM   3715  O   GLN A 469       4.871   2.223  -1.243  1.00 95.56           O  
ATOM   3716  CG  GLN A 469       7.605   5.121   1.134  1.00 95.56           C  
ATOM   3717  CD  GLN A 469       8.852   4.754   1.915  1.00 95.56           C  
ATOM   3718  NE2 GLN A 469       9.859   5.617   1.854  1.00 95.56           N  
ATOM   3719  OE1 GLN A 469       8.906   3.709   2.568  1.00 95.56           O  
ATOM   3720  N   ASN A 470       5.910   3.543  -2.705  1.00 93.50           N  
ATOM   3721  CA  ASN A 470       5.910   2.535  -3.758  1.00 93.50           C  
ATOM   3722  C   ASN A 470       7.262   1.833  -3.865  1.00 93.50           C  
ATOM   3723  CB  ASN A 470       5.531   3.160  -5.102  1.00 93.50           C  
ATOM   3724  O   ASN A 470       8.297   2.486  -4.012  1.00 93.50           O  
ATOM   3725  CG  ASN A 470       5.457   2.141  -6.223  1.00 93.50           C  
ATOM   3726  ND2 ASN A 470       4.242   1.750  -6.586  1.00 93.50           N  
ATOM   3727  OD1 ASN A 470       6.480   1.708  -6.754  1.00 93.50           O  
ATOM   3728  N   ALA A 471       7.285   0.500  -3.801  1.00 90.06           N  
ATOM   3729  CA  ALA A 471       8.555  -0.220  -3.736  1.00 90.06           C  
ATOM   3730  C   ALA A 471       8.727  -1.142  -4.938  1.00 90.06           C  
ATOM   3731  CB  ALA A 471       8.648  -1.021  -2.439  1.00 90.06           C  
ATOM   3732  O   ALA A 471       9.461  -2.131  -4.871  1.00 90.06           O  
ATOM   3733  N   TYR A 472       8.016  -0.811  -6.016  1.00 87.56           N  
ATOM   3734  CA  TYR A 472       8.047  -1.652  -7.207  1.00 87.56           C  
ATOM   3735  C   TYR A 472       9.453  -1.728  -7.785  1.00 87.56           C  
ATOM   3736  CB  TYR A 472       7.070  -1.122  -8.266  1.00 87.56           C  
ATOM   3737  O   TYR A 472       9.875  -2.777  -8.273  1.00 87.56           O  
ATOM   3738  CG  TYR A 472       7.098  -1.900  -9.555  1.00 87.56           C  
ATOM   3739  CD1 TYR A 472       7.531  -1.309 -10.742  1.00 87.56           C  
ATOM   3740  CD2 TYR A 472       6.684  -3.227  -9.594  1.00 87.56           C  
ATOM   3741  CE1 TYR A 472       7.555  -2.021 -11.930  1.00 87.56           C  
ATOM   3742  CE2 TYR A 472       6.699  -3.949 -10.781  1.00 87.56           C  
ATOM   3743  OH  TYR A 472       7.160  -4.051 -13.125  1.00 87.56           O  
ATOM   3744  CZ  TYR A 472       7.137  -3.340 -11.945  1.00 87.56           C  
ATOM   3745  N   ASN A 473      10.234  -0.629  -7.660  1.00 85.31           N  
ATOM   3746  CA  ASN A 473      11.531  -0.523  -8.320  1.00 85.31           C  
ATOM   3747  C   ASN A 473      12.664  -0.982  -7.402  1.00 85.31           C  
ATOM   3748  CB  ASN A 473      11.781   0.911  -8.789  1.00 85.31           C  
ATOM   3749  O   ASN A 473      13.836  -0.871  -7.754  1.00 85.31           O  
ATOM   3750  CG  ASN A 473      10.867   1.315  -9.930  1.00 85.31           C  
ATOM   3751  ND2 ASN A 473      10.555   2.604 -10.016  1.00 85.31           N  
ATOM   3752  OD1 ASN A 473      10.438   0.476 -10.727  1.00 85.31           O  
ATOM   3753  N   VAL A 474      12.320  -1.431  -6.230  1.00 83.62           N  
ATOM   3754  CA  VAL A 474      13.336  -1.891  -5.293  1.00 83.62           C  
ATOM   3755  C   VAL A 474      13.914  -3.223  -5.766  1.00 83.62           C  
ATOM   3756  CB  VAL A 474      12.766  -2.035  -3.863  1.00 83.62           C  
ATOM   3757  O   VAL A 474      13.172  -4.125  -6.156  1.00 83.62           O  
ATOM   3758  CG1 VAL A 474      13.797  -2.666  -2.932  1.00 83.62           C  
ATOM   3759  CG2 VAL A 474      12.320  -0.676  -3.328  1.00 83.62           C  
ATOM   3760  N   ARG A 475      15.211  -3.285  -5.707  1.00 77.31           N  
ATOM   3761  CA  ARG A 475      15.914  -4.484  -6.152  1.00 77.31           C  
ATOM   3762  C   ARG A 475      16.375  -5.320  -4.961  1.00 77.31           C  
ATOM   3763  CB  ARG A 475      17.109  -4.109  -7.027  1.00 77.31           C  
ATOM   3764  O   ARG A 475      16.625  -4.789  -3.877  1.00 77.31           O  
ATOM   3765  CG  ARG A 475      16.750  -3.332  -8.281  1.00 77.31           C  
ATOM   3766  CD  ARG A 475      17.984  -2.941  -9.086  1.00 77.31           C  
ATOM   3767  NE  ARG A 475      18.281  -1.522  -8.938  1.00 77.31           N  
ATOM   3768  NH1 ARG A 475      20.141  -1.576 -10.320  1.00 77.31           N  
ATOM   3769  NH2 ARG A 475      19.500   0.390  -9.336  1.00 77.31           N  
ATOM   3770  CZ  ARG A 475      19.312  -0.906  -9.531  1.00 77.31           C  
ATOM   3771  N   GLY A 476      16.359  -6.660  -5.168  1.00 72.75           N  
ATOM   3772  CA  GLY A 476      16.828  -7.570  -4.133  1.00 72.75           C  
ATOM   3773  C   GLY A 476      15.734  -8.500  -3.623  1.00 72.75           C  
ATOM   3774  O   GLY A 476      14.594  -8.438  -4.082  1.00 72.75           O  
ATOM   3775  N   ASN A 477      16.234  -9.453  -2.730  1.00 75.56           N  
ATOM   3776  CA  ASN A 477      15.344 -10.438  -2.129  1.00 75.56           C  
ATOM   3777  C   ASN A 477      15.242 -10.250  -0.618  1.00 75.56           C  
ATOM   3778  CB  ASN A 477      15.805 -11.852  -2.461  1.00 75.56           C  
ATOM   3779  O   ASN A 477      16.203 -10.500   0.108  1.00 75.56           O  
ATOM   3780  CG  ASN A 477      14.797 -12.906  -2.049  1.00 75.56           C  
ATOM   3781  ND2 ASN A 477      14.906 -14.094  -2.635  1.00 75.56           N  
ATOM   3782  OD1 ASN A 477      13.930 -12.656  -1.210  1.00 75.56           O  
ATOM   3783  N   ALA A 478      14.062  -9.836  -0.181  1.00 78.56           N  
ATOM   3784  CA  ALA A 478      13.875  -9.555   1.240  1.00 78.56           C  
ATOM   3785  C   ALA A 478      14.102 -10.812   2.078  1.00 78.56           C  
ATOM   3786  CB  ALA A 478      12.477  -9.000   1.494  1.00 78.56           C  
ATOM   3787  O   ALA A 478      14.438 -10.727   3.262  1.00 78.56           O  
ATOM   3788  N   THR A 479      14.008 -12.023   1.476  1.00 77.56           N  
ATOM   3789  CA  THR A 479      14.141 -13.266   2.230  1.00 77.56           C  
ATOM   3790  C   THR A 479      15.609 -13.617   2.430  1.00 77.56           C  
ATOM   3791  CB  THR A 479      13.422 -14.430   1.523  1.00 77.56           C  
ATOM   3792  O   THR A 479      15.938 -14.547   3.180  1.00 77.56           O  
ATOM   3793  CG2 THR A 479      11.914 -14.203   1.488  1.00 77.56           C  
ATOM   3794  OG1 THR A 479      13.906 -14.539   0.180  1.00 77.56           O  
ATOM   3795  N   ASN A 480      16.531 -12.836   1.844  1.00 77.12           N  
ATOM   3796  CA  ASN A 480      17.969 -13.078   1.979  1.00 77.12           C  
ATOM   3797  C   ASN A 480      18.594 -12.133   2.992  1.00 77.12           C  
ATOM   3798  CB  ASN A 480      18.656 -12.953   0.622  1.00 77.12           C  
ATOM   3799  O   ASN A 480      19.812 -12.164   3.195  1.00 77.12           O  
ATOM   3800  CG  ASN A 480      18.328 -14.094  -0.315  1.00 77.12           C  
ATOM   3801  ND2 ASN A 480      18.562 -13.891  -1.605  1.00 77.12           N  
ATOM   3802  OD1 ASN A 480      17.859 -15.148   0.117  1.00 77.12           O  
ATOM   3803  N   ILE A 481      17.828 -11.375   3.609  1.00 82.62           N  
ATOM   3804  CA  ILE A 481      18.344 -10.375   4.539  1.00 82.62           C  
ATOM   3805  C   ILE A 481      18.891 -11.062   5.789  1.00 82.62           C  
ATOM   3806  CB  ILE A 481      17.250  -9.344   4.926  1.00 82.62           C  
ATOM   3807  O   ILE A 481      18.297 -12.023   6.281  1.00 82.62           O  
ATOM   3808  CG1 ILE A 481      16.891  -8.477   3.717  1.00 82.62           C  
ATOM   3809  CG2 ILE A 481      17.719  -8.484   6.102  1.00 82.62           C  
ATOM   3810  CD1 ILE A 481      15.734  -7.516   3.971  1.00 82.62           C  
ATOM   3811  N   LYS A 482      20.062 -10.641   6.223  1.00 85.94           N  
ATOM   3812  CA  LYS A 482      20.672 -11.164   7.449  1.00 85.94           C  
ATOM   3813  C   LYS A 482      20.047 -10.508   8.680  1.00 85.94           C  
ATOM   3814  CB  LYS A 482      22.188 -10.945   7.438  1.00 85.94           C  
ATOM   3815  O   LYS A 482      20.078  -9.281   8.820  1.00 85.94           O  
ATOM   3816  CG  LYS A 482      22.922 -11.625   8.578  1.00 85.94           C  
ATOM   3817  CD  LYS A 482      24.422 -11.414   8.484  1.00 85.94           C  
ATOM   3818  CE  LYS A 482      25.156 -12.086   9.641  1.00 85.94           C  
ATOM   3819  NZ  LYS A 482      26.625 -11.867   9.555  1.00 85.94           N  
ATOM   3820  N   ILE A 483      19.484 -11.391   9.578  1.00 89.56           N  
ATOM   3821  CA  ILE A 483      18.891 -10.898  10.820  1.00 89.56           C  
ATOM   3822  C   ILE A 483      19.969 -10.828  11.906  1.00 89.56           C  
ATOM   3823  CB  ILE A 483      17.719 -11.789  11.281  1.00 89.56           C  
ATOM   3824  O   ILE A 483      20.609 -11.836  12.227  1.00 89.56           O  
ATOM   3825  CG1 ILE A 483      16.719 -11.992  10.141  1.00 89.56           C  
ATOM   3826  CG2 ILE A 483      17.031 -11.188  12.516  1.00 89.56           C  
ATOM   3827  CD1 ILE A 483      16.156 -10.695   9.570  1.00 89.56           C  
ATOM   3828  N   ILE A 484      20.266  -9.586  12.430  1.00 84.44           N  
ATOM   3829  CA  ILE A 484      21.281  -9.438  13.477  1.00 84.44           C  
ATOM   3830  C   ILE A 484      20.641  -8.867  14.734  1.00 84.44           C  
ATOM   3831  CB  ILE A 484      22.453  -8.539  13.008  1.00 84.44           C  
ATOM   3832  O   ILE A 484      19.672  -8.117  14.664  1.00 84.44           O  
ATOM   3833  CG1 ILE A 484      21.922  -7.156  12.602  1.00 84.44           C  
ATOM   3834  CG2 ILE A 484      23.219  -9.195  11.859  1.00 84.44           C  
ATOM   3835  CD1 ILE A 484      23.016  -6.133  12.336  1.00 84.44           C  
TER    3836      ILE A 484                                                      
ENDMDL                                                                          
END                                                                             
