# Supplementary material for: Deep mining reveals the diversity of endogenous viral elements in vertebrate genomes
Source: Nat Microbiol. 2024 Oct 22;9(11):3013–24. doi: 10.1038/s41564-024-01825-4 (PMC11521997; doi:10.1038/s41564-024-01825-4)
Supplement: Supplementary file 7 — NP tree files (Fig. 4a), and structural modelling files for the S. etruscus EVE, Ixodes scapularis EVE and South Bay virus nucleoprotein (Fig. 4b). [file 41564_2024_1825_MOESM7_ESM.zip › Source_Data_Figure_4/Suncus_etruscus_colabfold_24recycles_amber_8234a/plddt.csv]

80.12	92.81	96.44	97.5	97.25	97.38	97.62	96.19	95.31	94.62	95.75	97.62	97.44	96.38	96.94	96.75	96.06	95.25	94.81	94.06	92.44	92.75	91.44	93.12	89.88	94.62	94.0	94.38	94.19	95.69	96.75	96.19	96.5	96.44	97.19	97.12	96.06	94.31	93.81	93.38	94.31	93.5	96.56	95.44	96.38	97.25	96.0	95.38	96.69	96.19
[truncated: 434 more columns]
