# Supplementary material for: Deep mining reveals the diversity of endogenous viral elements in vertebrate genomes
Source: Nat Microbiol. 2024 Oct 22;9(11):3013–24. doi: 10.1038/s41564-024-01825-4 (PMC11521997; doi:10.1038/s41564-024-01825-4)
Supplement: Supplementary file 8 — Sequence data and alignments used in the analysis of the endogenous hepacivirus-like EVE in murine rodent genomes. [file 41564_2024_1825_MOESM8_ESM.zip]

Archive with 8 entries (7 files):
- Source_Data_Figure_5/
- Source_Data_Figure_5/Hepacivirus_EVE_data.xlsx
- Source_Data_Figure_5/tmem200c.fasta
- Source_Data_Figure_5/hepC_polyprotein_Cterminal_domain.mafft.manually-curated.fasta
- Source_Data_Figure_5/HepC_EVE.mafft.translated.fasta
- Source_Data_Figure_5/hepacivirus_logo.R
- Source_Data_Figure_5/Hepacivirus_EVE_consensus.fasta
- Source_Data_Figure_5/epb41l3.fasta
