# Supplementary material for: Deep mining reveals the diversity of endogenous viral elements in vertebrate genomes
Source: Nat Microbiol. 2024 Oct 22;9(11):3013–24. doi: 10.1038/s41564-024-01825-4 (PMC11521997; doi:10.1038/s41564-024-01825-4)
Supplement: Supplementary file 8 — Sequence data and alignments used in the analysis of the endogenous hepacivirus-like EVE in murine rodent genomes. [file 41564_2024_1825_MOESM8_ESM.zip › Source_Data_Figure_5/Hepacivirus_EVE_data.xlsx]

## Sheet: Sheet1
Subset of Supplementary Excel file 1 (page 5 of 13) of species shown in Figure 5C. Hepacivirus-like hits found in vertebrate genomes.
N	Species	Chromosome	Accession	Start	End	Query	Query species	evalue*	Distance - Tmem200c	Distance - Epb41l3	Described in
1	Mus musculus	chr17	NC_000083.7	69423801	69423989	QLM02864.1 polyprotein	Rodent hepacivirus ETH674/ETH/2012	2e-17	274469	90876	This work
2	Rattus rattus	chr4	NC_046157.1	178743625	178743797	QLM02864.1 polyprotein	Rodent hepacivirus ETH674/ETH/2012	6e-06	284521	81394	This work
3	Mastomys coucha	UCSF_Mcou_1 pScaffold14	NW_022196896.1	133813648	133813834	QLM02864.1 polyprotein	Rodent hepacivirus ETH674/ETH/2012	2e-21	303587	176194	This work
4	Tokudaia osimensis	scaffold5982_cov169	BPMZ01005982.1	1570868	1571035	QLM02864.1 polyprotein	Rodent hepacivirus ETH674/ETH/2012	2e-11	283339	94150	This work
5	Arvicanthis niloticus	chr21	NC_047678.1	48116557	48116742	QLM02864.1 polyprotein	Rodent hepacivirus ETH674/ETH/2012	2e-13	301493	89285	This work
6	Pseudomys desertor	-	HiC_scaffold_2	3936869	3937046	QLM02864.1 polyprotein	Rodent hepacivirus ETH674/ETH/2012	5e-11	215004	92802	This work
	*evalue of Query against region comprised by Start-10,000 and End+10,000
