# Supplementary material for: Deep mining reveals the diversity of endogenous viral elements in vertebrate genomes
Source: Nat Microbiol. 2024 Oct 22;9(11):3013–24. doi: 10.1038/s41564-024-01825-4 (PMC11521997; doi:10.1038/s41564-024-01825-4)
Supplement: Supplementary file 8 — Sequence data and alignments used in the analysis of the endogenous hepacivirus-like EVE in murine rodent genomes. [file 41564_2024_1825_MOESM8_ESM.zip › Source_Data_Figure_5/hepC_polyprotein_Cterminal_domain.mafft.manually-curated.fasta]

>Rodent_hepC_endogenous_consensus
------------------------WIHFCIQQIPTRCFSSHPRGLSSALICMLQMGEIRQKQRRDXGKGGPVTGP--TWDPSQGEAPRPXPYY---------------------------------------------------------------------------------------------------------------------------------------------------------------------------------------------------------------------------------------------------------------------------------------------------------------------------------------
>QLM02864.1 polyprotein, partial [Rodent hepacivirus]
XXXXXXXXXXXXXXXXXXXXXXXXWIHFCSQIIPTQSFSSLPQGLSSTLVHMLQMGEIRQKQRRDREKDGPVTS--STWDPSQGEVPR--PYYHLELLDSCSSNVSVAQTPTGSFHYLTRDPRIPLARISIEGKGFNPLGSMLGYIIANYPALWVSRCITVKFLQELLCQEDL--STITFDWYGNNYTVPIAKLPFIIEALHGRQVWHIKQYTSREVARVGSALHDNTMRPLRYYKRTARSVYTACRQRGGVLSFLAVTLLSWVHGDTPKLDPKKVDRVREFNPFEPYGFDPFG-DERSPL-------PHWLTTLLFVGL----------------------------------------------------------------------------------------------------
>QNS27211.1:2552-2796 polyprotein [Rodent hepacivirus]
-----------------------------------------------------------ESETIDREKLQRFAAAMKTMGAPQGEVPI--PYYHLEYLESCQANVSACQTKFGTFHYLTRDPRIPMARISSEGKGFNPLGTMVGYMIANYPAVWVSRVIAVHFLSVLLTQDCP--DKVEFEWYGNNYSVPLEQLPYIIQALHGEQVWSIQQYTPREITRCGQALKEATVRPLRYYKRMARQVWAACRRRRGIMYLLGKTLLSWVHNETFHLDKNKVRKARAFSPFDPYQDPSFD-----PFSQKN---YNWLYVVL--------------------------------------------------------------------------------------------------------
>QNS27187.1:2549-2781 polyprotein [Rodent hepacivirus]
-----------------------------------------------------------ESEESDRKKLQVFAAAMKTMGAPQGEVPI--PYYHLEYLESCQANVSACQTKLGTFHYLTRDPRIPMARVSSEGKGFNPLGTMVGYLIANYPAVWVSRVIAVHFLSVLLTQDCP--DKVEFEWYGNNYSVPLEQLPYIIQALHGEQVWSIQQYTPREITRCGQALKESTVRPLRYYKRMARQVWASCRRRRGIMYLLGKTLLSWVHNETFHLDKNKVRKARQFSPFDPYQDPSFD-----PF-----------------------------------------------------------------------------------------------------------------------
>ATP66832.1:2487-2734 polyprotein [Rodent hepacvirus]
-----------------------------------------------------------ESEEADKRKVGLFATYMAQMGAPQGEVPV--PRYSLELLDSCSSNVSSAQTSMGLYHYITRDPRIPLARMSMEGKGFNPIGSMLGFILAHYPALWVSRVVCVKFLQELLAQEKP--ESITFDWYGNKYTVPLKKIPYIIQSLHGKQAWCVKQYTSREVSRVSQALRDNTVRPLRYYKRTARSVVASCRFRGGTLKFLADTLLSWVHGRTPLLDPRKVEAVAKFNFFEPYSADIYG-SEPRVW-------TSWVKIGLFAA-----------------------------------------------------------------------------------------------------
>UZS78521.1:2521-2769 polyprotein [Rodent hepacivirus]
-----------------------------------------------------------QGEEDDRRRLGLFASYMAQMGAPQGEVPK--PYYHLELLDSCSSNVSVAQTPTGQFHYLTRDPRIPLARISIEGKGFNPLGSMLGYIIANYPALWVSRCITVKFLQELLCQDRL--DSITFDWYGNNYTVPIAKLPYIIEALHGRQAWHIKQYTSREVARVGSALHDNTMRPLRYYKRTARSVYAACKQRGGVLAFLAKTLLAWVHGDTPKLDPKKVDRVREFNPFEPYGFDPFG-DERAPF-------PLWLSTLLFVGL----------------------------------------------------------------------------------------------------
>QUS47366.1:2674-2907 polyprotein [Longquan Niviventer fulvescens hepacivirus 1]
-----------------------------------------------------------QGEADDIERCGKFAVAMKRMGAPQGEVPR--PYYHLELLDSCSSNVSAAQVPQGCYYYMTRDPRIPLARASVEGKGYNPLGTWLGYILANYPAVWVSRLLCVKFLEVLLTQDNV--NVITFDWYGNNYSVPIAKIPYIIESLHSPLCWRIQQYTPREIQRTAAALRDNTIRPLRYYKRVARQVFAACAQRKGTLAFLAKTLLWWVHRNPVNLDKKKVAQVKTFSPFDPYSDPESL-LPN--------------------------------------------------------------------------------------------------------------------------
>QUS47365.1:2674-2907 polyprotein [Longquan Niviventer niviventer hepacivirus 1]
-----------------------------------------------------------QGEXDDIERCGKFAVAMKRMGAPQGEVPR--PYYHLELLDSCSSNVSAAQVPQGCYYYMTRDPRIPLARASVEGKGYNPLGTWLGYILANYPAVWVSRLLCVKFLEVLLTQDNV--NVITFDWYGNNYSVPIAKIPYIIEXLHSPLCWRIQQYTPREIQRTAAALRDNTIRPLRYYKRVARQVFAACAQRKGTLAFLAKTLLWWVHRNPVNLDKKKVAQVKAFSPFDPYSDPESL-LPN--------------------------------------------------------------------------------------------------------------------------
>WPV62030.1:2557-2789 MAG: polyprotein, partial [Longquan rodent hepacivirus 1]
-----------------------------------------------------------QGEADDIERCGRFAVAMKRMGAPQGEVPR--PYYHLELLDSCSSNVSSAQVPQGCYYYMTRDPRIPLARASVEGKGYNPLGTWLGYILANYPAVWVSRLLCVKFLEVLLTQDNV--QTITFDWYGNNYSVPLAKIPYIIENLHSPLCWRIQQYTPREIQRTAAALRDNTIRPLRYYKRVARQVYAACAQRKGTLAFLAKTLLWWVHRNPVNLDKRKVAQVKAFSPFDPYSDPESL-LP---------------------------------------------------------------------------------------------------------------------------
>WPV62029.1:2674-2907 MAG: polyprotein [Longquan rodent hepacivirus 1]
-----------------------------------------------------------QGEADDIERCGKFAVAMKRMGAPQGEVPR--PYYHLELLDSCSSNVSAAQVPQGCYYYMTRDPRIPLARASVEGKGYNPLGTWLGYILANYPAVWVSRLLCVKFLEVLLTQDNV--NVITFDWYGNNYSVPIAKIPYIIENLHSPLCWRIQQYTPREIQRTAAALRDNTIRPLRYYKRVARQVFAACAQRKGTLAFLAKTLLWWVHRNPVNLDKRKVAQVKAFSPFDPYSDPESL-LPN--------------------------------------------------------------------------------------------------------------------------
>QUS47369.1:2618-2850 polyprotein [Wufeng Niviventer niviventer hepacivirus 1]
-----------------------------------------------------------QGEADDIERCGRFAVAMKRMGAPQGEVPR--PYYHLELLDSCSSNVSAAQVPQGCYYYMTRDPRIPLARASVEGKGYNPLGTWLGYILANYPAVWVSRLLCVKFLEVLLTQDNI--QTITFDWYGNNYSVPLTKIPYIIENLHSPLCWRIQQYTPREIQRTAAALRDNTIRPLRYYKRVARQVFAACAQRKGTLAFLAKTLLWWVHRNPVNLDKRKVAQVKAFSPFDPYSDPESL-LP---------------------------------------------------------------------------------------------------------------------------
>WPV62032.1:2619-2851 MAG: polyprotein [Longquan rodent hepacivirus 1]
-----------------------------------------------------------QGEADDIERCGRFAVAMKRMGAPQGEVPR--PYYHLELLDSCSSNVSAAQVPQGCYYYMTRDPRIPLARASVEGKGYNPLGTWLGYILANYPAVWVSRLLCVKFLEVLLTQDNV--QTITFDWYGNNYSVPLTKIPYIIENLHSPLCWRIQQYTPREIQRTAAALRDNTIRPLRYYKRVARQVFAACAQRKGTLAFLAKTLLWWVHRNPVNLDKRKVAQVKAFSPFDPYSDPESL-LP---------------------------------------------------------------------------------------------------------------------------
>QUS47370.1:2618-2850 polyprotein [Wufeng Niviventer fulvescens hepacivirus 1]
-----------------------------------------------------------QGEADDIERCGRFAVAMKRMGAPQGEVPR--PYYHLELLDSCSSNVSXAQVPQGCYYYMTRDPRIPLARASVEGKGYNPLGTWLGYILANYPAVWVSRLLCVKFLEVLLTQDNV--QTITFDWYGNNYSVPLTKIPYIIENLHSPLCWRIQQYTPREIQRTAAALRDNTIRPLRYYKRVARQVFAACAQRKGTLAFLAKTLLWWVHRNPVNLDKRKVAQVKAFSPFDPYSDPESL-LP---------------------------------------------------------------------------------------------------------------------------
>UZS78522.1:2598-2825 polyprotein [Rodent hepacivirus]
-----------------------------------------------------------QGEADDKERCAKFAVAMKRMGAPQGEVPR--PYYHLELLDSCSSNVSCAQVPVGCYYYMTRDPRIPLARASVEGKGYNPLGTWLGYILANYPAVWVCRLLCVKFLETLLTQDSV--DKITFDWYGNNYTVPLAKIPYIIESLHTPLCWKIQQYTPREISRCAAALRDNTIRPLRYYKRVARQVYAASIQRKGVQAFLAKTLLWWVHRTPVNLDKKKVAAVKEFSPFDPYSDP---------------------------------------------------------------------------------------------------------------------------------
>QIM73873.1:2700-2938 polyprotein, partial [Hepacivirus sp.]
------------------------------------------------------------GEEADKERCARFAVAMKRMGAPQGEVPR--PYYHLELLDSCSSNVSSAETKQGIYYYMTRDPRIPLARASIEGKGYNPLGTWLGYILANYPALWVCRVLCVQFLQQLLTQESV--KTITFDWYGNNYSIPIHKIPYIIESLHGKQCWQIQAYTPREVQRVSQALHDNTIRPLRYYKRAARQVFAACEQRKGTLRFLARTMLWWVHRTKVELDPRKVAAVKDFSPYDPYSDPTVL-EERYPI-------NWM-------------------------------------------------------------------------------------------------------------
>UVC43324.1:2525-2768 polyprotein [Rhizomys pruinosus hepacivirus]
---------------------------------------------------------------RDKDRLGLFTTYMKQMGAPQGVVPT--PYYHLELLDSCSSNVSLAQTTSGQFHYSTRDPKTPLGRISVEGKGFNPLGSMLGYLLANYPAVWVSRVIAVKFLQELASQETP--KTITFDWYGNNYTVPVVKIPYIIEAIHGKPCWHIRQYTSREINRTNQALKDLTIRPLRFYKRAARQVVALCRARGGTLRFLADTLLAWVHGRTVTLEPRKVKQARAFKFWEPYEQNFDE-DTIRLK-------MNWLLLAALIG-----------------------------------------------------------------------------------------------------
>UVC43322.1:2525-2768 polyprotein [Rhizomys pruinosus hepacivirus]
---------------------------------------------------------------RDKDRLGLFTTYMKQMGAPQGVVPT--PYYHLELLDSCSSNVSLAQTTSGQFHYSTRDPKTPLGRISVEGKGFNPLGSMLGYLLANYPAVWVSRVIAVKFLQELASQETP--KTITFDWYGNNYTVPVVKIPYIIEAIHGKPCWHIRQYTSREINRTNQALKDLTIRPLRFYKRAARQVVALCRARGGTLRFLADTLLAWVHGRTVTLEPRKVKQARAFKFWEPYEQNFDE-DTIRLK-------MNWLLLAALIG-----------------------------------------------------------------------------------------------------
>QIM73870.1:2726-2959 polyprotein [Hepacivirus sp.]
-----------------------------------------------------------------KDRCARFAVAMKRMGAPQGEVPR--PYYHLELLDSCSSNVSSAQTKMGTYYYMTRDPRIPLARASVEGKGYNPLGTWLGYILANYPAVWVCRVLCVQFLQQLLTQDSV--KTITFDWYGNNYSIPLAKIPYIIESLHGKQCWQIQAYTPREIQRVSQALHDNTIRPLRYYKRAARQVFAACEQRKGTLRFLARTMLWWVHQTKVELDPRKVAAVKEFSPYDPYSDPTVL-EERYPI-------NWL-------------------------------------------------------------------------------------------------------------
>QIM73901.1:2723-2956 polyprotein [Hepacivirus sp.]
-----------------------------------------------------------------KDRCARFAVAMKRMGAPQGEVPR--PYYHLELLDSCSSNVSSAQTKLGTYYYMTRDPRIPLARASVEGKGYNPLGTWLGYILANYPAVWVCRVLCVQFLQQLLTQDSV--KTITFDWYGNNYSIPLAKIPYIIESLHGKQCWQIQAYTPREIQRVSQALHDNTIRPLRYYKRAARQVFAACEQRKGTLRFLARTMLWWVHQTKVELDPRKVAAVKEFSPYDPYSDPTVL-EERYPI-------NWL-------------------------------------------------------------------------------------------------------------
>QIM73877.1:2797-3030 polyprotein, partial [Hepacivirus sp.]
-----------------------------------------------------------------KDRCARFAVAMKRMGAPQGEVPR--PYYHLELLDSCSSNVSSAQTKLGTYYYMTRDPRIPLARASVEGKGYNPLGTWLGYILANYPAVWVCRVLCVQFLQQLLTQDSV--KTITFDWYGNNYSIPLAKIPYIIESLHGKQCWQIQAYTPREIQRVSQALHDNTIRPLRYYKRAARQVFAACEQRKGTLRFLARTMLWWVHQTKVELDPRKVAAVKEFSPYDPYSDPTVL-EEHYPI-------NWL-------------------------------------------------------------------------------------------------------------
>QIM73889.1:2727-2960 polyprotein [Hepacivirus sp.]
-----------------------------------------------------------------KDRCARFAVAMKRMGAPQGEVPR--PYYHLELLDSCSSNVSSAQTKLGTYYYMTRDPRIPLARASVEGKGYNPLGTWLGYILANYPAVWVCRVLCVQFLQQLLTQDSV--KTITFDWYGNNYSIPLAKIPYIIESLHGKQCWQIQAYTPREIQRVSQALHDNTIRPLRYYKRAARQVFAACEQRKGTLRFLARTMLWWVHQTKVELDPRKVAAVKEFSPYDPYSDPTVL-EEHYPI-------NWL-------------------------------------------------------------------------------------------------------------
>QIM73871.1:2726-2959 polyprotein [Hepacivirus sp.]
-----------------------------------------------------------------KDRCARFAVAMKRMGAPQGEVPR--PYYHLELLDSCSSNVSSAQTKLGTYYYMTRDPRIPLARASVEGKGYNPLGTWLGYILANYPAVWVCRVLCVQFLQQLLTQDSV--KTITFDWYGNNYSIPLAKIPYIIESLHGKQCWQIQAYTPREIQRVSQALHDNTIRPLRYYKRAARQVFAACEQRKGTLRFLARTMLWWVHQTKVELDPRKVAAVKEFSPYDPYSDPTVL-EEHYPI-------NWL-------------------------------------------------------------------------------------------------------------
>QIM73869.1:2726-2959 polyprotein [Hepacivirus sp.]
-----------------------------------------------------------------KDRCARFAVAMKRMGAPQGEVPR--PYYHLELLDSCSSNVSSAQTKLGTYYYMTRDPRIPLARASVEGKGYNPLGTWLGYILANYPAVWVCRVLCVQFLQQLLTQDSV--KTITFDWYGNNYSIPLAKIPYIIESLHGKQCWQIQAYTPREIQRVSQALHDNTIRPLRYYKRAARQVFAACEQRKGTLRFLARTMLWWVHQTKVELDPRKVAAVKEFSPYDPYSDPTVL-EEHYPI-------NWL-------------------------------------------------------------------------------------------------------------
>QIM73868.1:2726-2959 polyprotein [Hepacivirus sp.]
-----------------------------------------------------------------KDRCARFAVAMKRMGAPQGEVPR--PYYHLELLDSCSSNVSSAQTKLGTYYYMTRDPRIPLARASVEGKGYNPLGTWLGYILANYPAVWVCRVLCVQFLQQLLTQDSV--KTITFDWYGNNYSIPLAKIPYIIESLHGKQCWQIQAYTPREIQRVSQALHDNTIRPLRYYKRAARQVFAACEQRKGTLRFLARTMLWWVHQTKVELDPRKVAAVKEFSPYDPYSDPTVL-EEHYPI-------NWL-------------------------------------------------------------------------------------------------------------
>QIM73867.1:2726-2959 polyprotein [Hepacivirus sp.]
-----------------------------------------------------------------KDRCARFAVAMKRMGAPQGEVPR--PYYHLELLDSCSSNVSSAQTKLGTYYYMTRDPRIPLARASVEGKGYNPLGTWLGYILANYPAVWVCRVLCVQFLQQLLTQDSV--KTITFDWYGNNYSIPLAKIPYIIESLHGKQCWQIQAYTPREIQRVSQALHDNTIRPLRYYKRAARQVFAACEQRKGTLRFLARTMLWWVHQTKVELDPRKVAAVKEFSPYDPYSDPTVL-EEHYPI-------NWL-------------------------------------------------------------------------------------------------------------
>QIM73866.1:2726-2959 polyprotein [Hepacivirus sp.]
-----------------------------------------------------------------KDRCARFAVAMKRMGAPQGEVPR--PYYHLELLDSCSSNVSSAQTKLGTYYYMTRDPRIPLARASVEGKGYNPLGTWLGYILANYPAVWVCRVLCVQFLQQLLTQDSV--KTITFDWYGNNYSIPLAKIPYIIESLHGKQCWQIQAYTPREIQRVSQALHDNTIRPLRYYKRAARQVFAACEQRKGTLRFLARTMLWWVHQTKVELDPRKVAAVKEFSPYDPYSDPTVL-EEHYPI-------NWL-------------------------------------------------------------------------------------------------------------
>QIM73900.1:2726-2959 polyprotein, partial [Hepacivirus sp.]
-----------------------------------------------------------------KDRCARFAVAMKRMGAPQGEVPR--PYYHLELLDSCSSNVSSAQTKLGTYYYMTRDPRIPLARASVEGKGYNPLGTWLGYILANYPAVWVCRVLCVQFLQQLLTQDSV--KTITFDWYGNNYSIPLAKIPYIIESLHGKQCWQIQAYTPREIQRVSQALHDNTIRPLRYYKRAARQVFAACEQRKGTLRFLARTMLWWVHQTKVELDPRKVAAVKEFSPYDPYSDPTVL-EEHYPI-------NWL-------------------------------------------------------------------------------------------------------------
>QIM73902.1:2726-2959 polyprotein [Hepacivirus sp.]
-----------------------------------------------------------------KDRCARFAVAMKRMGAPQGEVPR--PYYHLELLDSCSSNVSSAQTKLGTYYYMTRDPRIPLARASVEGKGYNPLGTWLGYILANYPAVWVCRVLCVQFLQQLLTQDSV--KTITFDWYGNNYSIPLAKIPYIIESLHGKQCWQIQAYTPREIQRVSQALHDNTIRPLRYYKRAARQVFAACEQRKGTLRFLARTMLWWVHQTKVELDPRKVAAVKEFSPYDPYSDPTVL-EEHYPI-------NWL-------------------------------------------------------------------------------------------------------------
>QIM73897.1:2726-2959 polyprotein [Hepacivirus sp.]
-----------------------------------------------------------------KDRCARFAVAMKRMGAPQGEVPR--PYYHLELLDSCSSNVSSAQTKLGTYYYMTRDPRIPLARASVEGKGYNPLGTWLGYILANYPAVWVCRVLCVQFLQQLLTQDSV--KTITFDWYGNNYSIPLAKIPYIIESLHGKQCWQIQAYTPREIQRVSQALHDNTIRPLRYYKRAARQVFAACEQRKGTLRFLARTMLWWVHQTKVELDPRKVAAVKEFSPYDPYSDPTVL-EEHYPI-------NWL-------------------------------------------------------------------------------------------------------------
>QIM73872.1:2727-2960 polyprotein [Hepacivirus sp.]
-----------------------------------------------------------------KDRCARFAVAMKRMGAPQGEVPR--PYYHLELLDSCSSNVSSAQTKLGTYYYMTRDPRIPLARASVEGKGYNPLGTWLGYILANYPAVWVCRVLCVQFLQQLLTQDSV--KTITFDWYGNNYSIPLAKIPYIIESLHGKQCWQIQAYTPREIQRVSQALHDNTIRPLRYYKRAARQVFAACEQRKGTLRFLARTMLWWVHQTKVELDPRKVAAVKEFSPYDPYSDPTVL-EEHYPI-------NWL-------------------------------------------------------------------------------------------------------------
>QIM73899.1:2726-2959 polyprotein [Hepacivirus sp.]
-----------------------------------------------------------------KDRCARFAVAMKRMGAPQGEVPR--PYYHLELLDSCSSNVSSAQTKLGTYYYMTRDPRIPLARASVEGKGYNPLGTWLGYILANYPAVWVCRVLCVQFLQQLLTQDSV--RTITFDWYGNNYSIPLAKIPYIIESLHGKQCWQIQAYTPREIQRVSQALHDNTIRPLRYYKRAARQVFAACEQRKGTLRFLARTMLWWVHQTKVELDPRKVAAVKEFSPYDPYSDPTVL-EEHYPI-------NWL-------------------------------------------------------------------------------------------------------------
>QIM73898.1:2726-2959 polyprotein [Hepacivirus sp.]
-----------------------------------------------------------------KDRCARFAVAMKRMGAPQGEVPR--PYYHLELLDSCSSNVSSAQTKLGTYYYMTRDPRIPLARASVEGKGYNPLGTWLGYILANYPAVWVCRVLCVQFLQQLLTQDSV--KTITFDWYGNNYSIPLAKIPYIIESLHGKQCWQIQAYTPREIQRVRQALHDNTIRPLRYYKRAARQVFSACEQRKGTLRFLARTMLWWVHQTKVELDPRKVAAVKEFSPYDPYSDPTVL-EEHYPI-------NWL-------------------------------------------------------------------------------------------------------------
>QIM73909.1:1770-1981 polyprotein, partial [Hepacivirus sp.]
-----------------------------------------------------------------KDRCARFAVAMKRMGAPQGEVPR--PYYHLELLDSCSSNVSSAQTKLGTYYYMTRDPRIPLARASVEGKGYNPLGTWLGYILANYPAVWVCRVLCVQFLQQLLTQDSV--KTITFDWYGNNYSIPLAKIPYIIESLHGKQCWQIQAYTPREIQRVSQALHDNTIRPLRYYKRAARQVFAACEQRKGTLRFLARTMLWWVHQTKVELDPRKVAAVKE-------------------------------------------------------------------------------------------------------------------------------------------
>UZS78508.1:2555-2780 polyprotein [Rodent hepacivirus]
----------------------------------------------------------------------------------QGEVPK--PYYHLELLDSCSSNVSVAQTPTGTFHYLTRDPRIPLARISIEGRGFNPLGSMLGYIIANYPALWVSRCITVKFLQELLCQDDL--SKITFDWYGNNYTIPLAKIPYIIESLHGRQVWHIKQYTSREVARVGQALKDNTIRPLRYYKRTARSVYAACRQRGGTLAFLARTLLSWVHNDQPKLDPRKVEQVRGFNPFEPYGLDYFG-DPPRPV-------PLGVFILLFVGI----------------------------------------------------------------------------------------------------
>UJY53960.1:2590-2815 polyprotein [Gerbil hepacivirus]
----------------------------------------------------------------------------------QGEVPR--PYYHLELLDSCSSNVSVAHTPTGTFHYLTRDPRIPLARISIEGRGFNPLGSMLGYIIANYPALWVSRCITVKFLQELMCQDDI--SKITFDWYGNNYTMPVTKIPYIIEALHGKQVWNIKQYTSREVARVGQALKDNTIRPLRYYKRTARSVYAACRQRGGTLAFLARTLLSWVHNDQPKLDPKKVEQVRGFNPFEPYGIDFFG-EEARPA-------PPGIFILLFLGI----------------------------------------------------------------------------------------------------
>UJY53957.1:2590-2815 polyprotein [Gerbil hepacivirus]
----------------------------------------------------------------------------------QGEVPR--PYYHLELLDSCSSNVSVAHTPTGTFHYLTRDPRIPLARISIEGRGFNPLGSMLGYIIANYPALWVSRCITVKFLQELMCQDDI--SKITFDWYGNNYTMPVTKIPYIIEALHGKQVWNIKQYTSREVARVGQALKDNTIRPLRYYKRTARSVYAACRQRGGTLAFLARTLLSWVHNDQPKLDPKKVEQVRGFNPFEPYGIDFFG-EEARPA-------PPGIFILLFLGI----------------------------------------------------------------------------------------------------
>UJY53962.1:2590-2815 polyprotein [Gerbil hepacivirus]
----------------------------------------------------------------------------------QGEVPR--PYYHLELLDSCSSNVSVAHTPTGTFHYLTRDPRIPLARISIEGRGFNPLGSMLGYIIANYPALWVSRCITVKFLQELMCQDDI--SKITFDWYGNNYTMPVTKIPYIIEALHGKQVWNIKQYTSREVARVGQALKDNTIRPLRYYKRTARSVYAACRQRGGTLAFLARTLLSWVHNDQPKLDPKKVEQVRGFNPFEPYGIDFFG-EEARPA-------PPGIFILLFLGI----------------------------------------------------------------------------------------------------
>UJY53964.1:2590-2815 polyprotein [Gerbil hepacivirus]
----------------------------------------------------------------------------------QGEVPR--PYYHLELLDSCSSNVSVAHTPTGTFHYLTRDPRIPLARISIEGRGFNPLGSMLGYIIANYPALWVSRCITVKFLQELMCQDDI--SKITFDWYGNNYTMPVTKIPYIIEALHGKQVWNIKQYTSREVARVGQALKDNTIRPLRYYKRTARSVYAACRQRGGTLAFLARTLLSWVHNDQPKLDPKKVEQVRGFNPFEPYGIDFFG-EEARPA-------PPGIFILLFLGI----------------------------------------------------------------------------------------------------
>UJY53963.1:2590-2815 polyprotein [Gerbil hepacivirus]
----------------------------------------------------------------------------------QGEVPR--PYYHLELLDSCSSNVSVAHTPTGTFHYLTRDPRIPLARISIEGRGFNPLGSMLGYIIANYPALWVSRCITVKFLQELMCQDDI--SKITFDWYGNNYTMPVTKIPYIIEALHGKQVWNIKQYTSREVARVGQALKDNTIRPLRYYKRTARSVYAACRQRGGTLAFLARTLLSWVHNDQPKLDPKKVEQVRGFNPFEPYGIDFFG-EEARPA-------PPGIFILLFLGI----------------------------------------------------------------------------------------------------
>UJY53961.1:2590-2815 polyprotein [Gerbil hepacivirus]
----------------------------------------------------------------------------------QGEVPR--PYYHLELLDSCSSNVSVAHTPTGTFHYLTRDPRIPLARISIEGRGFNPLGSMLGYIIANYPALWVSRCITVKFLQELMCQDDI--SKITFDWYGNNYTMPVTKIPYIIEALHGKQVWNIKQYTSREVARVGQALKDNTIRPLRYYKRTARSVYAACRQRGGTLAFLARTLLSWVHNDQPKLDPKKVEQVRGFNPFEPYGIDFFG-EEARPA-------PPGIFILLFLGI----------------------------------------------------------------------------------------------------
>UJY53956.1:2590-2815 polyprotein [Gerbil hepacivirus]
----------------------------------------------------------------------------------QGEVPR--PYYHLELLDSCSSNVSVAHTPTGTFHYLTRDPRIPLARISIEGRGFNPLGSMLGYIIANYPALWVSRCITVKFLQELMCQDDI--SKITFDWYGNNYTMPVTKIPYIIEALHGKQVWNIKQYTSREVARVGQALKDNTIRPLRYYKRTARSVYAACRQRGGTLAFLARTLLSWVHNDQPKLDPKKVEQVRGFNPFEPYGIDFFG-EEARPA-------PPGIFILLFLGI----------------------------------------------------------------------------------------------------
>UJY53958.1:2590-2815 polyprotein [Gerbil hepacivirus]
----------------------------------------------------------------------------------QGEVPR--PYYHLELLDSCSSNVSVAHTPTGTFHYLTRDPRIPLARISIEGRGFNPLGSMLGYIIANYPALWVSRCITVKFLQELMCQDDI--SKITFDWYGNNYTMPVTKIPYIIEALHGKQVWNIKQYTSREVARVGQALKDNTIRPLRYYKRTARSVYAACRQRGGTLAFLARTLLSWVHNDQPKLDPKKVEQVRGFNPFEPYGIDFFG-EEARPA-------PPGIFILLFLGI----------------------------------------------------------------------------------------------------
>UJY53954.1:2590-2815 polyprotein [Gerbil hepacivirus]
----------------------------------------------------------------------------------QGEVPR--PYYHLELLDSCSSNVSVAHTPTGTFHYLTRDPRIPLARISIEGRGFNPLGSMLGYIIANYPALWVSRCITVKFLQELMCQDDI--SKITFDWYGNNYTMPVTKIPYIIEALHGKQVWNIKQYTSREVARVGQALKDNTIRPLRYYKRTARSVYAACRQRGGTLAFLARTLLSWVHNDQPKLDPKKVEQVRGFNPFEPYGIDFFG-EEARPA-------PPGIFILLFLGI----------------------------------------------------------------------------------------------------
>UZS78520.1:236-419 polyprotein, partial [Rodent hepacivirus]
----------------------------------------------------------------------------------QGEVPK--PYYHLELLDSCSSNVSVAHTPTGTFHYLTRDPRIPLARISIEGRGFNPLGSMLGYIIANYPALWVSRCITVKFLQELLCQDDL--SKITFDWYGNNYTIPLAKIPYIIESLHGRQVWHIKQYTSREVARVGQALKDNTIRPLRYYKRTARSVYAACRQRGGTLAFLARTLLSWVHNDQPK------------------------------------------------------------------------------------------------------------------------------------------------------
>YP_007905993.1:348-558 NS5B [Rodent hepacivirus]
----------------------------------------------------------------------------------QGEVPR--PHYSLELLDSCSSNVSVAHTTKGLFHYMTRDPRIPFGRISIEGKGFNPLGSMLGYILANYPAVWVSRIIAVKFLEELFAQPDI--TKVTFDWYGNNYTVPIGKIPYIIQALHGPQAWGVRQYTSREVSRVALALRDNTMKPMRYWKRQARALYARARMRGGTYAFLAKTLLSWVTQVEPKLDPRKVAKAREFNFFEPYAFEPEL-EDR--------------------------------------------------------------------------------------------------------------------------
>YP_009679003.1:349-574 RNA-dependent RNA polymerase NS5B [Hepacivirus myodae]
----------------------------------------------------------------------------------QGEVPR--PHYSLELLDSCSSNISSAQTRYGLYHYMTRDPRIPYARISLEGKGFNPLGSMLGYILANYPAIWVSRVIAVKFMQELLALDKP--SSITFDWYGNNYTVPVSKIPYIIQSLHGKQAWAITQYTSREVSRVAQSLKDNTMRPLRYYKRTARSLVASARRRGGVLAFLANTLLSWVHGTHVNLEPKKVEAASSFNFFEPYSQDIYD-QEPRRW-------GLPIYLGLFAGI----------------------------------------------------------------------------------------------------
>WPV62049.1:2591-2815 MAG: polyprotein [Wufeng rodent hepacivirus 3]
----------------------------------------------------------------------------------QGEVPR--PHYSLELLDSCSSNVSVAQTKQGMYHYMTRDPRIPLGRISIEGQGFNPLGSMLGYILANYPAMWVSRCIAVKFMQELVAQEKL--DTITFDWYGNNYTVPIRKIPYIIEALHGNQAWHITQYTSREVARVSQSLRDNTIRPLRYYKRTARSIVAVCRQRGGVLRFLADTLLAWTTGRRVTLDPREVEKARLLKFYEPYSQDIYG-VEKKPW-------PASALFGLFVG-----------------------------------------------------------------------------------------------------
>UOL48900.1:2591-2815 polyprotein [Wufeng Typhlomys cinereus hepacivirus 3]
----------------------------------------------------------------------------------QGEVPR--PHYSLELLDSCSSNVSVAQTKQGMYHYMTRDPRIPLGRISIEGQGFNPLGSMLGYILANYPAMWVSRCIAVKFMQELVAQEKL--DTITFDWYGNNYTVPIRKIPYIIEALHGNQAWHITQYTSREVARVSQSLRDNTIRPLRYYKRTARSIVAVCRQRGGVLRFLADTLLAWTTGRRVTLDPREVEKARLLKFYEPYSQDIYG-VEKKPW-------PASALFGLFVG-----------------------------------------------------------------------------------------------------
>WPV62048.1:2591-2815 MAG: polyprotein [Wufeng rodent hepacivirus 3]
----------------------------------------------------------------------------------QGEVPR--PHYSLELLDSCSSNVSVAQTKQGMYHYMTRDPRIPLGRISIEGQGFNPLGSMLGYILANYPAMWVSRCIAVKFMQELVAQEKL--DTITFDWYGNNYTVPIRKIPYIIEALHGNQAWHITQYTSREVARVSQSLRDNTIRPLRYYKRTARSIVAVCRQRGGVLRFLADTLLAWTTGRRVTLDPREVEKARLLKFYEPYSQDIYG-VEKKPW-------PASALFGLFVG-----------------------------------------------------------------------------------------------------
>UZS78496.1:2587-2811 polyprotein [Rodent hepacivirus]
----------------------------------------------------------------------------------QGEVPR--PHYSLELLDSCSSNVSVAQTKQGMYHYMTRDPRIPLGRISIEGQGFNPLGSMLGYILANYPAMWVSRCIAVKFMQELVAQEKL--DTITFDWYGNNYTVPIRKIPYIIEALHGNQAWHITNYTSREVARVSQSLKDNTIRPLRYYKRTARSIVAVCRQRGGVLRFLADTLLAWTTGRRVTLDPREVEKARLLKFYEPYSQDIYG-VEKTPW-------PASAIFGLFVG-----------------------------------------------------------------------------------------------------
>UZS78497.1:2587-2811 polyprotein [Rodent hepacivirus]
----------------------------------------------------------------------------------QGEVPR--PHYSLELLDSCSSNVSVAQTKQGMYHYMTRDPRIPLGRISIEGQGFNPLGSMLGYILANYPAMWVSRCIAVKFMQELVAQEKL--DTITFDWYGNNYTVPIRKIPYIIEALHGNQAWHITNYTSREVARVSQSLKDNTIRPLRYYKRTARSIVAVCRQRGGVLRFLADTLLAWTTGRRVTLDPREVEKARLLKFYEPYSQDIYG-VEKTPW-------PASAIFGLFVG-----------------------------------------------------------------------------------------------------
>UZS78494.1:2587-2811 polyprotein [Rodent hepacivirus]
----------------------------------------------------------------------------------QGEVPR--PHYSLELLDSCSSNVSVAQTKQGMYHYMTRDPRIPLGRISIEGQGFNPLGSMLGYILANYPAMWVSRCIAVKFMQELVAQEKL--DTITFDWYGNNYTVPIRKIPYIIEALHGNQAWHITNYTSREVARVSQSLKDNTIRPLRYYKRTARSIVAVCRQRGGVLRFLADTLLAWTTGRRVTLDPREVEKARLLKFYEPYSQDIYG-VEKTPW-------PASAIFGLFVG-----------------------------------------------------------------------------------------------------
>UOL48899.1:2609-2835 polyprotein [Wufeng Typhlomys cinereus hepacivirus 2]
----------------------------------------------------------------------------------QGEVPR--PYYHLELLDSCSSNVSVAQTTTGTFHYLTRDPRIPLARCSVEGKGFNPLGSMLGYIIANYPAMWVSRVIAVKFMAELVAQDAP--ERISFDWYGNNYSVPLRKIPYVIQALHGREAWHIRAYTSREASRVAQALKDNTIRPLRYYKRTARSVLATARKQGGVNAFLANTLLSWVHGQKVNLDPKLVDKARGFNPFEPYGANPWELEEGRKL-------PAVTYILLCAGV----------------------------------------------------------------------------------------------------
>UZS78495.1:2568-2792 polyprotein [Rodent hepacivirus]
----------------------------------------------------------------------------------QGEVPR--PHYSLELLDSCSSNVSVAQTKQGMYHYMTRDPRIPLGRISIEGQGFNPLGSMLGYILANYPAMWVSRCIAVKFMQELVAQEKL--DTINFDWYGNNYTIPVRKIPYIIEALHGNQAWHITQYTSREVARVSQSLKDNTIRPLRYYKRTARSIVAVCRQRGGVLRFLADTLLAWTTGRRVTLDPREVEKARLLKFYEPYSQDIYG-VEKRPW-------PAAPLFALFVG-----------------------------------------------------------------------------------------------------
>WPV62050.1:2591-2815 MAG: polyprotein [Wufeng rodent hepacivirus 3]
----------------------------------------------------------------------------------QGEVPR--PHYSLELLDSCSSNVSVAQTKQGMYHYMTRDPRIPLGRISIEGQGFNPLGSMLGYILAXYPAMWVSRCIAVKFMQELVAQEKL--DTITFDWYGNNYTVPIRKIPYIIEALHGNQAWHITQYTSREVARVSQSLRDNTIRPLRYYKRTARSIVAVCRQRGGVLRFLADTLLAWTTGRRVTLDPREVEKARLLKFYEPYSQDIYG-VEKRPW-------PASALFGLFVG-----------------------------------------------------------------------------------------------------
>UZS78499.1:2568-2792 polyprotein [Rodent hepacivirus]
----------------------------------------------------------------------------------QGEVPR--PHYSLELLDSCSSNVSVAQTKQGMYHYMTRDPRIPLGRISIEGQGFNPLGSMLGYILANYPAMWVSRCIAVKFMQELVAQEKL--DTINFDWYGNNYTIPIRKIPYIIEALHGNQAWHITQYTSREVARVSQSLRDNTIRPLRYYKRTARSIVAVCRQRGGVLRFLADTLLAWTTGRRVTLDPREVEKARLLKFYEPYSQDIYG-VEKRPW-------PAAPLFALLVG-----------------------------------------------------------------------------------------------------
>UZS78498.1:2568-2792 polyprotein [Rodent hepacivirus]
----------------------------------------------------------------------------------QGEVPR--PHYSLELLDSCSSNVSVAQTKQGMYHYMTRDPRIPLGRISIEGQGFNPLGSMLGYILANYPAMWVSRCIAVKFMQELVAQEKL--DTINFDWYGNNYTIPVRKIPYIIEALHGNQAWHITQYTSREVARVSQSLKDNTIRPLRYYKRTARSIVAVCRQRGGVLRFLADTLLAWTTGRRVTLDPREVEKARLLKFYEPYSQDIYG-VEKRPW-------PAAPLFALLVG-----------------------------------------------------------------------------------------------------
>UZS78500.1:2568-2792 polyprotein [Rodent hepacivirus]
----------------------------------------------------------------------------------QGEVPR--PHYSLELLDSCSSNVSVAQTKQGMYHYMTRDPRIPLGRISIEGQGFNPLGSMLGYILANYPAMWVSRCIAVKFMQELVAQEKL--DTINFDWYGNNYTIPVRKIPYIIEALHGNQAWHITQYTSREVARVSQSLKDNTIRPLRYYKRTARSIVAVCRQRGGVLRFLADTLLAWTTGRRVTLDPREVEKARLLKFYEPYSQDIYG-VEKRPW-------PAAPLFALLVG-----------------------------------------------------------------------------------------------------
>QPB69979.1:2600-2825 polyprotein [Rodent hepacivirus]
----------------------------------------------------------------------------------QGEVPK--PYYYLELLDSCSSNVSVAQTPTGHFHYMTRDPRIPLARCSVEGRGFNPLGSMLGYIIANYPAVWVSRLIAVKFLQELMCQDDL--STITFEWYGNHHTVPIRKIPYIIQALHGPACWQIENYTSREITRCSKALAETTIRPLRYYKRSARSVVAVCRQRKGTLKFLADTLLAWVHKKPVRLDPREVEKVKGFNPFEPYSGDVHV-DSLTPF-------NLVSFTLVGIGL----------------------------------------------------------------------------------------------------
>YP_009325401.1:347-563 nonstructural protein NS5B [Norway rat hepacivirus 1]
----------------------------------------------------------------------------------QGEVPK--PYYHLELLDSCSSNVSSANTKLGLYYYMTRDPRIPLARSSIEGKGYNPLGTWLGYILANYPAVWVCRVLCVQFLQQLLTQESV--KEITFDWYGNNYKIPVAKIPYIIESLHGKQCWQIQAYTPREIQRVSQALHDNTIRPLRYYKRAARQVFAACMQRKGTLRFLAKTLLWWVHQVKVELDPRKVAMVKEFSPYDPYSNPDIL-EEKPSI-------NWM-------------------------------------------------------------------------------------------------------------
>WPV62031.1:22-226 MAG: polyprotein, partial [Longquan rodent hepacivirus 1]
----------------------------------------------------------------------------------QGEVPR--PYYHLELLDSCSSNVSXAQVPQGCYYYMTRDPRIPLARASVEGKGYNPLGXWLGYILANYPAVWVSRLLCVKFLEVLLTQDNV--QTITFDWYGNNYSVPLTKIPYIIENLHSPLCWRIQQYTPREIQRTAAALRDNTIRPLRYYKRVARQVFAACAQRKGTLAFLAKTLLWWVHRNPVNLDKRKVAQVKAFSPFDPYSDP---------------------------------------------------------------------------------------------------------------------------------
>CAH0532116.1:2652-2877 polyprotein, partial [Hepacivirus myodae]
----------------------------------------------------------------------------------QGEVPR--PHYSLELLDSCSSNISSAQTRYGLYHYMTRDPRIPFARISLEGKGFNPLGSMLGYILANYPAIWVSRVIAVKFMQELLALEKP--TSITFDWYGNNYTVPVTKIPYIIQSLHGKQAWAISQYTSREVSRVSQALKDNTMRPLRYYKRTARSIVASARRRGGVLAFLANTLLAWVHGNQVSLEPKKVEMASNFNFFEPYSQDIYD-QEPRRW-------SLPIYLGLFAGI----------------------------------------------------------------------------------------------------
>YP_007905733.1:2513-2723 polyprotein [Rodent hepacivirus]
----------------------------------------------------------------------------------QGEVPR--PHYSLELLDSCSSNVSVAHTTKGLFHYMTRDPRIPFGRISIEGKGFNPLGSMLGYILANYPAVWVSRIIAVKFLEELFAQPDI--TKVTFDWYGNNYTVPIGKIPYIIQALHGPQAWGVRQYTSREVSRVALALRDNTMKPMRYWKRQARALYARARMRGGTYAFLAKTLLSWVTQVEPKLDPRKVAKAREFNFFEPYAFEPEL-EDR--------------------------------------------------------------------------------------------------------------------------
>CAH0532115.1:2619-2844 polyprotein, partial [Hepacivirus myodae]
----------------------------------------------------------------------------------QGEVPR--PHYSLELLDSCSSNISSAQTRYGLYHYMTRDPRIPFARISLEGKGFNPLGSMLGYILANYPAIWVSRVIAVKFMQELIALEKP--TAITFDWYGNNYTVPVSKIPYIIQSLHGKQAWAITQYTSREVSRVAQSLKDNTMRPLRYYKRTARSIVASARRRGGVLAFLANTLLAWVHGNSVNLEPKKVELASTFNFFEPYSQDIYD-QEPRRW-------GLPIYLGLFAGI----------------------------------------------------------------------------------------------------
>UZS78524.1:2619-2844 polyprotein [Rodent hepacivirus]
----------------------------------------------------------------------------------QGEVPR--PHYSLELLDSCSSNISSAQTRYGLYHYMTRDPRIPYARISLEGKGFNPLGSMLGYILANYPAIWVSRVIAVKFMQELLALDKP--STITFDWYGNNYTVPVHKIPYIIQSLHGKQAWAITQYTSREVSRVAQSLKDNTMRPLRYYKRTARSIVASARRRGGVLAFLANTLLSWVHGTHVNLEPKKVEQASTFNFFEPYSQDIYD-QEPRRW-------GLPIYLGLFAGI----------------------------------------------------------------------------------------------------
>YP_009506358.1:2619-2844 polyprotein [Hepacivirus myodae]
----------------------------------------------------------------------------------QGEVPR--PHYSLELLDSCSSNISSAQTRYGLYHYMTRDPRIPYARISLEGKGFNPLGSMLGYILANYPAIWVSRVIAVKFMQELLALDKP--SSITFDWYGNNYTVPVSKIPYIIQSLHGKQAWAITQYTSREVSRVAQSLKDNTMRPLRYYKRTARSLVASARRRGGVLAFLANTLLSWVHGTHVNLEPKKVEAASSFNFFEPYSQDIYD-QEPRRW-------GLPIYLGLFAGI----------------------------------------------------------------------------------------------------
>QHD57638.1:2615-2840 polyprotein [Hepacivirus myodae]
----------------------------------------------------------------------------------QGEVPR--PHYSLELLDSCSSNISSAQTRYGLYHYMTRDPRIPFARISLEGKGFNPLGSMLGYILANYPAIWVSRVIAVKFMQELLALDHP--TSITFDWYGNNYTVPVSKIPYIIQSLHGKQAWTITQYTSREVSRVAQSLKDNTMRPLRYYKRTARSIVASARRRGGVLAFLANTLLAWVHGTYVNLEPKKVEMASAFNFFEPYSQDIYD-QEPRRW-------GLPIYLGLFAGI----------------------------------------------------------------------------------------------------
>QHD57641.1:2615-2840 polyprotein [Hepacivirus myodae]
----------------------------------------------------------------------------------QGEVPR--PHYSLELLDSCSSNISSAQTRYGLYHYMTRDPRIPYARISLEGKGFNPLGSMLGYILANYPAIWVSRVIAVKFMQELLALDHP--TAITFDWYGNNYTVPVSKIPYIIQSLHGKQAWAITQYTSREVSRVAQSLKDNTMRPLRYYKRTARSIVASARRRGGVLAFLANTLLAWVHGTHVNLEPKKVEMASNFNFFEPYSQDIYD-QEPRRW-------GLPIYLGLFAGI----------------------------------------------------------------------------------------------------
>QHD57639.1:2615-2840 polyprotein [Hepacivirus myodae]
----------------------------------------------------------------------------------QGEVPR--PHYSLELLDSCSSNISSAQTRYGLYHYMTRDPRIPYARISLEGKGFNPLGSMLGYILANYPAIWVSRVIAVKFMQELLALDHP--TSITFDWYGNNYSVPVSKIPYIIQSLHGKQAWAITQYTSREVSRVAQSLKDNTMRPLRYYKRTARSIVASARRRGGVLAFLANTLLAWVHGTQVNLEPKKVEMASSFNFFEPYSQDIYD-QEPRRW-------GLPIYLGLFAGI----------------------------------------------------------------------------------------------------
>AWX50237.1:2524-2751 polyprotein [Rodent hepacivirus]
----------------------------------------------------------------------------------QGEVPR--PHYHLELLDSCSSNVSVAQTPHGLYHHITRDPRIPLGRMSMEGKGYNPLGCMLGYIIAHYPALWVSRIVCVKFLQELLATETLHGRTISFDWYGNDFAIPVNQIPYIIESLHGKECWSIRSYTSREISRVQLALKETTIRPLRYYKRTARSVVTNCRMRGGIYKFLGDTLLSWVHQNKVNLDPRKVQAAKGFNPFEPYNQNIYQDRDKPTL-------PWLLITLAFLG-----------------------------------------------------------------------------------------------------
>QHD57640.1:2615-2840 polyprotein [Hepacivirus myodae]
----------------------------------------------------------------------------------QGEVPR--PHYSLELLDSCSSNISSAQTRYGLYHYMTRDPRIPYARISLEGKGFNPXGSMXGYILANYPAIWVSRVIAVKFMQELMALDHP--TSITFDWYGNNYTVPVSKIPYIIQSLHGKQAWAITQYTSREVSRVAQSLKDNTMRPLRYYKRTARSIVASARRRGGVLAFLANTLLAWVHGTQVNLEPKKVEMASSFNFFEPYSQDIYD-QEPRRW-------GLPIYLGLFAGI----------------------------------------------------------------------------------------------------
>WPV62028.1:615-825 MAG: polyprotein, partial [Longquan rodent hepacivirus 1]
----------------------------------------------------------------------------------QGEVPR--PYYHLELLDSCSSNVSAAQVPQGCYYYMTRDPRIPLARASVEGKGYNPLGTWLGYILANYPAVWVSRLLCVKFLEVLLTQDNV--NLITFDWYGNNYSVPIAKIPYIIENLHSPLCWRIQQYTPREIQRTAAALRDNTIRPLRYYKRVARQVFAACAQRKGTLAFLAKTLLWWVHRNPVNLDKKKVAQVKAFSPFDPYSDPESL-LPN--------------------------------------------------------------------------------------------------------------------------
>UZS78523.1:2661-2877 polyprotein [Rodent hepacivirus]
----------------------------------------------------------------------------------QGEVPR--PYYHLELLDSCSSNVSSAQTKLGQYYYMTRDPRIPLARSSVEGKGYNPLGTWLGYILANYPAMWVCRVLCVQFLQQLITQENI--KTITFDWYGNNYSIPVAKIPYIIESLHGKQCWQIQAYTPREVHRVSQALHDNTIRPLRYYKRAARQVFAACEQRKGTLRFLARTLLWWVHQVKVELDPRKVAAVKDFSPYDPYSDPSCF-EDAKPF-------NWM-------------------------------------------------------------------------------------------------------------
>UVC43321.1:2546-2770 polyprotein [Rhizomys pruinosus hepacivirus]
----------------------------------------------------------------------------------QGVVPT--PYYHLELLDSCSSNVSLAQTTSGQFHYSTRDPKTPLGRISVEGKGFNPLGSMLGYLLANYPAIWVSRVIAVKFLQELASQETL--KTITFDWYGNNYTVPVVKIPYIIEAIHGKPCWHIRQYTSREVNRTNQALKDLTIRPLRFYKRAARQVVALCRARGGTLRFLADTLLAWVHGRTVTLEPRKVRQARAFKFWEPYEQNFDE-DPIGLK-------INWLLIAALIG-----------------------------------------------------------------------------------------------------
>UPY91083.1:2519-2744 polyprotein [Rodent hepacivirus]
----------------------------------------------------------------------------------QGEVPR--PYYHLEMLDSCSSNVSAAQTPKGVYHHITRDPRIPLGRMSMEGKGYNPLGCMLGYIIAHYPAIWVSRIVCVKFLQELLVTETLRGKTISFDWYGNDYAVPISQIPYIIQSLHGEECWSIRTYTSREISRVTLALKETTIRPLRYYKRTARSVVANCRMRGGVYKFLADTLLAWVHQTKVRLDPRKVAAASGFNPFEPYSENIYEEKEPPPT-------KWVLLTIGL-------------------------------------------------------------------------------------------------------
>UVC43332.1:2544-2768 polyprotein [Rhizomys pruinosus hepacivirus]
----------------------------------------------------------------------------------QGVVPT--PYYHLELLDSCSSNVSLAQTTSGQFHYSTRDPKTPLGRISVEGKGFNPLGSMLGYLLANYPAVWVSRVIAVKFLQELASQETP--KTITFDWYGNNYTVPVIKIPYIIEAIHGKPCWHIRQYTSREINRTNQALKDLTIRPLRFYKRAARQVVALCRARGGTLRFLADTLLAWVHGRTVQLEPRKVKQARAFKFWEPYEQNLDE-DSIGLK-------TNWLLLAALIG-----------------------------------------------------------------------------------------------------
>UUV45485.1:2722-2938 polyprotein [Norway rat hepacivirus 1]
----------------------------------------------------------------------------------QGEVPK--PYYHLELLDSCSSNVSSANTKLGLYYYMTRDPRIPLARSSIEGKGYNPLGTWLGYILANYPAVWVCRVLCVQFLQQLLTQESV--KEITFDWYGNNYKIPVAKIPYIIESLHGKQCWQIQAYTPREIQRVSQALHDNTIRPLRYYKRAARQVFAACMQRKGTLRFLAKTLLWWVHQVKVELDPRKVAMVKEFSPYDPYSNPNTL-EDKPST-------NWM-------------------------------------------------------------------------------------------------------------
>QIM73876.1:2707-2911 polyprotein, partial [Hepacivirus sp.]
----------------------------------------------------------------------------------QGEVPR--PYYHLELLDSCSSNVSAAQTPQGCYYYMTRDPRIPLARSSVEGKGYNPLGTWLGYILANYPAIWVCRLLCVKFLETLLTQDHV--KTITFDWYGNNYTVPLSKIPYIIENLHTPQCWKIQQYTPREVSRVSAALKDNTIRPLRYYKRVARQVYAACSQRKGTLAFLARTLLWWVHRNPVQLDKKKVQAVKTFSPFDPYSDP---------------------------------------------------------------------------------------------------------------------------------
>UVC43331.1:2543-2767 polyprotein [Rhizomys pruinosus hepacivirus]
----------------------------------------------------------------------------------QGVVPT--PYYHLELLDSCSSNVSLAQTSSGQFHYSTRDPRTPLGRISVEGKGFNPLGSMLGYLLANYPAVWVSRVIAVKFLQELASQETP--KTITFDWYGNNYTVPVVKIPYIIEAIHGKPCWHIIQYTSREINRTNQALKDLTIRPLRFYKRAARQVVALCRARGGTLRFLADTLLAWVHGRTVRLEPRKVKQAKAFKFWEPYEQNLDD-DTIRFK-------MNWLLVAALIG-----------------------------------------------------------------------------------------------------
>AQV09561.1:2722-2938 polyprotein [Norway rat hepacivirus 1]
----------------------------------------------------------------------------------QGEVPK--PYYHLELLDSCSSNVSSANTKLGLYYYMTRDPRIPLARSSIEGKGYNPLGTWLGYILANYPAVWVCRVLCVQFLQQLLTQESV--KEITFDWYGNNYKIPVAKIPYIIESLHGKQCWQIQAYTPREIQRVSQALHDNTIRPLRYYKRAARQVFAACMQRKGTLRFLAKTLLWWVHQVKVELDPRKVAMVKEFSPYDPYSNPNTL-EDKPSI-------NWM-------------------------------------------------------------------------------------------------------------
>ASM47312.1:2722-2938 polyprotein [Norway rat hepacivirus 1]
----------------------------------------------------------------------------------QGEVPK--PYYHLELLDSCSSNVSSANTKLGLYYYMTRDPRIPLARSSIEGKGYNPLGTWLGYILANYPAVWVCRVLCVQFLQQLLTQESV--KEITFDWYGNNYKIPVAKIPYIIESLHGKQCWQIQAYTPREIQRVSQALHDNTIRPLRYYKRAARQVFAACMQRKGTLRFLAKTLLWWVHQVKVELDPRKVAMVKEFSPYDPYSNPNTL-EDKPSI-------NWM-------------------------------------------------------------------------------------------------------------
>UVC43323.1:2544-2768 polyprotein [Rhizomys pruinosus hepacivirus]
----------------------------------------------------------------------------------QGVVPT--PYYHLELLDSCSSNVSLAQTSSGQFHYSTRDPKTPLGRISVEGKGFNPLGSMLGYLLANYPAVWVSRVIAVKFLQELASQETP--KTITFDWYGNNYTVPVVKIPYIIEAIHGKPCWHIRQYTSREINRTNQALKDLTIRPLRFYKRAARQVVALCRARGGTLRFLADTLLAWVHGRTVTLEPRKVRQARAFKFWEPYEQNFDE-DSIRFK-------MNWLLVAALIG-----------------------------------------------------------------------------------------------------
>YP_009109557.1:2755-2971 flavivirus polyprotein [Norway rat hepacivirus 1]
----------------------------------------------------------------------------------QGEVPK--PYYHLELLDSCSSNVSSANTKLGLYYYMTRDPRIPLARSSIEGKGYNPLGTWLGYILANYPAVWVCRVLCVQFLQQLLTQESV--KEITFDWYGNNYKIPVAKIPYIIESLHGKQCWQIQAYTPREIQRVSQALHDNTIRPLRYYKRAARQVFAACMQRKGTLRFLAKTLLWWVHQVKVELDPRKVAMVKEFSPYDPYSNPDIL-EEKPSI-------NWM-------------------------------------------------------------------------------------------------------------
>AVW79984.1:2535-2736 polyprotein [Rodent hepacivirus]
----------------------------------------------------------------------------------QGVVPT--PYYHLELLDSCSSNVSLAQTQSGQFHYSTRDPRTPLARISVEGKGFNPLGSMLGYLLANYPAVWVSRVIAVKFLQELATQEMP--TTITFDWYGNNYTVPVVKIPYIIEAIHGKPCWHIIQYTSREITRTSEALKELTIRPLRFYKRVARQVVAQCRARGGTLRFLADTLLAWVHGRTVRLEPRKVKMARAFKFWEPY------------------------------------------------------------------------------------------------------------------------------------
>WFS72477.1:1489-1713 polyprotein, partial [Bamboo rat hepacivirus]
----------------------------------------------------------------------------------QGVVPT--PYYHLELLDSCSSNVSLAQTTSGQFHYSTRDPKTPLGRISVEGKGFNPLGSMLGYLLANYPAVWVSRVIAVKFLQELASQETP--KSITFDWYGNNYTVPVIKIPYIIEAIHGKPCWHIRQYTSREINRTNQXLKDLTIRPLRFYKRAARQVVALCRARGGTLRFLADTLLAWVHGRTVTLEPRKVKQARAFKFWEPYEQNFDE-DSIGMK-------INWLLIAALIG-----------------------------------------------------------------------------------------------------
>UVC43327.1:2543-2767 polyprotein [Rhizomys pruinosus hepacivirus]
----------------------------------------------------------------------------------QGVVPT--PYYHLELLDSCSSNVSLAQTSSGQFHYSTRDPKTPLGRISVEGKGFNPLGSMLGYLLANYPAVWVSRVIAVKFLQELASQETP--KTITFDWYGNNYTVPVIKIPYIIEAIHGKPCWHIIQYTSREINRTNQALKDLTIRPLRFYKRAARQVVALCRARGGTLRFLADTLLAWVHGRTVRLEPRKVKQARAFKFWEPYEQNFDE-DTIRFK-------MNWLLVAALIG-----------------------------------------------------------------------------------------------------
>UVC43328.1:2543-2767 polyprotein [Rhizomys pruinosus hepacivirus]
----------------------------------------------------------------------------------QGVVPT--PYYHLELLDSCSSNVSLAQTSSGQFHYSTRDPRTPLGRISVEGKGFNPLGSMLGYLLANYPAVWVSRVIAVKFLQELASQETP--KTITFDWYGNNYTVPVIKIPYIIEAIHGKPCWHIIQYTSREINRTNQALKDLTIRPLRFYKRAARQVVALCRARGGTLRFLADTLLAWVHGRTVRLEPRKVKQAKAFKFWEPYEQNLDE-DTIRFK-------MNWLLLAALIG-----------------------------------------------------------------------------------------------------
>UMO75493.1:2536-2760 MAG: polyprotein [Bamboo rat hepacivirus]
----------------------------------------------------------------------------------QGVVPT--PYYHLELLDSCSSNVSLAQTSSGQFHYSTRDPKTPLGRISVEGKGFNPLGSMLGYLLANYPAVWVSRVIAVKFLQELASQETP--KSITFDWYGNNYTVPVIKIPYIIEAIHGKPCWHIIQYTSREINRTNQALKDLTIRPLRFYKRAARQVVALCRARGGTLRFLADTLLAWVHGRTVRLEPRKVKQARAFKFWEPYEQNLDE-DSVRFR-------MNWLLVAALIG-----------------------------------------------------------------------------------------------------
>AVW79983.1:2535-2736 polyprotein [Rodent hepacivirus]
----------------------------------------------------------------------------------QGVVPT--PYYHLELLDSCSSNVSLAQTQSGQFHYSTRDPRTPLARISVEGKGFNPLGSMLGYLLANYPAVWVSRVIAVKFLQELAVQEMP--TKITFDWYGNNYTVPVVKIPYIIEAIHGKPCWHIIQYTSREITRTSEALRELTIRPLRFYKRAARQVVAQCRARGGTLRFLADTLLAWVHGRTVRLEPRKVKQARAFKFWEPY------------------------------------------------------------------------------------------------------------------------------------
>YP_009709880.1:348-567 RNA-dependent RNA polymerase NS5B [Hepacivirus P]
----------------------------------------------------------------------------------QGEVPT--ALYSLELLDSCSSNVSAAQTPRGIYHYLTRDPRIPLARSAVEGRRFNPLGTWLGYIISNYPALWVSRILCVQFLINLMAQDDV--EKIEFEWYGNHVSVPIEKIPYIIEHLHGRECWHIVSYTTREVNRVGQALSDITYKPLRYWKRTARSVLSTCRRRRGKLRFLANTLLSWVHHDSVKLDPAKVKAAKVYNPFDPYTPPQE----------EWVGRKDWLLILI--------------------------------------------------------------------------------------------------------
>AVW79982.1:2535-2736 polyprotein [Rodent hepacivirus]
----------------------------------------------------------------------------------QGVVPT--PYYHLELLDSCSSNVSLAQTQSGQFHYSTRDPRTPLARISVEGKGFNPLGSMLGYLLANYPAVWVSRVIAVKFLQELAVQEMP--TKITFDWYGNNYTVPVVKIPYIIEAIHGKPCWHIIQYTSREITRTSEALRELTIRPLRFYKRVARQVVAQCRARGGTLRFLADTLLAWVHGRTVRLEPRKVKQARAFKFWEPY------------------------------------------------------------------------------------------------------------------------------------
>UVC43330.1:2544-2768 polyprotein [Rhizomys pruinosus hepacivirus]
----------------------------------------------------------------------------------QGVVPT--PYYHLELLDSCSSNVSLAQTTSGQFHYSTRDPKTPLGRISVEGKGFNPLGSMLGYLLANYPAVWVSRVIAVKFLQELASQETP--KQITFDWYGNNYTVPVVKIPYIIEAIHGKPCWHIRQYTSREINRTNQALKDLTIRPLRFYKRAARQVVALCRARGGTLRFLADTLLAWVHGRTVTLEPRKVKQARAFKFWEPYEQNLDE-DTIRFK-------MNWLLVAALIG-----------------------------------------------------------------------------------------------------
>UVC43329.1:2544-2768 polyprotein [Rhizomys pruinosus hepacivirus]
----------------------------------------------------------------------------------QGVVPT--PYYHLELLDSCSSNVSLAQTTSGQFHYSTRDPKTPLGRISVEGKGFNPLGSMLGYLLANYPAVWVSRVIAVKFLQELASQETP--KQITFDWYGNNYTVPVVKIPYIIEAIHGKPCWHIRQYTSREINRTNQALKDLTIRPLRFYKRAARQVVALCRARGGTLRFLADTLLAWVHGRTVTLEPRKVKQARAFKFWEPYEQNLDE-DTIRFK-------MNWLLVAALIG-----------------------------------------------------------------------------------------------------
>UVC43325.1:2544-2768 polyprotein [Rhizomys pruinosus hepacivirus]
----------------------------------------------------------------------------------QGVVPT--PYYHLELLDSCSSNVSLAQTSSGQFHYSTRDPKTPLGRISVEGKGFNPLGSMLGYLLANYPAVWVSRVIAVKFLQELASQETP--KAITFDWYGNNYTVPVVKIPYIIEAIHGRPCWHIIQYTSREINRTNQALKDLTIRPLRFYKRAARQVVALCRARGGTLRFLADTLLAWVHGRAVRLEPRKVKQARAFKFWEPYEQNLDE-DTIRLK-------INWLLIAALIG-----------------------------------------------------------------------------------------------------
>AVW79985.1:2535-2736 polyprotein [Rodent hepacivirus]
----------------------------------------------------------------------------------QGVVPT--PYYHLELLDSCSSNVSLAQTQSGQFHYSTRDPRTPLARISVEGKGFNPLGSMLGYLLANYPAVWVSRVIAVKFLQELATQEMP--TTITFDWYGNNYTVPVVKIPYIIEAIHGKPCWHIIQYTSREITRTSEALRELTIRPLRFYKRVARQVVAQCRARGGTLRFLADTLLAWVHGRTVRLEPRKVKLARAYKFWEPY------------------------------------------------------------------------------------------------------------------------------------
>ULR75165.1:2536-2760 polyprotein [Bamboo rat hepacivirus]
----------------------------------------------------------------------------------QGVVPT--PYYHLELLDSCSSNVSLAQTSSGQFHYSTRDPKTPLGRISVEGKGFNPLGSMLGYLLANYPAVWVSRVIAVKFLQELASQDFP--KTITFDWYGNNYTVPVVKIPYIIEAIHGRPCWHIQQYTSREINRTNQALKELTIRPLRFYKRAARQVVALCRARGGTLRFLADTLLAWVHGRTVTLEPRKVRQARAFKFWEPYEQNLDE-DTIGIK-------INWLLLAALIG-----------------------------------------------------------------------------------------------------
>CAI5760829.1:738-960 polyprotein, partial [Greater mouse-eared bat hepacivirus]
----------------------------------------------------------------------------------QGEVPK--PSYALELLDSCSSNVSVAQTTKGRYHYLTRDPSIPLARSSVEGNRFNPLGTWLGYILANYPAVWVSRILCVQFLYNLLNQEEP--NKITFEWYGNNYTVPLQSIPYIIEAIHGKECWDILQYTPREIDRVGKALSNNTMRPLRNWKRMGRQVLAACRRRRGLLKFLGNTLLSWVHHDKVHLDPSKVKKAKHFNPFDPYNHNLEF-EEV-QLVRAWVA-TSLF------------------------------------------------------------------------------------------------------------
>QLM02863.1:2512-2742 polyprotein [Rodent hepacivirus]
----------------------------------------------------------------------------------QGEVPK--PMYSLELLDSCSSNVSVAQTPRGLYHYLTRSPEIPLARASVEGKGFNPLGTWLGYILANYPAVWVSRILCVQFLLNLLSQDDV--DKITFEWYGNNYTIPLQSIPYIIEAIHGK-CWDIVQYTPREITRVGKALANNTMKPLRYWKRLGRQALAACRRRRGVLKFLGNTLLSWVHHDPVRLDPSKVKRAKHFNPFDPYCKDLEF-SESPDHSRVYVA-VSWLLTLTALGM----------------------------------------------------------------------------------------------------
>ATP66833.1:2629-2830 polyprotein, partial [Rodent hepacvirus]
----------------------------------------------------------------------------------QGEVPT--PYYHLELLDSCSSNVSVAQTPKGQFHYLTRDPRIPLARCSVEGKGYNPLGTMLGYILANYPAVWVSRIICVIFLQNLFTQDNI--SKIEFEWYGNNYSVPVEKIPYIIESLHGQLAWRVIQYTPREISRVSQALKDNTIRPMRYYKRIARQVVAQGRKRGGTAKFLANTLLSWVHNTPVLLDKRRVAAVKDFSFFNPY------------------------------------------------------------------------------------------------------------------------------------
>QNS27210.1:2575-2800 polyprotein [Rodent hepacivirus]
----------------------------------------------------------------------------------QGEVPI--PYYHLEYLESCQANVSACQTKFGTFHYLTRDPRIPMARISSEGKGFNPLGTMVGYMIANYPAVWVSRVIAVHFLSVLLTQDCP--DKVEFEWYGNNYSVPLEQLPYIIQALHGEQVWSIQQYTPREITRCGQALKEATVRPLRYYKRMARQVWAACRRRRGVMYLLGKTLLSWVHNETFHLDKNKVRKARAFSPFDPYQDPSFD-----PFSQKN---YNWLYVVLSAAL----------------------------------------------------------------------------------------------------
>CAI5760841.1:2658-2862 polyprotein [Northern treeshrew hepacivirus]
----------------------------------------------------------------------------------QGEVPK--PLYSLELLDSCSSNVSVAQTSKGQYHYLTRDPSIPLARASVEGKRFNPLGTWLGYILANYPAIWVSRILCVQFLANLMTQDDV--SEITFEWYGNNYTVPLESIPYIIQALHGQQCWDILQYTPREVNRVGQALNDITMKPLRYWKRLARSVLASCRRRKGILRFLGNTLLCWVHHDKVKLDQRLVAKATEFNPFDPHRCD---------------------------------------------------------------------------------------------------------------------------------
