# Supplementary material for: Deep mining reveals the diversity of endogenous viral elements in vertebrate genomes
Source: Nat Microbiol. 2024 Oct 22;9(11):3013–24. doi: 10.1038/s41564-024-01825-4 (PMC11521997; doi:10.1038/s41564-024-01825-4)
Supplement: Supplementary file 8 — Sequence data and alignments used in the analysis of the endogenous hepacivirus-like EVE in murine rodent genomes. [file 41564_2024_1825_MOESM8_ESM.zip › Source_Data_Figure_5/HepC_EVE.mafft.translated.fasta]

>Rodent_hepacivirus_MN564790.1 isolate_ETH674/ETH/2012 MN564790.1:7003-7284 Rodent hepacivirus isolate ETH674/ETH/2012, complete genome
WIHFCSQIIPTQSFSSLPQGLSSTLVHMLQMGEIRQKQRRDREKDGPVTSSTWDPSQGEVPR--PYY
>EVE_consensus
WIHFCIQQIPTRCFSSHPRGLSSALICMLQMGEIRQKQRRDXGKGGPVTGPTWDPSQGEAPRPXPYY
>Rattus_norvegicus NC_051344.1:c109094472-109094299 Rattus norvegicus strain BN/NHsdMcwi chromosome 9, mRatBN7.2, whole genome shotgun sequence
WVHFCXQQIPTRCF-SCSPGXSSX--XMLXMGXIRQRQRRDXGKGGTVTGPTWDPIQGEAQRP----
>Mus_musculus NC_000083.7:c69423989-69423801 Mus musculus strain C57BL/6J chromosome 17, GRCm39
WIHFXFQ----RDFSSLPRGLSSALICMLQMEEIRQKQRRDXGKGGPVAGPTWDPSQGGAPRPXPYY
>Mus_pahari NC_034607.1:c35631286-35631122 Mus pahari chromosome 18, PAHARI_EIJ_v1.1, whole genome shotgun sequence
WIHFXFQ----RGFSSHPRGLSSALTCMLQMEEIRQKQRRDQGKGGPVASPTWDPSPR------P--
>Hylomyscus_alleni JADRCC010233156.1:c6217-6042 Hylomyscus alleni isolate MVZ Mamm 196246 1044611, whole genome shotgun sequence
WIHFRSQKIPTQCFSSLPQGLSPALRHKLQMGEIRHKX---XEKGGPVTSPAXEPSQGEVPRP----
>Rhynchomys_soricoides JADRCH010000066.1:2676490-2676621 Rhynchomys soricoides isolate FMNH 198792 140, whole genome shotgun sequence
WVHFCIQQIPTRCFSSHPXSLSPALICMLQMGEIRQKRRXVRGKX----------------------
>Grammomys_surdaster NW_021604590.1:3899050-3899229 Grammomys surdaster isolate TR1022 unplaced genomic scaffold, NIH_TR_1.0 132, whole genome shotgun sequence
X-XFAFLQIPTWCFTAHPRGSSSXHTHTLQMGELRQKWRRHXGKGGPGTSPTWNPSQGAAPKP----
>Mus_spicilegus QGOO01037471.1:c4436056-4435868 Mus spicilegus strain ZRU MUSPFixed37472, whole genome shotgun sequence
WIHFXFQ----RDFSSRPRGLSSALICMLQMEEIRQKQRRDXGKGGPVAGPTWDPSQGGAPRPXPYY
>Pseudomys_desertor HiC_scaffold_2:3936869-3937024
-VHFCIQQRPTRCFNSHPXGLRSVLICTLQMGEIRQKR-XVXGKGGPVTGPTWDX------------
>Mus_spretus OW971695.1:c65099388-65099200 Mus spretus genome assembly, chromosome: 17
WIHFXFQ----RDFSSRPRGLSSALICMLQMEEIRQKQRRDXGKGGPVAGPTWDPSQGGAPRPXPYY
>Uromys_caudimaculatus CM052709.1:c95298574-95298394 Uromys caudimaculatus isolate Sample2588 chromosome 10, whole genome shotgun sequence
-VHFCIQQIPTRCFNSHPXDLSSALICTLQMGEVRQKR-XVXGKGGPVTGPTWDPSXREAPKP----
>Mus_minutoides LR749665.1:c661635-661333 Mus minutoides genome assembly, scaffold: Sc0000189, whole genome shotgun sequence
WIHFXFQQILTRGFSSRPRGLSSALTCMLQMKEIRQKQRRYXWKGGPVASPTXDPSQGGTPRPXHYY
>Rhabdomys_dilectus JADRCG010010293.1:1773977-1774093 Rhabdomys dilectus isolate FMNH 192475 81223, whole genome shotgun sequence
------------------------LIHTLQMGEIRQKWRXHXGKGGPGTSPTWDPSQGAAPRP----
>Apodemus_sylvaticus NC_067480.1:4522087-4522224 Apodemus sylvaticus chromosome 9, mApoSyl1.1, whole genome shotgun sequence
----------XRCF-SRLGGLNX-----LQMGEIRQKQRRDXGQGGPVTGPTWDPSQGETPRP----
>Mastomys_coucha NW_022196896.1:c133813834-133813648 Mastomys coucha isolate ucsf_1 unplaced genomic scaffold, UCSF_Mcou_1 pScaffold14, whole genome shotgun sequence
WIHFCSQKIPTXCFSSLPQGLSSVLIHILQMGETRQKXRRDREKGCPVTSSNWDPSQGEVPRP----
>Rattus_rattus NC_046157.1:c178743797-178743625 Rattus rattus isolate New Zealand chromosome 4, Rrattus_CSIRO_v1, whole genome shotgun sequence
WVHFCXHQIPTRCF-SCSPGXSSX--XRLXMGXIRQKRRRHXGKGGPXTGPTWDPIQGEAQRP----
>Mastomys_natalensis JAJTUV010000024.1:c1684992-1684823 Mastomys natalensis isolate N552 ctg24, whole genome shotgun sequence
WVHFCIKQIPTWCFTAHPRGLSSALX-TLQMGEIRQKWRRHXG-----TSPTWDPSQGAAPRP----
>Praomys_delectorum JADRCD010220490.1:c25252-25064 Praomys delectorum isolate MVZ Mamm 221157 569048, whole genome shotgun sequence
WIHFCSQKIPTQCFSSLPQGLSSALIHMLQMGEIRQKQRRDXEKGGPVTNPTWDPSQGEVPRP----
>Tokudaia_osimensis BPMZ01005982.1:c1571035-1570868 Tokudaia osimensis A18D DNA, scaffold5982_cov169, whole genome shotgun sequence
-IHFCXQQISTRCFSSHAXGLSX-----LQMGEIRQKLRRDXGQGGPVTDPTWDPSQGETPRP----
>Mus_caroli NC_034586.1:c65167141-65166980 Mus caroli chromosome 17, CAROLI_EIJ_v1.1, whole genome shotgun sequence
WIHFXFQ----RGFSSRPRGLSSALTCMLQMEEIRQTQRRDXGKGSPVAGPTWDPSQG---------
>Arvicanthis_niloticus NC_047678.1:48116557-48116742 Arvicanthis niloticus isolate mArvNil1 chromosome 21, mArvNil1.pat.X, whole genome shotgun sequence
WVHFCIKQIPTWCFTAHPXGLSSALIHTLQMX--RQKXRRHXGKGGPGIGPTWDPSQGAAPRP----
>Mastacomys_fuscus HiC_scaffold_8:3934820-3934981
-VHFCIQQIPTRGFNSHPXGLSSALICTLQMGEIRQKRRXVXEKGGPVTGPTWDPX-----------
