# Supplementary material for: Deep mining reveals the diversity of endogenous viral elements in vertebrate genomes
Source: Nat Microbiol. 2024 Oct 22;9(11):3013–24. doi: 10.1038/s41564-024-01825-4 (PMC11521997; doi:10.1038/s41564-024-01825-4)
Supplement: Supplementary file 8 — Sequence data and alignments used in the analysis of the endogenous hepacivirus-like EVE in murine rodent genomes. [file 41564_2024_1825_MOESM8_ESM.zip › Source_Data_Figure_5/Hepacivirus_EVE_consensus.fasta]

>Hepacivirus_EVE_consensus
WIHFCIQQIPTRCFSSHPRGLSSALICMLQMGEIRQKQRRDXGKGGPVTGPTWDPSQGEAPRPXPYY
