# Supplementary material for: Deep mining reveals the diversity of endogenous viral elements in vertebrate genomes
Source: Nat Microbiol. 2024 Oct 22;9(11):3013–24. doi: 10.1038/s41564-024-01825-4 (PMC11521997; doi:10.1038/s41564-024-01825-4)
Supplement: Supplementary file 8 — Sequence data and alignments used in the analysis of the endogenous hepacivirus-like EVE in murine rodent genomes. [file 41564_2024_1825_MOESM8_ESM.zip › Source_Data_Figure_5/epb41l3.fasta]

>NP_001342665.1 band 4.1-like protein 3 isoform 1 [Mus musculus]
MTTESGSDSESKPDQEAEPQEAAGPQGQAGAQPGPEPAGGNGSLNGEKQQPALEQFPEAAAHSTPVKREI
GDKDRDFAAAAAKQLEYQQFEDDKLSQRSSSSKLSRSPLKIVKRPKSMQCKVTLLDGSEYGCDVDKRSRG
QVLFDKVCEHLNLLEKDYFGLTYRDAENQKNWLDPAKEIKKQIRSGAWHFSFNVKFYPPDPAQLSEDITR
YYLCLQLRDDIVSGRLPCSFVTLALLGSYTVQSELGDYDPDECGNDYISEFRFAPNHTKELEDKVIELHK
SHRGMTPAEAEMHFLENAKKLSMYGVDLHHAKDSEGVEIMLGVCASGLLIYRDRLRINRFAWPKVLKISY
KRNNFYIKIRPGEFEQFESTIGFKLPNHRAAKRLWKVCVEHHTFFRLLLPEAPPKKFLTLGSKFRYSGRT
QAQTRRASALIDRPAPYFERSSSKRYTMSRSLDGASVSENHEIYMKDSVSAAEVGTGQYATTKGISQTNL
ITTVTPEKKAEEERVEEEDRRKKAEEATPVTALRHEGKTDSERTDTAADGETSATESDQEEDAEIKAQDL
DKTQDELMKHQTNISELKRTFLETSTETALTNEWEKRLSTSPVRLAARQEDAPMIEPLVPEETKQSSGEK
LMDGSEILSLLESARKPTEFIGGVSSTTQSWVQKLETKTEPVEAEVESTPHPQPLSTEKVLQETILVEER
HVMSVHASGDASHTARDEVDAAESTPTDRRHTGKGKEGSSVTEAAKEQRGEEVDQSAPEQEQPATVSHEE
EQASTIRTSEGLEQKSHFESSTVRVESTSVGSISPGGAKLEISTKEVPVVHTETKTITYESSQVDPGADL
EPGVLMSAQTITSETTSTTTTTHITKTVKGGISETRIEKRIVITGDADIDHDQALAQAIKEAKEQHPDMS
VTKVVVHKETEITPEDGED
