# Supplementary material for: Deep mining reveals the diversity of endogenous viral elements in vertebrate genomes
Source: Nat Microbiol. 2024 Oct 22;9(11):3013–24. doi: 10.1038/s41564-024-01825-4 (PMC11521997; doi:10.1038/s41564-024-01825-4)
Supplement: Supplementary file 9 — Timetree files used in the analysis of viral ectodomains. [file 41564_2024_1825_MOESM9_ESM.zip]

Archive with 6 entries (5 files):
- Source_Data_Figure_6/
- Source_Data_Figure_6/ectodomain_MCCtree.tree
- Source_Data_Figure_6/beast_run3.0-ectodomain.trees
- Source_Data_Figure_6/beast_run3.0.xml.state
- Source_Data_Figure_6/beast_run3.0.xml
- Source_Data_Figure_6/beast_run3.0.log
