# Supplementary material for: Deep mining reveals the diversity of endogenous viral elements in vertebrate genomes
Source: Nat Microbiol. 2024 Oct 22;9(11):3013–24. doi: 10.1038/s41564-024-01825-4 (PMC11521997; doi:10.1038/s41564-024-01825-4)
Supplement: Supplementary file 9 — Timetree files used in the analysis of viral ectodomains. [file 41564_2024_1825_MOESM9_ESM.zip › Source_Data_Figure_6/beast_run3.0-ectodomain.trees]

#NEXUS

Begin taxa;
	Dimensions ntax=42;
		Taxlabels
			Aradiata1
			Aradiata2
			Aramboia_boa_virus-1
			Bombali_ebolavirus
			Bundibugyo_ebolavirus
			CAS_virus
			Cbancanus10_OrthoB
			Cbancanus1_OrthoA
			Cbancanus20_OrthoL
			Cbancanus22_OrthoM
			Cbancanus23_OrthoN
			Cbancanus4_OrthoE
			Cplagiosum2
			Csyrichta13_OrthoE
			Csyrichta21_OrthoL
			Csyrichta22_OrthoM
			Csyrichta23_OrthoN
			Csyrichta6_OrthoA
			Csyrichta9_OrthoB
			Golden_Gate_virus
			Leucoraja_erinacea_ERV
			Leucoraja_erinacea_ERV2
			Lloviu_cuevavirus
			Mabuya1_ERV
			Mabuya2_ERV
			Marburg_virus
			Mengla_dianlovirus
			Porto_Alegre_virus-1
			ROUT_virus
			Ravn_virus
			Reston_ebolavirus
			Scanicula1
			Scanicula2
			Scanicula3
			Scanicula4
			Sudan_ebolavirus
			Tai_Forest_ebolavirus
			Tapajos_virus
			Tavallinen_suomalainen_mies_virus
			University_of_Giessen_virus
			Vkomodoensis1
			Zaire_ebolavirus
			;
End;
Begin trees;
	Translate
		   1 Aradiata1,
		   2 Aradiata2,
		   3 Aramboia_boa_virus-1,
		   4 Bombali_ebolavirus,
		   5 Bundibugyo_ebolavirus,
		   6 CAS_virus,
		   7 Cbancanus10_OrthoB,
		   8 Cbancanus1_OrthoA,
		   9 Cbancanus20_OrthoL,
		  10 Cbancanus22_OrthoM,
		  11 Cbancanus23_OrthoN,
		  12 Cbancanus4_OrthoE,
		  13 Cplagiosum2,
		  14 Csyrichta13_OrthoE,
		  15 Csyrichta21_OrthoL,
		  16 Csyrichta22_OrthoM,
		  17 Csyrichta23_OrthoN,
		  18 Csyrichta6_OrthoA,
		  19 Csyrichta9_OrthoB,
		  20 Golden_Gate_virus,
		  21 Leucoraja_erinacea_ERV,
		  22 Leucoraja_erinacea_ERV2,
		  23 Lloviu_cuevavirus,
		  24 Mabuya1_ERV,
		  25 Mabuya2_ERV,
		  26 Marburg_virus,
		  27 Mengla_dianlovirus,
		  28 Porto_Alegre_virus-1,
		  29 ROUT_virus,
		  30 Ravn_virus,
		  31 Reston_ebolavirus,
		  32 Scanicula1,
		  33 Scanicula2,
		  34 Scanicula3,
		  35 Scanicula4,
		  36 Sudan_ebolavirus,
		  37 Tai_Forest_ebolavirus,
		  38 Tapajos_virus,
		  39 Tavallinen_suomalainen_mies_virus,
		  40 University_of_Giessen_virus,
		  41 Vkomodoensis1,
		  42 Zaire_ebolavirus
;
tree STATE_0 = (((((((1[&rate=0.5]:0.004979216928951069,13[&rate=0.5]:0.004979216928951069)[&rate=0.5]:0.02095513802481446,25[&rate=0.5]:0.025934354953765528)[&rate=0.5]:0.066059800682168,7[&rate=0.5]:0.09199415563593354)[&rate=0.5]:0.32467711893161133,(8[&rate=0.5]:0.01697750267852586,35[&rate=0.5]:0.01697750267852586)[&rate=0.5]:0.399693771889019)[&rate=0.5]:0.15568088514634276,((((11[&rate=0.5]:0.0186843662034889,15[&rate=0.5]:0.0186843662034889)[&rate=0.5]:0.0021582211274340096,(14[&rate=0.5]:0.009424241302648052,41[&rate=0.5]:0.009424241302648052)[&rate=0.5]:0.011418346028274858)[&rate=0.5]:0.011132917230086123,21[&rate=0.5]:0.03197550456100903)[&rate=0.5]:0.11830237385336637,32[&rate=0.5]:0.1502778784143754)[&rate=0.5]:0.42207428129951224)[&rate=0.5]:1.7462636762985075,((((2[&rate=0.5]:0.04442958518703388,34[&rate=0.5]:0.04442958518703388)[&rate=0.5]:0.18114865844871697,((9[&rate=0.5]:0.04275064827675138,16[&rate=0.5]:0.04275064827675138)[&rate=0.5]:0.16478017351330934,12[&rate=0.5]:0.20753082179006072)[&rate=0.5]:0.018047421845690137)[&rate=0.5]:0.0171404131707088,((19[&rate=0.5]:0.02785650534371562,24[&rate=0.5]:0.02785650534371562)[&rate=0.5]:0.06810699524144725,22[&rate=0.5]:0.09596350058516287)[&rate=0.5]:0.14675515622129678)[&rate=0.5]:1.3331997416473924,(10[&rate=0.5]:0.08608584926888181,((17[&rate=0.5]:0.0053245158376407555,18[&rate=0.5]:0.0053245158376407555)[&rate=0.5]:0.06349793029817102,33[&rate=0.5]:0.06882244613581177)[&rate=0.5]:0.017263403133070038)[&rate=0.5]:1.4898325491849702)[&rate=0.5]:0.7426974375585431)[&rate=0.5]:0.7285996438441331,(((((3[&rate=0.5]:0.048155267248273105,6[&rate=0.5]:0.048155267248273105)[&rate=0.5]:0.07276367470254758,((4[&rate=0.5]:0.007083924740052303,28[&rate=0.5]:0.007083924740052303)[&rate=0.5]:0.007515596846033284,27[&rate=0.5]:0.014599521586085587)[&rate=0.5]:0.10631942036473509)[&rate=0.5]:0.03407027922296804,((20[&rate=0.5]:0.022643017560825034,30[&rate=0.5]:0.022643017560825034)[&rate=0.5]:0.08552172231781921,((36[&rate=0.5]:0.008445869735619907,39[&rate=0.5]:0.008445869735619907)[&rate=0.5]:0.005054463140160965,42[&rate=0.5]:0.013500332875780872)[&rate=0.5]:0.09466440700286337)[&rate=0.5]:0.04682448129514448)[&rate=0.5]:0.2034018157264164,(5[&rate=0.5]:0.19465587390829386,40[&rate=0.5]:0.19465587390829386)[&rate=0.5]:0.16373516299191126)[&rate=0.5]:0.8995243863596799,(((((23[&rate=0.5]:0.009321420500854565,26[&rate=0.5]:0.009321420500854565)[&rate=0.5]:0.001631245545445378,29[&rate=0.5]:0.010952666046299943)[&rate=0.5]:0.03717596230777435,31[&rate=0.5]:0.04812862835407429)[&rate=0.5]:0.052390399686661995,38[&rate=0.5]:0.10051902804073629)[&rate=0.5]:0.0020257095136577558,37[&rate=0.5]:0.10254473755439404)[&rate=0.5]:1.155370685705491)[&rate=0.5]:1.7893000565966433)[&rate=1.0]:0.0;
tree STATE_1000 = ((((((((((1[&rate=0.035818172320801867]:10.457727327650312,13[&rate=0.014759855287745505]:10.457727327650312)[&rate=0.02495366470200014]:39.86497053811588,19[&rate=0.014604939215780273]:50.32269786576619)[&rate=0.020559241370809774]:25.431622748424488,14[&rate=0.021725952742903978]:75.75432061419068)[&rate=0.014788497239488718]:14.172926121767262,(24[&rate=0.014637086430004347]:63.13331603898687,35[&rate=0.020907865421319397]:63.13331603898687)[&rate=0.012518909569419284]:26.793930696971067)[&rate=0.020875313469896874]:6.188559513474587,(((2[&rate=0.014749590224847162]:19.642984689379222,(22[&rate=0.01250017938197914]:19.516092923150236,28[&rate=0.05611149748471469]:19.516092923150236)[&rate=0.00959173650960561]:0.12689176622898657)[&rate=0.011580281778363202]:32.95799018763282,34[&rate=0.018196065745886145]:52.600974877012035)[&rate=0.014746981850239288]:43.197223262766116,((15[&rate=0.01670183594748834]:72.73329878790595,16[&rate=0.014670361474709794]:72.73329878790595)[&rate=0.010138676028686577]:15.721896698573445,(21[&rate=0.014735451946075267]:40.45669473630136,32[&rate=0.01132132479674876]:40.45669473630136)[&rate=0.014809406692105528]:47.99850075017804)[&rate=0.01801490031643588]:7.343002653298754)[&rate=0.015085148840531772]:0.3176081096543726)[&rate=0.017341844291214797]:5.555684237877287,(7[&rate=0.015069999513887372]:87.53234785769133,((11[&rate=0.029514241597170532]:32.54470228468808,12[&rate=0.04816129968622903]:32.54470228468808)[&rate=0.008298963234448814]:25.24300208423214,23[&rate=0.01563386193812182]:57.78770436892022)[&rate=0.017599601386595685]:29.744643488771118)[&rate=0.022914438126774538]:14.139142629618476)[&rate=0.006153982652866766]:11.698622744787215,(25[&rate=0.02158547329324352]:3.678356385137143,41[&rate=0.015453823475312824]:3.678356385137143)[&rate=0.017600861776596022]:109.69175684695988)[&rate=0.01649036593087185]:121.62796129303172,(((10[&rate=0.22302808638262328]:2.2520972603619667,17[&rate=0.015755797304188926]:2.2520972603619667)[&rate=0.01024040467601938]:25.773760884537683,18[&rate=0.010282792157712122]:28.02585814489965)[&rate=0.014766447119514506]:59.16882729166607,33[&rate=0.014750426176068665]:87.19468543656572)[&rate=0.013522065342495474]:147.80338908856302)[&rate=0.009968764157692893]:54.86866127759464,9[&rate=0.014032255733697138]:289.8667358027234)[&rate=0.01479135504878104]:130.36945615835998,((((((3[&rate=0.014753529097875886]:16.145960137193214,6[&rate=0.014753529097875886]:16.145960137193214)[&rate=0.013988307549327665]:13.601264649748405,((20[&rate=0.014749590224847162]:13.340771480536148,(30[&rate=0.015450346395571954]:4.115446204333543,(36[&rate=0.05388462969362715]:1.9017081693419182,42[&rate=0.038896395883815035]:1.9017081693419182)[&rate=0.028298859273117098]:2.213738034991625)[&rate=0.020251661926499822]:9.225325276202604)[&rate=0.014743921220181509]:8.153342399285869,39[&rate=0.006005605364476152]:21.494113879822017)[&rate=0.011451754758157245]:8.253110907119602)[&rate=0.025555458626505528]:18.925022367511882,(4[&rate=0.026187608424566147]:29.610978924581268,(8[&rate=0.03247208314528228]:25.812433298361245,27[&rate=0.014749590224847162]:25.812433298361245)[&rate=0.027644058605640953]:3.7985456262200223)[&rate=0.018098523356129846]:19.061268229872233)[&rate=0.012288722850251253]:30.79718653830733,37[&rate=0.010088414228858986]:79.46943369276083)[&rate=0.010018380583920355]:57.15206188842619,((29[&rate=0.014749590224847162]:0.945266901252636,40[&rate=0.014665003563412675]:0.945266901252636)[&rate=0.01199616654477805]:125.03814205956638,38[&rate=0.015824524977096487]:125.98340896081902)[&rate=0.012452836665020032]:10.638086620368)[&rate=0.014753015013814158]:2.306567377115499,((5[&rate=0.00909200879026139]:21.1055178122123,31[&rate=0.004863132611940442]:21.1055178122123)[&rate=0.014900146665133]:31.105026965542432,26[&rate=0.021776953464838864]:52.210544777754734)[&rate=0.014749697379291741]:86.71751818054778)[&rate=0.010010259674923994]:281.30812900278084)[&rate=1.0]:0.0;
tree STATE_2000 = ((((((((((1[&rate=0.014736166305739581]:10.617664601470604,21[&rate=0.00606688183117475]:10.617664601470604)[&rate=0.01027415833234219]:29.522228703065853,13[&rate=0.007152920826620051]:40.13989330453646)[&rate=0.00635819930139016]:9.415997761725244,34[&rate=0.007490390681798989]:49.5558910662617)[&rate=0.002674350840995103]:20.570543356579456,((2[&rate=0.006069590032234917]:18.34155819574563,28[&rate=0.023090835325294462]:18.34155819574563)[&rate=0.0039290386430287415]:0.14120936706116538,22[&rate=0.0010843018444305975]:18.482767562806796)[&rate=0.003008664767875573]:51.64366686003436)[&rate=0.011770566138718014]:4.661949661650766,(((24[&rate=0.006376688131232446]:5.487493508935453,25[&rate=0.016030060294539336]:5.487493508935453)[&rate=0.008552536358630593]:47.024795060767914,41[&rate=0.006527473752786174]:52.512288569703365)[&rate=0.006020294408783729]:19.21476195543338,35[&rate=0.00785321676409839]:71.72705052513675)[&rate=0.006723219105345752]:3.0613335593551767)[&rate=0.00777078845407432]:1.3189887636877131,((14[&rate=0.008941790940344948]:36.818679908184485,19[&rate=0.025050944452184407]:36.818679908184485)[&rate=0.009459107952908427]:23.273950662433975,32[&rate=0.0071156324555395915]:60.09263057061846)[&rate=0.006221323708075406]:16.014742277561176)[&rate=0.008224908177844863]:4.549564483705737,(15[&rate=0.006875025338537045]:57.55904011054206,16[&rate=0.005340035214386718]:57.55904011054206)[&rate=0.004184698603660428]:23.097897221343317)[&rate=0.0025332021516100895]:75.72057171623923,(((7[&rate=0.006202976614964206]:55.50512659288489,(((10[&rate=0.15781244693051016]:2.946769922751262,18[&rate=0.004242182216938396]:2.946769922751262)[&rate=0.004769629952497743]:22.461734914487035,17[&rate=0.00663304369567773]:25.408504837238297)[&rate=0.006078130591882861]:24.8155506584854,(11[&rate=0.012148985753978872]:37.097190819017136,12[&rate=0.019824698588772668]:37.097190819017136)[&rate=0.01609781658567777]:13.12686467670656)[&rate=0.0072371013029723045]:5.281071097161195)[&rate=0.051805964999481174]:13.14425003768902,23[&rate=0.011178320640510298]:68.64937663057391)[&rate=0.005567773421973029]:24.56483354002107,33[&rate=0.005970647812584721]:93.21421017059498)[&rate=0.004950180225304014]:63.16329887752963)[&rate=0.0012562389219745926]:59.64277153735583,9[&rate=0.0031185929378472342]:216.02028058548044)[&rate=0.0032308859442144577]:155.20147075525497,(((((((3[&rate=0.018022668089335]:3.3724439399955455,(29[&rate=0.007099658792656516]:0.79883011693015,40[&rate=0.018043574964350495]:0.79883011693015)[&rate=0.00492635667936965]:2.5736138230653953)[&rate=0.0036495503082623875]:12.380393544028477,(20[&rate=0.0060689039337441485]:11.679693124459998,39[&rate=0.002264395030557566]:11.679693124459998)[&rate=0.004622948697125951]:4.073144359564024)[&rate=0.013296455431162243]:5.766640522523884,6[&rate=0.007031706297746882]:21.519478006547907)[&rate=0.027045438547945107]:6.130570066272281,(30[&rate=0.038014259240589356]:5.544530181013629,(36[&rate=0.022215181217979895]:2.885784489499077,42[&rate=0.016035936185165786]:2.885784489499077)[&rate=0.014193895801872764]:2.658745691514552)[&rate=0.010625606252330288]:22.105517891806556)[&rate=0.0069214999332093095]:19.21540106201861,((4[&rate=0.011880861543196548]:25.475413336386588,27[&rate=0.014373708025761467]:25.475413336386588)[&rate=0.011379159889703205]:2.8553569046073157,8[&rate=0.013083500296533006]:28.330770240993903)[&rate=0.007452245224522661]:18.534678893844895)[&rate=0.002911436284096198]:50.214085105034144,(((5[&rate=0.002099333672953011]:23.877068492632443,31[&rate=0.002001817618185202]:23.877068492632443)[&rate=0.006132438550752944]:26.8911980704418,37[&rate=0.0023211801724271493]:50.76826656307424)[&rate=0.01041541836007395]:8.986129557352164,26[&rate=0.009181666620115098]:59.75439612042641)[&rate=0.0029406893454986005]:37.325138119446535)[&rate=0.004120692388636604]:105.79416624802036,38[&rate=0.006513869850360857]:202.8737004878933)[&rate=0.004545018760657567]:168.3480508528421)[&rate=1.0]:0.0;
tree STATE_3000 = (((((((((1[&rate=0.004571970968477962]:12.472458523195591,(21[&rate=0.005392693525164929]:7.237675055786788,22[&rate=9.639752101738751E-4]:7.237675055786788)[&rate=0.005956069152194752]:5.234783467408803)[&rate=9.478395612060255E-4]:21.511295118114326,2[&rate=0.0033560547425514967]:33.98375364130992)[&rate=0.004614385816188393]:11.225402524085965,13[&rate=0.011969369124370483]:45.20915616539588)[&rate=0.0017613256064078376]:14.480789056566742,34[&rate=0.006657017440259665]:59.689945221962624)[&rate=0.010273562611043915]:8.508725915228972,33[&rate=0.0033723378919281607]:68.1986711371916)[&rate=0.004537138273151437]:0.5917922353840908,((14[&rate=0.012275010618355628]:34.32726976482031,19[&rate=0.021257578189346715]:34.32726976482031)[&rate=0.013851375488447544]:34.43402305777493,(((24[&rate=0.005415018772268555]:3.768407464740085,25[&rate=0.01424870382577285]:3.768407464740085)[&rate=0.007601191709688485]:41.592501173587586,41[&rate=0.012404659663923024]:45.36090863832767)[&rate=0.017122788259455127]:20.620046102890328,(32[&rate=0.0011394738597315767]:49.44735080707919,35[&rate=0.006979796330239764]:49.44735080707919)[&rate=0.005477192173665265]:16.53360393413881)[&rate=0.0017978510965878623]:2.780338081377238)[&rate=0.00225379401538335]:0.029170549980449323)[&rate=0.005536655085027623]:13.378089650433125,(15[&rate=0.007616027004933632]:43.3248462771764,16[&rate=0.00887110920977638]:43.3248462771764)[&rate=0.0037183027009786624]:38.843706745832414)[&rate=0.0030399356709831563]:154.62145226451082,(((((((((3[&rate=0.016782584912359354]:4.691982627836679,20[&rate=0.0029950832709669394]:4.691982627836679)[&rate=0.002473936807593624]:9.71768232274367,((29[&rate=0.010788380683057684]:1.6804547284265166,40[&rate=0.013424556565634628]:1.6804547284265166)[&rate=0.0034050447725535583]:8.626713714697726,39[&rate=3.2588210656899527E-4]:10.307168443124242)[&rate=0.004104564809440488]:4.102496507456108)[&rate=0.0037271545192509963]:4.8161139883977775,6[&rate=0.005176335184071544]:19.225778938978127)[&rate=0.05640146664687445]:7.759925801322318,8[&rate=0.015119709146438438]:26.985704740300445)[&rate=0.002126988992703783]:11.536540013697373,((4[&rate=0.0026137241164657754]:22.745798357782657,(30[&rate=0.05656252466099249]:5.72971114612357,(36[&rate=0.02007726655410892]:4.293447208385502,42[&rate=0.014622692587065235]:4.293447208385502)[&rate=0.008700147758620805]:1.436263937738068)[&rate=0.006938616835255496]:17.016087211659087)[&rate=0.009028797103574593]:2.1872356957702834,27[&rate=0.018760896328631784]:24.93303405355294)[&rate=0.0034968488622712534]:13.589210700444877)[&rate=0.0010175845092498866]:10.399213313175643,((5[&rate=0.0018656450994819524]:25.400180733937294,37[&rate=9.757052338053263E-4]:25.400180733937294)[&rate=0.005451108286175888]:17.07880341878106,31[&rate=0.0019721723995702743]:42.478984152718354)[&rate=0.001293302364514524]:6.442473914455107)[&rate=0.001753594495379491]:38.464335613705146,26[&rate=0.008161716413404093]:87.3857936808786)[&rate=0.006814659436469602]:53.9275091528485,((((7[&rate=0.002811665454605231]:43.90076299730765,28[&rate=0.019974457351202825]:43.90076299730765)[&rate=0.00329351855442581]:0.07755923212951643,((10[&rate=0.0799140442428398]:4.555885643575015,12[&rate=0.08253349261707553]:4.555885643575015)[&rate=0.0019300808703100693]:24.704517849683462,18[&rate=0.006420186083739152]:29.260403493258476)[&rate=0.009023558174545818]:14.717918736178692)[&rate=0.0057229023140415395]:4.198002577627491,(11[&rate=0.008827200123307965]:19.40132240357548,17[&rate=0.004221430116946207]:19.40132240357548)[&rate=0.003984079810121353]:28.77500240348918)[&rate=0.04636507365521377]:15.24755609413991,23[&rate=0.006782096456548208]:63.42388090120457)[&rate=0.004287275541151739]:77.88942193252254)[&rate=0.008067537622157011]:73.43894826510655,38[&rate=0.0034768050241363443]:214.75225109883365)[&rate=0.00403576898627057]:22.037754188685994)[&rate=0.0028711980890920026]:189.31321388632807,9[&rate=0.0027724336944840986]:426.1032191738477)[&rate=1.0]:0.0;
tree STATE_4000 = (((((((1[&rate=0.006254929851051436]:10.94792050107341,2[&rate=9.726422405865495E-4]:10.94792050107341)[&rate=5.92284015762793E-4]:16.791673902537376,(21[&rate=0.0051571450892367995]:4.297960267609375,22[&rate=0.0015719662665208078]:4.297960267609375)[&rate=0.001770312465591138]:23.441634136001408)[&rate=0.017998035918365556]:21.493832391476825,13[&rate=0.011454516069731165]:49.23342679508761)[&rate=0.003351263106893996]:25.66871559271422,(32[&rate=0.002110372026808212]:66.7553409173739,(34[&rate=0.0038757671435710535]:51.350262297551424,35[&rate=0.004088828718330975]:51.350262297551424)[&rate=0.0022232450200058134]:15.405078619822476)[&rate=0.009446483933583893]:8.146801470427931)[&rate=0.004766082172187508]:1.332226658536996,33[&rate=0.0032565825790111633]:76.23436904633883)[&rate=0.005308668468732903]:3.5941018691167415,((14[&rate=0.011747862462957248]:42.86924076533754,19[&rate=0.020344675261670706]:42.86924076533754)[&rate=0.014574284413326347]:32.83577290075495,((24[&rate=0.00634892836506023]:3.2357691607680024,25[&rate=0.013635022141803293]:3.2357691607680024)[&rate=0.009764875899236997]:41.27195663007658,41[&rate=0.011485895369953834]:44.50772579084458)[&rate=0.016389421163416046]:31.197287875247902)[&rate=0.00512955398358202]:4.123457249363085)[&rate=0.002921946893376521]:384.5728291717015,(((((((((3[&rate=0.00764982479214197]:6.747525553140293,20[&rate=0.004031664154474773]:6.747525553140293)[&rate=9.671500013243429E-4]:9.721532689481613,((29[&rate=0.004489384180784765]:3.3614470450280374,40[&rate=0.006825071395731527]:3.3614470450280374)[&rate=0.0031104884903367393]:8.22219293650339,39[&rate=3.1201354129211067E-4]:11.583639981531427)[&rate=0.0020439033515853066]:4.885418261090479)[&rate=0.0035760022694148693]:1.339919813872541,6[&rate=0.007992211591019921]:17.808978056494446)[&rate=0.05399248777032907]:10.116873620386073,8[&rate=0.014470381102375867]:27.92585167688052)[&rate=0.018886098637506548]:29.830647556488202,((((4[&rate=0.002495099950915613]:4.531231902393838,42[&rate=0.013959040025071558]:4.531231902393838)[&rate=0.008285119926729296]:2.0576319146992708,36[&rate=0.014125086376105402]:6.588863817093109)[&rate=0.006645490855248835]:18.739015621582027,(27[&rate=0.030803612175774535]:19.180274759683,30[&rate=0.055326610864258774]:19.180274759683)[&rate=0.01111351758809237]:6.147604678992135)[&rate=0.0018501782400173546]:16.553582619071758,((5[&rate=0.0017848852761567784]:26.805754622215485,37[&rate=9.334690216117822E-4]:26.805754622215485)[&rate=0.00412149355851286]:12.07204045126608,31[&rate=0.0018158345048526704]:38.877795073481565)[&rate=0.003288694019676933]:3.0036669842653296)[&rate=0.002558368711215827]:15.875037175621827)[&rate=0.001211487061720268]:44.084780270882696,((((7[&rate=0.005005003719915979]:48.33722015613781,(11[&rate=0.00637188795624931]:16.826582872566288,17[&rate=0.002278023612215353]:16.826582872566288)[&rate=0.012612628419790143]:31.510637283571523)[&rate=0.006763511928408077]:1.4054495415708885,28[&rate=0.020316688525571423]:49.7426696977087)[&rate=0.004009481250156966]:0.875086329440883,((10[&rate=0.07697902239177803]:7.04864251356178,12[&rate=0.07894133484965732]:7.04864251356178)[&rate=8.683781923919333E-4]:23.35941055911642,18[&rate=0.00835448907837212]:30.4080530726782)[&rate=0.004615245520961739]:20.209702954471382)[&rate=0.06798780937624926]:25.16211430818835,23[&rate=0.0064902532531892175]:75.77987033533793)[&rate=0.0030164115483097016]:26.061409168913485)[&rate=0.006521246826401889]:52.3109925932429,26[&rate=0.00780987577870452]:154.15227209749432)[&rate=0.008272624850507873]:94.55553152480829,((9[&rate=0.0018419643093376137]:36.783719553944486,15[&rate=0.006562727546526643]:36.783719553944486)[&rate=0.00430115816513875]:50.609212351806654,16[&rate=0.005892093509822048]:87.39293190575114)[&rate=0.0038234026850522407]:161.31487171655147)[&rate=0.008046191209079616]:10.219943710709742,38[&rate=0.0035716036660436924]:258.92774733301235)[&rate=0.003554405401343172]:205.47355275414475)[&rate=1.0]:0.0;
tree STATE_5000 = ((((((1[&rate=0.003073023562834128]:8.021905648922326,(21[&rate=0.004780465207745359]:1.0334498802841123,22[&rate=0.004167860777257764]:1.0334498802841123)[&rate=0.005720075550313629]:6.988455768638214)[&rate=6.654413788921494E-4]:17.768022953032485,2[&rate=5.434613933202928E-4]:25.789928601954813)[&rate=0.011554984700829468]:24.641527540443647,13[&rate=0.012876291857870623]:50.43145614239846)[&rate=0.005068467893303876]:30.25782672686107,(((32[&rate=0.0023719355458267847]:51.068901991253895,34[&rate=0.002453531367285235]:51.068901991253895)[&rate=0.002498219335941219]:18.296340036858822,35[&rate=0.002101283807472913]:69.36524202811272)[&rate=0.01061822988524565]:8.001873874801575,33[&rate=0.0027299193604586104]:77.36711590291429)[&rate=0.015525182965534429]:3.322166966345236)[&rate=0.016846555108497894]:3.840585755350432,((14[&rate=0.015314158642788395]:46.31030067624773,19[&rate=0.023572604702502924]:46.31030067624773)[&rate=0.01796711735344699]:33.968309803186976,((24[&rate=0.008784672057460108]:4.316140508255099,25[&rate=0.0031506424848786996]:4.316140508255099)[&rate=0.010972396969310079]:43.63990360405252,41[&rate=0.014120038599715758]:47.95604411230762)[&rate=0.018423433131451387]:32.32256636712708)[&rate=0.004872023155095289]:4.251258145175257)[&rate=0.0010892030790986074]:381.9396650623267,((((((((3[&rate=0.008842140847936544]:15.107275686790858,((6[&rate=0.02302841357774863]:6.687382929872194,20[&rate=0.005344158618710363]:6.687382929872194)[&rate=0.0012569103306080832]:6.772762900577713,(29[&rate=0.009199509080144296]:3.0198534052702755,40[&rate=0.006011397966940917]:3.0198534052702755)[&rate=0.0037917410714696682]:10.440292425179631)[&rate=0.0022972286166965334]:1.6471298563409515)[&rate=0.003538924129619298]:2.275229740769168,39[&rate=0.001290819350292847]:17.382505427560027)[&rate=0.06071749169139138]:13.615328900552562,8[&rate=0.01626705248788641]:30.99783432811259)[&rate=0.03690049107328784]:32.317105556552804,(((((4[&rate=0.004721619849496082]:5.303313743476319,36[&rate=0.016641308330484758]:5.303313743476319)[&rate=0.009241251457376665]:2.3743434564404113,42[&rate=0.012723961960447023]:7.67765719991673)[&rate=0.007471729116609683]:17.82235098334612,(5[&rate=0.0020050817870399156]:24.748789073974695,37[&rate=0.0026300801035264876]:24.748789073974695)[&rate=0.019954439650383148]:0.7512191092881544)[&rate=0.0016284555141578365]:10.369806397366382,31[&rate=0.0023661491330340136]:35.86981458062923)[&rate=0.0025187590297055876]:6.233215645128553,(27[&rate=0.022665714938592464]:13.956307471624468,30[&rate=0.03413666028847053]:13.956307471624468)[&rate=0.02141176498903302]:28.146722754133314)[&rate=0.0041459068447618]:21.211909658907608)[&rate=0.0010746365866986583]:51.71328689542099,((((7[&rate=0.0056305513227607636]:49.285802909889476,(11[&rate=0.004964684532181961]:19.28755488034666,17[&rate=0.0019141007251496152]:19.28755488034666)[&rate=0.014089289614355828]:29.998248029542815)[&rate=0.008280867266805776]:0.7293029293401716,28[&rate=0.02495753342600837]:50.01510583922965)[&rate=0.006833851112144054]:0.9540392976984862,((10[&rate=0.05803926367610167]:7.620960182500593,12[&rate=0.0889097876436394]:7.620960182500593)[&rate=9.751601670146109E-4]:15.44469983721995,18[&rate=0.009389960329498515]:23.065660019720543)[&rate=0.004157661990107251]:27.90348511720759)[&rate=0.07748885397590143]:23.796139579786,23[&rate=0.0072946675738213155]:74.76528471671413)[&rate=0.003389804663549588]:40.26294206337225)[&rate=0.007330604163279942]:43.42221493800463,26[&rate=0.0018934701209230528]:158.450441718091)[&rate=0.009322108430305894]:98.4467311745519,((9[&rate=0.002070085294818145]:36.812237627383155,15[&rate=0.0073754989274728115]:36.812237627383155)[&rate=0.0048349754041091125]:43.73575119135516,16[&rate=0.006622706796244801]:80.54798881873832)[&rate=0.004917845193140141]:176.3491840739046)[&rate=0.00839734333721057]:13.534649984614305,38[&rate=0.0038134492155150507]:270.4318228772572)[&rate=0.003994522670910842]:196.03771080967942)[&rate=1.0]:0.0;
tree STATE_6000 = (((((((1[&rate=0.0024337450499427485]:6.94929256342063,(21[&rate=0.0026133434921437946]:3.761309991271783,22[&rate=0.0018429170756338153]:3.761309991271783)[&rate=0.0064443359873631815]:3.187982572148847)[&rate=5.269054551706504E-4]:11.558456966774013,2[&rate=3.888380303721656E-4]:18.507749530194644)[&rate=0.010267542221366823]:26.97243555028996,13[&rate=0.010195564102968305]:45.4801850804846)[&rate=0.004015445752064941]:35.935702474382296,(((32[&rate=0.0018785037847595509]:48.368768100503814,34[&rate=0.0019431252959553093]:48.368768100503814)[&rate=0.0035626641966405434]:23.794784159569957,33[&rate=0.002613384784172577]:72.16355226007377)[&rate=0.007680770999886564]:4.672328072121971,35[&rate=0.0011979965061618522]:76.83588033219574)[&rate=0.012303697720915604]:4.580007222671156)[&rate=0.03729926787228965]:1.8569151469969825,((24[&rate=0.004479241690823152]:3.966753059717156,25[&rate=0.002497555259378725]:3.966753059717156)[&rate=0.022922095171797958]:42.299728155292314,41[&rate=0.010627163384238891]:46.26648121500947)[&rate=0.014589759525580429]:37.00632148685441)[&rate=0.003873272505865441]:3.5209429923749695,(14[&rate=0.01839064771495202]:44.67249034510724,19[&rate=0.012665049208667895]:44.67249034510724)[&rate=0.013957936047357155]:42.12125534913161)[&rate=7.440146319242872E-4]:373.3605713149259,((((((((((3[&rate=0.003678915017053401]:12.542279687491744,39[&rate=0.001021419524125896]:12.542279687491744)[&rate=0.004152290531929107]:0.02186711309960998,(29[&rate=0.007278083451434341]:3.2728145858376343,40[&rate=0.0058337561468047635]:3.2728145858376343)[&rate=0.0015544861630970574]:9.29133221475372)[&rate=0.0017237260060235008]:2.8385081714977023,(6[&rate=0.01824942080222373]:6.821698166317712,20[&rate=0.004235107170426757]:6.821698166317712)[&rate=0.001212011163953294]:8.580956805771343)[&rate=0.049033969471270734]:14.625259260534559,8[&rate=0.02051131990256569]:30.027914232623615)[&rate=0.07817886797387942]:12.851093998004721,(27[&rate=0.01809962150651669]:8.51046121081889,30[&rate=0.02805904669151688]:8.51046121081889)[&rate=0.002184287566147183]:34.36854701980945)[&rate=0.007065879789746608]:20.535330533866137,(((((4[&rate=0.00485614350238004]:7.670665016058166,36[&rate=0.01219663375540855]:7.670665016058166)[&rate=0.007332994503521082]:2.7934629861399998,42[&rate=0.010069907028051578]:10.464128002198166)[&rate=0.0038896023631555914]:11.731694173435873,5[&rate=0.0014278798877265732]:22.19582217563404)[&rate=0.015623352225755201]:0.8357502924859901,37[&rate=0.00248637580601572]:23.03157246812003)[&rate=0.0012906598598628968]:12.60065893174394,31[&rate=0.0018739211145640954]:35.63223139986397)[&rate=0.006573640155673523]:27.782107364630505)[&rate=5.684433046837378E-4]:55.57125962932817,23[&rate=0.005776988690812598]:118.98559839382264)[&rate=0.004779161102987206]:37.391550466102245,26[&rate=0.0010439060046491745]:156.3771488599249)[&rate=0.006924450676336725]:100.41036135319428,38[&rate=0.006033898366577334]:256.78751021311916)[&rate=0.0049335826741708205]:12.911048627530647,(((((7[&rate=0.004459232456252163]:45.45411781587757,(11[&rate=0.003930402065266001]:20.059407644379164,17[&rate=0.0020080998578227115]:20.059407644379164)[&rate=0.011160938694046664]:25.394710171498403)[&rate=0.009513903978783668]:4.144013714244622,((10[&rate=0.04595586926868968]:11.119896971355326,12[&rate=0.07039935241873993]:11.119896971355326)[&rate=5.419691591108479E-4]:7.901512212491992,18[&rate=0.007433658755101811]:19.021409183847318)[&rate=0.0012255645969799958]:30.57672234627487)[&rate=0.004043822785183435]:0.5815185201689772,28[&rate=0.020208250439942985]:50.179650050291166)[&rate=0.061349874954322425]:12.628126014537187,16[&rate=0.006082063431344805]:62.80777606482835)[&rate=0.0014087858096065978]:10.846704033311248,(9[&rate=0.0017886070293155895]:29.82362511308533,15[&rate=0.005841057548221335]:29.82362511308533)[&rate=0.0038292677062634773]:43.83085498505427)[&rate=0.003976493560525809]:196.0440787425102)[&rate=0.0013881756493141662]:190.45575816851493)[&rate=1.0]:0.0;
tree STATE_7000 = ((((((1[&rate=0.0024659627132126312]:7.163431442988715,2[&rate=7.88531000886531E-4]:7.163431442988715)[&rate=5.334082959546074E-4]:15.236705424496146,(21[&rate=0.0026465168573486446]:6.0061007669047335,22[&rate=5.340738412842915E-4]:6.0061007669047335)[&rate=0.0013297764649563882]:16.394036100580127)[&rate=0.010397478250852963]:21.111252372328167,13[&rate=0.011003678064288399]:43.51138923981303)[&rate=0.0046819229589085964]:38.19649813756044,((32[&rate=0.0019022953799430842]:48.07361359864507,34[&rate=0.0019677353344377015]:48.07361359864507)[&rate=0.0036076203335775737]:28.143476832694247,(33[&rate=0.002646101233965442]:72.34031819952692,35[&rate=0.0012129939886539997]:72.34031819952692)[&rate=0.008709082528371307]:3.876772231812396)[&rate=0.01245940135430574]:5.490796946034152)[&rate=0.06702743671166954]:10.044947322887097,((7[&rate=0.004515109617717874]:81.55078939505584,((14[&rate=0.019466628632025414]:41.74051070946406,19[&rate=0.012824251219967301]:41.74051070946406)[&rate=0.0022883159344394013]:30.604616711362198,28[&rate=0.017523976577830853]:72.34512742082626)[&rate=0.0031340049078314412]:9.205661974229585)[&rate=0.01027940632497099]:0.5154389515139002,((9[&rate=0.0018110284454296453]:24.17990886983471,15[&rate=0.0021606227540426817]:24.17990886983471)[&rate=0.004477407659150954]:40.34445796749287,((((10[&rate=0.01928714318365844]:13.580881962357811,12[&rate=0.07133188193770854]:13.580881962357811)[&rate=0.0022673082004199424]:8.766504912214462,18[&rate=0.007525236849427206]:22.347386874572273)[&rate=0.002042662734655831]:26.352294488925715,16[&rate=0.006158704566411843]:48.69968136349799)[&rate=0.004103564451747883]:1.4747477455783766,(11[&rate=0.0025027494214974132]:19.295016250586833,17[&rate=0.0020335048686541115]:19.295016250586833)[&rate=0.01130304411865915]:30.87941285848953)[&rate=0.00533528165334953]:14.349937728251213)[&rate=0.002321325517072846]:17.541861509242167)[&rate=0.008529756507888885]:9.68660635369082)[&rate=0.0023494795012503618]:334.0889214755184,((((((((3[&rate=0.003376106325348124]:17.53191209915554,((6[&rate=0.017062774736429902]:7.663833310142009,20[&rate=0.003962095084300793]:7.663833310142009)[&rate=0.0022179663327824466]:4.573141680670225,((29[&rate=0.007374969372638473]:5.232535307125823,39[&rate=0.0010350166712582666]:5.232535307125823)[&rate=8.58703419190061E-4]:5.58539507474397,40[&rate=0.0029162224708543277]:10.817930381869793)[&rate=0.005495561022950501]:1.4190446089424409)[&rate=0.003909461522188103]:5.294937108343307)[&rate=0.05101360068868676]:13.718974105561148,8[&rate=0.021499696610780605]:31.25088620471669)[&rate=0.08119275853919487]:10.934501105050533,(27[&rate=0.01833566789496244]:8.505572971665623,30[&rate=0.015720999949292047]:8.505572971665623)[&rate=0.0022118080351138858]:33.6798143381016)[&rate=0.004091686334711806]:18.353854381751376,26[&rate=6.716173491760708E-4]:60.5392416915186)[&rate=3.221917211112605E-4]:74.76139468707864,23[&rate=0.004524124079715344]:135.30063637859723)[&rate=0.0048388768534877915]:28.698374489998287,((((4[&rate=0.005760598195398517]:7.157379182990974,42[&rate=0.008644847727311588]:7.157379182990974)[&rate=0.004759269179392747]:5.958657721924057,36[&rate=0.009270498896409234]:13.116036904915031)[&rate=0.004731980682661436]:11.18345311549897,(5[&rate=7.825238965844232E-4]:21.851042917100926,37[&rate=0.0020174216618827788]:21.851042917100926)[&rate=0.01294410039636649]:2.4484471033130752)[&rate=0.0018200638821800883]:9.894123803673285,31[&rate=0.0018975483522532266]:34.193613824087286)[&rate=0.0032608548400253246]:129.80539704450823)[&rate=0.0032803309619454314]:95.26727736183904,38[&rate=0.006135746884429627]:259.26628823043455)[&rate=0.005000070104998161]:5.0674855317169545,((24[&rate=0.002495276496982788]:4.195245603375267,25[&rate=0.0025291618899461223]:4.195245603375267)[&rate=0.014530058929359532]:54.97151550034898,41[&rate=0.017622942480160227]:59.16676110372425)[&rate=0.014497721777975762]:205.16701265842727)[&rate=0.0014056546266226243]:161.50798241362747)[&rate=1.0]:0.0;
tree STATE_8000 = ((((((1[&rate=0.00401799115466694]:5.068560231690071,2[&rate=0.004168294643018389]:5.068560231690071)[&rate=5.816591858968776E-4]:16.466009984695635,(21[&rate=0.0028863687089532002]:6.262558496419182,22[&rate=0.001376192335833614]:6.262558496419182)[&rate=0.001450380550168166]:15.272011719966525)[&rate=0.011700941938261003]:27.081828476464647,13[&rate=0.02069672338996129]:48.61639869285035)[&rate=0.01142567579452139]:34.335808758844465,(((32[&rate=0.0020764568969996074]:48.881215283757385,34[&rate=0.002147888098632318]:48.881215283757385)[&rate=0.0038711204229286296]:27.82286391886842,33[&rate=0.0028887007493725563]:76.7040792026258)[&rate=0.014333831751929992]:0.05249096262664921,35[&rate=0.0013572604180726584]:76.75657016525246)[&rate=0.01360629037774251]:6.195637286442363)[&rate=0.07317005092874572]:17.24491867680868,(((3[&rate=0.0016516400235611233]:19.359301248906167,28[&rate=0.002279001991674472]:19.359301248906167)[&rate=0.033599175501854844]:3.5705238246330673,(6[&rate=0.020804789684180317]:12.990057109234357,((20[&rate=0.004327172789316485]:5.4414047379016885,40[&rate=0.0031191811509270802]:5.4414047379016885)[&rate=0.0024251620928138692]:2.5277171994257372,(29[&rate=0.0036520621033105613]:7.140303267696508,39[&rate=8.557745348793103E-4]:7.140303267696508)[&rate=0.007586967044860862]:0.8288186696309179)[&rate=5.712688731367622E-4]:5.020935171906931)[&rate=0.00585467452253073]:9.939767964304878)[&rate=0.025923520569865563]:61.40890480921351,(((7[&rate=0.005165144393939556]:40.7973993831269,19[&rate=0.011317790506635648]:40.7973993831269)[&rate=0.002498415922918955]:32.50153135067396,14[&rate=0.01870497610782694]:73.29893073380086)[&rate=0.003421336345557287]:9.017439064891335,(((9[&rate=0.001977066924082752]:18.58088328693996,15[&rate=0.0023587126934524545]:18.58088328693996)[&rate=0.008511036656792745]:34.83791887783036,(11[&rate=0.006194443755884686]:19.744145431698673,17[&rate=0.0022199404023295166]:19.744145431698673)[&rate=0.012552082495569074]:33.67465673307164)[&rate=0.00506720485293026]:16.039017282880046,(((10[&rate=0.02587102757872558]:13.44168316867423,12[&rate=0.07788268478311881]:13.44168316867423)[&rate=0.002473321436700642]:8.6328502914797,18[&rate=0.010190235900478567]:22.07453346015393)[&rate=0.0038899389925615333]:29.428152088620486,16[&rate=0.006740330511080987]:51.502685548774416)[&rate=0.005797667759872428]:17.95513389887595)[&rate=0.002533487147382701]:12.858550351041828)[&rate=0.010372657195056952]:2.0223600840605513)[&rate=0.016591541689445002]:15.858396245750754)[&rate=0.0023710237204632367]:337.94732940672276,((((((((4[&rate=0.017864875252721634]:6.000654715332775,42[&rate=0.009431819723127118]:6.000654715332775)[&rate=0.005195851308540882]:7.657886944151484,36[&rate=0.010942865038091415]:13.658541659484259)[&rate=0.003828680209413102]:11.077418275324453,(5[&rate=0.00147506475344126]:22.10079347010551,37[&rate=0.004449971490762502]:22.10079347010551)[&rate=0.014719510763206297]:2.6351664647032003)[&rate=0.0031812456092426057]:11.899981087743306,31[&rate=0.0020715191379545466]:36.63594102255202)[&rate=0.003089781162443486]:113.25997815200161,23[&rate=0.004938904245830081]:149.89591917455363)[&rate=0.006095549721192814]:36.39303638993289,(((8[&rate=0.1067680726853525]:13.656992930534951,30[&rate=0.00199010075119315]:13.656992930534951)[&rate=0.0024148626633121954]:29.739336081168364,26[&rate=6.407859396687066E-4]:43.396329011703315)[&rate=0.002496909490932532]:25.23778882994256,27[&rate=0.00501649100564494]:68.63411784164587)[&rate=0.0030716666697126107]:117.65483772284064)[&rate=0.003580962184988569]:77.54864958410701,38[&rate=0.006698283646710876]:263.8376051485935)[&rate=8.094912710940811E-4]:3.6855705886216583,((24[&rate=0.0033688008611922012]:6.326471860760199,25[&rate=0.0027610401873488146]:6.326471860760199)[&rate=0.016678310639715577]:58.03882617976016,41[&rate=0.018264410267403223]:64.36529804052036)[&rate=0.015826350820986424]:203.1578776966948)[&rate=0.0025346888629887614]:170.62127979801107)[&rate=1.0]:0.0;
tree STATE_9000 = (((((((1[&rate=0.0033671087938423904]:3.8625819368173553,2[&rate=0.003493064321855765]:3.8625819368173553)[&rate=0.0010378546899932793]:17.3037338760504,(21[&rate=0.0011143009297113274]:1.7280378060525265,22[&rate=0.0011529597401759787]:1.7280378060525265)[&rate=0.001378597445884388]:19.43827800681523)[&rate=0.009796158594709838]:22.832240698310493,13[&rate=0.017329782711591087]:43.99855651117825)[&rate=0.007980053967761157]:36.26133879370279,((32[&rate=0.0017388771705327602]:41.83497816071873,34[&rate=0.0017986954532832739]:41.83497816071873)[&rate=0.0032471730321034327]:31.946990960679436,(33[&rate=0.00324337936819981]:73.70388310631584,35[&rate=0.0017082388211587703]:73.70388310631584)[&rate=0.0064072444202881]:0.07808601508232016)[&rate=0.012932125838977057]:6.477926183482879)[&rate=0.0715005582461892]:15.92941774714376,(((3[&rate=0.0012899295174238134]:18.76673143147671,28[&rate=0.0028670053530543177]:18.76673143147671)[&rate=0.028044011752798224]:2.153461435527756,(6[&rate=0.01254669697311541]:12.353848356825935,(20[&rate=0.005534881657247387]:6.5214458120373875,((29[&rate=0.005297537888964145]:4.561991311561792,39[&rate=9.631288076970535E-4]:4.561991311561792)[&rate=0.010609739769324814]:1.9407392951767308,40[&rate=0.0024819899172202047]:6.502730606738523)[&rate=0.002255468756002201]:0.01871520529886439)[&rate=0.0018543324856198085]:5.832402544788548)[&rate=0.00715518833111781]:8.566344510178531)[&rate=0.026235654133817985]:58.2823463199963,((7[&rate=0.0032148510362181855]:36.95295900821589,19[&rate=0.009477832024929226]:36.95295900821589)[&rate=0.004529579854778374]:38.65404255218035,((((9[&rate=0.0018631338299642723]:20.534747454747215,15[&rate=0.0019752410754027426]:20.534747454747215)[&rate=0.004308829443093291]:26.967374942896786,(11[&rate=0.0024191741409522027]:20.80395110103074,17[&rate=0.0011175542624701357]:20.80395110103074)[&rate=0.008563071880686555]:26.69817129661326)[&rate=0.02232399657318947]:18.257032464103133,14[&rate=0.016431947709666755]:65.75915486174713)[&rate=0.005167470053990006]:5.140234514264819,(((10[&rate=0.010556168055593658]:12.291854310488077,12[&rate=0.06520746277330489]:12.291854310488077)[&rate=0.0020712226862510796]:10.476950125932035,18[&rate=0.017349087728168126]:22.768804436420112)[&rate=0.003256207558523253]:27.254602848421726,16[&rate=0.005642957545533104]:50.02340728484184)[&rate=0.0048556326441116975]:20.875982091170115)[&rate=0.0014753093323163348]:4.707612184384288)[&rate=0.008698486682230392]:3.595537626604525)[&rate=0.013893397778477996]:16.986773865024034)[&rate=0.0018679582615695155]:202.22395454502086,38[&rate=0.0055072343225847295]:298.41326759704566)[&rate=0.0021226396610618354]:172.41239367953642,(((((((4[&rate=0.01495532676172956]:6.4308706542977845,42[&rate=0.008893437991380019]:6.4308706542977845)[&rate=0.004386471303814699]:7.2361324607406345,36[&rate=0.009881603998103715]:13.667003115038419)[&rate=0.0017330515851558123]:10.226765904428152,(5[&rate=0.0012351013820351296]:23.02820445026426,37[&rate=0.003726050619434607]:23.02820445026426)[&rate=0.022483156855003024]:0.8655645692023128)[&rate=0.004658813937079089]:12.597520926973392,31[&rate=0.002547394164418823]:36.49128994643996)[&rate=0.0017245494284878482]:101.90922360901715,23[&rate=0.003052085780228468]:138.4005135554571)[&rate=0.004957696301182293]:63.4803193234776,((8[&rate=0.0891343159793113]:38.69980155848496,(26[&rate=0.0011329048311745514]:11.688438722667208,30[&rate=0.0011680678700155905]:11.688438722667208)[&rate=0.0034069716138029637]:27.01136283581775)[&rate=0.003823249099853436]:24.54941548911119,27[&rate=0.004200769458893947]:63.24921704759615)[&rate=0.0016049350866003957]:138.63161583133856)[&rate=0.007666089108705017]:89.54608503115651,((24[&rate=0.002822677974017717]:6.613558957054287,25[&rate=0.003514058882882283]:6.613558957054287)[&rate=0.009244710473443675]:69.64906553365236,41[&rate=0.015291920718318782]:76.26262449070664)[&rate=0.012680520923527283]:215.1642934193846)[&rate=0.0020694603197099963]:179.39874336649086)[&rate=1.0]:0.0;
tree STATE_10000 = (((((((1[&rate=0.002746384711659156]:3.956676173327174,2[&rate=0.0029814311989661596]:3.956676173327174)[&rate=7.671555763010528E-4]:16.986380213163713,(21[&rate=9.068840803945101E-4]:4.764638735856673,22[&rate=0.0014908412237648245]:4.764638735856673)[&rate=0.001124651149760031]:16.178417650634216)[&rate=0.019001166306536855]:26.437283711150975,13[&rate=0.01892425070381921]:47.38034009764186)[&rate=0.006509737203972931]:40.47380882972138,((32[&rate=0.0014183164159523869]:41.55250254545691,34[&rate=0.0014671072413406695]:41.55250254545691)[&rate=0.0024099975311362223]:39.68162347431021,(33[&rate=0.002645644155936105]:77.31428742221884,35[&rate=0.001397459702781112]:77.31428742221884)[&rate=0.0033279536159837074]:3.919838597548278)[&rate=0.010556778064419889]:6.620022907596123)[&rate=0.007387535998811801]:195.4578002727844,(((24[&rate=0.0033754642466932235]:8.885651783151756,25[&rate=0.002863630621845857]:8.885651783151756)[&rate=0.0075418036939156495]:80.42470765751789,41[&rate=0.008679727592730838]:89.31035944066964)[&rate=0.010833066380130506]:18.59953443465288,38[&rate=0.01002830743916753]:107.90989387532252)[&rate=8.172298326451393E-4]:175.4020553248251)[&rate=0.008909383759956768]:9.181172023717863,(((3[&rate=0.001052131939499327]:18.950334097855436,((6[&rate=0.010233722418414172]:13.689417510637872,((20[&rate=0.005158736822793598]:4.948627407912225,40[&rate=0.002855775955515508]:4.948627407912225)[&rate=0.001234820259602749]:1.1038303630743993,(29[&rate=0.004326729030197589]:3.4986386943890118,39[&rate=0.0015258306250101146]:3.4986386943890118)[&rate=0.00327356274817095]:2.5538190765976125)[&rate=0.004094520715675428]:7.636959739651248)[&rate=0.005844483525106843]:5.226635936256594,28[&rate=0.0023384749801588695]:18.916053446894466)[&rate=0.00991807290088149]:0.03428065096096944)[&rate=0.021394701408481803]:64.9720089692302,(((9[&rate=0.0015199019332747805]:21.699861869355235,15[&rate=0.0028721943226982247]:21.699861869355235)[&rate=0.005085206159258086]:32.46933737289872,(11[&rate=0.001972212866165683]:20.390289980143564,17[&rate=0.0013853088961652445]:20.390289980143564)[&rate=0.0038819125827108036]:33.77890926211039)[&rate=0.01513596505413169]:19.8672159380163,((((10[&rate=0.009693342565613527]:12.241387331152687,12[&rate=0.09015691104173162]:12.241387331152687)[&rate=0.0016336800890565091]:11.326998995741569,18[&rate=0.014149658995756455]:23.568386326894256)[&rate=0.002655916611490975]:29.84877132968341,16[&rate=0.003123385777413047]:53.417157656577665)[&rate=0.002045465439771128]:19.61457142154665,14[&rate=0.021667349114972326]:73.03172907812431)[&rate=0.005006627354022834]:1.0046861021459392)[&rate=0.0012047228617183675]:9.88592788681538)[&rate=0.04460697122556647]:0.7204528169459081,(7[&rate=0.0019415059343710983]:37.013719793183505,19[&rate=0.007230265253544498]:37.013719793183505)[&rate=0.006226419520659024]:47.62907609084804)[&rate=0.004184015166515136]:207.85032533983394)[&rate=0.001688359069626951]:161.77776572045025,((((((4[&rate=0.012490068845128073]:7.661284181914358,42[&rate=0.0047487411990469065]:7.661284181914358)[&rate=0.002892083767017307]:6.66380441520732,36[&rate=0.008055890687953786]:14.325088597121677)[&rate=8.957432600553435E-4]:10.274315853058404,(5[&rate=0.0010077029291697304]:23.737011885675678,37[&rate=0.0041930865630667]:23.737011885675678)[&rate=0.018374096952259424]:0.8623925645044039)[&rate=0.00643328725033725]:14.610134547744543,31[&rate=0.0018019320798439893]:39.209538997924625)[&rate=0.001406629982838998]:99.89505230062167,23[&rate=0.002489435963821765]:139.1045912985463)[&rate=0.006225168259269551]:69.39845678127185,((8[&rate=0.04434744051657571]:48.28925542794386,(26[&rate=0.0014522046160478446]:11.660211487538886,30[&rate=5.026868018256984E-4]:11.660211487538886)[&rate=0.004254145337763798]:36.62904394040497)[&rate=0.0024938966958433354]:16.547438272543417,27[&rate=0.003426772425785844]:64.83669370048727)[&rate=0.0020966944115321804]:143.66635437933087)[&rate=0.004118334090004404]:245.7678388644976)[&rate=1.0]:0.0;
tree STATE_11000 = ((((((1[&rate=0.001575796239006089]:4.342158897603709,2[&rate=0.005310619980268681]:4.342158897603709)[&rate=0.0011256332572898366]:19.427907919435107,(21[&rate=0.0019627853089093407]:3.4378826128531146,22[&rate=0.0017566376282580679]:3.4378826128531146)[&rate=0.0014114621871424557]:20.3321842041857)[&rate=0.014041192648687742]:17.099669017904503,13[&rate=0.023750355204939923]:40.86973583494332)[&rate=0.003325624918787506]:50.19901568520962,((32[&rate=0.001779838707293966]:43.04565933682876,34[&rate=0.001341043147869924]:43.04565933682876)[&rate=0.0030380730327245675]:35.99407349609379,(33[&rate=0.003320342212369596]:76.50464314177664,35[&rate=0.0017355655446058005]:76.50464314177664)[&rate=0.004189807143171042]:2.535089691145913)[&rate=0.020982502670433032]:12.02901868723039)[&rate=0.006494186342900423]:204.51326157018508,(((3[&rate=0.0014073847831289612]:19.403203527313075,((6[&rate=0.012843549068869668]:13.11493645823749,((20[&rate=0.009319283507619033]:4.859552386651469,(29[&rate=0.005665168026163406]:3.76025814348442,39[&rate=0.001452181190970502]:3.76025814348442)[&rate=0.0045194316307316795]:1.0992942431670492)[&rate=0.005988739469161202]:1.1033578114025637,40[&rate=0.0035099298626615496]:5.962910198054033)[&rate=0.010836103546360842]:7.152026260183458)[&rate=0.012307332889116285]:3.616754794809303,28[&rate=0.0016933968258238208]:16.731691253046794)[&rate=0.010010448473616597]:2.6715122742662807)[&rate=0.026852236361320322]:72.39786387907412,((7[&rate=0.0024366330955711943]:38.757025917843066,19[&rate=0.008695479200670172]:38.757025917843066)[&rate=0.010038114948622688]:47.01436963584642,((((9[&rate=0.0019874147148694486]:23.574209056823513,15[&rate=0.001649196067363831]:23.574209056823513)[&rate=0.006380950116003464]:28.247002335214965,(11[&rate=0.001829040209111542]:22.521104312965548,17[&rate=0.002791634298761845]:22.521104312965548)[&rate=0.005893858823343584]:29.30010707907293)[&rate=0.01791945962150305]:20.741013415361678,(14[&rate=0.02303430454263263]:55.552566077629905,16[&rate=0.0067810623511530225]:55.552566077629905)[&rate=0.0013569095684330282]:17.00965872977025)[&rate=0.0034914744232018686]:5.145439878293956,((10[&rate=0.012165360344228734]:13.540804765502859,12[&rate=0.11314892700027253]:13.540804765502859)[&rate=0.0020503048185944515]:7.204942881008051,18[&rate=0.01775813650102232]:20.74574764651091)[&rate=0.001623510771589972]:56.961917039183206)[&rate=8.074389375024174E-4]:8.063730867995375)[&rate=0.05598274023129106]:6.029671852697717)[&rate=0.005051453883691379]:192.30713728799603,(((24[&rate=0.0042362826457567355]:8.872093954157712,25[&rate=0.002387572911010514]:8.872093954157712)[&rate=0.009465131244550428]:87.06046044402243,41[&rate=0.010893251026730052]:95.93255439818014)[&rate=0.02063428400760419]:22.353001680039682,38[&rate=0.012586801814475194]:118.28555607821983)[&rate=0.005975679039825271]:165.8226486161634)[&rate=0.011110527102935518]:11.47380839595479)[&rate=0.00211859728902326]:155.13327855406317,((((((4[&rate=0.01568289056805792]:8.074000176110978,42[&rate=0.012480478888056777]:8.074000176110978)[&rate=0.003660597239894484]:5.166886027151843,36[&rate=0.010691002320894667]:13.240886203262821)[&rate=4.813406765169467E-4]:11.091198682764592,(5[&rate=0.0012644656587675496]:22.001725167014733,37[&rate=0.004828846491231148]:22.001725167014733)[&rate=0.011795913721857962]:2.33035971901268)[&rate=0.007238519529753837]:12.700145659272518,31[&rate=0.0022614648062569734]:37.03223054529993)[&rate=0.002406281602989518]:113.46851582576505,23[&rate=0.0031241659343535177]:150.500746371065)[&rate=0.007812942351383379]:62.49768023127993,(8[&rate=0.05565702342370953]:64.4944797120884,((26[&rate=0.001824002976542845]:12.65054065022132,30[&rate=0.0027315629386173426]:12.65054065022132)[&rate=0.011044178191432283]:35.80575120828995,27[&rate=0.004300675550788504]:48.456291858511264)[&rate=0.005321497940260781]:16.038187853577142)[&rate=0.0018511378617400306]:148.50394689025651)[&rate=0.0033079629499502866]:237.71686504205627)[&rate=1.0]:0.0;
tree STATE_12000 = ((((((1[&rate=0.002312777112179386]:2.8728446722093315,2[&rate=0.004039794905254827]:2.8728446722093315)[&rate=0.0023987870129271054]:15.904468869441544,(21[&rate=0.0019049796083167269]:0.09132040804386009,22[&rate=0.007986670135745087]:0.09132040804386009)[&rate=0.001335893907026553]:18.685993133607017)[&rate=0.013315474342664863]:26.301863377934012,13[&rate=0.022494490097716185]:45.07917691958489)[&rate=0.0034123817811952243]:46.93433815945138,(((32[&rate=0.0010605446794860092]:45.87840834366334,34[&rate=0.0012703267224755807]:45.87840834366334)[&rate=0.004207307121896501]:27.707641399087336,33[&rate=0.0030304181053924678]:73.58604974275067)[&rate=0.011675315792881885]:0.7624988058676507,35[&rate=0.0012554708165308003]:74.34854854861833)[&rate=0.011126352188680418]:17.664966530417942)[&rate=0.0061514079824457]:187.95621870118873,((((3[&rate=0.0012990266511125525]:15.080686490917241,(6[&rate=0.02962743555727564]:10.130216520285606,((20[&rate=0.008175706521021191]:4.7187761636155,(29[&rate=0.005337757466979866]:3.45829067217818,39[&rate=8.587120896347475E-4]:3.45829067217818)[&rate=0.014692848039230539]:1.2604854914373198)[&rate=0.005688345900096163]:1.126385267881167,40[&rate=0.00394542671547844]:5.845161431496667)[&rate=0.005829488703499649]:4.285055088788939)[&rate=0.011202877580696984]:4.9504699706316355)[&rate=0.02476077084327919]:0.3950823379800994,28[&rate=0.0025370239922077576]:15.47576882889734)[&rate=0.00946369451529364]:87.52462472173312,((7[&rate=0.002306747426535954]:30.96205716150129,19[&rate=0.0035834714396499917]:30.96205716150129)[&rate=0.009118737709046195]:59.420123029262555,(((9[&rate=8.406374362009728E-4]:21.64307794782185,15[&rate=0.0015619903065193761]:21.64307794782185)[&rate=0.007097182089337381]:33.432631585016836,(11[&rate=0.0017318708614271964]:19.46070708771666,17[&rate=0.0036902723037180447]:19.46070708771666)[&rate=0.005576473082658028]:35.61500244512203)[&rate=0.016988674176029676]:23.62820412362835,((((10[&rate=0.02019624550619097]:9.987623728690018,12[&rate=0.10716586745807703]:9.987623728690018)[&rate=0.003000066117427897]:8.454497134235933,18[&rate=0.03396292437043671]:18.44212086292595)[&rate=8.877586043836486E-4]:29.995901083009247,16[&rate=0.005160936331742167]:48.4380219459352)[&rate=8.074807232181222E-4]:19.668013939464707,14[&rate=0.0166984091712721]:68.1060358853999)[&rate=0.007210938541321934]:10.597877771067132)[&rate=9.199312441093677E-4]:11.67826653429681)[&rate=0.05293177197210746]:12.618213359866616)[&rate=0.004785017070496073]:145.31748061784572,(((24[&rate=0.007347170480283372]:4.0388072024975585,25[&rate=0.01256300611295629]:4.0388072024975585)[&rate=0.008964636495619193]:76.25167215138976,41[&rate=0.016115093985589142]:80.2904793538873)[&rate=0.019518622594751886]:23.203867565613834,38[&rate=0.00807006590432704]:103.49434691950114)[&rate=0.0011760510872389218]:144.82352724897504)[&rate=0.005173867625264411]:31.65185961174882)[&rate=0.0014959908526710375]:164.44897238994707,((((((4[&rate=0.014883006171677832]:8.230042088129526,42[&rate=0.0045431706763345864]:8.230042088129526)[&rate=0.006441200363484998]:6.252042294087731,36[&rate=0.014396285147484826]:14.482084382217257)[&rate=4.5595035354939484E-4]:10.344378527019765,(5[&rate=0.0011994418106217016]:21.883677729999775,37[&rate=0.003412606046162079]:21.883677729999775)[&rate=0.011028702213617203]:2.942785179237248)[&rate=0.004519969112621756]:6.905563693586878,31[&rate=0.0021418836582326314]:31.7320266028239)[&rate=0.0013034425826328648]:85.35837179395008,23[&rate=0.004094355479900714]:117.09039839677399)[&rate=0.0050695298430579305]:47.30330891339494,(8[&rate=0.05271400581043052]:58.56551096373997,((26[&rate=9.676190508772753E-4]:14.190546653316618,30[&rate=0.0014168658905226639]:14.190546653316618)[&rate=0.010474412473421848]:32.55464240167859,27[&rate=0.004074824641079914]:46.74518905499521)[&rate=0.013148638355283104]:11.82032190874476)[&rate=0.0019730095999872057]:105.82819634642897)[&rate=0.003062277866135746]:280.02499886000317)[&rate=1.0]:0.0;
tree STATE_13000 = ((((((1[&rate=0.001925766339759149]:11.785985817108651,2[&rate=0.0011952666957888707]:11.785985817108651)[&rate=0.0017562701305636893]:6.464006445480569,(21[&rate=0.0058122153041457745]:0.1572802232719622,22[&rate=0.0017797479014357337]:0.1572802232719622)[&rate=5.254900623711282E-4]:18.09271203931726)[&rate=0.008359458214959507]:28.192869550298223,13[&rate=0.018730353060008732]:46.44286181288744)[&rate=0.0028434896145629798]:77.06887523842934,((32[&rate=8.8214714631868E-4]:63.81956500161515,34[&rate=0.0010566410965988714]:63.81956500161515)[&rate=0.008557112235614157]:16.80721886549943,(33[&rate=0.0025695578830997705]:74.98535282237891,35[&rate=0.0011810276252229857]:74.98535282237891)[&rate=0.005444336891221399]:5.641431044735668)[&rate=0.005548120108205496]:42.8849531842022)[&rate=0.005154813672297172]:266.60095540521087,((((((4[&rate=0.012392544084300761]:14.779652998744979,42[&rate=0.0037829348613803424]:14.779652998744979)[&rate=0.005345594753811215]:3.9389604315291216,36[&rate=0.011468276651582057]:18.7186134302741)[&rate=1.5701124249318385E-4]:12.678540150100886,(5[&rate=9.999125892087757E-4]:27.935682339180595,37[&rate=0.002844913123212505]:27.935682339180595)[&rate=0.009393830636169801]:3.461471241194392)[&rate=0.027212588257164008]:5.5890933837159515,31[&rate=0.0034839127788645567]:36.98624696409094)[&rate=0.003962707122222177]:78.60327456171872,23[&rate=0.003408833137404928]:115.58952152580966)[&rate=0.00422199715697465]:67.16236945433823,(8[&rate=0.043864347505040376]:73.77614928533757,((26[&rate=0.002349903999735256]:13.794148628802208,30[&rate=7.575662757217125E-4]:13.794148628802208)[&rate=0.008712418885114101]:37.297799574077814,27[&rate=0.003395926601226903]:51.09194820288002)[&rate=0.010872351487494419]:22.684201082457548)[&rate=0.0016434416029265915]:108.97574169481032)[&rate=0.003481001969988996]:207.36080147637978)[&rate=0.0012490037404170038]:63.83987120657639,((((3[&rate=0.0019427210936344924]:18.83173629867609,28[&rate=0.0020814577135148194]:18.83173629867609)[&rate=0.004336223893370038]:0.8005616330913057,(6[&rate=0.024669700261699654]:11.236702269751046,((20[&rate=0.006419077766794964]:5.215298096887264,(29[&rate=0.004364290587864061]:3.4696069546173454,39[&rate=7.021055403250574E-4]:3.4696069546173454)[&rate=0.00960125151976569]:1.7456911422699188)[&rate=0.004154992825797283]:1.601865041420652,40[&rate=0.0043348603095348555]:6.817163138307916)[&rate=0.004854005629892745]:4.41953913144313)[&rate=0.008146630856782786]:8.395595662016351)[&rate=0.00774550183288313]:113.71977733509863,(((7[&rate=0.001920745637335945]:40.85860442001187,19[&rate=0.002983827815324279]:40.85860442001187)[&rate=0.0095391219578507]:52.87770254025858,((9[&rate=3.186385021317778E-4]:23.63427324431943,15[&rate=0.0012987520616224368]:23.63427324431943)[&rate=0.0059150555329574315]:56.51468119593174,(11[&rate=0.0012490210311153344]:21.045476401263926,17[&rate=0.0030913505024116284]:21.045476401263926)[&rate=0.007598522723957664]:59.10347803898725)[&rate=0.010289369941120492]:13.58735252001928)[&rate=8.693363972287496E-4]:14.528347121093432,((((10[&rate=0.00546647694878959]:22.95067991767366,12[&rate=0.08923316442170323]:22.95067991767366)[&rate=0.0028077689208124263]:2.34462809129473,18[&rate=0.02232356662943666]:25.29530800896839)[&rate=0.001840947917616325]:27.80026886400409,16[&rate=0.0032050038848166463]:53.09557687297248)[&rate=0.010240695652073313]:5.90896961120233,14[&rate=0.013904164884811897]:59.00454648417481)[&rate=0.00488892370540379]:49.26010759718908)[&rate=0.04407438322996728]:25.087421185502137)[&rate=0.003983728176508394]:162.17913348443327,(((24[&rate=0.006117724673463625]:7.534281366890812,25[&rate=0.010460763456674651]:7.534281366890812)[&rate=0.00949430040209567]:75.50794166206731,41[&rate=0.0134184593042166]:83.04222302895812)[&rate=0.011712419353754354]:23.09788413710386,38[&rate=0.007488881528420085]:106.14010716606198)[&rate=0.0059355245437829746]:189.39110158523732)[&rate=0.002830960612982668]:158.42135491180477)[&rate=1.0]:0.0;
tree STATE_14000 = ((((((1[&rate=0.0015412781785744455]:6.3720603887901,2[&rate=9.56626168897817E-4]:6.3720603887901)[&rate=0.0027960634267570153]:6.199173689381759,(21[&rate=9.486717267474096E-4]:0.32396529002697805,22[&rate=0.0018718661370892209]:0.32396529002697805)[&rate=4.1939754899811776E-4]:12.247268788144881)[&rate=0.006038413741968226]:42.46131627784433,13[&rate=0.014990751397179935]:55.03255035601619)[&rate=0.002277325913407736]:67.52549477798894,(((32[&rate=0.001631105958735798]:48.8680243518391,34[&rate=4.964910524466841E-4]:48.8680243518391)[&rate=0.006813987552474213]:16.060807047311755,35[&rate=9.451956602673591E-4]:64.92883139915085)[&rate=0.0011009545791587142]:7.012775430095687,33[&rate=0.0035728681349007666]:71.94160682924654)[&rate=0.00444048931168273]:50.61643830475859)[&rate=0.004124811652277337]:273.41208304148546,((((3[&rate=0.0028613081239830984]:17.92641896531461,(6[&rate=0.019968154259545526]:10.537601719393408,((20[&rate=0.006214696571805319]:6.4924796570364185,40[&rate=0.003442266092197954]:6.4924796570364185)[&rate=0.0012930323871603096]:1.8353628733783376,(29[&rate=0.0034349279717820393]:5.016676745454388,39[&rate=5.525942672818194E-4]:5.016676745454388)[&rate=0.002929939726329884]:3.3111657849603677)[&rate=0.004081356999671202]:2.2097591889786514)[&rate=0.0071788425027649394]:7.388817245921203)[&rate=0.0034704767272545796]:0.7567078752051764,28[&rate=0.001776359849347595]:18.683126840519787)[&rate=0.0061981880384776485]:116.71770676840039,(((7[&rate=0.0015427272981849394]:36.82504924031446,19[&rate=6.818119312814245E-4]:36.82504924031446)[&rate=0.01088686809129393]:28.176164644781416,14[&rate=0.011128134024266862]:65.00121388509588)[&rate=0.002331943519000784]:59.527679064323394,(((9[&rate=0.0011995265631637335]:21.372922713268856,15[&rate=0.0010357111728419646]:21.372922713268856)[&rate=0.005712544470627317]:28.553868669029924,(11[&rate=6.768292678127078E-4]:24.03642551273464,17[&rate=9.114285491673918E-4]:24.03642551273464)[&rate=0.0028998518636366316]:25.890365869564143)[&rate=0.004286680348188078]:58.45994254792112,(((10[&rate=8.222002026222093E-4]:14.167876540897652,12[&rate=0.07261853815717628]:14.167876540897652)[&rate=0.0011047563531963065]:8.254309617196835,18[&rate=0.017866563249935394]:22.422186158094487)[&rate=0.0014733941469082777]:26.35366621179988,16[&rate=0.002565110028110696]:48.775852369894366)[&rate=0.005526375095615381]:59.61088156032554)[&rate=0.006309457404446409]:16.14215901919937)[&rate=0.03511659290219912]:10.871940659500908)[&rate=0.003188802401653577]:119.80782003265332,(((24[&rate=0.004896292632737177]:11.769805417653142,25[&rate=0.0062019167637671286]:11.769805417653142)[&rate=0.0076059001341352616]:91.9388251034302,41[&rate=0.010749015126357423]:103.70863052108335)[&rate=0.005626688338688068]:33.939238123438955,38[&rate=0.005996666612891161]:137.6478686445223)[&rate=0.002339595382931731]:117.5607849970512)[&rate=0.001959075927040825]:140.76147453391707)[&rate=0.002703001547056724]:74.89426669528689,((((((4[&rate=0.009918315311577951]:8.284483575895743,36[&rate=0.00917858214883375]:8.284483575895743)[&rate=0.004294741427420209]:16.22632795340577,42[&rate=0.0019686492142006076]:24.510811529301513)[&rate=1.2542558287191675E-4]:3.082305874824012,(5[&rate=8.029507593118847E-4]:24.476076797467453,37[&rate=0.0036970290109649595]:24.476076797467453)[&rate=0.007509626240065665]:3.1170406066580725)[&rate=0.005119855829973739]:14.597425666496111,31[&rate=0.0014759685935258168]:42.190543070621636)[&rate=0.003174164871910825]:88.82247213598549,23[&rate=0.0027298629381388977]:131.01301520660712)[&rate=0.003374789158450121]:118.52650831234058,(8[&rate=0.0367845072650621]:59.270270436747325,((26[&rate=0.0020238272691508324]:16.090237761298823,30[&rate=7.658136353515361E-4]:16.090237761298823)[&rate=0.006968513965872303]:38.3002344872566,27[&rate=0.0018713575036235419]:54.390472248555426)[&rate=0.008299314757866877]:4.879798188191899)[&rate=0.0013153208819035441]:190.26925308220038)[&rate=0.0027579166259933743]:221.32487135182976)[&rate=1.0]:0.0;
tree STATE_15000 = ((((((1[&rate=7.580659567931457E-4]:6.598579763660615,2[&rate=9.729200011764985E-4]:6.598579763660615)[&rate=0.002333475792281393]:7.655532283486883,(21[&rate=0.014871453851905985]:0.3524439678702977,22[&rate=0.0036419743409450813]:0.3524439678702977)[&rate=4.2557591591295044E-4]:13.9016680792772)[&rate=0.006154639653731186]:33.265275402085706,13[&rate=0.01524608289127703]:47.51938744923321)[&rate=0.002316114698079718]:80.25530634909533,(((32[&rate=0.001655761825695086]:43.11017022963562,34[&rate=5.039960322856948E-4]:43.11017022963562)[&rate=0.006509626579326011]:24.881503207635966,35[&rate=8.168834978257741E-4]:67.99167343727159)[&rate=0.0030449440745766976]:2.6447173018594725,33[&rate=0.003565701545256342]:70.63639073913106)[&rate=0.004824441326858433]:57.13830305919748)[&rate=0.003871943501915261]:265.01405909116585,(((((4[&rate=0.010111255720032096]:10.292488463294806,36[&rate=0.009357132571278846]:10.292488463294806)[&rate=0.0034517785810107156]:19.784586721550486,((5[&rate=8.166270995852661E-4]:20.91840843867286,37[&rate=0.0037599990326856567]:20.91840843867286)[&rate=0.0038302195208045]:2.114422638893334,42[&rate=0.0020021804316757686]:23.032831077566193)[&rate=0.001221338946625839]:7.044244107279098)[&rate=0.007512182549126454]:6.67313279315681,31[&rate=0.002216319054554205]:36.7502079780021)[&rate=0.001850873323360279]:96.89116105645903,23[&rate=0.0038745921085482134]:133.64136903446112)[&rate=0.003435403045955238]:111.68872306116756,((8[&rate=0.040010203419529704]:42.90318131510577,(26[&rate=0.001373583765234684]:19.85117907624313,30[&rate=7.814470482838897E-4]:19.85117907624313)[&rate=0.007076697067089196]:23.052002238862638)[&rate=0.008588576443953047]:11.21941891522006,27[&rate=0.00243947732825126]:54.12260023032583)[&rate=0.0013380679259140638]:191.20749186530287)[&rate=0.0028377092988588607]:147.4586607938657)[&rate=0.004061829463586917]:64.8175764472636,((((3[&rate=0.002910043644906099]:14.71986127420514,(6[&rate=0.02030826387289087]:11.346030409046197,((20[&rate=0.006666318257569804]:5.384707815648508,40[&rate=0.004193442638585906]:5.384707815648508)[&rate=0.001308526771559247]:2.2706176595822845,(29[&rate=0.004445831092677133]:2.1622164706585862,39[&rate=5.681165316662716E-4]:2.1622164706585862)[&rate=0.003731196929395738]:5.493109004572206)[&rate=0.005720816698132199]:3.690704933815404)[&rate=0.0076656205483990065]:3.3738308651589435)[&rate=0.002654865609228796]:3.836937945865696,28[&rate=0.0013074350020474757]:18.556799220070836)[&rate=0.005645290012252524]:127.97485525797416,((((7[&rate=0.0015728406759050416]:35.284803921292394,19[&rate=6.951206088713694E-4]:35.284803921292394)[&rate=0.01100611808905146]:17.041965440111113,14[&rate=0.023316798731591787]:52.32676936140351)[&rate=0.004496407185951118]:41.132552946897846,(((10[&rate=0.0012734977298833273]:18.422603938657936,12[&rate=0.06826791289830828]:18.422603938657936)[&rate=0.001946037483179426]:2.779886735965846,18[&rate=0.019452341442781556]:21.202490674623782)[&rate=0.001511378170010016]:32.25590399296371,16[&rate=0.00261378607797653]:53.45839466758749)[&rate=0.008468974965575946]:40.00092764071386)[&rate=0.0013769700031298412]:29.97606489785059,((9[&rate=5.131244366364576E-4]:20.825570192263566,15[&rate=4.5936728738486566E-4]:20.825570192263566)[&rate=0.0074859492105055]:32.535336588078664,(11[&rate=6.883574309861543E-4]:23.332799446178498,17[&rate=9.26952548402376E-4]:23.332799446178498)[&rate=0.0037133735720180396]:30.028107334163735)[&rate=0.0033026875224574335]:70.07448042580971)[&rate=0.03564150124702525]:23.096267271893055)[&rate=0.002228874818896351]:160.47677560635398,(((24[&rate=0.0021037764321501897]:18.052229402492173,25[&rate=0.006318825176529286]:18.052229402492173)[&rate=0.005088867793492174]:87.49536727887394,41[&rate=0.009903743805842902]:105.54759668136612)[&rate=0.005722700513849452]:88.52173712319365,38[&rate=0.0036439566508875906]:194.06933380455976)[&rate=0.005357875248167485]:112.93909627983922)[&rate=0.0019952036312137766]:150.597899252359)[&rate=1.0]:0.0;
tree STATE_16000 = ((((((1[&rate=0.0010265116991427946]:7.036703268369465,2[&rate=0.0025084044061101816]:7.036703268369465)[&rate=0.0032964706686692486]:11.341242465371096,(21[&rate=0.019825190731489764]:0.06716725448515838,22[&rate=0.0018586589870848544]:0.06716725448515838)[&rate=4.5356949138102026E-4]:18.3107784792554)[&rate=0.00666524350459376]:40.666383170953615,13[&rate=0.01649018863527215]:59.044328904694176)[&rate=0.002495705679176744]:75.33817994609652,(((32[&rate=0.0017881448222570164]:46.07400491926817,34[&rate=8.276735068611759E-4]:46.07400491926817)[&rate=0.007005160096799659]:24.236716876938537,33[&rate=0.003582276060250075]:70.3107217962067)[&rate=0.002049154575560878]:20.39857435417055,35[&rate=0.001087879384256796]:90.70929615037726)[&rate=0.005208770299944818]:43.67321270041343)[&rate=0.004173570450154667]:277.407413793126,(((((4[&rate=0.010903243034026679]:10.234503253125814,36[&rate=0.010090051458607198]:10.234503253125814)[&rate=0.0010854131413025416]:15.352606647935948,((5[&rate=0.0012654244908950638]:11.892533944553362,37[&rate=0.004054509587751462]:11.892533944553362)[&rate=0.00861639504201767]:2.2894019906730243,42[&rate=0.0021590058098603856]:14.181935935226386)[&rate=0.004574519182877109]:11.405173965835376)[&rate=0.004655771000891412]:22.93997752045198,31[&rate=0.0011438473445954057]:48.52708742151374)[&rate=0.0019911972030461533]:43.124931353719376,23[&rate=0.004171321409417367]:91.65201877523312)[&rate=0.0037130919079935206]:133.9438990775804,((8[&rate=0.043236124565586107]:45.47550712767391,(26[&rate=0.0014619337478995248]:14.880048818893053,30[&rate=2.5348043939069754E-4]:14.880048818893053)[&rate=0.012075919012323065]:30.595458308780856)[&rate=0.0022556767341382396]:11.322015969738267,27[&rate=0.002636897088250735]:56.797523097412174)[&rate=0.0022375683126222195]:168.79839475540132)[&rate=0.001864309419075771]:186.19400479110323)[&rate=0.01655916109150077]:20.83782157920109,(((3[&rate=0.0038460018055525417]:29.830451452743297,((6[&rate=0.010190833793055526]:11.14389087766378,(20[&rate=0.0036610132196115697]:7.612197357266289,((29[&rate=0.013317268062431454]:2.7396599818417218,39[&rate=5.027127668165058E-4]:2.7396599818417218)[&rate=0.006558844344127609]:3.790088309791012,40[&rate=0.006671489248905557]:6.529748291632734)[&rate=0.0014110201345788427]:1.082449065633555)[&rate=0.00641034387831537]:3.531693520397492)[&rate=0.004404537343701118]:18.143284652845146,28[&rate=0.0014098428497139766]:29.287175530508925)[&rate=0.0028628140521411894]:0.5432759222343719)[&rate=0.0060874703108544604]:120.48503086019679,((((7[&rate=0.0032193411850069253]:43.881140572153434,19[&rate=7.495675261648989E-4]:43.881140572153434)[&rate=0.013292200418406617]:16.003608663088066,14[&rate=0.025302978374062198]:59.8847492352415)[&rate=0.009999025188152846]:20.812222255449527,((9[&rate=0.001689012345052612]:25.276564920790506,15[&rate=4.936940519308849E-4]:25.276564920790506)[&rate=0.008079462078347944]:38.019409166733574,(11[&rate=0.0023399008236301582]:18.144778568459646,17[&rate=0.0026109061983675703]:18.144778568459646)[&rate=0.0033841946641322536]:45.15119551906443)[&rate=0.005455701405316241]:17.400997403166947)[&rate=6.652881585056968E-4]:49.59085070550029,((10[&rate=0.002221582412484537]:29.284294879759557,(12[&rate=0.07397678970441308]:22.04194175180616,18[&rate=0.02097599073785894]:22.04194175180616)[&rate=0.012956432332656032]:7.242353127953397)[&rate=0.002177408892058435]:32.62404170405045,16[&rate=0.001805195696963741]:61.908336583810005)[&rate=0.0035692849368721105]:68.3794856123813)[&rate=0.03843320364492253]:20.027660116748763)[&rate=0.002404658877266057]:233.72803672728278,(((24[&rate=7.339739837845645E-4]:25.407687630968923,25[&rate=0.0015388992916208957]:25.407687630968923)[&rate=0.005480400181855926]:71.59422454379485,41[&rate=0.010679477272828653]:97.00191217476377)[&rate=0.006170944167679687]:86.61330760966128,38[&rate=0.0038204668118128047]:183.61521978442505)[&rate=0.005199960361794318]:200.4282992557978)[&rate=0.001112663180642501]:48.584225182894954)[&rate=1.0]:0.0;
tree STATE_17000 = ((((((1[&rate=0.004992805619038333]:3.2458145905828086,2[&rate=0.005392704223008226]:3.2458145905828086)[&rate=0.0028049117034771543]:15.026431850932108,(21[&rate=0.00948057188170941]:0.7710458750593804,22[&rate=0.0021540327128770293]:0.7710458750593804)[&rate=3.828787029610035E-4]:17.501200566455537)[&rate=0.005660339401635313]:48.35327441846379,13[&rate=0.014011989053577884]:66.6255208599787)[&rate=0.001151521254589963]:91.36737620773343,(((32[&rate=0.0015215024926944951]:52.809849468244764,34[&rate=7.042535303340767E-4]:52.809849468244764)[&rate=0.006197068730762835]:26.157501133348987,33[&rate=0.0025774641401096685]:78.96735060159375)[&rate=0.0012139051174242857]:0.10199831052042896,35[&rate=9.058221972308198E-4]:79.06934891211418)[&rate=0.004436263545647126]:78.92354815559796)[&rate=0.0027584414281013876]:289.9176015556151,(((((4[&rate=0.007865857364620758]:15.462372236161592,((5[&rate=0.0019899331124764905]:11.038978039531992,37[&rate=0.0023422154615747918]:11.038978039531992)[&rate=0.0075525122261332085]:1.311967933289095,42[&rate=0.0018370618982018203]:12.350945972821087)[&rate=0.02296363887333447]:3.1114262633405048)[&rate=0.003734124088539485]:20.464516662208588,36[&rate=0.004929440126259588]:35.92688889837018)[&rate=0.0015804391197257789]:24.141976444227325,31[&rate=9.71442296078804E-4]:60.068865342597505)[&rate=0.0021355988287780924]:72.05972255744213,23[&rate=0.0035493075524962022]:132.12858790003963)[&rate=0.0031594077410388335]:113.76367394557988,(8[&rate=0.036788894547021764]:79.75506759353448,((26[&rate=0.005030667315452452]:1.623057988659041,30[&rate=8.03153638586619E-4]:1.623057988659041)[&rate=0.006853706018437667]:61.23624220346264,27[&rate=0.002243691586276333]:62.85930019212168)[&rate=0.0019039094165329425]:16.895767401412797)[&rate=0.0017757401767035206]:166.13719425208504)[&rate=0.003742966863251274]:202.0182367777077)[&rate=0.005089647770684064]:21.94064537311135,((((3[&rate=0.0027781345077949778]:26.767243085322136,28[&rate=0.0012462054419972895]:26.767243085322136)[&rate=0.0014679275028256192]:0.7562364390132572,(6[&rate=0.017223427029533014]:14.647083331693402,((20[&rate=0.0029301475388908127]:6.498264671437516,(29[&rate=0.007239112485730836]:1.6501967495484224,39[&rate=4.5872839626971815E-4]:1.6501967495484224)[&rate=0.003582600330868797]:4.848067921889093)[&rate=0.0012006134099095472]:1.2687650012110296,40[&rate=0.006999686916657249]:7.767029672648546)[&rate=0.009998219497342574]:6.880053659044856)[&rate=0.003207032171216733]:12.876396192641991)[&rate=0.003921077559162983]:170.14343875842584,((((7[&rate=0.0027392835171060077]:38.84491439074665,19[&rate=6.377944589762894E-4]:38.84491439074665)[&rate=0.0113101107995642]:24.831821675779118,14[&rate=0.021529880683826247]:63.67673606652577)[&rate=0.0023582564026457275]:39.34864803651907,((10[&rate=0.0018990336653931803]:43.99274137939186,16[&rate=8.082160399808379E-4]:43.99274137939186)[&rate=0.02038954384547997]:16.11119774978841,(12[&rate=0.06294561186342251]:18.689913302182553,18[&rate=0.003913760724944603]:18.689913302182553)[&rate=0.006169049341305959]:41.414025826997715)[&rate=0.0032927227965508575]:42.921444973864574)[&rate=0.0042852957657018385]:38.58951551459546,((9[&rate=0.0022929249402137432]:20.504687746361544,15[&rate=4.200760035949421E-4]:20.504687746361544)[&rate=0.006830382183729371]:38.46158461051856,(11[&rate=0.001990982436930413]:19.1080845466918,17[&rate=0.0022215763732061954]:19.1080845466918)[&rate=0.002864925942793582]:39.8581878101883)[&rate=0.0025034218826908206]:82.64862726076021)[&rate=0.013789215514550271]:56.052018665120926)[&rate=0.005652478301468048]:93.59611398696518,(((24[&rate=6.263806686260936E-4]:47.875412254050225,25[&rate=0.001313311900163144]:47.875412254050225)[&rate=0.004658167362890763]:111.81119952395008,41[&rate=0.009092593664459846]:159.6866117780003)[&rate=0.0052426813376009575]:77.37073614443992,38[&rate=0.003250771249095338]:237.05734792244021)[&rate=0.0035002003646459295]:54.205684347286194)[&rate=0.004872783244663967]:178.58811172671216)[&rate=1.0]:0.0;
tree STATE_18000 = ((((((1[&rate=0.008053866299279365]:2.259744846646726,2[&rate=0.0055341973576396]:2.259744846646726)[&rate=0.0026148160859794677]:7.541855038014237,(21[&rate=0.010219716275113066]:0.26796141851768496,22[&rate=0.0045656691868944345]:0.26796141851768496)[&rate=3.561156672216299E-4]:9.533638466143278)[&rate=0.005276724576349915]:55.992181840903385,13[&rate=0.013062362827279832]:65.79378172556434)[&rate=0.002099209886878949]:86.79750982373213,(((32[&rate=0.0014233478942661036]:53.60926909441474,34[&rate=6.588209904284797E-4]:53.60926909441474)[&rate=0.003494339428316475]:24.00427130205607,33[&rate=0.002407140020321603]:77.61354039647081)[&rate=0.0022806294330849778]:12.318781308226406,35[&rate=8.450283915669415E-4]:89.93232170469722)[&rate=0.004135607287450458]:62.658969844599255)[&rate=0.004570006705661767]:277.30026219161414,(((3[&rate=0.002765930858106671]:29.830054783093196,((6[&rate=0.016056153925413364]:13.522460133786987,((20[&rate=0.0013760829154193092]:8.291719100079904,40[&rate=0.0069280961756334174]:8.291719100079904)[&rate=0.0014023948261616737]:2.2102751832861927,(29[&rate=0.0067485004085048195]:4.955053463995373,39[&rate=0.0013589348643725993]:4.955053463995373)[&rate=0.0027540586119819]:5.5469408193707235)[&rate=0.009427382996105996]:3.0204658504208908)[&rate=0.0037999308222492786]:11.307326314784445,28[&rate=0.0025485297692307606]:24.829786448571433)[&rate=5.650557686042202E-4]:5.000268334521763)[&rate=0.0036573052922079857]:163.278044762081,(((7[&rate=0.0027839854719962473]:38.96855966468856,19[&rate=0.0015720491579244667]:38.96855966468856)[&rate=0.010493739723861794]:20.227831868173894,14[&rate=0.020040712883568495]:59.19639153286246)[&rate=0.004919198823547694]:56.13783782716249,(((9[&rate=7.799282921774625E-4]:20.20255266310673,15[&rate=3.9160644173888025E-4]:20.20255266310673)[&rate=0.0030502870137238845]:53.54205360030805,(11[&rate=0.0018560487647021604]:19.762295748298893,17[&rate=0.0019097658447473557]:19.762295748298893)[&rate=0.002670763015936252]:53.982310515115884)[&rate=0.002530614783658947]:36.88555996141221,((10[&rate=0.00109470096590079]:49.043528647498924,16[&rate=0.0022765671705209105]:49.043528647498924)[&rate=0.020152784306712152]:24.054650586005486,(12[&rate=0.0314731356299641]:22.525354611287575,18[&rate=0.010285561715169027]:22.525354611287575)[&rate=0.0057474873968092295]:50.572824622216835)[&rate=0.0030695670474784487]:37.53198699132258)[&rate=5.099339883255494E-4]:4.704063135197956)[&rate=0.007885583468229809]:77.77387018514926)[&rate=0.005264702519511151]:54.16688436463184,(((24[&rate=5.839293430592995E-4]:37.17057897987978,25[&rate=0.001224305591371803]:37.17057897987978)[&rate=0.0043424721493030335]:113.64386593641926,41[&rate=0.008476366708948265]:150.81444491629904)[&rate=0.00488737220368727]:73.491861078259,38[&rate=0.0030304586571319766]:224.30630599455804)[&rate=0.0028649035736318784]:22.96867791524801)[&rate=0.004542120435568072]:182.61656983110453)[&rate=0.0027606803372335026]:19.076258663261626,(((((4[&rate=0.007332769277225947]:19.137086816007994,((5[&rate=0.001855070555486264]:13.051869487952487,37[&rate=0.004516882579179846]:13.051869487952487)[&rate=0.012050998696071817]:1.0336236098131675,42[&rate=0.0017125597917392599]:14.085493097765655)[&rate=0.005445010720468997]:5.051593718242339)[&rate=0.0034810535112867105]:10.024161580925433,36[&rate=0.004595360105678073]:29.161248396933427)[&rate=0.0014603221732298675]:11.303565762620334,31[&rate=0.0029114291605792015]:40.46481415955376)[&rate=0.0019945416770032346]:92.22028406467004,23[&rate=0.003310909872703858]:132.6850982242238)[&rate=0.0039088624603558315]:118.02046781925128,(8[&rate=0.03786729079879038]:68.63219664010526,((26[&rate=0.0016530344703041472]:6.178337989834676,30[&rate=0.0022009241462162925]:6.178337989834676)[&rate=0.0063892138651969604]:35.803778237513846,27[&rate=0.002057650846765277]:41.98211622734852)[&rate=0.0017675333488733538]:26.650080412756743)[&rate=0.0016571738037060627]:182.0733694033698)[&rate=0.0025627197217356606]:198.26224636069713)[&rate=1.0]:0.0;
tree STATE_19000 = (((((1[&rate=0.0026267875767595704]:2.27193206340582,2[&rate=0.0020801792278536176]:2.27193206340582)[&rate=0.0026725440918338532]:14.756079380288071,(21[&rate=0.003145376087042457]:0.9514501187132502,22[&rate=0.0030683583534853336]:0.9514501187132502)[&rate=1.6707067519646125E-4]:16.07656132498064)[&rate=0.005355792565880066]:53.05178448485517,13[&rate=0.013261081903044746]:70.07979592854906)[&rate=0.0021410708104503125]:98.76537889250801,((32[&rate=0.0021688186455669097]:56.53012751405033,34[&rate=6.7060642246904E-4]:56.53012751405033)[&rate=0.0024218827830847427]:52.50905716582739,(33[&rate=0.0031554931086562746]:89.09772254929376,35[&rate=8.265042864281059E-4]:89.09772254929376)[&rate=5.683023301574523E-4]:19.941462130583957)[&rate=0.00420958780619652]:59.80599014117935)[&rate=0.0047812113863315575]:276.03704470429386,(((((3[&rate=0.0028154096856344703]:11.856081003196815,28[&rate=0.0036115870185267854]:11.856081003196815)[&rate=8.872419881885976E-4]:18.468436129429136,(6[&rate=0.016343377182823037]:15.775585359965497,((20[&rate=0.0014136217024355508]:12.25760756337333,(29[&rate=0.003477384356178371]:4.360578104542712,39[&rate=0.0028489968380929834]:4.360578104542712)[&rate=0.001140553961341075]:7.897029458830619)[&rate=0.00148335203775075]:0.5272367874294819,40[&rate=0.0016407164313237963]:12.784844350802812)[&rate=0.009194176733213915]:2.9907410091626847)[&rate=0.002117864301468015]:14.548931772660453)[&rate=0.0037265638588306668]:183.67189787333984,(((7[&rate=0.0017693394497839464]:32.971589249791286,19[&rate=0.00160749162035798]:32.971589249791286)[&rate=0.010599563172250998]:28.850878494010715,14[&rate=0.020420307658852395]:61.822467743802)[&rate=0.004146989602503058]:66.71913451194047,(((9[&rate=7.904710189015713E-4]:25.163329054200705,15[&rate=3.969000049293208E-4]:25.163329054200705)[&rate=0.0030700699769082903]:47.58205229642023,(11[&rate=0.0060083206063017884]:20.35140456742898,17[&rate=0.0021081549457745387]:20.35140456742898)[&rate=0.0027085463249534626]:52.39397678319195)[&rate=0.0027841062061005517]:44.97017921597505,((10[&rate=0.001114283711480843]:45.95540841595466,16[&rate=0.0011421765064947096]:45.95540841595466)[&rate=0.012027575250772889]:27.60765163116627,(12[&rate=0.031859241770267575]:28.36613256226204,18[&rate=0.010411742931473265]:28.36613256226204)[&rate=0.0022952523469223253]:45.19692748485889)[&rate=0.003147152259778842]:44.152500519475055)[&rate=0.004062981046124577]:10.826041689146493)[&rate=0.008053877335890483]:85.45481275022331)[&rate=0.00845203658731579]:70.80219111887868,(((24[&rate=5.968632990116065E-4]:41.2327088274258,25[&rate=0.001251423794591397]:41.2327088274258)[&rate=0.004060953349439456]:108.26793712108196,41[&rate=0.008050102963713522]:149.50064594850775)[&rate=0.005974700172704094]:68.3896141161492,38[&rate=0.0030846695354649943]:217.89026006465696)[&rate=0.004038026641259586]:66.90834606018751)[&rate=0.004401749280752495]:128.24413136281396,(((((4[&rate=0.007463942775401301]:18.144158617777926,((5[&rate=0.001910250496529932]:12.046914033712651,37[&rate=0.006606573468526443]:12.046914033712651)[&rate=0.007874256062838198]:2.486226051159365,42[&rate=0.0036384837007956542]:14.533140084872016)[&rate=0.005652781905583025]:3.6110185329059092)[&rate=0.001984286937950684]:10.783575182309892,31[&rate=0.003519195845126096]:28.927733800087818)[&rate=0.002992455797697107]:10.496314175438986,36[&rate=0.003764877527753377]:39.424047975526804)[&rate=0.0018515578209967831]:87.9075780354982,23[&rate=0.003493608248572144]:127.33162601102501)[&rate=0.007263685293484154]:60.88288211907172,((8[&rate=0.03530162313962288]:58.26814680496072,(26[&rate=0.004169995088771407]:6.159839102992587,30[&rate=0.002240295754480914]:6.159839102992587)[&rate=0.006121947523281019]:52.10830770196814)[&rate=0.002072781357642103]:11.07309652911556,27[&rate=0.0034352871391604466]:69.34124333407628)[&rate=0.0018010733334213086]:118.87326479602045)[&rate=0.002609532393248646]:224.8282293575617)[&rate=0.002777675392265074]:31.839482037692505)[&rate=1.0]:0.0;
tree STATE_20000 = ((((((1[&rate=0.0020332510795435365]:4.823849446519075,2[&rate=0.0037900941508129753]:4.823849446519075)[&rate=0.0021531377952507154]:17.187095466006816,(21[&rate=0.004067984817296182]:0.4326492553182006,22[&rate=0.0021069744043023027]:0.4326492553182006)[&rate=2.9971893582952854E-4]:21.578295657207693)[&rate=0.004296762606300837]:61.601540047148625,13[&rate=0.010623091310851401]:83.61248495967452)[&rate=9.140055568192557E-4]:112.21997684012162,(((32[&rate=0.0017437430170062084]:36.806078669935495,34[&rate=8.724159558682642E-4]:36.806078669935495)[&rate=0.0019353205791558777]:71.21903697091332,33[&rate=0.0026332880617563454]:108.02511564084881)[&rate=4.5826262494521014E-4]:1.8128689705959715,35[&rate=6.522681271292148E-4]:109.83798461144478)[&rate=0.003299147520261502]:85.99447718835135)[&rate=0.003930766257424396]:228.45452304103054,(((((4[&rate=0.006106888709119864]:18.39096861973076,((5[&rate=0.0015302496130859273]:13.673379557422976,37[&rate=0.005292345957293767]:13.673379557422976)[&rate=0.006450327977059225]:1.1504426662269047,42[&rate=0.0030316451133009835]:14.82382222364988)[&rate=0.00487555732386714]:3.5671463960808794)[&rate=0.003558303223944309]:4.731190750621295,31[&rate=0.004176693106114472]:23.122159370352055)[&rate=0.0077801934793511026]:6.234372782200818,36[&rate=0.003027322409311548]:29.356532152552873)[&rate=0.0016856732007500528]:133.5499806440381,23[&rate=0.002800733652145971]:162.906512796591)[&rate=0.005805081266620401]:65.3482789346526,(8[&rate=0.028362707846986548]:92.51751178438482,((26[&rate=0.0024498819465059996]:7.095652445230414,30[&rate=0.003268852336127646]:7.095652445230414)[&rate=0.004821925937796972]:52.8746238029193,27[&rate=0.003595982283318884]:59.970276248149716)[&rate=0.0017377861090022754]:32.54723553623511)[&rate=0.001437301612905213]:135.73727994685876)[&rate=0.003931484071772086]:196.0321931095831)[&rate=0.0029056576153325513]:40.13559350115963,((((3[&rate=0.0027909358707599165]:8.864117114318393,28[&rate=0.002816270097959884]:8.864117114318393)[&rate=7.045038138647265E-4]:36.33170587698635,(6[&rate=0.01323192538780517]:17.586868959257508,((20[&rate=0.0028604910088399016]:7.818067016189464,40[&rate=0.0029944724909620217]:7.818067016189464)[&rate=0.0011206215796995592]:1.9632857930151344,(29[&rate=0.0028338433435830357]:5.753485655446059,39[&rate=0.001115668793925603]:5.753485655446059)[&rate=0.0012712995686043427]:4.02786715375854)[&rate=0.0074434458964606435]:7.8055161500529096)[&rate=0.0016718648360018325]:27.608954032047237)[&rate=0.002987643526361925]:212.56717668039022,((((7[&rate=0.0014491509783585326]:36.930267518913254,19[&rate=0.0012877177284057266]:36.930267518913254)[&rate=0.008491021189468128]:25.632484798547473,14[&rate=0.016358151954840167]:62.56275231746073)[&rate=0.0038454612611993916]:59.81364364250023,((10[&rate=8.946300702898476E-4]:63.27337559719232,16[&rate=9.17024486451677E-4]:63.27337559719232)[&rate=0.009610729900278022]:42.8851292102627,(12[&rate=0.025682748734832166]:23.016583069639662,18[&rate=0.008393237338684656]:23.016583069639662)[&rate=0.0020225692101957793]:83.14192173781535)[&rate=0.0034078266029350583]:16.217891152505942)[&rate=0.0014919364217208003]:49.078358373160356,((9[&rate=6.332247906889256E-4]:21.89522570360723,15[&rate=8.07399574929642E-4]:21.89522570360723)[&rate=0.0024593493904829324]:74.70570123209873,(11[&rate=0.004844049334809855]:22.764276221119317,17[&rate=0.002651094898676402]:22.764276221119317)[&rate=0.0021659629514216923]:73.83665071458665)[&rate=0.0018798164010134812]:74.85382739741534)[&rate=0.006439001461371299]:86.30824533857364)[&rate=0.006779737924500463]:58.99279045264609,(((24[&rate=4.759878193954118E-4]:33.401341700246626,25[&rate=9.979881224898176E-4]:33.401341700246626)[&rate=0.003256454613872062]:148.46836633857774,41[&rate=0.006448718096398627]:181.86970803882437)[&rate=0.0047294462809749265]:51.84272873793668,38[&rate=0.002472656720235277]:233.71243677676105)[&rate=0.00472171843147515]:83.04335334758)[&rate=0.0034771851284715796]:147.66678821764526)[&rate=1.0]:0.0;
tree STATE_21000 = ((((((1[&rate=0.0020249272734330923]:1.6989022276096646,2[&rate=0.0037745781089580863]:1.6989022276096646)[&rate=0.0013061717974799732]:6.346760295104117,(21[&rate=0.0032475446495551434]:0.2031419558709634,22[&rate=0.001682035150266243]:0.2031419558709634)[&rate=0.0031963090387176385]:7.842520566842818)[&rate=0.006847425358475024]:50.41796812898849,13[&rate=0.010596376819172693]:58.463630651702275)[&rate=0.0024699240051867114]:102.82103376137438,((32[&rate=0.0017366044107976436]:30.082731862237118,34[&rate=0.0016043402870030902]:30.082731862237118)[&rate=0.001557774806662518]:58.127115333082635,(33[&rate=0.002617354562696754]:69.81435791992602,35[&rate=0.0011223013443232331]:69.81435791992602)[&rate=0.002645406051009657]:18.39548927539373)[&rate=0.002705205405719087]:73.0748172177569)[&rate=0.003569668866846897]:262.4318549815213,(((((4[&rate=0.006081888079308721]:18.845231465232537,((5[&rate=0.004426491734379138]:6.245410262388946,37[&rate=0.0074627158777465525]:6.245410262388946)[&rate=0.006971853116802453]:6.776219578675692,42[&rate=0.0030748950362447223]:13.021629841064637)[&rate=0.004640039080646952]:5.8236016241679)[&rate=0.004028456124918651]:2.839333799307447,31[&rate=0.005282763166256331]:21.684565264539984)[&rate=0.007748342606295917]:4.683047603657883,36[&rate=0.003014929033489724]:26.367612868197867)[&rate=0.001676409145378542]:82.68825683085088,23[&rate=0.002786191122872916]:109.05586969904874)[&rate=0.0034939945797476126]:107.65643561646363,(8[&rate=0.02824659543801712]:90.109583417028,((26[&rate=0.0018035280591596468]:3.0697497705260863,30[&rate=0.003268939917998785]:3.0697497705260863)[&rate=0.004800589413456286]:53.257436872151146,27[&rate=0.003581260904535867]:56.32718664267723)[&rate=0.0018436695200962816]:33.78239677435077)[&rate=0.0014340557549866188]:126.60272189848436)[&rate=0.0020774133116390533]:207.0042140790856)[&rate=0.0033024271399440122]:15.71970306225478,((((3[&rate=0.002720526612002851]:14.143713634052393,28[&rate=0.0028047407366892027]:14.143713634052393)[&rate=0.0016388188777781128]:22.157446842972984,(6[&rate=0.012979892219677193]:14.159306763050964,((20[&rate=0.004660107218827457]:10.187269564266852,(29[&rate=0.00386671047649198]:4.9961303224703935,39[&rate=0.0015267397104029546]:4.9961303224703935)[&rate=0.0043304907011636]:5.191139241796459)[&rate=0.002089297927801105]:1.574648695448417,40[&rate=0.002785396980346396]:11.76191825971527)[&rate=0.004338100118958177]:2.3973885033356943)[&rate=0.0022640399819498186]:22.141853713974413)[&rate=0.0029704599688168917]:184.45458465464705,((((7[&rate=5.655957263935801E-4]:41.76058763810321,19[&rate=0.0012826088907764432]:41.76058763810321)[&rate=0.010169076380723506]:46.825411510786004,((12[&rate=0.025427909773182777]:26.1518722414663,18[&rate=0.008309954824404308]:26.1518722414663)[&rate=0.001730914541241244]:23.2722007026966,14[&rate=0.016291184285885163]:49.4240729441629)[&rate=0.0038382727704806166]:39.16192620472631)[&rate=0.0014761227991116222]:20.293331316722714,(10[&rate=0.0013425322707751066]:57.691281872569235,16[&rate=4.8488166618833133E-4]:57.691281872569235)[&rate=0.009607727278246022]:51.188048593042694)[&rate=0.0033167494540922863]:38.42727646493077,((9[&rate=6.306324692412446E-4]:20.968809737566023,15[&rate=8.040942096538108E-4]:20.968809737566023)[&rate=0.002454793108823342]:58.09323337626593,(11[&rate=0.002900941676603475]:16.801107854464004,17[&rate=0.00225755169972166]:16.801107854464004)[&rate=0.0020751830417151925]:62.26093525936794)[&rate=0.0020563726883302013]:68.24456381671075)[&rate=0.011794296411656111]:73.44913820112973)[&rate=0.006767063416579402]:86.36044276213289,(((24[&rate=4.740392010671382E-4]:37.52389525326175,25[&rate=0.0014520489145428792]:37.52389525326175)[&rate=0.004815839859116122]:97.59743922443516,41[&rate=0.006422318071514643]:135.1213344776969)[&rate=0.004710084681097437]:133.4246627917662,38[&rate=0.0024625340574102087]:268.5459972694631)[&rate=0.0046471862556734045]:38.57019062434222)[&rate=0.00345195533379452]:132.32003456304744)[&rate=1.0]:0.0;
tree STATE_22000 = ((((((1[&rate=0.004111138533479703]:5.037415081169682,2[&rate=0.002654552094010647]:5.037415081169682)[&rate=0.0055170048912753095]:0.5545197645237465,(21[&rate=0.003923640529554844]:1.3976463900471714,22[&rate=0.0016169324038223635]:1.3976463900471714)[&rate=0.007060465198396644]:4.194288455646257)[&rate=0.008291768481662475]:55.792637327927366,13[&rate=0.012852494220792144]:61.384572173620796)[&rate=4.004981110061207E-4]:64.6231030578945,((32[&rate=0.0020981424990750893]:36.29838997011822,34[&rate=0.0019383427334180223]:36.29838997011822)[&rate=0.003201262131526054]:39.723041690207694,(33[&rate=0.0031605352479183164]:69.9806631112954,35[&rate=0.0012779638536755847]:69.9806631112954)[&rate=0.0030796884369565423]:6.040768549030517)[&rate=0.007381112660163408]:49.98624357118938)[&rate=0.004318662919338463]:224.6933436707887,((((3[&rate=0.003358658883528864]:13.775978644710776,28[&rate=0.003405317529154049]:13.775978644710776)[&rate=0.0030695449569733356]:15.955940518255233,(6[&rate=0.015545935897361671]:15.471086034595029,((20[&rate=0.004399194732843342]:9.58766488783942,(29[&rate=0.0046717084980044425]:4.712731501498232,39[&rate=0.001844586741566612]:4.712731501498232)[&rate=0.0019616541352112347]:4.874933386341188)[&rate=0.005220265053847018]:1.2429468363008311,40[&rate=0.0033652798214106948]:10.830611724140251)[&rate=0.003036192251941354]:4.640474310454778)[&rate=0.0014488479507524922]:14.26083312837098)[&rate=0.0035939332778209686]:159.23355979556425,((((7[&rate=6.814883672355223E-4]:42.387097150850515,19[&rate=0.001399495153181285]:42.387097150850515)[&rate=0.01384734099327706]:37.807260846921245,((12[&rate=0.031020613290476]:26.699498871125765,18[&rate=0.009986805463861539]:26.699498871125765)[&rate=0.003307744789041041]:23.508078616387547,14[&rate=0.01968279355894209]:50.20757748751331)[&rate=0.004637350439987362]:29.98678051025845)[&rate=0.00471388916337335]:15.823155814292434,(10[&rate=0.001428220496131444]:60.06713019707072,16[&rate=5.823977133394563E-4]:60.06713019707072)[&rate=0.011727854032364118]:35.95038361499348)[&rate=0.003927944731106488]:25.756207836330688,((9[&rate=0.0012399923548336753]:21.200599877544757,15[&rate=9.834680430551362E-4]:21.200599877544757)[&rate=0.006058054208816407]:48.827633607207005,(11[&rate=0.0020940768485725415]:22.235397043312283,17[&rate=0.0018760083064649803]:22.235397043312283)[&rate=0.0025004377800246992]:47.79283644143948)[&rate=0.003430617953259137]:51.74548816364312)[&rate=0.011112713970897423]:67.19175731013539)[&rate=0.008142731244948496]:58.05070478233671,(((24[&rate=5.727278981015156E-4]:41.220617158669775,25[&rate=7.628291895210762E-4]:41.220617158669775)[&rate=0.007083114148326356]:104.00638920850406,41[&rate=0.007640357477669287]:145.22700636717383)[&rate=0.010907454023959165]:43.17226714234408,38[&rate=0.00515986122505203]:188.3992735095179)[&rate=0.006296408522776096]:58.61691023134907)[&rate=0.004171908430637182]:103.68483516143701)[&rate=0.0015172650249784061]:98.45879114227557,(((((4[&rate=0.005407584486333164]:16.47158924197946,((5[&rate=0.0024981661457362317]:5.804144190047771,37[&rate=0.00901635469994227]:5.804144190047771)[&rate=0.004369128313172142]:7.848909068668587,42[&rate=0.005626184114386277]:13.653053258716358)[&rate=0.014327624401556355]:2.8185359832631)[&rate=0.004743362177123454]:8.101064350854777,31[&rate=0.006382564641843327]:24.572653592834236)[&rate=0.017332812478747652]:4.462857339520028,36[&rate=0.0036425974146503774]:29.035510932354264)[&rate=0.0020322100962831833]:133.22927754500648,23[&rate=0.003374087420904456]:162.26478847736075)[&rate=0.0042114748490402806]:69.20039708403098,(8[&rate=0.03412716331820704]:97.11110446061107,((26[&rate=0.004763479478719322]:4.821393581812516,30[&rate=0.003949490009292212]:4.821393581812516)[&rate=0.005782757421501953]:65.74890410041124,27[&rate=0.002982127659756393]:70.57029768222375)[&rate=0.002237699994568123]:26.54080677838732)[&rate=0.001732607211498003]:134.35408110078066)[&rate=0.0025070806045755195]:217.69462448318782)[&rate=1.0]:0.0;
tree STATE_23000 = (((((1[&rate=0.003209002254713093]:2.4354234948713267,2[&rate=0.007925703686870882]:2.4354234948713267)[&rate=0.0019472836801477861]:21.398029220092226,(21[&rate=0.0015685593612255243]:0.1611384554312717,22[&rate=0.0015534021182620427]:0.1611384554312717)[&rate=0.0011219313630240837]:23.672314259532282)[&rate=0.006458282291054681]:51.90313397587977,13[&rate=0.010040840064040392]:75.73658669084332)[&rate=0.0031607579569584883]:52.38373268736174,(((32[&rate=0.0016377322134517637]:33.15030782776862,34[&rate=0.0015129984437368819]:33.15030782776862)[&rate=0.002535580813847195]:41.176429214501404,33[&rate=0.002452370008878043]:74.32673704227003)[&rate=0.005793765697254304]:1.9670862804471483,35[&rate=0.0010005069691471251]:76.29382332271717)[&rate=0.004614651179270348]:51.826496055487894)[&rate=0.003894562337230036]:346.8242481391594,(((((3[&rate=0.0026216445498695637]:11.94659036233292,28[&rate=0.002658064558629159]:11.94659036233292)[&rate=0.0021652120888259346]:17.75785989566286,(6[&rate=0.012211623089543816]:17.67354183725728,(20[&rate=0.0033890329205277605]:11.523376618902159,((29[&rate=0.004965001374540415]:2.2068015225975284,39[&rate=0.0015456456449161535]:2.2068015225975284)[&rate=0.002020793108990936]:7.803928798250221,40[&rate=0.0048449202479210925]:10.010730320847749)[&rate=0.0026464595778042665]:1.5126462980544098)[&rate=0.0030795650472429056]:6.15016521835512)[&rate=0.0020229062247207833]:12.030908420738502)[&rate=0.002806553568554926]:191.2873894047742,((((7[&rate=5.31944542650755E-4]:35.01926319334777,19[&rate=0.001207160523270214]:35.01926319334777)[&rate=0.010808720772532362]:50.562505022526,((12[&rate=0.024683327282849613]:26.763246654694857,18[&rate=0.012844256701500505]:26.763246654694857)[&rate=0.0010095486400675425]:26.332534467697737,14[&rate=0.01530019289771899]:53.095781122392594)[&rate=0.003427749563849744]:32.48598709348117)[&rate=0.0015313943662617028]:24.169166773686882,(10[&rate=0.001509458026299214]:57.4319050546873,16[&rate=5.89049163474451E-4]:57.4319050546873)[&rate=0.010132113384612207]:52.31902993487335)[&rate=0.001652573859723189]:29.218956691131893,((9[&rate=0.0016741798981788265]:18.054594754004288,15[&rate=7.676586770058044E-4]:18.054594754004288)[&rate=0.002121851815525572]:94.26540990358387,(11[&rate=0.0017789367349601037]:22.92667235744159,17[&rate=8.854568101903697E-4]:22.92667235744159)[&rate=0.0019596675244969992]:89.39333230014657)[&rate=0.002688221818516608]:26.649887023104384)[&rate=0.008670094488846446]:82.02194798207742)[&rate=0.006363633979909326]:94.27797959947873,(((24[&rate=0.00125845424729851]:51.21778588055106,25[&rate=5.954361715610081E-4]:51.21778588055106)[&rate=0.007017398135706229]:63.82259441550313,41[&rate=0.00767772696408914]:115.0403802960542)[&rate=0.00846005669772344]:41.54596837028822,38[&rate=0.004027596290019226]:156.58634866634242)[&rate=0.0049216569586808725]:158.68347059590627)[&rate=0.0014382955956434831]:120.95283324855006,(((((4[&rate=0.004220959879575291]:17.869315515215312,((5[&rate=0.0028012270903280145]:6.010836671931941,37[&rate=0.014715591549388691]:6.010836671931941)[&rate=0.006527091744035828]:6.72072726502754,42[&rate=0.0019736893172207347]:12.73156393695948)[&rate=0.01204926800294764]:5.137751578255832)[&rate=0.003702492581028426]:4.12371046971862,31[&rate=0.004981993225814015]:21.993025984933933)[&rate=0.002534678638545104]:6.305544764974641,36[&rate=0.002843276435818168]:28.298570749908574)[&rate=0.003498856563391165]:57.77378569945621,23[&rate=0.0026364449374625463]:86.07235644936479)[&rate=0.002596887896157954]:131.71458039319884,(8[&rate=0.027929462432594473]:110.45739496622281,((26[&rate=0.002192977953398996]:9.011363388723698,30[&rate=0.001930014325448919]:9.011363388723698)[&rate=0.003457745415542028]:76.32395419175397,27[&rate=0.0023277382423550347]:85.33531758047766)[&rate=0.0017475423830424094]:25.122077385745143)[&rate=0.001776991090732537]:107.32954187634084)[&rate=0.0018588666848863352]:218.4357156682351)[&rate=0.002971993692105595]:38.72191500656572)[&rate=1.0]:0.0;
tree STATE_24000 = ((((((1[&rate=0.0031959830145143844]:1.7964533811446484,2[&rate=0.00789354832064738]:1.7964533811446484)[&rate=0.001558348210663677]:6.539351783399372,(21[&rate=9.027037035376961E-4]:0.7466114121957734,22[&rate=0.004581690362520635]:0.7466114121957734)[&rate=0.003131069861119302]:7.589193752348247)[&rate=0.006478380419380236]:66.66610940931335,13[&rate=0.010044241184997995]:75.00191457385736)[&rate=0.0011364228818514658]:75.76665102344813,((32[&rate=0.0016382869598766572]:25.933364568505805,34[&rate=0.002226415097528891]:25.933364568505805)[&rate=0.0016019000148657543]:59.086626716638534,(33[&rate=0.0024460140667275257]:80.22263639269623,35[&rate=9.809156070701066E-4]:80.22263639269623)[&rate=0.002951252397473664]:4.797354892448112)[&rate=0.003974097410619498]:65.74857431216115)[&rate=0.003894991950152518]:298.8137083281234,(((((4[&rate=0.00426774065520358]:15.758023881103437,((5[&rate=0.0028193617956730793]:9.487508444442577,37[&rate=0.00614516233169994]:9.487508444442577)[&rate=0.004707990872020258]:4.128761751409867,42[&rate=0.001978687660723527]:13.616270195852444)[&rate=0.012617691869420107]:2.1417536852509933)[&rate=0.003653702522080802]:14.465465334160374,31[&rate=0.0031477966365433653]:30.22348921526381)[&rate=0.0024931901451956504]:7.790938765875076,36[&rate=0.0028341494088238205]:38.01442798113889)[&rate=0.0024160776007352415]:104.21733823805323,23[&rate=0.002640948839523519]:142.2317662191921)[&rate=0.002595054758630459]:180.3219953250643,(8[&rate=0.027984322559900354]:119.86442355704642,((26[&rate=0.0024897770072080483]:8.128335616057905,30[&rate=0.0019306680760048643]:8.128335616057905)[&rate=0.0045056678565393105]:68.50210830799135,27[&rate=0.0023197852238871024]:76.63044392404926)[&rate=0.002474950928203792]:43.23397963299716)[&rate=6.01310385431878E-4]:202.68933798721)[&rate=0.006009478651277823]:127.0285123811725)[&rate=0.004089320739881011]:20.904725771608184,(((((3[&rate=0.003478694382535182]:9.921164568750422,28[&rate=0.00458280531457435]:9.921164568750422)[&rate=0.009405401515652773]:2.8567392191447336,((20[&rate=0.0028451199441779456]:6.245392959446631,(29[&rate=0.004710745744780152]:5.23314196867002,39[&rate=0.0054232785260713975]:5.23314196867002)[&rate=0.0012199862812736426]:1.0122509907766117)[&rate=0.001014039601976595]:2.424952100389042,40[&rate=0.0026232048253060163]:8.670345059835673)[&rate=0.007478613404340349]:4.107558728059482)[&rate=0.002128104033142479]:13.529158871886594,6[&rate=0.0069254241255513604]:26.30706265978175)[&rate=0.0035888675734701493]:219.05018125486356,((((7[&rate=5.354269385274738E-4]:37.995527622299214,19[&rate=0.0012150632473370347]:37.995527622299214)[&rate=0.010729677896593511]:60.29793600079365,((12[&rate=0.02469168823142077]:28.94213887091128,18[&rate=0.012848607415294552]:28.94213887091128)[&rate=0.0019290924028547336]:9.260207536495713,14[&rate=0.015230411931112135]:38.20234640740699)[&rate=0.0034421910665730945]:60.09111721568587)[&rate=0.004387135047620071]:35.36773491477234,(10[&rate=0.0015099693225135641]:62.156412869246076,16[&rate=9.388231015661251E-4]:62.156412869246076)[&rate=0.004840892322738875]:71.50478566861912)[&rate=0.002034322615030296]:16.794345005020176,((9[&rate=0.001482737012266819]:19.243180913565443,15[&rate=9.678210816805635E-4]:19.243180913565443)[&rate=0.0023928018496123453]:96.82061971103163,(11[&rate=0.0010765053920643501]:24.731056417171473,17[&rate=8.819745309581303E-4]:24.731056417171473)[&rate=0.0019629462912370724]:91.33274420742559)[&rate=0.005113633994898999]:34.391742918288315)[&rate=0.006386029214025566]:94.90170037175994)[&rate=0.011561514942096398]:37.9754988637232,(((24[&rate=0.0012495873356813995]:37.96510799790982,25[&rate=0.0017111741570780834]:37.96510799790982)[&rate=0.003286050125162608]:127.52082883721957,41[&rate=0.007680327628402645]:165.4859368351294)[&rate=0.006847063572992874]:33.370897322410684,38[&rate=0.004028960551033328]:198.85683415754008)[&rate=0.002615659802568504]:84.47590862082845)[&rate=0.0029049762696524957]:187.15425691866858)[&rate=1.0]:0.0;
tree STATE_25000 = ((((((1[&rate=0.0037018885717214367]:1.9953780166209345,2[&rate=0.009143051194569013]:1.9953780166209345)[&rate=0.0020283024916505892]:6.1706630340600395,(21[&rate=0.0011330055577882128]:1.6651494101169992,22[&rate=0.005750591944077471]:1.6651494101169992)[&rate=0.0039298825748680785]:6.5008916405639745)[&rate=0.004558899003804993]:49.70956508106652,13[&rate=0.019572424963317594]:57.875606131747496)[&rate=0.0014253351720169753]:103.62917919923797,(((32[&rate=0.004423654770320386]:23.061436742759998,34[&rate=0.002794428193669854]:23.061436742759998)[&rate=0.0030290917175421627]:43.88692095730997,35[&rate=0.002387801642178048]:66.94835770006996)[&rate=0.002855254435533959]:6.393756732054257,33[&rate=0.003772449228872836]:73.34211443212422)[&rate=0.004193219930039155]:88.16267089886125)[&rate=0.004884453732790459]:216.97811207357856,(((((4[&rate=0.0024511712811870747]:20.432546426573474,((5[&rate=0.003538650137080374]:9.120853008445648,37[&rate=0.0077129439582666595]:9.120853008445648)[&rate=0.006104871841978057]:4.6920824360619875,42[&rate=0.0025046965479783375]:13.812935444507636)[&rate=0.009448421401472968]:6.619610982065838)[&rate=0.007801269896529352]:10.296969481895225,31[&rate=0.0039508767619298914]:30.7295159084687)[&rate=0.0032072752598047236]:13.966227355870004,36[&rate=0.0020505362114296957]:44.6957432643387)[&rate=0.00303452458561339]:55.8325724781932,23[&rate=0.003322289202585]:100.5283157425319)[&rate=0.001878334797453587]:196.52971406509192,((8[&rate=0.06049163033001707]:43.9700729108247,(26[&rate=0.002939982078303216]:13.39489813000051,30[&rate=0.0022797742632746786]:13.39489813000051)[&rate=0.005685991841407891]:30.575174780824188)[&rate=0.0017497027993038673]:60.63098474702875,27[&rate=0.0017583195167962407]:104.60105765785345)[&rate=0.001401819986787235]:192.45697214977037)[&rate=0.00965248327255754]:81.4248675969402)[&rate=0.005186224944857462]:93.56515765775191,(((((3[&rate=0.004888202793715338]:6.544525836472287,28[&rate=0.0027116573147295624]:6.544525836472287)[&rate=0.006253538068697498]:8.763717265058167,(20[&rate=0.0035709798203048767]:8.226977102149228,((29[&rate=0.0059195105713932975]:2.6578697994845535,39[&rate=0.003024252799277324]:2.6578697994845535)[&rate=0.001531234702706378]:4.897410983544063,40[&rate=0.0032924487126419605]:7.555280783028616)[&rate=0.007657922813739442]:0.6716963191206116)[&rate=0.009858004610705164]:7.081265999381227)[&rate=0.0020097570706065966]:5.775521523296156,6[&rate=0.008692269672122081]:21.08376462482661)[&rate=0.001993837565977548]:217.21438025852308,((((7[&rate=0.0014261235388362483]:43.88512976013395,19[&rate=0.001525055682042867]:43.88512976013395)[&rate=0.006628695560502938]:80.3266515109251,((12[&rate=0.031142944908331412]:26.2237359879814,18[&rate=0.01620559392518378]:26.2237359879814)[&rate=8.116492150027048E-4]:18.523852806720335,14[&rate=0.01903492777883281]:44.747588794701734)[&rate=0.004349127990176423]:79.46419247635731)[&rate=0.0020278882023604485]:4.755093792395499,(10[&rate=0.0019006394255739571]:55.8577539681227,16[&rate=0.0011817221540909447]:55.8577539681227)[&rate=0.006415878792620403]:73.10912109533186)[&rate=0.0018152282592160598]:1.164332092839345,((9[&rate=0.0018610195895291263]:22.30361801263924,15[&rate=0.0012147359762677138]:22.30361801263924)[&rate=0.0030032642869536447]:66.57229268109754,(11[&rate=0.002169884194896349]:24.227392308584097,17[&rate=0.001106987865008931]:24.227392308584097)[&rate=0.0024637420331244672]:64.64851838515267)[&rate=0.006418247444636997]:41.255296462557126)[&rate=0.008015261890923457]:108.1669377270558)[&rate=0.015265555002944116]:55.1843189042971,(((24[&rate=6.771470838162753E-4]:29.072543072131186,25[&rate=0.0020718079062852445]:29.072543072131186)[&rate=0.004625607908836298]:102.67624127576305,41[&rate=0.009611757419081693]:131.74878434789423)[&rate=0.008662284461896649]:61.88728536503271,38[&rate=0.005056847201417442]:193.63606971292694)[&rate=0.004875205948366453]:99.84639407471985)[&rate=0.0012679329532529792]:178.56559127466915)[&rate=1.0]:0.0;
tree STATE_26000 = ((((((1[&rate=0.003069730852514807]:2.1181215184774653,2[&rate=0.007581726406368892]:2.1181215184774653)[&rate=0.007080440846100547]:2.8830851221420493,(21[&rate=0.0014626179953178226]:0.23593696859397498,22[&rate=0.004491978090996518]:0.23593696859397498)[&rate=0.0022620895930022455]:4.765269672025539)[&rate=0.005068686506503975]:41.182411181193174,13[&rate=0.0173507920294571]:46.18361782181269)[&rate=0.0012557775160563559]:123.34803431486061,(((32[&rate=0.001963231423883654]:33.827120435236104,34[&rate=0.0024674257887354685]:33.827120435236104)[&rate=0.0026708365299762233]:40.06505293671204,35[&rate=0.002114386059255949]:73.89217337194815)[&rate=0.004052946803110109]:3.3697934217534993,33[&rate=0.0028493777417318484]:77.26196679370165)[&rate=0.003702531708157342]:92.26968534297166)[&rate=0.005487674808647192]:208.9998645326823,(((((4[&rate=0.004658697042823705]:22.239490086732328,((5[&rate=0.003124559301730428]:9.865319958018416,37[&rate=0.00824845923085681]:9.865319958018416)[&rate=0.0022068066657722723]:6.950651847184359,42[&rate=0.004886642090873727]:16.815971805202775)[&rate=0.006441877335749928]:5.423518281529553)[&rate=0.006888369710713733]:4.857021347139423,31[&rate=0.003488547400355269]:27.09651143387175)[&rate=0.0028319617249551155]:22.00726898876818,36[&rate=0.0018105836250428774]:49.10378042263993)[&rate=0.002669004378743547]:71.55389647154091,23[&rate=0.0029339162046812693]:120.65767689418084)[&rate=0.0016606625878902177]:165.07963949990648,((8[&rate=0.053412934003960875]:49.932792225603045,(26[&rate=0.004778365734446361]:4.254949879485576,30[&rate=6.993934955866431E-4]:4.254949879485576)[&rate=0.004987936430846918]:45.67784234611747)[&rate=7.331948353004021E-4]:102.30315826862906,27[&rate=8.535211676946791E-4]:152.2359504942321)[&rate=0.0021416366335447238]:133.50136589985522)[&rate=0.0036472734221178428]:92.79420027526828)[&rate=0.004587738093623937]:74.48184476592286,((((3[&rate=0.0025038666245532893]:17.265107170886786,28[&rate=0.002493508363316713]:17.265107170886786)[&rate=0.008728367232668864]:3.9646832710962023,(6[&rate=0.009391322122660839]:19.929288836689146,((20[&rate=0.0029107604121990896]:8.235941462213741,40[&rate=0.0023123685977043122]:8.235941462213741)[&rate=0.00199369486312558]:0.5795194867874933,(29[&rate=0.005226812796725999]:2.2148675506847773,39[&rate=0.0024053202817455378]:2.2148675506847773)[&rate=0.00243687563852704]:6.600593398316457)[&rate=0.004696838424123527]:11.113827887687911)[&rate=0.003024334239698601]:1.3005016052938423)[&rate=0.004073858629861264]:195.6717257582204,((7[&rate=7.306587601272525E-4]:36.23073634269113,19[&rate=5.497793890234163E-4]:36.23073634269113)[&rate=0.0055691276035856364]:125.51622033212769,((((9[&rate=7.54180726842931E-4]:24.124095379277062,15[&rate=8.504468004412137E-4]:24.124095379277062)[&rate=0.0039709993081014725]:102.32716349867368,(11[&rate=0.0019278629721121835]:26.04317503535923,17[&rate=0.0015547867029920281]:26.04317503535923)[&rate=0.0012484247394033482]:100.40808384259152)[&rate=0.005885933595850495]:15.454225206764448,((12[&rate=0.02749861512888042]:23.12507807285407,18[&rate=0.014309224500158311]:23.12507807285407)[&rate=0.0022972226075833155]:27.70061416211892,14[&rate=0.016807471308250017]:50.82569223497299)[&rate=9.275167321151963E-4]:91.07979184974221)[&rate=0.002656712414116667]:2.1436023500700685,(10[&rate=0.0018020964072418765]:52.304531947429304,16[&rate=6.742073815289847E-4]:52.304531947429304)[&rate=0.005677449490005163]:91.74455448735597)[&rate=0.002991139658087161]:17.697870240033552)[&rate=0.010475527379231684]:55.15455952538457)[&rate=0.0065037425410931346]:64.57255222680925,(((24[&rate=5.956937703659102E-4]:61.63951247485794,25[&rate=8.280872571025282E-4]:61.63951247485794)[&rate=0.003664800116838418]:89.7404473417402,41[&rate=0.008486995008371679]:151.37995981659813)[&rate=0.007027099959564137]:46.86861604874176,38[&rate=0.004816936474317891]:198.2485758653399)[&rate=0.004315942167053637]:83.22549256167275)[&rate=0.001122466818865371]:171.53929300826582)[&rate=1.0]:0.0;
tree STATE_27000 = ((((((1[&rate=0.0019864336684241235]:3.020078460831684,2[&rate=0.004529702387081427]:3.020078460831684)[&rate=0.005301024702134628]:3.7573782022733497,(21[&rate=0.005174222471181074]:0.8347850850262136,22[&rate=0.0031764349651470726]:0.8347850850262136)[&rate=5.88738653973422E-4]:5.94267157807882)[&rate=0.005840213286649799]:43.31410104133423,13[&rate=0.01985083560963314]:50.09155770443927)[&rate=0.0014246416550428298]:108.91787547836874,(((32[&rate=0.003610287879537858]:20.933612983570622,34[&rate=0.0018365263773764907]:20.933612983570622)[&rate=0.0030057801806649383]:51.4402550331409,35[&rate=0.002402508675224414]:72.37386801671153)[&rate=0.0022769115583745284]:0.5611159281620814,33[&rate=0.0032633127344970842]:72.93498394487361)[&rate=0.0022669351630890595]:86.0744492379344)[&rate=0.005641566141986669]:195.97851158123606,(((((4[&rate=0.005298621827340469]:18.541769458313038,((5[&rate=0.0015742981430676816]:8.764337792410899,37[&rate=0.00956335113776892]:8.764337792410899)[&rate=0.0024439677761650467]:5.766244866842321,42[&rate=0.001265353183034624]:14.53058265925322)[&rate=0.007326742122659083]:4.011186799059818)[&rate=0.003022604027756847]:6.345304193191229,31[&rate=0.003967738883736164]:24.887073651504267)[&rate=0.0036209786574250345]:23.960785324451308,36[&rate=7.635808619852653E-4]:48.847858975955575)[&rate=0.0021183465000601236]:74.69734133361467,23[&rate=0.0033369228125803107]:123.54520030957025)[&rate=0.002034054675910632]:124.15078177340044,(8[&rate=0.017788162249081935]:145.91866557111655,((26[&rate=0.002867939122457219]:6.434683146767744,30[&rate=0.0027840648276851124]:6.434683146767744)[&rate=0.007881540167936291]:52.55390888018428,27[&rate=0.0013746181427394667]:58.98859202695203)[&rate=8.349186802657207E-4]:86.93007354416451)[&rate=0.004269198315262681]:101.77731651185414)[&rate=0.00564059830425049]:107.29196268107339)[&rate=0.005230450547155297]:111.09590366147768,((((3[&rate=0.002918363929775142]:12.484677988997621,28[&rate=0.0029062909319396836]:12.484677988997621)[&rate=0.002674001669657194]:16.094348760573425,(6[&rate=0.010681326548593821]:18.450701873020712,(20[&rate=0.0032459196822732226]:8.202243281723655,((29[&rate=0.0073256643356861125]:3.654181748337967,39[&rate=0.0015487113296040118]:3.654181748337967)[&rate=0.004726690247758013]:2.6197603718932303,40[&rate=0.003937523162431168]:6.273942120231197)[&rate=0.0022675514251424994]:1.928301161492458)[&rate=0.004079833928595577]:10.248458591297057)[&rate=0.003439760789701944]:10.128324876550334)[&rate=0.005556164179322752]:194.49063252257008,((((7[&rate=8.310230134103518E-4]:40.56471209557697,19[&rate=6.25297812713117E-4]:40.56471209557697)[&rate=0.006441342699511218]:104.64279649641438,((9[&rate=8.470873569169227E-4]:18.21164399696457,15[&rate=9.552123339220306E-4]:18.21164399696457)[&rate=0.0011782738803996643]:97.54424769078713,(11[&rate=0.002166357858005914]:25.23411746953495,17[&rate=0.0010598372494681246]:25.23411746953495)[&rate=0.0033043189903161777]:90.52177421821675)[&rate=0.006815388028219961]:29.451616904239643)[&rate=0.0013777349660152776]:0.7191986116138764,(10[&rate=0.0020579777218205776]:54.47355561789867,16[&rate=0.0013997741737811487]:54.47355561789867)[&rate=0.006546634854567072]:91.45315158570655)[&rate=0.002635748462645852]:17.659162366381025,((12[&rate=0.031092417875206217]:22.268335803490526,18[&rate=0.010992714441793108]:22.268335803490526)[&rate=0.0026260998133952225]:27.268497080544304,14[&rate=0.019116167786248885]:49.53683288403483)[&rate=0.0018213483457252076]:114.04903668595142)[&rate=0.012003620204656026]:59.483789702154894)[&rate=0.007397105214407116]:82.61192400882337,(((24[&rate=6.775190542724529E-4]:45.31106259470737,25[&rate=9.418344174537258E-4]:45.31106259470737)[&rate=0.004168201905689573]:107.23215703498204,41[&rate=0.0072873285561059434]:152.54321962968942)[&rate=0.01001299040245525]:44.63032568804826,38[&rate=0.005468538447990823]:197.17354531773768)[&rate=0.004925382248000119]:108.50803796322683)[&rate=0.0012670405957331634]:160.40226514455725)[&rate=1.0]:0.0;
tree STATE_28000 = ((((((1[&rate=0.0020509128610989038]:2.4882796199085178,2[&rate=0.0046767355136432326]:2.4882796199085178)[&rate=0.004690804574350941]:5.2715380135247205,(21[&rate=0.002754138131052912]:0.5661867528184287,22[&rate=0.008034061664191145]:0.5661867528184287)[&rate=0.0017332546482428342]:7.193630880614809)[&rate=0.006078031401982007]:44.14896478983841,13[&rate=0.020495189294518247]:51.908782423271646)[&rate=0.005483788503504522]:77.99878489932183,(((32[&rate=0.003746219997700251]:23.077658965893313,34[&rate=0.0019056740267794096]:23.077658965893313)[&rate=0.004080749940269397]:37.225958227952376,35[&rate=0.0019212856576922093]:60.30361719384569)[&rate=0.002198203541696539]:11.220730157472978,33[&rate=0.004004973056921402]:71.52434735131867)[&rate=0.0028579816359670398]:58.38321997127481)[&rate=0.0058246901173999825]:171.04025398695234,(((((4[&rate=0.005470613906988877]:19.602101556122406,((5[&rate=0.0020607229259561204]:6.450662991358139,37[&rate=0.009873775377163722]:6.450662991358139)[&rate=0.0019303720464172876]:12.125026859877362,42[&rate=0.002220189147578045]:18.575689851235502)[&rate=0.016126499863250838]:1.026411704886904)[&rate=0.0031207170785892543]:14.966945126496725,31[&rate=0.004096530800644521]:34.56904668261913)[&rate=0.003088642018523476]:32.01908601074214,36[&rate=7.92437472974806E-4]:66.58813269336127)[&rate=0.0021877503440140447]:65.4381343799709,23[&rate=0.003451892033423868]:132.02626707333218)[&rate=0.00439875468691986]:70.49323946001891,(8[&rate=0.01833192224434075]:163.799846015141,((26[&rate=0.003286328544754567]:3.4522911286576217,30[&rate=0.0031902182448802206]:3.4522911286576217)[&rate=0.00794262143265507]:30.543472400613993,27[&rate=0.005429787058292165]:33.99576352927161)[&rate=8.616736621626593E-4]:129.80408248586937)[&rate=0.00441694538103347]:38.719660518210105)[&rate=0.010094697508409944]:98.42831477619472)[&rate=0.00208835988578436]:160.46786242479726,((((3[&rate=0.0030130933703370224]:12.421203328461697,28[&rate=0.0047421533723942715]:12.421203328461697)[&rate=0.0011500270749985957]:10.252655356629692,(6[&rate=0.010872730535528528]:13.448696936125895,(20[&rate=0.003932208261676901]:9.247365100092447,((29[&rate=0.007183685675063844]:4.529612858870061,39[&rate=0.002404294337643939]:4.529612858870061)[&rate=0.011272889334985357]:1.3130742513789704,40[&rate=0.008658578856239527]:5.842687110249031)[&rate=0.00580933487581503]:3.4046779898434156)[&rate=0.003695664263748527]:4.201331836033448)[&rate=0.004863687739103537]:9.225161748965494)[&rate=0.005736516026125408]:197.68672086660808,((((7[&rate=5.566670944521534E-4]:43.812509583563276,19[&rate=6.455948398859566E-4]:43.812509583563276)[&rate=0.0066504272431373666]:83.40911864302217,(10[&rate=7.102464761419089E-4]:50.83011655181525,16[&rate=0.0014498922122332966]:50.83011655181525)[&rate=0.00672585810731637]:76.39151167477019)[&rate=0.0014059469247664357]:11.053976254036485,((9[&rate=4.0486735495703306E-4]:20.177855893101185,15[&rate=0.0018708377726639695]:20.177855893101185)[&rate=0.0012165203870742227]:83.69841141934596,(11[&rate=0.002236677349640237]:21.117613260184825,17[&rate=0.0025182326589355594]:21.117613260184825)[&rate=0.0034115764458367325]:82.75865405226232)[&rate=0.007036613999572738]:34.39933716817478)[&rate=0.0027409508095642605]:29.922542877704387,((12[&rate=0.03210167080661201]:23.389828259162563,18[&rate=0.011349535494405212]:23.389828259162563)[&rate=0.0010928352503808078]:32.84497255825507,14[&rate=0.019736674317871867]:56.234800817417636)[&rate=8.564388875280379E-4]:111.96334654090867)[&rate=0.012393255032273965]:52.16243219337315)[&rate=0.0076372135955411116]:44.38375802240108,(((24[&rate=0.0011203674527761965]:31.35660194191413,25[&rate=0.001984279029645179]:31.35660194191413)[&rate=0.0043035008074634035]:115.50361260870102,41[&rate=0.007523873611459516]:146.86021455061515)[&rate=0.01033800983183435]:8.934276946012005,38[&rate=0.005646045983149132]:155.79449149662716)[&rate=0.005085259054366218]:108.94984607747338)[&rate=6.472294125224227E-4]:196.67134616024254)[&rate=1.0]:0.0;
tree STATE_29000 = ((((((1[&rate=0.0024899719100911545]:2.7800223731610787,2[&rate=0.0037325228938383183]:2.7800223731610787)[&rate=0.0018237998907418636]:8.16896768250696,(21[&rate=0.0017888652790013912]:1.4735683887127988,22[&rate=0.0016234424778387524]:1.4735683887127988)[&rate=0.001445950805373185]:9.475421666955238)[&rate=0.005385620198669898]:43.83774130699881,13[&rate=0.01716891038972664]:54.78673136266684)[&rate=0.0018915001364977813]:78.60387698678636,(((32[&rate=0.0020515690015686346]:20.20903596515198,34[&rate=0.001423597038937786]:20.20903596515198)[&rate=0.002570770437843846]:45.441983655011214,35[&rate=0.0015725071598849056]:65.6510196201632)[&rate=0.003079441361663921]:4.7478017215032935,33[&rate=0.00240281240123567]:70.39882134166649)[&rate=0.0050175588954998445]:62.99178700778671)[&rate=0.004889640935328706]:227.6228469071923,(((((4[&rate=0.004592405288839154]:20.153920828586315,((5[&rate=0.0015535727678841645]:7.794721237966446,37[&rate=0.008288718420648293]:7.794721237966446)[&rate=0.0016204855517347135]:7.85769227766486,42[&rate=0.0014891205972388359]:15.652413515631306)[&rate=0.006983108042907099]:4.50150731295501)[&rate=0.0026197421092632746]:12.94143041963494,31[&rate=0.0034389064983618707]:33.095351248221256)[&rate=0.0025749534517821174]:30.533504848039684,36[&rate=6.658759320916402E-4]:63.62885609626094)[&rate=0.0013507442513136067]:125.13004569464351,23[&rate=0.002897752884614842]:188.75890179090445)[&rate=0.006142516416935028]:61.18271575144783,(8[&rate=0.015389062014058772]:170.55699021178182,((26[&rate=0.00627517826232735]:3.9478360522529825,30[&rate=0.0022274334082345243]:3.9478360522529825)[&rate=0.007630032588888345]:32.500594157449044,27[&rate=0.004558132456014697]:36.448430209702025)[&rate=6.340842505741826E-4]:134.1085600020798)[&rate=0.002684949788579539]:79.38462733057045)[&rate=0.006869309673917301]:111.07183771429322)[&rate=0.004033329290861362]:84.71715207406703,((((3[&rate=0.001692539079911949]:11.444457081898795,28[&rate=0.003927117143794019]:11.444457081898795)[&rate=0.001890612041544388]:15.223211220890446,(6[&rate=0.009312419431027551]:18.551151857679812,((20[&rate=0.0033009629865529736]:5.710446216949981,40[&rate=0.006155530873933171]:5.710446216949981)[&rate=0.004876750701460204]:4.504641562315147,(29[&rate=0.0012109912084195577]:3.665120035162276,39[&rate=8.078129928636865E-4]:3.665120035162276)[&rate=0.0022897918937966047]:6.549967744102851)[&rate=0.003242413103746603]:8.336064078414685)[&rate=0.0021423507929737074]:8.11651644510943)[&rate=0.002534570380193731]:211.7389077983735,((((7[&rate=4.6911025910699423E-4]:35.64428242730115,19[&rate=5.169321681479227E-4]:35.64428242730115)[&rate=0.005570615849118663]:106.37926572010834,(10[&rate=0.002764754397075648]:53.54873660538294,16[&rate=0.0012337263815902298]:53.54873660538294)[&rate=0.005052912693737598]:88.47481154202654)[&rate=0.003099431377016144]:10.291337760364883,((12[&rate=0.026948325234032452]:24.0761976056943,18[&rate=0.018503985742688973]:24.0761976056943)[&rate=0.0029600572735292143]:20.57128842832213,14[&rate=0.016495121695151778]:44.64748603401643)[&rate=0.0011812871686796055]:107.66739987375794)[&rate=0.001356618238980199]:15.162490226490235,((9[&rate=0.001175400720091885]:21.60997661707378,15[&rate=6.815954370703362E-4]:21.60997661707378)[&rate=0.0010173311328033321]:132.28194678365475,(11[&rate=0.0018855788451146405]:19.239536283837403,17[&rate=0.0021229375030087086]:19.239536283837403)[&rate=0.0024346632775459694]:134.65238711689113)[&rate=0.006375513384263275]:13.585452733536073)[&rate=0.010435545661873167]:70.92919996689815)[&rate=0.006411196385735258]:92.70060020111632,(((24[&rate=0.00395735228033331]:6.994666536634446,25[&rate=0.0017193145300466886]:6.994666536634446)[&rate=0.003597957828638134]:174.83497962346652,41[&rate=0.006301610552838083]:181.82964616010096)[&rate=0.008766455247197748]:28.270469700762476,38[&rate=0.0033473391826021265]:210.10011586086344)[&rate=0.003419921738426694]:121.00706044141563)[&rate=6.511254971211046E-4]:114.62343102843346)[&rate=1.0]:0.0;
tree STATE_30000 = ((((((1[&rate=0.005727631897276721]:2.9424697178703636,2[&rate=0.004314588055144922]:2.9424697178703636)[&rate=0.0018234172732201047]:11.48177927405891,(21[&rate=0.002047986309349164]:0.19087965177098468,22[&rate=0.006850956511131425]:0.19087965177098468)[&rate=0.0010710829448388102]:14.233369340158289)[&rate=0.0055757364470567245]:28.74132303218763,13[&rate=0.017774985217095748]:43.165572024116905)[&rate=0.0019551784328477873]:91.19283690807376,((32[&rate=0.002118068752544161]:46.94927688608651,34[&rate=0.0012322543770110926]:46.94927688608651)[&rate=0.0032129799934324816]:26.166281842616954,(33[&rate=0.0024597283627492833]:67.58959396687646,35[&rate=0.0016617321839263082]:67.58959396687646)[&rate=0.00645481848752783]:5.525964761826998)[&rate=0.0051844975111485355]:61.242850203487194)[&rate=0.005065032423091724]:223.51285426577644,(((((4[&rate=0.004754520483074638]:24.733209851218383,((5[&rate=0.005291078306884458]:5.830030865395113,37[&rate=0.011553811864429615]:5.830030865395113)[&rate=0.0034900426802525098]:7.6347477893614055,42[&rate=0.003485391932228393]:13.464778654756518)[&rate=0.0030202948841732222]:11.268431196461865)[&rate=0.005085900426732002]:9.150930730537901,31[&rate=0.0035979630648386137]:33.884140581756284)[&rate=0.0025815441787801784]:36.1105674272123,36[&rate=6.872610044071219E-4]:69.99470800896859)[&rate=0.0023917502516966737]:90.47166048145652,23[&rate=0.0030000456358398797]:160.4663684904251)[&rate=0.006318599798595157]:83.30785681930337,(8[&rate=0.01593230691963671]:161.1272928204799,((26[&rate=0.0064966965471642355]:2.4515712953523354,30[&rate=8.395649420063901E-4]:2.4515712953523354)[&rate=0.004731307477223728]:45.15663523057323,27[&rate=0.004719037794716777]:47.60820652592557)[&rate=4.490577024656324E-4]:113.51908629455434)[&rate=0.0014106965672817614]:82.64693248924857)[&rate=0.0071480325979475625]:114.09703788823862)[&rate=0.004184395839358762]:77.17087004446057,((((3[&rate=0.0017843004833858675]:19.113840275395575,28[&rate=0.004140026721479972]:19.113840275395575)[&rate=0.0019760798459483083]:8.870072716064989,(6[&rate=0.009802096426676576]:19.421081781196058,((20[&rate=0.0018341585083331956]:9.013338368515495,40[&rate=0.005047340312722843]:9.013338368515495)[&rate=0.006207589465189218]:0.20588969869202955,(29[&rate=0.0012537400649822645]:8.725659654069215,39[&rate=7.503892000307094E-4]:8.725659654069215)[&rate=0.003859755889650078]:0.4935684131383091)[&rate=0.0035181929912684044]:10.201853713988534)[&rate=0.002113220249979916]:8.562831210264505)[&rate=0.0026203139142844676]:195.69253006083716,((((7[&rate=4.8567018707280587E-4]:34.09304554210167,19[&rate=9.823183894010637E-4]:34.09304554210167)[&rate=0.004574557383971773]:88.94235357670249,(10[&rate=0.0015337053580878194]:49.21814521974699,16[&rate=2.6821345985673917E-4]:49.21814521974699)[&rate=0.0043386700536867644]:73.81725389905716)[&rate=0.0029082939274324895]:18.40911001467896,((9[&rate=0.0012291929238655872]:25.282543637869345,15[&rate=0.002048149226628904]:25.282543637869345)[&rate=0.0010491212913063264]:87.76723093014803,(11[&rate=0.0025018261822703823]:23.060171908641774,17[&rate=0.0013057680689849813]:23.060171908641774)[&rate=0.002523835168239995]:89.98960265937559)[&rate=0.007463606674557695]:28.39473456546574)[&rate=0.005116353090505498]:19.02652080173752,((12[&rate=0.02819710633641204]:22.328877936612393,18[&rate=0.03235650311564204]:22.328877936612393)[&rate=0.003278638045184203]:26.951472299286678,14[&rate=0.017052522279928827]:49.28035023589907)[&rate=0.0020495999661484443]:111.19067969932155)[&rate=0.011313284739122702]:63.205413117077086)[&rate=0.0061597234558435155]:81.74412429576631,(((24[&rate=0.005797039079484664]:8.524344954044487,25[&rate=0.002798707121747705]:8.524344954044487)[&rate=0.003724968315638987]:155.56736232179523,41[&rate=0.006524061916451933]:164.09170727583972)[&rate=0.010011005324549047]:24.89447024859146,38[&rate=0.0034655026519889416]:188.98617752443118)[&rate=0.002736717222638275]:116.43438982363284)[&rate=0.002897271695568945]:129.62156589436364)[&rate=1.0]:0.0;
tree STATE_31000 = ((((((1[&rate=0.002282011415914253]:6.891952490036804,2[&rate=0.0037386642085555214]:6.891952490036804)[&rate=0.0015800221966778174]:20.30974933112442,(21[&rate=0.003161694221182995]:0.26799730000484406,22[&rate=0.0077879843181052726]:0.26799730000484406)[&rate=9.281116572615226E-4]:26.93370452115638)[&rate=0.01002366656065051]:26.14259598774231,13[&rate=0.015136699980160935]:53.344297808903534)[&rate=0.0029851319928440407]:36.928374662437065,(((32[&rate=0.001835342734208168]:30.635921901343213,34[&rate=0.0012031939093672139]:30.635921901343213)[&rate=0.0027841020164268903]:40.641695294199394,33[&rate=0.0020929010162415306]:71.2776171955426)[&rate=0.0031840785666194023]:1.3857683146553796,35[&rate=0.0014399193065114545]:72.66338551019798)[&rate=0.010543252434411076]:17.609286961142615)[&rate=0.004388937064989786]:295.8292362154649,(((((4[&rate=0.0041198731678957715]:25.561230301302267,((5[&rate=0.004537276265036131]:4.6578129328208515,37[&rate=0.009907779340817827]:4.6578129328208515)[&rate=0.006679892863258359]:7.057457646812244,42[&rate=0.0016058323400221844]:11.715270579633096)[&rate=0.003620560939431258]:13.845959721669171)[&rate=0.0015622777838874128]:17.223479953572586,31[&rate=0.003117696420212844]:42.78471025487485)[&rate=0.0012027453279124833]:27.779112493162444,36[&rate=5.739461115302553E-4]:70.5638227480373)[&rate=0.0020771806911468026]:83.18098023764091,23[&rate=0.0025995907599784852]:153.7448029856782)[&rate=0.005475174596596661]:76.99469745876942,(8[&rate=0.01380561594268636]:141.79908084948084,((26[&rate=0.007152354410844539]:3.744142426654149,30[&rate=7.274973553255448E-4]:3.744142426654149)[&rate=0.004099758702032855]:45.25691073780401,27[&rate=0.004089126812672208]:49.00105316445816)[&rate=0.0011290006473871897]:92.79802768502267)[&rate=0.0012223926590219539]:88.94041959496678)[&rate=0.002407537138945097]:155.36240824235784)[&rate=0.0019739481886105943]:88.33942988359354,((((3[&rate=0.0015292032208895413]:10.913220273299004,28[&rate=0.006971043044106164]:10.913220273299004)[&rate=0.002577682609483901]:13.479022161557872,(6[&rate=0.008493683895391796]:20.648151719454905,((20[&rate=0.001757753553468083]:7.76234574423405,40[&rate=0.00455627374114536]:7.76234574423405)[&rate=0.0025853573576729663]:0.9935694389996321,(29[&rate=0.001086387170339611]:7.443151669106166,39[&rate=6.502250525290663E-4]:7.443151669106166)[&rate=0.011024758195206584]:1.312763514127516)[&rate=0.0026018025826700527]:11.892236536221223)[&rate=0.001657810713759851]:3.7440907154019705)[&rate=0.0022620084102635057]:209.34808006066012,(((7[&rate=4.24098340701897E-4]:41.792609273498456,19[&rate=8.577829359808131E-4]:41.792609273498456)[&rate=0.004012344529291177]:110.68201104318855,(((9[&rate=0.0010765498771850845]:21.48983453783079,15[&rate=0.0016813184380572237]:21.48983453783079)[&rate=0.002275957210422875]:74.41956269447063,(11[&rate=0.0016108801816426717]:23.28922900876571,17[&rate=5.418542762109485E-4]:23.28922900876571)[&rate=0.002197014276549323]:72.6201682235357)[&rate=0.006467342603498312]:40.341575427468825,(10[&rate=0.002443323340173928]:49.092434830764866,16[&rate=2.3241154189424963E-4]:49.092434830764866)[&rate=0.003703704308245363]:87.15853782900538)[&rate=0.007274764715829683]:16.223647656916768)[&rate=0.003592959639214342]:31.338108237788248,((12[&rate=0.024433274022445287]:18.2230889690969,18[&rate=0.028037462345273597]:18.2230889690969)[&rate=0.0017446437274561764]:36.45681932946256,14[&rate=0.003211145054004406]:54.67990829855946)[&rate=0.002789296780223851]:129.1328202559158)[&rate=0.009678144723426773]:49.92759394104175)[&rate=0.005409240419285736]:74.45483508978842,(((24[&rate=0.002527619451936136]:14.937423256341235,25[&rate=0.002425127500603179]:14.937423256341235)[&rate=0.0032214578664906575]:157.14991679509063,41[&rate=0.005642750196712117]:172.08734005143188)[&rate=0.0088535469509883]:43.27870113850551,38[&rate=0.0030090224151420246]:215.3660411899374)[&rate=0.006206283144026169]:92.82911639536803)[&rate=0.0014254316153611184]:166.2461809850936)[&rate=1.0]:0.0;
tree STATE_32000 = ((((((1[&rate=0.0016411731234412888]:5.7736717323709925,2[&rate=0.00477098698645568]:5.7736717323709925)[&rate=0.0018777970057466985]:19.86318196290499,(21[&rate=0.003396726639257996]:0.20114029285962978,22[&rate=0.007532458041250194]:0.20114029285962978)[&rate=0.0010962958458001519]:25.43571340241635)[&rate=0.012276651603285537]:15.514897760125784,13[&rate=0.018148630237449725]:41.151751455401765)[&rate=0.0035791194131723036]:47.95961011403489,(((32[&rate=0.0021424259885085687]:26.400104626476754,34[&rate=0.002907691487583231]:26.400104626476754)[&rate=0.003906493475828946]:46.24590128116254,35[&rate=0.0015965090698562244]:72.64600590763929)[&rate=0.001438850068652548]:2.4693662633134466,33[&rate=0.0025071338026345018]:75.11537217095274)[&rate=0.012706945159217388]:13.995989398483914)[&rate=0.0028958426304281012]:291.0790166273121,(((((4[&rate=0.00493965361322673]:23.17594824121811,((5[&rate=0.0022268499334870714]:6.415659601232461,37[&rate=0.012389279123882477]:6.415659601232461)[&rate=0.0036018564266521312]:7.773581734970332,42[&rate=0.0061059811210814096]:14.189241336202793)[&rate=0.004621494818374653]:8.986706905015316)[&rate=0.004032692892795814]:6.448808788327703,31[&rate=0.003708514298162774]:29.624757029545812)[&rate=0.0037456911815504923]:24.721828677035795,36[&rate=3.7753689683169564E-4]:54.34658570658161)[&rate=0.0024905021795674958]:99.98070607915577,23[&rate=0.002328712561531868]:154.32729178573737)[&rate=0.006547028778565792]:53.70740782079753,((26[&rate=0.0028362816378553132]:4.682621143185082,30[&rate=8.722562062950468E-4]:4.682621143185082)[&rate=0.004915536731485784]:36.43911792476167,27[&rate=0.0049027892879224795]:41.12173906794675)[&rate=0.001351987708479331]:166.91296053858815)[&rate=0.0028928805897604822]:172.15567859021388)[&rate=0.0023684990996085415]:101.10807006227287,((((3[&rate=0.0017937385241917623]:12.042709998592509,28[&rate=0.006223419285448756]:12.042709998592509)[&rate=0.00312990355560588]:20.526843887540892,(6[&rate=0.010038043769837295]:24.25087678355653,((20[&rate=0.0026099219384715425]:7.55274219060343,(29[&rate=0.0037669943087116848]:6.982354889692036,39[&rate=0.002020768936889966]:6.982354889692036)[&rate=0.0049169583737137725]:0.5703873009113938)[&rate=8.464981510993319E-4]:9.60496228186022,40[&rate=0.0041476598316755086]:17.15770447246365)[&rate=0.001331919976979459]:7.093172311092882)[&rate=0.0036563745915083714]:8.318677102576867)[&rate=0.002714476393018925]:196.12695092794667,((((7[&rate=5.058614056920198E-4]:45.433922559316684,19[&rate=0.0010231572257239853]:45.433922559316684)[&rate=0.004952618479970898]:72.02869408172087,(((8[&rate=0.001206735145449381]:21.223250013995777,18[&rate=0.0025622179774722116]:21.223250013995777)[&rate=0.002142162684310798]:7.4762582925268255,12[&rate=0.026923984801829736]:28.699508306522603)[&rate=0.007696350147534584]:32.95571663348238,14[&rate=0.003882368875425215]:61.655224940004985)[&rate=0.003762914982909549]:55.80739170103257)[&rate=0.0045654522783004905]:33.57780860057207,(10[&rate=0.0029295006112327053]:61.3512539505507,16[&rate=2.7865724644855267E-4]:61.3512539505507)[&rate=0.0045760966638939415]:89.68917129105893)[&rate=0.002886908068994226]:7.349479985755863,((9[&rate=0.0012907638837270786]:22.963773111651165,15[&rate=0.0020158704792559083]:22.963773111651165)[&rate=0.002728831641133121]:99.6886303467956,(11[&rate=0.003634847531446471]:21.91980533290142,17[&rate=0.0012425618059456302]:21.91980533290142)[&rate=0.002634180487390203]:100.73259812554535)[&rate=0.007642924995029067]:35.73750176891872)[&rate=0.011554409577680171]:70.30659958671458)[&rate=0.006474354006643582]:89.94353089128816,(((24[&rate=0.0021140398324337004]:7.218852295476937,25[&rate=0.0042608608061940985]:7.218852295476937)[&rate=0.003862469872633658]:152.9305464576933,41[&rate=0.00676555570082778]:160.14939875317026)[&rate=0.003285738781430232]:92.84379348274211,38[&rate=0.00360776359875555]:252.99319223591237)[&rate=0.00391845875163405]:65.64684346945586)[&rate=0.0017026670584389019]:162.65841255365342)[&rate=1.0]:0.0;
tree STATE_33000 = (((((1[&rate=0.006493011886325021]:4.196670040790102,2[&rate=0.002199023682200979]:4.196670040790102)[&rate=0.0021546412333045177]:5.725404608132421,(21[&rate=0.0016982657702470344]:2.4584699162716634,22[&rate=0.001885820052930251]:2.4584699162716634)[&rate=0.0022863756419014935]:7.463604732650859)[&rate=0.007375849660038507]:32.82975802537259,13[&rate=0.020486249269128433]:42.751832674295116)[&rate=0.0040401248745508675]:56.062985554944504,(((32[&rate=0.0023103756382447005]:19.604436538496923,34[&rate=0.0032822142405343523]:19.604436538496923)[&rate=0.004528713698007719]:29.968455070511357,35[&rate=0.0018029989498232165]:49.57289160900828)[&rate=0.002135714867586121]:28.07325088878048,33[&rate=0.0031682147832044374]:77.64614249778876)[&rate=0.009552476933319976]:21.16867573145086)[&rate=0.0032695976633779515]:377.1281778708916,(((((3[&rate=0.002669945905501897]:10.02221397710473,28[&rate=0.00702502156460268]:10.02221397710473)[&rate=0.0028793515996545743]:18.058732612066624,(6[&rate=0.01133098554272921]:16.65328710843947,(20[&rate=0.0027618760709138797]:12.152526898243774,((29[&rate=0.004758759996755954]:3.887246058852269,39[&rate=0.007663815688702201]:3.887246058852269)[&rate=0.005550283055564551]:5.948347475610437,40[&rate=0.002401971371318794]:9.835593534462706)[&rate=0.004626814868373649]:2.316933363781068)[&rate=0.0029378066761506015]:4.500760210195697)[&rate=0.002689676196123658]:11.427659480731883)[&rate=0.003116973860683825]:183.47034580686184,(((((7[&rate=0.0012868354467858183]:38.31052863823298,19[&rate=0.002272099443623543]:38.31052863823298)[&rate=0.017200796371905275]:34.80636074470287,(8[&rate=9.446515127060634E-4]:21.000806844375855,18[&rate=0.0028655772677701357]:21.000806844375855)[&rate=0.0027857009044619497]:52.11608253855999)[&rate=0.002870920908456157]:43.011644353587116,(12[&rate=0.0018105425897951128]:47.3955475756312,14[&rate=0.004382434128376319]:47.3955475756312)[&rate=0.006879165121129499]:68.73298616089177)[&rate=0.00613659951444337]:15.434339757845862,(10[&rate=0.0025053562392169464]:47.19528974053347,16[&rate=7.08488706532467E-4]:47.19528974053347)[&rate=0.005149379854264306]:84.36758375383536)[&rate=0.0052769630510871735]:0.30653163078483203,((9[&rate=0.001099653755751751]:22.752929721679017,15[&rate=0.0025591143944797222]:22.752929721679017)[&rate=0.0030879183146004883]:58.26330443717708,(11[&rate=0.00410303100615763]:21.49008989326468,17[&rate=0.0014026089325330023]:21.49008989326468)[&rate=0.0029734738863404194]:59.52614426559141)[&rate=0.0036677538107123915]:50.85317096629757)[&rate=0.01304266556924356]:79.68188727087954)[&rate=0.007325319065261082]:69.17411878094254,(((24[&rate=0.0022389846964172527]:11.982662043209041,25[&rate=0.004809677392531576]:11.982662043209041)[&rate=0.00436627582576658]:172.21652644222928,41[&rate=0.007059898959685197]:184.19918848543833)[&rate=0.005925642827897515]:39.99168065749316,38[&rate=0.004072458550331072]:224.1908691429315)[&rate=0.005261899848459092]:56.53454203404425)[&rate=0.003163703656490434]:158.02547901322646,(((((4[&rate=0.006383627419727091]:16.724612472327518,((5[&rate=0.0025136774632932997]:6.857286997961828,37[&rate=0.01582107612788987]:6.857286997961828)[&rate=0.0028103333146899468]:2.336226608183371,42[&rate=0.005776112961563232]:9.1935136061452)[&rate=0.007399104793658872]:7.531098866182319)[&rate=0.0015262009190054617]:14.355164909595434,31[&rate=0.004172410070281782]:31.079777381922952)[&rate=0.0035333724929067956]:11.97808299242589,36[&rate=0.0016633461232538273]:43.05786037434884)[&rate=0.0028112892150962262]:78.58854560680342,23[&rate=0.003116096753884297]:121.64640598115227)[&rate=0.007331818972671576]:71.99017728386991,((26[&rate=0.0030011862850455083]:6.259862433003553,30[&rate=0.0021782374234855734]:6.259862433003553)[&rate=0.005548678299906813]:47.92321000566435,27[&rate=0.002997289631116668]:54.18307243866791)[&rate=0.0019954755683552513]:139.45351082635426)[&rate=0.0032674588620110233]:245.11430692518002)[&rate=0.003221668136039494]:37.19210590992901)[&rate=1.0]:0.0;
tree STATE_34000 = ((((((1[&rate=9.150435087848421E-4]:6.50151228616907,2[&rate=0.0017995791614642057]:6.50151228616907)[&rate=0.0017632586208405892]:7.745995974648552,(21[&rate=0.003936163097727077]:0.8656927650908339,22[&rate=0.0016989211344320214]:0.8656927650908339)[&rate=0.002090492155]:13.381815495726787)[&rate=0.01367945793392756]:35.51098028160247,13[&rate=0.016630560960147936]:49.758488542420096)[&rate=0.0021232642331798974]:111.37529760599445,(((32[&rate=0.0036776102325462006]:15.558773126954685,34[&rate=0.004422935593849715]:15.558773126954685)[&rate=0.0019875104922249093]:67.62594450233082,35[&rate=0.0014637418796898454]:83.18471762928552)[&rate=0.0017477701592119616]:3.7997994617856676,33[&rate=0.0024624072657741685]:86.98451709107118)[&rate=0.003375608010138116]:74.14926905734336)[&rate=0.0026756209044858704]:322.81503922378863,(((((4[&rate=0.006902787991806447]:15.408771958623285,((5[&rate=0.006197746537487424]:5.396301015539521,37[&rate=0.01350628856422243]:5.396301015539521)[&rate=0.0020594527282525505]:3.5390806721182297,42[&rate=0.004611139632618271]:8.93538168765775)[&rate=0.005858074337574721]:6.473390270965535)[&rate=0.003501476687876907]:16.13477763460702,31[&rate=0.0033849306899333383]:31.543549593230303)[&rate=0.0019195687027423903]:37.272960845410005,36[&rate=0.0013612054502690249]:68.81651043864031)[&rate=0.00229378383920823]:105.93965303783068,23[&rate=0.002495572811044826]:174.756163476471)[&rate=0.006029602305537772]:77.61952247645559,((26[&rate=6.878786485307341E-4]:9.986381942999996,30[&rate=0.0018518482665134317]:9.986381942999996)[&rate=0.0044759573167491564]:61.52228957573374,27[&rate=0.003438450654476282]:71.50867151873373)[&rate=0.0016365697413305753]:180.86701443419284)[&rate=0.0026620157053066657]:231.57313941927657)[&rate=0.002464483149640488]:9.623225979489348,((((3[&rate=0.0034571141391594885]:14.819039459931961,28[&rate=0.001709235340610686]:14.819039459931961)[&rate=0.0021783433782922813]:12.106145949418359,(6[&rate=0.00940889401026844]:21.797526945816397,(20[&rate=0.0022601914953026274]:11.402704879936774,((29[&rate=0.002186268090900424]:5.473640552555022,39[&rate=0.006271711907563134]:5.473640552555022)[&rate=0.0033091880297326003]:1.7996687287133524,40[&rate=0.0018907119008968914]:7.273309281268374)[&rate=0.004281114630505738]:4.1293955986684)[&rate=0.002540159852081447]:10.394822065879623)[&rate=0.0030204800217673313]:5.127658463533923)[&rate=0.002556636551665566]:241.67049245585463,((((7[&rate=0.0010530865459056076]:36.37678623388152,19[&rate=3.774150741194299E-4]:36.37678623388152)[&rate=0.014076335314842618]:74.17216797038586,(12[&rate=0.0014816642235083613]:49.739169449232264,14[&rate=0.0023790920721084006]:49.739169449232264)[&rate=0.019160460765954]:60.80978475503511)[&rate=0.002349428741186125]:11.498530794811643,(8[&rate=7.730590585566733E-4]:21.458007796269815,18[&rate=0.0023580956364277874]:21.458007796269815)[&rate=0.0034267291405324827]:100.5894772028092)[&rate=0.0019232663476752181]:36.52088393179781,(((9[&rate=8.999057173079689E-4]:23.248275505496554,15[&rate=0.0037237676540963936]:23.248275505496554)[&rate=0.002527009370241188]:60.715859729650575,(11[&rate=0.0010971826040487949]:21.957942849024747,17[&rate=0.0011478302063867647]:21.957942849024747)[&rate=0.0024333533498092745]:62.00619238612238)[&rate=0.0031014584401324397]:71.54145941733333,(10[&rate=0.002094597740383167]:48.439873051776416,16[&rate=0.0018066595653867504]:48.439873051776416)[&rate=0.0036125671852074775]:107.06572160070404)[&rate=0.004019877280531484]:3.0627742783963754)[&rate=0.006060158142697459]:110.02730893432812)[&rate=0.004628279436527366]:96.57910131093786,(((24[&rate=0.0018322814051017215]:28.51475956434893,25[&rate=0.0016127920402292364]:28.51475956434893)[&rate=0.0035815965954053516]:148.8559455068897,41[&rate=0.005789537649963182]:177.37070507123863)[&rate=0.004817386471407161]:41.18627437745684,38[&rate=0.003188020920002877]:218.55697944869547)[&rate=0.004306095198059645]:146.61779972744733)[&rate=0.002605531578901391]:128.3972721755497)[&rate=1.0]:0.0;
tree STATE_35000 = ((((((1[&rate=0.0020595487954165877]:9.931919911000318,2[&rate=0.0019084102791546997]:9.931919911000318)[&rate=6.837405755906272E-4]:15.759019975175246,(21[&rate=0.004102428955419166]:5.115204141956863,22[&rate=0.0017706845681501693]:5.115204141956863)[&rate=5.269412879301839E-4]:20.5757357442187)[&rate=0.006149442990257512]:33.57355793179537,13[&rate=0.017430244215973452]:59.264497817970934)[&rate=4.946563686261392E-4]:165.94487842835332,(((32[&rate=0.0038329546642656537]:15.979662932895225,34[&rate=0.0046319697231887915]:15.979662932895225)[&rate=0.0020150864225315507]:76.41746032303502,33[&rate=0.003549141685166094]:92.39712325593024)[&rate=0.002564723406841659]:5.368835341509367,35[&rate=0.0015075676005245429]:97.7659585974396)[&rate=0.003115164109208462]:127.44341764888466)[&rate=0.002790552795490817]:244.55068619902,((((3[&rate=0.0011456564063524204]:23.414127187506942,28[&rate=0.0017814344524992073]:23.414127187506942)[&rate=0.0022703578911941456]:5.4567496512726485,(6[&rate=0.009160795419243566]:22.61132873633752,(20[&rate=0.001846852427333289]:14.7135317384348,((29[&rate=0.008564490445591861]:3.7563997208403146,39[&rate=4.7833161987527787E-4]:3.7563997208403146)[&rate=0.0039304574321212295]:8.601375755212135,40[&rate=0.002233636792387906]:12.35777547605245)[&rate=0.001585083356326529]:2.35575626238235)[&rate=0.0027495021862763754]:7.89779699790272)[&rate=0.003081047220118864]:6.259548102442071)[&rate=0.003368402332714263]:253.9014101214478,((((7[&rate=0.0010975695445598305]:48.758533964305265,19[&rate=0.0011055595143951683]:48.758533964305265)[&rate=0.008574723597093128]:46.275458316877454,(12[&rate=0.002185255701673432]:45.38322198534232,14[&rate=0.0039021728452684405]:45.38322198534232)[&rate=0.02890261668112847]:49.6507702958404)[&rate=0.002309852751858437]:43.884615207084636,((8[&rate=6.480279964418186E-4]:23.008625228502233,18[&rate=0.0012918645930967403]:23.008625228502233)[&rate=0.003624112245049141]:93.11587449374855,(10[&rate=0.003524128894592563]:54.94854362538513,16[&rate=0.0012847081331864754]:54.94854362538513)[&rate=0.0075010910835480215]:61.17595609686566)[&rate=0.0016047409072562349]:22.794107766016566)[&rate=0.002912357363073281]:10.311693324422606,((9[&rate=9.379182671478431E-4]:24.92826283751866,15[&rate=0.0038810618026066303]:24.92826283751866)[&rate=0.0036002981824644104]:75.80869804195859,(11[&rate=0.0027326218034370428]:23.54468702774481,17[&rate=0.0028989682839673167]:23.54468702774481)[&rate=0.0025361396347596066]:77.19227385173244)[&rate=0.003232465879316745]:48.49333993321271)[&rate=0.006316142807542044]:133.54198614753744)[&rate=0.004832162098277253]:68.1219677598786,(((24[&rate=8.283675104911784E-4]:35.33728050836312,25[&rate=0.001698308638212483]:35.33728050836312)[&rate=0.003724268715768097]:124.7995003222125,41[&rate=0.00603409114510865]:160.13678083057562)[&rate=0.004033987660285758]:86.28313306368244,38[&rate=0.0022403568501174324]:246.41991389425806)[&rate=0.0070519206485155144]:104.47434082584795)[&rate=0.0027195419753094216]:118.86580772523826)[&rate=0.002573554537834132]:63.5889169598496,(((((4[&rate=0.0033357045103832323]:16.522254190300398,((5[&rate=0.0017071835083101844]:7.02229029778294,37[&rate=0.014076802182843575]:7.02229029778294)[&rate=0.0020718063828533482]:2.84366781713703,42[&rate=0.0035616704033333666]:9.86595811491997)[&rate=0.008543498691427176]:6.656296075380428)[&rate=0.004402220704167167]:10.251864643435027,31[&rate=0.003597743148182562]:26.774118833735425)[&rate=0.00533062406356678]:11.59229282515636,36[&rate=0.0014187035737118299]:38.366411658891785)[&rate=0.002160324625547644]:106.17734576771826,23[&rate=0.0027855052849352006]:144.54375742661006)[&rate=0.0062399932828172055]:97.83626290713849,((26[&rate=7.16935049560478E-4]:7.514804345235888,30[&rate=0.002176958562126941]:7.514804345235888)[&rate=0.004700220047105903]:63.59143795340812,27[&rate=0.002344301502697309]:71.106242298644)[&rate=0.00169969832751161]:171.27377803510456)[&rate=0.00277446082341882]:290.9689590714453)[&rate=1.0]:0.0;
tree STATE_36000 = ((((((1[&rate=9.80375880388706E-4]:15.799972022628328,2[&rate=0.0017590726169822246]:15.799972022628328)[&rate=0.0017571566214079144]:6.400468414509064,(21[&rate=0.002836860851431273]:1.8521832008387547,22[&rate=0.0016107725305160765]:1.8521832008387547)[&rate=0.0012237880030607497]:20.348257236298636)[&rate=0.009940827495352689]:22.69767010303134,13[&rate=0.015658447898986533]:44.89811054016873)[&rate=7.788305909839975E-4]:134.97971184737327,(((32[&rate=0.0038910235834832612]:19.666124932994247,34[&rate=0.0027113470433003375]:19.666124932994247)[&rate=0.0022951356461839646]:51.42341230061618,35[&rate=0.0011882466326423409]:71.08953723361043)[&rate=0.002103939709085813]:8.679577427213502,33[&rate=0.0033641069722609453]:79.76911466082393)[&rate=0.003087799896971211]:100.10870772671805)[&rate=0.0027751633388110866]:278.1492466961143,((((3[&rate=0.0011198881768689354]:33.09759604547628,(6[&rate=0.009134165393198945]:21.637405135937094,(20[&rate=0.00340285469796291]:10.745544673730105,((29[&rate=0.006470887328690382]:2.0174517763143847,39[&rate=6.769598317946436E-4]:2.0174517763143847)[&rate=0.0021890853944210305]:4.711219845819434,40[&rate=0.003565003229771805]:6.7286716221338185)[&rate=0.0023047414169735034]:4.016873051596287)[&rate=0.0035600629664802297]:10.891860462206989)[&rate=0.0029602119581937625]:11.460190909539186)[&rate=0.0010134707889878306]:3.972117055153973,28[&rate=0.0017413662337553008]:37.06971310063025)[&rate=0.004992230666722022]:195.34000051266338,((((7[&rate=5.875218850930065E-4]:43.649574658558215,19[&rate=0.0010958480626067945]:43.649574658558215)[&rate=0.007210378749835311]:60.423590207447766,(10[&rate=0.0023983088337455427]:49.61428028199872,16[&rate=0.0012816556862771012]:49.61428028199872)[&rate=0.007151581121219976]:54.458884584007265)[&rate=0.005957718688006437]:23.170752633676486,((9[&rate=9.211603251652248E-4]:22.05372582620976,15[&rate=0.001955469950357734]:22.05372582620976)[&rate=0.0024152728352187436]:81.60849650998114,(11[&rate=0.002708617917748844]:23.25093436438907,17[&rate=0.0017307335004190544]:23.25093436438907)[&rate=0.0025138616875953375]:80.41128797180183)[&rate=0.0052032679568285315]:23.581695163491574)[&rate=0.001978261274138961]:3.19119089969341,((8[&rate=0.001976054162231185]:20.168919774198635,18[&rate=0.0012805166012378223]:20.168919774198635)[&rate=0.0025879616826473585]:73.82978659645605,(12[&rate=0.003526034492339905]:48.923959471160984,14[&rate=0.001724000114537954]:48.923959471160984)[&rate=0.02833974752366049]:45.07474689949369)[&rate=0.005074939205078759]:36.436402028721204)[&rate=0.006260660570397606]:101.97460521391776)[&rate=0.0021732462111655657]:132.5899611054787,(((24[&rate=0.002290326357846925]:25.414613034475472,25[&rate=0.0024355653373011486]:25.414613034475472)[&rate=0.003691554009263211]:136.32405966259063,41[&rate=0.005981086505481741]:161.7386726970661)[&rate=0.004177221444464392]:141.98297830925233,38[&rate=0.0022212521734593115]:303.72165100631844)[&rate=0.01214713946814449]:61.27802371245389)[&rate=0.0026638140535312567]:93.02739436488395)[&rate=0.0025194508902108255]:1.7539462636615895,(((((4[&rate=0.006544705397313733]:16.682987900510497,((5[&rate=0.0016921872736941645]:6.71315126802896,37[&rate=0.013953148793048256]:6.71315126802896)[&rate=0.001587256651409656]:5.548378856480091,42[&rate=0.0036133458532083343]:12.26153012450905)[&rate=0.0075463642109023]:4.421457776001446)[&rate=0.004491614874239298]:3.619840948049344,31[&rate=0.00558798365724007]:20.30282884855984)[&rate=0.0024920842706020424]:13.576551406998618,36[&rate=0.0014062414031506658]:33.87938025555846)[&rate=0.0019223905956281915]:84.61657494035074,23[&rate=0.0027679458918993937]:118.4959551959092)[&rate=0.005019893031792306]:101.55704228419205,((26[&rate=8.060956786082479E-4]:2.1792926792781517,30[&rate=0.004204668835051639]:2.1792926792781517)[&rate=0.006636015056419799]:48.821521047494315,27[&rate=0.0023098961667872265]:51.00081372677246)[&rate=0.001687789103461836]:169.0521837533288)[&rate=0.00277917225916786]:239.7280178672166)[&rate=1.0]:0.0;
tree STATE_37000 = ((((((1[&rate=0.0010805727942770583]:9.470329429009766,2[&rate=0.0019388543221964308]:9.470329429009766)[&rate=0.004037446604006409]:4.628718268158966,(21[&rate=0.00175891409476854]:0.03095835027404328,22[&rate=0.005659078100580969]:0.03095835027404328)[&rate=0.001891718456223604]:14.06808934689469)[&rate=0.00582885544857294]:43.685542494379916,13[&rate=0.016716823578801707]:57.784590191548645)[&rate=8.314728043789323E-4]:145.14284352982133,(((32[&rate=0.004078309980635578]:14.463118795396918,34[&rate=0.005202895480604862]:14.463118795396918)[&rate=0.0024521450716806447]:53.16971412267841,35[&rate=0.0010553159828612924]:67.63283291807532)[&rate=0.0036421050738971207]:6.044577147785205,33[&rate=0.0035968139407975257]:73.67741006586053)[&rate=0.0016647090749217174]:129.25002365550947)[&rate=0.0029938444558256613]:268.3327116338438,((((3[&rate=6.656142701021157E-4]:24.25786567523612,28[&rate=0.0011995109099438596]:24.25786567523612)[&rate=6.863995439668287E-4]:5.390552423007428,(6[&rate=0.009751555991538494]:20.97347155070132,(20[&rate=0.0034715804891372252]:12.916000379566098,((29[&rate=0.0034300002625818112]:4.61445400430939,39[&rate=8.28894537592302E-4]:4.61445400430939)[&rate=0.004579661002678244]:5.457166972646086,40[&rate=0.004176333267476545]:10.071620976955476)[&rate=0.0018651717897586583]:2.844379402610622)[&rate=0.0036436192767412773]:8.057471171135221)[&rate=0.0023239455207113404]:8.674946547542227)[&rate=0.0053366930697344465]:195.48135024767603,(((((7[&rate=6.243263612890664E-4]:42.95859119417282,19[&rate=0.0011644959118730573]:42.95859119417282)[&rate=0.00773128568533204]:54.555513569518034,(12[&rate=0.0016694778436395412]:53.61683551419049,14[&rate=0.001681189716104025]:53.61683551419049)[&rate=0.02837097069441593]:43.89726924950036)[&rate=0.005761478956953414]:6.615064590751501,(8[&rate=0.0015615347930372895]:20.399609676484886,18[&rate=0.0013429531418810766]:20.399609676484886)[&rate=0.002170335034554472]:83.72955967795747)[&rate=0.003632261154087911]:16.914423938544147,(10[&rate=0.0015847029401737287]:45.323529840877576,16[&rate=0.0022779612715599757]:45.323529840877576)[&rate=0.006920373869979695]:75.72006345210892)[&rate=0.0023802701589395194]:16.268017364460476,((9[&rate=0.0018076279868728146]:21.912492939613625,15[&rate=0.0020876428100578596]:21.912492939613625)[&rate=0.0025785243946434824]:71.20298492643195,(11[&rate=0.0016298345245851125]:23.308418521739235,17[&rate=0.002493944297846395]:23.308418521739235)[&rate=0.002966196054781124]:69.80705934430634)[&rate=0.005388374232381226]:44.196132791401396)[&rate=0.0067138719430104256]:87.81815768847261)[&rate=0.0029501593355254156]:134.81481982296302,(((24[&rate=0.0027515226514264065]:15.973073583744053,25[&rate=0.002600188493838001]:15.973073583744053)[&rate=0.003953097993120208]:133.2815074583529,41[&rate=0.006402756870374341]:149.25458104209696)[&rate=0.005106823228937213]:136.66571907930023,38[&rate=0.002371389613258069]:285.9203001213972)[&rate=0.008952510486716232]:74.02428804748541)[&rate=0.005804125987565094]:111.3155571863312)[&rate=0.0012934130388940702]:57.073927711272745,(((((4[&rate=0.006318578406810835]:16.031679641769905,((5[&rate=0.0017177551078972682]:8.221249592142348,37[&rate=0.010441199928379788]:8.221249592142348)[&rate=0.004466401523184755]:6.94366507936415,42[&rate=0.0037181677567163338]:15.164914671506498)[&rate=0.009069827850741232]:0.8667649702634073)[&rate=0.008967269332435213]:6.976226226284062,31[&rate=0.0058988667836751075]:23.007905868053967)[&rate=0.0026757201967435498]:22.846004536163917,36[&rate=0.0015012911619119976]:45.853910404217885)[&rate=0.0020523275769483845]:95.25525067585946,23[&rate=0.002955035099813954]:141.10916108007734)[&rate=0.005348479620541166]:102.95792319367428,((26[&rate=8.605807760627772E-4]:4.6994618949301215,30[&rate=0.0044888680899071625]:4.6994618949301215)[&rate=0.007568550620015093]:46.71520154304554,27[&rate=0.00246602517403195]:51.41466343797566)[&rate=0.001799905088297812]:192.65242083577596)[&rate=0.002675220500528672]:284.26698879273494)[&rate=1.0]:0.0;
tree STATE_38000 = (((((1[&rate=0.0015162333556543884]:18.06165677691572,2[&rate=0.002229546208825689]:18.06165677691572)[&rate=0.006280269474074459]:4.5164737014970235,(21[&rate=0.001869719462535545]:0.27068870788304406,22[&rate=0.006121168213344682]:0.27068870788304406)[&rate=0.0039551442926122485]:22.3074417705297)[&rate=0.00539702210992348]:51.21183342477309,13[&rate=0.017812508698709283]:73.78996390318584)[&rate=8.834918005829153E-4]:174.62501874327046,((32[&rate=0.00433522908693031]:25.11749292821485,34[&rate=0.002123437820413137]:25.11749292821485)[&rate=0.0023408226336784446]:48.672217205872066,(33[&rate=0.004529951584109486]:64.15104435110239,35[&rate=0.001691238135692897]:64.15104435110239)[&rate=0.0016487551221141246]:9.638665782984532)[&rate=0.0017695798595824279]:174.62527251236935)[&rate=0.002882861671009084]:234.39353207240515,(((((3[&rate=7.029026610431892E-4]:54.6344304382011,28[&rate=0.0012750758552995392]:54.6344304382011)[&rate=7.296402878588492E-4]:9.018021531075497,(6[&rate=0.010516370630064924]:17.972702357733095,((20[&rate=0.0032425815679063418]:7.4875897425846265,(29[&rate=0.0036460781492618196]:4.063552598378116,39[&rate=8.811119621972385E-4]:4.063552598378116)[&rate=0.004931440109436845]:3.42403714420651)[&rate=0.0050673394465075025]:2.0271148335635534,40[&rate=0.004660178555410727]:9.51470457614818)[&rate=0.005008711168175536]:8.457997781584915)[&rate=0.001359175147029967]:45.6797496115435)[&rate=0.005262673880054549]:218.56198743184805,(((((7[&rate=6.602320274193198E-4]:43.4776550599248,19[&rate=0.0012314672974584227]:43.4776550599248)[&rate=0.009272684679577224]:57.28881374441271,(10[&rate=7.138491832123349E-4]:52.26732808914323,16[&rate=0.0013503223599641238]:52.26732808914323)[&rate=0.008078954545678594]:48.49914071519428)[&rate=0.006113412017235936]:18.532120295880432,(12[&rate=0.0017746490438654693]:52.84597865727567,14[&rate=0.001787098722877892]:52.84597865727567)[&rate=0.020873014625400053]:66.45261044294227)[&rate=0.003889092766201043]:8.156222504475721,(8[&rate=4.730515837789021E-4]:20.77366886095212,18[&rate=0.002681591260373751]:20.77366886095212)[&rate=0.0030647100637781776]:106.68114274374153)[&rate=0.0039018756601206447]:30.336204124458263,((9[&rate=0.001954082985965598]:21.96200754189707,15[&rate=0.0029532325288893833]:21.96200754189707)[&rate=0.002727395666949163]:69.14166008804901,(11[&rate=0.0018939512933668283]:22.67509560852406,17[&rate=0.0010737759856192177]:22.67509560852406)[&rate=0.0031530559166111074]:68.42857202142201)[&rate=0.0018641724380705806]:66.68734809920585)[&rate=0.0063201694226531786]:124.42342367197273)[&rate=0.0031268625021610252]:79.10513234327715,(((24[&rate=0.0012277242100212796]:20.60088832588584,25[&rate=0.002790339721992363]:20.60088832588584)[&rate=0.0042103669133699406]:184.4106453257953,41[&rate=0.004779045712919441]:205.01153365168113)[&rate=0.00536797533712712]:52.15115669971851,38[&rate=0.0025207787727387037]:257.16269035139965)[&rate=0.009473132225832015]:104.15688139300215)[&rate=0.006186825884291164]:46.21710382680544,(((((4[&rate=0.006716626501492817]:18.016853911795636,((5[&rate=0.0018259676050453237]:10.58796738593788,37[&rate=0.011098958597732193]:10.58796738593788)[&rate=0.006087304352287378]:6.310641548077889,42[&rate=0.0010185978404439137]:16.89860893401577)[&rate=0.019785520201528715]:1.1182449777798666)[&rate=0.002298969087188413]:4.045749614909681,31[&rate=0.006267474876882683]:22.062603526705317)[&rate=0.0028731036403460285]:25.23183676301624,36[&rate=9.217516941047169E-4]:47.29444028972156)[&rate=0.00216740818400583]:89.16625634945234,23[&rate=0.0031330221631092185]:136.4606966391739)[&rate=0.005720555871737357]:76.17488096961577,((26[&rate=9.147943216470292E-4]:5.232513996707387,30[&rate=0.004771650904631175]:5.232513996707387)[&rate=0.006574106335159017]:48.643286382492846,27[&rate=0.0026213760391732423]:53.875800379200236)[&rate=0.001659130148496898]:158.75977722958945)[&rate=0.002980636237208493]:194.90109796241757)[&rate=0.0015054762162824763]:75.27183914765419)[&rate=1.0]:0.0;
tree STATE_39000 = (((((1[&rate=6.503392582515022E-4]:16.197715112487142,(21[&rate=0.0024857174330572135]:0.06935613484209219,22[&rate=0.013779387137103]:0.06935613484209219)[&rate=0.0014712868329510114]:16.12835897764505)[&rate=0.003903267307583287]:1.1772210834613013,2[&rate=0.001369497000165613]:17.374936195948443)[&rate=0.005047564865337274]:122.47797944190853,13[&rate=0.004642628542439882]:139.85291563785697)[&rate=4.821889995983072E-4]:137.37697608060049,((32[&rate=0.004125084277689036]:12.572090595555427,34[&rate=0.0024845874580246776]:12.572090595555427)[&rate=0.0034310028161162395]:52.80077890725886,(33[&rate=0.003909780728135521]:56.11060907301697,35[&rate=0.0015855706586259887]:56.11060907301697)[&rate=0.001541998208715449]:9.262260429797315)[&rate=0.001654999543028101]:211.85702221564316)[&rate=0.006236594517564701]:230.90545951532363,(((((3[&rate=6.573897053817762E-4]:50.42651843652806,28[&rate=5.361123206630482E-4]:50.42651843652806)[&rate=6.823960707491386E-4]:16.79988044419988,(6[&rate=0.009835435510010785]:17.185680458041055,(20[&rate=0.0032756075906047975]:7.872046105983117,((29[&rate=0.0034099945465581906]:5.664599544847236,39[&rate=0.002091229778522287]:5.664599544847236)[&rate=0.010785496370132102]:1.516275670416399,40[&rate=0.00582231562934511]:7.180875215263635)[&rate=5.172475584939862E-4]:0.6911708907194818)[&rate=0.0035618473598746543]:9.313634352057939)[&rate=0.0012711685404019027]:50.040718422686886)[&rate=0.0049219156849199235]:167.17745853636663,((((7[&rate=6.243611033464208E-4]:39.49593835371827,19[&rate=8.01071226195356E-4]:39.49593835371827)[&rate=0.008102629941316337]:81.79214300496746,((8[&rate=6.39799002901428E-4]:19.849157191990734,18[&rate=0.0025079581946517463]:19.849157191990734)[&rate=0.0025937369604884923]:76.06803085887489,(10[&rate=5.01641335614305E-4]:59.410963753862646,16[&rate=0.0012539534725436513]:59.410963753862646)[&rate=0.007917446614705436]:36.50622429700299)[&rate=0.004608680734151005]:25.370893307820097)[&rate=0.009150405600926899]:9.27256510151605,(12[&rate=0.0035590926948116833]:45.02424260447026,14[&rate=0.003435548973675001]:45.02424260447026)[&rate=0.01674042431741066]:85.53640385573152)[&rate=0.0036492291662193004]:28.46374010722724,((9[&rate=0.0020313223802640363]:20.954502216316413,15[&rate=7.935090482063784E-4]:20.954502216316413)[&rate=0.002403046529881097]:112.0840122205636,(11[&rate=0.004442709268129456]:21.61778816247899,17[&rate=0.0016444127295601179]:21.61778816247899)[&rate=0.0018907626671998325]:111.42072627440102)[&rate=0.0017240005021650873]:25.985872130549012)[&rate=0.007807954491787999]:75.37947084966555)[&rate=0.002936729153808006]:157.1888124042535,(((24[&rate=0.0029872481668141502]:16.527336986819094,25[&rate=0.0026096651924074478]:16.527336986819094)[&rate=0.002901087306071842]:179.14324980998168,41[&rate=0.0044696024485340905]:195.67058679680076)[&rate=0.005020398871418409]:122.7321097686364,38[&rate=0.0023575583175878875]:318.40269656543717)[&rate=0.00890577822152931]:73.1899732559109)[&rate=0.009836509371072501]:91.1733069333626,(((((4[&rate=0.002428929424981554]:18.64101871436236,((5[&rate=9.855402081125017E-4]:10.124321906248918,37[&rate=0.0059453688834416474]:10.124321906248918)[&rate=0.005693151326173264]:6.883529017897546,42[&rate=9.526436183657095E-4]:17.007850924146464)[&rate=0.018504407537636436]:1.6331677902158965)[&rate=0.005666021749998806]:8.577772535571455,31[&rate=0.005861655804742254]:27.218791249933815)[&rate=0.004579160462282021]:15.962935626327365,36[&rate=8.620682611569877E-4]:43.18172687626118)[&rate=0.002027068478804839]:124.48241121586024,23[&rate=0.0029301589408385663]:167.66413809212142)[&rate=0.005323038165994827]:83.1016088975019,((26[&rate=8.555613786471549E-4]:5.481433622423907,30[&rate=0.004462686453751604]:5.481433622423907)[&rate=0.006191558168348726]:44.58743588774834,27[&rate=0.0024658202296195413]:50.06886951017225)[&rate=0.0010377690161440542]:200.69687747945108)[&rate=0.00279320027612385]:232.00022976508734)[&rate=0.003421530868727761]:25.369374479070416)[&rate=1.0]:0.0;
tree STATE_40000 = ((((((1[&rate=0.0017629524369519873]:18.325724094444887,(21[&rate=0.0069601138974090095]:0.030184249826706318,22[&rate=0.004371379294816078]:0.030184249826706318)[&rate=0.001461315685999573]:18.29553984461818)[&rate=0.003470319921444389]:1.5229044201121056,2[&rate=0.0013437166968206491]:19.848628514556992)[&rate=0.005024564438125862]:118.1730310230713,13[&rate=0.00461198332451672]:138.0216595376283)[&rate=4.791046869940082E-4]:172.96243123085765,(((32[&rate=0.004097127919856289]:23.204295295770077,34[&rate=0.001022859746459555]:23.204295295770077)[&rate=0.003808636646643259]:27.30012579045874,35[&rate=0.00200289104305565]:50.50442108622882)[&rate=0.001116629212689728]:18.550953085173788,33[&rate=0.003883283516785757]:69.0553741714026)[&rate=0.0016437833455612827]:241.92871659708334)[&rate=0.006227343818990171]:167.80331423406602,((((3[&rate=6.543740177657879E-4]:54.5841841647553,(6[&rate=0.00976877918446616]:22.29921880731284,(20[&rate=0.0020056475379188585]:11.059539261225886,((29[&rate=0.003386884465517759]:4.482748028222105,39[&rate=0.0022650072734035445]:4.482748028222105)[&rate=0.009801677823696196]:0.3000158131376143,40[&rate=0.0057828568620783794]:4.782763841359719)[&rate=0.005168550148181851]:6.276775419866167)[&rate=0.006550564702745081]:11.239679546086954)[&rate=0.0015869825119018488]:32.28496535744246)[&rate=0.001142368444973892]:12.68050318978527,28[&rate=5.695056848189087E-4]:67.26468735454057)[&rate=0.00490428576797957]:164.87478457966017,((((7[&rate=4.1221348492781945E-4]:41.35455524735378,19[&rate=7.956422380067461E-4]:41.35455524735378)[&rate=0.005544026982079349]:61.6584791498364,(12[&rate=0.002025764863039685]:50.83103208110854,14[&rate=0.0048071664128123024]:50.83103208110854)[&rate=0.016626971775629527]:52.18200231608164)[&rate=0.003624497754599431]:56.09191376592284,((8[&rate=6.466761587859968E-4]:20.4228522736952,18[&rate=0.0011264539591548032]:20.4228522736952)[&rate=0.0025654926808108326]:118.28332060978876,(10[&rate=4.96663172404454E-4]:59.654809076324874,16[&rate=0.003022413738947124]:59.654809076324874)[&rate=0.005853196827333989]:79.05136380715908)[&rate=0.0030268839525308027]:20.398775279629064)[&rate=0.011083541635953481]:9.990425450784528,((9[&rate=0.0020774163009768198]:21.58461739388528,15[&rate=0.002047188092536532]:21.58461739388528)[&rate=0.003166606899318298]:69.48362878453047,(11[&rate=0.00441260031453585]:18.359268576963693,17[&rate=0.0016332682806269034]:18.359268576963693)[&rate=0.0018779486652097342]:72.70897760145206)[&rate=0.0026273651726494676]:78.0271274354818)[&rate=0.007785569058424045]:63.04409832030319)[&rate=0.00290871565728503]:131.66426395495728,(((24[&rate=0.0029670031066496854]:17.30508753563261,25[&rate=0.0033509581446408473]:17.30508753563261)[&rate=0.002881426171885966]:173.89380394097634,41[&rate=0.004439311235541565]:191.19889147660894)[&rate=0.004998160651578985]:83.90436700523344,38[&rate=0.0023436631275657155]:275.1032584818424)[&rate=0.008799137722754546]:88.70047740731565)[&rate=0.0018770531016898972]:114.98366911339394)[&rate=0.002766424608289508]:34.87349074461338,(((((4[&rate=0.0035096042966987727]:22.23197441326644,((5[&rate=0.001352389230387444]:11.750125861550933,37[&rate=0.005905076164515842]:11.750125861550933)[&rate=0.009949376489781602]:2.559131215767895,42[&rate=0.0015751142416986087]:14.309257077318827)[&rate=0.00335471565921088]:7.9227173359476115)[&rate=0.007709194682057543]:4.983159140171377,31[&rate=0.005841612785851577]:27.215133553437816)[&rate=0.0011988339927937659]:15.677225730712053,36[&rate=0.0011537412173381319]:42.89235928414987)[&rate=0.0020057324094058717]:113.81038922878287,23[&rate=0.002659484244080905]:156.70274851293274)[&rate=0.005277970445218447]:100.04900987478962,((26[&rate=0.018517542471829667]:1.6505662994915828,30[&rate=0.003098057718139455]:1.6505662994915828)[&rate=0.004299419597341463]:64.16075576493593,27[&rate=0.001796938252100703]:65.81132206442751)[&rate=0.0016237516310114533]:190.94043632329485)[&rate=0.0031717063299843305]:256.909137359443)[&rate=1.0]:0.0;
tree STATE_41000 = (((((1[&rate=0.001104383597361563]:20.678560564489523,(2[&rate=0.0014085006123994387]:17.66291029248789,(21[&rate=0.003785475430799664]:0.4815435202087066,22[&rate=0.0024390300929736128]:0.4815435202087066)[&rate=0.004347799718621483]:17.181366772279183)[&rate=0.0032386230720002017]:3.0156502720016327)[&rate=0.005174706704221188]:110.46227336257729,((32[&rate=0.004310352643631299]:23.760204696185507,34[&rate=0.0026622714351978464]:23.760204696185507)[&rate=0.003462277810905725]:37.94261772466572,(33[&rate=0.004263651385133389]:49.0102823467572,35[&rate=0.0020627407282671475]:49.0102823467572)[&rate=0.002048602537899115]:12.692540074094033)[&rate=0.0023022940006175783]:69.43801150621557)[&rate=4.93421124625132E-4]:130.61516003117583,13[&rate=0.0027570124709766068]:261.75599395824264)[&rate=0.006413427115214639]:135.59075256800583,(((((4[&rate=0.004338841615953736]:19.737836905081412,((5[&rate=0.0014210155269641287]:14.537546029118479,37[&rate=0.006204726220340012]:14.537546029118479)[&rate=0.006740033960276059]:1.5049777288883686,42[&rate=0.0016221812510920218]:16.042523758006848)[&rate=0.0034549600918150755]:3.6953131470745646)[&rate=0.008688100351165795]:7.16707010721888,31[&rate=0.0031978672343087066]:26.904907012300292)[&rate=0.002611087843241437]:15.896547800645585,36[&rate=0.0014401356981493872]:42.80145481294588)[&rate=0.0024436445053706533]:94.31045943972575,23[&rate=0.0027389540162307585]:137.11191425267162)[&rate=0.003191008799957649]:101.21497120768734,((26[&rate=0.008624707658787532]:2.0734250530467087,30[&rate=0.005091617686918096]:2.0734250530467087)[&rate=0.004427893341280992]:56.883672338946,27[&rate=0.004380449136425485]:58.957097391992704)[&rate=0.001711958670912541]:179.36978806836626)[&rate=0.0037874922871654945]:159.0198610658895)[&rate=0.002488208976142133]:62.832596217072705,((((3[&rate=5.642879320270098E-4]:45.764202918943106,(6[&rate=0.010168250704733506]:15.079772819654009,(20[&rate=0.0032191134927781195]:8.346631259348822,((29[&rate=0.00574108592161118]:5.711802911241704,39[&rate=0.0013234946180011524]:5.711802911241704)[&rate=0.013143446111442723]:1.8079815892664994,40[&rate=0.0056042035851451765]:7.519784500508203)[&rate=0.004194275707514792]:0.8268467588406185)[&rate=0.010742351773038531]:6.733141560305187)[&rate=0.0016284819824858529]:30.684430099289095)[&rate=0.0011765042967787484]:9.98371541279235,28[&rate=6.921812251866343E-4]:55.747918331735455)[&rate=0.003945247618394062]:197.70224495647327,(((((7[&rate=0.0012715178758717109]:42.335836314977925,19[&rate=0.0017748159049788752]:42.335836314977925)[&rate=0.005709691645082926]:92.74382560479923,(10[&rate=5.082775224998201E-4]:58.98466938970458,16[&rate=0.001920820795672709]:58.98466938970458)[&rate=0.0057579820351289735]:76.09499253007257)[&rate=0.0012595398544014]:12.635643513073461,(8[&rate=6.659999082461822E-4]:20.954910428687473,18[&rate=5.841570226788184E-4]:20.954910428687473)[&rate=0.002668969420112038]:126.76039500416314)[&rate=0.0010984845928256508]:11.930289653417333,(12[&rate=0.002295742689232552]:49.24182078607999,14[&rate=0.0021244257653219253]:49.24182078607999)[&rate=0.017123813094241783]:110.40377430018796)[&rate=0.0027426842307472867]:18.784543354630415,((9[&rate=0.0013401190065074238]:22.203416457296576,15[&rate=0.005992910209895194]:22.203416457296576)[&rate=0.003261230332171196]:41.67958903108781,(11[&rate=0.003023906980632472]:18.692534660676955,17[&rate=0.0016956921752643583]:18.692534660676955)[&rate=0.001867782788689768]:45.19047082770743)[&rate=0.002714806072497277]:114.54713295251398)[&rate=0.007985861513411489]:75.02002484731037)[&rate=0.00949977020358395]:69.64342371147603,(((24[&rate=0.006299085240506161]:8.682734306521368,25[&rate=0.0032940210727560146]:8.682734306521368)[&rate=0.0030330264998451365]:197.35394346193,41[&rate=0.007735937667490275]:206.03667776845134)[&rate=0.005168836771319914]:81.08295942581617,38[&rate=0.0024169785006702567]:287.1196371942675)[&rate=0.008994414532773283]:35.97394980541725)[&rate=0.004033576583288784]:137.0857557436364)[&rate=1.0]:0.0;
tree STATE_42000 = (((((1[&rate=9.937559896550255E-4]:7.647336606776201,2[&rate=0.0027541595337584562]:7.647336606776201)[&rate=0.0014365867508681345]:5.839750911038801,(21[&rate=0.005796645802598207]:0.3393214325937089,22[&rate=0.0018800779675681174]:0.3393214325937089)[&rate=0.0020628189346997682]:13.147766085221294)[&rate=0.006171730742878334]:84.72670639894001,((32[&rate=0.002306474951156067]:35.487317368078386,34[&rate=0.0026586761796611375]:35.487317368078386)[&rate=0.0055429095052783]:21.459662216742693,(33[&rate=0.004257893551410526]:43.780983060302894,35[&rate=0.002057828759581259]:43.780983060302894)[&rate=0.0020458360094679708]:13.165996524518185)[&rate=0.005312950609399177]:41.26681433193393)[&rate=4.931004895573219E-4]:200.35221075628928,13[&rate=0.0027545531113639357]:298.5660046730443)[&rate=0.004412636070218244]:164.71071992990335,(((((3[&rate=8.55010527153354E-4]:45.51051722962316,(6[&rate=0.010154519024649533]:14.916180371760106,(20[&rate=0.0014695926619026074]:7.768412487950248,((29[&rate=0.006216196134342112]:4.12126361890081,39[&rate=0.0014330219475155493]:4.12126361890081)[&rate=0.0037206678240063206]:1.0708976296280976,40[&rate=0.005596635407196846]:5.192161248528907)[&rate=0.0046086745686107836]:2.5762512394213406)[&rate=0.007962728542818933]:7.147767883809858)[&rate=0.0016104434676749138]:30.594336857863055)[&rate=0.0022278903818413126]:0.44693819723052286,28[&rate=7.063548184101663E-4]:45.957455426853684)[&rate=0.003939919771970821]:201.73074842781176,(((((7[&rate=0.0012698007588179]:36.646114210599045,19[&rate=7.242468495884242E-4]:36.646114210599045)[&rate=0.006015301321713119]:78.51004491529179,(10[&rate=9.99605698615747E-4]:49.94014619176688,16[&rate=0.0019182268296670775]:49.94014619176688)[&rate=0.005498523656763132]:65.21601293412397)[&rate=0.0027662138489039146]:5.365828812627086,((9[&rate=0.001328790062874583]:21.878337181357118,15[&rate=0.00594224803613682]:21.878337181357118)[&rate=0.0022554149474113302]:58.83618878602409,(11[&rate=0.0030198233555855003]:18.36992679992492,17[&rate=0.001693402233449609]:18.36992679992492)[&rate=0.0018652604476829023]:62.34459916745629)[&rate=0.0030481136204687834]:39.80746197113672)[&rate=0.003703811164325813]:4.531561754752545,(8[&rate=0.0018788009119749237]:20.73442709792328,18[&rate=0.0017507416952741689]:20.73442709792328)[&rate=0.002714763091488672]:104.31912259534718)[&rate=0.004487974282718794]:68.50611699394412,(12[&rate=0.0034847595076614073]:47.27539788876866,14[&rate=0.0021351270543396154]:47.27539788876866)[&rate=0.0069611147311868776]:146.28426879844594)[&rate=0.007946317178859361]:54.12853716745087)[&rate=0.003419357528403066]:137.60074603866195,(((24[&rate=0.006985299330832987]:17.710959906431345,25[&rate=0.003385286530458843]:17.710959906431345)[&rate=0.003015748411257393]:125.87276523314058,41[&rate=0.0077254906963952295]:143.58372513957192)[&rate=0.005173883881853981]:127.08729804056503,38[&rate=0.0024165233028824624]:270.67102318013696)[&rate=0.004834401732789063]:114.61792671319046)[&rate=0.006509115023934854]:49.2485550389456,(((((4[&rate=0.005616084022843984]:16.51226155337499,((5[&rate=0.0014190965213084611]:9.643508330544076,37[&rate=0.006196347068611713]:9.643508330544076)[&rate=0.005103413040292158]:2.623358276623309,42[&rate=0.0055495542957345705]:12.266866607167385)[&rate=0.007316440563678023]:4.245394946207606)[&rate=0.009771502988835482]:6.56427820568862,31[&rate=0.005439759612461706]:23.07653975906361)[&rate=0.003434626612430615]:15.623065684198945,36[&rate=0.003026292702997804]:38.699605443262556)[&rate=0.00248885592437956]:67.84883525094423,23[&rate=0.00272893221646781]:106.54844069420679)[&rate=0.003185387444198825]:130.00098031701313,((26[&rate=0.0035633643467290537]:5.183986105109504,30[&rate=0.003564746980851045]:5.183986105109504)[&rate=0.003462155443673033]:56.35682590040873,27[&rate=0.004374533573570854]:61.540812005518234)[&rate=0.001705965391466214]:175.0086090057017)[&rate=0.00378854141507857]:197.9880839210531)[&rate=0.004160547915957582]:28.73921967067463)[&rate=1.0]:0.0;
tree STATE_43000 = ((((((1[&rate=9.687423909475984E-4]:11.754077569710995,2[&rate=0.0018996977412526995]:11.754077569710995)[&rate=0.0014993681155131505]:9.81456208429128,(21[&rate=0.005898744795007715]:1.5795576858139817,22[&rate=0.0036424609039843]:1.5795576858139817)[&rate=0.0014279094574017185]:19.989081968188295)[&rate=0.00628043627852284]:68.53227696130566,(((32[&rate=0.00379380333917843]:19.273870930782092,34[&rate=0.002705504668290635]:19.273870930782092)[&rate=0.004094594490927706]:33.59168505701395,33[&rate=0.005570688162116134]:52.865555987796036)[&rate=0.0022552080228414478]:0.6008794834020676,35[&rate=0.0020940742454219736]:53.4664354711981)[&rate=0.005406530055266857]:36.63448114410982)[&rate=0.0011303464455788726]:150.9229895210413,13[&rate=0.002803070323627958]:241.02390613634924)[&rate=0.004480836458758427]:212.2887228099114,(((((4[&rate=0.005715002697199435]:17.267692711852362,((5[&rate=0.0027434172557750853]:6.353319215270696,37[&rate=0.006605558370972624]:6.353319215270696)[&rate=0.0051933018044591625]:3.4156754708115713,42[&rate=0.005550836684434945]:9.768994686082268)[&rate=0.007445308400893212]:7.498698025770095)[&rate=0.008525708537848184]:3.766556849271467,31[&rate=0.005415150360146744]:21.03424956112383)[&rate=0.0029077253744397022]:12.951961214002601,36[&rate=0.003664234584908778]:33.98621077512643)[&rate=0.0025202288791909538]:74.26491302841015,23[&rate=0.0027682797507327423]:108.25112380353659)[&rate=0.0032606392446029265]:110.08205372859979,((26[&rate=0.004123561295859308]:5.372748815784842,30[&rate=0.0024638929257666405]:5.372748815784842)[&rate=0.004684978680436657]:48.84144813524901,27[&rate=0.004451584248306819]:54.214196951033855)[&rate=0.0017388966181323335]:164.1189805811025)[&rate=0.0038498389300428114]:234.97945141412427)[&rate=0.004272447134788418]:1.3024668437256537,((((3[&rate=8.307492681773593E-4]:39.90814304206033,28[&rate=0.0016146260176236938]:39.90814304206033)[&rate=0.002267131241148443]:7.051732531637597,(6[&rate=0.008884436246621814]:16.253523678101548,(20[&rate=0.003335770977971338]:6.8488195316977984,((29[&rate=0.011945260099812253]:1.6966355944917049,39[&rate=0.0012080975587026044]:1.6966355944917049)[&rate=0.0025650270848468644]:1.993608300461331,40[&rate=0.006315482922004358]:3.690243894953036)[&rate=0.003919814928225276]:3.1585756367447626)[&rate=0.008203627652067216]:9.404704146403748)[&rate=0.0010069350404776575]:30.70635189559638)[&rate=0.003999719493725423]:173.11828593980152,(((((7[&rate=0.0012786863351445308]:39.91756728642357,19[&rate=7.293148499473112E-4]:39.91756728642357)[&rate=0.006153347443705161]:78.14832797678159,((9[&rate=0.001365769497019174]:23.037380680105276,15[&rate=0.0011680822243880988]:23.037380680105276)[&rate=0.0022951406095701316]:63.63935131880855,(11[&rate=0.0030730128950677855]:19.352443975823952,17[&rate=0.0015722019211946963]:19.352443975823952)[&rate=0.002383009103776183]:67.32428802308988)[&rate=0.007409930984227147]:31.38916326429134)[&rate=0.0028202042178022413]:13.157233680208321,(10[&rate=0.0010259423658644006]:53.13120136550375,16[&rate=0.0019687664590804046]:53.13120136550375)[&rate=0.005561780950966963]:78.09192757790973)[&rate=0.001271660858516107]:9.372680239805646,(8[&rate=0.0019429510296164996]:21.507330448611192,18[&rate=0.0018105193358880795]:21.507330448611192)[&rate=0.0029022487639490196]:119.08847873460795)[&rate=0.008874165474966285]:65.5291412098932,(12[&rate=0.0031138722235688893]:50.55838909169426,14[&rate=0.0026812196995621073]:50.55838909169426)[&rate=0.007051815001631838]:155.56656130141806)[&rate=0.005743566784053104]:13.953211120387124)[&rate=0.0034904531189516954]:164.78212836566425,(((24[&rate=0.007108334624913829]:7.831896187554502,25[&rate=6.023394860325863E-4]:7.831896187554502)[&rate=0.0030688661768677244]:154.6856739732557,41[&rate=0.007861563323551082]:162.51757016081018)[&rate=0.005297350228562653]:100.99535826514392,38[&rate=0.0024647099460560792]:263.5129284259541)[&rate=0.004894270025494052]:121.3473614532096)[&rate=0.002297380453588419]:69.7548059108226)[&rate=1.0]:0.0;
tree STATE_44000 = ((((((1[&rate=0.004977354085968974]:4.705688764247324,2[&rate=0.001706849895801958]:4.705688764247324)[&rate=0.0014756574977443804]:7.903557504966002,(21[&rate=0.005558845197826081]:0.4215381666527138,22[&rate=0.003432573709395918]:0.4215381666527138)[&rate=0.0013704334833366382]:12.187708102560613)[&rate=0.00443178877802055]:92.56852023139821,((32[&rate=0.0059617823211529095]:21.931833296745115,34[&rate=0.0031270802180996668]:21.931833296745115)[&rate=0.0033399905415030053]:38.47543646178336,(33[&rate=0.006073293821589509]:51.34169688473405,35[&rate=8.383460415619488E-4]:51.34169688473405)[&rate=0.002042745359372113]:9.065572873794423)[&rate=0.00509455348778963]:44.77049674208307)[&rate=0.003438306047395501]:116.6274256688312,13[&rate=0.0026525850141439003]:221.80519216944273)[&rate=0.004195550863076903]:230.35484877485064,(((((4[&rate=0.005488228549899517]:21.31907652678221,((5[&rate=0.002222218541688987]:9.26655919860797,37[&rate=0.009248410121347337]:9.26655919860797)[&rate=0.0035546431882856576]:0.8892114729099063,42[&rate=0.005054918923833107]:10.155770671517876)[&rate=0.005251713684302433]:11.163305855264335)[&rate=0.008761777541646844]:6.739682690373968,31[&rate=0.003916347838751114]:28.05875921715618)[&rate=0.004343098227010959]:10.663887951412264,36[&rate=0.0034262187163890028]:38.72264716856844)[&rate=0.0023818724752542085]:77.73868411772546,23[&rate=0.0026074062045092017]:116.4613312862939)[&rate=0.003062168505664819]:94.93760707586952,((26[&rate=0.01196892767370711]:1.0248879730005824,30[&rate=0.002321917600162445]:1.0248879730005824)[&rate=0.004386324451160603]:47.77265780201437,27[&rate=0.0032028689229442074]:48.79754577501495)[&rate=0.0016364453383231929]:162.60139258714847)[&rate=0.003630532437358088]:240.76110258212995)[&rate=0.002084683305915007]:14.330582955110003,((((3[&rate=7.805213267380427E-4]:29.64123659993704,28[&rate=0.001517004094250448]:29.64123659993704)[&rate=8.390931023825257E-4]:35.51259794473721,(6[&rate=0.006873119515272843]:28.471309490697166,((20[&rate=0.005754660570538321]:5.035139718306777,40[&rate=0.010251730396585064]:5.035139718306777)[&rate=0.00209959166337545]:0.34914180772472214,(29[&rate=0.0043008964603898844]:2.6492392468402284,39[&rate=0.003577582337830856]:2.6492392468402284)[&rate=0.0028342263994303404]:2.7350422791912705)[&rate=0.0047652698666978055]:23.087027964665666)[&rate=9.379484452534904E-4]:36.68252505397709)[&rate=0.0037644149592013106]:186.47889406730155,((((7[&rate=0.001212963310309487]:42.08683190306131,19[&rate=0.002279216085951806]:42.08683190306131)[&rate=0.006966511865670702]:84.92250827311007,((8[&rate=0.0012348979336794007]:22.825870280548045,18[&rate=0.0017061929383381939]:22.825870280548045)[&rate=0.004240945629297829]:92.82780742598477,(10[&rate=0.002443459669065208]:54.01468336419138,16[&rate=0.001855321488635242]:54.01468336419138)[&rate=0.009044942788860711]:61.63899434234144)[&rate=0.0025087092767432546]:11.35566246963856)[&rate=0.0011926487123407306]:9.566258996107734,((9[&rate=0.0024723680835959773]:19.759541185584435,15[&rate=0.0011007745695438447]:19.759541185584435)[&rate=0.002172425027187709]:65.26203032644987,(11[&rate=0.0018328849957238603]:21.007202154386444,17[&rate=0.001448577504509458]:21.007202154386444)[&rate=0.0021078284306419075]:64.01436935764787)[&rate=0.004053611132336028]:51.5540276602448)[&rate=0.004531650161241905]:86.38842136723602,(12[&rate=0.003711855112108768]:46.25591024428599,14[&rate=0.002670220971702345]:46.25591024428599)[&rate=0.006665113986630902]:176.70811029522915)[&rate=0.005391816087233719]:28.668708072460674)[&rate=0.006569549592975779]:122.1535222374279,(((24[&rate=0.002201420551193599]:45.87715126119426,25[&rate=5.676312631458E-4]:45.87715126119426)[&rate=0.005341823388338217]:160.9466183886785,41[&rate=0.004010635895261279]:206.82376964987276)[&rate=0.0041579997355624095]:62.84435756229277,38[&rate=0.00232521528363697]:269.66812721216553)[&rate=0.005579258220933975]:104.11812363723817)[&rate=0.0021550963535091608]:92.70437304999967)[&rate=1.0]:0.0;
tree STATE_45000 = ((((((1[&rate=0.0042548226382804555]:8.660198961325584,2[&rate=0.004368772827415479]:8.660198961325584)[&rate=0.001412843334539744]:4.02934002111075,(21[&rate=0.0038053305805167536]:0.44215378617248197,22[&rate=0.003161989344811822]:0.44215378617248197)[&rate=0.0021216918537845875]:12.247385196263853)[&rate=0.004068501860126524]:104.1034144803281,(((32[&rate=0.005491824436450561]:9.167608589629491,34[&rate=0.0028805774229803565]:9.167608589629491)[&rate=0.0036916084549457307]:39.27509674234827,33[&rate=0.005644945677817106]:48.442705331977756)[&rate=0.0016651432688506132]:13.811620713102215,35[&rate=8.607879053348942E-4]:62.25432604507997)[&rate=0.004691754484496549]:54.53862741768446)[&rate=0.003176311786480554]:91.68782513767549,13[&rate=0.002443485926601213]:208.48077860043992)[&rate=0.003865777426588682]:219.93859844072443,((((3[&rate=0.00187704527084757]:23.828026647060934,28[&rate=0.0013797766654782167]:23.828026647060934)[&rate=7.767753494484031E-4]:19.31597883174523,(6[&rate=0.006282804159906628]:18.957874518439166,(20[&rate=0.005935302483761827]:6.742645703926895,((29[&rate=0.005339317733072067]:0.9666064819856318,39[&rate=0.0033011385075552273]:0.9666064819856318)[&rate=0.0031525275163252183]:3.6425499614497547,40[&rate=0.010131451840048083]:4.609156443435387)[&rate=0.0035611578591820225]:2.1334892604915083)[&rate=0.00460558117075951]:12.21522881451227)[&rate=8.579056533079034E-4]:24.186130960367)[&rate=0.0034696739114192464]:224.83276082858168,((((7[&rate=0.0011173473281185086]:38.60178740060618,19[&rate=7.047316708173507E-4]:38.60178740060618)[&rate=0.006450887547191447]:92.59195636885786,((8[&rate=0.0011375528797814142]:22.657863816049485,18[&rate=0.0011887810008801712]:22.657863816049485)[&rate=0.0018281211126974064]:88.88117722415173,(10[&rate=0.002012893812627259]:53.91283968684574,16[&rate=0.0016996948141676457]:53.91283968684574)[&rate=0.008379329318300467]:57.62620135335547)[&rate=0.003910256267419206]:19.654702729262837)[&rate=0.0010415432324771964]:24.02400333617726,((9[&rate=0.0015347646661415654]:19.614103985867544,15[&rate=7.858243720462412E-4]:19.614103985867544)[&rate=0.0020165290728567263]:92.30791937323919,(11[&rate=0.001697046503120499]:20.852581729421843,17[&rate=0.0013343884275100386]:20.852581729421843)[&rate=0.0019312456549325572]:91.06944162968489)[&rate=0.0037372454000828216]:43.29572374653458)[&rate=0.003506734055612445]:48.599501976123975,(12[&rate=0.0033750718699358815]:45.77075492825735,14[&rate=0.002427947055027553]:45.77075492825735)[&rate=0.006160519060254061]:158.04649415350792)[&rate=0.007916364980954396]:64.15951722562255)[&rate=0.006059702355520944]:98.91985600523594,(((24[&rate=0.0020278860457557746]:29.446124562675404,25[&rate=0.0016694817353402928]:29.446124562675404)[&rate=0.0029551777677119507]:178.8139343134524,41[&rate=0.005296271482231382]:208.2600588761278)[&rate=0.005574282527589916]:51.455540830904,38[&rate=0.002141922234881765]:259.7155997070318)[&rate=0.004371661209014557]:107.18102260559198)[&rate=0.0030991323805326294]:61.522754728540576)[&rate=0.0027213525249208206]:29.60147843361517,(((((4[&rate=0.005055600160961998]:21.4905015077557,((5[&rate=0.004499048148998844]:4.883417319866062,37[&rate=0.01673712823869015]:4.883417319866062)[&rate=0.0049320441334759066]:1.8686605733984436,42[&rate=0.005789105601872719]:6.752077893264506)[&rate=0.0025663398298140776]:14.738423614491193)[&rate=0.005204243368381989]:4.275213270101105,31[&rate=0.00302336793466185]:25.765714777856804)[&rate=0.003255751493743842]:13.366260807033111,36[&rate=0.003241011514532043]:39.131975584889915)[&rate=0.002704889867830045]:98.73936644318107,23[&rate=0.0028435962872778286]:137.87134202807098)[&rate=0.0028207825983219835]:117.41345977878038,((26[&rate=0.005750992197257851]:2.2539601997249457,30[&rate=0.0019431101410033397]:2.2539601997249457)[&rate=0.004023793530372073]:69.77223007530407,27[&rate=0.002950391824063579]:72.02619027502901)[&rate=0.0015074469365284437]:183.25861153182234)[&rate=0.003393974763091703]:202.73605366792816)[&rate=1.0]:0.0;
tree STATE_46000 = ((((((1[&rate=0.0024133043740476316]:4.985666516955417,2[&rate=0.0055988663391938]:4.985666516955417)[&rate=0.0036323152163652227]:7.434938106108525,(21[&rate=0.004016171556323011]:0.25374555874495636,22[&rate=0.0033615746456383275]:0.25374555874495636)[&rate=9.89718602817141E-4]:12.166859064318986)[&rate=0.004309384865833326]:90.83410620974851,(((32[&rate=0.005796108544925467]:10.8500982201276,34[&rate=0.0051285781342661685]:10.8500982201276)[&rate=0.0033889442414696404]:38.192675498200096,33[&rate=0.00595771373575099]:49.042773718327695)[&rate=0.005408640294699773]:0.04380153336989423,35[&rate=9.259705348802848E-4]:49.08657525169759)[&rate=0.004917833423355823]:54.16813558111486)[&rate=0.0033306701653843455]:87.73338189472754,13[&rate=0.0025758524007612423]:190.98809272754)[&rate=0.004165746510568682]:254.09426484484254,((((3[&rate=0.0015866434528854722]:23.644292514025633,28[&rate=0.0016145478290305983]:23.644292514025633)[&rate=0.0017602271633900806]:17.72548457495576,(6[&rate=0.007295585788454455]:22.375745436661063,((20[&rate=0.006950022779499086]:4.441836846708384,(29[&rate=0.024429851500978317]:0.3683183144839643,39[&rate=0.006098155600979276]:0.3683183144839643)[&rate=0.003457610883201192]:4.073518532224419)[&rate=0.007631003638224181]:3.4357410257880066,40[&rate=0.004290435062783944]:7.87757787249639)[&rate=0.003379643307724876]:14.498167564164673)[&rate=4.1441263366564905E-4]:18.99403165232033)[&rate=0.0028406319314842185]:220.56981222963054,(((((7[&rate=0.0011509685500930345]:41.17421556900173,19[&rate=7.259371986492157E-4]:41.17421556900173)[&rate=0.007609288919711365]:70.6958841238687,(8[&rate=0.0012225777732228584]:17.27765379836539,18[&rate=0.0012776348729702368]:17.27765379836539)[&rate=0.0019203751184631362]:94.59244589450503)[&rate=0.004165135219574091]:9.049430186285079,(10[&rate=0.002106784869520969]:55.3685584304997,16[&rate=0.004291417382513805]:55.3685584304997)[&rate=0.007661376366648333]:65.55097144865582)[&rate=0.0050288201759588]:25.759984824005244,((9[&rate=0.003156631664611004]:20.52137285123335,15[&rate=0.0025863660053418434]:20.52137285123335)[&rate=0.002741073249752039]:106.7987666632716,(11[&rate=0.0017910743235889058]:21.851567066169068,17[&rate=0.0018547164007648134]:21.851567066169068)[&rate=0.0020382496876086456]:105.46857244833589)[&rate=0.005722659500441448]:19.35937518865579)[&rate=0.004903165294836984]:67.51440061426933,(12[&rate=0.003562073611976133]:47.50314896255008,14[&rate=0.001789404622236219]:47.50314896255008)[&rate=0.006501853360293611]:166.69076635488)[&rate=0.007027370845677825]:47.74567400118184)[&rate=0.004332466211614877]:129.75310261665066,(((24[&rate=0.0019149039142586466]:24.04770713334316,25[&rate=0.002659925622537526]:24.04770713334316)[&rate=0.0031148178780490096]:187.43891678798252,41[&rate=0.0055897206382576675]:211.48662392132567)[&rate=0.0048728898361841515]:93.23581078466347,38[&rate=0.002260599170890773]:304.72243470598914)[&rate=0.004613880720746158]:86.97025722927344)[&rate=0.00642994837841711]:53.38966563711995)[&rate=0.0035718173350138653]:8.89009222026084,(((((4[&rate=0.008674834777151724]:10.889429620334008,((5[&rate=0.0024017960610434102]:4.3508206642658225,37[&rate=0.01375017626937678]:4.3508206642658225)[&rate=0.0018996275168368733]:3.8842519347409334,42[&rate=0.004189339158936999]:8.235072599006756)[&rate=0.003835733745680059]:2.654357021327252)[&rate=0.0023821107624112086]:26.70819223768948,31[&rate=0.00402964916842121]:37.59762185802349)[&rate=0.003305052236824192]:11.902253844640363,36[&rate=0.0028611166306698665]:49.49987570266385)[&rate=0.002866470585103508]:110.92637903960897,23[&rate=0.002801741220229318]:160.42625474227282)[&rate=0.00297707297642947]:106.15542191271834,((26[&rate=0.0013538328535936395]:9.29934041938995,30[&rate=0.0021330787489378684]:9.29934041938995)[&rate=0.006796637259370235]:49.8912488201905,27[&rate=0.002567789587165683]:59.19058923958045)[&rate=0.0015909696624373758]:207.3910874154107)[&rate=0.0029101013239347198]:187.39077313765222)[&rate=1.0]:0.0;
tree STATE_47000 = ((((((1[&rate=0.0021900413232913848]:5.030211879350543,2[&rate=0.0018284270540761655]:5.030211879350543)[&rate=0.006209555040231256]:3.8775338583649566,(21[&rate=0.0038859110525296158]:0.25245386987089896,22[&rate=0.007078542540770205]:0.25245386987089896)[&rate=8.98156346090765E-4]:8.6552918678446)[&rate=0.003910708917288259]:80.65458208187913,(((32[&rate=0.001988680372906067]:26.965180931855098,34[&rate=0.0025417301626620248]:26.965180931855098)[&rate=0.005628434257753148]:22.427014943481897,35[&rate=8.436720225192291E-4]:49.392195875336995)[&rate=0.005651493897180866]:2.1879570019747305,33[&rate=0.005409620363012513]:51.580152877311725)[&rate=0.008892176169396214]:37.9821749422829)[&rate=0.002176816897980195]:103.25216449401913,13[&rate=0.003397076811175341]:192.81449231361375)[&rate=0.00288357072573502]:280.29975361557763,(((((3[&rate=0.001329219131474208]:20.750914499835517,28[&rate=0.0015301878209788703]:20.750914499835517)[&rate=0.006120408914698624]:4.7712067916042,(20[&rate=0.003738000441062884]:6.4247589676259125,((29[&rate=0.022169762291226806]:1.0772776766444365,39[&rate=0.006352222991921725]:1.0772776766444365)[&rate=0.0024056289149866805]:4.4025910684265614,40[&rate=0.003609024612251769]:5.479868745070998)[&rate=0.006925033363225464]:0.9448902225549141)[&rate=0.00434137271534433]:19.097362323813805)[&rate=6.863833229534438E-4]:32.93187507965348,6[&rate=0.0028548882030070373]:58.4539963710932)[&rate=0.0022625208643273324]:239.2004588583086,(((7[&rate=0.0015280783388709263]:33.93613846537372,19[&rate=0.0016622220758728589]:33.93613846537372)[&rate=0.006232691058237099]:102.27991553893631,(((8[&rate=0.001099526051026905]:18.078980751984993,18[&rate=0.002032067825304961]:18.078980751984993)[&rate=0.003879335075408783]:79.49400362836604,(10[&rate=0.002142367746991303]:48.31031297128144,16[&rate=0.0032253022859395027]:48.31031297128144)[&rate=0.0069683491502231945]:49.262671409069604)[&rate=0.004563586802828928]:22.75121538839096,((9[&rate=0.00291768692839489]:20.893434334377524,15[&rate=0.002390588160932485]:20.893434334377524)[&rate=0.002497250110243043]:70.88841673258494,(11[&rate=0.0030004898746782134]:22.4659022503482,17[&rate=8.232613993510333E-4]:22.4659022503482)[&rate=0.001852864393166244]:69.31594881661428)[&rate=0.0066670788159899535]:28.54234870177953)[&rate=0.0029002095700825627]:15.891854235568019)[&rate=0.005000863068499629]:33.78240499026302,(12[&rate=0.0016946167473367983]:48.523867554771904,14[&rate=0.006855611044873782]:48.523867554771904)[&rate=0.005900344643697605]:121.47459143980115)[&rate=0.0061063634582165]:127.65599623482873)[&rate=0.0039316549271169446]:119.47156568900408,(((24[&rate=0.0017156313021132288]:19.73609807249063,25[&rate=0.0023831230514181137]:19.73609807249063)[&rate=0.0028414629394235835]:183.87662512465045,41[&rate=0.005085117264822668]:203.61272319714107)[&rate=0.0044151450090343805]:110.16557097037725,38[&rate=0.0020532835693111073]:313.7782941675183)[&rate=0.005287699473019939]:103.34772675088755)[&rate=0.00894385377090483]:55.98822501078553)[&rate=0.0016127333225517358]:31.16097351527702,(((((4[&rate=0.007872296109444366]:28.422457034670202,((5[&rate=0.0025247756340843514]:6.4371972205372465,37[&rate=0.016007170008456723]:6.4371972205372465)[&rate=0.0018010626395908997]:9.198445025700314,42[&rate=0.0022030815450219655]:15.63564224623756)[&rate=0.002530140356515309]:12.786814788432642)[&rate=0.0021617335394738405]:28.956698139635392,31[&rate=0.003545294569574367]:57.379155174305595)[&rate=0.0028454754340160177]:18.00051904500596,36[&rate=0.002569808169316713]:75.37967421931155)[&rate=0.003261023117431189]:71.85001679560723,23[&rate=0.0025353219647432255]:147.22969101491879)[&rate=0.002424417691351224]:168.76123874909092,((26[&rate=0.004639419578123581]:5.209652443933161,30[&rate=0.0032944926236733395]:5.209652443933161)[&rate=0.006167857074938153]:50.500058768788534,27[&rate=0.00189829243540152]:55.70971121272169)[&rate=0.0014437836115122487]:260.281218551288)[&rate=0.0026432081423471716]:188.2842896804587)[&rate=1.0]:0.0;
tree STATE_48000 = ((((((1[&rate=0.0018523120549701999]:6.17527409693485,2[&rate=0.001546462816741058]:6.17527409693485)[&rate=0.005530762654648059]:3.4451339517966444,(21[&rate=0.0015829489421713076]:4.092129029217479,22[&rate=0.0028834863383765796]:4.092129029217479)[&rate=0.0012654417822130111]:5.528279019514016)[&rate=0.004142475630284517]:88.141904962057,(((32[&rate=0.0017118806005686743]:28.06776408464636,34[&rate=0.002187952682729162]:28.06776408464636)[&rate=0.005275276236709895]:25.2997950791116,33[&rate=0.004575395406662543]:53.36755916375796)[&rate=0.004415889874223235]:2.0760920591693335,35[&rate=7.47558663840015E-4]:55.44365122292729)[&rate=0.0075923132860948525]:42.318661787861195)[&rate=0.0017277015401071611]:113.85169313674459,13[&rate=0.0028732089498694512]:211.61400614753308)[&rate=0.0024417988468994904]:252.6267362176518,(((((3[&rate=0.0011242384307209616]:23.067159989466283,28[&rate=0.0015111483383034236]:23.067159989466283)[&rate=0.005176572283607546]:3.970424302088354,((20[&rate=0.0037234568292772415]:6.236226254970275,40[&rate=0.0030593727827427043]:6.236226254970275)[&rate=0.005857114494582906]:0.008496671758218888,(29[&rate=0.007360598266124579]:0.9835033319258774,39[&rate=0.002367447260201206]:0.9835033319258774)[&rate=0.004282491349934866]:5.261219594802617)[&rate=0.001755522673655794]:20.792861364826145)[&rate=0.0020869598442622814]:31.081317762308082,6[&rate=0.0024146319885689172]:58.11890205386272)[&rate=0.0019136144264785611]:194.70909083452736,(((((7[&rate=6.015764336878131E-4]:37.43911937155035,19[&rate=5.301190276768562E-4]:37.43911937155035)[&rate=0.006237337912139452]:71.63323669995081,(10[&rate=0.0022355115617610373]:51.17890257619426,16[&rate=7.367195660770549E-4]:51.17890257619426)[&rate=0.006406083837591547]:57.8934534953069)[&rate=0.0018863939879831394]:29.02585987233749,(8[&rate=0.0019485708111564384]:19.1524818962105,18[&rate=0.0017186998664030346]:19.1524818962105)[&rate=0.0027126687760266007]:118.94573404762815)[&rate=0.0011949675374378298]:22.089715255204567,((9[&rate=0.0011755512417469564]:22.134053259329498,15[&rate=7.943211718459953E-4]:22.134053259329498)[&rate=0.002112145754017225]:84.2167978524023,(11[&rate=0.0025787630810153645]:23.421653312160082,17[&rate=0.002381798746039339]:23.421653312160082)[&rate=0.0033209115707037427]:82.92919779957171)[&rate=0.0062685262280134935]:53.837080087311435)[&rate=0.004229673133997308]:43.69381158428382,(12[&rate=0.0017371447089340678]:55.13989233032805,14[&rate=0.005798397887531611]:55.13989233032805)[&rate=0.008130928285838664]:148.741850452999)[&rate=0.009976559658539337]:48.94625010506303)[&rate=0.004336277071481931]:129.58228295538768,(((24[&rate=0.0026319308470590026]:13.940754685746137,25[&rate=0.0033018916246290264]:13.940754685746137)[&rate=0.00240327705247261]:236.28790828962738,41[&rate=0.004300934375707392]:250.2286629753735)[&rate=0.006257593281173102]:68.14539508444275,38[&rate=0.001735162701122642]:318.37405805981626)[&rate=0.0034973896863651236]:64.03621778396149)[&rate=0.007622728486010349]:81.83046652140712)[&rate=0.002020031007461677]:143.56575663236328,(((((4[&rate=0.00294851015752403]:24.718843854642316,((5[&rate=0.0012078026572903747]:5.658290376691313,37[&rate=0.013538682430576151]:5.658290376691313)[&rate=0.004725497673491678]:10.905771456485294,42[&rate=0.0018633413262692815]:16.564061833176606)[&rate=0.0011070281320233776]:8.15478202146571)[&rate=0.0018283696532192361]:18.333892028864042,31[&rate=0.002998569844234174]:43.05273588350636)[&rate=0.0024066707746358933]:16.19094880428078,36[&rate=0.0021735145360955656]:59.24368468778714)[&rate=0.002758136282079666]:113.36067771578224,23[&rate=0.0023519401239880527]:172.60436240356938)[&rate=0.0020505449225489887]:152.52673592341307,((26[&rate=0.001399457057247813]:2.9118715828862958,30[&rate=0.00226292626692119]:2.9118715828862958)[&rate=0.0032808536609442353]:72.93271062169151,27[&rate=0.003294842214651338]:75.8445822045778)[&rate=0.0012211357658307917]:249.28651612240463)[&rate=0.002762360640576993]:282.6754006705657)[&rate=1.0]:0.0;
tree STATE_49000 = ((((((1[&rate=0.002398164823449767]:3.7605150043465283,2[&rate=0.003638582921362395]:3.7605150043465283)[&rate=0.006104319772140867]:3.2293268638031787,(21[&rate=0.003534556068763004]:1.8849061089172277,22[&rate=0.00318251274981575]:1.8849061089172277)[&rate=0.004759100168869928]:5.104935759232479)[&rate=0.004572063108554452]:76.31224574041529,(((32[&rate=0.002097617499193997]:26.57265624923077,34[&rate=0.002414850111848813]:26.57265624923077)[&rate=0.005855492802707486]:31.301515692363292,33[&rate=0.0026485493030613794]:57.874171941594064)[&rate=0.003540669267608259]:2.2291805264227946,35[&rate=8.467812075081183E-4]:60.10335246801686)[&rate=0.010065843590030916]:23.198735140548145)[&rate=0.0019068695093458145]:117.70137902265562,13[&rate=0.003047669691161404]:201.00346663122062)[&rate=0.004185019236703937]:246.7361547708219,((((3[&rate=0.0012408254172165734]:29.08750206013987,28[&rate=0.0016678590737056907]:29.08750206013987)[&rate=0.002087911220495668]:16.05108770005402,(6[&rate=0.004633723029471166]:36.81575364061853,(20[&rate=0.001191589999889165]:6.316947681157413,((29[&rate=0.004765839935571952]:1.6201889674303351,39[&rate=0.0014819860704253778]:1.6201889674303351)[&rate=0.001128536827602307]:4.695982505721776,40[&rate=0.005711134432748384]:6.316171473152112)[&rate=0.006464515301636526]:7.762080053010934E-4)[&rate=0.0010580731736011101]:30.49880595946112)[&rate=4.233259646621058E-4]:8.322836119575356)[&rate=0.0035663163687311293]:228.56570280682126,(((7[&rate=6.639617621741723E-4]:31.836613244181724,19[&rate=0.0014160107040339617]:31.836613244181724)[&rate=0.006753274640754606]:106.60123444412186,((9[&rate=0.0013178496939836833]:22.08410635797559,15[&rate=0.0023688186614618583]:22.08410635797559)[&rate=0.0027676677784275114]:72.64100681386604,(11[&rate=0.0010634986300810166]:24.244838658556173,17[&rate=0.0025853749768893096]:24.244838658556173)[&rate=0.0036652564123688934]:70.48027451328545)[&rate=0.007487751097966692]:43.71273451646195)[&rate=0.0017123078235369489]:58.75407181722315,(((8[&rate=0.0017220042188627529]:19.615717686202906,18[&rate=0.001635267618859518]:19.615717686202906)[&rate=0.0034482217895627594]:107.1555031919452,(10[&rate=0.0024673409936933986]:46.19717142135897,16[&rate=0.002453755086491998]:46.19717142135897)[&rate=0.004842892373488093]:80.57404945678914)[&rate=0.0010215306205034473]:40.23687048497678,(12[&rate=0.0019172919638552315]:58.30336773381302,14[&rate=0.0011347126477119958]:58.30336773381302)[&rate=0.009050004605564913]:108.70472362931187)[&rate=9.445321920027603E-4]:30.183828142401836)[&rate=0.011100142235127484]:76.51237306148843)[&rate=0.0034304142334104764]:146.80968860264056,(((24[&rate=0.0017280359899361298]:32.39269066794008,25[&rate=0.002297578865888019]:32.39269066794008)[&rate=0.002647882696110955]:140.44971162849032,41[&rate=0.004748051568540117]:172.8424022964304)[&rate=0.005284185645464582]:111.89936972365479,38[&rate=0.0016400991112618002]:284.7417720200852)[&rate=0.0024587757146862545]:135.77220914957053)[&rate=0.009868924433785103]:27.22564023238681)[&rate=0.003464369998993057]:43.42430390161212,(((((4[&rate=0.003254279739220677]:32.81937203853024,((5[&rate=0.001333055511622514]:6.347591428269872,37[&rate=0.014942685483902684]:6.347591428269872)[&rate=0.005215546331866825]:3.629141182389448,42[&rate=0.0020565755587261475]:9.97673261065932)[&rate=0.0012218303579216454]:22.84263942787092)[&rate=0.002017977215064502]:14.99239048083993,31[&rate=0.002038549288867366]:47.81176251937017)[&rate=0.002884024350880898]:13.071485194025108,36[&rate=0.0029118188305934808]:60.88324771339528)[&rate=0.003044163507215282]:101.12680548975435,23[&rate=0.0021734767667013683]:162.01005320314962)[&rate=0.002263192744546709]:106.93744614676703,((26[&rate=0.0016180683809971657]:14.372567584331208,30[&rate=9.904495065273019E-4]:14.372567584331208)[&rate=0.003617936684445076]:63.74306657456698,27[&rate=0.0036153280049918525]:78.11563415889819)[&rate=0.0013500631907364263]:190.83186519101847)[&rate=0.003059125126880623]:222.216425953738)[&rate=1.0]:0.0;
tree STATE_50000 = ((((((1[&rate=0.0030808089000132766]:5.120157936018333,2[&rate=8.909415661673971E-4]:5.120157936018333)[&rate=0.002590923079288251]:1.9790993963180226,(21[&rate=0.005110538856124096]:0.13813300798159442,22[&rate=9.828139010858582E-4]:0.13813300798159442)[&rate=0.0017053788170571559]:6.961124324354761)[&rate=0.006042685112540877]:90.58204047148413,(((32[&rate=0.0022006286881010293]:16.31398236817982,34[&rate=0.00253344016932417]:16.31398236817982)[&rate=0.006143048218643841]:20.738930498312502,33[&rate=0.0053002143491940054]:37.05291286649232)[&rate=5.032249865543033E-4]:19.655158508897728,35[&rate=8.883654994526331E-4]:56.70807137539005)[&rate=0.010691952974417405]:40.973226428430436)[&rate=0.0012764811830989257]:93.57014076571329,13[&rate=0.0031973366713350156]:191.25143856953378)[&rate=0.003289873140062736]:219.6790882659992,(((((4[&rate=0.003098466606164345]:26.214391370837795,((5[&rate=0.0020618737434800337]:4.266674276680726,37[&rate=0.016477691535898578]:4.266674276680726)[&rate=0.009201548768623682]:2.4019101838897905,42[&rate=0.004799434627324563]:6.668584460570517)[&rate=0.0016456557143375696]:19.545806910267277)[&rate=0.0021170773756623226]:29.35192542302191,31[&rate=0.002138659716483763]:55.566316793859706)[&rate=7.579541686237551E-4]:32.56954842325742,36[&rate=0.00161822285655923]:88.13586521711713)[&rate=0.0031881225840629454]:57.129019044763254,23[&rate=0.0032438219700230485]:145.26488426188038)[&rate=0.0015398228112159448]:101.76229243766238,((26[&rate=0.0016975295538070247]:8.81039809772987,30[&rate=0.001039089156114466]:8.81039809772987)[&rate=0.00375192926995006]:51.53409435778447,27[&rate=0.0037551935539610233]:60.344492455514334)[&rate=0.0014200203532429533]:186.68268424402842)[&rate=0.003155218063075548]:163.90335013599022)[&rate=0.0037681097829314904]:57.51244326799264,((((3[&rate=0.0013293305130081304]:17.158982988535378,28[&rate=0.0017868234541088626]:17.158982988535378)[&rate=7.617848864675825E-4]:92.03402333479497,(6[&rate=0.004861278966949656]:26.435087601745515,(20[&rate=0.0012935469931237326]:18.10368961784625,((29[&rate=0.005073292270826843]:2.6518386801693437,39[&rate=0.0027017228110233875]:2.6518386801693437)[&rate=0.00657519556652961]:8.013854783537578,40[&rate=0.004789643220782591]:10.665693463706923)[&rate=0.0011100337311675762]:7.437996154139327)[&rate=0.0029756106595523802]:8.331397983899265)[&rate=4.4411493626998516E-4]:82.75791872158484)[&rate=0.00458489671966172]:133.99560152927563,((((7[&rate=0.0014815298960018076]:39.753289216202845,19[&rate=0.0010735737310122349]:39.753289216202845)[&rate=0.008750964756255603]:67.96490168442485,(10[&rate=0.002235132457074039]:44.28046312849324,16[&rate=0.0025742557146651393]:44.28046312849324)[&rate=0.005059103060352461]:63.43772777213445)[&rate=0.0012855698680682697]:65.70312592802327,((8[&rate=0.0018065695416937888]:21.101382862877546,18[&rate=0.0017155734232642342]:21.101382862877546)[&rate=0.002591254298008644]:110.57166949447164,((9[&rate=0.0014189219923264216]:23.1480481885935,15[&rate=0.0031149256594756635]:23.1480481885935)[&rate=0.0027889244652591397]:60.914595759321934,(11[&rate=0.0016301274226466107]:19.0552005330313,17[&rate=0.0015241221600889633]:19.0552005330313)[&rate=0.0038452522497639642]:65.00744341488414)[&rate=0.005235087339189574]:47.610408409433745)[&rate=5.030963547115131E-4]:41.74826447130178)[&rate=0.00336387614824719]:24.815097926406622,(12[&rate=0.002029326509841486]:51.447684117425375,14[&rate=0.0023832770757164557]:51.447684117425375)[&rate=0.009467142235959505]:146.7887306376322)[&rate=0.009812803879330801]:44.95219309754842)[&rate=0.00350584558759027]:190.72847973828922,(((24[&rate=0.004423600182163619]:9.101400565511517,25[&rate=0.00646403569427041]:9.101400565511517)[&rate=0.0027779166719598325]:193.73600705484316,41[&rate=0.0049812220281240886]:202.83740762035467)[&rate=0.004249159843883886]:97.29198853529061,38[&rate=0.002859864480444955]:300.1293961556453)[&rate=0.0027108353506517563]:133.78769143524994)[&rate=0.008680034846582538]:34.5258825126304)[&rate=1.0]:0.0;
tree STATE_51000 = ((((((1[&rate=0.0029133123518032943]:4.420092559292068,2[&rate=0.0014676926997285271]:4.420092559292068)[&rate=9.844991551145649E-4]:3.288628315726106,(21[&rate=0.014025410031433335]:2.0826953353628688,22[&rate=0.0017937026990933382]:2.0826953353628688)[&rate=0.0016977368892820823]:5.626025539655306)[&rate=0.005688117683491507]:70.52698321221837,((32[&rate=0.004285226120707053]:22.011090395915872,34[&rate=0.003362389429874606]:22.011090395915872)[&rate=0.0028360568636994657]:24.81566091247697,(33[&rate=0.005058514953599243]:40.43428302641479,35[&rate=0.001098967019701319]:40.43428302641479)[&rate=0.0013788440725005639]:6.392468281978054)[&rate=0.00640635655280026]:31.408952778843698)[&rate=0.0025684909456542555]:82.04535473234401,13[&rate=0.0035632083036342484]:160.28105881958055)[&rate=0.0031277842832328545]:313.29584822693164,((((3[&rate=0.0012836026715219557]:39.55352062519644,28[&rate=7.125407714660773E-4]:39.55352062519644)[&rate=4.1232706299959224E-4]:52.39068633205508,(6[&rate=0.004507957421429121]:52.46841885161422,(20[&rate=0.001223219795276139]:31.786023724272326,((29[&rate=0.004996110093035941]:3.4758146044606812,39[&rate=0.002853020148452832]:3.4758146044606812)[&rate=0.0050590400666172585]:3.3661738684994917,40[&rate=0.004529241250898829]:6.841988472960173)[&rate=0.0010715287190721922]:24.94403525131215)[&rate=0.0026479136309936696]:20.68239512734189)[&rate=4.2320251119312203E-4]:39.47578810563731)[&rate=0.0029969382151393397]:181.67235131043947,((((7[&rate=0.0014161867407246644]:37.74650664958614,19[&rate=0.0010262235591188278]:37.74650664958614)[&rate=0.008266079958892928]:54.739535018719266,(10[&rate=0.002764934128418987]:55.45364609778135,16[&rate=0.002451338960539721]:55.45364609778135)[&rate=0.01150106679565264]:37.03239557052405)[&rate=0.0012052905460072328]:48.566258140611524,((8[&rate=0.0017083504790202692]:20.253609315718467,18[&rate=0.0016223016114968257]:20.253609315718467)[&rate=0.005096689452483231]:71.49020353439062,((9[&rate=0.002032103350094226]:22.506594243177865,15[&rate=0.0029078103871037517]:22.506594243177865)[&rate=0.0026646220189824256]:52.45074611762126,(11[&rate=0.0026135593506671595]:25.7847163201085,17[&rate=6.235211362517754E-4]:25.7847163201085)[&rate=0.0036886988145758584]:49.17262404069062)[&rate=0.004880172717598702]:16.786472489309958)[&rate=0.0015599441866933513]:49.30848695880785)[&rate=0.003214552841933665]:101.97002344701303,(12[&rate=0.001966131595098251]:53.507009991228465,14[&rate=0.0022537037405847616]:53.507009991228465)[&rate=0.004384389089070688]:189.5153132647015)[&rate=0.01778926439602666]:30.594235011761043)[&rate=0.0033252635847327633]:152.29500010481757,(((24[&rate=0.0029837716490491903]:8.735740803225816,25[&rate=0.0063980842297040605]:8.735740803225816)[&rate=0.0026217164893232625]:225.71046159607047,41[&rate=0.004701505748551945]:234.44620239929628)[&rate=0.008847493914661993]:60.13473015709269,38[&rate=0.0027043801762251713]:294.580932556389)[&rate=0.002565062904092703]:131.3306258161196)[&rate=0.009965447808763767]:47.66534867400361)[&rate=0.001359164635732517]:34.44216029949001,(((((4[&rate=0.002895348197204569]:34.07828800155772,((5[&rate=0.0019497743740935225]:7.982018937286438,37[&rate=0.015581837055892687]:7.982018937286438)[&rate=0.005364691389874945]:7.067697885013183,42[&rate=0.002039645882909768]:15.04971682229962)[&rate=0.002027076513264493]:19.0285711792581)[&rate=0.0038091897661264164]:17.99668663887109,31[&rate=0.0032470286524396547]:52.07497464042881)[&rate=0.0024719961633911753]:7.595186401420861,36[&rate=0.0014618251902663345]:59.670161041849674)[&rate=0.0031862680314305725]:69.53299960559082,23[&rate=0.003067462772265705]:129.20316064744048)[&rate=0.0014597375240557329]:191.81393600793825,((26[&rate=0.0016052387465905057]:7.751361646464747,30[&rate=0.0021250788539234396]:7.751361646464747)[&rate=0.003547945440235992]:52.70565992347218,27[&rate=0.0035510322526459913]:60.45702156993693)[&rate=0.0013449957237520573]:260.5600750854418)[&rate=0.0029835398783112535]:187.00197069062347)[&rate=1.0]:0.0;
tree STATE_52000 = ((((((1[&rate=0.002816118167767865]:3.5072267415175475,2[&rate=0.0014187274062279617]:3.5072267415175475)[&rate=0.0014826348262468765]:11.794443453014248,(21[&rate=8.627714589830454E-4]:1.6993384057809537,22[&rate=0.0017338610311950738]:1.6993384057809537)[&rate=0.0016410968412081154]:13.602331788750842)[&rate=0.005498350198861083]:83.59337239438887,((32[&rate=0.0013009565593679138]:22.47259249869504,34[&rate=0.00233577780172956]:22.47259249869504)[&rate=0.002753022445461321]:30.84317856242352,(33[&rate=0.004851064363424751]:40.817631301297304,35[&rate=0.0038928534971741525]:40.817631301297304)[&rate=0.0014564297302085004]:12.498139759821257)[&rate=0.006128268190186411]:45.5792715278021)[&rate=0.004877529612771457]:65.94431111522317,13[&rate=0.003444332233443687]:164.83935370414383)[&rate=0.003871209602753747]:306.0641935962414,(((((3[&rate=0.0012476746469271447]:32.5651267773605,28[&rate=6.016077391610625E-4]:32.5651267773605)[&rate=3.970923294333508E-4]:20.57195551060221,(20[&rate=4.892396483280816E-4]:44.55575584735908,((29[&rate=0.004648903424738772]:3.031295725923814,39[&rate=0.003121418331817387]:3.031295725923814)[&rate=0.0036095718277747817]:3.711740009401035,40[&rate=0.004219133038449751]:6.743035735324849)[&rate=0.0010447774947563227]:37.81272011203423)[&rate=0.004682938579610273]:8.581326440603625)[&rate=0.001001415021402758]:27.29291747404691,6[&rate=0.0017257431382977845]:80.42999976200961)[&rate=0.004634027850651756]:185.8722677833407,((((7[&rate=0.0013913462049480309]:37.20769703498371,19[&rate=0.0010082231483664497]:37.20769703498371)[&rate=0.009983352438500457]:63.83506710931809,(10[&rate=0.0017470352371371787]:56.81512359868458,16[&rate=0.0019713712682854524]:56.81512359868458)[&rate=0.011117367189241228]:44.22764054561722)[&rate=0.003071171082408687]:25.705409843429123,((8[&rate=0.0016284341209029049]:19.486887054736467,18[&rate=0.0015464106054351712]:19.486887054736467)[&rate=0.0049407597361004005]:74.16984710241418,((9[&rate=0.0019917496122430697]:21.059792676799596,15[&rate=0.0028500667600010196]:21.059792676799596)[&rate=0.005304882110961569]:46.00087516539984,(11[&rate=0.0010526861251607198]:24.930095419046967,17[&rate=5.983925637868457E-4]:24.930095419046967)[&rate=0.0035869928943604358]:42.13057242315247)[&rate=0.004717359964292189]:26.596066314951216)[&rate=0.0015294535365864732]:33.09143983058027)[&rate=0.0017263097526242668]:92.70718571336425,(12[&rate=0.0014962097253042792]:43.50561022053257,14[&rate=0.004846069108858733]:43.50561022053257)[&rate=0.005641464960754757]:175.94974948056262)[&rate=0.01719577738578826]:46.846907844255156)[&rate=0.003214325847273622]:142.83063886976538,(((24[&rate=0.006266260445461927]:12.140728835549975,25[&rate=0.0022244079986977468]:12.140728835549975)[&rate=0.002528503998555708]:181.39392467623142,41[&rate=0.005914591644911838]:193.53465351178139)[&rate=0.012464337513304195]:37.18048922957877,38[&rate=0.0026102516762516225]:230.71514274136015)[&rate=0.0024872722063969586]:178.41776367375556)[&rate=0.009632979658645598]:61.77064088526953)[&rate=0.0013625416561954132]:54.68221085478655,(((((4[&rate=0.003215978715155455]:24.165516540739834,(5[&rate=8.9947450034736E-4]:16.875989877361057,(37[&rate=0.004674864334233877]:13.313086598766715,42[&rate=0.005515697303023091]:13.313086598766715)[&rate=0.0025150343991112846]:3.5629032785943426)[&rate=0.003519668710382941]:7.289526663378776)[&rate=0.0033381613637046286]:20.143760033268233,31[&rate=0.002998163558349036]:44.30927657400807)[&rate=0.0023401754701086225]:14.652470948151809,36[&rate=0.001405941954511914]:58.961747522159875)[&rate=0.0031057449969026725]:94.65174194232227,23[&rate=0.0029568707761320006]:153.61348946448214)[&rate=0.0014158622338602694]:257.8383270554961,((26[&rate=7.730706894199206E-4]:19.837335178986585,30[&rate=9.130203527774215E-4]:19.837335178986585)[&rate=0.003446497700654663]:54.36674976484476,27[&rate=0.0034475486020634906]:74.20408494383135)[&rate=5.215591411259167E-4]:337.2477315761469)[&rate=0.0036661862448654466]:114.13394163519354)[&rate=1.0]:0.0;
tree STATE_53000 = ((((((1[&rate=0.00507142575991264]:4.2136907955066665,2[&rate=0.0025742988568266526]:4.2136907955066665)[&rate=0.0015107479512167633]:2.404200237357359,(21[&rate=0.0018431130790715615]:0.32124004813510965,22[&rate=0.0026574450818393327]:0.32124004813510965)[&rate=0.0019488769311847014]:6.296650984728916)[&rate=0.005602607701662538]:83.09433844337254,((32[&rate=0.002368789007523804]:21.869254535604547,34[&rate=0.0023466521375360267]:21.869254535604547)[&rate=0.005065896111485794]:20.132669268571213,(33[&rate=0.004943048292799565]:27.309488417048897,35[&rate=0.00396666821788783]:27.309488417048897)[&rate=0.0021482951861020267]:14.692435387126864)[&rate=0.005256689186565051]:47.7103056720608)[&rate=0.004970015365549226]:77.89146822351358,13[&rate=0.003509642273700901]:167.60369769975014)[&rate=0.003946158386659984]:325.686992010175,(((((3[&rate=0.0010085668049882473]:54.56762238993691,(20[&rate=4.985164135672849E-4]:36.78236597337652,((29[&rate=0.0035603003798344696]:4.029013529414015,39[&rate=0.0025267779294935733]:4.029013529414015)[&rate=0.0022407257784504892]:4.759835211455996,40[&rate=0.0019484026936439998]:8.78884874087001)[&rate=0.0010522524689093396]:27.993517232506512)[&rate=0.004771734574859954]:17.785256416560387)[&rate=4.046218343066945E-4]:3.845579510994341,28[&rate=6.13015182897662E-4]:58.41320190093125)[&rate=0.0022680911992212457]:43.044174527232094,6[&rate=9.276363693018406E-4]:101.45737642816334)[&rate=0.004716379396527662]:187.11297932812994,(((((7[&rate=0.0017732894347619649]:40.8681888208759,19[&rate=7.440666208319688E-4]:40.8681888208759)[&rate=0.013897081921666306]:38.61217233520689,(8[&rate=0.001475499479439949]:18.84290397917403,18[&rate=0.0015757330205334388]:18.84290397917403)[&rate=0.003535273054223643]:60.63745717690877)[&rate=0.0027226945212005245]:29.72528994937234,((9[&rate=0.002029516366493165]:20.27546926734565,15[&rate=0.0029041085784794573]:20.27546926734565)[&rate=0.003723644346491009]:33.77121915926438,(11[&rate=0.002528512826814322]:23.800449587516763,17[&rate=6.097390426626438E-4]:23.800449587516763)[&rate=0.0025883510072990568]:30.24623883909327)[&rate=0.0055666921116751]:55.1589626788451)[&rate=0.0059164772213514925]:24.186410750745182,(10[&rate=0.0017801618159313031]:57.14721071812251,16[&rate=0.0021650476758716427]:57.14721071812251)[&rate=0.006505865950073867]:76.2448511380778)[&rate=0.0017647100531079111]:127.46452190328523,(12[&rate=0.0014895480470443823]:53.37307509421398,14[&rate=0.0027851561527524574]:53.37307509421398)[&rate=0.0040021945661690254]:207.48350866527156)[&rate=0.017521836793394654]:27.713771996807736)[&rate=0.005483900497894411]:125.57589322824862,(((24[&rate=0.0062942164852864396]:12.059498682435887,25[&rate=0.002234331882727745]:12.059498682435887)[&rate=0.0025787692862384833]:192.56425747653498,41[&rate=0.006026741751108926]:204.62375615897085)[&rate=0.012700681260727402]:49.19201072015318,38[&rate=0.0026597462172943736]:253.81576687912403)[&rate=0.002541676136177949]:160.33048210541787)[&rate=0.0036982102360337715]:79.14444072538322)[&rate=0.0027398982617022893]:43.86591689867237,(((((4[&rate=0.003276958808776545]:23.10408920468889,((5[&rate=9.165299734842203E-4]:9.51082859870529,37[&rate=0.005035601296034228]:9.51082859870529)[&rate=0.0015648558106593686]:8.505872993785895,42[&rate=0.0017778048545762728]:18.016701592491184)[&rate=0.007914332770948156]:5.0873876121977055)[&rate=0.0032692030308006355]:16.562741802084,31[&rate=0.0030153071236378682]:39.66683100677289)[&rate=0.0024953956418203725]:10.481402501777474,36[&rate=0.002397691379225139]:50.14823350855036)[&rate=0.002742544654054623]:72.36426295140232,23[&rate=0.003012937769746854]:122.51249645995269)[&rate=0.0014446546504773123]:213.26485768457076,((26[&rate=0.0015118572817687734]:7.034627943048701,30[&rate=0.0019192564747365453]:7.034627943048701)[&rate=0.002968289581138682]:53.37912719317123,27[&rate=0.0035129196298590193]:60.413755136219926)[&rate=5.320666475702697E-4]:275.3635990083035)[&rate=0.004041288861354499]:201.37925246407406)[&rate=1.0]:0.0;
tree STATE_54000 = ((((((1[&rate=0.003495015244313009]:8.91086187740031,2[&rate=0.0021521889000230446]:8.91086187740031)[&rate=0.002226370543679464]:2.1249734172553953,(21[&rate=0.002429134108584918]:2.3911245529968603,22[&rate=0.0010911555162111811]:2.3911245529968603)[&rate=0.002155923956773414]:8.644710741658844)[&rate=0.002675259407337265]:136.61749090182204,((32[&rate=0.0029410536767860303]:16.87535678077021,34[&rate=0.0012089949737956636]:16.87535678077021)[&rate=0.004291532495787877]:27.43901755123649,(33[&rate=0.005209285635011423]:37.4411693880191,35[&rate=0.003362631919626932]:37.4411693880191)[&rate=0.0017884157305914873]:6.873204943987602)[&rate=0.004360135182646739]:103.33895186447103)[&rate=0.004155077750321702]:69.48360441729915,13[&rate=0.002934163267205828]:217.13693061377688)[&rate=0.0032991034646115895]:255.8090763330262,(((((3[&rate=0.001047000995341105]:24.521838425376465,28[&rate=0.0023134932599755153]:24.521838425376465)[&rate=0.0014061963005147875]:43.78843932878852,((20[&rate=4.192955110365165E-4]:23.815389951167322,(29[&rate=0.002623442648423795]:3.7720874895294396,39[&rate=0.0019992678867255757]:3.7720874895294396)[&rate=6.037472934779469E-4]:20.043302461637882)[&rate=0.0010058533251976647]:0.8326097561646044,40[&rate=0.001357826544308673]:24.647999707331927)[&rate=9.011772536020434E-4]:43.66227804683306)[&rate=0.001920888357142973]:35.73547379511035,6[&rate=7.755310507071929E-4]:104.04575154927534)[&rate=0.003943030685262715]:232.45809593797708,(((((7[&rate=7.960394973681864E-4]:44.11593807711918,19[&rate=0.001379534368345288]:44.11593807711918)[&rate=0.005052289970459381]:59.95144199626665,(8[&rate=0.0021944136948370808]:20.495418542424268,18[&rate=0.0013173587469064445]:20.495418542424268)[&rate=0.002955591347008486]:83.57196153096157)[&rate=0.0029406807437616714]:19.5311400710835,((9[&rate=0.0016967348545405565]:22.053619189356233,15[&rate=0.001154715523825098]:22.053619189356233)[&rate=0.0031130752394577773]:48.30295871440378,(11[&rate=0.002133018886382567]:19.206646285614166,17[&rate=9.089377925611642E-4]:19.206646285614166)[&rate=0.0029894709077251335]:51.14993161814584)[&rate=0.004786318424435433]:53.24194224070932)[&rate=0.0020209266401541386]:71.43780240902508,(10[&rate=0.0010993187442482275]:52.40619218510545,16[&rate=0.0027548328530743044]:52.40619218510545)[&rate=0.002157763499961574]:142.63013036838896)[&rate=0.0014781406769075257]:84.25911229357939,(12[&rate=0.0029411609874676822]:46.7621842931713,14[&rate=0.0023284717471279835]:46.7621842931713)[&rate=0.00489137764232545]:232.53325055390252)[&rate=0.014530465291909295]:57.20841264017861)[&rate=0.0045635355137444876]:69.0045805902937,(((24[&rate=0.0052621484945513134]:13.117111522805299,25[&rate=0.0040588834246028885]:13.117111522805299)[&rate=0.0021559263093502345]:227.99535934222124,41[&rate=0.005038531818341826]:241.11247086502652)[&rate=0.010618139832359343]:39.583112939617706,38[&rate=0.0022236253846593273]:280.69558380464423)[&rate=0.0032331928873816445]:124.81284427290188)[&rate=0.0030991528448950714]:67.43757886925698)[&rate=0.002749791322267168]:138.03354273860577,(((((4[&rate=0.0027396331064589085]:38.23283088977306,(5[&rate=0.0013899250663319805]:31.132510506800234,(37[&rate=0.004209909500416758]:23.82326004036737,42[&rate=0.0030885373720811833]:23.82326004036737)[&rate=0.0011944738512983679]:7.309250466432864)[&rate=0.00620073635603119]:7.1003203829728285)[&rate=0.004495512481257177]:4.9127641116116365,31[&rate=0.002940997362171583]:43.1455950013847)[&rate=0.0022515240060379475]:9.681841072241404,36[&rate=0.00201849372127739]:52.8274360736261)[&rate=0.0023006896906225334]:94.02663247929095,23[&rate=0.0025244201505537174]:146.85406855291706)[&rate=0.0015457093846249844]:369.40276254776984,((26[&rate=0.0025547681449778334]:9.424571089431575,30[&rate=0.0011542416416010872]:9.424571089431575)[&rate=0.002599241423460018]:73.42325948849849,27[&rate=0.002936903232507922]:82.84783057793007)[&rate=4.4482323019200126E-4]:433.40900052275686)[&rate=0.0033797676401704367]:94.72271858472197)[&rate=1.0]:0.0;
tree STATE_55000 = ((((((1[&rate=0.0011459664564435867]:9.473160586544003,2[&rate=6.945165098180804E-4]:9.473160586544003)[&rate=0.00324404859941694]:9.128375206260833,(21[&rate=0.0016118733469824861]:10.04515722356668,22[&rate=9.321986156671528E-4]:10.04515722356668)[&rate=0.00206465685345413]:8.556378569238156)[&rate=0.0026500350713534707]:128.88101640501978,((32[&rate=0.002816549540662179]:20.672841026633904,34[&rate=0.0035250704242948128]:20.672841026633904)[&rate=0.005292274644393845]:33.667459738007466,(33[&rate=0.005546663241177603]:45.936912028737346,35[&rate=0.0013761500674776468]:45.936912028737346)[&rate=0.0012133885640399098]:8.403388735904024)[&rate=0.004175556822658467]:93.14225143318325)[&rate=0.010735183494744649]:35.21862282964241,13[&rate=0.004753416047618052]:182.70117502746703)[&rate=0.003176468681285002]:270.06496398794116,(((((3[&rate=0.0010230898797252317]:34.66459278886479,28[&rate=0.0022606583485838636]:34.66459278886479)[&rate=5.506764448235059E-4]:48.3948976271577,((20[&rate=4.015454013413889E-4]:24.815563447086465,40[&rate=0.0012513744527452777]:24.815563447086465)[&rate=0.006392261398937985]:1.6016510127009411,(29[&rate=0.003618677567149819]:10.958423819408207,39[&rate=0.0016838462641895204]:10.958423819408207)[&rate=6.482422943809206E-4]:15.458790640379199)[&rate=9.055518052827304E-4]:56.64227595623508)[&rate=0.001839571056685607]:26.276435113198886,6[&rate=0.0013194337479448268]:109.33592552922137)[&rate=0.003767019107457777]:205.28614741251988,((((7[&rate=3.5157003467168365E-4]:45.36887144802417,19[&rate=0.0013106268703627713]:45.36887144802417)[&rate=0.004862620345814185]:114.54610745438006,((8[&rate=0.0021015171987511586]:21.513657701992685,18[&rate=6.285367301582537E-4]:21.513657701992685)[&rate=0.0028207891844237096]:108.12240906156492,((9[&rate=4.164307099746272E-4]:23.378405366649027,15[&rate=0.0010949943979426636]:23.378405366649027)[&rate=0.002983605317924502]:65.14272156614336,(11[&rate=0.002142045990632618]:19.226018444504007,17[&rate=9.127844890262743E-4]:19.226018444504007)[&rate=0.002816918920597056]:69.29510848828839)[&rate=0.008363946754271984]:41.11493983076521)[&rate=6.537582707422415E-4]:30.278912138846636)[&rate=0.003013768490292734]:66.88202597264137,(10[&rate=0.0010779571715278163]:44.72661940650858,16[&rate=8.308675514587089E-4]:44.72661940650858)[&rate=0.0020451375149829485]:182.07038546853704)[&rate=0.002433575380936066]:59.409884096692906,(12[&rate=0.002789807680560817]:49.557709635164215,14[&rate=0.0035118200785061874]:49.557709635164215)[&rate=0.004696718813803031]:236.64917933657432)[&rate=0.013601990703815552]:28.415183970002715)[&rate=0.004390284292530924]:80.77942833147273,(((24[&rate=0.0025149775626434885]:28.270489050518652,25[&rate=0.0017577077183877322]:28.270489050518652)[&rate=0.003551136469419162]:215.3424835766519,41[&rate=0.00482523477574561]:243.61297262717054)[&rate=0.006174982410823392]:54.56857814246857,38[&rate=0.0021259817283912196]:298.1815507696391)[&rate=0.00342753867006428]:97.21995050357486)[&rate=0.006534321311914123]:57.36463774219419)[&rate=0.0018459369179928218]:133.4115362190788,(((((4[&rate=0.0026236557423229643]:39.81874059591997,((5[&rate=0.0013310851270862403]:19.855096348089308,42[&rate=0.0029577897830683174]:19.855096348089308)[&rate=0.003520909730213262]:2.5461400377098506,37[&rate=0.003969282718187278]:22.40123638579916)[&rate=0.004035688902699092]:17.41750421012081)[&rate=0.005467854666885096]:9.653294043613101,31[&rate=0.0017648085064684235]:49.47203463953307)[&rate=0.0037853479388240984]:11.057948880148878,36[&rate=0.001933044475987283]:60.52998351968195)[&rate=0.0022032941943482065]:71.88663495962125,23[&rate=0.0027947424678711227]:132.4166184793032)[&rate=0.0014802746007751468]:308.53234694171033,((26[&rate=0.0026581825550419003]:1.6939161204320659,30[&rate=0.0014110136443062202]:1.6939161204320659)[&rate=0.0024584110288096038]:81.91747516150451,27[&rate=0.002801086582316058]:83.61139128193658)[&rate=0.0011953892128304343]:357.337574139077)[&rate=0.003241092761781397]:145.22870981347342)[&rate=1.0]:0.0;
tree STATE_56000 = ((((((1[&rate=0.0035852712467803324]:6.882229699835356,2[&rate=0.0023903081693881826]:6.882229699835356)[&rate=0.002002463988044177]:5.739310065705323,(21[&rate=0.001279060409069771]:0.3027008689961302,22[&rate=0.0016366864022719521]:0.3027008689961302)[&rate=0.0013306413202656673]:12.318838896544548)[&rate=0.0029416912463992987]:126.72377021282288,((32[&rate=0.003120336598496084]:17.64951487246284,34[&rate=0.001557895854664022]:17.64951487246284)[&rate=0.002841675808901885]:43.91538786682119,(33[&rate=0.0061449145690488155]:36.43663698947811,35[&rate=6.62313635472538E-4]:36.43663698947811)[&rate=0.0013442620798992404]:25.128265749805927)[&rate=0.004614325536031615]:77.78040723907952)[&rate=0.005635117717525976]:55.987919898019896,13[&rate=0.0038111058171694493]:195.33322987638346)[&rate=0.0035192807267991656]:267.18655097930116,(((((3[&rate=0.0024345365758070272]:12.402614409577346,28[&rate=0.0017109633065792006]:12.402614409577346)[&rate=6.100712378403355E-4]:69.20699956455039,(20[&rate=0.0011871909756780339]:31.937642770402793,((29[&rate=0.0038663331161332896]:4.760595042136671,39[&rate=0.0015117580924026773]:4.760595042136671)[&rate=0.001027747207995133]:25.640472440061476,40[&rate=0.0017128709438925982]:30.401067482198147)[&rate=0.004916679133881782]:1.536575288204645)[&rate=0.0010032227015334219]:49.67197120372495)[&rate=0.0020529511148805]:19.413880914158995,6[&rate=0.0014625346437523504]:101.02349488828673)[&rate=0.004171899603674079]:166.6611207348978,(((7[&rate=3.929960006461347E-4]:41.67525730822334,19[&rate=9.264427446194331E-4]:41.67525730822334)[&rate=0.005645283944868099]:123.78452665752403,(((8[&rate=0.0016059265232906776]:23.565511080355805,18[&rate=6.963293681971851E-4]:23.565511080355805)[&rate=0.0044498507514522554]:76.43953928842791,((9[&rate=4.628576917887295E-4]:25.52447440022759,15[&rate=0.0019430004050071555]:25.52447440022759)[&rate=0.003272989427515101]:49.49179008525853,(11[&rate=0.002316146042834523]:21.577387683516058,17[&rate=9.869732916384956E-4]:21.577387683516058)[&rate=0.0031278567434316986]:53.43887680197006)[&rate=0.0037828043657919938]:24.988785883297595)[&rate=0.0023057125871743136]:41.221353242743476,(10[&rate=0.0011814951507689243]:51.434988627019706,16[&rate=0.0022112836295712264]:51.434988627019706)[&rate=0.004092394957814384]:89.79141498450748)[&rate=0.002830082971471547]:24.233380354220174)[&rate=0.003326053011376252]:69.40956292581444,(12[&rate=0.001522803760941744]:45.94122749453853,14[&rate=0.0020237732201331677]:45.94122749453853)[&rate=0.005191727985903002]:188.92811939702327)[&rate=0.01506907255941123]:32.81526873162272)[&rate=0.004863811040695805]:88.82697786802152,(((24[&rate=0.0038103092305596196]:17.04470773947773,25[&rate=0.002279252727464368]:17.04470773947773)[&rate=0.002968083524337794]:203.13500457955234,41[&rate=0.00532813776038798]:220.17971231903007)[&rate=0.007086727362690487]:54.99796015845155,38[&rate=0.0023750309238901356]:275.1776724774816)[&rate=0.0037492382476710454]:81.33392101372442)[&rate=0.003186682951914419]:106.00818736447854)[&rate=0.0019722693333030783]:14.27143151642963,(((((4[&rate=0.002906637683625883]:45.176726025541875,((5[&rate=0.0015760800919835036]:22.082945359196792,37[&rate=0.004461100300588035]:22.082945359196792)[&rate=0.004470969744519661]:8.23270604509296,42[&rate=0.0012594362625255884]:30.315651404289753)[&rate=0.0039006675827947374]:14.861074621252122)[&rate=0.003921432157154939]:8.494853395785746,36[&rate=0.002124777477333919]:53.67157942132762)[&rate=0.0027008835643747486]:6.064771714854743,31[&rate=0.001955157007152249]:59.736351136182364)[&rate=0.0018233774357765352]:173.16483858167447,23[&rate=0.0017123302909709368]:232.90118971785682)[&rate=0.001639933878258572]:57.61562872297327,((26[&rate=0.005224505166190862]:2.8836603757501464,30[&rate=0.0015417760857003072]:2.8836603757501464)[&rate=0.0027508575241995295]:80.94258250823185,27[&rate=0.0031325564962269826]:83.82624288398199)[&rate=0.002196708050222214]:206.6905755568481)[&rate=0.0041431770763933305]:186.27439393128412)[&rate=1.0]:0.0;
tree STATE_57000 = ((((((1[&rate=0.0036743645407133116]:2.339063802740326,2[&rate=0.003867935846726105]:2.339063802740326)[&rate=0.0022003356215844145]:20.40525786734689,(21[&rate=0.0013985640143649293]:0.9632264303186667,22[&rate=0.00178960328127324]:0.9632264303186667)[&rate=0.0010189690443046196]:21.78109523976855)[&rate=0.003223072971453576]:103.96913326718332,((32[&rate=0.0034118720651640792]:26.902288476260008,34[&rate=0.0015162363886367252]:26.902288476260008)[&rate=0.003100635152825357]:26.454962576104467,(33[&rate=0.0067509064724189174]:47.093757452193444,35[&rate=0.0022596140130785457]:47.093757452193444)[&rate=0.0024237641107806153]:6.2634936001710315)[&rate=0.005045445546979599]:73.35620388490607)[&rate=0.006209368094121782]:32.249293307624924,13[&rate=0.00417702291715985]:158.96274824489547)[&rate=0.0038456266406453983]:320.76330747523,(((((3[&rate=0.0027103705187837305]:17.20362018262418,28[&rate=0.001904816116116784]:17.20362018262418)[&rate=6.629997759142126E-4]:51.22717708133146,((20[&rate=9.970218522071608E-4]:28.000994009472393,(29[&rate=0.0021160651136811746]:6.9099365434395414,39[&rate=4.5189842700676E-4]:6.9099365434395414)[&rate=0.0011437832721518004]:21.09105746603285)[&rate=0.002208266252800537]:3.375280916658838,40[&rate=0.0017634450478906443]:31.37627492613123)[&rate=0.0018813011365599618]:37.05452233782441)[&rate=0.0018080365488100574]:42.477977854359295,6[&rate=0.0015991803889870008]:110.90877511831494)[&rate=0.004561683416880433]:159.98209443054552,(((((7[&rate=4.29713921559618E-4]:41.72341026034367,19[&rate=0.0010130010082452167]:41.72341026034367)[&rate=0.006172727198949626]:83.48037297350554,((9[&rate=0.001260482101950065]:17.135830383631827,15[&rate=8.363734920529365E-4]:17.135830383631827)[&rate=0.005638115529126178]:45.588341794150324,(11[&rate=0.002573510382202746]:21.25845418538965,17[&rate=0.0010966432884689887]:21.25845418538965)[&rate=0.0051730636766122206]:41.4657179923925)[&rate=0.0044145328827182185]:62.47961105606706)[&rate=0.0013061484104931727]:10.573129240263597,(8[&rate=0.0017559694829597438]:23.592739440779617,18[&rate=7.613879607252603E-4]:23.592739440779617)[&rate=0.0034561494112633224]:112.1841730333332)[&rate=0.0036368087219304976]:3.1591497964508335,(10[&rate=0.0012918831583676577]:57.880688932952914,16[&rate=0.002417885572833712]:57.880688932952914)[&rate=0.004375732703224196]:81.05537333761072)[&rate=0.0030944998168191858]:100.48592003388748,(12[&rate=0.00225646095325263]:47.26341741425045,14[&rate=0.002951971345219624]:47.26341741425045)[&rate=0.005676795155231152]:192.15856489020067)[&rate=0.016476987687214822]:31.46888724440933)[&rate=0.005290822173321735]:107.66059922376866,(((24[&rate=0.001671837538257859]:27.29312822188159,25[&rate=0.0010516620970033807]:27.29312822188159)[&rate=0.003249645292183386]:194.6670746110276,41[&rate=0.005833022441527745]:221.9602028329092)[&rate=0.005734729604595097]:68.22436829633466,38[&rate=0.0025969319037654963]:290.18457112924386)[&rate=0.005132530261495373]:88.36689764338524)[&rate=0.0035211358742205426]:101.17458694749638)[&rate=0.0030009308933210193]:32.3548392158566,(((((4[&rate=0.003178207095060236]:38.66171790414626,((5[&rate=0.0019451994363450995]:16.268866470473967,37[&rate=0.004761027853193988]:16.268866470473967)[&rate=0.004888695912765501]:5.858196766687165,42[&rate=0.0021124850435566447]:22.12706323716113)[&rate=0.005764713812148538]:16.534654666985126)[&rate=0.004287814602719963]:14.43416857622288,36[&rate=0.0024647178881353664]:53.09588648036914)[&rate=0.0029532292089873903]:15.370908830717774,31[&rate=0.0019017758149040601]:68.46679531108691)[&rate=0.0012261693553952103]:189.57648319900346,23[&rate=0.0018750711011840705]:258.0432785100904)[&rate=0.001593566674718361]:57.85667214081735,((26[&rate=0.005909019491612658]:4.726153609861852,30[&rate=0.0016858254202685176]:4.726153609861852)[&rate=0.0030078722746085733]:75.52385746778404,27[&rate=0.0034252336774104344]:80.2500110776459)[&rate=0.0024019481858100025]:235.64993957326183)[&rate=0.004515219896609957]:196.18094428507436)[&rate=1.0]:0.0;
tree STATE_58000 = ((((((1[&rate=0.0023143532459760975]:3.2181010002326946,2[&rate=0.0038076026369517095]:3.2181010002326946)[&rate=0.0034227703386745622]:7.440813364084573,(21[&rate=0.0013767487983361035]:0.656565180771645,22[&rate=0.008005552739952354]:0.656565180771645)[&rate=0.004331404659618414]:10.002349183545622)[&rate=0.004731983993386763]:95.10615465028582,((32[&rate=0.005525370719254257]:22.428467021125986,34[&rate=0.0014768946807001385]:22.428467021125986)[&rate=0.003089827553772019]:33.10282889840582,(33[&rate=0.006645603832333442]:38.12997205029825,35[&rate=0.0022243678836337977]:38.12997205029825)[&rate=0.0031634943391707438]:17.40132386923355)[&rate=0.005861043621550343]:50.233773095071285)[&rate=0.00601580702251662]:40.38804295078734,13[&rate=0.00410119005019484]:146.15311196539042)[&rate=0.003790455719690961]:309.70155582228836,(((((3[&rate=0.0014538479954955207]:30.130291326888305,28[&rate=0.002692285722742743]:30.130291326888305)[&rate=0.0015506717066260623]:38.10335813215128,(20[&rate=0.0011518278132825986]:32.863694374526105,((29[&rate=0.0014493607666385114]:14.909336236259502,39[&rate=4.250672371232277E-4]:14.909336236259502)[&rate=0.0012233765897109897]:4.817854884979656,40[&rate=0.0014101664250796987]:19.72719112123916)[&rate=6.56184348938157E-4]:13.136503253286946)[&rate=0.002221504647607917]:35.36995508451348)[&rate=0.0017885698554605351]:30.560061518435845,6[&rate=0.0015822903051239286]:98.79371097747543)[&rate=0.00486804270573344]:153.01395298711753,(((7[&rate=0.0014440572448741313]:36.05926598576563,19[&rate=9.875440260742213E-4]:36.05926598576563)[&rate=0.00577904272522481]:102.95742262068484,(((8[&rate=0.001718302350104662]:24.612624571264153,18[&rate=7.450555006988174E-4]:24.612624571264153)[&rate=0.0036281086896011944]:78.6999067711016,((9[&rate=0.0036176438041163883]:18.80932639419005,15[&rate=3.956171169734453E-4]:18.80932639419005)[&rate=0.005477039547825702]:36.75176538146923,(11[&rate=0.0012838786452092918]:22.045578556979013,17[&rate=0.0014069318992391126]:22.045578556979013)[&rate=0.005092372696115815]:33.51551321868027)[&rate=0.0038328597882912184]:47.751439566706466)[&rate=0.00335471489635103]:22.759753835399934,(10[&rate=0.002915930438029811]:46.09146527824468,16[&rate=0.0012911304235750799]:46.09146527824468)[&rate=0.0042928412271556445]:79.98081989952101)[&rate=0.0014610467704083512]:12.94440342868478)[&rate=0.0030597701078645444]:67.70897445544134,(12[&rate=0.00222126400613412]:42.558066944849465,14[&rate=0.0029059256211926843]:42.558066944849465)[&rate=0.005594973465697279]:164.16759611704234)[&rate=0.014774114782189008]:45.08200090270117)[&rate=0.006384523326164884]:89.67527237865579,(((24[&rate=0.0016169265052450666]:17.52219465108009,25[&rate=0.002869783652661612]:17.52219465108009)[&rate=0.003204255929877663]:185.30323059621233,41[&rate=0.005742037229911732]:202.82542524729243)[&rate=0.005645277593001041]:88.06596542916716,38[&rate=0.0025564241902971737]:290.8913906764596)[&rate=0.005011624070296677]:50.59154566678916)[&rate=0.0019373577486893514]:114.37173144443)[&rate=0.002182376675705311]:110.72613537126699,(((((4[&rate=0.0031286324787995106]:36.592911240640184,((5[&rate=4.399282482838871E-4]:19.443050997727333,37[&rate=0.004809759068618593]:19.443050997727333)[&rate=0.008239840748154892]:3.201851864566752,42[&rate=0.0020795338757086477]:22.644902862294085)[&rate=0.0056747940981686385]:13.948008378346099)[&rate=0.004243251815769104]:9.708575710203732,31[&rate=0.0018572434822204907]:46.301486950843916)[&rate=0.005952815719442401]:10.880927232094791,36[&rate=0.0024316159697535277]:57.18241418293871)[&rate=0.0012124223621626231]:179.86084895811456,23[&rate=0.0017448789928671958]:237.04326314105327)[&rate=0.0015776680741101075]:120.58835000350001,((26[&rate=0.005816848853855233]:2.2038395959145327,30[&rate=0.0016595294156887147]:2.2038395959145327)[&rate=0.002947103052205756]:91.42480474969196,27[&rate=0.002497529344721515]:93.62864434560649)[&rate=0.00237724244619818]:264.00296879894677)[&rate=0.0016582441774248733]:208.94919001439246)[&rate=1.0]:0.0;
tree STATE_59000 = ((((((1[&rate=0.0019186592973232772]:7.004106908931421,2[&rate=0.004889095119398987]:7.004106908931421)[&rate=8.750156790634577E-4]:7.460816074719679,(21[&rate=6.470295634828693E-4]:3.5231197572806088,22[&rate=0.0017510999978614886]:3.5231197572806088)[&rate=0.0037852493925020843]:10.94180322637049)[&rate=0.004135318897016068]:74.96707309846727,((32[&rate=0.002193985742879112]:29.007954503342297,34[&rate=0.0038996838248998595]:29.007954503342297)[&rate=0.0043703174890587365]:21.534219859160395,(33[&rate=0.005866113660647824]:31.532564383273527,35[&rate=0.0041064656195712364]:31.532564383273527)[&rate=9.496111955532418E-4]:19.009609979229165)[&rate=0.005164765734644041]:38.88982171961568)[&rate=0.005257262173989116]:57.84322537198916,13[&rate=0.003584062992468407]:147.27522145410754)[&rate=0.0033125097601576997]:303.9568394659392,(((((3[&rate=0.0013229366666599825]:15.489364522464193,28[&rate=0.0035251334365063976]:15.489364522464193)[&rate=0.001305221029248781]:34.681647885645795,((20[&rate=0.0010318100901016982]:28.81809915545699,(29[&rate=0.0012666080388537629]:24.582792661681097,39[&rate=3.7146967959013826E-4]:24.582792661681097)[&rate=0.0015936453378836502]:4.235306493775894)[&rate=7.564724909187543E-4]:1.537120024566022,40[&rate=0.0011604752667605336]:30.355219180023013)[&rate=0.001893325174458372]:19.815793228086974)[&rate=0.0011421361584740112]:47.85966474335291,6[&rate=0.0013827762323478398]:98.0306771514629)[&rate=0.004254221700002254]:202.87718133135388,((((7[&rate=0.0010307676238555023]:36.17258202523112,19[&rate=0.0016267716383026193]:36.17258202523112)[&rate=0.004826223015691216]:74.0875929461482,((8[&rate=0.0012295411143304724]:25.769031652066563,18[&rate=0.0013318684880710375]:25.769031652066563)[&rate=0.004925045494218093]:68.87254886087779,((9[&rate=6.529606302533386E-4]:20.411617594699624,15[&rate=0.001713970901664758]:20.411617594699624)[&rate=0.0047318293723380665]:29.73710527469971,(11[&rate=0.0017915485387258513]:23.75500830446809,17[&rate=0.001201443633303623]:23.75500830446809)[&rate=0.008737384642302557]:26.393714564931244)[&rate=0.003404445451280709]:44.49285764354501)[&rate=0.002903959712048669]:15.618594458434984)[&rate=0.002673957723206855]:34.947939731647054,(10[&rate=9.895666508754632E-4]:53.2584097726765,16[&rate=0.0011283292685560842]:53.2584097726765)[&rate=0.002471796934397126]:91.94970493034988)[&rate=0.0012768205316006777]:98.83939386531841,(12[&rate=0.0019357274387016069]:50.04578944767971,14[&rate=0.0025323779358065214]:50.04578944767971)[&rate=0.004801202104866422]:194.0017191206651)[&rate=0.011058612322787143]:56.86034991447198)[&rate=0.005515204321118965]:57.49858373789152,(((24[&rate=0.00138143888198578]:12.15800537180643,25[&rate=0.0030071859328287156]:12.15800537180643)[&rate=0.0028140348026317627]:206.37428751570712,41[&rate=0.005018012549451115]:218.53229288751356)[&rate=0.004952522106546469]:30.11186939745042,38[&rate=0.0022371214419402022]:248.64416228496398)[&rate=0.005858814715642567]:109.76227993574432)[&rate=0.004026761401156601]:92.8256186993384)[&rate=0.0024567923781962995]:167.36903420870658,(((((4[&rate=0.0027341371033939407]:42.65462715062276,((5[&rate=3.942034031431612E-4]:26.38328792343085,37[&rate=0.004309846891002093]:26.38328792343085)[&rate=0.005765687173330197]:2.0799769446461625,42[&rate=0.001817321390886042]:28.46326486807701)[&rate=0.001974978265907329]:14.191362282545747)[&rate=0.0037082119127649455]:5.932605781319438,31[&rate=0.0016230600267628326]:48.5872329319422)[&rate=0.005202213568232854]:13.480233442779664,36[&rate=9.493076092129413E-4]:62.06746637472186)[&rate=0.0010647381591773915]:180.25558272562387,23[&rate=0.0015305470121369103]:242.3230491003457)[&rate=0.0013664898424204203]:142.72580384346878,((26[&rate=0.005083391030279649]:4.945391225904031,30[&rate=0.0036659816287342556]:4.945391225904031)[&rate=0.002575497075994109]:102.0910039718109,27[&rate=0.0021826109952277333]:107.03639519771494)[&rate=0.002077491306489873]:278.0124577460996)[&rate=0.001451815004076463]:233.5522421849388)[&rate=1.0]:0.0;
tree STATE_60000 = ((((((1[&rate=0.0034404708587630383]:1.6802432369312028,2[&rate=0.00410696702663387]:1.6802432369312028)[&rate=0.0024692534547647443]:17.228410149869607,(21[&rate=0.0010277532420198926]:6.998106500964164,22[&rate=0.001761111927029467]:6.998106500964164)[&rate=0.002129809992652165]:11.910546885836647)[&rate=0.003802215547183075]:118.68254186982489,((32[&rate=0.0022118994185897703]:53.4339167502568,34[&rate=5.420949909419776E-4]:53.4339167502568)[&rate=0.004406000697592459]:34.257043611211614,(33[&rate=0.005914009896132118]:41.64988483558732,35[&rate=0.00213079783508641]:41.64988483558732)[&rate=8.418466738546252E-4]:46.04107552588109)[&rate=0.005175729215665942]:49.90023489515728)[&rate=0.005338216169594753]:46.75148045450902,13[&rate=0.003613326510876486]:184.34267571113472)[&rate=0.0033395560733910055]:287.4586542356327,(((((3[&rate=0.002296066097434993]:18.379217753632712,28[&rate=0.0020709282265415694]:18.379217753632712)[&rate=0.0013158780293338866]:51.267921397585084,(20[&rate=0.0012965208645731887]:22.304620267183008,((29[&rate=0.0012769497677057556]:7.921973541858701,39[&rate=3.7450269263080376E-4]:7.921973541858701)[&rate=0.0025238183433654985]:6.83751010592135,40[&rate=0.0022846336062409245]:14.759483647780051)[&rate=0.001908783986485861]:7.545136619402957)[&rate=0.0010338712365261808]:47.34251888403479)[&rate=5.876795019347711E-4]:48.05344439674096,6[&rate=0.0013974020604260759]:117.70058354795876)[&rate=0.0042840158011694905]:215.87005936649453,((((7[&rate=0.0010391837391412328]:33.87334539254799,19[&rate=9.506704914260005E-4]:33.87334539254799)[&rate=0.004865628647367064]:110.88384928061443,((8[&rate=0.002730719365954729]:23.62683611844385,18[&rate=0.0013427430620111937]:23.62683611844385)[&rate=0.004929575873561441]:79.60452603387519,((9[&rate=6.429538770302999E-4]:20.106329774478493,15[&rate=0.0016877039523618552]:20.106329774478493)[&rate=0.004856839997781097]:41.88660833027687,(11[&rate=7.088546837748501E-4]:21.780239776954527,17[&rate=7.29626189822295E-4]:21.780239776954527)[&rate=0.005464525741624793]:40.21269832780084)[&rate=0.0033678031615802457]:41.23842404756367)[&rate=0.0011209411670530865]:41.52583252084338)[&rate=0.0011760230966099587]:83.09713832653773,(10[&rate=0.0024527220381971577]:51.15053251877989,16[&rate=0.001137541964981943]:51.15053251877989)[&rate=0.00249901677416943]:176.70380048092025)[&rate=0.004873511655048109]:50.06363188338423,(12[&rate=0.005080350113012289]:42.02420934210294,14[&rate=0.00257822226797575]:42.02420934210294)[&rate=0.004830807700058358]:235.89375554098143)[&rate=0.011148904794196862]:55.65267803136891)[&rate=0.005756594593555646]:69.3808727513109,(((24[&rate=5.381157554210812E-4]:26.549398069493776,25[&rate=0.003031739307064024]:26.549398069493776)[&rate=0.004990514470666166]:175.66108565256422,41[&rate=0.005058984124213519]:202.210483722058)[&rate=0.0049929589579674385]:90.31055958145745,38[&rate=0.0022990974498488166]:292.52104330351546)[&rate=0.005848836324930554]:110.43047236224874)[&rate=0.0028017027075974833]:68.8498142810032)[&rate=0.004161573525421399]:104.06178191736251,(((((4[&rate=0.0027564610613221236]:35.20411824076892,((5[&rate=7.277013531839306E-4]:22.571617730041066,37[&rate=0.006344745787138575]:22.571617730041066)[&rate=0.006185075365012612]:1.9793565340814077,42[&rate=0.001845709085342156]:24.550974264122473)[&rate=0.00193299424406237]:10.653143976646447)[&rate=0.0038148787695251127]:10.864170990048088,31[&rate=0.0031397457977841176]:46.06828923081701)[&rate=0.005959693795506729]:17.978164853507003,36[&rate=9.585489993208392E-4]:64.04645408432401)[&rate=0.001716703977835043]:139.74311184196102,23[&rate=0.001543043776507409]:203.78956592628504)[&rate=0.002425092231358241]:168.39687310615386,((26[&rate=0.005124896412165609]:4.534277795675505,30[&rate=0.003695914004672287]:4.534277795675505)[&rate=0.001554656742999625]:196.49293557387432,27[&rate=8.659128651391287E-4]:201.02721336954983)[&rate=0.0018436430805633419]:171.15922566288907)[&rate=0.0024824883406771806]:203.676672831691)[&rate=1.0]:0.0;
tree STATE_61000 = ((((((1[&rate=0.0024883235720017]:1.6263442314124303,2[&rate=0.0037870685290541783]:1.6263442314124303)[&rate=0.001630906581188026]:14.94608491573509,(21[&rate=5.904251424950093E-4]:0.9782692409205065,22[&rate=0.001623935987735853]:0.9782692409205065)[&rate=5.638308578562982E-4]:15.594159906227015)[&rate=0.003511100628529062]:123.31022835910014,((32[&rate=0.002039610891261562]:28.079704528092034,34[&rate=0.0016466468485453907]:28.079704528092034)[&rate=0.004667104914365363]:14.411733722772777,(33[&rate=0.005453357821699783]:35.43961962078206,35[&rate=0.0019648264450874784]:35.43961962078206)[&rate=6.225503183011305E-4]:7.0518186300827495)[&rate=0.004788115825508772]:97.39121925538285)[&rate=0.007110074204611795]:51.686924501100634,13[&rate=0.003340932205503223]:191.5695820073483)[&rate=0.0030707229280871762]:294.3901467693986,(((((3[&rate=0.001076595399656032]:34.003217058763624,28[&rate=0.0019332190586188137]:34.003217058763624)[&rate=0.0012080953003129153]:40.20658914276075,((20[&rate=0.0019483941274143822]:15.763582115716856,40[&rate=0.001989441709210624]:15.763582115716856)[&rate=9.533412850776401E-4]:2.7520598638074834,(29[&rate=0.0014182063026243789]:11.16398728100484,39[&rate=3.603013561728936E-4]:11.16398728100484)[&rate=0.00192477911252647]:7.3516546985195)[&rate=5.982920288205194E-4]:55.69416422200003)[&rate=0.0016539601785280458]:28.401219101589078,6[&rate=0.0012062658808646544]:102.61102530311345)[&rate=0.003954888952790005]:209.56616936810073,((((7[&rate=4.842279485578307E-4]:44.46408348930182,19[&rate=0.001244503896783494]:44.46408348930182)[&rate=0.004353715699482304]:125.96804131424003,(10[&rate=0.0022616754361885322]:61.88097766829265,16[&rate=0.001048936927938383]:61.88097766829265)[&rate=0.004147775421433689]:108.55114713524921)[&rate=0.002472888747408907]:4.173559455094505,((8[&rate=0.0025180190893721185]:24.081815948040862,18[&rate=0.0012120341852979142]:24.081815948040862)[&rate=0.004584714165593566]:94.53642879872791,((9[&rate=5.928731293785202E-4]:20.493515534296435,15[&rate=0.0015562458823996112]:20.493515534296435)[&rate=0.00447853264634649]:49.90188347007937,(11[&rate=0.0012582651204637086]:22.199659869116807,17[&rate=8.869958173762124E-4]:22.199659869116807)[&rate=0.005038884736134646]:48.195739135259)[&rate=0.0031711946075554252]:48.22284574239296)[&rate=8.096139580165776E-4]:55.98743951186759)[&rate=0.001186233429520688]:100.2554423803993,(12[&rate=0.004684633186679067]:43.62579060801025,14[&rate=0.002377400244179776]:43.62579060801025)[&rate=0.0045735400655777655]:231.2353360310254)[&rate=0.010335852365384122]:37.31606803217852)[&rate=0.005047251273325506]:66.48709543170787,(((24[&rate=5.057425876323349E-4]:34.13871574592878,25[&rate=0.002040130946556055]:34.13871574592878)[&rate=0.0038607898038083063]:189.66113683283413,41[&rate=0.004666707906451529]:223.7998525787629)[&rate=0.009956006099577194]:39.04163756482927,38[&rate=0.002120016922728358]:262.8414901435922)[&rate=0.0053932607284377975]:115.82279995932987)[&rate=0.002577153106034184]:107.29543867382483)[&rate=0.0032781277482369325]:181.91272715765405,(((((4[&rate=0.0012987982387059316]:41.969593566839194,((5[&rate=6.710194835559082E-4]:18.75567204179531,37[&rate=0.0053832528163533545]:18.75567204179531)[&rate=0.0057033095500320175]:3.5156376331204946,42[&rate=0.002557274459796192]:22.271309674915805)[&rate=0.0017824301050041215]:19.69828389192339)[&rate=0.003412309816095827]:11.639819154160413,31[&rate=0.002029433905399224]:53.60941272099961)[&rate=0.0012686200069630164]:23.844953733880253,36[&rate=8.838860222989422E-4]:77.45436645487986)[&rate=0.002572308966443314]:129.7999216367536,23[&rate=0.001421099753090637]:207.25428809163344)[&rate=0.0022474920927928726]:141.6322569310422,((26[&rate=0.0021907058073792687]:6.005654289877012,30[&rate=9.226973554520791E-4]:6.005654289877012)[&rate=0.002111040143330097]:100.96675018264314,27[&rate=0.001023956977236635]:106.97240447252015)[&rate=0.0017037105831678894]:241.91414055015548)[&rate=0.0015239567051224354]:318.9859109117253)[&rate=1.0]:0.0;
tree STATE_62000 = ((((((1[&rate=0.0029984217726552113]:4.7924033755380915,2[&rate=0.0016826576326523673]:4.7924033755380915)[&rate=0.00236114376981807]:17.601454512037797,(21[&rate=7.678677605054741E-4]:4.617814355012654,22[&rate=0.0031050811278114355]:4.617814355012654)[&rate=0.0015507931907746192]:17.776043532563236)[&rate=0.0042581208038918]:91.58465107708892,((32[&rate=0.0024577244588318997]:30.416121407699485,34[&rate=0.0021416794461561733]:30.416121407699485)[&rate=0.005623846170885166]:25.28283554732787,(33[&rate=0.006686519705288617]:31.890008709517737,35[&rate=0.002252906214571445]:31.890008709517737)[&rate=0.0014692035285788514]:23.80894824550962)[&rate=0.005825481639972113]:58.279552009637456)[&rate=0.0016852567510250768]:76.0629343864113,13[&rate=0.00402581238947822]:190.0414433510761)[&rate=0.004747130909584571]:271.3389184898201,(((((4[&rate=0.0021788764076015573]:45.090692322985916,((5[&rate=0.00161297435362636]:9.20415804803019,37[&rate=0.006486802051742775]:9.20415804803019)[&rate=7.228109426000114E-4]:17.69114407700802,42[&rate=0.0030116755029790947]:26.895302125038206)[&rate=0.002211938393657096]:18.19539019794771)[&rate=0.004011209201135799]:7.573463217620542,31[&rate=0.0030479064944336264]:52.66415554060646)[&rate=0.004072010024516506]:17.98620154005195,36[&rate=0.0010650797684140453]:70.65035708065841)[&rate=0.003099623898504658]:104.21562062043742,23[&rate=0.001712420558454094]:174.86597770109583)[&rate=0.002717047996819308]:61.840107103379836,((26[&rate=0.0026397933388717827]:9.051543879453591,30[&rate=0.0011118472980317501]:9.051543879453591)[&rate=0.002543796474032925]:170.63972237157842,27[&rate=0.0012338648111238967]:179.691266251032)[&rate=0.0070436441517018515]:57.01481855344366)[&rate=0.0030169966506390254]:224.67427703642056)[&rate=0.0023639697073786076]:3.4344488642011584,(((((3[&rate=0.001312281914016384]:19.697002830413485,28[&rate=0.003483446642633387]:19.697002830413485)[&rate=5.956734555725414E-4]:42.57813633476471,((20[&rate=0.002908470369663641]:13.457799575772643,(29[&rate=0.0024072209885494158]:7.879734228553839,39[&rate=0.0023721030232566115]:7.879734228553839)[&rate=0.0042372994744707265]:5.578065347218804)[&rate=0.0029076228150199898]:6.29278682403735,40[&rate=0.0018316780626461597]:19.750586399809993)[&rate=0.001141861332713355]:42.5245527653682)[&rate=0.0020288370917210404]:35.89414365050389,6[&rate=0.0014535464444786778]:98.16928281568208)[&rate=0.004380081024672241]:152.17760277028867,((((7[&rate=0.0010258850766497022]:40.539765100640786,19[&rate=0.0014852520672119956]:40.539765100640786)[&rate=0.0053423241599611345]:100.45500840280263,((8[&rate=0.0013006462016047044]:22.068599133995672,18[&rate=0.0023806882601273478]:22.068599133995672)[&rate=0.005557526717089997]:62.83639974371711,((9[&rate=7.144101833740324E-4]:22.554147855559886,15[&rate=0.0010248934019405666]:22.554147855559886)[&rate=0.0117829450284609]:16.32017723674723,(11[&rate=0.0031693223401275516]:19.082922073216476,17[&rate=0.0011394477570093463]:19.082922073216476)[&rate=0.005557797507121052]:19.79140301909064)[&rate=0.0031030059399930546]:46.03067378540567)[&rate=0.0018275220837746912]:56.08977462573063)[&rate=0.0013503964252230525]:10.924650137022098,(10[&rate=0.0012042294725866196]:46.0050618337481,16[&rate=0.0017963114354310494]:46.0050618337481)[&rate=0.002419906339989414]:105.91436180671741)[&rate=5.480718748895474E-4]:41.933680917181306,(12[&rate=0.0012421181360311366]:45.793164294399425,14[&rate=0.0035665696496435337]:45.793164294399425)[&rate=0.005511100833353158]:148.0599402632474)[&rate=0.012451768499304197]:56.49378102832395)[&rate=0.0028254589842394207]:115.2772612662963,(((24[&rate=6.244203649732622E-4]:16.277707255721058,25[&rate=0.00251886896902443]:16.277707255721058)[&rate=0.004623994870694775]:172.67025725404315,41[&rate=0.00562503032815379]:188.9479645097642)[&rate=0.0031769119126001263]:102.3254605674816,38[&rate=0.0025546134638722946]:291.2734250772458)[&rate=0.006489887407569001]:74.35072177502127)[&rate=0.0029966634214071306]:99.19066385283031)[&rate=1.0]:0.0;
tree STATE_63000 = ((((((1[&rate=0.0029799017484332026]:6.867926726179911,2[&rate=0.0013012382675510466]:6.867926726179911)[&rate=5.142464277326018E-4]:18.90501683568762,(21[&rate=8.144599721087584E-4]:0.30407052614499336,22[&rate=0.0019429930590288648]:0.30407052614499336)[&rate=8.053848385396878E-4]:25.468873035722535)[&rate=0.004578601145150494]:102.12899171719752,((32[&rate=0.0036976131033586075]:37.55164607498865,34[&rate=0.0012987602993186958]:37.55164607498865)[&rate=0.0030933259503548847]:36.296093254285935,(33[&rate=0.005566542709257578]:46.682445996295336,35[&rate=0.0023896066836763966]:46.682445996295336)[&rate=0.0016726279370707336]:27.165293332979253)[&rate=0.006227801532704664]:54.054195949790454)[&rate=0.0017875137322244641]:82.15236380102922,13[&rate=0.003313910490190701]:210.05429908009427)[&rate=0.00503517442335608]:241.75174622719072,(((((3[&rate=0.0013919077555555126]:33.804271691866,28[&rate=0.0013990212027717684]:33.804271691866)[&rate=6.318173661727541E-4]:34.17340806656717,((20[&rate=0.0027861828910912528]:12.675640504040507,(29[&rate=0.0016968018477556504]:7.920039030456389,39[&rate=0.002516036043613669]:7.920039030456389)[&rate=0.0032579531344208777]:4.755601473584118)[&rate=0.0029930174206190567]:4.197606820345152,40[&rate=0.0025840947249948097]:16.87324732438566)[&rate=0.001202614783870707]:51.10443243404751)[&rate=0.002010880698216169]:50.86882984638905,6[&rate=0.0015641109675234382]:118.84650960482222)[&rate=0.004629150798838927]:165.8038514568182,(((7[&rate=0.0010881331055817278]:36.07101389059196,19[&rate=0.001375034982688537]:36.07101389059196)[&rate=0.0019860331916056167]:178.3722944522939,(12[&rate=5.935786891294214E-4]:53.204001430723906,14[&rate=0.0034715285032575253]:53.204001430723906)[&rate=0.007063230063408693]:161.23930691216194)[&rate=0.003833717376859071]:8.227789512851786,(((8[&rate=0.0014224794985691837]:24.880145798614066,18[&rate=6.987621676039875E-4]:24.880145798614066)[&rate=0.002691593716966372]:116.44518199437384,((9[&rate=0.001423216342444811]:25.45982394230005,15[&rate=0.0029694095145840764]:25.45982394230005)[&rate=0.011363316171251346]:15.647495528426031,(11[&rate=0.00386373330189044]:21.315659559905157,17[&rate=0.0012085864729915348]:21.315659559905157)[&rate=0.005168349451306365]:19.791659910820925)[&rate=0.0037696966961263435]:100.21800832226182)[&rate=0.003795385229320994]:27.80260613699835,(10[&rate=0.0012772989739923467]:53.45697784031174,16[&rate=0.0019053069250319]:53.45697784031174)[&rate=0.00571790309011217]:115.67095608967452)[&rate=0.0024087086204866905]:53.54316392575137)[&rate=0.011859783328706726]:61.97926320590278)[&rate=0.002996900461067963]:124.7132092197433,(((24[&rate=0.0011793150147173823]:23.606779831786465,25[&rate=0.004609970521548422]:23.606779831786465)[&rate=0.003206801348034111]:226.06531484279017,41[&rate=0.005966342487361658]:249.67209467457664)[&rate=0.004947660441632143]:68.55983513585241,38[&rate=0.0027096207414209505]:318.23192981042905)[&rate=0.004317240427914678]:91.13164047095466)[&rate=0.005349419111286888]:42.442475025901274)[&rate=0.0042957345736219935]:88.47663458305396,(((((4[&rate=0.002311084941234416]:60.761956248305914,((5[&rate=0.0010360376112054045]:17.011733642839516,37[&rate=0.0068804042699482405]:17.011733642839516)[&rate=0.0021193027207655007]:31.24866987551401,42[&rate=0.0012755360199650462]:48.26040351835353)[&rate=0.004743909001294264]:12.501552729952387)[&rate=0.004114485332816205]:15.475319417075305,36[&rate=0.0018486888887839254]:76.23727566538122)[&rate=0.004413161624841463]:5.943591191691155,31[&rate=0.0017461738375659512]:82.18086685707237)[&rate=0.003287700986771338]:102.94177679585582,23[&rate=0.0018163257685918214]:185.1226436529282)[&rate=0.0035162069893440112]:45.364520550996644,((26[&rate=0.0027999691089193356]:9.726002870924923,30[&rate=8.218269117758874E-4]:9.726002870924923)[&rate=0.0026981474048700395]:151.40967733718344,27[&rate=0.0013087325075250157]:161.13568020810837)[&rate=0.007471034095197193]:69.35148399581647)[&rate=0.0031964030263052848]:309.7955156864141)[&rate=1.0]:0.0;
tree STATE_64000 = ((((((1[&rate=0.00122245158705289]:10.190857119942187,2[&rate=0.001115913011441016]:10.190857119942187)[&rate=4.4100630461312544E-4]:24.486426775262146,(21[&rate=6.984627664574861E-4]:1.0180579513782415,22[&rate=0.0016662676542632765]:1.0180579513782415)[&rate=9.852708192888866E-4]:33.659225943826094)[&rate=0.0039265065587780505]:81.16213783116106,((32[&rate=0.0031709907986938266]:19.926799571071935,34[&rate=0.0011137879609707268]:19.926799571071935)[&rate=0.0026527675697131676]:36.856732393403234,(33[&rate=0.006588050810483812]:34.97005403039466,35[&rate=0.0020492735704426236]:34.97005403039466)[&rate=0.002787689256872655]:21.81347793408051)[&rate=0.005340824149059854]:59.05588976189022)[&rate=0.002896882887245099]:91.01893638826435,13[&rate=0.002841935967433887]:206.85835811462974)[&rate=0.004296440446844634]:269.7893824393542,(((((3[&rate=9.542018007908828E-4]:22.685484377233433,28[&rate=0.001818272185495395]:22.685484377233433)[&rate=0.0016192682768290416]:30.782187878346488,(20[&rate=0.0023893685099459364]:11.770718595184753,((29[&rate=0.0027026972595062897]:4.7130488517705045,39[&rate=0.0024622028907031624]:4.7130488517705045)[&rate=0.0012460384408664927]:2.5276717049761137,40[&rate=0.004504805723141426]:7.240720556746618)[&rate=0.003298863180957159]:4.529998038438135)[&rate=0.001014182398745438]:41.69695366039517)[&rate=0.002292622950569554]:14.840675460422865,6[&rate=0.0018838266505845373]:68.30834771600279)[&rate=0.003969856818051413]:263.34029484737187,((((7[&rate=9.331587619104018E-4]:36.43637893125235,19[&rate=0.0011791994338258395]:36.43637893125235)[&rate=0.002082572201734914]:113.21135108739067,(10[&rate=0.002731849052752968]:60.02150674322611,16[&rate=0.0019045162735906312]:60.02150674322611)[&rate=0.004903546579846226]:89.6262232754169)[&rate=0.002163658663476323]:68.0202533521246,((8[&rate=0.0012461294710389892]:19.455628764685773,18[&rate=0.001207737458246097]:19.455628764685773)[&rate=0.0015295063483114102]:121.38360812542464,((9[&rate=0.0012511706495876383]:20.157743680337138,15[&rate=0.0026104520588007096]:20.157743680337138)[&rate=0.003159973886694273]:41.68017009642743,(11[&rate=0.0013151004085272771]:21.782223392456977,17[&rate=0.0010364568920963985]:21.782223392456977)[&rate=0.004432261595903731]:40.05569038430759)[&rate=0.003232808085417433]:79.00132311334585)[&rate=0.0017681156136716565]:76.8287464806572)[&rate=0.008683946544125869]:11.274255080944044,(12[&rate=0.0018536614863633998]:52.34668381205897,14[&rate=0.002977105671557155]:52.34668381205897)[&rate=0.006048861792173174]:176.59555463965268)[&rate=0.01021898037816861]:102.706404111663)[&rate=0.00266600329321263]:73.36233474156143,(((24[&rate=0.006556155475537488]:9.865524551251847,25[&rate=0.0067384155190833]:9.865524551251847)[&rate=0.0027568707770349865]:217.21602727829097,41[&rate=0.005128730914693778]:227.0815518295428)[&rate=0.00421119134676958]:96.2429068418572,38[&rate=0.0036993587849530685]:323.3244586714)[&rate=0.003702369417782415]:81.68651863353608)[&rate=0.004587542911084963]:71.63676324904782)[&rate=0.0036966891860273515]:44.58720653993066,(((((4[&rate=0.001959062515592375]:47.449121995206816,((5[&rate=0.002623273679865806]:16.97308820719445,37[&rate=0.0027184336215760256]:16.97308820719445)[&rate=0.0011443654119932497]:18.403037478249267,42[&rate=0.0011167740805857933]:35.37612568544372)[&rate=0.0036871556488255732]:12.072996309763099)[&rate=0.0022429037535568338]:13.770305659170127,31[&rate=0.002586033168398849]:61.21942765437694)[&rate=0.0037846293039176786]:8.401684275540305,36[&rate=0.001747407578959948]:69.62111192991725)[&rate=0.0019734700594378697]:92.55072943905955,23[&rate=0.003055248804958122]:162.1718413689768)[&rate=0.0030428133796355427]:78.93270193600904,((26[&rate=0.0010089322379472753]:18.746664254977247,30[&rate=7.228424663132913E-4]:18.746664254977247)[&rate=7.412801845784165E-4]:155.32485438224907,27[&rate=0.0011212394740618722]:174.07151863722632)[&rate=0.006444859462980941]:67.03302466775952)[&rate=0.003868975584951572]:280.13040378892873)[&rate=1.0]:0.0;
tree STATE_65000 = ((((((1[&rate=0.0026625688882899296]:10.865435666414285,2[&rate=0.00208795214477605]:10.865435666414285)[&rate=0.004458386013298909]:8.682859656046055,(21[&rate=8.304351806699047E-4]:1.3688500120713165,22[&rate=0.001981103856875282]:1.3688500120713165)[&rate=0.0011518525206685758]:18.179445310389024)[&rate=0.004633488252484287]:82.5342716637058,((32[&rate=0.003770139860385066]:17.766920174892896,34[&rate=0.0018831382077149443]:17.766920174892896)[&rate=0.001948836412274162]:50.73327820901081,(33[&rate=0.007832842964340695]:25.34050674753683,35[&rate=0.00409022837965488]:25.34050674753683)[&rate=9.076015022378934E-4]:43.15969163636688)[&rate=0.006210183592948173]:33.582368602262434)[&rate=0.0014880773962423477]:134.26286673035264,13[&rate=0.004091150576268932]:236.34543371651878)[&rate=0.005108239794675656]:235.29151966735142,(((((3[&rate=0.0023434138443327603]:6.197010530526204,28[&rate=0.0036522409052847835]:6.197010530526204)[&rate=0.0019865877869687082]:29.97036704067764,((20[&rate=0.001901294110834043]:9.526122432050865,40[&rate=0.0028537990274484413]:9.526122432050865)[&rate=0.006007406538166116]:0.44186635043073075,(29[&rate=0.0033027147921191233]:7.847455715695137,39[&rate=0.001650778185257846]:7.847455715695137)[&rate=0.0032342354200564968]:2.120533066786459)[&rate=0.003315633731860217]:26.199388788722246)[&rate=0.0023691977095001513]:19.88472499326234,6[&rate=0.0022397699634924524]:56.05210256446618)[&rate=0.0028824818988130185]:207.2517614278052,(((7[&rate=0.00113497808090903]:35.46915212021985,19[&rate=0.0014342313066226266]:35.46915212021985)[&rate=0.004049912499549828]:121.90647954058687,(((8[&rate=0.0025403847203338457]:19.466965459223392,18[&rate=0.002438350395990307]:19.466965459223392)[&rate=0.0030836957260387747]:112.50087360986703,(10[&rate=0.002655597069244415]:58.10412465797081,16[&rate=9.477100652462248E-4]:58.10412465797081)[&rate=0.007023151977955224]:73.86371441111962)[&rate=0.0029775391565859855]:6.71756030164579,((9[&rate=0.0015367253452293276]:19.28688285470736,15[&rate=0.0036320137364946846]:19.28688285470736)[&rate=0.0025995792981095716]:65.15184873916172,(11[&rate=0.00341222859729004]:21.529778330045378,17[&rate=0.0012322922677827845]:21.529778330045378)[&rate=0.0033718372322197954]:62.908953263823705)[&rate=0.003743450594189317]:54.24666777686713)[&rate=0.002520044943250747]:18.690232290070526)[&rate=0.010324751817066354]:36.370910319515104,(12[&rate=0.0022039051832893194]:53.32634304323253,14[&rate=0.0020385123440306886]:53.32634304323253)[&rate=0.007191775820314743]:140.4201989370893)[&rate=0.006069326315750307]:69.55732201194954)[&rate=0.003169736502418071]:173.07838684692877,(((24[&rate=0.003517932596681472]:9.75118806152847,25[&rate=0.008011618623742426]:9.75118806152847)[&rate=0.0032732496697456376]:193.83673659066463,41[&rate=0.006089739625267426]:203.5879246521931)[&rate=0.0029723923079627416]:105.70656481039398,38[&rate=0.0020964229439997765]:309.2944894625871)[&rate=0.004401920852498717]:127.08776137661306)[&rate=0.011305853695236925]:35.25470254467007)[&rate=0.004619643881227419]:25.826814452852204,(((((4[&rate=0.0036073420938945674]:28.89899064822361,((5[&rate=0.0013121034846351556]:10.044666518477426,37[&rate=0.008973482048734422]:10.044666518477426)[&rate=0.001291214155040532]:8.415770147209125,42[&rate=0.001327785144629172]:18.46043666568655)[&rate=0.002551525604312367]:10.438553982537059)[&rate=0.004864848231500938]:12.428934913078471,31[&rate=0.0020310690401816245]:41.32792556130208)[&rate=0.0018719629951117799]:19.871605989957956,36[&rate=0.0020923007485346744]:61.19953155126004)[&rate=0.004579863227460047]:62.62066116542606,23[&rate=0.003632528768347411]:123.8201927166861)[&rate=0.0030639015120910947]:131.4817467070771,((26[&rate=9.156510354650458E-4]:5.180406956153388,30[&rate=0.0044123074852794545]:5.180406956153388)[&rate=0.0025425983582184632]:147.1567262906709,27[&rate=0.0013330942606137957]:152.33713324682427)[&rate=0.0033439678438016845]:102.96480617693894)[&rate=0.0046144016648291064]:242.1618284129592)[&rate=1.0]:0.0;
tree STATE_66000 = (((((1[&rate=0.0032311438025775917]:3.396400824983847,2[&rate=0.0053125429340760205]:3.396400824983847)[&rate=0.0038215684538797307]:16.814410196334382,(21[&rate=0.00169055614681706]:2.327236521800975,22[&rate=0.0026205874300705046]:2.327236521800975)[&rate=0.0010504006621355156]:17.883574499517252)[&rate=0.00424370212075015]:108.3871235881625,((32[&rate=0.003330989685629143]:19.323636493403313,34[&rate=0.0019307296285425264]:19.323636493403313)[&rate=0.0017970397449018358]:39.66196608452225,(33[&rate=0.0071429486748628025]:27.38030921597807,35[&rate=0.0026561275764129463]:27.38030921597807)[&rate=0.001542483693295148]:31.605293361947492)[&rate=0.005710819261971267]:69.61233203155516)[&rate=0.002302081851190036]:191.78999283825362,13[&rate=0.0027888745009058305]:320.38792744773434)[&rate=0.004087708825905708]:149.86928421523294,((((((3[&rate=0.002271007142631191]:12.392149299345915,28[&rate=0.0033038800481423073]:12.392149299345915)[&rate=0.0017866176973117107]:19.90242198621295,(20[&rate=0.002833349729429135]:13.154632728383401,((29[&rate=0.0059153433574325644]:7.590434733033801,39[&rate=0.001505382388560685]:7.590434733033801)[&rate=0.004489987418994925]:5.0293958023228456,40[&rate=0.0026024446135635504]:12.619830535356646)[&rate=0.0019269111232003678]:0.5348021930267546)[&rate=0.003585509282288078]:19.139938557175466)[&rate=0.00290691796937239]:33.911189330592485,6[&rate=0.0020276092925413398]:66.20576061615135)[&rate=0.002628199598389331]:240.48676145572455,(((7[&rate=0.0010350124745172739]:36.12646208300116,19[&rate=0.0013079083364400306]:36.12646208300116)[&rate=0.0038400813502823257]:128.94416957044075,(((8[&rate=0.002357383282290498]:20.10082192037436,18[&rate=0.002262699194285256]:20.10082192037436)[&rate=0.002805730954997162]:124.42028566239779,((9[&rate=0.0036972537027559396]:20.254237087193264,15[&rate=0.00331211640834445]:20.254237087193264)[&rate=0.00628816301546283]:31.09948136843367,(11[&rate=0.0027789844466414282]:22.677952796298047,17[&rate=0.0011119712530682736]:22.677952796298047)[&rate=0.0031193771579239153]:28.675765659328885)[&rate=0.00320446915906445]:93.16738912714521)[&rate=0.005235116698074408]:4.0834312138746895,(10[&rate=0.0023954955020764087]:53.5729964252004,16[&rate=0.0020696425524687223]:53.5729964252004)[&rate=0.006062051265545644]:95.03154237144643)[&rate=0.0027683778416454307]:16.466092856795058)[&rate=0.008318052943109106]:44.94266809901734,(12[&rate=0.002009791550803134]:46.62625991650907,14[&rate=0.0036181829044918817]:46.62625991650907)[&rate=0.00655834488186391]:163.38703983595016)[&rate=0.005510536905289938]:96.67922231941665)[&rate=0.0029061274065677817]:94.84465559445101,(((24[&rate=0.0032080832073514806]:6.801962751922081,25[&rate=0.007305978288150702]:6.801962751922081)[&rate=0.002981655356949153]:220.47803938033744,41[&rate=0.005547505051297331]:227.2800021322595)[&rate=0.0026152264197447364]:71.18277190309678,38[&rate=0.0028696150303643914]:298.4627740353563)[&rate=0.0040142123189946055]:103.07440363097061)[&rate=0.007822115700256654]:50.68105493924662,(((((4[&rate=0.003289617773095476]:34.897488093765254,((5[&rate=0.0045619651867572315]:15.192759184010704,37[&rate=0.00818312354795279]:15.192759184010704)[&rate=0.0011774877244059728]:13.569438552098497,42[&rate=0.0012108376463704287]:28.7621977361092)[&rate=0.0029242488546879896]:6.135290357656054)[&rate=0.004716991563442733]:8.144566062407513,31[&rate=0.0034552289424019116]:43.04205415617277)[&rate=0.008154051639881138]:7.037077636862456,36[&rate=0.0019212387438336579]:50.07913179303522)[&rate=0.003367308248465039]:89.80867285469307,23[&rate=0.0033125860776722655]:139.8878046477283)[&rate=0.002704490337469567]:125.30469138571672,((26[&rate=0.0020153576948076617]:4.310578254406896,30[&rate=0.0045562271644071835]:4.310578254406896)[&rate=0.0023022805965009904]:140.38173914002058,27[&rate=0.0012118411143827751]:144.69231739442748)[&rate=0.0030781653603438757]:120.50017863901755)[&rate=0.0044287911177806946]:187.0257365721285)[&rate=0.009563104478431117]:18.03897905739376)[&rate=1.0]:0.0;
tree STATE_67000 = (((((1[&rate=0.0028891341022987023]:5.603914026421602,2[&rate=0.0017743687883703255]:5.603914026421602)[&rate=0.0018528894710168472]:14.288272514027032,(21[&rate=0.0016433451270438588]:2.503408164681743,22[&rate=0.002764193278617168]:2.503408164681743)[&rate=0.003727733864228952]:17.38877837576689)[&rate=0.004171417245786734]:144.6337753199009,((32[&rate=0.0033043032815222753]:24.86860432785634,34[&rate=0.0019497759493087663]:24.86860432785634)[&rate=0.0033383584309329374]:46.38312560700384,(33[&rate=0.0070016395813568295]:26.42749333160281,35[&rate=0.0026035813528711006]:26.42749333160281)[&rate=0.0018487150141994755]:44.82423660325737)[&rate=0.003404367303970184]:93.27423192548935)[&rate=0.003589922070656668]:132.1024969588642,13[&rate=0.0027250030818738637]:296.62845881921373)[&rate=0.0021831245651418568]:170.182161021201,((((((3[&rate=0.0022260797638753854]:18.79573663018838,28[&rate=0.0017214979949596678]:18.79573663018838)[&rate=0.0016740534332828289]:13.876510738105857,((20[&rate=0.0017177366897609748]:10.357649318643144,40[&rate=0.002241397303490552]:10.357649318643144)[&rate=0.0033688285055564603]:1.3819693661945145,(29[&rate=0.002394999710925234]:9.027225358293292,39[&rate=0.0014756013793007499]:9.027225358293292)[&rate=0.003745592920942455]:2.712393326544367)[&rate=0.0027675999611672174]:20.932628683456578)[&rate=0.0029278013910990167]:31.50329805875667,6[&rate=0.0019874970582742196]:64.1755454270509)[&rate=0.0034006731660475927]:234.33541092366062,((((7[&rate=0.0010145368023267729]:35.23429246556602,19[&rate=0.001282033960219148]:35.23429246556602)[&rate=0.0037508236193942402]:123.30592563498942,(8[&rate=0.0023107471230212175]:19.78393142336878,18[&rate=0.0016002324980104441]:19.78393142336878)[&rate=0.0028240351722605785]:138.75628667718667)[&rate=0.003989439943091005]:4.215306138407925,(((9[&rate=0.0016715978839939392]:19.93492799214956,15[&rate=0.0018164628569037687]:19.93492799214956)[&rate=0.006163764163414625]:40.34302062468983,(11[&rate=0.0027525573018327802]:24.087981280813167,17[&rate=0.0019161192748996902]:24.087981280813167)[&rate=0.0030385532671024823]:36.18996733602622)[&rate=0.0031140925609485625]:58.992930960090995,(10[&rate=0.0023481053671882456]:51.761445184130444,16[&rate=0.0011080450399641318]:51.761445184130444)[&rate=0.005963589040409472]:67.50943439279993)[&rate=0.002549233073965906]:43.48464466203299)[&rate=0.008096245405394054]:70.83742540165574,(12[&rate=0.0019963965417174167]:49.001912638397734,14[&rate=0.0035566807404700273]:49.001912638397734)[&rate=0.006421728204901761]:184.59103700222138)[&rate=0.007977167022707107]:64.91800671009241)[&rate=0.005478588302024183]:91.42673415871798,(((24[&rate=0.002920831643428763]:6.694729457402656,25[&rate=0.0071614439775905085]:6.694729457402656)[&rate=0.002915689941979777]:206.9344923098511,41[&rate=0.005425172663388905]:213.62922176725374)[&rate=0.0025752997379579422]:112.98140348264178,38[&rate=0.002812845380047598]:326.6106252498955)[&rate=0.003906370267990419]:63.32706525953398)[&rate=0.007693829967647793]:30.227492967284377,(((((4[&rate=0.0032619764386409194]:29.828496151157058,((5[&rate=0.0030121934035280957]:11.200491370138657,37[&rate=0.008517374493480777]:11.200491370138657)[&rate=0.0021142781831925655]:12.634995977597228,42[&rate=0.0022100518559497193]:23.835487347735885)[&rate=0.00618828457101324]:5.993008803421173)[&rate=0.001759123678337076]:16.507113477003525,31[&rate=0.003677601874694318]:46.33560962816058)[&rate=0.007992739876996528]:6.301146525902851,36[&rate=0.0018832308402437668]:52.636756154063434)[&rate=0.0015480413057639838]:74.05015579971047,23[&rate=0.00325000824564889]:126.6869119537739)[&rate=0.002646886606146852]:166.4714014221156,((26[&rate=0.0020378572780909016]:4.533915333882085,30[&rate=0.00340487777162224]:4.533915333882085)[&rate=0.002250427214563455]:124.02529516861472,27[&rate=0.0024223239887394624]:128.5592105024968)[&rate=0.0028027692191934677]:164.59910287339272)[&rate=0.007456338137039543]:127.00687010082436)[&rate=0.0054163957775786595]:46.64543636370087)[&rate=1.0]:0.0;
tree STATE_68000 = (((((1[&rate=0.002345729329790611]:8.506761891885771,2[&rate=0.003598418006679863]:8.506761891885771)[&rate=0.002087426267627796]:10.133031532992161,(21[&rate=0.001602805905777397]:2.9496027213200704,22[&rate=0.001638443520624278]:2.9496027213200704)[&rate=0.0012522729151727854]:15.690190703557862)[&rate=0.004068513720569314]:106.46930006542858,((32[&rate=0.0015792303409795899]:42.76789994837756,34[&rate=0.0018813600635639116]:42.76789994837756)[&rate=0.0033335718461842637]:39.113280734598476,(33[&rate=0.006828918093006278]:40.28954429101248,35[&rate=0.0025393543327446957]:40.28954429101248)[&rate=8.674487100020275E-4]:41.591636391963554)[&rate=0.003320385919210054]:43.22791280733048)[&rate=0.0019934665189279203]:150.58267388973098,13[&rate=0.0026577807430784865]:275.6917673800375)[&rate=0.0021402622361463572]:243.6515772464951,((((((3[&rate=0.0021711652248540703]:19.960375426833302,28[&rate=0.0020450942208523016]:19.960375426833302)[&rate=0.0016327566773994121]:34.52702234723586,(20[&rate=0.003938303670322652]:14.879686466783305,((29[&rate=0.0021218968964266624]:10.694360264826294,39[&rate=0.0014392001816264813]:10.694360264826294)[&rate=0.004984718089262892]:0.3826189544728358,40[&rate=0.002525444889569075]:11.07697921929913)[&rate=0.00328572381747357]:3.802707247484175)[&rate=0.0012564399585438776]:39.607711307285854)[&rate=0.0028555762775396235]:17.052338892274953,6[&rate=0.0028628459388516463]:71.53973666634411)[&rate=0.0033227525397218766]:247.40065467204354,((((7[&rate=7.840470105745653E-4]:33.0212055337732,19[&rate=0.0012504078230619864]:33.0212055337732)[&rate=0.003920936929445791]:107.82028747231446,((8[&rate=0.001435896698233166]:19.80511610251272,18[&rate=0.0015607568101302458]:19.80511610251272)[&rate=0.002547752859794158]:108.39331756881728,(10[&rate=0.002287894669904685]:49.417331077026574,16[&rate=0.0027310996373745167]:49.417331077026574)[&rate=0.0025280225309504316]:78.78110259430343)[&rate=0.004860900974428047]:12.643059334757652)[&rate=0.0025534765232967426]:17.871294712936816,((9[&rate=0.001956080775731866]:19.465506929262745,15[&rate=0.0017639585846788612]:19.465506929262745)[&rate=0.005956337908662417]:53.3341747627977,(11[&rate=0.0013251973320586865]:24.113774746416087,17[&rate=0.0018688510644795076]:24.113774746416087)[&rate=0.0024252333310181276]:48.68590694564436)[&rate=0.0028849997494649463]:85.91310602696403)[&rate=0.0017637690484882612]:97.88154760252425,(12[&rate=0.0019471479938570732]:46.98096321164601,14[&rate=0.0035393619215580573]:46.98096321164601)[&rate=0.006263312388085551]:209.6133721099027)[&rate=0.007825732863136179]:62.34605601683893)[&rate=0.005326391520878802]:75.83038467898518,(((24[&rate=0.004490895662540036]:6.157010163425686,25[&rate=0.006984780319289373]:6.157010163425686)[&rate=0.0028410746653679112]:199.88462657379898,41[&rate=0.005286492004582574]:206.04163673722468)[&rate=0.005364525756705972]:119.49931691762566,38[&rate=0.002743456084169611]:325.54095365485034)[&rate=0.0038100051125299467]:69.2298223625225)[&rate=0.005438798346364843]:77.11356165403237,(((((4[&rate=0.0031815076543083632]:30.661693534325106,((5[&rate=0.0025280608850435254]:6.752232130986445,37[&rate=0.008615254988689537]:6.752232130986445)[&rate=0.0020653108269986266]:9.515761909760702,42[&rate=0.002206457582307295]:16.267994040747148)[&rate=0.005651656720323656]:14.393699493577959)[&rate=0.003441503804930956]:11.283757910962496,31[&rate=0.0035868801427375173]:41.9454514452876)[&rate=0.005602942237949462]:8.538710451834731,36[&rate=0.0018180031360183985]:50.484161897122334)[&rate=0.00352060039870094]:79.75748787271317,23[&rate=0.0031698347013215398]:130.2416497698355)[&rate=0.00258159130084063]:125.25176373112367,((26[&rate=0.0017470731754010915]:12.1932774668652,30[&rate=0.0029788158691519784]:12.1932774668652)[&rate=0.004201233190888184]:71.93688550743633,27[&rate=0.0030427848161248636]:84.13016297430153)[&rate=0.0012832942540227943]:171.36325052665765)[&rate=0.0020771693325901453]:216.39092417044603)[&rate=0.0017920065582287036]:47.45900695512739)[&rate=1.0]:0.0;
tree STATE_69000 = ((((((1[&rate=0.002684246642713017]:6.8437230382620795,2[&rate=0.0039534753607272455]:6.8437230382620795)[&rate=0.0021612175508398685]:13.36603217562472,(21[&rate=0.001414573053550351]:5.931030389419214,22[&rate=0.0018001094027171945]:5.931030389419214)[&rate=0.0013055932084063645]:14.278724824467588)[&rate=0.005020091286964011]:104.11112970502342,((32[&rate=0.0017350536347877804]:40.663596898830384,34[&rate=0.0020669946187877363]:40.663596898830384)[&rate=0.003685003751501447]:33.45901230097892,(33[&rate=0.005611228800731167]:49.04372842607117,35[&rate=0.0027899134475277442]:49.04372842607117)[&rate=9.53040223598668E-4]:25.078880773738135)[&rate=0.004623122208022146]:50.198275719100906)[&rate=0.0033408763285770306]:112.13947663551473,13[&rate=0.0026748249772291064]:236.46036155442494)[&rate=0.0038883984385121406]:220.07419069661552,((((3[&rate=0.0023853949720666935]:34.468416539247855,28[&rate=0.0022468844913226807]:34.468416539247855)[&rate=0.0022351143940549474]:2.1893753623832595,(6[&rate=0.004250919070177349]:33.06777834529218,((20[&rate=0.005391536759790961]:7.85717002133521,40[&rate=0.004002554206626522]:7.85717002133521)[&rate=7.76416788557553E-4]:1.3417874963695242,(29[&rate=0.0021311469912205683]:7.8584273099424475,39[&rate=0.0014454741613518255]:7.8584273099424475)[&rate=0.0017013593953885253]:1.3405302077622867)[&rate=0.0013804133953074405]:23.86882082758745)[&rate=0.003650155085664367]:3.5900135563389313)[&rate=0.0030271200925807438]:214.1710710140331,(((((7[&rate=8.490384273487669E-4]:40.75062587139596,19[&rate=0.0013540569344931883]:40.75062587139596)[&rate=0.00445792032150733]:100.25397977242375,(8[&rate=0.001577577203781336]:18.873586866822404,18[&rate=0.0021723736202864455]:18.873586866822404)[&rate=0.0031358637739769264]:122.1310187769973)[&rate=0.002335384802211252]:18.996845312931555,(10[&rate=0.0025136421584753587]:52.304700150074765,16[&rate=0.002133594563044116]:52.304700150074765)[&rate=0.0028369173057347903]:107.69675080667649)[&rate=0.0025934821231473676]:6.843941548688093,((9[&rate=0.0021490880537204287]:16.883308154987173,15[&rate=0.0019380090886955178]:16.883308154987173)[&rate=0.006567445733419612]:39.433129760744194,(11[&rate=0.001455955086560238]:22.979588708683767,17[&rate=0.0020532513517254472]:22.979588708683767)[&rate=0.0026667561298884097]:33.33684920704761)[&rate=0.00245793504068569]:110.52895458970798)[&rate=0.004146989391851997]:53.41625480696379,(12[&rate=0.00498000247651591]:42.58618708036806,14[&rate=0.002943009613821022]:42.58618708036806)[&rate=0.006905860586705827]:177.67546023203508)[&rate=0.006440418943123193]:30.567215603261076)[&rate=0.005921495507842741]:121.41736495096927,(((24[&rate=0.0023968311851541857]:5.827742985352491,25[&rate=0.007673971406640931]:5.827742985352491)[&rate=0.0031214046468942425]:156.31992286139842,41[&rate=0.005808112299905514]:162.14766584675093)[&rate=0.0022363367627332067]:116.60438162557577,38[&rate=0.003010079898722212]:278.7520474723267)[&rate=0.002082026232247202]:93.4941803943068)[&rate=0.004355822966054554]:84.28832438440696)[&rate=0.00375764642433805]:113.28586357697048,(((((4[&rate=0.0035754625808557014]:23.904173260259313,((5[&rate=0.0034100361409951097]:8.337289984530381,37[&rate=0.008756502274902619]:8.337289984530381)[&rate=0.002988851033269359]:4.700140549339411,42[&rate=0.002631177970156371]:13.037430533869792)[&rate=0.003834315854702815]:10.866742726389521)[&rate=0.0034707718552791935]:17.88336397200183,31[&rate=0.003940799051102624]:41.787537232261144)[&rate=0.004989651425873591]:1.494070521050162,36[&rate=0.001997386237683153]:43.281607753311306)[&rate=0.003867979458026586]:69.10365474829165,23[&rate=0.003482603568009498]:112.38526250160295)[&rate=0.001569207423298352]:122.91620588590895,((26[&rate=0.001919457589283405]:4.021626991821059,30[&rate=0.0022304025517156465]:4.021626991821059)[&rate=0.004297997173386645]:83.21501322665775,27[&rate=0.0016475730248724156]:87.23664021847881)[&rate=0.0019634041644671905]:148.0648281690331)[&rate=0.00225384532334392]:334.518947440499)[&rate=1.0]:0.0;
tree STATE_70000 = ((((((1[&rate=0.003959640537376866]:3.935789731737577,2[&rate=0.00408275992906997]:3.935789731737577)[&rate=0.003329181102801995]:8.297609375889445,(21[&rate=0.001176903478617521]:2.3515168779905693,22[&rate=0.0035008707922722297]:2.3515168779905693)[&rate=0.001874511538569648]:9.881882229636453)[&rate=0.003299698218394584]:136.66060227706225,((32[&rate=0.001923461252692887]:17.583281494521387,34[&rate=0.004099055387863221]:17.583281494521387)[&rate=0.00212254367127834]:33.747411422094494,(33[&rate=0.0071118819672360565]:35.254734952914625,35[&rate=0.0023474749006382185]:35.254734952914625)[&rate=9.84206066984256E-4]:16.075957963701256)[&rate=0.0039818034630354215]:97.56330846807339)[&rate=0.0027645467175593966]:62.848131477183756,13[&rate=0.0027712236780794886]:211.74213286187302)[&rate=0.003993525614856188]:233.95945302384115,((((3[&rate=0.0010595893734954513]:21.898615062024586,28[&rate=0.002276199132258092]:21.898615062024586)[&rate=0.0021350285927985396]:12.590844911080229,(6[&rate=0.0071943782926183605]:27.91639622974867,((20[&rate=0.0032065083133661393]:6.572901294600729,40[&rate=0.0020067447468015624]:6.572901294600729)[&rate=9.731368179784807E-4]:4.019278002922607,(29[&rate=0.004005391476759238]:2.344652362450625,39[&rate=0.001854153843094563]:2.344652362450625)[&rate=0.0012395063073311092]:8.24752693507271)[&rate=0.001425554981801104]:17.324216932225333)[&rate=0.005695963123359845]:6.573063743356144)[&rate=0.0036203739884833287]:248.61279511977523,(((((7[&rate=8.76803256156497E-4]:40.32502762417539,19[&rate=0.0013983366252246418]:40.32502762417539)[&rate=0.004621695201241929]:102.53597185376944,(8[&rate=0.0016653343572442317]:17.813078468385612,18[&rate=0.0022932179914635083]:17.813078468385612)[&rate=0.00323882148407508]:125.04792100955922)[&rate=0.00239373368772837]:15.627178706768944,(10[&rate=0.0025958420236003]:46.4486437273016,16[&rate=0.001988694563950901]:46.4486437273016)[&rate=0.002929688752583635]:112.03953445741217)[&rate=0.003190488495478764]:27.464506299580904,((9[&rate=0.0011336861132509896]:19.265613862281878,15[&rate=0.0020013848898868493]:19.265613862281878)[&rate=0.0067822110498280165]:56.66693039880603,(11[&rate=0.0015035669995525852]:22.169852355572104,17[&rate=0.0021203957476015126]:22.169852355572104)[&rate=0.004747064552675158]:53.76269190551581)[&rate=0.0025606433043240655]:110.02014022320677)[&rate=0.004282602158981729]:28.371279671549644,(12[&rate=0.0029545673986976118]:51.596440935251096,14[&rate=0.0030392504381172806]:51.596440935251096)[&rate=0.007299124912350797]:162.72752322059324)[&rate=0.006651030293146839]:68.77829093703573)[&rate=0.003931866057272119]:123.4491295732364,(((24[&rate=0.003406180893307247]:4.659908068164356,25[&rate=0.003642983689869847]:4.659908068164356)[&rate=0.0032234792560863084]:166.15129033762253,41[&rate=0.005998046275222164]:170.81119840578688)[&rate=0.00230946832589179]:107.47613389444146,38[&rate=0.003108514021835559]:278.28733230022834)[&rate=0.005818670430883767]:128.26405236588812)[&rate=0.002109820462997473]:39.150201219597704)[&rate=0.0038957159356342824]:57.86528039509108,(((((4[&rate=0.0036923855648670297]:31.05276302443071,((5[&rate=0.0037622036023043093]:13.535903067409093,37[&rate=0.00458899358188841]:13.535903067409093)[&rate=0.005216985387207068]:1.7157922727428723,42[&rate=0.0024929209617614964]:15.251695340151965)[&rate=0.0027407614394104776]:15.801067684278745)[&rate=0.003537671233859301]:14.398633274916783,31[&rate=0.004012863096172272]:45.45139629934749)[&rate=0.003514406996808986]:10.149973334410696,36[&rate=0.0020627037606194944]:55.60136963375819)[&rate=0.002495488625450413]:70.4867033462643,23[&rate=0.0035964899231570647]:126.0880729800225)[&rate=0.0019977543442318657]:132.10984515876106,((26[&rate=0.001982226728645645]:7.444659546948503,30[&rate=0.0014295249197406592]:7.444659546948503)[&rate=0.004438548121248712]:67.7855769707152,27[&rate=0.0017014511315756185]:75.2302365176637)[&rate=0.0020276104226892608]:182.96768162111988)[&rate=0.0023373717900124027]:245.36894814202168)[&rate=1.0]:0.0;
tree STATE_71000 = (((((((1[&rate=0.0036407845743924895]:2.363368961761682,2[&rate=0.003012781552541391]:2.363368961761682)[&rate=0.0015662179953266507]:5.434389544845495,(21[&rate=0.005798254779576982]:0.25150752925987313,22[&rate=0.004083873155862098]:0.25150752925987313)[&rate=0.0038902380955004954]:7.546250977347304)[&rate=0.003257713622226612]:167.0770877812454,((32[&rate=0.004380998330925128]:16.60749750267802,34[&rate=0.00404689995712737]:16.60749750267802)[&rate=0.0021098365515981547]:59.569928729653654,(33[&rate=0.007021392028363332]:45.41386383103977,35[&rate=0.0023176061739327014]:45.41386383103977)[&rate=0.002167077672955202]:30.7635624012919)[&rate=0.005630194849218255]:98.69742005552092)[&rate=0.003996913509718429]:65.61895796287678,13[&rate=0.00315675263023075]:240.49380425072937)[&rate=0.005202098930396012]:185.43813866197658,(((24[&rate=0.0033628414368628403]:13.394821966843505,25[&rate=0.0032203674468189287]:13.394821966843505)[&rate=0.0031824644529357877]:238.1984649975231,41[&rate=0.004527069105436567]:251.5932869643666)[&rate=0.0040856697265472365]:111.50333175271305,38[&rate=0.003068962009646335]:363.09661871707965)[&rate=0.005779866558735693]:62.8353241956263)[&rate=0.004725854972619556]:45.610166638736246,((((3[&rate=0.001046107403823145]:27.41821794777755,28[&rate=0.002247237302318637]:27.41821794777755)[&rate=0.001200810054133558]:7.043643449523174,(6[&rate=0.007247506871641485]:27.37243822622989,((20[&rate=0.0031657094445618466]:15.779536171498187,(29[&rate=0.003472573358406188]:2.79276066636308,39[&rate=0.0038282652737803655]:2.79276066636308)[&rate=0.002989938182129657]:12.986775505135107)[&rate=0.0036127490880439495]:2.271561870577983,40[&rate=0.0022682664990772176]:18.05109804207617)[&rate=0.0012607940732533636]:9.32134018415372)[&rate=0.005184006645644419]:7.089423171070834)[&rate=0.0050729719149406605]:215.2744960469277,(12[&rate=0.0027978356329254645]:54.6937824058862,14[&rate=0.00149126806216178]:54.6937824058862)[&rate=0.007202804323277336]:195.04257503834225)[&rate=0.0029614298732259475]:54.35029915229657,(((7[&rate=0.00212548007574042]:40.14945695677684,19[&rate=0.0013910543181520903]:40.14945695677684)[&rate=0.004411432103705114]:82.25841809113209,(8[&rate=0.002389474622305042]:21.51473542257657,18[&rate=0.002264039617041664]:21.51473542257657)[&rate=0.002170585038973785]:100.89313962533237)[&rate=0.00291218690399314]:64.13848976866387,(((9[&rate=0.0015118486916535885]:19.606450745681283,15[&rate=0.001975919732281805]:19.606450745681283)[&rate=0.003087857783728947]:81.62181177760594,(11[&rate=0.0021765814330343075]:21.892593901240605,17[&rate=0.0021438627685499046]:21.892593901240605)[&rate=0.0019735306281249533]:79.33566862204663)[&rate=0.0023277558959961565]:71.20620911894225,(10[&rate=0.002538268288972462]:53.52723270711116,16[&rate=0.0019445868824929696]:53.52723270711116)[&rate=0.0029590627629168605]:118.90723893511833)[&rate=8.73940732204831E-4]:14.111893174343322)[&rate=0.004243792842724068]:117.54029177995221)[&rate=0.0038909155979921835]:167.45545295491718)[&rate=0.008076476191571707]:42.665633489457264,(((((4[&rate=0.005776641326010881]:31.805027489680086,((5[&rate=0.0037143341954040104]:11.971509065419449,37[&rate=0.005887378744334498]:11.971509065419449)[&rate=0.0049338101062238885]:4.364519027171577,42[&rate=0.002150375029410574]:16.336028092591025)[&rate=0.0027193702350944535]:15.46899939708906)[&rate=0.0037699597091001165]:13.228765162481295,36[&rate=0.0020546906110203754]:45.03379265216138)[&rate=0.003645884221121362]:13.626888656430658,31[&rate=0.0014163922189281842]:58.66068130859204)[&rate=0.003569111907040399]:68.96932268663542,23[&rate=0.0035368597898413276]:127.63000399522747)[&rate=0.002018488376197846]:165.30047830975542,((26[&rate=0.002727173311681546]:9.16507473363532,30[&rate=0.002636482828935032]:9.16507473363532)[&rate=0.002551424287886687]:74.26302059392394,27[&rate=0.003013963191706438]:83.42809532755926)[&rate=0.002005803176802362]:209.5023869774236)[&rate=0.002307619998029452]:221.27726073591657)[&rate=1.0]:0.0;
tree STATE_72000 = (((((1[&rate=0.003424044530812573]:9.894354566882107,(2[&rate=0.0016319373756061208]:4.486205659205869,(21[&rate=0.005161373158915663]:0.21082466758061175,22[&rate=0.004953463766999702]:0.21082466758061175)[&rate=0.004625385147178181]:4.275380991625257)[&rate=0.0013941842555545236]:5.408148907676239)[&rate=0.0028998856181257572]:125.46630141484673,(((32[&rate=0.003899788480170356]:17.031105385897494,34[&rate=0.002090941744394472]:17.031105385897494)[&rate=0.0035795473649572144]:20.07200496571902,33[&rate=0.0041121967613188225]:37.103110351616515)[&rate=0.0017877114963833272]:0.05133805664947033,35[&rate=0.0025873397191132773]:37.154448408265985)[&rate=0.005065611443281195]:98.20620757346285)[&rate=0.002580126512774352]:87.332990200192,13[&rate=0.0028100142050314627]:222.69364618192083)[&rate=0.004530551365107232]:237.2895700615398,((((3[&rate=0.001994213535321062]:24.95662831562034,28[&rate=0.002000400246985453]:24.95662831562034)[&rate=0.002831070928548625]:6.667015450239425,(6[&rate=0.006496855981691002]:29.80783804812231,((20[&rate=0.001907097721689609]:12.527236999844861,(29[&rate=0.0030911451128018542]:6.727941219381762,39[&rate=0.0015716840804444795]:6.727941219381762)[&rate=0.002275870485225527]:5.799295780463099)[&rate=0.0026714897937452305]:0.6662718988085796,40[&rate=0.001997559715450553]:13.193508898653441)[&rate=0.0020759063185523986]:16.61432914946887)[&rate=0.004614594179391206]:1.8158057177374545)[&rate=0.0020298614373382693]:261.4286899803177,((((7[&rate=0.0014666922191896817]:41.142974997387455,19[&rate=0.0012382605959822689]:41.142974997387455)[&rate=0.0036804879067241364]:120.94287383405864,((8[&rate=0.002127014187664084]:22.06351235473719,18[&rate=0.0016901363487971843]:22.06351235473719)[&rate=0.003666459044664554]:122.63978976031012,((9[&rate=0.0013457868883106445]:20.1065530095224,15[&rate=0.0012643195136648464]:20.1065530095224)[&rate=0.002748686784111273]:72.71342691393694,(11[&rate=0.0018669089741158579]:23.299982928135528,17[&rate=0.0018388453476325234]:23.299982928135528)[&rate=0.0016679218429870592]:69.51999699532382)[&rate=0.00343357786139197]:51.883322191587965)[&rate=0.0037626401837782915]:17.382546716398792)[&rate=0.0028464376457293696]:14.363265599901979,(10[&rate=0.0022920198432263895]:55.08367678837827,16[&rate=0.001249739903530973]:55.08367678837827)[&rate=0.00263745282056014]:121.36543764296981)[&rate=0.0022763290717719327]:17.509955811589947,(12[&rate=0.003273311896250309]:40.1034224904898,14[&rate=0.0034283667558073225]:40.1034224904898)[&rate=0.006798327892265718]:153.85564775244822)[&rate=0.006890277911663294]:99.09326350323943)[&rate=0.0028629750472506277]:110.43343235747142,(((24[&rate=0.0031458757990921408]:13.736484049198861,25[&rate=0.002866641555650315]:13.736484049198861)[&rate=0.0028329018352915487]:201.18025179472062,41[&rate=0.004029814807665683]:214.91673584391947)[&rate=0.004073070388360154]:92.84470446748315,38[&rate=0.0027318665261284623]:307.7614403114026)[&rate=0.005145004704423328]:95.72432579224625)[&rate=0.004206765990094087]:56.49745013981175)[&rate=0.002664188314572084]:124.6993956567473,(((((4[&rate=0.0034591384280135843]:31.426478226159702,((5[&rate=0.001636637217451748]:7.988979669677864,37[&rate=0.005978138970085512]:7.988979669677864)[&rate=0.0043918792846372725]:3.999178436635958,42[&rate=0.003011658782819217]:11.988158106313822)[&rate=0.002420673991377491]:19.43832011984588)[&rate=0.0015982829563482505]:1.9242202176770675,31[&rate=0.0034698015698563065]:33.35069844383677)[&rate=0.0031084032425370924]:10.396007695042222,36[&rate=0.0015051165533747474]:43.74670613887899)[&rate=0.0023387849145089386]:93.09073688793417,23[&rate=0.0031483703083209336]:136.83744302681316)[&rate=0.0018005896899644916]:200.9052890586534,((26[&rate=0.0024276199762751373]:5.436736481284863,30[&rate=0.0023468909566691995]:5.436736481284863)[&rate=0.002281305690474242]:106.35249067139148,27[&rate=0.0026942937282889152]:111.78922715267635)[&rate=0.0017851053532413643]:225.95350493279022)[&rate=0.0020561847223556262]:246.93987981474135)[&rate=1.0]:0.0;
tree STATE_73000 = ((((((1[&rate=0.002747438399500215]:9.551458525229915,2[&rate=0.001677284162983302]:9.551458525229915)[&rate=0.0014778854835574313]:12.886862454097944,(21[&rate=0.005471241291381883]:0.17185350255876594,22[&rate=0.0037328804526688803]:0.17185350255876594)[&rate=0.0019348186648016073]:22.266467476769094)[&rate=0.0030739831137315695]:90.32743399517271,(((32[&rate=0.004200945558687854]:11.962998541349604,34[&rate=0.005115084129265881]:11.962998541349604)[&rate=0.003479602923279899]:25.941645055430925,35[&rate=0.002829547843510736]:37.90464359678053)[&rate=0.003557554985573054]:5.549823068469529,33[&rate=0.004337453083490724]:43.45446666525006)[&rate=0.005369730426621439]:69.3112883092505)[&rate=0.0027350269548512686]:43.89374587897643,13[&rate=0.004110310413412462]:156.659500853477)[&rate=0.004383186350232563]:305.91035656742963,((((3[&rate=0.0027374332607169537]:13.492082278188445,28[&rate=0.002208198788217659]:13.492082278188445)[&rate=0.0018639948487415969]:23.849566093503864,(6[&rate=0.006886901143698145]:28.44279911418682,((20[&rate=0.0017792752853561993]:14.54707888886836,(29[&rate=0.0015761617445445434]:10.898638013998786,39[&rate=0.0016660416856474588]:10.898638013998786)[&rate=0.0013530724343318058]:3.648440874869573)[&rate=0.0022005354035457025]:6.197954651082984,40[&rate=0.002540345379561765]:20.745033539951343)[&rate=0.005531928733005359]:7.697765574235476)[&rate=0.004672126164757978]:8.89884925750549)[&rate=0.0035532618146542176]:232.2366654848019,((((7[&rate=0.0015547465343631506]:38.38678206611382,19[&rate=0.001312600793168117]:38.38678206611382)[&rate=0.0035965170043159274]:109.95047593275359,((8[&rate=0.0013320649084222677]:20.90264448058319,18[&rate=0.001565223104124412]:20.90264448058319)[&rate=0.002816022335655242]:109.64180401629245,((9[&rate=0.0014265825325972812]:23.936379331854926,15[&rate=0.0018714254978840056]:23.936379331854926)[&rate=0.004227297356880236]:60.8951350035467,(11[&rate=0.0025589432282800773]:21.14111944641159,17[&rate=0.0034113899167184684]:21.14111944641159)[&rate=0.003816610702022294]:63.69039488899003)[&rate=0.004962801369587922]:45.712934161474024)[&rate=0.003988534001371336]:17.79280950199177)[&rate=0.00301732633955305]:1.7123150950278045,(10[&rate=0.0024296235170024757]:50.553493292535855,16[&rate=0.0013247692722769082]:50.553493292535855)[&rate=0.0027776500722149146]:99.49607980135937)[&rate=0.004718781878398764]:67.13244621267114,(12[&rate=0.0026938365135583146]:37.416869814238595,14[&rate=0.003455351665775387]:37.416869814238595)[&rate=0.007201863482070827]:179.76514949232777)[&rate=0.007355837025923942]:52.39629454992786)[&rate=0.0030311309990841005]:118.61398923382194,(((24[&rate=0.0026494661773672737]:24.336907506216367,25[&rate=0.0024731029310135553]:24.336907506216367)[&rate=0.0029954878002449218]:199.1822831280671,41[&rate=0.004262254117597105]:223.51919063428346)[&rate=0.0055613701614766345]:87.45926402858004,38[&rate=0.0028958768296919904]:310.9784546628635)[&rate=0.005473554397853784]:77.21384842745266)[&rate=0.005859674501909228]:74.37755433059044)[&rate=0.0029761180296662957]:72.31515509704673,(((((4[&rate=0.003693061586148548]:26.534303174654813,((5[&rate=0.001734894348351198]:12.57822125629256,37[&rate=0.00633704244426739]:12.57822125629256)[&rate=0.0033256216352813978]:6.526869341158855,42[&rate=0.002578680196403723]:19.105090597451415)[&rate=0.0048274898209869814]:7.429212577203398)[&rate=0.0029491717860073937]:13.872922467920358,31[&rate=0.0036781145321970517]:40.40722564257517)[&rate=0.003295019299555389]:20.45160614077156,36[&rate=0.001595477711380267]:60.85883178334673)[&rate=0.0019820567203847786]:73.56801328667972,23[&rate=0.0033373858275856675]:134.42684507002645)[&rate=0.0026245270470875532]:150.25280233298753,((26[&rate=0.0029805496734034436]:4.54368963273374,30[&rate=0.0032199927776206676]:4.54368963273374)[&rate=0.002415766228713816]:102.16320213844146,27[&rate=0.00286737606997459]:106.70689177117521)[&rate=0.0018881489417127701]:177.97275563183877)[&rate=0.004264840179300323]:250.20536511493935)[&rate=1.0]:0.0;
tree STATE_74000 = ((((((1[&rate=0.00229295810786743]:4.386272964057194,2[&rate=0.0018674256863463225]:4.386272964057194)[&rate=0.0013404534453500042]:12.275347632352151,(21[&rate=0.0022961353645305762]:1.0549035992177762,22[&rate=0.002255135821200283]:1.0549035992177762)[&rate=0.0018238056286925717]:15.606716997191569)[&rate=0.002642354891801561]:119.99230788650907,((32[&rate=0.0033084614270372996]:13.962464609335214,34[&rate=0.002714976096479333]:13.962464609335214)[&rate=0.0028982175610505695]:37.553687776039254,(33[&rate=0.004144947224138766]:43.492742266329614,35[&rate=0.0022935966831052626]:43.492742266329614)[&rate=0.0014705178987396822]:8.023410119044854)[&rate=0.003102749638253433]:85.13777609754395)[&rate=0.002445125988590114]:75.95141718039838,13[&rate=0.0035261801800751066]:212.6053456633168)[&rate=0.0037735953919781]:278.586223321395,((((3[&rate=0.001430826235532087]:34.97014573096536,28[&rate=0.0018225777962272499]:34.97014573096536)[&rate=0.001976707562416946]:10.084405526867052,(6[&rate=0.00591988838361382]:30.841561359417174,((20[&rate=0.0033827052744593764]:23.239752848020895,40[&rate=0.002220544147630894]:23.239752848020895)[&rate=0.002548200480408654]:2.068728111249836,(29[&rate=0.0021464985503669718]:7.532663904427021,39[&rate=0.0013517066137573486]:7.532663904427021)[&rate=0.0014137143558705576]:17.77581705484371)[&rate=0.0047551721684671415]:5.533080400146442)[&rate=0.0024451962152721137]:14.212989898415241)[&rate=0.00305433647174652]:249.26030133089313,((((7[&rate=0.0013364393877879758]:38.00604365205328,19[&rate=0.0021177746794148653]:38.00604365205328)[&rate=0.0038525801813288955]:127.51183230115544,((8[&rate=0.0011450252316754063]:24.39626092010988,18[&rate=0.0013454449074456179]:24.39626092010988)[&rate=0.0025287004624040313]:120.46690529712276,((9[&rate=0.004015793550534778]:27.93704673134092,15[&rate=0.0016086524017931822]:27.93704673134092)[&rate=0.003109451820306783]:41.65328861651785,(11[&rate=0.0020243150681568543]:16.812114923799328,17[&rate=0.0014751618439030033]:16.812114923799328)[&rate=0.0033899311920443016]:52.77822042405944)[&rate=0.00404307769222259]:75.27283086937388)[&rate=0.00473188732284415]:20.65470973597607)[&rate=0.003368085252607187]:0.3264479787634684,(10[&rate=0.003076726616536815]:46.11510634239183,16[&rate=0.002442976828035227]:46.11510634239183)[&rate=0.002200485906389939]:119.72921758958034)[&rate=0.003142251600751093]:18.63652215312905,(12[&rate=0.002445620608405816]:60.28201721480789,14[&rate=0.003586836558331174]:60.28201721480789)[&rate=0.0062053808988202725]:124.19882887029334)[&rate=0.008198955368900052]:109.83400650362432)[&rate=0.0025802146084422392]:116.03405161182297,(((24[&rate=0.0017871409282322163]:12.858882605936536,25[&rate=0.002936313506592284]:12.858882605936536)[&rate=0.002567897164983795]:232.34785318877434,41[&rate=0.003654340503661578]:245.20673579471088)[&rate=0.004817978261184326]:83.6719709605062,38[&rate=0.0024892571051578064]:328.8787067552171)[&rate=0.0027222473286054503]:81.47019744533145)[&rate=0.005144642932069879]:80.84266478416328)[&rate=0.00286488590666977]:54.32795376155423,(((((4[&rate=0.0031745064910386435]:45.18641273787295,((5[&rate=0.0014912920463508368]:20.03520067205344,37[&rate=0.0042665931792137]:20.03520067205344)[&rate=0.0013119930461757876]:17.930863032088315,42[&rate=0.0013317848540034096]:37.96606370414175)[&rate=0.003485903233950915]:7.220349033731196)[&rate=0.002535068738897527]:10.318120455396432,31[&rate=0.002628548145541917]:55.50453319326938)[&rate=0.003920517902700602]:14.241963210517525,36[&rate=0.001353285512693686]:69.7464964037869)[&rate=0.00318871743142037]:89.73857746830417,23[&rate=0.002516570099422202]:159.48507387209108)[&rate=0.0030407312087855367]:163.0246834706899,((26[&rate=0.0030103068402296397]:3.9954604340613584,30[&rate=0.0036583459559797293]:3.9954604340613584)[&rate=0.002076560435018828]:146.41233420049107,27[&rate=0.0014416062373851467]:150.40779463455243)[&rate=0.0016186458311803484]:172.10196270822854)[&rate=0.0019653377643670893]:223.00976540348506)[&rate=1.0]:0.0;
tree STATE_75000 = ((((((1[&rate=0.002270123104253913]:3.717499610734302,2[&rate=0.0036354553613317676]:3.717499610734302)[&rate=0.003548286374606937]:3.2000657745355316,(21[&rate=0.004039281580892464]:2.1197027068391145,22[&rate=0.0023714635762825693]:2.1197027068391145)[&rate=0.001967858536303574]:4.797862678430719)[&rate=0.002868124435525591]:113.43341500042311,(((32[&rate=0.0032768549117037984]:15.308858666544088,34[&rate=0.0030088324083305793]:15.308858666544088)[&rate=0.00416352328507041]:26.069121255136693,35[&rate=0.002153352222595336]:41.37797992168078)[&rate=0.0037374634625132793]:6.316779900534264,33[&rate=0.0036232793507053086]:47.69475982221505)[&rate=0.0032644016688513095]:72.6562205634779)[&rate=0.0030107754970071857]:64.42027683805934,13[&rate=0.0033334127491610114]:184.7712572237523)[&rate=0.004671828371174781]:291.26738423158196,((((3[&rate=0.0013460499851878343]:25.778878909308972,28[&rate=0.002046789674768617]:25.778878909308972)[&rate=0.001908937219644016]:17.25417439168151,(6[&rate=0.005243171735333926]:29.62728209704842,(20[&rate=0.002472770958540327]:17.43033093329323,((29[&rate=0.0045335648580004054]:4.196846469398687,39[&rate=0.0014604605708621167]:4.196846469398687)[&rate=0.0016330063419446358]:10.093688406752861,40[&rate=0.002453256724748127]:14.290534876151547)[&rate=0.0042617971840776935]:3.139796057141684)[&rate=0.003899223027761096]:12.196951163755188)[&rate=0.004240842093561089]:13.405771203942063)[&rate=0.0018194901083812593]:221.90628445386866,((((7[&rate=0.0014439649930755097]:31.60346552966689,19[&rate=0.0022881640033402656]:31.60346552966689)[&rate=0.004190044749082864]:121.2536728745074,(10[&rate=0.0025978057781269616]:44.24940810138573,16[&rate=0.001437677774625309]:44.24940810138573)[&rate=0.002303699205817566]:108.60773030278855)[&rate=0.0025289747854767967]:2.0410982712436123,((8[&rate=0.0012218304030608988]:20.32801345445526,18[&rate=0.0028022714428228078]:20.32801345445526)[&rate=0.002738550064550525]:101.46485333767964,((9[&rate=0.0032222778202356758]:23.069684700256328,15[&rate=0.0028007181018093736]:23.069684700256328)[&rate=0.0033580767618852257]:42.472473125126825,(11[&rate=0.002163888436048549]:26.33654456816422,17[&rate=0.0022594627112686515]:26.33654456816422)[&rate=0.0036856559012127758]:39.205613257218936)[&rate=0.004353892565533741]:56.250708966751745)[&rate=0.0024845625724417113]:33.105369883283004)[&rate=0.004259684223361204]:22.91674456880301,(12[&rate=0.0026423873592613203]:50.327240624122076,14[&rate=0.004263129763577057]:50.327240624122076)[&rate=0.006704645843855415]:127.48774062009883)[&rate=0.008810535374432422]:87.12435651063822)[&rate=0.003211048451953937]:164.45347036546121,(((24[&rate=0.0014475086857385776]:24.609607246344275,25[&rate=0.002798158161728139]:24.609607246344275)[&rate=0.002774501893575371]:223.48632462256504,41[&rate=0.003948356961386207]:248.0959318689093)[&rate=0.002450936421076952]:95.62568608689065,38[&rate=0.002831182104186337]:343.72161795579996)[&rate=0.002965507756108951]:85.6711901645204)[&rate=0.005558564319461083]:46.64583333501389)[&rate=0.003108485778762574]:35.06773615327177,(((((4[&rate=0.002865844196943206]:46.85080983681356,((5[&rate=0.001664474494599059]:22.00652420140913,37[&rate=0.004762068933212749]:22.00652420140913)[&rate=0.0015256810226066868]:11.841492085559643,42[&rate=0.0014389359704708557]:33.84801628696877)[&rate=0.003766367771000932]:13.002793549844789)[&rate=0.003070134649705034]:2.969446573137837,31[&rate=0.002840032656613562]:49.8202564099514)[&rate=0.0030007403234809096]:13.829857086979864,36[&rate=0.0014621665029253587]:63.65011349693126)[&rate=0.003450394865768977]:83.06455890319182,23[&rate=0.002559561685043071]:146.71467240012308)[&rate=0.002853002491002437]:89.67951779501524,((26[&rate=0.003252506425339345]:3.386274117009953,30[&rate=0.0039526846794869204]:3.386274117009953)[&rate=0.002244658241208175]:132.0657520313201,27[&rate=0.0015583047232206847]:135.45202614833005)[&rate=0.00342738124059574]:100.94216404680827)[&rate=0.002188900514373495]:274.7121874134677)[&rate=1.0]:0.0;
tree STATE_76000 = ((((((1[&rate=0.0026074608941935584]:1.7454041327719458,2[&rate=0.005831438393427658]:1.7454041327719458)[&rate=0.0024703993270233323]:2.8964610369891144,(21[&rate=0.003960311046677749]:0.8693828906473837,22[&rate=0.0018568821847294754]:0.8693828906473837)[&rate=0.003060336504208712]:3.7724822791136767)[&rate=0.002799106321477374]:128.31187424697512,(((32[&rate=0.004570866724088562]:16.561048688789743,34[&rate=0.002950007813462523]:16.561048688789743)[&rate=0.0050009313496479045]:21.379398549556395,35[&rate=0.0019687662557354856]:37.94044723834614)[&rate=0.003200580531775921]:8.118160747305893,33[&rate=0.0035531003217260677]:46.05860798565203)[&rate=0.002785612110623918]:86.89513143108414)[&rate=0.003869899659068309]:74.03622099094346,13[&rate=0.00260540545671781]:206.98996040767963)[&rate=0.0028185108892666427]:277.44960147682104,((((3[&rate=0.0024490191331746694]:25.641126393643166,28[&rate=0.002006773629576307]:25.641126393643166)[&rate=0.001304756745634971]:14.411283497885062,(6[&rate=0.0050888893906048975]:36.693219557238166,((20[&rate=0.002320645183054541]:20.100177849129206,(29[&rate=0.004286906228025391]:7.43099875807611,39[&rate=0.0014319076340979277]:7.43099875807611)[&rate=8.46756603231312E-4]:12.669179091053095)[&rate=0.0033331085958759506]:1.3569693598798445,40[&rate=0.0026379063786515578]:21.45714720900905)[&rate=0.0012719860200226909]:15.236072348229115)[&rate=0.0038971352987191483]:3.359190334290062)[&rate=0.002991110703876293]:254.29404568012018,((((7[&rate=0.0018230606748141942]:45.199769191610606,19[&rate=0.002243428936507885]:45.199769191610606)[&rate=0.0040990182388549404]:113.95393562736459,(10[&rate=0.0025678314740268564]:57.65000518010565,16[&rate=0.0014210893938489187]:57.65000518010565)[&rate=0.003721295569089663]:101.50369963886955)[&rate=0.002544959900235012]:0.6635078539479764,((8[&rate=0.0029964881137510336]:22.538383207905973,18[&rate=0.0024687235796381785]:22.538383207905973)[&rate=0.0033894478085672052]:120.6804779940174,((9[&rate=0.0032908081685935103]:23.95919722997724,15[&rate=0.0012714590373902083]:23.95919722997724)[&rate=0.003274745308225804]:46.39306331407164,(11[&rate=0.002063600253315069]:19.211656308395547,17[&rate=0.0038979437796133197]:19.211656308395547)[&rate=0.0037014093365915334]:51.14060423565333)[&rate=0.004078927432318631]:72.8666006578745)[&rate=0.004851415135510071]:16.598351470999802)[&rate=0.004176404675789628]:67.81331238814528,(12[&rate=0.002147323882809661]:49.387636646867264,14[&rate=0.004179782853453381]:49.387636646867264)[&rate=0.006573565737308894]:178.2428884142012)[&rate=0.007019179735669094]:66.71593051057994)[&rate=0.001971393545435048]:129.59103722998282,(((24[&rate=0.0017469371477624633]:32.158453373189175,25[&rate=0.0015699028169860667]:32.158453373189175)[&rate=0.0027202586099317975]:201.92904552505541,41[&rate=0.0038711640617039773]:234.0874988982446)[&rate=0.002390948086658198]:58.872640984951744,38[&rate=0.0027728256804031614]:292.96013988319635)[&rate=0.0029146577196003933]:130.97735291843486)[&rate=0.0038474564077021454]:60.50206908286947)[&rate=0.0037212276676220494]:33.75239442849556,(((((4[&rate=0.0028919738605162706]:36.84039873063495,((5[&rate=0.0015860782674021786]:12.518212849048203,37[&rate=0.0062508623927665695]:12.518212849048203)[&rate=0.002301922057460758]:10.66894146167215,42[&rate=0.001447918654831177]:23.187154310720352)[&rate=0.0020647994957488877]:13.6532444199146)[&rate=0.0034744770546646293]:12.489137663722893,31[&rate=0.002784508204675382]:49.329536394357845)[&rate=0.002942073934038501]:14.100320281218622,36[&rate=0.0014335802141106312]:63.42985667557647)[&rate=0.0019511225808508065]:115.23789702019027,23[&rate=0.002178294712933152]:178.66775369576675)[&rate=0.0028118837090245915]:55.68957993871942,((26[&rate=0.003188917847855346]:5.169788418001659,30[&rate=0.0038754071701653883]:5.169788418001659)[&rate=0.002508482958879611]:127.02375467596723,27[&rate=0.0015406338595130651]:132.19354309396888)[&rate=0.003338764270090451]:102.16379054051728)[&rate=0.0025848974636282322]:283.8346226785101)[&rate=1.0]:0.0;
tree STATE_77000 = ((((((1[&rate=0.002360796700011243]:2.9439600866522495,2[&rate=0.00229359458421192]:2.9439600866522495)[&rate=0.0012926979540509558]:9.05547297602952,(21[&rate=0.0015870919877544504]:5.094367125044086,22[&rate=0.0016812222740448118]:5.094367125044086)[&rate=0.0030057319368058263]:6.905065937637684)[&rate=0.004175460537115032]:114.22840666597436,(((32[&rate=0.0023150854152302]:13.993343106200285,34[&rate=0.0012408116784895589]:13.993343106200285)[&rate=0.004324913372140384]:33.15974586036555,35[&rate=0.0018243427130293889]:47.15308896656583)[&rate=0.0022099976762950495]:1.6310359557276328,33[&rate=0.0033294541624688274]:48.784124922293465)[&rate=0.002544317774695664]:77.44371480636266)[&rate=0.003009944340063634]:93.00231462988032,13[&rate=0.0023539335582739903]:219.23015435853645)[&rate=0.004236821908204076]:257.04183011921486,((((3[&rate=0.002376830696434721]:12.622829143820738,28[&rate=0.00204619180607867]:12.622829143820738)[&rate=0.001197689319543739]:24.5751720019893,(6[&rate=0.0040879904222840486]:27.945909160857532,((20[&rate=0.0024447250015771937]:14.42804683356131,40[&rate=0.002948523024278001]:14.42804683356131)[&rate=0.002354973062683214]:2.98866278461648,(29[&rate=0.0019290303468718834]:6.35314645210685,39[&rate=0.0014720325690385286]:6.35314645210685)[&rate=0.0010442718835435086]:11.06356316607094)[&rate=0.0029158451176629044]:10.529199542679741)[&rate=0.0018021934651442613]:9.252091984952507)[&rate=0.002469625285824597]:278.73195198475787,((((7[&rate=0.001463474775823344]:35.648208180064465,19[&rate=0.0021186249375171147]:35.648208180064465)[&rate=0.0034898141495634106]:137.55200130143342,((8[&rate=0.0027130221842710505]:20.53651997604411,18[&rate=0.0017913391458998602]:20.53651997604411)[&rate=0.003062080126376219]:138.93553033099957,(10[&rate=0.0026270589543415618]:51.06581146049557,16[&rate=0.0012866552126976835]:51.06581146049557)[&rate=0.0021708342212144877]:108.4062388465481)[&rate=0.0016585467297760678]:13.72815917445422)[&rate=0.0033072791844455432]:15.755327000044844,((9[&rate=0.0029138599379624937]:22.433901124388008,15[&rate=0.0021645943505416367]:22.433901124388008)[&rate=0.0029998558395745657]:55.726768936519214,(11[&rate=0.00203770425934997]:17.31695868260061,17[&rate=0.0035292006995129147]:17.31695868260061)[&rate=0.002478095633874358]:60.84371137830661)[&rate=0.002127408889138099]:110.79486642063551)[&rate=0.0023851671823678935]:67.43357008818609,(12[&rate=0.0019441883664223663]:46.52086427032808,14[&rate=0.0037843779706035426]:46.52086427032808)[&rate=0.005201778539514284]:209.86824229940075)[&rate=0.008951390939515755]:59.5408465608391)[&rate=0.004299639011245687]:97.40480594867222,(((24[&rate=0.0028603908520326614]:19.03944764018539,25[&rate=0.0014403374304816465]:19.03944764018539)[&rate=0.002457893703685901]:175.44937090239895,41[&rate=0.00525154949454842]:194.48881854258434)[&rate=0.004484179005134168]:103.23422378305031,38[&rate=0.0025110354546586267]:297.72304232563465)[&rate=0.0026407498703634033]:115.61171675360549)[&rate=0.005017209245143219]:62.937225398511146)[&rate=0.0022384711765466078]:51.10348992360207,(((((4[&rate=0.0032861293046328004]:31.39283082657954,((5[&rate=0.003442074725880633]:10.432656183191789,37[&rate=0.003990008278477565]:10.432656183191789)[&rate=0.004121115140549009]:9.80030080098231,42[&rate=0.0020583143982337753]:20.2329569841741)[&rate=0.003453941023656028]:11.159873842405442)[&rate=0.0026876576269543413]:10.52227904677369,31[&rate=0.0016795422024624036]:41.91510987335323)[&rate=0.0017945783178319897]:50.251072661194684,36[&rate=0.001297964409058001]:92.16618253454791)[&rate=0.0017665475867528287]:98.51832198900141,23[&rate=0.00197222937509673]:190.68450452354932)[&rate=0.006105230077535556]:60.10074158077137,((26[&rate=0.0032804195776075613]:5.13296811883619,30[&rate=0.0021819144856356767]:5.13296811883619)[&rate=0.0020979134071884213]:101.90682375761263,27[&rate=0.0013948908455591342]:107.03979187644882)[&rate=0.002586064201615118]:143.74545422787187)[&rate=0.002438315638241674]:276.5902282970327)[&rate=1.0]:0.0;
tree STATE_78000 = ((((((1[&rate=0.003531240700770144]:6.77562270820024,2[&rate=0.002168881848845506]:6.77562270820024)[&rate=0.001818812278208541]:9.994542402796503,(21[&rate=0.0015007948782171997]:3.6687561322850186,22[&rate=0.001589806890526163]:3.6687561322850186)[&rate=0.0028422971897176905]:13.101408978711724)[&rate=0.002564739685043109]:152.6067490046274,(((32[&rate=0.004827267383187518]:15.707251549543711,34[&rate=0.002470990211567197]:15.707251549543711)[&rate=0.004188119426246133]:37.18399157039272,33[&rate=0.004358918683523711]:52.89124311993643)[&rate=0.0043994583765696905]:1.9339583964372338,35[&rate=0.0017488080445229263]:54.82520151637367)[&rate=0.002389488747980754]:114.55171259925048)[&rate=0.001938605974992454]:112.03739285983553,13[&rate=0.0022259399296038845]:281.4143069754597)[&rate=0.004000670346731883]:182.66001336744625,((((3[&rate=0.005051743032612632]:13.153975149209227,28[&rate=0.0030656891886053517]:13.153975149209227)[&rate=0.0011325657304903424]:30.436997419546092,(6[&rate=0.0038657085633988426]:37.26907138379213,(20[&rate=0.0023508246893205256]:18.96654017617307,((29[&rate=0.0015863701304533518]:10.357903074235976,39[&rate=0.004265345512328316]:10.357903074235976)[&rate=0.0021507853362472407]:4.469836480059383,40[&rate=0.003604003581318872]:14.82773955429536)[&rate=0.0017892409316294395]:4.13880062187771)[&rate=0.0024997364272428624]:18.30253120761906)[&rate=0.004732330731257332]:6.321901184963188)[&rate=0.0023409978872119567]:247.87649169397247,(((7[&rate=0.0013838992729483283]:41.72428010183717,19[&rate=0.0010338170740372332]:41.72428010183717)[&rate=0.004568128633258085]:128.11652865366264,(((8[&rate=0.0010692939653053723]:23.27513104056734,18[&rate=0.002461321130130889]:23.27513104056734)[&rate=0.002903597929579431]:118.37834641044972,(10[&rate=0.00250842583265121]:48.161648791554306,16[&rate=0.0012285522438450355]:48.161648791554306)[&rate=0.0041446530224204855]:93.49182865946275)[&rate=7.573506751811042E-4]:23.031730525389833,((9[&rate=0.003549966869849023]:20.867536139140213,15[&rate=0.0023998738189294822]:20.867536139140213)[&rate=0.0028367406014252606]:56.30024022968044,(11[&rate=0.004121729691489897]:18.78380719360918,17[&rate=0.001916409943533312]:18.78380719360918)[&rate=0.002321119111517848]:58.383969175211476)[&rate=0.002827292477987508]:87.51743160758625)[&rate=0.0031274479980817785]:5.155600779092907)[&rate=0.002300972691621988]:65.98518518328771,(12[&rate=0.0018657333829958218]:53.67275766522002,14[&rate=0.0023304860358709933]:53.67275766522002)[&rate=0.004929906553567216]:182.1532362735675)[&rate=0.008406354200895527]:55.64147032394027)[&rate=0.004025899724753509]:92.49056093064718,(((24[&rate=0.001847370355335511]:30.32087638174524,25[&rate=0.0013620200059289713]:30.32087638174524)[&rate=0.0035701533868536545]:176.44662479889791,41[&rate=0.0049659998565331]:206.76750118064317)[&rate=0.002058058340635981]:76.8443926171062,38[&rate=0.002374499511339025]:283.61189379774936)[&rate=0.005245014866107407]:100.3461313956256)[&rate=0.001909623422360777]:80.11629514953097)[&rate=0.0022730730355002495]:102.2501428008992,(((((4[&rate=0.0015275938282426798]:38.29219846671815,((5[&rate=0.0015133181088457465]:11.230803340514242,37[&rate=0.0037730541358569104]:11.230803340514242)[&rate=0.0018733134700376637]:19.647902095017358,42[&rate=0.002663299179784536]:30.8787054355316)[&rate=0.004400694416035237]:7.4134930311865475)[&rate=0.0013384215114031]:19.422159723331248,31[&rate=0.0019331871813877519]:57.714358190049396)[&rate=0.001713114952007225]:17.395513735306665,36[&rate=0.0012310529389783702]:75.10987192535606)[&rate=0.002389769456778408]:114.7758060814221,23[&rate=0.0018612896598283097]:189.88567800677816)[&rate=0.0035767615669084923]:115.64344722710399,((26[&rate=0.00266401923153922]:2.5764860607949256,30[&rate=0.0033344293957293047]:2.5764860607949256)[&rate=0.001793051776925531]:154.71408722697151,27[&rate=0.0013076148739763708]:157.29057328776645)[&rate=0.001672679680317241]:148.2385519461157)[&rate=0.002940805104028096]:260.795337909923)[&rate=1.0]:0.0;
tree STATE_79000 = (((((((1[&rate=0.003055048010337955]:3.2100649029609056,2[&rate=0.0023566762420824394]:3.2100649029609056)[&rate=0.001882849052897656]:5.496903695399114,(21[&rate=0.0026431587156817015]:0.7196080982862751,22[&rate=0.0026509894034764617]:0.7196080982862751)[&rate=0.0018615198936647235]:7.987360500073744)[&rate=0.002786809749956849]:141.34494858141434,(((32[&rate=0.002751416903283846]:15.282872548801908,34[&rate=0.002786956369803058]:15.282872548801908)[&rate=0.004514746643918234]:33.6926322827381,35[&rate=0.001618755170017966]:48.97550483154001)[&rate=0.00514975902641819]:0.8540678301586198,33[&rate=0.0033749233266530745]:49.82957266169863)[&rate=0.0025869395396450243]:100.22234451807574)[&rate=0.0019892174952339235]:140.63658970601801,13[&rate=0.002418674743021376]:290.6885068857924)[&rate=0.004993258058142334]:182.05304758330118,(((24[&rate=0.0029099318141691042]:16.599431307831903,25[&rate=0.0019924081611854766]:16.599431307831903)[&rate=0.0038721351508429753]:181.33968257895643,41[&rate=0.005387770469295831]:197.93911388678833)[&rate=0.0016658203945452178]:92.95488116477065,38[&rate=0.003487924885185226]:290.893995051559)[&rate=0.004545152835708353]:181.84755941753457)[&rate=0.002096621732945039]:8.706913497255869,(((3[&rate=0.0037812144152385633]:8.954652880080094,28[&rate=0.003397648667166582]:8.954652880080094)[&rate=0.0012172546864741504]:36.24323247421812,(6[&rate=0.005111746643052501]:37.46476458164642,((20[&rate=0.002377843209272899]:15.442557020737683,40[&rate=0.0015713340892727834]:15.442557020737683)[&rate=0.0030791598341123336]:2.2632312374897,(29[&rate=0.001348044727190668]:11.196149770921973,39[&rate=0.0021081721539287354]:11.196149770921973)[&rate=0.002404516778318445]:6.509638487305409)[&rate=0.002599873630013767]:19.758976323419038)[&rate=0.0034597784408707303]:7.733120772651787)[&rate=0.00254715516692272]:297.89852832523974,((((7[&rate=0.0013770717345042852]:34.311412962254444,19[&rate=0.0011233309635283305]:34.311412962254444)[&rate=0.002994252495055796]:154.7873372378539,((8[&rate=0.0011618796501887266]:23.50672044547308,18[&rate=0.002598668800073239]:23.50672044547308)[&rate=0.0030602759160507603]:134.82167173661594,((9[&rate=0.0014631277059734534]:21.0751697833027,15[&rate=0.0013879591297008339]:21.0751697833027)[&rate=0.0016547804569340828]:75.19386965014057,(11[&rate=0.0033147209811382468]:24.24925258469931,17[&rate=0.0026452848599784013]:24.24925258469931)[&rate=0.002522095091564972]:72.01978684874396)[&rate=0.0030880502633124944]:62.059352748645736)[&rate=0.0030821179910080453]:30.77035801801935)[&rate=0.0029745712725788784]:19.290494796774453,(10[&rate=0.003343197750842962]:50.410066612277426,16[&rate=0.0012773005574479876]:50.410066612277426)[&rate=0.003327004166421536]:157.97917838460538)[&rate=0.002344192741030449]:17.512369337328863,(12[&rate=0.00202727942054881]:51.81665143576414,14[&rate=0.002532273058657182]:51.81665143576414)[&rate=0.005694399485230659]:174.08496289844754)[&rate=0.004356679987555659]:117.19479934532626)[&rate=0.0039401371429025655]:138.3520542868115)[&rate=0.0024845058021764842]:81.56254718448054,(((((4[&rate=0.002497562565004028]:38.979365699063926,((5[&rate=0.0013257555812748265]:16.22410803859507,37[&rate=0.004099747087098361]:16.22410803859507)[&rate=0.002035515835572494]:16.068456879979195,42[&rate=0.0017036564034208334]:32.292564918574264)[&rate=0.0034808029735599634]:6.686800780489662)[&rate=0.0014543098230522552]:18.95278858500057,31[&rate=0.0021005737607606104]:57.932154284064495)[&rate=0.0014619028663723215]:30.244143541553456,36[&rate=0.0014229058160898735]:88.17629782561795)[&rate=0.0029158939516039963]:77.41119240126841,23[&rate=0.0020224509340082265]:165.58749022688636)[&rate=0.0028887463970671025]:88.23181162728383,((26[&rate=0.002254028615405477]:8.335912051425868,30[&rate=0.0036231436682452084]:8.335912051425868)[&rate=0.0019483046186925335]:131.8894793132347,27[&rate=0.0014208357679483935]:140.22539136466057)[&rate=0.0018175100065114178]:113.59391048950962)[&rate=0.0031988722746649294]:309.19171329665977)[&rate=1.0]:0.0;
tree STATE_80000 = ((((((1[&rate=0.002783848765803987]:5.82920580457969,2[&rate=0.002854901402185899]:5.82920580457969)[&rate=0.003981180042346094]:8.708359105110455,(21[&rate=0.002080557800885833]:0.9561407039153228,22[&rate=0.0026955414130231834]:0.9561407039153228)[&rate=0.0021267765750797216]:13.581424205774823)[&rate=0.0027214519760634225]:138.54635624398944,((32[&rate=0.003636382488973242]:24.898140103258413,34[&rate=0.002197641944959392]:24.898140103258413)[&rate=0.0044815181388893925]:24.59828524338299,(33[&rate=0.005128492987499189]:49.141660742769595,35[&rate=0.001637816721371338]:49.141660742769595)[&rate=0.0023985094579861417]:0.3547646038718071)[&rate=0.0026304151397043515]:103.58749580703817)[&rate=0.004429756876654129]:67.63061074347274,13[&rate=0.0024593225178107404]:220.7145318971523)[&rate=0.00509924444726992]:186.53186100608832,(((((4[&rate=0.002500955028067031]:39.82104050338061,((5[&rate=0.0013480359703386675]:16.335203976391593,37[&rate=0.0034397877712728795]:16.335203976391593)[&rate=0.004245803424746673]:5.122284034262794,42[&rate=0.0017322877198078406]:21.457488010654387)[&rate=0.002080336577233977]:18.36355249272622)[&rate=0.003285378043079036]:13.799706438862664,31[&rate=0.002126350652341046]:53.62074694224327)[&rate=0.001498695594981144]:10.371609076008383,36[&rate=0.00104432755987283]:63.992356018251655)[&rate=0.0022444730537385807]:93.86111976048562,23[&rate=0.0016335344795123203]:157.85347577873728)[&rate=0.003028795611719847]:86.57326828882384,((26[&rate=0.00196338039485062]:4.819290368670949,30[&rate=0.0031559533882315575]:4.819290368670949)[&rate=0.0014073321834144246]:124.65179775818157,27[&rate=0.002000758198779951]:129.47108812685252)[&rate=0.0034040821364489248]:114.9556559407086)[&rate=0.0031935432553739833]:162.81964883567952)[&rate=0.002572468309473744]:71.43029833770959,((((3[&rate=0.002138208153078814]:15.485242107398717,28[&rate=0.0034547488862989198]:15.485242107398717)[&rate=0.0012377116307159758]:37.09112558065478,(6[&rate=0.005149598339292324]:43.77131257396309,((20[&rate=0.0019928245871897727]:12.826606480359523,40[&rate=0.0023237368979974592]:12.826606480359523)[&rate=0.002162266476342699]:5.752964893671727,(29[&rate=0.002782376340178644]:3.2338788636546263,39[&rate=0.0021436016829207397]:3.2338788636546263)[&rate=0.0024380496192161123]:15.345692510376624)[&rate=0.0016138848552305282]:25.191741199931837)[&rate=0.004289143253183093]:8.805055114090415)[&rate=0.002587768133574518]:249.8187785034438,((((7[&rate=0.0014002145328050632]:36.12230332188336,19[&rate=8.740768102152259E-4]:36.12230332188336)[&rate=0.0030445733169987585]:111.48329523453089,(10[&rate=0.0033223919125872897]:51.183530252916604,16[&rate=0.0012693514886872653]:51.183530252916604)[&rate=0.003938082521683201]:96.42206830349764)[&rate=0.001954935481593115]:36.919119383883924,((8[&rate=0.0017107786578259177]:23.667684681300297,18[&rate=0.0026423415197898113]:23.667684681300297)[&rate=0.002737942609031192]:137.54720722807804,((9[&rate=0.001923908379920013]:21.21948377244326,15[&rate=0.00141128489943639]:21.21948377244326)[&rate=0.0025926509690519053]:60.04486554456064,(11[&rate=0.00409310188240203]:17.363820232309536,17[&rate=0.002315347925380712]:17.363820232309536)[&rate=0.0027302205506514713]:63.90052908469437)[&rate=0.0018280831114297436]:79.95054259237443)[&rate=0.00308813293804736]:23.309826030919822)[&rate=0.002942246295296975]:55.215975083002405,(12[&rate=0.0020613494820812023]:51.3449488201511,14[&rate=0.0029086798306565734]:51.3449488201511)[&rate=0.00579009844951024]:188.39574420314946)[&rate=0.004949016589576562]:62.65445316819674)[&rate=0.00485045415778638]:132.25732702228657,(((24[&rate=0.002958835559236949]:25.003650078724636,25[&rate=0.002025892183151651]:25.003650078724636)[&rate=0.003949140667445302]:188.8978053876302,41[&rate=0.004288127052102812]:213.90145546635483)[&rate=0.006015605161809735]:57.824160999682704,38[&rate=0.00354654226878519]:271.72561646603754)[&rate=0.003058358174356437]:162.92685674774634)[&rate=0.0029253704402877243]:44.02421802716634)[&rate=1.0]:0.0;
tree STATE_81000 = (((((((1[&rate=0.0016900713528571693]:4.033549130088949,2[&rate=0.0028416508118204557]:4.033549130088949)[&rate=0.002481232134302098]:4.954029691519879,(21[&rate=0.0018097991604452293]:0.03735997707945381,22[&rate=0.002177141271914375]:0.03735997707945381)[&rate=0.0021806764061977164]:8.950218844529374)[&rate=0.002503135118406083]:120.96098936312185,(((32[&rate=0.0026383017449056237]:22.377922489823696,34[&rate=0.0021013095486102306]:22.377922489823696)[&rate=0.00436717767864967]:27.994811546615388,35[&rate=0.0013226452707651877]:50.372734036439084)[&rate=0.003260706777396169]:10.6347143480357,33[&rate=0.0037898087814589396]:61.007448384474785)[&rate=0.003190524916996672]:68.94111980025589)[&rate=0.0032280493253661496]:64.90690669408116,13[&rate=0.0029886386386445514]:194.85547487881183)[&rate=0.004880835992832007]:179.60703112872437,(((((4[&rate=0.002422539163608176]:44.6791256830917,((5[&rate=0.0014302350807631693]:22.391346029979996,37[&rate=0.003649535508773294]:22.391346029979996)[&rate=0.001071160083522398]:9.330939011111607,42[&rate=0.0016643504308254634]:31.722285041091602)[&rate=0.0016044877484482647]:12.956840642000095)[&rate=0.0033974031230462]:11.105652505296966,31[&rate=0.002033143269633213]:55.784778188388664)[&rate=0.0027587607397704314]:20.909520242061596,36[&rate=0.0010032563456606875]:76.69429843045026)[&rate=0.002400108623312201]:61.258401169837896,23[&rate=0.0019706813376887938]:137.95269960028816)[&rate=0.002923585639708157]:97.63470211314115,((26[&rate=0.0017791990871909636]:9.242201078657525,30[&rate=0.0031037891295946653]:9.242201078657525)[&rate=0.0013552707491353592]:114.62408236787344,27[&rate=0.0020450591579563547]:123.86628344653097)[&rate=0.0032592929862333368]:111.72111826689833)[&rate=0.0030559408948005015]:138.8751042941069)[&rate=0.0015969620651274771]:86.94240155803249,(((24[&rate=0.0028729354232882756]:15.993797820740555,25[&rate=8.446691171794482E-4]:15.993797820740555)[&rate=0.0037685632082715887]:173.01329243001243,41[&rate=0.00410015941901035]:189.00709025075298)[&rate=0.005751914499162582]:49.169317137980386,38[&rate=0.0033910815868077246]:238.17640738873337)[&rate=0.0031960137044783764]:223.22850017683533)[&rate=0.003164382692435513]:15.468523441600553,(((3[&rate=0.0019474105084611526]:17.202114791886324,28[&rate=0.003146473029571782]:17.202114791886324)[&rate=0.0012261037231469118]:22.664980080696004,(6[&rate=0.004923868597740244]:33.53116446461602,(20[&rate=0.0022620752665343763]:17.97703620223634,((29[&rate=0.003715692006836131]:3.4400498465064766,39[&rate=0.002201744873996799]:3.4400498465064766)[&rate=0.0024869244973473367]:7.610374617361537,40[&rate=0.001898531484947321]:11.050424463868014)[&rate=0.0024506973328287966]:6.926611738368328)[&rate=0.0025171532735215655]:15.554128262379677)[&rate=0.00395569889834988]:6.335930407966309)[&rate=0.0024697450241710104]:307.87664388490293,((((7[&rate=0.0013388369177402368]:35.87340014260553,19[&rate=8.357621457566258E-4]:35.87340014260553)[&rate=0.0026246560608563564]:155.21958216681676,((8[&rate=0.0016357876393347692]:23.72033120380028,18[&rate=0.0025265159681533995]:23.72033120380028)[&rate=0.0026179264375163526]:135.1529117922054,((9[&rate=0.001998052109935835]:21.29917734996626,15[&rate=0.001349422021088113]:21.29917734996626)[&rate=0.0032475425006539714]:64.00697775401846,(11[&rate=0.002549940571092467]:16.738283177527624,17[&rate=0.003399599650447221]:16.738283177527624)[&rate=0.002592349015327065]:68.5678719264571)[&rate=0.0017479501183125627]:73.56708789202095)[&rate=0.0027156615246540757]:32.219739313416625)[&rate=0.0031562672973860155]:1.6267614199674654,(10[&rate=0.0032077286819855795]:49.87087780913033,16[&rate=0.0015139080544077682]:49.87087780913033)[&rate=0.003925973971949107]:142.84886592025944)[&rate=0.0038851193463109238]:49.617071699318245,(12[&rate=0.0026541596826389433]:50.42227904284425,14[&rate=0.0031609872898788974]:50.42227904284425)[&rate=0.005545860143721754]:191.91453638586376)[&rate=0.004771167294004711]:105.40692332877728)[&rate=0.003812583371991293]:129.12969224968396)[&rate=1.0]:0.0;
tree STATE_82000 = ((((((1[&rate=0.00266898284881513]:2.069359018583538,2[&rate=0.0037443494788126086]:2.069359018583538)[&rate=0.002766681495355631]:5.01093181484123,(21[&rate=0.0027809330644406405]:0.027343004387917067,22[&rate=0.0023217976587669676]:0.027343004387917067)[&rate=0.0020511555457385024]:7.052947829036852)[&rate=0.0026832255010497785]:131.02945380358778,((32[&rate=0.002964602248858193]:27.895171201618343,34[&rate=0.0015167396933794843]:27.895171201618343)[&rate=0.0036713622075985088]:26.768343895133246,(33[&rate=0.005249750654116594]:43.13302509682855,35[&rate=0.0020061617000108694]:43.13302509682855)[&rate=0.0031824509443675176]:11.530489999923041)[&rate=0.0024877881091853135]:83.44622954026096)[&rate=0.0033904292901626196]:84.26074720846057,13[&rate=0.0027696020544158324]:222.3704918454731)[&rate=0.003876278286750615]:231.40496157021948,((((3[&rate=0.002076802832012603]:18.360587762789404,28[&rate=0.003071748717869662]:18.360587762789404)[&rate=0.0013075700647137071]:27.10585294416011,(6[&rate=0.007473686917347667]:27.44717297091013,((20[&rate=0.002321659308161361]:20.477547011227546,40[&rate=0.0011621876951253237]:20.477547011227546)[&rate=0.002176508966079704]:1.2661146471655265,(29[&rate=0.00433559596366914]:12.016111934146892,39[&rate=0.0018882206351026455]:12.016111934146892)[&rate=0.0031043537477335186]:9.727549724246181)[&rate=0.005660796839275361]:5.703511312517058)[&rate=0.00293678104515276]:18.01926773603938)[&rate=0.002739361619072255]:312.5071167777598,(((((7[&rate=0.0014277936214707521]:37.26693292269445,19[&rate=0.0028547162331515]:37.26693292269445)[&rate=0.004141539999408586]:92.2028414360652,(8[&rate=0.0017444747202407464]:25.405740063652395,18[&rate=0.0012818561283854022]:25.405740063652395)[&rate=0.002532121612446365]:104.06403429510726)[&rate=0.003448089486199097]:52.70868351292998,((9[&rate=0.0015075282239537554]:22.945331037199637,15[&rate=0.0014390820337056162]:22.945331037199637)[&rate=0.003463319846090888]:92.46182222825327,(11[&rate=0.004398474812666723]:18.03193814447343,17[&rate=0.002695321250846134]:18.03193814447343)[&rate=0.001849090599567747]:97.37521512097948)[&rate=0.002126960919258172]:66.77130460623673)[&rate=0.0022797976920867938]:13.408844703607997,(10[&rate=0.0034838834260756944]:54.45210460580301,16[&rate=0.001627533261940401]:54.45210460580301)[&rate=0.0041478285105893]:141.1351979694946)[&rate=0.0033659800197852327]:61.83246338902106,(12[&rate=0.0013581479500897724]:52.94184846674663,14[&rate=0.0028630058451536156]:52.94184846674663)[&rate=0.005900342886755935]:204.47791749757207)[&rate=0.005084519498208554]:100.55379152039063)[&rate=0.0036970499449243957]:9.512733432378354,(((24[&rate=0.0036827330415199647]:17.23565258781397,25[&rate=0.002276203663113469]:17.23565258781397)[&rate=0.004018958873618023]:168.55568400971148,41[&rate=0.004372587421145523]:185.79133659752546)[&rate=0.002756394705035884]:31.97102195537289,38[&rate=0.003611056507789354]:217.76235855289835)[&rate=0.00341518416211283]:149.72393236418932)[&rate=0.0017030694478968411]:86.28916249860492)[&rate=0.0027890305603967044]:16.831751632858868,(((((4[&rate=0.0025213413591585855]:41.70164466680913,((5[&rate=0.0015029778860212362]:23.350584720031335,42[&rate=0.0023842056720090278]:23.350584720031335)[&rate=0.0011423314629004679]:10.577349208289952,37[&rate=0.002543008913462666]:33.92793392832129)[&rate=0.001509414310133651]:7.773710738487843)[&rate=0.003115724635657997]:11.245035663246796,31[&rate=0.0021682319582419208]:52.946680330055926)[&rate=0.002869805638269841]:10.178385881054474,36[&rate=0.0010699159786033852]:63.1250662111104)[&rate=0.002320229926306773]:74.56712704398353,23[&rate=0.0021016198512457157]:137.69219325509394)[&rate=0.0031324603313849144]:109.68563678411084,((26[&rate=0.0028588324022881897]:6.578694536189611,30[&rate=0.004127327169998071]:6.578694536189611)[&rate=0.002330361263958827]:95.17681984550873,27[&rate=0.0014549025091659578]:101.75551438169835)[&rate=0.0020164003494215956]:145.62231565750642)[&rate=0.003245043608292989]:223.22937500934668)[&rate=1.0]:0.0;
tree STATE_83000 = (((((((1[&rate=0.0034389387519321137]:2.3541423640904178,2[&rate=0.004017241091131438]:2.3541423640904178)[&rate=0.0022425433411011044]:5.544026318052031,(21[&rate=0.0017238732737184321]:0.09519178866981845,22[&rate=0.0018612137556656431]:0.09519178866981845)[&rate=0.0018045940405614054]:7.80297689347263)[&rate=0.002360724373071573]:123.20603805108053,((32[&rate=0.002608238834657102]:22.079519990530496,34[&rate=0.0030528620685325325]:22.079519990530496)[&rate=0.0032300419013757574]:23.63014315964651,(33[&rate=0.004571536370660551]:38.696625703551085,35[&rate=0.0017983236622283912]:38.696625703551085)[&rate=0.002957655384793651]:7.013037446625923)[&rate=0.004301410637932268]:85.39454358304597)[&rate=0.002982805295765734]:94.9563509127129,13[&rate=0.0024366788625632134]:226.0605576459359)[&rate=0.003858806610359177]:206.8273773832899,(((24[&rate=0.0031569624584268673]:10.590136961150204,25[&rate=0.0030281874235010835]:10.590136961150204)[&rate=0.0035308395526885586]:211.369533492195,41[&rate=0.0038469755345636953]:221.95967045334518)[&rate=0.002669878757878169]:69.34928739746798,38[&rate=0.003176985317396805]:291.30895785081316)[&rate=0.002865326612197441]:141.57897717841263)[&rate=0.002008412955553617]:70.40854958493793,(((3[&rate=0.0023552966140758017]:7.5092472980276295,28[&rate=0.0022127898375431452]:7.5092472980276295)[&rate=0.0011186792981467619]:41.06566569329697,(6[&rate=0.006481592392193185]:32.888823257425095,(20[&rate=0.002014565556978078]:15.929764160164634,((29[&rate=0.002038434425092857]:6.751528504564805,39[&rate=0.0021124131469966913]:6.751528504564805)[&rate=0.0019544161597902245]:8.580783498218675,40[&rate=0.0017979192677401396]:15.33231200278348)[&rate=0.001914879209214399]:0.597452157381154)[&rate=8.64075714828035E-4]:16.95905909726046)[&rate=0.0020035535694853126]:15.686089733899507)[&rate=0.0024169899393056047]:293.5832507283185,((((7[&rate=0.0012561640512859548]:35.78601251552207,19[&rate=0.001980456334793452]:35.78601251552207)[&rate=0.003421272850511148]:144.9478855354863,((8[&rate=0.0015347781354758774]:23.510813832243414,18[&rate=0.001127769142039055]:23.510813832243414)[&rate=0.0022355426273895466]:149.36015376341942,(10[&rate=0.0030971534774178987]:52.98779218656988,16[&rate=0.0014468682459430782]:52.98779218656988)[&rate=0.0021472512068009594]:119.88317540909294)[&rate=0.0019882531110766216]:7.862930455345548)[&rate=0.0024698133087135998]:15.21924639901627,((9[&rate=0.0013285287607599425]:21.102192612830464,15[&rate=0.0028959550465425155]:21.102192612830464)[&rate=0.0026723901726874778]:60.28122866238064,(11[&rate=0.00320269447068538]:22.08979398696707,17[&rate=0.0024535712409873844]:22.08979398696707)[&rate=0.002432720589609602]:59.29362728824404)[&rate=0.001879337436937391]:114.56972317481353)[&rate=0.002676352606418617]:78.75652110782823,(12[&rate=0.0027317465041888553]:50.54164864489309,14[&rate=0.002108441541396121]:50.54164864489309)[&rate=0.0037562883197036503]:224.16801691295979)[&rate=0.0036110578377277812]:67.44849816179021)[&rate=0.0031434300822852394]:161.13832089452063)[&rate=0.0022490878994032865]:31.951502491145277,(((((4[&rate=0.0022182606290127474]:40.37551446604286,((5[&rate=0.0020747662120999826]:20.45370326907577,37[&rate=0.002237323610040559]:20.45370326907577)[&rate=0.0031222435204303375]:8.781253311859174,42[&rate=0.002345185555411572]:29.234956580934945)[&rate=0.0020049516186839114]:11.140557885107913)[&rate=0.004145854650189638]:8.607509210494442,31[&rate=0.0038035440101552905]:48.9830236765373)[&rate=0.0024447461020605764]:21.853536341874317,36[&rate=9.413055012483543E-4]:70.83656001841162)[&rate=0.001113019000947688]:127.27749935591619,23[&rate=0.002235227056394284]:198.1140593743278)[&rate=0.0027446982758856154]:74.16045845542689,((26[&rate=0.002493602525127132]:6.060347989444628,30[&rate=0.0036311970732338106]:6.060347989444628)[&rate=0.0020502375148800838]:128.07356160131914,27[&rate=0.0016471799159050737]:134.13390959076378)[&rate=0.002308534362371393]:138.14060823899092)[&rate=0.0028668894094579355]:262.9734692755543)[&rate=1.0]:0.0;
tree STATE_84000 = (((((((1[&rate=0.0018405558984944457]:4.430001865901789,2[&rate=0.0035348344286513208]:4.430001865901789)[&rate=0.004116120513163427]:3.624558288668447,(21[&rate=0.0037268188472699996]:2.0166100500760784,22[&rate=0.0030679161660657817]:2.0166100500760784)[&rate=0.002639459119691379]:6.037950104494158)[&rate=0.002063218493289187]:126.78841672965349,((32[&rate=0.002618716191145268]:22.516716102791953,34[&rate=0.0030651254869650023]:22.516716102791953)[&rate=0.003358436095240793]:31.032537308479377,(33[&rate=0.0045899003393345805]:51.03407887935741,35[&rate=0.002628657689942666]:51.03407887935741)[&rate=0.0020987466595800896]:2.515174531913921)[&rate=0.004318689505211129]:81.2937234729524)[&rate=0.002994787294501152]:103.69131907678732,13[&rate=0.002446467058625255]:238.53429596101105)[&rate=0.003874307526892744]:196.44240082902294,(((24[&rate=0.0027438101144117264]:28.937522879411482,25[&rate=0.0021898849699187703]:28.937522879411482)[&rate=0.0035406712962321118]:182.13331170653288,41[&rate=0.0038579281869837436]:211.07083458594437)[&rate=0.004863801884488553]:54.479626790630874,38[&rate=0.003189747341827138]:265.55046137657524)[&rate=0.0028768366963094157]:169.42623541345876)[&rate=0.00201203143210454]:47.27852970207516,(((3[&rate=0.00236475789573956]:15.284544170779036,28[&rate=0.0022216786661478235]:15.284544170779036)[&rate=0.0013826236723062208]:42.948472570713335,(6[&rate=0.004016395629804169]:43.65144606011843,((20[&rate=0.0030772160744151713]:16.028055474657627,(29[&rate=0.0018766231751934975]:11.053331747761007,39[&rate=0.0021208987600844532]:11.053331747761007)[&rate=0.0019647515430772583]:4.97472372689662)[&rate=0.0019225713238475114]:1.0808779363857859,40[&rate=0.0018149472528043971]:17.108933411043413)[&rate=8.320592462808246E-4]:26.542512649075018)[&rate=0.0030927634132031727]:14.58157068137394)[&rate=0.002426699044501773]:306.6614386468552,((((7[&rate=0.001583181798171285]:37.87082857320992,19[&rate=0.0019884118742759423]:37.87082857320992)[&rate=0.003664648804578269]:127.1561181385622,(8[&rate=0.0015409433751931744]:24.005875413209036,18[&rate=0.0018648199469634011]:24.005875413209036)[&rate=0.001919356135959951]:141.0210712985631)[&rate=0.0019962399703920553]:25.204231232231933,(((9[&rate=0.0013338654919082978]:21.52003668618345,15[&rate=0.0029075881657926244]:21.52003668618345)[&rate=0.002395427786555681]:87.2338939261417,(11[&rate=0.002348776476517706]:22.527193534416494,17[&rate=9.490232670850381E-4]:22.527193534416494)[&rate=0.0024424928851964796]:86.22673707790865)[&rate=0.004747110640015717]:60.263140813776374,(10[&rate=0.0024494967680330415]:48.059375107936184,16[&rate=0.0024611292794102808]:48.059375107936184)[&rate=0.002118511174748018]:120.95769631816535)[&rate=0.0022315526455689233]:21.214106517902536)[&rate=0.0026871035775232893]:94.28375360216847,(12[&rate=0.0020123803466453355]:42.73351426663486,14[&rate=0.0034967730274397192]:42.73351426663486)[&rate=0.0037713774178625026]:241.78141727953766)[&rate=0.003625563541638994]:80.37952384217499)[&rate=0.003156057314550209]:117.36077110376164)[&rate=0.0036121202642025205]:55.243173909603,(((((4[&rate=0.0024559290698177964]:47.28287289023271,((5[&rate=0.0011720301357468182]:21.551441284792606,37[&rate=0.0022463109913839815]:21.551441284792606)[&rate=0.0037628799052843117]:6.20452745261375,42[&rate=0.0023209195283263122]:27.755968737406356)[&rate=0.00206018675879352]:19.526904152826354)[&rate=0.003688561987294513]:8.604131590564648,31[&rate=0.0029138479605512677]:55.88700448079736)[&rate=0.002225280296438272]:11.108346161405109,36[&rate=0.002183162519319307]:66.99535064220247)[&rate=0.0011174900243432757]:100.11629905499542,23[&rate=0.0021176577866492395]:167.1116496971979)[&rate=0.002755723793145307]:123.79109365850599,((26[&rate=0.0013690255007896704]:4.716838602137791,30[&rate=0.0010568141911621658]:4.716838602137791)[&rate=0.002067224039449376]:94.05705439751455,27[&rate=0.0019661660141779332]:98.77389299965233)[&rate=0.002317807798974804]:192.12885035605154)[&rate=0.002869034145613371]:246.59565704600828)[&rate=1.0]:0.0;
tree STATE_85000 = (((((((1[&rate=0.001868316571019621]:7.77378254331629,2[&rate=0.0035881495064953423]:7.77378254331629)[&rate=0.004178202992556503]:1.371046362070567,(21[&rate=0.002051269658761144]:0.2348037311274259,22[&rate=0.005602162034487468]:0.2348037311274259)[&rate=0.0019634123514079317]:8.910025174259431)[&rate=0.0026557131450446335]:140.2294879714104,(((32[&rate=0.0026582136726823534]:17.827761164471365,34[&rate=0.0031113560551111834]:17.827761164471365)[&rate=0.0019433557063140245]:29.919448455763348,33[&rate=0.005159761846526669]:47.74720962023471)[&rate=0.004383827285155842]:1.8624281391715272,35[&rate=0.0022062650367297263]:49.60963775940624)[&rate=0.002669358356884357]:99.76467911739101)[&rate=0.005759899910763384]:52.96403681226397,13[&rate=0.00248336654693402]:202.33835368906122)[&rate=0.003503310328615031]:269.26066151905536,(((24[&rate=0.0021159683098977465]:19.666260853195244,25[&rate=0.0022229144908191925]:19.666260853195244)[&rate=0.0038129231128819674]:187.31384552188848,41[&rate=0.003916116412134691]:206.98010637508372)[&rate=0.004937161466478463]:59.21995877967265,38[&rate=0.003237857552153781]:266.2000651547564)[&rate=0.002921334078778896]:205.39895005336018)[&rate=0.002066892018571395]:8.251519066466244,(((3[&rate=0.0018830800920946417]:17.68211375354747,28[&rate=0.00225518772390453]:17.68211375354747)[&rate=0.0013823780584073285]:38.86435069014397,(6[&rate=0.004035613734999739]:43.93762609493769,((20[&rate=0.0025792502356840035]:12.67481953442439,(29[&rate=0.0019049278419859136]:4.0856288116557105,39[&rate=0.002466627762123729]:4.0856288116557105)[&rate=0.0016185324903914783]:8.58919072276868)[&rate=0.005273608266591584]:1.5161559378542009,40[&rate=0.0021607765290524794]:14.190975472278591)[&rate=8.319529148562457E-4]:29.7466506226591)[&rate=0.002959767480472062]:12.60883834875375)[&rate=0.002523949839228885]:256.08444117070843,((((7[&rate=0.002142522188087554]:37.69829182729244,19[&rate=0.0020184026237729264]:37.69829182729244)[&rate=0.0028871053701983594]:132.96901955107182,((8[&rate=0.0016144533433083378]:17.112876510533088,18[&rate=0.0021794154497390607]:17.112876510533088)[&rate=0.0018777291442850328]:138.78856027292008,((9[&rate=0.0013718531432853004]:21.545970200273146,15[&rate=0.002607105684960357]:21.545970200273146)[&rate=0.0024220506473816928]:74.90163846832255,(11[&rate=0.0023842025207105383]:22.78856946848687,17[&rate=9.633371622282771E-4]:22.78856946848687)[&rate=0.0024793324319804014]:73.65903920010882)[&rate=0.005016706873523838]:59.45382811485747)[&rate=0.0023446517235295866]:14.76587459491111)[&rate=0.002165389878386179]:11.751236085012977,(10[&rate=0.0025879941292794944]:48.003810521709894,16[&rate=0.00249824991455302]:48.003810521709894)[&rate=0.0031487327440762637]:134.41473694166734)[&rate=0.004360247132118176]:47.13950706530795,(12[&rate=0.003392918219459611]:42.61680480143116,14[&rate=0.0035495140341046207]:42.61680480143116)[&rate=0.0038282602180815892]:186.94124972725405)[&rate=0.003680247065394498]:83.07285108571466)[&rate=0.0031474787990041437]:167.21962866018293)[&rate=0.0028458414239331876]:16.678265096904056,(((((4[&rate=0.001923626915564917]:43.09647720523045,((5[&rate=0.002540769780392318]:12.55876114262471,37[&rate=0.0028384049906693644]:12.55876114262471)[&rate=0.0021727869320679206]:12.25807573435906,42[&rate=0.00263975779620442]:24.81683687698377)[&rate=0.001578474088485087]:18.27964032824668)[&rate=0.0034923932590723156]:12.420827618007216,36[&rate=0.002126087463869305]:55.517304823237666)[&rate=0.0026575343834665693]:2.055676893612336,31[&rate=0.0018090600746920348]:57.57298171685)[&rate=0.0027191716948363597]:80.86345758725912,23[&rate=0.0022099619777124625]:138.43643930410911)[&rate=0.0027905006724611406]:114.77180207355934,((26[&rate=0.003272189089302921]:5.044835581746151,30[&rate=0.0010727538715080923]:5.044835581746151)[&rate=0.0020818548477014556]:85.27459877426476,27[&rate=0.0019807572807069044]:90.31943435601092)[&rate=0.0023581420827070215]:162.88880702165756)[&rate=0.002916331619523494]:243.3205579938184)[&rate=1.0]:0.0;
tree STATE_86000 = (((((((1[&rate=0.002286667140131254]:2.1129339564595377,2[&rate=0.0020316263325987033]:2.1129339564595377)[&rate=0.004041112728722198]:3.067846658503075,(21[&rate=0.001678974096365768]:0.06770220225869836,22[&rate=0.0033521299835434165]:0.06770220225869836)[&rate=0.002339643584649981]:5.113078412703914)[&rate=0.0021202101812927265]:196.27617251770954,((32[&rate=0.0029407748995698316]:12.936312263013335,34[&rate=0.0027203006477116817]:12.936312263013335)[&rate=0.002691201581633931]:36.95488341559857,(33[&rate=0.0056336994109138176]:42.04044394324973,35[&rate=0.0021555987051003972]:42.04044394324973)[&rate=0.00507610085527314]:7.850751735362181)[&rate=0.0029168649507609456]:151.56575745406025)[&rate=0.006206319874583238]:30.48043417697309,13[&rate=0.0027114702322866132]:231.93738730964523)[&rate=0.0038250985067949652]:217.00980638999718,(((3[&rate=0.0019414681405914504]:12.34856807707622,28[&rate=0.0035690858346445376]:12.34856807707622)[&rate=0.0026804526877062455]:32.45074087493616,(6[&rate=0.004406295367459307]:37.84222549279609,((20[&rate=0.0021694501272862764]:19.288417541495974,(29[&rate=0.00361594736678043]:6.669824442363156,39[&rate=0.0026931939464947354]:6.669824442363156)[&rate=0.002283733067231646]:12.618593099132818)[&rate=0.002358170769277848]:0.12509524035527875,40[&rate=0.0026122839182104304]:19.413512781851253)[&rate=0.0014500123081728805]:18.428712710944836)[&rate=0.002780409630971917]:6.957083459216285)[&rate=0.0035824033877873292]:272.838195656745,((((7[&rate=0.0023075469237944044]:42.26378450910496,19[&rate=0.002173867225908719]:42.26378450910496)[&rate=0.003099334312047288]:131.52793233078168,((8[&rate=0.0030758664919268426]:18.36337802497026,18[&rate=0.0023089275693055854]:18.36337802497026)[&rate=0.0020425137182090245]:124.0662253802143,((9[&rate=0.0015863980018095013]:22.49745789047276,15[&rate=0.0018195006205975817]:22.49745789047276)[&rate=0.0026203276908779603]:56.33296710102482,(11[&rate=0.0029432137158208094]:25.6511895670491,17[&rate=0.0019486727412725744]:25.6511895670491)[&rate=0.0027353266058352827]:53.17923542444848)[&rate=0.0054487694031733385]:63.599178413686985)[&rate=0.0025996802970721005]:31.36211343470208)[&rate=0.0023026070271740576]:29.237307567655847,(10[&rate=0.00284976461629702]:52.37232482789418,16[&rate=0.00198780652162118]:52.37232482789418)[&rate=0.0024362095137671685]:150.65669957964832)[&rate=0.0026007990256184934]:32.500007245007936,(12[&rate=0.0025076683097772496]:47.129061889460154,14[&rate=0.0019595236080301517]:47.129061889460154)[&rate=0.004168512545273689]:188.39996976309027)[&rate=0.004017632236699388]:82.10847295620692)[&rate=0.004622489777649163]:131.30968909088506)[&rate=0.0028468130504724536]:3.249227954716048,(((24[&rate=0.0023103255102767516]:15.405051619967455,25[&rate=0.0024270949764609736]:15.405051619967455)[&rate=0.004004115715766638]:218.6300798792072,41[&rate=0.0031727527249877734]:234.03513149917464)[&rate=0.0034329001107615818]:77.49192891730794,38[&rate=0.00353526320143453]:311.5270604164826)[&rate=0.0032187685429969017]:140.66936123787588)[&rate=0.0034789829183923256]:23.42479311119996,(((((4[&rate=0.0026307657475520504]:40.96145141281912,((5[&rate=0.002749830127340844]:20.57154660942011,37[&rate=0.0030719554432562727]:20.57154660942011)[&rate=0.001539532783042297]:9.986800901281732,42[&rate=0.002198339335017795]:30.558347510701843)[&rate=0.0017682748390874974]:10.40310390211728)[&rate=0.002367189556927655]:21.278338879342023,31[&rate=0.0019752269543139556]:62.239790292161146)[&rate=0.0026546315748021535]:3.9795360223634475,36[&rate=0.001752069031789831]:66.2193263145246)[&rate=0.003569920302135727]:80.99268410391439,23[&rate=0.0024165087729319653]:147.21201041843898)[&rate=0.0030268718408223106]:90.25561307795846,((26[&rate=0.0035727481796885307]:3.930591051328727,30[&rate=0.003617795480563968]:3.930591051328727)[&rate=0.002262961550917417]:109.08788435219115,27[&rate=0.0021535803525884415]:113.01847540351989)[&rate=0.0025996660897919114]:124.44914809287755)[&rate=0.003187934837770152]:238.15359126916098)[&rate=1.0]:0.0;
tree STATE_87000 = (((((((1[&rate=0.004760790517749556]:1.4044374557485415,2[&rate=0.003245148376262715]:1.4044374557485415)[&rate=0.0029229207434145923]:2.5896624415290628,(21[&rate=0.0015292202776044234]:0.0020609454034311732,22[&rate=0.0020521546642201407]:0.0020609454034311732)[&rate=0.0024530021592506293]:3.9920389518741732)[&rate=0.002793881335831195]:146.42508423548105,((32[&rate=0.003083259016877642]:22.895172251864146,34[&rate=0.0028521025192360075]:22.895172251864146)[&rate=0.002821593568416293]:35.895460368121526,(33[&rate=0.005906658995249609]:36.39336081725002,35[&rate=0.003281129617529333]:36.39336081725002)[&rate=0.0017267939101204884]:22.397271802735652)[&rate=0.0030755822230445116]:91.62855151277299)[&rate=0.006503707968897721]:55.101008784219886,13[&rate=0.0028506600447174425]:205.52019291697854)[&rate=0.0034977781522535275]:258.96127222878744,(((24[&rate=0.0023944646744765838]:20.694172157007102,25[&rate=0.0025446906770572792]:20.694172157007102)[&rate=0.003773475226296583]:195.84193410779517,41[&rate=0.007069278643769378]:216.53610626480227)[&rate=0.0035992282925479263]:56.3502430968671,38[&rate=0.0037065509993720403]:272.8863493616694)[&rate=0.00279397623077455]:191.5951157840966)[&rate=0.002984744602234302]:37.25974644759037,(((3[&rate=0.0020355346309840166]:21.669616852807803,28[&rate=0.0021670447241589038]:21.669616852807803)[&rate=0.002961700784586606]:29.712894684409196,(6[&rate=0.004619785732287707]:38.37977204249317,((20[&rate=0.003563848536783717]:6.851786005462287,40[&rate=0.002427449248974439]:6.851786005462287)[&rate=0.001992848584659202]:3.894119988100151,(29[&rate=0.002399579797345998]:4.539113853589661,39[&rate=0.002769395165428544]:4.539113853589661)[&rate=0.002394382709277938]:6.2067921399727775)[&rate=0.003085059578287853]:27.633866048930734)[&rate=0.0037559751851126157]:13.002739494723826)[&rate=0.0029772462606502963]:263.2418315208543,((((7[&rate=0.002389554907374385]:34.422064547569356,19[&rate=0.0022511243616824598]:34.422064547569356)[&rate=0.003260536806198955]:136.2989222429118,(10[&rate=0.0029878391750620607]:50.57708724654823,16[&rate=0.0019766242929716974]:50.57708724654823)[&rate=0.00255424682432607]:120.14389954393293)[&rate=0.0037970275557634506]:7.2013188000601644,((8[&rate=0.0018973219405453413]:18.103514695706934,18[&rate=0.0026307686642033094]:18.103514695706934)[&rate=0.002863441635471342]:115.2667524645137,((9[&rate=0.002902084935754844]:21.743205574302085,15[&rate=0.002789421511165778]:21.743205574302085)[&rate=0.002747285751147021]:59.753175324103935,(11[&rate=0.0015802866055620297]:24.51978677017026,17[&rate=0.002043088303370547]:24.51978677017026)[&rate=0.0028678565033191192]:56.97659412823576)[&rate=0.0020199840736965205]:51.87388626181462)[&rate=0.0031700397687657966]:44.55203843032069)[&rate=0.002414171135812239]:58.066270490604325,(12[&rate=0.0026291678865248214]:45.31723534511143,14[&rate=0.002410720312261599]:45.31723534511143)[&rate=0.004370482043465046]:190.6713407360342)[&rate=0.004212291401262077]:78.63576697692565)[&rate=0.003633472479057278]:187.11686853528505)[&rate=0.004476988767515005]:51.69927521347728,(((((4[&rate=0.002758229544734769]:48.61622043849738,(5[&rate=0.0017128485000316807]:29.93563332958509,(37[&rate=0.003983284441342221]:20.3011648392021,42[&rate=0.0023048515470136225]:20.3011648392021)[&rate=0.0016141250170629941]:9.63446849038299)[&rate=0.001827751015525777]:18.680587108912288)[&rate=0.0030661621919007027]:6.584233929309832,31[&rate=0.0020808920621426213]:55.20045436780721)[&rate=0.002985857648461633]:4.912434263106718,36[&rate=0.0020170485967769686]:60.11288863091393)[&rate=0.002395241292880079]:78.5996931237302,23[&rate=0.0025297242143889915]:138.71258175464413)[&rate=0.003178270470617222]:101.27017116695458,((26[&rate=0.003745852170423858]:11.610749665013454,30[&rate=0.001695827617802932]:11.610749665013454)[&rate=0.0023726047873999703]:96.86026362878559,27[&rate=0.0022579239369623087]:108.47101329379905)[&rate=0.0027256230707869158]:131.51173962779967)[&rate=0.0033483966414503442]:313.4577338852349)[&rate=1.0]:0.0;
tree STATE_88000 = (((((((1[&rate=0.004664615150108393]:4.208034305404984,2[&rate=0.0022053536572218973]:4.208034305404984)[&rate=0.0020398745966870415]:1.6584980729596195,(21[&rate=0.0025777022495266423]:0.05684217611455157,22[&rate=0.002506763240175535]:0.05684217611455157)[&rate=0.001657333713076084]:5.809690202250051)[&rate=0.0027374405906193337]:126.92722355267748,((32[&rate=0.0030209723927601606]:21.260916045667546,34[&rate=0.0027944856156324705]:21.260916045667546)[&rate=0.002806703122775419]:34.319234684096415,(33[&rate=0.005787335303463303]:43.784460722892625,35[&rate=0.0017767420447016287]:43.784460722892625)[&rate=0.002405713319358386]:11.795690006871332)[&rate=0.005146278098420683]:77.21360520127813)[&rate=0.0063723229599149745]:52.70498944497939,13[&rate=0.002793072281341063]:185.49874537602147)[&rate=0.0047564481594750425]:198.86698001174682,(((24[&rate=0.0023460927665942726]:19.47750521199103,25[&rate=0.0024932839704427836]:19.47750521199103)[&rate=0.0036972451620203156]:156.37250305511859,41[&rate=0.005494640445315151]:175.85000826710962)[&rate=0.003544095814189217]:77.80192026180163,38[&rate=0.001498298988787239]:253.65192852891124)[&rate=0.002542163315704791]:130.71379685885705)[&rate=0.003226938536525615]:79.22260942702451,((((3[&rate=0.001994413667826464]:25.645035669598137,28[&rate=0.0027383325612234987]:25.645035669598137)[&rate=0.002755349430537712]:6.118122982266286,(20[&rate=0.0016414467682475643]:20.7323127608969,((29[&rate=0.002078273985734485]:3.5235959886674793,39[&rate=0.0021237686301429906]:3.5235959886674793)[&rate=0.001877403411795007]:10.033178498508176,40[&rate=0.0023355337950243986]:13.556774487175655)[&rate=0.002090295433895949]:7.175538273721244)[&rate=0.004813827428137918]:11.030845890967523)[&rate=0.005065381413924718]:18.118949404577343,6[&rate=0.0033608181219502925]:49.882108056441766)[&rate=0.002917677220563116]:246.2861903816148,((((7[&rate=0.0020675073912562263]:33.52844098576124,19[&rate=0.0023775084907788077]:33.52844098576124)[&rate=0.003194668895213458]:133.76139898426746,(10[&rate=0.0029129597711654897]:49.909762130000125,16[&rate=0.0019270873399721681]:49.909762130000125)[&rate=0.002624665964763846]:117.38007784002858)[&rate=0.00404149749140911]:2.455928794374074,((8[&rate=0.0018614938054284029]:21.722527495111084,18[&rate=0.001769537762284684]:21.722527495111084)[&rate=0.0028036587109661116]:118.35066576857434,((9[&rate=0.0028434583096553535]:20.866264088760676,15[&rate=0.002195968950349526]:20.866264088760676)[&rate=0.0027342155712234825]:63.154855474639106,(11[&rate=0.0023219364138120317]:23.639192026921048,17[&rate=0.002001814744290929]:23.639192026921048)[&rate=0.002760192466286835]:60.38192753647873)[&rate=0.0019061093066312965]:56.052073700285646)[&rate=0.002896950967693084]:29.672575500717357)[&rate=0.004336600038740152]:38.804757376413534,(12[&rate=0.004111616771778737]:44.40927657612366,14[&rate=0.001271811888055544]:44.40927657612366)[&rate=0.004282191513618746]:164.14124956469266)[&rate=0.004083285411998027]:87.61777229724026)[&rate=0.002593842204310442]:167.42003637673622)[&rate=0.0015814847616268837]:129.38963289122614,(((((4[&rate=0.002322540335500301]:35.63728022821377,((5[&rate=0.001678246298235574]:10.9362734129057,42[&rate=0.003052107872498318]:10.9362734129057)[&rate=0.0015815171830581042]:8.904309387431352,37[&rate=0.003446450748666746]:19.840582800337053)[&rate=0.005784745157096789]:15.796697427876715)[&rate=0.0030042209502195044]:10.478254463119065,31[&rate=0.0020388548083815072]:46.11553469133283)[&rate=0.0016464604498167379]:16.645580350836248,36[&rate=0.001959414464260775]:62.76111504216908)[&rate=0.0028310423865418577]:82.77784801703609,23[&rate=0.002489470815493188]:145.53896305920517)[&rate=0.0034328746238977493]:60.344219709401244,((26[&rate=0.00321676592834791]:6.104416431236292,30[&rate=0.0019258664213859028]:6.104416431236292)[&rate=0.002335062334227706]:109.18724002334416,27[&rate=0.00221231036418831]:115.29165645458045)[&rate=0.0026705612486153997]:90.59152631402597)[&rate=0.0019157297219759494]:387.09478493741256)[&rate=1.0]:0.0;
tree STATE_89000 = (((((((1[&rate=0.00401899977430083]:6.992283567698728,2[&rate=0.002356628722914018]:6.992283567698728)[&rate=0.0010171065945415551]:9.924977657283495,(21[&rate=0.002951823285820841]:0.25995674777457795,22[&rate=0.001034709711590041]:0.25995674777457795)[&rate=0.0014279471305664215]:16.657304477207646)[&rate=0.002367254270224356]:183.2150782945407,((32[&rate=0.002086185435676006]:21.73720984577039,34[&rate=0.0024077092529815316]:21.73720984577039)[&rate=0.004030537512018428]:26.701096489999063,(33[&rate=0.002998563892458218]:44.770666828239094,35[&rate=0.0016265635040653404]:44.770666828239094)[&rate=0.0012984863680313159]:3.6676395075303603)[&rate=0.0021601292456893298]:151.69403318375345)[&rate=0.005438052035627002]:37.771784691665374,13[&rate=0.002406491534045373]:237.90412421118828)[&rate=0.004086698874875289]:172.89178412570806,(((24[&rate=0.0022776525394265675]:15.481057468145833,25[&rate=0.001997241046810371]:15.481057468145833)[&rate=0.0031992848501203293]:164.64624711793007,41[&rate=0.004734143760835802]:180.1273045860759)[&rate=0.004028988367163986]:103.9689442124916,38[&rate=0.0015653672264235817]:284.0962487985675)[&rate=0.003498833568719028]:126.69965953832883)[&rate=0.0023744117323359556]:17.228562799951078,((((3[&rate=0.0017862957549276371]:20.756543296040903,28[&rate=0.0012565273886442339]:20.756543296040903)[&rate=0.002324352240641748]:11.54707425863127,(20[&rate=0.0015778533861283443]:13.952062595762689,((29[&rate=0.0017906263241048066]:0.9843243819415791,39[&rate=0.0027260525418858882]:0.9843243819415791)[&rate=0.0032432811345489048]:9.297405087716296,40[&rate=0.0013262386185178127]:10.281729469657876)[&rate=0.002692107987188658]:3.670333126104813)[&rate=0.0042472301748690275]:18.35155495890948)[&rate=0.0031665199731402208]:39.77021921797805,6[&rate=0.0013297217176300796]:72.07383677265022)[&rate=0.0025138502777990917]:267.62258878878754,((((7[&rate=0.0018876710800496306]:40.013117935031836,19[&rate=0.001017188707190757]:40.013117935031836)[&rate=0.0035585755879361247]:151.5283953107585,((8[&rate=0.001603850037597485]:17.23125847481102,18[&rate=0.0015246213542554914]:17.23125847481102)[&rate=0.0024156127277354324]:146.3023333431585,((9[&rate=0.002449903783482145]:21.333716770265003,15[&rate=0.002050694309202982]:21.333716770265003)[&rate=0.0031770812149924683]:52.11390331142158,(11[&rate=9.480449762399421E-4]:24.978020714321584,17[&rate=0.0016688698916176978]:24.978020714321584)[&rate=0.0024082951551775986]:48.46959936736499)[&rate=0.001642290441252346]:90.08597173628294)[&rate=0.0033721819225428925]:28.007921427820804)[&rate=0.0018111498862797475]:8.371439376734202,(10[&rate=0.0025097857564068187]:51.02785648755587,16[&rate=0.0017373551293780722]:51.02785648755587)[&rate=0.003004147056803393]:148.88509613496865)[&rate=0.0036140899357695096]:40.64738988593794,(12[&rate=0.0023003577468071945]:45.404147307696434,14[&rate=0.00109578422368447]:45.404147307696434)[&rate=0.0036895062449785916]:195.15619520076604)[&rate=0.005041730594408684]:99.1360830529753)[&rate=0.0073491497028167225]:88.32804557540965)[&rate=0.00225429970019346]:176.04164318936103,(((((4[&rate=0.0019022061727336143]:39.38109636531735,((5[&rate=9.027849733234084E-4]:23.70282145582602,37[&rate=0.002830120834273275]:23.70282145582602)[&rate=0.002197299449166836]:12.432258663794187,42[&rate=0.0015932636293613635]:36.135080119620206)[&rate=0.0024269601799111478]:3.2460162456971418)[&rate=0.0025884157497111943]:2.5971993557526645,31[&rate=0.002651634146243427]:41.97829572107001)[&rate=0.001418578803024071]:28.120185589563746,36[&rate=0.001688217792081485]:70.09848131063376)[&rate=0.0024392063110036883]:85.80166000278186,23[&rate=0.0021449106354171858]:155.90014131341562)[&rate=0.0020304899099695454]:119.82578928930369,((26[&rate=0.0030409337238649966]:4.249193593186225,30[&rate=0.0017924338281028259]:4.249193593186225)[&rate=0.001629913248235178]:119.21203265984774,27[&rate=0.0013233582818060034]:123.46122625303396)[&rate=0.0031133116242306664]:152.26470434968536)[&rate=0.0016453907962993746]:328.34018372348913)[&rate=1.0]:0.0;
tree STATE_90000 = (((((((1[&rate=0.0016005964666125291]:6.346516293667588,2[&rate=0.0019846490013360352]:6.346516293667588)[&rate=0.001468900816257816]:16.360656096138772,(21[&rate=0.0013716855359770786]:0.2510304208571117,22[&rate=0.0019653021410204648]:0.2510304208571117)[&rate=0.0016740391793733495]:22.456141968949247)[&rate=0.0027415506696350134]:151.76343278074893,((32[&rate=0.002465391703538907]:17.690046639372156,34[&rate=0.002845358957705046]:17.690046639372156)[&rate=0.004061608773271016]:35.331528714400804,(33[&rate=0.004318206262674539]:44.212397067038474,35[&rate=0.0024469573972930197]:44.212397067038474)[&rate=0.002013502084214055]:8.809178286734486)[&rate=0.002874386992128729]:121.44902981678234)[&rate=0.0062031183849161915]:43.542813510826676,13[&rate=0.002779908321014749]:218.01341868138198)[&rate=0.004725856522029242]:212.8547086532254,(((24[&rate=0.0035353199029602928]:15.815115752106323,25[&rate=0.0015363328127251386]:15.815115752106323)[&rate=0.003686663080107463]:195.1223794921041,41[&rate=0.0054711821679447265]:210.93749524421042)[&rate=0.0031879821621874985]:145.6843196159881,38[&rate=0.0018128415550199]:356.6218148601985)[&rate=0.0042777926519684635]:74.24631247440885)[&rate=0.0026077139652346624]:30.771095870295994,((((3[&rate=0.0022798238243465037]:17.374295352204516,28[&rate=0.0014551761572006497]:17.374295352204516)[&rate=0.004215537166180531]:18.123914848702253,(20[&rate=0.001958129400177036]:22.457918334534074,((29[&rate=0.0014352216059036322]:12.629363255646572,40[&rate=0.0017351656933286093]:12.629363255646572)[&rate=0.003117712666648083]:2.6981416959774407,39[&rate=0.0031489817959335473]:15.327504951624013)[&rate=0.0020608711642600462]:7.130413382910062)[&rate=0.003431837026535642]:13.040291866372694)[&rate=0.0021585363808316544]:35.26546391425268,6[&rate=0.0027745867053720025]:70.76367411515945)[&rate=0.0029207433665087135]:291.5059003685516,(((((7[&rate=0.0021860995416019234]:40.36882150608231,19[&rate=0.0011403547578562661]:40.36882150608231)[&rate=0.004317473229267537]:77.37005614484211,(8[&rate=9.901938006447583E-4]:24.19935894274787,18[&rate=0.0017624581171131618]:24.19935894274787)[&rate=0.0028128953028620928]:93.53951870817656)[&rate=0.0030763158324669778]:30.221341925898372,(10[&rate=0.004216225599258376]:52.44145893925907,16[&rate=0.001971658431149456]:52.44145893925907)[&rate=0.0035067947383915807]:95.51876063756373)[&rate=0.002657838591581879]:17.865141332908877,((9[&rate=0.003541136854045358]:21.941381751151443,15[&rate=0.002633971395002134]:21.941381751151443)[&rate=0.0036283221428831678]:68.19914507730785,(11[&rate=0.0014647486244843328]:20.520639809078666,17[&rate=0.0020453873784546553]:20.520639809078666)[&rate=0.0027545113248642634]:69.61988701938063)[&rate=0.0020152545004801666]:75.68483408127238)[&rate=0.0019484105675641298]:142.29447341583352,(12[&rate=0.0029390690025343463]:45.774842194735925,14[&rate=0.001269020548340581]:45.774842194735925)[&rate=0.0043005757085723606]:262.34499213082927)[&rate=0.003661597547707708]:54.149740158145846)[&rate=0.006137735638406962]:99.36964872119233)[&rate=0.002884065613494822]:124.08571985725894,(((((4[&rate=0.0031770357949281593]:36.15367398022845,((5[&rate=0.0010455093777754535]:18.75013173440908,37[&rate=0.0032775444429228597]:18.75013173440908)[&rate=0.0024509696788431973]:10.280468031205576,42[&rate=0.0018451481969551165]:29.030599765614657)[&rate=0.0018861125757173097]:7.123074214613791)[&rate=0.007448613490118118]:1.9782983069076536,31[&rate=0.0030708401759518165]:38.1319722871361)[&rate=0.002736150249510347]:19.615801220648123,36[&rate=0.001955113992262101]:57.747773507784224)[&rate=0.0032626598945325555]:96.32574536764247,23[&rate=0.002484006989575386]:154.07351887542669)[&rate=0.0023514970951904646]:105.31117815683902,((26[&rate=0.0031419893036502174]:4.966580741798571,30[&rate=0.0018519995589518863]:4.966580741798571)[&rate=0.0019031230629236993]:112.27058567541737,27[&rate=0.0015384606639529026]:117.23716641721593)[&rate=0.0021269871555361208]:142.1475306150498)[&rate=0.0019052849501083157]:326.3402460298966)[&rate=1.0]:0.0;
tree STATE_91000 = (((((((1[&rate=0.0013124813819237505]:5.254348658502017,2[&rate=0.0016375935639377798]:5.254348658502017)[&rate=0.0014795530166224911]:5.056303293139721,(21[&rate=0.0018314985243360153]:1.4926823357277836,22[&rate=0.0026241058003065093]:1.4926823357277836)[&rate=0.002179029776552472]:8.817969615913954)[&rate=0.001795833559511456]:166.59567204957577,((32[&rate=0.0031322882818244713]:27.799527324723346,34[&rate=0.0017862851013351053]:27.799527324723346)[&rate=0.004091062817534187]:21.808803502680004,(33[&rate=0.004349521106160916]:32.732380544361874,35[&rate=0.0026387418619283737]:32.732380544361874)[&rate=0.0017324783277159683]:16.875950283041476)[&rate=0.002690561933264372]:127.29799317381416)[&rate=0.006215509512577085]:53.811775325488384,13[&rate=0.0028000677082950817]:230.7180993267059)[&rate=0.004760127571046441]:259.0938381265269,(((24[&rate=0.003878005800768589]:13.587285023506304,25[&rate=0.0033997856939206325]:13.587285023506304)[&rate=0.003690515514891663]:152.24661682417081,41[&rate=0.005522045438907021]:165.8339018476771)[&rate=0.0032144727778183678]:125.38253065250467,38[&rate=0.0018308035087034578]:291.2164325001818)[&rate=0.0029454278622883584]:198.59550495305103)[&rate=0.0019341197680415477]:3.735771980436141,((((3[&rate=0.0029011567305809905]:9.625856326698667,28[&rate=0.002711787857583438]:9.625856326698667)[&rate=0.0019475400496558994]:18.978968969818087,(20[&rate=0.0018568531052074125]:19.56236114258387,((29[&rate=0.0014456295706667763]:11.42783791536892,39[&rate=0.0012368731439892653]:11.42783791536892)[&rate=0.002679503034818824]:3.6860740713131506,40[&rate=0.002235433927025447]:15.113911986682071)[&rate=0.003949580294887975]:4.4484491559018)[&rate=0.0032722537616660615]:9.042464153932883)[&rate=0.005137922293742055]:15.454387707074073,6[&rate=0.002751784303991761]:44.05921300359083)[&rate=0.001854850587669596]:365.3691863938716,((((7[&rate=0.002201952736096625]:37.77009338225221,19[&rate=0.001148624402208801]:37.77009338225221)[&rate=0.004703610634580084]:81.32718382921146,(10[&rate=0.004246800896068634]:49.06555919495762,16[&rate=0.0025643413524735637]:49.06555919495762)[&rate=0.0038142472138908306]:70.03171801650606)[&rate=0.0030520108446413304]:38.549292275085946,((8[&rate=0.0017509107890933023]:22.641534059162822,18[&rate=0.0017752391411231434]:22.641534059162822)[&rate=0.0024762321634437274]:128.9061011097284,((9[&rate=0.0028021214783605906]:20.677181797096303,15[&rate=0.002634048266445531]:20.677181797096303)[&rate=0.0036631458860591926]:68.79249690622814,(11[&rate=0.002440382586825169]:19.988880729890653,17[&rate=0.001978873531128488]:19.988880729890653)[&rate=0.0028217279056562]:69.48079797343378)[&rate=0.002415170320743714]:62.077956465566814)[&rate=0.003098624712869618]:6.098934317658376)[&rate=0.0019699408446616625]:124.64608286227192,(12[&rate=0.004607421649623187]:42.9850922310277,14[&rate=0.002360366885651331]:42.9850922310277)[&rate=0.0030114220815599196]:239.30756011779386)[&rate=0.004859144517764835]:127.13574704864084)[&rate=0.006194587680418879]:84.11931003620657)[&rate=0.002333821936610601]:113.05806241290736,(((((4[&rate=0.0029665919797745187]:33.840412044387975,((5[&rate=0.0018857627913997893]:14.652530835842253,37[&rate=0.002004410675039367]:14.652530835842253)[&rate=0.0018997903195161843]:4.301430280138106,42[&rate=0.0030970419271646433]:18.95396111598036)[&rate=0.002468743663184538]:14.886450928407616)[&rate=0.004652170886244628]:6.609519877655671,31[&rate=0.003029981058992759]:40.449931922043646)[&rate=0.0021042238969275293]:19.522627627215826,36[&rate=0.0019692921217511435]:59.97255954925947)[&rate=0.003286320108485467]:89.48117775699319,23[&rate=0.002502020554884441]:149.45373730625266)[&rate=0.002376867784376221]:68.72621267465084,((26[&rate=0.0031647744360719845]:10.857660693292166,30[&rate=0.0026282704571072807]:10.857660693292166)[&rate=0.003819282900429339]:69.56348095564685,27[&rate=0.0026230632469301436]:80.42114164893901)[&rate=0.003014790034934411]:137.75880833196447)[&rate=0.0019192435257300718]:388.4258218656728)[&rate=1.0]:0.0;
tree STATE_92000 = ((((((1[&rate=0.00171436697128139]:4.94170547491304,2[&rate=0.00121777644334951]:4.94170547491304)[&rate=0.001827850369090128]:2.892201083423285,(21[&rate=0.0027306618756728703]:1.4889808021262063,22[&rate=0.003912394997755856]:1.4889808021262063)[&rate=0.003335121906212795]:6.344925756210119)[&rate=0.002333572340148631]:156.17514552455165,((32[&rate=0.00344885745148903]:16.24946052614366,34[&rate=0.003656058708656944]:16.24946052614366)[&rate=0.0045045318983835785]:28.155588752000288,(33[&rate=0.006349359741692473]:34.411736318977304,35[&rate=0.002003250879152997]:34.411736318977304)[&rate=0.0020563616489082804]:9.993312959166644)[&rate=0.0033691303530807883]:119.60400280474404)[&rate=0.0028198166005783797]:107.06653392487573,13[&rate=0.0018868917788681056]:271.0755860077637)[&rate=0.006289006185991302]:183.33694726765327,(((((3[&rate=0.003195109440225216]:10.63297721517918,28[&rate=0.0022354194048045356]:10.63297721517918)[&rate=0.0032971225724135246]:19.053638433139895,(20[&rate=0.0022642130990654244]:18.48973469506696,((29[&rate=0.002490322663549447]:11.86002111070947,39[&rate=0.0024565224422429905]:11.86002111070947)[&rate=0.002855449786531384]:6.598572012572669,40[&rate=0.00248054863947645]:18.45859312328214)[&rate=0.005437040784376242]:0.03114157178482202)[&rate=0.003602968741896395]:11.196880953252116)[&rate=0.0012487725344001391]:27.251268701146465,6[&rate=0.003029897297643627]:56.93788434946554)[&rate=0.0027346052261206437]:247.93870796534964,((((7[&rate=0.0024658748819826296]:38.651929541084684,19[&rate=0.0012862964839322098]:38.651929541084684)[&rate=0.004246127208978193]:103.41125251982754,(((9[&rate=0.0016232324244593063]:21.459160905120612,15[&rate=0.002419217720212277]:21.459160905120612)[&rate=0.004033366934521137]:40.69545648923661,(11[&rate=0.0036736343859447643]:20.21396113793919,17[&rate=0.0022360937024092204]:20.21396113793919)[&rate=0.0020784717249879535]:41.94065625641804)[&rate=0.004788260611767702]:62.92084268158532,(10[&rate=0.0038422422812035037]:49.05256286210117,16[&rate=0.0028235101580394812]:49.05256286210117)[&rate=0.004236691225102435]:76.02289721384138)[&rate=0.0026104236727708644]:16.98772198496968)[&rate=0.0042607375327305365]:12.470160012155475,(8[&rate=0.0026137739676179365]:22.68365240905758,18[&rate=0.0020248116853745905]:22.68365240905758)[&rate=0.002035914459241992]:131.84968966401013)[&rate=0.00349550075831817]:117.16928471149075,(12[&rate=0.0031849769704024155]:47.07796595216749,14[&rate=0.0016996493061751019]:47.07796595216749)[&rate=0.003321803279579338]:224.62466083239096)[&rate=0.005350240868694436]:33.17396553025674)[&rate=0.006996096297391128]:76.94983358701063,(((24[&rate=0.003094016596230558]:8.659534792039162,25[&rate=0.0037433898699500276]:8.659534792039162)[&rate=0.005991573747825948]:156.70578815521782,41[&rate=0.0049824234380964685]:165.36532294725697)[&rate=0.003566514817634075]:75.49790148343882,38[&rate=0.0020196661886191414]:240.8632244306958)[&rate=0.004254521245545067]:140.96320147113002)[&rate=0.002165338015379026]:72.58610737359118)[&rate=0.002492013139361595]:95.34018252780788,(((((4[&rate=0.0032158777579483918]:39.586289151381294,((5[&rate=0.0017398496932196355]:9.833710199154165,37[&rate=0.005110978225668943]:9.833710199154165)[&rate=0.0022913754500658917]:14.146642391399016,42[&rate=0.0014262361691795517]:23.98035259055318)[&rate=0.0026314533065318873]:15.605936560828113)[&rate=0.003827583859705731]:10.820061839880253,36[&rate=0.00216832143058599]:50.40635099126155)[&rate=0.0035786625699908464]:5.878980259655307,31[&rate=0.0024469888952856774]:56.285331250916855)[&rate=0.0035411787240330673]:56.214152218505276,23[&rate=0.004019265905603603]:112.49948346942213)[&rate=0.002652048385215941]:89.95546082841838,((26[&rate=0.0026777457595922303]:8.155961777724094,30[&rate=0.0010958580565506278]:8.155961777724094)[&rate=0.00293699147847683]:62.06557116949056,27[&rate=0.0035435356509605147]:70.22153294721465)[&rate=0.0033421017448009398]:132.23341135062586)[&rate=0.0021141155395252207]:347.2977715053844)[&rate=1.0]:0.0;
tree STATE_93000 = (((((((1[&rate=0.002981990627566252]:4.7977807425066805,2[&rate=0.0013870814200984925]:4.7977807425066805)[&rate=0.003668300477356116]:6.89384062693544,(21[&rate=0.0031103002303922702]:0.22615839643872238,22[&rate=0.005079222770236156]:0.22615839643872238)[&rate=0.0019142229690845306]:11.4654629730034)[&rate=0.0026580041461222456]:143.84212394968668,(((32[&rate=0.003821888781998209]:14.774324688648782,34[&rate=0.004051501102178777]:14.774324688648782)[&rate=0.0033598169065808094]:24.249648563654958,33[&rate=0.008172742962105762]:39.02397325230374)[&rate=0.003618498467665068]:5.046687754848016,35[&rate=0.0022887563522830763]:44.070661007151756)[&rate=0.0038311002113588597]:111.46308431197704)[&rate=0.0032118499552472326]:96.03329323709988,13[&rate=0.0029846540853322757]:251.56703855622868)[&rate=0.006121760765600198]:174.7234617723612,(((24[&rate=0.003634312444374096]:22.327327650452247,25[&rate=0.002692362620153249]:22.327327650452247)[&rate=0.004857401337337097]:105.9120682902408,41[&rate=0.005675119613118796]:128.23939594069304)[&rate=0.004889522877909887]:105.61294615342376,38[&rate=0.004038777420265781]:233.8523420941168)[&rate=0.0048460186624057645]:192.43815823447306)[&rate=0.0026017456963286206]:6.02317003175682,(((((4[&rate=0.0030617614788235885]:21.91578702863396,((5[&rate=0.0019927644288889614]:10.520721070619542,37[&rate=0.006857306665493616]:10.520721070619542)[&rate=0.0028593301549042363]:4.612143363520319,42[&rate=0.0022397877239257007]:15.132864434139861)[&rate=0.0036403830111542764]:6.782922594494099)[&rate=0.004237255864604143]:13.422086220731547,31[&rate=0.004029349855723706]:35.33787324936551)[&rate=0.00236249082582409]:5.633781677236222,36[&rate=0.002451121953842779]:40.97165492660173)[&rate=0.004864861775625016]:41.21136323141913,23[&rate=0.0045780562516762515]:82.18301815802086)[&rate=0.003020757266458067]:95.84079065633485,((26[&rate=0.0030500272945223057]:7.632598306126674,30[&rate=0.001845940262833375]:7.632598306126674)[&rate=0.00484859222683349]:64.92134742169546,27[&rate=0.0026070855042097324]:72.55394572782214)[&rate=0.003779218043375539]:105.46986308653356)[&rate=0.003026398134487629]:254.289861545991)[&rate=0.003226658310532095]:15.550962480134956,((((3[&rate=0.0036393189931977904]:16.355174925955165,28[&rate=0.003549331281590503]:16.355174925955165)[&rate=0.0037555148022831485]:7.312643932075417,(20[&rate=0.003148150255057217]:15.480115228744992,((29[&rate=0.00460714328368745]:4.150321898273406,39[&rate=0.0027980477502806507]:4.150321898273406)[&rate=0.0032524371501524013]:8.679592680334075,40[&rate=0.004346249373953768]:12.82991457860748)[&rate=0.00619294148240717]:2.6502006501375117)[&rate=0.0041038821407857464]:8.18770362928559)[&rate=0.0014709328896573887]:21.2772062765067,6[&rate=0.0034997631240769717]:44.94502513453728)[&rate=0.0032840166997526814]:289.78082140880423,((((7[&rate=0.0013961253362903506]:34.1907231048248,19[&rate=0.0014651276622602884]:34.1907231048248)[&rate=0.0048364576200444]:86.42384403634367,((9[&rate=0.001848907119822814]:24.357703048825556,15[&rate=0.002755556628598519]:24.357703048825556)[&rate=0.002021819560850096]:67.97600399510142,(11[&rate=0.0024890855236495636]:17.88086536234468,17[&rate=0.0025469732519077335]:17.88086536234468)[&rate=0.0046342510957585485]:74.4528416815823)[&rate=0.005508995020264103]:28.280860097241487)[&rate=0.0029733455554469077]:11.655597126542347,((8[&rate=0.002977161633666722]:20.065504820394413,18[&rate=0.002306317126858176]:20.065504820394413)[&rate=0.004148498766917737]:99.83111211925443,(10[&rate=0.004376421394325004]:43.39091513186713,16[&rate=0.0016633315812475393]:43.39091513186713)[&rate=0.004145799655287466]:76.5057018077817)[&rate=0.004638098675147948]:12.373547328061974)[&rate=0.003114180799910841]:129.6414585652634,(12[&rate=0.0026274737883744646]:46.624344540358784,14[&rate=0.0019218141877249022]:46.624344540358784)[&rate=0.003798889381153291]:215.28727829261544)[&rate=0.006041488840193704]:72.81422371036729)[&rate=0.006497673432730978]:113.13878629714014)[&rate=1.0]:0.0;
tree STATE_94000 = (((((((1[&rate=0.004404797013019967]:7.388206610608655,2[&rate=0.0011658447495228668]:7.388206610608655)[&rate=0.0025528374655543677]:7.810827497363616,(21[&rate=0.003120226469186657]:0.19678956456895302,22[&rate=0.0013851631890167422]:0.19678956456895302)[&rate=0.0014947378204765444]:15.002244543403318)[&rate=0.0028734781169742134]:139.84860814524356,((32[&rate=0.0037724574883017743]:15.457318555846209,34[&rate=0.0028043382543178]:15.457318555846209)[&rate=0.0026967074418228058]:37.20708324367571,(33[&rate=0.0063817581327651135]:35.884671369330604,35[&rate=0.0017871955025166877]:35.884671369330604)[&rate=0.001651685845765815]:16.779730430191314)[&rate=0.0023564055354583107]:102.3832404536939)[&rate=0.0028893613256957213]:91.94227365648362,13[&rate=0.0023305933600722873]:246.98991590969945)[&rate=0.004838521272662315]:194.40185653665645,(((24[&rate=0.002069974540182855]:13.476735240659075,25[&rate=0.0032081583344843174]:13.476735240659075)[&rate=0.004217586173887653]:241.09336200834508,41[&rate=0.004431467001147931]:254.57009724900416)[&rate=0.00381802688964081]:83.56586185440017,38[&rate=0.002497079220962049]:338.13595910340433)[&rate=0.002562790862540508]:103.25581334295157)[&rate=0.003299983024845136]:30.112149520527794,((((3[&rate=0.0031705673210454346]:18.422450147839754,28[&rate=0.002884896452686926]:18.422450147839754)[&rate=0.003041162041625586]:11.41319577882468,(20[&rate=0.002562322651482702]:17.307904590766185,((29[&rate=0.0035975283030204416]:6.689043211799922,39[&rate=0.002366889670716186]:6.689043211799922)[&rate=0.0026790721239482616]:3.0788452864116733,40[&rate=0.005014424939199755]:9.767888498211596)[&rate=0.0029601731980722448]:7.540016092554589)[&rate=0.0028465576978167558]:12.527741335898249)[&rate=0.002634072709067576]:23.785728881441635,6[&rate=0.002763451186899065]:53.62137480810607)[&rate=0.0025567582170340024]:304.1628143508422,(((((7[&rate=0.001090176732651668]:42.06612016218272,19[&rate=0.00114405780501377]:42.06612016218272)[&rate=0.004155535111789422]:89.3379891600809,((9[&rate=0.001226637435091881]:22.60675249702342,15[&rate=0.002424897631204515]:22.60675249702342)[&rate=0.0019111066708759929]:64.75548469607769,(11[&rate=0.0018454452679912577]:23.169883756514704,17[&rate=0.0018883640964329784]:23.169883756514704)[&rate=0.0036892014355604155]:64.1923534365864)[&rate=0.004186788333689766]:44.04187212916251)[&rate=0.004634850857921669]:8.565802618683392,(8[&rate=0.002324742813299516]:24.687337974740192,18[&rate=0.0015145357512120832]:24.687337974740192)[&rate=0.003326610758027697]:115.28257396620683)[&rate=0.0018437604120245797]:60.251580916995835,(10[&rate=0.0034173670890773494]:52.484340439664074,16[&rate=0.0017873115636675477]:52.484340439664074)[&rate=0.00249504698342172]:147.73715241827878)[&rate=0.002775718031864819]:87.8980189722783,(12[&rate=0.002051685987839627]:45.40359900832284,14[&rate=0.0032878959002093904]:45.40359900832284)[&rate=0.0029663961433828772]:242.7159128218983)[&rate=0.004696233218594409]:69.66467732872712)[&rate=0.0053960425678893495]:113.71973280793543)[&rate=0.003272350717508361]:148.01322709930048,(((((4[&rate=0.0023908033457848196]:31.795728289307903,((5[&rate=0.0019188847902676933]:9.69509078963697,37[&rate=0.005135165531273263]:9.69509078963697)[&rate=0.003270951194817646]:4.724993900487014,42[&rate=0.0017489579189148281]:14.420084690123984)[&rate=0.0028426250520330776]:17.375643599183917)[&rate=0.0024831293598629412]:16.884761533105355,36[&rate=0.001934210283531533]:48.68048982241326)[&rate=0.001844771713877711]:20.223678986597413,31[&rate=0.0013575580553703793]:68.90416880901067)[&rate=0.002612451776871738]:62.91616060825764,23[&rate=0.0042938284675951835]:131.8203294172683)[&rate=0.0023587848463425976]:120.63446636301902,((26[&rate=0.0023816406048947896]:12.339395219903679,30[&rate=0.0027344057464500017]:12.339395219903679)[&rate=0.004638240857762371]:75.77680138949717,27[&rate=0.0018331998721618343]:88.11619660940084)[&rate=0.0027521921862193877]:164.33859917088648)[&rate=0.002000617659992502]:367.06235328589685)[&rate=1.0]:0.0;
tree STATE_95000 = ((((((1[&rate=0.005346383889295957]:6.80550417124218,2[&rate=0.0014150603462192003]:6.80550417124218)[&rate=0.002533939265585566]:8.519422407321372,(21[&rate=0.003392307324297353]:0.23834562816831525,22[&rate=0.0028200727517281752]:0.23834562816831525)[&rate=0.001625077572535493]:15.086580950395238)[&rate=0.0038756911972263573]:125.90285590839693,((32[&rate=0.007292351765337997]:16.06776266641404,34[&rate=0.0017001222958116537]:16.06776266641404)[&rate=0.0020666651232501315]:27.79821633956469,(33[&rate=0.005623039769025982]:24.391831992668482,35[&rate=0.0030148335738351133]:24.391831992668482)[&rate=0.001748408512068534]:19.474147013310247)[&rate=0.002083364739281195]:97.36180348098175)[&rate=0.003104646177924977]:108.2744828199753,13[&rate=0.002533818940197909]:249.50226530693578)[&rate=0.005302645231824071]:231.28646151162172,(((((3[&rate=0.0012314668063624751]:26.036108989226285,28[&rate=0.0012551119326959042]:26.036108989226285)[&rate=0.003074264154125756]:8.715367503231896,((20[&rate=0.003565158484019288]:13.090460044996552,(29[&rate=0.001870542127884058]:7.5245757231614405,39[&rate=0.0028181607606457904]:7.5245757231614405)[&rate=0.002238543342883328]:5.565884321835112)[&rate=0.0035157925058741206]:3.77551203159687,40[&rate=0.0019348984926648883]:16.865972076593422)[&rate=0.0016758084123861842]:17.88550441586476)[&rate=0.0020870186423693417]:7.4620062332978705,6[&rate=0.0030044215681881373]:42.21348272575605)[&rate=0.0027797051629918205]:303.0325715030672,((((7[&rate=0.001185239132952044]:41.89163855736436,19[&rate=0.0031458991313275345]:41.89163855736436)[&rate=0.004508581475304637]:101.62789322836164,(10[&rate=0.0010532750105807394]:62.659688670018724,16[&rate=0.0019833116634215033]:62.659688670018724)[&rate=0.0024101191947209382]:80.85984311570728)[&rate=0.0017324709311925075]:26.37862761847569,((8[&rate=0.0012031615066777025]:24.200200235674448,18[&rate=0.0016911947562548084]:24.200200235674448)[&rate=0.003537721540516341]:137.47519454588917,((9[&rate=0.0013121724618945876]:20.83586237613173,15[&rate=0.0025939889029570045]:20.83586237613173)[&rate=0.002073839814547877]:88.64211849794485,(11[&rate=0.0020956374959310653]:22.36661953305924,17[&rate=0.002144374951180444]:22.36661953305924)[&rate=0.0021590902452257345]:87.11136134101734)[&rate=0.003911658000302093]:52.19741390748705)[&rate=0.003571729311696591]:8.222764622638067)[&rate=0.005955131704681035]:48.91611160045068,(12[&rate=0.0024308701691465604]:52.17799984211786,14[&rate=0.00357459737424602]:52.17799984211786)[&rate=0.00851015780912626]:166.6362711625345)[&rate=0.0021403652011548185]:126.43178322417089)[&rate=0.005488981534254926]:93.97557773164647,(((24[&rate=0.002605469891876051]:13.152379346063245,25[&rate=0.0036035259212609696]:13.152379346063245)[&rate=0.004574738629612519]:173.2301567507599,41[&rate=0.004817886814893519]:186.38253609682315)[&rate=0.0041509552944305715]:115.31565995469148,38[&rate=0.0027148222137953885]:301.6981960515146)[&rate=0.0028019435084135065]:137.5234359089551)[&rate=0.010895348972326455]:41.567094858087785)[&rate=0.006180683069096194]:44.338209263281215,(((((4[&rate=0.00441440577483611]:35.70603732044438,((5[&rate=0.0018557649123000731]:9.710909238482708,37[&rate=0.005582947204392651]:9.710909238482708)[&rate=0.001984496641316901]:8.25327817594936,42[&rate=0.00194482363461282]:17.964187414432068)[&rate=0.002618154009863808]:17.741849906012312)[&rate=0.002612214557798729]:20.570056569361952,31[&rate=0.0031514206993509004]:56.27609388980633)[&rate=0.0017628443540697889]:16.4078896849727,36[&rate=0.002102871626900093]:72.68398357477903)[&rate=0.002860655057197437]:77.71126419688744,23[&rate=0.0029360220849362338]:150.39524777166648)[&rate=0.003420534600765085]:89.21026575850078,((26[&rate=0.0025637873773177457]:4.770480673244493,30[&rate=0.005712503040408888]:4.770480673244493)[&rate=0.003238346333921334]:82.1029892757719,27[&rate=0.0025387617902971416]:86.8734699490164)[&rate=0.0029921807930882796]:152.73204358115086)[&rate=0.00120041028496709]:285.52142255167144)[&rate=1.0]:0.0;
tree STATE_96000 = ((((((1[&rate=0.004357485745879132]:4.680179488962237,(21[&rate=0.0017501726686438345]:0.7004618000393109,22[&rate=0.0028585735293310474]:0.7004618000393109)[&rate=0.0036876257847950063]:3.9797176889229258)[&rate=0.0013945443703472825]:0.4942706407412514,2[&rate=0.0013887612937464307]:5.174450129703488)[&rate=0.004110544756748624]:140.23880344087792,((32[&rate=0.006494376787998753]:14.518971591954388,34[&rate=0.0035073522167689097]:14.518971591954388)[&rate=0.0021918979234693396]:53.08454622698532,(33[&rate=0.005963776644818603]:42.71776933228509,35[&rate=0.003197522122294418]:42.71776933228509)[&rate=0.002648018625350551]:24.88574848665462)[&rate=0.00328379498840659]:77.80973575164171)[&rate=0.0036909546666129963]:89.87592971271454,13[&rate=0.0026842901622023347]:235.28918328329596)[&rate=0.0027388382110035154]:253.4549857803154,(((((3[&rate=0.002652416847249338]:19.903316549920483,28[&rate=0.0013311674005087439]:19.903316549920483)[&rate=0.0033381250771653674]:13.768885137817136,((20[&rate=0.0037811948295880054]:10.439501647168411,(29[&rate=0.011914760783104796]:3.5155246762937273,39[&rate=0.0011972845001517656]:3.5155246762937273)[&rate=0.005584633610664754]:6.9239769708746834)[&rate=0.001311479601077925]:1.1314028385444868,40[&rate=0.002052146688578222]:11.570904485712898)[&rate=0.0017773566409099424]:22.10129720202472)[&rate=0.002948145737293921]:11.581820604496038,6[&rate=0.0031494743107306255]:45.25402229223366)[&rate=0.0037142967621267772]:301.64013191706727,((((7[&rate=0.0018088756828031904]:39.03926707866431,19[&rate=0.0020027554943707862]:39.03926707866431)[&rate=0.005315527587144794]:103.35367727956289,((8[&rate=0.0012210822859312909]:23.741839001548556,18[&rate=0.001716384663858338]:23.741839001548556)[&rate=0.003786778621930942]:110.67533235286177,((9[&rate=8.432397184642979E-4]:19.615161136314974,15[&rate=0.002751175711122919]:19.615161136314974)[&rate=0.006339722293126443]:44.20685816544075,(11[&rate=0.0021577102193599323]:21.648060066372686,17[&rate=0.0031037423513715265]:21.648060066372686)[&rate=0.00482300756566627]:42.17395923538304)[&rate=0.00340514268918512]:70.59515205265461)[&rate=0.007832858834275303]:7.975773003816869)[&rate=0.002395061731797101]:24.569685349320736,(10[&rate=0.0041492526845839555]:58.19794364000508,16[&rate=0.0012059188428727588]:58.19794364000508)[&rate=0.002639457674190605]:108.76468606754285)[&rate=0.0063968450268931856]:41.02977935324935,(12[&rate=0.0022109025525298004]:44.70923432694768,14[&rate=0.005880343830389699]:44.70923432694768)[&rate=0.008458800681900979]:163.2831747338496)[&rate=0.0022615488974898094]:138.90174514850366)[&rate=0.005821594941965274]:90.36574900033077,(((24[&rate=0.0025422783364898297]:22.831562932233286,25[&rate=0.0017540551822847353]:22.831562932233286)[&rate=0.0058399116421001965]:158.35282131423602,41[&rate=0.005109834189014631]:181.1843842464693)[&rate=0.00434144215611434]:72.13543491840556,38[&rate=0.002866107202658024]:253.31981916487487)[&rate=0.0031584508585261618]:183.94008404475684)[&rate=0.0057250890118310345]:51.48426585397965)[&rate=0.0025996728861655744]:110.89074621117436,(((((4[&rate=0.0032537181933272514]:25.489237036157867,((5[&rate=0.0020230037753755444]:13.538576526120428,37[&rate=0.005921254608622422]:13.538576526120428)[&rate=0.003969183136098963]:4.873449045852107,42[&rate=0.0015453636616174038]:18.412025571972535)[&rate=0.002776805141011393]:7.077211464185332)[&rate=0.002770505778279756]:12.74703859529064,36[&rate=0.003403247948018438]:38.23627563144851)[&rate=0.0021068971746076976]:1.2831747514029388,31[&rate=0.0033423859597850737]:39.519450382851446)[&rate=0.00245046740352817]:102.50996125785166,23[&rate=0.0030958398848335744]:142.0294116407031)[&rate=0.0036524551324706]:96.06044646677353,((26[&rate=0.0027191440773401457]:2.589849082172398,30[&rate=0.006058661082837493]:2.589849082172398)[&rate=0.0034345789870555148]:107.8204132930061,27[&rate=0.0018482033076298698]:110.41026237517849)[&rate=0.0018783068702454015]:127.67959573229814)[&rate=0.0011897404457169457]:361.5450571673091)[&rate=1.0]:0.0;
tree STATE_97000 = ((((((1[&rate=0.00418398798595087]:6.179735519883194,2[&rate=0.001607216880656498]:6.179735519883194)[&rate=0.0037744970243038596]:2.9937251232131628,(21[&rate=0.0016070914981738194]:0.33324206607097917,22[&rate=0.0026248777030771467]:0.33324206607097917)[&rate=0.0033861527790452605]:8.840218577025379)[&rate=0.0025310211086517023]:135.50439687403693,((32[&rate=0.0074080286013510676]:7.181483822835793,34[&rate=0.0025650917515739812]:7.181483822835793)[&rate=0.0020550558000022984]:43.12252253582068,(33[&rate=0.005415521999893881]:39.14813284849237,35[&rate=0.0015122426631949007]:39.14813284849237)[&rate=0.002410635557248652]:11.155873510164106)[&rate=0.0029901902726056423]:94.37385115847681)[&rate=0.003389209516110489]:113.95400480581887,13[&rate=0.0024648424547770937]:258.63186232295214)[&rate=0.002514931058835816]:231.22084146959577,(((((3[&rate=0.001006295008957954]:19.767904740682106,28[&rate=0.0014089758466238767]:19.767904740682106)[&rate=0.0018370021269914047]:23.351767751947584,(20[&rate=0.0021154496500946627]:9.861610614573545,((29[&rate=0.005753074153408209]:5.028600096430482,39[&rate=0.002424359299386944]:5.028600096430482)[&rate=0.003548691321252568]:2.7037526504409737,40[&rate=0.0029970852927016342]:7.732352746871456)[&rate=6.334679538675664E-4]:2.129257867702089)[&rate=0.0014317733432586]:33.25806187805615)[&rate=0.002707127150084031]:17.553450988635078,6[&rate=0.0027371957872393813]:60.67312348126477)[&rate=0.0034106433345631117]:254.7222520818048,(((7[&rate=0.0016609953877472544]:39.29776621141345,19[&rate=8.228418305611339E-4]:39.29776621141345)[&rate=0.004081956347131637]:105.03258955504575,((8[&rate=0.0011212556309520534]:24.750684790123234,18[&rate=0.0015760657503260422]:24.750684790123234)[&rate=0.004365444311619298]:103.16965326356664,(((9[&rate=0.002039874214825591]:18.81376053081322,15[&rate=0.00252625993620925]:18.81376053081322)[&rate=0.00607158549496916]:33.027991069254035,(11[&rate=0.0016460957873990784]:22.69006852473426,17[&rate=0.0015576414043483907]:22.69006852473426)[&rate=0.0050765516042219115]:29.151683075332993)[&rate=0.00312676341172483]:56.50388892208957,(10[&rate=0.0025262605620151512]:45.77785205118671,16[&rate=0.0011073318389038956]:45.77785205118671)[&rate=0.003444235751427723]:62.567788470970115)[&rate=0.0017034823865177452]:19.574697531533047)[&rate=0.0030343872216883378]:16.41001771276933)[&rate=0.006087625397885596]:81.65866254330822,(12[&rate=0.0020301555144852388]:53.02444840711562,14[&rate=0.0016383238697320972]:53.02444840711562)[&rate=0.007767271710814784]:172.96456990265182)[&rate=0.0020766613889475214]:89.40635725330216)[&rate=0.005508986173739004]:103.25413177838107,(((24[&rate=0.0011621062249552016]:23.885058226662515,25[&rate=0.0016106566058545686]:23.885058226662515)[&rate=0.0033556173083643796]:174.89723315864546,41[&rate=0.004692091944616921]:198.78229138530799)[&rate=0.0030897630216860645]:127.48184036527016,38[&rate=0.0022040375514423634]:326.26413175057814)[&rate=0.0028826646902173985]:92.38537559087251)[&rate=0.0052570480836237644]:71.20319645109726)[&rate=0.004849042467965978]:93.2135254193181,(((((4[&rate=0.0029877182627449637]:31.009569265767563,((5[&rate=0.0018424271972336866]:14.565882181718518,37[&rate=0.005437176633023351]:14.565882181718518)[&rate=0.0010788662547537974]:11.616452223221504,42[&rate=0.001419026160030347]:26.182334404940022)[&rate=0.006727392793664207]:4.8272348608275415)[&rate=0.0025440097200642516]:5.900795147735121,31[&rate=0.0030691372083005864]:36.910364413502684)[&rate=9.717975159108662E-4]:23.745992901010766,36[&rate=0.00174353963876312]:60.65635731451345)[&rate=0.001934652847058383]:88.18580955356032,23[&rate=0.0028427469166592834]:148.84216686807378)[&rate=0.003370476677502807]:104.03443242525424,((26[&rate=0.0024968469718577454]:7.269696740620913,30[&rate=0.001807632590093463]:7.269696740620913)[&rate=0.003153793215629996]:86.77638326879337,27[&rate=0.0016197199642919498]:94.04608000941428)[&rate=0.0016798416865207607]:158.83051928391373)[&rate=0.001084777275118134]:330.189629918538)[&rate=1.0]:0.0;
[truncated: 81,121,887 more chars]
