# Supplementary material for: Deep mining reveals the diversity of endogenous viral elements in vertebrate genomes
Source: Nat Microbiol. 2024 Oct 22;9(11):3013–24. doi: 10.1038/s41564-024-01825-4 (PMC11521997; doi:10.1038/s41564-024-01825-4)
Supplement: Supplementary file 9 — Timetree files used in the analysis of viral ectodomains. [file 41564_2024_1825_MOESM9_ESM.zip › Source_Data_Figure_6/beast_run3.0.log]

#
#model:
#
#<?xml version="1.0" encoding="UTF-8" standalone="no"?><input id="posterior" spec="beast.base.inference.CompoundDistribution">
#    <distribution id="prior" spec="beast.base.inference.CompoundDistribution">
#        <distribution id="YuleModel.t:ectodomain" spec="beast.base.evolution.speciation.YuleModel">
#            <parameter id="birthRate.t:ectodomain" lower="0.0" name="birthDiffRate" spec="beast.base.inference.parameter.RealParameter">1.0</parameter>
#            <tree id="Tree.t:ectodomain" spec="beast.base.evolution.tree.Tree">
#                <taxonset id="TaxonSet.ectodomain" spec="beast.base.evolution.alignment.TaxonSet">
#                </taxonset>
#            </tree>
#        </distribution>
#        <prior id="ORCRatePriorDistribution.c:ectodomain" name="distribution">
#            <parameter dimension="82" id="ORCRates.c:ectodomain" lower="1.0E-100" name="x" spec="beast.base.inference.parameter.RealParameter">0.5</parameter>
#            <LogNormal id="LogNormalDistributionModel.0" meanInRealSpace="true" name="distr">
#                <parameter estimate="false" id="RealParameter.2" name="M" spec="beast.base.inference.parameter.RealParameter">1.0</parameter>
#                <parameter id="ORCsigma.c:ectodomain" lower="0.0" name="S" spec="beast.base.inference.parameter.RealParameter">0.2</parameter>
#            </LogNormal>
#        </prior>
#        <prior id="ORCsigmaPrior.c:ectodomain" name="distribution" x="@ORCsigma.c:ectodomain">
#            <Gamma id="Gamma.0" name="distr">
#                <parameter estimate="false" id="RealParameter.3" name="alpha" spec="beast.base.inference.parameter.RealParameter">5.0</parameter>
#                <parameter estimate="false" id="RealParameter.4" name="beta" spec="beast.base.inference.parameter.RealParameter">0.05</parameter>
#            </Gamma>
#        </prior>
#        <prior id="ORCucldMeanPrior.c:ectodomain" name="distribution">
#            <parameter id="ORCucldMean.c:ectodomain" name="x" spec="beast.base.inference.parameter.RealParameter">1.0</parameter>
#            <Gamma id="Gamma.1" name="distr">
#                <alpha id="Function$Constant.0" spec="beast.base.core.Function$Constant" value="0.1"/>
#                <beta id="Function$Constant.1" spec="beast.base.core.Function$Constant" value="100.0"/>
#            </Gamma>
#        </prior>
#        <prior id="YuleBirthRatePrior.t:ectodomain" name="distribution" x="@birthRate.t:ectodomain">
#            <Uniform id="Uniform.1" name="distr" upper="Infinity"/>
#        </prior>
#        <prior id="GammaShapePrior.s:ectodomain" name="distribution">
#            <parameter id="gammaShape.s:ectodomain" lower="0.1" name="x" spec="beast.base.inference.parameter.RealParameter">1.0</parameter>
#            <Exponential id="Exponential.0" name="distr">
#                <parameter estimate="false" id="RealParameter.0" name="mean" spec="beast.base.inference.parameter.RealParameter">1.0</parameter>
#            </Exponential>
#        </prior>
#        <distribution id="Gnathostomata.prior" spec="beast.base.evolution.tree.MRCAPrior" tree="@Tree.t:ectodomain">
#            <taxonset id="Gnathostomata" spec="beast.base.evolution.alignment.TaxonSet">
#                <taxon id="Aradiata1" spec="beast.base.evolution.alignment.Taxon"/>
#                <taxon id="Aradiata2" spec="beast.base.evolution.alignment.Taxon"/>
#                <taxon id="Cplagiosum2" spec="beast.base.evolution.alignment.Taxon"/>
#                <taxon id="Leucoraja_erinacea_ERV" spec="beast.base.evolution.alignment.Taxon"/>
#                <taxon id="Leucoraja_erinacea_ERV2" spec="beast.base.evolution.alignment.Taxon"/>
#                <taxon id="Mabuya1_ERV" spec="beast.base.evolution.alignment.Taxon"/>
#                <taxon id="Mabuya2_ERV" spec="beast.base.evolution.alignment.Taxon"/>
#                <taxon id="Scanicula1" spec="beast.base.evolution.alignment.Taxon"/>
#                <taxon id="Scanicula2" spec="beast.base.evolution.alignment.Taxon"/>
#                <taxon id="Scanicula3" spec="beast.base.evolution.alignment.Taxon"/>
#                <taxon id="Scanicula4" spec="beast.base.evolution.alignment.Taxon"/>
#                <taxon id="Vkomodoensis1" spec="beast.base.evolution.alignment.Taxon"/>
#                <taxon id="Cbancanus10_OrthoB" spec="beast.base.evolution.alignment.Taxon"/>
#                <taxon id="Cbancanus1_OrthoA" spec="beast.base.evolution.alignment.Taxon"/>
#                <taxon id="Cbancanus20_OrthoL" spec="beast.base.evolution.alignment.Taxon"/>
#                <taxon id="Cbancanus22_OrthoM" spec="beast.base.evolution.alignment.Taxon"/>
#                <taxon id="Cbancanus23_OrthoN" spec="beast.base.evolution.alignment.Taxon"/>
#                <taxon id="Cbancanus4_OrthoE" spec="beast.base.evolution.alignment.Taxon"/>
#                <taxon id="Csyrichta13_OrthoE" spec="beast.base.evolution.alignment.Taxon"/>
#                <taxon id="Csyrichta21_OrthoL" spec="beast.base.evolution.alignment.Taxon"/>
#                <taxon id="Csyrichta22_OrthoM" spec="beast.base.evolution.alignment.Taxon"/>
#                <taxon id="Csyrichta23_OrthoN" spec="beast.base.evolution.alignment.Taxon"/>
#                <taxon id="Csyrichta6_OrthoA" spec="beast.base.evolution.alignment.Taxon"/>
#                <taxon id="Csyrichta9_OrthoB" spec="beast.base.evolution.alignment.Taxon"/>
#            </taxonset>
#            <LogNormal id="LogNormalDistributionModel.2" meanInRealSpace="true" name="distr">
#                <parameter estimate="false" id="RealParameter.7" name="M" spec="beast.base.inference.parameter.RealParameter">462.0</parameter>
#                <parameter estimate="false" id="RealParameter.8" lower="0.0" name="S" spec="beast.base.inference.parameter.RealParameter" upper="5.0">0.035</parameter>
#            </LogNormal>
#        </distribution>
#        <distribution id="OrthoA.prior" spec="beast.base.evolution.tree.MRCAPrior" tree="@Tree.t:ectodomain" useOriginate="true">
#            <taxonset id="OrthoA" spec="beast.base.evolution.alignment.TaxonSet">
#                <taxon idref="Csyrichta6_OrthoA"/>
#            </taxonset>
#            <LogNormal id="LogNormalDistributionModel.1" meanInRealSpace="true" name="distr">
#                <parameter estimate="false" id="RealParameter.5" name="M" spec="beast.base.inference.parameter.RealParameter">21.9</parameter>
#                <parameter estimate="false" id="RealParameter.6" lower="0.0" name="S" spec="beast.base.inference.parameter.RealParameter" upper="5.0">0.1</parameter>
#            </LogNormal>
#        </distribution>
#        <distribution id="OrthoB.prior" spec="beast.base.evolution.tree.MRCAPrior" tree="@Tree.t:ectodomain" useOriginate="true">
#            <taxonset id="OrthoB" spec="beast.base.evolution.alignment.TaxonSet">
#                <taxon idref="Csyrichta9_OrthoB"/>
#            </taxonset>
#            <LogNormal id="LogNormalDistributionModel.3" meanInRealSpace="true" name="distr">
#                <parameter estimate="false" id="RealParameter.9" name="M" spec="beast.base.inference.parameter.RealParameter">41.56</parameter>
#                <parameter estimate="false" id="RealParameter.10" lower="0.0" name="S" spec="beast.base.inference.parameter.RealParameter" upper="5.0">0.1</parameter>
#            </LogNormal>
#        </distribution>
#        <distribution id="OrthoE.prior" spec="beast.base.evolution.tree.MRCAPrior" tree="@Tree.t:ectodomain" useOriginate="true">
#            <taxonset id="OrthoE" spec="beast.base.evolution.alignment.TaxonSet">
#                <taxon idref="Csyrichta13_OrthoE"/>
#            </taxonset>
#            <LogNormal id="LogNormalDistributionModel.4" meanInRealSpace="true" name="distr">
#                <parameter estimate="false" id="RealParameter.11" name="M" spec="beast.base.inference.parameter.RealParameter">50.38</parameter>
#                <parameter estimate="false" id="RealParameter.12" lower="0.0" name="S" spec="beast.base.inference.parameter.RealParameter" upper="5.0">0.1</parameter>
#            </LogNormal>
#        </distribution>
#        <distribution id="OrthoL.prior" spec="beast.base.evolution.tree.MRCAPrior" tree="@Tree.t:ectodomain" useOriginate="true">
#            <taxonset id="OrthoL" spec="beast.base.evolution.alignment.TaxonSet">
#                <taxon idref="Csyrichta21_OrthoL"/>
#            </taxonset>
#            <LogNormal id="LogNormalDistributionModel.5" meanInRealSpace="true" name="distr">
#                <parameter estimate="false" id="RealParameter.13" name="M" spec="beast.base.inference.parameter.RealParameter">23.0</parameter>
#                <parameter estimate="false" id="RealParameter.14" lower="0.0" name="S" spec="beast.base.inference.parameter.RealParameter" upper="5.0">0.1</parameter>
#            </LogNormal>
#        </distribution>
#        <distribution id="OrthoM.prior" spec="beast.base.evolution.tree.MRCAPrior" tree="@Tree.t:ectodomain" useOriginate="true">
#            <taxonset id="OrthoM" spec="beast.base.evolution.alignment.TaxonSet">
#                <taxon idref="Csyrichta22_OrthoM"/>
#            </taxonset>
#            <LogNormal id="LogNormalDistributionModel.6" meanInRealSpace="true" name="distr">
#                <parameter estimate="false" id="RealParameter.15" name="M" spec="beast.base.inference.parameter.RealParameter">55.32</parameter>
#                <parameter estimate="false" id="RealParameter.16" lower="0.0" name="S" spec="beast.base.inference.parameter.RealParameter" upper="5.0">0.1</parameter>
#            </LogNormal>
#        </distribution>
#        <distribution id="OrthoN.prior" spec="beast.base.evolution.tree.MRCAPrior" tree="@Tree.t:ectodomain" useOriginate="true">
#            <taxonset id="OrthoN" spec="beast.base.evolution.alignment.TaxonSet">
#                <taxon idref="Csyrichta23_OrthoN"/>
#            </taxonset>
#            <LogNormal id="LogNormalDistributionModel.7" meanInRealSpace="true" name="distr">
#                <parameter estimate="false" id="RealParameter.17" name="M" spec="beast.base.inference.parameter.RealParameter">21.96</parameter>
#                <parameter estimate="false" id="RealParameter.18" lower="0.0" name="S" spec="beast.base.inference.parameter.RealParameter" upper="5.0">0.1</parameter>
#            </LogNormal>
#        </distribution>
#    </distribution>
#    <distribution id="likelihood" spec="beast.base.inference.CompoundDistribution" useThreads="true">
#        <distribution data="@ectodomain" id="treeLikelihood.ectodomain" spec="beast.base.evolution.likelihood.ThreadedTreeLikelihood" tree="@Tree.t:ectodomain">
#            <siteModel gammaCategoryCount="4" id="SiteModel.s:ectodomain" shape="@gammaShape.s:ectodomain" spec="beast.base.evolution.sitemodel.SiteModel">
#                <parameter estimate="false" id="mutationRate.s:ectodomain" lower="0.0" name="mutationRate" spec="beast.base.inference.parameter.RealParameter">1.0</parameter>
#                <parameter estimate="false" id="proportionInvariant.s:ectodomain" lower="0.0" name="proportionInvariant" spec="beast.base.inference.parameter.RealParameter" upper="1.0">0.0</parameter>
#                <substModel id="JTT.s:ectodomain" spec="beast.base.evolution.substitutionmodel.JTT"/>
#            </siteModel>
#            <branchRateModel clock.rate="@ORCucldMean.c:ectodomain" id="OptimisedRelaxedClock.c:ectodomain" rates="@ORCRates.c:ectodomain" spec="beast.base.evolution.branchratemodel.UCRelaxedClockModel" tree="@Tree.t:ectodomain">
#                <LogNormal S="@ORCsigma.c:ectodomain" id="ORCLogNormalDistributionModel.c:ectodomain" meanInRealSpace="true" name="distr">
#                    <parameter estimate="false" id="RealParameter.1" name="M" spec="beast.base.inference.parameter.RealParameter">1.0</parameter>
#                </LogNormal>
#            </branchRateModel>
#        </distribution>
#    </distribution>
#</input>
#
Sample	posterior	likelihood	prior	treeLikelihood.ectodomain	Tree.height	Tree.treeLength	YuleModel	birthRate	gammaShape	ORCsigma	ORCRatesStat.mean	ORCRatesStat.variance	ORCRatesStat.coefficientOfVariation	monophyletic(OrthoA)	logP(mrca(OrthoA))	mrca.age(OrthoA.originate)	monophyletic(OrthoB)	logP(mrca(OrthoB))	mrca.age(OrthoB.originate)	monophyletic(OrthoE)	logP(mrca(OrthoE))	mrca.age(OrthoE.originate)	monophyletic(OrthoL)	logP(mrca(OrthoL))	mrca.age(OrthoL.originate)	monophyletic(OrthoM)	logP(mrca(OrthoM))	mrca.age(OrthoM.originate)	monophyletic(OrthoN)	logP(mrca(OrthoN))	mrca.age(OrthoN.originate)	monophyletic(Gnathostomata)	logP(mrca(Gnathostomata))	mrca.age(Gnathostomata)	ORCucldMean
0	-48189.27280144178	-18059.77810531109	-30129.49469613069	-18059.77810531109	3.0472154798565283	14.977068860652258	-14.97706886065226	1.0	1.0	0.2	0.5	0.0	0.0	1	-3451.938943094397	0.0053245158376407555	1	-2661.5997166362226	0.02785650534371562	1	-3673.969112188248	0.009424241302648052	1	-2522.641133827871	0.0186843662034889	1	-2559.105880411638	0.04275064827675138	1	-3454.2148099369956	0.0053245158376407555	1	-11437.691370431552	2.318615836012395	1.0
1000	-12793.370901854028	-12174.214520202233	-619.156381651796	-12174.214520202233	420.23619196108336	3400.413718899535	-222.53791482253666	0.010457080399325655	0.5933627973204915	0.7231600615885228	0.01564212261703896	6.006808270017487E-4	1.2208061391423433	1	-5.115639474604309	28.02585814489965	1	-4.461848678030466	50.32269786576619	1	-11.468219367286366	75.75432061419068	1	-69.75522625217734	72.73329878790595	1	-6.7858563708122555	72.73329878790595	1	-257.6093771685858	2.2520972603619667	0	-7.224282048178371	420.23619196108336	0.029499180449694302
2000	-10555.47550797453	-9990.73118998512	-564.744317989411	-9990.73118998512	371.2217513407354	2795.128857426609	-215.01067663946426	0.017972134319948027	0.5933627973204915	0.9459421877910164	0.006956437471717894	3.327632273845157E-4	1.6382509894559074	1	-199.85249481574942	2.946769922751262	1	-2.8967006314389248	36.818679908184485	1	-6.983715714595638	36.818679908184485	1	-45.20259611309162	57.55904011054206	1	-2.7689650163457493	57.55904011054206	1	-2.9893945511589495	25.408504837238297	0	-22.90808265058475	371.2217513407354	0.0121427861133099
3000	-9270.88526175847	-8925.336040698081	-345.5492210603889	-8925.336040698081	426.1032191738477	2764.19201328338	-215.85306180184384	0.020242631399610873	0.5933627973204915	1.0217766419701226	0.006284803844138596	2.309703890389637E-4	1.5028117688029063	1	-6.3364239707616115	29.260403493258476	1	-3.8857799710713	34.32726976482031	1	-9.32124351340352	34.32726976482031	1	-22.752088584410387	43.3248462771764	1	-5.250894501890755	43.3248462771764	1	-2.2883338869055665	19.40132240357548	0	-6.251171061988037	426.1032191738477	0.010793406872411461
4000	-8686.119418026017	-8336.64462007146	-349.4747979545565	-8336.64462007146	464.4013000871571	3007.8226472415113	-217.45708909931648	0.011936767291389067	0.5933627973204915	1.1850834845828835	0.007342013759925632	2.4509182980097106E-4	1.510262127135436	1	-7.582867334943022	30.4080530726782	1	-2.439367078570579	42.86924076533754	1	-3.5981770072211487	42.86924076533754	1	-13.481821991230161	36.783719553944486	1	-13.771903236356358	87.39293190575114	1	-4.852222446451675	16.826582872566288	0	-3.7209951596071336	464.4013000871571	0.01032854240570473
5000	-8451.925689877784	-8114.037775763136	-337.8879141146477	-8114.037775763136	466.46953368693664	3058.4035772107195	-218.06086188974092	0.011936767291389067	0.5933627973204915	1.1167270418677961	0.0076270591422595135	2.5005177811854377E-4	1.3756676478828995	1	-1.9163416603378483	23.065660019720543	1	-3.0927270030109932	46.31030067624773	1	-2.76558637146234	46.31030067624773	1	-13.519405037006733	36.812237627383155	1	-10.252540510560976	80.54798881873832	1	-2.354098241969759	19.28755488034666	0	-3.7545257108765	466.46953368693664	0.011608681577211195
6000	-8218.250176944734	-7888.900781197766	-329.3493957469674	-7888.900781197766	460.15431700916474	2996.7605789394875	-217.6997540778143	0.011244873820874912	0.5933627973204915	1.1037276880313642	0.006334937375518404	2.2473749128695974E-4	1.484185262331068	1	-2.4856511953362337	19.021409183847318	1	-2.713855561726535	44.67249034510724	1	-3.079682571521328	44.67249034510724	1	-5.517782469621126	29.82362511308533	1	-3.626898321824733	62.80777606482835	1	-1.980772532745871	20.059407644379164	0	-3.7027852190544865	460.15431700916474	0.009193737290723243
7000	-7957.6764567561695	-7642.572878016435	-315.10357873973436	-7642.572878016435	425.841756175779	3004.2041951782253	-217.10357775540857	0.014271175210502935	0.5933627973204915	1.0265096430678442	0.006859648511779119	2.1310837361107675E-4	1.6275280696948895	1	-1.7548722147454665	22.347386874572273	1	-2.3521817278557196	41.74051070946406	1	-4.024511372705393	41.74051070946406	1	-1.9532787877212492	24.17990886983471	1	-3.251873239333598	48.69968136349799	1	-2.3496670029155005	19.295016250586833	0	-6.290931777714443	425.841756175779	0.009310084289249265
8000	-7402.02124813489	-7081.354401972473	-320.66684616241696	-7081.354401972473	438.14445553522626	3115.1209487335677	-218.68649017917693	0.014271175210502935	0.5933627973204915	1.0188262344034753	0.007947238954860079	2.761766627526094E-4	1.6837967602142652	1	-1.7191476122009253	22.07453346015393	1	-2.334111065709789	40.7973993831269	1	-10.129066090341478	73.29893073380086	1	-3.709200861573729	18.58088328693996	1	-2.779103576604471	51.502685548774416	1	-2.1129597281371355	19.744145431698673	0	-4.769957815642709	438.14445553522626	0.010163650248094494
9000	-7323.465720591554	-7003.830775295396	-319.6349452961579	-7003.830775295396	470.8256612765821	3180.2960346331524	-219.61661524940942	0.014271175210502935	0.5933627973204915	1.0724613468756792	0.007436127804960856	2.0976107717303263E-4	1.6443209970421755	1	-1.8381261040551655	22.768804436420112	1	-2.8587266257564723	36.95295900821589	1	-6.485375940799741	65.75915486174713	1	-2.2257372315992776	20.534747454747215	1	-2.98622810373096	50.02340728484184	1	-1.7719371700399011	20.80395110103074	0	-3.8767887100313256	470.8256612765821	0.008510228746688298
10000	-7270.456920645798	-6946.375591253889	-324.08132939190904	-6946.375591253889	454.27088694431575	3241.5674681648093	-220.4910306127384	0.014271175210502935	0.5933627973204915	0.9336464493731085	0.006133542974257925	1.4778400997975572E-4	1.6778035690742532	1	-2.0837414908685066	23.568386326894256	1	-2.842022861375473	37.013719793183505	1	-9.987321421741512	73.03172907812431	1	-1.8351092091204246	21.699861869355235	1	-2.639492963336349	53.417157656577665	1	-1.8705938803288713	20.390289980143564	0	-3.7931211034705976	454.27088694431575	0.006941374203699409
11000	-7251.127865702432	-6930.948390637272	-320.17947506516026	-6930.948390637272	450.7152916444012	3278.25862225942	-220.7633397055139	0.011566396950886949	0.5933627973204915	1.0440703537153746	0.007870571351015496	2.2898893734918632E-4	1.642222319146621	1	-1.7694579742725627	20.74574764651091	1	-2.4837867389987442	38.757025917843066	1	-3.161411661439086	55.552566077629905	1	-1.8204897158609654	23.574209056823513	1	-2.637910736456818	55.552566077629905	1	-1.7764995966327863	22.521104312965548	0	-3.914757858682399	450.7152916444012	0.008711578890412639
12000	-7237.338588508107	-6898.924717406502	-338.4138711016052	-6898.924717406502	444.4187061701721	3058.6462187699726	-217.93625192840656	0.012335169185957912	0.5933627973204915	0.9374012113451167	0.007092476715123977	2.1653445062372063E-4	1.5663178633248975	1	-2.922926964356856	18.44212086292595	1	-6.236029965689567	30.96205716150129	1	-7.533660473118608	68.1060358853999	1	-1.8467687632634524	21.64307794782185	1	-3.313912284842302	48.4380219459352	1	-2.2555247585832663	19.46070708771666	0	-4.258446481449242	444.4187061701721	0.008250930286933203
13000	-7206.620976239131	-6870.499205614496	-336.1217706246351	-6870.499205614496	453.95256366310406	3503.2554676780146	-224.19443876229423	0.00950183578958102	1.1107170163063478	0.9998468110347755	0.0068798258545042165	1.4593505726196799E-4	1.5570965144777418	1	-2.958994323621038	25.29530800896839	1	-2.3336957744513724	40.85860442001187	1	-4.0227476944405725	59.00454648417481	1	-1.8309052653951134	23.63427324431943	1	-2.6533943187714257	53.09557687297248	1	-1.733490313093062	21.045476401263926	0	-3.8019243802660623	453.95256366310406	0.006870252967568642
14000	-7176.9875266670715	-6845.563372966918	-331.4241537001534	-6845.563372966918	470.86439487077746	3583.817670267985	-225.30902784282338	0.014176619168172918	2.542182915814475	0.9571189996374133	0.004959828057595819	9.45309847378448E-5	1.6945387054441101	1	-1.7672002822588995	22.422186158094487	1	-2.8948662744152283	36.82504924031446	1	-6.165864681177224	65.00121388509588	1	-1.9121969337817268	21.372922713268856	1	-3.234418963887651	48.775852369894366	1	-2.2504839294143717	24.03642551273464	0	-3.878185627955632	470.86439487077746	0.00549857517061193
15000	-7167.912299022728	-6837.679801835444	-330.23249718728385	-6837.679801835444	457.606329336758	3629.30152950196	-224.98094923878236	0.012353251035950315	2.542182915814475	1.0359845810091988	0.00508487734235293	9.521761599217542E-5	1.5949444325619988	1	-1.7079224089696252	21.202490674623782	1	-3.4388646471999564	35.284803921292394	1	-2.6659412844286097	52.32676936140351	1	-2.097278787371513	20.825570192263566	1	-2.6379791789033518	53.45839466758749	1	-1.981627291334688	23.332799446178498	0	-3.725185234921556	457.606329336758	0.0055922302100772404
16000	-7193.398219363495	-6853.27065360185	-340.1275657616442	-6853.27065360185	432.6277442231178	3710.101792816996	-225.9881995869868	0.01237634485355509	2.542182915814475	0.9677615913911607	0.0055575046727499855	1.126353084183532E-4	1.5562101884934432	1	-1.7158676116764686	22.04194175180616	1	-2.5739381948069338	43.881140572153434	1	-4.289908040177337	59.8847492352415	1	-2.3400847530531514	25.276564920790506	1	-3.4325598291900663	61.908336583810005	1	-3.2415574595376935	18.144778568459646	0	-5.364867149050674	432.6277442231178	0.006030254477878508
17000	-7151.174215151982	-6808.120746229397	-343.0534689225854	-6808.120746229397	469.85114399643857	4089.4033786230707	-229.72127125255832	0.010303195585083474	2.542182915814475	0.8559255228575615	0.005163617115257863	7.49626539386176E-5	1.5078534175608176	1	-2.722490663623689	18.689913302182553	1	-2.4716245514222637	38.84491439074665	1	-5.63160309282911	63.67673606652577	1	-2.240255778914232	20.504687746361544	1	-4.911639450353096	43.99274137939186	1	-2.465754269931966	19.1080845466918	0	-3.8434269102118934	469.85114399643857	0.005131042578569778
18000	-7146.8351832839735	-6812.7108766666315	-334.12430661734237	-6812.7108766666315	448.9678124041722	3922.891861760849	-228.6206660458081	0.008738773589588404	2.542182915814475	0.9089788819039402	0.004870492548592213	3.824037934450463E-5	1.2213201638504365	1	-1.7859573879787256	22.525354611287575	1	-2.4554256787632474	38.96855966468856	1	-4.07943840609502	59.19639153286246	1	-2.3994829850363866	20.20255266310673	1	-3.1752227964799213	49.043528647498924	1	-2.1046067813915172	19.762295748298893	0	-3.993509787426331	448.9678124041722	0.004783299472963554
19000	-7124.651514105296	-6788.976885868917	-335.6746282363795	-6788.976885868917	444.88221952535093	3981.0157188515577	-228.82802834971602	0.009260621862707607	1.9542629162496818	0.9089788819039402	0.004907029177583965	3.3639841469461155E-5	1.2101667958043802	1	-5.438678611043883	28.36613256226204	1	-4.676928905006311	32.971589249791286	1	-4.938749901486125	61.822467743802	1	-2.2919802092624213	25.163329054200705	1	-4.072369030042221	45.95540841595466	1	-1.8820697094137206	20.35140456742898	0	-4.227438445193481	444.88221952535093	0.004868866344218819
20000	-7122.930891994383	-6786.06994051125	-336.86095148313314	-6786.06994051125	464.4225783419863	4410.160371071935	-232.80217469833204	0.009260621862707607	1.9542629162496818	0.7823487450062451	0.004159265190743108	2.1480049749248867E-5	1.1264579306246651	1	-1.9023278626592164	23.016583069639662	1	-2.8650411181216904	36.930267518913254	1	-5.207315712791795	62.56275231746073	1	-1.8004172658055508	21.89522570360723	1	-3.7344622914011607	63.27337559719232	1	-1.8254723788253708	22.764276221119317	0	-3.721258641544518	464.4225783419863	0.003900316138088861
21000	-7123.098579904976	-6779.356362670171	-343.7422172348054	-6779.356362670171	439.43622245685276	3979.0754185966643	-236.74735422655118	0.018239623694886895	1.9542629162496818	0.6770456436888792	0.004409797629331194	2.1476605889486768E-5	1.0652121789876803	1	-3.5443851304948284	26.1518722414663	1	-2.3531230185616074	41.76058763810321	1	-2.5268116017806204	49.4240729441629	1	-2.0418357735703303	20.968809737566023	1	-2.781775886506008	57.691281872569235	1	-4.8904065795570935	16.801107854464004	0	-4.650502134099721	439.43622245685276	0.0038843488649716734
22000	-7115.321877395453	-6774.763017869649	-340.558859525804	-6774.763017869649	449.15981004457956	3772.25976769549	-226.39645545793908	0.01082726838924728	1.9542629162496818	0.7795891434400912	0.005530436341157624	3.418421230660924E-5	1.0482911073039136	1	-3.964660125870056	26.699498871125765	1	-2.3937163632796423	42.387097150850515	1	-2.532642912011081	50.20757748751331	1	-1.9627257296053433	21.200599877544757	1	-3.093127521093563	60.06713019707072	1	-1.7332865013759085	22.235397043312283	0	-3.984238941704212	449.15981004457956	0.00469301896526551
23000	-7119.594796463527	-6775.345402694736	-344.2493937687918	-6775.345402694736	474.9445675173645	3997.8219859270844	-228.8271226679006	0.010769777798403359	1.9542629162496818	0.7603034126520348	0.00465597851596014	2.3468183718445462E-5	1.0847196723519872	1	-4.015777508753225	26.763246654694857	1	-3.554036598917336	35.01926319334777	1	-2.753781829274147	53.095781122392594	1	-4.320432046365011	18.054594754004288	1	-2.757119272907545	57.4319050546873	1	-1.8642307816558674	22.92667235744159	0	-4.0553701956580674	474.9445675173645	0.0036631965374810346
24000	-7128.996352438595	-6778.050577500686	-350.94577493790854	-6778.050577500686	470.4869996970371	4304.787612390313	-231.8418885870348	0.009902743741410938	1.9542629162496818	0.7325973627177346	0.004562237118895072	2.1405425843900818E-5	1.0386423015216455	1	-6.009114313120028	28.94213887091128	1	-2.6122698679544625	37.995527622299214	1	-5.950222414024394	38.20234640740699	1	-3.0758038861793198	19.243180913565443	1	-3.484356753896807	62.156412869246076	1	-2.5911956214222798	24.731056417171473	0	-3.8648055518188897	470.4869996970371	0.0036644373659710876
25000	-7118.090348649079	-6780.2080357187915	-337.8823129302877	-6780.2080357187915	472.04805506231594	4032.5275047136174	-229.1574746044142	0.010532546719479976	1.9542629162496818	0.7724732081773722	0.005252987459068421	6.080000688193575E-5	1.3840446470849164	1	-3.5975688592314725	26.2237359879814	1	-2.5745690006719233	43.88512976013395	1	-3.0621473135799393	44.747588794701734	1	-1.7542433921889786	22.30361801263924	1	-2.6499278775704025	55.8577539681227	1	-2.3369820471126714	24.227392308584097	0	-3.9234758326383123	472.04805506231594	0.004599325211592799
26000	-7126.53229864556	-6782.626688019231	-343.90561062632986	-6782.626688019231	453.01336143527845	4204.689979101353	-231.76303136961425	0.007831158555590469	1.9542629162496818	0.7271585703146284	0.004480886234519794	4.696447901891226E-5	1.4001754961929687	1	-1.9338734226481114	23.12507807285407	1	-3.0805043756763166	36.23073634269113	1	-2.5542880602579334	50.82569223497299	1	-1.938518342649067	24.124095379277062	1	-2.7037491744682725	52.304531947429304	1	-3.4167030327376464	26.04317503535923	0	-3.8302775195935452	453.01336143527845	0.004061114779609812
27000	-7105.161929050567	-6776.733726856016	-328.42820219455103	-6776.733726856016	466.08384842552175	4153.475182109224	-230.47142916005785	0.009111196803135943	1.9542629162496818	0.8033568751228634	0.0050148820701754705	2.3677297508974806E-5	1.048548326172014	1	-1.7430183885681052	22.268335803490526	1	-2.3377601517472746	40.56471209557697	1	-2.5261240139063297	49.53683288403483	1	-4.127497443363455	18.21164399696457	1	-2.6194967309620516	54.47355561789867	1	-2.880980772754494	25.23411746953495	0	-3.7470632186598296	466.08384842552175	0.0046189548744585045
28000	-7115.970166660059	-6778.9092305587965	-337.0609361012621	-6778.9092305587965	461.4156837343431	3893.3087749728397	-228.07698625321234	0.00915144142891433	1.9542629162496818	0.8033568751228634	0.005286415116459809	2.722732351462068E-5	0.9910692272179678	1	-2.0193900658481256	23.389828259162563	1	-2.5632062774032507	43.812509583563276	1	-3.306466956558739	56.234800817417636	1	-2.4135861618750702	20.177855893101185	1	-2.862012607716724	50.83011655181525	1	-1.7246531345771874	21.117613260184825	0	-3.7010047259308965	461.4156837343431	0.00476888511680211
29000	-7107.446390668646	-6773.510916881628	-333.9354737870184	-6773.510916881628	445.73060733071253	4261.258567506642	-232.00550039577465	0.008053661459989276	1.9542629162496818	0.8311793935077805	0.004438230866097126	2.0045949726615967E-5	1.052824419815248	1	-2.2949512422917695	24.0761976056943	1	-3.293288597935865	35.64428242730115	1	-3.0855902380256284	44.64748603401643	1	-1.853897305539757	21.60997661707378	1	-2.634874566707046	53.54873660538294	1	-2.383016013457226	19.239536283837403	0	-4.173058858754105	445.73060733071253	0.00400332642818929
30000	-7118.274584773818	-6774.202623599109	-344.07196117470886	-6774.202623599109	435.04213324242767	4099.46621951529	-230.17324511417922	0.01139902817408686	1.9542629162496818	0.8240729375672571	0.004659971567400905	2.8463769583810356E-5	1.1011398113339281	1	-1.7519880531905807	22.328877936612393	1	-4.008760554464718	34.09304554210167	1	-2.528446139379855	49.28035023589907	1	-2.342674513017007	25.282543637869345	1	-3.1383846536498328	49.21814521974699	1	-1.8996365848474341	23.060171908641774	0	-5.087435988837575	435.04213324242767	0.004144646716943249
31000	-7117.201083526845	-6770.258741192988	-346.94234233385635	-6770.258741192988	474.441338570399	4223.10769429799	-231.8742169660257	0.011820836374303725	1.9542629162496818	0.8124971477283821	0.003905402757897893	2.1916298737552624E-5	1.085811867247416	1	-3.117465186271181	18.2230889690969	1	-2.3546711966576	41.792609273498456	1	-2.995448210282677	54.67990829855946	1	-1.8818433096226042	21.48983453783079	1	-3.1647646037138033	49.092434830764866	1	-1.9676646239685291	23.28922900876571	0	-4.0303249644381625	474.441338570399	0.003591407137760315
32000	-6901.032549035425	-6567.094000544583	-333.93854849084244	-6567.094000544583	481.29844825902165	4095.7880944918425	-230.86726027516016	0.007869262110047268	1.9542629162496818	0.9754377216785209	0.003796407207435845	1.6056380329026726E-5	0.9455308862059486	1	-1.7062706286780716	21.223250013995777	1	-2.8755492052391496	45.433922559316684	1	-4.879610213629818	61.655224940004985	1	-1.7508574102114522	22.963773111651165	1	-3.321376540663845	61.3512539505507	1	-1.704245821438297	21.91980533290142	0	-4.447169730243146	481.29844825902165	0.004306032375668253
33000	-6716.319338940066	-6410.108152018169	-306.21118692189714	-6410.108152018169	475.9429961001312	3903.3635592182463	-227.80791921592493	0.01026206758032774	1.9542629162496818	0.7470403295451893	0.00433132493669117	1.2234902151859371E-5	0.7849843648428408	1	-1.7290899548994743	21.000806844375855	1	-2.554028648878581	38.31052863823298	1	-2.6320514351400166	47.3955475756312	1	-1.742729530207865	22.752929721679017	1	-3.6539911649830463	47.19528974053347	1	-1.6977743812058668	21.49008989326468	0	-4.107691244060495	475.9429961001312	0.0048606672489140326
34000	-6718.725762043567	-6401.490694499012	-317.23506754455514	-6401.490694499012	493.5720513516925	4505.814242072657	-233.6930511382081	0.009315872593451508	1.9542629162496818	0.7596070197839933	0.0036691083467858864	1.1858981290934503E-5	0.9316371712999321	1	-1.69429200150727	21.458007796269815	1	-3.032140318985123	36.37678623388152	1	-2.5261893745350106	49.739169449232264	1	-1.77496664941199	23.248275505496554	1	-3.313461993499548	48.439873051776416	1	-1.7066859733048392	21.957942849024747	0	-5.584969857580346	493.5720513516925	0.003977745016573024
35000	-6724.709304785759	-6403.694120926727	-321.0151838590317	-6403.694120926727	533.3489794051939	4633.809354009443	-235.06617847158574	0.00983186139896232	1.9542629162496818	0.7220333632440176	0.0036933846644498698	1.575985168565619E-5	1.0592700537386623	1	-1.900095513017225	23.008625228502233	1	-3.860231185277894	48.758533964305265	1	-2.926028883406262	45.38322198534232	1	-2.1979365361378793	24.92826283751866	1	-2.6229015328407925	54.94854362538513	1	-2.0540906375996184	23.54468702774481	0	-3.8404845693710272	469.76006244534426	0.004145767319115022
36000	-6711.80573662193	-6393.940299360829	-317.8654372611006	-6393.940299360829	459.78101534731786	4260.966563945836	-233.6847609054913	0.013209451273285391	1.9542629162496818	0.8169764964874523	0.0037211005115568383	1.568489524500115E-5	1.033186463889924	1	-1.9195997321833733	20.168919774198635	1	-2.5386461382653565	43.649574658558215	1	-2.5362108944108526	48.923959471160984	1	-1.7783318369698287	22.05372582620976	1	-3.059933559175496	49.61428028199872	1	-1.9556602662060454	23.25093436438907	0	-3.7197397134031753	458.0270690836563	0.004109350086244144
37000	-6710.403591350536	-6392.350640600331	-318.05295075020535	-6392.350640600331	528.3340730664866	4416.921619090059	-232.9114938002211	0.009733187562828165	1.9542629162496818	0.713788272827438	0.0038639644023963347	1.4954291756698314E-5	0.9664614322577141	1	-1.8494769895633765	20.399609676484886	1	-2.4491648434563054	42.95859119417282	1	-2.8244714179843573	53.61683551419049	1	-1.7977502672117531	21.912492939613625	1	-4.317963329853854	45.323529840877576	1	-1.9737742951624955	23.308418521739235	0	-3.892767988006729	471.2601453552138	0.0043871066185988804
38000	-6727.342783502655	-6407.44461626497	-319.8981672376848	-6407.44461626497	482.80851471886143	4516.4432794501145	-233.8248434353108	0.009517733246928681	1.615918406703968	0.9180544236926788	0.0038759889100037576	1.4822008850434359E-5	0.9477432276722202	1	-1.764283484014607	20.77366886095212	1	-2.5141459787084885	43.4776550599248	1	-2.723060269334683	52.84597865727567	1	-1.7904578540535254	21.96200754189707	1	-2.7066954926973885	52.26732808914323	1	-1.8062357566637912	22.67509560852406	0	-4.560521428736216	482.80851471886143	0.00466347882105783
39000	-6734.400855779312	-6401.863053611258	-332.53780216805467	-6401.863053611258	508.1353512337811	4832.305636464336	-236.80117218954925	0.007579358265984524	1.615918406703968	0.8035441242204285	0.003667151515026082	1.2162108231280009E-5	0.8936370369247352	1	-2.039993603479242	19.849157191990734	1	-2.3980769584471413	39.49593835371827	1	-3.0002194977149896	45.02424260447026	1	-2.047146025655425	20.954502216316413	1	-2.9922546600386006	59.410963753862646	1	-1.6956009867590516	21.61778816247899	0	-7.542899674095468	508.1353512337811	0.004361518512984233
40000	-6728.379884670275	-6403.237392365527	-325.1424923047482	-6403.237392365527	513.6608957471653	4852.617316329816	-236.75574418912328	0.008109685129285183	2.081266942784868	0.8056831836388115	0.003356535868736682	1.0629624548536056E-5	0.8473890500512695	1	-1.8431683295978458	20.4228522736952	1	-2.3385361174122754	41.35455524735378	1	-2.554538727380266	50.83103208110854	1	-1.8595247312773153	21.58461739388528	1	-3.028459979012786	59.654809076324874	1	-3.0418207942851563	18.359268576963693	0	-4.2757473805657416	478.78740500255196	0.004331959802166232
41000	-6725.06509443289	-6404.228442259054	-320.8366521738359	-6404.228442259054	460.1793427433212	4554.111981118869	-236.67447991676377	0.012566253402495117	2.081266942784868	0.7825474789781399	0.003854879230347085	9.06829782555662E-6	0.7743540472295662	1	-1.735220249373616	20.954910428687473	1	-2.389589887806099	42.335836314977925	1	-2.5290296153030916	49.24182078607999	1	-1.7623468212787317	22.203416457296576	1	-2.9326691640395057	58.98466938970458	1	-2.76281301289804	18.692534660676955	0	-3.7026902891901106	460.1793427433212	0.004461405900298856
42000	-6709.403616231442	-6401.669357153088	-307.7342590783545	-6401.669357153088	463.27672460294764	4443.840310948187	-233.14232660669276	0.009574790672131423	2.081266942784868	0.6537046141987621	0.003568357149970851	4.668835450301242E-6	0.5786272359026589	1	-1.7716095386031172	20.73442709792328	1	-2.947664560851752	36.646114210599045	1	-2.644066318153044	47.27539788876866	1	-1.8030879911277455	21.878337181357118	1	-3.000633593193916	49.94014619176688	1	-3.032314490527833	18.36992679992492	0	-3.709497287025037	463.27672460294764	0.004455381009653789
43000	-6704.078423867271	-6395.910163720519	-308.16826014675155	-6395.910163720519	454.6150957899863	4373.106410741151	-233.06822297236292	0.00784714845779947	2.081266942784868	0.7608568761785419	0.003697475538421365	5.5029704107656014E-6	0.6180569990941521	1	-1.6933183503162117	21.507330448611192	1	-2.365550920491244	39.91756728642357	1	-2.543124312663579	50.55838909169426	1	-1.7556654047094606	23.037380680105276	1	-2.651670184681755	53.13120136550375	1	-2.316117520111622	19.352443975823952	0	-3.784059771669859	454.6150957899863	0.0045338556872253615
44000	-6713.231536676445	-6404.2437530597945	-308.98778361665035	-6404.2437530597945	466.4906238994034	4526.044353682069	-234.43955492744792	0.010660574780164361	2.081266942784868	0.613548584536119	0.003664224658980214	5.200668077374483E-6	0.6185563854012713	1	-1.8519327338731586	22.825870280548045	1	-2.3715706207733462	42.08683190306131	1	-2.7737910958937455	46.25591024428599	1	-2.6783497502677935	19.759541185584435	1	-2.6234294088493524	54.01468336419138	1	-1.7386685453789443	21.007202154386444	0	-3.754949698653553	466.4906238994034	0.004272604221245321
45000	-6702.440730613229	-6390.0326259599915	-312.40810465323705	-6390.0326259599915	458.0208554747795	4522.494556086585	-233.84488334633042	0.00885040023481609	2.081266942784868	0.6022639911844246	0.0033984002667318395	5.725091175084174E-6	0.671166511087637	1	-1.8129897793917233	22.657863816049485	1	-2.506596445279466	38.60178740060618	1	-2.853584113355585	45.77075492825735	1	-2.782183235133026	19.614103985867544	1	-2.6252831170050275	53.91283968684574	1	-1.763085264677521	20.852581729421843	0	-5.913366906780411	428.41937704116435	0.003935801578038887
46000	-6718.49722098856	-6399.200457558325	-319.2967634302348	-6399.200457558325	453.9724497926434	4598.626516980297	-234.8913836069567	0.010174429454703754	2.081266942784868	0.6556365071958461	0.0035606606902726283	1.0059599985853367E-5	0.7852862899094715	1	-4.158653353532108	17.27765379836539	1	-2.3351013534368263	41.17421556900173	1	-2.6218621257066923	47.50314896255008	1	-2.23216791174119	20.52137285123335	1	-2.6320925202715646	55.3685584304997	1	-1.7006262035640376	21.851567066169068	0	-4.214333562907332	445.08235757238253	0.0041538715269496766
47000	-6728.001513536585	-6402.015313969911	-325.9861995666729	-6402.015313969911	504.2752194444684	4791.282270133167	-236.87077256483482	0.010199512043167868	2.081266942784868	0.6196154942097851	0.003387386436385884	9.962244320070013E-6	0.8029848909190302	1	-3.2546323872771623	18.078980751984993	1	-4.094262003951829	33.93613846537372	1	-2.5513468640398376	48.523867554771904	1	-2.0703777809312927	20.893434334377524	1	-3.345373323335264	48.31031297128144	1	-1.7669276964369882	22.4659022503482	0	-3.9685637140801	473.1142459291914	0.00376958264920614
48000	-6726.927240108303	-6397.641565510457	-329.28567459784534	-6397.641565510457	607.8064989975481	5137.253419475464	-240.38175963376727	0.010183583066081142	2.081266942784868	0.746943458631791	0.003078651045346335	5.196768478378996E-6	0.7081060661355031	1	-2.4015367118356763	19.1524818962105	1	-2.7333066321788952	37.43911937155035	1	-3.080133019362333	55.13989233032805	1	-1.7691716799383814	22.134053259329498	1	-2.8167246551620346	51.17890257619426	1	-2.011098494864323	23.421653312160082	0	-3.7190619056429295	464.2407423651849	0.003188270152289235
49000	-6740.5164947338235	-6409.424629504435	-331.0918652293889	-6409.424629504435	491.16392530365465	4788.7492305087635	-238.10636471764667	0.011462231451223751	2.081266942784868	0.8473318223303133	0.0033140459638345957	6.514379442964772E-6	0.7724729693607727	1	-2.1455682428600493	19.615717686202906	1	-5.496636777485442	31.836613244181724	1	-3.823053866483585	58.30336773381302	1	-1.7747079718300327	22.08410635797559	1	-3.9843032096881488	46.19717142135897	1	-2.3451610622745953	24.244838658556173	0	-4.056449371196974	447.73962140204253	0.0035189035836481935
50000	-6727.234196945574	-6404.0198719346645	-323.2143250109094	-6404.0198719346645	468.4429701035256	4668.76038723264	-235.2188202436003	0.008242343380806061	2.081266942784868	0.6817292406019734	0.0033826885668498305	7.451231593890252E-6	0.7950539012707595	1	-1.7173669050392861	21.101382862877546	1	-2.3768437183942703	39.753289216202845	1	-2.5906439936415944	51.447684117425375	1	-1.7647804433595495	23.1480481885935	1	-4.774187863873214	44.28046312849324	1	-2.5005352389800253	19.0552005330313	0	-3.801312500069974	468.4429701035256	0.003691712229696917
51000	-6729.690185842224	-6399.420406613974	-330.26977922825034	-6399.420406613974	508.0190673460022	4860.774104304901	-236.9393898366127	0.0077365695437761	2.081266942784868	0.7784271520957919	0.003244195815925795	1.0010167748150066E-5	0.8890926544561673	1	-1.8922590714453364	20.253609315718467	1	-2.663531008029639	37.74650664958614	1	-2.8088381131190436	53.507009991228465	1	-1.7440827004821589	22.506594243177865	1	-2.6346485049904356	55.45364609778135	1	-3.2366296067345868	25.7847163201085	0	-3.9893874890349843	473.5769070465122	0.0034910022617785034
52000	-6734.491166999143	-6402.894208722823	-331.59695827631975	-6402.894208722823	525.5857581551718	4882.91293434941	-238.19042974820402	0.006515935465390202	2.081266942784868	0.7297202309897806	0.003414198831565816	7.87604356957672E-6	0.845724883410961	1	-2.2104408650486063	19.486887054736467	1	-2.790674892516441	37.20769703498371	1	-3.393249772350388	43.50561022053257	1	-2.0092369242934387	21.059792676799596	1	-2.7062992416703304	56.81512359868458	1	-2.701691274501531	24.930095419046967	0	-3.8796031479128237	470.90354730038524	0.003374535135934831
53000	-6738.483511580682	-6409.119308889473	-329.3642026912087	-6409.119308889473	537.1566066085975	4881.980935526536	-239.13975949778944	0.005953465023904992	2.081266942784868	0.6872458999994853	0.003396221072469204	7.658033573300292E-6	0.8216367426360112	1	-2.608824457615758	18.84290397917403	1	-2.333651129329076	40.8681888208759	1	-2.7903004484216725	53.37307509421398	1	-2.358813425131307	20.27546926734565	1	-2.7322818084024707	57.14721071812251	1	-2.1514152798701707	23.800449587516763	0	-5.553477104778462	493.2906897099251	0.0034385217125626213
54000	-6727.22860297764	-6402.927796971055	-324.3008060065849	-6402.927796971055	610.9795496854089	5628.6540399157375	-242.9049018408863	0.007806694220200118	2.081266942784868	0.6531119163582346	0.0028306535786472285	4.1582905789480585E-6	0.7248529427062346	1	-1.824348978825895	20.495418542424268	1	-2.6123688215113443	44.11593807711918	1	-2.7030757941995938	46.7621842931713	1	-1.7783448996582158	22.053619189356233	1	-2.695966578092211	52.40619218510545	1	-2.4032243317496356	19.206646285614166	0	-3.9611799696134113	472.9460069468031	0.002874704404518106
55000	-6745.210091585258	-6401.798013174957	-343.41207841030075	-6401.798013174957	586.177675234487	5629.3102524953665	-243.32227897128053	0.0061907841929474345	2.081266942784868	0.6012964916396133	0.0029524726574941987	4.889427536236834E-6	0.7720332476492281	1	-1.6932317023192793	21.513657701992685	1	-2.860733415070454	45.36887144802417	1	-2.5260537704374473	49.557709635164215	1	-1.7908901808812248	23.378405366649027	1	-4.571097644627908	44.72661940650858	1	-2.391282050739909	19.226018444504007	0	-3.838333654096946	452.76613901540816	0.0027530090436612164
56000	-6713.842727495583	-6394.198865110029	-319.64386238555414	-6394.198865110029	476.7912123721142	5032.37846128931	-238.3683311234258	0.008876882103761467	2.081266942784868	0.7068712494222156	0.003177418037229981	4.025339135416851E-6	0.69560411284097	1	-2.0826634862444298	23.565511080355805	1	-2.3492792502056306	41.67525730822334	1	-2.8241818170693183	45.94122749453853	1	-2.451607007025992	25.52447440022759	1	-2.786621591804992	51.434988627019706	1	-1.6959080303259884	21.577387683516058	0	-3.7044520456651195	462.5197808556846	0.003049942757571375
57000	-6716.887520064484	-6390.918108954947	-325.96941110953753	-6390.918108954947	512.0808949359821	5163.13177253753	-241.06283259101005	0.010530354421908776	2.081266942784868	0.7070563753922807	0.0034246422576695323	4.865027409322268E-6	0.709917789053373	1	-2.0929264651214696	23.592739440779617	1	-2.351397877848858	41.72341026034367	1	-2.6453014089260094	47.26341741425045	1	-5.642903414207781	17.135830383631827	1	-2.8009868405339127	57.880688932952914	1	-1.7108325318418154	21.25845418538965	0	-4.33731566693466	479.7260557201255	0.0033349012731263305
58000	-6726.7236554630435	-6392.855885212462	-333.86777025058086	-6392.855885212462	566.5808031589457	5034.281969156938	-240.21437104019984	0.010948398675602468	2.081266942784868	0.6786982047058014	0.0032931654391637638	5.11408039940817E-6	0.6941656051238027	1	-2.5610445197559133	24.612624571264153	1	-3.139615300531654	36.05926598576563	1	-3.7075141319617453	42.558066944849465	1	-3.4742784036941794	18.80932639419005	1	-4.022412823260654	46.09146527824468	1	-1.7134166157146162	22.045578556979013	0	-3.755352734449896	455.85466778767875	0.0032828824946200463
59000	-6730.752246185586	-6399.896255480598	-330.85599070498813	-6399.896255480598	618.6010951287533	5248.540346078258	-239.9885145438476	0.008208038553892875	2.081266942784868	0.7096184390821012	0.002901652327143055	3.755476589070383E-6	0.6807414311738008	1	-3.271470209675372	25.769031652066563	1	-3.1002684778767717	36.17258202523112	1	-2.5294289150289826	50.04578944767971	1	-2.286711127944172	20.411617594699624	1	-2.645889174260368	53.2584097726765	1	-2.1333504841809092	23.75500830446809	0	-3.893880473427555	451.2320609200467	0.0028689374336673718
60000	-6729.33662284386	-6390.2331155668235	-339.1035072770366	-6390.2331155668235	575.8631118641299	5646.633526710063	-243.0632201041481	0.006701657542093113	2.081266942784868	0.7042956089736454	0.003080055764970723	3.751972197627711E-6	0.6631487200780842	1	-2.1059492429116817	23.62683611844385	1	-4.129188546307639	33.87334539254799	1	-3.9095373166784975	42.02420934210294	1	-2.4553766966232677	20.106329774478493	1	-2.820222587094084	51.15053251877989	1	-1.6978748225404017	21.780239776954527	0	-3.913620617967302	471.8013299467674	0.002892362022905391
61000	-6732.191138309349	-6396.737446262811	-335.4536920465376	-6396.737446262811	667.8724559344009	5655.071157265983	-243.3520090877257	0.008247731554551073	1.372957924167666	0.7464786309741804	0.0028954112995237245	3.834582123021984E-6	0.7483953397052121	1	-2.297514453752089	24.081815948040862	1	-2.6741637731382353	44.46408348930182	1	-3.3572982621201324	43.62579060801025	1	-2.2457120464123337	20.493515534296435	1	-3.42693289491625	61.88097766829265	1	-1.728998429897152	22.199659869116807	0	-4.821519713674687	485.9597287767469	0.0026670711307254383
62000	-6725.125559960412	-6407.706781769336	-317.41877819107583	-6407.706781769336	464.8148107050974	4789.948596270095	-236.1896178829092	0.00861315018363679	1.372957924167666	0.6672463073823549	0.003348380555903554	4.716626514034784E-6	0.7194168712485552	1	-1.7185344991520723	22.068599133995672	1	-2.3383474797961554	40.539765100640786	1	-2.849633802748949	45.793164294399425	1	-1.7428942910233318	22.554147855559886	1	-4.054019277191951	46.0050618337481	1	-2.4821954241155164	19.082922073216476	0	-3.7264200471119824	464.8148107050974	0.00321381199678703
63000	-6733.645902424093	-6410.44189098441	-323.2040114396828	-6410.44189098441	540.282679890339	5478.962871958302	-242.6788780160412	0.0059641617438795334	1.372957924167666	0.6617441773528712	0.003404077958255708	4.595376289994851E-6	0.6930859631823979	1	-2.7093426738070976	24.880145798614066	1	-3.135484528639531	36.07101389059196	1	-2.767733683839065	53.204001430723906	1	-2.421712667074109	25.45982394230005	1	-2.6380301828565447	53.45697784031174	1	-1.706499398316159	21.315659559905157	0	-3.871973789401339	451.806045307285	0.0034088177208311085
64000	-6734.547852236048	-6412.344515623573	-322.2033366124751	-6412.344515623573	521.2349470939146	5300.367857258619	-240.3978599427534	0.0073327625158775825	1.372957924167666	0.5930600943021009	0.0032700103591294014	3.441955590174916E-6	0.6564297542290668	1	-2.2269033928815856	19.455628764685773	1	-3.012925324285137	36.43637893125235	1	-2.6679619272155115	52.34668381205897	1	-2.425194786178757	20.157743680337138	1	-3.085761097462487	60.02150674322611	1	-1.697936987291169	21.782223392456977	0	-4.1467180698297454	476.6477405539839	0.002923326298622644
65000	-6714.969945385877	-6400.704100595949	-314.2658447899279	-6400.704100595949	497.4637678367224	4906.429084100085	-237.4713265337914	0.007389865509016988	1.372957924167666	0.5573632275757258	0.0036003927974052746	4.4438809941724815E-6	0.6198856636393442	1	-2.2208999499703928	19.466965459223392	1	-3.362742545014175	35.46915212021985	1	-2.7839695426035744	53.32634304323253	1	-3.039008728399139	19.28688285470736	1	-2.8249422090806933	58.10412465797081	1	-1.6967211557857043	21.529778330045378	0	-3.9071758021158303	471.6369533838702	0.0034756799066995112
66000	-6728.800851056609	-6407.625425954549	-321.17542510205897	-6407.625425954549	470.2572116629673	5003.353186262329	-240.27796641243435	0.005746283812568414	1.372957924167666	0.47262120814532343	0.0034783026594878046	3.64374220388249E-6	0.5395311021202445	1	-1.9429479430541228	20.10082192037436	1	-3.116149086436131	36.12646208300116	1	-2.7208252722174677	46.62625991650907	1	-2.3705068041828734	20.254237087193264	1	-2.6340902646009443	53.5729964252004	1	-1.8068293010818326	22.677952796298047	0	-3.856910735708443	470.2572116629673	0.003169552012829896
67000	-6727.689445628335	-6410.530980770149	-317.1584648581868	-6410.530980770149	466.81061984041474	4998.65662926061	-238.2215578579562	0.009206058254669667	1.372957924167666	0.5968533516197112	0.003508706247318229	3.4871419155899188E-6	0.5579855839204073	1	-2.0679616118774033	19.78393142336878	1	-3.460267408121016	35.23429246556602	1	-2.534056646152203	49.001912638397734	1	-2.5613145224692504	19.93492799214956	1	-2.7520434741746937	51.761445184130444	1	-2.2732853337393735	24.087981280813167	0	-3.761584979318469	466.81061984041474	0.003106848703318916
68000	-6731.295220381435	-6412.508139913325	-318.7870804681101	-6412.508139913325	519.3433446265326	5118.616640255802	-241.38266305897903	0.005540291437859942	1.372957924167666	0.4766388032691916	0.0031546927947155123	2.69718202005903E-6	0.5353863629072836	1	-2.05874892119749	19.80511610251272	1	-4.64448832630607	33.0212055337732	1	-2.676383650685525	46.98096321164601	1	-2.894771698018294	19.465506929262745	1	-3.098055799828403	49.417331077026574	1	-2.2848465415735193	24.113774746416087	0	-9.46512767245849	519.3433446265326	0.0030302067216970577
69000	-6723.175707919432	-6418.161801041622	-305.0139068778099	-6418.161801041622	569.8204158280109	4860.7827302986825	-237.0850165575511	0.00948630307689272	1.372957924167666	0.4797551071480297	0.003334426466929363	2.5737989537700835E-6	0.5095245884431499	1	-2.586934954738478	18.873586866822404	1	-2.334580635889558	40.75062587139596	1	-3.6973819706443956	42.58618708036806	1	-6.068610777615401	16.883308154987173	1	-2.703735973533619	52.304700150074765	1	-1.8778859673033887	22.979588708683767	0	-3.7422034753765203	456.53455225104045	0.0033291984393977606
70000	-6709.980425540442	-6409.232202931409	-300.748222609033	-6409.232202931409	503.56686628080524	4786.418192613291	-236.3431767637735	0.009404642106908466	1.372957924167666	0.537839337404015	0.0034598111225858257	2.34159120263998E-6	0.4875657864916392	1	-3.5274811509764143	17.813078468385612	1	-2.3449917676442	40.32502762417539	1	-2.601446571046888	51.596440935251096	1	-3.0568416044418063	19.265613862281878	1	-3.8960860585626005	46.4486437273016	1	-1.7256148935496396	22.169852355572104	0	-4.174868449958026	445.70158588571417	0.0034380682169712915
71000	-6721.094423572962	-6420.466407793501	-300.62801577946044	-6420.466407793501	514.2077430408995	5268.615186927617	-240.66066092877423	0.009148443635058878	1.372957924167666	0.44248354709190263	0.0034923812272503398	2.3211560297429398E-6	0.45911939013705627	1	-1.6932178083231437	21.51473542257657	1	-2.352561189239447	40.14945695677684	1	-2.9979098435518385	54.6937824058862	1	-2.7878202664492893	19.606450745681283	1	-2.6355872317438194	53.52723270711116	1	-1.7026872741981594	21.892593901240605	0	-3.9035012916897394	471.5421095514422	0.003394323033608783
72000	-6699.005993101014	-6405.852762809907	-293.1532302911064	-6405.852762809907	584.6826119002079	5137.196945992802	-239.1146791687238	0.007569829325926811	1.372957924167666	0.4306256370596793	0.0030638346660521103	1.6853951883429377E-6	0.43953238928460475	1	-1.71801457645532	22.06351235473719	1	-2.33469948212476	41.142974997387455	1	-4.797222786210297	40.1034224904898	1	-2.4552440708887717	20.1065530095224	1	-2.625232707630795	55.08367678837827	1	-1.9710807852271752	23.299982928135528	0	-3.7034991012311442	459.9832162434606	0.00302148982139611
73000	-6700.67061927123	-6400.262560530155	-300.4080587410757	-6400.262560530155	534.8850125179533	4882.4441780469615	-236.9864646196557	0.008184021968521605	1.372957924167666	0.4268290720808387	0.0035700886145075016	2.0811819984363022E-6	0.4381446365882262	1	-1.7428027029974924	20.90264448058319	1	-2.541020527666083	38.38678206611382	1	-6.515486301808865	37.416869814238595	1	-1.8925768893802015	23.936379331854926	1	-2.9015069071117097	50.553493292535855	1	-1.7220322296198758	21.14111944641159	0	-3.704718599820997	462.5698574209066	0.0032028879453826348
74000	-6714.324196207503	-6406.469474899804	-307.8547213076989	-6406.469474899804	545.519522746266	5329.801213363763	-242.6112547140736	0.005512259507510773	1.372957924167666	0.44061301168725076	0.002996188552707887	1.5372294642301827E-6	0.4427314690880759	1	-2.4485921239888153	24.39626092010988	1	-2.61020734793538	38.00604365205328	1	-4.416284959351243	60.28201721480789	1	-3.9355103373928584	27.93704673134092	1	-4.013836481080412	46.11510634239183	1	-4.873872976922146	16.812114923799328	0	-5.326369540637166	491.1915689847118	0.00275315976609268
75000	-6705.543865733691	-6406.796483383014	-298.74738235067724	-6406.796483383014	511.106377608606	4972.568850939755	-240.89395602874532	0.011926449575079724	1.372957924167666	0.35570356836605105	0.003155224218125201	1.5495050016874729E-6	0.4086123880703507	1	-1.8697736230124176	20.32801345445526	1	-5.6842112530248805	31.60346552966689	1	-2.5356809370383893	50.327240624122076	1	-1.7580930281976253	23.069684700256328	1	-4.788776467937703	44.24940810138573	1	-3.630806812522217	26.33654456816422	0	-4.112886337026996	476.03864145533424	0.002974670126488896
76000	-6708.849165499315	-6412.078351027057	-296.7708144722587	-6412.078351027057	518.1919563129962	5111.261840493773	-239.71837265711295	0.009786718579134322	1.372957924167666	0.4180727265381537	0.0030339607011254438	1.509241404794646E-6	0.40906861849638027	1	-1.788469450728016	22.538383207905973	1	-2.823084473814862	45.199769191610606	1	-2.527145345543457	49.387636646867264	1	-1.8978537557224568	23.95919722997724	1	-2.7777238661790475	57.65000518010565	1	-2.4001249224745367	19.211656308395547	0	-4.691511500475748	484.4395618845007	0.002916513426044451
77000	-6707.904146737405	-6410.372436762337	-297.53170997506857	-6410.372436762337	527.3754744013534	5162.411991329277	-239.3856212885012	0.007334259035079047	1.372957924167666	0.35797217491248323	0.002989957864898385	1.5720741340752067E-6	0.45915551808599603	1	-1.8142752290964044	20.53651997604411	1	-3.291763347342566	35.648208180064465	1	-2.7352092847481226	46.52086427032808	1	-1.7467689266365976	22.433901124388008	1	-2.8308633191140746	51.06581146049557	1	-4.1716968455891505	17.31695868260061	0	-4.125694481926445	476.2719844777513	0.0026406130527505856
78000	-6727.187777844255	-6411.28858899059	-315.8991888536644	-6411.28858899059	566.3244631438051	5396.6108959514895	-241.46714134361733	0.008692527464262141	1.372957924167666	0.36623098893015	0.002827160767290591	1.7014093254377155E-6	0.4750946954842485	1	-1.9808715937642456	23.27513104056734	1	-2.3514373519751386	41.72428010183717	1	-2.8325806637781104	53.67275766522002	1	-2.0805085295948813	20.867536139140213	1	-3.3829833652708854	48.161648791554306	1	-2.692835511188691	18.78380719360918	0	-3.717160411107041	464.07432034290593	0.0024970314105916035
79000	-6698.2834885363145	-6401.72036049298	-296.56312804333436	-6401.72036049298	563.01101515083	5517.09672146951	-243.06314601740704	0.005853846584679073	2.5142244849218076	0.42634069916375955	0.002995276632149995	1.1305289355827746E-6	0.3966121277254412	1	-2.0609196733269313	23.50672044547308	1	-3.893931647342279	34.311412962254444	1	-2.618902715687457	51.81665143576414	1	-2.0039259251376693	21.0751697833027	1	-2.9232483208423226	50.410066612277426	1	-2.3472376290229273	24.24925258469931	0	-4.458087883376368	481.4484679663494	0.0027132388996695465
80000	-6697.05454829981	-6398.741467377391	-298.3130809224194	-6398.741467377391	478.6766912409502	5024.458142170828	-240.36063726638625	0.005764673820235229	2.5142244849218076	0.3865162501927777	0.0031134568821120233	1.2823858000222255E-6	0.40249035656888305	1	-2.1218000246916033	23.667684681300297	1	-3.1175900870728483	36.12230332188336	1	-2.5836535455212495	51.3449488201511	1	-1.9568478214021812	21.21948377244326	1	-2.8161571777739463	51.183530252916604	1	-4.111922624159129	17.363820232309536	0	-4.268684155665374	478.6766912409502	0.002758837062077172
81000	-6700.002421962154	-6399.813698056458	-300.1887239056957	-6399.813698056458	476.87343100716924	4981.3975378552	-238.03752908403624	0.007368645249170171	2.5142244849218076	0.44487436217134324	0.003031075274728209	1.0991953259192595E-6	0.3888640385135333	1	-2.1426273169373355	23.72033120380028	1	-3.206568183751366	35.87340014260553	1	-2.5384911711547686	50.42227904284425	1	-1.9329689233806326	21.29917734996626	1	-3.0128483692795904	49.87087780913033	1	-4.985807133938774	16.738283177527624	0	-4.15958135210926	476.87343100716924	0.002637904993986487
82000	-6717.027593688942	-6422.86049285085	-294.1671008380919	-6422.86049285085	470.60720504855146	4981.662013775928	-237.812877108737	0.008009131709227213	2.5142244849218076	0.3796902840917315	0.0030858659279786697	1.3821806910807091E-6	0.4152754172462833	1	-3.0292645329589707	25.405740063652395	1	-2.7755901029662535	37.26693292269445	1	-2.734604687380362	52.94184846674663	1	-1.7498112032985313	22.945331037199637	1	-2.619520995951791	54.45210460580301	1	-3.3531975937383103	18.03193814447343	0	-3.8069988669834136	453.7754534156926	0.0028131760295472433
83000	-6702.680255539584	-6407.503580409767	-295.1766751298174	-6407.503580409767	535.247987105309	5405.817930615648	-242.9102409154878	0.010030550233485673	2.5142244849218076	0.3963319864146674	0.0027220442855818245	8.437380810477464E-7	0.3602297085851498	1	-2.062415148656151	23.510813832243414	1	-3.2390947058270694	35.78601251552207	1	-2.5425159927307304	50.54164864489309	1	-1.9947309290762771	21.102192612830464	1	-2.658892489594504	52.98779218656988	1	-1.7174020853114578	22.08979398696707	0	-6.822446288809811	503.2964846141637	0.002475014978031954
84000	-6708.358746893478	-6413.877024424026	-294.48172246945273	-6413.877024424026	537.4984004017122	5434.258463742993	-241.3971481157641	0.007856128154987926	2.5142244849218076	0.36233019782384107	0.002799109930747835	8.098236272509769E-7	0.3458866599409648	1	-2.2632799499489202	24.005875413209036	1	-2.6373566508513155	37.87082857320992	1	-3.645117002297721	42.73351426663486	1	-1.8745105067450731	21.52003668618345	1	-3.409478243207145	48.059375107936184	1	-1.7775908423953894	22.527193534416494	0	-4.51810113300909	482.25522649210916	0.00248495717116773
85000	-6710.7177324315235	-6411.2630397840785	-299.4546926474453	-6411.2630397840785	496.52879937148685	5088.483403160108	-238.68228909795852	0.007844259571096244	2.5142244849218076	0.3541337910582926	0.0029192407183637457	1.0763152613245849E-6	0.3771111846298767	1	-4.376052322427031	17.112876510533088	1	-2.673997038780371	37.69829182729244	1	-3.686407054909857	42.61680480143116	1	-1.868379392705499	21.545970200273146	1	-3.424086248422177	48.003810521709894	1	-1.8309656867252655	22.78856946848687	0	-4.345706333656327	479.8505342745828	0.0025224371968079733
86000	-6696.197105099407	-6420.889290567664	-275.3078145317432	-6420.889290567664	475.6212147655584	5181.042519932892	-239.5461239169267	0.007278818292746227	2.5142244849218076	0.2794526283844877	0.0030720270371986606	8.721369916575984E-7	0.3264538119495281	1	-2.990956212102816	18.36337802497026	1	-2.3840294252149814	42.26378450910496	1	-2.659615140706492	47.129061889460154	1	-1.7443624054044118	22.49745789047276	1	-2.6985157472771646	52.37232482789418	1	-3.1468274267595264	25.6511895670491	0	-3.857843165300073	452.19642165435846	0.0027541296231123895
87000	-6700.499816886719	-6420.393899102707	-280.1059177840119	-6420.393899102707	553.4404868068336	5217.957338458003	-241.04005653118892	0.0060146327728050715	2.5142244849218076	0.3022567152296745	0.0032669279707239576	1.0156673473216136E-6	0.34311900513971616	1	-3.2307566854600944	18.103514695706934	1	-3.8375701581667796	34.422064547569356	1	-2.939150385454229	45.31723534511143	1	-1.8266903843583209	21.743205574302085	1	-2.898013484153391	50.57708724654823	1	-2.4800518577160346	24.51978677017026	0	-6.605408800026077	501.74121159335635	0.0028875705499771414
88000	-6699.505490364608	-6416.380962151932	-283.1245282126758	-6416.380962151932	592.977967706019	4985.075075234179	-237.82714490741333	0.008288842161739068	2.5142244849218076	0.33980492761178444	0.0029364546626603973	1.230245548791871E-6	0.38912928072381453	1	-1.6951952655459088	21.722527495111084	1	-4.328376939287848	33.52844098576124	1	-3.143618170055027	44.40927657612366	1	-2.0810104151523343	20.866264088760676	1	-3.0059657100008716	49.909762130000125	1	-2.0888133028607685	23.639192026921048	0	-3.7122051824509135	463.5883348147928	0.002829237137028503
89000	-6723.937757786925	-6419.655248188256	-304.28250959866875	-6419.655248188256	604.0661143262084	5433.474311592997	-241.59004110218126	0.006770002989908434	2.5142244849218076	0.45395324680859483	0.002647565489498621	1.2511529721807423E-6	0.45663687963252414	1	-4.218727777076078	17.23125847481102	1	-2.3597827260131385	40.013117935031836	1	-2.9219160103191584	45.404147307696434	1	-1.9230824533371906	21.333716770265003	1	-2.8357253556121567	51.02785648755587	1	-2.729119180032695	24.978020714321584	0	-5.9691399523451025	428.0244711368474	0.0024376509206545916
90000	-6711.258381895091	-6417.636771312361	-293.6216105827299	-6417.636771312361	585.7249430621623	5470.8724020070285	-241.63867069963314	0.007517502975315227	2.5142244849218076	0.42377374028051745	0.002970274453903003	1.4563962499336196E-6	0.4385096557619412	1	-2.3522456841815362	24.19935894274787	1	-2.3434045235993195	40.36882150608231	1	-2.8528616813823415	45.774842194735925	1	-1.7934316837464046	21.941381751151443	1	-2.6933581999031526	52.44145893925907	1	-1.8349227425338537	20.520639809078666	0	-3.701326616770764	461.6392232049034	0.0028230276008087175
91000	-6705.386882334152	-6414.919792202145	-290.4670901320069	-6414.919792202145	606.6057718465763	5359.817599400947	-241.1286077647966	0.008663073137668596	2.5142244849218076	0.358710433033626	0.0029550656957093853	1.2224674530505212E-6	0.3877980755314658	1	-1.8094815487101068	22.641534059162822	1	-2.6584753179388523	37.77009338225221	1	-3.559020137654776	42.9850922310277	1	-2.1601258115775486	20.677181797096303	1	-3.1704981549753777	49.06555919495762	1	-2.007993208246895	19.988880729890653	0	-5.582235495258427	493.54770943366896	0.0028434996812286015
92000	-6709.3323129635355	-6418.550065755967	-290.782247207569	-6418.550065755967	549.7527158032249	4874.082786331592	-237.35365434840463	0.007225154418717238	2.5142244849218076	0.46426118378453035	0.0032462093832796835	1.532192634838306E-6	0.39835643300088264	1	-1.8186306733561337	22.68365240905758	1	-2.4990426391778544	38.651929541084684	1	-2.665282658866951	47.07796595216749	1	-1.8895034556752726	21.459160905120612	1	-3.1732826346158265	49.05256286210117	1	-1.9257511128631823	20.21396113793919	0	-3.7893347075809416	454.412533275417	0.003130882020283477
93000	-6704.310930156904	-6415.581253855881	-288.72967630102306	-6415.581253855881	447.86463284048165	4490.401028504234	-234.0787981846524	0.0077306206535721345	2.5142244849218076	0.371504135226526	0.0038443913707768766	1.806509467782214E-6	0.3768521764516364	1	-1.9555400268030207	20.065504820394413	1	-3.9568019334683235	34.1907231048248	1	-2.7210818217301744	46.624344540358784	1	-2.0036022194172545	24.357703048825556	1	-5.216053308024679	43.39091513186713	1	-3.5099256777818795	17.88086536234468	0	-4.049754852126632	447.86463284048165	0.003566162165947916
94000	-6702.50187646315	-6409.373545039412	-293.12833142373785	-6409.373545039412	619.5171490661842	5496.090837062052	-241.98946310189552	0.008143724318630599	1.749024106865106	0.3980777726380564	0.0029968144763687843	1.1902561039311763E-6	0.383009137388322	1	-2.6014438782955214	24.687337974740192	1	-2.37022431257313	42.06612016218272	1	-2.9220234833559844	45.40359900832284	1	-1.7420997856457772	22.60675249702342	1	-2.6902498842923044	52.484340439664074	1	-1.9310847389729766	23.169883756514704	0	-3.9020309163910896	471.5039219668837	0.0027846690530731557
95000	-6718.435625034876	-6412.019236228638	-306.41638880623765	-6412.019236228638	525.1269360818387	5156.153140981678	-239.21680026123423	0.008104383472475269	1.749024106865106	0.47274254081292605	0.0033178686322620004	2.915690021311264E-6	0.5495621224332965	1	-2.3526449782631946	24.200200235674448	1	-2.3598223336695394	41.89163855736436	1	-2.651281314231012	52.17799984211786	1	-2.093125215955499	20.83586237613173	1	-3.5936699498759586	62.659688670018724	1	-1.7511772818488132	22.36661953305924	0	-4.410640784591468	480.7887268185575	0.0030274896126198905
96000	-6724.014894466317	-6406.622754434726	-317.3921400315916	-6406.622754434726	599.6349152747857	5120.810707117193	-239.84109478017268	0.009817919220694969	1.749024106865106	0.5051396715393824	0.003426319612608958	3.598276958636433E-6	0.5543259405488459	1	-2.1512643976852437	23.741839001548556	1	-2.446637700387688	39.03926707866431	1	-3.0710640333807246	44.70923432694768	1	-2.781405955654296	19.615161136314974	1	-2.835414390428677	58.19794364000508	1	-1.6956000852067135	21.648060066372686	0	-5.079230438893786	488.74416906361137	0.0032109450734510757
97000	-6708.703834317481	-6394.421693864526	-314.2821404529552	-6394.421693864526	583.066229211866	5135.9153070143275	-240.02527552102336	0.006364546890673036	1.749024106865106	0.5523516744113846	0.0030027318794848094	2.4978515882453283E-6	0.5539204466005262	1	-2.636318119215065	24.750684790123234	1	-2.4174206523278774	39.29776621141345	1	-2.7447972304116415	53.02444840711562	1	-3.4698935761464336	18.81376053081322	1	-4.1391070827039345	45.77785205118671	1	-1.8093629873896417	22.69006852473426	0	-5.188799546610095	489.8527037925479	0.002948441956518288
98000	-6713.222244317837	-6404.022875178557	-309.19936913928024	-6404.022875178557	608.913638156097	5152.1199436199395	-239.2890276336381	0.007384642411302481	1.749024106865106	0.5349124437030963	0.003510186538292503	4.278677352302939E-6	0.5828997138143991	1	-3.4936087181546656	26.08247943898669	1	-2.3656285322550707	41.99247579166885	1	-3.227264951525655	55.86997641859692	1	-1.8421495222528588	21.665159297590183	1	-2.7120720437660992	52.20108775051711	1	-2.1288022195732603	23.743434201449283	0	-3.7684977917111757	455.2540056506695	0.0036459117485532636
99000	-6713.308335300423	-6401.006827990473	-312.30150730995075	-6401.006827990473	535.7823934971291	4842.159967104369	-236.94111112526244	0.009547637524359297	1.749024106865106	0.5434570376848608	0.0035358171994422645	4.748247110678104E-6	0.6181266148311237	1	-5.086265553278862	16.626050692437193	1	-2.380641314470526	39.70312723465053	1	-2.602248750426398	47.72855971601512	1	-2.026991670799856	21.009543750133222	1	-2.6632820577465623	56.133333387596366	1	-1.7030051838896876	21.898366838691842	0	-4.985621632054771	487.76376981337285	0.00362953093174049
100000	-6701.757238225846	-6400.52463512045	-301.2326031053963	-6400.52463512045	537.6388226069621	4661.940396035012	-235.57893568264547	0.01024161918730444	1.749024106865106	0.5654317797083711	0.003934848584306221	5.664619426757169E-6	0.6390740113695802	1	-2.442211251575027	19.08806945139268	1	-2.359152286479853	40.02418706772989	1	-2.6554891286913795	47.16698090351483	1	-2.1233774447164953	20.762343442799956	1	-2.6352578378980684	55.47286320175683	1	-1.6955823077777457	21.640708553628574	0	-4.069702522613042	447.4956603500432	0.004068607487676414
101000	-6698.594976324477	-6403.536803220059	-295.05817310441887	-6403.536803220059	492.5816839564975	4419.271765554694	-233.03707458291697	0.010095586618547132	1.749024106865106	0.5726723913132666	0.003547162143103305	4.473177404040501E-6	0.6035609020102268	1	-1.7298535580206216	22.168991497887905	1	-2.685620166663864	37.645677401661295	1	-2.972970264028837	45.15225902908456	1	-2.334169535367505	20.320960180876284	1	-2.669226198916059	52.804404765440424	1	-1.722266669309659	21.13896963882007	0	-4.318475434668876	479.4436491496831	0.004000985982430942
102000	-6710.183722076386	-6396.967842545044	-313.2158795313423	-6396.967842545044	559.394746896871	4991.68670657568	-238.80659124617387	0.01008551859560542	1.749024106865106	0.5675911075331688	0.0032465090044956697	3.682246414079617E-6	0.5776826778754859	1	-1.9634200865913236	23.220841503323765	1	-2.741748995701624	37.403974129724546	1	-3.0109161516404845	44.975095234808094	1	-2.232767732006048	20.52013026447391	1	-2.6761083816798616	52.69303196809396	1	-1.7813516928370796	20.75534633593172	0	-5.74613771694639	494.97889372273085	0.0034732631111956394
103000	-6710.306994557916	-6395.742512464736	-314.5644820931799	-6395.742512464736	508.5469709694362	5055.080400806272	-238.5258284316667	0.008768988736738792	1.749024106865106	0.6014161907340251	0.0032379683633100577	4.401248812586767E-6	0.6448810420493597	1	-2.1797432924006426	23.811490728312183	1	-2.546325073376954	38.35538789860309	1	-3.0902212986323416	55.19251641682022	1	-1.9172460730167311	21.354577332095438	1	-3.6800361813107973	63.040309341306	1	-1.7088616923320854	21.283282811701966	0	-4.277027808562984	478.8074050587478	0.0036273731087251055
104000	-6713.617835164352	-6401.101316915501	-312.5165182488505	-6401.101316915501	522.5662836468156	5146.357176634699	-239.38146729997993	0.00887945751244129	1.749024106865106	0.5834588216456303	0.003014957855134346	4.6916930943488565E-6	0.7198888237918443	1	-1.8113959420560173	22.650473495641357	1	-2.417851369329168	42.65794962319548	1	-2.6877727964597824	52.53525831477684	1	-2.336669830786125	20.316297515480425	1	-2.801466260107254	51.30589659565432	1	-1.914292508506238	20.248564579807645	0	-3.7387693123101338	456.72958680768755	0.003565757308099175
105000	-6713.367442744714	-6396.70012496785	-316.6673177768643	-6396.70012496785	506.60270714779983	4790.939321188687	-236.2008509155205	0.00844565075581981	1.749024106865106	0.49594933664906904	0.0034767897018069833	5.507430492623335E-6	0.6851547164832802	1	-1.697743209316637	21.788652251329424	1	-2.507922775952569	38.59310357165571	1	-3.0765674951059165	44.685734351716235	1	-2.500751736108554	20.031276134179183	1	-4.150035117430811	45.749216829592505	1	-1.8095560941444815	22.69098663898466	0	-3.702537464874437	460.22104784130823	0.003805770457609875
106000	-6716.306290319163	-6394.9798862986645	-321.3264040204983	-6394.9798862986645	483.9358554954215	4543.8932198672355	-234.3686701329324	0.010239265578270125	1.749024106865106	0.6623767663951342	0.0039487292652076005	1.0039622221395142E-5	0.8171490030293531	1	-1.758958698141064	22.372915007576932	1	-2.5122575595390977	38.564963944018416	1	-2.8834979649037256	54.009388171300756	1	-2.4852963899345495	20.056550541128562	1	-2.699835220786769	52.35501772878412	1	-1.930824527182099	23.16900504939702	0	-3.7008734657782654	461.1861628189664	0.004102287561081351
107000	-6717.821987980056	-6394.272275344017	-323.5497126360393	-6394.272275344017	476.60696326448743	4461.956786753807	-233.48512473511315	0.008301271252207714	1.749024106865106	0.6734120104118808	0.0036111098498616866	9.80599278078436E-6	0.771898782887567	1	-1.7810968190319103	20.686330689851786	1	-2.4254931082283355	42.735661581232705	1	-2.5278608360278727	49.937885326508464	1	-1.9871988592515664	24.301652929786002	1	-3.5278071143386196	47.6247117224415	1	-1.7003635317611023	21.422407408438126	0	-4.1444128267073275	476.60696326448743	0.0039553379936189985
108000	-6721.059234540555	-6394.616370347587	-326.4428641929679	-6394.616370347587	475.11859819494384	4675.693599236356	-235.2074591442682	0.008948193875285075	1.749024106865106	0.6370975790079441	0.003353443081841039	7.403160393317322E-6	0.7577687048085999	1	-1.7746649278717557	20.718623804469743	1	-2.4323059082569682	42.80237556924769	1	-4.911457648555656	39.89167386523544	1	-1.998247414336785	24.339589868687025	1	-2.6494080945062137	55.8459374702128	1	-3.762268281920833	17.65316964271176	0	-4.064238668274445	475.11859819494384	0.0036094524982828993
109000	-6723.55970322438	-6396.718235330992	-326.84146789338894	-6396.718235330992	483.75403033275103	4325.514672350366	-232.44573227764974	0.010933224529717777	1.749024106865106	0.756169946904864	0.004004273646798317	1.2921914487250782E-5	0.8217891324983072	1	-2.5246815879308855	18.96324818221243	1	-2.3665600185254725	39.901786027707615	1	-2.564102607756115	48.2777138716767	1	-2.1472112044319056	20.706627761423526	1	-3.3565247105761165	48.26579236125762	1	-2.9409850152225947	25.331428793234256	0	-4.635379154990456	483.75403033275103	0.004575097954254429
110000	-6715.483038118457	-6383.4010505977	-332.08198752075754	-6383.4010505977	464.0568243960643	4137.965773443249	-230.29218999082923	0.009224693104747689	1.749024106865106	0.766275648434327	0.00418992490773994	1.3580810215052308E-5	0.7923674281361497	1	-2.843894170595689	18.536831392720043	1	-2.848554372682205	36.98983207993789	1	-2.701611998632251	46.77371006652729	1	-2.377854068383956	20.24100849375384	1	-3.5372328937771282	47.591503807238404	1	-2.607907621552754	24.761814008073234	0	-3.716966564980338	464.0568243960643	0.004591490894056597
111000	-6709.428109367922	-6385.9775407988745	-323.45056856904733	-6385.9775407988745	441.6460277989936	3978.014370049341	-228.58646056356193	0.010050712508348134	1.749024106865106	0.7561437779593361	0.0042852088185664555	1.2517083598076392E-5	0.7594687153977789	1	-2.0994157920473615	19.71365863722615	1	-2.3337223331728802	40.85339878526491	1	-2.5990850575471565	51.56484519245662	1	-1.767634573604037	23.17801243279024	1	-3.2040604772448673	60.719294750861685	1	-2.868843134025314	25.21418237020144	0	-4.4632604327776	441.6460277989936	0.004690673485788895
112000	-6718.359764214941	-6400.978126875731	-317.38163733920993	-6400.978126875731	455.41098468267194	4021.8573459159607	-229.4569987304103	0.008782074002288684	1.749024106865106	0.6608775067887104	0.004121295869134302	1.0584311955721538E-5	0.7817248082838686	1	-2.3955924209898436	19.162067117306677	1	-2.3425263562924945	40.394590694816245	1	-3.6466211733356673	57.64511785729675	1	-1.9958465475728986	21.09888620804472	1	-3.367366713976154	61.586067828656695	1	-1.8855905583652892	23.008624158989047	0	-3.7649237190521583	455.41098468267194	0.004094740928678369
113000	-6716.334386477221	-6402.307986310834	-314.0264001663871	-6402.307986310834	464.98774403526477	3714.8819508040674	-225.7754590997526	0.01082383633670514	1.749024106865106	0.5800456270710894	0.004282696439856192	2.1736285522644017E-5	0.9546155923428984	1	-1.6983868424831845	21.347914504510587	1	-2.343248605510296	40.373309671669816	1	-3.5412976604595916	57.231068064955394	1	-1.8752529081984868	21.51693959077673	1	-3.256379891031573	61.00748377679771	1	-2.1343776857305774	23.757614697761426	0	-3.7288789526509567	464.98774403526477	0.004586613491397887
114000	-6712.47142815794	-6399.946851774237	-312.52457638370333	-6399.946851774237	488.4247988215567	3649.232934595966	-225.0509755195553	0.01153424762869664	1.749024106865106	0.6142887506808478	0.004053540346805176	1.987723226521927E-5	0.9647251402206606	1	-1.7827069586334259	20.67844012981751	1	-2.877964370346716	36.88428624837303	1	-2.532375949183506	49.070381797973425	1	-2.09914757802269	20.82096076443167	1	-2.624847398985672	55.0635361248366	1	-1.9334256869243718	23.177768649854023	0	-5.048396180833346	488.4247988215567	0.004373373292754409
115000	-6711.238138139357	-6402.034686732932	-309.20345140642576	-6402.034686732932	480.4355886173216	3861.796367946389	-227.70424203762815	0.012057126513277588	1.749024106865106	0.6352037637977056	0.004557816136924344	2.02174473772291E-5	0.9069734199971122	1	-1.946762751122531	20.090023890710487	1	-3.220880719643586	35.83472386068021	1	-2.557158434144267	48.40533266394636	1	-2.1263972415313743	20.75518129738004	1	-2.6346695639523645	53.555015766625964	1	-1.7759874038968253	22.51823266095833	0	-4.385848730981168	480.4355886173216	0.005141117364226552
116000	-6708.140719417892	-6399.595021514759	-308.54569790313366	-6399.595021514759	471.44498796026704	4297.109384660613	-232.01257175859456	0.008477685641952165	1.749024106865106	0.5976174092417056	0.0039038843630876067	6.623773658529478E-6	0.6647437755656356	1	-1.718081121452554	22.064166259293614	1	-2.3335022525149087	40.92236487638512	1	-2.5317379737739394	49.098721021577944	1	-1.8232256262430597	21.76169238919497	1	-3.0030836308423523	59.48498738080121	1	-2.749342197635026	25.01300875874866	0	-3.8997719963315864	471.44498796026704	0.003990060996855616
117000	-6716.1499923734	-6393.886129158266	-322.2638632151338	-6393.886129158266	497.56305496020946	4452.537754232844	-233.2452036944071	0.009676344822016288	1.749024106865106	0.5870371801770299	0.003805632306297402	1.841263480770648E-5	1.0018782552493717	1	-1.8538624197096947	20.383742681213075	1	-2.650925848131478	37.8056866388774	1	-3.3985666224321704	56.6392223996764	1	-3.1186070349132695	19.19321662440437	1	-2.62884945233347	55.2472028556341	1	-1.9130872221152302	23.10799910721779	0	-6.058105899398006	497.56305496020946	0.00419835420410664
118000	-6725.099842846146	-6393.611971966984	-331.4878708791617	-6393.611971966984	473.48099433103783	4282.666135983749	-231.69853192241217	0.008922179666069934	1.749024106865106	0.7830144569787847	0.004212550996381494	9.841036692278989E-6	0.7369039523226023	1	-2.5206987816267405	18.969111649895794	1	-3.235717152256669	35.79500317734317	1	-2.829713691499573	45.908483896315	1	-2.9556102751339264	19.388673231172195	1	-2.6212055318763605	54.177921588360974	1	-2.68737481232456	24.9048574661866	0	-3.9850081929903145	473.48099433103783	0.003974705919102261
119000	-6722.215486744862	-6400.824425759562	-321.3910609852998	-6400.824425759562	471.11573503608946	4279.304529877471	-232.39609929144763	0.007781056816375193	1.749024106865106	0.5292510714706734	0.0036995458012662776	8.278226390801042E-6	0.7295311214488097	1	-2.152176326085278	23.744099119597326	1	-2.8777372444626175	36.88508913636375	1	-2.6677821104335817	47.05577988279988	1	-3.1781413150227396	26.84236181867886	1	-2.62271631448287	54.9360558470801	1	-2.6197340924335393	24.783432985895672	0	-3.887381512979543	471.11573503608946	0.0037299958590567553
120000	-6715.20533882592	-6395.690232557021	-319.51510626889944	-6395.690232557021	498.4306460417024	4441.1329854208525	-233.84472019720334	0.011119883037363247	1.749024106865106	0.6057784493443661	0.003232275380019431	6.479861884838169E-6	0.7065109808567847	1	-1.7819780682058677	22.50436695841697	1	-3.3044897147174472	35.61556074319851	1	-2.7964127010489133	53.41770327882055	1	-2.485150305472909	25.595604573846952	1	-2.6605486540769547	52.956862798371404	1	-2.0528893290172032	23.54134421132847	0	-6.167422642754811	498.4306460417024	0.003482083559460768
121000	-6720.272762067514	-6409.099142495807	-311.1736195717069	-6409.099142495807	454.20848926384133	4142.513185309322	-231.899372555893	0.012991553989330483	2.1634179508954645	0.6033516880839628	0.004083616304028511	9.390990906093212E-6	0.7084951110753283	1	-1.7325538409414045	20.974423083364506	1	-2.584833198610842	43.94937134999334	1	-4.281798506848045	41.1489711491347	1	-1.8045197199907004	23.474111803819273	1	-2.7709322450128813	51.57820457123361	1	-1.7011315720216516	21.40622418318753	0	-3.7948146334371473	454.20848926384133	0.004313117008554738
122000	-6723.484847404058	-6409.793214674029	-313.69163273002965	-6409.793214674029	462.42433704048995	4631.765536081317	-234.97188268033142	0.009656899358617294	2.1634179508954645	0.5955482186107479	0.0038068418636422172	6.181766403825809E-6	0.6712738141457781	1	-1.763462101906755	22.400182052018284	1	-4.205039216607726	33.739436026739554	1	-3.0699885159988636	44.71384210793573	1	-3.746682420070905	18.545972019144813	1	-2.8827573318817055	50.68203535499309	1	-1.8520567636068712	22.87776712216763	0	-3.7039704287633994	462.42433704048995	0.0037653879985961305
123000	-6709.37180743936	-6391.183476401424	-318.1883310379365	-6391.183476401424	480.49203286203925	4668.62579216818	-235.62852520833906	0.010213002624981548	2.1634179508954645	0.5523019960106637	0.0036385619833831082	4.947149167862755E-6	0.6074922932291623	1	-1.778509278499377	22.485702888662143	1	-3.6016646383009885	34.91369178952593	1	-2.7115048827986157	46.696775539526705	1	-2.783438593160188	19.61239757147099	1	-2.628078750921129	53.78672252928465	1	-2.146043705236643	23.787024147521315	0	-4.3897830210105795	480.49203286203925	0.003482331665497601
124000	-6719.317182067958	-6399.980081478999	-319.3371005889592	-6399.980081478999	484.3724364480535	4908.550337394014	-237.27931087122178	0.007818365404526571	2.1634179508954645	0.5928752826112447	0.003157616557191861	3.828105723818945E-6	0.6357641231735741	1	-2.6732562200866017	24.81668869666764	1	-2.98762794430507	36.51628838652404	1	-2.536632037942277	48.90972490330936	1	-2.172841980444157	20.648669206803763	1	-3.6336035575521883	47.26256402134781	1	-2.830872283394936	25.151246761477996	0	-4.685946421403248	484.3724364480535	0.00307732200182502
125000	-6701.88362103578	-6384.743938956266	-317.1396820795141	-6384.743938956266	467.4627336997545	4856.921049414639	-236.98365092705006	0.009358236701581148	2.1634179508954645	0.5563999170711353	0.003427593771698129	4.405556156515652E-6	0.635424742952293	1	-1.692851217323685	21.56377047675718	1	-2.4349404197773143	39.138005679499024	1	-3.031821732274995	44.880732570646664	1	-4.876747550186819	17.6387561190056	1	-3.5264057002992377	62.35308921881112	1	-1.7019566789410694	21.878823036150347	0	-3.7762789621734303	467.4627336997545	0.0034742742664257273
126000	-6712.83620908525	-6399.726401368518	-313.10980771673167	-6399.726401368518	466.41976033752667	4781.448406236799	-236.16738439270813	0.009011321977807393	2.1634179508954645	0.540043625188075	0.0034341305337573487	4.555463394473808E-6	0.6360550206942371	1	-1.7048815478284152	21.241736671846517	1	-2.526651738350827	38.474031190124485	1	-3.3780346063945457	43.55612182187739	1	-2.4434218427708303	25.506894289839178	1	-2.6265975410302396	53.85041354261038	1	-1.696279215143121	21.552084229646493	0	-3.7535316314418505	466.41976033752667	0.0034742742664257273
127000	-6711.444062672513	-6393.741472506644	-317.70259016586897	-6393.741472506644	456.91982048765476	4584.046707132509	-234.39676904868332	0.009136835794612228	2.1634179508954645	0.6920072126811179	0.0038529569976659666	4.664175953412414E-6	0.6214639795603386	1	-2.5820554416516215	18.880484454553386	1	-4.573207101345055	33.13173231569406	1	-2.5517691128485516	48.51481513093874	1	-1.826413974339614	21.744665812755294	1	-2.758348307314134	51.69883732187498	1	-2.441488187926873	19.14578062885218	0	-3.7355644719706573	456.91982048765476	0.0036244949956740495
128000	-6719.878732127463	-6408.707036457523	-311.17169566994	-6408.707036457523	440.9902609696627	4663.990567107399	-235.2901167682152	0.007963347035271925	2.1634179508954645	0.5779892192485663	0.0035901698959133576	4.093032903061193E-6	0.6193758155664075	1	-2.0045348611987484	19.936089135058797	1	-4.627087562431604	33.047993670278494	1	-2.9263891651998124	54.276227536072824	1	-1.7435377348661063	22.789687433302536	1	-2.6288805790313745	53.75456385308475	1	-1.9303253064512496	20.200405048344702	0	-4.516586001711607	440.9902609696627	0.003606963912600215
129000	-6721.798733954596	-6400.771113660268	-321.02762029432824	-6400.771113660268	469.02011495601795	4875.0243419993585	-237.00253741899334	0.008985943910625228	2.1634179508954645	0.6761078859964379	0.0036203748234884584	4.852037826150321E-6	0.698165880324574	1	-1.7862329551970573	20.66141433674088	1	-4.4260841997062474	33.3667840172685	1	-3.4389057157032465	56.81047515983641	1	-2.117214042665809	20.77705762602137	1	-2.6805291631829884	52.62515357242803	1	-1.8691538138854482	20.395263901167947	0	-3.817698842199931	469.02011495601795	0.0033883547467568943
130000	-6726.197825435392	-6405.887427102943	-320.3103983324493	-6405.887427102943	450.15855825187407	4896.930639361422	-237.09724374497696	0.008275485397629052	2.1634179508954645	0.6687786405814017	0.0035429433486135822	4.006036698388545E-6	0.6406664647816616	1	-1.8446591391818203	20.417314035482494	1	-4.356558537534452	33.481335226954585	1	-3.3964180743029257	56.630005872695165	1	-2.1304514630654445	20.745613707541743	1	-2.689320340044498	52.49735328039472	1	-1.946240310250153	20.154307982982495	0	-3.9384782104654956	450.15855825187407	0.0033337806423646733
131000	-6710.9917717519265	-6392.198682343073	-318.79308940885295	-6392.198682343073	469.692571140744	5006.319740210888	-238.85751609975483	0.0066270766818424766	2.1634179508954645	0.5395006831135158	0.0033198664448636497	2.5916963300125455E-6	0.5554210533058714	1	-1.7147523463044307	22.03034779494655	1	-3.116146739756505	36.12646885908441	1	-2.536609519846997	48.9104787285041	1	-1.7491944358091496	22.384584201550428	1	-5.123560971626382	43.56898883259612	1	-1.6969453364483928	21.74656341475425	0	-3.83832372688467	469.692571140744	0.002979064338556353
132000	-6715.988280217356	-6393.770605919654	-322.21767429770205	-6393.770605919654	474.56035788926056	5258.7029031284565	-240.05798262064314	0.008151411774431846	2.1634179508954645	0.5511772163969897	0.0031781342338642275	2.358384823262849E-6	0.5622515702202013	1	-1.6940480867550378	21.468169177907356	1	-2.5344732599094955	43.621002473782816	1	-2.5363809960279005	48.91817504992378	1	-1.7448252822921175	22.833100148006757	1	-2.992522703373684	49.98681103332916	1	-1.7224904809780812	22.140835451376883	0	-4.03616798722145	474.56035788926056	0.0027282247410825695
133000	-6731.129342002458	-6401.018130492349	-330.1112115101087	-6401.018130492349	466.4826944474705	5398.471359569524	-241.20010199441305	0.00705713497346593	2.1634179508954645	0.6662178628999335	0.003238300961947983	3.904466746444764E-6	0.6684560664911294	1	-2.659226313419386	24.791747219593187	1	-2.6991811878032177	37.585466915309574	1	-2.9327603901872594	54.314729672819844	1	-4.012709896222415	28.039309506104033	1	-5.020052080633803	67.84660019388726	1	-3.546597050931802	26.222807015817285	0	-3.75479009516119	466.4826944474705	0.0031567763033986105
134000	-6715.060674584589	-6393.099681571299	-321.9609930132903	-6393.099681571299	473.7661661627509	5161.831367712742	-240.3492091880926	0.006245974585840214	2.1634179508954645	0.6628068940261347	0.003409056999187371	5.377984956237551E-6	0.744252729258852	1	-1.845579872055148	22.79991584387646	1	-3.7661876105990704	34.56575589576066	1	-2.540567946600464	50.48590135556757	1	-2.578538319377406	25.78656080174681	1	-2.8301484052923698	51.07143142175214	1	-1.9866408977975287	23.348203425219978	0	-3.9981244985281092	473.7661661627509	0.003391253224438997
135000	-6719.704200878625	-6402.58449578239	-317.11970509623455	-6402.58449578239	438.82321359048143	5109.7910237385495	-240.1590193269286	0.006156196609702898	1.9277352685525206	0.5652590913521812	0.0035625353519375606	5.6433650443526265E-6	0.7359734301744089	1	-1.832162205345024	22.74336380328504	1	-2.8491808993701646	36.98754947133767	1	-2.5788584376037043	48.041444307035704	1	-2.4935749709163004	20.042976141388106	1	-2.6335637737362236	55.41847163928451	1	-2.7325963982318795	24.984057396618248	0	-4.7062640643465175	438.82321359048143	0.003287292562581559
136000	-6713.443065676947	-6389.257216679469	-324.18584899747805	-6389.257216679469	483.2305127017718	5528.123764229081	-242.37974698804308	0.008373478558303718	1.9277352685525206	0.6404491985829541	0.0029380799320016865	4.599589834367181E-6	0.8034440821405029	1	-2.1916051131386025	23.839957609770057	1	-2.4537456081936213	38.98186550320138	1	-2.539722629842853	48.81297346541211	1	-2.1193666517852447	20.77190378092329	1	-5.730362845947788	42.465846909729535	1	-1.741733270280096	22.300428776774595	0	-4.593563547106576	483.2305127017718	0.0028533238040096068
137000	-6717.155807694788	-6396.35835416977	-320.7974535250177	-6396.35835416977	476.88215752246293	5586.411364078156	-242.52122268682197	0.007081500440680752	1.9277352685525206	0.5936378001486103	0.0029951639285255584	3.549026125467672E-6	0.6825842187159166	1	-1.7794455107663298	22.490775481318963	1	-2.909150021287814	36.77575267651373	1	-2.8061184577921083	46.05048569114267	1	-2.7952845172495846	19.59635297609962	1	-2.714858959970366	56.92920791216842	1	-1.7344255230983263	21.038373681924497	0	-4.160082272137338	476.88215752246293	0.0027809814332981544
138000	-6730.898607655043	-6405.514981346459	-325.383626308584	-6405.514981346459	478.8540661394585	5297.7923593755095	-240.65248981078537	0.00679541686344321	1.9277352685525206	0.5379241958143489	0.0031491936510875005	4.0105083064752925E-6	0.6476132130565219	1	-1.8231141273053955	22.703759995598038	1	-2.812458873361038	37.12401393711636	1	-2.7400062642940743	46.48657738284046	1	-2.0831962433858013	20.860735859196982	1	-2.8309901203883943	51.06481572884085	1	-1.712594752819758	21.23760415326099	0	-4.280020437343875	478.8540661394585	0.003017394497312861
139000	-6719.058708889536	-6403.658321540656	-315.4003873488797	-6403.658321540656	484.1252228045174	5088.322838762948	-238.98422512770074	0.007095563802148986	1.9277352685525206	0.5772796711715737	0.0030869477137016785	4.102599335573796E-6	0.7319547056463	1	-3.255840901089817	25.746318879025367	1	-2.3334990121602237	40.92549874267904	1	-2.549352925142114	50.71541909987416	1	-1.834881743944982	23.656308804627024	1	-2.6362250262412674	55.50263245692438	1	-2.2713681001832557	24.083681683667653	0	-4.665579607018575	484.1252228045174	0.0029674777941546063
140000	-6713.101992738607	-6392.928069604435	-320.17392313417145	-6392.928069604435	494.39274339113564	5215.570627812496	-240.72319081226644	0.009771054128041598	1.9277352685525206	0.5864411096111274	0.0033728313392898676	4.828453417397802E-6	0.7110516168597019	1	-2.565928363935466	18.903435200975448	1	-2.5884496920875057	43.971714771055154	1	-2.95175230244984	45.25492922830575	1	-1.8064982450575873	21.857317072854794	1	-2.9629417767368866	50.1618418031128	1	-1.7077708155570928	21.29783603695562	0	-5.678240580984193	494.39274339113564	0.003472647140106986
141000	-6701.794933238178	-6387.658088103661	-314.13684513451676	-6387.658088103661	473.53168255417944	5108.031838958188	-238.84206058394068	0.008261100652356806	1.5902180447820373	0.5526291297349097	0.003395367690209314	3.903821795814993E-6	0.656784812381184	1	-1.8333731611002837	20.45998368065095	1	-2.7720177721711226	37.28112230389213	1	-2.724549748953621	52.85849298895757	1	-1.7547398182791767	22.296656130223894	1	-2.6599154378881327	56.06823982669197	1	-1.6964936174038237	21.725929346728687	0	-3.987318513548575	473.53168255417944	0.0034157140748029406
142000	-6706.121919034473	-6394.00480494136	-312.1171140931133	-6394.00480494136	443.0872022079118	4646.426256457938	-236.34488080529826	0.011338281490451005	1.5902180447820373	0.6114014091893304	0.0032903169070172124	3.7936870081652884E-6	0.651985846620383	1	-2.142723328444605	19.62159242500207	1	-2.4698996037249836	43.13651942555487	1	-2.688620580535501	46.878314186238065	1	-2.1273693986205444	20.752882114417176	1	-3.4426222078904987	47.9341172509067	1	-1.782360178562497	20.75030809285785	0	-4.352652918045337	443.0872022079118	0.0032229119943513354
143000	-6710.224350211185	-6398.744514529468	-311.4798356817171	-6398.744514529468	448.88755449570874	4630.197158862806	-235.27924709865874	0.00756669174998565	1.5902180447820373	0.6355940566742269	0.0039046128782689498	3.872998387912931E-6	0.5623503743628645	1	-2.8541277546169876	18.52436065393294	1	-3.098197231659089	46.33082627931139	1	-2.6484983654853496	47.23270539615017	1	-2.774254709474614	19.624908583635367	1	-2.840825604077735	50.98852753909758	1	-1.797304536796333	20.67895286263636	0	-3.997430559631815	448.88755449570874	0.003711399211893003
144000	-6715.701643908449	-6404.884929966362	-310.81671394208763	-6404.884929966362	495.8454138688217	5116.983352558563	-239.04050316297776	0.008702532210598244	1.5902180447820373	0.5636369891944563	0.003093830516618278	2.298588940224542E-6	0.5363100751037343	1	-1.8101814267474017	20.553732946800647	1	-3.46182190910297	47.577502946583635	1	-3.7559724718220013	58.05783802620515	1	-1.755923736600451	23.04094433220209	1	-2.6194921559013347	54.48058352235229	1	-1.8498517270729773	22.868719462797046	0	-5.848459153805173	495.8454138688217	0.003005301885282008
145000	-6710.806126739186	-6397.131046163113	-313.67508057607307	-6397.131046163113	490.1701917240017	5222.530209014422	-240.02770352905566	0.008828533286219799	1.5902180447820373	0.5637251767173976	0.003403853649137863	3.907809057492491E-6	0.6171851414867678	1	-1.7023240418414403	21.278862862523614	1	-2.394129778480259	39.54002353469	1	-2.541418316102922	48.764576468947546	1	-2.5802043043164122	19.905702557899893	1	-3.4635489140616884	47.85649092331644	1	-2.6052072621819	24.756860750053367	0	-5.220905308879609	490.1701917240017	0.0036636622924151483
146000	-6707.256165847052	-6398.876888979669	-308.3792768673827	-6398.876888979669	474.8439207433307	5030.81530054752	-238.32413144836602	0.00879949122952784	1.5902180447820373	0.5250851643982626	0.0031913064501558033	3.1100491929139587E-6	0.5784323649676187	1	-1.704026539396477	21.253658711825715	1	-2.3685061514446324	42.03914366469555	1	-3.614813024735266	57.52189344248915	1	-2.611222809540817	19.858508088161724	1	-3.017869088883484	49.84274578896873	1	-2.489059492407581	24.537375604297257	0	-4.05028985299684	474.8439207433307	0.003214823953290414
147000	-6728.39254138898	-6408.63033155276	-319.76220983621994	-6408.63033155276	446.2792469099132	4781.028970565978	-237.93913185571995	0.006263786189340915	1.5902180447820373	0.6272154445060425	0.0036247395928613083	5.4691916373633595E-6	0.7199531554618664	1	-1.7623398028237927	22.393467056021972	1	-2.448307268155887	39.02561805168454	1	-2.9769919080725074	45.13310157720747	1	-2.0659349719373234	20.90492804028824	1	-2.6232663753842536	54.02470751386692	1	-2.930388363463549	18.48708209936146	0	-4.139521685458231	446.2792469099132	0.0032237572694247506
148000	-6718.968626872057	-6395.788881633094	-323.1797452389627	-6395.788881633094	479.6053958185436	5100.831023287741	-239.95706495190538	0.010133068418113952	1.5902180447820373	0.5685432374503351	0.0034358189503674217	3.302865660328789E-6	0.6048130039227421	1	-1.9702787528972492	23.242365833880974	1	-2.3780641180110678	39.73693081103573	1	-2.8495060544473425	45.79389144618822	1	-1.8224031933609621	21.766140448333843	1	-6.078798799429953	41.89228900933769	1	-2.3394684601746274	24.232706360538046	0	-4.32923278963359	479.6053958185436	0.0029522069889764916
149000	-6718.875426735603	-6393.456843824636	-325.4185829109662	-6393.456843824636	466.2866244755252	5024.052758414018	-238.65603852065345	0.0069394132271747054	1.5902180447820373	0.5818988695664633	0.0029933022103292633	2.937389199561245E-6	0.6435592385012208	1	-2.0396437995708396	23.44763730078591	1	-3.280607888537203	46.982222612156555	1	-3.1313092202536756	44.45873303392081	1	-1.7909751005110495	21.95837421707417	1	-2.6422608629017583	53.34568200484041	1	-2.150957786471032	23.799308949739128	0	-3.75091780372913	466.2866244755252	0.0025219748426638334
150000	-6717.292816550935	-6383.71262740128	-333.5801891496547	-6383.71262740128	472.8598561182463	5111.844850278648	-241.65892684029734	0.011362952347940082	1.5902180447820373	0.6825833026484547	0.0030375217851389504	4.023196255784468E-6	0.7468126349070218	1	-1.700254019725642	21.838263056028016	1	-2.591639001904684	43.99129715533694	1	-3.095826725505848	55.22157462069731	1	-2.2856331437249158	20.413726554899938	1	-2.7219715645787796	52.08417706804218	1	-1.7278573364963294	22.18977906099888	0	-3.957437920119988	472.8598561182463	0.0025061367117094504
151000	-6736.896410516627	-6401.4414355257395	-335.4549749908875	-6401.4414355257395	504.7387753075326	5462.359106980841	-241.6100513355707	0.007822286611715518	1.5902180447820373	0.6687161821658972	0.0026799212709276493	2.8255296793544148E-6	0.7391855758148048	1	-1.7056082008079974	21.23193830610243	1	-2.389403029140753	42.333472673577226	1	-3.3274714126656395	56.32879039971723	1	-2.760017923515497	19.644429493093348	1	-2.9824005220772527	50.0458274303735	1	-2.9075806654232563	25.277506175584996	0	-7.0300758418020095	504.7387753075326	0.002135996145181515
152000	-6726.844613555532	-6403.794499048119	-323.0501145074128	-6403.794499048119	447.12331009478373	5041.617653830873	-238.31028535487886	0.007868998990627336	1.5902180447820373	0.5581543481303322	0.00311192438797424	4.032183898993242E-6	0.7252006809273795	1	-1.897404709945743	20.237218791740965	1	-2.3984993882747485	39.49130397936395	1	-3.061895123246285	44.74867866846091	1	-3.828150963127819	18.471419102845374	1	-3.713903611380097	47.00187581818008	1	-2.2874217658235727	24.11948934401852	0	-4.090412341840134	447.12331009478373	0.002713487442689699
153000	-6733.326846509699	-6402.5541277831	-330.7727187265996	-6402.5541277831	517.9469118234865	5821.784494777095	-245.0349593902727	0.0057058980791964906	1.5902180447820373	0.5212052319744015	0.003136368081639511	2.4820962898345374E-6	0.5792751633733852	1	-1.8269637444079023	22.720764366371252	1	-3.6034533326649187	34.90977211306126	1	-2.545132822261568	50.611690615848254	1	-2.622060539536236	19.842243569342937	1	-3.5089756864197668	47.69164699905783	1	-1.958561166158246	20.11968748123364	0	-9.206889345605092	517.9469118234865	0.0027119898518307667
154000	-6714.460724508707	-6398.093248930709	-316.3674755779988	-6398.093248930709	472.48479631755436	5318.128106115427	-240.49439604584663	0.007490187512243683	1.5902180447820373	0.5502632720367038	0.0030157081777169256	2.363851061217131E-6	0.5703266436989302	1	-1.8818397228645505	22.94197687341101	1	-2.457522212511872	38.95208972568729	1	-2.5279144550481814	49.94218434748095	1	-2.5587200103385013	19.9389716824547	1	-3.1352987627600393	60.322386268823365	1	-1.9209272438716933	20.228413922534095	0	-3.9414548549988107	472.48479631755436	0.0026274724956491338
155000	-6727.111229085833	-6406.846620774549	-320.2646083112836	-6406.846620774549	505.2027280239901	5534.261079793641	-242.29807468774092	0.006722672488331431	1.5902180447820373	0.5702449177247667	0.0032129054990568577	2.5036044783437382E-6	0.5548525737375565	1	-2.0126141226821987	23.370122435521488	1	-2.345691787514711	40.306693660709364	1	-4.576807806889068	60.77152320318697	1	-2.479360609029764	25.583429595008536	1	-3.403207571838138	48.08340430338966	1	-1.7782828904771788	20.770870274708898	0	-7.098157197163397	505.2027280239901	0.0028996817369155627
156000	-6718.3951674471855	-6400.291045647087	-318.10412180009837	-6400.291045647087	501.5459652924809	5148.600607351712	-239.2156163644007	0.007518733445043114	1.5902180447820373	0.5616166054374689	0.0033589948625509453	2.9348756702749944E-6	0.5787626386929053	1	-1.816276654578559	22.67295871723384	1	-2.619178707406671	37.96060334776519	1	-2.6762461202139893	52.426960973464126	1	-1.8009309552681017	21.891946885959495	1	-4.163870419465447	45.713135336581466	1	-3.1224558201716475	25.614365787737743	0	-6.5786682731228385	501.5459652924809	0.0031031316812134874
157000	-6712.687678779507	-6400.990022251075	-311.6976565284324	-6400.990022251075	460.41655750756166	4816.277479614098	-238.67054672087403	0.011658089002984685	1.5902180447820373	0.5465627054416089	0.004062558577281027	6.040052779746935E-6	0.6890837423338577	1	-1.7377616028891856	22.230394350012347	1	-2.378034123758945	39.73733007403946	1	-2.603783975890327	51.6272497580662	1	-1.8881225398070023	21.464627463661653	1	-4.529744444692832	44.82083869959395	1	-2.9163971129332857	18.503595586644096	0	-3.7019105631519844	460.41655750756166	0.0036778527507760543
158000	-6699.664870319186	-6397.213007799272	-302.45186251991333	-6397.213007799272	467.33882815783676	4888.298382769327	-237.19028089596685	0.007650502351834149	1.5902180447820373	0.5524297399039183	0.003335343133653746	2.6703663441851938E-6	0.5672541674423595	1	-1.8278738098462917	22.724750309603017	1	-2.490632248267181	38.70920280460994	1	-2.5301757682242636	49.17564879074269	1	-1.7790378943056442	22.04798978738596	1	-2.8941371300470013	58.68881552168229	1	-2.043227874711345	19.902348657714494	0	-3.7733662312479797	467.33882815783676	0.003251326154236013
159000	-6706.7386597903	-6398.324387844815	-308.41427194548476	-6398.324387844815	460.73862089115335	5024.154438336808	-240.03371915144166	0.01089345546266279	1.5902180447820373	0.6085557117148821	0.002979996017885628	2.559754641723831E-6	0.5986968987706255	1	-1.7617930343675754	22.3901766988781	1	-2.448970968243767	39.02022108412661	1	-2.527524101755298	49.90939363223635	1	-1.83787266919592	21.686082672124957	1	-2.6259773129656545	55.120788434016035	1	-1.8444240182459994	20.484348337710543	0	-3.7011992465820476	460.73862089115335	0.003082059501220203
160000	-6714.010131650477	-6393.746785246449	-320.2633464040281	-6393.746785246449	484.17168215424516	5199.336773280709	-240.1799591511354	0.006584096906660004	1.5902180447820373	0.6439839072716849	0.003007139365522922	3.298344034744939E-6	0.624767306941244	1	-1.9555991707702702	20.065341105068633	1	-3.2493406913302616	35.758854687562405	1	-2.729677558586155	46.56092645284494	1	-2.919220885969991	19.434355159452977	1	-2.7454328230175875	51.8287952342433	1	-3.956362692558181	26.758776952734106	0	-4.669391739339778	484.17168215424516	0.003223693976339525
161000	-6723.172298459849	-6396.863977316726	-326.3083211431229	-6396.863977316726	460.72290476763396	5305.93289424607	-240.56201331682195	0.008471172800925006	1.5902180447820373	0.602009484351581	0.0031397188750526633	4.3810788556315574E-6	0.7018287722518067	1	-1.7410564569970055	22.25441156177056	1	-2.3434054593909357	40.36879467741553	1	-2.586384874656299	47.93410645410766	1	-1.8764302043173218	21.512046758080604	1	-2.78691779223775	57.74296761826179	1	-4.485291692543735	27.396925921496443	0	-3.701224685183144	460.72290476763396	0.003001991491209181
162000	-6712.6741347118805	-6390.286671386278	-322.38746332560294	-6390.286671386278	472.55478081097726	5397.610373876851	-241.8323060248298	0.009139184511526477	1.5902180447820373	0.5741270358342102	0.0029162212521570995	3.0190745190805E-6	0.6534152646107578	1	-4.715540623636438	16.871278230743446	1	-2.3749628756723675	39.77897156288051	1	-2.965746250270275	45.186909587063084	1	-1.749452441451742	22.93873404569416	1	-2.712577188791314	56.899292763085796	1	-1.6986193141128398	21.46494211451944	0	-3.9443991716914333	472.55478081097726	0.0026769830889437313
163000	-6705.648898232008	-6391.152465155727	-314.49643307628054	-6391.152465155727	476.431500363529	4760.287124210882	-236.13361037780345	0.007791029809510162	2.251391827932461	0.5819383194400656	0.003298176777440462	4.432944768399653E-6	0.6862402255388544	1	-4.822071220009267	16.798967872359952	1	-2.3882554287913638	39.608478749561996	1	-2.8242218440484477	45.94098940184881	1	-1.79432284471322	21.935321036347315	1	-2.686531687867351	56.52892558337149	1	-1.7028927174184254	21.372943296424346	0	-4.134559413890422	476.431500363529	0.003222566720505086
164000	-6723.46156724016	-6395.567957564957	-327.8936096752027	-6395.567957564957	674.0997459667136	5414.496968753741	-241.23692520881258	0.0078294968791263	2.251391827932461	0.7372957253448104	0.0027799521758541737	3.823743129884919E-6	0.6918940191782571	1	-3.9848614057208867	17.415887452009105	1	-2.347883125616596	41.641769201370295	1	-2.5393358438181157	48.824430671657595	1	-1.8097474666833546	23.508104077496984	1	-3.2246124040897683	60.83381611713185	1	-1.7243007143370255	22.15783599307567	0	-4.126863125262643	476.2931046366097	0.0028728174179917837
165000	-6716.872511522512	-6401.73063131528	-315.1418802072308	-6401.73063131528	471.77825252178934	5063.706318034199	-238.58011587534875	0.008711711323834206	1.7019196304667992	0.5796660078588408	0.0029822321613248055	4.19900833618377E-6	0.7263027403330258	1	-4.105637154053314	17.319175297786096	1	-2.3482848402524477	40.24305526243624	1	-2.5744952325112482	48.10731254220409	1	-3.204679278300742	19.09541995065702	1	-3.1270578902321557	49.273201650581065	1	-1.7065894265650463	21.95651759792828	0	-3.7172195696154793	464.0796391786084	0.0029652359254696455
166000	-6713.814616469189	-6399.675012591879	-314.13960387731	-6399.675012591879	585.4983225143809	5650.064531170584	-243.21460970347084	0.008095821494584807	1.7019196304667992	0.5506440717875413	0.002990790887037398	3.2710483071264507E-6	0.6761378537629621	1	-2.9049916491126684	18.463298524846785	1	-2.5379254102284943	43.644659320899905	1	-2.5288921310201555	49.2505430181288	1	-2.315101412752403	20.356883797542245	1	-2.6871393837349635	52.528242003875555	1	-2.006142780060472	23.406988612698118	0	-4.409334467993272	442.3339934939977	0.0029481604745654646
167000	-6721.187831758972	-6397.518942619243	-323.6688891397292	-6397.518942619243	544.3624245254314	5606.507820349312	-242.7010865461002	0.007710659259236839	1.7019196304667992	0.5384886621324892	0.0031737423684969077	3.782316980501532E-6	0.6661360543669492	1	-2.5982594731944157	18.857660548642524	1	-2.870233169085752	45.410674428462066	1	-2.549952151609606	50.72937847721628	1	-2.8127664564095785	19.572862355503506	1	-2.6585649591772524	52.993987595783196	1	-2.6338322734734025	24.80904913614881	0	-3.7307787251103344	457.22124643243035	0.0031923518014207314
168000	-6716.371752173789	-6390.754111764581	-325.6176404092084	-6390.754111764581	543.9536212550065	5780.29135060069	-243.93305029889223	0.006788476118855751	1.7019196304667992	0.7318660556198976	0.002745549276227922	2.9096886582472472E-6	0.6563742538232639	1	-2.904826864407548	18.463493936197814	1	-2.8565326752959477	45.35027874740724	1	-2.5269043070600334	49.847496564693095	1	-3.1442234753421934	19.16374645108817	1	-2.719499893725758	52.11279353761234	1	-2.3667774814659035	24.290485402819012	0	-3.734879205125283	465.3804987732119	0.002800301836607163
169000	-6722.74569443997	-6405.939009387712	-316.8066850522581	-6405.939009387712	548.1844826467029	5542.533441275482	-242.1739006740387	0.00732692347814576	1.7019196304667992	0.5942963840712167	0.0032016573003623445	2.809343188546505E-6	0.5782599571951693	1	-3.469002344405342	17.867984273773697	1	-2.6730089765454936	37.70280903819361	1	-2.870427912850073	45.676805567491854	1	-3.8016689924633837	18.495457972596046	1	-2.9807147165723187	59.33099043301258	1	-1.9077985169645555	23.089363434603346	0	-3.797191106102964	468.2906516986178	0.003308406307112073
170000	-6721.516779749435	-6405.839666735068	-315.6771130143672	-6405.839666735068	503.47630062980124	5375.749477577783	-241.3454258057812	0.008779874885909098	1.7019196304667992	0.570698623250921	0.0033163473002972036	3.2860734326733543E-6	0.6018537805578978	1	-3.0727796674936565	18.27178004951566	1	-2.3936818201518495	42.38667520867717	1	-3.4892474410551824	43.197916853602955	1	-2.293809796152379	20.39778700790528	1	-2.6680994019719906	56.22239107730427	1	-1.8223911459081221	22.75043636552324	0	-4.084736843113006	475.51312665185037	0.0031850381064936046
171000	-6710.224104368911	-6400.114068969212	-310.1100353996989	-6400.114068969212	534.6009380646838	5588.3292877672075	-243.36036437732577	0.005941678197555069	1.7019196304667992	0.6244645420507657	0.0031631532898849964	3.318284219778015E-6	0.669251985455129	1	-2.264475577744964	19.386225446476494	1	-2.344080977042087	40.34975200438263	1	-3.2084738558418477	44.15732472433331	1	-1.9332173162247406	21.298321923579582	1	-2.730258113067464	57.12275667252626	1	-1.8906109261025659	23.02724729861937	0	-3.925664632269025	472.1021229483363	0.00309775651824831
172000	-6708.927748921505	-6397.47905610012	-311.4486928213848	-6397.47905610012	481.1378685146653	5095.873307094955	-238.72728121540948	0.008028310582705181	1.7019196304667992	0.5103760021005711	0.0032086551492087477	3.6146078544434438E-6	0.6751311478599098	1	-1.8011374809202254	20.592910983038074	1	-2.3817818883587245	42.23357749375153	1	-2.9270904128724755	54.28047885390862	1	-1.8206262238526922	23.575020152152568	1	-2.741152944468948	57.252024086685516	1	-2.93629745600167	25.32389905040154	0	-3.7009145973691164	461.30223635192453	0.0030980117854761224
173000	-6722.648386778046	-6404.154597170329	-318.49378960771674	-6404.154597170329	506.0687624326106	5129.109645052914	-239.82292126508304	0.00649185532440252	1.7019196304667992	0.5509998377660958	0.0035781180794609464	3.300878758714671E-6	0.5938710017382038	1	-1.7347537526759882	20.958277660347953	1	-7.11249737453765	30.05346093773986	1	-3.8734314290927605	42.11612614398689	1	-1.9085351321269535	24.004296784611583	1	-2.85915100504681	58.40303680892442	1	-5.176503965789548	16.616053851692982	0	-7.226913388538522	506.0687624326106	0.0033677118446564912
174000	-6734.405597647155	-6408.290419952686	-326.1151776944701	-6408.290419952686	529.6364749123945	5241.664962253247	-240.375393248979	0.009096636386541724	1.7019196304667992	0.5989308786061235	0.002625047420013772	2.4884917177332475E-6	0.6693069581837462	1	-2.2735094274096963	19.369917359207385	1	-2.5773109218422396	43.90241339073464	1	-3.1501870182080034	44.38310731695872	1	-1.7694279195839024	23.196014943460575	1	-2.996722026618098	59.44161875053557	1	-1.7698202344076612	20.815302844014692	0	-7.2474820782169385	506.2057724324045	0.002394483424746821
175000	-6726.056605476626	-6401.7960692792185	-324.2605361974078	-6401.7960692792185	453.2042315050047	4849.290003814673	-236.7018135264614	0.008624835653181782	1.7019196304667992	0.6681676090953074	0.0034716662619232743	4.4128677659292066E-6	0.6772463617208602	1	-2.1660632238403874	19.573980630890755	1	-2.603788510761002	44.06488694794473	1	-2.844563373282765	53.75415902047501	1	-2.0368521587179194	24.46653485625553	1	-4.0845234530459065	45.92272097041146	1	-1.7139370688692972	21.222450882417363	0	-3.82422700690747	453.2042315050047	0.003162254957911955
176000	-6723.1126686980615	-6402.614718974854	-320.4979497232068	-6402.614718974854	470.154888905041	4754.593597382192	-236.13108300663131	0.007712764701451362	1.7019196304667992	0.6003914587060464	0.0036627322690953703	5.1602903446558035E-6	0.7107527398505834	1	-2.1099601190673383	19.690767924451702	1	-2.564646689451755	43.821806573843475	1	-3.9241555868673896	41.987392717260796	1	-1.7970987845274646	23.42341342065053	1	-2.7857230283957506	51.442993955167054	1	-1.7043068958630727	21.349073701149294	0	-3.8534567164057383	470.154888905041	0.0033596518005831093
177000	-6746.22196080361	-6416.806895950143	-329.41506485346684	-6416.806895950143	521.1393673863696	5313.313608673693	-240.4622772534497	0.007971566460714662	1.7019196304667992	0.7516157495829023	0.003371749108416447	5.1989009767861275E-6	0.7650317662819863	1	-1.768140579259539	22.42763675457739	1	-2.7146230141225773	37.518363350237856	1	-3.1556062841672166	44.36163281931518	1	-2.8411388827378277	26.279006604859795	1	-2.6267590821746847	55.15755025970827	1	-2.0720638947584273	23.594102522116113	0	-3.7082198974381573	459.19926509372004	0.0029450169636491947
178000	-6740.573418643107	-6413.358240994526	-327.2151776485814	-6413.358240994526	477.2378394894223	5287.514834554031	-240.53514930003402	0.0068616905132673715	1.7019196304667992	0.5780687543121443	0.002854811171385291	3.1979727113605577E-6	0.6819910345413424	1	-1.6999395267257373	21.832562549937997	1	-2.733543061522807	37.43812965116075	1	-2.87230013464478	53.937348658099964	1	-2.5930231407011695	25.815327080805023	1	-2.741686858536087	51.86778572892711	1	-2.1469659787996838	23.789334360615324	0	-3.7305099473749865	465.09832255948834	0.0025258020274287873
179000	-6733.92816519622	-6401.92194839989	-332.00621679632945	-6401.92194839989	459.9214015373192	4936.322740973636	-237.62618898491624	0.009160433417632294	1.7019196304667992	0.6292329439583272	0.0031244412350123776	4.031339743015611E-6	0.6993386664297012	1	-2.6057689981186423	18.847161698414446	1	-4.9268188253848555	32.602725527267005	1	-2.883783877663057	45.60406474773928	1	-1.7418477160951673	22.656790034877186	1	-2.850353255164869	50.91633238087061	1	-1.788791912387564	20.71886997546015	0	-3.703784848142983	459.9214015373192	0.0026166362937326284
180000	-6729.485253480747	-6398.927495795894	-330.55775768485233	-6398.927495795894	468.99794005778597	5268.766116173667	-240.25171696046385	0.008481708997640027	1.7019196304667992	0.6456882665384676	0.0034613090027689458	5.471760045850499E-6	0.792593402976966	1	-3.9855803052872663	17.415302731718253	1	-2.6272052591660637	44.20252758362175	1	-2.660242776705241	47.12334797672624	1	-1.7515411116643147	22.34428373622396	1	-2.6737432642400263	52.73047461746678	1	-2.4604652126409543	24.481232996061447	0	-3.817046774167928	468.99794005778597	0.002830735118748101
181000	-6736.689906942796	-6393.41542747332	-343.27447946947586	-6393.41542747332	462.1943321022798	4949.481202437294	-242.274177966485	0.012930549572311526	1.7019196304667992	0.7347285258042443	0.0033130969628563933	7.989377383292726E-6	0.9434843986261566	1	-2.7136989030469607	18.701391840335905	1	-4.482643224282496	33.27527635248606	1	-2.654223069865653	52.2084890318217	1	-1.8507177343288486	23.739892277049428	1	-2.7244688042025196	52.055628589426284	1	-4.019441267376857	26.83772567588301	0	-3.702952334087881	462.1943321022798	0.0026958498065365764
182000	-6722.933103282445	-6391.989442574091	-330.9436607083538	-6391.989442574091	479.5989561130135	4994.423901722268	-238.30263187395641	0.007115320517586607	1.7019196304667992	0.6036530691487253	0.0035027306360728315	5.4682906006406885E-6	0.7489097816996769	1	-2.666845584072155	24.805311458930035	1	-2.5608668256350553	43.797351730145515	1	-2.860240696512137	53.85856142153206	1	-1.767195753323193	23.173514991013754	1	-4.3184194361371615	45.32240831156715	1	-1.6983943384861697	21.79608401956601	0	-4.328802795715555	479.5989561130135	0.0028515207040102465
183000	-6726.7623397041425	-6400.1979372943415	-326.56440240980106	-6400.1979372943415	453.2725469133959	4699.566663417683	-235.62584858533776	0.009655173389547713	1.7019196304667992	0.6455800821201577	0.0036885010230160785	4.668644079900016E-6	0.6624061552020651	1	-1.7081600276360218	21.954911955761375	1	-2.346320020509718	41.602319177775485	1	-2.603753796969049	51.62685483076911	1	-2.042565755786697	20.96683488524771	1	-2.784884694611968	57.72262186252196	1	-3.0759130421184713	18.321401483146193	0	-3.8220972407573495	453.2725469133959	0.003105621745899275
184000	-6735.615819804507	-6400.403301131208	-335.21251867329886	-6400.403301131208	490.4055900661121	4825.046435453185	-236.5060712439364	0.008751075851586534	1.7019196304667992	0.6706113856715977	0.003709063750450343	4.5214136265082745E-6	0.6468278004926231	1	-1.843814170743078	22.792612017830248	1	-2.3999997974279617	42.46200080257569	1	-2.7518881465510407	53.08085705968679	1	-1.815679152419166	21.80342948450088	1	-3.2118209950672103	48.876276680515666	1	-2.378262620285259	19.247350885404863	0	-5.24491745277949	490.4055900661121	0.0029628714682896086
185000	-6728.963418465161	-6396.374891701304	-332.58852676385794	-6396.374891701304	475.2242241199833	4716.819457815558	-236.26374513332408	0.007177697418526379	1.7019196304667992	0.5859243406367892	0.003811812670697571	1.1399161115256469E-5	0.9195741985377248	1	-1.9358660321168517	23.13170205609996	1	-2.4892996295937904	38.71842504171011	1	-2.980113306572574	45.11829689185309	1	-1.7452272120971408	22.472061669996204	1	-2.794765004437449	51.36345340079668	1	-1.9678003077926054	20.09429337293384	0	-4.069673110367282	475.2242241199833	0.003147369382059558
186000	-6733.053935151664	-6401.746327440611	-331.3076077110529	-6401.746327440611	475.7056642643512	4919.344495822825	-237.38783570295215	0.007749041220307411	1.7019196304667992	0.6318510281332405	0.0033535006749755084	6.4209435798869956E-6	0.7971694458581533	1	-2.11109268261195	23.640167917960834	1	-2.8705653883720013	36.91053736538032	1	-2.5370311405965507	50.37438490044049	1	-1.7962702261150225	23.41755378191426	1	-2.6896669166140104	52.492491053894916	1	-1.8310024456177116	20.53599291469582	0	-4.094938219747327	475.7056642643512	0.002820290976085473
187000	-6734.32047557285	-6396.135231891056	-338.18524368179453	-6396.135231891056	465.4144335541164	5012.967078287831	-239.82273983542908	0.010821402707047885	1.7019196304667992	0.6076122957407841	0.0036496956272841544	7.168202195073631E-6	0.8075155467390974	1	-1.712388862792914	22.004780884444074	1	-2.3537946299879047	40.12450416224012	1	-2.961723808897455	54.486405532840365	1	-2.805551192013756	19.582530740358166	1	-2.7063436282560263	56.81572874360305	1	-1.7080252367996105	21.294384564732766	0	-3.735424698749567	465.4144335541164	0.0027974792952853763
188000	-6731.8831533249795	-6407.238590278123	-324.64456304685626	-6407.238590278123	464.31200494052484	4902.564093668094	-237.16965081477463	0.008676127806565995	1.7019196304667992	0.5613273249814617	0.003157104381752885	4.532949563068893E-6	0.7583479816632018	1	-1.832418443457977	20.46367477037247	1	-2.3975013980018502	39.502278029278095	1	-2.5913505938524457	51.45776379126604	1	-3.1812469604828935	19.121703301608054	1	-6.142476569022472	41.79145569961633	1	-1.6984119684547248	21.796595054167508	0	-3.719908003803046	464.31200494052484	0.0026468452978746014
189000	-6707.399561039391	-6388.07693531789	-319.3226257215011	-6388.07693531789	450.09036969104045	4845.618896275914	-237.07071899338666	0.007322855740916704	1.7019196304667992	0.6273977498974799	0.0032386193837649975	3.1871723177290315E-6	0.6331954905365521	1	-2.150899553748344	19.60476274108572	1	-2.357958686788516	40.045531697674825	1	-2.5879564434724163	51.40885245473605	1	-1.744732657995893	22.830338101948115	1	-2.6195184663754043	54.45383257115687	1	-1.7199442822032036	22.115947403936357	0	-3.941471279516512	450.09036969104045	0.0027307517069817726
190000	-6727.662103154606	-6399.275606400301	-328.38649675430474	-6399.275606400301	503.2091384403937	4971.559992358223	-237.71461196085477	0.008238830772035244	1.7019196304667992	0.6515513524926895	0.0031579562338133315	3.947382488069467E-6	0.6825812181588865	1	-1.9799860535729024	19.999446216480205	1	-2.4302899240000104	39.17890830719195	1	-2.8490067320864183	53.78398461183761	1	-2.1856191361275377	20.620479191316505	1	-2.863661284187957	58.44091900196035	1	-1.7460081092875637	22.33113127730162	0	-6.810068007631516	503.2091384403937	0.002720145851958162
191000	-6725.031700656768	-6405.16449896416	-319.8672016926088	-6405.16449896416	475.5551973425987	4775.667905100549	-236.23772140252535	0.00939412002578329	1.7019196304667992	0.5820577227507902	0.003455079870616374	4.547129017677875E-6	0.715520097829244	1	-1.8541776763913087	20.38261089164049	1	-2.3855511632499016	39.641267044615205	1	-2.6865115229615553	46.8957075255202	1	-2.018445534936505	21.033514311601113	1	-2.955244375961763	59.1502250358926	1	-1.8397451491822718	22.8264453446497	0	-4.0869548376969	475.5551973425987	0.0029602650816932595
192000	-6730.550757360178	-6402.323666323556	-328.22709103662277	-6402.323666323556	451.7577855465536	4693.653487525009	-235.36538573507607	0.00892167904694178	1.7019196304667992	0.7528960395684836	0.0038213035640591517	4.7513381198777E-6	0.6397573873482083	1	-2.3412249909738954	19.251920747222236	1	-2.8762036487256317	36.890515232229426	1	-3.2014595703104916	44.18391129912744	1	-2.5933865473102404	19.885527257233193	1	-2.695926227889652	56.66937488017264	1	-1.6955765952446542	21.63081348511774	0	-3.8737638305041946	451.7577855465536	0.003226962057085149
193000	-6730.966149081123	-6398.784425072192	-332.1817240089312	-6398.784425072192	472.41479825591773	4928.712239494018	-239.65167191100352	0.011418375560745585	1.7019196304667992	0.6350060619106643	0.0032471442527789085	4.292465907923553E-6	0.7001364273477293	1	-2.8445137924901482	18.536074503901734	1	-3.0554732549835397	36.30564149652739	1	-3.6663465696710054	42.67320345432041	1	-4.315798599177074	18.058280503734764	1	-2.635478413119362	55.47972952292323	1	-1.8803116809234273	20.357277608822088	0	-3.9385274475899528	472.41479825591773	0.002829419736370158
194000	-6729.619903149236	-6397.093219362632	-332.52668378660377	-6397.093219362632	468.98775451666	5393.25061482981	-241.0534303083824	0.007650828682745856	1.7019196304667992	0.6577727582629377	0.0033994743391540724	4.149854786054275E-6	0.6537292507435627	1	-1.8040781258711658	20.579990419303783	1	-2.8839514123460512	36.863188437901464	1	-2.529871940348726	50.07157208015053	1	-3.9776985963499065	18.339005260270863	1	-2.8878916450279877	50.64636017020732	1	-1.8028074543660653	22.658447593612458	0	-3.816747862670757	468.98775451666	0.0029863808633368008
195000	-6728.962596189829	-6390.414958967414	-338.54763722241523	-6390.414958967414	501.0995943711938	5667.7033455162555	-243.19643058733263	0.006719741692808757	2.3079752327710175	0.6723910051486157	0.0030274067744315517	2.8274930247338326E-6	0.6234406231762041	1	-1.693129314728351	21.625902549871814	1	-2.39065445337988	39.58008483282683	1	-3.1775928308636865	44.275546772214	1	-3.216758213635796	19.081967576831616	1	-2.6196374677110494	54.59071362582668	1	-2.1409026014130688	23.774106714833394	0	-6.5179601524693425	501.0995943711938	0.002559501086616358
196000	-6736.488414375132	-6395.973703893188	-340.5147104819444	-6395.973703893188	483.75913678273463	5531.411139968904	-242.09171896353845	0.007338413311070321	2.3079752327710175	0.7747427000759142	0.003002619190639935	2.995146685743706E-6	0.6547321992539119	1	-1.699524291899123	21.824841282183268	1	-2.335103968640417	41.17440526656268	1	-2.755711298210624	53.11092784912502	1	-2.6660775239899572	25.9572846260393	1	-4.7138543195804194	44.41026200441957	1	-2.0478269572253254	23.527200554058496	0	-4.635791516906209	483.75913678273463	0.0025109138733276637
197000	-6739.81851828662	-6407.696903073964	-332.12161521265597	-6407.696903073964	446.92992266998715	4656.643064123085	-235.1226240139938	0.009404426273608255	2.3079752327710175	0.662381014284761	0.0034581916970220106	5.023997771181864E-6	0.7192204599870269	1	-1.9479373810718474	20.086716552201803	1	-2.8352507238050646	37.03866655325288	1	-2.534631302964831	48.9801840825881	1	-2.355189764933631	25.311276125396216	1	-2.6872174393522448	52.52712767420289	1	-1.6956472480512934	21.658887051753894	0	-4.101398571823843	446.92992266998715	0.00288760642076682
198000	-6733.07438924413	-6396.679918220502	-336.3944710236272	-6396.679918220502	468.5140466552608	4841.791519115348	-236.70631906075687	0.007962332438222256	2.3079752327710175	0.6488793725092854	0.0031589561157997553	4.86808511269123E-6	0.7536538220488906	1	-1.6953866856506423	21.72846853481155	1	-2.7643403745300206	37.311832493807785	1	-2.5371738579999494	50.379198433963055	1	-2.245557237464375	25.049766059684913	1	-4.764468182401795	44.30122412424643	1	-1.6998009423422675	21.43511259849925	0	-3.8032647475708514	468.5140466552608	0.0026147697944837135
199000	-6708.832685047375	-6391.994882366488	-316.8378026808864	-6391.994882366488	451.6541638613057	4877.489662756499	-237.01935344595003	0.007867226174026097	2.3079752327710175	0.6174510702875142	0.003193464988522372	3.952802352472602E-6	0.7022839720931867	1	-1.9948812705561685	19.96067124186965	1	-3.5035967914574346	35.13369722446805	1	-2.6092771004900013	47.6446529151971	1	-1.822731990872333	23.587447666387988	1	-3.000580802129992	59.46796443782075	1	-1.6960852450890476	21.702203903994953	0	-3.8776394723182053	451.6541638613057	0.002904593172732303
200000	-6721.585422841572	-6398.213008534478	-323.3724143070936	-6398.213008534478	490.30310080085866	5068.088897680501	-238.51134876037125	0.008253918087313808	2.3079752327710175	0.5941210638544252	0.00316307161028748	4.960852924348749E-6	0.7677671611204889	1	-1.704201585436968	21.251181231462912	1	-2.7125200420346225	37.52741395760389	1	-2.7569746195928797	53.12081307962422	1	-2.317128688193292	20.353033351225978	1	-3.5304602252804447	47.61534486231303	1	-2.1705896263072524	23.847799579875986	0	-5.234441177288079	490.30310080085866	0.002821781881978823
201000	-6735.3986317429235	-6396.446981249384	-338.9516504935392	-6396.446981249384	486.69623261465364	5339.784594368463	-242.29158036026763	0.010065243543849495	2.3079752327710175	0.8676678510528053	0.003277442392545237	5.744247626580675E-6	0.8297173667991934	1	-1.7169033437041663	22.052465225847733	1	-2.396550061735761	39.512821866002945	1	-2.5814061424267414	48.00427587243451	1	-1.8519299969126326	21.618998893773778	1	-5.53056229066966	42.8130608589734	1	-2.309512353262361	24.1680624789667	0	-4.88723381593669	486.69623261465364	0.002888317535223289
202000	-6715.7249561947	-6390.448452577463	-325.27650361723715	-6390.448452577463	467.1238898676535	5152.887673732665	-239.33450935208467	0.008659615855455986	2.3079752327710175	0.6842704824564404	0.0032869056722853703	6.2447383414667615E-6	0.8740056072304137	1	-4.12232930712597	26.89438539539914	1	-3.011127875508742	36.4420013632389	1	-3.118334326185872	44.51147326069706	1	-2.6184922705042846	19.847585998627466	1	-4.1741413548440995	45.6864721768965	1	-2.0399978976014617	23.505142426983717	0	-3.7684478526079106	467.1238898676535	0.003057735622291676
203000	-6729.704831600929	-6401.796678050843	-327.90815355008573	-6401.796678050843	471.96672152898776	5211.4567318617	-239.72038379960424	0.007405142585605077	2.3079752327710175	0.6810592467679077	0.003071621194728266	6.128141330565702E-6	0.8516636086982031	1	-2.4951556272452597	24.48744828253762	1	-2.3513017643585292	41.721288386890336	1	-2.777249512274019	53.27615259035961	1	-4.2994617113128974	18.0713085102793	1	-4.017299091270713	64.41429958994561	1	-1.7013652219286548	21.401528649653024	0	-3.9202029555453044	471.96672152898776	0.0030041375361274628
204000	-6735.402661669247	-6404.675095733697	-330.7275659355498	-6404.675095733697	490.3207679887533	4825.68394849163	-236.49785004616493	0.008619659636464815	2.3079752327710175	0.7372573627165717	0.003694396549410471	8.924932092070974E-6	0.8630701010403649	1	-2.006149849388439	23.35114317261174	1	-2.398282071378093	39.4936861551507	1	-2.5846265114356894	51.35959462537235	1	-6.069032274965812	16.88306625148778	1	-2.9018255596544575	58.74930844998523	1	-2.3868448622684193	19.233263560079383	0	-5.2362446988730635	490.3207679887533	0.0035341306669605193
205000	-6727.588926016498	-6393.216773361502	-334.37215265499566	-6393.216773361502	461.9580523300699	4488.675650610214	-234.7260064579956	0.011526412150233074	2.3079752327710175	0.7124008771321815	0.0035419294964897457	7.861149514489509E-6	0.8397829400884649	1	-6.079394999343071	16.043315411889566	1	-4.424070507892037	33.37006932391419	1	-3.05933726592819	44.759748812324624	1	-2.285839079679754	20.413323485093404	1	-2.6710387183883832	52.77433947804756	1	-4.019013470031529	26.83719310304987	0	-3.7021164970319367	461.9580523300699	0.003243140668583734
206000	-6745.84681274242	-6404.306515131047	-341.5402976113736	-6404.306515131047	506.7355485893996	5188.714940788051	-241.32996594745546	0.010528604094877277	2.3079752327710175	0.7658190821833731	0.0031309452968904914	6.61498623524634E-6	0.8957357472876701	1	-3.841047894974632	17.535171570445186	1	-3.206766197507287	35.872862617366785	1	-4.9665319635297465	39.791789788948925	1	-2.094543596397259	20.832340374353578	1	-3.131126605418757	49.253347565173065	1	-2.110325198262451	19.749848497789525	0	-7.3275247861959265	506.7355485893996	0.0028166212033077427
207000	-6736.855837411821	-6395.562677391359	-341.29316002046204	-6395.562677391359	447.50515457496857	4976.077935838726	-238.00963693487768	0.00734965048098039	2.3079752327710175	0.8141997080215763	0.003201041427891004	1.175459049733495E-5	1.115997275267402	1	-1.8464882005543068	20.410558268046916	1	-4.067281891332502	33.98515318990518	1	-3.1142564587373713	55.3162253631897	1	-1.760985141208734	23.105211677924704	1	-3.4867155610941194	47.77181345769962	1	-2.957670163730425	25.358134265078522	0	-4.069182079047561	447.50515457496857	0.0027741840880541628
208000	-6732.91404996914	-6396.352174558712	-336.56187541042783	-6396.352174558712	461.13360081247737	4858.296559968468	-236.95510329286327	0.00926734657400922	1.6964784713467387	0.7936092850975075	0.003949482553658809	1.108549309697292E-5	1.0068899755661573	1	-1.7016074916906903	21.29015421811159	1	-2.4486581342067697	42.95406085297665	1	-2.79349533866909	53.39646131861439	1	-1.7524151832242172	22.9893741594643	1	-2.710818088104856	56.87598984671892	1	-3.842485185415083	17.584315004579746	0	-3.7008718463268884	461.13360081247737	0.0031701040905261282
209000	-6731.749246923528	-6399.996425522551	-331.7528214009764	-6399.996425522551	478.3589873702499	4899.657871832238	-237.4633770614466	0.009502779443463344	1.6964784713467387	0.8130119460481362	0.003350504042181374	1.0962032814011251E-5	1.098897231112448	1	-1.7086848258483531	21.961439841257413	1	-2.4246571208829293	39.22984968803843	1	-2.543658679046787	48.704603567402	1	-1.8347199753877628	23.65542126897369	1	-2.7576370703490167	57.437568138478554	1	-1.8448535284767082	22.847981995032644	0	-4.2486490657066405	478.3589873702499	0.0029525273002218876
210000	-6744.056971928084	-6399.47445953714	-344.5825123909436	-6399.47445953714	465.27268073730744	5093.219209881832	-239.24510413357018	0.0068138981566214386	1.6964784713467387	0.6662894685826756	0.003224166507339928	9.162842849953649E-6	1.0036402096317876	1	-1.8481863613661542	20.40432388198698	1	-2.5490619719335568	38.339352866843775	1	-2.5836040242961764	47.97291390826424	1	-1.7422182097258307	22.595977135168884	1	-2.7714581631696893	57.585183267589876	1	-1.8650086682713947	20.40970423139571	0	-3.7331746003752744	465.27268073730744	0.0025671840789699774
211000	-6736.812208653143	-6395.304324323064	-341.50788433007864	-6395.304324323064	480.2493351310834	5427.942629393588	-241.36586154753988	0.007934186247967849	1.6964784713467387	0.698320227433025	0.0031218904995339723	8.061718284786618E-6	1.0200969870404422	1	-1.7495523921584575	20.859470452790895	1	-2.7547508017087656	37.350614565990014	1	-3.647304421912395	42.72726981888084	1	-1.7905788015608217	23.376077422164947	1	-2.656205974920967	55.99338700537096	1	-1.7609846896700374	20.864600085564295	0	-3.7277581997426563	464.90989731167974	0.002427971285553673
212000	-6721.928548922384	-6385.62529600998	-336.30325291240393	-6385.62529600998	487.82782092626167	5552.684149632224	-242.24781189432827	0.00742889848243526	1.6964784713467387	0.6988625190150229	0.002942298726152403	7.994513906953159E-6	1.0204727244846443	1	-1.7342299929033416	22.203681784403006	1	-2.5345690706546584	43.62166159939325	1	-4.117331083773139	59.32301694214271	1	-1.743242636439196	22.53821263887176	1	-2.6756890672925513	52.6996104361528	1	-2.179663131835889	19.60582617272063	0	-4.154150106132221	476.77851607670755	0.0026567154080424896
213000	-6724.360353711577	-6385.325967099743	-339.0343866118335	-6385.325967099743	462.42724701571694	5542.861669897818	-242.18343629163238	0.007552772079359061	1.6964784713467387	0.8013265997618109	0.00326300432484121	7.946040235476914E-6	0.9238409827441806	1	-1.709981517691409	21.17817139051221	1	-2.3507830208446117	41.70973793862608	1	-2.737839319369819	52.96826205585722	1	-1.7585035080974358	22.247790977357123	1	-3.4423469509948905	47.93514567815512	1	-2.3156878627146664	19.35319049554061	0	-3.7039846002742	462.42724701571694	0.003090157483667246
214000	-6716.316025150546	-6376.688819864126	-339.62720528642	-6376.688819864126	480.42511183631143	5202.140764807397	-239.5742702683076	0.0078298668098736	1.6964784713467387	0.8155688009498436	0.003326519491827296	5.1616985181307E-6	0.7862695296277418	1	-1.7024951139241675	21.87583725383941	1	-2.587980131061773	43.96882208123639	1	-3.8225763958455263	42.24805561451644	1	-1.8433827491947554	23.70195479181481	1	-2.895265009362086	50.59576194574335	1	-1.8110186978922602	20.618156951831224	0	-4.385119664827303	480.42511183631143	0.00283635790533253
215000	-6729.444566446606	-6391.477968767224	-337.9665976793809	-6391.477968767224	462.85800364190203	5106.648697214657	-239.70447910374895	0.009820524336592657	1.6964784713467387	0.6959883941518308	0.0035317418945912515	5.877351957940197E-6	0.7744555487402588	1	-1.7484261795277762	22.30540739111647	1	-2.819909359449074	45.185244761346276	1	-3.702628875041518	42.57160773216894	1	-1.7725379880477634	23.225930239900507	1	-5.592841155073842	69.54633380647115	1	-1.7263512299029022	21.10295914375819	0	-3.706437623091383	462.85800364190203	0.003150774643894639
216000	-6713.08205406765	-6385.817873407786	-327.26418065986394	-6385.817873407786	469.486207520965	5004.697327604998	-237.98698509772075	0.008184423389976806	1.6964784713467387	0.6748677338025407	0.0031930978456881707	3.928934615513156E-6	0.6709302995936762	1	-1.716390266789556	21.110784316785743	1	-2.393654790916879	39.5454275151736	1	-3.331871851478494	56.348344315624914	1	-1.7514555584346965	22.345659751812633	1	-2.6583410494129165	52.998238338707544	1	-2.421348583084644	19.177592364267106	0	-3.831819334750226	469.486207520965	0.002968953455551541
217000	-6716.052344873102	-6389.51629835787	-326.53604651523165	-6389.51629835787	493.2687761923262	5202.83079902646	-239.731456238149	0.007219780427999725	1.6964784713467387	0.6135597125075443	0.00306657441583555	3.8057855371000007E-6	0.7163805443280118	1	-1.696175289273374	21.750873192038128	1	-2.3346523604247045	40.7444634126431	1	-3.90805735274354	58.60697314727049	1	-1.7546601075478372	23.02319062904951	1	-2.643060871473474	55.692617718531174	1	-2.1060864287730197	19.759065953418972	0	-4.10746833700644	475.93887903009033	0.002875431616624948
218000	-6722.847194581076	-6397.633822183303	-325.21337239777324	-6397.633822183303	449.4075207717844	4864.578988792943	-237.09236512523856	0.007498207997308224	1.6964784713467387	0.7079523247431779	0.0033159078568958354	3.881072432614405E-6	0.651593194489344	1	-1.7075579276554744	21.947285677992117	1	-2.3847812483184123	39.65076197383805	1	-3.4781217545505814	56.97384996370986	1	-1.77778060038646	22.05824383416101	1	-3.09635655929982	49.425922619858284	1	-2.585698116958387	18.930924985950934	0	-3.9725040631123925	449.4075207717844	0.0031731337371542503
219000	-6717.556884458756	-6393.390434990623	-324.1664494681323	-6393.390434990623	460.61344495373703	4803.110806006219	-236.31652970164689	0.008770705980578775	1.9142544021419567	0.7285933217422874	0.0036205015888124445	5.570284288368221E-6	0.7157570787429404	1	-1.7216529859769916	21.062227254730068	1	-2.4030497341302315	42.497126326506816	1	-2.821882937399379	53.59883796826024	1	-1.9757905554730615	21.159564758271028	1	-2.6542684737806344	53.07786982325274	1	-2.991548622658847	18.416139489036986	0	-4.676294850528916	439.1503923821442	0.0035133745302476428
220000	-6740.668041331908	-6405.573320268408	-335.0947210635005	-6405.573320268408	459.36632475688816	4981.6878404737645	-237.80080927292013	0.008326330267386241	1.9142544021419567	0.6800263440607254	0.0035459658918975275	8.63201555074717E-6	0.8398710020105967	1	-2.0202261181992442	19.896993672154256	1	-3.355065027001986	47.23224678063755	1	-2.7401684381907283	46.485425416953504	1	-1.7474298058574689	22.89824661915167	1	-3.1553534260622413	60.44047197341087	1	-2.0381489906538306	19.91451928770091	0	-3.7070139791519736	459.36632475688816	0.0035264938881746357
221000	-6716.0243445303095	-6388.639142898652	-327.38520163165776	-6388.639142898652	497.3238541430861	5261.719568837601	-240.34126109291577	0.006885713124744499	1.9142544021419567	0.6799812397363846	0.0031522754955956374	4.4728795531130415E-6	0.7148272373741164	1	-1.693716504955411	21.664464745901693	1	-4.486897719686781	33.268451993068666	1	-2.599522469387236	51.57073412473022	1	-2.1994929961911054	24.93232217879392	1	-3.1330194473381288	49.24414070152347	1	-1.6958477726381078	21.68354718048537	0	-3.801545160451251	468.45147616903415	0.003153839741770238
222000	-6722.138868491025	-6398.709846515439	-323.42902197558675	-6398.709846515439	499.7767368949978	4991.319286546306	-237.8774900705789	0.008243978786569293	1.9142544021419567	0.5658385200441055	0.0033656761523842434	4.436224829518609E-6	0.6722519932327227	1	-1.6941500846498045	21.4638050060656	1	-4.82521224852678	32.74996651659873	1	-2.7764141945970806	46.23872510972325	1	-6.42421599359261	16.684424897484163	1	-4.064018622097412	45.977958397740345	1	-1.6959256655015618	21.575930073850934	0	-3.718847923868342	464.22246040790407	0.003364841296491046
223000	-6718.080228362289	-6398.643347513	-319.436880849289	-6398.643347513	475.28143157135696	4940.699386931696	-237.47962623890209	0.008039816566186388	1.9142544021419567	0.5886815664588054	0.0036177681834086177	4.937014747435165E-6	0.7184202313568516	1	-1.705785844104657	21.229586328915516	1	-2.347644378802981	41.63588509879246	1	-2.9860561763167883	45.09026334507418	1	-1.755856620360369	22.281475966324948	1	-3.6693683523314515	47.14504872290773	1	-5.718027631451541	28.727590470474556	0	-4.07263275874875	475.28143157135696	0.0033867747540739066
224000	-6713.673836583849	-6393.920108414831	-319.7537281690184	-6393.920108414831	547.4423385616708	5164.048715614957	-240.52928063478026	0.010071219446782706	1.9142544021419567	0.5299764251244682	0.00322491773667847	3.224942146552699E-6	0.6151425292086175	1	-3.123564393722793	18.216512577881993	1	-4.107006471533081	33.913140637020255	1	-2.677549132962887	46.97100108598239	1	-3.1835494982926984	19.11910957216791	1	-5.19452140915843	43.43201829883638	1	-2.5479769937003196	24.650339626489345	0	-3.772982804540507	467.32233587031976	0.0031061435397256175
225000	-6702.988440114531	-6399.178885461906	-303.80955465262457	-6399.178885461906	556.7774369338275	5325.862493236493	-241.90274784504567	0.009859751743280671	1.9142544021419567	0.5730380768053275	0.003066289843358384	1.914577521852453E-6	0.49160197213319023	1	-1.7138283716860263	21.136437518274597	1	-2.3337692741383647	41.03784631391074	1	-2.526003367794734	49.577604998891815	1	-3.2194883765155033	19.07893593052836	1	-2.6446130335745806	55.73180878017619	1	-2.9183732651317413	25.294995770653355	0	-3.8751391928032906	470.77972921148074	0.0030733718492845143
226000	-6698.991682124732	-6398.538560692671	-300.45312143206	-6398.538560692671	509.75276981787545	5151.830364817969	-239.21893160787695	0.007595368913151255	1.9142544021419567	0.5214579020091915	0.0034221400444793847	2.757985644834524E-6	0.5385314007854407	1	-1.864120154566238	20.347498858124524	1	-2.3438913358911986	40.35503413820737	1	-2.759845929074932	53.14318723891543	1	-1.7658322051603588	22.166726697309695	1	-2.6197117073869673	54.61179993590523	1	-2.7900948246891537	25.082655222617426	0	-4.135308633754234	476.4449092482586	0.0034607256942207243
227000	-6707.247550185217	-6398.5494338377985	-308.6981163474179	-6398.5494338377985	477.88995222836036	4688.885561861687	-238.48584298643485	0.005740203335302104	1.9142544021419567	0.5016427543531359	0.0033547521305297458	2.618584091692709E-6	0.5232191744763639	1	-2.017682220653947	19.90326206959314	1	-2.587714085475331	38.12357433655209	1	-2.5270261093236694	49.860963554617335	1	-1.8744875977669042	21.520132400914097	1	-3.7824068680498755	46.78803596776143	1	-2.294991460745977	24.136223191480592	0	-4.219704997251953	477.88995222836036	0.003293236027714862
228000	-6714.507069408683	-6404.436236576379	-310.0708328323039	-6404.436236576379	452.7202742567561	4724.629782439001	-237.5517881525896	0.006282598416569545	1.9142544021419567	0.5483331240418509	0.003227839693093818	2.953783906693665E-6	0.5793924393729746	1	-1.9685405993089462	20.029982052078665	1	-2.3702731813375877	39.84574558193773	1	-4.233917630416873	41.254972774677725	1	-1.8026368346640627	21.88116295807201	1	-2.8834121963662964	58.6031054794183	1	-2.536173319384076	24.627987567227127	0	-3.839855473780831	452.7202742567561	0.003109679701045515
229000	-6707.875264950399	-6404.809893002412	-303.0653719479866	-6404.809893002412	483.37313392425006	4718.763890112355	-235.59582217574692	0.008969027664188741	1.9142544021419567	0.45357710110975474	0.0034340815403334085	3.097036447044027E-6	0.5482482109835979	1	-1.9726446500830797	20.018955679593308	1	-2.673926695530216	37.69861318695662	1	-2.6082505465353014	51.684911687110514	1	-2.2381703312105325	20.50897565304776	1	-2.6195216843506426	54.54117584873812	1	-1.9061595848754989	23.083544433523517	0	-4.604864931106002	483.37313392425006	0.0034278161745776472
230000	-6702.822934033367	-6393.396404830476	-309.42652920289146	-6393.396404830476	461.9078208590063	5031.031669607204	-238.47552219823032	0.007244194853389022	1.9142544021419567	0.5274832167648476	0.003284205814178895	3.961576802105114E-6	0.647244540464085	1	-1.699650142217835	21.323635500019435	1	-2.374595501302502	39.78405744767547	1	-2.734763253497647	52.943147741152764	1	-1.808442243669135	21.845591163886716	1	-2.655689291761923	55.98267426054696	1	-2.515209798477	24.587950312049337	0	-3.70196627082514	461.9078208590063	0.0031547891857658474
231000	-6702.399051753676	-6396.327671604395	-306.0713801492811	-6396.327671604395	495.34501835398777	4965.499343686254	-238.16349897116476	0.009612939543370481	1.9142544021419567	0.507686308467319	0.003109611883608229	2.5412413633348996E-6	0.5696111460961986	1	-1.7172407036377202	22.055844920047424	1	-2.4873547187160265	38.73195963040649	1	-2.529617317869679	50.05694172169099	1	-2.1954116556122143	20.599173394419196	1	-3.663948961299866	62.97044834890137	1	-2.5257807685190983	24.608194362443427	0	-5.7890879855736515	495.34501835398777	0.002967874106641587
232000	-6729.307692789933	-6411.4588677424035	-317.84882504752915	-6411.4588677424035	500.48658190483513	5325.017876555588	-241.20778576400664	0.009184965856090093	2.248787574728004	0.4121669243719913	0.003081469241155188	3.2749564205107074E-6	0.5974014748077607	1	-1.7790243070581993	22.488496629660442	1	-2.794851189236793	37.19148711298491	1	-2.541496373433139	50.51289773956303	1	-1.9743650080125699	21.163981753417115	1	-3.9036168855448086	63.968601261409006	1	-2.333079458829811	24.21903310135358	0	-6.435556412186505	500.48658190483513	0.0029588968828749606
233000	-6725.228384976551	-6407.849820499593	-317.378564476958	-6407.849820499593	472.2994427405227	5349.834777271619	-240.8807857721438	0.008359991261669003	2.248787574728004	0.5626004519676704	0.0029460823801070574	2.671037418304197E-6	0.5716286115138154	1	-1.719980012219997	21.077130625052515	1	-2.4005282998685873	42.468142184098426	1	-2.5266684924856326	49.44186224713855	1	-2.5360233508128363	19.974658645476218	1	-2.625939310069859	53.88086955028155	1	-1.7758673616082494	22.517558364971713	0	-3.9337412986990596	472.2994427405227	0.0027335739684281606
234000	-6723.164088926181	-6396.447591587645	-326.71649733853576	-6396.447591587645	464.3255249950301	4887.079232978886	-237.06256119032813	0.008813466162196472	2.248787574728004	0.4339040581384884	0.0034205740500868006	3.197661612494637E-6	0.5696720095084676	1	-1.716293861154987	21.1117230655589	1	-3.1041160153555696	36.16135921266799	1	-2.6002597006230643	51.580621599559336	1	-4.921694158633618	17.607235021071478	1	-3.1115270250425215	49.349803952974526	1	-2.362704650942094	19.273142869840147	0	-3.7200706826013623	464.3255249950301	0.0028326169030378013
235000	-6718.22456898555	-6392.26587987799	-325.95868910755985	-6392.26587987799	482.32444503053085	5484.688853748288	-242.23422974826755	0.006375930444322968	2.248787574728004	0.5097383154565005	0.0028316916170120707	2.7102109976900446E-6	0.606451346528725	1	-1.6995215498747909	21.824789518373702	1	-2.576445845114045	38.184551792752025	1	-3.6545872170816374	57.675744281881734	1	-1.7606932532804724	22.221937926234574	1	-2.817976234210387	51.16872112104073	1	-2.0341753380713024	19.92410970841193	0	-4.523351979603371	482.32444503053085	0.0024435056437975395
236000	-6719.202127742351	-6396.951666144498	-322.25046159785364	-6396.951666144498	486.19331571573525	5635.92886231509	-243.40048477796608	0.008524211855312115	2.140567310332515	0.5022592270608804	0.002973824977719286	2.271817456444546E-6	0.5725688912008375	1	-1.6928446820278273	21.580499726021593	1	-2.6074529780115703	38.02015304654924	1	-2.534365090179396	48.99015640481271	1	-2.1606338598578407	20.676033630604195	1	-2.8284975974208404	51.08444739713662	1	-1.8433784255754966	20.488281162749594	0	-4.842169355803537	486.19331571573525	0.0024303568149692005
237000	-6709.059121975717	-6401.437939223331	-307.6211827523858	-6401.437939223331	477.66635335925343	5338.4965675707435	-241.6844853883484	0.006070319529035996	2.140567310332515	0.4614637044971573	0.0030282245000743443	2.046656801773849E-6	0.5553114475920642	1	-1.940144157184414	20.108814530097472	1	-2.5830049270931643	43.93801909809197	1	-2.6118574219630313	47.61477749283869	1	-2.2916859631218056	20.401914593518544	1	-3.0833260878650144	49.49237185299088	1	-1.9247025278782806	20.217088945300397	0	-4.2061735377000735	477.66635335925343	0.002574474213130995
238000	-6708.859687863749	-6399.783127131037	-309.07656073271255	-6399.783127131037	471.63774948703065	5227.308546716613	-240.33838501011687	0.009221294000447217	2.140567310332515	0.42129289469117115	0.0031086464513982045	2.3277247899500086E-6	0.5425050547696735	1	-1.9715979617804693	20.021759521483144	1	-3.968195371336062	34.169148134902215	1	-2.786511348452577	46.173457744380016	1	-2.7408179959650076	19.671004258043336	1	-3.3054441748173824	48.47294659384831	1	-1.7088028286211134	21.28405224289837	0	-3.90720678193394	471.63774948703065	0.002726460263506084
239000	-6707.029850219589	-6390.554164574349	-316.4756856452405	-6390.554164574349	494.8027206051272	5160.938520618219	-239.24891412892148	0.008013483243020668	2.140567310332515	0.5180753829537339	0.0030913741303066826	3.117920885083211E-6	0.6739482800768378	1	-1.6928532066683637	21.585009622956843	1	-3.0543473398987437	36.30904472767202	1	-2.5728871412307392	48.132355071484845	1	-2.3103182252688867	25.20699808891144	1	-2.8075968259453044	51.25421785811698	1	-1.886422941501733	23.011727717941216	0	-5.725618594662801	494.8027206051272	0.0026650449929288946
240000	-6718.843567899304	-6396.885362069372	-321.9582058299323	-6396.885362069372	486.52535473223656	4889.351307394662	-237.05881832944624	0.008080215857364964	2.140567310332515	0.5471240853994703	0.003144807664955848	4.448379326097546E-6	0.722611878216406	1	-1.917524823237883	20.175149196203243	1	-3.976424990910184	34.1536194344562	1	-2.94765831895975	45.275058871013435	1	-2.0532855443756235	24.518224431938226	1	-2.854736675351483	58.36563786632877	1	-1.8281307477779032	22.776092023859903	0	-4.871829475473935	486.52535473223656	0.00286485289468854
241000	-6724.039310798071	-6404.914343944566	-319.12496685350425	-6404.914343944566	493.64759741141273	5021.139349314263	-238.14585992917736	0.00845053235261516	2.140567310332515	0.6636711126081367	0.0033377132935639474	3.888652049242262E-6	0.7131234097986195	1	-1.6928619455129057	21.559688493389	1	-2.7206324730959137	37.4926489659576	1	-2.5384930932273564	48.84999159700039	1	-2.1769017672566706	24.87277439789167	1	-2.663330157133079	52.90632789094754	1	-1.7010649479757212	21.40758129498776	0	-5.593467837042409	493.64759741141273	0.0028111377377729846
242000	-6726.432624315119	-6395.915114766587	-330.51750954853236	-6395.915114766587	471.2292490893323	4942.223037734758	-237.5594770483148	0.00884984663263382	2.140567310332515	0.6375782864192285	0.003191908815363202	3.821332621353766E-6	0.7381579489790866	1	-2.0090139605064348	19.924822965751943	1	-2.978227309942469	36.546421400691806	1	-2.5850113029995896	47.95315685373109	1	-2.1612206600279187	24.83061315643709	1	-2.977341905687469	50.0756561341889	1	-1.7366878472380043	22.26235802077354	0	-3.8916092554074657	471.2292490893323	0.002474765564223141
243000	-6748.7549620397385	-6410.902155273752	-337.852806765986	-6410.902155273752	476.42527810353283	4968.144095808634	-237.80167951909	0.008886964546853409	2.140567310332515	0.6362163228285154	0.003148331592219218	5.775116552565458E-6	0.8277541831138742	1	-2.2503716542689514	19.411973880418508	1	-2.816141671687845	37.11007431597921	1	-2.5697691465285875	48.18220356757571	1	-2.305660756295059	25.19596748336603	1	-2.65407073394745	53.081855109100964	1	-1.6983481467562316	21.794737500039258	0	-4.1342119583266275	476.42527810353283	0.002529078033883259
244000	-6749.109047630774	-6407.367363581992	-341.74168404878105	-6407.367363581992	470.9135938905357	4773.657402905993	-236.18667450893247	0.009311648904796462	2.140567310332515	0.6374498199768963	0.003967481539850352	8.771057447845923E-6	0.8668123970505545	1	-1.6929682948976568	21.60852683986106	1	-2.6983990604146815	37.58890628154456	1	-2.615472848150767	47.57369290332459	1	-2.5588807679017465	25.747172511191774	1	-2.633782112999345	53.58270897832984	1	-1.6956234103557362	21.65412119792713	0	-3.879967777126676	470.9135938905357	0.002955204956364165
245000	-6742.94699850865	-6408.895877764398	-334.05112074425125	-6408.895877764398	458.51761942460263	4803.011621245838	-236.3511359839283	0.008118979982556193	2.140567310332515	0.7922086762953805	0.00318532872062974	4.935525596035632E-6	0.8572820573630998	1	-1.7747607494847366	22.46512163665184	1	-3.0218540809008614	36.40857206539619	1	-2.778992601737509	46.22192642710137	1	-2.235431338511255	25.024379067228782	1	-2.78924630502458	51.41173448830686	1	-1.7698590549008417	22.48316656208591	0	-3.714266178073859	458.51761942460263	0.002444965057212595
246000	-6756.527930562331	-6405.055933029329	-351.4719975330021	-6405.055933029329	493.7391236239971	5061.694357372915	-240.16474715866164	0.01067277179621656	2.140567310332515	0.7272934893809796	0.0036252930767688572	8.901244080196557E-6	0.9329597476206927	1	-2.3037496302257474	24.09543885359077	1	-2.9178697849979565	36.74599097764366	1	-3.0222552798612927	44.92364174071852	1	-2.1535915453964467	24.809842348167447	1	-2.9191424303829403	50.436718865226865	1	-3.883208079170002	26.666122380165618	0	-5.603787249787738	493.7391236239971	0.002749969692312431
247000	-6733.779571795231	-6390.379211074331	-343.400360720901	-6390.379211074331	474.0620014369614	4524.649078596412	-234.3477921602921	0.010543625735292645	2.140567310332515	0.7125071038061587	0.0034080171973757075	8.832577865825726E-6	0.9152061406624155	1	-1.7028117505682616	21.88078224263681	1	-2.4006138322496415	42.46913390425929	1	-4.447608397131055	40.794626254686676	1	-1.7434537449371406	22.52952358298727	1	-2.620580197907345	54.242278005266485	1	-2.331288560223412	24.215189463916182	0	-4.012035383624525	474.0620014369614	0.0028371863387674653
248000	-6739.579619308084	-6397.475904677329	-342.1037146307558	-6397.475904677329	438.73803734348485	4290.667539175677	-231.8113798477955	0.008799024508922924	1.7656790216154712	0.7298420287935768	0.003753920166085683	1.101738656575104E-5	0.9670238862615721	1	-1.7040184500203448	21.253773677200858	1	-2.3363531590586564	41.25215224293967	1	-5.057692421128123	39.62944033662864	1	-2.149655698434172	20.701015357996337	1	-4.017470173127045	64.41495866660146	1	-2.0457201175452737	23.521286885883846	0	-4.714144212938445	438.73803734348485	0.0030842481392887445
249000	-6726.329003343215	-6381.642331210247	-344.6866721329681	-6381.642331210247	476.81096868890927	4814.990062498815	-236.4065914867181	0.008634370819414157	1.7656790216154712	0.7383075804903234	0.0037495316762723566	8.367525108893664E-6	0.9081727756722784	1	-1.8454272779677265	20.41447165884136	1	-2.3445931087082785	40.33572261586756	1	-3.018083020486017	44.94249830492819	1	-3.5291699386920268	18.75437224018325	1	-2.6541112357286916	55.94948618379359	1	-1.8547886258788222	22.888893387686604	0	-4.156003600174287	476.81096868890927	0.0027487505280770273
250000	-6731.30899950907	-6389.226332886492	-342.0826666225789	-6389.226332886492	449.41724389362577	4527.699923347969	-234.03966798784592	0.008280217281965407	1.7656790216154712	0.7241362792601186	0.004263881482078443	9.542380907598858E-6	0.85141736706594	1	-3.040210282515196	18.30785113815744	1	-2.386611267794107	39.62831119822891	1	-3.7716101086711795	42.38332304213904	1	-5.352589514083512	17.318339581203986	1	-2.7961045545748315	51.35185603870127	1	-1.7323427220798115	21.054316255005546	0	-3.9720486383436318	449.41724389362577	0.003259908707542516
251000	-6734.7858858471545	-6390.871529067177	-343.91435677997737	-6390.871529067177	462.94994948995765	4659.741558627687	-235.31876447910295	0.007844898778761562	1.7656790216154712	0.7933775638764862	0.0034278204471737818	6.007973383385281E-6	0.8101704646311392	1	-1.900265931874746	20.228199662676452	1	-2.374670199439679	42.1332033489871	1	-3.0176686004800772	44.94437606972296	1	-3.1695685059410685	19.134896183664505	1	-2.6239807658861	53.98224771001606	1	-1.949936182630928	23.23238578664397	0	-3.733068262966003	457.07422370852476	0.0026481333917226938
252000	-6740.151123577979	-6391.981463628851	-348.16965994912806	-6391.981463628851	458.0032194374878	4796.1039374960155	-236.31731466341307	0.008039127428174996	1.7656790216154712	0.6594780148051038	0.00337370761996891	5.021899708741483E-6	0.8138663495702052	1	-1.8192645892406505	20.51594813470544	1	-2.6870077398192214	44.53268335406484	1	-3.078220297352529	55.129866715848976	1	-3.01379566894461	19.317245749357568	1	-4.883004561298102	67.4173744852932	1	-1.7752764540414285	20.786372164934107	0	-3.7200298334180815	458.0032194374878	0.0023090334557527292
253000	-6750.167314670011	-6397.102491950337	-353.06482271967434	-6397.102491950337	454.84496313029484	4920.765582412612	-237.4304886926863	0.00766945527515394	1.7656790216154712	0.7180510738393653	0.0035216670343436542	6.825342372211429E-6	0.8576596091917089	1	-1.6931932867025263	21.631368181711462	1	-3.259629335039605	35.73175679237283	1	-2.561259775409166	48.3283850556125	1	-1.8120528041405124	21.824274381850927	1	-4.937269483815153	67.58851585947428	1	-1.9762099786020122	20.07157841971041	0	-3.7782728892683313	454.84496313029484	0.002487550525457411
254000	-6748.440606860164	-6404.441077935861	-343.9995289243025	-6404.441077935861	444.63931812074475	4689.908124703618	-235.33771791860642	0.008974887946839758	1.7656790216154712	0.6929903662266965	0.00403516723237993	7.747334076896616E-6	0.8028838284363351	1	-3.3362055962985995	25.862138728952562	1	-2.783875449213467	45.017303946104626	1	-3.6612935856917286	42.68749944968541	1	-2.0299479470543753	24.444423033445208	1	-4.8183023186570555	67.21118964214735	1	-1.7212733769139303	22.129089337704034	0	-4.243573361841062	444.63931812074475	0.0030333507839944876
255000	-6724.318431803167	-6385.762456798673	-338.55597500449437	-6385.762456798673	457.2957404000007	5020.460748046877	-238.18220023980552	0.008639850331790742	1.7656790216154712	0.8118485717454581	0.003405211586734887	5.579166614635803E-6	0.8181988629372358	1	-3.2145429430874963	18.120303326596414	1	-2.4103236917941135	42.57802129117939	1	-5.477708860138298	38.92445126396374	1	-1.7649587760065164	23.149972068728744	1	-3.4153484517597397	48.03697758383122	1	-1.7396394004626634	21.0002948320384	0	-3.729651154062767	457.2957404000007	0.002789344615334976
256000	-6738.128455166495	-6401.120887102743	-337.0075680637517	-6401.120887102743	473.1943466872353	5569.274668125897	-242.5864675054633	0.008145621275512547	1.7656790216154712	0.6478382205557646	0.0030755875629420557	3.884382304929489E-6	0.7650264614073866	1	-1.7970891864344596	22.581889647650673	1	-2.5673193312442475	43.83898563757613	1	-2.927746761707526	45.37451652862237	1	-2.1424980972934624	20.71750105857123	1	-3.134125078638472	49.238771507485865	1	-1.7097473796674634	21.271908286664424	0	-3.9721145612453523	473.1943466872353	0.002526630220079778
257000	-6723.5032819372545	-6396.5870234012145	-326.91625853603966	-6396.5870234012145	475.8494879886912	4993.102855605922	-238.16123298111918	0.009188879860719503	1.7656790216154712	0.6581014778118417	0.0031789248113238645	4.020079881054406E-6	0.7312738520267724	1	-1.8519098269411054	20.39077883133955	1	-4.201596704962924	49.671481445365636	1	-2.710678571923879	46.70311701447247	1	-1.9717725465968843	21.172051602670546	1	-2.6471157460067625	55.792587279409425	1	-1.8813206765914012	20.353903252970124	0	-4.102643102167971	475.8494879886912	0.0027778366747242696
258000	-6736.159408680416	-6405.134403148656	-331.0250055317606	-6405.134403148656	477.62142662680884	4983.376291955717	-238.13861407532644	0.0072319841949664045	1.7656790216154712	0.6432740396051979	0.0030293347203617397	2.9873580848883563E-6	0.623385784039706	1	-3.345530252414011	17.987545227731285	1	-2.5042234021342313	43.40493100737731	1	-2.557893714518037	50.900418175798436	1	-4.291086870637218	18.07800689497874	1	-3.1251258284735903	49.282660196956506	1	-3.4319501573459523	17.955015762368273	0	-4.203475535305098	477.62142662680884	0.002696638292179348
259000	-6734.942893906606	-6404.480146038471	-330.4627478681349	-6404.480146038471	462.3558401281647	5243.421753729422	-239.98409131109142	0.007321958179599104	1.7656790216154712	0.6173749607593252	0.0031254845814541695	2.9215829760368974E-6	0.5817826646083142	1	-2.7668648469659405	18.63281696560034	1	-2.440988505917029	39.086249988086614	1	-3.1814549262285303	55.65065286948924	1	-2.888697936103344	19.473304659805212	1	-2.8181341439188543	51.16743897008031	1	-2.3211087342240075	19.343792825488205	0	-3.703646162070264	462.3558401281647	0.002794419956620003
260000	-6728.017304574039	-6410.145508989439	-317.87179558460093	-6410.145508989439	474.26025764666906	5263.090395802328	-240.3348915353252	0.008743199336052233	1.7656790216154712	0.5371820443512776	0.0028972995859418943	2.732711015131831E-6	0.6073389197414534	1	-2.2405771275424744	19.4300675150813	1	-2.3345843382593734	40.75030286665161	1	-3.0451599563945804	54.95405025889225	1	-2.341933207821455	20.306517526592994	1	-2.876470725997335	50.72622907309765	1	-1.9402518803211255	20.171464212355684	0	-4.021530899501297	474.26025764666906	0.002698738426063492
261000	-6710.740852444921	-6395.28036117386	-315.4604912710608	-6395.28036117386	475.3376341427959	4954.551520834682	-237.598936490673	0.00799042692248467	1.7656790216154712	0.5529649142527164	0.003172435685020824	2.710710234135007E-6	0.575862019361945	1	-2.7421895598713935	18.664396269767654	1	-2.579806605111046	38.16620967513077	1	-2.590159372934936	51.440740282102915	1	-3.572363456642541	18.711830891542203	1	-3.330994111683248	48.3682896434689	1	-2.3265411594721153	19.334420436384434	0	-4.075551588756335	475.3376341427959	0.0027499961842590488
262000	-6718.77714717433	-6399.3002378521205	-319.47690932220934	-6399.3002378521205	505.90834699897886	5558.142077900205	-242.32090212306107	0.007679115156115524	2.2730281310177993	0.47039174291879304	0.0029312123918104776	2.2491719001608093E-6	0.5527994543115896	1	-1.7929307566083492	20.62997273158204	1	-3.0961486189133236	36.18463430599067	1	-3.5993727271211204	57.461525466585364	1	-2.1578198461806806	20.68240276679978	1	-2.722607413319042	57.02832325397934	1	-1.8812241111268744	22.99223817387601	0	-7.202899922542189	505.90834699897886	0.00259652392095841
263000	-6716.039285423604	-6400.869683946197	-315.16960147740684	-6400.869683946197	478.8196806481982	5268.871089008719	-240.09892914595125	0.007688479855006173	1.5854957442715036	0.5825460919044122	0.003186852254143391	2.6138477713238783E-6	0.584530641218217	1	-1.7572449924288591	20.813390431838826	1	-2.574046070050941	38.19773230736998	1	-2.9143846843553565	45.44277389941625	1	-2.0810015243979976	20.866286613891035	1	-2.766722902453082	57.53535271237182	1	-1.9390776715551363	23.196658388312482	0	-4.277814385674687	478.8196806481982	0.0027863777720320178
264000	-6728.226029624773	-6400.29966670831	-327.9263629164636	-6400.29966670831	480.73940251625464	5447.238091604867	-242.51985858194917	0.009369354288511156	1.5854957442715036	0.6500010350124366	0.0031623390215855854	3.963445889949101E-6	0.6928893274080666	1	-1.7393292173098762	22.2419240111886	1	-5.31063854244405	32.076508761851876	1	-2.5260454198209024	49.69936660027846	1	-1.7546109040807338	22.29845073928416	1	-5.845235860248981	70.25506857384568	1	-2.7949223555452294	25.090831670058268	0	-4.407152595484506	480.73940251625464	0.0030141704628795073
265000	-6718.600049955067	-6394.432744039843	-324.1673059152244	-6394.432744039843	509.74556399298933	5347.365479407958	-241.2391751824865	0.006492507631271635	1.5854957442715036	0.5908340713290009	0.0029899771201713143	2.4945642942796205E-6	0.5892293126255381	1	-1.6956050777966072	21.414114031622518	1	-2.8434170629038014	37.00860666002355	1	-2.7157434490229604	46.66447999042985	1	-1.7607788673340414	22.2209591011904	1	-2.6441297395555092	55.719736135113244	1	-2.5127969976232043	24.583313730430813	0	-7.797563931538603	509.74556399298933	0.00275612900867613
266000	-6726.5740003055525	-6403.4103032824805	-323.163697023072	-6403.4103032824805	440.17495880879255	4739.790164858268	-236.94067296886342	0.010898229163437571	1.5854957442715036	0.6994856784500363	0.0037564680601401786	4.568047322643216E-6	0.6081337467102558	1	-2.0476285515549804	19.831076872706802	1	-5.000888517600482	32.497606491412185	1	-2.5368119656016894	48.90373029269243	1	-2.216174122031492	20.554818701311802	1	-4.923712059098356	43.967975571602715	1	-1.805978730403363	22.67385607746591	0	-4.5855153802888715	440.17495880879255	0.003613151638645529
267000	-6715.749110855594	-6403.390150185263	-312.35896067033104	-6403.390150185263	455.9230772398048	5397.830637320706	-241.23833307698138	0.0069623907288374025	1.5854957442715036	0.5181762721962446	0.0031136883513215663	2.4885094911691624E-6	0.5481734862810749	1	-1.7170798912795284	21.10412558817069	1	-3.5246052734441475	35.08569538784138	1	-2.7592880983879553	53.13885050280431	1	-1.799207558054025	21.90300635489931	1	-3.8159678540589717	46.68591722514982	1	-2.3438470461142953	24.24204237144619	0	-3.753946689643935	455.9230772398048	0.0029724559216097826
268000	-6719.405553237962	-6407.242129314276	-312.1634239236852	-6407.242129314276	469.95695540264114	5415.099148330492	-242.28751700451738	0.009434591796646916	2.122507693001885	0.5105506169056326	0.0027396044547126847	1.8319330322704794E-6	0.5302104299615821	1	-1.791675791377238	22.554777182499834	1	-2.7195160504888305	37.49740961593751	1	-3.2699106228156776	56.068538037098506	1	-1.7950118470633323	23.408571271890985	1	-3.0156792851408314	49.85499178605081	1	-1.861272420887098	20.422881131402686	0	-3.846882889183952	469.95695540264114	0.0025987645443597213
269000	-6710.050402963666	-6397.8800222735645	-312.17038069010175	-6397.8800222735645	475.08043810974584	5499.041373596941	-242.06965153421285	0.006708897464273832	2.122507693001885	0.4741131007836619	0.0026812509555758056	1.5030921417507336E-6	0.5245429095505102	1	-2.3423282146200943	24.17839043934965	1	-5.087552603697892	32.3768700533092	1	-2.8423181543101923	45.83505811672502	1	-2.038091324205617	24.470478086199826	1	-3.1893534632173735	60.636237506531	1	-1.6959090787203552	21.57729996051238	0	-4.062284959750542	475.08043810974584	0.0024424557550658367
270000	-6723.663808242377	-6410.599377347799	-313.06443089457775	-6410.599377347799	467.59466485946984	5343.4129640736755	-241.24281230245433	0.00902560269710999	2.122507693001885	0.4568156075975096	0.0029843646586707865	1.6770814197558713E-6	0.493689156538722	1	-1.7299713241502874	22.169950314896038	1	-2.6177945261028315	44.14784537630652	1	-3.5474528995480874	43.01979492826676	1	-1.7502100129719855	22.952494476380632	1	-3.1328937948994313	60.30808800828297	1	-2.0943208904971806	19.784926099780318	0	-3.779442543633355	467.59466485946984	0.0026453228664226765
271000	-6719.660117273572	-6407.905350644871	-311.7547666287008	-6407.905350644871	484.3693849680752	5356.458358761194	-241.41161862526295	0.009087180839265198	2.122507693001885	0.5083824808563718	0.002632065770155048	1.3072225389288665E-6	0.46985966110199723	1	-1.6971157800288306	21.375368524278628	1	-2.3389442832672946	41.37103657498282	1	-5.154298216098628	39.461255013227955	1	-1.7724756287253052	22.10368369158548	1	-2.6813204548401424	56.446909626479666	1	-2.486868170301583	19.075824735803252	0	-4.68569379061706	484.3693849680752	0.0023243273139058568
272000	-6715.492730248869	-6403.13975138489	-312.3529788639791	-6403.13975138489	481.8274645734533	5563.06692464651	-242.75027774524318	0.008484978519254095	2.122507693001885	0.4111097647151727	0.0026491874535405553	1.4743823560733407E-6	0.4820042176633348	1	-1.7054753817980772	21.919647243477137	1	-2.338840013851608	41.36688605089165	1	-2.53385637364617	50.25806168682838	1	-1.8114159458632895	21.827992373458255	1	-2.8768801535385555	58.550110952291085	1	-2.2209464443761933	19.525415369658294	0	-4.486008228605121	481.8274645734533	0.002301805393785884
273000	-6707.98243573491	-6399.549952933303	-308.4324828016066	-6399.549952933303	486.3459526984399	5406.723213035594	-241.38320224375244	0.006810769931413292	2.122507693001885	0.379242314641262	0.0030116649505022943	1.4143592030897318E-6	0.42338238085077184	1	-1.6968684616713803	21.768469892202308	1	-3.665708415820694	34.775295568066596	1	-2.6099905166496122	47.63634525787227	1	-2.2197214253384927	20.547347857630758	1	-3.4951946977669968	47.74114127561241	1	-2.4417620601919534	19.145351371668642	0	-4.855759254855179	486.3459526984399	0.002720975039950684
274000	-6704.698566411205	-6404.319566586412	-300.37899982479286	-6404.319566586412	470.29028952398653	4883.881185240535	-237.01199761450943	0.008094320841915262	2.122507693001885	0.46670297768894814	0.003251986146180129	1.970975127643961E-6	0.4839153967788406	1	-1.6965837460616062	21.761439589302967	1	-2.5083353660221075	43.43530322087301	1	-3.2187527177681132	44.118638453659806	1	-1.830826546412256	21.721643797611154	1	-3.8359299190043097	46.625959600587606	1	-2.0177152414180233	19.964499353030302	0	-3.8580354220168904	470.29028952398653	0.0029165988499100805
275000	-6706.184539576025	-6403.649743111121	-302.53479646490337	-6403.649743111121	484.69331065468975	5203.288923427965	-239.58905628211915	0.008022049387037372	2.122507693001885	0.42115443119680734	0.0034277681500850727	2.1748725432777554E-6	0.474056629416476	1	-1.7618268961105112	20.787291906025523	1	-7.716041671515149	29.48955243870083	1	-2.54051518715118	50.4843422920207	1	-2.5923539974449685	19.88710116689921	1	-3.558002603880748	62.498291864138274	1	-1.6957728818292688	21.59017942957867	0	-4.712683292152137	484.69331065468975	0.0031418402931115146
276000	-6716.039347108849	-6414.904598844672	-301.13474826417666	-6414.904598844672	449.5980417465581	4919.205408192488	-237.3079235480648	0.00803375657992368	2.122507693001885	0.42069577940378144	0.003234796876391787	1.8600978546091266E-6	0.4499772865688295	1	-1.6936821605884609	21.485596412172093	1	-7.416605907030506	29.763801128227417	1	-2.6514978452604527	52.18025553900528	1	-2.2160097150034668	20.555165695064755	1	-3.4283045147731346	47.98787137956548	1	-5.490870924535525	16.42348573704734	0	-3.9636515603996108	449.5980417465581	0.0031509671454731042
277000	-6710.635347063358	-6396.792929980725	-313.84241708263295	-6396.792929980725	467.45984831990995	5302.726488286707	-240.43084300685902	0.007281847946840659	2.122507693001885	0.5653846816480548	0.0026097634609370812	1.845951358317864E-6	0.5515757555097809	1	-1.8818732027571219	20.2873906856174	1	-3.147279730975023	36.037557899452125	1	-2.84529501728296	53.75908320268511	1	-2.0562196961483767	20.93036199021651	1	-3.1033324746150246	49.390757877199995	1	-1.8549823812035744	22.88967907574825	0	-3.7762104900685274	467.45984831990995	0.0024626330099255353
278000	-6719.980419532729	-6401.343124221741	-318.6372953109872	-6401.343124221741	432.61757673987734	4804.469256776968	-236.70356694434827	0.009766559635842633	2.122507693001885	0.5262372057255404	0.0032618322613152066	3.1208142240393483E-6	0.5685939218574894	1	-1.8497072890166197	20.398770633456778	1	-2.6202160899036677	37.95539873742766	1	-3.3049378833778595	56.22791567551151	1	-2.014304674734733	21.04527191938657	1	-3.6377090495422983	47.24895514259579	1	-1.7023429617179662	21.886195748772263	0	-5.366092349668523	432.61757673987734	0.0029437052579956175
279000	-6737.106309816043	-6393.5535714283415	-343.55273838770165	-6393.5535714283415	505.67705508301253	5621.735127232557	-245.81321217225275	0.004826177932494899	2.122507693001885	0.6935294954735333	0.002701644453779752	2.9289854697370342E-6	0.6276670333763353	1	-1.8249307412151134	20.493096309669866	1	-2.3921248950470373	39.56298497847273	1	-4.522883940208063	60.608856160879206	1	-1.9813133221518482	21.142587073351226	1	-2.937439004731325	50.31941747306951	1	-1.70877417474048	21.987399407111806	0	-7.168407684719569	505.67705508301253	0.0025898819263958112
280000	-6721.4494240566455	-6397.443026410567	-324.0063976460785	-6397.443026410567	473.4231947770854	5469.401856368608	-241.95515658750915	0.008484389872456156	2.122507693001885	0.6104749553239276	0.0029463343854604267	3.807118618963775E-6	0.6837183492079577	1	-1.7344187170912186	20.9607079012481	1	-2.3403158092696286	40.46573340134721	1	-2.619173841141303	51.819907444485004	1	-1.8506275097252394	21.62501874897782	1	-2.97265990991475	50.103468496601174	1	-1.7708809906392167	22.489108015516408	0	-3.982384860279663	473.4231947770854	0.0029492902178073536
281000	-6715.585670154824	-6386.400536661522	-329.1851334933019	-6386.400536661522	446.807305830017	5116.396386387344	-239.2278842993947	0.007030969870898652	2.122507693001885	0.6681940935758672	0.0032645210097439967	5.240995295046245E-6	0.6966225862529104	1	-1.8442420415964937	20.41886061829013	1	-2.3336238331040864	40.87472756577048	1	-3.116837741530423	55.3293759911686	1	-2.0070866153273865	21.065998619111344	1	-2.951989937096121	50.22870774153234	1	-1.9095421526810663	23.095531169974628	0	-4.108446009301211	446.807305830017	0.0032758230032156935
282000	-6720.629107374566	-6390.156869691051	-330.4722376835149	-6390.156869691051	473.1743386731846	5288.046362953462	-241.26259229465907	0.009611441764739872	2.122507693001885	0.6434014119743284	0.0030937952163247423	4.361355928144128E-6	0.7036051675688026	1	-1.714219084245852	21.132425737829067	1	-2.4292410145360734	42.77264419612049	1	-2.6514874885439133	47.20436804970605	1	-1.815899735819672	21.8021788646138	1	-2.6480754259635546	53.208769404560734	1	-2.193240173230012	23.902636217028828	0	-3.971225475182941	473.1743386731846	0.0028471653227534616
283000	-6729.673154305411	-6397.0340000848255	-332.63915422058534	-6397.0340000848255	473.6493438927359	4916.63231937604	-237.2840717736539	0.008633557158338861	2.122507693001885	0.7657490649697233	0.00339026758208046	6.139256725428146E-6	0.7384838410678926	1	-1.9029267923460211	20.219871343861048	1	-2.7691505831925953	37.29255663493514	1	-2.8828134620733303	45.60929983434784	1	-1.7770217245616324	22.06452229828931	1	-3.3844863935112874	48.15579401546257	1	-1.695694828290469	21.5997420833986	0	-3.992716500569344	473.6493438927359	0.00326711585620119
284000	-6732.097523740666	-6407.008828545764	-325.0886951949016	-6407.008828545764	462.66523792136036	5107.473957176163	-239.53268195419662	0.009618143314631246	2.122507693001885	0.6808319293884627	0.0029536534830543115	5.801972062989316E-6	0.7856050878380121	1	-2.183245959036607	19.53974694016885	1	-2.527447679045672	38.46910965965741	1	-2.6686368658593924	47.04824005506999	1	-1.7984143066244307	21.908154559299838	1	-3.0485151221176086	49.675074274561744	1	-2.010219303296683	23.419059432978912	0	-3.705252685016754	462.66523792136036	0.003006260624391101
285000	-6721.330964467771	-6410.550464198846	-310.7805002689245	-6410.550464198846	467.6572655957504	5054.975889357274	-238.6950834025993	0.007171400743314833	2.122507693001885	0.5364488050203313	0.0029154164550908883	3.0233442286246053E-6	0.5786280146057847	1	-1.7046487132234023	21.24493947535661	1	-2.482653417843159	43.23961876445751	1	-2.530613182506701	50.11167182058109	1	-1.874439773761582	23.85491457696412	1	-2.960590653663548	50.176098093223914	1	-3.060737961225297	25.519925307949155	0	-3.780966070035889	467.6572655957504	0.003133933107939795
286000	-6726.14961852616	-6407.828497349939	-318.32112117622137	-6407.828497349939	502.4506690773922	5253.340561864906	-241.44990369270658	0.010089217648451845	2.122507693001885	0.5794673840403585	0.003306055440587508	3.5781246139829037E-6	0.5653835592327913	1	-2.056220993926407	19.81097960133851	1	-2.4489047229190133	39.020759035554654	1	-2.7072866007274783	46.729307437099095	1	-1.781463137558987	23.30440063127427	1	-2.8459463882382408	50.94952348708968	1	-2.1502000873213554	23.797418688338094	0	-6.703526484203541	502.4506690773922	0.003461358058614195
287000	-6737.731705934764	-6413.460682316746	-324.2710236180181	-6413.460682316746	479.7608466678399	5077.965060947864	-239.0454297866943	0.009348440746808259	2.122507693001885	0.6399109927895236	0.0031107214761492015	3.859226274058164E-6	0.6228468413333234	1	-1.7599350275985506	20.79795567565042	1	-2.3918579948690026	39.56607216456866	1	-3.130735699989879	55.39974525708828	1	-1.976807938415631	24.265242297078444	1	-2.875490811362131	50.73316969081746	1	-2.204654506797391	23.92984387628833	0	-4.339655490032043	479.7608466678399	0.003025048286761418
288000	-6731.131935148715	-6402.044951777873	-329.0869833708414	-6402.044951777873	481.92780225157173	5086.505167312423	-238.72606910822347	0.008555690614529305	2.122507693001885	0.6111421372834561	0.0032582778620170796	5.001086372274495E-6	0.697047715394163	1	-2.7273259940049215	18.683624159457256	1	-2.51319658749988	38.55891595775667	1	-3.049932040456043	54.97973216845416	1	-1.8266479162783604	23.61015225106002	1	-3.858793262577013	46.557982346496885	1	-1.9678977331172331	23.289964806008566	0	-4.493480913366453	481.92780225157173	0.0029280830177007863
289000	-6735.636542419419	-6405.235345295275	-330.40119712414463	-6405.235345295275	485.24153758581565	4820.469188609039	-236.6872678491572	0.009455117767653348	1.6361787929806846	0.4693230053221503	0.0031865173049963956	4.282045347982583E-6	0.6941450969194723	1	-2.6748483142508483	18.752803565263424	1	-2.662816781611326	37.74982688618722	1	-2.769663537320908	46.28315006409143	1	-2.0312220541898953	24.448521825962207	1	-4.359413252194312	45.22232721629857	1	-1.9293740765723477	23.164098717591802	0	-4.759150567438045	485.24153758581565	0.0026377808385575244
290000	-6716.836440192042	-6399.934043090683	-316.90239710135836	-6399.934043090683	484.30476459810876	4842.187718369666	-236.76523973084582	0.007806596655952424	1.6361787929806846	0.5209626478167362	0.00314640018970192	2.9303964626924007E-6	0.6063570010802355	1	-2.202067949411162	19.50299548571362	1	-2.390425975351942	39.58276214211389	1	-2.542399523272268	48.73780024500276	1	-2.4065561322986944	25.42656670746254	1	-3.555457975865645	47.527840082075166	1	-2.274526446080717	24.090761210587633	0	-4.680351131492194	484.30476459810876	0.002818919484391261
291000	-6723.998737107649	-6406.864602478469	-317.13413462917913	-6406.864602478469	467.9278142235099	4859.493251945782	-236.84581232953403	0.00892491737496488	1.6361787929806846	0.551233957246165	0.0033021422368641118	2.6135258211915904E-6	0.5557203575106388	1	-3.6938793751127452	17.66233981345479	1	-2.6173544920111986	37.96978025510811	1	-2.9742470035499338	45.146166985443834	1	-1.7549161779939915	23.02685563382559	1	-3.0488132402653663	59.787577645103234	1	-1.6991651420082137	21.81712092267477	0	-3.7877162489068317	467.9278142235099	0.0028073820887543712
292000	-6711.741957221761	-6404.7881378636375	-306.953819358124	-6404.7881378636375	487.86918809781685	4844.659198518936	-236.65452662975247	0.008448225060744958	1.6361787929806846	0.4964291549742736	0.003209621811687758	2.27751331457225E-6	0.5323712029156211	1	-2.5217585766541912	18.967549873127584	1	-2.336177779171167	40.64226510982814	1	-3.5672857770889213	57.33487459763788	1	-2.4119340093457127	25.438405115286304	1	-4.5125569092492395	44.8603575533126	1	-1.93293205954862	23.176109007230746	0	-4.995537972470268	487.86918809781685	0.0029073411799474267
293000	-6708.711317780847	-6401.151654310344	-307.55966347050247	-6401.151654310344	473.7873381740841	4870.256117737514	-238.11281154284248	0.010664244506279716	1.6361787929806846	0.4322443556888629	0.0036184967320728443	2.7015492642790972E-6	0.5156043466369203	1	-2.4285172425377275	19.10953149025456	1	-2.3684785657825707	42.03870535474488	1	-3.4156040632723172	43.432299406612564	1	-2.0550907885835277	20.933344758558903	1	-3.3511689466148393	48.28712715184028	1	-2.4773040415665966	24.5144036668429	0	-3.9991097749568913	473.7873381740841	0.0030646701554527156
294000	-6712.347776145101	-6406.075931256943	-306.2718448881588	-6406.075931256943	475.1315571091167	4982.926558121275	-237.8736641846114	0.007771927067637349	1.6361787929806846	0.511366385133091	0.0031728822178782126	1.5664966119445187E-6	0.46698359745067997	1	-1.7644814408507534	22.406236646543253	1	-6.209225601878289	30.99182882480425	1	-2.5528230431595844	48.49254532418467	1	-1.744226557993004	22.501827597624395	1	-2.6200746568552242	54.31003331025382	1	-2.6341325548264134	24.809592928100834	0	-4.064903296964894	475.1315571091167	0.0028183790538837154
295000	-6699.123844021011	-6400.127441586073	-298.9964024349384	-6400.127441586073	475.89976209242263	4961.35109564754	-237.93988962864196	0.0072895187015001184	1.6361787929806846	0.42583300248013634	0.0034862465996221385	1.8307421899547638E-6	0.4455615880708603	1	-2.215255151714248	19.477689908539915	1	-2.3626837571611126	39.96385108189561	1	-3.1493673294143596	44.386364444178206	1	-2.020248984820903	21.02842313988216	1	-4.211894070966516	45.58934760475643	1	-1.9046621284409546	20.27840213924968	0	-4.105353412997224	475.89976209242263	0.003065939919753579
296000	-6699.747893542928	-6403.06353031845	-296.68436322447803	-6403.06353031845	506.1154805067108	5102.1447237643015	-238.8433172028919	0.008499401376378163	1.6361787929806846	0.3817526526252748	0.003289543595248454	1.799096753524453E-6	0.44618772969877407	1	-2.6597336230696462	18.77311819437304	1	-2.370763388142888	39.838568429307664	1	-2.874267504542873	45.65573974935701	1	-2.302801855756772	20.380407821706832	1	-3.0542537397099756	59.82258015726745	1	-1.7566532754938107	20.890030124212924	0	-4.058139433578133	474.99913425850116	0.0029488357035169213
297000	-6721.051128244572	-6405.627325969985	-315.4238022745874	-6405.627325969985	519.3780885481818	5241.166237475251	-240.99084216970513	0.0061400491099304275	1.6361787929806846	0.5082066808705353	0.0031480698042746992	1.829203608120666E-6	0.4947922218664095	1	-3.7409391926493862	17.62108099834457	1	-3.917831709061577	48.9180298439949	1	-2.7789513251260543	46.22219462617082	1	-2.3179680602339903	20.351441313691943	1	-2.622124879972164	54.10206569585753	1	-1.7310652553168306	21.064324879121408	0	-6.329114833649985	499.68205075630004	0.0026559927610876138
298000	-6714.845788027543	-6402.613426960989	-312.2323610665535	-6402.613426960989	509.92076180973845	5221.906106221537	-239.87001738863813	0.008521172838593405	1.8782844943468011	0.48153995206664074	0.002918082115707674	1.5315315543333951E-6	0.5082794762716318	1	-2.1091802470202285	19.69245006457148	1	-4.5320818885579515	33.19647225939649	1	-2.5551406998306203	50.843763065814706	1	-2.0215665306300856	21.024714876553638	1	-2.7407120170794963	57.246902144286366	1	-1.8058749736788406	20.640491906273223	0	-4.640069862388218	483.8120541871224	0.002406854439465391
299000	-6722.982221019527	-6410.571476489145	-312.4107445303819	-6410.571476489145	568.1836263553821	5279.545306535692	-240.18149411874606	0.007679642091417398	1.8782844943468011	0.4804726826924335	0.002726034277771063	1.4753006877050013E-6	0.5216377786239181	1	-1.7474888408707738	20.87237387073326	1	-3.4241217635576637	35.31992534894144	1	-2.9214634617976616	45.4064569815307	1	-1.8352867203286187	23.65852745640181	1	-3.8212340787242858	63.6351831765464	1	-1.7014384956000546	21.8685769500769	0	-4.129889645525207	446.4407947937835	0.0022510989819656694
300000	-6739.854616725793	-6411.280834373696	-328.573782352097	-6411.280834373696	624.5589558963561	5779.675967559819	-245.0714742126991	0.00552414041322873	2.3066401332096245	0.5016589092216	0.0028521427459040367	1.8393927514036573E-6	0.5339398617544514	1	-1.7405158734551915	22.250526918305635	1	-2.375754855977015	42.14902732039831	1	-2.5889500730342734	47.899119722271074	1	-1.8863575614894177	23.908995734310988	1	-3.0363444000162296	59.70658927356222	1	-1.8663569040559167	22.93504055620718	0	-11.33288144467987	528.7255963418261	0.002422670947851153
301000	-6713.865226386321	-6398.8481552045805	-315.0170711817407	-6398.8481552045805	505.21911554981216	5227.784874284938	-240.18118740342553	0.008999054699377208	1.6918432388752904	0.4495042059342984	0.002896687420440543	1.648234631768563E-6	0.509275015937087	1	-2.0324259381639123	19.867291998201782	1	-3.0030712305709946	36.46730544155909	1	-4.194195014292781	41.34425726053108	1	-1.9472728783491742	21.250843727465885	1	-4.450031838317157	65.98808523821297	1	-1.8569461319105505	20.43833681875179	0	-6.756877789484992	502.8319869128891	0.0025516378409176604
302000	-6710.846073863057	-6397.868835715675	-312.977238147382	-6397.868835715675	463.538480389636	4706.573600762624	-235.77503732480966	0.007689564889592273	2.6791602725180828	0.517742898357827	0.003220232964241745	3.204790033983293E-6	0.6067096786236807	1	-1.8287721802851507	22.72867256055818	1	-2.9125360024076516	45.592931803217525	1	-2.5714354394013954	51.14968882840669	1	-2.2448497138800017	20.49527679644881	1	-2.714995516077214	56.93098731584228	1	-2.100840144487019	19.77054647348551	0	-3.711747274539698	463.538480389636	0.0027947452877034274
303000	-6722.57152772312	-6411.31012465803	-311.2614030650901	-6411.31012465803	489.4098824523049	5220.417316062349	-239.72111463929645	0.007745512448121317	2.6791602725180828	0.5182018305952213	0.002844815926374725	1.8068223934572521E-6	0.5359706953535256	1	-2.067245712954274	23.52398452438421	1	-3.4223832725970107	47.45165066453708	1	-2.9044200688617225	45.49451190041767	1	-1.986021649714833	21.128277654990008	1	-4.184235785309237	45.66036798279284	1	-1.9327094635928053	20.19339527510667	0	-4.0869782247331745	475.5556403205387	0.0025601660773000804
304000	-6706.5661983525215	-6397.619315901438	-308.9468824510835	-6397.619315901438	441.00176250845163	4853.748136302345	-236.73216081799012	0.008501562985773524	2.6791602725180828	0.5703885960626874	0.0031308270954087717	1.682446655908602E-6	0.4779746197294672	1	-1.8260384402381253	22.71669851151939	1	-3.5384473840830744	47.8168010697364	1	-3.0909110659545767	44.62509014445712	1	-2.954532615513134	19.390014634188972	1	-4.1792781012971965	45.67317613223914	1	-2.303884589643385	19.373811879712107	0	-4.515634497517779	441.00176250845163	0.0028532610118898426
305000	-6717.89643839052	-6399.203220242865	-318.69321814765533	-6399.203220242865	566.5798264800611	5521.882601296732	-242.0275178826854	0.007577523044292432	1.878615615657997	0.5090711925247674	0.002965969812638939	2.2709084396276607E-6	0.5770000842829837	1	-1.7172590347562573	22.056027905867108	1	-3.67139509095374	48.217262807602424	1	-2.5646029939306736	48.26899810276226	1	-2.9243105070413145	19.427917277987763	1	-3.024221397172334	59.62678496459881	1	-1.747290534695191	20.94839943529812	0	-4.550977288398493	482.6851875127285	0.0026927895516079036
306000	-6718.472023887706	-6401.369056143769	-317.10296774393703	-6401.369056143769	459.4166969612033	5152.935437654098	-239.1861654748144	0.007870394023054717	1.878615615657997	0.6189216140453995	0.0029444354334337334	2.029928751669314E-6	0.5577804336877585	1	-1.7448055771870574	22.280792135666665	1	-3.3863274039421647	47.33488217301496	1	-2.791675152183894	46.14060287158615	1	-2.639388889867595	19.816472340787964	1	-4.078752116668037	45.93822221473303	1	-1.7121984071315501	21.242194012574377	0	-3.706671640611456	459.4166969612033	0.0025838867793697615
307000	-6721.572049149154	-6403.119278222751	-318.4527709264034	-6403.119278222751	498.14981090471224	4955.246705973239	-237.66493182549812	0.008818649032199434	2.424094406678738	0.6029036027571198	0.0027105486787579566	2.6965655170957006E-6	0.6751449480712373	1	-1.7541137729506346	20.8317833730918	1	-2.947378913302001	45.73862640807585	1	-3.0845505619434164	44.65187586605476	1	-2.109315124544177	24.685661334064058	1	-3.00139905175849	59.473535344682745	1	-1.745148203000912	20.962506348377325	0	-3.72049748900568	457.96515484710096	0.002561884382959845
308000	-6724.2849641708035	-6402.420031421905	-321.86493274889835	-6402.420031421905	427.2732511290551	4304.549288738796	-231.80844662690163	0.00948467343527014	2.424094406678738	0.6020491557290466	0.003706376758133122	5.8871391194020315E-6	0.6886108879686461	1	-2.6991462926704295	18.720516558485688	1	-2.333837484155964	40.83371310667091	1	-5.211802586617643	62.574870206809976	1	-2.501832072782486	20.02952029076388	1	-2.7547159860605097	51.73471959155237	1	-2.660266998375455	18.827534982485584	0	-6.0772985635589745	427.2732511290551	0.0035361778736760453
309000	-6714.694767611696	-6396.204025209753	-318.4907424019434	-6396.204025209753	435.2357974904713	4624.653031375463	-235.56743553184225	0.01075687869362261	2.424094406678738	0.5604832557606728	0.003150312818126165	4.024096075001602E-6	0.6781924736334208	1	-1.7876026918169172	20.65489095232811	1	-2.520340152791415	38.51344484795753	1	-2.572633713853442	48.13634175816078	1	-1.772985105979173	22.099152880781194	1	-2.876865421336148	58.54999072903838	1	-1.7778727677902535	20.772967495285783	0	-5.066341101842549	435.2357974904713	0.002973900178544452
310000	-6717.093833222722	-6396.4125179367475	-320.6813152859746	-6396.4125179367475	489.54164572809987	4778.428803447563	-237.10860918990474	0.010637404346916703	2.424094406678738	0.5724723942210277	0.0032880913888559305	5.191834652360498E-6	0.6943599490267599	1	-2.480580296654856	24.45915981934171	1	-2.507781654785254	38.5940258624567	1	-2.566465464794299	48.23705659342062	1	-1.767987707034819	22.145390556110815	1	-3.581993055364153	47.43639539278354	1	-1.98021603739377	20.060886482340408	0	-5.15765648554694	489.54164572809987	0.0032910744666155354
311000	-6709.027275993569	-6393.155487870641	-315.87178812292734	-6393.155487870641	472.220766210007	4727.637635155655	-235.65244147764864	0.008714384757145229	2.424094406678738	0.6259576495019983	0.003329350456885643	4.287810625662033E-6	0.6296201986722537	1	-2.018460947557887	19.90134040650382	1	-3.3047656534244125	47.06424062318697	1	-3.3467086600836953	43.66174768814865	1	-1.8259078834918545	23.605900697380054	1	-2.8756075417881783	50.73234215725383	1	-1.7022847066070652	21.383921543567823	0	-3.9305042400027275	472.220766210007	0.0032866467819774084
312000	-6703.096714939196	-6387.283122868048	-315.8135920711484	-6387.283122868048	472.16767685409974	4970.049055963274	-237.7649078680925	0.008714384757145229	1.872397945780794	0.5983450614746976	0.003080952783879631	4.536894707253822E-6	0.7241330056148044	1	-1.7446499337891048	22.27971566092658	1	-3.2747861822441946	46.96232302204398	1	-4.160666128476415	59.4663205966385	1	-2.429281333180529	25.47630880253671	1	-2.661889630856275	52.932286791552016	1	-3.7861270615421736	17.632524593726625	0	-3.9283324371244013	472.16767685409974	0.0031657356938543
313000	-6716.592007146964	-6397.968753729563	-318.62325341740063	-6397.968753729563	449.24473599361534	4829.382724608296	-236.83205558045657	0.007492589608354778	1.872397945780794	0.6752467971150083	0.0033760187891518773	6.161502318548943E-6	0.7595718163420369	1	-1.8619165703226943	20.355185876504482	1	-2.392905544763993	42.377162031462916	1	-3.368543258637516	56.50952348912301	1	-1.770528667169868	23.20678251837311	1	-4.022167931450542	64.4330432349535	1	-2.4157033503601366	24.39146373018636	0	-3.980187032371329	449.24473599361534	0.0034770484960236505
314000	-6711.602741860979	-6381.253638002956	-330.3491038580233	-6381.253638002956	486.53456389753416	5271.986771015996	-240.12021147285725	0.007775266780454583	1.872397945780794	0.6276688823651557	0.0035582947591572965	7.119112039285689E-6	0.754800458939889	1	-1.764348704932112	20.773310516072556	1	-3.6564881049581595	34.79497851933374	1	-2.582675194358794	51.33010118068538	1	-3.130920731406772	19.179010893549638	1	-6.664714482877739	72.42646160000866	1	-2.347822211971798	24.250494043178517	0	-4.872657236689433	486.53456389753416	0.003556154095459335
315000	-6710.69371462768	-6395.799985465325	-314.89372916235425	-6395.799985465325	472.0802044055396	5017.670136095076	-238.75186605564235	0.006792542446817142	1.872397945780794	0.5943717555614514	0.003262038556678446	6.2354144235486495E-6	0.7853078513128715	1	-1.817508195298459	20.52314055920801	1	-2.3551697990789844	41.80267624105102	1	-2.5427439655284063	50.54795704928025	1	-2.4469840134331555	20.12050234284986	1	-2.723843839770847	52.06273958491296	1	-2.2167803867212097	23.95844887088727	0	-3.924776055921851	472.0802044055396	0.003355762844752997
316000	-6714.975139618124	-6388.549358715511	-326.4257809026132	-6388.549358715511	462.49632644374395	4700.193054872505	-236.2647185066122	0.010623572324557302	1.872397945780794	0.5957748812701151	0.003323868985587326	5.322689009893004E-6	0.667141405402303	1	-1.7556776652325579	20.822537671356763	1	-3.211357138967746	35.86041940880912	1	-4.384487428471004	40.927286111545335	1	-1.9371389455269106	24.118780771568815	1	-5.47231055964199	42.91706713336046	1	-3.40314696586038	17.98290516233839	0	-3.7043304800354213	462.49632644374395	0.0033992542322681474
317000	-6714.29102709591	-6390.338276163341	-323.95275093256856	-6390.338276163341	497.81504627981064	5282.100071069029	-241.22098144516738	0.009626682659576065	1.872397945780794	0.5710650273721072	0.00306869528255876	3.278201155349492E-6	0.5969410673470978	1	-1.984946564141562	23.2875867879642	1	-2.371515555331718	42.08599182378302	1	-2.853291508284923	45.77240979755912	1	-2.5113860073588965	25.650260976633128	1	-3.4256890965978424	47.99774846501197	1	-1.9614168735336717	20.111788067203342	0	-6.0896211110354015	497.81504627981064	0.0029919558921845672
318000	-6717.347928317874	-6401.363360984672	-315.984567333202	-6401.363360984672	477.8327122801585	5171.969672671612	-239.34579186215225	0.007746097775280527	1.872397945780794	0.5492358411017892	0.0028515144744642555	2.6044408468207276E-6	0.5709232543463939	1	-2.5459172934809753	18.93224949069009	1	-3.1486751248033533	36.03361812201965	1	-5.346649850574442	39.13737393703993	1	-1.7630603271148484	22.195660637590347	1	-2.6297220439895153	55.28166046695397	1	-2.919499173536692	18.49992490514248	0	-4.216224604460285	477.8327122801585	0.0029026431021566615
319000	-6707.260300873463	-6396.992193809388	-310.26810706407554	-6396.992193809388	469.5512234592393	4868.805317498794	-237.3911393765119	0.009852504214088611	1.872397945780794	0.6318298340339157	0.003361704722949252	3.8344187957698155E-6	0.5990865469478787	1	-1.9835168250508195	19.990158874454327	1	-2.4510577288020152	39.00335739882867	1	-2.7000260586795033	46.78625515188788	1	-2.06486040928665	24.553881013259893	1	-2.8547404862611385	58.36567029324215	1	-1.8455116173957484	20.480272938053293	0	-3.83385187451437	469.5512234592393	0.003529891453234207
320000	-6706.172777945328	-6393.044577226966	-313.12820071836217	-6393.044577226966	471.0426932452135	5072.708316101893	-239.72872304735685	0.006289429271110435	1.872397945780794	0.6874812691300303	0.003127449363396087	3.168400505748423E-6	0.5961954701309945	1	-2.3462933652278206	19.243370698248043	1	-2.367027241916352	39.894562822372706	1	-2.780599744096323	46.21150201215878	1	-1.9641583337199582	21.1960381029891	1	-2.61984853417233	54.35024046192039	1	-2.126483296484721	19.715175183119456	0	-3.8846856493536497	471.0426932452135	0.003235551702555907
321000	-6697.956975333873	-6392.8576288292725	-305.0993465046007	-6392.8576288292725	460.57298738557995	4945.832777588766	-240.14809069237333	0.005656917197138628	1.872397945780794	0.5089759527851545	0.0029791935439181984	2.3275794223120195E-6	0.5192845611940103	1	-2.1960185534105983	19.514724686049494	1	-2.592038686861187	38.10055719953652	1	-4.01476425463334	58.97729070628007	1	-1.85269887981004	21.615462748753366	1	-4.6285725623170695	66.59225123244762	1	-1.7063029457686336	21.318505715522146	0	-3.7015151523496814	460.57298738557995	0.0030760706104976257
322000	-6705.201290361422	-6394.296477229505	-310.90481313191685	-6394.296477229505	487.587117563873	4567.044967528775	-234.26112349800596	0.008660889965082956	1.872397945780794	0.5579674651949983	0.003970189838231236	4.5446650661424786E-6	0.54363981408404	1	-3.751560644641497	17.6118478422605	1	-3.748931643084342	34.60111726327398	1	-2.770673047279736	53.226427058451094	1	-2.8620936938308885	19.507743362797065	1	-3.052519815945378	59.81144629868541	1	-2.931149400282073	18.4861869795877	0	-4.9690852555151865	487.587117563873	0.004054179833163348
323000	-6694.304513954033	-6402.438335859813	-291.86617809421915	-6402.438335859813	447.2266961933162	4467.232926171355	-234.1917462638027	0.011191598982694938	1.872397945780794	0.47540211223125084	0.0037098740568745174	2.865271725042443E-6	0.47531167127775714	1	-3.6807716663965886	17.67393526566754	1	-2.8194628548440006	37.097553431664316	1	-2.5290340828504876	50.021401897468856	1	-2.3838706014149804	20.23023903990944	1	-2.8191189317248972	51.15945516220214	1	-2.320068165691208	19.345593243114983	0	-4.084603626405391	447.2266961933162	0.003928416925327279
324000	-6697.786847497341	-6391.865930166392	-305.92091733094924	-6391.865930166392	480.06967734770024	4729.006590389612	-236.36996608864365	0.010380034949357474	1.872397945780794	0.5000661408115941	0.0036070974456355203	3.4702560847006305E-6	0.5486059975133593	1	-3.1908060490711234	18.145072396836078	1	-5.521443613782422	31.805290416518215	1	-2.715029037897981	52.77772369103841	1	-2.0984405277173805	20.82270318426445	1	-2.638434158117568	53.445825360494375	1	-2.045863658129391	19.89607042436547	0	-4.360606159612919	480.06967734770024	0.003504105737936642
325000	-6697.722934640819	-6393.349455431551	-304.3734792092685	-6393.349455431551	493.42105323109206	4983.818310169135	-237.85490813027914	0.008592319863437333	1.872397945780794	0.519238502416336	0.0029898000847052844	2.4210955947831915E-6	0.5249404186300732	1	-1.8926714119323067	20.25228764991368	1	-4.589864399081968	33.10571506223819	1	-3.2206185998149817	55.8385568635854	1	-1.840313733482892	21.674082186207666	1	-2.6896705566210657	56.57684787316273	1	-1.7907421789007352	20.70956214206372	0	-5.568037900285429	493.42105323109206	0.003267375729097363
326000	-6694.261277882484	-6389.281156684482	-304.9801211980019	-6389.281156684482	478.4938719850784	4653.89935046798	-235.0551839032224	0.00924186432891932	1.872397945780794	0.5733881699642924	0.003361209003076212	3.964821821315661E-6	0.5815510223050608	1	-2.761999771539661	18.639010103695703	1	-3.148315910711422	36.03463196921768	1	-3.579833676191666	57.38459845961783	1	-2.3228772250918888	20.34215571637538	1	-2.7041414938528585	56.78552490478328	1	-2.9458241981468323	18.46898872808555	0	-4.257112846219185	478.4938719850784	0.003948596431551171
327000	-6697.4478127313905	-6390.839599599699	-306.608213131692	-6390.839599599699	439.59004059645866	4423.118970973911	-233.86791364700508	0.011405484654420144	1.872397945780794	0.5141653865875753	0.00376835764050139	3.991873129940043E-6	0.5509282190943843	1	-1.7628084266161343	20.781819102006075	1	-2.536414536489713	38.414390175263264	1	-2.662562906291682	47.10234683805107	1	-2.104720830443238	20.807291294242265	1	-3.3569486795534367	61.53344520945361	1	-2.079373162711665	19.818387383915532	0	-4.6367717819204906	439.59004059645866	0.003925592904950708
328000	-6709.109078060771	-6404.0020659996135	-305.1070120611575	-6404.0020659996135	483.44337146735165	4624.673533959075	-234.75358140261397	0.008996494673811984	1.872397945780794	0.6109108843074865	0.003552154597691815	3.0695547221564924E-6	0.5247438360126396	1	-1.7582222767310143	20.807745065394982	1	-2.759343592621944	37.331980936253565	1	-2.6561236655230465	47.161108475502594	1	-2.094177364118204	20.83324903498041	1	-2.979650302408946	50.062016229115244	1	-2.0685277692923165	19.84311143637796	0	-4.610455484652047	483.44337146735165	0.0036202826711580296
329000	-6720.522915314021	-6401.719552402517	-318.80336291150354	-6401.719552402517	490.9416983629061	4661.819203594849	-235.0867320071997	0.008606053636268042	1.872397945780794	0.5546867603442873	0.0034730866578642373	3.2627526124046835E-6	0.5370949320071177	1	-1.8586695096803763	22.85286444168313	1	-2.3727719662611846	42.10501486268831	1	-4.6098774357299686	40.46514194135227	1	-1.7467300083412491	22.88257875117549	1	-2.8671656809034545	58.47012854460595	1	-1.8739224468076736	20.37887559333798	0	-5.300262322728489	490.9416983629061	0.003113345465710044
330000	-6706.878653800237	-6395.587983384861	-311.2906704153758	-6395.587983384861	462.1809110080683	4441.567061673324	-233.1879420319959	0.00861633974815117	1.872397945780794	0.571675459238424	0.003606081720591131	2.995211655229431E-6	0.5046064072648766	1	-2.0678150904150554	23.5255318233419	1	-2.652618076493729	44.346283253786794	1	-9.286247360034494	34.35991404190136	1	-1.8172346820411494	23.55466406830949	1	-2.6982638016152105	56.70300971264817	1	-1.7266995111385315	21.10000518623114	0	-3.7028991521222445	462.1809110080683	0.0034405442475536068
331000	-6694.757466746004	-6391.67055285902	-303.08691388698384	-6391.67055285902	466.15465839965583	4464.158100374954	-233.3805725488803	0.00862325493569289	1.872397945780794	0.46365902634265543	0.003748832682218633	3.7467363949446257E-6	0.5313518275289302	1	-1.756088849305047	22.35506975739802	1	-2.3350305373379374	40.71474525792744	1	-3.1423652588714632	55.458077690337085	1	-1.7724280663598826	23.224898855716766	1	-3.894600486602082	63.93255812011159	1	-1.8996207814615609	23.06011486252906	0	-3.7483918902564213	466.15465839965583	0.0035420576415220806
332000	-6700.111857396925	-6391.374488534524	-308.7373688624007	-6391.374488534524	456.8186195258364	4423.245603328948	-233.3355067252917	0.010646386675896694	1.872397945780794	0.5034173989133293	0.0038222777474478655	6.322494690895459E-6	0.6616589390924008	1	-2.1968191503431944	19.513167966584792	1	-2.353069962576002	40.139067470814076	1	-3.7606715373371653	42.41277050183148	1	-1.9001401023919335	21.417928225349755	1	-2.964667415550643	59.21781040567142	1	-1.9789035885812623	20.06438036933104	0	-3.7372516015570296	456.8186195258364	0.0037144055154791802
333000	-6709.624732998062	-6398.74569449792	-310.8790385001424	-6398.74569449792	458.27790658166055	4451.140274260585	-233.44155860935075	0.010288785073691081	1.872397945780794	0.5851821149247217	0.003942386032356567	5.5422746087933155E-6	0.6452856982529893	1	-1.701557094413695	21.860698538123582	1	-2.3703147856593807	42.067523462022976	1	-2.7745614154899867	53.255901497393886	1	-1.8730863673928422	23.84862983394939	1	-3.748934046671705	63.334526396967476	1	-1.7619817005886378	22.435979537936706	0	-3.7168232897700033	458.27790658166055	0.003525344917854658
334000	-6706.074910974778	-6390.348936664881	-315.72597430989674	-6390.348936664881	460.3729762561075	4743.563239376979	-236.30556215009574	0.007343884342393407	1.872397945780794	0.5505730467802065	0.0038230261851206924	5.237475999658321E-6	0.6875206827418903	1	-1.7387834746384792	22.237931825436767	1	-4.320590712432047	33.54152604137861	1	-3.721465730754317	42.519573307147	1	-1.741861848895965	22.669649342436607	1	-2.6550099442750383	53.06302868485531	1	-1.8389685910558018	22.82314000769147	0	-3.7020375306132873	460.3729762561075	0.003271790550697523
335000	-6717.311683349191	-6400.904307185459	-316.4073761637318	-6400.904307185459	442.2925400234396	4607.023841856193	-235.22430630354572	0.01055470956940635	1.872397945780794	0.5291171410240997	0.003572526522164889	5.481027603953924E-6	0.7167317357520044	1	-1.9371776295471532	23.13604838746711	1	-3.6622446229587973	48.19025176879226	1	-2.543918943522772	48.69789341995401	1	-1.8314453721067905	23.63729348871809	1	-2.7142191873382613	52.17519647913404	1	-2.157472696444866	23.815503640072187	0	-4.4125254529229325	442.2925400234396	0.0032475458718539242
336000	-6724.183283185393	-6394.967108624647	-329.2161745607452	-6394.967108624647	482.0924575744168	4943.7529752325445	-237.520705879732	0.007950223217819257	1.872397945780794	0.6598560499348111	0.0037185285574769774	1.0198234700977414E-5	0.8499126761274158	1	-1.779545509906197	22.491315729149754	1	-2.8923697275056384	45.50681786564107	1	-2.637439648072911	47.34082838649263	1	-2.0103245318969982	21.056663960905052	1	-3.0697004891257667	49.56295976047581	1	-1.7732217884739352	22.502572916012813	0	-4.505816968601231	482.0924575744168	0.0034060661489626557
337000	-6708.300268422662	-6402.534910666501	-305.7653577561611	-6402.534910666501	477.663918164746	4757.476958594923	-236.01170662241157	0.009239595185547997	1.872397945780794	0.544778140087187	0.00357274343480544	3.7133807131849836E-6	0.5843333892649478	1	-1.7188966360397888	22.07211251673555	1	-2.337440308775198	40.57903004914861	1	-2.6039214262794728	47.70823817703749	1	-2.133422090135296	24.754069867356268	1	-2.7161329966511936	52.152375770511526	1	-1.71677903254886	22.083159887109765	0	-4.206027117413851	477.663918164746	0.003718262871081068
338000	-6726.880971348978	-6412.761537675034	-314.1194336739444	-6412.761537675034	500.5858820080376	5067.854409423986	-238.5084500460999	0.00824404273456828	1.872397945780794	0.5401659332654614	0.003344211252800537	4.778396927815634E-6	0.6894641475607757	1	-1.9584956158871438	20.05734755787144	1	-3.0505138460541787	36.32065435786544	1	-2.917123166222749	45.428682028715556	1	-1.769393917727948	23.19567902600622	1	-3.0715453202844794	49.553334695413966	1	-1.7662992265263653	20.834562454869282	0	-6.448828547012251	500.5858820080376	0.0034095708579790817
339000	-6716.018065793087	-6399.398769032982	-316.61929676010453	-6399.398769032982	438.33692943728636	4675.649129880765	-235.2995648155126	0.008167756987529832	1.872397945780794	0.6116737168304629	0.0036810134932637258	5.317625138674621E-6	0.6696979399266046	1	-1.7089802358845307	21.189799551655312	1	-2.730452305860954	37.45109315322473	1	-2.6325064803075637	51.97479689832922	1	-1.8883024684654823	23.91761798661366	1	-2.8475137627261953	58.30373180766463	1	-1.7830221579514491	22.556938929660152	0	-4.751687541289785	438.33692943728636	0.0035879442659500324
340000	-6726.3538017420215	-6407.439517671281	-318.9142840707407	-6407.439517671281	460.23240702872874	4923.491951858862	-239.27236550922558	0.006012832500519574	1.872397945780794	0.5868088492902713	0.0031401654277681186	3.3176003614861776E-6	0.6105150418647008	1	-1.8731677640831355	20.316473250656315	1	-3.3564459091138583	35.48474566857632	1	-2.560301984099444	50.94805508643404	1	-1.7447602568716394	22.831165641222846	1	-2.732538112856128	57.150292902871456	1	-1.6955796413677926	21.62726670745353	0	-3.702497004233402	460.23240702872874	0.0029464758591555237
341000	-6723.536178382821	-6407.707654699648	-315.8285236831739	-6407.707654699648	491.52313144983	5076.891226778122	-238.76981447835803	0.008890632217910916	1.872397945780794	0.6063727567458643	0.0033054928116084373	3.168739448016643E-6	0.5866870915714705	1	-1.7146486074035998	21.12805839581946	1	-2.8267523069104254	37.07023596479078	1	-2.5419503645356682	50.52581015917228	1	-1.7515612438917352	22.975590189104594	1	-2.7145934645049294	56.9257448649818	1	-1.6973989828403744	21.76407567573951	0	-5.3613176644108025	491.52313144983	0.0030351181113812517
342000	-6721.968985344571	-6402.519127986131	-319.44985735843994	-6402.519127986131	481.62028745045563	5150.804225980001	-239.90566361039683	0.006542810015156268	1.872397945780794	0.515108398078889	0.0028581303942352846	3.0324808776125803E-6	0.633280529028357	1	-2.2981419116445885	19.32615192531235	1	-4.715114167522523	32.913719161538445	1	-2.641421905521197	47.30127170345428	1	-2.0246342331280074	21.016116968713504	1	-2.619682378091613	54.603963169690026	1	-2.040895191798093	19.907926471206768	0	-4.470685759622853	481.62028745045563	0.002641897348632129
343000	-6720.545009709312	-6393.749441357023	-326.7955683522886	-6393.749441357023	479.6236162530096	4969.842966450798	-238.21938109599955	0.007005842748739437	1.872397945780794	0.49936133646139047	0.003372007211482323	3.7614837093135796E-6	0.6009557147006821	1	-2.754107528393673	18.649091208312974	1	-3.5622714630272796	35.000841624770146	1	-2.6458610028300362	52.12091789686535	1	-1.7926520398551382	21.946728513849024	1	-3.0056514364370757	59.502399684653	1	-1.7746832871236675	20.789466397987454	0	-4.3304501758555105	479.6236162530096	0.002926481293967284
344000	-6722.557877221711	-6395.488353532881	-327.06952368883054	-6395.488353532881	461.0388442548436	4640.279363994565	-235.2219995748068	0.007754201844143284	1.872397945780794	0.5521052238084485	0.003185977861232061	2.687438956297244E-6	0.5703802844661074	1	-2.236118595496579	19.438363048701458	1	-2.3736211116612953	42.11770453189135	1	-2.8417404600962675	53.735111026520656	1	-3.278585815892825	26.99920833256589	1	-4.614641732129916	44.628691729267665	1	-1.9252488703543136	23.150066620114178	0	-3.70089572495272	461.0388442548436	0.002553626794065998
345000	-6713.489347353178	-6391.249991110437	-322.2393562427415	-6391.249991110437	457.6210563069245	4546.437779915758	-234.61066522721154	0.010593315106226263	1.872397945780794	0.5487633297508805	0.0034302228281277145	2.726792055746663E-6	0.5703945007834866	1	-3.345979542084317	17.9871007472102	1	-2.350204974768509	40.19952525542965	1	-3.1514719438826146	55.503414910237844	1	-2.219303807074552	24.983455610745054	1	-3.051242144223832	59.80322918057338	1	-1.695586476746094	21.623184822952666	0	-3.7249828941382632	457.6210563069245	0.002709421498097509
346000	-6735.675318150566	-6396.088858503046	-339.5864596475205	-6396.088858503046	468.3932057373492	4973.757544574449	-237.8725852393768	0.0075809708735782265	1.872397945780794	0.5915914343375435	0.003230396624771198	3.7303991475334625E-6	0.6755383690300557	1	-1.8414293760412992	20.42934907488019	1	-2.6122494388411273	44.115232802415434	1	-5.386013104712044	63.03954450385935	1	-4.2739366502716045	28.375653360803422	1	-2.822914945731762	58.08570629529932	1	-2.609480489458685	18.897433798417268	0	-3.7999566401959473	468.3932057373492	0.0025140573973873714
347000	-6721.138312228325	-6400.109606174139	-321.0287060541857	-6400.109606174139	447.0127220497742	4863.133889420782	-236.91534000509216	0.00784219814743516	1.872397945780794	0.5888643992645721	0.003297630771840984	3.3249048867483666E-6	0.6444657198993636	1	-2.623712146938699	18.822272791691343	1	-2.351176885187275	41.71852305197944	1	-2.8318839597005265	53.667980113208046	1	-1.8702186245645003	23.83521060368603	1	-3.6476020751961578	47.216290037746205	1	-2.2644918624059898	24.0682081736342	0	-4.096675500954616	447.0127220497742	0.002707141399038454
348000	-6704.2956962184535	-6395.464335870378	-308.8313603480756	-6395.464335870378	443.1308090630114	4920.26590144948	-237.28962662627285	0.008361980755224362	1.872397945780794	0.5595095578816758	0.0033420124138512078	3.0576497774939017E-6	0.6030130138369397	1	-1.7680798978336143	22.427285995045402	1	-2.3362883840310626	41.24860003410614	1	-3.0158624582029545	44.95256999361172	1	-1.936700034011447	24.11708602464451	1	-4.096875122689051	45.889665346760935	1	-1.6987173424849744	21.46226655706495	0	-4.349446596061004	443.1308090630114	0.0030543127297430073
349000	-6707.8343198975235	-6397.138405276766	-310.69591462075766	-6397.138405276766	477.271969199261	4937.489551801771	-237.60344436456307	0.009084995581138197	1.872397945780794	0.432706858709621	0.0035357534578289865	2.9203588674228837E-6	0.5381598083077092	1	-1.7134283945680826	22.016202588819127	1	-2.3613412701721965	41.91898685523682	1	-3.1230204504728736	44.49235191240741	1	-1.8243557109792032	23.596924620945263	1	-4.955658825303563	43.90281776233845	1	-2.3154838847923047	19.353545003045554	0	-4.182727526669543	477.271969199261	0.0031289902658087
350000	-6714.400919399031	-6403.083872507569	-311.317046891462	-6403.083872507569	452.181846268853	4612.908998189196	-234.9630576587395	0.010042164618642936	1.872397945780794	0.5302526440450865	0.0033999506353842124	2.701299777696492E-6	0.5295651475225226	1	-2.205296839145667	23.8724398607752	1	-3.8690683311533314	34.35993135253011	1	-2.534639971703052	48.97986197435361	1	-3.0355298608644907	26.611596532877748	1	-3.438088453109663	47.95108126069605	1	-1.7032212878049016	21.90222166069613	0	-3.8583595991311843	452.181846268853	0.0028942093818832984
351000	-6730.3622818461945	-6402.027586051045	-328.3346957951495	-6402.027586051045	452.0108928531487	4899.189040735981	-237.26149982070956	0.009100416625572292	1.872397945780794	0.4907168680669354	0.003642965178544055	3.5353275351561157E-6	0.6022524549748427	1	-1.725416775179173	22.131718374628292	1	-3.776218967002956	48.52137531294445	1	-2.784156187114533	46.18855843730303	1	-2.104288765840768	24.671142262781668	1	-4.542163518201173	44.79241592657991	1	-1.6956062422726876	21.64987332505165	0	-3.864481385577314	452.0108928531487	0.002845642091011923
352000	-6710.6582387501985	-6395.897772849233	-314.76046590096547	-6395.897772849233	498.95593061279897	5189.436809950378	-239.48539494756537	0.007709095217577043	1.872397945780794	0.5054027958673253	0.003125379104321933	2.747989174925091E-6	0.6123177231972138	1	-1.7100757307921974	21.978244705638673	1	-2.4296996738185217	39.184172506264055	1	-2.5723939246775096	48.14012418128748	1	-2.09212451326143	24.635618513797255	1	-2.626995297485345	53.83269831463915	1	-1.8165366703315688	22.7236925543355	0	-6.234718074504498	498.95593061279897	0.002501378937507927
353000	-6715.628788931747	-6397.734403908826	-317.8943850229213	-6397.734403908826	473.0832375007194	4630.003492281341	-235.33157917538114	0.010364185915200635	1.872397945780794	0.5228832546966338	0.003892651281416794	7.337916525410583E-6	0.7979122681330988	1	-1.741213491217289	20.913240698648092	1	-2.3886105724859092	39.604235439785	1	-2.584382303025209	47.96195707631449	1	-2.332646630822653	25.259328866281265	1	-2.6421963752083135	53.34729512287055	1	-1.970767044323183	23.29899787028952	0	-3.9671952389259153	473.0832375007194	0.0031053299244483993
354000	-6718.15362814418	-6406.458244166377	-311.6953839778031	-6406.458244166377	435.0091116432672	4608.776724625423	-237.07940669703476	0.012352285286254901	1.872397945780794	0.5308583649134682	0.003865680805845774	6.476675663585805E-6	0.7284753488178622	1	-1.8801119014368943	20.29321645684108	1	-2.472961480927906	38.835058930723065	1	-2.5947932030667147	47.82208371276192	1	-2.0507889858716024	24.510454196183755	1	-2.696396769003025	52.40043612271388	1	-1.8013371076804023	22.65122985413375	0	-5.091049946094563	435.0091116432672	0.0033766416884322675
355000	-6711.434191577431	-6400.1349670412965	-311.29922453613506	-6400.1349670412965	465.99832543812687	5081.627304053924	-239.38627542114546	0.009739019306874028	1.872397945780794	0.5012789831685676	0.0034549756328577084	3.3215630066715294E-6	0.6091718925963243	1	-2.6122813135168714	18.838096631817493	1	-2.5701010717955124	38.21955349201142	1	-2.7259596391715224	46.58817864299073	1	-1.7590369553706882	23.081598135636078	1	-2.859093092768811	50.85149337252663	1	-1.8083804540842747	22.68538559494337	0	-3.745483328165294	465.99832543812687	0.0028664335061828546
356000	-6693.984716329489	-6390.754195628458	-303.23052070103085	-6390.754195628458	450.97695877845695	5079.491430276677	-240.05786417102206	0.010423846013876891	1.872397945780794	0.47405223485063963	0.0032068370857630244	2.153514505411932E-6	0.5039103361468172	1	-1.9273457846220907	20.14592890911132	1	-2.3437220425042478	41.5310905538593	1	-2.540209424294445	50.475251698924716	1	-2.260060396709711	25.085731042985163	1	-3.1957597918196825	48.94895004564101	1	-2.352455102684675	24.260315381311127	0	-3.9040495987699577	450.97695877845695	0.00285363699489918
357000	-6715.394251971833	-6393.68580904309	-321.7084429287431	-6393.68580904309	474.00230705376345	5204.4093474916945	-239.7510531672914	0.007202737495146093	1.872397945780794	0.6101052393411003	0.0030425378352252038	2.696773556508661E-6	0.5934935657012799	1	-2.4127764039042767	19.134479997294154	1	-2.3500005925602387	40.20403316516966	1	-3.327742383915552	43.72680770560254	1	-2.3327452979818375	25.25955813426244	1	-2.7550396687034544	51.731501636442815	1	-2.754941292602643	25.022644930731126	0	-4.0092034967123436	474.00230705376345	0.002674785544883264
358000	-6714.526141874395	-6400.941528260886	-313.58461361350857	-6400.941528260886	443.6972201088933	5004.251251414293	-238.19483295234917	0.009053681145360003	1.872397945780794	0.5026858144579496	0.003270307530172352	2.5670517417535003E-6	0.5588115876767865	1	-1.8920075115375252	20.25441634868461	1	-2.370962183470767	42.07751650405872	1	-2.5954365309808525	51.51504885790595	1	-1.8548108719946006	21.605815117627312	1	-3.7493977511946914	46.89014581721367	1	-1.7019850153939982	21.389518078242894	0	-4.308545520271078	443.6972201088933	0.002881482830898012
359000	-6713.943041734814	-6393.663325585236	-320.2797161495778	-6393.663325585236	462.2272915813799	4982.517400920981	-238.06338297865875	0.009187762243387326	1.872397945780794	0.5752542089658185	0.0033174027621052245	4.217090641385773E-6	0.6874653663231779	1	-2.2593592405113334	19.395524891267407	1	-4.549333489939823	33.16922602626998	1	-2.604356672169959	47.70298756102772	1	-1.7955658727578914	23.412538525450188	1	-4.897051890647316	44.022772244007925	1	-1.8360566530734221	20.516241568227347	0	-3.7030858522613292	462.2272915813799	0.003072827146897805
360000	-6719.213982533446	-6397.313068482026	-321.9009140514198	-6397.313068482026	473.5819264536823	5207.9336024583	-239.7840973478714	0.008600345588766182	1.872397945780794	0.5820401283709342	0.003118692134972402	4.359868072948981E-6	0.7221468209935461	1	-1.8193818006724096	20.515470027558912	1	-3.525131896463016	35.084498418789764	1	-2.5582586572056645	50.90774674137337	1	-2.1371359214250547	24.7644358727409	1	-2.6226549600208466	54.06439560787981	1	-1.696066246441513	21.700899631782153	0	-3.989617568724475	473.5819264536823	0.002840775609166664
361000	-6733.897224221819	-6409.924676886938	-323.9725473348807	-6409.924676886938	420.03438496642326	4484.707713245788	-233.54851117506828	0.00964313334562485	1.872397945780794	0.578701828367138	0.003276345270639656	1.0849253894304034E-5	1.0387700608429775	1	-1.9887570145406634	19.9764862994489	1	-3.6540191510497553	34.800262618322954	1	-5.859645783138831	38.33568767031913	1	-2.336675907182551	25.268677664039984	1	-2.6604651385004225	52.95840694613614	1	-1.9499485885938286	23.232426195807236	0	-7.260807604608955	420.03438496642326	0.0030599123879993
362000	-6725.883015694928	-6390.749599289376	-335.1334164055519	-6390.749599289376	447.3081421645722	4940.518087414375	-238.82517876352725	0.0063358408658768465	1.872397945780794	0.7329585325968041	0.0033520975291362926	5.331966585286278E-6	0.7271417094382504	1	-2.5570591858625398	24.60517330402162	1	-2.3605195861224884	40.000350986341545	1	-3.63424265154984	42.76466197482468	1	-1.8441768098706657	21.655404192982196	1	-4.668980050026626	44.50827043079488	1	-3.776863691486497	17.640523277271093	0	-4.080059273897213	447.3081421645722	0.003036690863051025
363000	-6721.527333866115	-6382.610686411225	-338.9166474548906	-6382.610686411225	507.7632543655552	5737.329281191444	-243.612790581321	0.006901814555262525	1.872397945780794	0.7062929240083832	0.002893311078806521	7.354226113342169E-6	0.9314844318056599	1	-1.9185229106667352	20.172148861174467	1	-2.693627034113848	37.609978231447535	1	-2.8978084795924643	54.09996626337496	1	-2.036871716897765	24.466597152940313	1	-2.811014666103538	57.97580786941785	1	-1.7280919437023792	22.19182426692816	0	-3.719649185406651	458.0345487761063	0.0027010392723245008
364000	-6714.214298324974	-6380.947302292836	-333.26699603213797	-6380.947302292836	495.20914848222145	5383.210487762418	-240.98954643212238	0.007423547611850607	1.872397945780794	0.6975428131087711	0.002807016022332033	4.7892238487669925E-6	0.8236462148599986	1	-1.6999565682456552	21.318099004779445	1	-2.3338117433054517	40.83778693475219	1	-3.0599917378981476	44.756913541650064	1	-2.1730733734328336	20.64815465654808	1	-3.297066524962848	48.50773594766812	1	-1.8453609992715587	22.850102299805396	0	-3.7008834994702426	461.07183189310877	0.0025625416846369264
365000	-6724.670645293863	-6394.67933712352	-329.9913081703436	-6394.67933712352	512.797034677692	5153.644544142694	-239.2010743477551	0.007767045553062023	1.952426823654161	0.7312495034247952	0.0032232677379403574	7.095800429181858E-6	0.8286750680753308	1	-2.5732240689467396	18.89302306448143	1	-2.8990432303116966	36.81056249658022	1	-3.854652247472841	42.164500892457	1	-3.200410085198918	19.100190125502227	1	-2.770674661889423	57.576989452185444	1	-1.9146177112902938	20.247569356003872	0	-4.220019682469957	444.9951979796005	0.0032467461255331915
366000	-6728.532321251666	-6391.283407298926	-337.24891395273943	-6391.283407298926	462.7586236039291	4872.572791302129	-237.28721247813627	0.007296895636138997	1.952426823654161	0.7361300587915409	0.0036773147554430446	1.2120208890273527E-5	0.9819634101688894	1	-3.228465308469959	18.10588098747818	1	-2.8634491764195245	36.935974176833184	1	-4.12477620188432	41.50335776960681	1	-2.5977647598374403	19.878865530839057	1	-2.7334907935489547	57.16172028003592	1	-2.4229031900550946	19.175119279222223	0	-3.7058091030020948	462.7586236039291	0.0033787920118232614
367000	-6734.569875461753	-6393.348502935019	-341.2213725267347	-6393.348502935019	461.20418589670703	4971.686622742116	-239.24621515897118	0.010709806073514901	1.952426823654161	0.6646158828592271	0.002904211270123023	4.834310581165009E-6	0.7614524822886292	1	-1.6942834053217066	21.690175113834215	1	-2.9004793989062216	45.54161193157712	1	-2.7810838845034045	46.208368640950646	1	-1.9748332131022737	21.162529449653444	1	-3.272686096000596	48.61036657849893	1	-1.7292388429577625	22.201720555985972	0	-3.700876462387911	461.20418589670703	0.0026081631204436222
368000	-6741.0524501650325	-6395.63327801203	-345.4191721530023	-6395.63327801203	478.7367096991095	5096.1026799330975	-239.36755882832674	0.009549998917556014	1.952426823654161	0.7400769281623231	0.0036429695336618667	7.106627721193752E-6	0.7294251767714509	1	-2.314887721942865	19.296960900196186	1	-3.57207036987452	34.97901405527528	1	-3.5451141782241113	43.02683854744852	1	-3.3401346576147333	18.94811705808696	1	-2.9073278486994525	58.792134144526656	1	-1.7925607058772643	20.700972315829997	0	-4.272507947576733	478.7367096991095	0.003312444648104756
369000	-6728.293208932547	-6393.482084593237	-334.81112433930923	-6393.482084593237	479.72051262202126	5536.966164425176	-243.6132979887066	0.00558786462013681	1.952426823654161	0.7421091601282381	0.002916388974850119	5.200522738307914E-6	0.8052524518319442	1	-1.7288938075741769	22.161121488311288	1	-2.337775491134317	40.56403926113845	1	-2.8018606919245643	53.4570891492306	1	-1.8250791745579042	21.75175260794795	1	-2.6891095060828887	56.56835902117385	1	-2.1547432347921553	23.808731426787446	0	-4.336943253422339	479.72051262202126	0.002855123774377052
370000	-6720.902239845109	-6389.85043273556	-331.05180710954824	-6389.85043273556	446.7753073158486	5169.7498751836865	-239.47429716204323	0.008645161382177951	1.952426823654161	0.7355514091495821	0.0030053316005440017	4.980478668699493E-6	0.8107948364551463	1	-1.7969681115172984	20.61154910856274	1	-2.3349737487395554	40.7189522710744	1	-2.8432355022674556	45.829776347364394	1	-2.4214189529803236	20.164264323548625	1	-2.621482671190571	54.15326671548828	1	-1.6973650045608069	21.50404518315934	0	-4.1102955657105404	446.7753073158486	0.002801219950959794
371000	-6725.768539146671	-6393.640574131231	-332.1279650154399	-6393.640574131231	464.94041204306546	5117.66284534053	-239.3272509980008	0.006912467820819244	1.952426823654161	0.7277303008964149	0.0030224712933970103	3.975724026350903E-6	0.7540534169970118	1	-2.4759590641703144	19.03610058476696	1	-2.3798501057384778	42.20706534790324	1	-2.6196777674547134	47.526982708384914	1	-2.2919300701676724	25.163208771056187	1	-2.7410754797503234	57.25112487342067	1	-1.7290863860456105	22.200414615118326	0	-3.728194813127693	464.94041204306546	0.0026992504963186943
372000	-6717.909398521029	-6386.640415247271	-331.2689832737583	-6386.640415247271	494.9248334447134	5231.076308192808	-240.01977267405147	0.0070554086626384875	1.952426823654161	0.6628779175068857	0.003264390923803568	5.636448615942787E-6	0.7756964115241247	1	-2.7893509802191385	18.604399570027436	1	-2.403833055505503	39.434081191969476	1	-3.309263628925293	43.791034586219446	1	-1.7930640221469247	21.943897923886684	1	-2.6481831414120114	55.81768741911852	1	-2.241370588661048	19.486920110118252	0	-5.739831018908385	494.9248334447134	0.003038424421516917
373000	-6709.4601561269465	-6392.887349714638	-316.5728064123083	-6392.887349714638	468.4609422112078	5249.755736911355	-240.49610303157763	0.009158794238535349	1.952426823654161	0.5630465359234227	0.003000184904990009	2.7876034926294177E-6	0.642841526359406	1	-2.405718376743352	24.310094775506027	1	-2.3733876734575157	39.80094535884023	1	-2.8030612748381323	46.06934856242644	1	-1.7841825091275163	22.007782846498507	1	-2.794923775690137	57.82197694137751	1	-2.2039418291277295	23.928153192470578	0	-3.801804389849698	468.4609422112078	0.0026723414517991454
374000	-6697.337002146636	-6376.794318138256	-320.5426840083805	-6376.794318138256	480.7693448347417	5218.117369040855	-239.7402527608033	0.007510501983972599	1.952426823654161	0.5872226983686408	0.0030398457752270486	3.326836466545661E-6	0.6816577365798487	1	-1.7687860282437708	22.43135929878211	1	-2.9851931767042337	36.524069575492945	1	-2.5330349518006354	50.22434824951126	1	-2.4224694320904328	20.16244818073499	1	-2.648290996863727	53.20398162151083	1	-1.71422922062523	22.05495873668833	0	-4.409269118597024	480.7693448347417	0.00275033614981304
375000	-6722.70650859748	-6395.421501078091	-327.2850075193894	-6395.421501078091	464.514257649601	5453.316422431545	-242.6242356545445	0.005896829339292586	1.952426823654161	0.6276511454676119	0.0031843881028351894	3.2292328299991223E-6	0.6433360649337416	1	-2.002403982029735	23.34006267012271	1	-2.551485844237067	38.32524214052025	1	-2.5472319991307097	50.66454845371458	1	-3.0043227732670346	26.55970282747936	1	-3.540943243572614	62.4201631104621	1	-1.7584299382305864	20.879489763401253	0	-3.722413333312518	464.514257649601	0.00279225295285344
376000	-6721.2256366445545	-6394.600042924598	-326.6255937199566	-6394.600042924598	489.3614582548727	5628.008630288778	-242.81892992840534	0.007511612069664074	1.952426823654161	0.6490271997601208	0.002920173229875941	3.1428861672288246E-6	0.6992308697582202	1	-1.694340861211141	21.69247213018016	1	-2.5383011421833137	38.403042041578736	1	-2.6692032019176057	52.35885073464814	1	-2.109028466372453	24.684835748469492	1	-4.519960346353876	66.22742325706045	1	-2.2859400559361056	19.405592700689287	0	-5.139757869550584	489.3614582548727	0.0027300832958714084
377000	-6725.232590192812	-6391.8690505529885	-333.36353963982333	-6391.8690505529885	459.40481376820173	5665.313751064714	-243.5634652401462	0.006171874552301768	1.952426823654161	0.7096623954346	0.002775000027377598	3.5899785506024385E-6	0.747416433497883	1	-1.9129194954102902	20.189086160713295	1	-2.4473525238142386	39.033410435592565	1	-3.11739932440569	44.51529848513008	1	-1.981242681121233	24.280871821120353	1	-4.244806283434763	65.26329157994468	1	-1.766040366103588	20.83599783553132	0	-3.706751512984646	459.40481376820173	0.0026441672502954426
378000	-6741.10647488584	-6402.608077272984	-338.49839761285614	-6402.608077272984	462.9792843048064	5626.9994967328375	-245.68670313828738	0.010377374389344768	1.952426823654161	0.8255504208624939	0.0026445904425359784	4.9647677965781906E-6	0.8580759118887658	1	-1.6979174231468495	21.357641419040423	1	-2.4860236996785794	38.74127426872259	1	-2.6103493578733197	51.71148732987884	1	-2.5317969162034437	25.692220199777974	1	-2.621424326315475	54.1583063878447	1	-1.7131911273973948	22.042938707657118	0	-3.7072554474816455	462.9792843048064	0.0027173843283197696
379000	-6733.454386171562	-6392.4976579041195	-340.9567282674424	-6392.4976579041195	467.0819633687472	5672.014941654988	-243.55045265073966	0.00832867065470823	1.5210445215355373	0.8600347032911997	0.0027004026237022086	4.921124125228533E-6	0.8657070513979161	1	-1.8048100474403357	20.576802393993756	1	-3.426716381890179	47.465571840375006	1	-3.0888962507832574	44.63355692104276	1	-1.798184280591594	21.90965439817693	1	-2.926981746591502	58.942102694992954	1	-2.2887043522658432	19.40066239426341	0	-3.7675083373156704	467.0819633687472	0.0026221590038239
380000	-6731.432226589689	-6396.381120749825	-335.0511058398639	-6396.381120749825	459.1524545454103	5574.842291179581	-242.42623386674634	0.007561174505661617	1.5210445215355373	0.6713054118865548	0.002935574154851871	5.236192060175899E-6	0.8380442548722549	1	-3.2243434941920386	18.110142789685742	1	-3.15662565607166	46.546189667184784	1	-3.096135443184637	44.60321346138769	1	-1.9176257009572064	21.35320937460382	1	-2.6888856833840142	56.5649633371398	1	-2.6221100316563115	18.8798492907093	0	-3.7085772547322913	459.1524545454103	0.0029260998755621177
381000	-6721.359487626454	-6390.094134242968	-331.26535338348623	-6390.094134242968	480.1689884811756	5444.82727366794	-241.55854994889788	0.008110120485571309	1.5210445215355373	0.6656730711795139	0.0030640911659892034	4.427545661072475E-6	0.7465638112044624	1	-1.7396728244072064	22.244425899290036	1	-2.3847002037576455	42.272673163270014	1	-2.603486871440015	47.713495675404175	1	-1.7645291786735111	22.180102736318634	1	-2.892844460328477	58.67856814341936	1	-1.7220469131982812	21.140984512923794	0	-4.367412226661911	480.1689884811756	0.002998797718617598
382000	-6714.284541284236	-6385.139147613269	-329.1453936709666	-6385.139147613269	458.59542784538564	5410.274323237547	-241.25553305817456	0.00804177773446104	1.5210445215355373	0.7543413415499546	0.003310818135387601	5.116112704639644E-6	0.7708253448752888	1	-1.722281740254053	22.103865962795215	1	-2.3491097355248804	41.6712710844575	1	-2.6902054628216856	46.86532199859914	1	-1.7800393211399603	22.03994925039904	1	-2.8067201875209573	57.935365997094564	1	-1.7234080709712805	22.14952035800852	0	-3.713484421311663	458.59542784538564	0.0030696239251984453
383000	-6729.5258768466265	-6398.85906442288	-330.66681242374676	-6398.85906442288	473.91611721431764	5169.512760446356	-239.92856463059252	0.0066373927170825615	1.5210445215355373	0.6815092819411194	0.003217933471958846	4.389465612869738E-6	0.7513625237896799	1	-1.7089846972389418	21.965122268588882	1	-2.334055119276642	41.07892788635095	1	-2.8559263014096676	45.75753704363487	1	-1.7420109487657558	22.616665565895296	1	-3.278486913358112	48.58575668969551	1	-1.7105345813577013	22.010490095857044	0	-4.005136887461547	473.91611721431764	0.0029385379182817373
384000	-6733.257813896606	-6395.354227194495	-337.90358670211145	-6395.354227194495	470.0561044407466	5187.727409736591	-239.95825432286085	0.006733918232191295	1.5210445215355373	0.8304058591189888	0.0032593455447432434	5.346691594388688E-6	0.7996452148035988	1	-2.2856243177501883	24.055663326796328	1	-2.909714800714869	45.580966225019516	1	-2.54636201750969	48.63717613697958	1	-2.14614846283384	24.789408720376905	1	-3.266233714702288	48.637884196932106	1	-1.7911565919248724	22.599879787064523	0	-3.8501581099259488	470.0561044407466	0.002961552505338557
385000	-6739.144960284934	-6396.010400771684	-343.13455951325074	-6396.010400771684	473.0610629250127	4989.263788508963	-237.86179867711854	0.008148392170605402	1.5210445215355373	0.826157603001464	0.0037821868562552745	1.5835308272904237E-5	1.1006767930762424	1	-3.0421829749155975	18.305651995942963	1	-2.3527114169546395	41.75186792760441	1	-3.089020609774921	55.186275369521326	1	-1.7874212862519614	23.352051068853957	1	-4.058641750150551	64.5726059484705	1	-1.7252288568664855	21.112596978013528	0	-3.966218718307121	473.0610629250127	0.003396373956084027
386000	-6723.67030693204	-6388.40582262405	-335.26448430798973	-6388.40582262405	446.4649699800068	4776.131733797717	-236.70273434964912	0.010181565309536043	1.5210445215355373	0.764263560659569	0.003282026563937262	6.462865622320038E-6	0.8433279337757685	1	-1.7362073241572775	20.947847914480842	1	-9.033128856522733	28.391447958108227	1	-3.3532191497377513	56.44254998483562	1	-2.1407876446046896	20.721464353831134	1	-4.018919099741735	64.420539173183	1	-1.731248575802589	21.062877371793	0	-4.128457733636753	446.4649699800068	0.0029326001995605847
387000	-6729.452297292297	-6404.24484291346	-325.2074543788364	-6404.24484291346	471.2749790821963	5271.694706594129	-240.59401009891008	0.009023541452351081	1.5210445215355373	0.5831680703462059	0.0026304430474229376	3.342547650103775E-6	0.792791813205585	1	-1.869410117754746	22.894855333409595	1	-6.045605678757449	31.176474807044045	1	-3.075457748246939	44.69046253045483	1	-1.7418684011735597	22.642984935564616	1	-2.6195375824792455	54.55071693188967	1	-1.8894159504978565	23.022835099669813	0	-3.7897338628278843	468.00665180949176	0.0022389352335960974
388000	-6728.769016055865	-6399.79595467107	-328.9730613847946	-6399.79595467107	477.00327524289577	5319.149379693982	-240.53841167226764	0.008106788094921186	1.5210445215355373	0.6780619768256564	0.002838565840147262	5.086555086628792E-6	0.8504513666330809	1	-1.7052111314385656	21.237256307166003	1	-2.3336006733366594	41.00176446613573	1	-5.591482711129606	63.573978687429346	1	-2.02912467570599	21.00362145263971	1	-2.6624543464472215	52.922057087350936	1	-1.7038853091836539	21.355970274064646	0	-3.746849498594297	456.28329186193923	0.002599600758489179
389000	-6738.639349350884	-6407.738232973989	-330.9011163768946	-6407.738232973989	502.9794181608473	5632.300946346388	-243.75554181071203	0.005840792266091934	1.5210445215355373	0.6694233323464139	0.00284742676724729	4.6904706626077545E-6	0.8232076210097508	1	-1.69285453829458	21.58555699642748	1	-2.340957296533966	41.444598891724546	1	-2.537532783713033	48.8802059483474	1	-1.793907985959379	23.40060669074193	1	-3.534234999465653	62.38926963859643	1	-1.696145974015239	21.70621792652597	0	-4.370911900799646	480.21986476504014	0.00262415372254396
390000	-6721.9049872556925	-6398.014303727015	-323.890683528677	-6398.014303727015	486.75476986125716	5165.6381853521325	-239.36235469817504	0.008435683376087381	1.5210445215355373	0.6941753271531841	0.003175823986479555	5.270194720483325E-6	0.7937846764799896	1	-2.0636557509097324	19.79379720589113	1	-2.4285664439083074	39.194326778450495	1	-2.6037130170214855	51.62632105946598	1	-1.8897508414081468	21.458184442867264	1	-2.6226704489626114	54.93290899974748	1	-2.0423512621151625	19.904442392459117	0	-4.892532743789418	486.75476986125716	0.0029214691604560862
391000	-6723.132579589761	-6398.615097975823	-324.5174816139376	-6398.615097975823	491.70812543099413	5499.638892253199	-242.1826302991612	0.008439978596873872	1.5210445215355373	0.6321139056355896	0.0030871778684075256	4.451444770974464E-6	0.8011442283058158	1	-1.763986945405632	20.77530028471647	1	-2.5741011335617876	38.1974290906139	1	-2.5271567090731706	49.38649265535625	1	-2.0145054729029193	21.044699565825848	1	-3.147832117737939	60.39642135152997	1	-2.2233214311042087	19.52089708660452	0	-5.380968026240267	491.70812543099413	0.0026287703963397144
392000	-6720.095467261867	-6392.082073666326	-328.0133935955412	-6392.082073666326	540.2560528420312	5477.18420693361	-241.7715572898516	0.007011684267738477	1.5210445215355373	0.6337613843813843	0.0032355599735212712	5.515030894846035E-6	0.8283873392604716	1	-2.1319011209724	19.6441280784694	1	-2.4853152309261763	38.746249715091636	1	-2.56165041535367	48.32130112324419	1	-2.0546526398669673	24.522467196230544	1	-2.9239148716975296	58.9189985268614	1	-2.2716158100759585	19.431348228566005	0	-3.8357296465278	469.61085652440977	0.002800284346480116
393000	-6720.977899215498	-6395.367979167317	-325.60992004818104	-6395.367979167317	479.0407419022095	5317.671455786566	-241.970692227767	0.00998518071492099	2.0965519394883896	0.6079412910897218	0.0030067669581297952	3.6062484827070538E-6	0.7144167069061553	1	-1.754183417329803	20.831369056034458	1	-2.4680003313185894	38.87188637784189	1	-5.1874821218189435	62.5090932629768	1	-2.690973018272535	26.00454254261712	1	-3.3784987317544766	48.17915645403446	1	-1.8139339981278635	20.605729334926984	0	-3.74534867433742	465.9909675306559	0.002770934330298472
394000	-6725.655277756028	-6407.114209898404	-318.54106785762457	-6407.114209898404	650.0582313744873	5944.8630099549455	-245.66097287570705	0.005769395320327195	2.0965519394883896	0.729202048204984	0.0027329363285271144	2.7676478736773853E-6	0.737168502197037	1	-1.8682594210298387	22.890415236367907	1	-2.4046098953720154	39.42593708266878	1	-2.829688286841451	45.908633530743344	1	-4.442963682992726	28.586118643635928	1	-2.966255430516129	50.14183852996277	1	-1.7977614351571611	22.633474898994287	0	-4.4310554565409195	481.0750988908119	0.002718418828992781
395000	-6713.11344336135	-6393.9253090540715	-319.1881343072781	-6393.9253090540715	490.877040690581	5135.231989879571	-239.07727957356573	0.008316780072243611	2.0965519394883896	0.6651998686994005	0.0031078204355140552	3.815432661684217E-6	0.7463731556011967	1	-1.69583025903887	21.407757481862312	1	-2.3356792101783674	41.2129571704964	1	-3.2120250037016023	55.797734778069035	1	-3.7085043206735664	18.58153582054598	1	-5.614110783776245	42.66611957648578	1	-3.126896796657256	18.265776866852253	0	-3.7815629422924175	467.6816304748171	0.0028974497959198963
396000	-6724.695619202805	-6398.645450068849	-326.0501691339559	-6398.645450068849	657.4126753797747	5825.177699028876	-244.2749766756632	0.00743806495131299	2.0965519394883896	0.6978593440025342	0.0026385673925888933	3.024195687178419E-6	0.775601464623925	1	-2.0218359542313373	23.3968951516006	1	-2.7891652146085644	45.04232816643565	1	-4.228747111840316	59.68835342989461	1	-2.3410957848740015	20.308070367359424	1	-3.8344070307678773	46.63051359314311	1	-2.0183295705974156	19.96297214121358	0	-3.733042214879162	465.26419052382107	0.0024295090986350644
397000	-6744.479090553679	-6409.3992272772075	-335.07986327647205	-6409.3992272772075	605.9826964700566	6129.217989038509	-247.38832024238596	0.008353366061890992	2.0965519394883896	0.6433056842484227	0.0027552063959639314	2.934194640563948E-6	0.7372964121926231	1	-1.8074825873367315	22.63212489008689	1	-5.587943344296415	31.722069544177753	1	-2.571026468303232	48.16188930622462	1	-1.9674966012229618	21.185468684277954	1	-2.6653018352053808	56.17122342934959	1	-1.7679521299943741	20.82546069086646	0	-6.403111550478279	500.24289852951966	0.002386288848194898
398000	-6730.777617940123	-6407.576510170604	-323.20110776951896	-6407.576510170604	517.6867839365822	5638.063609111313	-244.29066938319448	0.005523310066823427	2.0965519394883896	0.643347472531065	0.0025711196143682323	2.5111172102808384E-6	0.7178569859152008	1	-1.961330920297828	20.049567902854097	1	-3.3019309897190006	47.05466251511999	1	-3.0028011393388137	54.72125384896581	1	-3.515472904374958	18.767989970100825	1	-2.6521885998641164	55.9080393125612	1	-2.783630980159856	18.66604657051199	0	-3.8190240152476016	453.37221031315914	0.0023994607697098505
399000	-6721.976303343283	-6383.701014121341	-338.2752892219418	-6383.701014121341	468.1998067447993	5506.406824677224	-243.5680755712726	0.005520918644554729	2.0965519394883896	0.8076687887276389	0.002879841858930076	4.7858500276244914E-6	0.8358779413527155	1	-2.410562839836153	19.13801281331462	1	-3.3497523014235338	35.50138258432749	1	-3.725018734333478	42.50981174531254	1	-4.500102315123532	17.914701916185415	1	-2.628104324321896	55.21650242014694	1	-3.578297285924882	17.81739338080864	0	-3.794773523878165	468.1998067447993	0.0027087326537120486
400000	-6720.72936174277	-6388.349310658979	-332.38005108379116	-6388.349310658979	450.86712747671504	5383.27469470609	-241.25112295917873	0.008531710345364703	2.0965519394883896	0.7192160827006054	0.0029585595618026326	4.763590172346471E-6	0.7781610776029056	1	-1.7955362735702411	20.618039557889187	1	-2.4875229577575717	38.73078530421143	1	-2.763893327102134	46.32164751308308	1	-2.0104054224448342	21.056431535392818	1	-3.770944295526953	63.42689698047592	1	-1.9888528390151081	20.038107419216754	0	-3.9085100061674853	450.86712747671504	0.002908289304685979
401000	-6730.030393465626	-6388.160268825495	-341.87012464013037	-6388.160268825495	481.0463684940456	5586.917791452848	-242.499234331163	0.007360617611273116	2.0965519394883896	0.7715973285526991	0.002966484870104908	6.1157396553737475E-6	0.8978330992673839	1	-1.7443475021841663	22.277619472271805	1	-2.6065130859036345	38.02498511151864	1	-2.8513105306569804	45.78363458398586	1	-2.0419762971018467	20.96842937215121	1	-3.2063506879537993	60.732144337836814	1	-2.0119603125418566	23.424192706291482	0	-4.428994835297692	481.0463684940456	0.0026321872084053943
402000	-6732.071526324506	-6388.691332384453	-343.3801939400525	-6388.691332384453	481.6100854650444	5367.327945363383	-242.4334404847474	0.005710545343004866	2.0965519394883896	0.8314113717740327	0.002766461660402955	5.525846673769201E-6	0.8930421020629165	1	-1.6964381031552125	21.39171466781199	1	-3.046572652646665	36.33262644002616	1	-3.4646182397409526	43.27513302016381	1	-2.4343772013287848	20.141969691569436	1	-2.6325963291667556	55.38595814504206	1	-1.7703845400236995	22.486226564119683	0	-4.469934969400507	481.6100854650444	0.002538577167606751
403000	-6731.82877867982	-6393.711831399069	-338.1169472807512	-6393.711831399069	504.7145661492206	5604.915815130193	-242.66235941882948	0.0070322548290806105	2.0965519394883896	0.6545274397255095	0.0026585380461423514	3.0149615449678298E-6	0.7393463774576178	1	-1.9251073386745252	23.09562963533542	1	-2.3335273367169003	40.975876260784574	1	-2.539973698866868	48.80562374785334	1	-1.7421801765712772	22.716080245192096	1	-3.114819582043146	49.33345434792345	1	-4.031319801800347	26.852498165238487	0	-7.026540549769914	504.7145661492206	0.0023473744398179817
404000	-6723.059669146103	-6390.446094696182	-332.61357444992194	-6390.446094696182	460.5642029082901	4991.946411465683	-237.88998076813272	0.008372463697342783	2.0965519394883896	0.6551744810174907	0.003166661434639734	4.663216089599463E-6	0.7313509062040883	1	-2.0431415570133673	23.45746228710926	1	-2.7647107457979585	37.310344145847914	1	-2.526256303967795	49.50679578575354	1	-1.7613189770441589	23.109137590940325	1	-3.225436682052905	48.81551984662781	1	-1.7120870860475204	21.24349315816473	0	-3.7015348574228497	460.5642029082901	0.0027757026062294496
405000	-6734.415152782143	-6402.012004031176	-332.40314875096743	-6402.012004031176	462.6468407145801	5027.0099867929	-238.24816404771605	0.007660638146457784	2.0965519394883896	0.6905898678802842	0.0030074470691463136	3.87534859247653E-6	0.7056001657441395	1	-2.0239554146075345	23.40299939977832	1	-2.692574276975882	37.614647276295536	1	-3.1716409998622854	44.29868885823256	1	-1.8537745518224704	23.755341383837	1	-2.872923132706018	50.75142404520344	1	-1.7230681354750115	21.13169224572278	0	-3.7051469771134915	462.6468407145801	0.002618255760411109
406000	-6732.530831352492	-6400.3488544107995	-332.18197694169254	-6400.3488544107995	462.85374254900046	5437.970746037783	-241.76901303995587	0.0065617588585012284	2.0965519394883896	0.702854234533042	0.002871251366437967	3.2039863574837538E-6	0.7092107999526368	1	-2.992966594285879	25.34900903279114	1	-2.4563124072223186	38.961575714714904	1	-2.7753132329137067	46.245926230655435	1	-1.8311874819206753	23.635852473045823	1	-2.6450425296196656	53.278196199690726	1	-1.8403642469284076	22.829074437628964	0	-3.7064099046787424	462.85374254900046	0.00252065359219726
407000	-6726.217144392692	-6397.224296464925	-328.99284792776706	-6397.224296464925	463.95785182779963	5570.528233606728	-242.54754899166434	0.006712050593500417	2.0965519394883896	0.7624281836554668	0.0029959610915373342	4.123991204556857E-6	0.7393043872876774	1	-2.4537674096793065	24.40651513925886	1	-2.7158822203473068	37.51295706670336	1	-3.296133409385493	43.837191205743935	1	-1.7428073092001135	22.75705493916753	1	-2.7704253614357066	51.58295920257486	1	-1.7082527938884082	21.98027347564162	0	-3.715891714421492	463.95785182779963	0.0029264865127527706
408000	-6731.544324960611	-6393.965549152553	-337.5787758080586	-6393.965549152553	466.05254650301407	5223.401202170833	-240.3150916994481	0.006607579576521578	2.0965519394883896	0.7363897961009852	0.003179569845485288	4.982587599147178E-6	0.7754760658918344	1	-1.7829868222702827	22.509729045869772	1	-2.6227551671276306	44.176772265688065	1	-4.627488663774382	40.43032323717663	1	-2.0346246860888155	20.9884589274546	1	-3.838120079421495	46.61941599394285	1	-2.661807616682019	18.825447696028334	0	-3.746481813535135	466.05254650301407	0.0029293842972497497
409000	-6735.607192201439	-6398.782512440548	-336.82467976089066	-6398.782512440548	460.02690745390737	5268.423097675924	-240.13089872308646	0.008123961340879848	2.0965519394883896	0.7996983153324602	0.002758823669242773	4.7812309315796676E-6	0.7949273027668705	1	-1.800917176961615	22.60065805383287	1	-2.3523144184996347	40.15454706647785	1	-2.5783815170303983	48.04850405397453	1	-1.7496080397167224	22.94161368672347	1	-2.6821211364325803	52.60133586674691	1	-1.8868170399936557	20.33569040234887	0	-3.7033060480029927	460.02690745390737	0.002675619932985582
410000	-6738.874389304192	-6396.4562329867695	-342.4181563174226	-6396.4562329867695	480.32947095304775	5393.865438908217	-241.17441946385094	0.008190425103097424	2.0965519394883896	0.8082843456898291	0.0028599498775255068	5.5195765629755845E-6	0.8519288187707157	1	-2.1946900672444154	23.847311009287992	1	-2.3728312597454586	42.105905249796834	1	-2.7381981407608285	46.49945259935186	1	-1.801501249913706	21.888323987567357	1	-3.85711340278849	63.78154009709771	1	-1.6988993702198698	21.457407676285033	0	-4.378481350912874	480.32947095304775	0.002574772796920421
411000	-6750.78561153735	-6409.195221975477	-341.590389561873	-6409.195221975477	474.1149257676237	5374.072166628408	-240.93791009738703	0.007334637503025124	2.0965519394883896	0.7677273606779919	0.003073698538258934	6.95170188147203E-6	0.8782746990262231	1	-1.6955226627924316	21.7325550694658	1	-2.453094117023597	42.99340606450372	1	-2.589486517116243	47.89189694369633	1	-2.1720303802250704	24.859751807789912	1	-4.379732492916299	65.7437211761095	1	-1.7036590797357105	21.359744236180514	0	-4.014556627209201	474.1149257676237	0.0028020245236839384
412000	-6734.0393638018095	-6393.692111748187	-340.34725205362287	-6393.692111748187	469.5050306328039	5421.142171065164	-242.28147859808632	0.006000851897021489	2.0965519394883896	0.5909133868295866	0.002955897975759775	5.272300714301831E-6	0.7751694048314	1	-2.0065155990875216	19.931096331212114	1	-2.5699581216428546	43.85585760893829	1	-2.6564837512458377	47.15778269034888	1	-1.9827243617937427	24.286063673361305	1	-4.027615611683201	64.45398317590256	1	-1.7616888662748824	20.860549173936203	0	-3.832406205220992	469.5050306328039	0.002655293273246797
413000	-6736.216007875851	-6402.453909413901	-333.76209846194945	-6402.453909413901	459.3751120188705	5138.584955474425	-240.07909647203252	0.006336593368322623	2.0965519394883896	0.7123773328762764	0.003174099803856028	5.8509685469064206E-6	0.8644673743094329	1	-2.8401738187877497	18.54138086772728	1	-2.3552799501869064	41.80488489288479	1	-2.685753098449208	52.51655220298949	1	-1.7432060625090922	22.77598112632371	1	-4.200874618048927	45.617555397422656	1	-2.264022892671853	19.445144533199514	0	-3.706953549877549	459.3751120188705	0.0027285215573030442
414000	-6739.6765415602395	-6403.689647835893	-335.9868937243467	-6403.689647835893	456.71232392773214	5011.5700561864105	-238.3591612405323	0.007207039536296233	2.0965519394883896	0.7280496704767188	0.0035080826610394233	7.598172165740975E-6	0.83755847634849	1	-2.2806259450631146	19.357169175209687	1	-2.3715496022051576	42.08651131318467	1	-2.5429045433813484	50.55237532399798	1	-1.8720981131605414	21.530163938422955	1	-2.6347978261302103	55.45838995861194	1	-1.917039950537085	20.240181190174173	0	-3.739067211249239	456.71232392773214	0.003073762265635888
415000	-6753.713882742397	-6405.2444049647875	-348.46947777760937	-6405.2444049647875	477.3791607728818	5569.4662056033585	-243.55189612785486	0.009272699108270947	2.0965519394883896	0.7728463685349438	0.00294406159761349	5.031025419274495E-6	0.8298317613503831	1	-1.6928662554519003	21.55834663848833	1	-3.180613401604017	35.944463025699704	1	-2.5264152800028805	49.781940271492964	1	-1.8210063169252908	23.577275018752392	1	-3.2194604050055466	60.80527250469457	1	-1.7409881383478796	22.294938154359286	0	-4.189046821540492	477.3791607728818	0.0024366392638115585
416000	-6731.301152787214	-6391.3451021160745	-339.9560506711399	-6391.3451021160745	467.0374500646344	5455.936958284842	-241.52639981208713	0.007509742140793665	2.0965519394883896	0.7045147058680875	0.002832055490181763	3.3782278190377653E-6	0.7498718413414195	1	-2.3738184625117835	19.197570474075526	1	-2.4239201246632893	39.23663499606328	1	-2.537536375289474	50.39129152622524	1	-1.7811444660060585	23.30175709569655	1	-2.9044148174673765	50.53397333039476	1	-1.8818039760890342	20.35229041219555	0	-3.7665179619835336	467.0374500646344	0.002310709509643985
417000	-6749.063311698567	-6397.707456579134	-351.35585511943407	-6397.707456579134	489.9150101749328	5866.590884973346	-244.51091310922433	0.006841877765515213	2.0965519394883896	0.7799127758472106	0.0026631297566304174	3.464929118784095E-6	0.7942769444962882	1	-2.2726252360727655	19.371507288526182	1	-2.742291358385531	44.815738128487105	1	-2.6716583571491257	52.382770046778646	1	-1.810498011100924	23.512879300238094	1	-2.6866466063942673	52.53529237950574	1	-2.6104446654445184	18.896086500089563	0	-5.195074847488555	489.9150101749328	0.0022802867436418333
418000	-6751.36372274356	-6401.5219628575705	-349.8417598859894	-6401.5219628575705	499.2006307493464	6202.1236432355245	-247.33612790106503	0.005582577815761021	2.0965519394883896	0.6737302994123411	0.002263355745232894	2.067479435675981E-6	0.7259617287987497	1	-1.7004188140360825	21.841202440936794	1	-2.658962583916292	37.76781150366033	1	-2.8148914859243446	53.54986020320805	1	-1.7863035641260512	23.343353580666594	1	-2.66266121817801	56.121517153791025	1	-1.90407293065811	20.28025116673053	0	-6.266351911482014	499.2006307493464	0.0017972613113222445
419000	-6750.25244385588	-6393.102313461328	-357.1501303945527	-6393.102313461328	482.10518702691775	6081.484795404628	-245.97678670678357	0.0067543370093373035	2.0965519394883896	0.6639964717845861	0.0026030116138195357	3.0256466408796684E-6	0.744578263749185	1	-1.7368996118214537	20.942943848305983	1	-2.9846081709404286	36.5259415871521	1	-2.664867217038513	52.31612847867912	1	-1.7451473031415496	22.474259049429488	1	-2.702670387327191	56.76513733689235	1	-2.3165534127142613	19.351686916040777	0	-4.506774455870205	482.10518702691775	0.001925299213884008
420000	-6738.539281488929	-6394.801772537948	-343.7375089509817	-6394.801772537948	479.5424034671233	5947.013552704489	-245.6580901073596	0.00813981401038411	2.0965519394883896	0.7016461668299616	0.0025880434363802335	3.131520480422286E-6	0.8247723301671869	1	-1.6949825941719006	21.433189235915858	1	-3.230001349209558	35.810261582022456	1	-2.5339357419487127	50.261225526386916	1	-1.752373280399798	22.988710884415013	1	-2.6201134860352333	54.3039760826684	1	-2.085457492082729	19.804683176823215	0	-4.3250327199242005	479.5424034671233	0.001949161959145017
421000	-6741.077787623775	-6386.211487942321	-354.8662996814542	-6386.211487942321	469.27532134419164	5977.466960643369	-245.51092283856545	0.007630802926801898	2.0965519394883896	0.6350606761931659	0.0028277130724007897	4.179410319214811E-6	0.8369213149487625	1	-1.8073183145814735	20.565959144805962	1	-3.7246841268019644	34.65123402300012	1	-2.527584216707931	49.91468732209977	1	-1.826960677370422	23.611943741541836	1	-2.6300874480853516	55.29565775910635	1	-4.715727168315193	27.660153610649612	0	-3.8253324205994246	469.27532134419164	0.0020615240996910687
422000	-6746.223490916405	-6391.263964971811	-354.9595259445938	-6391.263964971811	466.74442986161546	5823.090471197596	-244.20018531997513	0.006948076148895946	2.0965519394883896	0.686210065518404	0.002512730453777804	3.618860777155996E-6	0.8725593915189852	1	-4.915885927283917	16.736552350445717	1	-2.5355798695237315	43.628606404436596	1	-5.160787106342463	62.436627380810094	1	-2.6362902710451173	19.821059859848724	1	-3.0392519475485567	49.7250458180088	1	-1.6961232518992986	21.56161089123703	0	-3.7601813875879193	466.74442986161546	0.0018410927901896937
423000	-6752.776243959839	-6394.956701547024	-357.81954241281517	-6394.956701547024	461.5474370799801	5787.003369678751	-246.38642390005725	0.004911365056985106	2.0965519394883896	0.7616786730315324	0.0025874660630069396	4.665486314775265E-6	0.9818280520303249	1	-1.7808214090533185	22.498182782088257	1	-2.3335600482159853	40.98918037808321	1	-2.710668244199213	52.7400924984884	1	-1.7667911648384573	23.16933455079712	1	-3.4633804003981825	62.05674962735434	1	-1.9517715314031086	20.138655516298833	0	-3.701171294333972	461.5474370799801	0.0019045654654128597
424000	-6758.008499623134	-6406.978273103312	-351.0302265198229	-6406.978273103312	462.1182563298348	5360.045031987553	-244.81542655405568	0.004743538935991152	2.0965519394883896	0.7136643699561855	0.002991286194798498	5.073476679585411E-6	0.9024233451635167	1	-1.7442394129135437	22.276868848772708	1	-2.7784618966157852	37.25557150325801	1	-2.838183801027694	53.71100004540948	1	-2.3201252100718004	20.347355728197687	1	-2.6553740883045513	55.97610237156499	1	-2.052286075639273	23.539663630646242	0	-3.702659967242452	462.1182563298348	0.0023113179562590422
425000	-6739.570214925457	-6397.23277079388	-342.33744413157643	-6397.23277079388	454.2679237816276	4888.458380913778	-237.04036385989664	0.008630191099136342	2.0965519394883896	0.7057129913780513	0.0036367118518434672	6.673087121420874E-6	0.8703664958364861	1	-3.6783207505829	26.331326397142547	1	-2.5844214727505292	38.14123983861391	1	-2.567904819090562	48.212885549160696	1	-1.803185583628081	21.877727338407805	1	-2.944990945612012	50.272065457355914	1	-1.88473640480106	20.342551738984746	0	-3.7932011727855204	454.2679237816276	0.0026811204431478742
426000	-6738.444373212988	-6397.058805018905	-341.38556819408234	-6397.058805018905	483.5231117756628	5897.301567569881	-244.7316216115313	0.007147255628869429	2.0965519394883896	0.6527673287522653	0.002858295578208961	3.002260137799949E-6	0.7563509958946496	1	-1.900983071418871	20.225949492237817	1	-2.3719870959862903	42.093166625436076	1	-2.5569797031776007	50.88188239582225	1	-1.7418601863349048	22.668919912402107	1	-2.6407446835266417	55.63170665836226	1	-2.07970420875079	23.614781433373125	0	-4.616822309591003	483.5231117756628	0.002023704307605971
427000	-6722.783741512894	-6384.982670467957	-337.80107104493754	-6384.982670467957	472.1139754196093	5402.170912958393	-241.13495302267827	0.007793922169705914	2.0965519394883896	0.7021875160816661	0.0029987020476316233	3.038127323114933E-6	0.7152588434932937	1	-1.8430728246286248	20.42320805230974	1	-2.344158087609458	41.54362060334894	1	-2.5264836953399215	49.46771220484019	1	-1.7482371011338529	22.915157500423078	1	-3.314024743541851	48.43755974338404	1	-2.1838253379753767	23.879982565728973	0	-3.926145846540977	472.1139754196093	0.0022733993119653855
428000	-6729.884474592188	-6393.985067234182	-335.89940735800593	-6393.985067234182	490.4219904404582	4947.695242293547	-238.42409180064294	0.006663833698449922	2.0965519394883896	0.7800810679641935	0.0034551205212085497	5.7831960272952E-6	0.8148207603559128	1	-2.169713012728516	19.566652678657725	1	-2.402340892174455	39.44985643353268	1	-2.5647339657349715	48.266726412861296	1	-1.7929957940930852	21.94436588171791	1	-4.431759739366755	45.04906213748207	1	-1.8489401617643824	22.864961320826055	0	-5.246596976897238	490.4219904404582	0.002872744241963978
429000	-6733.836942440808	-6404.119284829414	-329.7176576113939	-6404.119284829414	477.6320461840808	4935.300871515044	-237.922304206418	0.007067640795879571	2.0965519394883896	0.7043114225119449	0.003269060672576049	3.902252558169024E-6	0.7223235496387277	1	-2.2480091641869375	19.416321979157164	1	-3.4626630218313275	47.58016645435869	1	-4.611538660772568	40.461850024824564	1	-3.1639917053524007	19.14121842447716	1	-3.757183044041904	46.86590980166539	1	-1.8751792381668564	22.96925181042887	0	-4.204112646758286	477.6320461840808	0.0028774286791220277
430000	-6733.605113162595	-6395.5327653956865	-338.0723477669085	-6395.5327653956865	465.7736591938328	5293.231787798424	-241.92878596702886	0.010150748667188066	2.0965519394883896	0.7490798129049163	0.0030126432726042414	3.0589298245774395E-6	0.6817976237071409	1	-1.706116781357011	21.928383622680748	1	-2.393224290407053	39.55034446225294	1	-2.7172875671571766	46.65280991186999	1	-1.8522148170974697	21.61768748314093	1	-2.6198911974902916	54.34184795729139	1	-4.354997033457644	27.24442092145773	0	-3.7414626615719024	465.7736591938328	0.0024697160652131485
431000	-6726.387445389832	-6388.955398754992	-337.43204663483993	-6388.955398754992	494.0007395811366	5797.957929324335	-245.07855830328674	0.008802968157035573	2.0965519394883896	0.7187168005450635	0.002843316070426302	2.5269968939068243E-6	0.6701303911007417	1	-1.8244171463025096	20.49514615799226	1	-3.9424388999426245	48.98543828306697	1	-3.964637964487282	41.88659463219588	1	-2.137261999787224	20.729662937594043	1	-3.0602757376960863	49.61247183386476	1	-2.335027026901288	19.31986941905826	0	-5.633428043303688	494.0007395811366	0.0023379144150592972
432000	-6717.5023308014115	-6386.614975752804	-330.88735504860733	-6386.614975752804	477.46470846359216	5634.306399233049	-243.40337338233135	0.006141362061743767	2.0965519394883896	0.6317393423298749	0.002741853623026518	2.510947417303001E-6	0.6760934038174464	1	-1.9331640558360925	23.122713796724444	1	-3.1593874723408657	36.003498572437664	1	-2.646278818574614	47.25398247643611	1	-1.7920882922424934	23.387296656171245	1	-2.6196637586265625	54.598677932082424	1	-1.7388104040104004	21.006187914392495	0	-4.1941186500187815	477.46470846359216	0.002265142900860835
433000	-6737.821827726584	-6396.301225547434	-341.52060217914993	-6396.301225547434	460.90071207434795	5341.4701318716725	-240.65771224369564	0.0077195172402246374	2.0965519394883896	0.661713474750705	0.0032646807792165826	4.785378711865587E-6	0.7467228159092437	1	-1.756294364812779	20.818924544462433	1	-2.4217049895908316	42.69754193165728	1	-2.976641240073355	54.572804738443764	1	-1.7588203968268215	23.07889389061117	1	-2.6220397159062103	54.108462766947056	1	-1.7866553529853357	20.72918426827148	0	-3.70099232868392	460.90071207434795	0.0025454279343343324
434000	-6710.78084002364	-6385.438825934319	-325.3420140893217	-6385.438825934319	444.13388966763694	5253.502323470108	-239.9967818765979	0.008054190792151	2.0965519394883896	0.6277150388545097	0.0031530892834712655	2.9618097944769523E-6	0.6130246180338098	1	-1.7164963595096225	21.109753506245507	1	-2.3436094780228043	40.36297591300831	1	-2.7726626057182693	53.24153520469624	1	-2.0251762146422854	24.428997453157017	1	-2.6258549947060836	53.88488230618306	1	-1.7353674347528003	21.03130834128465	0	-4.277956646002377	444.13388966763694	0.002746289344528033
435000	-6708.9120720919	-6394.113758414893	-314.7983136770076	-6394.113758414893	467.78467170422795	5001.333944669177	-238.2018388503949	0.007338335745642876	2.0965519394883896	0.5555835405756676	0.003095324106255362	2.3792738956614037E-6	0.5420567606739679	1	-2.1683748999701287	19.569335721865873	1	-2.684054478265857	37.65270940306642	1	-2.542652535416601	48.7310285865313	1	-1.7418995559728778	22.68067039173442	1	-3.0689449585758375	49.56690783267867	1	-2.236618872513262	19.495804169099653	0	-3.7841113175633545	467.78467170422795	0.0027934859612912563
436000	-6721.184943761571	-6394.387099664715	-326.79784409685675	-6394.387099664715	453.0263081705641	4953.119425862992	-239.11018395970794	0.010765167989348115	2.0965519394883896	0.666601752199838	0.003288087222407648	3.4881984114514823E-6	0.6335519406104848	1	-2.1998377090457177	19.50731073858558	1	-2.4335484598793466	39.15014380743317	1	-2.719497456182307	46.636194748144455	1	-1.742080010623486	22.608784037397864	1	-3.2278042426984737	48.80503273624969	1	-2.2701453006142813	19.434012243977072	0	-3.829862451768932	453.0263081705641	0.002803072415307525
437000	-6713.134785595998	-6396.956594357473	-316.1781912385256	-6396.956594357473	434.59474927571387	4673.017484714767	-235.25887942607037	0.008226109849902945	2.0965519394883896	0.5712495467359358	0.003302475743012357	4.791617374162454E-6	0.7051362971933709	1	-1.8709751677774773	20.32391485408627	1	-2.370421315032751	39.843571593656534	1	-2.6306620627139035	47.40989157859773	1	-1.7861537750066645	21.993048105006366	1	-3.081874282403299	49.49983842842848	1	-2.6042625111629354	18.904739213222335	0	-5.136822235897522	434.59474927571387	0.003142862595981343
438000	-6716.63075727265	-6394.707108916488	-321.9236483561617	-6394.707108916488	494.9974696351957	5434.25402517196	-241.89010672237157	0.006398835952230296	2.0965519394883896	0.5382393544182568	0.003221632184994517	3.2769713212749755E-6	0.6284008041669077	1	-2.4180568000684977	19.126077050843744	1	-2.356841193989692	41.835621187743364	1	-2.5953425209856706	51.513749355270775	1	-1.8160068821230593	21.801572085799844	1	-2.6991732195314673	52.36368235495353	1	-2.725967923032906	18.740150649081404	0	-5.748306880696346	494.9974696351957	0.0029657991189214767
439000	-6716.651732503398	-6399.389431932637	-317.2623005707606	-6399.389431932637	452.983210261719	4836.957482443289	-238.88533615913286	0.011638120541665712	2.0965519394883896	0.5170340593362651	0.0036649723833632607	4.111485673187283E-6	0.6197640242867948	1	-2.4259653299854773	19.113555694605363	1	-2.3807052327348748	39.70230111385135	1	-3.323626277369025	43.74104137668989	1	-2.472065224630464	20.07842291075893	1	-3.5533857430672855	47.53504309411997	1	-4.19479306149475	17.29903705251903	0	-3.8312467863106026	452.983210261719	0.003346041476092079
440000	-6722.708226114385	-6404.861799103019	-317.84642701136676	-6404.861799103019	465.9557427671565	5622.804826235713	-242.76583296329684	0.007397427081414058	2.0965519394883896	0.49785068561403234	0.003013123048363147	2.6251130032682713E-6	0.6012831703695184	1	-1.6973523183820585	21.369975205675665	1	-2.677522926871236	44.48213765470965	1	-2.5634572073237027	48.289042702030955	1	-1.9481450339533812	21.24795545254818	1	-2.6264965470460684	53.854990914621105	1	-3.44007118935177	17.94720202269472	0	-3.7447068315927763	465.9557427671565	0.002622896073721164
441000	-6715.718008240716	-6396.8647487949565	-318.85325944575953	-6396.8647487949565	464.1843537748243	5581.49704102688	-242.46132656316968	0.007419882264078996	2.0965519394883896	0.5745085651603173	0.002733221606560568	2.7539761991557626E-6	0.6891068415967542	1	-2.018036836332368	23.385907926742536	1	-3.7159208693338073	34.66947194966664	1	-2.5709549739770923	48.16303653913989	1	-1.852008742293074	23.746441902992284	1	-2.6991680102400606	56.715891366321436	1	-2.5174090420264537	19.03000758132037	0	-3.7184059464864503	464.1843537748243	0.002491575284837049
442000	-6722.784834615549	-6399.544633172235	-323.2402014433134	-6399.544633172235	498.1091141519177	5651.390984515092	-244.23067506806157	0.009206063857266042	2.0965519394883896	0.604059234557296	0.0026951098098511356	2.2236508999460065E-6	0.635121640252254	1	-1.7775565606565393	22.480513624329532	1	-3.909830428634833	34.28062599099238	1	-2.5578551747913	48.39191016141214	1	-1.7457085485077166	22.857552423693235	1	-2.6774932598157513	56.38453052368384	1	-3.4630539126313646	17.92520526346582	0	-6.126642834401741	498.1091141519177	0.0024629521270081805
443000	-6732.598576512383	-6405.100472324298	-327.4981041880853	-6405.100472324298	472.3302841969071	5885.325242297221	-244.83686220064283	0.007685466430149545	2.0965519394883896	0.6416978388990994	0.002933284007429014	3.4884891018726467E-6	0.6932279239247142	1	-1.7186318651699801	21.089485922909248	1	-2.33351041308694	40.9663690481474	1	-2.530392625603531	50.10009277386397	1	-1.7543986926319153	23.019411762900216	1	-2.6199055326702148	54.65411121527131	1	-3.6737906496528883	17.731006196408103	0	-3.9350162696893625	472.3302841969071	0.0027286036861602038
444000	-6740.849925935218	-6406.84236239757	-334.0075635376486	-6406.84236239757	449.22380100924727	5159.606852293166	-239.37675385680325	0.008621151852963095	2.0965519394883896	0.49349245494138355	0.0032581315193977323	3.933862067417187E-6	0.6776850724503459	1	-3.299505810005041	25.809543161928957	1	-2.3830005085376738	39.67300857243278	1	-2.549703864697999	48.55984490883798	1	-1.7567272762315007	23.05182824140496	1	-2.627472127267053	55.18941097098833	1	-2.641680002022479	18.852868342622408	0	-3.98118308239193	449.22380100924727	0.0029188881104903475
445000	-6722.954067006672	-6391.502571949902	-331.4514950567696	-6391.502571949902	476.77243128421753	5689.414276131112	-243.40540902796525	0.006586459759433592	2.0965519394883896	0.5362773753728001	0.0028700124326502645	3.4955421486678133E-6	0.7056609387382099	1	-2.26281285279392	24.004825425371845	1	-2.4525011561169316	38.99178430559691	1	-2.5371534516006777	50.37851202679211	1	-1.7603191925097772	23.097278500547546	1	-3.1000811541484565	60.10990410736946	1	-2.614779086178184	18.89003970025964	0	-4.153802987119856	476.77243128421753	0.0025697529216061276
446000	-6728.831509210484	-6396.000033791603	-332.8314754188816	-6396.000033791603	478.4063273642639	5580.811337165715	-242.4696191430625	0.00714703660120404	2.0965519394883896	0.6211823646048444	0.002739264785872256	3.201441067174387E-6	0.711920936134277	1	-1.958776305671145	23.206124321815082	1	-2.9078245777077436	36.780298393924056	1	-2.663532442688363	47.093626497009545	1	-1.751632434967603	22.34282169290426	1	-2.8939641347823337	58.68744543280289	1	-3.9975864125223612	26.81046872686126	0	-4.251612451124826	478.4063273642639	0.002378822926710712
447000	-6731.23331022626	-6399.459053010617	-331.7742572156426	-6399.459053010617	466.1132777662679	5659.510562121671	-243.0637646527357	0.007549753510386543	2.0965519394883896	0.6010183731137022	0.002815909237943843	2.590659181576229E-6	0.6339649635881491	1	-1.8058517499493605	20.572283818634595	1	-4.203836652958088	33.74153358355765	1	-2.9902324565924725	54.65040260408395	1	-6.809778605856133	16.479637565627286	1	-2.747703812964301	57.327107701202145	1	-1.9021754946103722	23.069310026041144	0	-3.747613164686404	466.1132777662679	0.0024354890542818523
448000	-6731.045239757441	-6410.578708901679	-320.4665308557617	-6410.578708901679	454.1301989998091	4910.213215803357	-237.80303685408245	0.007004344437451496	2.0965519394883896	0.5384636620111665	0.003531228299774409	4.033109376906671E-6	0.6269419491113348	1	-5.4135621475126765	16.42322566052755	1	-2.6588983148153207	37.76811237171894	1	-3.3565262370982714	43.62840325936762	1	-1.8523264229225782	23.748047964224348	1	-2.6195574476818715	54.56068100013917	1	-2.9911051959674446	18.416646772448164	0	-3.796961625537367	454.1301989998091	0.003090733112400151
449000	-6728.4667664284525	-6404.6141241292235	-323.8526422992294	-6404.6141241292235	472.26255414875436	5343.528969462515	-240.8550340529431	0.008419064465088597	2.0965519394883896	0.5526749359804831	0.002750164939401792	2.3164795564793306E-6	0.6039466412737834	1	-4.305006340814868	17.165793412315203	1	-2.333721226241866	41.02908288356617	1	-3.2116008285877324	55.79571399585475	1	-3.0089987089654495	26.56751240600875	1	-4.008742402069826	46.12918858195151	1	-1.8562300655608042	20.44091600265795	0	-3.9322208045424487	472.26255414875436	0.0025015518391848014
450000	-6734.571985242279	-6402.625079398979	-331.94690584329976	-6402.625079398979	489.8767317120393	5782.121653464331	-244.4818546916934	0.005968852886717474	2.0965519394883896	0.5430576757746637	0.0028620333276083826	2.0899574967814356E-6	0.5695699892610869	1	-4.153124826046079	26.931866239135612	1	-2.530272534512373	43.591957606256244	1	-2.5629783699671704	50.99912521953129	1	-3.660531675723474	27.56057275375764	1	-3.4643774821327407	47.853439891389364	1	-1.7155499480187182	21.204971848146673	0	-5.1912180925532745	489.8767317120393	0.002393073396771921
451000	-6716.924792415493	-6392.4440511991725	-324.48074121632044	-6392.4440511991725	471.32860728370423	5434.797622628533	-241.38273557519682	0.0073383704012817625	2.0965519394883896	0.5727027081552314	0.002951117050090977	3.678021583094248E-6	0.6909095476320593	1	-1.709006470420578	21.18949027168375	1	-2.5043275970523595	38.616724193709864	1	-2.8934147878313032	45.55252110553992	1	-1.8551091384373597	23.762023254006607	1	-2.6411001019935902	55.64125729349228	1	-3.1115601188392743	18.282386170204614	0	-3.895347811592906	471.32860728370423	0.0026789420488356366
452000	-6728.812644365169	-6398.665630804513	-330.1470135606558	-6398.665630804513	475.36021263048394	5554.346572221733	-242.2607981465191	0.0073191872357851835	2.0965519394883896	0.5757572925037935	0.0028666955752996224	4.711494065074164E-6	0.7355955452684916	1	-1.8169150370404774	20.525581543770635	1	-2.550069822482916	38.3334753839581	1	-4.171454904340143	41.39593713338552	1	-1.8574743019355278	21.593782230096465	1	-2.941940848256099	50.291117923223176	1	-5.179524861521923	16.614151976278354	0	-4.076727298340474	475.36021263048394	0.002818599472259874
453000	-6727.252504585122	-6396.1370654374505	-331.1154391476713	-6396.1370654374505	464.9411503272023	5483.781251572685	-241.88345064398558	0.006858480558504684	2.0965519394883896	0.5893008303185264	0.002818408914468534	4.701609744860621E-6	0.7641961221420329	1	-2.768432128368951	18.63082527538921	1	-2.5806297203846933	38.16173778162279	1	-2.7449464283316383	53.025643996438745	1	-1.8800750229071876	21.49704003940276	1	-6.005176764716044	42.01034082522076	1	-1.9720486221680615	20.08277206229863	0	-3.728205419918428	464.9411503272023	0.0026749696329038115
454000	-6722.375127168945	-6400.106043862555	-322.26908330639003	-6400.106043862555	500.0617839237497	5446.972304760784	-241.46060319642496	0.0075945400180816545	2.0965519394883896	0.5486350213939024	0.0031023015311442428	5.644682201464061E-6	0.7938326281048047	1	-2.115358216557146	19.679171299441883	1	-2.741956797578688	37.40311407726306	1	-2.5532132361963296	50.80252993644914	1	-2.7147830192334546	19.707509294338116	1	-2.650306130166961	55.86629123451796	1	-1.7548973754353396	20.90060437717496	0	-6.379112579027236	500.0617839237497	0.0029731081986601607
455000	-6730.518774702491	-6399.27517118168	-331.24360352081135	-6399.27517118168	480.2937200783107	5266.559806588319	-240.2937431545283	0.007013377618321221	2.0965519394883896	0.5396131811640665	0.003061031174842375	4.266013258065379E-6	0.7100314682740837	1	-1.8203323137472973	20.511601430594528	1	-3.1490594819292186	36.032533589954326	1	-2.542173483348326	50.532090157401896	1	-2.223760814892268	20.5388776213048	1	-8.282749770963152	38.9230062565393	1	-1.8291618968090293	22.780644936908587	0	-4.376007898047879	480.2937200783107	0.00267310737120293
456000	-6732.548018873592	-6402.500261460167	-330.04775741342496	-6402.500261460167	441.70412000260626	4950.186570366922	-237.62494290327666	0.00883384705690387	2.0965519394883896	0.5341804250021057	0.0030659905468572667	2.8693382488959085E-6	0.5833291508084839	1	-2.563520444180101	18.90688249248448	1	-4.331559504424546	33.52310138237893	1	-2.696457939233488	52.614472669781726	1	-3.3532071086313935	18.934296138281862	1	-6.4749027365754745	71.93898377892327	1	-1.717245122176565	21.18736057102761	0	-4.4586271485348865	441.70412000260626	0.002628725688683628
457000	-6710.503154882015	-6390.949098345173	-319.5540565368417	-6390.949098345173	452.0546717835412	4501.2509790195345	-233.64465748654175	0.009245348930615885	2.0965519394883896	0.5175637827700813	0.003603559091213794	3.568625701829987E-6	0.5599314059277571	1	-2.3851774010195657	19.178971367794258	1	-2.342269659241586	41.48733134096863	1	-3.143638697718684	55.464435260737524	1	-2.867661412914204	19.500497445780404	1	-4.086320118761638	45.917902602633454	1	-1.7096146397244287	21.273589510835798	0	-3.8629023364575903	452.0546717835412	0.002963285981954722
458000	-6715.487021504474	-6405.396645157134	-310.0903763473398	-6405.396645157134	469.3282251526439	4727.601422234444	-236.7631188569819	0.006806706105653724	2.0965519394883896	0.4699576405620798	0.0030825057232888894	2.5480218029799444E-6	0.5503216457266268	1	-1.702897289968563	21.27013770309908	1	-2.5245326222411175	38.487187043040315	1	-2.537429656540973	50.38775112417859	1	-1.8502606381954771	21.626721162282237	1	-2.619709314617534	54.61118057470354	1	-2.071710393091946	23.593141136574005	0	-3.8269445439335046	469.3282251526439	0.0026914488581638134
459000	-6710.18298233717	-6399.796586399779	-310.3863959373909	-6399.796586399779	470.4461044782808	4698.99738273986	-237.09435933162771	0.011477129828770194	2.0965519394883896	0.44699115650742244	0.0032909454593512623	2.3772973650230628E-6	0.5161846252087742	1	-1.694306001857023	21.45745164558424	1	-2.3455720668096776	40.30979061193949	1	-2.5365680754755617	48.911868251890816	1	-2.348997047228426	20.2934665614448	1	-2.694786782419958	56.65280056478852	1	-2.1640081061576426	23.83164589506632	0	-3.8633865503579954	470.4461044782808	0.0027929687840523537
460000	-6726.0293757794	-6399.494826585447	-326.5345491939526	-6399.494826585447	471.10251193770796	5204.884645906051	-240.07166934906857	0.0067363206526911724	2.0965519394883896	0.5009404998613104	0.0028644430510759347	2.9102502243341276E-6	0.622161547845837	1	-1.7458238299885351	20.882969832401912	1	-2.3550978200585218	40.09896675319677	1	-3.8035206073903556	58.23243517790041	1	-2.78353979838935	19.61226005396882	1	-3.305072473115842	61.26639179051809	1	-3.0702404731898802	25.53458016638787	0	-3.8868920443427677	471.10251193770796	0.002479101673459767
461000	-6728.978255643098	-6412.82248566803	-316.15576997506804	-6412.82248566803	467.8885995178613	5163.168693249159	-240.11624244282	0.009670644827333956	2.0965519394883896	0.437472375507017	0.0032096576925853206	3.5916653361751316E-6	0.5920257244728462	1	-2.1373795692091395	19.632682496753617	1	-3.0718206843917013	36.256560425909264	1	-2.7131626172815793	52.76166794423973	1	-3.7706170012221456	18.523883227888657	1	-7.034293624170055	40.487281477128064	1	-2.1086966012206014	23.69159683337598	0	-3.786721168129854	467.8885995178613	0.0031007982188970347
462000	-6731.973460157202	-6410.245128628638	-321.7283315285643	-6410.245128628638	458.6191345828337	5169.27296783585	-239.50700188380995	0.008727166896405599	2.0965519394883896	0.44367091650321244	0.003221302483655196	2.8757884027863817E-6	0.5420076327262227	1	-1.7626491385317895	20.782704539025357	1	-3.971104280743559	34.16365396828885	1	-2.5286760626135956	49.997910815985286	1	-1.7572703291465328	23.059020991325568	1	-4.670950071816651	44.50394082680288	1	-2.9227237788455387	25.302027425095662	0	-3.7132509321455944	458.6191345828337	0.0028058838276182525
463000	-6722.31857314281	-6391.809457594179	-330.5091155486313	-6391.809457594179	505.3991462201444	5367.758358057529	-241.13962382561	0.008568191282680632	2.0965519394883896	0.4968983968036485	0.0027228725847211	1.6328799686453703E-6	0.5086985705442567	1	-1.7374660258584365	20.938960884312753	1	-8.648962533582878	28.695427872495806	1	-2.6195104339373176	47.52882039353636	1	-1.9169807343939536	21.35553438884586	1	-3.073851844932003	49.541331035397384	1	-3.2354738651709063	18.15106346126511	0	-7.127168607793976	505.3991462201444	0.0022588428051210545
464000	-6727.811415500911	-6405.6009693567485	-322.21044614416246	-6405.6009693567485	469.2499251133095	5207.750403249812	-239.83827448436716	0.0070840143012367894	2.0965519394883896	0.5402814808513235	0.003079278224277852	2.1998021205699928E-6	0.5574147994695651	1	-1.6966946588844887	21.764208772995115	1	-3.5064453294526574	35.1271596908006	1	-2.550190450655225	48.549060940536656	1	-1.7760001254731728	23.257541138051284	1	-3.22293535125886	48.826624228355485	1	-1.6978658622750853	21.779951677704734	0	-3.8245621492188655	469.2499251133095	0.0023905371304327903
465000	-6725.013142711557	-6399.523679286843	-325.48946342471396	-6399.523679286843	454.9697415564574	4640.234009821003	-234.91580175094614	0.009171876170600371	2.0965519394883896	0.4912335932797825	0.0037709393272884997	4.609834100144979E-6	0.6181876921308692	1	-2.7791734380476805	18.617219863486365	1	-3.9471419086941224	34.20908573539782	1	-3.112321838498781	44.536129963952575	1	-2.496608811459863	20.03802256800039	1	-2.7029452119468065	56.76895909196685	1	-1.7194594509118875	21.1653836880871	0	-3.77522013562802	454.9697415564574	0.003006124853486306
466000	-6718.46463142781	-6398.398158717411	-320.0664727103984	-6398.398158717411	469.85057982280125	4894.733437252767	-237.1133381410201	0.008024234199107872	2.0965519394883896	0.44441884829671907	0.00313250221271796	2.649492059344653E-6	0.5408887367495325	1	-1.9364416558284063	20.119443728631246	1	-4.782358277468564	32.81316919065351	1	-3.423367108742078	56.74490455481116	1	-1.8442840406975773	21.65489103346873	1	-3.1750164868326727	49.044488483410284	1	-1.8509464650935858	22.873218946215623	0	-3.8434085922116346	469.85057982280125	0.002583652672124481
467000	-6717.593664615994	-6399.397511164354	-318.1961534516403	-6399.397511164354	469.84670931495504	4846.699394204698	-236.68297755733937	0.008659089524035624	2.0965519394883896	0.4808347142856305	0.003232335316755843	2.796536638011324E-6	0.5426250717095371	1	-3.9330114137882743	17.458356860497478	1	-3.274766606327632	35.692197833170624	1	-2.7492979543139127	46.42130973313148	1	-4.5461752948167184	17.879739836375553	1	-2.650473676036861	55.87005645678139	1	-2.1062185048893842	19.758777964655433	0	-3.843282952888563	469.84670931495504	0.002711563524158131
468000	-6703.943056305675	-6395.757445274912	-308.1856110307628	-6395.757445274912	470.2284686468523	4946.3361102991175	-237.61396912910158	0.00770199092631968	2.0965519394883896	0.4148600282023813	0.0031018688746300427	2.6301435376541384E-6	0.5614575899106852	1	-1.9363303348127998	20.11976464448297	1	-2.3521530838639055	40.157893304299186	1	-4.044133902997866	59.07726530437826	1	-1.8001453529471467	21.896967310842204	1	-2.691719540355065	56.607575551907864	1	-1.8269525676073552	22.770869302767565	0	-3.8065806328497964	468.6332586766259	0.002582955306439357
469000	-6716.266884860078	-6397.617463605586	-318.6494212544919	-6397.617463605586	467.1531336808255	5251.270726868554	-241.9640202561298	0.005613404297497452	2.0965519394883896	0.5291251094192102	0.0030536657197341123	2.7740956131453635E-6	0.6197073640854363	1	-2.8703534615255593	18.50471699176314	1	-2.3493665318085304	40.218201968510876	1	-3.1167656588026733	44.5178928068957	1	-1.8934820682222346	21.443559999605476	1	-3.0703299091975347	59.92486609256934	1	-2.332113334709503	24.21696019576216	0	-3.769107009495481	467.1531336808255	0.002537763775909697
470000	-6722.215303016163	-6397.8613336448625	-324.35396937130037	-6397.8613336448625	468.55744552470344	5156.240071982244	-239.4279230397886	0.007159672179852026	2.0965519394883896	0.5507149089665261	0.0029506615667614466	3.7415042115563005E-6	0.6859579098042764	1	-2.7333437720972693	18.67582048629254	1	-2.357282031720524	41.84411649264809	1	-2.698583674687902	46.79771733725706	1	-1.847031492562468	21.641837447064763	1	-2.6741874454468224	56.32902961518876	1	-2.3798322083767136	24.31773810501497	0	-3.7367933065389813	456.8458713433397	0.0025289048769522792
471000	-6739.5360453394	-6416.062830245042	-323.4732150943571	-6416.062830245042	461.7743503849491	4817.829664521729	-237.7665074463444	0.006515829608808476	2.0965519394883896	0.46627579177121947	0.0032834420028400174	3.1484214755083217E-6	0.5729016730228258	1	-3.817612999135916	17.555062515421938	1	-2.3436305757479885	41.52842900394264	1	-2.5468232301584885	48.626137752298874	1	-3.531071834981072	18.752486266601746	1	-2.62069182001935	54.76445683743726	1	-1.8473552683360943	22.858402016689258	0	-3.701613940430429	461.7743503849491	0.0026888335671779876
472000	-6728.395679742495	-6408.766543773603	-319.6291359688924	-6408.766543773603	473.12709154447896	4553.542287174064	-234.11841229368062	0.00914212565649273	2.0965519394883896	0.4792488994491605	0.0035356038767616195	3.1193989334786634E-6	0.5309352750620562	1	-1.810393032619812	20.552835574325005	1	-2.5977160287715026	38.07065133730511	1	-2.5695767312344846	51.117849569283486	1	-2.496050113994258	20.038933953391176	1	-2.7022591938549168	56.759407887777975	1	-2.9613861111256434	25.364061572069186	0	-3.969131622368081	473.12709154447896	0.002921195446508578
473000	-6721.455560280881	-6395.8268089205685	-325.62875136031244	-6395.8268089205685	467.8076368567747	4435.285067148366	-234.31665628686918	0.01175219093979228	2.0965519394883896	0.5278475230074782	0.004178089290721811	4.393229253038184E-6	0.5434666589027456	1	-2.239798131879751	19.43151421666293	1	-3.185055024672045	35.9322156336917	1	-2.5612024464897303	50.96544685169512	1	-3.33205684645002	18.956690700948823	1	-3.761248231155463	46.85329257949016	1	-2.1825442836553837	23.876884984306624	0	-3.784684604180874	467.8076368567747	0.0033100004394752388
474000	-6741.814896900043	-6407.454940336253	-334.3599565637908	-6407.454940336253	475.24758548684497	4455.392535342362	-233.23290543238824	0.00897543196807414	2.0965519394883896	0.5498981923591201	0.004053808402944374	4.635265682225669E-6	0.5666901935755022	1	-2.2534450503352894	23.98368574158009	1	-2.4265193494249084	39.21283107794628	1	-3.2374517412539334	55.91787924677989	1	-1.7485022644113744	22.39768618354612	1	-2.7548500532959017	51.73338624457054	1	-6.920676081946601	29.888993682004	0	-4.070880333366737	475.24758548684497	0.003228804511315513
475000	-6739.115736782636	-6413.1832311031	-325.93250567953646	-6413.1832311031	483.55455034348495	4706.299939046424	-236.91154137084868	0.011233755898180282	2.0965519394883896	0.5776172535915257	0.00373716492339688	2.923413223336413E-6	0.5182601800395179	1	-1.706841880476749	21.21593093268243	1	-2.7524689431803284	37.35991364943368	1	-2.859715077724864	53.85509801198789	1	-1.764782950819227	22.177467491947418	1	-3.0301845048608165	49.77454785399295	1	-2.145258584281461	19.675766611652822	0	-4.619338319969295	483.55455034348495	0.0029089323379614626
476000	-6732.306331978407	-6412.090341208465	-320.2159907699413	-6412.090341208465	481.79330861453036	4928.946495914241	-237.71909653013293	0.009465474930527707	2.0965519394883896	0.4604578771730372	0.003417664321555008	2.9740444769222615E-6	0.5665443556152027	1	-1.750127688410709	22.31670717903488	1	-2.417363858660248	39.298311056625636	1	-3.400927517463103	56.64933847330354	1	-3.787801487765473	27.737321655997892	1	-3.241016893622621	48.746919252451704	1	-1.7934863465333297	20.69663232730792	0	-4.483472172371639	481.79330861453036	0.0028134145569733296
477000	-6725.639423768939	-6393.798901563287	-331.8405222056529	-6393.798901563287	446.51793667322255	4357.940619611406	-234.11788294067742	0.01248190081547148	2.0965519394883896	0.6038143764160433	0.0036016622968026	3.872608093739395E-6	0.6073526296198315	1	-3.519255251318935	17.820738187068095	1	-4.224184743016695	33.706149466033146	1	-2.54161515426482	50.51629379421182	1	-1.8948468574331765	23.946240490683916	1	-3.5511989508081068	47.542654168565264	1	-1.717143854717626	22.087055817076248	0	-4.125329119110031	446.51793667322255	0.00289966736490305
478000	-6718.7741812322665	-6405.04038431474	-313.73379691752666	-6405.04038431474	461.2549135159551	4581.588038154464	-235.12124826568734	0.010778917767557458	2.0965519394883896	0.5666776773588333	0.0032866676282203282	2.8196926240458747E-6	0.5568455332556805	1	-2.0137990699923476	19.912881868528217	1	-3.243108341802536	35.77535337336139	1	-3.0947412198527786	44.60904077859114	1	-2.31252638610699	25.21221371727757	1	-2.707348338720629	52.259173452228794	1	-2.563783777796539	24.68006255925967	0	-3.7008915875907524	461.2549135159551	0.0028415865914634196
479000	-6698.761238312836	-6404.1877643534945	-294.5734739593417	-6404.1877643534945	477.4858045676035	4896.779682424123	-237.09965288067272	0.008225185102227197	2.0965519394883896	0.4218402585026366	0.003375059875588507	1.6370369176134043E-6	0.41165238424255535	1	-1.7318285748292928	20.979846270034542	1	-2.5086146483103064	38.58858757910306	1	-2.6891669190819947	46.873828010336446	1	-2.827297294595759	26.25440894756876	1	-2.624934211994783	55.06813491668669	1	-1.6960282672304836	21.568097552469812	0	-4.195373254003627	477.4858045676035	0.003001346240096821
480000	-6708.7697753156	-6403.30300526781	-305.46677004779013	-6403.30300526781	474.14845933295226	4909.448474288908	-237.81841931740718	0.009888031840394919	2.0965519394883896	0.49315560445193746	0.0032910374413317803	1.973779662487253E-6	0.4308803454822128	1	-1.8651233631568753	20.344016590461905	1	-2.4659991318724437	38.88694358040544	1	-2.929330480939506	45.36650887818908	1	-1.8164112356911521	21.799286287319735	1	-4.423975557864501	45.067504987451215	1	-2.4574613815563557	19.120891082582993	0	-4.01615923963567	474.14845933295226	0.0030563652194191275
481000	-6710.235323742943	-6399.104351457345	-311.1309722855988	-6399.104351457345	455.22154996044674	4787.611095917773	-236.4062150752842	0.00767493956264507	1.8195865627648402	0.5840294705756749	0.0035616497344094617	2.786249895002276E-6	0.5099809215633198	1	-1.7538817762711159	20.833165291042526	1	-4.7659879076890475	32.83749109811258	1	-2.56473816066491	51.03173115949775	1	-1.9809258981641655	21.14377119394905	1	-3.567574207277941	47.485904827894316	1	-1.7357549765494986	21.028426354402175	0	-3.7692489981400406	455.22154996044674	0.00313246327056043
482000	-6711.174715857055	-6401.840558241461	-309.33415761559473	-6401.840558241461	509.55520362407435	5341.879160332615	-241.18603345305777	0.0089709382088647	2.321612641650074	0.4222454859720271	0.0030257539447551595	2.309206246273181E-6	0.5115102193847986	1	-1.711877468247947	21.9990527887116	1	-3.7131861005596964	34.67517729659777	1	-2.6617315964792025	52.28483857275264	1	-1.7526457841113534	22.327041145692764	1	-2.781465193024842	51.48124190785381	1	-1.8628401662962493	20.41733310633973	0	-7.767073926061914	509.55520362407435	0.0028522246700927617
483000	-6707.601865297068	-6393.3624841353485	-314.23938116171917	-6393.3624841353485	491.9015011187178	5174.80089835694	-239.67205511046595	0.008945639216757353	2.321612641650074	0.46035496900902484	0.0030651058897082943	2.95167523217974E-6	0.5842312897525486	1	-2.132060134631671	23.693761200512444	1	-4.0225949005816	34.067341018286236	1	-2.542500878827902	50.54122891531766	1	-2.4874324904184264	20.05303988916805	1	-5.674697573630524	42.56115081399914	1	-1.9794718947642966	20.062866408132347	0	-5.401624299813799	491.9015011187178	0.0028229952835882753
484000	-6713.695838037324	-6406.704097193588	-306.991740843737	-6406.704097193588	481.5226454603639	5152.548426182449	-239.31752194593938	0.007324645645546486	2.321612641650074	0.5173707223840487	0.0032402301156422854	2.511868066098693E-6	0.49006098342219234	1	-1.870030794061514	22.89724463554241	1	-2.531500333476038	43.60047670616067	1	-2.562861372455088	48.2995907324327	1	-3.13960033781753	19.169041724516873	1	-4.259782679977191	45.46807952517545	1	-2.420399043857011	19.179104361416268	0	-4.4635144099382575	481.5226454603639	0.003222886093245685
485000	-6701.965677544235	-6390.131542322735	-311.83413522150045	-6390.131542322735	473.4747590686126	5216.053858960415	-239.75178937431525	0.008324859254351887	2.321612641650074	0.516705916390542	0.002880278921418363	2.3230862295590923E-6	0.5223073862642086	1	-1.6939715272665918	21.67682315000591	1	-2.3350448614976864	41.170079787502125	1	-3.0731623393377014	44.7002590980896	1	-4.7939024140451725	17.697603846575426	1	-2.625246667010556	53.914667927928825	1	-2.3232321280891663	24.197838957240773	0	-3.984724624816348	473.4747590686126	0.002947576942199519
486000	-6717.030570677721	-6401.044038874706	-315.98653180301477	-6401.044038874706	480.4415710274706	5452.528381598633	-241.77525259923024	0.006682581742379709	2.321612641650074	0.5488052911278609	0.0027641749835175854	2.2963260749502967E-6	0.5431984856150562	1	-1.7127326453437064	22.008590373097217	1	-2.333883104159706	41.05597468318256	1	-3.0700542700038587	44.713560257329334	1	-5.82303611031239	17.026917558197916	1	-2.6610294642950683	52.94800418843417	1	-2.664442074205115	18.821882823077974	0	-4.386265206447773	480.4415710274706	0.0028813002145237506
487000	-6714.407352051657	-6400.56633749498	-313.84101455667695	-6400.56633749498	463.2590010582047	5235.648033384645	-240.2378873154624	0.00897820267874595	2.321612641650074	0.6711266738355034	0.002753325477592426	2.371157635108316E-6	0.5806426671245338	1	-1.748061185354804	22.302961771785	1	-2.438277152698741	42.859061872256696	1	-2.538175598684953	48.85984671467117	1	-2.746518657526881	19.663083718085826	1	-2.749766522143968	57.35037060833789	1	-1.9051110299751417	20.2769952520155	0	-3.709354311651832	463.2590010582047	0.002885059655840108
488000	-6719.326043665192	-6402.563906631021	-316.76213703417056	-6402.563906631021	481.9344414633983	5517.661502525788	-243.14896019980716	0.005799528441225215	2.321612641650074	0.5460729646660789	0.00278212308392756	1.7912514154099495E-6	0.506124019861189	1	-1.8397850464895278	22.775792820941867	1	-3.5621221696548604	35.00117496078309	1	-2.687301502798814	52.530903164951944	1	-4.687857452927898	17.774403016455985	1	-2.917839506502042	58.87291088613252	1	-1.8038530997348317	20.649420261901085	0	-4.493976564471456	481.9344414633983	0.002733014722383881
489000	-6725.226105437313	-6404.8564909197285	-320.36961451758464	-6404.8564909197285	439.45403772502453	5294.707673224776	-240.42479136650672	0.007147114488253401	2.321612641650074	0.5782239059249682	0.0030098404876292735	7.657727099698563E-6	0.9055544792203426	1	-1.7164334297797195	22.047718737922267	1	-3.3378954576941906	35.53100703177359	1	-2.6942104109934313	52.59415964624284	1	-4.334455911040742	18.043463948592706	1	-2.8596468502828682	58.407217587011395	1	-1.7452240024922425	20.962001914213467	0	-4.648906513845169	439.45403772502453	0.0031560608836117485
490000	-6731.758467434972	-6396.271990168196	-335.48647726677626	-6396.271990168196	476.51139512500083	5462.661085541157	-241.57734432001894	0.00747021104220696	2.321612641650074	0.7856262225208595	0.003120697371634006	9.618906380532953E-6	0.9502308814986108	1	-1.926205605189199	23.099347135728568	1	-3.4492399905560758	35.260248123027544	1	-2.8474567202777368	53.77360187153094	1	-3.9229450919166426	18.38684631382989	1	-3.286443361380911	61.16832952870217	1	-1.7035888581925203	21.360926523031196	0	-4.139032762848297	476.51139512500083	0.0032330953811015644
491000	-6729.548985620608	-6390.876351510109	-338.6726341104985	-6390.876351510109	479.91339795554654	5560.782993358652	-242.68876317380602	0.006411907852936929	2.321612641650074	0.663974225604496	0.002814128504152033	5.343601054953416E-6	0.7643947308673066	1	-1.7363072067799	20.947137885272237	1	-2.7571759727216527	37.340761544542836	1	-2.726640165338777	46.58317040074399	1	-1.744434924098243	22.49517386268919	1	-3.9631108803614694	64.20382052934377	1	-1.750815690823892	22.364190435012105	0	-4.349963805218483	479.91339795554654	0.0027703963997958033
492000	-6733.69480595168	-6412.798573316363	-320.8962326353168	-6412.798573316363	492.72839216248474	5400.729709238171	-241.22159837030787	0.008167104625445058	2.321612641650074	0.6305435419887231	0.002988717857151331	3.3677286116776065E-6	0.6481564496192581	1	-1.7648537409736325	22.408437663444847	1	-2.404808627747873	39.42386106766707	1	-2.5389206862460174	48.836917073748644	1	-1.7462292355806697	22.446462769293518	1	-2.792735616751859	57.800554065281524	1	-1.7719067849889991	22.49503305904953	0	-5.491281798359535	492.72839216248474	0.0029054597697395594
493000	-6724.169843860602	-6405.261147548758	-318.90869631184376	-6405.261147548758	452.8588956701226	4769.226490876625	-236.01107637707742	0.00860421643519203	2.321612641650074	0.6156840640738535	0.0033233605518806814	3.359384234843175E-6	0.626182553605456	1	-1.7139366085427878	22.02168361684929	1	-2.6564801080054936	37.77945633440769	1	-3.6702463478564673	42.66219503576321	1	-2.0987580044019216	20.821920578891067	1	-2.632712011747781	53.617291888394526	1	-1.760573560415237	20.866975638398113	0	-3.835282002113336	452.8588956701226	0.002959750284913962
494000	-6727.399611880461	-6403.325045398679	-324.074566481781	-6403.325045398679	459.2045977967663	4604.307059740301	-234.5952869323087	0.00858487956430149	2.321612641650074	0.6499003156075996	0.0032672137841417525	4.172325232383769E-6	0.6577123966323194	1	-1.8804880773961117	20.29196976408432	1	-2.748704624383447	37.37531469776567	1	-4.184283871235654	59.54376596151977	1	-1.7719468200728377	22.108427449559766	1	-2.7116325906630294	52.20642536697328	1	-1.805134114516561	20.643753429702876	0	-3.7081797275226926	459.2045977967663	0.0029973780622318254
495000	-6721.479672959927	-6394.672057727381	-326.80761523254586	-6394.672057727381	487.52338817291684	4620.641340965984	-235.48755327334075	0.010711023604881615	2.321612641650074	0.6263884802287536	0.003291930860596428	6.302876393907077E-6	0.7848893240805195	1	-1.8170420193941557	20.525058467324342	1	-2.5954448592719257	38.08257315969964	1	-2.5689655721731675	51.107237306886724	1	-1.750446602028899	22.362381340917075	1	-2.6228433764907346	54.94465962523753	1	-1.7581935873253178	20.88088298256929	0	-4.963144390830911	487.52338817291684	0.0031270612247667096
496000	-6736.100620288496	-6401.132098638831	-334.96852164966566	-6401.132098638831	443.858151855807	4874.63232170517	-238.0730257384868	0.010579031063053563	2.321612641650074	0.8011602734521931	0.0034862261758717866	6.673512949230151E-6	0.7843389497233134	1	-2.1474342259646733	23.732324046633046	1	-2.3634677683222405	41.95607886703245	1	-3.2090248341577734	55.783430012803805	1	-1.7555391797835986	22.285726184595855	1	-3.0596881623702137	59.85734587664712	1	-1.7932150575812413	22.610465792024794	0	-4.297176762926618	443.858151855807	0.0031649439510181006
497000	-6741.402448947646	-6409.146721329748	-332.2557276178977	-6409.146721329748	460.57901284370416	4813.204560832671	-236.69960294464562	0.009613130205558179	2.321612641650074	0.6754392052990893	0.003287773060085585	6.9939317327564584E-6	0.8324767844504309	1	-2.8059730575189668	25.045480818236136	1	-2.610421659577872	44.104417362172875	1	-3.893463475212666	58.5554154331488	1	-1.7786462857966268	22.051164253617777	1	-2.930935227768344	50.36068631430707	1	-2.72013468570721	18.747777949352034	0	-3.7015018081452946	460.57901284370416	0.002948560892132512
498000	-6725.990616303562	-6397.492713483554	-328.49790282000777	-6397.492713483554	455.33106681303684	4583.328240387659	-234.3950873210414	0.008712635425927647	2.321612641650074	0.6120869643284397	0.003563594288913239	5.68339631192831E-6	0.725410707790858	1	-3.3697944922732415	25.909856054980867	1	-2.3337450490611378	40.849180300907406	1	-2.7001957734322066	52.647977893458524	1	-2.0180839375683615	21.03453725181162	1	-2.633463929655792	55.41516806429674	1	-3.501108941538143	17.88915336912848	0	-3.766730997606976	455.33106681303684	0.003253180788914972
499000	-6731.914635673086	-6412.1052508799785	-319.8093847931077	-6412.1052508799785	480.48301168974984	4845.387553965276	-237.3463296050739	0.007006971964752719	1.8210095544236267	0.6011381931917344	0.0033883542160432277	4.013303518566088E-6	0.6407515323663429	1	-1.7620097021076462	20.786269573458522	1	-2.6248489320356074	44.18891274813784	1	-4.93409560337182	39.85044867760128	1	-2.006097720407226	24.366085581143718	1	-2.631196842338615	53.668789653809625	1	-2.2862791267655136	19.404987257651122	0	-4.389153499773997	480.48301168974984	0.00318943697042266
500000	-6732.538113001384	-6411.628234156475	-320.90987884490875	-6411.628234156475	466.73050193075835	4419.785865985492	-233.91029229092757	0.011501189635044156	1.8210095544236267	0.7404057443159902	0.0035187173679106895	7.179675797341353E-6	0.7897964216422843	1	-1.8684192064280825	20.332651234758963	1	-2.6047566249322007	44.070684223145356	1	-4.845704408084603	40.01278283735087	1	-1.9205925103783068	24.053599651674404	1	-2.7356151072045876	51.93234093549995	1	-2.609853429418836	18.896912572413502	0	-3.759888104087829	466.73050193075835	0.00353931954099791
501000	-6724.174954110382	-6405.7692044333435	-318.40574967703844	-6405.7692044333435	460.02708679036743	4865.661653816437	-236.83242325100528	0.00838087511999031	1.8210095544236267	0.6839661621555099	0.0034723370227456936	6.775557326659137E-6	0.7736045831559699	1	-1.7311182173661088	20.98520847393112	1	-3.6591353683108903	34.7893191639677	1	-4.602642237896982	40.479497808181975	1	-2.0548075694194203	24.522947479088383	1	-2.6195785355835945	54.56979515690322	1	-3.604385906578905	26.301077728761946	0	-3.7033052708028205	460.02708679036743	0.003591675204346237
502000	-6707.542911546919	-6393.624221586057	-313.91868996086174	-6393.624221586057	485.2937368240411	4804.918402178712	-237.37132155251908	0.010617267726882996	1.8210095544236267	0.5545165494554691	0.0035127302985471782	5.482229402049821E-6	0.7092670571507336	1	-1.6934675665809364	21.65051421063273	1	-3.1569174209622974	46.547248026999455	1	-3.9736057178245585	41.86449066381307	1	-2.2510769120228815	20.482595190712303	1	-2.6313107389178296	53.664804995397866	1	-1.8286136529475834	22.778226315981424	0	-4.7636265505348065	485.2937368240411	0.003368683451154459
503000	-6738.643649175558	-6416.3173515969365	-322.326297578621	-6416.3173515969365	446.64067610880426	5178.621357713511	-239.41470357432053	0.007632795824630481	2.039396156198199	0.6194779372198267	0.0031780392546769767	4.881343250987184E-6	0.6899193902498236	1	-1.7515256347695838	20.847356814441792	1	-2.8200811686074996	37.09522757896004	1	-2.5306579651134418	50.11398951996207	1	-1.7555629785073215	23.035958665067625	1	-4.281701394931483	65.39623033394368	1	-2.3001565180112435	24.147587294844723	0	-4.118124763681105	446.64067610880426	0.0032648801415638066
504000	-6709.763479087851	-6398.700580649351	-311.06289843850055	-6398.700580649351	462.7388326692426	5133.6900774353335	-239.34060647246568	0.009009709102951475	2.039396156198199	0.48801544895182597	0.003105258636565055	3.358010559598028E-6	0.5905818253881904	1	-1.6929465948671545	21.60546325035472	1	-2.572146432325763	38.20821580485784	1	-2.543146545960978	48.71795569138801	1	-1.8785140672941258	23.873652799477696	1	-2.6221421595588517	54.10078050459134	1	-2.7567222260082462	25.025705394080656	0	-3.705688415944224	462.7388326692426	0.0030929311290737167
505000	-6717.590858715249	-6400.738204796375	-316.8526539188743	-6400.738204796375	440.74374281016134	4822.755013111262	-236.49595352462785	0.008194986389662429	2.039396156198199	0.6322559839357995	0.003396838433081874	4.35068889847211E-6	0.6673111639348475	1	-2.067610373345798	19.784733884968105	1	-2.68516760215134	37.647708267863464	1	-2.6557769580168316	47.164315269720596	1	-1.8007304449363102	23.448609705897052	1	-2.8018951285996936	51.302251612460445	1	-2.5111531113944503	24.58015132118359	0	-4.537119601104571	440.74374281016134	0.003066200878795191
506000	-6741.139083030864	-6407.875007431454	-333.2640755994097	-6407.875007431454	467.03585566006086	5302.343526552118	-240.3765228740872	0.007981998061163696	1.611321353838382	0.6550400952707669	0.003329898178756575	5.2244469388118744E-6	0.6902297809446585	1	-4.310822941583105	17.16142804350488	1	-2.339928981484956	40.479329885840826	1	-2.533490797764977	50.24328214486228	1	-1.798975166212631	23.436528356663313	1	-2.7193790843490273	52.11420166238262	1	-2.138778992425847	19.689263486127103	0	-3.766482623924302	467.03585566006086	0.0029826604544986885
507000	-6747.5420288237765	-6410.181020327347	-337.36100849642946	-6410.181020327347	468.59593238683965	5498.113070625784	-245.63788602230161	0.011141744578359957	1.611321353838382	0.5580789241751476	0.003274750069005574	4.8535260134825864E-6	0.7115688219708728	1	-5.1591442011412205	16.57985112181181	1	-2.5277138513029938	38.467466234106716	1	-2.537183528398371	48.891508400703316	1	-1.7502988933595187	22.364911152344067	1	-2.8832368473721313	50.678687785904536	1	-2.55704902137803	18.97195017385281	0	-3.805536810175236	468.59593238683965	0.0028737464861408814
508000	-6736.152636095173	-6400.728743239948	-335.4238928552246	-6400.728743239948	480.5664729519538	5372.663130335244	-240.91176718912845	0.007420119895566293	1.611321353838382	0.6720775518737208	0.0032554648877342928	5.457399644936058E-6	0.7662422281309759	1	-4.387539564426073	17.1044018045338	1	-2.4105124418801935	39.36550886880418	1	-2.534188545379382	48.99685811044985	1	-1.7620584877754484	23.11771843643262	1	-4.9568478572275865	43.90040312775679	1	-1.7678447191656164	20.82604885363797	0	-4.39498817827163	480.5664729519538	0.0029066281052089736
509000	-6732.835426635081	-6393.183982226217	-339.65144440886303	-6393.183982226217	486.2167531613177	5697.94464759771	-246.23271416357647	0.01026716404403402	1.611321353838382	0.6915023470137941	0.0029801253999575212	3.402380470060015E-6	0.7014929800366977	1	-3.3535555382168463	17.979616569664028	1	-2.3590683746741514	40.02567081535039	1	-3.901430214149186	58.583588868180534	1	-1.7437969436175893	22.516544699741974	1	-4.0186111597726	46.101934292991515	1	-3.740965111192681	17.671724845175188	0	-4.8442511377760855	486.2167531613177	0.0025069358318320946
510000	-6728.308830157812	-6400.795631516745	-327.5131986410666	-6400.795631516745	453.6380683091171	5210.267088912149	-240.4434914689477	0.009534304672752663	1.611321353838382	0.6363058817903665	0.0031001677623444445	4.455383852557215E-6	0.7574387677447878	1	-3.7260475171237752	17.634074831992752	1	-2.690456160688419	37.62406380405353	1	-3.6735102382794147	57.74813025553427	1	-1.771083839246592	22.116261577776264	1	-2.628882926053336	53.75447180890235	1	-1.7073410970797942	21.967457075447115	0	-3.8110221852421176	453.6380683091171	0.002680728128492202
511000	-6716.010629726732	-6393.286642797781	-322.7239869289519	-6393.286642797781	449.84522022027556	5062.750094735411	-238.9905375492765	0.009472198049532154	1.611321353838382	0.5823902197397591	0.003406808517424963	4.202177606213657E-6	0.6758099186427472	1	-2.3822578884963646	24.261978845503478	1	-2.5502145779662726	38.33263241125821	1	-4.020886955286177	58.99819923181147	1	-1.7433730236135536	22.53277396581476	1	-3.5296238603019003	62.3679771291139	1	-1.753366645596749	22.381167049596716	0	-3.9523904582104232	449.84522022027556	0.003026329317449541
512000	-6727.852182624051	-6402.936314386123	-324.9158682379288	-6402.936314386123	480.5307227263044	5184.510700804188	-239.82467180412726	0.006866375720798041	1.611321353838382	0.5443198107714056	0.003462846155527837	3.908090861560133E-6	0.6644580559661365	1	-2.1762224190804673	23.802981105668458	1	-2.9825213889370836	36.532626908136464	1	-4.6086010712627985	60.866631497747065	1	-2.4724083033865525	20.077852976029924	1	-4.334630789128127	65.5848557061375	1	-1.705612423008062	21.941733083536747	0	-4.3924860311442435	480.5307227263044	0.0029626042097968277
513000	-6729.441231211275	-6405.375279075342	-324.0659521359331	-6405.375279075342	492.52802127577905	5101.817090435996	-238.9552212628439	0.007306172126892356	2.1021621388663867	0.6188388256939941	0.0030351378730056997	2.684668522739632E-6	0.6089956894988788	1	-1.777399137492988	20.70474007457454	1	-3.817471488239584	34.46211105552313	1	-2.6610419299944637	47.116092881537355	1	-4.0449164709896674	18.281234078280036	1	-4.165726141480481	64.97411042667075	1	-1.9605833292279014	20.114089080988514	0	-5.4693586451387715	492.52802127577905	0.0026413111109999904
514000	-6718.333217753286	-6404.126119071932	-314.2070986813535	-6404.126119071932	454.0283146552458	5084.103476243555	-239.61252707495404	0.0064271157241528095	2.1021621388663867	0.46016762855656423	0.0030227835141221062	2.6997253926619037E-6	0.6262623142753706	1	-1.6940438392600976	21.46835485648726	1	-2.92196770136096	36.7320892259942	1	-2.530693258404987	49.14878106868725	1	-1.7595623653958468	23.088090456137675	1	-2.818900452912214	51.16122458919737	1	-1.7692825710425684	20.818212661507363	0	-3.799792539699991	454.0283146552458	0.0025421211985170705
515000	-6721.129324470878	-6400.448281284949	-320.68104318592856	-6400.448281284949	484.0528769538739	5035.223891583076	-238.45775670163638	0.009018546102719004	2.1021621388663867	0.5065902562597869	0.002864778122413603	2.423623299123949E-6	0.6036568210098686	1	-1.7302608118280234	20.991749253255033	1	-4.2093831406590905	33.73186588354165	1	-2.5295995615153672	49.20760091692337	1	-1.7727743046575142	23.228141493895063	1	-2.7276017675622173	52.02031018508319	1	-1.701771256189344	21.393591185721974	0	-4.659657649011943	484.0528769538739	0.002396875868769857
516000	-6707.224400889187	-6396.144839148102	-311.0795617410853	-6396.144839148102	466.49979805910795	5004.871555007131	-238.3030448575193	0.007218578112628974	2.1021621388663867	0.45583160529587996	0.0030243673433217474	2.0403711804273925E-6	0.5447420905507822	1	-1.6930676959396715	21.620031454572413	1	-2.4244417971779173	39.23182914389292	1	-2.5262191792124193	49.51443146752694	1	-1.8693134318102889	23.83094539365464	1	-2.6246200297462483	55.05131380645027	1	-2.2126093884417872	23.948643538750062	0	-3.755134646462604	466.49979805910795	0.0024739302736884123
517000	-6706.090405513723	-6392.388311196364	-313.702094317359	-6392.388311196364	489.0103884244769	5345.434219469337	-240.68746892923576	0.007667038236310322	2.1021621388663867	0.47369985883938126	0.00309663929871433	1.8279568152740677E-6	0.4909999072763964	1	-2.210286951677621	19.48718186454585	1	-3.699505932652663	34.703816670125775	1	-2.823830302413847	45.94331915069516	1	-1.76551116784997	23.15588571817845	1	-3.0927509678332	60.064805843199125	1	-2.380862349721193	24.319878783242626	0	-5.10518406495376	489.0103884244769	0.0025676714194766575
518000	-6724.353318254605	-6400.759342233203	-323.59397602140245	-6400.759342233203	463.89960762405053	4885.681871753204	-237.11422898439815	0.007781387677018538	2.1021621388663867	0.42011326054548337	0.00336188054758793	2.4546656861228264E-6	0.49996569957489817	1	-2.358982262865585	19.222126037011627	1	-2.605621000022098	44.07585219395326	1	-3.201988942376253	44.18189943454871	1	-1.7766943437921718	22.067252296415806	1	-2.7399565650894804	57.23810596107244	1	-1.807088996946235	22.67920062873113	0	-3.715276433684967	463.89960762405053	0.0026608171541674394
519000	-6714.015332002	-6399.882844411825	-314.13248759017443	-6399.882844411825	462.18334234238773	4964.578695407557	-237.6574398854247	0.008297780637845214	2.1021621388663867	0.5452523974930076	0.0032714892428102223	2.961313923137672E-6	0.5556128894147335	1	-2.720544726428943	18.692449078675736	1	-3.1720033994349928	35.96830812316719	1	-2.735783603004057	46.51673737250199	1	-3.1454961629479845	26.7904135280852	1	-3.277434185600187	61.12047176291303	1	-1.7303499492809007	21.07001000434812	0	-3.7029087355038937	462.18334234238773	0.0028960684411443362
520000	-6717.48315556179	-6408.42120117812	-309.0619543836702	-6408.42120117812	499.18906740767375	5789.474618360731	-244.39718542606704	0.008167970930924516	2.1021621388663867	0.4307159404122469	0.0029754649338608885	1.748471832918746E-6	0.46554993310541604	1	-1.944873247555775	20.095361297477872	1	-2.7609908166034565	44.907476297627994	1	-2.533025218829321	49.04296672063782	1	-2.3065218034902877	25.198009819872237	1	-2.9316947595592673	58.977402023988816	1	-1.7610451963930394	20.864251124373624	0	-6.264852982203797	499.18906740767375	0.0027841294625325186
521000	-6709.490591546242	-6406.180178284226	-303.3104132620164	-6406.180178284226	456.6989595554072	4986.968497076265	-237.97193154338072	0.007582885973120133	2.1021621388663867	0.38723561352523206	0.0031571811299160282	1.8089513187900405E-6	0.4644655107130364	1	-3.1930844512985264	18.14268497307776	1	-2.365939145972071	39.911466104884994	1	-3.3541197550355224	56.446500913243334	1	-1.741878716838592	22.63972359690087	1	-2.903702534853176	50.53874473523546	1	-2.665599183612505	18.820318800655667	0	-3.73929864381881	456.6989595554072	0.0027528317140168446
522000	-6710.186260224542	-6407.829900691164	-302.35635953337777	-6407.829900691164	458.5944300988083	5112.778973704909	-238.97145833789534	0.007449836488719938	2.1021621388663867	0.38409155050499294	0.003188463868572645	1.6228583820973857E-6	0.4452857021821276	1	-2.165696160544062	19.574719324876806	1	-2.3336744661250934	40.863031833834015	1	-4.222912042204841	41.27958581627305	1	-1.7677803239054881	23.179497932202782	1	-2.8716959368007786	50.76018351563388	1	-2.3651714339943286	19.269031216569818	0	-3.7134942962824873	458.5944300988083	0.0026500199439527536
523000	-6721.89902090764	-6413.357499007852	-308.54152189978737	-6413.357499007852	448.0561131867098	4912.895853182004	-238.589020519832	0.010684291874031094	2.1021621388663867	0.48573327104080743	0.0036914831131252715	2.208359402431263E-6	0.45409465628700524	1	-1.748666771331335	20.864978025582793	1	-2.3573746732583327	40.05616929801978	1	-3.0205492008513577	54.81988289943066	1	-1.983139965330809	24.287517289554476	1	-2.830159154905324	51.07134684355025	1	-1.9746315470170082	20.075813678878276	0	-4.039627744699059	448.0561131867098	0.0029689825341024973
524000	-6703.483744941718	-6401.902392911439	-301.5813520302792	-6401.902392911439	503.15852489189035	5282.950432042446	-240.3179173503887	0.008350101657378841	2.1021621388663867	0.39503852291382013	0.00287563790871097	1.2811092473074328E-6	0.42303497531562584	1	-1.6977547888211766	21.78890688445029	1	-2.351185545629372	41.71871513805159	1	-3.1686399606050286	44.31040264559361	1	-1.8960351317167934	23.95137501504592	1	-2.6719344137981724	56.29026939851009	1	-2.9052751163272363	25.27376148465724	0	-6.802905570235947	503.15852489189035	0.0025246778478211092
525000	-6713.0571659314655	-6408.543417619198	-304.51374831226747	-6408.543417619198	505.70284532911666	5395.578915599694	-241.1084106035599	0.00793123073227745	2.1021621388663867	0.3501802416344548	0.0031690138544120177	1.7496948119729822E-6	0.44917714733293906	1	-2.029202028667144	19.87508404083387	1	-2.353577661875647	40.128836263748944	1	-3.3007940548306047	43.82075736339949	1	-1.8093511262341706	21.840169795363654	1	-2.900432382385616	50.56073362988886	1	-7.154971399594039	15.545740559071408	0	-7.172246071828585	505.70284532911666	0.0029180904602253794
526000	-6704.359088202441	-6400.373725908497	-303.9853622939439	-6400.373725908497	511.6385527386541	5586.860497871969	-242.9469639091598	0.008478068803610163	2.1021621388663867	0.4577228039224142	0.0028832800330257902	1.348880919711946E-6	0.43080675979281985	1	-1.8904479254642923	20.25943181572058	1	-2.368921806117363	42.045727790576656	1	-4.530008493849864	40.625312573875036	1	-1.8153147174031155	23.542945063390036	1	-2.7547549274488636	51.734332233784635	1	-4.774817603516063	16.878822076900803	0	-8.106318852692436	511.6385527386541	0.0027452358605581408
527000	-6714.000058974216	-6415.519857763342	-298.48020121087376	-6415.519857763342	461.0565506444848	4971.488544312009	-239.21070892561306	0.010680468831741936	2.1021621388663867	0.3917737237823474	0.002927775715288742	1.3305807822424411E-6	0.40768369470215654	1	-2.700264269170884	18.719041759778083	1	-2.5953219224070025	38.08322005824597	1	-2.577725629890584	51.253010807850366	1	-1.7832333480190996	22.015003531798953	1	-2.6660582695304185	56.18520461224608	1	-2.6185996229339463	18.884723212228153	0	-3.7008886431785566	461.0565506444848	0.002722711707604547
528000	-6709.011361025424	-6406.485096676708	-302.52626434871553	-6406.485096676708	482.15985791519716	5396.249746573601	-241.999471080035	0.006096818843425717	2.1021621388663867	0.33560374955693584	0.0029574542688532352	1.410456868458544E-6	0.41296799721203076	1	-1.7488945673809124	20.863557100997742	1	-3.198269482258384	35.895990022740996	1	-2.7269966179161087	46.580550738145	1	-1.7810533644777895	23.300999451062548	1	-3.5363105837141493	62.39883875675033	1	-3.3236786015752964	18.061327255219165	0	-4.510892887838514	482.15985791519716	0.0027228018553198926
529000	-6700.7664776966685	-6400.251330081488	-300.5151476151806	-6400.251330081488	475.5283778374728	5115.190252098024	-238.88737371327187	0.00814197606656254	2.1021621388663867	0.3829755307195097	0.0029571630137959675	1.4255239318104888E-6	0.43413638370095875	1	-1.7581913762074939	22.368180848119536	1	-2.8429587519689186	45.289736585223324	1	-3.3837140332351274	43.537207943765914	1	-2.1878300181189987	20.615646613904012	1	-3.400306470367237	48.094557917144236	1	-2.163656776011102	23.830780718541792	0	-4.085540180063763	475.5283778374728	0.0026124475350004605
530000	-6699.601984483059	-6398.725546676937	-300.8764378061228	-6398.725546676937	457.47417557477524	4774.227041570258	-236.13383322188793	0.008063039678438787	1.754574447236266	0.4626859979209962	0.0036375637565160437	2.0733170726126066E-6	0.4549432281182485	1	-2.9217555655265954	18.443498555791006	1	-3.008799071265812	45.98678745368985	1	-2.829988475087122	45.90686584109006	1	-3.680078956614725	18.608284271119228	1	-3.137150005222948	49.2241141705159	1	-2.851586895002685	25.185689390922363	0	-3.727039094555366	457.47417557477524	0.0031610523665497113
531000	-6708.395794884654	-6398.529858804736	-309.8659360799176	-6398.529858804736	471.16301284494	4888.048020618647	-237.03598440532946	0.008624010592437552	1.754574447236266	0.5398716065879134	0.0032288038374969517	1.7580439553067306E-6	0.48654210590654456	1	-3.2392129089750137	18.094799891301623	1	-3.576277944384781	47.93256642752712	1	-3.2666694814928148	43.942400888483924	1	-2.9661325057309504	19.37561183764713	1	-3.3333861109147858	61.41320876850921	1	-2.764281425231694	25.03867123285176	0	-3.889136704359491	471.16301284494	0.0027554048461525945
532000	-6721.303395300741	-6399.354022441625	-321.9493728591161	-6399.354022441625	439.0385304024525	4978.740823899127	-237.9506272449538	0.009023768168000601	1.754574447236266	0.5156169976490146	0.003485154458250855	2.7429131655673154E-6	0.5241546466044098	1	-2.6085950679118706	24.700412117923108	1	-2.3553560764826678	41.806408116574985	1	-2.7279693320378158	52.88705842901926	1	-5.465517639387138	17.24627308418804	1	-2.670854610049183	52.777368235018606	1	-2.547656408994082	18.985567975822075	0	-4.686487762687823	439.0385304024525	0.003012926866118456
533000	-6713.499063190224	-6400.265587113558	-313.23347607666665	-6400.265587113558	441.73393934993436	4700.9936973822405	-236.6583419554085	0.006750064993884847	1.754574447236266	0.5235792531400346	0.003487970726242524	3.6778958018614023E-6	0.6351520918393446	1	-2.389884934978238	24.277699507454667	1	-2.403254284014065	39.440179198667686	1	-2.5523790307128853	48.501871958531105	1	-1.9273703057100928	24.080628092878886	1	-3.3202184804502775	48.41216794218041	1	-2.4948959526030055	19.063686377514333	0	-4.456254555229689	441.73393934993436	0.003120865849623933
534000	-6704.197241107097	-6395.6336863651095	-308.56355474198784	-6395.6336863651095	443.05378993348626	4626.06513205679	-234.76180089944796	0.008828027434761038	1.754574447236266	0.5499332044010574	0.003741697424533239	4.869334240404206E-6	0.6639266238783477	1	-2.653983164022373	24.78238632685382	1	-2.3475668956221507	40.26006489624773	1	-2.5739668883145916	48.115492534434665	1	-2.0738660026098517	24.581218175460524	1	-2.8477080618295245	50.9362141195389	1	-2.25591811721592	19.45998386199949	0	-4.355115217315376	443.05378993348626	0.003408579664538951
535000	-6716.287747345218	-6404.141798369433	-312.145948975785	-6404.141798369433	445.92767777184696	4943.922641175126	-237.5206535874514	0.008638493098205222	1.754574447236266	0.4995883972398848	0.0036342890334599186	3.632672877284499E-6	0.5971112748512742	1	-1.8321232880297986	20.464818576075604	1	-2.4307476017674516	42.78731498357358	1	-2.6709874634312722	52.37625293307371	1	-3.7693518915498494	27.71197781750794	1	-2.70652547776434	56.818206444777964	1	-2.2465464017602472	19.477291603852777	0	-4.160865424673862	445.92767777184696	0.0031702034077864005
536000	-6718.837687118062	-6401.143551579704	-317.6941355383578	-6401.143551579704	422.87526641372915	4292.762798613615	-232.11298228210387	0.008252271393917392	2.2516049544512025	0.5399287590914724	0.0036046342074647158	3.5715221692874227E-6	0.5576662750237046	1	-1.6951995140872953	21.426259102227334	1	-2.7668393374755285	44.935792898285676	1	-2.913358231084012	54.19660078826164	1	-1.7441545522308617	22.50419476479271	1	-2.7849188694470226	57.722964829932174	1	-1.7013957973301788	21.867713054967265	0	-6.765461295740811	422.87526641372915	0.003031616234006847
537000	-6710.1339264070275	-6396.00127273053	-314.13265367649694	-6396.00127273053	449.97606376545065	4692.965320533127	-235.58120097815916	0.007841532065510118	2.2516049544512025	0.5369594064232214	0.003317871380114878	2.917514974077595E-6	0.5359849890192271	1	-1.9897718459119975	23.302232671916503	1	-2.3904584400996263	42.34677333722875	1	-2.700691386519978	52.652394972962966	1	-1.7672094841025339	22.15298616678804	1	-3.0572024296271376	59.841468141347804	1	-1.7883377320959852	22.585204827964652	0	-3.9465316786088422	449.97606376545065	0.0029107900294445587
538000	-6721.015351546695	-6397.205926593322	-323.809424953372	-6397.205926593322	455.7238184769595	4760.710175547584	-236.10875633516156	0.009422784648177819	2.2516049544512025	0.5337789775244881	0.003297320501898632	3.487731125725072E-6	0.570398550234033	1	-1.778747745317106	20.69797818436586	1	-3.1082972637360218	36.149198657619735	1	-5.55830520824534	38.796415186857175	1	-3.0859564853370265	19.2312462656494	1	-2.6198212473458398	54.63727640815911	1	-1.9801412736768484	20.061085278838213	0	-3.7580939393259314	455.7238184769595	0.0029133159264833957
539000	-6725.4200058542665	-6395.620015143872	-329.7999907103951	-6395.620015143872	483.3051442097114	4997.1940655232365	-238.2608393898993	0.00719942973403655	2.2516049544512025	0.7006899022046029	0.003163032380323109	2.923205331590298E-6	0.5952172497030592	1	-1.8494017754514351	22.81558983033093	1	-2.3701453122531104	39.847625788415634	1	-4.283505142617757	41.14522473520338	1	-1.9632914932819499	21.198796462862497	1	-3.5733336353609526	62.56798390718743	1	-2.03282654741593	23.48473475842574	0	-4.599468938106488	483.3051442097114	0.002839997048333271
540000	-6742.195799777526	-6394.3925037925765	-347.80329598494933	-6394.3925037925765	459.59246278462297	5375.74903138571	-242.264332547911	0.00975065917615495	1.691464641318457	0.6229308409376486	0.003161271483680046	4.503710121481234E-6	0.6517845849867291	1	-1.6994746107771965	21.326863877950345	1	-3.4938151384103184	35.156216701472886	1	-4.943700109236798	61.83639354628883	1	-2.640001186840274	19.815566895352372	1	-2.9117109767958005	58.82597909687725	1	-1.706309284054639	21.952346843861996	0	-3.7055542382287423	459.59246278462297	0.0028808886105963897
541000	-6732.276513513304	-6395.5083701306185	-336.7681433826859	-6395.5083701306185	462.99798692374134	5498.180297322711	-244.25932724267722	0.0051809129404273785	1.691464641318457	0.6563108589898985	0.0033970914143742273	5.465071894572519E-6	0.7092849173937916	1	-1.698353236477496	21.801685097234255	1	-2.896904056954231	36.81797427261338	1	-3.2425924377859134	44.03013137597232	1	-1.8392593555113113	21.67924632329828	1	-4.163057373564763	45.71525043636709	1	-1.7333752704460939	22.23611535411442	0	-3.707386530358405	462.99798692374134	0.0031263691752389136
542000	-6737.613997187823	-6398.214864322234	-339.39913286558925	-6398.214864322234	483.65267620458417	5589.390179009986	-242.5354975747714	0.007556727090138115	1.9595257995485926	0.6691179414740108	0.0028792938679397524	3.7450785480719945E-6	0.6921696846215782	1	-6.900843900229079	15.62306322435319	1	-2.376149625865507	42.154737554695764	1	-2.542178553365524	48.743757818642095	1	-2.0628551620944284	20.912945657315166	1	-2.654528162922926	53.072653620608314	1	-1.9955611559206627	23.375310531104248	0	-4.627212412902497	483.65267620458417	0.0026828019503843986
543000	-6742.68661176979	-6404.439920794602	-338.2466909751883	-6404.439920794602	498.020700269237	5812.821838129797	-244.56183583064453	0.008134701216697446	1.9595257995485926	0.6621479109731356	0.0025920105482929064	3.1198505294950827E-6	0.712645412899837	1	-3.276666287754547	25.776562174280627	1	-2.345054735811301	41.56861712036046	1	-2.673928744620609	52.404720163857576	1	-3.529063033869379	18.754478285408393	1	-2.7318318954427463	57.14179221972246	1	-1.765525057994112	20.838863383843652	0	-6.1154843263808125	498.020700269237	0.002311310662744189
544000	-6744.070706580611	-6402.949651394137	-341.12105518647434	-6402.949651394137	476.8516676033075	5082.481747944545	-238.78517997115236	0.008814499926036569	1.9595257995485926	0.7068695970053622	0.0032882673158048264	8.868666520428373E-6	0.7987117011699769	1	-2.1911726993528755	23.838925260229843	1	-3.063823246969171	36.280494775478935	1	-2.60371624141263	47.71071872068877	1	-3.6582311163975043	27.55733525447254	1	-2.6413444011923133	53.36883036992504	1	-1.8397497969477616	20.502044653897862	0	-4.158333238813862	476.8516676033075	0.003266552214991179
545000	-6733.165193167162	-6402.89037485822	-330.2748183089424	-6402.89037485822	463.7860474613033	4988.9352267487875	-239.23474574854112	0.006268074982418569	1.9595257995485926	0.6399200807091987	0.0034421088913869353	8.480980546685399E-6	0.8277892713887749	1	-2.0553114096571385	23.491301454921263	1	-4.419943022870016	33.376809212361046	1	-3.2806413832234815	43.89222269375817	1	-1.8294546329808423	23.626117687880974	1	-3.5670732677975314	47.4876325597206	1	-2.0325070057069277	19.928154382326806	0	-3.714113593981709	463.7860474613033	0.0034585797722821426
546000	-6725.155213536328	-6398.948828705174	-326.20638483115425	-6398.948828705174	488.8750103509382	5058.525832346864	-238.95560191730445	0.009479137694540108	1.9595257995485926	0.6996178404739322	0.0032384474459299355	6.815938746901987E-6	0.7761333707828895	1	-1.9521366768270942	23.184873279651654	1	-4.685424484924641	32.95866477104795	1	-4.002537972207831	41.793719076579066	1	-1.7603462844285271	22.225928215380474	1	-2.683276525460264	56.47807170677325	1	-1.8170243775822401	22.72594360637874	0	-5.091957622980261	488.8750103509382	0.003615554777273487
547000	-6702.446110533785	-6385.128264250736	-317.3178462830493	-6385.128264250736	446.6733640861287	4461.234476504429	-234.05186792876114	0.01109862929721909	1.9595257995485926	0.7199791591427999	0.0035604206967611743	8.331561344481508E-6	0.8164690162141234	1	-2.0423649984871597	19.843518625305677	1	-2.4700504545710666	38.856582749638264	1	-2.6192486285613588	47.53169902754213	1	-2.270105121527566	20.44436519199641	1	-4.193339091337942	45.63691168229451	1	-2.2502771847217646	19.470382223916477	0	-4.116216828818256	446.6733640861287	0.0038630345430843817
548000	-6711.164280803298	-6391.873814413415	-319.2904663898838	-6391.873814413415	469.5320666199079	4620.947683562764	-235.05027211288143	0.01005416729228052	1.9595257995485926	0.6960081947390214	0.003420450708834436	9.808703978455962E-6	0.8739332066336932	1	-2.4016406996104855	19.152314616088873	1	-2.462250758257243	38.91547182839631	1	-2.526447441398293	49.47328596205258	1	-1.744311153343518	22.499092176666473	1	-3.552461116038456	47.53825999762696	1	-1.7001462235792166	21.42722066725358	0	-3.8332513927195304	469.5320666199079	0.003808481595827948
549000	-6709.565678016388	-6394.152262310198	-315.4134157061901	-6394.152262310198	461.14531658814866	4734.2073580354545	-236.2696579948645	0.010172749002576875	1.9595257995485926	0.7070558257549955	0.0033000722465086106	8.941829310417301E-6	0.897404071757697	1	-1.6941780381072762	21.685841202385888	1	-2.333543552245958	40.89954318434111	1	-2.620885669177071	47.51376778818335	1	-1.8330451821815121	23.64618874841901	1	-2.7629385188916427	57.49498120072849	1	-1.8525740072824437	22.87988073308649	0	-3.7008712888338673	461.14531658814866	0.003603301858488877
550000	-6707.752747852267	-6392.547165134214	-315.2055827180533	-6392.547165134214	457.46292400877724	4773.422583443026	-236.64912217842348	0.007200178938633369	1.9595257995485926	0.6641462205690243	0.003907003485553225	9.22459790459429E-6	0.7782199689873512	1	-2.0218016361602418	19.893124643430507	1	-2.622907734262508	37.94194164688129	1	-3.0839890528791427	44.654248608649546	1	-1.8367982698590157	21.69141495247278	1	-2.691542438822067	52.46639228881847	1	-1.7413293469154825	20.9884557856136	0	-3.727200103322749	457.46292400877724	0.004068794489484594
551000	-6703.5728387724075	-6394.12303562049	-309.4498031519176	-6394.12303562049	463.1832656153593	4800.615254116551	-236.51166183963545	0.009480881991927877	1.9595257995485926	0.6578986573421713	0.0033479720084209764	6.783250461882235E-6	0.808750570970512	1	-1.7167049667808465	22.05046704777963	1	-2.4045155486091923	39.426923709500116	1	-2.6919772853144943	46.85087557055808	1	-1.9043885945344166	23.986955645066555	1	-2.6364760578656137	55.51021993599804	1	-1.9599100021209885	23.26458316528414	0	-3.7087567580209972	463.1832656153593	0.003636886923985859
552000	-6717.110293193319	-6413.686338862657	-303.42395433066184	-6413.686338862657	463.4819338774759	4667.378229279259	-235.22312517960333	0.009402939849342278	1.9595257995485926	0.6091149260072828	0.0034993864239996533	4.6489864632110344E-6	0.6819528236715247	1	-1.69394049802674	21.47297834668076	1	-2.5397514775575374	38.39435587717313	1	-3.5120704595781547	57.11295246094673	1	-1.7882915335498553	23.35875145198664	1	-2.6396074417382023	55.600609597708015	1	-1.7694365869127082	20.81737800923862	0	-3.7112392707869786	463.4819338774759	0.003700912166301848
553000	-6694.198529040149	-6389.678153715926	-304.52037532422327	-6389.678153715926	449.9849881898174	4399.363666992471	-233.33723852609424	0.007773088995511963	1.9595257995485926	0.6437792322039863	0.0038121139975610193	5.2620462255456705E-6	0.6772483322162678	1	-1.8430406769116894	20.423327836996922	1	-2.7945752568512012	37.19255563294336	1	-2.547610926292611	48.60756946305243	1	-1.768253653395199	22.14282144100207	1	-2.9052759048995185	50.52821367510597	1	-2.076220190665813	19.825535566100946	0	-3.9461346466125238	449.9849881898174	0.003788282259240342
554000	-6733.873017312468	-6419.707625116858	-314.16539219560923	-6419.707625116858	457.93049024539806	4349.056959715043	-232.45186274910242	0.010442768945030287	1.9595257995485926	0.506085113891811	0.0038425776906211577	4.1373183475972E-6	0.5828726592624399	1	-1.907981360644718	23.036561035514115	1	-2.344329663366604	41.54848158599957	1	-2.7437121794766055	53.015741936465105	1	-1.8401639093155253	23.684894449656493	1	-3.0182331424572015	59.58696393867073	1	-1.9404749358003461	20.170821178373536	0	-3.7209283132635766	457.93049024539806	0.00331533062475909
555000	-6704.767691605178	-6395.336007444709	-309.43168416046825	-6395.336007444709	454.17057551156034	4300.492948654371	-232.41726256244726	0.011330481174039994	1.9595257995485926	0.4763413398145047	0.004076981935480839	3.461377880223526E-6	0.5106622516280737	1	-2.785589796517043	25.011131471333325	1	-2.4164149065872342	42.64297016528377	1	-2.525959414675908	49.65395672097137	1	-2.542993799473773	25.715036547849508	1	-5.257903274389451	43.31162069417378	1	-1.7030826954441207	21.899755766466388	0	-3.795851285380151	454.17057551156034	0.00334456551098992
556000	-6704.295069572662	-6405.632938436191	-298.6621311364715	-6405.632938436191	465.2582096146849	4035.4269968503513	-229.36337156490947	0.009183953341965843	1.9595257995485926	0.4753341026225897	0.004010608577802682	3.650332954025736E-6	0.5294136749332234	1	-1.6928405041418022	21.57195762105197	1	-2.3346273116198235	41.136841127087635	1	-3.07303137818332	44.70081871057194	1	-1.741856370732224	22.667035732282514	1	-2.681323776673765	56.44696294633843	1	-1.8129628067535988	20.609851412909915	0	-3.7329491179998913	465.2582096146849	0.003508457482801781
557000	-6703.748200178286	-6403.121119205204	-300.62708097308223	-6403.121119205204	486.50709374216854	4518.141847556766	-233.8017073695339	0.009255678843935038	1.9595257995485926	0.4404824010116527	0.003788918153943042	2.4676648682239108E-6	0.47135352453729334	1	-1.7266811658780896	22.142579640579157	1	-2.4143010665772016	42.62069877225652	1	-2.5320188410756868	50.17984556025695	1	-1.8929527879575538	23.93801712760633	1	-3.294253389039626	61.20958640727202	1	-1.961275005988705	20.112179421481812	0	-4.870188914187738	486.50709374216854	0.0030890600411456197
558000	-6705.485902820174	-6401.294286090322	-304.1916167298509	-6401.294286090322	458.5867840374229	4542.976249890901	-234.04574719631668	0.009358644438596722	1.9595257995485926	0.4277414088917761	0.003881921058424918	2.588963072623236E-6	0.4762382188638978	1	-2.5936609325344504	18.864114040111193	1	-2.503135839918881	43.396840536981685	1	-5.697150433051926	38.5807305403228	1	-2.2826720808542635	25.140914138966707	1	-4.289154434271287	45.39473312648718	1	-1.7240609616099465	21.122826226063793	0	-3.7135701004271646	458.5867840374229	0.0031829983082596824
559000	-6704.8169712311	-6392.933270807289	-311.88370042381104	-6392.933270807289	436.86691625622814	4438.4460786878735	-233.3881363516431	0.008124061872170822	1.9595257995485926	0.43445312756462284	0.003667781482541372	2.6407173611419574E-6	0.5019565273849697	1	-2.620736892982027	18.82638079642509	1	-2.8439227682966006	45.29405999624831	1	-3.2441471447481414	44.02441701017603	1	-2.8965107082960246	26.376115541318637	1	-3.0651606234573325	49.58673799475637	1	-2.2070646948146164	19.552052683893265	0	-4.895433735438726	436.86691625622814	0.002938404656430885
560000	-6716.189900322808	-6397.923174515106	-318.26672580770173	-6397.923174515106	466.13860715274325	4506.878398917687	-234.41507781048864	0.010915254772327255	1.9595257995485926	0.4507017005504753	0.004108485102324039	4.261432104061192E-6	0.5573594181845897	1	-2.3195517756944684	19.288908539556964	1	-3.076292531582259	46.24824114856873	1	-2.67539325161487	46.98946082923974	1	-3.2012730698771623	26.878875008287835	1	-2.9495075100879564	50.244029036623864	1	-1.6960502758056701	21.6997836087892	0	-3.748089072741942	466.13860715274325	0.0033030234839379236
561000	-6713.943561689321	-6394.578366608971	-319.36519508034945	-6394.578366608971	460.94717630334117	4408.340211278433	-232.8610227996759	0.009878714754333318	1.9595257995485926	0.5285366622450048	0.0034710793317080774	3.3634938205782293E-6	0.607809865853832	1	-1.8000083436736696	20.59792089099423	1	-2.7382980661710086	37.41829190689128	1	-2.537271608871044	48.88864135667731	1	-4.2533024171054175	28.349593762540138	1	-2.7111297609060734	52.2125490690119	1	-1.6991013927152405	21.452169636886147	0	-3.7009516486041782	460.94717630334117	0.002751495236627366
562000	-6724.037871164235	-6405.568678231628	-318.469192932607	-6405.568678231628	453.44878848478805	4391.205296912028	-232.71073322252195	0.009952760878109687	1.9595257995485926	0.6055716605735029	0.003525584015690648	3.741314092518368E-6	0.6072705105244387	1	-1.6934097318787402	21.50125424981924	1	-3.2559002615689083	35.74155845868719	1	-2.932794740907239	54.314936512038294	1	-3.3132039994193283	27.052277393662063	1	-2.7957112889430222	51.35525595094755	1	-1.848139738239589	20.470488874509396	0	-3.816689904493955	453.44878848478805	0.0029087501287776104
563000	-6727.64085550509	-6398.648713277729	-328.99214222736117	-6398.648713277729	470.69084730655925	4699.282722913552	-235.53393343874782	0.009434173690606604	1.9595257995485926	0.5616216659601945	0.0034388123108051727	3.4654743787759196E-6	0.5861613407445075	1	-1.8508712491822932	20.394539929878412	1	-2.6500482749519745	44.331992097609785	1	-4.039598749533771	59.061880109731746	1	-2.5160252565030756	25.659840355770246	1	-3.3206683853232866	48.410328412644155	1	-1.6989808992851554	21.455274984558663	0	-3.8719688695246006	470.69084730655925	0.0027357261277186178
564000	-6745.479499598242	-6401.080112011481	-344.39938758676084	-6401.080112011481	452.28704108912945	4796.193061675196	-236.2617143695686	0.008287629100486983	1.9595257995485926	0.7695916719744816	0.003375762664330815	4.456858081467842E-6	0.67486379763584	1	-1.9658834448628502	20.037168125926176	1	-2.3337202548436533	41.028896705503854	1	-3.031356571693991	54.87916136498819	1	-2.1215009064399433	24.720488922291423	1	-2.622145452886363	54.100536037745236	1	-1.7331364122093702	21.048187648558457	0	-3.8546517431349208	452.28704108912945	0.002633958276731495
565000	-6739.738075114227	-6405.085999236589	-334.65207587763837	-6405.085999236589	449.4900890108392	5065.862676089164	-238.50506791198126	0.007842885708395971	1.9595257995485926	0.7131419658205804	0.003203686928884455	3.2395506906191306E-6	0.6623870060664414	1	-1.7269280916547978	21.01793449764238	1	-2.64268613933511	44.2907514339395	1	-3.501764254697911	57.0709444292847	1	-3.7006315694121574	27.61675582090976	1	-2.6237138140772656	54.99970591133245	1	-1.7174453981365416	22.09025170183579	0	-3.968649086304816	449.4900890108392	0.002514858816387146
566000	-6739.302849655823	-6408.190635255824	-331.1122143999979	-6408.190635255824	455.5591556938716	4652.4419898790175	-235.09573356148988	0.009446148445833151	1.9595257995485926	0.5780134554630884	0.0032968352404617956	4.031704814778073E-6	0.6606891181965806	1	-2.8435675285560524	18.537230491318688	1	-2.4393030582051436	42.86864426058489	1	-2.5332359303208696	49.03434538293184	1	-1.7599520285720625	23.092844588753874	1	-3.5861942396978788	47.42204948329751	1	-2.243483037718998	19.482984279645	0	-3.761640284684319	455.5591556938716	0.0026759984144302754
567000	-6725.740172732203	-6397.76450067852	-327.97567205368387	-6397.76450067852	455.8595743377418	4577.659299275099	-235.59842866819525	0.011372660851796902	1.9595257995485926	0.5913407774880335	0.003384853527996522	3.955211088462591E-6	0.648850144229668	1	-1.6946638872273376	21.444047124784372	1	-3.296688653219009	35.63554398918734	1	-2.536677995579892	50.362341189054035	1	-1.9196312614821338	21.346008340590394	1	-3.8453015937149146	46.59800714176454	1	-2.4407054902450147	19.14700788773703	0	-3.7552512693384994	455.8595743377418	0.002896757847723473
568000	-6736.344752763136	-6409.450551033248	-326.89420172988804	-6409.450551033248	487.3572894046671	5158.300428456846	-239.3718674525984	0.007297481717400565	1.9595257995485926	0.6501595763030029	0.0036548231749369683	6.670563233355284E-6	0.729115982602516	1	-2.175514061112949	19.55506855166571	1	-2.337649492853478	40.56960254092691	1	-2.609831037561033	47.63819918020842	1	-1.7531972390126473	23.001523623680473	1	-2.6200185483730856	54.6742100017104	1	-2.282408125533405	24.10835346665444	0	-4.9477225590153715	487.3572894046671	0.0033600949087407715
569000	-6711.992951171808	-6405.237905169152	-306.75504600265634	-6405.237905169152	441.35642930980924	4527.920705302615	-235.38858191386518	0.006817013982884377	1.9595257995485926	0.5126145883599759	0.0035725825117763716	6.800974887045176E-6	0.7447362095429337	1	-1.7925880332750637	20.63155441443498	1	-2.3358020142387828	40.663891344493585	1	-3.093365791376163	55.208833079679124	1	-1.8735805227014708	21.52392920967811	1	-2.6574359918827715	53.015549740049266	1	-1.7588951458149547	20.87675540270158	0	-4.486577985892643	441.35642930980924	0.0034107599328270085
570000	-6727.485277493443	-6404.38435199111	-323.10092550233395	-6404.38435199111	475.61084834922826	4364.526165436305	-232.58981495904032	0.008465678493400831	1.9595257995485926	0.5258589022565778	0.003838839740710252	7.812925808573856E-6	0.7607507598095379	1	-2.7414913228899356	18.665296025143377	1	-2.814523827590496	37.11619073873069	1	-2.7732980854988023	53.24634891406373	1	-2.8925400398039214	19.468369263178257	1	-2.6204828206225024	54.25384407930021	1	-2.6177105365432594	18.885959307730776	0	-4.089898308483518	475.61084834922826	0.003333757380530019
571000	-6715.4571276060715	-6403.972095745243	-311.48503186082877	-6403.972095745243	473.64982397010687	4897.272358260125	-237.82059965020582	0.010044518482306275	1.9595257995485926	0.5785235659568345	0.003021661729999892	2.4839546418556375E-6	0.5826553089170028	1	-1.6977112452928909	21.362056964900486	1	-2.4254758889523127	42.73549002270367	1	-3.341470951704062	43.67962913003836	1	-2.064055947585236	24.551422063840466	1	-2.6355763666997625	53.52755686948355	1	-1.6956675427045274	21.60381557974674	0	-3.9927386256879256	473.64982397010687	0.0028060726536210563
572000	-6720.937199664774	-6401.598450086311	-319.33874957846376	-6401.598450086311	455.07978546248137	4743.2776231556045	-236.05193794684686	0.009663300498182228	1.9595257995485926	0.6610431343477491	0.0032749879401123443	4.020390909183008E-6	0.6663900630446622	1	-2.0908349339852563	19.732526808282547	1	-2.488928359543589	43.288811116968645	1	-2.546372058005489	50.64321841950331	1	-1.950438799980315	24.16931530100558	1	-2.6553858969263855	53.055564431343576	1	-1.7059534310985989	21.94697079170725	0	-3.772579510753416	455.07978546248137	0.003165627767649592
573000	-6744.047080267403	-6412.89483994482	-331.15224032258266	-6412.89483994482	446.5277680069534	4541.281157195449	-237.6216256657516	0.005746724811104401	1.9595257995485926	0.5602049460361317	0.0037672730096934004	5.56774701165399E-6	0.6456216548345125	1	-2.5563527015486867	24.603850854405984	1	-2.5179197880498077	38.52874630845897	1	-2.9284766253656622	54.28887283338384	1	-1.8070274743231138	23.490581811262064	1	-2.7842221493832	51.45641653033046	1	-2.21662370957672	19.53366812472677	0	-4.124749710781015	446.5277680069534	0.0034681116178780346
574000	-6711.503011284554	-6394.926719641429	-316.5762916431248	-6394.926719641429	453.5380126489533	4519.083966234812	-234.34333430523404	0.007677312942754171	1.9595257995485926	0.7096332475130254	0.0033015962716505076	4.739652140954183E-6	0.7145728298498222	1	-1.793786407341966	22.565430334802155	1	-2.3679861361153494	39.87989841238776	1	-3.9670809602433303	58.813220179634776	1	-1.8315062512981717	23.637633374129468	1	-2.627344676119429	55.183822526004974	1	-2.19941161194071	19.566908428664867	0	-3.8140002027938533	453.5380126489533	0.003342797797986964
575000	-6710.466933320554	-6396.426115625776	-314.0408176947775	-6396.426115625776	441.41195643951585	4482.144408966808	-234.80822186661612	0.011692124794391674	1.9595257995485926	0.7027371708024038	0.003368999519992101	5.331987039547926E-6	0.7278083967080252	1	-1.7874930102416315	22.533338661098675	1	-2.392152461028346	39.562666542149984	1	-3.7174261007025686	57.91419723201748	1	-1.8255809731179033	23.604016855139573	1	-2.6214707464938214	54.154290645354585	1	-2.213799097086226	19.539081135705597	0	-4.482078710493523	441.41195643951585	0.0034793266627134727
576000	-6711.345461636088	-6391.821371377772	-319.5240902583156	-6391.821371377772	486.51888284651807	4727.630475978361	-235.66467559482916	0.008890718382122997	1.9595257995485926	0.7387586568594422	0.003540942315449061	5.350277130711039E-6	0.6856243017939366	1	-1.715161236824416	21.122903118726732	1	-2.5790934804003083	38.17009047146126	1	-2.7070465664682946	52.70852118649948	1	-3.6057681863127673	18.679338831032176	1	-2.6419128352578767	55.66281182030984	1	-2.1093065977805874	19.7520587971476	0	-4.871247918886301	486.51888284651807	0.0036053258248636283
577000	-6717.173078059507	-6399.914000636121	-317.25907742338615	-6399.914000636121	478.8574665459011	4820.007020388333	-236.46034502695952	0.008738716876667583	1.9595257995485926	0.5758457460870199	0.0032427086843058424	4.962409904004799E-6	0.711805089323772	1	-3.6042674266584944	17.742544828740893	1	-2.5142563791313988	38.55211025422987	1	-2.5259477462702016	49.628623917863	1	-4.0478312039998166	18.27875226554546	1	-2.6227186331481187	54.93621434067553	1	-2.3906743378495032	19.227009198869766	0	-4.280238815521731	478.8574665459011	0.0032274613076840597
578000	-6735.188369079925	-6408.7674059379815	-326.42096314194333	-6408.7674059379815	485.3828919195696	4790.9720376007535	-236.3079802165097	0.009201236382101581	1.9595257995485926	0.6669241128296023	0.003197179226208341	5.440060067260852E-6	0.7523132524236439	1	-2.2295885032395475	19.450581049463608	1	-3.950859239774114	34.202011847204304	1	-5.170980307721154	62.464330895942474	1	-1.980677150642282	21.144532005348097	1	-2.6311031884539102	55.33336412828329	1	-2.096148711484074	23.658662751562975	0	-4.771292151741744	485.3828919195696	0.0029772891481438736
579000	-6738.819302810734	-6397.158328360839	-341.6609744498957	-6397.158328360839	455.7769563839295	4771.412090647057	-236.30891015344952	0.009634772496185941	1.9595257995485926	0.9063618847732154	0.003280345386423388	5.141865058652017E-6	0.7235560818135257	1	-2.205895925941104	19.49561298640198	1	-2.3346510473977107	41.138879322418575	1	-3.3542201398617246	43.63621561916034	1	-1.7422191947852534	22.59589542729233	1	-2.667820085330412	56.217347629420686	1	-2.117713893200997	23.714984163321578	0	-3.7569725276138772	455.7769563839295	0.0029140141908277385
580000	-6712.186888302869	-6383.489701570243	-328.69718673262605	-6383.489701570243	462.65821812825527	4813.998443617252	-236.98865148900305	0.010050651720041345	1.9595257995485926	0.6283046121025753	0.003294387662011236	4.7794607464024205E-6	0.7243242466130217	1	-3.037905197782931	18.31042320453108	1	-2.39740941230601	39.503293964296304	1	-2.529141206508468	49.23488445268215	1	-1.8460634879755107	21.646416025382955	1	-6.0720933693313635	41.90297505269811	1	-1.762961356085783	22.441989422478994	0	-3.705212198421011	462.65821812825527	0.002852776741567405
581000	-6708.15892426061	-6392.39574346424	-315.76318079636957	-6392.39574346424	439.25705310061164	4762.009265569601	-236.31025198716594	0.009803923799261188	1.9595257995485926	0.5339975411465997	0.003253020750244797	3.3047382633521716E-6	0.627380826081329	1	-2.3690089837390707	19.20549769794658	1	-2.3346981040244206	41.142859605910196	1	-2.620457652033461	51.835263890152575	1	-1.7418494272569758	22.653310669754227	1	-4.642064466247582	44.56767625396303	1	-2.029621980003214	23.47555113184022	0	-4.666627621356289	439.25705310061164	0.0028820995288980967
582000	-6724.249609226652	-6401.608670404931	-322.64093882172034	-6401.608670404931	482.6956361114284	5127.357790747735	-239.03829027827518	0.00757648960365213	1.9595257995485926	0.5088889838709305	0.002975453158645962	2.0013556502575944E-6	0.5307568644691877	1	-1.7125394421222007	21.149949619807142	1	-6.542545382005292	30.63056646712861	1	-3.317934919945295	43.76079063486708	1	-2.205077141689923	24.946834855436627	1	-3.1674323852755126	49.07991046459447	1	-2.2490263510530872	24.033097907771513	0	-4.551783921197572	482.6956361114284	0.0025087668424603913
583000	-6715.50345484129	-6403.192033557522	-312.31142128376706	-6403.192033557522	457.71611106894835	4663.894426078852	-235.25799260986483	0.008031087884044419	1.9595257995485926	0.4710197063212553	0.0031833876430809663	2.281671466186169E-6	0.5263294704565173	1	-2.970136623978522	18.387216945411364	1	-2.3687444611084123	42.04292320272944	1	-2.6839799174164276	46.91674578391026	1	-1.8325683490875757	21.712720323152766	1	-2.7454288734974934	57.30124431529852	1	-1.731807131415137	22.2233027333074	0	-3.7236973835285916	457.71611106894835	0.0027440673250008762
584000	-6721.197372227747	-6399.699597950879	-321.4977742768677	-6399.699597950879	455.81837079771566	4686.835655421866	-238.80880005556014	0.01288471677777208	1.9595257995485926	0.597351226115103	0.0035492951206756683	3.353873911773904E-6	0.5870539960664455	1	-1.7719926989033163	20.732428016445613	1	-3.9387114899149887	34.22516407868585	1	-2.5420737962728173	50.52928959671038	1	-2.041752770363554	24.48208516152412	1	-3.412975166524185	48.04602151294842	1	-2.775469700557136	25.057790179658255	0	-3.7561063105620027	455.81837079771566	0.0030339130060452893
585000	-6712.611116873144	-6396.458904591507	-316.1522122816369	-6396.458904591507	473.0596860417634	4599.135105759953	-234.94852492466362	0.007690052362449581	1.9595257995485926	0.6288671515359231	0.0036116585016942775	4.902225724514265E-6	0.682765028821175	1	-1.870772628581042	22.900095180971018	1	-2.3336321269086873	41.009944816165934	1	-2.765224968934093	46.31271920091931	1	-1.7635415137348411	22.19050507202829	1	-3.9003471846303506	46.43626900353424	1	-2.80415893959925	25.10643329424394	0	-3.966158140964307	473.0596860417634	0.0033814689825468792
586000	-6709.396285121702	-6400.057113187788	-309.3391719339142	-6400.057113187788	479.2202157524318	4596.046748304296	-235.96219753209832	0.006741794519349258	1.5204912460922198	0.5974645446591171	0.003661570980216886	4.269454894791957E-6	0.652529604653858	1	-1.7031004227167723	21.267106681954708	1	-2.473409774328966	38.83176538171315	1	-2.5400806142786325	48.802514256485956	1	-3.6352264706188535	18.650972418162283	1	-3.147112304452407	49.176172496581934	1	-1.9572835636561723	20.12323645778829	0	-4.303762345457287	479.2202157524318	0.003487181555868273
587000	-6704.265345679045	-6395.6937423843665	-308.5716032946787	-6395.6937423843665	483.89981711853983	4519.82872981491	-233.85074965874819	0.008667670850099538	1.5204912460922198	0.6729272101399366	0.0036855680223510357	3.971229355861419E-6	0.6129965840840478	1	-1.7499899907304106	22.31579880701078	1	-2.3476123728292464	40.25897454019865	1	-2.53760635261529	50.39360432035684	1	-2.07919531294837	20.870869377365764	1	-2.8698497849912066	50.77340407012886	1	-1.7326946973786201	21.05159011971402	0	-4.647185946002657	483.89981711853983	0.003521022256930433
588000	-6708.632946894977	-6402.662832467922	-305.97011442705474	-6402.662832467922	446.92159740712714	4607.520739144854	-234.59715098339146	0.008861625700066815	2.231287189091445	0.6333182984828075	0.003567211267368313	4.100530937307804E-6	0.6459125796341779	1	-1.841005508145316	22.780910288518164	1	-2.3468975076139773	41.61715558359678	1	-2.594095767672724	51.49643460950475	1	-1.9606422071334342	21.20726259012204	1	-2.6449702268338173	53.27990137729023	1	-1.7012375423864725	21.404082430879694	0	-4.101875062849674	446.92159740712714	0.003474565355862198
589000	-6703.162004552841	-6394.3440492145655	-308.8179553382753	-6394.3440492145655	441.1779156224454	4553.33331536416	-234.33397958936743	0.009974715132848186	1.7124545992351197	0.5527215231324943	0.003554004034428074	3.6941909237268046E-6	0.5793474855562822	1	-1.693625537721277	21.488612674348655	1	-2.449274385521082	39.017759219577016	1	-2.5490203715608044	48.575185250226916	1	-3.3505144025343094	18.937137594963097	1	-2.788422662645262	57.75795240332467	1	-1.9707990019572779	20.08615106692733	0	-4.501134075662809	441.1779156224454	0.003635493571897705
590000	-6687.128847329376	-6383.123664093439	-304.0051832359367	-6383.123664093439	459.07179004059	4642.665622457755	-235.14984790748917	0.007906980540533418	1.7124545992351197	0.5400792569854943	0.0035565761738984305	3.534268742656137E-6	0.5804940661683772	1	-2.5191962286175325	18.971327836115474	1	-2.9376911220556154	36.67924125408716	1	-3.461586471316667	56.90532471781119	1	-3.3711622211940613	18.915420366217784	1	-2.7436786781509763	57.28119530602427	1	-1.9953773776157386	20.0211377580636	0	-3.70921305313841	459.07179004059	0.003693882585209034
591000	-6692.395004046667	-6390.535458849093	-301.8595451975744	-6390.535458849093	473.8192791627564	4975.353756578564	-238.21329389947442	0.00954836668881687	1.7124545992351197	0.4968615498419292	0.003257654391812185	2.4780581798155107E-6	0.5314388052100281	1	-2.3031981586535277	19.317291205893646	1	-2.7079352997659196	37.54724048601991	1	-3.314547806669532	56.27108988043023	1	-3.0617951983472453	19.259735563026045	1	-2.9330977124215405	58.987862319863886	1	-1.8683499500731429	20.398049914114146	0	-4.000599205776267	473.8192791627564	0.0034040136615358044
592000	-6711.457900581175	-6407.908684625205	-303.54921595596994	-6407.908684625205	452.31864328924587	4635.99258543184	-234.85047664661673	0.00877917415183927	1.7124545992351197	0.5653963104393495	0.0036780400945153856	3.371416192358915E-6	0.5501686701500643	1	-1.7672545811069522	20.757513425990062	1	-2.3344254841203647	40.764695999657334	1	-4.180037394842035	59.52987471060601	1	-1.8244441273535739	21.755144999756844	1	-3.191028919456658	48.97056955778991	1	-1.7994836013989275	22.642062679545404	0	-3.853546638771088	452.31864328924587	0.0037393130615370534
593000	-6721.529474111384	-6400.774779735175	-320.75469437620893	-6400.774779735175	447.84156242605536	4689.435752988196	-236.60547744190941	0.006732005108231869	2.0264025401184402	0.6646030836206902	0.003543655636808239	4.576947311779221E-6	0.6673310239333592	1	-2.1157667771388287	19.678296897739514	1	-3.180533813001892	35.94468281496648	1	-2.90089175026866	54.119271871981184	1	-2.1839848089584315	20.624060000489642	1	-2.9738147339616505	50.09659003838056	1	-1.9860350879439737	20.045498917948397	0	-4.050985374486324	447.84156242605536	0.0033174773415871506
594000	-6716.1530097730865	-6399.972548336737	-316.1804614363495	-6399.972548336737	440.78569692394495	4623.8304251197	-234.9629932804771	0.00797740716298218	2.0264025401184402	0.5180009644064923	0.0031763260072082346	2.0992303014902646E-6	0.5064624353982718	1	-1.9859611207612553	19.98376490946344	1	-3.3351804492034867	35.53781856587556	1	-2.7073052733962464	52.710786197692535	1	-2.410375406965242	25.43497847641025	1	-4.538905961806229	44.799860650346226	1	-1.8818787805074422	20.352040977488844	0	-4.533606218461335	440.78569692394495	0.0027589740452698373
595000	-6712.182416646672	-6397.330767870042	-314.85164877663	-6397.330767870042	457.40156344303614	4611.646762727538	-234.67681785576661	0.009305514676194641	2.0264025401184402	0.4695484927487757	0.003698917378981044	2.9688105864021377E-6	0.5304018851535072	1	-2.88996254665964	18.481184458707066	1	-2.3671774998782724	42.017837982566434	1	-2.526819255405118	49.42316491753597	1	-1.8095325731395857	23.5067321756213	1	-2.7074008592672465	52.25851879706104	1	-2.4188851079178164	19.181517371397668	0	-3.7280869275593242	457.40156344303614	0.002979120752623045
596000	-6728.96064158177	-6399.095312179592	-329.8653294021777	-6399.095312179592	474.82670214822656	4908.334995789638	-237.55581432983624	0.007286192322852868	2.0264025401184402	0.6021824568164984	0.0031168880820875086	2.91505918368181E-6	0.5826326905331619	1	-1.7337215127478307	22.19974593687361	1	-2.508062757367849	43.43330012471276	1	-2.5272045007198463	49.38173950174668	1	-4.834346066233982	17.66875238687179	1	-2.7624114404056126	51.65927982007458	1	-2.133005598974424	19.701380600641578	0	-4.0494242764315524	474.82670214822656	0.002650725308186864
597000	-6730.628432723942	-6404.841235187725	-325.7871975362172	-6404.841235187725	456.20591602690536	4309.813251069967	-232.4436832927137	0.011212705292151568	2.0264025401184402	0.5871976711700779	0.004523078331360812	6.131655110634756E-6	0.6113937988863062	1	-1.693097355088065	21.622945007523285	1	-2.340026833717609	40.47585232341874	1	-2.7150442997277646	46.66978056927708	1	-2.1853807679024984	24.895284525670732	1	-3.288330499314056	48.54427020028623	1	-2.182101333716915	19.600974645123653	0	-3.748330607438346	456.20591602690536	0.0035303442430256685
598000	-6715.124388600098	-6395.021372800425	-320.1030157996737	-6395.021372800425	466.7803371373207	4420.711818509185	-236.52654247501894	0.005900228336686935	2.0264025401184402	0.5198166460849272	0.003792752231844586	3.914944930022153E-6	0.5797569819781648	1	-1.9515723613461904	23.183055535557862	1	-2.4659741901640295	43.10387643652562	1	-2.567311233596522	51.07813813143249	1	-1.847095391255938	23.721314768053738	1	-2.9398370347212377	50.30431620789749	1	-1.754557739085604	20.902668316941263	0	-3.7609408071072075	466.7803371373207	0.003219243343438652
599000	-6736.770072416836	-6407.922870736932	-328.84720167990383	-6407.922870736932	468.9451648912886	4698.1640841590415	-235.4643774777155	0.008230892111943876	2.0264025401184402	0.5836625450812555	0.0035288776295805163	3.7518336773376908E-6	0.6078595716114631	1	-2.300758555496232	24.08891157147248	1	-2.996273509901311	45.93701863233041	1	-2.5360701966076578	48.928780840674165	1	-3.764495541192683	18.529517654580157	1	-2.633545238707447	55.417859237431955	1	-1.97509931064937	23.31255436342102	0	-3.815502100942866	468.9451648912886	0.0029617710535459604
600000	-6717.368713345908	-6391.235058735678	-326.1336546102304	-6391.235058735678	435.7239071958156	4463.879418899477	-233.54010985487605	0.010218906298905457	2.0264025401184402	0.5802744486321635	0.003894935563549147	4.0556127306206354E-6	0.5938248920631034	1	-1.9992991935605409	23.33083162134168	1	-2.820887852632038	37.0921955910187	1	-2.8592707385490623	45.73875069569627	1	-1.898188278381019	23.960631372741123	1	-2.6310528683845344	53.67385482932826	1	-1.7923205107315554	20.702102032326724	0	-5.013931738654263	435.7239071958156	0.00306708813791746
601000	-6732.511905997146	-6397.98192436733	-334.52998162981544	-6397.98192436733	443.4433524419536	4406.628379835896	-232.78237406356908	0.009543696792166838	2.0264025401184402	0.5008174141639115	0.003718597014280226	3.283103012861372E-6	0.5525848678153774	1	-1.8631072637207633	22.870364822514063	1	-3.037564890674753	36.36012890593489	1	-2.9498966148623156	45.264040274445506	1	-1.8065905604874184	23.48773458941334	1	-2.681236904100536	52.614525761461216	1	-1.8998716993097755	20.293516911721415	0	-4.326706379485396	443.4433524419536	0.002749421269308384
602000	-6735.488818740403	-6406.801572611392	-328.68724612901156	-6406.801572611392	473.62829082832764	4605.726069135111	-235.18915518875426	0.01052473307857816	2.0264025401184402	0.5818000567723819	0.00313328332072551	2.696737214975739E-6	0.6050269374682297	1	-1.9004792825541168	23.009996126807547	1	-2.9671883935632786	36.582119777650995	1	-2.8957011934489	45.54039253336933	1	-2.668506625795705	19.77379538229031	1	-2.6584816842704697	52.995567035717194	1	-1.8628167730963536	20.417415688897723	0	-3.991747039846685	473.62829082832764	0.0024061372077573305
603000	-6725.514291382927	-6401.814132596091	-323.70015878683563	-6401.814132596091	476.9251000104624	5148.551686654069	-239.20473021823045	0.007554823220951072	2.0264025401184402	0.5251245323862441	0.0032449958126562913	2.786655473825263E-6	0.5888897995745082	1	-1.9250564373270465	23.09545714202299	1	-2.411637661169859	39.35426555485456	1	-2.5260770426833137	49.70982360252889	1	-2.6193631606185734	19.846280963590345	1	-2.766050497417023	57.52821572329826	1	-1.842324390933805	20.49226061452994	0	-4.162551108174938	476.9251000104624	0.0025672741833440774
604000	-6722.145891678151	-6406.668052139139	-315.4778395390121	-6406.668052139139	424.184777191298	4651.396237218845	-235.04035856893518	0.008365911779141741	2.0264025401184402	0.5964521014737214	0.004145819572489687	5.784840413450422E-6	0.6819541049648745	1	-1.7286839319109988	21.003982785235774	1	-3.237434700934929	35.790428877709516	1	-2.7647231618444774	46.316080560719904	1	-4.327418511809497	18.04904493324487	1	-2.9894024796003444	59.39130430668846	1	-2.807104543399576	18.636526072263337	0	-6.55065844065437	424.184777191298	0.00365309072153358
605000	-6716.493593087679	-6398.008769698984	-318.4848233886951	-6398.008769698984	495.36759504812267	5191.7112307711695	-240.26910838377904	0.006456982825629059	2.0264025401184402	0.5566481141187957	0.0031528077533940348	3.0450095993796997E-6	0.629383485883469	1	-1.692866382194648	21.589605382351863	1	-2.452297019312977	38.99341654539382	1	-2.559681879192234	48.357416556752206	1	-4.196786845457161	18.154378335622248	1	-3.4951788057040174	62.20742005096452	1	-2.6784032165287712	18.803082555191903	0	-5.791750032700423	495.36759504812267	0.002837366128661506
606000	-6727.831037841219	-6407.506275466576	-320.32476237464283	-6407.506275466576	446.31810805405837	4522.548581677802	-234.21485958402073	0.00788492821219814	2.0264025401184402	0.6139784973155513	0.0035563818989795795	5.5531958524684815E-6	0.7407486196619836	1	-2.0543035616109258	19.815441840923377	1	-2.7595571677236173	37.33111710710599	1	-2.6860742254356573	52.51953385269242	1	-2.1807871930715397	24.883113909815282	1	-2.624991207244252	55.07113445684713	1	-4.248296713729865	17.25790639541082	0	-4.137194563799642	446.31810805405837	0.003091439773528153
607000	-6723.776177909283	-6397.686899861939	-326.0892780473442	-6397.686899861939	444.72851406676585	4418.127308688536	-232.89736238307802	0.0095837181652827	2.0264025401184402	0.7852912089423105	0.0036926997670766568	4.939180568118813E-6	0.6936846105120185	1	-1.9479749078098623	20.086611024927116	1	-2.643325641274644	37.84198376580323	1	-2.53528858056532	50.312944337415296	1	-2.31737430004132	25.223632872176317	1	-2.6254838177562414	53.90287552600011	1	-3.95042061374727	17.494076369940057	0	-4.237619136289248	444.72851406676585	0.003116692075179753
608000	-6724.939959322554	-6412.165602946005	-312.77435637655003	-6412.165602946005	466.6523537413437	4323.645763440717	-232.13559790595858	0.008704752563769663	2.0264025401184402	0.5457868585656162	0.004081990277515725	6.6610551797615595E-6	0.6920140216813886	1	-2.2590433779823775	19.39610052248345	1	-2.340529220583806	41.429868123108896	1	-2.6621122011575915	52.288654697949575	1	-2.060465334758886	24.54041226237985	1	-2.6208641142727336	54.211238380206936	1	-1.7032153653098745	21.902116738912575	0	-3.75825584262201	466.6523537413437	0.0035418545902754874
609000	-6725.451745927718	-6395.603862167426	-329.8478837602916	-6395.603862167426	470.9445291963486	4698.290188446468	-235.57389525021475	0.009563342181731636	2.0264025401184402	0.5491065619453268	0.003760562178491093	5.771941175419509E-6	0.6382118556942569	1	-2.9313727976978434	18.432210029016357	1	-2.409965172546385	39.3710080969315	1	-2.5354880241172166	48.949101190572264	1	-1.783060815723888	22.016325178656725	1	-2.8416239032013144	50.982415609032884	1	-1.7701191962063314	20.81368960444951	0	-3.881092822257286	470.9445291963486	0.003247294224328056
610000	-6712.176565929722	-6397.608978428597	-314.567587501125	-6397.608978428597	453.06051271354164	4161.7917585561645	-231.68028248908394	0.01249409033034646	2.0264025401184402	0.5827062624458255	0.0040371634870711645	6.3586494103371274E-6	0.6337119056588326	1	-2.7353153662912315	18.673269399923665	1	-2.5102396225203862	38.5780180593223	1	-2.6583846122921146	52.25105921866121	1	-1.7551512877474393	22.290988261796784	1	-2.6213676670817923	54.83155964740368	1	-1.7294711804175005	21.077077095687738	0	-3.828769130383166	453.06051271354164	0.00368733962262317
611000	-6715.124840022253	-6409.176183123511	-305.94865689874223	-6409.176183123511	441.47255077161304	3969.7996646100232	-228.70251411138534	0.011418549937427002	2.0264025401184402	0.5659784666685602	0.0042711536421221365	6.067099568225408E-6	0.6347725598098255	1	-4.606719764248348	16.946801442178153	1	-2.556934417033635	38.29382522963144	1	-2.647002912683669	52.13304383863856	1	-1.811218137668565	21.829150771939837	1	-3.516629018623859	47.66434764396634	1	-1.8148164319658062	20.601999325727167	0	-4.477184232134548	441.47255077161304	0.0039517890477816795
612000	-6715.4463620120005	-6411.180349368775	-304.266012643226	-6411.180349368775	479.6709271793711	4302.337158883904	-231.78711332058825	0.009551513066953683	2.0264025401184402	0.5744706215276235	0.00422434591581589	5.919219555107148E-6	0.6357359342540251	1	-1.994457429920149	19.961760156743775	1	-2.7130567961456427	44.66839723790862	1	-2.540041982050111	50.470232880672896	1	-1.773593271257191	22.093793892443003	1	-3.0150729063335193	59.56583906451003	1	-1.7478609532515297	20.944694399974214	0	-4.333616508612868	479.6709271793711	0.004059515779412739
613000	-6710.929201201922	-6400.887958543812	-310.04124265811066	-6400.887958543812	435.8511578096206	4075.6709689922873	-229.95780065412623	0.01151141404720664	2.0264025401184402	0.5617608562730856	0.004050626219858401	5.715473137315174E-6	0.6380869680017024	1	-2.598616413586728	18.857160404645896	1	-2.4265113468880553	42.745779292141854	1	-3.1278397061889915	44.472773952334535	1	-1.7440264844544306	22.50849877054422	1	-2.6289817271831057	55.25252509747246	1	-2.120085183978625	19.728818406769825	0	-5.000446611522371	435.8511578096206	0.003789441038073711
614000	-6728.415092122819	-6405.232617246844	-323.1824748759753	-6405.232617246844	477.68253840906175	4680.909464699794	-235.53760581128327	0.00984809061936864	2.0264025401184402	0.6174806180445456	0.0030611677827249756	3.0297645758113027E-6	0.6388704001361197	1	-2.230476011457563	19.44891569544985	1	-2.374029644531954	42.123763168587494	1	-2.6319648628986534	47.39643847487799	1	-1.7435962604124233	22.791962138786804	1	-2.6405602149865217	55.62671887906545	1	-2.649013911738774	24.83644888085126	0	-4.207147211977933	477.68253840906175	0.002542781854431662
615000	-6710.500407305473	-6396.6810817773385	-313.81932552813515	-6396.6810817773385	462.9248440226427	4330.722119114737	-232.66352253543172	0.011190925192325193	2.0264025401184402	0.667155856712483	0.0039205088138204065	4.502402806222902E-6	0.6340986336528054	1	-2.92243450209051	18.442699959803452	1	-2.8119883620565407	37.12579908505166	1	-3.5257234886801783	43.08559724005599	1	-2.0093141569462407	21.05957027699081	1	-3.3884724255712704	48.14029837411034	1	-2.329011443288764	24.210295357907338	0	-3.7068814394829213	462.9248440226427	0.0033829927963043875
616000	-6706.174346591159	-6396.980514802169	-309.1938317889896	-6396.980514802169	461.5880973889067	4710.155507696572	-235.59034072324386	0.009295067878288604	2.0264025401184402	0.5108463730123418	0.0035781478121879244	3.5609919408420256E-6	0.6094574625763152	1	-2.0127293984733274	19.915542814725807	1	-2.516096734384286	38.540342043291545	1	-2.9250463745932387	54.26807739055	1	-2.184025070670969	20.62397170020817	1	-2.637957816163413	53.45898869002222	1	-1.884497034129403	23.004537218570228	0	-3.701236122115668	461.5880973889067	0.002989544018379396
617000	-6718.775050366505	-6397.538724314331	-321.2363260521738	-6397.538724314331	490.10538025896284	5127.938968289526	-238.99343224176812	0.008164717256863607	2.0264025401184402	0.5725288059133585	0.0032421136688969227	2.871567577249665E-6	0.5888902709527575	1	-1.8510595509167487	20.39385704849899	1	-2.534487613346097	43.621101226958416	1	-2.995141366203664	45.047787808889176	1	-1.9890005552823802	21.119300364504017	1	-2.7106311946165356	56.87350148262601	1	-1.980946407113109	23.330697883652146	0	-5.214325148202323	490.10538025896284	0.0027183341120689906
618000	-6722.809885324379	-6401.5633139085985	-321.246571415781	-6401.5633139085985	441.4883447505759	5079.702388212991	-239.35944710072803	0.006613051308051733	2.0264025401184402	0.5942724822294375	0.002952071212634945	2.1096782606454004E-6	0.5580015959999977	1	-2.10220676075344	19.707568515236563	1	-2.3359084427271153	41.22688648393286	1	-3.127884064694647	55.38536582787527	1	-1.8604513403473744	21.58050318664282	1	-2.6575841912417952	56.02160913287906	1	-1.7809283132120737	22.545579580994485	0	-4.4759111180990665	441.4883447505759	0.0024635018586403384
619000	-6728.708305805809	-6399.935989716962	-328.7723160888474	-6399.935989716962	477.1325923131317	5586.297464337976	-242.55396894416887	0.007741826735057659	2.0264025401184402	0.5940595651945841	0.0029509793244306463	3.385225403932771E-6	0.674411730353249	1	-1.7567811544144842	20.816085357792655	1	-2.9521415330782093	45.75825200942987	1	-2.7748627603056133	46.24887756760668	1	-1.8814163443555054	23.88683974530434	1	-3.4178444549768727	61.83661204441858	1	-1.8856499513070206	23.008845817940394	0	-4.174570269001232	477.1325923131317	0.00251362098320608
620000	-6720.60594438424	-6397.014006654516	-323.5919377297228	-6397.014006654516	465.8215561372846	5010.348271149646	-238.38640781638077	0.009304632813335966	2.0264025401184402	0.5987548493723555	0.0033143034400369507	4.2439310714366996E-6	0.6970304464227912	1	-1.935752010716413	20.12143309951434	1	-2.5487220204912093	43.71746503791882	1	-3.2116772048956554	44.1452336684961	1	-1.7596949305492726	23.089713537998684	1	-3.0820494249590995	49.498936996582664	1	-2.3193053651555724	24.189346369568145	0	-3.742304072425539	465.8215561372846	0.002814384234656507
621000	-6725.126591966913	-6397.369725775696	-327.7568661912172	-6397.369725775696	474.53604728391775	5187.801873204147	-239.7392145254218	0.008861321494878258	2.0264025401184402	0.5542708194057542	0.0030547803295959755	2.5057670036423433E-6	0.5748656497232462	1	-2.453594620731789	19.0703957210647	1	-2.8962298250131444	45.52340733028361	1	-3.337455965579235	43.69338011141292	1	-2.13379175837102	24.755103683215747	1	-2.9344478458545002	50.33834032705396	1	-3.298293118131472	25.874550481945832	0	-4.0349704506460435	474.53604728391775	0.0025972741069218218
622000	-6724.730244144796	-6400.566565949914	-324.1636781948829	-6400.566565949914	484.3589663852041	5279.019986744595	-240.4589104214092	0.008717013172835797	2.0264025401184402	0.6217767171736306	0.00303558647491881	2.8142805046179147E-6	0.6509277918463828	1	-1.9279253895929545	20.144225020409724	1	-3.128166392960653	36.0919106260116	1	-2.564204176184133	48.275940014803595	1	-3.1643864765777554	26.820534193697547	1	-4.798542881860472	67.14774706714283	1	-2.2815986609726817	24.10655158159545	0	-4.684831472540985	484.3589663852041	0.0026246173542079708
623000	-6732.239573757198	-6403.838787978992	-328.400785778206	-6403.838787978992	485.32346892861096	5313.25916569928	-240.83496853698543	0.006694343871750423	2.0264025401184402	0.547233929692519	0.003193079926295477	2.84705504624873E-6	0.5867199081182478	1	-1.9949574593565493	19.96047558789388	1	-2.85032873628773	36.98337154576761	1	-2.531303064335024	50.146239432076456	1	-2.2909718217492614	25.160908999666734	1	-3.288880104264474	61.181224564915496	1	-2.3195825033596926	24.189946526203038	0	-4.766180027229549	485.32346892861096	0.0026605759655145235
624000	-6720.770328855987	-6402.010918464765	-318.75941039122176	-6402.010918464765	464.4356846389877	4995.457585373959	-238.2241414046439	0.007234725857356908	1.7102934730951207	0.529774105051101	0.003457704072304093	3.023595060739213E-6	0.5731177941572941	1	-1.9986728648978043	19.950966438391767	1	-3.682326233290546	34.74002000434999	1	-2.529144717108305	49.23466823766784	1	-2.2859894509509378	25.148922369176223	1	-2.8423918662651424	58.25927747487777	1	-1.6955848825834208	21.642148939309386	0	-3.721421779492773	464.4356846389877	0.0027997929111759604
625000	-6717.743878357106	-6400.238392590766	-317.5054857663396	-6400.238392590766	469.2531229320141	4824.765047167597	-236.48614164795802	0.008460985085219964	1.7102934730951207	0.4735551873034708	0.00327047476595503	2.6444448171130457E-6	0.5531256057548248	1	-1.841329828211004	20.429722199827136	1	-2.527963525448055	38.465925759764936	1	-2.556517367216398	50.87240503779301	1	-1.9596542965858275	24.203450897090065	1	-3.0305920579644847	49.772310171138315	1	-1.7251213436614605	22.16537018478535	0	-3.8246590102409126	469.2531229320141	0.0026467599747090767
626000	-6716.361806795933	-6393.190491339327	-323.17131545660624	-6393.190491339327	486.4854076709503	5246.426273078091	-239.951319030556	0.008119530888727047	1.7102934730951207	0.6288957070952659	0.0031436538051450007	3.1600263835147863E-6	0.6141505139710092	1	-2.275406034147889	19.36651144873032	1	-2.3390536793414958	40.51170965526391	1	-2.52605218382344	49.55825154735383	1	-2.1276542561208167	24.737881489296175	1	-2.8386583469700053	58.226572200745956	1	-1.8343559135037772	22.803329427849857	0	-4.8682420586976285	486.4854076709503	0.0027603856359336974
627000	-6717.851765687746	-6400.662277704613	-317.18948798313255	-6400.662277704613	438.34219066759925	4693.67814725004	-235.51116005908003	0.009516287276024596	1.7102934730951207	0.6736932310590369	0.0034612334222594186	3.6038705213498234E-6	0.6304274500106724	1	-1.7028207631144863	21.27128763097309	1	-2.6376979036657793	44.262551173023596	1	-3.211616601509742	55.79578914837771	1	-1.8170205881346921	21.795853762539807	1	-2.6275251366139	53.80982273824984	1	-1.9688733747980165	20.0913741834963	0	-4.751190450590763	438.34219066759925	0.003048612435766974
628000	-6708.893624128296	-6397.9045710504715	-310.9890530778247	-6397.9045710504715	457.5578327379768	4804.130706449825	-237.17478366403617	0.010409143517979232	1.7102934730951207	0.5251936047477122	0.003173238493640914	3.0310694141390734E-6	0.651138520734969	1	-1.875800478782327	20.30760098484958	1	-2.4794221538022367	43.21390576918949	1	-3.015023216125102	44.95638303088816	1	-2.875134717428066	19.490803888257265	1	-2.635396563818711	53.53293761845215	1	-2.4692022496700416	19.1027827174727	0	-3.725857575523432	457.5578327379768	0.002811636803142351
629000	-6712.185733092556	-6394.458570777911	-317.7271623146456	-6394.458570777911	459.82200264698787	4865.422119268024	-237.7848851019656	0.006736366369037216	1.7102934730951207	0.616587576875837	0.003373622336350514	3.9879475919179405E-6	0.6814773237447783	1	-1.7124938136234928	22.00594731213739	1	-2.361531238281417	41.92235542259668	1	-3.5297105988892197	43.07346249815593	1	-1.9884880890616023	21.120840603288478	1	-2.7624316926380015	57.489536344128744	1	-1.7926891483257417	20.70036880818824	0	-3.7042753389593246	459.82200264698787	0.0030712112831125064
630000	-6720.975187639656	-6401.215754016031	-319.75943362362517	-6401.215754016031	453.4795088970121	4744.218956569026	-237.01351455362033	0.010923142753254058	1.7102934730951207	0.5832281670861769	0.003227058379127026	4.4382126367320565E-6	0.7242620829890569	1	-1.694464636670168	21.451327513429074	1	-2.3987386231419787	39.48868630949731	1	-3.044664278331208	44.823825145531806	1	-2.1145090145902605	20.783556911223243	1	-3.602603317850327	62.69971214978137	1	-2.0949084938758156	23.65538226037666	0	-3.8157601973033533	453.4795088970121	0.0028606973132463734
631000	-6705.4232710098095	-6394.917507824328	-310.505763185482	-6394.917507824328	475.972018628344	4604.179662704947	-234.58645100501752	0.00918166711972882	1.7102934730951207	0.5925370746606753	0.003871055591282479	5.256964958342388E-6	0.6384681869471919	1	-1.708215019550932	21.955601091019126	1	-2.344627374735433	40.33479576898067	1	-2.572466089718368	48.13898479712829	1	-1.940904968890786	21.272132669162126	1	-2.70524590584771	52.28554917663706	1	-2.3295568668147646	24.21146832238063	0	-4.1092642645801565	475.972018628344	0.0036661676225666646
632000	-6704.4627918362685	-6392.698727110655	-311.76406472561314	-6392.698727110655	471.17126688726466	4527.193978021823	-233.87684359998715	0.00898910603189131	1.7102934730951207	0.5888913564028132	0.003449651232062504	4.111990977036422E-6	0.6477439158671313	1	-3.065236178413199	18.28009005999383	1	-2.80509395816547	37.152068145317685	1	-2.81568099001644	53.555418186461935	1	-1.7498140540128768	22.945382862446866	1	-5.294214254471463	68.67761738301375	1	-1.7479947308895463	22.344969393717584	0	-3.889443960879126	471.17126688726466	0.003277817451440309
633000	-6695.784852293434	-6390.9778631078	-304.8069891856342	-6390.9778631078	480.3372460912903	4247.836282942814	-231.48217385938375	0.008690849717983014	1.7102934730951207	0.5698318505646928	0.0037570558491911953	4.443190426057489E-6	0.6478617833222307	1	-4.27469634807368	17.188638270958183	1	-2.470540608053145	38.8529418203377	1	-3.0421716310037032	54.93791400904489	1	-1.8014573617888123	23.453561975893212	1	-2.795917104795394	51.353476103708104	1	-1.8342202198113933	22.802741965131748	0	-4.379019854415545	480.3372460912903	0.0034546702708510837
634000	-6698.884105074753	-6395.359468832363	-303.52463624239044	-6395.359468832363	459.40940221886007	4343.171468999665	-232.17432256737848	0.009447523979173353	1.7102934730951207	0.5420621678294638	0.003918341211013333	3.963929245268146E-6	0.5958326459904244	1	-2.60109359871484	18.853692455604506	1	-2.3577839987381752	40.048699846960496	1	-2.557007569918242	48.40825918372269	1	-2.003412479770106	24.357064189380498	1	-2.6862822052626125	52.540523284158965	1	-2.1047059365603684	23.681172621432584	0	-3.7067206069345744	459.40940221886007	0.003380989698115958
635000	-6700.853249352746	-6391.17643618369	-309.67681316905595	-6391.17643618369	461.16399111604136	4537.549429325727	-234.1855841635124	0.008139273815562741	1.7102934730951207	0.5313268757976534	0.0037888952604176167	4.036358124723248E-6	0.6228841230681403	1	-1.6983224397189662	21.349223700117516	1	-2.469198121524446	38.86293041080647	1	-3.282547488925739	43.8854177181543	1	-1.8972735746241884	23.956706470327283	1	-2.6348652828892156	55.460525571901535	1	-1.9539309408537175	23.245350733527626	0	-3.70087148949757	461.16399111604136	0.0031847316883965864
636000	-6711.928134627602	-6396.322266410971	-315.6058682166316	-6396.322266410971	472.816406265978	4569.55493494192	-234.40748185467982	0.00822684176552193	1.7102934730951207	0.6165015615050036	0.0036309165182391873	4.129437279478857E-6	0.6566290703112455	1	-2.032723495599145	19.866574837076012	1	-2.3338905309921056	41.05705926154497	1	-2.981532309029296	45.11158503641823	1	-2.0138003060763965	24.391730270554923	1	-3.1096798775547785	60.168492937595616	1	-2.619671662912275	18.883233655535705	0	-3.9555606519686033	472.816406265978	0.0029879068407744685
637000	-6729.066859123369	-6414.7616180788245	-314.3052410445446	-6414.7616180788245	468.51678307306224	4817.790703952278	-236.81224239330422	0.007395438309422996	1.7102934730951207	0.5492099788247856	0.003497014678664602	3.5895102094699324E-6	0.6462928203530386	1	-2.1656862908287158	19.574739191459496	1	-2.3756050254751697	42.146853290189625	1	-2.742950426363613	46.465736076134945	1	-1.950675631017126	21.239611587909252	1	-3.0673473513668226	49.57526820901492	1	-1.9261580147030277	20.212749446253234	0	-3.803340277977643	468.51678307306224	0.002802707599593024
638000	-6713.857769854633	-6394.3939279211845	-319.46384193344915	-6394.3939279211845	464.6202297474287	4877.422002394721	-237.2481916591088	0.009495862153258651	1.7102934730951207	0.5564635758699852	0.00328098371058398	3.5237624498433396E-6	0.6752511346298861	1	-1.8714843853723515	22.90282490302375	1	-2.4329341280189762	42.80841500796166	1	-2.6285728457757243	47.43164946174382	1	-2.3977096396400945	20.20567887696552	1	-2.9535265792436354	50.219254715520385	1	-2.429434752184372	19.16476103448923	0	-3.723787373465401	464.6202297474287	0.0026268953076919142
639000	-6715.663240616413	-6390.986109025963	-324.6771315904501	-6390.986109025963	447.7821571340339	4882.74795681599	-237.78879525064661	0.006833601038489693	1.7102934730951207	0.5076291666207425	0.0036183948346711604	4.473476187827854E-6	0.6790648314660495	1	-2.655306730577445	24.784751435914778	1	-2.3780031738774636	42.181212107045745	1	-2.8499739239820094	45.79122905737837	1	-3.1021417519575314	19.212328064752693	1	-2.77508146306357	51.53959598796198	1	-1.8835275135783718	20.34655672400145	0	-4.054164178681946	447.7821571340339	0.0028189721880611733
640000	-6722.1769863212585	-6391.637501625653	-330.5394846956051	-6391.637501625653	478.89141238340414	5016.843355712681	-238.81209292830766	0.009808072202153961	1.7102934730951207	0.5896086199389653	0.0035876195046411034	5.404608461328342E-6	0.7228611970151783	1	-3.0118598670319736	25.378619458691137	1	-3.5649038442946503	34.99496799742536	1	-2.530347381210659	50.097682560167954	1	-2.8370055643474696	19.540652908389436	1	-2.7129248477489405	56.90387321265758	1	-1.7867074936048999	20.72893106531399	0	-4.282421029339648	478.89141238340414	0.002938775983754954
641000	-6720.930205623909	-6402.647202115753	-318.283003508156	-6402.647202115753	493.92907130197676	4876.239133320078	-236.92897904250765	0.008241857441652406	1.7102934730951207	0.5661764631173294	0.0031565708968410654	3.997917739884128E-6	0.6645338119652653	1	-2.4735784109687904	24.445488924503408	1	-3.2013203579493803	35.88767103849697	1	-2.827251008310597	45.923020688926734	1	-3.46159088193406	18.822174903056563	1	-2.6680849537148488	52.82362598003051	1	-2.0168062390625323	19.96676200605521	0	-5.625286891202594	493.92907130197676	0.002958886337703948
642000	-6730.033091923255	-6399.385412463038	-330.6476794602163	-6399.385412463038	489.8323865770193	5218.463611176034	-240.05999924373117	0.006863465631702435	1.7102934730951207	0.6260189525636959	0.0028711127745182875	3.802107927422244E-6	0.7113387999432023	1	-3.897793637663881	17.48754386292007	1	-2.52178851334641	43.53239641896215	1	-2.557728633865075	48.39433668632152	1	-1.8004892157975565	21.894765562393108	1	-2.8010300211282386	57.88110373992384	1	-1.7287060260871718	22.197143791056597	0	-5.186755944002219	489.8323865770193	0.00253093941289415
643000	-6729.750696593767	-6400.637346166019	-329.11335042774874	-6400.637346166019	479.55796163083494	5465.611876079996	-241.81700478148665	0.008301777946334151	1.7102934730951207	0.6483200970647544	0.0031649289534838782	3.85850628782086E-6	0.6822947468032007	1	-1.9854780435452983	19.985026295795684	1	-3.114772310942924	46.39263056401782	1	-2.7645878512000586	53.17985958976927	1	-1.7794586168555067	23.28759536422101	1	-3.275600940184805	61.11069792317623	1	-2.077638560104003	23.609209305050772	0	-4.326068815551411	479.55796163083494	0.002833268824220727
644000	-6727.9228353455	-6405.939616407404	-321.98321893809583	-6405.939616407404	455.4446185313245	5046.386513965279	-239.74014802878895	0.006173990452293496	1.7102934730951207	0.56792606025293	0.0031462600147738233	3.299566051308418E-6	0.6478526230601989	1	-2.3805961248816816	19.186452077943994	1	-2.705910125629204	44.63159909781537	1	-2.647666878844338	52.140069501071814	1	-1.7452173115574634	22.472332488294867	1	-3.1478657487945676	49.17256706214109	1	-1.831823667352994	22.792321238256765	0	-3.764170727634566	455.4446185313245	0.002828120861540014
645000	-6739.270100217253	-6405.714295826375	-333.55580439087805	-6405.714295826375	460.9541884723536	4923.827793605853	-237.33546437250112	0.008093431171642736	1.7102934730951207	0.636017850202515	0.003529464781931193	1.0531281067960742E-5	0.925658182511984	1	-1.6937943208486395	21.479908562122407	1	-2.390713126549084	42.34996510947375	1	-2.618263554683182	51.80895757236691	1	-1.752269069357031	22.33281610701376	1	-2.620003075367351	54.32175251686073	1	-1.7399569086569573	20.99805289620265	0	-3.700946230088245	460.9541884723536	0.0030326602813439615
646000	-6733.285068844779	-6400.150593743278	-333.1344751015009	-6400.150593743278	449.80653041076664	4855.698732529023	-237.10537730005763	0.007377042102375641	1.7102934730951207	0.6909395287694967	0.003382539399499743	6.5621505643181035E-6	0.8159626761944647	1	-1.8233071959037546	20.499590580967517	1	-2.3464467433001968	41.60560254420688	1	-2.56776789767058	51.08622627373219	1	-1.9118636180901496	21.37414383661053	1	-2.6195083249060156	54.46161295889914	1	-1.9830194843960913	20.0534522930461	0	-3.9541364269247574	449.80653041076664	0.0028719797079976416
647000	-6743.270117854841	-6412.5692748378315	-330.7008430170101	-6412.5692748378315	463.0494525881997	4731.158659941658	-235.8079166616019	0.00936160048511506	1.7102934730951207	0.7357528306305907	0.0032779995659510644	4.040925231713606E-6	0.6493431692763209	1	-2.123956831269614	23.673189578653822	1	-2.710214674827408	37.537367033825504	1	-2.5259651713671945	49.65927627236668	1	-2.9512486277846537	26.470190049539372	1	-5.55400016786865	42.771577788835195	1	-1.6995187404812795	21.826014317694106	0	-4.16748766343575	445.82031860139375	0.003018937120083223
648000	-6737.988141190446	-6406.928096740902	-331.06004444954374	-6406.928096740902	480.2483766473217	5101.783925623746	-239.5055867431457	0.009650796892195284	1.7102934730951207	0.6479047585819894	0.003840684204130499	3.971831242320383E-6	0.5770157812119855	1	-1.7646339672627611	20.77174518185089	1	-2.6637916760415115	37.74529584538673	1	-2.5259482180479846	49.62494258394715	1	-5.422821385211817	17.273354758886157	1	-3.6888911273892973	63.078569970231435	1	-1.7324146255619468	22.22829772489834	0	-4.372877018185218	480.2483766473217	0.0033239109331363154
649000	-6722.634052156085	-6385.606616866751	-337.02743528933354	-6385.606616866751	468.4151612407539	4826.206363427815	-236.82479381571824	0.009613491607078892	2.230362979741094	0.658878394697647	0.0032489799031675563	3.2915653988841758E-6	0.6026548909037494	1	-2.456694432792624	19.065608741707834	1	-3.058743907735146	36.295772331223446	1	-2.5801260672463657	48.02283803630623	1	-8.09454187748787	15.863930792355317	1	-3.228880708788926	60.857381983613266	1	-1.8289354736858716	20.54418202851856	0	-3.800553712969406	468.4151612407539	0.0027998123191444097
650000	-6735.64007144201	-6399.087482316039	-336.5525891259701	-6399.087482316039	503.28172412216384	5103.862237404315	-238.98181629580586	0.007283611557723198	2.230362979741094	0.7552740621610085	0.0032017761448822797	3.0462638479792253E-6	0.6019564859242617	1	-1.7097820949423608	21.974754103403196	1	-2.4214139601778673	39.2599268093104	1	-3.1209851196405154	55.35045177376582	1	-4.041031653681779	18.284544857610836	1	-2.8951743474045175	50.59637965415217	1	-2.1038523771678364	23.678937003708313	0	-6.8203529268768905	503.28172412216384	0.002700335996368985
651000	-6725.287711625067	-6401.147195728461	-324.1405158966057	-6401.147195728461	477.4008580608374	4620.607929251781	-234.7766207252041	0.008388443075718488	2.230362979741094	0.5920421231514367	0.0033164136002521915	3.323800545125887E-6	0.6278146802581163	1	-2.1948647963043926	23.84772688981729	1	-2.421039508442425	39.26343645469302	1	-3.422445543840494	43.41007178016665	1	-4.345144154226805	18.03500543470908	1	-2.8028769007528447	51.293924532744505	1	-2.028185449156412	23.471421207194325	0	-3.942120061050619	472.5006442063422	0.002728592077718597
652000	-6717.606621416923	-6392.970380563447	-324.63624085347635	-6392.970380563447	461.924424714414	4681.4152146820425	-235.61778854964652	0.009985580202825436	2.5598022939723863	0.5615901493372447	0.003242481396969072	2.981850172174378E-6	0.6039183982517029	1	-3.118527537037411	25.542577961101802	1	-4.137278536393565	33.85890451293125	1	-2.5616073777149415	48.32207961844334	1	-3.4491283626666798	18.834850370665084	1	-2.6197872813780734	54.36321530966057	1	-1.7788629851827606	22.534243312293345	0	-3.7020148613908406	461.924424714414	0.002742211009375387
653000	-6714.5673458229485	-6396.445708041171	-318.121637781777	-6396.445708041171	463.24212832888264	4946.589334786208	-237.5536080189499	0.008685029207536681	2.5598022939723863	0.6250985207758397	0.003039257981608669	2.895705077926369E-6	0.6382898770482626	1	-3.388830369721717	25.936725587556914	1	-2.735802901266532	37.42868573645953	1	-3.142067357471147	55.45658959239528	1	-4.044659031707309	18.2814533722108	1	-2.9662699769465988	59.229219946913084	1	-1.7620503039046025	22.436401783031535	0	-3.7092193049201656	463.24212832888264	0.0026958152759435226
654000	-6719.519078334814	-6404.852356821799	-314.6667215130153	-6404.852356821799	462.11937031298544	4609.811071706622	-234.7037595173779	0.008328501106114631	2.5598022939723863	0.4843132107444709	0.0032455965437337745	2.7449295564964225E-6	0.5715222145618404	1	-1.9211754706561541	23.082253098881292	1	-3.456371941110802	35.24344462498538	1	-2.5470156223431806	50.65922178793748	1	-2.2102668234764735	20.567328189992686	1	-3.996921150585874	46.161984102722016	1	-1.6995014687163628	21.442225437850553	0	-3.702664089147585	462.11937031298544	0.0027894851182388583
655000	-6719.765794820016	-6400.445793611127	-319.3200012088894	-6400.445793611127	462.3216675764968	4623.726783994897	-234.81965654256308	0.008328501106114631	2.5598022939723863	0.5889463403114743	0.0032145135310078623	3.736607544295626E-6	0.6803447346973346	1	-3.1397940494299474	25.57464772489784	1	-2.624801242597031	37.932515203821964	1	-2.7107846540310208	52.74110243416999	1	-1.7543738319374074	23.019050382583213	1	-3.1786454049664856	49.02763393784099	1	-1.6992633370364338	21.819632604220676	0	-3.7034910689400053	462.3216675764968	0.002859983371293068
656000	-6710.873853359486	-6391.389626832364	-319.48422652712185	-6391.389626832364	451.6358451002017	4579.20202467567	-234.56795968644155	0.008050053121657342	2.5598022939723863	0.6571780120018081	0.0035798765657924915	5.061487858600576E-6	0.6797893987835999	1	-1.7832113850322884	22.510918805555658	1	-3.1199997251916898	36.11535864685746	1	-2.5509974391385137	50.753327318082526	1	-1.9119790661521867	21.37372074197138	1	-2.619757519113953	54.370001507158925	1	-1.9345114346535222	20.188122170664013	0	-3.8783291894405725	451.6358451002017	0.003346728960538661
657000	-6718.295031365975	-6398.438449960404	-319.8565814055714	-6398.438449960404	451.60354636849024	5039.508932919714	-238.38924900780006	0.0075337696081428035	2.5598022939723863	0.5696179295478788	0.0031416094178320065	3.2635560415117715E-6	0.6140784434346062	1	-2.021905001086912	23.397094297318354	1	-2.5681343749114407	38.23050463590914	1	-2.6298340668742055	51.94452711785292	1	-1.7612929243171218	22.215128756140942	1	-2.8496243625110056	58.32191463705896	1	-1.7512204507763915	22.366909022662114	0	-3.8795486042775558	451.60354636849024	0.0028800537468423953
658000	-6728.921188192699	-6405.326489735864	-323.5946984568351	-6405.326489735864	475.373009404412	5153.504686978897	-239.18831117734914	0.007967180543030269	2.5598022939723863	0.5978614945362645	0.002827343835318992	3.107807770877182E-6	0.6520118853808369	1	-2.341256473858328	24.176115994715055	1	-2.4575025568324413	43.03182522566667	1	-3.027440234309464	44.90032934603768	1	-2.227803014087155	25.005098601341174	1	-2.6426481481933966	53.33604300581148	1	-1.7366104746975743	22.261757042952656	0	-4.077394446303691	475.373009404412	0.002667016094948519
659000	-6712.360577357214	-6400.579294895264	-311.7812824619506	-6400.579294895264	451.2903149322229	4801.625231940422	-236.29462714051616	0.00839373138397563	2.2049619506024065	0.5613233437374867	0.003104703478065044	2.8546284179388155E-6	0.5658837634968317	1	-1.7237406570807063	21.044238089718032	1	-2.515173491569154	38.54623784979827	1	-2.572035528253095	51.15983294402427	1	-4.265647930874834	18.09843659914562	1	-3.0733426316286954	59.94384993352711	1	-1.8134068213168335	20.60796464899794	0	-3.8915957012750275	451.2903149322229	0.003059232342708235
660000	-6709.068562575009	-6398.359817164885	-310.708745410125	-6398.359817164885	476.5272938380999	4961.794339757885	-237.70802625350962	0.008769764625190144	2.2049619506024065	0.5254766589528899	0.0029412980178342776	2.537306334335414E-6	0.5841000928247951	1	-1.745446605112703	20.885394244898247	1	-2.841229161687154	45.28197050681898	1	-2.573020433562015	48.13026268962287	1	-4.438743485479284	17.961827934941237	1	-2.8323791906491564	51.05392853528436	1	-1.8141608132631122	20.604769208796505	0	-4.139925588363116	476.5272938380999	0.0027765388224798584
661000	-6702.6261835660125	-6393.56671804737	-309.0594655186424	-6393.56671804737	440.8073136310249	5104.5666114415835	-238.87295174969702	0.00853065709670797	2.2049619506024065	0.49978744446830803	0.0031244204718708455	2.5011497409013787E-6	0.5355570302314309	1	-2.4566633910291475	24.41223984601599	1	-2.397133522866099	42.428275971025485	1	-2.6137022062650317	51.75329305592449	1	-3.016548468748689	19.313913803706036	1	-3.232731686735959	48.78327904410854	1	-1.7240813033362752	22.155803846099698	0	-4.531798978016389	440.8073136310249	0.0029471181147635297
662000	-6713.175544232839	-6401.552864341723	-311.6226798911156	-6401.552864341723	449.3432709901622	5118.497993406373	-239.03314433296285	0.008650270435050633	1.5841908371368398	0.5222356484711681	0.0027167762755056957	2.3936770535336876E-6	0.5768462306423913	1	-2.541809761753099	18.93821113511657	1	-2.540987585762245	43.66548773489864	1	-2.536833293011367	50.36766116415929	1	-3.2557404863123223	19.038988080980676	1	-2.9917032817562985	49.99155599279484	1	-2.8930264603609293	25.253816359067315	0	-3.9755233355022743	449.3432709901622	0.002743999978069512
663000	-6710.697677084784	-6400.240826280298	-310.4568508044856	-6400.240826280298	483.96663874366163	5440.487647073319	-242.07580327110622	0.00897685686009562	1.5841908371368398	0.5481217544808237	0.003097614101408324	2.9953921700762286E-6	0.5746272764303106	1	-2.0229063819644306	19.890417669468626	1	-3.9241116010740162	48.9352734758939	1	-2.7339989544245373	52.936880896596655	1	-2.5146516744576384	20.008791071789073	1	-2.710080203069647	56.866151142313285	1	-2.135309876303071	19.696533990168593	0	-4.652621184556432	483.96663874366163	0.003168842917779521
664000	-6707.650707192371	-6400.1225150625205	-307.5281921298499	-6400.1225150625205	470.72954507390614	5475.845411241524	-243.0234079579769	0.005728105463370857	1.5841908371368398	0.5535582232694469	0.002944829467314881	2.3983786441209167E-6	0.5732632834732306	1	-1.6944169964464222	21.695449579504402	1	-3.792392449619045	34.51252931724562	1	-3.3171648451155793	56.28280744537124	1	-1.8120028762456024	21.824565228269268	1	-2.9868238535625307	59.373470701027664	1	-1.6979672540549322	21.483971185312644	0	-3.873345674261178	470.72954507390614	0.0029792476246936163
665000	-6705.149107118887	-6396.708882562198	-308.4402245566887	-6396.708882562198	477.84373019526765	5383.323760470201	-241.157933680764	0.008354083396345035	1.5841908371368398	0.5343989196219319	0.003025776807323241	2.552978224448237E-6	0.554536508151711	1	-1.9279153711595531	23.105118307185837	1	-4.203612143751053	33.7419252701116	1	-2.6667997591546113	47.064474852513044	1	-1.7562731174790083	22.275973064798382	1	-4.4469665026234795	45.01316873606063	1	-3.203864246773085	18.183956170344743	0	-4.21689365503456	477.84373019526765	0.003105740840863271
666000	-6717.955287159595	-6415.026664365748	-302.9286227938471	-6415.026664365748	501.1319485688154	5425.514476267251	-241.92246718594086	0.006312739201645261	1.5841908371368398	0.4640418536476594	0.0029547695060031347	2.0371663501889267E-6	0.5067618039504878	1	-1.92324184313147	23.0892963342056	1	-2.3912043192865093	42.356101496548376	1	-2.6484398591969436	47.23326364387759	1	-1.7542548695092484	22.303455471767595	1	-2.633310167591362	53.59779285929181	1	-3.2141276921712425	18.17323210722298	0	-6.522340499521501	501.1319485688154	0.003029520530579961
667000	-6706.514267664552	-6412.137268923399	-294.37699874115344	-6412.137268923399	469.6295285020381	5261.089776280246	-240.123020613748	0.00729455277760389	1.956615659468343	0.4317627804962307	0.0029462605964151673	1.6027484384114588E-6	0.4618645551093423	1	-1.9190269189679416	23.074898170470185	1	-2.898608496829099	45.53360477854993	1	-2.6046000479527263	47.70005818485476	1	-1.755256940953877	22.289547347453205	1	-2.672315185609147	52.75349215515923	1	-3.2250179505273673	18.16189953269607	0	-3.8363202612875065	469.6295285020381	0.002951650491148945
668000	-6709.865049765915	-6395.793067785242	-314.0719819806726	-6395.793067785242	492.63282585358644	4866.242484565185	-236.8455305111574	0.008601301306995235	1.956615659468343	0.5725024558214343	0.0030618413677039416	2.1019865820114157E-6	0.5259917109423392	1	-1.7461777978881923	20.880702982966273	1	-2.3851215052368904	39.646556769100165	1	-4.180694702764409	41.37488788920751	1	-1.8377866564402536	21.686508406123878	1	-3.7578811841962505	46.863741123683425	1	-5.548127079083372	16.389517618899276	0	-5.480809881533933	492.63282585358644	0.0029811766547511403
669000	-6720.764640053579	-6404.053298587297	-316.7113414662814	-6404.053298587297	454.7577355641032	5113.709360352671	-239.0730020210704	0.008841274654911196	1.956615659468343	0.6763162370377124	0.00353476189496194	3.7792816264411593E-6	0.5735771689694863	1	-2.025188257701875	23.406541850838096	1	-3.1874940345188563	46.65727324350384	1	-4.822962863152543	40.05515500507028	1	-1.9747228603638187	24.257846325175272	1	-2.92468694845731	50.40077412928888	1	-4.056125225725277	17.40820646128544	0	-3.7804439301751924	454.7577355641032	0.003699500187084235
670000	-6697.071612854109	-6393.443802448712	-303.6278104053976	-6393.443802448712	453.53516037523343	5146.364792221596	-239.1314805928179	0.007979761058188341	1.956615659468343	0.489941529354292	0.002816492188392055	1.91699891458977E-6	0.5453270383780958	1	-2.3804650097772084	24.25827229145519	1	-2.491323623680513	38.704434486275225	1	-3.4231940100558464	56.74417134873487	1	-1.7419730141045107	22.69347905930135	1	-2.621626241679766	54.85394296706592	1	-3.3433919595539	18.04166609210626	0	-3.814085688757906	453.53516037523343	0.002866233395756786
671000	-6709.493253553361	-6397.891817423101	-311.6014361302599	-6397.891817423101	446.998304469134	4710.223145356109	-236.00006076622236	0.007415618279150494	1.956615659468343	0.5609189467027449	0.003294152279068757	3.4591373765970148E-6	0.5807319531240216	1	-1.7517772597415655	22.327508275254882	1	-2.730191280320432	44.755356388253794	1	-2.601807778495081	51.601231568144044	1	-3.392449452411474	18.893200017806453	1	-3.0144945113518524	49.86163274152397	1	-4.952834032616623	27.92320643024137	0	-4.097495836568942	446.998304469134	0.0033382094405110543
672000	-6701.762810997676	-6395.1029305435095	-306.6598804541667	-6395.1029305435095	473.5555883564664	5089.752630532734	-238.693413033399	0.007835905390618403	1.956615659468343	0.5119741488381054	0.003429474377186358	3.476465733396451E-6	0.5752302693582222	1	-1.7340122173984236	20.963670085809337	1	-3.8577643737265586	48.751648487826365	1	-2.5260104582060614	49.685568196941695	1	-3.574968528652727	18.70928435277862	1	-4.399868451553734	65.81411276603095	1	-2.9665647473339094	25.372309826082258	0	-3.988411277221617	473.5555883564664	0.0035906970523151096
673000	-6707.482425283408	-6393.041740607353	-314.44068467605496	-6393.041740607353	481.8192729798462	5065.03945190361	-243.07821565382244	0.004840304830432945	1.956615659468343	0.5717728544633377	0.003209541825566546	3.000948816789726E-6	0.5794586929090727	1	-1.7477986577804248	22.30119788856519	1	-2.7835470222779866	37.23555168161314	1	-2.526772515920422	49.83192333657723	1	-2.593165383028889	19.885864285820176	1	-3.325437105444383	48.390870952680736	1	-4.124936194984535	26.967910707088055	0	-4.485399650900451	481.8192729798462	0.0032505163636913337
674000	-6708.826749468054	-6403.462868649674	-305.3638808183797	-6403.462868649674	454.59046709229403	4532.140115508655	-234.04656550909564	0.009774649924550195	1.956615659468343	0.5465702944660009	0.003365650141655441	3.6273077410726034E-6	0.6128696350627354	1	-1.6971887483382782	21.37368905941866	1	-3.849039122150189	34.39935324762384	1	-2.5292436210088165	50.03452530160821	1	-1.9701841440229169	24.24163959999213	1	-3.3072950239981083	48.4652927375387	1	-2.4485836801139036	24.457634813511902	0	-3.7846923457450856	454.59046709229403	0.0033129100062496116
675000	-6703.67267698364	-6391.431321587009	-312.24135539663087	-6391.431321587009	477.4867097890982	5053.996228739538	-239.13732687735754	0.006659415452893068	1.956615659468343	0.5310340302727004	0.0031967623552136407	3.295051159359662E-6	0.6302950139608652	1	-1.6936505934336512	21.48726494846773	1	-3.0481031168793904	36.32797299187522	1	-2.585919013876884	47.94054224965093	1	-1.7538457764690787	23.011289330070735	1	-3.9046308449456726	46.4238528829827	1	-1.9461628304558212	23.22005229554674	0	-4.195427122742558	477.4867097890982	0.002981305414148018
676000	-6716.118990095221	-6407.316625416404	-308.8023646788165	-6407.316625416404	458.38408160114705	5120.0424555228365	-239.3687727210268	0.009249969723319386	1.956615659468343	0.5421954335279204	0.0032009120350209325	3.0532964070803485E-6	0.6195999849076792	1	-1.6934632171035076	21.650247930399896	1	-3.870934537235768	48.78835663791727	1	-2.562603894443356	48.304175897303736	1	-2.258449823940317	25.081759662225824	1	-3.064949989442795	49.587844433082495	1	-1.7081147011017441	21.293179420416546	0	-3.7156629723102523	458.38408160114705	0.0029719224731835163
677000	-6701.7221977195395	-6391.070179603374	-310.65201811616583	-6391.070179603374	469.9008698954791	5056.107040938321	-238.4227707923041	0.007879151398574182	1.5947839453181518	0.5280255488121781	0.003128553857211702	2.178289271765537E-6	0.5475879799436869	1	-2.6680985308162715	18.761853312644774	1	-2.344295350019953	41.54751249042237	1	-3.719726610966373	57.922824514063194	1	-3.01510509852029	19.315660315531577	1	-5.257233515467691	43.312883597943596	1	-3.1197550976846644	18.273498172400878	0	-3.8450459835851842	469.9008698954791	0.002838699281296202
678000	-6717.399538755214	-6394.3051353412275	-323.09440341398675	-6394.3051353412275	459.88805189150264	5213.143196108232	-239.78419910218133	0.008492848509705818	2.1900991347212297	0.7437106405062743	0.0031416455308263974	2.8731483869356652E-6	0.620101266499641	1	-1.8851566976279388	20.27660644986182	1	-2.534459546176403	43.62090811875038	1	-2.5767458466904696	48.07297173364723	1	-2.0775225134028967	20.87512550123639	1	-2.88474115620762	58.61381257879217	1	-2.1107979928956393	19.74882356927512	0	-3.70394515137048	459.88805189150264	0.0028029809695875297
679000	-6703.496185880132	-6396.280654252567	-307.21553162756453	-6396.280654252567	476.1874728079438	4670.526478564735	-235.7433341333117	0.010352629295184282	2.1900991347212297	0.5544785982880998	0.0034165834725435446	3.654787547073799E-6	0.6470188817344826	1	-1.692840089693881	21.573608178896173	1	-2.8527642699342453	45.33354246851478	1	-2.734388337580272	52.9400749736907	1	-2.0488840957422	20.949848473631416	1	-3.077793440560896	49.52089510481379	1	-1.7235698541275868	21.127191738228795	0	-4.121033738537268	476.1874728079438	0.003081692121932079
680000	-6700.5933533730895	-6388.396789204533	-312.19656416855616	-6388.396789204533	492.3060135795897	5050.755798167478	-239.46936240435195	0.010152615500780683	2.1900991347212297	0.5909826153274025	0.003280270694566785	4.424762352001228E-6	0.7095764519837134	1	-1.7176214128034717	22.059631565440284	1	-2.9037680589403143	45.55565830163944	1	-2.5395974721413994	48.81666272829285	1	-2.0178454316779852	21.035212366345633	1	-3.712765204637218	47.00549354856339	1	-1.7147748431921899	21.21327824769281	0	-5.44521554410735	492.3060135795897	0.0031679923815383488
681000	-6709.84528043332	-6392.371465800873	-317.4738146324474	-6392.371465800873	469.9692635101826	4863.625361875189	-237.3321577166017	0.007160530012037132	2.1900991347212297	0.6599592043236249	0.0031288077477332485	3.622040805544696E-6	0.6566532362269009	1	-1.7120055448514377	22.000494375156556	1	-7.3442052370300415	29.831705973763363	1	-2.6032122651870067	47.716825921257126	1	-2.02408445770917	21.017654133827946	1	-3.4782383981585676	47.802648607006965	1	-2.0143415312634967	23.43119260099547	0	-3.8472875292155604	469.9692635101826	0.003068839896776353
682000	-6715.193792303123	-6398.326378497086	-316.86741380603684	-6398.326378497086	477.4135097948766	5149.2146824238935	-239.3196822200407	0.007268100339245087	2.1900991347212297	0.5855721578046318	0.0032146433096307122	3.427473931767039E-6	0.643379599989126	1	-1.7697955849516038	20.743960464376393	1	-2.4377749995470404	42.85435523681023	1	-2.5314267391918284	50.15219811950754	1	-1.9888795784971054	21.11966381110005	1	-3.1877175477858866	60.62693991144699	1	-1.7516709568098485	22.36992365094775	0	-4.191080216891126	477.4135097948766	0.002989627697260302
683000	-6721.187026357198	-6399.79361251661	-321.3934138405883	-6399.79361251661	485.08241143820425	5322.113893601034	-240.5468414273313	0.007374086454450333	2.1900991347212297	0.5732234790418731	0.0029876933768581667	2.8373859227109182E-6	0.6211247260139604	1	-1.7810266311681962	22.499282848536595	1	-2.7442816220235864	44.82559163839946	1	-2.550904864970688	48.533426209681494	1	-1.9200442961029316	21.34453067819044	1	-2.644983775856275	55.74099314134928	1	-1.7754159616167697	22.51501844058331	0	-4.74556114644934	485.08241143820425	0.002676364556524305
684000	-6728.4221744412125	-6397.406132342506	-331.01604209870635	-6397.406132342506	488.07088982659997	5073.636716796706	-238.94259395763635	0.009254753694326252	2.1900991347212297	0.7315642290164125	0.0031521769935025762	3.1911445137837035E-6	0.6200475850762351	1	-1.706986637344013	21.214100484700126	1	-2.7414579817358065	37.40517898244677	1	-3.7402793479228134	57.99959119662916	1	-1.8485529925982824	23.728826307952133	1	-3.137010909398559	49.22478712545093	1	-1.7133561361702558	21.22893724341428	0	-5.014611596316131	488.07088982659997	0.002864377944444558
685000	-6751.938631049008	-6406.895840830929	-345.042790218079	-6406.895840830929	490.92124429757325	5336.38223910795	-241.26865207593178	0.006394353558007599	2.1900991347212297	0.7926728405596849	0.0032141507443992664	4.038655182027325E-6	0.6343505548472314	1	-4.241271525204029	27.03815361321671	1	-2.513849884997981	43.47551254714968	1	-2.5928021310962834	47.84793931965236	1	-1.8190341739749745	23.56551819278506	1	-2.6275835396363636	55.194260179947825	1	-2.560599911086806	24.67409467340927	0	-5.298133994985547	490.92124429757325	0.0030853707429338737
686000	-6730.510054673283	-6403.3586056615295	-327.15144901175375	-6403.3586056615295	456.4919128867831	5025.812402804268	-238.9452892295434	0.009860858989722008	2.1900991347212297	0.6889873756585849	0.003339190916345968	3.2222655707386774E-6	0.6036711813277185	1	-2.8395742008581566	25.10152615051465	1	-2.790256618375225	45.047474872167534	1	-2.9916242066669403	45.06417745781077	1	-1.7896465782109114	21.96774661958643	1	-2.8682940201417644	58.47949243344297	1	-1.8829027601198867	22.998558830699494	0	-3.742974307435316	456.4919128867831	0.0030658450703456627
687000	-6719.35101760854	-6398.106190004622	-321.24482760391857	-6398.106190004622	464.4972394609647	4953.091974370172	-238.0083075833953	0.007115610231373819	2.1900991347212297	0.550103195381548	0.0030944125190827576	2.5374364650930174E-6	0.5436142557699426	1	-1.7398853260197595	22.24596872498888	1	-2.374158737808666	42.12567147857222	1	-3.236299815634666	44.053331247452775	1	-2.9554803862624937	26.47738714735195	1	-3.4391291712971364	47.947182514872594	1	-1.8729391734674747	20.38223562183959	0	-3.722196604321901	464.4972394609647	0.003308148226404662
688000	-6711.365776700492	-6396.106983140095	-315.25879356039667	-6396.106983140095	486.48784896072516	5054.296502983434	-238.391561723711	0.00808281403536958	2.1900991347212297	0.7290314282034129	0.0032622197682238567	2.9163722707957944E-6	0.5784616896925244	1	-2.896047201477682	18.473927654967888	1	-2.4717675409387496	43.15189639150876	1	-3.096410315164598	55.22459256185405	1	-4.442112620907701	17.959223252081518	1	-2.7536120804643582	57.39327844097349	1	-1.7034961880953332	21.362494824770582	0	-4.868461147497269	486.48784896072516	0.003526465261775889
689000	-6724.799013075349	-6400.703575627265	-324.0954374480831	-6400.703575627265	466.61143327151603	5201.129387734647	-239.63027966915467	0.008334659406922991	2.1900991347212297	0.5551691072505172	0.0033270773267748545	3.329968479489007E-6	0.5853542516850521	1	-1.72579315825118	21.02714960944703	1	-2.3730495459963246	39.805720024454885	1	-2.8334532190966772	53.67873404267923	1	-4.314316233370666	28.426413195580952	1	-2.6479408179715573	55.81202964683237	1	-2.5589951368192985	18.969139130735453	0	-3.757410170514978	466.61143327151603	0.0033000024504017053
690000	-6713.023764971812	-6389.142672503739	-323.8810924680727	-6389.142672503739	451.3608463873744	5179.447840684561	-239.56507082065605	0.00721492429641676	2.1900991347212297	0.5973582746458254	0.003395527109714051	4.3235488671756125E-6	0.6263133074134551	1	-2.878099283510589	18.49539453964499	1	-2.533556019711335	38.43169190410462	1	-2.648524491107194	52.14911729715621	1	-2.4368326916054386	25.492676322452166	1	-2.7524485643747125	57.38035848530819	1	-2.0153802205053215	23.434238421203254	0	-3.888847994523968	451.3608463873744	0.0032959459541268897
[truncated: 10,848,263 more chars]
