# Supplementary material for: Deep mining reveals the diversity of endogenous viral elements in vertebrate genomes
Source: Nat Microbiol. 2024 Oct 22;9(11):3013–24. doi: 10.1038/s41564-024-01825-4 (PMC11521997; doi:10.1038/s41564-024-01825-4)
Supplement: Supplementary file 10 — R script used to plot hit distributions (untransformed values). [file 41564_2024_1825_MOESM10_ESM.zip › Source_Data_Supplementary_Figure_1/hit_distribution.R]

setwd("~/Desktop/JoseGabriel/Manuscript/figures")

if(!require(ggplot2)){
  install.packages("ggplot2")
}

if(!require(ggpattern)){
  install.packages("ggpattern", dependencies = TRUE)
}

library(ggplot2)
library(ggpattern)

df <- data.frame(family = c("Parvoviridae", "Circoviridae", "Bornaviridae",
                            "Filoviridae", "Arena-like",
                            "Benyviridae", "Betaflexiviridae", "Chuviridae",
                            "Paramyxoviridae", "Papillomaviridae",
                            "Orthomyxoviridae", "Cruciviridae", "Nairoviridae",
                            "Flaviviridae", "Potyviridae",
                            "Naryaviridae", "Herpesviridae", "CRESS_like"),
                 nhits = c(486, 851, 402, 119, 11, 22, 5, 121, 19, 2, 2, 1,
                           1, 7, 4, 1, 1, 2),
                 type = c("Group 2: known EVE hosts", "Group 2: known EVE hosts", "Group 2: known EVE hosts", "Group 2: known EVE hosts",
                          "Group 4: new group of EVEs", "Group 4: new group of EVEs", "Group 1: exogenous virus", "Group 4: new group of EVEs", "Group 4: new group of EVEs", "Group 1: exogenous virus",
                          "Group 1: exogenous virus", "Group 1: exogenous virus", "Group 4: new group of EVEs", "Group 3: includes new EVE genus",
                          "Group 1: exogenous virus", "Group 1: exogenous virus", "Group 2: known EVE hosts", "Group 1: exogenous virus")
)

cbPalette <- c("#999999", "#56B4E9", "#E69F00", "#009E73", "#F0E442", "#0072B2", "#D55E00", "#CC79A7")

# ggplot(data = df, aes(x = reorder(family, nhits), y = log2(nhits+1))) +
#   geom_col(aes(x = reorder(family, nhits), y = log2(nhits+1), fill = type),colour="black", position="stack") +
#   #geom_col_pattern(aes(fill = type, pattern = type),
#   #                 colour          = 'black',
#   #                 pattern_density = 0.1,
#   #                 pattern_fill    = 'black') +
#   geom_text(aes(label=nhits), position=position_dodge(width=0.9), vjust=-0.25) +
#   ylab("log2( Number of loci + 1 )") +
#   xlab("") +
#   theme_bw() + theme(axis.text.x = element_text(angle = 45, vjust = 1, hjust=1),
#                        text = element_text(size=14), legend.position=c(.3,.75),
#                        axis.title.y = element_text(size = 12)) +
#   scale_fill_manual(values=cbPalette) +
#   guides(fill=guide_legend(title="")) +
#   ylim(c(0,10.1))

ggplot(data = df, aes(x = reorder(family, nhits), y = nhits)) +
  geom_col(aes(x = reorder(family, nhits), y = nhits, fill = type),colour="black", position="stack") +
  #geom_col_pattern(aes(fill = type, pattern = type),
  #                 colour          = 'black',
  #                 pattern_density = 0.1,
  #                 pattern_fill    = 'black') +
  geom_text(aes(label=nhits), position=position_dodge(width=0.9), vjust=-0.25, size = 2.5) +
  ylab("Number of loci") +
  xlab("") +
  theme_bw() + theme(axis.text.x = element_text(angle = 45, vjust = 1, hjust=1),
                     text = element_text(size=8), legend.position=c(.4,.7),
                     axis.title.y = element_text(size = 8)) +
  scale_fill_manual(values=cbPalette) +
  guides(fill=guide_legend(title=""))
