# Supplementary material for: Deep mining reveals the diversity of endogenous viral elements in vertebrate genomes
Source: Nat Microbiol. 2024 Oct 22;9(11):3013–24. doi: 10.1038/s41564-024-01825-4 (PMC11521997; doi:10.1038/s41564-024-01825-4)
Supplement: Supplementary file 11 — R script used to plot hit distributions (log-transformed). [file 41564_2024_1825_MOESM11_ESM.zip]

Archive with 2 entries (1 files):
- Source_Data_Supplementary_Figure_2/
- Source_Data_Supplementary_Figure_2/hit_distribution.R
