# Supplementary material for: Deep mining reveals the diversity of endogenous viral elements in vertebrate genomes
Source: Nat Microbiol. 2024 Oct 22;9(11):3013–24. doi: 10.1038/s41564-024-01825-4 (PMC11521997; doi:10.1038/s41564-024-01825-4)
Supplement: Supplementary file 12 — RdRp tree files used in the analysis of the benyvirus-like EVEs in vertebrate genomes. [file 41564_2024_1825_MOESM12_ESM.zip]

Archive with 14 entries (13 files):
- Source_Data_Supplementary_Figure_3/
- Source_Data_Supplementary_Figure_3/Beny_Virga_Toga.linsi.manual-edit.fasta
- Source_Data_Supplementary_Figure_3/Beny_Virga_Toga.linsi.manual-edit.fasta.ckp
- Source_Data_Supplementary_Figure_3/Beny_Virga_Toga.linsi.manual-edit.fasta.log
- Source_Data_Supplementary_Figure_3/Beny_Virga_Toga.linsi.manual-edit.fasta.out
- Source_Data_Supplementary_Figure_3/Beny_Virga_Toga.linsi.manual-edit.fasta.raxml.bestModel
- Source_Data_Supplementary_Figure_3/Beny_Virga_Toga.linsi.manual-edit.fasta.raxml.bestTree
- Source_Data_Supplementary_Figure_3/Beny_Virga_Toga.linsi.manual-edit.fasta.raxml.bootstraps
- Source_Data_Supplementary_Figure_3/Beny_Virga_Toga.linsi.manual-edit.fasta.raxml.log
- Source_Data_Supplementary_Figure_3/Beny_Virga_Toga.linsi.manual-edit.fasta.raxml.mlTrees
- Source_Data_Supplementary_Figure_3/Beny_Virga_Toga.linsi.manual-edit.fasta.raxml.rba
- Source_Data_Supplementary_Figure_3/Beny_Virga_Toga.linsi.manual-edit.fasta.raxml.startTree
- Source_Data_Supplementary_Figure_3/Beny_Virga_Toga.linsi.manual-edit.fasta.raxml.support
- Source_Data_Supplementary_Figure_3/Beny_Virga_Toga.linsi.manual-edit.fasta.tree
