# Supplementary material for: Deep mining reveals the diversity of endogenous viral elements in vertebrate genomes
Source: Nat Microbiol. 2024 Oct 22;9(11):3013–24. doi: 10.1038/s41564-024-01825-4 (PMC11521997; doi:10.1038/s41564-024-01825-4)
Supplement: Supplementary file 12 — RdRp tree files used in the analysis of the benyvirus-like EVEs in vertebrate genomes. [file 41564_2024_1825_MOESM12_ESM.zip › Source_Data_Supplementary_Figure_3/Beny_Virga_Toga.linsi.manual-edit.fasta]

>Agaricus_bisporus_virus_13
MNVPTFQQFIDKSATLTFSEHVHVATAEYFKGLERSTLPLTGNPLPNEKSFIESLFPCPVKWQPKTPVLRPHEPLAIIRDGMRTVFHDMKKK-LKALKSLQIGAAQREIGNELTNENMYFSLHNSEAKDEDRIFTPMLNRVSALVQTAQRTTDL----LMATAEEVVEVYGEAMGLRDR------I---FNLERRQFARLIYEDSHYNKDWEDFYEDFRSTGAATALIIGLLPVELIEKECPESELYRI----GLSKDGWARMTDLRGHANGYMHDLKKWRALLEKPAYQGKEFSLVSEIVCRVGPFVIINMSRTMKAGVITRDITLF-REPYMKVVDLRLFNGMPRNVADVDMKRIFLIKREEYFQVYDYVASLADTSINLTTVTAMIRKRSGGAALIDKVFTKKWALDDADYVALAAVVILRVAYDRSLLTSAADGLFT------FKSLWRSALTAIRLP-----RWVYKEDLVPKLVTAHDPILAQTVRLAE------------------MLAGQTKKCEFCALLRDHRDEQEMVCGNDFVTQ-KFGMSDAEVDAFRNSLLPEDTDPEALARVKQAARAKCPSRGFSTETKYVFLEGAFGTGKSYQVKKLVQEGDVVIAPFKKLLDDYK----EDKDGNPIFFKTLHRAMAHRSCRRMFVDECSSVPYEFLSVLVYLYQPDEVILVGDFKQSKTT-GAEGTCLDRRLNVQG--SHYLKKNFRNNEAVIEWAVEKYGYDLEKAKSTQPGALFEYCEDVPDGI-------ISPDRALVDVEE---TEATVRSWQGQTTQDLCITLTPESLRTWSVPCIKLVGLTRAKGTTFIRLTEGVDRE--TFESIVFKREYAEAEQEL-------------------------------------------------------------------------VDFLA-----------------RPETLEDLVESDEEDETDAE-----------------------------------------------------------TDAGEE--------------------------------AELAEEAADDDDDDDDDPDIETEVEATAEVLEAAENDVEEQEEDEVAEGEA------AREATAEVQEAPVATLVGPVVAGAAVAAAPVVMAGGFVAAAVVTAAQVKSAA----------------TIATASLTSL-------AVDTTGGWSAHYEACLAKRRSWFKELTVAET-IDAYDEAR-----------ALAEAEQGTAEA----------------------------------------------------------------DAEFWAV------DGPEQRRESAR-------EAQLGRTPTMSVREWRARTGF--------------------------------HLSAX-----------------------
>Agaricus_bisporus_virus_8
MDE-SSKEIIESAVHVLGTDLAKTKAQQQLEADYNSIPKIPYRMTPSRLKAFEKYVGHPVLSLQQISSGSDHLFLQSARHLIREDLKRLHPHNQSNQATLHVGSTVHELKSWYSYAAHDFSLPLKEDKDKARLYEELASWCYLRIKEAALPELS------CDRKTIKARFPNMEAMIKLATAGDRIPA------RKYPMVFFEDCLYKMDLAEFGRIWKEHDTQIGYAVVFIPDILITNDVEDSEMYRVDRYLLFDTYSRISISWKNGYANGYDERYKTWKQWLKPRHV---DFCVDMEVASRHGEMYLLKFYRSTGADNIVSSIDLPANREVVWVADIESAYQMIIGLQD---VEYFPVNKQDWFKLLNWCLDQPPESLNFATVSTTLNRIRGGLSLGSRRLVEEMSIADERVSKVALAALMEAYNRHQILEAIQTDESLFARQCKGDGFLKTATGGLSIPALWLFNWLMSQEKTVEFVRYPKPIKVNRVFGTGKKFTPLVEDVE--MVLPVTPKLVASGCFICDMYGVPEHGQFPQPTSHGDESHHFEIDADVMTRLLQNIRDAETHHGKIVEVIKSLKHWTDHNGVSGSFKLDYLKGGPGTGKSEMIKAIAHKELVITVPFNELQKDYMACEVMGVPGRTFNVKTFWYTPQDGTADVLIVDEISCVDWSLTLLMAKFLGVKRVIVAGDNQQAGIRPAGEGTSIFDNGGMNDVRTHELVYNYRMDEWRTKWCNKVYGYNMICKRTDNLPPTIVSNAEYRELQEAKRNMVFSHIMAEEVYGVVSSTNLSVRSSQGKTCETATVVVGDRDLEMIRIGGLLNVANTRSKKQVYYVVADRDSEVARELARLLWIDSEEEDDEECTESGVEQLVELP---NVMNQFHTC-IKPELVKLLQTMYLALPEHDGKRDLPVNGSVLYRNPPVMVVDVTKPTT-----EIAYRAPYRSAF-----MRDPSPKETKAKLRFGTNAYLHRDLIPSGAYQQQRLNFSDTF----SGVEEDLLEVNVEGIHGKTDAGFLRTLKRRRWKLNPGMANHF-EDHPVENIKAAR-RYASNRRKKQLTAESKAWVDKIVDHAFRDKWKRDYQLGNEEANYIIHGARQAAKQRNYWKRGLAARKWSGHTLIFSGKSQVKPIKNDKLNLSKTGQGLMQSPPDFNHEWIGWSRLVNFVMKDRAKDHFFLDDREPESLFRTRLTEAIRSLPEGASTAILDAKEFDSQQGPVTVYAERKFMEKLGFTVHDIAEFQELRKPAKFICPGQFGKHAGEKGSGLLDTKSMNTALETIVSDQMFIGKGPKVEAAKGDDYLRVQVGLKVNDTHKTRVRDYMGMTFETEISQGGEFIGCSVSREGMYPSVTRTAMKVIANHIRDEKHLCEYQKSLRNSIREWKATGIHEIVNYSAFAEGKSVNYVEACFAFVESFSHITWEQYQRIARCFTQGFTLPDQK-SAV
>Arceuthobium_sichuanense_virus_3
MEHVEPMQMISNAASVGAATIAANEASKSFRDILNAMVTVTTKLSSDEEYYIKRER-TFVRFLDTNPGTNDHPLMCAYREIIRQDFDNMVNLKTINLRTLVLGATSREYRMYDCNQHVFFQFANRDGKDVSRTITDCLMDLKKNKTKKLTKHKV----SIDSLDRKKNEMRSVDDMLKEWRVSRVLPERFLFWEIKFDVLVFQDVGYNFSANDWGDIFRATGVTMAYGYLCLPWELIQPVLAPSTAYTF-----KNEGRFSMMAY-HGYSNGYCHRTRDWGVLMKNHVIRLSDFALQVEFVSRIGPMTCVQIFKTFARETVVRCLEVPEYLRAVEILDIRKSCDLKGAKMV---YKYFPIAFDEFHDSVNYALDISKDSLNFTNVLLYIRRRCSGVSLVTKELSRTWTAPKALHFDFALVVYLYTKFLLEDYVKFESASR-SVSYSRFRSLVRSKISGMWAPLEPYYRFFKGQSLQLVLVKEQNYTFWQRTVINK-----IFAGLDDEDLLDPTEEDPDEHCSLCTELVTGLGDQKFTCNRENPFEIDFSMSNDDLNTFRARLTDTTQDPAGLKTIKEDCLKKTPVSTFSHTAQIFYICGPPGTGKSHAIRALATKDDLIVAPLARLREDYTNFIHVTGVKTSLNFKTQHTAVSAMNHLRIFVDEYTAMPYENLAIVVHNCGAREVFLVGDHRQVSLINEVEGISISSRIDISKLREHELINNYRNPKDVVWTLNKLYGYHMRPTLQ--YGYRFLKTKDFSAY-PDHTPLFFTHVTASAFAVDSQSNRVTVRANQGATFNNVKLIVTHRDAQLLRMPEMVIVALSRHKNECVIMSDDSEQANIFMIKNQVNQCKKAIKEQP-VKVSGVVASFMSIFALNVPNNNGCITNNSDLNVWRSLFTELEHFCNLNGFRVPGHFISTNSD-----------GDFLCMARLFCDPVYLETLLVEVDDDNTDHRVPLEQTPYDSFLLTEDF---ATMCMDLNITNEESMSYFDPSFDNGFFNLTKLDGLNQRRHPVKLKEKAWSLNVAPGVTYFKNSLEQSLSCLQARYLTKAYSTYFSDQSKTLAYQIADLFFDEHMKEDSIFNEEDLFSITLESEHTMKLKNYHKQTQFE-GFDDYEVKFSMKDIFKPMKTS-LNIFKAGQGISAWSKDMQTVFQSAFRIINRQFVKCLRDHVVFDNGIDERTLMLRVNALFSILPSTCVNGVIDATACDSGQNRFTQAIERRILEKMGINDEFLDWYYRHRESYTLRGYGVTAHVNDIKTSGEPATLLNNTILMACLMNYLIRGEGPTVLVIKGDDGVKRQSNMKHRVEFLPTLRSQVRMEFKVDIDTPINFCGYFLFGSQLLPDVMRKCFKLVGHRFRNYEHFTEYQQSLRDWVLNCNKLGVDVICQVTSAAYNLNYEYVVSLFYAIVSITHIGSKQFYKNFKCRDIELTPQIEVGSLL
>Beet_necrotic_yellow_vein_virus_Benyviridae
MADHTAANMIEGSRAVNGPDVAISEMVEAFHLEVKSSLVVTVSLTPREKKILERELGFVPLYKQKSRAPRNHPVLAALREVMRQEYSASCNILNTKLKTLVVGAASREVNCYSSNPSVHYYFANKDSKDLVRTTLELLHSALATKYRNMESGERELMNRKMVMSEATRRTIELHELSRIVAEEKKIPNHFHFDE-NFTQLVCEDVGYNFSVDAWLHLFEATGAQTAVGYMALPNELLFEHYPISDYYDYWEGVGAAERVICHMS--DGLGNGYNHVKSDWQTLLKHPILSSSKFAVEVDLTGRYGCLATFRLTRVTGVKYVARTIKLRPEDRYVRVLDLLHIVRSIRLKGHKEPYQYFPVYKREVDTPVSYCFSIAEKSLTVQNIANFIRHHIGGVSLVNKELVSAWRLNPQLVPSFAYAVYFYVVNLRGELDGMLQKLMKITWADRLKANVSAFLRDMVDPISFLWTWLFERRLVDQIFQDGTDVFYQMDRACV-----FRDDAEFAELLSAQMDNSFCACQVCAALTGKTGSQVVECRWKAESMYTFSMSQTEVDDFRNEIKAQSIEKGRFGEMLIGVHQKIPTQAFEVSVRLEYVKGGPGTGKSFLIRSLADPRDLVVAPFIKLRSDYQNQR-VGDELLSWDFHTPHKALDVTGKQIIFVDEFTAYDWRLLAVLAYRNHAHTIYLVGDEQQTGIQERGEGISILNKVDLSKVSTHVPIMNFRNPVRDVKVLNYLFGSRMVPMSSVEKGFSFGDVKEFSSLSPDTKIIHYSDETGEHMMPDYVRSKTTVRANQGSTYDNVVLPVLPSDLNLINSAELNLVALSRHRNKLTILLDNDGMNIGAVLKGMLEGVPEEYDSNTLVLQGDVVVL---DIAYLVSRPNNCVLGVTLEKLDNLMWLWQDCRMFADALKVDGHFIAAADKWLCKNLENKQFQSFMDYASEFVPILIAESPILMPLVEPEPILSKCMVPEFDAFLLIKEFLDNGADEYQCAYLNESVANRVGDKFVSGVLDTDIISPLNLRGHPIAENVKYHSMCVAPAQIYFKRNQWQELQVQQARYLFRKVRNSPSSTQDSVARMVAQLFVSDCLVPNDTFSASNLWRIMDKAMHDMVTKNYQGQMEEEFTRNAKLYRFQLKDIEKPLKDPETDLAKAGQGILAWSKEAHVKFMVAFRVLNDLLLKSLNSNVVYDNTMSETEFVGKINAAMNIVPDSAINGVIDAAACDSGQGVFTQLIERHIYAALGISDFFLDWYFSFREKYVMQSRYVRAHMSYVKTSGEPGTLLGNTILMGAMLNAMLRGTGPFCMAMKGDDGFKRQANLKINDQMLKLIKKETVLDFKLDLNVPITFCGYALSNGHLFPSVSRKLTKIAAHRFREYKHFCEYQESLRDWIKNLPKAVYADFLECNASLSCRNVDDVQRWLDAIISVSRIGREQFMMMFPIREVFMSLPPVEDELS
>Beet_soilborne_mosaic_virus_Benyviridae
MADHTAATMIEGSRAVNGPDVAISEMVEAFHLEVKSSLVVTVSLTPREKKILERELGFVPLYKQKTRAPRNHPVLAALREVMRQEYAASSNILNTKLKTLVIGAASREVNCYSSNPSVHYYFANKDSKDLVRTTLELLHSALATKYRNMESGERELMNRKMIMSEATRRTIELHELSRVVAEEKKIPNHFHFDE-SFTQLVCEDVGYNFSVDAWLHLFNVTGAQTAVGYMALPNELLFEHYPISDYYDYWEGIGTVERIICHMS--DGFGNGYNHVKSDWQTLLKNPILASPKFAIEVDLQGRYGCLATFRLTRVTGVKYVARTIKLRPEDRYVRVLDLLHIVRSIRQKGHREPYQYFPVYKREVDTTVSYCFSIAEKSLTVQNIANFIRHHIGGVSLVNKELVSAWRLNPQLVPSFAYAVYFYVINLRGELDGMLEKLMKITWSDRLKANVSAFLRDMVDPISFLWTWLFERRLVDQIFEDGTDVFYQMDRACV-----FRNDSEFAELLSAQMDNSFCACQVCSALTGQTGSQVVECRWKEESLYTFSMSQTEVDDFRNEVKAQSIEKGRFGELLVGVHQKIPTQAFEVSVRLEYIKGGPGTGKSFLIRSLADPRDLVVAPFIKLRSDYQNQR-VGDDVVSWDFHTPHKALDITGKQVIFVDEFTAYDWRLLAVLAYRNHAHTIYLVGDEQQTGIQERGEGVSILNRIDLSKISTHVPIMNFRNPVRDVKVLNYLFGARMVPMSSIEQGFCFGDIKDFSSLSPDTKIVHYSDETGEHMMPDYVRSKTTVRANQGSTYDNVVLPVLPSDLKLINSQELNLVALSRHKNKLTILLDNDGMNIGATLKGMIEGVPEEYDSDTLVSQGDVVVL---DVSYLISRPNNCVLGVTLEKLDNLMWLWEDCRLFADALKVDGHFVAAADSWLRSALKDKQFQSFMDYASEFIPILIADAPAVLPLVEPDPIVSKCMVPEFDAFLLIKEFLDNGADEYQCSYLNEAVANRIGDKFVSGVLDTDIISPLNLRGHPVSETVKYHSMCVAPAQIYFKRNQWQELQVQQARYLFRKVRNSPSSTQDTVARMVAQMFVSDCLVPNEVFSTSNLWRIMDKAMHDMVTKNYQGQMEEEFTRNARLYRFQLKDIEKPLKDSETDLAKAGQGILAWSKEAHVKFMVAFRVLNDLLLKSLNSNVVYDNTMSEVEFVANINAAMSTVPGSAINGVIDAAACDSGQGVFTQLIERYIYSALGISDFFLDWYFSFRERYIMQSRYVRAHMSYVKTSGEPGTLLGNTILMGAMLNAMLRGTGPFCMAMKGDDGFKRQANLKINTDILKLIKKETVLDFKLDLNVPITFCGYALSNGHLFPSVSRKLTKIAAHRFREYKHFCEYQESLRDWIKNLPKNVYADFLECNASLSCRTTDDVQRWLDAIISVSRIGYAQFMMMFPLREVAMSLPPVEDVLS
>Bemisia_tabaci_benylike_virus_1_Benyviridae
LNLIEAEQMIEECKRLHTAELARSHAQSSFAADVRSVPKVDIRLSDSEKLALKSYLGFAVMSNNKHISTSDHKFLQVSRELLRRTLRSMFPESTDVASVLHIGCTMYEVKSWRANIGHDFLLGIHEDKDIGRIYDSLVAEVGKVMGLKKSRNVN------SAVTIRTVNYNGLQDLLRFLNAAYAVPE------KRYGTLMFEDSLYDINEDTFLDYFRKTGATTAYATLFIPDGFLTDTPLRSEIYDLEEYYLRDNYMKVRVNWKGGFDAGYNHKWHCWRKWISTRRIVGKDLCVDWAVHERVGEMYLLRFYKSSGTSDMVYSLQLPVEKVVVMVADIQSAWSPTRKVLG---MSYFPVLAKNWYQLYNWAMAEPVESLDFSVMLTTLNRVRGGLSLNSNVLVEAMKIQDTETVKIALACLMEVFKNKGVLADINNVKENISYKTNLEILMRTCTAGLAIPAVYLLKWLFDANPAYVFVKELVKPKVTTVKARKNPGTPILFSAPASHVFDVKSEGYDPKCMLCKCQTTPDLGQQFVCHVKKPNNTVVEIKQAELIEIAEHLTAAKEYHANIIKAISETKLILEANGISRELDIDFITGGPGTGKSVVIRELAAMEDSIIVPFSNLRAEYTNADMLRAPQRTFNVMTPYHALAAPATDVLIVDEATAVPWQLLYGLLVKSGPKHLILVGDKNQTKLNSQGEGLDILSNLEWDKIRTHEMIWNYRLDQWRVKFLNNKYGYKMRTRRLDACVPIVLSITDYKTKLNLSRELVFSHSSSEGTFGYISSQNHSIRTSQGMTFDNVAVSYSTADVSVANTHGMLCVAISRARYNTVFVVHTTDDSHVQALKDVLCVGSESITDTSVLETGSTITTNSR---EYGTVFHMCIARDIIIREITDIYLPLKRKDGKFMLPLQGIVLASSRHDFMRFTPIPEC-----VVQTHTPVMSSY--YNTDTVVESELRQNKLRLGKDAYKLGRLIPSGAVQTPCLNYAAPF----LGPKCSKIVIRWEGIFDKTKAGKLLLRKDKKYRVAPGMANHY-NNSPEETLIAAQ-RIAGTDKKPALTGESKAFCIRVAEKAFETHFSKITAEDWTEYNTIFKKAFADIKSRNYFSRANKENKFKKWVLKFHNKDQVKPIKNDNLDLSKGGQGILQTPAAVNLEFVTWMRVLNKMFFDAKQSHFHYDNLTPTQTFRRELTKSIANMPNSAQIAIVDARSFDSQQSQVTLEIERQFLKILGAKMDVLEKYYDFRAPMPYSCFGKFGYTSGEKGSGFPDTLLGNTILQTCLATYALEGKGPMCVASKGDDHLRIQSGIKVNESKLKEIKLYTNIVLDISIGQGGEFCGDTITPIGAFPSINRAAVKTIAMRAKNYEEFAEKQQSLRDKIKEYQDCGIEECVAYTSRAENVNTNNTWASLAFVNSMSHINKAQWLGITRFHKARFYLPTATG---
>Bemisia_tabaci_benylike_virus_2_Benyviridae
LGLIEAEQMIEECKRLHTAELARSHAQSSFAADVRSVPKVDIRLSDAEKLALKSYLGFAVMSNNKHISTSDHKFLQVSRELLRRTLRSMFPENTDVASVLHVGCTMYEVKTWRANVGHDFLLGMHEDKDIGRIYDALVAEVGKVMGLKKSRSVN------SSAVVRTVKYSGIQDLLRFLNAAYAVPT------RQYGTLMFEDSLYDIDEETFLDYFRTTGATTGYATIFIPDEFLTDRPLRSEIYDLEEYYLRDNYLKVRINWKGGFDAGYNHKWRCWRKWISTRRISGSDFCVDWTVHERIGEMYLLRFYRSSGTSDIVYTLQLPIDKVVVLVADIQSAWSPTRKTLG---MTYFPVLAKNWYQLYNWAMAEPIESLDFSVMLTTLNRVRGGLSLNSNVLVEAMKIQDTEAVKIALACLMEVFKNKGVLADINNVKENISYKTNLEILMRTCTAGLAIPAIFLLKWLFDANPAYVFVKELVKPKVTTVRAKSGPTTAILFSAPASHVFDVKTEQYDPKCMLCKCQTTPDLGQQFICHVKKPDATVIEIKQAELIEIAEHLTAAKDYHANILKAISETKLILEANGVSREMDIDFITGGPGTGKSVVIRELAATEDTIIVPFANLRTEYTNAEMLRAAPRTFNVMTPYHALAAPATDVLILDEATAIPWQLLYALIIKSGPKHLILVGDKNQTKLNSQGEGLDILSNLEWSKIRTHEMIWNYRLDQWRVKFLNSKYGYKMRTRRLDSCVPTVLSIENYKEQVKLSRELVFSHSSSEGTFGYISSQNHSVRTSQGMTFDNIAVSYSMADVAVASTHGMLCVAVSRARYNTVFVVHTTEDEHVQALKDVLCVGSQSIQDTSELETGSTITTNSR---EFENVFHMCIARDLILKEITEVYLPLKKRDGKFLLPIQGIVLAFSKHDQIRFFKIPEY-----IVQTHTPVMSSY--YNSDENSDKEISQNKLRLGKDAYKLGKLIPSGAAQTPCLNYAAPF----LGPKAVKIVIHWEGIFDKTKSGKLIRRKSQKYRIAPGMANHY-NNSPEETLIAAQ-RIAGSTTKPALTGESKAFCKRVAENAFNTHFSKVTAEDWTNYNTIFKKAFADIKSRNYFGRADKENMFKKWVLKFHNKDQVKPIKNDKLDLAKGGQGILQTPAAVNLEFVTWMRVLNKLFFDSKQSHFHYDNLVPTQTFRRELSKSIAVMPKSAQIAIVDARSFDSQQSQVTLEIERQFLKLLGAKMEVLEKYYEFRKPMPYSCFGRFGHTNGEKGSGFPDTLLGNTILQTCLATYALEGKGPMCVASKGDDHLRVQSGLKVNEKKLKEIKTYTHIVLDITIGQGGEFCGDTITPIGAFPSINRAAVKTVAMRAKTYEEFAEKQQSLRDKIKEYQDCGIEECVAYTSLAENVNQNNTWASLAFINSMGHINKAQWTQTTRFLKARFYLPTAMG---
>Bemisia_tabaci_benylike_virus_3_Benyviridae
MEMIEAEQMIEECKRLHTADLARAQAQSSFISDVRSVPKVNVRLSDSEKLALKSYLGFAVMSNNKEMSTSDHKFLQVSRELIRRSLRGFFPEQTDVASVLHVGCTIYEVRQWKPNVGHDFLLGLYEDRDVGRIFDALVSEVGKIVGIKKARGMA------REVVNRTINYQGMNDLLRFLNAAYSVPN------RTYGTLMFEDSLYDMSDEQFLKYFRDSGATTGFATIFIPDQFLVNEAITSEIYTLNEYYIRKHYLKVRLIWKGGFDVGYNHKWNSWRRWITTRRISAEDFCIDWTVHERIGEMYLLRFYRSSGSSDITYSMQLPADKTTVMVADVQSAWSPVTKTLG---MEYFPVLAKNWYQLYNWAMAEPADSLDFSVMLTTLNRIRGGLSLNSNVLVEAMRIQDTEAVKVALACLLEVLRIKGVIGDINNVKENIAYKTNIEMLLRSCTAGLIVPAAFLLKWMFDANPAYVFVKETTPPNIVTVRAKRGTMSPILESSIASHVFEVKSETFDTACSMCKYQGDVNEGQQFVCHTKKKKPVLIEVSSSEMVDIVAFLTSAQEHHLPITKAIKATKRILESNGISREVEVDFITGGPGTGKSVVIRELAAMEDHVVVPFDALRQEYYNAKMLRAPDRTFTATTPFHALAAGASDVLIVDEATAVSWQLIYALLIKHGPKHLILVGDKSQTKLNAQGEGLDILSNLNWETIPTHEMIWNYRLDAWRVKFLNKTYGYSMRTRRLDDIPPTVMTIEQYKEAVSLVRELVFSHSSSEGTFGYVSNENHSVRTAQGMTYDNVAVSYSLADTNVASAHGMLCVAISRARYKTVFVVHTASDEHITLLKQKLCIDTEEIEDETPATETVVFPDNIS---EYKTIFHTCLSKDKVISELSKIYLKLPKRDGKYLLPTAGVVLAYDEHFSIKEHTVSKY-----IVQMHTPVMSSY--KVADDQEEKELRVSKLRLGKDAYKLGRLLPSGAYPGPCLNNVAPF----LGPKHVRIVLNWDGIFNRTKANKLIRYRQQSYRVAPGMANHY-NNSPEETLIAAQ-RLANPETKPALTGEAKSFAKKVAEHAFKTHFEAAKTEDWCEYNTILSKAFSDIVARNYYNRSISEVPFSRKILKFHNKDQIKPIKNDSLDLTKGGQGILQTPANVNLEFVAWMRIMNKMFFNAKQPHFHYDNLIPTEIFRRDLSRAIAKMPKSASIAIVDAKSFDSQQSQVTLEIERQFMGLLGAKMPILEKYYDVRGPMPFRAFGVFGKTMGEKGSGFPDTLIGNTILQTCISTYVLKGIGPMCVAAKGDDHLRIQSGLSVDEAALKEVKLFTNMVLDITIGVGGEFCGDTITPIGAFPSINRAAIKTVAMRSKSYQDFAEKQQSLRDKIKEYQHCGLEETVAYASVAEQVSLNRTWASLAFINSMAHINENQWKAITRFKKMKYYLPTAKG---
>Bemisia_tabaci_benylike_virus_4_Benyviridae
MEKADAADMVNECKRINTAELAKAYAQEAFSNDISSISRVNIRLTEPECRQLKNYVGFPVMSNNKKMSTSDHKMLQASRELIRNSMRSRFPHNVDMSKVLHIGCTFHEYSVWKPNVSHDFLFNLTEDRDVGRVFDDLVAVVGRELRNRKLPGIK------TKEKPQIVTHTGVSDVVNTLNSCLGIPTK-----SNYNSLMYEDCLYNVTEEQILSDFSRSGATTAWATIFLPDVFITNRCLSSGFYRYEEYYIKKHFCRVRITWKGGYDSGYDHKWHDWSKWITTRRIRGDSFCVDWSIIDRIGEMYLLRLHKSTGTDDINFCMDLPKEKVTVMVADVSTAWSPTRKTLG---MEYFPVLAMDWYKLYNWAMAEPIESLDFSVVLTTLNRIRGGLSLNSNVLVEPMHIQDTEAVKLALACLLEVVKMKGVLSDIENVKENAGYHTNLKKLLNYCTAGVIVPAVYLLKWLFDANPNYVFVKETVEPKTETVKGKKSDLSKLLESAVIKTTVIQDKKQSNNNCFVCNLQDSNAVGQEFICKNPLINNVNIGFKSSEMSDLTNFLTISKSQHETICAGLSKMRSFFEKLGVEYNVEINSLSGGPGTGKSVVIREIANIENAIIVPYMNLMSEYRNCELLSGERKDFECKTMFCGATLSQTDVLIFDEMTGVREDLIRSLAIFLGAKAIWLVGDNQQTKLNPAGEGVDPTSSWDWENIQQHEMVWNFRLDAWRVKYLNKTFGYSMRTVREDALPPVFITRTDYNAMCGEKKEMVFSHQSGSEVFGVESTINLSVRSNQGQTCTRAAVSYMMADVSTADVHGMLCVAISRSRRQTYFIVHDLEEPHVKELKDRLYVSTTDAGDEEYVDGTILLTPAQN---EFKPYFHFC-IMAEAIKLLSATYNPLPVKDGKRLLPIQGKVLAKIETFALRKSDPVTY-----EMTKHCKPMGSY--VALTPELNVDPIVHAPRLGKDAYKLAGFLPSGAMLKPCVNNVAPS----KGPEHAAVSINWEGIWDRTKAGTIKRRPIQKYRIMPGLANHY-NNSPEETLIAAQ-RLGRPEPKPSMTKEAIDFARTVANHAFDTHFTALTQFDWQEANAIIERGMRDAHARNYYNRATAENPFQKFILRLHNKDQIKPIKNDELNLEKGGQGILQTPSKINLEFVCWMRVMNYLFYKSKRKHFFYDNLIPTSQFRKELTEGINSLPNCVSVAIADAKSFDSQQSPLTLEIERQFMLRLGAHMPSLNEYYKIREPMEFRAYGYFGKTKGEKGSGFPDTLLGNTILQTCLSTYVFEGVGPMIVAAKGDDHLRIQCGVKLNEEKKKKLKTMTNIQIVASVGIGGEFCGDTITRKGAFPSIKRATIKALAMRAKDYNQFTEKQESLRDKIHEYQVCGLEETVAYAAQAEGITVNYVQACLAFLNSYAHISKAQWKSATQYAKKRYFLPGVIG---
>Bemisia_tabaci_benylike_virus_5_Benyviridae
LDLIEAEQMIEECKRLHTADLAKSQAQISFTADLRSTPKVNIKLSDSEKAAVKSYLGFAVMSNNKEFSTSDHKFLQVSRELIRRTMRGFFPEGHSAVMVLHIGCTMYEYKMWRSNEGHEFLLGMYQDKDVGRIHDVAVAEVAKILNIKKRRGIK------NEAAMRTISHLGIDDILNTINASHSIPQ------SKYSTLIFEDSLYDISEEQILDYFEQTGAVTGFATLFIPDVFVTDTTLSSDIYDYEEYYLKRNYCRSRVTWKGGYDAGYDHKWHCWRKWISTRRIVGNNYSIDWSVHERIGEMYILRFYRSTGKDNIVFKMQLPAEKTTVMVADVQSAWNPVTKRLG---LKYFPILAKNWYQLYNWAMAEPPESLDFSIMLTTLNRIRGGLSLNSNVLVEAMRIQDTEAVKVALACLLEVLRVKGVICDINNVKENISYDTNIKLLLKSCTAGLIVPAAYLLKWMFDANPSYVFVMESVMPKVSVARGKKSRVTPILNSVRVDHIYRLDPESYDKSCFLCNCQTSPDEGQQFVCHTKEKKSLKIVVTESQIVEIMETLTSAEEYHISIPGWIKETLRYLEANGMTIETEIDFITGGPGTGKTVVIKEIANAEDVICVPFNALRNEYNNSTMLRGAEKTFVVKTPYHMLGVTSCDVLIVDEATAVSWTLVYAMLLRARPKRLFLVGDKNQTKLNTQGEGKDILSNLDWETIPKHEMIWNFRLDPWRVKYLNMKFGYFMRTRRQDHMPPEIITADEYSRLRTLNRELVFTHESSKSTFGYVSSENHSVRTSQGHTYDNVAVAYNMSDTKVATVHGMLCVAISRARFKTYFVVQNADDPHIVDLKKMLCINDQEITDTSMAPSCVTMSDSVS---DYSSIFHMCLLKSTVTRMLGEYYFPLRKRDGKFLLPLDYRVLAKTEFHKIVPIEKPKY-----SATTHVPIMSSY--KAADTVLQNDMRLEKFRAGKDAYRLGKLIPSGALLTPCINYAAPS----LGPSSTRIVINWEGIFNRTKANKLVRRRQQPYRIAPGMANHY-NNSPEETLVAAQ-RLSSDKPKPRLCSESESFAARVAQHAFDTHFKALRHDDWLEYNAMLDKGLKDIKSRNYYGRAKAECNFKRFVLKFHNKDQIKPIKNNELDISKGGQGILQTPADVNLEFVLWMRMLNKIFFDSKLPHLHYDNLIPTEQFRRELTMNISKMPISANIAIVDAKQFDSQQSEVTLEIERKFLKLLGAHLPVLDKYYNCRGKSNFRAFGLFGQTNGEKGSGFPDTLLGNTILQTCMSTYVLSGIGPMCVAAKGDDHLRIQSGISVNKERLKELKTYTNMELKIDIGTGGEFCGDTITPVGAFPSINRAAVKTVAMRAINYSQFCEKQQALRDKIEEYKRCGLRETIVFGAKAEKVSINQTETALAFINSMAHINKQQWLQITRFYKKRFFLPTASG---
>Bemisia_tabaci_benylike_virus_6_Benyviridae
---MDVQTILDTSKSVNASILGSAEASSIFRNSLKNSYKVQVALKDSDKAKIKEVVTFPLVFLDEYSVTNDHAVLAALRGLARDVMENEFHISHTFERTLMVGSAMREIKKYNSNPYIHYYIHGSEGKDYDRIVRPALLAISRTLKTKALKADRRIFLERCKPRPVLKRYQHIQQVIDDYINLHKMPDNIHLKPVEANTLVFEDTIYNYDAHSLVSLFVETGANIAYGYGLFPMELLYPDMAPNNIYNYASFA----NGFSSVTFTGGYSNGYIHKTKHWATILSSPIISSNGIDLLIEIVSRMGPMMVFKIIKMKSNMTAVRTIGLTENEAYVKVLDVWESVDRSTGKV-IRPLKYFSVRESEYSDTLNYLIALDPKSLTLTNAITYVRRKKGGVSLVNKELVAPWHLQSKDVHKFALAVLLRAKTLHEKSTLIMSNIDVTGVKEKFLSFLRTAINGIMWPISMIMSWILSENLTDELVLYPSMETYQEASVIR-SLTELTADNE--------NEDQLKTCPICNELHGKLGAQKIKCQHVTSSKVTLSLTDEQIATLKTSLLDNDNDPTGLKNVKERAGKKVPPAGFSHDVTMRYIKGGPGCGKSHIIRSLATQKDLILAPFTKLKADYENIR-MDGDTYDLTFKTTHRAMEVTGCKRIFVDEFTSMPYEYLACIAYNNGAEEVILVGDDKQTKVQEPDEGMYIGNHINLSALCTHTLLVNFRNPADTVALLNKNYGYQMEAFSKETKSIHVISRNQLPKGIKTSKSMAFSHASAGINIGD---EKMTVRANQGGSASTVILYVSNIDGNIIGAPDLQIVSLSRHTDKLYIVSDF-------------------------SSPASSFTSSL-GLN----------------------------------------------------------ADFYENMQTYLTFTTEEYTEVPFVDPCVDLVLPKYQPPSDSYLLGSTLLPGFATDPDYTSMNHLESQVSGSKFSSGVLGEDFLTNVNQRGHPTKTTRAFHSAGSGVGLHYDKFKPMQTLAVMEARYLNFVPKYPFGYDQITLARDIVNLWFSEHMSVNSAFDTVEIQTTLSNFLRSVKEKKYPQRYRGLDNPEARLVRFHLKDIFKPKGNSVFDLFKVGQGISAWDTDVCAMFCGMFRILGKHMIACEKPHVLTDSYTSETDFIQKVTDQFSSLPSVALNGVTDGEMFDAQQNEFTQEIEKQFWLKLGVAENFLDMYYSFRKKYVMQAKGVRGRAGYQKTSGEPGTLVNNGIVSKVLSNFIIRGEGPVGIVYKGDDFNKRQCNLAVNEENKKIIESVCPLKLKVNISEGSEFCGLIVSDGYVFPSITRKLNKIMAHRFRDYQHFCEYQASLRDFTKKIEKLDTQKVIALNAKVCGMSHRFVSMQYDSVISFSHINKDQFEEVFLKKFEDDSIPVYDDFGL
>Burdock_mottle_virus_Benyviridae
MAFMTAASMIDAAKAVEGANVAHAEMVKSFQSEVESSVVVTGSLTPLQKKKIERELGFIPIYRQDHRAPRNHPELAALREVLRQEYNATNKLVNTKLKTLVVGAASREVVRYSSNPMVHYYFADKDSKDLVRTTLDLLENNLAAKYKNMESAERELMNRKGWFSPATEKTIELHMLAAEVAERKQIPGHFHFSR-PFTQLVCEDVGYNFSSFDWLKLFSDTDAQVAVGYMALPYELIFDHFPPSDYYNYWELMRKGFKVVAHMT--DVQGSGYSHDKEHWSTLLRHTVLSDPQFAIEVDLTGRYGCLNTFRLTRITGKKYVSRTLELRPEERYVQVLDLINVVNNVRQLGEKEPLVYFPVFKREVDTTVTYCFSIAEKSLTIQNVANFIRHQVSGVSLVNKELISAWRLPQDLIPSFSYAIFYFVQNLRGEIDKNLKSLMDFSWADRLRQNIKGFIHELVDPIAFLWNWLFDTKLVDKIFKETTDLMYQVDSVCL-----AQTDDEFVSLFTDYSRGSTKMCRICDRLKGKLGAQILDCHHKIESDFEFAMSQEEVDDFRNDIKRESTMQGKYADLLAEVHKLLPKQAFTTTARVEYIKGGPGTGKSYIIRALADPSDLVVAPFLKLRSDYQNQV-VDGKTVNWDFQTQHAALK-CGREVIFVDEFTAYDWRLLAVLVHRSQAHTIYLVGDEQQTGIQERGEGIYIPNKIDLTKISTHVPFKNFRNPRLDVKVLNYLFASRMLPTSSVDAGYAFDDLSNFQTKVSSVKVIHYSDESGANLMTEYVTSKTTVRANQGSTHDSVVLPITAADGRLVESDELNLVALSRHKKSLTILTDQKVTAVGGKLRELVKCAMTVYDEVEVSEKVEVEVL---DITLPVYRANNCLLGKSLEDLHKTCWLWADCIMFAKALQVDGHFVVYSDARVTDCLAGQTFQSFMDYATQFVPNMMGDVPFAISEIHHPTVSERNLVPEFDAVMMIKEFLENGADEYSTNYLNEEFSNSVGHKFVSGILNPDIISPLNMRGHPVSDSVDTHVMSVAPSLMYFGRNRWQELQVQQARYLYSRVTRSSSATQDRVARIVAQLFVKDCLSPNETFQPGNLARIMNQAMHDMVKRNYQGQMEEEFTKNSRIYRFQLKDIEKPLKDPSTDLAKAGQGILAWSKEAHVKFMIAFRVLNDLMLKSVNPNVVYDNAMSEDEFVEKINVAMAAVPDVAINGVIDAAACDSGQGPFTQLIERYIYAALGISDFFLDWYFSFRERYVMQSKYVRANMQFIKTSGEPGTLLGNTVLMGALLNAMLRGEGPMAMAIKGDDGFKRQANLKINSDIVKAISAQTVLEFKLDLDVPITFCGYVLVQGKLMPSISRKIIKIAGHRFKTYQHFVEYQESLRDWISKIPRIGNAAFLECNAQLVGRSISDMQRMLDGIVSVSRIGREQFELFFPKKTFDLSPPPMTTQ--
>Chara_australis_virus
---------------------------------------------------------------------------------------------NCGTPPLHLGNQ--------------------------------------------------------------------------------IPSRRR---LQTYRGVLHDVGYSFSNNTWFNIFDTTGVQYIDGYIFCPYQLIFPDMPQDPTFDLQLVK-QPTHTVVRLTFQGDDGNGYVEDLEAWQSFFNTRIRTHPDYGLLLDIAERQGDYIIFSMSRIHTRASIPWTISVPTEKHYLRVLDVLGHGVDYQSGK-PGGRQYITILSSEWEQILLYLGRSNPDSVSYHLALTSAYRKAFAV-LEGNDDDRRWKCRPRDLISVTLTAFIYHQQTRLVLDNILGHQD-TTFVHTMNNFLSELFGSVVNFTVANFRALLGIEG--PLIDVPKQRYDYWQVYDH-----ISVHPP--------NEIEKISCTICQKLPATLEHQIIRCNHVEPTDYTFTLSMNEINDLKSRLLASLADAVGLHTVLTNALKALPSLPISHKARVHVFTGGPGVGKTRFAATLLTTEDLVVSPY-DISSAYTN--------SPATFMTQHKAVCQRTFRKVIVDEFQSMDMDLLTVILSKAQPQIVEFHGDPKQPNVLEQNEGRSIPHHISKQKFSTHEYGFSYRCTLSSILILNHVFGYNLCTNSNIINDIEFLPLDSRWFE-PDVPAISFDSQTVASLLGSTHNPKSSVRAITGATKTRLALVVRNQDLGLLQVDALAIVAISRHTEKLYIFYESSNVLAAIKARYRIDDIPVW--SPNLFPTSNVNTFKLYQLLHPTPGDGHWYLSTYAVNTFPDIWG-IEATLLSSLLNVGAHWSALPSIPAQYNIPARDEVEYLDLTTHFIKPAPESFTTTFTQTERPFFAESVGLRPYDAFRLAEDI------------IDVKSNLHCGEEYHSAKINIPHIQPLNKMKRPLQDTIDRYRYIHSQGIDFMASSPAQELRTANDRYISSI-SLPLTSASRQLAHRIADNFIRKYMEPL-TEDSHEESETLHEALADALRKHYPSRTRDFSVFDFKRINFFMKEIFKVSRSHITDPTKAGQGISAWDPTVVGLFHVLMRIMSRRFSRSLRPNAVFNNRLTQLQLVNKIRQAMTTVHSSAIGGYVDGTQFDSCQNKFTQEIEKKILSFLGMPDEAIHNYYLVRNDYTLSSQTFSAKIDSAKTSGEPGTLLLNTILMMCVTAWLLRSKTTSTVIVGGDDCFMLGVGLHLDTEALSDVGKYTKMKLKCQIGGRISFCGMSYNNNNFYLDLERRYKKLIGTTYRDYTHFAEVQNSIRDFLLDIKQYGISQTIAANISVYTRQFEYLLNVFHAIESLAHLNATQFHTHFQPFSLSRSLPDX-----
>Charavirus_Canada
MDALPVAAHLAAAAEFNATSYLATTAAKASTQAYDQSLVIPFSLDPRIKAAVASQFGTTLRFCAAAVPLSGHTFHSVFRFAVRARFESKLSVQRETLPTLVIGSAFREVKDYGNNPYVSYWFYAGEPKDTDRIIRPMLQSIASKANSLARKASINLLGIQAFKDARYLRLSSSHDVLATFQQLCVLPIHYKQFIRRPFRGVLHDVGYSFDDRTWFKIFEATGITVANGYMFCPTRLLFPDMVDDPTYSLQIIP-SPTHDRVRLTFKGDDGNGYEEDYQSWRSYLTRRVMSTNDYALLLNIEERQGDYIIYSITKVTTRVTVPWIISVPNAQYYVKVFDVLSYYESVSSPA-TNPRNYISVLQSEWDQILLYIGRSNPDSVTFHLALTSAYRKAFAI-LESHDEEKRWKVNPSRLNSVVLCALLYHTHTRHNLDMSLAQSH-TTDYMTLLNLVLERLNIVRNTFSNAIAQILGAKL--PLVIHPDMEQSFYNEYDA-----IPIFPS--------STTDKISCTVCKSLPATQLGQVIRCQPSEDSTWEFNLSVSELSDLSSRLLTHSADTVGLHTVLTNARSALPKLPISYKVKVLVFVGGPGVGKTRFASTLRTSEDLVVSPY-DLSSAYKN--------SPATFLTHHKALTQTVFKKVIIDEFQSMDLDLLTVILSKAQPQILELHGDPKQPNILEQGEGRSIVHHVGKKSFTTHEYGLSYRCTLSSICVLNNVFGYNLTTNSDITNDIELVPFSATWFE-PTVPAISFNADTVAQMLGTTKNPKSSVRSATGSTHKELALVIRNEDVGLLQVDSLAIVAISRHTDKLYLIYETTNVRASIEARYCLDKIPTWVCSRNLVPSTDTIS-NLHDLLYPTPGDGNCYLRNTIKSVFASMWG-QDLQLVSQLFNIGNHYAHL---ESQFNVPAIDESGYLDLTTHFLKPADESFKEVSTPDERPFFSEGVGLRPFDGFRLIEDV------------VSVRSNLQVGEQYGSAKVNVPHIQPLNKSNRPLQDEIVRHRYMHSQGIDFLSSCPAQELRTAHSRYVSSK-GIKLSSAGRQLAARISNNFIRNYMNPI-GDDPQEESETLNEALTDALRKHYPDRTRDFSTFDYKRINFFMKEIFKVSRSDNTDPNKAGQGISAWDPTVVSLFHSLMRIMGRRFARSLKSNAVFNNRLTQVELMEKVKLAMSTVHPCAIGGYMDGTQFDSCQNAFTQEIERNIMKKLGMPEDALEAYYLVRNDYLLSSQTLSAIIDSAKTSGEPGTLLFNTILMMCLTSWLLKAKTTQTVIVGGDDCFIYGVGLSLDQAELSNVGKHTKMKLKCQVGGKISFCGMSYSNGKFFLDLERRYKKLVGTTYRDYNHFAEVQNAVRDFILDVKQEGISETIRANISVHSRQFDYFLDVFHAIESIAHLNASQFHTHFRPITISRTEPRX-----
>Charavirus_Namtso
MDSLPVATHLANAAEFNASSYLAGIAAKASTQAYDNSLVVPFALDPKIKSAVASQFNVSLRFCAATPPLSGHIFHSVFRHAVRARFEQKRSVVRESLPTLVIGSAFREVQDYSSNPNISYWFYANEPKDTDRIVRPMLQAIASKANDLARKSSVALLASLAVKESRTVRLTNAREAMRAYQQLCALPVFFHKFVRTPYRAVLHDVGYSFNDETWFKIFETTGVTVATGYMFCPTRLVFPDMVEDPTYSLELIP-KPVHTVARLTFRGDDGNGYQEDYEAWKSYLTRRVMPKTDYCLLLDIEERQGDYIIYNVSRVSVRVQVPWSIEVPKSQHFLRVFDILHYYECLSDPT-EPQRRYISVLESEWYEITLYIERTNPDSRCFHLALTSAYRKAFAI-LESNDESKRWQLNPARLCSVVLCAILSSKSRQLVIESLMSEKP-KDSFLQLLNYVSTFFNTSLTFSYQSIQCLLGTGI--ELVTHPAMSVSKFNSWDY-----LLVHPP--------SVVDSISCAVCKSLPATLDGQVIQCKTSDDSTWEFILSMEDIQALNGRLLSTPAETVGLHTVLTNAKKALPILPISYKAQVLVFLGGPGVGKTRFAASHRATDTLVVSPY-DLSSAYKA--------SPAKFLTQHKAVTTTVYHRVIVDEFQSMDLDLLTVILDKAKPSVLELHGDPKQPNILEQGEGKSIVNHVAKKTFTTHEYRLSYRCTLSSILILNNLFDYNLVTNSSTVDDIEFVPFDSTWFE-PTVPAISFNANTVASLLGTTPNPKFSVRSATGSTHKKLALVLTNDDAGLMNVDSLAIVAISRHTHKLYVVYESDNLKAQFQTRFQLDKLQDQ------ILPDGTIQRSLLKVHYPTTSDGNCYINEMLKGV-ESLWG-TEATALSDLLNVGNHFVSLPDEQNHFNVPALDEQAYLDLTTHYIKPADESFKVAEEETERPFFAESIGLRPYDGFRLAEDI------------ISVHSNLVSGEEFGSAKINIPNIQPLNKNRRPMDDEIARYRYMHSQGIDFLANSPAQELRTAHSRYITSK-GIKLNASSRQLASRIAKNFITKYMVPL-SDDSHEESETLNEALSDALRKHYPDRIRDFSTFDPHRINFFMKEIFKVSRSHITDDTKAGQGISAWDPTVVSLFHTLMRIMSRRFSRSLKTNAVFNNRLTQLQLISKVQSAMSTIHHSAIGGYMDGTQFDSCQNAFTQEIERNILSRLGMPTEAIEAYYSIRNNYLLSSSTFSALIDAAKTSGEPGTLLLNTILMMCLTAWLLRTKTVHSVIIGGDDCFIYGIGLSLDEDRLSDVGNYTKMKLKCQVGGRISFCGMSYNNGRFYLDLERRYKKVVGTTYRDYTHFAEVQNAIRDFLLDVKRDGISSTIHANISVYQRQFEFQLEVFLALESLAHLNKTQFIEHFKPISISRTYPFX-----
>Dactylorhiza_hatagirea_benylike_virus_Benyviridae
LRSLEPTAMIKAAASVGAPTIASNEASALFREQLSSMVKVETVLTSDDQDIINRER-SHVRYLQNHNVTNDHPLMAAYREIIRNDFDHMFNVRKTRLRTLILGASSREIRLYNNNKNVFFQIALREGKDMNRFVTDCLSDLKESKAKKLHKKRA----SEQVLKRATDDVVTVKYMIEEWKHSKKLPDRFMLWDNNFDIIIFQDVGYNYDETEWLRIFASTGASSGYGYMCLPWELIEPNLIPSNGYMF-----KTDGVKSKLAY-YGYANGYVHDTNAWSTLMKSLVMRGRSFSIVVEFVARIGPMTCVRLVKSNIDEIHVRNLEVPEFLRTVQVLDIVESFDYGKQKLDLNNLKYFPVKASEFHDVVNYALDVAKESINFNTILLYIRRRCSGISLVTKDIAKSWTAPRHKLPAFALVVYLYTNHMIGDFGNLQAKHH-MSMPSKFRLFLRRVETKIIEMFKNYYQYFLDQDLFHVLVKDVNKSFWQEGRVKA-----VYNEPNPEDLLD-EEEQFDDECAICVILKNVCGDQVFTCDRSLQEIYDFGLNDEELTKMKATLSDTAKDNPGIKSIKEVALARVPPSNFSHMATLYYISGPPGTGKSYIIRALATRDDLVITPFARLKQDYTNFVHITKVKTSLRCYTQHAAFTALNHPRIFVDEYTAMPYEFLAVIVNNCAAEEVFLVGDHRQVHLINEVEGVSISSKVDLGSLRSHELVRNYRNPKDAVFVLNTIYMYNMVNMKD--EGFKFDTTLNYNLY-EEYTPLFFRYSTAERFGVDSDTQKVTVRSNQGATYSKVKLIITENDKDVFNIPSMAIVALSRHTDECVVLSDGTAVSNSFMLISCLK-----NREDRKVKTKRTVVNKQSDIDQKLPNENICLSNNKIEDVWQSMWSEMEKFCYLNNLTVVGHFY--TLKRDLSHLPRNEIEGFKTMARLFSEPIYLTSILVEDKLKDDNEYVPIENTSFDAFMLFEDM---ATIDNNFQLANQEALGYLGREFGNGVINLTTFDNMNQKFKSLNRTESAWSLNVAPGVTYFKSHLTQSLYCLQMRYLTRAFISTHNIQSIEKAREIAELFFYEHMELNDIFNEQDLYETILESEKAMEEKHYDKQADFE-VSGDTAVRFSMKDIFKPFKTT-IDLFKPGQGISAWSKNLQTIFQTSFRIINKHFINCLSPHVVFDNGIDEYALMLRVNALLKLLPDIAVNGVIDATACDSGQNKFTQMIERVILEKLGVNDYFLDWYYSHREEYLLKGYNVTATINDIKTSGEPATLLNNTILMACLMNYLIRGDGPSVIVIKGDDGLKRQLNLRCNDDVLPVLRNYLKMDFKIDINVPITFCGYFLSGSNLVPDIVRKCFKIAGHRFRDYEHFTEYQQSLRDWVLTVNKMDTAYVCGVTASSYKLGYEFVSSLFESIVSLTHINERQFRTTFKYKRFNWIEDYEHSKDL
>Diabrotica_undecimpunctata_virus_2
---MDTQTVLDTALAANATSLGAPEAASIFKQQLKSAVKVSVNLLPGQKAAIQKMVDYPLVFVGGKTVTNDHPVLVACRDITRNIFEQDFQILNTSERTLIVGASAREIRQYNSNPHIHYYVHGRESKDYDRIIRPALQDLCKLLKKKASKTNFTVFLESTKARPVVKRYWKMEEVLRDYQTSHKLPETIHLEYVEANTLVFEDSFYNFSADDYVKIFLETGAQIAYGYGLLPWELLFPDMPSNHMYTV-----RQEGSKTTLVFRQGFCNGYSHDTDSWKTLLRSPILTECYISLAVEITARVGPMAIFKIFRVSNPETIVRNLELPDRQQYVRVLDVRASIDRRTGRT-SKPLNYFSVNENEYLDVYNYVISLDKKSVSFQNIVAYIRRRMGGMSLITRELVEPWFLEKRRVQDLALTVLLEVKVRTEDRELAIENINVGSISEKFLNALRLIGRTAFFPIALLMDWIYSGHLVDKLVLYPDNSSYQLASV---KIPELYLDNP--------YEGDIPNCSVCLDLLGKLGKQEVRCDCKDISITELSLSDDELKALKTSLIDTDEDAPGLASVKKRCLTNLPVCGFKRKVKVHYIRAGPGCGKSYLIRVLAEPRDLVLAPFTKLKADYEDLIDENGERYDLVFKTTHRAMETRGCKRIFVDEFTSMPYEYLACIAEMNGAEEVYLVGDELQTKVQEPTEGIYIGNRIDLSKVSTHELLVNFRNPQDTVALLNKVFNYKMRANSNIEKSIEIVQANDFTMP-SAARVMCFTKASSQLYTES---DKNTVRSNQGGTTKTAVLYVTHADGTLPSIEELQIVALSRHTEKLYIVVDG-------------------------CEQAKILQAKI-DLS----------------------------------------------------------PEFYDHMQTWLQFPREDTIEIVREDKVVELVTKPVQPPRDMYLMASTFLPSAAFDDQTTSLNHLTSALVPEEFNSGKFDLDLIAPVNRRRHPMNTTMVYYSASSGIGNHFSSRSPIQTLQVLQARYLNKVRTFKKDRDSELLAAKIVNLWFDEHVNLSSLMDDAEISAVIQGFIAHVTQKSYQNSNGGLDNNDGRVIRFNLKGIFKPKFGE-PDVMKAGQGISAWSTDACAMFCSVFRILNKLSLKSEKPHVVTDAYKTEPEFIALVKTEMDKIPAVALNATTDGIQFDANQNWWTQLIEKLYWTKLGVSSDFIDHYYSFRNNYAIISPVAMGFAKTQKTSGEPGTLPNNGIVSKCISNFIVRGDGPMQIVYKGDDFNKRQCNLRKDEENLLRVNAVCDLGLRVSIGRNSEFCGLTFCEGNLFPSIPRKINKVLAHRFRDYGHFCEYQISLRDWINQITKYGEMEVICCNAAQYQTSSDEMTACLDIIKSISHLNKEQFFEQFLRREEQGVIPTVS-KFG
>Entomophthora_benyvirus_E_Benyviridae
VEIADAAEMISECRRINTAELAKAHAQESFANDVSSIPRVNIRLSETECRQIKTYVGFPVMSNNKRMSTSDHKMLQASRELIRSSLRSKFPHNTDMASVLHIGSTFHEFNVWKPNISHDFLFSLCEDRDVGRVYDDFVHTLGRELRLRKMPSIR------NKEKPQVITHDGVSDVVHTLNACLGIPN------TQYNSLMYEDCLYNVTEEQILNDFDKTGATTAWATLFLPDVFITNQCLSSAFYRYEEYYIKRHFCRVRITWKGGYDSGYDHKWHDWSKWVTTRRIRGKEFCIDWSIVDRIGEMYLLRLHKSSGTDNISFSMELPKEKTTVLVADIASAWSETRKVLG---LTYFPVLAVDWYKLYNWAMAEPIESLDFSVVLTTLNRIRGGLSLNSNVLVEAMHIQDTEAVKVALTCLLEVLKVRGVLTDIQNVKENTGYHTNLTMILKYSTAGLIVPAVYLLKWLFDANPNYVFVKETVAPVTQTIRGVRTKISKLFENCKIPTTIVQKKTFHKTACLICDLRNPDGVSQDFICKNPNVENVDIGFKTEDISTLTNMIRTVKSQHESIVCALGKMQKHFEAFGIEHLAAIHHLAGGPGTGKSVVIRELADYEQVVVVPFSNLVPDYKNVKLLDGRRRDFDVSTSFHAATRSQTDILIFDEITAMREDYVRALSIFLGAKTIWLVGDRNQTKLNSAGEGVDPTSKWQWDXIQEHEMIWNFRLDAWRVKYLNKTYGYNMRTTRTDIMPPLFITREQFNXLRNKTREMVFSHTSASDVYGVESSQNLSVRSSQGQTCKNAAVTYMLADLSTADVHGMLCVAVSRAKFQTXFIIYEQQEEHVAELKRRLCVDSEEQGDEEYVPTTXILGDYKP---DFKQFFHLC-TKTHAVSLLSEIYNPLPEREGKKIVAISRTCNIKTENFKFSKVEXSNY-----EIGKYASPFGSY--ATIDRNVNKDPIVHQPRLGKDAYRIAPFIPSGALLKPCINNAAPF----RGPEHATISXNWEGIWDRTKAGKIRRRPLXKYRIAPGMANHY-NNSPEETLIAAQ-RLGRPESKPLMSAEAKAFAVEIANHAFDMHFKELRVFDWEEANSILEXGMRDAKARNYFNRAKAETPFQRYILRLHNKDQIKPIKNDXLNLEKGGQGILQSPSQVNLEFVCWMRVMNYLFYRSKKAHFFYDNLIPTAQFRKELTTAIAAAPQXASIAIADAKSFDSQQSPLTLEIERQFMKRLGANMPSLEQYYQIRNPMEFRXFNLFGKTRGEKGSGFPDTLLGNTILQTCLSTYVFEGMGPMVVAAKGDDHLRIQAGVKLNEKRRDKLKAMTNITLIASVGRGGEFXGDTITRKGAFPSIKRAAIKAIAMRAKDYNQFTEKQQALRDKIKEYQVCGLEETVAYAADAENVQQNYMQACLAFINSYAHINQRQWKSITNYHKKRFFLPAAQT---
>Erysiphe_necator_associated_benylike_virus_1
---MSAGQIIETAKQASAEQLGQSRAGTQFASEVENSVKISTILTPNEAAQLSRELGFTPIFQNTKKVVHDHRVIYSLREVVREELFQSLAS-SSATETLFVGCSAFELKTLYDNPAYKFSLHGSEAKDVSRIVPSALASLSRKLKSKLNKADRALLAFAAEGSPLVARFRNVKSLISALHSGDFVP-------PEVSRIVSLDSSYNFSAVDYINLFVRTGAHEMLCVSILPYELVFEDCPPNELYSYREF-EKGGKVYSAIAFRNGYSDGYVHEKNNWATLLREKTIVGPDFSLNVEFVTRAGPMTLVRLTRSKSMAPVFRVLELPEHLKFVRYLDIVKSHSRCPKFSQ---LTYRSVREAYWWATVKYLLSLDPKSLNTTNAMSYVRRSMAGVSMAGVTHQEKWYMDSEDVVPMVLASVAFVEMAHGAVKEAHEGFLSKAKSYNWKLFLEKMTLGLAVPVANFVAWMTTKGLADKVLVTPSMERVTFSVPEESGQEKILLNIEEFAVKDETYLGANPACSFCSGLKDRLGSQLVSCGYRPDSTVEWSMSSEELAAFKNEMITASTDPTGLAKTLKEAIEAVPSTGFTWRGRLELVKAGPGCGKSYVARALYDD--MIYAPFSKLRADYMSQTREDGTMFDMLFKTTHKGLSGRGKAKIYVDEWTCMDWRAMVIALHNNGSKSVSLFGDRLQTCIQ-PGEGVFSGLKFQDSDVSNHELVVNFRNPRWIVGVLNKDYGYSMSAASKELGKPEILDLSKASSV-TDMKVINFSHAAAAHKVDQ---NSDTVRSNQGGTETDVGLVVTDADRNLVMNDQLFRVAISRHRRNLTIFVEEGTEMEAM-MRSKLHLDDDSGGADEASDSETLVGEELQDVV---------TLANKGAHVHEGM--SLTSFLEKKGFRV-------SEAFAAEKLVRYEERQVMEYGLVFCREDYKP---ADLVELPQDAVERPLQPASDAHAHADTFPAFSV--DNMSFLNENAARAMLNVPRTGDLAVDWLTQVNSRGHPVKRAMKGYALCIGEGLRFFGDNQFQSLQAVAHRYFRKRKVFRFNKQAEDLANRMADTFVSERQTPV-VVDVHKEADIVREWELVSLQRNYEKRRQGESEFDSMVIRHHLKDIFKPTKDLAINTLKPGQGISAWSSEANIKFGAVTRIINHRWLSSLKFDTTYNNKFSDAEIDEQLSAKRSLILPGSKTGVTDGADFDSMQNKFTQQIEKRHSHHLLVPKVLIDSYYQYRNDYRMVENGLFGRARSEKTSGEPGTLLYNSQLGGTVCNFSLRGIGQSTMEIQGDDAKKTQVGLKADAQALGSIANYSDFKLKVNIGKNQEFCGNVEIDGTLVPSVHRMFKKLSAQTFKSAKHFYEYKMAILDKIKRIERVGHQITVAASASAINVSYEEMDALYDSVKSFSHISYEQFMAK--PVHSTVGTPNLI----
>Fern_benyvirus_Benyviridae
MATVTAAHMQSTARAVEAVAIAAADASEGYRVEKASTYHIPMNMKPRDKRILEAVLGTKPIYDMRDRVNHDHTPMAAIRHLIRQEHNMALRLVGSELKTLVVSSSAREANEYGLCGNVHHYFADVDSKDMIRTTEIYLNEVVKQKRKNFKAHERKLYKGSLPGFSAVKRVVNYETLLHEVAVLRNLPGHFRCEIDHFTQLVIQDSGYNWSSFNWLELFKRTGALVARGYMCLPLELLFKDMPLNEMYKMRFWTGAFKIQFAAITYQ--TSNGYGHPVHCWDTLLRSPVIEHKSFALEVQIDVRIGPMVSYTISKTTRQVALYRDIALPENLQYLVVYDLPKMAQDIKANRSHKPYPTFTVNALEFYDVVNYGLSLAAASLKKEFIATYVKCKMSGVALVSAEISKKWLLSPYDFHRFVEAAYYYIIYLRTLSNDDIPSAAYVDWKTKLLKLLAGGLDLLVSPVRWLFSWMYSEKILENIVTVPAWSEFQKAVPKYLPNRRLETDVDLVEELGK-LYANTTGCGFCKVVLPQVGKQIIDCHCKQDSSHAFTVSLADLNALKEKMREEAKNAPGLAKTLTDAMEKIPTEGFSHKCRVEYIRGGAGTGKSRIIRTLAHPFDLVVAPFQKLRVDYKDQPGPDGELTTWDFHTQHMAMHKMERAKVFVDEFTALDYNLLAIILYRCAAEVVYLVGDTQQTGILEANEGVPIVSKIDFNTVSMHVPMGNFRCPQLDVKRINYNYGTCMFPMSSVVDGLRTGPLDALQEAVSGYTLIHFSHETANNLLARNCRDKTTVRANQGSTHKKVVLPICKTDKWLTSEPSLRLVAMSRHTEELLVLHEGFAKGNMERFMGPLLNLPPGAGVDSDQGHSGDADTELPDLL-IAHADPVCVTNKQFSTVHTACWTMVGAHTAASLLLLTACYTMYKVSHQSAGLGHYEAQPFVDYATQFVPKVYYP---VVQKLTPFEEFTLRMKPMFDVYKLLKVYLQSNLD-YDLPYLNHEMSNIIGSTFVSGELNMEIVCPTNQRRNVQLAETKFRALSTGAALVYSQKNQWQTLQTMQARYLMTKAGGFPAERQRKIAKTIAGLFVSECITPNRQIQPENLFAIANRGLKDMRTKNYEKQMDELFTKNARINRFEQKDIEKPLKDSRVDLGKAGQGILAWSKEAHVLFMLAFRAINDLLLNSLNPNVVYDNSLSETDFLAKVNSAMAQTPDCATNAVIDATACDSGQNGFTQLIEEEIYLALGINSDMLAWYFMFRRKYTILSRYVYAMAEWIKTSGEPGTLLGNTILIGAKQNAIVRGKGPFCLVCKGDDAFKRQAGQYINYELLGDIKASCPMDFKIDIDVPITFCGYALVGGRLYPNVARKLQKLSAHRFRDFEHFAEYQISLRDWLSKLPVETYNEFLCVNAKILGKNTEDIERMVMELQSFSHIGPQQFNSEFREVHVRFDVPTCDLSPE
>Goji_berry_chlorosis_virus
METMDPQGMIEQSASVNASVIATNEVSRLFRSNLESMISVRVKLDRREKQMVESYVGPYVRFLQEKVCSNDHRVLVALREVTRTIYSRCATPKTTALKTLCLGVSDREVREYWDNENVHFYYHGSEGKDTTRFAVEVMKNILKSKAKKKIGKDSRL------------KVRRVEDLIHTAEATGAVPDRF----GVYQQILAEDVGYNWTEKDWIDMFRKTNATVCWGYMCLPWELLFDTTLPSDLYKYCEW-RDGLTTHASMT--FSYSNGYTHPKNAWGTLLTKNVLRCEDFSLVPEIISRNGPMTVFCIRRVKSNEPIVRTMEIPDTLKCVEVLDVLACVNKS-----NKKLIYNLVRKNEFEEIYNYILSLDEKSVKLQNVITYIRRRTKGVSLVNAELVSPWCLDDSKIYTIAVTMLLFVQQQMTLSSNVFKNLGVGERRERWISALRV-------PISKLVDFLLAGHLDSKLVKNVDDKVFQVTKLKQWKFSTLERDCD-------TELTLDETCEVCAFIKPSIGDQDLRCISGDKT--RFGLDNAELGRFSEELGNTLNDSVGLKTVKEKARENLPRSGFTDEVKIVYVKGGPGSGKSRLIRNMTDDTDLIVAPFSKLRTDYGGR----------NFMTQHKALSAVGYRRIFVDEFTALPYEFLACIVHNCAAEIVYLVGDLSQTGIIEGVEGISICSKISFDNVAKHELAKNYRNPADTVALLNHFYGYDMVPVSK--FGMRFRHLDMWSPS-DKLTPLCFTRNSAVSLGLQTESEKMTVRANQGTTHDAVGLFVTAHDSNLTNVDCLNVVALSRHRDRCIIFNDDGESSLSA-----------------------------------VPVKNLCLTGFTVEDLWRNLLTHLDLLVCDLGVSVRNHFVAQSKEFDLENVGKKGKAKFDDLIQEFDISEPGFPVSVDTDLVLPDEIKPLEQTPSDAFLIKQHFINPG---APAQFTNEEASRFIGGSFSKGTLHTTILDQINMRGHPTDNRVKFFATPNGPGLYYFQKSQWQELQCLQGRYLGKTLAADFDINGERIAREIADLFVDEHMNLNSFVHQDEIDNTVLASMRSMRTKNYEKQVSLENGIGCNVVRFHMKDIFKPFKDK-VDTYKVGQGISAWSKEAQSLFQTGCRIINLVFARMLNNNVVYDNLIPEVDLLNKVNCLLGALPDVCCNGVIDATACDSGQNAFTQAIERRILVRMGVCPIFIEWYYRFRRTYLLTSHTATAKVDWIKTSGEPATLLCNTILMMALMNALLRGEGPCVLLGKGDDGLKRQANLTYNRSLVEKFSKYTKLQFKVDIDKPVNFCGYSLVGAKLFPCIMRKAQKIAGHKFRDYEHFCEYQQSLRDWVLLCNKIGYSQTVLSTAMFTGIPHDLVWNMLYAVQSVSHINREQFHILFKEYSVDLDEFVPITPKL
>Guiyang_benyvirus_1_Benyviridae
---MDVQQVLDVALATGAANLGAPEAAKIFREQLASSLRVNVQLTGAQKSVLKKMLGFPVVFTGGKSVTNDHPLLVATRDLTRDIFEFEFKISTTSERTLIVGASAREIKKYNNNPHIHYYVHGRENKDYDRIVRPALNEICKMLRKKASKSDTRVFL-TTKMRPFVKRYWNMKTLFDDYMQLGKLPATIHLEKIAANTLVFEDSFYNFGPDDYVDIFLETGAEIAYGYGLLPLELIFEDLPENPIYSV----TRQPGGRVCLVFRNGFCNGYVHPAKSWATLLRSPIITNKNIQLAVEISSRIGPMVTFKIYRCRNVEGVVRSIELPERDRYVRLLDIMSCVNKRTGRV-IKPLKYFSMNEGEFLDTVNYLMSLDPKSMSYQNTIAYIRRRMGGMSLITKELIEPWQLPRRLVGAASLAIYFYVKTLMGQIDLVKENIAIGSIAEKFVAMFKTVGRAVTYPVFLLWDWLVAGHLVDRLVLDGKDTCYQFSDVRPSKEPGLHLAYP--------YEGDIPSCPICLELLGKLGQQIVDCQHMEPTDVEMGLTTEQLSALKGELIDTDNDPPGLANVKKRAYENLPSAGFNLTPKVYYIKAGPGCGKSYLIRQLATQRDLVMAPFTKLRPDYVDLKDEQGENYDLLFKTTHRALETRGCRRIFVDEFTSMPYEYLAAVAYLNGAEEIFLVGDDKQTKVQEPTEGLYIGNYIDLEKVSTHELLVNFRNPQDTVALLNKVYGYKMQAKSHIERSINFCTREALPKG-LKAVNMAFTKLSAKNHTED---EKNTVRANQGGTTSVAVLYCTIADGTTASVEELQIVGLSRHTEKLYIVTDG-------------------------CDESVKLQEKL-QLD----------------------------------------------------------AEFYDHLQTWLTFPTESVTPYVQTDLDVDIVLKPQQPPKDMHLMLHTMLPTAAFDDITTSLNLEASAVIPADFRTGCYNPDLIMPVNKRGHPQKLTTSYYSYCSGIGNYFSSNSPTQVLQVLQARYFNRQAMFKLGDKEEQLAKKMVNLWFTEHVRPRTIMDDAEIQEVITEFLSKVTSSHYQETNGGLDNPDGRTIRFHLKGIFKPKFGT-PDVYKAGQGISAWSTDACAMFCSVFRILGRLVMKTEGQHVTTDSYTPEKDFMLRVKAIFKKVPSTALFATTDGVTFDANQNAFTQLIEVIYWKNYDVPQEFLDCYYSFRKDYKIISSVAIGFAGTQKTSGEPGTLKNNEAVSKVISNYVIRGDGPSAIVYKGDDFTKYQNNLKHITERQEEVNAACALGLRVDIGESTEFCGLTFCDGELFPSIPRKVNKVAAHRFKNYKHFCEYQASLRDWVQLITSLNDMKIIALNSAHYKVDFKEMQCCYQAIIAVSHLNEEQFYNTFALRLEESLIPVRKDQFS
>Guiyang_benyvirus_2_Benyviridae
------------------------------------------------------------------------------------------------------------------------------------------------------------------------------------------------------------------------------------------------------------------------------------------------------------------MVTFKIYRCRNVEGIVRSIELPERDRYVRLLDIMNCVNKRTGRV-IKPLKYFSMNEGEFLDTVNYLMSLDPKSMSYQNTIAYIRRRMGGMSLITKELIEPWQLPRRLVGAASLAIYFYVKTLMGQIDLVKENIAIGSIAEKFVAMFKTVGRAVTYPVFLLWDWLVAGHLVDRLVLDGKDTCYQFSDVRPGKEPGLHLAYP--------YEGDIPSCPICLELLGKLGQQIVDCQHMEPTDVEMGLTTEQLSVLRGELIDTDNDPPGLANVKKRAYENLPSAGFSLNPKVYYIKAGPGCGKSYLIRQLATQRDLVMAPFTKLRPDYVDLKDEQGENYDLLFKTTHRALETRGCRRIFVDEFTSMPYEYLAAVAYLNGAEEIFLVGDDKQTKVQEPTEGLYIGNYIDLSKVSTHELLVNFRNPQDTVALLNKVYGYKMHAKSHIEQSIIFCARDALPKG-LKAVNMAFTKLSAKNHTED---EKNTVRANQGGTTSVAVLYCTIADGTTASVEELQIVGLSRHTEKLYIVTDG-------------------------CDEAVKLQQKL-QLD----------------------------------------------------------AEFYDHLQTWLTFPTESVTPYVQTDLDVDIVLKPQQPPKDMHLMLHTMLPTAAFDDITTSLNLEASAVIPADFRTGCYNPDLIMPVNKRGHPQKLTTSYYSYSSGIGNYFSSNSPTQVLQVLQARYFNRQATFKLGDKEEQLAKKMVNLWFTEHVRPRTIMDDAEIQEVVTEFLAKVTSSHYQETNGGLDNPDGRTIRFHLKGIFKPKFGT-PDVYKAGQGISAWSTDACTMFCSVFRILGRLIMKTESQHVTTDSYTPEKEFMLRVKGIFKKIPRTALFATTDGVTFDANQNAFTQLIEMIYWRNYDLPQEFLDCYYSFRKDYKVISSVAIGFAGTQKTSGEPGTLKNNEAVSKVISNYVIRGDGPAAIVYKGDDFTKYQNNLAHVMERQEEVNAACALGLRVDIGESTEFCGLTFCDGELFPSIPRKVNKVGAHRFKNYKHFCEYQASLRDWVQLITSLDDMKIIALNSAHYKVAFKEMQSCYQAIIAVSHLNEEQFFNTFSLRLEESLIPVRKDDLS
>Hubei_Benylike_virus_1
---MDVQSIIDTSKSVNASILGSAEASAIFRNSLKNSYKIPVALKDSDKAKVKEVVNFPLVFLDEYSVTNDHAVLAALRGLVRDIMEKEFSISKTAERTLIVGAAMREVKKYNSNPHIHYYLHGSEGKDYDRIVRPALMAISRTLRQKAGKKDKRVFLGRLDERPVIKRYKHMEQIIHDYMTLNQLPATMHTEVVSANTLVFEDSIYNYDETSLVKLFNDAEANMAIGYGLFPMELLYPEMAPNSIYNFAVLP----DGKAAITFNGGYSNGYIHDHRCWATILRSPIISSGGTNLLVEIVSRAGPMMVFKIIRLSASVTAVRTIGLTDEENYVRVLDVWESVDRATGKV-LRPLKYFSVRETEYSDLLNYLIALDPKSLTLTNAITYVRRKRGGVSLVNKELVAAWHLQSKDVHKFCLAVLLKAKTLHEKSNLIMDNIDVTGIKEKFYSFLRXAVKGVMWPVSTLFSWLLCENLSDSLVLYPQPEQFQKAQVMQQSWVELTTDHE--------NEENVGHCPICNELYGKLGSQKIKCEHVTKSRVTLKLTDEQIAKLRTSLLDNDQDPMGLKNVKERAGKKLPPSGFEHPVTMRYIKGGPGCGKSHVIRALATQHDLILAPFTKLKPDYESVK-ADGETYDLLFKTTHRAMETTGCKRIFVDEFTSMPYEFLACVAYNNGAEEIILVGDDKQTKVQEPDEGMYIGNHVDLSSICTHTLLVNFRNPKDTVALLNKLYGYEMEANSQVSHSMHIISGSELPEGIGPHKKMAFTHASASINTGD---EKMTVRSNQGGTTKTAVLYVSNMDGNILGSSELQIVAISRHTDKLFIVSDF-------------------------SGPASAFTSSL-GLS----------------------------------------------------------ADFYEHLQTYLTFTADEYKEVPFVDPVVDLVLPKYQPPSDSYLLGSEMMDPLAVDPDVTSMNELESQVCGNNFSNGVASIDLVTPVNQRGHPANTTAKYYSACAGLGLHYDKFKPFQTMAVMEARYLNFVPKYPFGYDQIKLASEIVDLWFREHMQVNSAFGEPEIQTVLSGFLKSVREKKYPQRYRGIDNPEARLVRFHLKDIFKPKLSNVFDFFKVGQGISAWDTDVCAMFCGVFRILGKHMIACEKPHVLTDSHTSESDFIEKVTEQFQKLPGTALNGVTDGEMFDAQQNEFTQEIEKQFWLRLGVAENFLDMYYSFRKRYVMQATNVRGRAGCQKTSGEPGTLVNNGIVSKVLSNYIIRGEGPVGIVYKGDDFNKRQCNLVVNEDNKKTIEAVCPLKLKVNISEGSEFCGLIVANGYVFPSICRKLNKVMSHRFRDYKHFCEYQTSLRDFVKKMEKLDPAKVIALNAAVTKKTNFQVSVEYDAIISFSHISKEQFEAVFKHKVEGDSIPVFNDKGI
>Lentinula_edodes_benylike_virus_1_Benyviridae
MEVPSIQSFLDKAAVIGFEEHLRTTVTQNFKDLLAGTLKVVANLLPAQQKAVVDMMPCPVVFSPVVPTIQPHPVLAAVRGAVRSVVEKDLKR-NANVTTMFCGATAREITNGLTQQYWYHSIYDNEAKDAQRTVEPLINALAGNFSKVSKYYKA----LDLEDSAVVTAYAKMMGVEGK------V---FRMEYVKVERLVWMDSGYNMNWPAFESAFRSTGANSAKLLMFMPPELVVKECPVDPNYRVERY-FAGGVERARLVDRYGHANGYDHVLSDWSTLLLTPAYEGKEFNLVSEIESKVGPYMVINITKTMKGGIITRDVTLF-KQEYVKVLDVRSLINARREWGELQPSDYFLVPRSEYQQAYTYVASLDRKTPDLEVLNSFVRKRSGGAALIDKSLAKAWESEQEFHAALCAAVLVKVRLDQGEFDEGMAAAV-AADASFFISKIQEVLSVMLAPISALVGLFRKVGAVEFLVVDHFPVLSQTVELRDRGYRTAFRNPNKAMVMPE--------CAMCLEFGDTGSLQHWTCPGPQYAEVTFHMSNDEIEKFREQLSPKDEDPPGIAAVKKAAKEKCPRSGFSFTTKVRTVQGAFGTGKSHLVKSVVGLNDAVLAPFSELRKDYD----KDSEGNPIFFKTNHRAISMEAKTRFFVDEFGSMTYEFLAVAAYLGQPEMVYLIGDLKQTKVL-ASEGILISDRIPCKK--AHTLVKNFRNTTGTIQWANERFGYNLEPAGSEFDGKCYVFEDECGLS-RDEHCFRVSPDKLTVEIDE---SDKTARAMQGKTLDRMRLVLSPASMNTFSVGCVRLVAVTRTRSPVIISCSPDLDKA--EVVALMDRVEHQFKADALAISRDDDLVELHFEPNLAARTRQLP------------WH----------------RSSRSVM-PALNLPVHSISGFFETVRKFIPVTD--LRAVAAAAPVLDVASASFRSSKDSYLSAPDMPHSWNEGMALNRITK-----MPGTVFTAKITGDITTRTNANGNI-KKMVSVFKMGTGNALSYDNGHPTQELHTAAARYAVPKKAYKLGDEGMRLAGEIARLGFDACIDRVAAWNDMDAANVLEGFMAKVRTAGYATAWTADADPQEPVLRFHPKAQQKVKEAPFAATFKAPQGISATAKEFNTLMGAAARFISEVINKSLKDEFVWNNGKTTEEAARRYTAAALRVP-VDDNVTLDVVEMDKEQNGFTHMINRKFDELIGVSREFLDIYYGLYEHYKLVGMEFTASLQWVKPSGAPWTLKGNSFLEFLLANYIVVGDGPQAVFFQGDDLSRTQANMRVDVVRKSLVERYCAFVMSMVFSKEAAFCGFVYADGVLVPNVRRKLNKVIAAPIRSREHFYQYQAGIRDWLRDINRDMLGTVLKVNAQQLGQDVGMVESWLDCIDSVAHASWEQWSSFAKKVDLNIDYLDAAGSVX
>Lentinula_edodes_ssRNA_mycovirus
MEVPSIQGFLDKAAVIGFEEHLRPTVTQTFKDLLAGTLKVVANLLPAERQAVVEIMPCPVVFAPVKPTIQPHPVLAAVRGSVRQVVESDLSR-HSKVTTMFCGATAREITNGLTNQYWYHSVYNSETKDTQRTMTPLLNAISDNFTKVCKYYKM----LDLDDESVVNAYAAMQGAEGK------V---FRMEYCKVERLVWLDSAYNMTWQSFESAFRSTGASCAKLLMFMPPELVSMECPEDPHYKLERY-FAGGVERARLVDKFGFANGYDHVLSEWSTLLREPAYQGKEFNLVSEIESRVGPYMVINISKTTKGGIITRDLTLF-RQRYVKVLDVRSLIKSKRSWGEVEPSDYFLVPRSEYQQVYTYVASLDRKTPDLEVITSFVRKRSGGAALIDKSLSKPWQSEQEFHSALCAAVLVKVRLDQAEFDEGMGRAV-EMDASALLRKIQSVVSLVLAPISVIVDFFRKVGAVDFLVVDHFPVLKQTVVLPDRGFKTSFRNPNKLMEMPE--------CDMCKEFGDNRSLQHWTCPGQKFAEVTFHLTTEDLERFREQLSPKDDDPEGIVRVKKAAKDKCPRSGFTFTTRVRTVQGAFGTGKSHFVKSIVNMDDAVLAPFSELRKDYD----KDAQGNDIFFKTNHRAISMEAKKRFFVDEFGSMTYEFLAVAAYLGQPELVYLIGDLKQTKVL-ASEGILISNRVPCKK--AHVLIKNFRNTTGTIEWANERFGYTLEAAGPSFDGPCYVFEEDCGLT-PDEQCYRVSPDRLLVDLEE---SDNTARAMQGKTLDRMRLVLSPTSMNTFRVGCVRLVAVTRTRSPVIISCTPDLDRQ--EVIALMNRVEHQFKDDALSLSDDTDLAELHFEPDLRGALVLSL---------------------------KGVREARGSVTPRQNLPVHRVSGFLETVRKFTPLFD--LKKSSQAAPVLDLATSVYRSSKDSYLSAKDMPHSWAGGAALNRITK-----MPGTVFTARITGDITTRVNARGNP-KKMVRVFKMGTGNALSYDNGHPTQELHTAAARYAVPQKAYKLGEEGNRLAAEIARVGFDACIDREAAWNDMDAANVLEGFMEKARRSGYASTWKEDADPQKPELRFHPKAQQKVKEAPFAATFKAPQGISATSKEFNTLMGSAARFIASVINASLKDEFVWNNGKTTKEAAGRYTAAALKIP-VDDNVTLDVVEMDKEQNAFTHMINRQFDTLIGVSQEFLDVYYGLYEHYKLIGMEFTASLRWVKPSGAPWTLKGNSFLEFLLANYMVIGDGPQAVFFQGDDLSRTQANMRVDVVRKSLVERYCAFQMSMVFSKEAAFCGFVYASGMLVPNIRRKLNKVIAAPIRSREHFYEYQAGIRDWLRDINADALPQVLQVNAQQLGADVSLVESWLDCIDSVAHASWDQWVSFAEKVDLNIDYLDSAGSVX
>Mangifera_indica_latent_virus_Benyviridae
M--ITAAQMINVAKSAEAAQIALSAAQKSFVDEMATSLVIKLSLNEAQQNIVRRELEFMPLFEPSKKAPQDHAVLAALREAMRWVYESMVNPTTTRKKTLVVGAAMREVKAYNANSAVHYYFANKDSKDINRIALAMLEEVLKTKYKNLKADERKVINSKGKIKSAVSATVSLHEMVRLVAEENKIPGHFKFEVDVYTQLLFEDVGYNFAEDDWLDIFDKTEACVGHGYMSLPLDLVYENYPANDMYRYWEFDPDRPGIYACMT--NWNDNGYVHNKEAWSTLLRSPIIHSKKFSLEVNLHTRYGPLVGFSLHRVQSAKLTVRTLCLKPKDEYVLLLDLPYILKQVKDHGAKKPFRYLSVYRQEFDTVVSWGMSIAEKSLTMGAVSSFVKAHINGVSLINKELVSKWRLRPADQCRFVYCVYFYIKNLRLNLETDAEDLAGINWRQRFASFIKSIVDAVVKPFEFLWAWLYHESIVDQLVIEPSAVKYQWDVSKL-----LKGDDDVYNAMK-STAVLREECEICMCTHGALGAQILDCGYKKDSTFTFHMSQQELDNFRNELLRSSTELGKYANVIENAHKIVPKMEFSWTGRVEYIKGGPGTGKSYLIRTLADARDLVVAPFIKLRSDYQNQPTALGEV-SWNFQTPHKALEYAGKLFIYVDEFTAYEWRLLTCLLYRCGTETVYLVGDVQQTGILEQGEGISILSKLDMSAVSQHTLLVNFRNPVVDCRFLNSLYDVYMIPRSKCRSGIKFRKITDFAELASNYRVIHFSTETGRCLLDSYNEGKTTVRANQGSTYDHVLLPVTNFDENLVRIDELVLVALSRHRLSLTILHDDHPSPAVNKVQSWVKS----VCSENLINPGKVVSV------RLEGRKNKCIMQVDEAYVDSCCWLWLDCKEIALALDISGHFSCATVA-----LEKISFQRFQDYALEFVPKMVATLPNNVELCGKLTVPQPKHVPDFDSFILTKSFLDCGALEYYPKFFNEEASNKVGDKFVTGQLDLSIISPLNMRGHPEPKTVKYRSLMVGPALTYFGRNHWQTLQVQQERYLFRKVTKLPDFKGEKLAKQIGDMFVDDCLDPSTTFRHNNICHIVERALLDMVSKNYEGQMDMEFTVNSRVYRFQLKDIEKPFKEPFVKPMKSGQGILAWSKEAHVKFMIAFRVINAIMLDSMKPNVVYDNTYSEDTFVEKINAAMQDVPSVAINGIIDATACDSGQSRFTQLIERRIYQRLGLSEFMLDWYFSFREHYIMQSKFVRASMVNVKTSGEPGTLLGNTILMGAMLNAMLRGQGPMAMAIKGDDGFKRQMNLKVNRDMVEAIKQQTILKFKLDLDVPVTFCGYALSDA-LYPNIVRKLIKISTHRFRDYAHFCEYQISLRDWVNKIPVKKIKKFLEVNAKLAGRSEVDMMRCFNQIVSFSRIGKDTFEEWFTEREVEINNVPHDTNDI
>Monilinia_benyvirus_C_Benyviridae
MSELGYDEIIREAGKQNAGAIGMAEATRKFEAELSSAPCVPYTVEPRMLSLIQEYVGCRVRCEGKKTLSTDHAPMMVARDLARAQFERVASPHHCGVRSLFIGSTDTEIKSYGANAANTFSVHGTESKDVGRVIASMADRAAKRVQSAHNDAFV----VVKTLQVSVKGFKKLSALANKGAMREGVPS------EAYGRIIGLDMLYEVKGKELCDIYQTTGAYDGFFTLFIPNEFIDPTVCESEFYSLTRHFILDCVRRISVTYKDGYSNGYHHKESTWRSWAVNRRFTNGVVTIDMEVIGRHGESYLFRGTRSNGLQVLAHQTTIAPQFQSIEILDFTKSWVKSTNWTSGENVEWTKVRYVEYQKLLDWACAEPFERLTLGMIKMAVNRLRAGLSINSTEIVPAWKTPAHMLTNLCLVVYIEAARNSNLFAEIAESKEYAGYETNIKWLGKKATGGLCIPALYLVNWFVKTSANINVVKDRHVAPVILEKSKPVGFSIVTVPIAVNTVVDR--------CEVCQEFDGMYGKQKVICDNQGNGKTALRLDAGGVNKLFDDLSDAKAFHQTVVKKINAAKDVVETWGQKIELKLSFMSGPPGSGKSVYARELAEKRKLVVGPFNKLAGDYCDATMLNGEKRSFIYETLYHALGQRNSGVVIADEVGAVDMPLLFLICFLVGANELVMIGDKGQTLLQEEGDAAATSSRIPWSDIPCHSLYYIFRCKNPLIKILNAKFGYKVASPYTDYQPIAFRKDGDEPNLSDYAAKFSFTHESATVWGAQSEKASYSVRAAQGTTVNHAEVALCDRDTSLVRTHGFLVVAISRQRGDLGFKVVDVNDPIVTEVKNALGLSGDGDNDDTLVTHHARFITKIQ---QVKVVFNDCLAKANLEAK----WYKLEGLLVAK----KGEYSVVDFIWRLTAIVKPAGKDFEDLFSKYKSPSGSY----VLDEVLPGNVSHGMTYGYDSHRLAHEIGTKAFEFTGATCWSDYGTVQVTCDIAKTRINIDGHFDRTSAGAAVAPRKQPFRLTNGMCLHQ-TRDPVETLRSAS-RYLASNKDTKFSIEGRNLADKVANEFFDENFRDGVTLDEAEIRTIERAALSDAQARKYDKKVRGEAFKPLLGLTFFSKAQEKM----KLDPFKRGQGIGVPNMRFAAPFMSGWRLNNLLIKKSARGHLFYDNLRPTEEYLVDVSQALQTTPKFSVSAKVDHKEFDRKQGWWTRRVERTFFTRLGINPAWIDDYQQCRETTIGTAFGLFRGWFVGKFSGFWDTLPGNTVVGGAIGDFVVRGAGRKVVCIKGDDLFKAQSALKIREEERKDVQRFSGMQIEVQVDEAIEFCGMIGSSKGLCPDVFRLGLKAMAKRFRNYKAFTEWQISARDTMKMVERFGLSNCIGVTAAVKGYNVDQVEASLGVLNSMSHWSLAQFEESMGGEEKRARLPGANGIKX
>Monilinia_fructicola_benylike_virus_1_Benyviridae
MASPSVQDFIDKAQVIGFEEHVRPKVAELFKSMISGTLKVVGNLLPNQRERIKEMFPVPIVIEPPHPTLQPHPVLAAVRGAVRSIVMQDLGR-SNKVSTLFVGASYMEMSSMVLNSWFSFSVYGREAKDIQRTTNPMLSQIGQYIENAGRYFDL----MRMSESEVLSFYSDLHGAGDR------I---VRLEDRQYARLVYLDSGYNLSWDDYAAHFKTTGASSAIVFGCYPQELLEKECPENEDYRYMEYTDSTGEVYSRITDEKGFCHGYEHKKSKWASLLRSPAYIHKDFNLVAEIVSRVGPYCIFQISRTSAGGTIVRDITVF-NKPYVKVLDLARLAGSNRKWSDISPMDYFLVPKAEYEMAHTYLASLDQKTIGLIISNSNVRKASGGAALIDKTFAKAWMLEEKYHQRLGAAIIVKVKLEQMALSQGMDVAA-SANASGFWKMIASLASNAALPISVFVDFFRSQNIEDVIVLEHNPVVSQRMILPELRQEQIPFRKRKQLIAPV--------CELCERFESDADEQEWKCPGHDKAFVTFRMTTEEVTAFRDHLTPNDDDPEGVARVKLAAKAKCPKTGFSFTTRVASISGAFGTGKSFQVKKVVQRDDVVIAPFRELMKDYV----SDMEGNPINFKTMHRAIGMEPRRRCYVDEVSSLPYEFLAVSAYLGQFQEVFLVGDWKQTAVM-ANEGTRIDKRINCDN--AHVLRKNFRNTLDTIRWANEKFGYDLLPCSKTVDAPMFEFGESRG------DVFRVSPDRVTVDIDE---ADNTVRGCQGKTYDDMDVMLSPASMNTFSVACIRLVCMTRTRKPVRLVLTSDADKN--EVLALLDRVEHILKDNNMHNSNDDVVTPEEEIVSLAAIDIMRY------------WN-------------PGKVSEDPTIFGSNTLPTYSVCGWREIATRFVPEKT--TRAINRIAAAPVIVAPVSRSAKDSLLSADLFPHMAAMGERLNRVTR-----MPGTLFQAKIRGDFATPTNSRGNF-KRMSRVLRLGTGNGLMFDDGHPTQELHTAAARYACPQKAYVLDEAGKRLAHRIARLAFDTCIDKNLAWNSMDASTVLNKWCSKAASAGYASAHTVDSEIGSGILRFHPKANTKVKDTAYEATFKAPQGISATSKEFNSLMGAPCRVVTDVVVKSLKDEFVWNNGITPAEAGSRYTAAALKVP-TRENITMDVVEMDSKQNAFTHEINRHFDQLLGVSDDFLDIYYGLYSNYTLLGSMFSANLKWVKPSGAPWTLKGNTFLEFCIQNYIIKGDGPQAVFMQGDDLNRTQANMVVDVDAKSEIQRYCSFEMTMIRSEEASFCGYVYSSGMLVPNIRRKMNKIISAAIRNDKHFYQYQTGLRQWLKDLRSKNFGDIIDCNMKEADCSREQIEGWLDCIDSVSHASWEQFRAMSHVVEKNIDYLNDAGSVX
>Pistacia_ribolike_virus
---MDPQTIIDTATTANAVSLGNAVATEYFREKMRGSYIISTALQEHEKRYLQRMVSFPLIFKCITPVTHDHTLVAAIRELCRSIMDKSFDIKSLPVKTLVMGAGHREIKLYNSNDNIHYYIHGGESKDYERIVTKALKDIHKTLKDKIRKLDPKFL-GGDSKKNIVKRYRTIQTLYDDWSRVHKLPPNIHTDLVSAQVLIFEDSIYNYRARDLVNVFDTTGAQMAYGYAVLPMEFLFPNMPESMFYKFATYETMLMEKRAIITW-KGFTNGYDHNYDAWSTLLKTPVIGHLKTELVVEIISRIGPMSVFKIFRAKAREMVPRTITLTDTESYVRILDIYNMYDRKYEG--LKDIIYISVREDEFWDTFNYLASLDDKALTLPNVINFVRRRMSGISLVNKELVAPWDLPKTQLFSFCVGVLVYVKHQRETVGNIAEAGDVKGVVRNLIDNMKYLMDCIYHHSPILWQWLGEKNLNDKIVIFPINEITQLRKTAVAKINGLEFDMP-------GKDEDVIECPLCLLLGKELGDQIIKCEHKEDSYHTFQLSIGEIDTIKAELMNNDQDPPGLREVKDLAKKCFPRNSINRTVKVNYIRAGPGCGKSYLIRKLADEGDLILAPFSKLAADYKRLTKENGDVYDLPFKTIHRAVETKAYKRIFLDEFTAFPYEYLCAVVENNACEEVYLVGDHKQTRIKEPEEGKCILNHIDLTKLSTHELLVNFRNPPDTVALLNKLFGYNMISYKPAEPSIKFLDLTDRPHD-LTSTTITFTTKNSHTYTGS---EKHTVRCHQGSTYDDTNLVVTAIDKELIHIESLLIVAFSRHKNNITIYKDDSTVGDTIQLMEDIEILKDRRKSDTLEESTDAEASEIYDYNCATSRFNTIFINNGLRAVINHFWSAIRMFSYHTFLRISEYYLILSSVFKGSGYKLTQEPKFFDFLETFMPSLGNRVREVNEPTYVPKLVDKAIHPGRDAYLNVPELLGPLVQETDITALNLLRSQIVKGTFASGKTRIDDIAPRNARGNIGKVKESFYSYGPGYGLHYTLRKPMQTLAVMESRYLGRTLKFPFGYAEDMLAQTMVKYWFVGNMKKNPVFDELKIDTILNEYFSDVRRKSYDKRLDGDDDPTARLVRFTLKNIFKPKFDP--KLDKVGQGISAWSPQTLALFCGAFRVITDQIIFGERENVITDNKMSETDFIRKVSYELNNVPTTAKFGITDGEEFDANQNLFTQAIEKHLLRKIGISEVFIDLYYSFRIGYTIRSNYGSGTAGTQKTSGEPGTLLNNGNVAKVVSNWVMTGDGPYVLIYKGDDYCRKQCNLEIRYERLDMLYKCCPLKLRVYITDQAEFCGLVVCDGFIFPSLPRKLNKIAAHRFRDYQHFCEYQTSLRDYVSLVESLGAEQVIACNAQTFGNSFSNMEGIYDSIKSFSHINEKQFNKTFTYREEESYIPTLDKKLM
>Red_clover_RNA_virus_1
METIDPMAMIDTAANVGASTIAANECSMAFRDILNAMVKVDTALTTEEQNIIRKER-RLVWFRNNSQIGTDHSLMAAYREIIRKDFDKILNLNTTNLRTLVLGASSREYTAYNNNLHVFFQFALREAKDADRTVINCLSALRKIKQKGISKKLS----NPISIKRSMDGLKTIDEMMSEWRASRKVPERFLLWDYAFDQLVFQDVGYNFTVEDWGDLFRSTGAISAFGYMCLPWELLNADIVSPPGYVF-----KTIGDESCLAY-HGYSNGYSHKTRAWQTLMVNPVMRFHDFSIGVEFMSRIGPMTCIRLFKTHNPERFVRNLELPEFLRTTRLLNIKKSYDREKGHLMLDKLEYFAVRSDEFQDAVNYGLDIAKDSVNFNNILLFIRRRCAGVSMVNKEMSRNWTAPKGLLPDFAMVVYLYVVHLCSDYIKFQAATE-GRLNSKFITDIKRVVNTCLDVFTDIYDYFKSRDLFHLLVKDVKDSYWQDVVVTR-----VVVDLSGEDHIDPEDRDDEDVCDMCEQLVEVCGEQFFTCPRDKDEHFDFALTTGEVTTLRTRLKDHTGITGGLIKLKESALKRTPPSAFSVTAKVQYLCGPPGTGKSHLIRALATKDDLVIAPFTRLKDDYTKFEHITGEVTSLNFATQHQAMLALNHSRIFVDEYTAFPYEILCVIVNNCATHEVFLVGDHRQTSLINEVEGISIASKIPIHKIREHELIKNFRNPSDAVFVLNNVFSYSMLATND--VGFSFDSTSRYDAY-TEHTPLFFCHATAKKFGVSSNTEKVTVRANQGATYDKVKLVVTKADLHLLQQPSFGIVALSRHREECVILHDDEDETAAFYAKQS-------SISDS-MPSLETISPQPSNVAAAIPEHNLCLTGNSLNRVWESMWSELHSFCVYNGFRIEGHFY--SKEFELPHLWKKESVSFKEMARLFADPVFIDKILVEQEVDNVDTYRPLEQCSFDAFMLAEDF---ATVDYNFVLTNQESLGYLDEGFGNGTFDLTTLDNLNQRGHPKRRTEKAWSLNVAPGVTYFKNNLAQSLHCLQARYLTRSFMVAFDHKSVEKAREIADLFFNEHMSLNDVFNEQDLFQTTHESEHAMKIKNYHKQATFD-LFGDKDVRFSMKDIFKPFKTK-IDLYKAGQGISAWSKDTQTIFQSAFRIINKHFINCLRDHVVYDNGIDEHTLMTRVNGLFSMLPSVAVNGVIDATACDSGQNRFTQMIERKILENLGINEDFLDWYYELRKEYLLKGYGVTAKVKDIKTSGEPATLLNNTILMSCLMNYFLRGEGPAILVIKGDDGLKRQANIQCDPEVLANMKNFLKMDFKIDINVPITFCGYFLSDGVLLPDVVRKCFKILGHRFRDYQHFTEYQQSLRDWVLTVNKIGINDICSVTSTSYDVSYDYVYALLNSIISLTHIGEKQFHKTFIHKEFHWDMEYETGTML
>Rhizoctonia_solani_benylike_virus_6_Benyviridae
-------------------------------------------------------------------------MAAVQRDVVRDLVYREWNLQNTTVLTRFHGATAMELKRTFRNDAISYDFHGSDSKDSARIGMPMLDMVLKELNRKGSRIAS----VKSKLSKRLLRFGKAAEVAEAMKLAYDV--------GPATLVVVNDAGYNKTEHEWVELAAKTGCNTIVATMFIPDEFFDPNVPENKYYNYREEIKMSTMKVAAVTWKDGRSQGYVHSKEAWSTLPLKARLQHPHIVLNVEEHIRVGNMVVYTLTRTSGSGVIAFSPSLPKHREYVRIMDLFESWNPATKSWRAEDWQYFSVPKKDWDNLFAWCTTQDPKAFTLRHVMNACRRLSKGLAIGKNEWLEPWDTVDEVHPKLAVAAMVYTTQTWADLASMAKPEQV----TNFDNFLAAFTAGLILPFDQLLRWAQRGGVRPNIVTYPSGAVVTIIPPVR-----LMAKYMGKKVLDEEQEKPQFECPTCGLLHGKLGKQIMMCKQAGKHGKEIEWTEEDVNRFRMKLNETAMEIPALAKLCDMAKDAVPASGMKVTFKLDMLEGPPGTGKSYTVREWIRLEDAVVAPFLALAGDYHNVRMPNGELRKFVFKTPHRAFELAGLDTIFVDEMGAYDADLLVALAHKTGAKRVVLVGDLKQTLLRE-EEGTPMFDAVDTEKIAKHTLVYNFRNTPEVVAILNMVFGYSMLSARQTAGRPILVKAGDMTEEQ---RSLIFAKASYDFFGLADPTEKVTVRANQGQTYDNVKVSLTATDDPILDVHGMLCVALSRARKAPVFVFSASEYDDVVVKWKRLVRYEDWAEHEQLIETQKEIDAAQQWLPEVMTVFRRDLARKTLERLEMDMWKTWPVVEGKRMVPM-GKTFVSSRAWHTGKVPVIEGRTFSSLVENYPSAHRSS-----YIGNVPDTVRDIPTAGFDDFRLLGEIHTEAWHMTGQTALNEGALNIFQKDLRRTTLQRDALFPKTRRGNLA--KPQKYRFVPGTGLHY-SKGPVDTAYAGT-RYFGLKKKFKPSHEGMQCCRAVYRKAHRELLDPMGNFDSDVFEELLSDWSAKAASKGYGNRAEAGMLLDPATITFTNKDQFKPTKGDGVNPKKVGQGISQMTGELFMSF-PLFRAINHTLWNSTQAGVFYDQYDTEGEYCLSVTKAISDLPSCAQVGIMDAVEFDSTQDWWTLYLEYLVLTGLGVKPEVLTHYYSHRTTSRLISYGVLGRMDGEKPSGFHDTLLGNSVVSGFTSSALLSGKGPKVVCMKGDDYLRVQAALTYDKQLAKKISTYSAIKIDGSITGGGEFTGHVVTKTGMYPSVTRAVRRALAVRYRDYTHFAQAQIAMRDKVQSMVECGVEECIAVAVAVEGVSPEYARLCFDVLYSLSHLGRKDWESYAKVTEVPFAMLPGAR---
>Rice_stripe_necrosis_virus_Benyviridae
MACISAAHMQEMARASEGANVASADMIESYQMEVKASTTITLMLNASEKAILQRELGYVPLYKPRGKPPRDHAVLAALREAIRQDYDATYGVARTSIKTLVVGAAAREVKRYCSNPMVHYHFSASEPKDMNRIAIEFLKESTRTKIANMERQEKELMRPGALYTDSVRKTLEFMTIAKDVAEENKIPDHFLFTKQVYTQLVFEDVGYNFSPEDWLDWFARTDAKFGVGYMALPIQLMCDTYPQSDYYNYFEMDWHGSKRISMMS--GSSDNGYAHLKECWGTLFRSPVISDKRFSLEVNLVRGYGCLAMFRLTRVDRASFIFRTIALRPEEEYVLILDLPKVARAYEKKGIADPLPYFPVMKYEFDVSVAYGVAIAERSLSIQNFCSFTRSHISGVSLVTKELVAKWRLPLGQLPEFSYAVYYYTMFLRGHCRKVIDEVANLNWAKKLQVAVSNLAQNILEPVSFLWTWLFVRKMADQIVKTPSQKVYQFDATKK-----LRNDEDLAEALRAWQSGKLTRCMVCTMLNGNAGSQVIECHHKLDSSYTFEMSQKEIDDLRNDMLQESNLQGEFGALLKRVRKLIPIAPFKKTVRLEYIKGGPGTGKSFLIRALADPRDLVVAPFLKLRSDYQNQG-PVGGETTWNFHTQHKALEQSGKLTIFVDEFTAYDWRLLAVLVHRCGAETVYLVGDEQQTGIREENEGISILTKLKPSDYSMHVPLFNYRNPRKDVSVINHLFGTRMIPVSDVVSGFVNRPLSEFQPLVPECKIIHYTEATGRALLAGMTTLKTTVRSNQGSTHDYVALPVTVADAPLLRNEQLNLVAISRHKKEMIIFTDVGSESAGHGLAKSLVMPPEAEENDSGVIPRRVI-----DVAFLAARDNNCVLNTTFDVIKAKMWAWDDCIMFAKGLRVEGHFSYVSVHDSLKNLLQNEYQRFVDYATEFVPRMLSA---IPANIHIPGTQEARVQPVYDAYTLLRDFLYNGALEYDRDYFNQSAANVVGDKFVTGVVSGDIISPLNLRGHPVNTIQTYRSLMVGPSQLYFKNNRFQELQVQQARYLFRKVSMLPSFQMQKIARMVATNFVTECLTPNDVFRNDNLDKIVERALADMVIKNYSAQMDVEYTVNARVYRFQLKDIEKPVKEPTVDMAKAGQGILAWSKEAHVKFMIAFRVLNDMLLKSVKENVVYDNGMSEKEFTDKINSAMSSVPGVAVNGVIDAAACDSGQGPFTQLVERYIYELMGISDFFLDWYFSFREHYIMQSRYVRAHMTYVKTSGEPGTLLGNTILMGALMNSFLRGDGPFCMAIKGDDGFKRQMNLRVNKDIVQAVKAFTPLEFKLDINVPLTFCGYALVGGAMYPNIVRKAIKISTHRFKSYEHFTEYQESLRDWLNSLPKINRAIFLHVNAELAGKGMNDMQRVLDSITSVASISRSQFEEGFQERTTDVGEIPVFNRTL
>Sanya_benyvirus_1_Benyviridae
---MDVQTVIDTATAANAATLGSAEASQIFREQLKSSIKVHVNLTSGQKQLLRKMIDFQVLFVGGKNVTNDHPVPVAIRDICRNIFESEFKISVSCERVLIVGASAREIAMYNSNPHIHYYVHGKENKDYDRTIRTALQNISRNLRDKASKKNRTIFCETCKTRPIIKRYQTAKQVLDDYMTINKLPGTIHTELVEANTLVFEDSFYNFTPEMWIETFMKTGARVAYGYGLLPMELLFPDMPANPLYSIHDSRSELGKATTSLVFRHGYCNGYVHDTYAWSTLLRSPVIECDKLKLAVEITSRAGPAVVFKVYRCDYPERIARMIELTPREQYVRVLDLQSSVNKSTGKV-NKPLRYFSVREDEFCDTYNYCLALDPKSLTFPNVIQYIRRRMGGMSLITKELVEPWYLQKVDVEKLALNILIYVKLRHGEMENIMQNIDVGSVWEKVKAWFRATTRMVFLPIAYLIEWIMAGNLVNDLVLYPDGSVYQYHSVDPNITLDLYADHP--------NEEDIPDCPVCLALIGRLGLQEVICEHKD-CDTDIGMTQEEIDRFQNVLCANDNDPSGLKSVKERCLKSMPKTQFSRKIKVRYIEAGPGCGKSYMIRQLAGENDLVLAPFSKLRPDYMNLHKENGETYDLNFKTQHRAMETRGCRRIFVDEFTSLPYEYLACVINQNAAEEVYLVGDIKQTKVR-PEEGIYIGDKIDLSSVSKHTLVKNFRNPKDTVALLNKIYGYKMEAMSNIEKSIEFVGVDDIPRDITKMTRMAFTKASAEAQTES---ADNTVRANQGGTCVTAILYVTSLDHNLPDVTDLQIVGLSRHTDKLYIVHDN-------------------------CEAFQRLYQKL-ELS----------------------------------------------------------PEFYEHMQTWLTFPKENIKKVTIEDMCVPLICKPQQPPRDSYKLIETFIPSAAFDDIQTSMNLLGSHLVGDQFNSGRVIPDMIMPTNKRNHPVDLVDRYFSISSGVGNHFSGKKPVQTLQVLQSRYLNKQPFYPYNHTEDQLATKIVDLWFAENVKPNNIFDNAQIEAILSGFVQHITSRHYQEANGGLDNNDGRVIRFQLKGIFKPKHGS-PDPYKAGQGISAWSTDACAMFCSVFRVLNNLVVQTEKDFVLTDSYKTELEFIDSVNMVFKAISPLAQNAVTDGVTFDANQNKFTQMIEKKYWRKYGVADEFLEHYYSFRKDYKIISTVAIGYAGTQKTSGEPGTLANNGVVSKCISNYQVRGEGDYSIVYKGDDFCKRQLNLKVITKHVDEVNAACALSLRVDISDSAEFCGLLFAYGHLFPSIPRRLNKLSAHRFKTYKHFCEYQCSIRDCVNNMAKMDENLVIALNSVHYKTKFEEMREAYHTYVSYGHINLEQFYEMFQYRSEPSLIPIKL-SSS
>Sclerotium_rolfsii_benylike_virus_1_Benyviridae
MFASDAAGIVNSAMQVLGTDLAKPAAARQFDDDLKSTPTVPYRMTSSQLAQFSAYVGTPVVSSQRLSSLNDHLMLQAARSLLRDELRKIFPHNADGVPVLHVGATMHEVRAYWKHEAHDFALAMVEDKDISRTHHDAAVWLARIMKEANLPSLN----ANTNAKSVCVDYPSLEDVLKAAESGGRFPK------RKYGALVFEDCLYKMSEAEFGSIWEKTDASVGYATLFIPDPIITEQCAPSDIYNYERYLIYDRFCRVSVTWKDGFSHGYDEQFRLWKAWTKPRH-RYKNFCVDMEVQARFGEMYLLRFTRTSGASDIVTSLALPKNRHVVLVADIEKSYDRKVGSLG---MKYFPVLASHWYKILNWCLDQPPESLSFAVVMTTLNRIRGGLSLGSRRLVEEMNIEDGDVAKIALSALMEAYNRHAVIDIIENDPEMASYETHLVTFLKKATGGLAVPAYFLFRWLWQQDRQIEFVKYPAPPKVIREVGKP-----NFEERPIRVILPVEEKVAVSGCQFCDMQGNANSGQALHVRQHNSEPFNFKFSESEMAEIINEIRNAETFHGKVTAHIRKLKHFAETHGADYSFSLDYIMGGPGTGKSVILRKLAYDEAVIEVPFNALQPDYIACDVIGAPGKTFKVNTTWYTPQHGTADVYIVDEITASNWRHVCMKAYFLGATHVIVAGDHSQTGLRPANEGANIFDGSKAGDIRTHELVYNYRMDAWRVRLHNMLYGYKMIPKRKDMIPPKIITLAEYRTLNDKNKEMVYRHDSAERIFGVASAANLSIRSAQGRTSTTAAIALLDADSSMTGDKALVNVGNSRATHQTYYVVAESVDDPVADMAQRLHIDTPEADNEYL---------------CVWDQFETC-LEPEMRAYLLALWDPLTKSGEKWLLPVYGMVKEM---LALNDVTRPRMSALHAESTGRAPMDGLF-----MADPTPDQIKTKFRAGTDAFRMARFLPSQAFPEDRLNFATQY----AGVEETLLDVNVDGLWDRTPAGKLKRRARRTWRISPGLGNHY-TDQATENIAATK-RYSIKKPAKRRTAESDAWCRKVVNEAWEQHYRKDYLLGREERNWVVNGALRDACRRRYWKRGLQARKWAGHSLTYSGKAQFKPEKNGKLNLEKSGQGLMQSPADFNNEWISWARVHNFMLKDAAKDTWLTDNRESEGTFRTKVTAGIQALPGRPMIAMVDATTFDAQQSQVTVFIERESWHKFGTPYSEIDDFQEIRKPNKFIAHGQFGKHTGQKGSGFLDTLSGNTLLESVLVAKMFNGKGPMIEAGKGDDYIRVQNGITVNEARVKEVEEYTGIKFVTDVGYGGEFIGCTVSAEGMFPSVTRTAMKAMAARIRDADHFYEYQKSLRDKVLEWRRTGITETIAVSADAENKSQSYVEACLAFVNSMSHMSYDQYVSVSKVKEVPFNLPPVSQATV
>Sichuan_mosquito_Benylike_virus_Benyviridae
-------------------------------------------------------------------------------------MEREFSISKTAERTLIVGAAMREVKKYNSNPHIHYFLHGSEGKDYDRIVRPALISISRMLRQKAGKKDRRVFLGRTDERPVIKRYKHVEQMIHDYTELNQLPATMHTEVVPANTLVFEDSIYNYDEESLVKLFNDAGANMAIGYGLFPMELLYPEMAPNSIYTFASLP----GGKASVTFNGGYSNGYIHDQKCWSTILRSPIISSGGTNLLVEIVSRAGPMMVFKIIRLSNSITAVRTIGLTEEENYVRVLDVWESVDRANGRI-LRPLKYFSVRENEYSDLLNYLIALDPKSLTLTNAITYVRRKKGGVSLVNKELVAAWHLQSRDVHKFCLAVLLKAKTLHEKSNLIMENIDVTGIKEKFLSFLRTAVKGVMWPVSTLFAWLLCENLSDSLVLYPQVEQFQRAEIAQASLIDLTADHE--------NEESIGSCPICNELYGKLGSQKIRCDHVTNSKVKLKLTDDQLAKLRTSLLDNDHDPIGLKNVKERAGKRLPPCGFEHEVTVRYIKGGPGCGKSYVIRALAQTQDLILAPFTKLKPDYEGIK-SEGETYDLLFKTTHRAMETTGCKRIFVDEFTSMPYEFLACIAYNNGAEEIFLVGDDQQTKVQEPDEGLYIGNHIDLKSICTHTLLVNFRNPRDTVAMLNNLYGYQMEAFSQVSKSIHIVTSSELPADLGPHKKMAFSHSSAAINAGD---EKMTVRSNQGGTTKTAVLYVSNIDGNILGSRELQIVATSRHTEKLYIVSDN-------------------------SSPANTFTSSL-GLN----------------------------------------------------------ADFYEHLQTYLTFTSDEYKEVSFVDPVVDLVLPSYQPPSDSYLLGAEIMDPMASQPDVTSLNELESQVCGSNFASGTASVDLMTPVNQRGHPTNTVAKYYSASAGLGLHYDKFKAMQTMAVMEARYLNFVPKYPFGHDQVSLASDIVNLWFREHMTVNDVFSEPEIQMVLSGFLKAVREKKYPQRYRGLDNPEARLVRFHLKDIFKPKLSNVFDIFKVGQGISAWDTDVCAMFCGVFRILGKHMISCEKPHVLTDSHTSESDFIDRVTEQFSTLPGTALNGVTDGEMFDAQQNEFTQEIEKQFWLRLGVSQNFLDMYYSFRKRYVMQASNVRGKAGCQKTSGEPGTLVNNGIVSKVLSNFIIRGEGPVGIVYKGDDFNKRQCNLTVNEENKKIIESVCPLKLKVNISEGSEFCGLIVSNGYVFPSIARKLNKVMSHRFRDYKHFCEYQTSLRDFVKKMEKLDPHKVIALNAKVARKTHYEMSVQYDSIISFSHINKEQFDNVFKYRVEGDSIPVFS----
>Tick_borne_tetraviruslike_virus
M--PECSRSITANEHNAANACVASHIAERRRNQLRNRRILRYRIPEDLISHFDAYV--PETYWDNGEYDNPHAFMAELREIANDKIRAAVRGRGRPEVDLLTREGRREL---------YSCVHLHSPKDTVRYRRAAAPRLAESLRQAAAGARETTWM---------------------------I--------KDVDTAIAFDATYDVEPLDFVRYLQRKNIVEAYVSMIQPDNLFIDAVAPGVTWVWRE---QNGEIFIEQTFSNNSGEKYIHRRSTWCAWFTQGTVKTFNGTYDFKIIDRVGPYAIFQIVLQTTLIDFNGSVAIPRAEEVAKVAKYKGCTEDLAPTLA---VGMYLVPARVYKDFINWLTAQET--VDTKRALNYWRSISRGLMFGKTQVMEKFDLPDKVYASVLLSAMTMRWRLNETVSVVVDDMRQ---RQHYGLFVEKRTRAKYRPSWFAWQWDTIRNLWDHVM---------------------------------RMTANQIGGLFCTSISETPVSESLECLEMRESCY-------------ESLRRQANERDHLTELMRRTYAAIEPHPVTPTLRI----GPAGAGKTSEILREATG--LFIAASKELANDITTRA-EKQQGSKWKVVTQHNGLITNTYDLVVLDEVYTYHAGYVLLLTRLARSARVILLGDPNQCGYYDEDEPATFDGEAIANRYQTLATSVSHRIPQEIAAIVNRIPGVSILSDNPKTSVVAYENAKQLKELK---AVLVFSRENKRHLLAQLKSPVYTVREAQGLTFDDIAIFVDMMPRS-TAMQKMYYVAYTRATNRIITVVNRSENSTLL------------------------------------------L------------------------------------------------SAFYG----FVPYENSQ-----HEDKELKLM-----------TLREDY-------TEIITVWTEDLCSMTAALGP-------VPDMNPRAMAVWDASKMFKSAAGVVKAMWGKSTLQTLDTIVQRQGAHVGTPPTDAASDAIVADIANAFVTRYIKRDPAFAPIEEEHLSRE-------SNYLQRIQGFDDPSHAVVDATMKRITKIVAGG-PSSTKAGQVISAWSKPLTALIAPITRAIERCLVDSLNEHTHYANAMPEADLGEIYQLACQN-NGELQGLNMDFSQFDASQSEVTIAIEKAILTRMGARPALLELYYALRSKWSALCHGICVDAESMKSSGEPGTLLFNTILNMAYCAYITSVHGPVFMAFKGDDSCIVARGVDLVTLRAQILEGTTRVTVKHEWGKINHFCGAFLTPRGILPDLVRSAAKIRGLVFRDDEHFREYQRAIEDRLRLARGVSTGYALLVHDQYAQTGTAVVQDVFGFVNEFPSLSWGAFRLLIRPKRMSVEPPPPSGGSV
>Wheat_stripe_mosaic_virus_Benyviridae
MATMNPTRMIDMALATDAVTIAGPEAIKRFNNQLENGITIPYILTSAEKDMVRRELGDDPFFKMTNPLRNDHVVMAALRHAIREAHKRQHRLHGQGVKTLVIGAAMREVSEFAALPNVHYYFANADPKDTARTSLEILKELVKQKRANLTSKDKKILAKKLCGGKPLKNVLGYEELLDQFQQTGGVPGTFHYEVDQYTLLLAQDWGYNATAVNWLELFRRTSAHQCLGYMALPLELLFEDMPESDFYRFRRFKGHTSIDWASLT--HAYSNGYSHPVSTWGLLLRHPVISHHAFALEVQLENRYGPMVSFSLTRVAKQASIVRTIALPAHNRYVKLLDLPALAKQMAACSFKLPLQYFSVHADEFYTTLAYAQAMDIQSLNRKNLATFVKVHRAGASLVSKELKPKWFLKPEDIYKFVQAVYYYAMYLHTQLASEIDDIIKISWRDRLLAMATKGIHNILYSTKWMWSWLVSEQLVEKLLIVMPDSFDQEGCSGLQQVRHIKTDQDFHAALRDDVKRSGCECGLCIQLGDTCGEQIVDCFYQRDSDVELCVTLDELNVLKEQMREEARVAPGLKDTLEAAMKEIPGADIRHTVRIEYIKGGPGTGKSRLIRELADNRDLIVAPFQKLRVDYKDQPTADGTLMSWEFHTQHRAMTIKNREKIFVDEFTAVPYALLAIIAYNCQAKTIVLVGDEQQTGVLENNEGTPIMKMVDLGKVSMHNLLCNFRNPVHDVHKINYLYGTRMLPMSKVESGLCFDDLATVPNKVEGFSLMHFSWETCRNLFGEVDKKKTSVRCNQGSTHKKVVLPITEADKHLIQQDALSFVALTRHRDQLVVLFDPVVLGSEVAFQQRLTTFPDDAGIDAFTAVQDDIVTE--DIEQLQLRKNICILDCPLESLHNELWIRADCENLSAALKLGGHFYVD---FDRIGLGETELKTFVDYATEFVPAVPVS--YLMPTDADLKLLHPQVRPIYDAFRMINEYFQ-NVESYDVPYINHEMANVVGEKFVAGQLSVEFQMPMNIRRHPKAQSQKFFTMGAGPALMYFKGNPAQQLQVLQARYLGRRAKDLPTFRRTQLANHVADLFVDECMEPAVVMSLENLYSITSKGFADMVKKHYQKQMDENDTRNARVYRFQLKDIEKPFKDAIVDLGKAGQGILAWSKEAHVMFMLAFRVLNDLLLKSLKPWVVYDNSMSEEQFLDKVNAAMTVTPDCAVNSVIDATACDSGQNGFTQLIERQIYARLGASELLLDWYFSFREKYILQAEHVRAPMENVKTSGEPGTLLGNSILMAAILNALVRGSGPFVLVMKGDDGFKRQACPKYDAEMLMGIKSFCPLDFKIDIDVPISFCGYALVEGALYPDVQRKLAKVRTHRFRNFSHFAEYQTSLRDWLSRVPFEAYMRFLAVNAELSGRSVEQVEHMIMMIQSVTHIGARQFQSCFHQVTVEFEPMPHHFDPV
>Soilborne_wheat_mosaic_virus_Virgaviridae
M------AAISTSATKFGSQLHSTVCDHVKRQKVKKKIDVRRDLSQEQLQLLNDLYERHIVSS--NCERGTHSFAAASRKIETDLLLSRIPKR--------IGGNWATHVKRNDGRKVHCCCPTVDIRDSARKTVRWAEEIPPEIGERIKRLQARIYA----------------------------PEDLDGKWADRAYAMAIHSIYDIDLSDLANALEEKRIKVMSGTFFSVDLLLGKKLPTMDGFFE--------DGYVKYGFHNDTNPGYKHNLNQLMKYLTKTFVVAKGTIYYLELTEQRGDVMFFTMTDATEADESFKCIPIDN-KDEVVFFEVDQKTDALV-------FSEILLSRDFVQRAIEYTGRLKPAQLTSDNVNTYLTSTNNTIIIGGSSKKNATKVDATLIQQITTTLIVWTELMNQRQKRVLEKLRMVSYYQRALRCFANAIQFRNVPTDRIKLWLDLEELDVKIKLHEITEREKRDVSRCIVSGKLDDDDETGTTATIAVCDDDVQVVLCGSSSSVTETSDVTTEVAASSSDSVAEDESDDSYYLSALSDRTTLRSHLRGMFHNGNCELPKDGFTKQARITLRDGVPGCGKSTWILNNANPKDMVLCVGKDLKEKFMKKHKAESDLK--RIRTVDSFLMKFRAATVHFDEALMAHAGIVYFCADILGAKKVICQGDSQQIPFINRVESITLQYKL--AIDETEYVRLTYRSPVDVAHYLTKYSGGRVTTKNSVLDAKPMTSVHCVPYH-RDAQYLTFTQSEKADLYKALRA--NTVHETQGKTFDDVIVVLKTTENE----QPYEIVATTRHRRSLVYYTAIE------RLFEDI------------SDMQDVMESKLM-------------TKXRFGSKYESI--EVRVPDVGTPVII---------------------QDFYD--------------------------NSTMDSHFDGY----------EVSTSDISIELENCTVPNKNVKV-------LVPVLRTAMPP------------------QNLPVEAMLALKKRNMAPKLQEAVNEFEERTVNRAKEIFFDTSLIDDEVSTRESNLRWWKR-QSTTAKAQLKKETRLLHELDLCYYNYCIKGDEKPKMDRPQHEYGALQTVVFPDKIVNALFGPAMKEINERIRLALKPHVVYNSRMNAEELNRTVEFLDPEE--DFNAFEIDFSKFDKSKTSLHIRAVIELYKLFGLNDLFALLWEKSQCQTKIRDFVNGAYLLYQQKSGNCDTYGSNTWSAALALLESMPLEKAKFMIFGGDDSLILFPKHLTIEDPCRRLASLWNFDCKLFDFKHNMFCGKFLLKVGFAPDPMKLITKLGRKDIVDGRLLSEIFVSVGDNYRSYRDYRILEQLTYALRETEDPTAALVALKKYIFDFK------WASMFN-YKGE-----------
>Barley_stripe_mosaic_virus_Virgaviridae
------------------------------------------------------------------------------------------------------------------------------------------------------------------------------------------------------------------------------------------------------------------------------------------------------------------------------------------------MDV---------------VKKFAVM------------------V----------------------------------------------------------------------------------------------------------------------------------------------------------------------------------------------------------------------------------------------TVVAG------------------------------------------------------------------------PVLTLSSPVVVTFSL---IAVSLVKRLLQEQPRVIAHDHEHYPGGSESSSSSILSACSPSEIVKVTRQVRDKQQFGMDVVKKFAVMSVTVVLSSPVVVTFGTSLIAVSLVVIAHDHESSACSPSEIVKVTRQ------VVEVE------GLYRDIFQD---------NEIPSVMEEKLQ-------------EKIRRRCQFEAS--KVKVPEVGTIPDI---------------------QTWFD--------------------------NSVRFSDFDGY----------TVATEDINMDVQDCRLFGKTFRP-------LKPVLRTAMPE------------------QGSLIESVLAFRKRNLAPRLQGALNEWHENVLKKALKVFFFEDLIDRDHCTYESALRWWDK-QSVTARAQLVADQRRLCDVDFTTYNFMIKNDVKPKLDLPQVEYAALQTVVYPDKIVNAFFGPIIKEINERIIRALRPHVVFNSRMTADELNETVAFLTPH---KYRALEIDFSKFDKSKTGLHIKAVIGLYKLFGLDGLLKVLWEKSQYQTYVKDRNFGAYLLYQQKSGNCDTYGSNTWSAALALLDCLPLEDAHFCVFGGDDSLILFDQGYIISDPCRQLAGTWNLECKVFDFKYPAFCGKFLLCIDFVPDAAKFITKLGRTDVRDVEVLSEIYISINDNYKSYKDFKVLDALDKALVDPYSAISALVSLCYHIFDFN------FKLLFN-CEGK-----------
>Gentian_ovary_ringspot_virus_Virgaviridae
-------------------------------------------------------------------------------------------------------------------------------------------------------------------------------------------------------------------------------------------------------------------------------------------------------------------------------------------------------------------------------------------M----------------------------------------------------------------------------------------------------------------------------------------------------------------------------------------------------------------------------------------------------------------------------------------------------------------------------------------------------------------------------------------------------------------------------------------------------------------------------------------------------------------------------------------------------------------------------------------------------------NSVRCSDFDGE----------IVATSSLNMDLTDCKLMGKGFKN-------LTPSLRTAMPE------------------VSSFTEAVIALKKRNLVPRLQESVNELEDTTVGKAMTTLFNPDLMDLPLCTYESVQRWWQK-QSPKAQAEMLKDPRMVDQIDFTTYNFMIKNDVKPKLDCPQHEYLALQTIVYPDKLVNAYFGHVMKEINERMLKALHPWFVVNARMTSAELDEKISFLPMDL--DMDSIEIDISKYDKSKTGLHIGAVIALYERFGLSGELKHYWIQSQWQTNAKDRTNGAFILFQQKSGNVDTYFSNTWCAVLALLDCLPLEKAIFSIFGGDDSLILYPKGEIISDPCSRLQNLWNFECKLLSMDHPSFCGKFLLRVGFVPDARKLIEKLGKKDIPADKLLSEIFVSINDNYGCYDDMRVLYALDSAIIEKFSSLAALISVRKFLSNFD------FRLLFS-YKGK-----------
>Peanut_clump_virus_Virgaviridae
MAQ----NLFMTASSTTKSLLHDVIADRAAKQKQKELVDVRRVLSSESLNALCALYEFHVITS--NCERGSHTMAAVCRTLETLYIKSLLPVK--------VGGNWLTHVKYASDQNVHCCCPLLDYRDAMRKQERLLKEKTEEFDECYKQIKAQRRA----------------------------AASCNNK-GKMRVAMGVHSVYDMTLQDLVNGLERKGIEHFIGCFFSPKLLLGQELPFVNGRFK--------KGKIRFFFLDDTTHGYEHDLNDYLDYIKKSFVVAKCHVYMLELFSVRGDTIFFKLYDVTERDHVFKAMPIPN-TEEVIVYWIEN--GEVV-------VERRYLPKSLVCRGMEWLMRNKANALQYETLLNYLVSTNVSAVFNGCQVREGLKTDPWILCKLAMTLLVREEFNREKQKKILEMLRMVSLKARVLKTVARKYDVEVLPEDSLCLWIESYDMKDEVLRYNEKKQDVERLTRSLEQKVVSSEEIASPQISV----------------------------------DYSSDSSEDVVAGRRLCDFSAMYSFKDQLLHDGRCEFPKNKFKTQLKVRLIDGVPGCGKSTWILSNCDLRQIVLAEGRDLRRRFTEKGFKKRCEE--RVRTVHSFMLSRRFNSFHFDEALMAHAGMIYICGRMLNAREVICQGDSKQIPFINRVEQISLKYSF--NVVEREHVRKTYRCPLDIVYYLNKYRGDDIVGYSKTTKSSGFTSLVKLPKEP---HYLTFLQAEKEEVSKHLAG--STVHEAQGKTFERVNLVLKMTDNE----EPYTIVGLTRHTRSLVYYSVVE------RLYEDI------------SALKDVMEDQLL-------------TKXRFGSKFESI--KVMAPDVGDLVTI---------------------QDLYD--------------------------NSTLDSSFDGY----------TVASSDLELEISNCKIPNKSIRG-------FSPKLRTAMPE------------------QGSFAESILALRKRNMCPRLQESVNEHQEDTIAKAFSCYFTDSFVDQPLITDESALRWWEK-QSTTAKNQMLADWRTLDQIDVCTYNFMIKNDVKPKLDLPQSEYAALQTVVYPEKIVNGLFGPVIKEINERVLSALKPNVFVNTRMTSEELSRTAEYLYPGD--EFEVVEIDFSKYDKSKTSLHIRMVIKLYEQFGLNGYMKYLWEKSQTQTVVKDRNYGAYILYQQKSGNCDTYGSNTYSSMFALLDCLPMEKAVYSIFGGDDSLILFPKGTIINDPCGRLASLWNFDCKSMKFRVPAFCGKFLIPVGFEPDPMKLITKLGNKTIAGSKLLSEIYVSICDNYKNYDDARVLDALAYALVDDICPKAALYSLSKFLKSFE------FTELFDYFNGER----------
>Potato_moptop_virus_Virgaviridae
MDQ----AILHTSATRVGSDLHNAMCNVIVKNKKKKKIDVKRNLNEDQIQLLAELFERRVVTS--SVHRGTHSMAAAMRKIETDVIFTSFPKN--------IGGNWATHAKRDDGGFVHCCCPILDFRDAQRKMTRLIKVVSAEKAAVAAQIKKLISE----------------------------ANDLNGTWKKEAYGMAIHSIYDIHLVDLVSAMERKKVRVLKGTFFSADIIIGKKLPSVNGFYI--------GESIKYSFYDDPNCGYEHNLNSLMLYVTKTFVKAAGAVYYLELTEMRGDTMFFTITDASEHDSSTKCLPLNK-RDLVVFFDIDRATDELV-------FREELLSREFVNRALEYAFQLKDNQVTAEGLISYFASTNNAVVIGGSARKTSEKVDPKLLPMITTTLMVYQELQKAKQKRVLGKLKSQSLYQRGLGVFAKLVGIHDVPNDRIKLGLSFSELDEKVSLYEEYERERQRISDEIVSEKVDPDDSASAQVCLTSSDEDCDVAACERAHAHANLSSGESESSSQSQEQMVEDSEVRARQCAKMADKSTLVEFIYGQFHSGACETPKNRFRRAPRITLVDGVPGCGKSTYVVKEANLNQYVVTIGRDLRERFKSERNTATQLK--RVRTVDSYLLQSRANVLHFDEALMAHAGMVYFCADDLSARSVICQGDSQQIPFINRVESITLRYKL--EIDNVVEKRLTYRSPLDVASYLTKYGTSVVTSANPLVPRDGMTSIYSIPKI-PGTQYLTFLQSEKEEMRQYLG---NTVHESQGKTYDNVVLCLKATDNE----SPYMVVGVTRHRRSLVYYTKAE------KLYFDL------------AEMLSVQEGKLM-------------VKXRQASKYEEI--AVTVPDVGNLVDL---------------------QEMYD--------------------------NSIVDTYFDGY----------EVATGGLQIDMNSLTYPNRQMKM-------MYPMLRTAMPE------------------QSGLAEGLLALNKRNMAPKLQESVNEFEESTIEKAKKVFFDESRIDNKLETFEGAARWWVK-QSCTAQKQMLADVRTLSEIDVTSYNFMIKGDVKPKLDLPQSEYSALQTVVYPDKIVNALFGPIMKEINERIRVALKPHVIYNTRMTSDELDPAVEFLDVRE--DHESVEIDFSKFDKSKTSLHIRVVIELYKLFGLDEMIAYLWEKSQCQTTIKDRVNGAQILYQQESGNCDTYGSNTWSAALSLLESLPLEKATFMIFGGDDSLIFFPKGMVIEDPCRRLASMWNFDCKLFNFKNNSFCGKFLIKVGFAPDPYKLLTKLGRKDIKNSDLLSEIFTSIGDNYKSYDDYRVLEALNVAVMERCDVMFGLLALKKYINSFD------FASLFS-HKGR-----------
>Tobacco_mosaic_virus_Virgaviridae
-------------------------------------------------------------------------------------------------------------------------------------------------------------------------------------------------------------------------------------------------------------------------------------------------------------------------------------------------------------------------------------------------------------------------------------------------------------------------------------------------------------------------------------------------------------------------------------------------------------------------------------------------------------------------------------------------------------------------------------------------------------------------------------------------------------------------------------------------------------------------------------------------------------------------------------------------M---------------------QFYYD--------------------------NSTMMNNFDAV----------TMRLTDISLNVKDCILMSKSVAA-------LIPMVRTAAEM------------------QTGLLENLVAMIKRNFAPELSGIID---ENTASLVVDKFFDSYLLKESLFSRESLNRWLEK-QEQVTIGQL-ADFDFVDLPAVDQYRHMIKAQPKQKLDTIQTEYPALQTIVYHSKKINAIFGPLFSELTRQLLDSVSSRFLFFTRKTPAQIEDFFGDLDSHV--PMDVLELDISKYDKSQNEFHCAVEYEIWRRLGFEDFLGEVWKQGHRKTTLKDYTAGTCIWYQRKSGDVTTFIGNTVIIAACLASMLPMEKIIKGAFCGDDSLLYFPKGCEFPDVQHSANLMWNFEAKLFKKQYGYFCGRYVIHHDVYYDPLKLISKLGAKHIKDWEHLEEFRRSLCDVAVSLNNCAYYTQLDDAVWEAPPGSFVYKSLVKYLSDKV------FRSLF--IDGSSCX--------
>Tobacco_rattle_virus_Virgaviridae
MANHFFDLMLTKPDCEIGQMMQRVVVDKVDERKTKDPVIVHEVLSQKEQNKLMEIYEFNIVFK--DDKNMVHGFAAAERKLQALLLLDRVPAL--------IGGQWSFWVTRGE-KRIHSCCPNLDIRDDQREISRQITAIGDQARSGKRQMSEWMYD---------------------------IPNAVR---KGAQYAIALHSLYDFKLKDLMATMVEKKTKVGHAAMFAPESMLVDELPSVDGYYM--------NGKIYFGFEKDPSFSYIHDWEEYKKYLLGKPVSYQGNVFYFEPWQVRGDTMLFSIYRIAGSQEYYRRIYISRWENMVVVFDLVESTRELV-------KKDLFVEKQFMDKCLDYIARLSDQQLTISNVKSYLSSNNWVLFINGAAVKNKQSVDSRDLQLLAQTLLVKEQVARPVMRELREAILTGLISRKMWKQFANGMVGTLIGPKKVLTW----------LCYENSHKTKVIVFLSVVYAILLEDSNVLTQARVVADEEIMEQFLSGLIRGETSGTKVLCNLLTPPGFSKGKTVKRVDYFQERLAQNDEIMSYSRGVIRTGGQNYPHGNPPVNCSFELVDGVPGCGKSTMIVNSANPVDVVLSTGRDLIERFASKGFCKL---KRRVKTVDSFLMSLTGDVLHFDEALMAHAGMVYFCAQIAGAKRCICQGDQNQISFKPRVSQVDLRFSLVGKFDIVTEKRETYRSPADVAAVLNKYYTGDVRTHNATATVRKIVSKEQVSLK-PGAQYITFLQSEKKELVNLLAL--STVHESQGETFKDVVLVTKPTDDSIARGREYLIVALSRHTQSLVYETVKE------DVSKEI------------RESAALTKAALA-------------VLXRFRSRFDVF--PCAVPDSGTITDL---------------------EMWYD--------------------------NSLRDSSLDGY----------LVATTDCNLRLDNVTISGNWKDK-------LKPVIRTAMPD------------------KTTQLESLLALQKRNQAPDLQENVHATVEETMKKLKSVVYDVGKIRAPIVNRAQMERWWRN-QSTAVQAKVVADVRELHEIDYSSYMFMIKSDVKPKTDLPQFEYSALQTVVYHEKLINSLFGPIFKEINERKLDAMQPHFVFNTRMTSSDLNDRVKFLNTEA--AYDFVEIDMSKFDKSANRFHLQLQLEIYRLFGLDEWAAFLWEVSHTQTTVRDIQNGAHIWYQQKSGDADTYNANSDRTLCALLSELPLEKAVMVTYGGDDSLIAFPRGTQFVDPCPKLATKWNFECKIFKYDVPMFCGKFLLKTSFVPDPVKVLTKLGKKSIKDVQHLAEIYISLNDSNRALGNYMVVSKLSESVSDKGDSVHALCALWKHIKSFT------LCTLFR-DENDKELNPAK----
>Podarcis_muralisC
----------------------------------------------------------------------------------------------------------------------------------------------------------------------------------------------------------------------------------------PI--------------------------------------------------------------------------VYETTRF----------------------------------------------------------------L------------------------------------------------------------------------------------------------------------------------------------------------------------------------------------------------------------------------------NCNKXKFMFQFSTV--TLVAPFTKLKPDYEGLVGSDGDKYDLLFKTTHRALSEVGHRRIFVDEFTSLPYEILACIVYN-SAEEVFLVGDTKQCKVQEPDEGLYIGNYVDIPKLSCCKLLVNFRNPRDIVALMNRTFGYSMIANSDVEKSIEVLEMDKLPTL-PAARRMAFSKASAALLCED---ERATVRANQGGTCKVSVVYLNGADGLLTSVQELQIVAMTRHTEKIYLVNDN-------------------------SESAVTLLGKL-DIN----------------------------------------------------------EDFYTHLQTWLAKPEKPLRPVVLEDKSVQLVLKEPHAPNDSYHLLDKFLPKMLVGGECSSVNLEASQIFKGQFASGKTSAENVPPISKRGHPQKMHLTFFAFGAGAGNHYEPKFPMQVLAVLK-RYLNKVPYFSFGDSQSKLVKRMVDLWFKECVNSVNLFDDAEKQEVFTGFMKHVTAKHYMQSAGEFDNPTARWVRFQLKGIFKPKFDY--DVDKVGQGISAWSTDACAMFCAVFRLLTTLVAKSEADCVLTDSYLTDAVFMDKVEKRFNELPSVCMNGITDAETFDANQNQFTQAIERGYWKRFGLCETFLDHYXAWTSQIXXTCCCXLARLXDRVASGKSW----------------------------PEDXWRA----RYFGEXWCCVKNHXQLFIAWRWSYGNSLXRRXLLXETVQPENKPRSCAXGGKRLQMYSXTAE--XNCRSKVXELXRVXIPVCIERLAGCTKCYXELCTHRXGAVGSXDHXGDRV----WE----------------
>Rhinatrema_bivittatumA
---------------------------------------------------------------------------------------------------------------------------------------------------------RKWFL-----------------------------------------------------------------------------------------------------------------------------------------------------------------------------------------------------------------------------------------------------------------------------------------------------------------------------------------------------------------------------------------------------------------------------------------------------------------------------------------------------ICFKNTNR------------------------------------------------------------------------------------------------------------------------------------------------------------------------------------YILYDY------------------------------------------------------------------------------------------------------------------------------------------------------------------------------------------------------------------------------------------------------------------------------------------------------------------------------------------------------------------------------------------SITDGETFDANQNEFTQALEKEYWHRYGVSQAFLEHNYSFRKNYRIVSLFGSGVQGTIKPVENQGRLXITECCQRXLVISFXEVTSHLGXCTMVMIFVKGSVTWGVNAENMKMIGDACLLNLKVKLGKGAKFCGLTVCENKVVPSIPRRLNKISRHRFRDYKHWCEYQSALR----------------------------LDCSYXSXRXFRHFXGDAYKQAAVRRYGADIYXSYRD---
>Rhinatrema_bivittatumB
-----AHMLIDTALAANAASLGQADASQICRMSVKNSLKVFVNLTQGQKSQLKAMGDFPLLFMGGNTVTNDHPVLVAARDLCRDIYENPFHVSSSKERGLVVGAAAREIRMYMNNLHIHIYVHGGETKDYDRIIRPALNDICNALKRKASKKDRMVFLDSKTLRLCVKRYYDMKHVMDDYMHVHKLPATMHTEYVEANTLVFEYSIYNLGALDLLDIFKRTDAQVVYGYAVLPLELLYPELPENSIYSXTN------GGEAILMFTFGYCNGY----------------------------------------------------------------------------------------------------------L-------------------------------------------------------------------------------------------------------------------------------------------------------------------------------------------------------------------------------------------------------------------------------------------------------------------------------------------------------------------------------------------------------------------------------------------------------------------------------------------------------------------------------------------------------------------------------------------------------------------------------------------------------------------------------------------------------------------------------------------------------------------------------------------------------------------------------------------------------------------------------------------------------------------------------------------------------------------------------------------------------------------------------------------------------------------------------------------------------------------
>Rhinatrema_bivittatumC
----------------------------------------------------------------------------------------------------------------------------------------------------------------------------------------------------------------------------------------------------------------------SSYKCSVSCSYRHNVVHWGTLLRHPVINGTEFSLVVEITARVGSLYVFKIMRTNVCENIVRQISLRPSERYVRMLDIMRSINKRTGRT-TKPLQYFSVKETELWETFNYMSTLDGKSIKLENCMAYVRRRMGGISLVTKELLAPWDLPAGRVRDFCLAVTLLCKICREVDEKMFAEINARSIFEKFVQMAAVVGRVLFYPVELLLDWIMAEHLTERIVLHPEMDVLQQARTK-----------------------------------------------------CVCKSSKEIIXMKRRC-------------------------------------------------------------------------QNAQ-YVLNF---------------MVD---------LGIRXXN--------VGIRMQQXILN-XQTIKXGTYIQSXXM--------------------------MIWIRQ---------------------------------------XRWXRKGNEGNTKN---------------------------------------------------------------------------------------------------WV------------------------------------------------------------------------------------------------------KGILYRSGA----------------RVQKKFHY-----------------------------------------------------------------------------------------XADCNTAXFGCSSIYKAKARL--------XGVRKWXQ------------------------VXFD-------FXDNTXGTXRGWAXAHICGXI------------------------------------YKSSIXIFGMYCLVFRGXCKTSAEAG-----------------XGXGGEILVVCG----------------------------------------------------------------------------------------------------------------------H---------------------------
>Rhinatrema_bivittatumD
-----------------------------------------------------------------------------------------------------------------------------------------------------------------------------------------------------------------------------------------------------------------------------------------------------------------------------------------------------------------------------------------------------------------------------------------------------------------------------------------------------------------------------------------------------------------------------------------------------------------------------------------------------------------------------------------------------------------------------------------------------------------------------------------------------------------------------------------------------------------------------------------------------------------------------------------------------------------------------------------------------------------------------------------------------------------------------------------------------------------------------------------------------------------------------------------------------------------------------------------------------MKMWRMLSMNGITNAETFDANQNEFTQVLEKEYWHRYGVSQAFLDHYYSFRKNYKIVSMFGSGRAGYQKTSGEPGTLVNNGMVSKVISNFILRGDGPKGVVYKGDDFCKRXCNLEVNTENMRMIGDACSLNLKVKLGKGTEFCGLTACENKVVLSIPRRLNKLSGHRFRDYKHWCEYQSALRDWTAVIKARGSLEVVAANADLYGMTFEEMQTMYETVNSFAHINKQQWKGMVQTYVEPIGISRLS-SLI
>Rhinatrema_bivittatumE
-----------------------------------------------------------------------------------------------------------------------------------------------------------------------------------------------------------------------------------------------------------------------------------------------------------------------------------------------------------------------------------------------------------------------------------------------------------------------------------------------------------------------------------------------------------------------------------------------------------------------------------------------------------------------------------------------------------------------------------------------------------------------------------------------------------------------------------------------------------------------------------------------------------------------------------------------------------------------------------------------------------------------------------------------------------------------------------------------------------------------------------------------------------------------------------------------------------------------------------------------------MKMWRMLSMNGITNAETFDANQNEFTQVLEKEYWHRYGVSQAFLDHYYSFRKNYKIVSMFGSGRAGYQKTSGEPGTLVNNGMVSKVISNFILRGDGPKGVVYKGDDFCKRXCNLEVNTENMQMIGDACSLNLKVKLGKGTEFCGLTACENKVVLSIPRRLNKLSGHRFRDYKHWCEYQSALRDWTAVIKARGSLEVVAANADLYGMTFEEMQTMYETVNSFAHINKQQWKGMVQTYVEPIGISRLS-SLI
>Rhinatrema_bivittatumF
-----------------------------------------------------------------------------------------------------------------------------------------------------------------------------------------------------------------------------------------------------------------------------------------------------------------------------------------------------------------------------------------------------------------------------------------------------------------------------------------------------------------------------------------XXXCN--------------------------------------------TG---------------------------------------------------------------------YDXXF-----------------------------------------------------------------------------------------------------------------------------------------------------------------------------------------------------------------------------------------------------------------------------------------------------------------------------------------------------------------------------------------------------------------FKA----RISEALYGEFYWKW----------------WFGQCGR------------------------------KGSEIXVERCVQTKVXFXCEXGRSGNFCLQNIAH--------VSVLQCIPFNDKGGSXVXEE---ICYDRCLYNXDFINKVTKLFQLLPQVAINGITDAETFDANQNEFTQALEKEYWHRYGVSQAFVDHFYSFRKNYRIVSMFGSGRAGYQKTNGEPGTLVNNGVVSKVSSNFILRGDGSLGIVYKGDDFCKRQCNLEVNVKNMKMIGGARLLNLKVKLGKGAKFCGLTVCENRVVPSIPRRLNKISGHRFRDYKHWCQYQSALRDWIAVNKSRGSLEVVTANADLYGTTFLEMQTMYETVDSFAHINKQQWTVFLHSAVATIGQS-VS-SL-
>Rhinatrema_bivittatumG
-----LKTVIDTALAANVTSLGQAEASQIFRMSVKNSLKVFVNLTQGQRSQLKAMCDFPLLFMGGTTVTNDHPVLVAAXDPYRDIYANXFHVSSSKERVLVVGAAAWEIRMYMSNPHTHFYVHGGETKDYDRITTPALNDMCNALKRKASKKDRMVFLDSKTLRPCVKRYYDMKHVMEDYMRAHKIXRQIHC-FLKIQYIIWGRMIYWIFSKDLMNCCTRSSQIIVYGIAILXLXLRY--LPGK------------------------------------------------------------GHFVCLRL--------CAQMFVRTYXDRYLCVLDIMKSINKRTGRT-TKPLQYFSVKETXVLGN-----SSDQRVVGALGSTGWXSERFLFDSFITLQNLXGDRXENV-CXDXCXINFLEVRANGGXIIILSSGIAFGLDNGR------------------------AFNRKNSTTPRNGYIATDXDKVCVXITXGLLXXPK--------XRGGTRMSSVFWISWXTWGSNNKVXIXRD-ND------RFXIDRXPDKGLAYKVDRQWYGSNKVECGKG-EGSEGNTKSRVH----------SYIIXK-QGQGAEKVSLLGKLQHSMIXLW--------LCLRSXSQIM--RSCYQIVVIDMIXLLRQLIERLKRL--GIDVYLWMNLK-------------------------------------VCLMN----------------------------------------------------------------------------------------------------------------------------------------------------------------------------------------------------------------SW------------------------------------------------------------------------------------------------------------------------------------------------------------------------------------------------------------------------------------------------HVL---------------------------------------------------------------------------------------------------------------------------------------------------------------------------------------------------------------------------------------------------------------------------
>Rhinatrema_bivittatumH
----------------------------------------------------------------------------------------------------------------------------------------------------------------------------------------------------------------------------------------------------------------------------------------------------------------------------------------------------------------------------------------------------------------------------------------------------------------------------------------------------------------------------------------------------------------------------------------------------------------------------------------------------------------------------------------------YGIFLCSYVLNAAEKVFLVGDVKQTKVQEPDEGLYIGNYIEIDS-----LVVNFRNPKDTVALMNRTFGYEMLANSKNNRSIHVVTVDSLPQL-DVATSMGFSKHSAEMFCGG---QNATVRANXGGTCKTAILYLNGSDGRLLSVEELQIVALTRHTEDLYIGTDNLAEATLL------------------------------DIT----------------------------------------------------------LDFYEHMQTWLHFPHEPVGNVVLVDKCVDVIVREPHPVADSYQLIDTFFPCAIK----------RVRMFXFKFGSGSKQFCI-----------XDTPRRFTTNKXEG----SSNHVGEIXGVWTRCRVTLXGXISNAEVLPMXGPLLXVWV-------DCFDTTSIGFVVSRFPKTCNPKTLHGK-----XYXGKGSKVXVKRGIQSKFDF--DVNKVGQGI---------LLGVLMRV----------------------------------------------VVCSVCXQRWXLCLRKN------------------------------SQFQAPRPSGR-------------------------------------------------------------------------------------------SQNFR---------------------------------------------------------RQ----------------------
>Microcaecilia_unicolorA
-----------------------------------------------------------------------------------------------------------------------------RTHDCLRSQWALL------------------------------------------------PK---------------------------------------GSR----SLFXTS--------------------------TGRTAGY------------------------------------------------------------------------------------------------------------------------------------------------------------------------------------------------------------------------------------------------------------------------------DSSIDFTLIDEQVKELHTRLTDNDGDPVGLKIVKERAAKEIPKTDFTHTRRVHYIEAGSGCGKSYAI-----------------------------------------------------------------------------------------------------------------------------------------------------------------------------------------------------------------------------------------------------------------------------------------------------------------------------------------------------------------------------------------------------------------------------------------------------------------------------------------------------------------------------------------------------------------------------------------------------------------------------------------------------------------------------------------------------------------------------------------------------------------------------------------------------------------------------------------------------------------------------
>Microcaecilia_unicolorB
--------------------------------------------------------------------------------------------------------------------------------------------------------------------------------------------------------------------------------------------------------Y---------------------------------------------------------------------------------------IDL---------------LVYFPHR------------------L-----------------------------------------------------------------------------------------------------------------------------------------------------------QIVC--------------------------------------------------------------------------------------------------------------------------------------LVVFWDNNTAEEVFLVGNIKQTKVQEPDEGMYIGNHIDISALDMDRFL-----VLGTLRMLCNXXIVRLVMKCX-----------------PTLEKEVFKCXPXTNYLNXMWLLSVNIRSCFAKANTQLCLQIREVHAKLFCTXILVMVNCCRWKSYRXXHXQDI-------------------------------------------------------------------------------------------------TDFYDHMQTWLHFPNEPVRKVTFIDKSVDVILRDPHPSNDSYYLLETFIPAALIGSECSSLNLETNHIVKRHFLVVQLMQMISCPXIKGCSQXLVQLXVYILTLGVQLLYXKKGTFVRFHIIH-----------LVSHMLWXCMKFIDLRFRACVSKERLFDNAVNEDTINE-FLHVTNKHYMEVLL---MLRQELXHFSLKGSVSP----TFMXQKXGAQM-------MRCFAVFFDLLTKMVIEPEKSFIFTDAYITETKFIDKVCAQFNNVTNVAGNRITDVDAFDANQNIFYLFI-----------------------------------------------------------------------------------------------------------------------------------------------------------------------------------------------------------------------------
>Geotrypetes_seraphini
---MDAHTMIDRALSTKAPMLGQAEASEIFCNSIKNSLKVNISLTRSXKFLLKSMCDFPLLFNGGNTITNDHPVLLAVQVL------------------------------------------------------------------------------------------------------------------------------------------------------------------------------------------------------------------------------------------------------------------------------------------------------------------------------------------------------------------------------------------------------------------------------------------------------------------------------------------------------------------------------------------------------------------------------------------------------------------------------------------------------------------------------------------------------------------------------------------------------------------------------------------------------------------------------------------------------------------------------------------------------------------------------------------------------------------------------------------------------------------------------------------------------------------------------------------------------------------------------------------------------------------------------------------------------------------------------------------------------------------------------------------------------------------------------------------------------------------------------------------------------------------------------
>Carcharodon_carchariasA
----------------------------------------------------------------------------------------------------------HEC--------------------------------------------------------------------------------------------------------------------------------------------------------------------------------------------------IGPMCVFKIMRTTVSEGIVHQVALRP-------FET------------CASSXYYAIYXQAHWXNHQATPLLFSEGIVLGDLXLYIHXAHGRNVFSDKGIVSPMGLTSXACLCLLFGGDLVDKSVX------------RGYVQQLTCXDQL--------LKSLCNWSILWHIVGLVIDGASNXEYSSTSGSGVGADG-------------SEXGGHLXVPHLFSVIGRAGSEVXA---------SFCTYGXQVKALHTRLIDNDLDPVGLKVVKERAAKAIPRMGFSHTAKVYYIEAGPGCGKSYAIRQIVTTRELVVAP-----PDYEGLRDANGEAYDLIFKTTHRAMEEAERRRIFVNEFTSLPYEHLACIMYNNAAEVVFLVGDVKQTKVQEPGEGMYIGNYVDFDTLSKHQLQVNFRNPRDVVAMLNRTFGYEMRAHSNIEQSIKVMTVDELPMT-EVATHVAFSKHSAE-----------------------------------------------------------------------------------------------------------------------------------------------------------------------------------------------------------------------------------------------------------------------------------------------------------------------------------------------------------------------------------------------------------------------------------------------------------------------------------------------------------------------------------------------------------------------------------------------------------------------------------------------------------------------------------------------------
>Carcharodon_carchariasB
----------------------------------------------------------------------------------------------------------------------------------------------------------------------------------------------------------------------------------------------------------------------------------------------------------------------------------------------------------------------------------------------------------------------------------------------------------------------------------------------------------------------------------------------------------------------------------------------------------------------------------------------------------------------------------------------------------------------------------------------------------------------------------------PTPVPLLSSHSPRKHSAELLCGS---AHSTVRANQGRTCSTAVLYLNGSDGKLLSIEELQIVGLSRHTEQLYLVTDN-------------------------SLEADLTXARI-SMI------------------------------------------------------------VFRPGCTSLMSQXESSLWWIRV--WILXFGNPNLPRIHIYILSSRHL---XWDLSVXAWNLEASQVLNGQFSNGKTYADDVMPINKCGHPMALYVRYFAFGLGVGLHYESKFALQTLAVLNRRYLCKVPYYPNGGSQAVLASAITHLWFKECVVP-TLFDDAVIQDVINDFLVHITQKHMMESMGGFDNAYSHVVQFRLKGIFKPKFN--FDITKVGXGISAWSR----CLCNVLQRVSIVNNESERDFVLMDSYRTDAGFIDKVTSMFGAIPSAALNGITDAETFDGNQNQFTQTLEQLYRHRYGVSQSLLDHYSSFRRNYKIFSPYGQGRAAYQKTSGEPGTXVNNGVMSKMISNYLLRGEGPMALVYKGDDFCKXQCNLKIDTDRLRQINDACALNLRVKIGKGAEFCGLTVYEEHIVPLLPCRLNKISGHRFRDYKHWCEYQRLVR--------------------------------------------------------------------
>Protopterus_annectensA
-----------------------------FE------------------------------------------------------------------------------ALYESSQN---------------------------------------------------------------------AASVHTDY---------NTVYNSSPRDLINAFSRTGAQIVYRYTVLPKELIYPDLLEKKMYMNRQV-----NSDGILTFKFGCCKSYKHKVEKLXTFFRQPVINGKQLSSMVEMTXRTDPLCVFKTMKT-ICKAAAXPVTVKPSDH--QNVDIIKSIHKRTGRT-KTP---FSISHXESWNFGEPLIICDVKILILENCKMYVRRHMGGMSLVISEILVPWDLSAWRVRSYGFTVTLLYKI--------------------------------------------------------------------------------------------------------------------------------------------------------------------------------------------------------------------------------------------------------------------------------------------------------------------------------------------------------------------------------------------------------------------------------------------------------------------------------------------------------------------------------------------------------------------------------------------------------------------------------------------------------------------------------------------------------------------------------------------------------------------------------------------------------------------------------------------------------------------------------------------------------------------------------------------------------------------------------------------------------------------------------------------------------------------
>Protopterus_annectensB
--------------------------GNWVSKLLGAVIMIXLLSSSXQMTKLK-------------TVTPD------------------------------------------------------------RLITMLTQXVXKXLRSVQXK----LFL------------------------THP----------------------------------------------------------------------------------------------WQRC------------------------------------TTVRLV-----------WDV-----------------------------------------------------------VKVSLLSNWQLS--------------------------------------------------------MIWLVC--------------------------------------------------------------------------------------LLXNL----------------------------SXTMKYXQTNLGKHTSCCLTQXITH------------------------------------WKRQNIRVFFVVEFRSPTYTFLACIVYNTVADEVFLAGDVKRL-VQEPDEGLYIGNYVDIGSLSMYK-RINFRNPKDTV-------------------------------------------------------------------------------------------------------------------------------------------------------------------------------------------------------------------------------------------------------------------------------------------------------------------------------------------------------------------------------------------------------------------------------------------------------------------------------------------SPVXLDAQSCSKXGEMLEGNQNXFTQLLETLCWRSYGVSGTFLNHYHSFRXNYK---------TGFQKMSGESGILVNNGADSKVISHFIMQGDGSMVIVYKGNDFCKQQCNLKVDEKYVKMINDACSLKLKVKIGTGTEFCGVIVHEDSTVPALHRRLKKVSGHRYRDYAHXCEYQMAVRDWLEVVKHLGTTRVVMANVALHETTVLEKQTLQEMIV-------------------------------
>Python_bivittatus
----------------------------------------------------------------------------------------------------------------------------------------------------------------------------------------------------------------------------------------------------------------------------------------------------------------------------------------------------------------------------------------------------------------------------------------------------------------------------------------------------------------------------------------------------------------------------------MTDNDMDPVGLKVVEKSTAKVVPKTGFAHTC-IIIXRMGQNMVKSYAICKLSTQHNLVVAPLIKLKPDYEGIHNNNGDQYNLLFRTIDRALE---------------------------------------------------------------------------------------------------------------------------------------------------------------------------------------------------------------------------------------------------------------------------------------------------------------------------------------------------------------------------------------------------------------------------------------------------------------------------------------------------------------------------------------------------------------------------------------------------------------------------------------------------------------------------------------------------------------------------------------------------------------------------------------------------------------------------------
>Gekko_japonicus
---MDAQTIIDTAVAANATTLGQGEASQIFRHTIKNSLKVNINLTSGQKSVLKGMCDFPHLFMGGTIVTNDHPVLVAARNLCRDIYENQFQISNTTERVLLVGATAREIRKYSANPHIHYYVYGGETEDYDRVRRPALNDICNALRRKASKCNRKIFLDTGAQRP------------------------------------------------------------------------------------------------------------------------------------------------------------------------------------------------------------------------------------------------------------------------------------------------------------------------------------------------------------------------------------------------------------------------------------------------------------------------------------------------------------------------------------------------------------------------------------------------------------------------------------------------------------------------------------------------------------------------------------------------------------------------------------------------------------------------------------------------------------------------------------------------------------------------------------------------------------------------------------------------------------------------------------------------------------------------------------------------------------------------------------------------------------------------------------------------------------------------------------------------------------------------------------------------------------------------------------------
>Pogona_vitticeps
---------------------------------------------------------------------QTH--------------------------CLRILSTALEH-----NCWMHLSVQ--------------------------------------------------------------------------------------------------------GLRIVTWNCWIWRCQKQCLYIHKNWK-------------IXYSNGYRHKIATWDTLLAHHVINGDDFSL--EITSRIGPLFKLCVMKCAIMWCIKFCXKLQ--------RDTLGCWTSWCPLTN--PSHYSSLFLCEGVXVLGDIXLCGDTKLSWRIVFHMCT--------------SRWSLRNCWDPGICLCQEXEIFALLEIDENMFTEIDPRSLTEKLVHAAKIVGXALFYPIALLLGCXLN-----------------------------------------TXLXSFQNXAYCSILRXSGESKKVGCGCIVTTQMSVITRILQVRNYHTKLTDNSTNPAGLKAVKQCVIKTSPSGGGSVPTLLRCIILKLVLGKVRVMQLEKWQHITWXQPCSNLSQMMKGXKPQVGGKCDLWFKTTHQALE------------------------------------------------------EV----------------------------GHRLSMSSA--------------------------------------------------------------------------------------------------------------------------------------------------------------------------------------------------------------------------------------------------------------------------------------------------------------------------------------------------------------------------------------------------------------------KXGTGV---------------------------------------------------------------LQXSCRGGLFSRLFEAE--------------------------------------GGARGQLV------------------------------------------------------------HWQSCG---------------------NRYNDCKFXKPKRCTI--WVQDVSS---------------------------IRSGEH---------------------------
>Aedes_aegypti strain LVP_AGWG NC_035109.1
------------------------------------------------------------------------------------------------------------------------------------------------------------------------------------------------------------------------------------------------------------------------------------------------------------------------------------------------------------------------------------------------------------------------------------------------------------------------------------------------------------------------------------------------------------------------------------------------------------------IELKSGVPGCGKTKTIIDSFREGDFIVTSTRENRDDIV----------INRVKTIHSVILNRKVNTLFADVALMSHAGELLMTIKILKPLSVVMNGDEQQIPYINRVPLLESVFGDAVKICSGVTQSKSYRVPRDVATLFSSSYANG------------------------------------------------------------------------------------R------------------------------------------------------------------------------------------------------------------------------------------------------------------------------------KLTAKQKRFDTMRPNLKTNMGR------------------IRCFRESLLAYIKRNDVPVPIESVNGDVSVMMERFVGYFDKTKLLGNAILNSESIHEWSLS-QEKPVHTDLTL---YPHEEDLSTFEFMIKPRPKPDLTSSVNSYASLQTIASQKQKYNQFFCPLFKDLKERVLTCLSDKFSIFSDVTIQDFAAKMTRMPKGFDSLVKIFEFGVSKYDKSQDEIALMFDAAVMRFFGVGEEIISLWINITTES---DYHSRIRVVYQRKSGDPFTFTGNTLYLMACLAMVIDLDDVVYAAFGGDDSVIFTRKS-IGMQAIRIFEGYFNLEVKLFERQSAYFCSKFLIFNGFLPDLLKVVTKLGRHGLRNPKHVEDYRVSLCDLLSVYNDKTVIPVFNEAFNERYPCGMMINILLDLVKHRP-----NFETLY-----------------
>Bombus_terrestris chromosome 17 NC_063285.1
--------------------------------------------------------------------------------------------------------------------------------------------------------------------------------------------------------------------------------------------------------------------------------------------------------------------------------------------------------------------------------------------------------------------------------------------------------------------------------------------------------------------------------------------------------------------------------------------------------------------------------------------------------------------------------------------------------------------------------------------------------------------------------------------------------------------------------------------------------------------------------------------------------------------------------------------------------------------------------------------------------------------------------------------------------------------------------------------------------------------------------------------------------------------------QYNYMIKYKIEPPFIGAAFKYASVQTIAYYAKSLNVILCPIFNLISERFLSVTRKKILILTNKSNVDFEREMNRRNSFEVTIMRQIENDMSKYDKAQGEILRHLEDELQRLFGFPEELLEIWKNSHVKSTLRDRQAGVETDYQHKSGDASTFFGNTFF------YHYNINDISLLLAAGDDSVVFFESGVIDYDPSSRVAELFNLESKLMTYSVPYFCSKFIIVTDFVPDPVKFLTKLGRRDMSNYDHVEDYRMSRIDTMSPLFNNRIHGKLSLGVAERYKGRINVQKLISL-----------FKTLCS----------------
>Drosophila_rhopaloa isolate 14029-0021.01 unplaced genomic scaffold NW_025335015.1
------------------------------------------------------------------------------------------------------------------------------------------------------------------------------------------------------------------------------------------------------------------------------------------------------------------------------------------------------------------------------------------------------------------------------------------------------------------------------------------------------------------------------------------------------------------------------------------------------------------------------------------------------------------------------------------------------------------------------------------------------------------------------------------------------------------------------------------------------------------------------------------------------------------------------------------------------------------------------------------------------------------------------------------------------------------------------------------------------------------------------------------------------------------------LQRLQLHDQQAVKAPSNADARKYQSVQTIAFQPKDVNIIFCPLFVELRNRLLSVLS----------PDEFETELNSRDAETLFSCERVENDIGKYDKSMPAYYLIFEIALFMKLVLDPYLAEIRYN-HVRSLYTDRTSGL---------------GNTIINHAACIAIYNPRDIVCGIYAGDDHLIFGHN--ISYDTVGIFADLFNFEAKTLALQYPYFCGKFLLQSGMVPDPIRTVTKMGRRDLRNTEHVEEYRTSLNNAITEIYRTSYTEH--------------VDSILFLVNNRK-----EFHKLY-----------------
>Citrus_leprosis_virus_C YP_654538.1 replicase [Citrus leprosis virus C]
MSTSDSEVITSTEAKAAAILSVISSYPKEIREQLKKPLLVHENVSNDMERFLNEKFGYKIRLT--FSKNVAHNNAAALRRVLRFYMRDKVIPDGYHVKNKDVGASGMDVIA-DELTDVHCCTPDLDFRDHIR-----------------------------------------LERLKKYIYSHVCPTSDHGIYIEAPTLTFVHSAYDITAAGIVDCMIAANAHHAIMCLHFPSAILSGSTSGKDDLLQYKWDVEDGIKYYKQKFLNDTQASYVHRLDVYDKFLTKVVLGSDKRFYMFEITEMFGSVAIIEVFRRIAGSKLTFNIPEHPNTVTIHTWEYVTGYESNGLKSGVMRPVSIEVPEEFFLSVFKYGMTVDSNKFVYDGLLKSGVGIAARRNIGGTTVDPSFPIPVRKLQTFIVTMYMLLYQEKWELSDVVENFYKQTLESEVSNYVKDLCGGFVKPTSYNRSFVLDRSLLSKLMEFSSSSKYDFNSLRSVVSDCFLNNVVLKSFLAYARCYSDVEISLCQLKGRLLDFELVSCNRHDYDTAFVEVLIQHAMNLDDRIKAVYEYRSYMGRELSDVLEKTVSNLLLSAISIDWVQAVAGAGKTTLLVETFLITDLVVCPTVENRDSIRLRIKRRYPDLDCRVRTINGYLVDFENTRLLVDEAIMYHAGCLFVLCMIYNIRRMFCVGDKKQIPFVSRIDFKLNYEKLCFVNTEARPLARTFRSPPDVTYRMQQIYGKSIQCLSKNQDTSPSVSKLVITKNGKNLRILFFLREDMLSFYGNGTDCCSTIHQFQGSDAEVVVMRLTYAEKSIFMDERQCLVALTRHTKRMVYVSVNEGTDVLTRLVPHLS----LSGGGTTTPSRSIPSVDLMKIADARPKGNSSAVLDKFNQQLKSIVGHSNIFCAGVNSNINSTVFEVMQLNAVDHVPNHFIDPFDDDVVR---------YKPYRQHDNHDPVLSDVPNYMDAW----------ITYNLDLDLAIDDIVINVIKFATIDRTYDCMIPRLSFCSPR------------------KACLVESLIAVQKRNRVPQLSSEVSPYADQLFDSLRSLLDERYY--QEVYGPAELAAWLND-QKGSVVDEVIG--YCIYSTAVERYQLITKNSPKPTLDEAYMEFAAPQVVLHQTKDINAVFCVIWRGIKTVVQSMLRNNIFMFADMDPDSFADLLTEKSTKVQETFDSLEIDIKKYDKSQDLKVLLLECKLLRYFGVSEELVIIWFKSHVESIVKDRRSGLKVQVQRRSGDGGTFIGNTLFLIALCARNFDLRKLKLAVFSGDDSLLVGEKRDLQCD-SQNFSDLFNLDVKFFPFKYYHFCSKFLIAVEFIPDPVKLCIRLARLDLVNWGHIEEYRISLKDTTKYYCDDSIVRELSKAVCDRYPVAVDFRVVCSIVSSKD-----EFRLLFEACLPEGNLLPVIN---
>Hibiscus_green_spot_virus_2 YP_004928118.1 polyprotein [Hibiscus green spot virus 2]
MESKSEDSATPGDAMAQSMWINMEGYSQEAKENIKRPIVLPHRVPSKVQQELVCKFGMNMKFT--SVLDHNHAVAAVLRVILQYYMLAELMPSGYDSIVKDVGGNVLFHIK-QEHIGVHSCFCDLGGRDCSR-----------------------------------------QAALNNYIRYHKCPSSLHKHHVRAPFMVFNHSAYDMTPEAIVDCMIAADSVKALISLHYNEDMFRGATSGKCEALDSEWHKVNGRLYYNQVFRGCVQAYYTHDLAIYSKFTTKAVLGGDNRAYIFEVKDVFMNTAIIEVNRLLKGGRIHFPLPVPDDVHVLYTYDFMPGMVQTAATKWCLKPKRIEVSSVLFDQVMRYIATIDSAKFTITTVTKAVVALMSRRNIGGTYTSDSVRIAPKDMFSFCVTCYLIGYEWKYNVQQVMQEAYAAVMKKSVESALSMNTGGAILPTARLKAWVHESVLRVDYVRSNEARGYSLTQLKSVVSPVLCDKGVLKFVLSLSYLFDTVNIKVVGTSHPSLVGTVLKCSGADVDVSMLEQLFPKVNNELDRFAALDEAASYHAEMVSYIKNRFPRSRTLRDLKVEILDAAPGAGKTKYLVDNFTLRDMVVTSTKENRDEFRERLKKRLSETDARVRTLNGFLIDYNDSYCFIDEANMYHAGDVFSVAFLYKVPVLHCVGDRRQIPFISRLPRVVTCHQIHYCDVTLKPFNRSFRSPVDIVARIQRFYPHMIEAHNEIGLYEPSAKVISVGPDKHNTSLLFFVKEDLFRFVERNASLCCTVHQKQGCESDIIVFRLSFPDKSTYNDESQVVVALTRHRKGLVYATAGPDDRMKSVLPEDIR-----------QYSRSVPSVSLMKKEQIDRAGHDAAILRRLDQQIRRI-------ASGDSGELDSTIFRIMERDGCEHTPDPELSGFVCDDEEYV-------LEEQVEVEELDNMPVDHLNQLDSF----------ITYKFDLDLKLEDMSLQDIRFVSPDRKYECMVPVLSHSGPR------------------TACLVESLIAVGKRNRVPKLDAECSPYADMLFDRFIDVYYRAEG--VPVRGPKDVAEWCDG-QENLVPDRVVG--CSLYLQDLSVYNFITKGNPKVNLDRSCEEFTAPQTVLFQGKDVNSMYCVIFRRIKKSLLKMLRGKYFIYTDMDAIDFAAMLTKKPPHMVKYSKALEIDISKYDKSQGLIALLFECKIMRWFGVEEHLVQLWFDMHMCSRVDDRHTSLEVRLQRRSGDAATLLGNTMFLMAVIAYHYKVEEMDLCAFAGDDSLLIGANHLLDTD-ATEFTDLFNLEVKFFRYEYYHFCSKFLIPVGFVPDPVKLLVKLARCDLRNRVHIERYRVSYMDSVQFFCNDEVLLVLEKAVHERYVPSMCIKLLYYVAADPE-----MFDSLFEDPEGEPFPSGGMLPRR
>Blueberry_necrotic_ring_blotch_virus YP_004901701.1 polymerase [Blueberry necrotic ring blotch virus]
MSSPSTTGLMPPLANLTA----------------WEKLFVPVFLSSAE---------------------------------------------------------------------------------------------------------------------------------------------MNDSVKSLPDILRVERAYGIVSPIELEDHNHQQIRVA------------------------------------------------------KRFEIYQALKNGK------TLNSYGDIDVSKYMKI-----------FQVEDTEIMSPEDAFSWRE---------------------------------------------------------IKRHEKLDKKVLSDYLQECAMVVEQSLKDIQGTGNELYESSI------------NKFVLPRKNILVTAAMKNLEERIISHANL--------------------------------------------------------------------------------------------------------IPKCELLISHGSAGSGKTNRLVQLATKLNPIVTHSGYNRDHIKGLLRKRG---TVRVETYDHFIRNPHFDVLLLDECHLVHPGMLLTTMCLVKPQFAHGFADLSQCVYSTRLPLYRIFRICE--------INQSNTIPKCVMGKLGLHYNLHLVSTSQIVGSVVHHPVDSFNLV---------------------PLTPGTVVYCSDRDSDHLCLYLRNE----------LMYALTRFTESLTVYSAVNGDAHN--FIKDVQIDPDLSGGATIVYSETVPRVQNMQVLSIAPVKDMSFILNRAINKIRQI-------ATKEMAEV---------LIETPLEPVLEMERYGN-------------PTSDITVEEPDELISPTDKSTFAF----------DFHRGEFQFPVDGVTYNNSVEPFRERNFDCLTPVLYSPCPQ------------------VSTPRHVLNSILKRNAVPRLTSLEDIAAEILVDRLFAICPGVDT--SSLVTVESIADWMKT-QPDSVMGRLT-DGNPLHCKPLDRYQFLLKSEPKPDLVEALSKYPIPQSILCHSKDINAIFCPLIRTIRDRIMEKMDKKYQFFTKVDEEGFAEKMNRVPADSAKFYYSYEFDMSKYDKSQGQLVLDFECALMRRLGVPEYIVGCWRVAHTRTRARDLTNKIETVFQRKSGDASTYFGNTVILMIALLDVLPDEDVVFGAFSGDDSLIFSTRPPDKID-FKILSTRYNFEVKLFDFQYHYFCSKFVLNVNVTPDPLKRAVKLGRADLRNFDHVEEYRVSFIDNVKTYNNSAVVEKLSLAVMERYGSFHNIQCMYHLGKKK------NFSSLFYHAAGDILCYDPSRPRD
>Ockelbo_virus AAA96972.1 nonstructural polyprotein [Ockelbo virus]
ME--------------------------------KPVVNVDVDPQSPFVVQLQKSFQFEVVAQ--QATPNDHANARAFSHLASKLIELEVP---TTATILDIGSA--PARRMFSEHQYHCVCPMRSPEDPDR-----MMKYASKLAEKACKITN----------------KNLHEKIKDLRTVLDTPDAFHNDNTRAEYSVMQDV-Y-INAPGTIYHQAMKGVRTLYWIGFDTTQFMFS----------------------------AMAGSYPAYNTNWA---DEKVLEARNIGLCSTSEGRTGKLSIMRKKELKPGSRVYFSVGYPEHRASLQSWHLPSVFHLTVVSCEGYVVKKITISPGITGETVGYAVTNNSEGFLLCKVTDTVKGERVSFPVCTYIMATDISPDDKLLVGLNQRIVINGKTNRNTERKLFRTKKVHSFGTQTSVKVPASFSAFPMSSRQKMKLALQPKKEEKLLQVPEEVMEAKAAFEDAIGAALVETPRGHVRIIPQANDRMIGQYIVVSPTSVLKNAKLAPAHPLADQVKIITHSGRAGEQYKVTKAELAETEYVFDVDKRCVKKEEASGLPYKVETIGVIGTPGSGKSAIIKSTVTARDLVTSGKKENCREIEDVLRLRG---QITSKTVDSVMLNGAVEVLYVDEAFACHAGALLALIAIVRPKKVVLCGDPKQCGFFNMMQLKVHFNHPE-RDICTKTKFISRRCTQPVTAIVSTHYDGKMKTTNPCKKNIEIDITGATKPKPGDIILTCFRGWVKQLQIDYPGHEVMTAAASQGLTRKHVNVLLTRTTSGLFSKQSIPLTYHPRNSEDVVTALARKFVRVSAALNCVISKHPEAEALKLLQNAYKSVAIPLLSLVWIHPDSCSYFEGTKFHQAIKVLFPNDQESTPERVHRLRSNNVKEVTVCSSTPLPKYKIKNFNPHTPAFVPARKYIESSVAANYSDPKFAVAVITDEYDAY----------LDMVDGTVACLDTATFCPAKLRSYPKRHEYRAPNIRSAVPM------------------QNTLQNVLIAATKRNCVTQMRELPTLDVECFRKYACNDEYWEEFARKPIITTEFVTAYVARLKGPKAAALFAKNLVPLQEVPMDRFVMDMKRDVKVTPTKHTEERPKVQVIQAAEPLATAYLCGIHRELVRRLTAVLLPNIHTLFDMSAEDFDAIIAEH-----QGDPVLETDIASFDKSQDDAMALTGLMILEDLGVDQPLLDLIECAFGEISSTHLPTGTKFGAMMKSGMFLTLFVNTVLNVVIASRVLRLKTSKCAAFIGDDNIIHGVV--SDKEMAERCATWLNMEVKIIDERPPYFCGGFILQDSRVADPLKRLFKLGKPLPADDEQDEDRRRALLDETKAWFRVGITDTLAVAVATRYEVDNILLALRTFAQSKR-----AFQAIRG----------------
>Sindbis_virus AAC83378.1 nonstructural polyprotein [Sindbis virus]
ME--------------------------------KPVVNVDVDPQSPFVAQLQKSFQFEVVAQ--QATPNDHANARAFSHLASKLIELEVP---TTATILDIGSA--PARRMFSEHHYHCVCPMRSPEDPDR-----MMKYANKLAEKANKITN----------------KNLHEKIKDLRIVLDTPDAFHNDSTRAEYSVMQDV-Y-INAPGTIYHQAMKGVRTLYWIGFDTTQFMFS----------------------------AMAGSYPAYNTNWA---DEKVLEARNIGLCSTSEGRIGKLSIMRKKELKPGSRVYFSVGYPEYRDSLQSWHLPSVFHLTVVSCEGYVVKKITISPGITGETVGYAVTNNSEGFLLCKVTDTVKGERVSFPVCTYIMVTDISPDDKLLVGLNQRIVINGKTNRNTERKLVRTKKVHSFGTQTSVKVPASFSAFPMSSRQKIKLVLQPKKEEKLLQVSEEVAEAKAAFEDAIGAALVETPRGHVRIIPQVTDRMIGQYIVVSPTSVLKNAKLTPVHPLADQVKIITHSGRTGEQYKVTKAELAETEYVFDVDKRCVKKEEASGLPYKVETIGVIGTPGSGKSAIIKSTVTVRDLVTSGKKENCREIEDVLRLRG---QITSRTVDSVMLNGAVEMLYVDEAFACHAGTLLALIAIVRPKKVVLRGDPKQCGFFNMMQLKVHFNHPE-KDICTKTKFISRRCTQPVTAIVSTHYDGKMKTTNPCKKSIEIDITGTTKPKPGDLVLTCFRGWVKQLQIDYAGNEVMTAAASQGLTRKHVNVLLTRTTSGLFSKQSIPLTYHPRNSEDVVTALARKFVRVSAALNCVISKYPEAEALKLLQNAYKSIAIPLLSLVWIHPDSCSYFEGTKFHQAIKVLFPDDQESTPERVHRLRSNNVKEITVCSSTPLPKYKIKNFNPHTPTFVPARKYVESSVPASYSDPKFAVAVITDEYDAY----------LDMVDGTVACLDTATFCPAKLRSYPKRHEYRAPNIRSAVPM------------------QNTLQNVLIAATKRNCVTQMRELPTLDVECFKKYACNNEYWEEFARKPIITTEFVTAYVARLKGPKAAALFAKNLVPLQEVPMDRFVMDMKRDVKVTPTKHTEERPKVQVIQAAEPLATAYLCGIHRELVRRLTAVLLPNIHTLFDMSAEDFDAIIAEH-----HGDPVLETDIASFDKSQDDAMALTGLMILEDLGVDHLLLDLIECAFGEISSTHLPTGTKFGAMMKSGMFLTLFVNTVLNVVIACRVLRLKMSRCAAFIGDDNIIHGVV--SDKVMAERCATWLNMEVKIIDERPPYFCGGFILQDSRVADPLKRLFKLGKPLPADDEQDEDRRRALLDETKAWFRVGITDTLATAVATRYEVDNILLALRTFAQSKN-----SFQAIRG----------------
>Rio_Negro_virus AAD14564.1 nonstructural polyprotein [Rio Negro virus]
ME----------------------------------KVHVDIEEDSPFLRALQRSFQFEVEAK--QVTDNDHANARAFSHLASKLIETEVP----SDTILDIGSA--PARRMYSKHKYHCICPMKCAEDPDR-----LFKYASKLKKNCKDITD----------------KNLDKKMEDLAAVMTEPDILHDDRYTGQVAVYQDV-YAVDGPTSLYHQANKGVRVAYWIGFDTTPFMFK----------------------------NLAGAYPSYSTNWS---DEVVLTARNIGLCSSMERSRRGLSIMRKKFLKPSSNIIFSVGYHEKRDLLKSWHLPSVFHLTIVSCDGYVVKRIAISPGLYGKPSGYAATMHREGFLCCKVTDTLNGERVSFPVCTYVLATDVSADDKLLVGLNQRIVVNGRTQRNTDRQLFRKHKVTSVDTQTIVKVPSDFHSFVLPRRDRIRKLMERKKQPPPLTTPEDVQEATAAAVEAAGAGTVETPRGLIKVTSYPGEEKIGSYAILSPQAVLKSEKLSCIHPLAEQVVVITHSGRKGEYYKTVKPSEYEGEYLYDIDKQCVKKELITGLPYQVPTIGVYGVPGSGKSGIIKSAVTKRDLVVSAKKENCAEIIDVKRMRG---DVIARTVDSVLLNGPVDTLYVDEAFACHTGTLRALIAIVKPKKTVLCGDPKQCGFFNMMCLKVHFNH----ELCTQVKSISRRCTPAVTSIVSTFYDKRMRTTNTRPTKIEIDTVGGTKPRKDDLILTCFRGWVKQLQIDYKGNEIMTAAASQGLTRKHVNVLLTRTDSGLFSAPTVPLAIKNRASENIIGAVARQFKFARVCLSTTLTKVAEMEGDKQLAEAYQSVAIPLLSLVRVHPKSSSYLEGTKFHQAINAMWPKVTEATPERVQRLKASRPEQITVCSSFALPKYRITGFSPKVPDYIPPRRYIPSSVDRAFSNPRVAVEAIIPEYDAY----------LDMVDGATCCLDTANFCPAKLRSFPKRHAYLEPTVRSAVPI------------------QNTLQNVLAAATKRNCVTQMRELPVLDVECFKKFACNQEYWKTFKENPILTTENVTNYITKLKGPKAAALYAKNLAMLQDIPMDRFVMDLKRDVKVTPTKHTEERPKVQVIQAADPLATAYLCGIHRELVRRLNAVLLPNVHTLFDMSAEDFDAIIAEH-----QGDIVLETDIASFDKSEDDAMALTALMILEDLGVDQELLTLIEAAFGEITSIHLPTKTRFGAMMKSGMFLTLFVNTIINIVIASRVLRLTNSPCAAFIGDDNIIKGVK--SDKLMADRCATWLNMEVKIIDEKAPYFCGGFILCDSRVADPLKRLFKLGKPLAADDEHDDDRRRALYEEAERWCRVGIFAELCKAVESRYEVIGTIMAMAALAKDNA-----AFRHLRG----------------
>Eastern_equine_encephalitis_virus ABB45867.1 nonstructural protein [Eastern equine encephalitis virus]
ME----------------------------------KVHVDLDADSPYVKSLQKCFHFEIEAT--QVTDNDHANARAFSHLATKLIESEVP----DQVILDIGSA--PVRHTHSKHKYHCICPMISAEDPDR-----LHRYADKLRKS--DVTD----------------RFIASKAADLLTVMSTPDVMHTDRYHGTVAVYQDV-YAVHAPTSIYHQALKGVRTIYWIGFDTTPFMYK----------------------------NMAGAYPTYNTNWA---DESVLEARNIGLCSSHEQRFGKISIMRKKKLQPTNKVVFSVGYTEERILLRSWHLPNVFHLTIVSCEGYVVKKITISPGIYGKVDNLASTMHREGFLSCKVTDTLRGERVSFPVCTYVLATDVSVDDKLLVGLNQRIVVNGRTQRNTERSLFKTHKITSIGTQTTKKVPAVFNSFVVPQRRRIKMLLEEKKKPAPIITEADVAHLKGMQEEAAGAGSVETPRRHIKVTTYPGEEMIGSYAVLSPQAVLNSEKLACIHPLAEQVLVMTHKGRAGEYYKVLRSGEAESEYVFDIDAKCVKKAEAGPMPHKVPTIGVYGVPGSGKSGIIKSAVTKRDLVVSAKKENCTEIIDVKRMRG---DVAARTVDSVLLNGPVDTLYIDEAFACHAGTLLALIAIVKPKKVVLCGDPKQCGFFNMMCLKVHFNH----EICTEVKSISRRCTRTVTAIVSTFYDKRMRTVNPCSDKIIIDTTSTTKPLKDDIILTCFRGWVKQLQIDYKNHEIMTAAASQGLTRKHVNVLLTRTDSGLFSAPTVPLTYTNRATENIISAVARSFRFSRVCLSVVLNRMSEVEGNQKLSEVYNKVSIPLLSLVRVHPQSSSYLEGTRFHQTIYAMWPNKQEATAERVYRLRMAKNEQFAVCSSFQLPKYRITGFSGVVPPAIHPRKFSTTTRSNRFSSADVAVRVITDEYDAY----------LDMVDGASCCLDTATFCPAKLRSFPKKHSYLKPEIRSAVPI------------------QNTLQNVLAAATKRNCVTQMRELPVLDVECFKKYACNDEYWETFKNNPILTTENVTQYVTKLKGPKAAALFAKNLQPLHEIPMDRFVMDLKRDVKVTPTKHTEERPKVQVIQAADPLATAYLCGIHRELVRRLNAVLLPNIHTLFDMSAEDFDAIIAEH-----FGDAVLETDIASFDKSEDDAIAMSALMILEDLGVDQALLDLIEAAFGNITSVHLPTGTKFGAMMKSGMFLTLFINTVVNIMIASRVLRLTNSPCAAFIGDDNIVKGVK--SDALMAERCATWLNMEVKIIDVKAPYFCGGFIVVDQRVADPLKRLFKLGKPLPLDDDQDGDRRRALYDEALRWNRIGITDELVKAVESRYDVLYIITALSTLAATVS-----NFKHIRG----------------
>Chikungunya_virus ADG95920.1 nonstructural polyprotein [Chikungunya virus]
----------------------------------MDPVYVDIDADSAFLKALQRAYMFEVEPR--QVTPNDHANARAFSHLAIKLIEQEIP----DSTILDIGSA--PARRMMSDRKYHCVCPMRSAEDPER-----LANYARKLASAAGKVLD----------------RNISGKIGDLQAVMAVPDTLHTDRQRADVAIYQDV-YAVHAPTSLYHQAIKGVRVAYWVGFDTTPFMYN----------------------------AMAGAYPSYSTNWA---DEQVLKAKNIGLCSTTEGRRGKLSIMRGKKLKPCDRVLFSVGYPESRKLLKSWHLPSVFHLTVVSCEGYVVKRITMSPGLYGKTTGYAVTHHADGFLMCKTTDTVDGERVSFSVCTYVLATEVTPEDKLLVGLNQRIVVNGRTQRNTERTLFKKQKTHTVDTQSIQKVQAEFDSFVVPSRTRIKWLLSKVPKTDLTPYSGDAQEARDAEKEAAGAGMIETPRGAIKVTAQPTDHVVGEYLVLSPQTVLRSQKLSLIHALAEQVKTCTHSGRAGESYELVRAERTEHEYVYDVDQRCCKKEEAAGLPYKIAVIGVFGVPGSGKSAIIKNLVTRQDLVTSGKKENCQEITDVMRQRG---EISARTVDSLLLNGPVDVLYVDEAFACHSGTLLALIALVRPQKVVLCGDPKQCGFFNMMQMKVNYNH----NICTQVKSISRRCTLPVTAIVSSHYEGKMRTTNEYNKPIVVDTTGSTKPDPGDLVLTCFRGWVKQLQIDYRGHEVMTAAASQGLTRKHVNVLLTRTDSGLFSKPLVSVYYADRTSERVICVLGRKFRSSRALMNNQLNNYSESEGDRELAAAYNSVAIPLLSVVRVHPDSSSYLEGTRFHQTIYTMWPKQTEATPERVTRLRMNHVTSIIVCSSFPLPKYKIEGFDHNVPSRVSPREYRPPPINVRLSNPESAVAAITDEYDAY----------LDMVDGSESCLDRATFNPSKLRSYPKQHAYHAPSIRSAVPF------------------QNTLQNVLAAATKRNCVTQMRELPTLDVECFKKFACNQEYWEEFAASPIITTENLTTYVTKLKGPKAAALFAKNLLPLQEVPMDRFTVDMKRDVKVTPTKHTEERPKVQVIQAAEPLATAYLCGIHRELVRRLNAVLLPNVHTLFDMSAEDFDAIIAAH-----PGDTVLETDIASFDKSQDDSLALTALMLLEDLGVDHSLLDLIEAAFGEISSCHLPTGTKFGAMMKSGMFLTLFVNTLLNITIASRVLRLTKSACAAFIGDDNIIHGVV--SDGLMAARCATWMNMEVKIIDQKAPYFCGGFILHDTRVADPLKRLFKLGKPLAAGDEQDEDRRRALADEVVRWQRTGLIDELEKAVYSRYEVQGIVMSMATFASSRS-----NFEKLRG----------------
>Semliki_Forest_virus NP_463457.1 Nonstructural polyprotein [Semliki Forest virus]
M---------------------------------AAKVHVDIEADSPFIKSLQKAFSFEVESL--QVTPNDHANARAFSHLATKLIEQETK----DTLILDIGSA--PSRRMMSTHKYHCVCPMRSAEDPER-----LDSYAKKLAAASGKVLD----------------REIAGKITDLQTVMATPDALHTDRTAAEVAVYQDV-YAVHAPTSLYHQAMKGVRTAYWIGFDTTPFMFD----------------------------ALAGAYPTYATNWA---DEQVLQARNIGLCAATEGRLGKLSILRKKQLKPCDTVMFSVGYTESRKLLRSWHLPSVFHLTIVSCEGYVVKKITMCPGLYGKTVGYAVTYHAEGFLVCKTTDTVKGERVSFPVCTYVLATDVTPEDKLLVGLNQRIVVNGRTQRNTERSLFKTRKMHTMDTQTIVKVPSEFNSFVIPSRSRIKMLLAKKTKRELIPVL-DASSARDAEQEEAGAGVVETPRSALKVTAQPNDVLLGNYVVLSPQTVLKSSKLAPVHPLAEQVKIITHNGRAGENYEKVRAERTDAEYVFDVDKCCVKREEASGLPYKTTVVGVFGVPGSGKSAIIKSLVTKHDLVTSGKKENCQEIVDVKKHRG---GTSRENSDSILLNGAVDILYVDEAFACHSGTLLALIALVKPSKVVLCGDPKQCGFFNMMQLKVNFNH----NICTEVKSISRRCTRPVTAIVSTHYGGKMRTTNPCNKPIIIDTTGQTKPKPGDIVLTCFRGWAKQLQLDYRGHEVMTAAASQGLTRKHVNVLLTRTDSGLFSAPKVSLYYENKISEAVVSSLSRKFSSARVLMNTKLSATTEAEGDRELAAVYSSVAIPLLSLVRVHPDSSSYFEGTKFNQAILTLWPRLQEATAERIARLRSHQVKSMVVCSSFPLPKYHVDGFDPTVPSVVSPRKYAAPTVIERFSSPDVAIAAITDEYDAY----------LDMVDGSDSCLDRATFCPAKLRCYPKHHAYHQPTVRSAVPF------------------QNTLQNVLAAATKRNCVTQMRELPTMDVECFKRYACSGEYWEEYAKQPIITTENITTYVTKLKGPKAAALFAKNLVPLQEVPMDRFTVDMKRDVKVTPTKHTEERPKVQVIQAAEPLATAYLCGIHRELVRRLNAVLRPNVHTLFDMSAEDFDAIIASH-----PGDPVLETDIASFDKSQDDSLALTGLMILEDLGVDQYLLDLIEAAFGEISSCHLPTGTKFGAMMKSGMFLTLFINTVLNITIASRVLRLTDSACAAFIGDDNIVHGVI--SDKLMAERCASWVNMEVKIIDEKPPYFCGGFIVFDSRVSDPLKRLFKLGKPLTAEDKQDEDRRRALSDEVSKWFRTGLGAELEVALTSRYEVEGCLIAMTTLARDIK-----AFKKLRGLVR-------------
