# Supplementary material for: Deep mining reveals the diversity of endogenous viral elements in vertebrate genomes
Source: Nat Microbiol. 2024 Oct 22;9(11):3013–24. doi: 10.1038/s41564-024-01825-4 (PMC11521997; doi:10.1038/s41564-024-01825-4)
Supplement: Supplementary file 12 — RdRp tree files used in the analysis of the benyvirus-like EVEs in vertebrate genomes. [file 41564_2024_1825_MOESM12_ESM.zip › Source_Data_Supplementary_Figure_3/Beny_Virga_Toga.linsi.manual-edit.fasta.raxml.bestModel]

LG+FC+IU{0.003403}+G4m{1.778229}, noname = 1-1455
