# Supplementary material for: Deep mining reveals the diversity of endogenous viral elements in vertebrate genomes
Source: Nat Microbiol. 2024 Oct 22;9(11):3013–24. doi: 10.1038/s41564-024-01825-4 (PMC11521997; doi:10.1038/s41564-024-01825-4)
Supplement: Supplementary file 12 — RdRp tree files used in the analysis of the benyvirus-like EVEs in vertebrate genomes. [file 41564_2024_1825_MOESM12_ESM.zip › Source_Data_Supplementary_Figure_3/Beny_Virga_Toga.linsi.manual-edit.fasta.raxml.bootstraps]

((Goji_berry_chlorosis_virus:0.752531	((Red_clover_RNA_virus_1:0.318890	Dactylorhiza_hatagirea_benylike_virus_Benyviridae:0.424520):0.123920	Arceuthobium_sichuanense_virus_3:0.371512):0.476227):0.287402	((((((Hubei_Benylike_virus_1:0.056682	Sichuan_mosquito_Benylike_virus_Benyviridae:0.095879):0.094124	Bemisia_tabaci_benylike_virus_6_Benyviridae:0.149867):0.386633	((((Guiyang_benyvirus_2_Benyviridae:0.031989	Guiyang_benyvirus_1_Benyviridae:0.007083):0.303064	Diabrotica_undecimpunctata_virus_2:0.333329):0.098778	(Pogona_vitticeps:3.484553	((((Rhinatrema_bivittatumB:0.121097	Rhinatrema_bivittatumG:0.533888):0.280804	Geotrypetes_seraphini:0.472129):0.069856	Gekko_japonicus:0.084741):0.375691	Sanya_benyvirus_1_Benyviridae:0.281723):0.000001):0.102108):0.164897	((((Python_bivittatus:0.596600	((Rhinatrema_bivittatumH:0.483150	Carcharodon_carchariasA:0.214044):0.164357	Microcaecilia_unicolorA:0.073445):0.061890):0.288656	Microcaecilia_unicolorB:1.496213):0.074218	Podarcis_muralisC:0.647847):0.325081	(Carcharodon_carchariasB:0.489550	((Protopterus_annectensB:0.647801	(Rhinatrema_bivittatumF:0.221715	Rhinatrema_bivittatumA:0.852543):0.097481):0.030927	(Rhinatrema_bivittatumE:0.000001	Rhinatrema_bivittatumD:0.000001):0.080930):0.552816):0.210529):0.139290):0.077366):0.187574	Pistacia_ribolike_virus:0.814727):0.090597	(Rhinatrema_bivittatumC:0.186030	Protopterus_annectensA:0.831683):0.790186):0.237520	((((Lentinula_edodes_benylike_virus_1_Benyviridae:0.167477	Lentinula_edodes_ssRNA_mycovirus:0.090030):0.565577	Monilinia_fructicola_benylike_virus_1_Benyviridae:0.337427):0.466585	Agaricus_bisporus_virus_13:1.180483):0.890777	((Erysiphe_necator_associated_benylike_virus_1:1.222813	(((((((Bemisia_tabaci_benylike_virus_1_Benyviridae:0.089578	Bemisia_tabaci_benylike_virus_2_Benyviridae:0.052434):0.224088	Bemisia_tabaci_benylike_virus_3_Benyviridae:0.165810):0.118071	Bemisia_tabaci_benylike_virus_5_Benyviridae:0.274751):0.221598	(Bemisia_tabaci_benylike_virus_4_Benyviridae:0.204068	Entomophthora_benyvirus_E_Benyviridae:0.160084):0.243016):0.341738	(Sclerotium_rolfsii_benylike_virus_1_Benyviridae:0.452262	Agaricus_bisporus_virus_8:0.553348):0.449691):0.589865	Monilinia_benyvirus_C_Benyviridae:1.319492):0.374029	Rhizoctonia_solani_benylike_virus_6_Benyviridae:1.183158):0.489108):0.184360	(((((((((Soilborne_wheat_mosaic_virus_Virgaviridae:0.375748	Potato_moptop_virus_Virgaviridae:0.438806):0.168189	(Peanut_clump_virus_Virgaviridae:0.518559	(Barley_stripe_mosaic_virus_Virgaviridae:0.518769
((((Wheat_stripe_mosaic_virus_Benyviridae:0.477106	Fern_benyvirus_Benyviridae:0.696679):0.285246	((((Beet_soilborne_mosaic_virus_Benyviridae:0.047021	Beet_necrotic_yellow_vein_virus_Benyviridae:0.039737):0.299030	Burdock_mottle_virus_Benyviridae:0.288694):0.154846	Rice_stripe_necrosis_virus_Benyviridae:0.530156):0.199998	Mangifera_indica_latent_virus_Benyviridae:0.530356):0.213181):0.414167	(((Red_clover_RNA_virus_1:0.295051	Dactylorhiza_hatagirea_benylike_virus_Benyviridae:0.434293):0.087413	Arceuthobium_sichuanense_virus_3:0.330878):0.673852	Goji_berry_chlorosis_virus:0.691194):0.226679):0.171566	((Erysiphe_necator_associated_benylike_virus_1:1.196064	(((Monilinia_fructicola_benylike_virus_1_Benyviridae:0.424536	(Lentinula_edodes_benylike_virus_1_Benyviridae:0.123907	Lentinula_edodes_ssRNA_mycovirus:0.120310):0.412082):0.480804	Agaricus_bisporus_virus_13:1.046836):0.870051	(((((Entomophthora_benyvirus_E_Benyviridae:0.171701	Bemisia_tabaci_benylike_virus_4_Benyviridae:0.186648):0.218965	(((Bemisia_tabaci_benylike_virus_1_Benyviridae:0.071736	Bemisia_tabaci_benylike_virus_2_Benyviridae:0.069689):0.189364	Bemisia_tabaci_benylike_virus_3_Benyviridae:0.185481):0.097394	Bemisia_tabaci_benylike_virus_5_Benyviridae:0.234493):0.220822):0.390529	(Sclerotium_rolfsii_benylike_virus_1_Benyviridae:0.480022	Agaricus_bisporus_virus_8:0.525240):0.426311):0.530665	Monilinia_benyvirus_C_Benyviridae:1.376109):0.403146	Rhizoctonia_solani_benylike_virus_6_Benyviridae:1.217710):0.501771):0.180503):0.143215	((((((((Guiyang_benyvirus_2_Benyviridae:0.023710	Guiyang_benyvirus_1_Benyviridae:0.014545):0.307410	Diabrotica_undecimpunctata_virus_2:0.327063):0.102833	Sanya_benyvirus_1_Benyviridae:0.338763):0.054148	(Pogona_vitticeps:1.833839	(((Rhinatrema_bivittatumG:0.507496	Rhinatrema_bivittatumB:0.046607):0.375845	Gekko_japonicus:0.127038):0.069407	Geotrypetes_seraphini:0.322027):0.134545):0.238337):0.159371	(((Microcaecilia_unicolorB:1.290333	((Rhinatrema_bivittatumH:0.652669	(Python_bivittatus:0.592927	Carcharodon_carchariasA:0.122852):0.147924):0.145781	Microcaecilia_unicolorA:0.142056):0.214322):0.082452	Podarcis_muralisC:0.679371):0.246265	((Protopterus_annectensB:0.815697	Carcharodon_carchariasB:0.458612):0.084705	((Rhinatrema_bivittatumF:0.297078	Rhinatrema_bivittatumA:1.067126):0.021227	(Rhinatrema_bivittatumE:0.004648	Rhinatrema_bivittatumD:0.000001):0.086617):0.616431):0.218207):0.151269):0.077542	(Bemisia_tabaci_benylike_virus_6_Benyviridae:0.169909	(Sichuan_mosquito_Benylike_virus_Benyviridae:0.078234	Hubei_Benylike_virus_1:0.059297):0.090194):0.399709):0.134494
(((((((((Lentinula_edodes_ssRNA_mycovirus:0.110766	Lentinula_edodes_benylike_virus_1_Benyviridae:0.125852):0.412079	Monilinia_fructicola_benylike_virus_1_Benyviridae:0.354025):0.466640	Agaricus_bisporus_virus_13:0.976628):0.745134	(((((((Bemisia_tabaci_benylike_virus_1_Benyviridae:0.076349	Bemisia_tabaci_benylike_virus_2_Benyviridae:0.059223):0.230739	Bemisia_tabaci_benylike_virus_3_Benyviridae:0.161580):0.091945	Bemisia_tabaci_benylike_virus_5_Benyviridae:0.260926):0.212746	(Bemisia_tabaci_benylike_virus_4_Benyviridae:0.209564	Entomophthora_benyvirus_E_Benyviridae:0.161010):0.210184):0.455674	(Sclerotium_rolfsii_benylike_virus_1_Benyviridae:0.451042	Agaricus_bisporus_virus_8:0.459703):0.488050):0.394603	Monilinia_benyvirus_C_Benyviridae:1.206271):0.386132	Rhizoctonia_solani_benylike_virus_6_Benyviridae:1.099969):0.551114):0.185921	Erysiphe_necator_associated_benylike_virus_1:1.099502):0.139025	((((((Eastern_equine_encephalitis_virus:0.165145	Rio_Negro_virus:0.161543):0.066115	((Chikungunya_virus:0.132445	Semliki_Forest_virus:0.141187):0.070724	(Ockelbo_virus:0.017261	Sindbis_virus:0.022815):0.240254):0.053065):2.156327	((((((Potato_moptop_virus_Virgaviridae:0.423675	Soilborne_wheat_mosaic_virus_Virgaviridae:0.346854):0.233969	(Peanut_clump_virus_Virgaviridae:0.523003	(Barley_stripe_mosaic_virus_Virgaviridae:0.549728	Gentian_ovary_ringspot_virus_Virgaviridae:0.584772):0.178537):0.117134):0.360611	Tobacco_rattle_virus_Virgaviridae:0.787514):0.722596	Tobacco_mosaic_virus_Virgaviridae:0.996171):0.323666	(((Citrus_leprosis_virus_C:0.829352	Hibiscus_green_spot_virus_2:0.733033):0.589408	(Drosophila_rhopaloa:1.382617	Bombus_terrestris:0.911942):0.334305):0.197778	Aedes_aegypti:1.408853):0.116154):0.136409	Blueberry_necrotic_ring_blotch_virus:1.642690):0.570517):0.765580	Tick_borne_tetraviruslike_virus:1.788551):0.761224	((Charavirus_Namtso:0.272861	Charavirus_Canada:0.186734):0.112291	Chara_australis_virus:0.275796):1.247216):0.337647	(((Arceuthobium_sichuanense_virus_3:0.325324	(Red_clover_RNA_virus_1:0.341685	Dactylorhiza_hatagirea_benylike_virus_Benyviridae:0.422151):0.092733):0.534078	Goji_berry_chlorosis_virus:0.698947):0.292795	((Fern_benyvirus_Benyviridae:0.633584	Wheat_stripe_mosaic_virus_Benyviridae:0.478210):0.210833	(((Burdock_mottle_virus_Benyviridae:0.299137	(Beet_soilborne_mosaic_virus_Benyviridae:0.049622	Beet_necrotic_yellow_vein_virus_Benyviridae:0.044218):0.233718):0.183590	Rice_stripe_necrosis_virus_Benyviridae:0.485337):0.167887	Mangifera_indica_latent_virus_Benyviridae:0.494576):0.279038):0.366436):0.153592):0.159499):0.312207	Pistacia_ribolike_virus:0.753394):0.144593
(((Citrus_leprosis_virus_C:0.898793	Hibiscus_green_spot_virus_2:0.817551):0.500958	Bombus_terrestris:1.300707):0.044986	((Drosophila_rhopaloa:1.127119	(((((((((((((Guiyang_benyvirus_2_Benyviridae:0.023806	Guiyang_benyvirus_1_Benyviridae:0.014209):0.333155	Diabrotica_undecimpunctata_virus_2:0.336805):0.090490	((((Rhinatrema_bivittatumB:0.068211	Rhinatrema_bivittatumG:0.441740):0.283556	Geotrypetes_seraphini:0.547427):0.048550	Gekko_japonicus:0.103611):0.413205	Sanya_benyvirus_1_Benyviridae:0.251771):0.105859):0.194776	((((((Rhinatrema_bivittatumH:0.490244	Python_bivittatus:0.189468):0.189658	Microcaecilia_unicolorA:0.122365):0.072550	Carcharodon_carchariasA:0.298472):0.444987	Microcaecilia_unicolorB:1.647045):0.078721	Podarcis_muralisC:0.736929):0.267213	(((Rhinatrema_bivittatumD:0.000001	Rhinatrema_bivittatumE:0.004310):0.074309	(Rhinatrema_bivittatumA:0.710988	Rhinatrema_bivittatumF:0.270197):0.038536):0.461602	(Protopterus_annectensB:0.705765	Carcharodon_carchariasB:0.297991):0.157104):0.263937):0.162192):0.084519	(Bemisia_tabaci_benylike_virus_6_Benyviridae:0.144359	(Sichuan_mosquito_Benylike_virus_Benyviridae:0.080575	Hubei_Benylike_virus_1:0.063617):0.093736):0.341741):0.197876	Pistacia_ribolike_virus:0.671950):0.113123	(Protopterus_annectensA:0.789813	(Pogona_vitticeps:2.413501	Rhinatrema_bivittatumC:0.120045):0.199603):0.708957):0.248380	(((((Burdock_mottle_virus_Benyviridae:0.328209	(Beet_necrotic_yellow_vein_virus_Benyviridae:0.057766	Beet_soilborne_mosaic_virus_Benyviridae:0.027832):0.265877):0.209121	Rice_stripe_necrosis_virus_Benyviridae:0.523380):0.149810	Mangifera_indica_latent_virus_Benyviridae:0.465295):0.292690	(Wheat_stripe_mosaic_virus_Benyviridae:0.514334	Fern_benyvirus_Benyviridae:0.735536):0.242509):0.432859	(((Red_clover_RNA_virus_1:0.355662	Dactylorhiza_hatagirea_benylike_virus_Benyviridae:0.414495):0.097374	Arceuthobium_sichuanense_virus_3:0.358345):0.509341	Goji_berry_chlorosis_virus:0.676008):0.312993):0.179402):0.088519	((((Monilinia_fructicola_benylike_virus_1_Benyviridae:0.412163	(Lentinula_edodes_benylike_virus_1_Benyviridae:0.114742	Lentinula_edodes_ssRNA_mycovirus:0.105461):0.435525):0.374174	Agaricus_bisporus_virus_13:1.052227):0.833997	(((((Bemisia_tabaci_benylike_virus_5_Benyviridae:0.233627	(Bemisia_tabaci_benylike_virus_3_Benyviridae:0.188322	(Bemisia_tabaci_benylike_virus_2_Benyviridae:0.061333	Bemisia_tabaci_benylike_virus_1_Benyviridae:0.076065):0.191831):0.100509):0.182209
(Erysiphe_necator_associated_benylike_virus_1:1.149901	((((Sclerotium_rolfsii_benylike_virus_1_Benyviridae:0.491450	Agaricus_bisporus_virus_8:0.501772):0.471097	((Entomophthora_benyvirus_E_Benyviridae:0.141664	Bemisia_tabaci_benylike_virus_4_Benyviridae:0.212528):0.227618	(((Bemisia_tabaci_benylike_virus_1_Benyviridae:0.085846	Bemisia_tabaci_benylike_virus_2_Benyviridae:0.048403):0.231921	Bemisia_tabaci_benylike_virus_3_Benyviridae:0.138146):0.080645	Bemisia_tabaci_benylike_virus_5_Benyviridae:0.279701):0.270439):0.361454):0.404245	Monilinia_benyvirus_C_Benyviridae:1.179929):0.437102	Rhizoctonia_solani_benylike_virus_6_Benyviridae:1.076671):0.448096	((((Monilinia_fructicola_benylike_virus_1_Benyviridae:0.359295	(Lentinula_edodes_ssRNA_mycovirus:0.103479	Lentinula_edodes_benylike_virus_1_Benyviridae:0.125190):0.349532):0.427514	Agaricus_bisporus_virus_13:1.151111):0.966181	(((((((Tobacco_rattle_virus_Virgaviridae:0.781241	((Potato_moptop_virus_Virgaviridae:0.431179	Soilborne_wheat_mosaic_virus_Virgaviridae:0.345581):0.188098	(Peanut_clump_virus_Virgaviridae:0.530683	(Barley_stripe_mosaic_virus_Virgaviridae:0.632434	Gentian_ovary_ringspot_virus_Virgaviridae:0.498792):0.190721):0.146128):0.377525):0.626108	Tobacco_mosaic_virus_Virgaviridae:1.268305):0.444298	(((Hibiscus_green_spot_virus_2:0.737303	Citrus_leprosis_virus_C:0.801626):0.688463	((Aedes_aegypti:1.089945	Blueberry_necrotic_ring_blotch_virus:1.575284):0.108996	Bombus_terrestris:0.970665):0.227390):0.153457	Drosophila_rhopaloa:1.290151):0.271247):0.700600	(((Semliki_Forest_virus:0.143753	Chikungunya_virus:0.143853):0.080321	(Ockelbo_virus:0.014580	Sindbis_virus:0.027868):0.221713):0.068834	(Eastern_equine_encephalitis_virus:0.157513	Rio_Negro_virus:0.146224):0.062835):2.001808):0.905726	Tick_borne_tetraviruslike_virus:1.950145):0.543973	(Charavirus_Namtso:0.152937	(Charavirus_Canada:0.196977	Chara_australis_virus:0.370658):0.085508):1.106503):0.400241	((((Dactylorhiza_hatagirea_benylike_virus_Benyviridae:0.364338	Red_clover_RNA_virus_1:0.289842):0.104650	Arceuthobium_sichuanense_virus_3:0.314186):0.527519	Goji_berry_chlorosis_virus:0.683509):0.269430	((Mangifera_indica_latent_virus_Benyviridae:0.464418	((Burdock_mottle_virus_Benyviridae:0.296325	(Beet_soilborne_mosaic_virus_Benyviridae:0.037584	Beet_necrotic_yellow_vein_virus_Benyviridae:0.044282):0.233961):0.191523	Rice_stripe_necrosis_virus_Benyviridae:0.434781):0.134882):0.222826	(Fern_benyvirus_Benyviridae:0.592297	Wheat_stripe_mosaic_virus_Benyviridae:0.465911):0.215268):0.392260):0.110932):0.078724):0.061840	(((((Microcaecilia_unicolorB:1.391925
((((Agaricus_bisporus_virus_13:0.990057	((Lentinula_edodes_benylike_virus_1_Benyviridae:0.123989	Lentinula_edodes_ssRNA_mycovirus:0.095247):0.468617	Monilinia_fructicola_benylike_virus_1_Benyviridae:0.313437):0.358912):0.875061	(Erysiphe_necator_associated_benylike_virus_1:1.001299	((((((((Citrus_leprosis_virus_C:0.797217	Hibiscus_green_spot_virus_2:0.770781):0.545504	Blueberry_necrotic_ring_blotch_virus:1.650039):0.180173	Aedes_aegypti:1.244253):0.133009	(Drosophila_rhopaloa:1.282022	Bombus_terrestris:0.933117):0.171495):0.255182	(((((Potato_moptop_virus_Virgaviridae:0.373426	Soilborne_wheat_mosaic_virus_Virgaviridae:0.293467):0.166283	Peanut_clump_virus_Virgaviridae:0.512282):0.072151	(Gentian_ovary_ringspot_virus_Virgaviridae:0.407884	Barley_stripe_mosaic_virus_Virgaviridae:0.515943):0.236925):0.407802	Tobacco_rattle_virus_Virgaviridae:0.674199):0.562111	Tobacco_mosaic_virus_Virgaviridae:0.995031):0.376161):0.556132	((Eastern_equine_encephalitis_virus:0.151729	Rio_Negro_virus:0.151329):0.063054	((Semliki_Forest_virus:0.135102	Chikungunya_virus:0.153001):0.086617	(Sindbis_virus:0.025249	Ockelbo_virus:0.019499):0.237388):0.087673):2.091000):0.861215	Tick_borne_tetraviruslike_virus:1.967416):0.872580	((((Agaricus_bisporus_virus_8:0.466138	Sclerotium_rolfsii_benylike_virus_1_Benyviridae:0.413744):0.474818	((((Bemisia_tabaci_benylike_virus_2_Benyviridae:0.045809	Bemisia_tabaci_benylike_virus_1_Benyviridae:0.075502):0.219198	Bemisia_tabaci_benylike_virus_3_Benyviridae:0.157327):0.125981	Bemisia_tabaci_benylike_virus_5_Benyviridae:0.232918):0.206729	(Entomophthora_benyvirus_E_Benyviridae:0.179381	Bemisia_tabaci_benylike_virus_4_Benyviridae:0.193255):0.231891):0.340392):0.464432	Monilinia_benyvirus_C_Benyviridae:1.374525):0.279552	Rhizoctonia_solani_benylike_virus_6_Benyviridae:1.063888):0.294035):0.145496):0.209750):0.098234	(((((Carcharodon_carchariasB:0.540734	Podarcis_muralisC:0.684845):0.046277	((((Carcharodon_carchariasA:0.245301	(Python_bivittatus:0.820263	(Rhinatrema_bivittatumH:0.313567	Microcaecilia_unicolorA:0.053592):0.052647):0.040329):0.319315	Rhinatrema_bivittatumA:0.651981):0.202075	(Protopterus_annectensB:1.018694	((Rhinatrema_bivittatumE:0.004256	Rhinatrema_bivittatumD:0.000001):0.071964	Rhinatrema_bivittatumF:0.292127):0.192661):0.220709):0.141260	Microcaecilia_unicolorB:1.421181):0.001782):0.130994	((Rhinatrema_bivittatumC:0.494643	Protopterus_annectensA:0.656993):0.706229	(((Pogona_vitticeps:2.659343
(((((((((((Hubei_Benylike_virus_1:0.070962	Sichuan_mosquito_Benylike_virus_Benyviridae:0.082780):0.119223	Bemisia_tabaci_benylike_virus_6_Benyviridae:0.138792):0.419981	(((Pogona_vitticeps:2.164490	(Protopterus_annectensA:0.527567	Rhinatrema_bivittatumC:0.324865):0.264836):0.557286	(((Guiyang_benyvirus_1_Benyviridae:0.002454	Guiyang_benyvirus_2_Benyviridae:0.030319):0.305287	Diabrotica_undecimpunctata_virus_2:0.337077):0.095412	Sanya_benyvirus_1_Benyviridae:0.348189):0.105754):0.052067	((Gekko_japonicus:0.100079	(Geotrypetes_seraphini:0.401759	((((Rhinatrema_bivittatumG:0.104405	Rhinatrema_bivittatumA:0.330437):0.639317	Rhinatrema_bivittatumB:0.060598):0.164448	Rhinatrema_bivittatumF:0.314127):0.000001	(Rhinatrema_bivittatumD:0.000001	Rhinatrema_bivittatumE:0.009057):0.067258):0.000001):0.204904):0.247632	(((Protopterus_annectensB:0.870712	Carcharodon_carchariasB:0.380876):0.254476	Podarcis_muralisC:0.876846):0.076633	(Microcaecilia_unicolorB:1.826941	(((Python_bivittatus:0.797284	Carcharodon_carchariasA:0.294850):0.100079	Microcaecilia_unicolorA:0.122676):0.089778	Rhinatrema_bivittatumH:0.526754):0.612159):0.220905):0.023403):0.136431):0.093337):0.203439	Pistacia_ribolike_virus:0.673120):0.326153	(((Charavirus_Canada:0.215016	Charavirus_Namtso:0.260954):0.091546	Chara_australis_virus:0.276162):1.629993	((Goji_berry_chlorosis_virus:0.723654	((Dactylorhiza_hatagirea_benylike_virus_Benyviridae:0.449011	Red_clover_RNA_virus_1:0.326411):0.104213	Arceuthobium_sichuanense_virus_3:0.364503):0.580981):0.294451	(((((Beet_necrotic_yellow_vein_virus_Benyviridae:0.037792	Beet_soilborne_mosaic_virus_Benyviridae:0.036298):0.300599	Burdock_mottle_virus_Benyviridae:0.272151):0.158404	Rice_stripe_necrosis_virus_Benyviridae:0.516209):0.133611	Mangifera_indica_latent_virus_Benyviridae:0.476409):0.229487	(Fern_benyvirus_Benyviridae:0.620890	Wheat_stripe_mosaic_virus_Benyviridae:0.524488):0.288325):0.453226):0.081405):0.112882):0.148786	((Monilinia_fructicola_benylike_virus_1_Benyviridae:0.424522	(Lentinula_edodes_ssRNA_mycovirus:0.089435	Lentinula_edodes_benylike_virus_1_Benyviridae:0.150103):0.416378):0.479227	Agaricus_bisporus_virus_13:1.233999):0.924524):0.180081	Erysiphe_necator_associated_benylike_virus_1:1.358140):0.182454	((((Sclerotium_rolfsii_benylike_virus_1_Benyviridae:0.439813	Agaricus_bisporus_virus_8:0.584801):0.553485	((((Bemisia_tabaci_benylike_virus_2_Benyviridae:0.058581	Bemisia_tabaci_benylike_virus_1_Benyviridae:0.094933):0.208315
(((Sichuan_mosquito_Benylike_virus_Benyviridae:0.070385	Hubei_Benylike_virus_1:0.060236):0.104187	Bemisia_tabaci_benylike_virus_6_Benyviridae:0.140417):0.176948	((Pistacia_ribolike_virus:0.773809	((Protopterus_annectensA:0.775583	Rhinatrema_bivittatumC:0.128515):0.755701	(((Chara_australis_virus:0.275554	(Charavirus_Namtso:0.255606	Charavirus_Canada:0.185366):0.106730):1.592163	((((Red_clover_RNA_virus_1:0.273098	Dactylorhiza_hatagirea_benylike_virus_Benyviridae:0.426722):0.085883	Arceuthobium_sichuanense_virus_3:0.344609):0.656526	Goji_berry_chlorosis_virus:0.589652):0.330837	((Fern_benyvirus_Benyviridae:0.695912	Wheat_stripe_mosaic_virus_Benyviridae:0.466253):0.225757	(((Burdock_mottle_virus_Benyviridae:0.255830	(Beet_soilborne_mosaic_virus_Benyviridae:0.034258	Beet_necrotic_yellow_vein_virus_Benyviridae:0.045553):0.244420):0.163733	Rice_stripe_necrosis_virus_Benyviridae:0.489491):0.166252	Mangifera_indica_latent_virus_Benyviridae:0.451220):0.191109):0.405993):0.087353):0.134011	((((Lentinula_edodes_ssRNA_mycovirus:0.122114	Lentinula_edodes_benylike_virus_1_Benyviridae:0.153278):0.420634	Monilinia_fructicola_benylike_virus_1_Benyviridae:0.374966):0.446059	Agaricus_bisporus_virus_13:1.151714):0.820966	(((((((Tobacco_mosaic_virus_Virgaviridae:1.000558	(((Soilborne_wheat_mosaic_virus_Virgaviridae:0.377997	Potato_moptop_virus_Virgaviridae:0.321611):0.176042	(Gentian_ovary_ringspot_virus_Virgaviridae:0.500620	(Peanut_clump_virus_Virgaviridae:0.480354	Barley_stripe_mosaic_virus_Virgaviridae:0.682466):0.084759):0.103574):0.337890	Tobacco_rattle_virus_Virgaviridae:0.907963):0.640319):0.317527	((((Hibiscus_green_spot_virus_2:0.745559	Citrus_leprosis_virus_C:0.925209):0.750457	Bombus_terrestris:1.442931):0.073892	Aedes_aegypti:1.263135):0.265035	Blueberry_necrotic_ring_blotch_virus:1.688089):0.277801):0.267795	Drosophila_rhopaloa:1.287232):0.059219	(Chikungunya_virus:0.041010	(Semliki_Forest_virus:0.116723	((Sindbis_virus:0.027242	Ockelbo_virus:0.018268):0.199181	(Eastern_equine_encephalitis_virus:0.155032	Rio_Negro_virus:0.144340):0.129916):0.073252):0.120109):2.556917):1.079069	Tick_borne_tetraviruslike_virus:2.370322):0.714124	(((((((Bemisia_tabaci_benylike_virus_1_Benyviridae:0.091958	Bemisia_tabaci_benylike_virus_2_Benyviridae:0.057988):0.182778	Bemisia_tabaci_benylike_virus_3_Benyviridae:0.181838):0.131106	Bemisia_tabaci_benylike_virus_5_Benyviridae:0.239733):0.248151	(Bemisia_tabaci_benylike_virus_4_Benyviridae:0.206030	Entomophthora_benyvirus_E_Benyviridae:0.185891):0.199293):0.303310
(((Rhinatrema_bivittatumF:0.162343	(Rhinatrema_bivittatumD:0.000001	Rhinatrema_bivittatumE:0.004736):0.131618):0.200275	Rhinatrema_bivittatumA:0.893463):0.547060	(Protopterus_annectensB:0.666593	Carcharodon_carchariasB:0.294187):0.252764	(((Microcaecilia_unicolorB:1.472899	((Rhinatrema_bivittatumH:0.407302	Carcharodon_carchariasA:0.272800):0.124297	(Python_bivittatus:0.325080	Microcaecilia_unicolorA:0.000001):0.131481):0.442949):0.122494	Podarcis_muralisC:0.619165):0.327948	((((Sichuan_mosquito_Benylike_virus_Benyviridae:0.096339	Hubei_Benylike_virus_1:0.053113):0.103486	Bemisia_tabaci_benylike_virus_6_Benyviridae:0.131258):0.390052	(Pistacia_ribolike_virus:0.738370	((Pogona_vitticeps:2.181213	(Protopterus_annectensA:0.679013	Rhinatrema_bivittatumC:0.245708):0.323660):0.521988	(((Goji_berry_chlorosis_virus:0.708018	((Red_clover_RNA_virus_1:0.300187	Dactylorhiza_hatagirea_benylike_virus_Benyviridae:0.458953):0.139244	Arceuthobium_sichuanense_virus_3:0.332193):0.539618):0.272524	((Fern_benyvirus_Benyviridae:0.629536	Wheat_stripe_mosaic_virus_Benyviridae:0.485481):0.248861	((((Beet_soilborne_mosaic_virus_Benyviridae:0.041445	Beet_necrotic_yellow_vein_virus_Benyviridae:0.040161):0.259944	Burdock_mottle_virus_Benyviridae:0.267962):0.226682	Rice_stripe_necrosis_virus_Benyviridae:0.409872):0.156080	Mangifera_indica_latent_virus_Benyviridae:0.468770):0.260264):0.421118):0.178298	(((((((Drosophila_rhopaloa:1.522489	(((Tobacco_rattle_virus_Virgaviridae:0.751793	((Peanut_clump_virus_Virgaviridae:0.485361	(Gentian_ovary_ringspot_virus_Virgaviridae:0.410732	Barley_stripe_mosaic_virus_Virgaviridae:0.523547):0.204304):0.127773	(Soilborne_wheat_mosaic_virus_Virgaviridae:0.307712	Potato_moptop_virus_Virgaviridae:0.414906):0.180926):0.357634):0.590476	Tobacco_mosaic_virus_Virgaviridae:0.889071):0.226745	Bombus_terrestris:0.967614):0.091727):0.106952	((Citrus_leprosis_virus_C:0.705436	Hibiscus_green_spot_virus_2:0.831845):0.727047	(Blueberry_necrotic_ring_blotch_virus:1.564188	Aedes_aegypti:1.092790):0.230854):0.186805):0.592398	((Eastern_equine_encephalitis_virus:0.134639	Rio_Negro_virus:0.173715):0.074975	((Ockelbo_virus:0.012752	Sindbis_virus:0.029352):0.227896	(Chikungunya_virus:0.147029	Semliki_Forest_virus:0.120938):0.071125):0.049785):2.319980):0.630508	Tick_borne_tetraviruslike_virus:1.829534):0.794342
(((((Sichuan_mosquito_Benylike_virus_Benyviridae:0.076089	Hubei_Benylike_virus_1:0.048770):0.104927	Bemisia_tabaci_benylike_virus_6_Benyviridae:0.132536):0.378126	((((Python_bivittatus:0.420661	(Microcaecilia_unicolorA:0.266562	Carcharodon_carchariasA:0.187237):0.070264):0.264525	Podarcis_muralisC:0.491339):0.220675	(Rhinatrema_bivittatumH:0.922195	Microcaecilia_unicolorB:1.262446):0.252804):0.323159	((((Rhinatrema_bivittatumF:0.226799	Rhinatrema_bivittatumA:0.629916):0.059262	(Rhinatrema_bivittatumD:0.000001	Rhinatrema_bivittatumE:0.008492):0.119534):0.345991	Protopterus_annectensB:0.684353):0.124034	Carcharodon_carchariasB:0.388309):0.323468):0.094459):0.055972	((Diabrotica_undecimpunctata_virus_2:0.321682	(Pogona_vitticeps:2.578282	(Guiyang_benyvirus_1_Benyviridae:0.018545	Guiyang_benyvirus_2_Benyviridae:0.025821):0.216893):0.097280):0.085826	((Gekko_japonicus:0.113952	(Geotrypetes_seraphini:0.328557	(Rhinatrema_bivittatumB:0.043672	Rhinatrema_bivittatumG:0.432173):0.262015):0.138738):0.458045	Sanya_benyvirus_1_Benyviridae:0.262486):0.084669):0.181672):0.169738	((Protopterus_annectensA:0.848731	Rhinatrema_bivittatumC:0.323433):0.682594	(((((Lentinula_edodes_benylike_virus_1_Benyviridae:0.160899	Lentinula_edodes_ssRNA_mycovirus:0.087584):0.343218	Monilinia_fructicola_benylike_virus_1_Benyviridae:0.429354):0.472588	Agaricus_bisporus_virus_13:0.918117):0.823997	(((((((((Bemisia_tabaci_benylike_virus_1_Benyviridae:0.079175	Bemisia_tabaci_benylike_virus_2_Benyviridae:0.065091):0.190595	Bemisia_tabaci_benylike_virus_3_Benyviridae:0.187122):0.106694	Bemisia_tabaci_benylike_virus_5_Benyviridae:0.231446):0.215870	(Bemisia_tabaci_benylike_virus_4_Benyviridae:0.193116	Entomophthora_benyvirus_E_Benyviridae:0.178746):0.217442):0.360118	(Sclerotium_rolfsii_benylike_virus_1_Benyviridae:0.384355	Agaricus_bisporus_virus_8:0.471721):0.453971):0.346331	Monilinia_benyvirus_C_Benyviridae:1.230812):0.335163	Rhizoctonia_solani_benylike_virus_6_Benyviridae:1.134141):0.253720	(((((Tobacco_rattle_virus_Virgaviridae:0.616036	((Potato_moptop_virus_Virgaviridae:0.405985	Soilborne_wheat_mosaic_virus_Virgaviridae:0.352549):0.135063	(Peanut_clump_virus_Virgaviridae:0.583309	(Gentian_ovary_ringspot_virus_Virgaviridae:0.519144	Barley_stripe_mosaic_virus_Virgaviridae:0.498426):0.178105):0.101983):0.469372):0.566927	Tobacco_mosaic_virus_Virgaviridae:1.025385):0.472522	((Bombus_terrestris:1.309797	((Blueberry_necrotic_ring_blotch_virus:1.344695	Aedes_aegypti:1.253348):0.265830
(((((Ockelbo_virus:0.007169	Sindbis_virus:0.028264):0.196754	(Semliki_Forest_virus:0.109803	Chikungunya_virus:0.152357):0.071755):0.074952	(Eastern_equine_encephalitis_virus:0.145314	Rio_Negro_virus:0.150691):0.044452):2.473327	((((Drosophila_rhopaloa:1.216004	Bombus_terrestris:0.987946):0.329643	(Blueberry_necrotic_ring_blotch_virus:1.388525	(Citrus_leprosis_virus_C:0.788237	Hibiscus_green_spot_virus_2:0.788557):0.794972):0.189379):0.124459	Aedes_aegypti:1.222503):0.167781	((((Soilborne_wheat_mosaic_virus_Virgaviridae:0.309054	Potato_moptop_virus_Virgaviridae:0.415199):0.187934	(Peanut_clump_virus_Virgaviridae:0.491648	(Gentian_ovary_ringspot_virus_Virgaviridae:0.403591	Barley_stripe_mosaic_virus_Virgaviridae:0.558358):0.175173):0.049765):0.498683	Tobacco_rattle_virus_Virgaviridae:0.735916):0.792423	Tobacco_mosaic_virus_Virgaviridae:1.181308):0.237573):0.340328):0.997775	Tick_borne_tetraviruslike_virus:2.033609	(((((((Bemisia_tabaci_benylike_virus_3_Benyviridae:0.224302	(Bemisia_tabaci_benylike_virus_2_Benyviridae:0.076296	Bemisia_tabaci_benylike_virus_1_Benyviridae:0.085204):0.196077):0.098546	Bemisia_tabaci_benylike_virus_5_Benyviridae:0.273240):0.299937	(Bemisia_tabaci_benylike_virus_4_Benyviridae:0.223014	Entomophthora_benyvirus_E_Benyviridae:0.172238):0.170194):0.343846	(Sclerotium_rolfsii_benylike_virus_1_Benyviridae:0.409567	Agaricus_bisporus_virus_8:0.531848):0.561736):0.424191	Monilinia_benyvirus_C_Benyviridae:1.445232):0.393533	Rhizoctonia_solani_benylike_virus_6_Benyviridae:1.042276):0.288533	(((((((((Diabrotica_undecimpunctata_virus_2:0.298441	(Guiyang_benyvirus_1_Benyviridae:0.025117	Guiyang_benyvirus_2_Benyviridae:0.021307):0.313930):0.108060	((Gekko_japonicus:0.108786	(Geotrypetes_seraphini:0.268209	(Rhinatrema_bivittatumG:0.492083	Rhinatrema_bivittatumB:0.067074):0.226776):0.102509):0.421275	Sanya_benyvirus_1_Benyviridae:0.235636):0.082849):0.187623	(Pogona_vitticeps:3.075417	((((Rhinatrema_bivittatumE:0.000001	Rhinatrema_bivittatumD:0.000001):0.105988	(Rhinatrema_bivittatumA:0.909941	Rhinatrema_bivittatumF:0.248215):0.129263):0.464739	(Protopterus_annectensB:0.680218	Carcharodon_carchariasB:0.392673):0.164647):0.139950	((Microcaecilia_unicolorB:1.535397	(Microcaecilia_unicolorA:0.117873	(Carcharodon_carchariasA:0.274682	Rhinatrema_bivittatumH:0.667671):0.140568):0.204156):0.140655	(Python_bivittatus:0.254642
(Carcharodon_carchariasA:0.417801	((Python_bivittatus:0.772027	Podarcis_muralisC:0.402337):0.145118	(Rhinatrema_bivittatumH:1.004432	(((((Diabrotica_undecimpunctata_virus_2:0.280858	(Guiyang_benyvirus_2_Benyviridae:0.022679	Guiyang_benyvirus_1_Benyviridae:0.015094):0.339014):0.082598	(Sanya_benyvirus_1_Benyviridae:0.293236	((Geotrypetes_seraphini:0.313625	(Rhinatrema_bivittatumB:0.060641	Rhinatrema_bivittatumG:0.359115):0.250936):0.110363	Gekko_japonicus:0.136513):0.339040):0.046318):0.180472	((Bemisia_tabaci_benylike_virus_6_Benyviridae:0.140567	(Hubei_Benylike_virus_1:0.045925	Sichuan_mosquito_Benylike_virus_Benyviridae:0.075570):0.095487):0.306947	(Pistacia_ribolike_virus:0.646847	((Pogona_vitticeps:2.339276	(Rhinatrema_bivittatumC:0.321794	Protopterus_annectensA:0.739325):0.241443):0.489996	(Erysiphe_necator_associated_benylike_virus_1:1.238313	(((((Lentinula_edodes_benylike_virus_1_Benyviridae:0.120234	Lentinula_edodes_ssRNA_mycovirus:0.101752):0.436386	Monilinia_fructicola_benylike_virus_1_Benyviridae:0.374748):0.303778	Agaricus_bisporus_virus_13:1.226791):1.037376	((Tick_borne_tetraviruslike_virus:1.913130	((((Sindbis_virus:0.029997	Ockelbo_virus:0.012974):0.211328	(Semliki_Forest_virus:0.153256	Chikungunya_virus:0.136878):0.088082):0.052156	(Eastern_equine_encephalitis_virus:0.184391	Rio_Negro_virus:0.141275):0.078809):2.295598	(((Bombus_terrestris:0.932146	(((Citrus_leprosis_virus_C:0.784899	Hibiscus_green_spot_virus_2:0.706328):0.577951	Blueberry_necrotic_ring_blotch_virus:1.682738):0.194029	Aedes_aegypti:1.162920):0.260282):0.162299	((((Peanut_clump_virus_Virgaviridae:0.649321	(Gentian_ovary_ringspot_virus_Virgaviridae:0.411685	Barley_stripe_mosaic_virus_Virgaviridae:0.481693):0.241575):0.074631	(Potato_moptop_virus_Virgaviridae:0.409062	Soilborne_wheat_mosaic_virus_Virgaviridae:0.339516):0.179827):0.365853	Tobacco_rattle_virus_Virgaviridae:0.777343):0.536227	Tobacco_mosaic_virus_Virgaviridae:0.977776):0.427784):0.269609	Drosophila_rhopaloa:1.037896):0.348949):0.787956):0.747254	((((Agaricus_bisporus_virus_8:0.495542	Sclerotium_rolfsii_benylike_virus_1_Benyviridae:0.458891):0.420234	(((Bemisia_tabaci_benylike_virus_3_Benyviridae:0.160003	(Bemisia_tabaci_benylike_virus_1_Benyviridae:0.067287	Bemisia_tabaci_benylike_virus_2_Benyviridae:0.059223):0.209414):0.087376	Bemisia_tabaci_benylike_virus_5_Benyviridae:0.245198):0.192098
(((((((Lentinula_edodes_benylike_virus_1_Benyviridae:0.159296	Lentinula_edodes_ssRNA_mycovirus:0.102802):0.406451	Monilinia_fructicola_benylike_virus_1_Benyviridae:0.396056):0.418377	Agaricus_bisporus_virus_13:0.923555):0.948646	((((((((Bemisia_tabaci_benylike_virus_1_Benyviridae:0.078850	Bemisia_tabaci_benylike_virus_2_Benyviridae:0.065595):0.187387	Bemisia_tabaci_benylike_virus_3_Benyviridae:0.181206):0.125474	Bemisia_tabaci_benylike_virus_5_Benyviridae:0.230087):0.214279	(Entomophthora_benyvirus_E_Benyviridae:0.188105	Bemisia_tabaci_benylike_virus_4_Benyviridae:0.188201):0.241531):0.351520	(Agaricus_bisporus_virus_8:0.574948	Sclerotium_rolfsii_benylike_virus_1_Benyviridae:0.450824):0.490908):0.417577	Monilinia_benyvirus_C_Benyviridae:1.368042):0.316876	Rhizoctonia_solani_benylike_virus_6_Benyviridae:0.987038):0.678467	Erysiphe_necator_associated_benylike_virus_1:1.207676):0.126916):0.083773	((((((((Bombus_terrestris:1.330594	(Citrus_leprosis_virus_C:0.779161	Hibiscus_green_spot_virus_2:0.716629):0.724817):0.052697	Aedes_aegypti:1.350154):0.118172	(Blueberry_necrotic_ring_blotch_virus:1.504738	((((Soilborne_wheat_mosaic_virus_Virgaviridae:0.391486	Potato_moptop_virus_Virgaviridae:0.447384):0.158356	((Gentian_ovary_ringspot_virus_Virgaviridae:0.390833	Barley_stripe_mosaic_virus_Virgaviridae:0.622802):0.158749	Peanut_clump_virus_Virgaviridae:0.519321):0.117436):0.440344	Tobacco_rattle_virus_Virgaviridae:0.775978):0.641631	Tobacco_mosaic_virus_Virgaviridae:1.147566):0.363236):0.134262):0.286123	Drosophila_rhopaloa:0.954898):0.569103	((Eastern_equine_encephalitis_virus:0.157247	Rio_Negro_virus:0.156416):0.071466	((Ockelbo_virus:0.014409	Sindbis_virus:0.024337):0.245844	(Semliki_Forest_virus:0.127960	Chikungunya_virus:0.162228):0.085019):0.047433):2.049636):0.976882	Tick_borne_tetraviruslike_virus:2.099427):0.749399	((Charavirus_Canada:0.180692	Charavirus_Namtso:0.261953):0.105127	Chara_australis_virus:0.254993):1.305654):0.390388	(((Wheat_stripe_mosaic_virus_Benyviridae:0.409510	Fern_benyvirus_Benyviridae:0.751641):0.280125	(((Burdock_mottle_virus_Benyviridae:0.323818	(Beet_soilborne_mosaic_virus_Benyviridae:0.019503	Beet_necrotic_yellow_vein_virus_Benyviridae:0.050631):0.244259):0.225433	Rice_stripe_necrosis_virus_Benyviridae:0.455727):0.130164	Mangifera_indica_latent_virus_Benyviridae:0.467051):0.220415):0.390161	(((Arceuthobium_sichuanense_virus_3:0.513395	Red_clover_RNA_virus_1:0.349543):0.064201	Dactylorhiza_hatagirea_benylike_virus_Benyviridae:0.391149):0.549365	Goji_berry_chlorosis_virus:0.735728):0.265251):0.112911):0.159780):0.252318	Pistacia_ribolike_virus:0.780865):0.180141
((Charavirus_Canada:0.162832	(Chara_australis_virus:0.354943	Charavirus_Namtso:0.242215):0.045629):1.354026	((((((((Bemisia_tabaci_benylike_virus_3_Benyviridae:0.153289	(Bemisia_tabaci_benylike_virus_2_Benyviridae:0.056614	Bemisia_tabaci_benylike_virus_1_Benyviridae:0.075162):0.190855):0.106688	Bemisia_tabaci_benylike_virus_5_Benyviridae:0.253700):0.215745	(Entomophthora_benyvirus_E_Benyviridae:0.142198	Bemisia_tabaci_benylike_virus_4_Benyviridae:0.210047):0.266590):0.315574	(Sclerotium_rolfsii_benylike_virus_1_Benyviridae:0.396364	Agaricus_bisporus_virus_8:0.491146):0.436537):0.569239	Monilinia_benyvirus_C_Benyviridae:1.336324):0.335940	Rhizoctonia_solani_benylike_virus_6_Benyviridae:1.254417):0.446776	Erysiphe_necator_associated_benylike_virus_1:1.129538):0.083584	((((Protopterus_annectensA:0.609106	Rhinatrema_bivittatumC:0.278584):0.864292	((((((Pogona_vitticeps:2.750172	Diabrotica_undecimpunctata_virus_2:0.095482):0.179681	(Guiyang_benyvirus_2_Benyviridae:0.022953	Guiyang_benyvirus_1_Benyviridae:0.008498):0.316733):0.087208	((Geotrypetes_seraphini:0.323389	((Rhinatrema_bivittatumG:0.470793	Rhinatrema_bivittatumB:0.074616):0.282331	Gekko_japonicus:0.134498):0.000001):0.456266	Sanya_benyvirus_1_Benyviridae:0.285588):0.088448):0.179522	(((((Carcharodon_carchariasA:0.037112	Microcaecilia_unicolorA:0.263180):0.276103	Rhinatrema_bivittatumH:0.605599):0.443145	Microcaecilia_unicolorB:1.635214):0.061900	(Podarcis_muralisC:0.386229	Python_bivittatus:0.743716):0.226041):0.322910	(((Rhinatrema_bivittatumD:0.000001	Rhinatrema_bivittatumE:0.000001):0.134227	(Rhinatrema_bivittatumF:0.307714	Rhinatrema_bivittatumA:0.700390):0.114429):0.295481	(Protopterus_annectensB:0.772491	Carcharodon_carchariasB:0.268691):0.216873):0.214902):0.096114):0.082767	((Sichuan_mosquito_Benylike_virus_Benyviridae:0.072108	Hubei_Benylike_virus_1:0.061664):0.108654	Bemisia_tabaci_benylike_virus_6_Benyviridae:0.116420):0.337022):0.169745	Pistacia_ribolike_virus:0.705383):0.178416):0.134463	((((Dactylorhiza_hatagirea_benylike_virus_Benyviridae:0.437785	Red_clover_RNA_virus_1:0.300336):0.116159	Arceuthobium_sichuanense_virus_3:0.381325):0.538084	Goji_berry_chlorosis_virus:0.743585):0.271619	((Fern_benyvirus_Benyviridae:0.643318	Wheat_stripe_mosaic_virus_Benyviridae:0.415771):0.302908	(((Burdock_mottle_virus_Benyviridae:0.304703	(Beet_soilborne_mosaic_virus_Benyviridae:0.033101	Beet_necrotic_yellow_vein_virus_Benyviridae:0.041187):0.240968):0.174704
(((((Podarcis_muralisC:0.630857	(Pogona_vitticeps:2.185279	(Microcaecilia_unicolorA:0.056532	(Rhinatrema_bivittatumH:0.828015	(Python_bivittatus:0.546531	Carcharodon_carchariasA:0.120178):0.112467):0.136802):0.231091):0.172265):0.139634	(Microcaecilia_unicolorB:1.899725	(((Rhinatrema_bivittatumF:0.255296	Rhinatrema_bivittatumA:1.126298):0.157175	(Rhinatrema_bivittatumD:0.000001	Rhinatrema_bivittatumE:0.000001):0.053729):0.378945	(Protopterus_annectensB:0.824434	Carcharodon_carchariasB:0.347156):0.124027):0.124586):0.064098):0.170463	(((Geotrypetes_seraphini:0.401846	(Rhinatrema_bivittatumB:0.043254	Rhinatrema_bivittatumG:0.530925):0.176863):0.163402	Gekko_japonicus:0.100115):0.462807	(((Guiyang_benyvirus_2_Benyviridae:0.034768	Guiyang_benyvirus_1_Benyviridae:0.011210):0.279432	Diabrotica_undecimpunctata_virus_2:0.333285):0.089630	Sanya_benyvirus_1_Benyviridae:0.325272):0.073507):0.082105):0.092075	((Hubei_Benylike_virus_1:0.064326	Sichuan_mosquito_Benylike_virus_Benyviridae:0.081463):0.113122	Bemisia_tabaci_benylike_virus_6_Benyviridae:0.145167):0.372745):0.143927	((Rhinatrema_bivittatumC:0.206885	Protopterus_annectensA:0.871297):0.942804	((((((((Eastern_equine_encephalitis_virus:0.145835	Rio_Negro_virus:0.147301):0.055863	((Ockelbo_virus:0.007389	Sindbis_virus:0.024839):0.155288	(Semliki_Forest_virus:0.134815	Chikungunya_virus:0.117358):0.087434):0.043386):1.961267	((((Blueberry_necrotic_ring_blotch_virus:1.488947	Aedes_aegypti:1.041709):0.315817	(Citrus_leprosis_virus_C:0.793876	Hibiscus_green_spot_virus_2:0.770872):0.630683):0.220955	(Bombus_terrestris:0.884773	Drosophila_rhopaloa:0.918742):0.196920):0.234530	((((Peanut_clump_virus_Virgaviridae:0.553841	(Barley_stripe_mosaic_virus_Virgaviridae:0.593019	(Potato_moptop_virus_Virgaviridae:0.364502	Soilborne_wheat_mosaic_virus_Virgaviridae:0.316386):0.179860):0.096668):0.086133	Gentian_ovary_ringspot_virus_Virgaviridae:0.344076):0.307071	Tobacco_rattle_virus_Virgaviridae:0.786843):0.450587	Tobacco_mosaic_virus_Virgaviridae:0.864272):0.432519):0.677097):0.841906	Tick_borne_tetraviruslike_virus:1.818348):0.771762	((Charavirus_Canada:0.204327	Charavirus_Namtso:0.200573):0.106388	Chara_australis_virus:0.268465):1.209985):0.306361	(Erysiphe_necator_associated_benylike_virus_1:0.986724
((((Pistacia_ribolike_virus:0.785014	(((Sichuan_mosquito_Benylike_virus_Benyviridae:0.075917	Hubei_Benylike_virus_1:0.074714):0.125688	Bemisia_tabaci_benylike_virus_6_Benyviridae:0.163855):0.433298	(((Diabrotica_undecimpunctata_virus_2:0.316421	(Guiyang_benyvirus_2_Benyviridae:0.038774	Guiyang_benyvirus_1_Benyviridae:0.012286):0.292114):0.086328	(Sanya_benyvirus_1_Benyviridae:0.341450	(Geotrypetes_seraphini:0.222786	((Rhinatrema_bivittatumG:0.485841	Rhinatrema_bivittatumB:0.029980):0.336770	Gekko_japonicus:0.106870):0.000001):0.396940):0.047353):0.141909	((((Rhinatrema_bivittatumH:0.498335	Carcharodon_carchariasA:0.163200):0.098455	(Python_bivittatus:0.545003	Microcaecilia_unicolorA:0.261056):0.114140):0.686797	(Pogona_vitticeps:2.421367	(((Rhinatrema_bivittatumD:0.000001	Rhinatrema_bivittatumE:0.013644):0.062508	(Rhinatrema_bivittatumA:0.939454	Rhinatrema_bivittatumF:0.318685):0.000001):0.438005	(Protopterus_annectensB:0.928140	Carcharodon_carchariasB:0.298859):0.155448):0.052255):0.059544):0.097266	(Microcaecilia_unicolorB:1.503223	Podarcis_muralisC:0.784160):0.176526):0.191576):0.110122):0.097207):0.059091	(Protopterus_annectensA:0.874929	Rhinatrema_bivittatumC:0.299970):0.882155):0.258464	(((Monilinia_fructicola_benylike_virus_1_Benyviridae:0.447971	(Lentinula_edodes_benylike_virus_1_Benyviridae:0.143191	Lentinula_edodes_ssRNA_mycovirus:0.085356):0.395190):0.394910	Agaricus_bisporus_virus_13:1.317245):0.976510	((((((((Bemisia_tabaci_benylike_virus_1_Benyviridae:0.070966	Bemisia_tabaci_benylike_virus_2_Benyviridae:0.045170):0.174252	Bemisia_tabaci_benylike_virus_3_Benyviridae:0.183610):0.119711	Bemisia_tabaci_benylike_virus_5_Benyviridae:0.226357):0.159147	(Bemisia_tabaci_benylike_virus_4_Benyviridae:0.220950	Entomophthora_benyvirus_E_Benyviridae:0.135849):0.252964):0.308793	(Sclerotium_rolfsii_benylike_virus_1_Benyviridae:0.412210	Agaricus_bisporus_virus_8:0.485480):0.513564):0.472109	Monilinia_benyvirus_C_Benyviridae:1.348577):0.328198	Rhizoctonia_solani_benylike_virus_6_Benyviridae:1.101811):0.546217	Erysiphe_necator_associated_benylike_virus_1:1.058130):0.217454):0.130035):0.100175	(((((Burdock_mottle_virus_Benyviridae:0.281993	(Beet_necrotic_yellow_vein_virus_Benyviridae:0.044563	Beet_soilborne_mosaic_virus_Benyviridae:0.029614):0.233129):0.201886	Rice_stripe_necrosis_virus_Benyviridae:0.528372):0.125881	Mangifera_indica_latent_virus_Benyviridae:0.493101):0.272925	(Wheat_stripe_mosaic_virus_Benyviridae:0.519546	Fern_benyvirus_Benyviridae:0.724230):0.178536):0.461506	((Dactylorhiza_hatagirea_benylike_virus_Benyviridae:0.387407
(Protopterus_annectensA:0.970393	(Pogona_vitticeps:1.889769	Rhinatrema_bivittatumC:0.193616):0.500798	(((Geotrypetes_seraphini:0.495326	(Rhinatrema_bivittatumG:0.325893	Rhinatrema_bivittatumB:0.053519):0.212198):0.151170	Gekko_japonicus:0.084113):0.319539	((((((((((((Bemisia_tabaci_benylike_virus_4_Benyviridae:0.234917	Entomophthora_benyvirus_E_Benyviridae:0.126751):0.180922	(((Bemisia_tabaci_benylike_virus_1_Benyviridae:0.089053	Bemisia_tabaci_benylike_virus_2_Benyviridae:0.054306):0.171051	Bemisia_tabaci_benylike_virus_3_Benyviridae:0.165127):0.127842	Bemisia_tabaci_benylike_virus_5_Benyviridae:0.216390):0.267237):0.343468	(Agaricus_bisporus_virus_8:0.510276	Sclerotium_rolfsii_benylike_virus_1_Benyviridae:0.435063):0.442374):0.426405	Monilinia_benyvirus_C_Benyviridae:1.247469):0.395918	Rhizoctonia_solani_benylike_virus_6_Benyviridae:1.020481):0.580876	(((Lentinula_edodes_ssRNA_mycovirus:0.114397	Lentinula_edodes_benylike_virus_1_Benyviridae:0.114884):0.367507	Monilinia_fructicola_benylike_virus_1_Benyviridae:0.382674):0.354726	Agaricus_bisporus_virus_13:1.235129):1.027380):0.183374	((((((Rio_Negro_virus:0.146109	Eastern_equine_encephalitis_virus:0.164063):0.044086	((Ockelbo_virus:0.016193	Sindbis_virus:0.019425):0.200987	(Semliki_Forest_virus:0.131577	Chikungunya_virus:0.145662):0.058023):0.065821):2.250235	((((((Hibiscus_green_spot_virus_2:0.735216	Citrus_leprosis_virus_C:0.777798):0.730843	Bombus_terrestris:1.154520):0.039852	Aedes_aegypti:1.276521):0.187005	Blueberry_necrotic_ring_blotch_virus:1.557432):0.246088	(Tobacco_mosaic_virus_Virgaviridae:1.059830	(((Soilborne_wheat_mosaic_virus_Virgaviridae:0.333702	Potato_moptop_virus_Virgaviridae:0.368472):0.190116	(Peanut_clump_virus_Virgaviridae:0.605045	(Gentian_ovary_ringspot_virus_Virgaviridae:0.546005	Barley_stripe_mosaic_virus_Virgaviridae:0.471507):0.208459):0.074861):0.409769	Tobacco_rattle_virus_Virgaviridae:0.849260):0.590187):0.274539):0.235259	Drosophila_rhopaloa:1.268734):0.265984):0.789002	Tick_borne_tetraviruslike_virus:1.779480):0.666161	((Charavirus_Namtso:0.264628	Charavirus_Canada:0.183897):0.094640	Chara_australis_virus:0.277079):1.148303):0.322445	((((Arceuthobium_sichuanense_virus_3:0.416488	Red_clover_RNA_virus_1:0.320460):0.098575	Dactylorhiza_hatagirea_benylike_virus_Benyviridae:0.390638):0.526879	Goji_berry_chlorosis_virus:0.646060):0.316388	((Mangifera_indica_latent_virus_Benyviridae:0.487478	(((Beet_soilborne_mosaic_virus_Benyviridae:0.034991
((((((Beet_necrotic_yellow_vein_virus_Benyviridae:0.031989	Beet_soilborne_mosaic_virus_Benyviridae:0.039141):0.214129	Burdock_mottle_virus_Benyviridae:0.267823):0.167606	Rice_stripe_necrosis_virus_Benyviridae:0.469214):0.115798	Mangifera_indica_latent_virus_Benyviridae:0.506227):0.216123	(Fern_benyvirus_Benyviridae:0.644073	Wheat_stripe_mosaic_virus_Benyviridae:0.438004):0.310092):0.414925	(((((((Chikungunya_virus:0.138981	Semliki_Forest_virus:0.124119):0.092086	(Ockelbo_virus:0.011657	Sindbis_virus:0.024215):0.209005):0.048293	(Eastern_equine_encephalitis_virus:0.148181	Rio_Negro_virus:0.138890):0.058198):2.052151	(Blueberry_necrotic_ring_blotch_virus:1.536074	(((((Potato_moptop_virus_Virgaviridae:0.371026	Soilborne_wheat_mosaic_virus_Virgaviridae:0.340475):0.196022	(Peanut_clump_virus_Virgaviridae:0.464608	(Gentian_ovary_ringspot_virus_Virgaviridae:0.431595	Barley_stripe_mosaic_virus_Virgaviridae:0.441963):0.215082):0.105413):0.291699	Tobacco_rattle_virus_Virgaviridae:0.930624):0.698850	Tobacco_mosaic_virus_Virgaviridae:1.173492):0.396487	(Aedes_aegypti:1.074456	((Bombus_terrestris:1.141820	Drosophila_rhopaloa:1.320282):0.509703	(Hibiscus_green_spot_virus_2:0.746531	Citrus_leprosis_virus_C:0.822048):0.555434):0.115931):0.175010):0.084118):0.605503):0.729581	Tick_borne_tetraviruslike_virus:1.655329):0.733840	(Charavirus_Namtso:0.159917	(Charavirus_Canada:0.184201	Chara_australis_virus:0.355749):0.105195):1.284952):0.297475	(((((Lentinula_edodes_benylike_virus_1_Benyviridae:0.138218	Lentinula_edodes_ssRNA_mycovirus:0.085943):0.410429	Monilinia_fructicola_benylike_virus_1_Benyviridae:0.379218):0.376670	Agaricus_bisporus_virus_13:1.048026):1.010224	((Rhizoctonia_solani_benylike_virus_6_Benyviridae:1.037545	((((Bemisia_tabaci_benylike_virus_5_Benyviridae:0.220207	((Bemisia_tabaci_benylike_virus_1_Benyviridae:0.080727	Bemisia_tabaci_benylike_virus_2_Benyviridae:0.057973):0.181483	Bemisia_tabaci_benylike_virus_3_Benyviridae:0.163164):0.127908):0.247095	(Bemisia_tabaci_benylike_virus_4_Benyviridae:0.212578	Entomophthora_benyvirus_E_Benyviridae:0.175154):0.193506):0.338068	(Agaricus_bisporus_virus_8:0.527706	Sclerotium_rolfsii_benylike_virus_1_Benyviridae:0.406879):0.470648):0.382381	Monilinia_benyvirus_C_Benyviridae:1.381611):0.349237):0.455968	Erysiphe_necator_associated_benylike_virus_1:1.178061):0.199677):0.125988	((Protopterus_annectensA:0.770381	Rhinatrema_bivittatumC:0.065018):1.167821	((((Sanya_benyvirus_1_Benyviridae:0.356911	((Gekko_japonicus:0.073347	((Rhinatrema_bivittatumB:0.039937
((((((((Semliki_Forest_virus:0.113634	(((Rio_Negro_virus:0.187730	Eastern_equine_encephalitis_virus:0.165510):0.117428	(Sindbis_virus:0.026396	Ockelbo_virus:0.015145):0.224165):0.089319	Chikungunya_virus:0.141866):0.050880):2.519688	(((((Aedes_aegypti:1.213469	Blueberry_necrotic_ring_blotch_virus:1.466268):0.386512	(Citrus_leprosis_virus_C:0.776499	Hibiscus_green_spot_virus_2:0.841776):0.669143):0.222732	Bombus_terrestris:1.424995):0.144121	(((((Gentian_ovary_ringspot_virus_Virgaviridae:0.543788	Barley_stripe_mosaic_virus_Virgaviridae:0.572864):0.188115	Peanut_clump_virus_Virgaviridae:0.537960):0.092825	(Potato_moptop_virus_Virgaviridae:0.392853	Soilborne_wheat_mosaic_virus_Virgaviridae:0.351017):0.211484):0.524482	Tobacco_rattle_virus_Virgaviridae:0.850516):0.757001	Tobacco_mosaic_virus_Virgaviridae:1.388929):0.473293):0.323458	Drosophila_rhopaloa:1.111507):0.147197):1.085614	Tick_borne_tetraviruslike_virus:2.027242):1.000180	((((Agaricus_bisporus_virus_8:0.554217	Sclerotium_rolfsii_benylike_virus_1_Benyviridae:0.409819):0.466939	((((Bemisia_tabaci_benylike_virus_1_Benyviridae:0.087428	Bemisia_tabaci_benylike_virus_2_Benyviridae:0.059957):0.220399	Bemisia_tabaci_benylike_virus_3_Benyviridae:0.156850):0.094138	Bemisia_tabaci_benylike_virus_5_Benyviridae:0.239001):0.236111	(Bemisia_tabaci_benylike_virus_4_Benyviridae:0.212946	Entomophthora_benyvirus_E_Benyviridae:0.158578):0.259030):0.327879):0.551996	Monilinia_benyvirus_C_Benyviridae:1.272315):0.355653	Rhizoctonia_solani_benylike_virus_6_Benyviridae:1.112995):0.355041):0.118276	Erysiphe_necator_associated_benylike_virus_1:1.170692):0.205679	(Agaricus_bisporus_virus_13:1.180552	((Lentinula_edodes_benylike_virus_1_Benyviridae:0.120894	Lentinula_edodes_ssRNA_mycovirus:0.125967):0.373764	Monilinia_fructicola_benylike_virus_1_Benyviridae:0.385055):0.400577):0.932887):0.165987	((((((Podarcis_muralisC:0.656904	Microcaecilia_unicolorB:1.556448):0.185991	(((Microcaecilia_unicolorA:0.084707	Carcharodon_carchariasA:0.184207):0.069022	Rhinatrema_bivittatumH:0.619240):0.584285	((((Rhinatrema_bivittatumA:0.817539	Rhinatrema_bivittatumF:0.282177):0.045074	(Rhinatrema_bivittatumE:0.000001	Rhinatrema_bivittatumD:0.000001):0.158989):0.510271	(Protopterus_annectensB:0.902967	Carcharodon_carchariasB:0.418632):0.109139):0.065156	Python_bivittatus:0.439710):0.010601):0.112597):0.116636	((((Guiyang_benyvirus_2_Benyviridae:0.036466	Guiyang_benyvirus_1_Benyviridae:0.016836):0.382651	Diabrotica_undecimpunctata_virus_2:0.283996):0.074097
((((((Entomophthora_benyvirus_E_Benyviridae:0.169227	Bemisia_tabaci_benylike_virus_4_Benyviridae:0.193541):0.142116	(Bemisia_tabaci_benylike_virus_5_Benyviridae:0.224741	((Bemisia_tabaci_benylike_virus_2_Benyviridae:0.057437	Bemisia_tabaci_benylike_virus_1_Benyviridae:0.090044):0.189840	Bemisia_tabaci_benylike_virus_3_Benyviridae:0.188441):0.109998):0.275670):0.306605	(Sclerotium_rolfsii_benylike_virus_1_Benyviridae:0.394471	Agaricus_bisporus_virus_8:0.522860):0.466806):0.512789	Monilinia_benyvirus_C_Benyviridae:1.239886):0.330192	Rhizoctonia_solani_benylike_virus_6_Benyviridae:1.115442):0.377891	((((((Lentinula_edodes_ssRNA_mycovirus:0.070118	Lentinula_edodes_benylike_virus_1_Benyviridae:0.139421):0.446235	Monilinia_fructicola_benylike_virus_1_Benyviridae:0.356880):0.451936	Agaricus_bisporus_virus_13:1.115917):0.985713	((((((((Guiyang_benyvirus_2_Benyviridae:0.036594	Guiyang_benyvirus_1_Benyviridae:0.008632):0.321604	Diabrotica_undecimpunctata_virus_2:0.268008):0.097453	Sanya_benyvirus_1_Benyviridae:0.334641):0.067062	((Geotrypetes_seraphini:0.529763	(Rhinatrema_bivittatumG:0.347108	Rhinatrema_bivittatumB:0.055351):0.246195):0.167609	Gekko_japonicus:0.113588):0.340967):0.133219	((((Rhinatrema_bivittatumA:0.727476	Rhinatrema_bivittatumF:0.386659):0.010642	(Rhinatrema_bivittatumD:0.000001	Rhinatrema_bivittatumE:0.000001):0.120401):0.402888	(Carcharodon_carchariasB:0.314294	Protopterus_annectensB:0.709052):0.188005):0.205427	((Podarcis_muralisC:0.548470	(((Python_bivittatus:0.732808	Microcaecilia_unicolorA:0.000001):0.177677	Carcharodon_carchariasA:0.111667):0.230882	Rhinatrema_bivittatumH:0.484946):0.469228):0.059870	Microcaecilia_unicolorB:1.360029):0.342336):0.114393):0.037717	(Bemisia_tabaci_benylike_virus_6_Benyviridae:0.145867	(Sichuan_mosquito_Benylike_virus_Benyviridae:0.068528	Hubei_Benylike_virus_1:0.071973):0.085540):0.398252):0.215414	Pistacia_ribolike_virus:0.713928):0.170598	(Pogona_vitticeps:1.679806	(Rhinatrema_bivittatumC:0.195844	Protopterus_annectensA:0.705291):0.099337):0.818242):0.089470):0.132635	((((Mangifera_indica_latent_virus_Benyviridae:0.455727	(((Beet_necrotic_yellow_vein_virus_Benyviridae:0.039498	Beet_soilborne_mosaic_virus_Benyviridae:0.029579):0.218989	Burdock_mottle_virus_Benyviridae:0.288147):0.184637	Rice_stripe_necrosis_virus_Benyviridae:0.467011):0.124622):0.189833	(Fern_benyvirus_Benyviridae:0.633801	Wheat_stripe_mosaic_virus_Benyviridae:0.448007):0.317107):0.361419	(((Dactylorhiza_hatagirea_benylike_virus_Benyviridae:0.400263	Red_clover_RNA_virus_1:0.302960):0.106372
((((Erysiphe_necator_associated_benylike_virus_1:1.186557	(((((Eastern_equine_encephalitis_virus:0.167120	Rio_Negro_virus:0.165348):0.074309	((Semliki_Forest_virus:0.132686	Chikungunya_virus:0.131231):0.092824	(Sindbis_virus:0.019559	Ockelbo_virus:0.015495):0.230528):0.073748):2.295784	(((Bombus_terrestris:1.256759	((((Soilborne_wheat_mosaic_virus_Virgaviridae:0.366528	Potato_moptop_virus_Virgaviridae:0.384460):0.162074	((Gentian_ovary_ringspot_virus_Virgaviridae:0.396201	Barley_stripe_mosaic_virus_Virgaviridae:0.562087):0.214734	Peanut_clump_virus_Virgaviridae:0.546050):0.095985):0.501148	Tobacco_rattle_virus_Virgaviridae:0.728549):0.782617	Tobacco_mosaic_virus_Virgaviridae:1.085773):0.454809):0.071782	(((Hibiscus_green_spot_virus_2:0.734849	Citrus_leprosis_virus_C:0.785550):0.753458	Aedes_aegypti:1.408845):0.095255	Blueberry_necrotic_ring_blotch_virus:1.771746):0.203452):0.346865	Drosophila_rhopaloa:1.302480):0.096731):0.877024	Tick_borne_tetraviruslike_virus:1.959541):0.725272	((((((Bemisia_tabaci_benylike_virus_3_Benyviridae:0.185468	(Bemisia_tabaci_benylike_virus_2_Benyviridae:0.047818	Bemisia_tabaci_benylike_virus_1_Benyviridae:0.069094):0.191273):0.118174	Bemisia_tabaci_benylike_virus_5_Benyviridae:0.222954):0.253532	(Entomophthora_benyvirus_E_Benyviridae:0.150542	Bemisia_tabaci_benylike_virus_4_Benyviridae:0.211049):0.201082):0.301846	(Agaricus_bisporus_virus_8:0.524732	Sclerotium_rolfsii_benylike_virus_1_Benyviridae:0.421998):0.552323):0.452524	Monilinia_benyvirus_C_Benyviridae:1.398663):0.351548	Rhizoctonia_solani_benylike_virus_6_Benyviridae:1.182480):0.405908):0.252325):0.140844	(((Lentinula_edodes_ssRNA_mycovirus:0.111343	Lentinula_edodes_benylike_virus_1_Benyviridae:0.122135):0.369746	Monilinia_fructicola_benylike_virus_1_Benyviridae:0.406225):0.311011	Agaricus_bisporus_virus_13:1.103731):1.046434):0.130629	(((((((Rhinatrema_bivittatumB:0.055152	Rhinatrema_bivittatumG:0.389896):0.190672	Geotrypetes_seraphini:0.407167):0.104357	Gekko_japonicus:0.133907):0.427910	(Sanya_benyvirus_1_Benyviridae:0.325060	((Guiyang_benyvirus_1_Benyviridae:0.026594	Guiyang_benyvirus_2_Benyviridae:0.024601):0.307181	Diabrotica_undecimpunctata_virus_2:0.329487):0.101294):0.041345):0.119901	((Rhinatrema_bivittatumC:0.483801	Protopterus_annectensA:0.941473):0.604194	((((Microcaecilia_unicolorB:1.458323	((Rhinatrema_bivittatumH:0.433939	Carcharodon_carchariasA:0.256487):0.104701	Microcaecilia_unicolorA:0.177017):0.532412):0.026689	(Podarcis_muralisC:0.389148
(((((Agaricus_bisporus_virus_13:1.134111	(Monilinia_fructicola_benylike_virus_1_Benyviridae:0.361869	(Lentinula_edodes_ssRNA_mycovirus:0.104181	Lentinula_edodes_benylike_virus_1_Benyviridae:0.142247):0.420546):0.405817):1.007938	(Erysiphe_necator_associated_benylike_virus_1:1.333867	(((((Fern_benyvirus_Benyviridae:0.659265	Wheat_stripe_mosaic_virus_Benyviridae:0.441011):0.232606	((Rice_stripe_necrosis_virus_Benyviridae:0.460698	((Beet_necrotic_yellow_vein_virus_Benyviridae:0.059806	Beet_soilborne_mosaic_virus_Benyviridae:0.033453):0.235835	Burdock_mottle_virus_Benyviridae:0.282073):0.197741):0.153625	Mangifera_indica_latent_virus_Benyviridae:0.495833):0.220080):0.357825	(((Dactylorhiza_hatagirea_benylike_virus_Benyviridae:0.396085	Red_clover_RNA_virus_1:0.363916):0.090689	Arceuthobium_sichuanense_virus_3:0.384004):0.606435	Goji_berry_chlorosis_virus:0.646769):0.258138):0.146081	((((Drosophila_rhopaloa:0.973359	((Aedes_aegypti:1.477776	(Blueberry_necrotic_ring_blotch_virus:1.780142	(Hibiscus_green_spot_virus_2:0.761388	Citrus_leprosis_virus_C:0.881703):0.650002):0.272348):0.163003	(Bombus_terrestris:0.992619	((Tobacco_rattle_virus_Virgaviridae:0.853444	(((Peanut_clump_virus_Virgaviridae:0.613371	(Soilborne_wheat_mosaic_virus_Virgaviridae:0.364818	Potato_moptop_virus_Virgaviridae:0.356224):0.190089):0.080126	Barley_stripe_mosaic_virus_Virgaviridae:0.629620):0.070695	Gentian_ovary_ringspot_virus_Virgaviridae:0.492161):0.272061):0.535646	Tobacco_mosaic_virus_Virgaviridae:1.029788):0.472576):0.096037):0.423119):0.270479	(Chikungunya_virus:0.063283	(((Rio_Negro_virus:0.148969	Eastern_equine_encephalitis_virus:0.163255):0.154023	(Sindbis_virus:0.038681	Ockelbo_virus:0.007991):0.219884):0.081908	Semliki_Forest_virus:0.130821):0.103522):2.033118):0.975464	Tick_borne_tetraviruslike_virus:2.171287):0.797625	(Charavirus_Canada:0.152918	(Chara_australis_virus:0.352921	Charavirus_Namtso:0.238239):0.050779):1.211071):0.405299):0.102326	((((((Sanya_benyvirus_1_Benyviridae:0.362173	((Guiyang_benyvirus_1_Benyviridae:0.026291	Guiyang_benyvirus_2_Benyviridae:0.020778):0.298022	Diabrotica_undecimpunctata_virus_2:0.297687):0.086614):0.093923	(Gekko_japonicus:0.124048	(Geotrypetes_seraphini:0.401988	(Rhinatrema_bivittatumG:0.732651	Rhinatrema_bivittatumB:0.023768):0.033850):0.287230):0.469446):0.026253	((((Rhinatrema_bivittatumF:0.295225	Rhinatrema_bivittatumA:1.133651):0.048102	(Rhinatrema_bivittatumE:0.005154
((((((Entomophthora_benyvirus_E_Benyviridae:0.176205	Bemisia_tabaci_benylike_virus_4_Benyviridae:0.189279):0.223253	(((Bemisia_tabaci_benylike_virus_1_Benyviridae:0.065345	Bemisia_tabaci_benylike_virus_2_Benyviridae:0.074126):0.195045	Bemisia_tabaci_benylike_virus_3_Benyviridae:0.174187):0.130465	Bemisia_tabaci_benylike_virus_5_Benyviridae:0.224475):0.241505):0.414342	(Agaricus_bisporus_virus_8:0.517740	Sclerotium_rolfsii_benylike_virus_1_Benyviridae:0.456014):0.418151):0.568369	Monilinia_benyvirus_C_Benyviridae:1.306850):0.300177	Rhizoctonia_solani_benylike_virus_6_Benyviridae:1.033791):0.406262	(((((Lentinula_edodes_benylike_virus_1_Benyviridae:0.133516	Lentinula_edodes_ssRNA_mycovirus:0.098780):0.370981	Monilinia_fructicola_benylike_virus_1_Benyviridae:0.440829):0.337655	Agaricus_bisporus_virus_13:1.280777):1.177882	((((Pogona_vitticeps:1.789776	Protopterus_annectensA:0.957762):0.137859	Rhinatrema_bivittatumC:0.289255):0.929807	((((((Guiyang_benyvirus_1_Benyviridae:0.006458	Guiyang_benyvirus_2_Benyviridae:0.040479):0.274567	Diabrotica_undecimpunctata_virus_2:0.345527):0.096885	(((Geotrypetes_seraphini:0.616729	(Rhinatrema_bivittatumB:0.084453	Rhinatrema_bivittatumG:0.498816):0.313598):0.107188	Gekko_japonicus:0.141373):0.349231	Sanya_benyvirus_1_Benyviridae:0.300531):0.069488):0.186066	(((Python_bivittatus:0.454123	Podarcis_muralisC:0.413500):0.137270	(Microcaecilia_unicolorB:1.706474	((Carcharodon_carchariasA:0.206552	Rhinatrema_bivittatumH:0.594400):0.095229	Microcaecilia_unicolorA:0.118586):0.316672):0.098661):0.235279	((Protopterus_annectensB:0.932912	Carcharodon_carchariasB:0.305580):0.211116	((Rhinatrema_bivittatumF:0.253539	Rhinatrema_bivittatumA:0.742910):0.000001	(Rhinatrema_bivittatumD:0.000001	Rhinatrema_bivittatumE:0.004364):0.124909):0.526949):0.095128):0.122646):0.097536	((Hubei_Benylike_virus_1:0.076732	Sichuan_mosquito_Benylike_virus_Benyviridae:0.074362):0.070527	Bemisia_tabaci_benylike_virus_6_Benyviridae:0.176648):0.380834):0.155342	Pistacia_ribolike_virus:0.813702):0.092689):0.182507	(((Charavirus_Canada:0.192720	Charavirus_Namtso:0.218283):0.106200	Chara_australis_virus:0.264689):1.684791	(((Mangifera_indica_latent_virus_Benyviridae:0.504945	(Rice_stripe_necrosis_virus_Benyviridae:0.443614	((Beet_necrotic_yellow_vein_virus_Benyviridae:0.048244	Beet_soilborne_mosaic_virus_Benyviridae:0.027959):0.257657	Burdock_mottle_virus_Benyviridae:0.299185):0.206310):0.115217):0.250449	(Fern_benyvirus_Benyviridae:0.613602
(((Arceuthobium_sichuanense_virus_3:0.361047	(Dactylorhiza_hatagirea_benylike_virus_Benyviridae:0.380951	Red_clover_RNA_virus_1:0.304536):0.086289):0.537236	Goji_berry_chlorosis_virus:0.688430):0.226789	((((((Charavirus_Namtso:0.222075	Charavirus_Canada:0.178567):0.075072	Chara_australis_virus:0.296913):1.502235	((((((Entomophthora_benyvirus_E_Benyviridae:0.159144	Bemisia_tabaci_benylike_virus_4_Benyviridae:0.205885):0.206449	((Bemisia_tabaci_benylike_virus_3_Benyviridae:0.164222	(Bemisia_tabaci_benylike_virus_2_Benyviridae:0.059804	Bemisia_tabaci_benylike_virus_1_Benyviridae:0.069039):0.180256):0.091846	Bemisia_tabaci_benylike_virus_5_Benyviridae:0.237816):0.225373):0.337433	(Agaricus_bisporus_virus_8:0.507179	Sclerotium_rolfsii_benylike_virus_1_Benyviridae:0.393402):0.534756):0.428092	Monilinia_benyvirus_C_Benyviridae:1.393653):0.345822	Rhizoctonia_solani_benylike_virus_6_Benyviridae:1.090659):0.379912	(((((Blueberry_necrotic_ring_blotch_virus:1.743561	(Citrus_leprosis_virus_C:0.721545	Hibiscus_green_spot_virus_2:0.688948):0.741756):0.257425	Aedes_aegypti:1.002066):0.239077	((Bombus_terrestris:0.908796	Drosophila_rhopaloa:1.357539):0.338642	(((((Soilborne_wheat_mosaic_virus_Virgaviridae:0.359037	Potato_moptop_virus_Virgaviridae:0.386359):0.126661	Peanut_clump_virus_Virgaviridae:0.553156):0.066749	(Barley_stripe_mosaic_virus_Virgaviridae:0.535538	Gentian_ovary_ringspot_virus_Virgaviridae:0.353394):0.162894):0.324781	Tobacco_rattle_virus_Virgaviridae:0.688527):0.481629	Tobacco_mosaic_virus_Virgaviridae:0.878571):0.377164):0.183256):0.568584	(((Ockelbo_virus:0.022175	Sindbis_virus:0.017919):0.218393	(Semliki_Forest_virus:0.143161	Chikungunya_virus:0.118275):0.076820):0.066760	(Eastern_equine_encephalitis_virus:0.118422	Rio_Negro_virus:0.127129):0.047216):1.993983):0.699671	Tick_borne_tetraviruslike_virus:2.007305):0.842233):0.192009):0.056518	Erysiphe_necator_associated_benylike_virus_1:1.199605):0.101427	(Agaricus_bisporus_virus_13:1.076665	((Lentinula_edodes_ssRNA_mycovirus:0.093149	Lentinula_edodes_benylike_virus_1_Benyviridae:0.107550):0.475410	Monilinia_fructicola_benylike_virus_1_Benyviridae:0.272449):0.433228):0.960303):0.099507	((Rhinatrema_bivittatumC:0.298723	Pogona_vitticeps:1.815687):0.979772	((((((((Rhinatrema_bivittatumD:0.000001	Rhinatrema_bivittatumE:0.009199):0.098995	(Rhinatrema_bivittatumA:0.995202	Rhinatrema_bivittatumF:0.264543):0.105153):0.249741	Protopterus_annectensB:0.611267):0.232889	Carcharodon_carchariasB:0.343074):0.164684
(((((Lentinula_edodes_ssRNA_mycovirus:0.099277	Lentinula_edodes_benylike_virus_1_Benyviridae:0.129027):0.409303	Monilinia_fructicola_benylike_virus_1_Benyviridae:0.343036):0.368655	Agaricus_bisporus_virus_13:1.019987):0.855482	(((((Rice_stripe_necrosis_virus_Benyviridae:0.444097	((Beet_soilborne_mosaic_virus_Benyviridae:0.035425	Beet_necrotic_yellow_vein_virus_Benyviridae:0.041335):0.244452	Burdock_mottle_virus_Benyviridae:0.251926):0.159167):0.150414	Mangifera_indica_latent_virus_Benyviridae:0.400158):0.230055	(Wheat_stripe_mosaic_virus_Benyviridae:0.426088	Fern_benyvirus_Benyviridae:0.619622):0.292690):0.286918	(Goji_berry_chlorosis_virus:0.596935	((Dactylorhiza_hatagirea_benylike_virus_Benyviridae:0.441048	Red_clover_RNA_virus_1:0.304885):0.106511	Arceuthobium_sichuanense_virus_3:0.374339):0.477463):0.286461):0.161655	((Erysiphe_necator_associated_benylike_virus_1:0.939581	((((Agaricus_bisporus_virus_8:0.499160	Sclerotium_rolfsii_benylike_virus_1_Benyviridae:0.390771):0.438394	((Bemisia_tabaci_benylike_virus_4_Benyviridae:0.204509	Entomophthora_benyvirus_E_Benyviridae:0.165461):0.157270	((Bemisia_tabaci_benylike_virus_3_Benyviridae:0.145541	(Bemisia_tabaci_benylike_virus_2_Benyviridae:0.057284	Bemisia_tabaci_benylike_virus_1_Benyviridae:0.056698):0.184781):0.098575	Bemisia_tabaci_benylike_virus_5_Benyviridae:0.220745):0.191648):0.316550):0.494244	Monilinia_benyvirus_C_Benyviridae:1.327120):0.220364	Rhizoctonia_solani_benylike_virus_6_Benyviridae:1.082889):0.491532):0.257709	(((((Sichuan_mosquito_Benylike_virus_Benyviridae:0.060658	Hubei_Benylike_virus_1:0.052635):0.082317	Bemisia_tabaci_benylike_virus_6_Benyviridae:0.141281):0.371524	(((((Rhinatrema_bivittatumF:0.249784	(Rhinatrema_bivittatumD:0.000001	Rhinatrema_bivittatumE:0.000001):0.123778):0.000001	Rhinatrema_bivittatumA:1.199820):0.487342	(Protopterus_annectensB:0.884377	Carcharodon_carchariasB:0.306850):0.117493):0.172238	((Microcaecilia_unicolorB:1.591665	((Rhinatrema_bivittatumH:0.461929	Microcaecilia_unicolorA:0.017083):0.034473	(Python_bivittatus:0.579481	Carcharodon_carchariasA:0.072185):0.160289):0.468548):0.068320	Podarcis_muralisC:0.517900):0.357446):0.111532	((Pogona_vitticeps:2.943875	(((Rhinatrema_bivittatumG:0.607241	Rhinatrema_bivittatumB:0.063384):0.275365	Gekko_japonicus:0.115355):0.000001	Geotrypetes_seraphini:0.486834):0.104700):0.197882	(((Guiyang_benyvirus_1_Benyviridae:0.025397	Guiyang_benyvirus_2_Benyviridae:0.018466):0.289260	Diabrotica_undecimpunctata_virus_2:0.298407):0.093076	Sanya_benyvirus_1_Benyviridae:0.305913):0.047293):0.128902):0.057166):0.170275
((((((Burdock_mottle_virus_Benyviridae:0.275748	(Beet_soilborne_mosaic_virus_Benyviridae:0.050106	Beet_necrotic_yellow_vein_virus_Benyviridae:0.028603):0.218950):0.192284	Rice_stripe_necrosis_virus_Benyviridae:0.481798):0.105966	Mangifera_indica_latent_virus_Benyviridae:0.479269):0.248671	(Fern_benyvirus_Benyviridae:0.640385	Wheat_stripe_mosaic_virus_Benyviridae:0.428496):0.219464):0.424194	(Goji_berry_chlorosis_virus:0.628092	((Red_clover_RNA_virus_1:0.313517	Arceuthobium_sichuanense_virus_3:0.416734):0.084584	Dactylorhiza_hatagirea_benylike_virus_Benyviridae:0.351966):0.530515):0.292450):0.112306	(((Pogona_vitticeps:3.616342	(((Monilinia_fructicola_benylike_virus_1_Benyviridae:0.474591	(Lentinula_edodes_ssRNA_mycovirus:0.091371	Lentinula_edodes_benylike_virus_1_Benyviridae:0.125882):0.364407):0.366371	Agaricus_bisporus_virus_13:1.044941):0.950164	(Erysiphe_necator_associated_benylike_virus_1:1.128099	((((((Bemisia_tabaci_benylike_virus_3_Benyviridae:0.149965	(Bemisia_tabaci_benylike_virus_1_Benyviridae:0.063674	Bemisia_tabaci_benylike_virus_2_Benyviridae:0.034535):0.223475):0.107492	Bemisia_tabaci_benylike_virus_5_Benyviridae:0.223532):0.215059	(Entomophthora_benyvirus_E_Benyviridae:0.166308	Bemisia_tabaci_benylike_virus_4_Benyviridae:0.166929):0.255308):0.299308	(Agaricus_bisporus_virus_8:0.477997	Sclerotium_rolfsii_benylike_virus_1_Benyviridae:0.428297):0.455112):0.474870	Monilinia_benyvirus_C_Benyviridae:1.480702):0.382383	Rhizoctonia_solani_benylike_virus_6_Benyviridae:1.106465):0.555175):0.212472):0.014070):0.113838	(((((((Protopterus_annectensA:0.318988	Podarcis_muralisC:0.000001):0.440009	Python_bivittatus:0.435698):0.186568	((Microcaecilia_unicolorA:0.144551	(Rhinatrema_bivittatumH:0.621884	Carcharodon_carchariasA:0.202893):0.082523):0.558511	Microcaecilia_unicolorB:1.770339):0.149735):0.229147	(Carcharodon_carchariasB:0.500627	(Protopterus_annectensB:0.877963	((Rhinatrema_bivittatumA:0.809395	Rhinatrema_bivittatumF:0.251917):0.189334	(Rhinatrema_bivittatumE:0.005059	Rhinatrema_bivittatumD:0.000001):0.065776):0.210377):0.213774):0.267209):0.074792	((Gekko_japonicus:0.128802	((Rhinatrema_bivittatumB:0.024745	Rhinatrema_bivittatumG:0.476314):0.183637	Geotrypetes_seraphini:0.395959):0.185236):0.287838	(((Guiyang_benyvirus_2_Benyviridae:0.014857	Guiyang_benyvirus_1_Benyviridae:0.016946):0.273282	Diabrotica_undecimpunctata_virus_2:0.308113):0.063569	Sanya_benyvirus_1_Benyviridae:0.355880):0.078577):0.082568):0.048519	((Hubei_Benylike_virus_1:0.061967	Sichuan_mosquito_Benylike_virus_Benyviridae:0.072434):0.113011
(((Guiyang_benyvirus_1_Benyviridae:0.011646	Guiyang_benyvirus_2_Benyviridae:0.024481):0.349097	((((((Protopterus_annectensA:0.982417	Rhinatrema_bivittatumC:0.313967):0.778984	(((Pogona_vitticeps:2.968757	(((Lentinula_edodes_benylike_virus_1_Benyviridae:0.132499	Lentinula_edodes_ssRNA_mycovirus:0.098812):0.388274	Monilinia_fructicola_benylike_virus_1_Benyviridae:0.370647):0.379175	Agaricus_bisporus_virus_13:1.164270):0.630990):0.448914	(Erysiphe_necator_associated_benylike_virus_1:1.157888	((Tick_borne_tetraviruslike_virus:1.779516	((((Chikungunya_virus:0.148720	Semliki_Forest_virus:0.156906):0.088278	(Sindbis_virus:0.020281	Ockelbo_virus:0.008296):0.236853):0.074164	(Rio_Negro_virus:0.152557	Eastern_equine_encephalitis_virus:0.153687):0.049058):2.374414	((((Tobacco_rattle_virus_Virgaviridae:0.943078	((Soilborne_wheat_mosaic_virus_Virgaviridae:0.320914	Potato_moptop_virus_Virgaviridae:0.380293):0.157934	((Barley_stripe_mosaic_virus_Virgaviridae:0.526821	Gentian_ovary_ringspot_virus_Virgaviridae:0.451290):0.246562	Peanut_clump_virus_Virgaviridae:0.483986):0.157930):0.295771):0.741058	Tobacco_mosaic_virus_Virgaviridae:0.989518):0.445566	(Aedes_aegypti:1.244606	((Drosophila_rhopaloa:1.436401	Bombus_terrestris:0.658520):0.515136	(Citrus_leprosis_virus_C:0.750285	Hibiscus_green_spot_virus_2:0.814900):0.538827):0.262311):0.109069):0.160329	Blueberry_necrotic_ring_blotch_virus:1.796222):0.389923):0.735457):1.117551	((((((Bemisia_tabaci_benylike_virus_3_Benyviridae:0.191076	(Bemisia_tabaci_benylike_virus_1_Benyviridae:0.072571	Bemisia_tabaci_benylike_virus_2_Benyviridae:0.070136):0.203682):0.116787	Bemisia_tabaci_benylike_virus_5_Benyviridae:0.241888):0.226834	(Bemisia_tabaci_benylike_virus_4_Benyviridae:0.220458	Entomophthora_benyvirus_E_Benyviridae:0.146831):0.239505):0.390216	(Agaricus_bisporus_virus_8:0.566876	Sclerotium_rolfsii_benylike_virus_1_Benyviridae:0.439886):0.441963):0.462954	Monilinia_benyvirus_C_Benyviridae:1.419453):0.447917	Rhizoctonia_solani_benylike_virus_6_Benyviridae:0.911917):0.340163):0.193345):0.157561):0.109061	(((Charavirus_Canada:0.194510	Charavirus_Namtso:0.271663):0.149482	Chara_australis_virus:0.236985):1.623478	((((((Beet_soilborne_mosaic_virus_Benyviridae:0.041524	Beet_necrotic_yellow_vein_virus_Benyviridae:0.047445):0.268966	Burdock_mottle_virus_Benyviridae:0.290646):0.205285	Rice_stripe_necrosis_virus_Benyviridae:0.467674):0.131456	Mangifera_indica_latent_virus_Benyviridae:0.458080):0.169164	(Fern_benyvirus_Benyviridae:0.663443	Wheat_stripe_mosaic_virus_Benyviridae:0.490163):0.321881):0.409205
(Burdock_mottle_virus_Benyviridae:0.277556	(((((((Erysiphe_necator_associated_benylike_virus_1:1.086172	((((Lentinula_edodes_benylike_virus_1_Benyviridae:0.119539	Lentinula_edodes_ssRNA_mycovirus:0.108817):0.430919	Monilinia_fructicola_benylike_virus_1_Benyviridae:0.407793):0.375480	Agaricus_bisporus_virus_13:1.180278):1.021578	(((((Bemisia_tabaci_benylike_virus_4_Benyviridae:0.221680	Entomophthora_benyvirus_E_Benyviridae:0.142404):0.194213	(((Bemisia_tabaci_benylike_virus_2_Benyviridae:0.063045	Bemisia_tabaci_benylike_virus_1_Benyviridae:0.076733):0.188156	Bemisia_tabaci_benylike_virus_3_Benyviridae:0.186170):0.110555	Bemisia_tabaci_benylike_virus_5_Benyviridae:0.259230):0.237123):0.376755	(Sclerotium_rolfsii_benylike_virus_1_Benyviridae:0.419468	Agaricus_bisporus_virus_8:0.550479):0.476698):0.520825	Monilinia_benyvirus_C_Benyviridae:1.426030):0.274913	Rhizoctonia_solani_benylike_virus_6_Benyviridae:0.919817):0.581593):0.130949):0.171537	((((((((Rhinatrema_bivittatumF:0.352297	(Rhinatrema_bivittatumD:0.000001	Rhinatrema_bivittatumE:0.004301):0.076925):0.132032	(((Rhinatrema_bivittatumB:0.074131	(Rhinatrema_bivittatumG:0.387226	Rhinatrema_bivittatumA:0.492967):0.000001):0.294926	Geotrypetes_seraphini:0.411510):0.092798	Gekko_japonicus:0.147927):0.012635):0.264461	(Protopterus_annectensB:0.926096	Carcharodon_carchariasB:0.365964):0.186708):0.156434	(((Python_bivittatus:0.512848	Podarcis_muralisC:0.406419):0.115189	(Rhinatrema_bivittatumH:0.736705	(Carcharodon_carchariasA:0.104687	Microcaecilia_unicolorA:0.204741):0.053911):0.555439):0.164692	Microcaecilia_unicolorB:1.912614):0.254490):0.108586	(((Guiyang_benyvirus_2_Benyviridae:0.022876	Guiyang_benyvirus_1_Benyviridae:0.012886):0.321660	Diabrotica_undecimpunctata_virus_2:0.316947):0.081260	Sanya_benyvirus_1_Benyviridae:0.373542):0.162794):0.082055	((Hubei_Benylike_virus_1:0.071046	Sichuan_mosquito_Benylike_virus_Benyviridae:0.068967):0.090860	Bemisia_tabaci_benylike_virus_6_Benyviridae:0.161329):0.361758):0.210005	Pistacia_ribolike_virus:0.669142):0.039210	((Protopterus_annectensA:0.985712	Pogona_vitticeps:1.769318):0.060289	Rhinatrema_bivittatumC:0.224883):1.021580):0.246871):0.102109	(((((Eastern_equine_encephalitis_virus:0.159574	Rio_Negro_virus:0.118656):0.074384	((Chikungunya_virus:0.137707	Semliki_Forest_virus:0.114049):0.072557	(Sindbis_virus:0.027371	Ockelbo_virus:0.008134):0.213276):0.061957):1.845505	((Bombus_terrestris:0.875767
(((((Peanut_clump_virus_Virgaviridae:0.594778	(Potato_moptop_virus_Virgaviridae:0.393752	Soilborne_wheat_mosaic_virus_Virgaviridae:0.328258):0.164561):0.045485	(Gentian_ovary_ringspot_virus_Virgaviridae:0.478794	Barley_stripe_mosaic_virus_Virgaviridae:0.455592):0.164292):0.402164	Tobacco_rattle_virus_Virgaviridae:0.725617):0.675696	Tobacco_mosaic_virus_Virgaviridae:0.947206):0.221555	((Bombus_terrestris:0.843648	Blueberry_necrotic_ring_blotch_virus:1.313062):0.213996	((Drosophila_rhopaloa:1.549923	(Hibiscus_green_spot_virus_2:0.809692	Citrus_leprosis_virus_C:0.745538):0.669743):0.156068	Aedes_aegypti:1.157426):0.178587):0.217851	((((((((((Beet_necrotic_yellow_vein_virus_Benyviridae:0.032297	Beet_soilborne_mosaic_virus_Benyviridae:0.045701):0.257038	Burdock_mottle_virus_Benyviridae:0.292866):0.240521	Rice_stripe_necrosis_virus_Benyviridae:0.452948):0.167579	Mangifera_indica_latent_virus_Benyviridae:0.488945):0.223376	(Fern_benyvirus_Benyviridae:0.657916	Wheat_stripe_mosaic_virus_Benyviridae:0.450884):0.278988):0.365753	(((Dactylorhiza_hatagirea_benylike_virus_Benyviridae:0.417073	Red_clover_RNA_virus_1:0.334173):0.115103	Arceuthobium_sichuanense_virus_3:0.366062):0.442215	Goji_berry_chlorosis_virus:0.747483):0.290261):0.215314	((Erysiphe_necator_associated_benylike_virus_1:0.987298	((((((Bemisia_tabaci_benylike_virus_4_Benyviridae:0.205965	Entomophthora_benyvirus_E_Benyviridae:0.178173):0.222835	((Bemisia_tabaci_benylike_virus_3_Benyviridae:0.176923	(Bemisia_tabaci_benylike_virus_1_Benyviridae:0.063900	Bemisia_tabaci_benylike_virus_2_Benyviridae:0.063893):0.182158):0.093356	Bemisia_tabaci_benylike_virus_5_Benyviridae:0.233357):0.264172):0.356539	(Agaricus_bisporus_virus_8:0.572594	Sclerotium_rolfsii_benylike_virus_1_Benyviridae:0.421185):0.476389):0.417832	Monilinia_benyvirus_C_Benyviridae:1.204102):0.431310	Rhizoctonia_solani_benylike_virus_6_Benyviridae:1.070998):0.541341	(((Lentinula_edodes_benylike_virus_1_Benyviridae:0.161957	Lentinula_edodes_ssRNA_mycovirus:0.078314):0.345873	Monilinia_fructicola_benylike_virus_1_Benyviridae:0.421507):0.522196	Agaricus_bisporus_virus_13:1.156815):0.705497):0.160582):0.141594	(((((Microcaecilia_unicolorB:1.728200	((Podarcis_muralisC:0.557399	Python_bivittatus:0.602380):0.075319	((Carcharodon_carchariasA:0.082879	Microcaecilia_unicolorA:0.131042):0.114013	Rhinatrema_bivittatumH:0.660023):0.520964):0.130105):0.219683	(((Rhinatrema_bivittatumF:0.189638	Rhinatrema_bivittatumA:0.835160):0.091994	(Rhinatrema_bivittatumD:0.000001	Rhinatrema_bivittatumE:0.008294):0.041823):0.465711	(Protopterus_annectensB:0.874899
(((((((Sclerotium_rolfsii_benylike_virus_1_Benyviridae:0.439217	Agaricus_bisporus_virus_8:0.479009):0.388150	(((Bemisia_tabaci_benylike_virus_3_Benyviridae:0.170342	(Bemisia_tabaci_benylike_virus_2_Benyviridae:0.062619	Bemisia_tabaci_benylike_virus_1_Benyviridae:0.057370):0.189053):0.099627	Bemisia_tabaci_benylike_virus_5_Benyviridae:0.211539):0.209072	(Entomophthora_benyvirus_E_Benyviridae:0.157736	Bemisia_tabaci_benylike_virus_4_Benyviridae:0.205926):0.236416):0.371279):0.442871	Monilinia_benyvirus_C_Benyviridae:1.417132):0.401974	Rhizoctonia_solani_benylike_virus_6_Benyviridae:0.946439):0.526759	((((Drosophila_rhopaloa:1.032467	(((Aedes_aegypti:1.174602	Blueberry_necrotic_ring_blotch_virus:1.555763):0.295082	(Hibiscus_green_spot_virus_2:0.882140	Citrus_leprosis_virus_C:0.804463):0.722982):0.263451	(Bombus_terrestris:1.210973	((((Potato_moptop_virus_Virgaviridae:0.396551	Soilborne_wheat_mosaic_virus_Virgaviridae:0.314247):0.129602	((Gentian_ovary_ringspot_virus_Virgaviridae:0.549887	Barley_stripe_mosaic_virus_Virgaviridae:0.669542):0.175129	Peanut_clump_virus_Virgaviridae:0.535836):0.100043):0.351471	Tobacco_rattle_virus_Virgaviridae:0.777048):0.495777	Tobacco_mosaic_virus_Virgaviridae:1.068381):0.358797):0.146314):0.180948):0.418405	((Eastern_equine_encephalitis_virus:0.152844	Rio_Negro_virus:0.172479):0.058379	((Sindbis_virus:0.026121	Ockelbo_virus:0.016670):0.237955	(Chikungunya_virus:0.148201	Semliki_Forest_virus:0.109695):0.099901):0.051145):2.334047):0.753467	Tick_borne_tetraviruslike_virus:1.666986):0.669470	(Charavirus_Namtso:0.166219	(Charavirus_Canada:0.174517	Chara_australis_virus:0.373543):0.079910):1.585392):0.334667):0.096596	Pogona_vitticeps:2.807215):0.023342	Erysiphe_necator_associated_benylike_virus_1:1.269982	(((Monilinia_fructicola_benylike_virus_1_Benyviridae:0.390158	(Lentinula_edodes_benylike_virus_1_Benyviridae:0.145632	Lentinula_edodes_ssRNA_mycovirus:0.094173):0.402489):0.386649	Agaricus_bisporus_virus_13:1.118036):1.112499	(((((Bemisia_tabaci_benylike_virus_6_Benyviridae:0.138023	(Sichuan_mosquito_Benylike_virus_Benyviridae:0.073126	Hubei_Benylike_virus_1:0.051209):0.120100):0.306811	(((Microcaecilia_unicolorB:1.335421	((Rhinatrema_bivittatumA:0.963161	((Rhinatrema_bivittatumD:0.000001	Rhinatrema_bivittatumE:0.021568):0.118310	Rhinatrema_bivittatumF:0.286759):0.210118):0.178326	(Protopterus_annectensB:0.948943	Carcharodon_carchariasB:0.388004):0.112892):0.122962):0.110879	(((Microcaecilia_unicolorA:0.282062
((((Tick_borne_tetraviruslike_virus:2.028221	((((((Bombus_terrestris:1.340805	(Hibiscus_green_spot_virus_2:0.690925	Citrus_leprosis_virus_C:0.856195):0.600883):0.116729	Aedes_aegypti:1.298386):0.195305	(Tobacco_mosaic_virus_Virgaviridae:1.100873	((Peanut_clump_virus_Virgaviridae:0.525001	((Barley_stripe_mosaic_virus_Virgaviridae:0.663323	Gentian_ovary_ringspot_virus_Virgaviridae:0.451658):0.117942	(Potato_moptop_virus_Virgaviridae:0.316143	Soilborne_wheat_mosaic_virus_Virgaviridae:0.410533):0.164221):0.139511):0.374546	Tobacco_rattle_virus_Virgaviridae:0.764481):0.711075):0.309508):0.145729	Blueberry_necrotic_ring_blotch_virus:1.740204):0.101244	Drosophila_rhopaloa:1.546086):0.408064	(((Chikungunya_virus:0.126873	Semliki_Forest_virus:0.149933):0.094105	(Ockelbo_virus:0.017358	Sindbis_virus:0.031186):0.246261):0.061239	(Rio_Negro_virus:0.142136	Eastern_equine_encephalitis_virus:0.150007):0.047628):2.309586):0.492745):0.789532	(Chara_australis_virus:0.291900	(Charavirus_Canada:0.178633	Charavirus_Namtso:0.245298):0.107901):1.204580):0.307988	((((Monilinia_fructicola_benylike_virus_1_Benyviridae:0.435372	(Lentinula_edodes_benylike_virus_1_Benyviridae:0.139418	Lentinula_edodes_ssRNA_mycovirus:0.090756):0.372055):0.427310	Agaricus_bisporus_virus_13:1.085161):0.996206	((Goji_berry_chlorosis_virus:0.722397	((Red_clover_RNA_virus_1:0.382003	Arceuthobium_sichuanense_virus_3:0.427556):0.067730	Dactylorhiza_hatagirea_benylike_virus_Benyviridae:0.389609):0.630901):0.204180	((((Burdock_mottle_virus_Benyviridae:0.271176	(Beet_necrotic_yellow_vein_virus_Benyviridae:0.036194	Beet_soilborne_mosaic_virus_Benyviridae:0.042155):0.262826):0.184083	Rice_stripe_necrosis_virus_Benyviridae:0.498781):0.114435	Mangifera_indica_latent_virus_Benyviridae:0.559079):0.232097	(Fern_benyvirus_Benyviridae:0.637241	Wheat_stripe_mosaic_virus_Benyviridae:0.475476):0.226910):0.504479):0.111852):0.111280	((((((Carcharodon_carchariasB:0.538606	(Protopterus_annectensB:0.891478	((Rhinatrema_bivittatumA:0.812041	Rhinatrema_bivittatumF:0.148899):0.048795	(Rhinatrema_bivittatumE:0.004551	Rhinatrema_bivittatumD:0.000001):0.106215):0.418755):0.259843):0.113784	(Microcaecilia_unicolorB:1.699256	((((Carcharodon_carchariasA:0.259093	Microcaecilia_unicolorA:0.127621):0.140744	Rhinatrema_bivittatumH:0.416774):0.258335	Pogona_vitticeps:1.968978):0.308055	(Python_bivittatus:0.571978
(((Chikungunya_virus:0.063868	(Semliki_Forest_virus:0.147972	((Eastern_equine_encephalitis_virus:0.162320	Rio_Negro_virus:0.151367):0.130545	(Sindbis_virus:0.023146	Ockelbo_virus:0.019255):0.245819):0.075988):0.087409):2.313999	((((Charavirus_Canada:0.185608	Charavirus_Namtso:0.248495):0.074464	Chara_australis_virus:0.275710):1.164728	(((((Monilinia_fructicola_benylike_virus_1_Benyviridae:0.385809	(Lentinula_edodes_benylike_virus_1_Benyviridae:0.134556	Lentinula_edodes_ssRNA_mycovirus:0.095997):0.380995):0.481342	Agaricus_bisporus_virus_13:1.190937):0.895335	((((((Bemisia_tabaci_benylike_virus_3_Benyviridae:0.169986	(Bemisia_tabaci_benylike_virus_1_Benyviridae:0.053537	Bemisia_tabaci_benylike_virus_2_Benyviridae:0.067403):0.204145):0.122176	Bemisia_tabaci_benylike_virus_5_Benyviridae:0.185562):0.240302	(Bemisia_tabaci_benylike_virus_4_Benyviridae:0.201164	Entomophthora_benyvirus_E_Benyviridae:0.166388):0.208311):0.289274	(Sclerotium_rolfsii_benylike_virus_1_Benyviridae:0.482553	Agaricus_bisporus_virus_8:0.500555):0.567106):0.487769	Monilinia_benyvirus_C_Benyviridae:1.272077):0.334154	Rhizoctonia_solani_benylike_virus_6_Benyviridae:0.965867):0.625448):0.191240	(((((((Sichuan_mosquito_Benylike_virus_Benyviridae:0.084141	Hubei_Benylike_virus_1:0.050722):0.099500	Bemisia_tabaci_benylike_virus_6_Benyviridae:0.129141):0.390419	(((((Rhinatrema_bivittatumD:0.000001	(Rhinatrema_bivittatumE:0.003881	Protopterus_annectensA:0.191748):0.000004):0.128131	(Rhinatrema_bivittatumF:0.186518	Rhinatrema_bivittatumA:0.810020):0.051664):0.507286	(Protopterus_annectensB:0.761344	Carcharodon_carchariasB:0.201449):0.165281):0.236188	((((Carcharodon_carchariasA:0.225380	Microcaecilia_unicolorA:0.349768):0.034575	Rhinatrema_bivittatumH:0.539460):0.349119	Python_bivittatus:0.494101):0.128819	(Podarcis_muralisC:0.592929	Microcaecilia_unicolorB:1.670050):0.000001):0.323323):0.172720	((((Geotrypetes_seraphini:0.346527	(Rhinatrema_bivittatumB:0.070300	Rhinatrema_bivittatumG:0.446035):0.235509):0.057298	Gekko_japonicus:0.105630):0.469843	Sanya_benyvirus_1_Benyviridae:0.275052):0.054186	((Guiyang_benyvirus_2_Benyviridae:0.028348	Guiyang_benyvirus_1_Benyviridae:0.007477):0.300446	Diabrotica_undecimpunctata_virus_2:0.270349):0.073399):0.162969):0.066213):0.094934	Pistacia_ribolike_virus:0.735113):0.128002	Rhinatrema_bivittatumC:1.159674):0.163867	Erysiphe_necator_associated_benylike_virus_1:1.266656):0.117832
((((Lentinula_edodes_ssRNA_mycovirus:0.103674	Lentinula_edodes_benylike_virus_1_Benyviridae:0.139036):0.470026	Monilinia_fructicola_benylike_virus_1_Benyviridae:0.353687):0.384766	Agaricus_bisporus_virus_13:1.180466):1.093172	(((((Wheat_stripe_mosaic_virus_Benyviridae:0.506170	Fern_benyvirus_Benyviridae:0.684489):0.268176	((((Beet_soilborne_mosaic_virus_Benyviridae:0.040783	Beet_necrotic_yellow_vein_virus_Benyviridae:0.045383):0.280072	Burdock_mottle_virus_Benyviridae:0.311320):0.227333	Rice_stripe_necrosis_virus_Benyviridae:0.368907):0.177193	Mangifera_indica_latent_virus_Benyviridae:0.457794):0.221516):0.493842	(Goji_berry_chlorosis_virus:0.725427	((Red_clover_RNA_virus_1:0.311177	Dactylorhiza_hatagirea_benylike_virus_Benyviridae:0.432084):0.097649	Arceuthobium_sichuanense_virus_3:0.380771):0.609123):0.292763):0.119562	((Charavirus_Canada:0.199020	Charavirus_Namtso:0.230571):0.129351	Chara_australis_virus:0.283018):1.710536):0.185563	(((((((Guiyang_benyvirus_2_Benyviridae:0.019536	Guiyang_benyvirus_1_Benyviridae:0.029429):0.305316	(Pogona_vitticeps:3.590662	Diabrotica_undecimpunctata_virus_2:0.192990):0.143629):0.081808	(((Geotrypetes_seraphini:0.344621	(Rhinatrema_bivittatumB:0.057047	Rhinatrema_bivittatumG:0.563774):0.280098):0.198990	Gekko_japonicus:0.119889):0.520430	Sanya_benyvirus_1_Benyviridae:0.283327):0.086073):0.144138	(((Microcaecilia_unicolorB:2.193011	((Microcaecilia_unicolorA:0.000001	Python_bivittatus:0.384348):0.175195	(Rhinatrema_bivittatumH:0.431404	Carcharodon_carchariasA:0.208037):0.215056):0.359311):0.157900	Podarcis_muralisC:0.653266):0.300453	((Protopterus_annectensB:0.891023	Carcharodon_carchariasB:0.323902):0.181790	((Rhinatrema_bivittatumE:0.000001	Rhinatrema_bivittatumD:0.000001):0.071954	(Rhinatrema_bivittatumF:0.278790	Rhinatrema_bivittatumA:0.735945):0.086399):0.532635):0.250648):0.128687):0.067202	((Hubei_Benylike_virus_1:0.067187	Sichuan_mosquito_Benylike_virus_Benyviridae:0.088663):0.104084	Bemisia_tabaci_benylike_virus_6_Benyviridae:0.136518):0.408634):0.163347	Pistacia_ribolike_virus:0.784151):0.054695	(Rhinatrema_bivittatumC:0.238722	Protopterus_annectensA:0.916826):0.786606):0.182515):0.097030	(Erysiphe_necator_associated_benylike_virus_1:1.251707	((((((((Hibiscus_green_spot_virus_2:0.792876	Citrus_leprosis_virus_C:0.825215):0.572128	(Drosophila_rhopaloa:1.269671	Bombus_terrestris:0.998628):0.367511):0.131297
(Tick_borne_tetraviruslike_virus:1.959345	((Chara_australis_virus:0.316335	(Charavirus_Namtso:0.231161	Charavirus_Canada:0.198495):0.045096):1.239468	((((((((((Microcaecilia_unicolorA:0.203573	((Python_bivittatus:0.657006	Carcharodon_carchariasA:0.136706):0.065333	Rhinatrema_bivittatumH:0.477747):0.130039):0.315172	Podarcis_muralisC:0.512933):0.254595	(Microcaecilia_unicolorB:1.306554	Carcharodon_carchariasB:0.591829):0.037857):0.097427	((Rhinatrema_bivittatumD:0.000001	Rhinatrema_bivittatumE:0.000001):0.101813	(Protopterus_annectensB:0.820055	(Rhinatrema_bivittatumA:1.081855	Rhinatrema_bivittatumF:0.327196):0.093434):0.031895):0.476615):0.083582	(((Pogona_vitticeps:2.944133	(Guiyang_benyvirus_1_Benyviridae:0.014674	Guiyang_benyvirus_2_Benyviridae:0.025746):0.116168):0.162834	Diabrotica_undecimpunctata_virus_2:0.277400):0.125012	((((Geotrypetes_seraphini:0.443934	Rhinatrema_bivittatumB:0.021081):0.031788	Rhinatrema_bivittatumG:0.395127):0.412836	Gekko_japonicus:0.142206):0.390928	Sanya_benyvirus_1_Benyviridae:0.251482):0.070388):0.146168):0.065609	((Hubei_Benylike_virus_1:0.059499	Sichuan_mosquito_Benylike_virus_Benyviridae:0.078620):0.126947	Bemisia_tabaci_benylike_virus_6_Benyviridae:0.116260):0.343971):0.127491	Pistacia_ribolike_virus:0.752337):0.145470	(Protopterus_annectensA:0.882645	Rhinatrema_bivittatumC:0.175487):0.827289):0.169894	(Erysiphe_necator_associated_benylike_virus_1:1.133130	((Agaricus_bisporus_virus_13:0.986501	((Lentinula_edodes_benylike_virus_1_Benyviridae:0.111511	Lentinula_edodes_ssRNA_mycovirus:0.110426):0.405563	Monilinia_fructicola_benylike_virus_1_Benyviridae:0.336879):0.385975):0.867806	((((Agaricus_bisporus_virus_8:0.512574	Sclerotium_rolfsii_benylike_virus_1_Benyviridae:0.431875):0.441459	((Entomophthora_benyvirus_E_Benyviridae:0.146323	Bemisia_tabaci_benylike_virus_4_Benyviridae:0.212829):0.212671	(((Bemisia_tabaci_benylike_virus_2_Benyviridae:0.068082	Bemisia_tabaci_benylike_virus_1_Benyviridae:0.078881):0.150257	Bemisia_tabaci_benylike_virus_3_Benyviridae:0.214687):0.122457	Bemisia_tabaci_benylike_virus_5_Benyviridae:0.214364):0.200806):0.327255):0.475434	Monilinia_benyvirus_C_Benyviridae:1.414192):0.279981	Rhizoctonia_solani_benylike_virus_6_Benyviridae:0.996408):0.490783):0.205409):0.109596):0.199288	((((Burdock_mottle_virus_Benyviridae:0.252920	(Beet_soilborne_mosaic_virus_Benyviridae:0.044786	Beet_necrotic_yellow_vein_virus_Benyviridae:0.033993):0.255113):0.152219	(Mangifera_indica_latent_virus_Benyviridae:0.579475
(Erysiphe_necator_associated_benylike_virus_1:1.223317	((((((Bemisia_tabaci_benylike_virus_5_Benyviridae:0.208119	((Bemisia_tabaci_benylike_virus_1_Benyviridae:0.075268	Bemisia_tabaci_benylike_virus_2_Benyviridae:0.062232):0.184781	Bemisia_tabaci_benylike_virus_3_Benyviridae:0.146899):0.076512):0.241323	(Entomophthora_benyvirus_E_Benyviridae:0.124745	Bemisia_tabaci_benylike_virus_4_Benyviridae:0.215784):0.206886):0.352055	(Sclerotium_rolfsii_benylike_virus_1_Benyviridae:0.440841	Agaricus_bisporus_virus_8:0.471751):0.337727):0.448630	Monilinia_benyvirus_C_Benyviridae:1.232963):0.387976	Rhizoctonia_solani_benylike_virus_6_Benyviridae:1.022750):0.487827	(((Lentinula_edodes_benylike_virus_1_Benyviridae:0.123229	Lentinula_edodes_ssRNA_mycovirus:0.071841):0.363469	Monilinia_fructicola_benylike_virus_1_Benyviridae:0.380820):0.416973	Agaricus_bisporus_virus_13:1.213626):0.771318):0.195109	(((((((((Hibiscus_green_spot_virus_2:0.696171	Citrus_leprosis_virus_C:0.744949):0.636302	(Aedes_aegypti:1.218571	(Blueberry_necrotic_ring_blotch_virus:1.596635	Bombus_terrestris:0.971303):0.278690):0.123409):0.236287	Drosophila_rhopaloa:1.200625):0.242311	((Tobacco_rattle_virus_Virgaviridae:0.726012	((Potato_moptop_virus_Virgaviridae:0.386894	Soilborne_wheat_mosaic_virus_Virgaviridae:0.295794):0.161026	((Peanut_clump_virus_Virgaviridae:0.424237	Gentian_ovary_ringspot_virus_Virgaviridae:0.445033):0.099307	Barley_stripe_mosaic_virus_Virgaviridae:0.513541):0.066761):0.355664):0.677809	Tobacco_mosaic_virus_Virgaviridae:0.935022):0.257758):0.535464	(((Sindbis_virus:0.026671	Ockelbo_virus:0.013030):0.216153	(Semliki_Forest_virus:0.137021	Chikungunya_virus:0.119756):0.080599):0.030721	(Rio_Negro_virus:0.148714	Eastern_equine_encephalitis_virus:0.157331):0.081393):2.278799):0.881988	Tick_borne_tetraviruslike_virus:1.748479):0.701974	(Charavirus_Namtso:0.175108	(Charavirus_Canada:0.160078	Chara_australis_virus:0.294016):0.077831):1.111598):0.409710	(((Dactylorhiza_hatagirea_benylike_virus_Benyviridae:0.326445	(Arceuthobium_sichuanense_virus_3:0.383091	Red_clover_RNA_virus_1:0.247229):0.049959):0.473064	Goji_berry_chlorosis_virus:0.687744):0.236814	(((((Beet_necrotic_yellow_vein_virus_Benyviridae:0.042391	Beet_soilborne_mosaic_virus_Benyviridae:0.038569):0.230508	Burdock_mottle_virus_Benyviridae:0.254180):0.172335	Rice_stripe_necrosis_virus_Benyviridae:0.444671):0.122847	Mangifera_indica_latent_virus_Benyviridae:0.464315):0.203450	(Fern_benyvirus_Benyviridae:0.604586	Wheat_stripe_mosaic_virus_Benyviridae:0.452537):0.172733):0.459934):0.133316):0.122876	((((Hubei_Benylike_virus_1:0.058290
((((((Rice_stripe_necrosis_virus_Benyviridae:0.518102	(Burdock_mottle_virus_Benyviridae:0.293728	(Beet_necrotic_yellow_vein_virus_Benyviridae:0.061294	Beet_soilborne_mosaic_virus_Benyviridae:0.015715):0.259075):0.199676):0.126628	Mangifera_indica_latent_virus_Benyviridae:0.552964):0.233257	(Fern_benyvirus_Benyviridae:0.662811	Wheat_stripe_mosaic_virus_Benyviridae:0.533694):0.241551):0.441563	(Goji_berry_chlorosis_virus:0.745624	((Dactylorhiza_hatagirea_benylike_virus_Benyviridae:0.401441	Red_clover_RNA_virus_1:0.351045):0.095893	Arceuthobium_sichuanense_virus_3:0.352504):0.571169):0.206683):0.191432	((((((Pogona_vitticeps:2.553537	((Podarcis_muralisC:0.488268	Python_bivittatus:0.406981):0.073118	(Microcaecilia_unicolorB:1.494545	((Carcharodon_carchariasA:0.121867	Microcaecilia_unicolorA:0.403882):0.193972	Rhinatrema_bivittatumH:0.681330):0.263734):0.139183):0.257975):0.060191	((Protopterus_annectensB:0.714736	Carcharodon_carchariasB:0.434432):0.070241	((Rhinatrema_bivittatumD:0.000001	Rhinatrema_bivittatumE:0.000001):0.131666	(Rhinatrema_bivittatumA:1.087095	Rhinatrema_bivittatumF:0.249888):0.000001):0.413200):0.195259):0.178323	(((Guiyang_benyvirus_2_Benyviridae:0.031715	Guiyang_benyvirus_1_Benyviridae:0.011123):0.287687	Diabrotica_undecimpunctata_virus_2:0.336679):0.093435	((((Rhinatrema_bivittatumG:0.426472	Rhinatrema_bivittatumB:0.061252):0.201687	Geotrypetes_seraphini:0.361166):0.175718	Gekko_japonicus:0.103487):0.298407	Sanya_benyvirus_1_Benyviridae:0.268686):0.090375):0.135464):0.080054	((Sichuan_mosquito_Benylike_virus_Benyviridae:0.095545	Hubei_Benylike_virus_1:0.068534):0.106268	Bemisia_tabaci_benylike_virus_6_Benyviridae:0.132960):0.425872):0.183231	Pistacia_ribolike_virus:0.713088):0.151769	(Protopterus_annectensA:1.084005	Rhinatrema_bivittatumC:0.401874):0.748770):0.167771):0.145304	(Erysiphe_necator_associated_benylike_virus_1:1.297469	((((((Bemisia_tabaci_benylike_virus_5_Benyviridae:0.239088	(Bemisia_tabaci_benylike_virus_3_Benyviridae:0.199697	(Bemisia_tabaci_benylike_virus_1_Benyviridae:0.097849	Bemisia_tabaci_benylike_virus_2_Benyviridae:0.045296):0.194272):0.142605):0.260146	(Entomophthora_benyvirus_E_Benyviridae:0.156698	Bemisia_tabaci_benylike_virus_4_Benyviridae:0.223090):0.241493):0.367855	(Sclerotium_rolfsii_benylike_virus_1_Benyviridae:0.427322	Agaricus_bisporus_virus_8:0.522875):0.451588):0.514055	Monilinia_benyvirus_C_Benyviridae:1.276164):0.327967	Rhizoctonia_solani_benylike_virus_6_Benyviridae:1.140777):0.467679	(((((Tobacco_mosaic_virus_Virgaviridae:1.083797
((Tobacco_rattle_virus_Virgaviridae:0.742084	((Potato_moptop_virus_Virgaviridae:0.464406	Soilborne_wheat_mosaic_virus_Virgaviridae:0.305153):0.194691	(Peanut_clump_virus_Virgaviridae:0.545853	(Barley_stripe_mosaic_virus_Virgaviridae:0.574094	Gentian_ovary_ringspot_virus_Virgaviridae:0.427728):0.234609):0.123589):0.515548):0.372969	((((Bombus_terrestris:0.940107	Drosophila_rhopaloa:1.076911):0.358324	(Citrus_leprosis_virus_C:0.884975	Hibiscus_green_spot_virus_2:0.784918):0.491574):0.290906	(Blueberry_necrotic_ring_blotch_virus:1.487838	Aedes_aegypti:1.073251):0.171128):0.238630	((((Ockelbo_virus:0.012966	Sindbis_virus:0.022701):0.240292	(Semliki_Forest_virus:0.141627	Chikungunya_virus:0.158019):0.102033):0.093374	(Eastern_equine_encephalitis_virus:0.148328	Rio_Negro_virus:0.146176):0.057893):2.121182	(Tick_borne_tetraviruslike_virus:1.777466	((((((Bemisia_tabaci_benylike_virus_5_Benyviridae:0.272095	((Bemisia_tabaci_benylike_virus_2_Benyviridae:0.072256	Bemisia_tabaci_benylike_virus_1_Benyviridae:0.075946):0.195021	Bemisia_tabaci_benylike_virus_3_Benyviridae:0.200339):0.083081):0.258187	(Entomophthora_benyvirus_E_Benyviridae:0.160288	Bemisia_tabaci_benylike_virus_4_Benyviridae:0.200974):0.188460):0.264516	(Agaricus_bisporus_virus_8:0.533754	Sclerotium_rolfsii_benylike_virus_1_Benyviridae:0.450506):0.520338):0.449253	Monilinia_benyvirus_C_Benyviridae:1.423704):0.272710	Rhizoctonia_solani_benylike_virus_6_Benyviridae:1.124387):0.372125	(((((Monilinia_fructicola_benylike_virus_1_Benyviridae:0.471594	(Lentinula_edodes_benylike_virus_1_Benyviridae:0.127229	Lentinula_edodes_ssRNA_mycovirus:0.116778):0.422547):0.476638	Agaricus_bisporus_virus_13:1.181602):0.962270	((Pistacia_ribolike_virus:0.777007	((((Podarcis_muralisC:0.621919	(Microcaecilia_unicolorB:1.361557	((Python_bivittatus:0.492297	(Rhinatrema_bivittatumH:0.545817	Carcharodon_carchariasA:0.308636):0.085527):0.107098	Microcaecilia_unicolorA:0.222650):0.337675):0.148539):0.247449	(Carcharodon_carchariasB:0.389367	(((Rhinatrema_bivittatumE:0.004500	Rhinatrema_bivittatumD:0.000001):0.088630	(Rhinatrema_bivittatumA:0.849182	Rhinatrema_bivittatumF:0.286924):0.126751):0.358883	Protopterus_annectensB:0.818419):0.178199):0.287023):0.168745	((Diabrotica_undecimpunctata_virus_2:0.295211	(((Gekko_japonicus:0.202673	Geotrypetes_seraphini:0.243405):0.000001	(Rhinatrema_bivittatumB:0.052980
((Ockelbo_virus:0.016496	Sindbis_virus:0.014018):0.223391	(Chikungunya_virus:0.156829	Semliki_Forest_virus:0.150292):0.076996	((((((Charavirus_Canada:0.194402	Charavirus_Namtso:0.250369):0.073602	Chara_australis_virus:0.334152):1.299855	(((((Arceuthobium_sichuanense_virus_3:0.433486	Dactylorhiza_hatagirea_benylike_virus_Benyviridae:0.428842):0.078003	Red_clover_RNA_virus_1:0.281914):0.574806	Goji_berry_chlorosis_virus:0.714154):0.210391	((((Burdock_mottle_virus_Benyviridae:0.284283	(Beet_necrotic_yellow_vein_virus_Benyviridae:0.039820	Beet_soilborne_mosaic_virus_Benyviridae:0.051360):0.276114):0.188303	Rice_stripe_necrosis_virus_Benyviridae:0.435040):0.135090	Mangifera_indica_latent_virus_Benyviridae:0.517422):0.222355	(Wheat_stripe_mosaic_virus_Benyviridae:0.489945	Fern_benyvirus_Benyviridae:0.717592):0.253209):0.414408):0.147222	((((((((((Python_bivittatus:0.621678	Carcharodon_carchariasA:0.182658):0.011591	Microcaecilia_unicolorA:0.274101):0.390789	Podarcis_muralisC:0.505562):0.197280	Protopterus_annectensA:1.049313):0.175850	((Microcaecilia_unicolorB:1.937261	(Protopterus_annectensB:1.163004	Carcharodon_carchariasB:0.401248):0.153313):0.061568	((Rhinatrema_bivittatumA:0.936501	Rhinatrema_bivittatumF:0.228691):0.189202	(Rhinatrema_bivittatumD:0.000001	Rhinatrema_bivittatumE:0.005230):0.086394):0.461987):0.063261):0.148897	((((Rhinatrema_bivittatumG:0.539070	Rhinatrema_bivittatumB:0.080882):0.121980	Geotrypetes_seraphini:0.497541):0.167983	(Rhinatrema_bivittatumH:0.679719	Gekko_japonicus:0.089826):0.087336):0.321589	(Sanya_benyvirus_1_Benyviridae:0.332235	((Guiyang_benyvirus_1_Benyviridae:0.018492	Guiyang_benyvirus_2_Benyviridae:0.025785):0.323268	Diabrotica_undecimpunctata_virus_2:0.292167):0.095900):0.127661):0.083844):0.078474	((Sichuan_mosquito_Benylike_virus_Benyviridae:0.072748	Hubei_Benylike_virus_1:0.081014):0.119598	Bemisia_tabaci_benylike_virus_6_Benyviridae:0.138246):0.370030):0.189554	Pistacia_ribolike_virus:0.687160):0.291908	((((Lentinula_edodes_ssRNA_mycovirus:0.124861	Lentinula_edodes_benylike_virus_1_Benyviridae:0.142958):0.404345	Monilinia_fructicola_benylike_virus_1_Benyviridae:0.403746):0.369310	Agaricus_bisporus_virus_13:1.175879):1.250929	(Erysiphe_necator_associated_benylike_virus_1:1.180470	(Rhizoctonia_solani_benylike_virus_6_Benyviridae:1.249319	((((Bemisia_tabaci_benylike_virus_4_Benyviridae:0.226831
((((((((((Rhinatrema_bivittatumA:1.121986	Rhinatrema_bivittatumF:0.225908):0.082213	(Rhinatrema_bivittatumE:0.004878	Rhinatrema_bivittatumD:0.000001):0.054980):0.531313	(Protopterus_annectensB:0.867307	Carcharodon_carchariasB:0.378327):0.034295):0.191305	((Microcaecilia_unicolorB:1.777052	(((Carcharodon_carchariasA:0.125163	Rhinatrema_bivittatumH:0.643037):0.050862	Python_bivittatus:0.784674):0.110838	Microcaecilia_unicolorA:0.288940):0.273476):0.122691	Podarcis_muralisC:0.524000):0.332258):0.129043	((((((((Monilinia_benyvirus_C_Benyviridae:1.158163	((Sclerotium_rolfsii_benylike_virus_1_Benyviridae:0.464318	Agaricus_bisporus_virus_8:0.427576):0.421093	((Entomophthora_benyvirus_E_Benyviridae:0.158450	Bemisia_tabaci_benylike_virus_4_Benyviridae:0.202264):0.208359	(((Bemisia_tabaci_benylike_virus_1_Benyviridae:0.071315	Bemisia_tabaci_benylike_virus_2_Benyviridae:0.082935):0.196196	Bemisia_tabaci_benylike_virus_3_Benyviridae:0.176996):0.106909	Bemisia_tabaci_benylike_virus_5_Benyviridae:0.231306):0.284901):0.374193):0.458852):0.410432	Rhizoctonia_solani_benylike_virus_6_Benyviridae:1.124224):0.714668	(((Lentinula_edodes_ssRNA_mycovirus:0.086353	Lentinula_edodes_benylike_virus_1_Benyviridae:0.147392):0.363895	Monilinia_fructicola_benylike_virus_1_Benyviridae:0.392487):0.504298	Agaricus_bisporus_virus_13:0.988980):0.844489):0.198532	((((((Bombus_terrestris:1.015728	Drosophila_rhopaloa:1.274707):0.386640	((Aedes_aegypti:1.418402	(Tobacco_mosaic_virus_Virgaviridae:1.131102	(((Barley_stripe_mosaic_virus_Virgaviridae:0.671372	((Potato_moptop_virus_Virgaviridae:0.420159	Soilborne_wheat_mosaic_virus_Virgaviridae:0.339429):0.173962	Peanut_clump_virus_Virgaviridae:0.565887):0.073908):0.091076	Gentian_ovary_ringspot_virus_Virgaviridae:0.485012):0.307516	Tobacco_rattle_virus_Virgaviridae:0.772101):0.702947):0.380894):0.078664	(Blueberry_necrotic_ring_blotch_virus:1.482093	(Citrus_leprosis_virus_C:0.690657	Hibiscus_green_spot_virus_2:0.895677):0.618478):0.205151):0.180896):0.525838	(((Semliki_Forest_virus:0.134502	Chikungunya_virus:0.157424):0.090934	(Ockelbo_virus:0.015897	Sindbis_virus:0.030657):0.242482):0.077570	(Rio_Negro_virus:0.160819	Eastern_equine_encephalitis_virus:0.163078):0.067247):2.175435):0.908515	Tick_borne_tetraviruslike_virus:1.858840):0.763801	(Chara_australis_virus:0.307428	(Charavirus_Namtso:0.239494	Charavirus_Canada:0.176909):0.055571):1.129709):0.443244	(((Mangifera_indica_latent_virus_Benyviridae:0.467646
((((((Fern_benyvirus_Benyviridae:0.642686	Wheat_stripe_mosaic_virus_Benyviridae:0.452040):0.266942	((((Beet_soilborne_mosaic_virus_Benyviridae:0.053162	Beet_necrotic_yellow_vein_virus_Benyviridae:0.032094):0.286540	Burdock_mottle_virus_Benyviridae:0.256330):0.200484	Rice_stripe_necrosis_virus_Benyviridae:0.475998):0.128720	Mangifera_indica_latent_virus_Benyviridae:0.510537):0.208132):0.384827	((Arceuthobium_sichuanense_virus_3:0.371647	(Dactylorhiza_hatagirea_benylike_virus_Benyviridae:0.452109	Red_clover_RNA_virus_1:0.279649):0.126575):0.611446	Goji_berry_chlorosis_virus:0.688848):0.322163):0.168514	(((((Lentinula_edodes_benylike_virus_1_Benyviridae:0.145920	Lentinula_edodes_ssRNA_mycovirus:0.092489):0.382080	Monilinia_fructicola_benylike_virus_1_Benyviridae:0.389272):0.461243	Agaricus_bisporus_virus_13:1.032165):0.917117	((Charavirus_Canada:0.149551	Charavirus_Namtso:0.259561):0.119979	Chara_australis_virus:0.290055):1.361044):0.170182	(((((((Semliki_Forest_virus:0.114308	Chikungunya_virus:0.136340):0.093059	(Ockelbo_virus:0.004500	Sindbis_virus:0.030316):0.247465):0.030993	(Eastern_equine_encephalitis_virus:0.141361	Rio_Negro_virus:0.152275):0.069522):2.329773	(Drosophila_rhopaloa:1.340022	((Blueberry_necrotic_ring_blotch_virus:1.640087	(Aedes_aegypti:1.279572	(Bombus_terrestris:1.276957	(Hibiscus_green_spot_virus_2:0.815101	Citrus_leprosis_virus_C:0.904683):0.526274):0.230092):0.193766):0.302127	((((Soilborne_wheat_mosaic_virus_Virgaviridae:0.341057	Potato_moptop_virus_Virgaviridae:0.395706):0.195580	((Gentian_ovary_ringspot_virus_Virgaviridae:0.454903	Barley_stripe_mosaic_virus_Virgaviridae:0.684470):0.129459	Peanut_clump_virus_Virgaviridae:0.549341):0.102699):0.411643	Tobacco_rattle_virus_Virgaviridae:0.719434):0.698186	Tobacco_mosaic_virus_Virgaviridae:0.777218):0.417896):0.340098):0.355252):0.805177	Tick_borne_tetraviruslike_virus:1.846854):0.989089	(((((((Bemisia_tabaci_benylike_virus_2_Benyviridae:0.055323	Bemisia_tabaci_benylike_virus_1_Benyviridae:0.073751):0.191135	Bemisia_tabaci_benylike_virus_3_Benyviridae:0.178927):0.093804	Bemisia_tabaci_benylike_virus_5_Benyviridae:0.250000):0.220600	(Bemisia_tabaci_benylike_virus_4_Benyviridae:0.206436	Entomophthora_benyvirus_E_Benyviridae:0.150307):0.246066):0.448519	(Agaricus_bisporus_virus_8:0.574770	Sclerotium_rolfsii_benylike_virus_1_Benyviridae:0.448858):0.496449):0.410861	Monilinia_benyvirus_C_Benyviridae:1.304995):0.426013	Rhizoctonia_solani_benylike_virus_6_Benyviridae:1.018105):0.343026):0.253818	Erysiphe_necator_associated_benylike_virus_1:1.160596):0.108074):0.082170):0.287421	Pistacia_ribolike_virus:0.792562):0.018400
(((Protopterus_annectensB:0.658419	((Rhinatrema_bivittatumD:0.000001	Rhinatrema_bivittatumE:0.004692):0.075202	(Rhinatrema_bivittatumA:0.760204	Rhinatrema_bivittatumF:0.116727):0.178057):0.259538):0.287600	Carcharodon_carchariasB:0.403954):0.232168	(((Geotrypetes_seraphini:0.341649	((Rhinatrema_bivittatumB:0.068191	Rhinatrema_bivittatumG:0.453136):0.362867	Gekko_japonicus:0.189765):0.002410):0.367754	((Diabrotica_undecimpunctata_virus_2:0.324747	(Guiyang_benyvirus_2_Benyviridae:0.031101	Guiyang_benyvirus_1_Benyviridae:0.010028):0.315339):0.086669	Sanya_benyvirus_1_Benyviridae:0.333778):0.052084):0.107243	((Pistacia_ribolike_virus:0.686262	(((((((((((Bemisia_tabaci_benylike_virus_2_Benyviridae:0.063368	Bemisia_tabaci_benylike_virus_1_Benyviridae:0.058427):0.196077	Bemisia_tabaci_benylike_virus_3_Benyviridae:0.153536):0.088802	Bemisia_tabaci_benylike_virus_5_Benyviridae:0.236941):0.208597	(Entomophthora_benyvirus_E_Benyviridae:0.112616	Bemisia_tabaci_benylike_virus_4_Benyviridae:0.229221):0.226504):0.335815	(Sclerotium_rolfsii_benylike_virus_1_Benyviridae:0.362931	Agaricus_bisporus_virus_8:0.525979):0.538633):0.402612	Monilinia_benyvirus_C_Benyviridae:1.266826):0.332034	Rhizoctonia_solani_benylike_virus_6_Benyviridae:1.086310):0.720823	((((Lentinula_edodes_ssRNA_mycovirus:0.092973	Lentinula_edodes_benylike_virus_1_Benyviridae:0.149158):0.411807	Monilinia_fructicola_benylike_virus_1_Benyviridae:0.401841):0.474682	Agaricus_bisporus_virus_13:1.106541):0.745977	(((Charavirus_Namtso:0.221419	Charavirus_Canada:0.192535):0.081084	Chara_australis_virus:0.319642):1.374153	((((Chikungunya_virus:0.035761	(((Ockelbo_virus:0.006876	Sindbis_virus:0.024359):0.239831	(Eastern_equine_encephalitis_virus:0.164040	Rio_Negro_virus:0.140700):0.162733):0.084363	Semliki_Forest_virus:0.118485):0.092837):2.239100	Blueberry_necrotic_ring_blotch_virus:1.414150):0.216450	((((Hibiscus_green_spot_virus_2:0.840392	Citrus_leprosis_virus_C:0.796835):0.710948	Aedes_aegypti:1.577871):0.100562	(Bombus_terrestris:1.267586	((((Soilborne_wheat_mosaic_virus_Virgaviridae:0.316822	Potato_moptop_virus_Virgaviridae:0.409643):0.178158	(Peanut_clump_virus_Virgaviridae:0.566242	(Gentian_ovary_ringspot_virus_Virgaviridae:0.449843	Barley_stripe_mosaic_virus_Virgaviridae:0.494028):0.157994):0.077014):0.364096	Tobacco_rattle_virus_Virgaviridae:0.738671):0.688409	Tobacco_mosaic_virus_Virgaviridae:0.970502):0.443348):0.142758):0.206583
(Chikungunya_virus:0.139239	(((((Tobacco_mosaic_virus_Virgaviridae:0.891780	(((Gentian_ovary_ringspot_virus_Virgaviridae:0.367537	Barley_stripe_mosaic_virus_Virgaviridae:0.591386):0.133319	(Peanut_clump_virus_Virgaviridae:0.581557	(Potato_moptop_virus_Virgaviridae:0.353082	Soilborne_wheat_mosaic_virus_Virgaviridae:0.319558):0.140834):0.097269):0.349286	Tobacco_rattle_virus_Virgaviridae:0.832839):0.500878):0.292446	(((Drosophila_rhopaloa:0.868548	Bombus_terrestris:0.796186):0.285146	((Hibiscus_green_spot_virus_2:0.690266	Citrus_leprosis_virus_C:0.697309):0.641127	Blueberry_necrotic_ring_blotch_virus:1.486591):0.107211):0.081265	Aedes_aegypti:1.230593):0.231798):0.358774	((((((((Lentinula_edodes_benylike_virus_1_Benyviridae:0.143553	Lentinula_edodes_ssRNA_mycovirus:0.081920):0.413899	Monilinia_fructicola_benylike_virus_1_Benyviridae:0.339667):0.411150	Agaricus_bisporus_virus_13:1.036016):0.836552	((Rhizoctonia_solani_benylike_virus_6_Benyviridae:1.048348	(((Sclerotium_rolfsii_benylike_virus_1_Benyviridae:0.387544	Agaricus_bisporus_virus_8:0.488224):0.436750	(((Bemisia_tabaci_benylike_virus_3_Benyviridae:0.159992	(Bemisia_tabaci_benylike_virus_2_Benyviridae:0.064507	Bemisia_tabaci_benylike_virus_1_Benyviridae:0.051721):0.194492):0.112828	Bemisia_tabaci_benylike_virus_5_Benyviridae:0.178410):0.226305	(Entomophthora_benyvirus_E_Benyviridae:0.146702	Bemisia_tabaci_benylike_virus_4_Benyviridae:0.192518):0.209014):0.322746):0.456240	Monilinia_benyvirus_C_Benyviridae:1.099114):0.230202):0.513648	Erysiphe_necator_associated_benylike_virus_1:0.986437):0.174319):0.186535	(((((((Guiyang_benyvirus_2_Benyviridae:0.024982	Guiyang_benyvirus_1_Benyviridae:0.018749):0.312479	Diabrotica_undecimpunctata_virus_2:0.300787):0.104552	((((Rhinatrema_bivittatumB:0.031233	Rhinatrema_bivittatumG:0.485957):0.102209	Geotrypetes_seraphini:0.297099):0.177949	Gekko_japonicus:0.065539):0.398157	Sanya_benyvirus_1_Benyviridae:0.237833):0.065122):0.164249	(((Protopterus_annectensB:0.896396	Carcharodon_carchariasB:0.322564):0.127495	((Rhinatrema_bivittatumA:0.720615	Rhinatrema_bivittatumF:0.222153):0.097276	(Rhinatrema_bivittatumD:0.000001	Rhinatrema_bivittatumE:0.004118):0.068195):0.399592):0.204696	((Python_bivittatus:0.208415	Podarcis_muralisC:0.264736):0.286285	(Microcaecilia_unicolorB:1.622984	(Microcaecilia_unicolorA:0.358129	(Rhinatrema_bivittatumH:0.492055	Carcharodon_carchariasA:0.147128):0.174665):0.514408):0.081209):0.350668):0.135630):0.087340	((Hubei_Benylike_virus_1:0.067218
(Agaricus_bisporus_virus_13:1.041775	(Monilinia_fructicola_benylike_virus_1_Benyviridae:0.376970	(Lentinula_edodes_ssRNA_mycovirus:0.112287	Lentinula_edodes_benylike_virus_1_Benyviridae:0.112445):0.414988):0.428513	(((((((((Guiyang_benyvirus_1_Benyviridae:0.018583	Guiyang_benyvirus_2_Benyviridae:0.020835):0.285132	Diabrotica_undecimpunctata_virus_2:0.313001):0.098617	((Geotrypetes_seraphini:0.475523	(Gekko_japonicus:0.142731	(Rhinatrema_bivittatumB:0.020478	Rhinatrema_bivittatumG:0.598057):0.333730):0.016809):0.292851	Sanya_benyvirus_1_Benyviridae:0.264176):0.072940):0.169028	(Microcaecilia_unicolorB:1.622146	((((Carcharodon_carchariasA:0.000001	Microcaecilia_unicolorA:0.243530):0.362305	Rhinatrema_bivittatumH:0.488531):0.558641	((Rhinatrema_bivittatumE:0.000001	Rhinatrema_bivittatumD:0.000001):0.111725	(Protopterus_annectensB:0.840851	(Rhinatrema_bivittatumA:0.952989	Rhinatrema_bivittatumF:0.209106):0.073599):0.055561):0.413624):0.125695	(Carcharodon_carchariasB:0.662548	(Python_bivittatus:0.301910	Podarcis_muralisC:0.643575):0.182227):0.083916):0.035570):0.179343):0.087846	((Hubei_Benylike_virus_1:0.080189	Sichuan_mosquito_Benylike_virus_Benyviridae:0.085844):0.113851	Bemisia_tabaci_benylike_virus_6_Benyviridae:0.141685):0.358330):0.198917	Pistacia_ribolike_virus:0.747243):0.098282	(Pogona_vitticeps:2.696771	(Protopterus_annectensA:0.952358	Rhinatrema_bivittatumC:0.220520):0.635557):0.291477):0.214487	(((Wheat_stripe_mosaic_virus_Benyviridae:0.478929	Fern_benyvirus_Benyviridae:0.688757):0.318708	((((Beet_necrotic_yellow_vein_virus_Benyviridae:0.044821	Beet_soilborne_mosaic_virus_Benyviridae:0.040724):0.248602	Burdock_mottle_virus_Benyviridae:0.283229):0.199791	Rice_stripe_necrosis_virus_Benyviridae:0.464464):0.153399	Mangifera_indica_latent_virus_Benyviridae:0.506854):0.219144):0.345640	(((Red_clover_RNA_virus_1:0.358068	Dactylorhiza_hatagirea_benylike_virus_Benyviridae:0.412449):0.091746	Arceuthobium_sichuanense_virus_3:0.405328):0.630787	Goji_berry_chlorosis_virus:0.659698):0.232832):0.240898):0.099342	(Erysiphe_necator_associated_benylike_virus_1:1.330589	((((Charavirus_Namtso:0.226355	Charavirus_Canada:0.219063):0.074997	Chara_australis_virus:0.310133):1.299093	(((((Tobacco_rattle_virus_Virgaviridae:0.942439	((Peanut_clump_virus_Virgaviridae:0.599101	(Soilborne_wheat_mosaic_virus_Virgaviridae:0.335386	Potato_moptop_virus_Virgaviridae:0.410426):0.207705):0.078968
((((Soilborne_wheat_mosaic_virus_Virgaviridae:0.326701	Potato_moptop_virus_Virgaviridae:0.417169):0.140756	(Peanut_clump_virus_Virgaviridae:0.576572	(Gentian_ovary_ringspot_virus_Virgaviridae:0.504205	Barley_stripe_mosaic_virus_Virgaviridae:0.590992):0.168978):0.084261):0.436629	Tobacco_rattle_virus_Virgaviridae:0.852531):0.622506	(((Aedes_aegypti:1.255321	((Bombus_terrestris:1.156051	Drosophila_rhopaloa:1.226324):0.244532	(Hibiscus_green_spot_virus_2:0.734555	Citrus_leprosis_virus_C:0.805518):0.604712):0.125431):0.182016	Blueberry_necrotic_ring_blotch_virus:1.440178):0.385497	((Tick_borne_tetraviruslike_virus:1.895234	(((Charavirus_Namtso:0.272612	Charavirus_Canada:0.197567):0.082397	Chara_australis_virus:0.286778):1.279288	(((((((Beet_necrotic_yellow_vein_virus_Benyviridae:0.035599	Beet_soilborne_mosaic_virus_Benyviridae:0.040407):0.226656	Burdock_mottle_virus_Benyviridae:0.268290):0.193077	Rice_stripe_necrosis_virus_Benyviridae:0.473413):0.186985	Mangifera_indica_latent_virus_Benyviridae:0.443890):0.287206	(Fern_benyvirus_Benyviridae:0.689318	Wheat_stripe_mosaic_virus_Benyviridae:0.441548):0.249394):0.347743	(((Arceuthobium_sichuanense_virus_3:0.462329	Red_clover_RNA_virus_1:0.311793):0.094460	Dactylorhiza_hatagirea_benylike_virus_Benyviridae:0.361044):0.616372	Goji_berry_chlorosis_virus:0.709918):0.212819):0.147235	(((((Lentinula_edodes_ssRNA_mycovirus:0.088831	Lentinula_edodes_benylike_virus_1_Benyviridae:0.151042):0.410819	Monilinia_fructicola_benylike_virus_1_Benyviridae:0.440923):0.483278	Agaricus_bisporus_virus_13:1.171708):1.007358	(Erysiphe_necator_associated_benylike_virus_1:0.996539	((((Sclerotium_rolfsii_benylike_virus_1_Benyviridae:0.358928	Agaricus_bisporus_virus_8:0.586329):0.381244	((((Bemisia_tabaci_benylike_virus_2_Benyviridae:0.063556	Bemisia_tabaci_benylike_virus_1_Benyviridae:0.065868):0.190441	Bemisia_tabaci_benylike_virus_3_Benyviridae:0.176284):0.085645	Bemisia_tabaci_benylike_virus_5_Benyviridae:0.241588):0.255147	(Bemisia_tabaci_benylike_virus_4_Benyviridae:0.213881	Entomophthora_benyvirus_E_Benyviridae:0.165787):0.229187):0.348529):0.433126	Monilinia_benyvirus_C_Benyviridae:1.312590):0.257731	Rhizoctonia_solani_benylike_virus_6_Benyviridae:1.268951):0.550642):0.147568):0.137596	(((((((((Rhinatrema_bivittatumB:0.086645	Rhinatrema_bivittatumG:0.256084):0.248258	Geotrypetes_seraphini:0.511746):0.152768	Gekko_japonicus:0.070805):0.482449	((Pogona_vitticeps:2.770224	Diabrotica_undecimpunctata_virus_2:0.203330):0.109887	(Guiyang_benyvirus_2_Benyviridae:0.027878	Guiyang_benyvirus_1_Benyviridae:0.011748):0.334294):0.029011):0.067958
((Microcaecilia_unicolorB:1.686579	((((((((((((((((((Citrus_leprosis_virus_C:0.869553	Hibiscus_green_spot_virus_2:0.705929):0.694017	Blueberry_necrotic_ring_blotch_virus:1.543522):0.088876	Aedes_aegypti:1.006039):0.085320	Bombus_terrestris:0.883360):0.222051	Drosophila_rhopaloa:0.844240):0.206337	(Tobacco_mosaic_virus_Virgaviridae:1.022262	(((Soilborne_wheat_mosaic_virus_Virgaviridae:0.353432	Potato_moptop_virus_Virgaviridae:0.413041):0.167412	((Barley_stripe_mosaic_virus_Virgaviridae:0.516305	Gentian_ovary_ringspot_virus_Virgaviridae:0.491630):0.181269	Peanut_clump_virus_Virgaviridae:0.499770):0.080868):0.399785	Tobacco_rattle_virus_Virgaviridae:0.762230):0.595446):0.293734):0.683403	(Chikungunya_virus:0.062303	(Semliki_Forest_virus:0.150588	((Sindbis_virus:0.031345	Ockelbo_virus:0.014474):0.219209	(Eastern_equine_encephalitis_virus:0.144137	Rio_Negro_virus:0.149011):0.130693):0.055598):0.100710):2.522553):0.885847	Tick_borne_tetraviruslike_virus:2.016970):0.639783	(Charavirus_Namtso:0.161923	(Chara_australis_virus:0.302973	Charavirus_Canada:0.215608):0.082235):1.349520):0.145656	Pogona_vitticeps:3.402882):0.170155	(((((Bemisia_tabaci_benylike_virus_4_Benyviridae:0.205711	Entomophthora_benyvirus_E_Benyviridae:0.171542):0.203845	(((Bemisia_tabaci_benylike_virus_2_Benyviridae:0.066819	Bemisia_tabaci_benylike_virus_1_Benyviridae:0.078785):0.169905	Bemisia_tabaci_benylike_virus_3_Benyviridae:0.193817):0.099934	Bemisia_tabaci_benylike_virus_5_Benyviridae:0.258184):0.226593):0.324910	(Sclerotium_rolfsii_benylike_virus_1_Benyviridae:0.449845	Agaricus_bisporus_virus_8:0.482576):0.426682):0.359385	Monilinia_benyvirus_C_Benyviridae:1.473438):0.437865	Rhizoctonia_solani_benylike_virus_6_Benyviridae:1.064842):0.542245):0.077843	Erysiphe_necator_associated_benylike_virus_1:1.250134):0.089908	(Agaricus_bisporus_virus_13:1.050309	((Lentinula_edodes_ssRNA_mycovirus:0.120325	Lentinula_edodes_benylike_virus_1_Benyviridae:0.096795):0.453763	Monilinia_fructicola_benylike_virus_1_Benyviridae:0.340012):0.495696):0.872283):0.145882	((((Rice_stripe_necrosis_virus_Benyviridae:0.498167	((Beet_necrotic_yellow_vein_virus_Benyviridae:0.024800	Beet_soilborne_mosaic_virus_Benyviridae:0.058838):0.223415	Burdock_mottle_virus_Benyviridae:0.301577):0.149129):0.145092	Mangifera_indica_latent_virus_Benyviridae:0.412263):0.166708	(Fern_benyvirus_Benyviridae:0.648101	Wheat_stripe_mosaic_virus_Benyviridae:0.423453):0.268687):0.423474	(((Dactylorhiza_hatagirea_benylike_virus_Benyviridae:0.319970	Red_clover_RNA_virus_1:0.311688):0.079647	Arceuthobium_sichuanense_virus_3:0.388152):0.623526
(Tobacco_rattle_virus_Virgaviridae:0.700842	(((((((((((Sichuan_mosquito_Benylike_virus_Benyviridae:0.087947	Hubei_Benylike_virus_1:0.065260):0.118424	Bemisia_tabaci_benylike_virus_6_Benyviridae:0.146704):0.372662	(((((Rhinatrema_bivittatumG:0.485222	Rhinatrema_bivittatumB:0.095358):0.373327	Gekko_japonicus:0.172624):0.003878	Geotrypetes_seraphini:0.441278):0.425215	(((Guiyang_benyvirus_2_Benyviridae:0.032010	Guiyang_benyvirus_1_Benyviridae:0.012695):0.330026	Diabrotica_undecimpunctata_virus_2:0.318182):0.106807	Sanya_benyvirus_1_Benyviridae:0.348131):0.066410):0.125979	(((Microcaecilia_unicolorB:1.524687	Podarcis_muralisC:0.626635):0.095038	(Pogona_vitticeps:2.486537	((Carcharodon_carchariasA:0.177631	(Python_bivittatus:0.314694	Rhinatrema_bivittatumH:0.240768):0.338067):0.292095	Microcaecilia_unicolorA:0.133622):0.245259):0.197686):0.314576	((Protopterus_annectensB:0.705055	Carcharodon_carchariasB:0.274551):0.230738	((Rhinatrema_bivittatumE:0.004889	Rhinatrema_bivittatumD:0.000001):0.136572	(Rhinatrema_bivittatumA:1.080022	Rhinatrema_bivittatumF:0.267340):0.024521):0.482054):0.165819):0.099962):0.090941):0.159685	(Pistacia_ribolike_virus:0.679705	(Protopterus_annectensA:1.041145	Rhinatrema_bivittatumC:0.270416):0.895716):0.087577):0.317764	((Erysiphe_necator_associated_benylike_virus_1:1.164764	((((Sclerotium_rolfsii_benylike_virus_1_Benyviridae:0.398821	Agaricus_bisporus_virus_8:0.509760):0.463626	((((Bemisia_tabaci_benylike_virus_2_Benyviridae:0.061745	Bemisia_tabaci_benylike_virus_1_Benyviridae:0.080439):0.193045	Bemisia_tabaci_benylike_virus_3_Benyviridae:0.189127):0.102406	Bemisia_tabaci_benylike_virus_5_Benyviridae:0.234856):0.243287	(Bemisia_tabaci_benylike_virus_4_Benyviridae:0.214910	Entomophthora_benyvirus_E_Benyviridae:0.173166):0.201443):0.433667):0.445484	Monilinia_benyvirus_C_Benyviridae:1.382060):0.391898	Rhizoctonia_solani_benylike_virus_6_Benyviridae:1.146470):0.596821):0.101823	(((Lentinula_edodes_benylike_virus_1_Benyviridae:0.141670	Lentinula_edodes_ssRNA_mycovirus:0.098539):0.480817	Monilinia_fructicola_benylike_virus_1_Benyviridae:0.347183):0.469701	Agaricus_bisporus_virus_13:1.116298):0.939065):0.175702):0.103148	(((Mangifera_indica_latent_virus_Benyviridae:0.500951	((Burdock_mottle_virus_Benyviridae:0.313682	(Beet_necrotic_yellow_vein_virus_Benyviridae:0.038665	Beet_soilborne_mosaic_virus_Benyviridae:0.045420):0.265631):0.160418	Rice_stripe_necrosis_virus_Benyviridae:0.488218):0.166017):0.240919	(Fern_benyvirus_Benyviridae:0.745730	Wheat_stripe_mosaic_virus_Benyviridae:0.441486):0.327869):0.389416
(Carcharodon_carchariasA:0.215899	(((Podarcis_muralisC:0.745313	((((Gekko_japonicus:0.160618	(((Rhinatrema_bivittatumG:0.561589	Rhinatrema_bivittatumB:0.117212):0.165003	Geotrypetes_seraphini:0.281635):0.151648	(Pogona_vitticeps:2.144524	(Protopterus_annectensA:0.902413	Rhinatrema_bivittatumC:0.406369):0.223411):0.358956):0.055401):0.218304	(Sanya_benyvirus_1_Benyviridae:0.333479	(Diabrotica_undecimpunctata_virus_2:0.320669	(Guiyang_benyvirus_2_Benyviridae:0.024638	Guiyang_benyvirus_1_Benyviridae:0.018267):0.274780):0.084111):0.090997):0.086579	((Bemisia_tabaci_benylike_virus_6_Benyviridae:0.146430	(Hubei_Benylike_virus_1:0.071252	Sichuan_mosquito_Benylike_virus_Benyviridae:0.079058):0.099726):0.335616	(Pistacia_ribolike_virus:0.674497	((((((((((Aedes_aegypti:1.082816	Blueberry_necrotic_ring_blotch_virus:1.391902):0.423934	(Citrus_leprosis_virus_C:0.757056	Hibiscus_green_spot_virus_2:0.635359):0.669410):0.326650	(((((Potato_moptop_virus_Virgaviridae:0.349369	Soilborne_wheat_mosaic_virus_Virgaviridae:0.306636):0.174560	((Barley_stripe_mosaic_virus_Virgaviridae:0.631317	Gentian_ovary_ringspot_virus_Virgaviridae:0.536614):0.105820	Peanut_clump_virus_Virgaviridae:0.589250):0.077035):0.391201	Tobacco_rattle_virus_Virgaviridae:0.758273):0.513579	Tobacco_mosaic_virus_Virgaviridae:1.092152):0.502603	Bombus_terrestris:1.163567):0.090588):0.206286	Drosophila_rhopaloa:1.227065):0.323680	((Ockelbo_virus:0.015566	Sindbis_virus:0.024826):0.149749	((Rio_Negro_virus:0.129854	Eastern_equine_encephalitis_virus:0.177386):0.138198	(Chikungunya_virus:0.134173	Semliki_Forest_virus:0.143073):0.079947):0.100588):2.087647):0.942465	Tick_borne_tetraviruslike_virus:1.841163):0.740015	(Charavirus_Namtso:0.152020	(Charavirus_Canada:0.154889	Chara_australis_virus:0.317000):0.107430):1.180861):0.293989	((((((Beet_necrotic_yellow_vein_virus_Benyviridae:0.031336	Beet_soilborne_mosaic_virus_Benyviridae:0.046046):0.240084	Burdock_mottle_virus_Benyviridae:0.287863):0.179275	Rice_stripe_necrosis_virus_Benyviridae:0.498363):0.130143	Mangifera_indica_latent_virus_Benyviridae:0.494594):0.198248	(Fern_benyvirus_Benyviridae:0.786105	Wheat_stripe_mosaic_virus_Benyviridae:0.389355):0.292306):0.393156	(((Dactylorhiza_hatagirea_benylike_virus_Benyviridae:0.391246	Red_clover_RNA_virus_1:0.322910):0.059619	Arceuthobium_sichuanense_virus_3:0.384104):0.603707
(((((Hubei_Benylike_virus_1:0.060530	Sichuan_mosquito_Benylike_virus_Benyviridae:0.080334):0.121430	Bemisia_tabaci_benylike_virus_6_Benyviridae:0.105169):0.398768	(((Protopterus_annectensA:0.717576	Rhinatrema_bivittatumC:0.163480):0.851589	(((((((((Drosophila_rhopaloa:1.234753	Bombus_terrestris:0.706623):0.252916	((Hibiscus_green_spot_virus_2:0.836019	Citrus_leprosis_virus_C:0.707567):0.684682	(Blueberry_necrotic_ring_blotch_virus:1.266247	Aedes_aegypti:1.195761):0.370899):0.203933):0.068908	((((Barley_stripe_mosaic_virus_Virgaviridae:0.599118	Gentian_ovary_ringspot_virus_Virgaviridae:0.482572):0.186850	((Potato_moptop_virus_Virgaviridae:0.400342	Soilborne_wheat_mosaic_virus_Virgaviridae:0.342291):0.156456	Peanut_clump_virus_Virgaviridae:0.593343):0.038599):0.371057	Tobacco_rattle_virus_Virgaviridae:0.772354):0.652408	Tobacco_mosaic_virus_Virgaviridae:0.945063):0.470810):0.545485	((Eastern_equine_encephalitis_virus:0.160487	Rio_Negro_virus:0.147018):0.057377	((Sindbis_virus:0.029607	Ockelbo_virus:0.017175):0.242368	(Chikungunya_virus:0.154533	Semliki_Forest_virus:0.136584):0.054417):0.100836):2.034881):0.970146	Tick_borne_tetraviruslike_virus:1.830580):0.835716	(((((Bemisia_tabaci_benylike_virus_5_Benyviridae:0.260328	((Bemisia_tabaci_benylike_virus_1_Benyviridae:0.069654	Bemisia_tabaci_benylike_virus_2_Benyviridae:0.078507):0.190992	Bemisia_tabaci_benylike_virus_3_Benyviridae:0.181075):0.100102):0.246050	(Bemisia_tabaci_benylike_virus_4_Benyviridae:0.210775	Entomophthora_benyvirus_E_Benyviridae:0.169077):0.224300):0.394608	(Agaricus_bisporus_virus_8:0.486971	Sclerotium_rolfsii_benylike_virus_1_Benyviridae:0.474766):0.462584):0.594373	Monilinia_benyvirus_C_Benyviridae:1.144753):0.422895	Rhizoctonia_solani_benylike_virus_6_Benyviridae:1.040308):0.465402):0.171355	Erysiphe_necator_associated_benylike_virus_1:1.085719):0.124132	(Agaricus_bisporus_virus_13:1.183166	(Monilinia_fructicola_benylike_virus_1_Benyviridae:0.425532	(Lentinula_edodes_benylike_virus_1_Benyviridae:0.138942	Lentinula_edodes_ssRNA_mycovirus:0.074266):0.395227):0.423351):0.994432):0.131293	((Charavirus_Namtso:0.148578	(Charavirus_Canada:0.179751	Chara_australis_virus:0.363187):0.104121):1.608985	(((Dactylorhiza_hatagirea_benylike_virus_Benyviridae:0.328563	(Arceuthobium_sichuanense_virus_3:0.424558	Red_clover_RNA_virus_1:0.308796):0.113908):0.485430	Goji_berry_chlorosis_virus:0.662365):0.302574	(((Rice_stripe_necrosis_virus_Benyviridae:0.430224	((Beet_soilborne_mosaic_virus_Benyviridae:0.032543	Beet_necrotic_yellow_vein_virus_Benyviridae:0.029645):0.224185
(Tobacco_mosaic_virus_Virgaviridae:1.003375	(((Drosophila_rhopaloa:1.219159	((((((((Red_clover_RNA_virus_1:0.345498	Arceuthobium_sichuanense_virus_3:0.440918):0.098412	Dactylorhiza_hatagirea_benylike_virus_Benyviridae:0.310275):0.619370	Goji_berry_chlorosis_virus:0.685656):0.303242	(((((Beet_necrotic_yellow_vein_virus_Benyviridae:0.048688	Beet_soilborne_mosaic_virus_Benyviridae:0.030670):0.267642	Burdock_mottle_virus_Benyviridae:0.281615):0.199798	Rice_stripe_necrosis_virus_Benyviridae:0.447265):0.181443	Mangifera_indica_latent_virus_Benyviridae:0.517292):0.256413	(Fern_benyvirus_Benyviridae:0.635106	Wheat_stripe_mosaic_virus_Benyviridae:0.482793):0.301190):0.390377):0.116417	(((((Lentinula_edodes_ssRNA_mycovirus:0.087391	Lentinula_edodes_benylike_virus_1_Benyviridae:0.137226):0.449761	Monilinia_fructicola_benylike_virus_1_Benyviridae:0.408282):0.549080	Agaricus_bisporus_virus_13:1.130156):0.952873	(Erysiphe_necator_associated_benylike_virus_1:1.085787	(((((Entomophthora_benyvirus_E_Benyviridae:0.156383	Bemisia_tabaci_benylike_virus_4_Benyviridae:0.220877):0.224848	(((Bemisia_tabaci_benylike_virus_2_Benyviridae:0.048993	Bemisia_tabaci_benylike_virus_1_Benyviridae:0.067525):0.221395	Bemisia_tabaci_benylike_virus_3_Benyviridae:0.154081):0.102308	Bemisia_tabaci_benylike_virus_5_Benyviridae:0.263150):0.248405):0.392820	(Agaricus_bisporus_virus_8:0.615619	Sclerotium_rolfsii_benylike_virus_1_Benyviridae:0.416909):0.493000):0.425405	Monilinia_benyvirus_C_Benyviridae:1.330393):0.357974	Rhizoctonia_solani_benylike_virus_6_Benyviridae:1.128977):0.583439):0.162568):0.075171	(((((((Carcharodon_carchariasB:0.464010	Protopterus_annectensB:0.705144):0.114793	((Rhinatrema_bivittatumA:0.858796	Rhinatrema_bivittatumF:0.192231):0.138948	(Rhinatrema_bivittatumD:0.000001	Rhinatrema_bivittatumE:0.009375):0.119999):0.457476):0.334206	(Microcaecilia_unicolorB:1.479002	((Carcharodon_carchariasA:0.365886	((Microcaecilia_unicolorA:0.105581	Python_bivittatus:0.515673):0.055054	Rhinatrema_bivittatumH:0.320488):0.056847):0.604226	Podarcis_muralisC:0.542496):0.094577):0.228507):0.148483	(((Gekko_japonicus:0.096299	(Geotrypetes_seraphini:0.478233	(Rhinatrema_bivittatumG:0.570245	Rhinatrema_bivittatumB:0.043457):0.117368):0.196129):0.393671	((Guiyang_benyvirus_1_Benyviridae:0.010031	Guiyang_benyvirus_2_Benyviridae:0.023500):0.353598	(Pogona_vitticeps:2.998537	Diabrotica_undecimpunctata_virus_2:0.179807):0.161002):0.059311):0.060672	Sanya_benyvirus_1_Benyviridae:0.376630):0.174627):0.059954	(Bemisia_tabaci_benylike_virus_6_Benyviridae:0.159451
((((((Erysiphe_necator_associated_benylike_virus_1:1.144354	((((((Ockelbo_virus:0.013689	Sindbis_virus:0.026233):0.237993	(Semliki_Forest_virus:0.140734	Chikungunya_virus:0.146312):0.095303):0.052610	(Eastern_equine_encephalitis_virus:0.144407	Rio_Negro_virus:0.145537):0.079230):1.984662	(((Drosophila_rhopaloa:1.303925	Bombus_terrestris:1.156447):0.212962	((Aedes_aegypti:1.144065	Blueberry_necrotic_ring_blotch_virus:1.491351):0.307294	(Citrus_leprosis_virus_C:0.902374	Hibiscus_green_spot_virus_2:0.738020):0.690279):0.094953):0.281553	((((((Soilborne_wheat_mosaic_virus_Virgaviridae:0.329095	Potato_moptop_virus_Virgaviridae:0.505786):0.213400	Peanut_clump_virus_Virgaviridae:0.602062):0.100352	Barley_stripe_mosaic_virus_Virgaviridae:0.713791):0.081273	Gentian_ovary_ringspot_virus_Virgaviridae:0.338986):0.308314	Tobacco_rattle_virus_Virgaviridae:0.843848):0.488121	Tobacco_mosaic_virus_Virgaviridae:1.106597):0.326898):0.573563):0.706481	Tick_borne_tetraviruslike_virus:1.928861):0.845049	(((((((Bemisia_tabaci_benylike_virus_2_Benyviridae:0.058629	Bemisia_tabaci_benylike_virus_1_Benyviridae:0.060721):0.225369	Bemisia_tabaci_benylike_virus_3_Benyviridae:0.139036):0.093485	Bemisia_tabaci_benylike_virus_5_Benyviridae:0.266554):0.224548	(Entomophthora_benyvirus_E_Benyviridae:0.147152	Bemisia_tabaci_benylike_virus_4_Benyviridae:0.203849):0.201940):0.436418	(Sclerotium_rolfsii_benylike_virus_1_Benyviridae:0.381880	Agaricus_bisporus_virus_8:0.497888):0.436958):0.365855	Monilinia_benyvirus_C_Benyviridae:1.306098):0.344423	Rhizoctonia_solani_benylike_virus_6_Benyviridae:1.055277):0.288111):0.223646):0.179301	(Agaricus_bisporus_virus_13:1.002646	((Lentinula_edodes_benylike_virus_1_Benyviridae:0.115671	Lentinula_edodes_ssRNA_mycovirus:0.104077):0.399927	Monilinia_fructicola_benylike_virus_1_Benyviridae:0.359117):0.303220):0.981290):0.101292	((Chara_australis_virus:0.290550	(Charavirus_Namtso:0.247794	Charavirus_Canada:0.209219):0.098431):1.423507	(((Dactylorhiza_hatagirea_benylike_virus_Benyviridae:0.334990	(Red_clover_RNA_virus_1:0.343742	Arceuthobium_sichuanense_virus_3:0.399399):0.067478):0.462194	Goji_berry_chlorosis_virus:0.674474):0.295807	((Wheat_stripe_mosaic_virus_Benyviridae:0.456008	Fern_benyvirus_Benyviridae:0.639131):0.244738	(((Burdock_mottle_virus_Benyviridae:0.276311	(Beet_soilborne_mosaic_virus_Benyviridae:0.044349	Beet_necrotic_yellow_vein_virus_Benyviridae:0.035989):0.256037):0.173794	Rice_stripe_necrosis_virus_Benyviridae:0.459144):0.143287	Mangifera_indica_latent_virus_Benyviridae:0.504190):0.194096):0.363100):0.101119):0.134100):0.089486	(Pistacia_ribolike_virus:0.714923
((((Pistacia_ribolike_virus:0.826341	(((((Protopterus_annectensB:0.575426	Carcharodon_carchariasB:0.319559):0.175692	(((Rhinatrema_bivittatumE:0.009220	Rhinatrema_bivittatumD:0.000001):0.085165	Rhinatrema_bivittatumF:0.282191):0.180168	Rhinatrema_bivittatumA:0.783299):0.258869):0.203945	((Microcaecilia_unicolorB:1.632025	(Rhinatrema_bivittatumH:0.656119	(Microcaecilia_unicolorA:0.453853	Carcharodon_carchariasA:0.233986):0.057758):0.259866):0.160644	(Podarcis_muralisC:0.382101	Python_bivittatus:0.291656):0.232642):0.398620):0.148074	(((Gekko_japonicus:0.134962	(Geotrypetes_seraphini:0.679648	(Rhinatrema_bivittatumB:0.008045	Rhinatrema_bivittatumG:0.608276):0.135594):0.221025):0.379534	(Diabrotica_undecimpunctata_virus_2:0.312461	(Guiyang_benyvirus_2_Benyviridae:0.031072	Guiyang_benyvirus_1_Benyviridae:0.008542):0.342339):0.061116):0.036852	Sanya_benyvirus_1_Benyviridae:0.377226):0.171252):0.059012	((Hubei_Benylike_virus_1:0.069972	Sichuan_mosquito_Benylike_virus_Benyviridae:0.080428):0.114964	Bemisia_tabaci_benylike_virus_6_Benyviridae:0.130021):0.330733):0.219789):0.089220	((Rhinatrema_bivittatumC:0.212179	Protopterus_annectensA:0.935537):0.222770	Pogona_vitticeps:1.984777):0.735125):0.223446	(((((((((Drosophila_rhopaloa:1.361020	Bombus_terrestris:0.968326):0.460452	Aedes_aegypti:1.369628):0.024473	(Hibiscus_green_spot_virus_2:0.720993	Citrus_leprosis_virus_C:0.896286):0.655706):0.194707	Blueberry_necrotic_ring_blotch_virus:1.868450):0.241049	(((((Potato_moptop_virus_Virgaviridae:0.355585	Soilborne_wheat_mosaic_virus_Virgaviridae:0.363453):0.170765	Peanut_clump_virus_Virgaviridae:0.625648):0.115831	(Barley_stripe_mosaic_virus_Virgaviridae:0.612732	Gentian_ovary_ringspot_virus_Virgaviridae:0.752150):0.174916):0.329574	Tobacco_rattle_virus_Virgaviridae:0.764456):0.770259	Tobacco_mosaic_virus_Virgaviridae:1.148580):0.424961):0.512360	((Eastern_equine_encephalitis_virus:0.155346	Rio_Negro_virus:0.148322):0.084150	((Chikungunya_virus:0.116836	Semliki_Forest_virus:0.137015):0.068842	(Sindbis_virus:0.030940	Ockelbo_virus:0.012876):0.224604):0.043035):2.261111):0.911833	Tick_borne_tetraviruslike_virus:1.836309):0.745906	((Charavirus_Canada:0.200775	Charavirus_Namtso:0.214291):0.064174	Chara_australis_virus:0.340786):1.338725):0.251834
(Microcaecilia_unicolorB:1.358476	((((Microcaecilia_unicolorA:0.051047	(Carcharodon_carchariasA:0.208535	Python_bivittatus:0.503597):0.027676):0.028259	Rhinatrema_bivittatumH:0.453411):0.587495	(Carcharodon_carchariasB:0.542995	((Protopterus_annectensB:0.666185	(Rhinatrema_bivittatumF:0.161336	Rhinatrema_bivittatumA:1.106985):0.037126):0.090393	(Rhinatrema_bivittatumE:0.000001	Rhinatrema_bivittatumD:0.000001):0.069302):0.561582):0.048489):0.081237	(((((Geotrypetes_seraphini:0.272513	(Rhinatrema_bivittatumG:0.298505	Rhinatrema_bivittatumB:0.060040):0.174919):0.101731	Gekko_japonicus:0.159256):0.464974	Sanya_benyvirus_1_Benyviridae:0.239431):0.078045	((Pogona_vitticeps:2.208901	Diabrotica_undecimpunctata_virus_2:0.179448):0.110202	(Guiyang_benyvirus_2_Benyviridae:0.027360	Guiyang_benyvirus_1_Benyviridae:0.010762):0.343059):0.099659):0.145463	((((Protopterus_annectensA:0.821081	Rhinatrema_bivittatumC:0.275061):0.761743	((((((((Bemisia_tabaci_benylike_virus_4_Benyviridae:0.184808	Entomophthora_benyvirus_E_Benyviridae:0.150356):0.209795	(((Bemisia_tabaci_benylike_virus_2_Benyviridae:0.056215	Bemisia_tabaci_benylike_virus_1_Benyviridae:0.070272):0.198843	Bemisia_tabaci_benylike_virus_3_Benyviridae:0.146573):0.109355	Bemisia_tabaci_benylike_virus_5_Benyviridae:0.219487):0.236362):0.350820	(Sclerotium_rolfsii_benylike_virus_1_Benyviridae:0.392453	Agaricus_bisporus_virus_8:0.491515):0.430946):0.311116	Monilinia_benyvirus_C_Benyviridae:1.084703):0.443849	Rhizoctonia_solani_benylike_virus_6_Benyviridae:1.032913):0.368493	(Agaricus_bisporus_virus_13:1.158346	((Lentinula_edodes_benylike_virus_1_Benyviridae:0.134424	Lentinula_edodes_ssRNA_mycovirus:0.098198):0.419201	Monilinia_fructicola_benylike_virus_1_Benyviridae:0.352094):0.378799):0.861302):0.140916	Erysiphe_necator_associated_benylike_virus_1:1.076329):0.158038	(((((((Drosophila_rhopaloa:1.328540	Tobacco_mosaic_virus_Virgaviridae:0.835230):0.195330	(((Bombus_terrestris:1.190830	(Hibiscus_green_spot_virus_2:0.662096	Citrus_leprosis_virus_C:0.771679):0.567737):0.074529	Aedes_aegypti:1.212296):0.252611	Blueberry_necrotic_ring_blotch_virus:1.394790):0.252341):0.193838	(((Barley_stripe_mosaic_virus_Virgaviridae:0.674890	(Soilborne_wheat_mosaic_virus_Virgaviridae:0.342247	Potato_moptop_virus_Virgaviridae:0.362414):0.150355):0.050902	(Gentian_ovary_ringspot_virus_Virgaviridae:0.434713	Peanut_clump_virus_Virgaviridae:0.376754):0.166349):0.360021	Tobacco_rattle_virus_Virgaviridae:0.775770):0.568018):0.617097
(((((((Gekko_japonicus:0.074502	(Geotrypetes_seraphini:0.213098	(Rhinatrema_bivittatumB:0.056656	Rhinatrema_bivittatumG:0.523348):0.340085):0.077105):0.390576	((Diabrotica_undecimpunctata_virus_2:0.284215	(Guiyang_benyvirus_1_Benyviridae:0.014028	Guiyang_benyvirus_2_Benyviridae:0.015201):0.285297):0.090658	Sanya_benyvirus_1_Benyviridae:0.316595):0.069891):0.056996	(((Protopterus_annectensB:0.815912	Carcharodon_carchariasB:0.263120):0.151268	((Rhinatrema_bivittatumD:0.000001	Rhinatrema_bivittatumE:0.000001):0.124383	(Rhinatrema_bivittatumF:0.173661	Rhinatrema_bivittatumA:0.982947):0.169573):0.227421):0.166758	(Podarcis_muralisC:0.539401	(Microcaecilia_unicolorB:1.301938	(((Carcharodon_carchariasA:0.272341	Rhinatrema_bivittatumH:0.470415):0.125652	Microcaecilia_unicolorA:0.149163):0.134448	Python_bivittatus:0.616003):0.141749):0.071760):0.332503):0.145237):0.089156	((Sichuan_mosquito_Benylike_virus_Benyviridae:0.093896	Hubei_Benylike_virus_1:0.052670):0.089387	Bemisia_tabaci_benylike_virus_6_Benyviridae:0.159854):0.352857):0.109404	Pistacia_ribolike_virus:0.769189):0.109805	(Rhinatrema_bivittatumC:0.288834	(Protopterus_annectensA:0.605176	Pogona_vitticeps:2.035955):0.155867):0.697625):0.148050	(((((((Bemisia_tabaci_benylike_virus_4_Benyviridae:0.196021	Entomophthora_benyvirus_E_Benyviridae:0.135738):0.241589	(Bemisia_tabaci_benylike_virus_5_Benyviridae:0.228989	(Bemisia_tabaci_benylike_virus_3_Benyviridae:0.182453	(Bemisia_tabaci_benylike_virus_1_Benyviridae:0.064249	Bemisia_tabaci_benylike_virus_2_Benyviridae:0.058255):0.178800):0.101735):0.189903):0.366311	(Agaricus_bisporus_virus_8:0.477952	Sclerotium_rolfsii_benylike_virus_1_Benyviridae:0.388125):0.368932):0.489411	Monilinia_benyvirus_C_Benyviridae:1.268292):0.258242	Rhizoctonia_solani_benylike_virus_6_Benyviridae:1.043519):0.634602	Erysiphe_necator_associated_benylike_virus_1:1.043051):0.216928	((((Dactylorhiza_hatagirea_benylike_virus_Benyviridae:0.324371	(Red_clover_RNA_virus_1:0.299741	Arceuthobium_sichuanense_virus_3:0.443073):0.079382):0.504578	Goji_berry_chlorosis_virus:0.616114):0.265986	((Wheat_stripe_mosaic_virus_Benyviridae:0.473487	Fern_benyvirus_Benyviridae:0.636416):0.248037	(((Burdock_mottle_virus_Benyviridae:0.252860	(Beet_necrotic_yellow_vein_virus_Benyviridae:0.034185	Beet_soilborne_mosaic_virus_Benyviridae:0.040970):0.262873):0.209204	Rice_stripe_necrosis_virus_Benyviridae:0.450625):0.137953	Mangifera_indica_latent_virus_Benyviridae:0.458019):0.218616):0.306661):0.145329	((Chara_australis_virus:0.269492
((((Pistacia_ribolike_virus:0.755337	((Bemisia_tabaci_benylike_virus_6_Benyviridae:0.121051	(Hubei_Benylike_virus_1:0.076178	Sichuan_mosquito_Benylike_virus_Benyviridae:0.090813):0.091858):0.380186	(((Sanya_benyvirus_1_Benyviridae:0.363280	(Diabrotica_undecimpunctata_virus_2:0.295640	(Guiyang_benyvirus_1_Benyviridae:0.015431	Guiyang_benyvirus_2_Benyviridae:0.027281):0.283220):0.097116):0.046541	(Gekko_japonicus:0.187204	((Rhinatrema_bivittatumB:0.046948	Rhinatrema_bivittatumG:0.572555):0.094946	Geotrypetes_seraphini:0.511417):0.157167):0.400430):0.122475	(((Microcaecilia_unicolorB:1.764642	((Python_bivittatus:0.721866	(Microcaecilia_unicolorA:0.474159	Carcharodon_carchariasA:0.034286):0.393278):0.240059	Podarcis_muralisC:0.319573):0.383500):0.000001	Rhinatrema_bivittatumH:1.018691):0.240890	(((Rhinatrema_bivittatumF:0.205306	Rhinatrema_bivittatumA:0.818200):0.154451	(Rhinatrema_bivittatumD:0.000001	Rhinatrema_bivittatumE:0.000001):0.101231):0.590096	(Protopterus_annectensB:1.065716	Carcharodon_carchariasB:0.327003):0.210055):0.163536):0.128213):0.078290):0.185906):0.030834	(((((Fern_benyvirus_Benyviridae:0.635349	Wheat_stripe_mosaic_virus_Benyviridae:0.501360):0.271120	((((Beet_soilborne_mosaic_virus_Benyviridae:0.040205	Beet_necrotic_yellow_vein_virus_Benyviridae:0.046987):0.265513	Burdock_mottle_virus_Benyviridae:0.291130):0.202174	Rice_stripe_necrosis_virus_Benyviridae:0.422566):0.180284	Mangifera_indica_latent_virus_Benyviridae:0.501487):0.225440):0.405211	((Arceuthobium_sichuanense_virus_3:0.399168	(Red_clover_RNA_virus_1:0.354422	Dactylorhiza_hatagirea_benylike_virus_Benyviridae:0.434535):0.108961):0.507630	Goji_berry_chlorosis_virus:0.678430):0.297712):0.188562	(((Chara_australis_virus:0.287532	(Charavirus_Namtso:0.262813	Charavirus_Canada:0.184689):0.111282):1.374088	(Tick_borne_tetraviruslike_virus:2.185087	((Eastern_equine_encephalitis_virus:0.090394	(((Ockelbo_virus:0.006448	Sindbis_virus:0.027620):0.269774	(Semliki_Forest_virus:0.141664	Chikungunya_virus:0.162114):0.101511):0.131809	Rio_Negro_virus:0.163813):0.094264):2.623558	(((((Citrus_leprosis_virus_C:0.752074	Hibiscus_green_spot_virus_2:0.957891):0.769772	Aedes_aegypti:1.335136):0.070606	Bombus_terrestris:1.152516):0.168078	Blueberry_necrotic_ring_blotch_virus:1.828436):0.143287
(((((((Diabrotica_undecimpunctata_virus_2:0.354903	(Guiyang_benyvirus_1_Benyviridae:0.015795	Guiyang_benyvirus_2_Benyviridae:0.033169):0.286111):0.067162	(((Geotrypetes_seraphini:0.331790	(Rhinatrema_bivittatumB:0.035596	Rhinatrema_bivittatumG:0.409111):0.406927):0.049199	Gekko_japonicus:0.108157):0.356375	Sanya_benyvirus_1_Benyviridae:0.317024):0.075638):0.113987	(Pogona_vitticeps:2.252676	(Protopterus_annectensA:0.753551	Rhinatrema_bivittatumC:0.323701):0.441552):0.633573):0.039831	((Carcharodon_carchariasB:0.529560	(Protopterus_annectensB:0.774681	((Rhinatrema_bivittatumD:0.000001	Rhinatrema_bivittatumE:0.000001):0.027658	(Rhinatrema_bivittatumF:0.218173	Rhinatrema_bivittatumA:0.871796):0.145547):0.099900):0.296381):0.116059	((Python_bivittatus:0.755813	Podarcis_muralisC:0.463312):0.196413	(Microcaecilia_unicolorB:1.677840	(Rhinatrema_bivittatumH:0.663030	(Microcaecilia_unicolorA:0.434346	Carcharodon_carchariasA:0.361505):0.030823):0.496876):0.072878):0.239000):0.092403):0.110662	((Sichuan_mosquito_Benylike_virus_Benyviridae:0.077671	Hubei_Benylike_virus_1:0.076907):0.103547	Bemisia_tabaci_benylike_virus_6_Benyviridae:0.143566):0.357488):0.193880	Pistacia_ribolike_virus:0.735848):0.253443	(Erysiphe_necator_associated_benylike_virus_1:1.138282	(((((Entomophthora_benyvirus_E_Benyviridae:0.159519	Bemisia_tabaci_benylike_virus_4_Benyviridae:0.188553):0.200166	(Bemisia_tabaci_benylike_virus_5_Benyviridae:0.260406	((Bemisia_tabaci_benylike_virus_1_Benyviridae:0.072577	Bemisia_tabaci_benylike_virus_2_Benyviridae:0.068428):0.186761	Bemisia_tabaci_benylike_virus_3_Benyviridae:0.169191):0.098986):0.225598):0.390041	(Sclerotium_rolfsii_benylike_virus_1_Benyviridae:0.476726	Agaricus_bisporus_virus_8:0.522665):0.455137):0.543628	Monilinia_benyvirus_C_Benyviridae:1.233312):0.388625	Rhizoctonia_solani_benylike_virus_6_Benyviridae:1.184790):0.550176):0.279724	((((Tick_borne_tetraviruslike_virus:1.852575	((((((Potato_moptop_virus_Virgaviridae:0.478388	Soilborne_wheat_mosaic_virus_Virgaviridae:0.339625):0.173574	(Peanut_clump_virus_Virgaviridae:0.642562	(Gentian_ovary_ringspot_virus_Virgaviridae:0.480351	Barley_stripe_mosaic_virus_Virgaviridae:0.719432):0.204970):0.061482):0.373052	Tobacco_rattle_virus_Virgaviridae:0.806748):0.545591	Tobacco_mosaic_virus_Virgaviridae:1.028934):0.328563	((Bombus_terrestris:0.784874	Drosophila_rhopaloa:1.085466):0.166348	(Blueberry_necrotic_ring_blotch_virus:1.622259	((Hibiscus_green_spot_virus_2:0.795457
((((Geotrypetes_seraphini:0.293020	(Rhinatrema_bivittatumG:0.506073	Rhinatrema_bivittatumB:0.026301):0.124970):0.166712	(Pogona_vitticeps:2.472911	Gekko_japonicus:0.000001):0.156573):0.287756	(((Guiyang_benyvirus_2_Benyviridae:0.023736	Guiyang_benyvirus_1_Benyviridae:0.014423):0.287486	Diabrotica_undecimpunctata_virus_2:0.328228):0.075487	Sanya_benyvirus_1_Benyviridae:0.408668):0.063253):0.053228	((((Microcaecilia_unicolorB:1.709685	(Microcaecilia_unicolorA:0.229242	(Rhinatrema_bivittatumH:0.387566	Carcharodon_carchariasA:0.149308):0.378897):0.146859):0.091737	(Podarcis_muralisC:0.414407	Python_bivittatus:0.299986):0.183899):0.277815	((Carcharodon_carchariasB:0.352422	Protopterus_annectensB:0.748439):0.213229	((Rhinatrema_bivittatumA:0.962483	Rhinatrema_bivittatumF:0.237105):0.099570	(Rhinatrema_bivittatumE:0.004629	Rhinatrema_bivittatumD:0.000001):0.095823):0.460385):0.150161):0.138776	((Pistacia_ribolike_virus:0.759315	((Erysiphe_necator_associated_benylike_virus_1:1.105631	((((((Bemisia_tabaci_benylike_virus_5_Benyviridae:0.242951	((Bemisia_tabaci_benylike_virus_2_Benyviridae:0.057391	Bemisia_tabaci_benylike_virus_1_Benyviridae:0.074774):0.181471	Bemisia_tabaci_benylike_virus_3_Benyviridae:0.180568):0.101348):0.224655	(Entomophthora_benyvirus_E_Benyviridae:0.165174	Bemisia_tabaci_benylike_virus_4_Benyviridae:0.206252):0.217461):0.395402	(Agaricus_bisporus_virus_8:0.521699	Sclerotium_rolfsii_benylike_virus_1_Benyviridae:0.455809):0.442792):0.484326	Monilinia_benyvirus_C_Benyviridae:1.252596):0.310693	Rhizoctonia_solani_benylike_virus_6_Benyviridae:1.067074):0.475465	(Agaricus_bisporus_virus_13:1.215367	((Lentinula_edodes_benylike_virus_1_Benyviridae:0.157956	Lentinula_edodes_ssRNA_mycovirus:0.090526):0.435866	Monilinia_fructicola_benylike_virus_1_Benyviridae:0.390856):0.376624):0.765246):0.264918):0.118026	((((Charavirus_Canada:0.193772	Charavirus_Namtso:0.234598):0.067586	Chara_australis_virus:0.268538):1.204032	(((Blueberry_necrotic_ring_blotch_virus:1.560579	((Aedes_aegypti:1.342030	((Hibiscus_green_spot_virus_2:0.850905	Citrus_leprosis_virus_C:0.783333):0.587579	(Drosophila_rhopaloa:1.184549	Bombus_terrestris:1.055808):0.299402):0.107967):0.272048	(Tobacco_mosaic_virus_Virgaviridae:0.887667	((Peanut_clump_virus_Virgaviridae:0.531325	((Soilborne_wheat_mosaic_virus_Virgaviridae:0.278515	Potato_moptop_virus_Virgaviridae:0.386780):0.168597
((((((((Semliki_Forest_virus:0.166667	Chikungunya_virus:0.125650):0.072708	(Ockelbo_virus:0.010317	Sindbis_virus:0.027640):0.234327):0.071838	(Rio_Negro_virus:0.160941	Eastern_equine_encephalitis_virus:0.167545):0.064435):2.202417	(((((Potato_moptop_virus_Virgaviridae:0.401618	Soilborne_wheat_mosaic_virus_Virgaviridae:0.433990):0.142718	((Gentian_ovary_ringspot_virus_Virgaviridae:0.389002	Barley_stripe_mosaic_virus_Virgaviridae:0.589278):0.124127	Peanut_clump_virus_Virgaviridae:0.569355):0.094006):0.393324	Tobacco_rattle_virus_Virgaviridae:0.849389):0.836400	Tobacco_mosaic_virus_Virgaviridae:1.012965):0.227154	(((Hibiscus_green_spot_virus_2:0.848612	Citrus_leprosis_virus_C:0.833580):0.639265	((Bombus_terrestris:1.046039	Drosophila_rhopaloa:1.378949):0.190887	Aedes_aegypti:1.248275):0.127646):0.172605	Blueberry_necrotic_ring_blotch_virus:1.978193):0.328851):0.445000):0.639505	Tick_borne_tetraviruslike_virus:2.011062):0.704112	(Charavirus_Namtso:0.162822	(Chara_australis_virus:0.371618	Charavirus_Canada:0.201675):0.122653):1.333095):0.224180	(((Erysiphe_necator_associated_benylike_virus_1:1.264320	(((Bemisia_tabaci_benylike_virus_6_Benyviridae:0.148433	(Sichuan_mosquito_Benylike_virus_Benyviridae:0.090022	Hubei_Benylike_virus_1:0.055363):0.105994):0.408108	(((Sanya_benyvirus_1_Benyviridae:0.305935	(Gekko_japonicus:0.155475	((Rhinatrema_bivittatumG:0.371764	Rhinatrema_bivittatumB:0.038393):0.313270	Geotrypetes_seraphini:0.312250):0.033268):0.440994):0.079539	((Guiyang_benyvirus_1_Benyviridae:0.011940	Guiyang_benyvirus_2_Benyviridae:0.033901):0.333920	Diabrotica_undecimpunctata_virus_2:0.309976):0.100340):0.172148	(((Protopterus_annectensB:0.765106	Carcharodon_carchariasB:0.307955):0.151943	((Rhinatrema_bivittatumE:0.000001	Rhinatrema_bivittatumD:0.000001):0.084393	(Rhinatrema_bivittatumA:0.829545	Rhinatrema_bivittatumF:0.234528):0.015262):0.424515):0.312369	(((Python_bivittatus:0.512972	(Pogona_vitticeps:2.087790	((Carcharodon_carchariasA:0.210134	Microcaecilia_unicolorA:0.161542):0.000001	Rhinatrema_bivittatumH:0.576034):0.394154):0.207742):0.048893	Podarcis_muralisC:0.762925):0.081723	Microcaecilia_unicolorB:1.501404):0.167667):0.145089):0.047017):0.177473	Pistacia_ribolike_virus:0.724222):0.240874):0.081620	(Rhinatrema_bivittatumC:0.157403
((((Sindbis_virus:0.021695	Ockelbo_virus:0.018905):0.226115	(Chikungunya_virus:0.155424	Semliki_Forest_virus:0.138622):0.102323):0.047514	(Rio_Negro_virus:0.152787	Eastern_equine_encephalitis_virus:0.176963):0.082773):2.198466	((((Aedes_aegypti:1.446036	(Citrus_leprosis_virus_C:0.871345	Hibiscus_green_spot_virus_2:0.964504):0.657499):0.153732	Blueberry_necrotic_ring_blotch_virus:1.845978):0.187549	(Drosophila_rhopaloa:1.185656	Bombus_terrestris:1.155891):0.235427):0.167106	((((Potato_moptop_virus_Virgaviridae:0.455630	Soilborne_wheat_mosaic_virus_Virgaviridae:0.362703):0.162118	(Peanut_clump_virus_Virgaviridae:0.482863	(Gentian_ovary_ringspot_virus_Virgaviridae:0.433910	Barley_stripe_mosaic_virus_Virgaviridae:0.554932):0.210594):0.138598):0.442677	Tobacco_rattle_virus_Virgaviridae:0.775305):0.655360	Tobacco_mosaic_virus_Virgaviridae:1.182899):0.448747):0.520710	(((((((Dactylorhiza_hatagirea_benylike_virus_Benyviridae:0.437077	Red_clover_RNA_virus_1:0.275541):0.097438	Arceuthobium_sichuanense_virus_3:0.396352):0.649680	Goji_berry_chlorosis_virus:0.718500):0.205100	(((((Beet_soilborne_mosaic_virus_Benyviridae:0.034668	Beet_necrotic_yellow_vein_virus_Benyviridae:0.059670):0.283035	Burdock_mottle_virus_Benyviridae:0.297385):0.220243	Rice_stripe_necrosis_virus_Benyviridae:0.463134):0.127897	Mangifera_indica_latent_virus_Benyviridae:0.480538):0.231716	(Wheat_stripe_mosaic_virus_Benyviridae:0.408038	Fern_benyvirus_Benyviridae:0.625585):0.309747):0.429770):0.131950	((Erysiphe_necator_associated_benylike_virus_1:1.319003	((((Lentinula_edodes_ssRNA_mycovirus:0.112606	Lentinula_edodes_benylike_virus_1_Benyviridae:0.120585):0.424259	Monilinia_fructicola_benylike_virus_1_Benyviridae:0.401898):0.426297	Agaricus_bisporus_virus_13:1.040658):0.911473	((((Agaricus_bisporus_virus_8:0.518564	Sclerotium_rolfsii_benylike_virus_1_Benyviridae:0.409953):0.525151	(((Bemisia_tabaci_benylike_virus_3_Benyviridae:0.134871	(Bemisia_tabaci_benylike_virus_1_Benyviridae:0.073362	Bemisia_tabaci_benylike_virus_2_Benyviridae:0.065399):0.196140):0.125696	Bemisia_tabaci_benylike_virus_5_Benyviridae:0.262552):0.216549	(Bemisia_tabaci_benylike_virus_4_Benyviridae:0.185118	Entomophthora_benyvirus_E_Benyviridae:0.181546):0.225818):0.355207):0.454836	Monilinia_benyvirus_C_Benyviridae:1.393460):0.396319	Rhizoctonia_solani_benylike_virus_6_Benyviridae:1.087451):0.657357):0.145026):0.095481	(Pistacia_ribolike_virus:0.714821	(((Sichuan_mosquito_Benylike_virus_Benyviridae:0.093925	Hubei_Benylike_virus_1:0.071345):0.125098	Bemisia_tabaci_benylike_virus_6_Benyviridae:0.138608):0.374793	((((Carcharodon_carchariasB:0.412334
(((Chara_australis_virus:0.307307	Charavirus_Namtso:0.237573):0.045054	Charavirus_Canada:0.174124):1.266531	((((Mangifera_indica_latent_virus_Benyviridae:0.474013	(((Beet_necrotic_yellow_vein_virus_Benyviridae:0.041151	Beet_soilborne_mosaic_virus_Benyviridae:0.031977):0.246222	Burdock_mottle_virus_Benyviridae:0.251122):0.204120	Rice_stripe_necrosis_virus_Benyviridae:0.458928):0.112989):0.234907	(Fern_benyvirus_Benyviridae:0.610934	Wheat_stripe_mosaic_virus_Benyviridae:0.403790):0.252692):0.378353	(((Red_clover_RNA_virus_1:0.280947	Dactylorhiza_hatagirea_benylike_virus_Benyviridae:0.401380):0.115843	Arceuthobium_sichuanense_virus_3:0.299645):0.575134	Goji_berry_chlorosis_virus:0.679657):0.226142):0.125566	((((Rhizoctonia_solani_benylike_virus_6_Benyviridae:0.996715	(((((Bemisia_tabaci_benylike_virus_3_Benyviridae:0.158743	(Bemisia_tabaci_benylike_virus_1_Benyviridae:0.085538	Bemisia_tabaci_benylike_virus_2_Benyviridae:0.052113):0.168820):0.111430	Bemisia_tabaci_benylike_virus_5_Benyviridae:0.259058):0.229600	(Bemisia_tabaci_benylike_virus_4_Benyviridae:0.222487	Entomophthora_benyvirus_E_Benyviridae:0.160841):0.221712):0.371181	(Agaricus_bisporus_virus_8:0.507790	Sclerotium_rolfsii_benylike_virus_1_Benyviridae:0.426327):0.428569):0.333027	Monilinia_benyvirus_C_Benyviridae:1.194273):0.310891):0.522183	Erysiphe_necator_associated_benylike_virus_1:1.028374):0.137176	((Monilinia_fructicola_benylike_virus_1_Benyviridae:0.421997	(Lentinula_edodes_benylike_virus_1_Benyviridae:0.124655	Lentinula_edodes_ssRNA_mycovirus:0.099481):0.396707):0.427369	Agaricus_bisporus_virus_13:0.964283):0.924870):0.104361	((((((((Geotrypetes_seraphini:0.423373	(Rhinatrema_bivittatumB:0.061125	Rhinatrema_bivittatumG:0.399576):0.212482):0.169780	Gekko_japonicus:0.061605):0.379991	Sanya_benyvirus_1_Benyviridae:0.307740):0.061671	((Pogona_vitticeps:3.469914	(Guiyang_benyvirus_1_Benyviridae:0.016714	Guiyang_benyvirus_2_Benyviridae:0.023537):0.135357):0.178534	Diabrotica_undecimpunctata_virus_2:0.334949):0.067207):0.173945	((Carcharodon_carchariasB:0.489149	(Protopterus_annectensB:0.782768	((Rhinatrema_bivittatumA:1.066192	Rhinatrema_bivittatumF:0.184838):0.108750	(Rhinatrema_bivittatumE:0.004760	Rhinatrema_bivittatumD:0.000001):0.154057):0.425467):0.219937):0.182077	(((Rhinatrema_bivittatumH:0.725232	(Carcharodon_carchariasA:0.026545	Microcaecilia_unicolorA:0.363721):0.303564):0.279325	(Python_bivittatus:0.389188	Podarcis_muralisC:0.356102):0.171297):0.052813	Microcaecilia_unicolorB:1.482526):0.273489):0.148398):0.063778
((((Microcaecilia_unicolorB:1.753543	((Rhinatrema_bivittatumH:0.655482	(Carcharodon_carchariasA:0.234435	Microcaecilia_unicolorA:0.579662):0.035304):0.532171	(Python_bivittatus:0.763577	Podarcis_muralisC:0.397199):0.165191):0.348489):0.179251	((Carcharodon_carchariasB:0.442935	Protopterus_annectensB:1.149976):0.168569	((Rhinatrema_bivittatumF:0.185216	Rhinatrema_bivittatumA:0.951226):0.072133	(Rhinatrema_bivittatumE:0.005126	Rhinatrema_bivittatumD:0.000001):0.099864):0.489784):0.226231):0.162319	(((Geotrypetes_seraphini:0.353467	(Rhinatrema_bivittatumG:0.527317	Rhinatrema_bivittatumB:0.060298):0.167460):0.168391	Gekko_japonicus:0.168336):0.309733	(((Guiyang_benyvirus_2_Benyviridae:0.026496	Guiyang_benyvirus_1_Benyviridae:0.007651):0.358328	Diabrotica_undecimpunctata_virus_2:0.300949):0.111903	Sanya_benyvirus_1_Benyviridae:0.379709):0.074689):0.115865):0.112480	(Pistacia_ribolike_virus:0.776699	((Protopterus_annectensA:0.939771	Rhinatrema_bivittatumC:0.306067):1.098863	((((Chara_australis_virus:0.278425	(Charavirus_Canada:0.172882	Charavirus_Namtso:0.238768):0.123862):1.739523	(((Dactylorhiza_hatagirea_benylike_virus_Benyviridae:0.465857	Red_clover_RNA_virus_1:0.330129):0.094789	Arceuthobium_sichuanense_virus_3:0.446149):0.589028	Goji_berry_chlorosis_virus:0.739710):0.232034):0.120461	((((Burdock_mottle_virus_Benyviridae:0.312587	(Beet_soilborne_mosaic_virus_Benyviridae:0.046262	Beet_necrotic_yellow_vein_virus_Benyviridae:0.040658):0.304471):0.214845	Rice_stripe_necrosis_virus_Benyviridae:0.472757):0.174172	Mangifera_indica_latent_virus_Benyviridae:0.522376):0.244137	(Fern_benyvirus_Benyviridae:0.739670	Wheat_stripe_mosaic_virus_Benyviridae:0.445028):0.309313):0.470237):0.295455	((((((((Tobacco_rattle_virus_Virgaviridae:0.754603	((Soilborne_wheat_mosaic_virus_Virgaviridae:0.329499	Potato_moptop_virus_Virgaviridae:0.414402):0.142695	(Peanut_clump_virus_Virgaviridae:0.590576	(Gentian_ovary_ringspot_virus_Virgaviridae:0.513622	Barley_stripe_mosaic_virus_Virgaviridae:0.589237):0.224926):0.087220):0.485508):0.829426	Tobacco_mosaic_virus_Virgaviridae:1.155487):0.376500	(((Blueberry_necrotic_ring_blotch_virus:1.342819	(Bombus_terrestris:0.974192	Drosophila_rhopaloa:1.225049):0.406205):0.239866	Aedes_aegypti:1.238381):0.264481	(Hibiscus_green_spot_virus_2:0.788818	Citrus_leprosis_virus_C:0.931013):0.711312):0.373070):0.551539
((((Chara_australis_virus:0.321082	(Charavirus_Canada:0.208742	Charavirus_Namtso:0.235372):0.065265):1.550500	(Agaricus_bisporus_virus_13:1.156361	(Monilinia_fructicola_benylike_virus_1_Benyviridae:0.466486	(Lentinula_edodes_ssRNA_mycovirus:0.077149	Lentinula_edodes_benylike_virus_1_Benyviridae:0.148710):0.419595):0.291627):0.979135):0.280941	(((((Burdock_mottle_virus_Benyviridae:0.301623	(Beet_soilborne_mosaic_virus_Benyviridae:0.050161	Beet_necrotic_yellow_vein_virus_Benyviridae:0.040640):0.286794):0.164020	Rice_stripe_necrosis_virus_Benyviridae:0.454857):0.147724	Mangifera_indica_latent_virus_Benyviridae:0.454032):0.279866	(Wheat_stripe_mosaic_virus_Benyviridae:0.467936	Fern_benyvirus_Benyviridae:0.697783):0.275133):0.413894	(((Dactylorhiza_hatagirea_benylike_virus_Benyviridae:0.414149	Red_clover_RNA_virus_1:0.349850):0.158853	Arceuthobium_sichuanense_virus_3:0.342424):0.478190	Goji_berry_chlorosis_virus:0.715513):0.341873):0.122174):0.096374	(Erysiphe_necator_associated_benylike_virus_1:1.185632	(((((Rio_Negro_virus:0.183690	Eastern_equine_encephalitis_virus:0.174807):0.034561	((Sindbis_virus:0.031395	Ockelbo_virus:0.015429):0.260899	(Semliki_Forest_virus:0.141575	Chikungunya_virus:0.145445):0.081331):0.099948):2.283029	(((((Soilborne_wheat_mosaic_virus_Virgaviridae:0.349058	Potato_moptop_virus_Virgaviridae:0.430428):0.137656	((Barley_stripe_mosaic_virus_Virgaviridae:0.759587	Gentian_ovary_ringspot_virus_Virgaviridae:0.467223):0.155590	Peanut_clump_virus_Virgaviridae:0.507418):0.098512):0.466422	Tobacco_rattle_virus_Virgaviridae:0.818886):0.710150	Tobacco_mosaic_virus_Virgaviridae:1.145078):0.237774	((Bombus_terrestris:1.193339	Drosophila_rhopaloa:1.189782):0.260125	((Aedes_aegypti:1.218624	Blueberry_necrotic_ring_blotch_virus:1.604576):0.299694	(Hibiscus_green_spot_virus_2:0.771268	Citrus_leprosis_virus_C:0.921449):0.660626):0.171302):0.380992):0.736531):0.634931	Tick_borne_tetraviruslike_virus:2.071259):0.985577	(((((Bemisia_tabaci_benylike_virus_4_Benyviridae:0.221398	Entomophthora_benyvirus_E_Benyviridae:0.150596):0.294403	(((Bemisia_tabaci_benylike_virus_2_Benyviridae:0.061973	Bemisia_tabaci_benylike_virus_1_Benyviridae:0.079209):0.204813	Bemisia_tabaci_benylike_virus_3_Benyviridae:0.191876):0.131430	Bemisia_tabaci_benylike_virus_5_Benyviridae:0.260357):0.203844):0.378832	(Sclerotium_rolfsii_benylike_virus_1_Benyviridae:0.414046	Agaricus_bisporus_virus_8:0.488953):0.493874):0.475783	Monilinia_benyvirus_C_Benyviridae:1.415598):0.300301	Rhizoctonia_solani_benylike_virus_6_Benyviridae:1.070797):0.287370):0.284551):0.221955	((Pistacia_ribolike_virus:0.798721
((((((Sclerotium_rolfsii_benylike_virus_1_Benyviridae:0.447080	Agaricus_bisporus_virus_8:0.434598):0.540305	((((Bemisia_tabaci_benylike_virus_1_Benyviridae:0.070403	Bemisia_tabaci_benylike_virus_2_Benyviridae:0.059931):0.186036	Bemisia_tabaci_benylike_virus_3_Benyviridae:0.190391):0.080997	Bemisia_tabaci_benylike_virus_5_Benyviridae:0.277124):0.259959	(Entomophthora_benyvirus_E_Benyviridae:0.149826	Bemisia_tabaci_benylike_virus_4_Benyviridae:0.256928):0.187660):0.395773):0.453336	Monilinia_benyvirus_C_Benyviridae:1.165183):0.437179	Rhizoctonia_solani_benylike_virus_6_Benyviridae:1.094229):0.622014	(((Lentinula_edodes_ssRNA_mycovirus:0.095910	Lentinula_edodes_benylike_virus_1_Benyviridae:0.152044):0.353776	Monilinia_fructicola_benylike_virus_1_Benyviridae:0.425573):0.488498	Agaricus_bisporus_virus_13:1.080539):0.753046):0.245433	(Erysiphe_necator_associated_benylike_virus_1:1.381293	(((Wheat_stripe_mosaic_virus_Benyviridae:0.474745	Fern_benyvirus_Benyviridae:0.647252):0.226233	((((Beet_soilborne_mosaic_virus_Benyviridae:0.040234	Beet_necrotic_yellow_vein_virus_Benyviridae:0.044588):0.286522	Burdock_mottle_virus_Benyviridae:0.284124):0.208086	Rice_stripe_necrosis_virus_Benyviridae:0.419401):0.187421	Mangifera_indica_latent_virus_Benyviridae:0.458495):0.228333):0.429548	(((((((((Potato_moptop_virus_Virgaviridae:0.369159	Soilborne_wheat_mosaic_virus_Virgaviridae:0.352201):0.198485	((Barley_stripe_mosaic_virus_Virgaviridae:0.527755	Gentian_ovary_ringspot_virus_Virgaviridae:0.458898):0.172719	Peanut_clump_virus_Virgaviridae:0.531924):0.103686):0.460181	Tobacco_rattle_virus_Virgaviridae:0.715722):0.623832	Tobacco_mosaic_virus_Virgaviridae:1.022932):0.606283	((((Drosophila_rhopaloa:1.484485	Bombus_terrestris:1.001812):0.476771	(Hibiscus_green_spot_virus_2:0.791398	Citrus_leprosis_virus_C:0.798592):0.471004):0.102914	Aedes_aegypti:1.493551):0.232292	Blueberry_necrotic_ring_blotch_virus:1.668401):0.265867):0.537599	(((Sindbis_virus:0.032263	Ockelbo_virus:0.016142):0.247075	(Semliki_Forest_virus:0.127996	Chikungunya_virus:0.124813):0.090901):0.062354	(Rio_Negro_virus:0.147359	Eastern_equine_encephalitis_virus:0.152460):0.056869):2.501064):0.607348	Tick_borne_tetraviruslike_virus:2.008782):0.708279	((Charavirus_Canada:0.205037	Charavirus_Namtso:0.256641):0.098155	Chara_australis_virus:0.331620):1.115440):0.488238	((Red_clover_RNA_virus_1:0.290825	(Arceuthobium_sichuanense_virus_3:0.393766	Dactylorhiza_hatagirea_benylike_virus_Benyviridae:0.417625):0.079917):0.699104	Goji_berry_chlorosis_virus:0.702714):0.222868):0.097688):0.143654):0.086302	((Pistacia_ribolike_virus:0.686028
(Microcaecilia_unicolorA:0.185154	(((((((Pogona_vitticeps:2.400146	((((Rhinatrema_bivittatumA:0.558745	(Geotrypetes_seraphini:0.164091	Rhinatrema_bivittatumF:0.072889):0.073147):0.141338	(Rhinatrema_bivittatumD:0.000001	Rhinatrema_bivittatumE:0.004539):0.100814):0.033150	(Rhinatrema_bivittatumG:0.665420	Rhinatrema_bivittatumB:0.029784):0.033517):0.252127	Gekko_japonicus:0.104778):0.138153):0.066499	(Protopterus_annectensB:0.650703	Carcharodon_carchariasB:0.165330):0.336820):0.117396	((Sanya_benyvirus_1_Benyviridae:0.338687	((Guiyang_benyvirus_1_Benyviridae:0.009812	Guiyang_benyvirus_2_Benyviridae:0.037079):0.294385	Diabrotica_undecimpunctata_virus_2:0.283688):0.083283):0.122077	(((Hubei_Benylike_virus_1:0.065324	Sichuan_mosquito_Benylike_virus_Benyviridae:0.074428):0.088180	Bemisia_tabaci_benylike_virus_6_Benyviridae:0.132694):0.375523	(Pistacia_ribolike_virus:0.682355	((((((Rice_stripe_necrosis_virus_Benyviridae:0.445443	((Beet_soilborne_mosaic_virus_Benyviridae:0.042969	Beet_necrotic_yellow_vein_virus_Benyviridae:0.051692):0.254598	Burdock_mottle_virus_Benyviridae:0.252343):0.220038):0.173914	Mangifera_indica_latent_virus_Benyviridae:0.416260):0.220951	(Fern_benyvirus_Benyviridae:0.595664	Wheat_stripe_mosaic_virus_Benyviridae:0.512453):0.206294):0.374832	(Goji_berry_chlorosis_virus:0.693760	((Arceuthobium_sichuanense_virus_3:0.458951	Red_clover_RNA_virus_1:0.338017):0.100695	Dactylorhiza_hatagirea_benylike_virus_Benyviridae:0.354020):0.508500):0.254516):0.171968	(((Charavirus_Canada:0.173467	Charavirus_Namtso:0.240126):0.077763	Chara_australis_virus:0.266472):1.094516	(((((Drosophila_rhopaloa:1.053301	Bombus_terrestris:1.116807):0.363146	((Blueberry_necrotic_ring_blotch_virus:1.417869	Aedes_aegypti:1.034015):0.183644	(Hibiscus_green_spot_virus_2:0.730273	Citrus_leprosis_virus_C:0.796048):0.674955):0.113748):0.260305	(((((Barley_stripe_mosaic_virus_Virgaviridae:0.633806	Gentian_ovary_ringspot_virus_Virgaviridae:0.477915):0.177283	Peanut_clump_virus_Virgaviridae:0.587643):0.071506	(Potato_moptop_virus_Virgaviridae:0.394686	Soilborne_wheat_mosaic_virus_Virgaviridae:0.322422):0.175131):0.442334	Tobacco_rattle_virus_Virgaviridae:0.705825):0.463567	Tobacco_mosaic_virus_Virgaviridae:1.036311):0.372795):0.650645	(((Chikungunya_virus:0.120100	Semliki_Forest_virus:0.129420):0.078732	(Ockelbo_virus:0.017445
((((((((Aedes_aegypti:1.153171	(Blueberry_necrotic_ring_blotch_virus:1.716171	(Citrus_leprosis_virus_C:0.850141	Hibiscus_green_spot_virus_2:0.822654):0.575216):0.248485):0.110998	(Bombus_terrestris:0.938083	Drosophila_rhopaloa:0.984908):0.283598):0.225559	(Tobacco_mosaic_virus_Virgaviridae:1.121803	(((Potato_moptop_virus_Virgaviridae:0.385556	Soilborne_wheat_mosaic_virus_Virgaviridae:0.301333):0.137895	((Barley_stripe_mosaic_virus_Virgaviridae:0.591675	Gentian_ovary_ringspot_virus_Virgaviridae:0.383479):0.145229	Peanut_clump_virus_Virgaviridae:0.519991):0.094774):0.417982	Tobacco_rattle_virus_Virgaviridae:0.642831):0.492122):0.365523):0.579348	(((Sindbis_virus:0.019455	Ockelbo_virus:0.022691):0.223946	(Semliki_Forest_virus:0.135209	Chikungunya_virus:0.124712):0.065542):0.038513	(Eastern_equine_encephalitis_virus:0.133695	Rio_Negro_virus:0.136707):0.091942):2.036663):0.815682	Tick_borne_tetraviruslike_virus:1.692020):0.794012	(((((Bemisia_tabaci_benylike_virus_5_Benyviridae:0.220766	(Bemisia_tabaci_benylike_virus_3_Benyviridae:0.146403	(Bemisia_tabaci_benylike_virus_1_Benyviridae:0.060547	Bemisia_tabaci_benylike_virus_2_Benyviridae:0.062152):0.212833):0.092984):0.236025	(Bemisia_tabaci_benylike_virus_4_Benyviridae:0.213646	Entomophthora_benyvirus_E_Benyviridae:0.156323):0.215409):0.318112	(Sclerotium_rolfsii_benylike_virus_1_Benyviridae:0.450232	Agaricus_bisporus_virus_8:0.533902):0.468622):0.460555	Monilinia_benyvirus_C_Benyviridae:1.259921):0.309483	Rhizoctonia_solani_benylike_virus_6_Benyviridae:1.145202):0.313882):0.187342	Erysiphe_necator_associated_benylike_virus_1:1.184196):0.114630	((Monilinia_fructicola_benylike_virus_1_Benyviridae:0.326436	(Lentinula_edodes_benylike_virus_1_Benyviridae:0.104737	Lentinula_edodes_ssRNA_mycovirus:0.092957):0.394034):0.513625	Agaricus_bisporus_virus_13:1.016359):0.938637	((((((((((Rhinatrema_bivittatumE:0.004403	Rhinatrema_bivittatumD:0.000001):0.125086	(Rhinatrema_bivittatumA:0.843320	Rhinatrema_bivittatumF:0.356150):0.099442):0.268277	Protopterus_annectensB:0.908885):0.191397	Carcharodon_carchariasB:0.441923):0.124194	(Microcaecilia_unicolorB:1.227386	((((Python_bivittatus:0.611476	Carcharodon_carchariasA:0.158163):0.116549	Microcaecilia_unicolorA:0.259502):0.032766	Rhinatrema_bivittatumH:0.362298):0.711993	Podarcis_muralisC:0.638892):0.000001):0.242252):0.113628	((((Geotrypetes_seraphini:0.360096	(Rhinatrema_bivittatumB:0.088617	Rhinatrema_bivittatumG:0.304906):0.273943):0.036556
((((Drosophila_rhopaloa:1.239563	Bombus_terrestris:0.886845):0.344592	(Aedes_aegypti:1.407464	(Blueberry_necrotic_ring_blotch_virus:1.760488	(Hibiscus_green_spot_virus_2:0.754481	Citrus_leprosis_virus_C:0.777274):0.548897):0.124437):0.166322):0.213030	((Tobacco_rattle_virus_Virgaviridae:0.769752	((Soilborne_wheat_mosaic_virus_Virgaviridae:0.310677	Potato_moptop_virus_Virgaviridae:0.338617):0.215815	(Peanut_clump_virus_Virgaviridae:0.487721	(Barley_stripe_mosaic_virus_Virgaviridae:0.507028	Gentian_ovary_ringspot_virus_Virgaviridae:0.469077):0.137546):0.097965):0.331104):0.448061	Tobacco_mosaic_virus_Virgaviridae:1.192326):0.415032):0.404629	(((Chikungunya_virus:0.106051	Semliki_Forest_virus:0.130879):0.082894	(Sindbis_virus:0.028397	Ockelbo_virus:0.006980):0.201725):0.045326	(Eastern_equine_encephalitis_virus:0.129004	Rio_Negro_virus:0.142136):0.055101):2.385487	(((Chara_australis_virus:0.323049	(Charavirus_Namtso:0.247318	Charavirus_Canada:0.182431):0.075788):1.161152	((((((Entomophthora_benyvirus_E_Benyviridae:0.143924	Bemisia_tabaci_benylike_virus_4_Benyviridae:0.182636):0.211278	(((Bemisia_tabaci_benylike_virus_2_Benyviridae:0.066795	Bemisia_tabaci_benylike_virus_1_Benyviridae:0.069886):0.176223	Bemisia_tabaci_benylike_virus_3_Benyviridae:0.181590):0.136346	Bemisia_tabaci_benylike_virus_5_Benyviridae:0.238409):0.250045):0.339674	(Sclerotium_rolfsii_benylike_virus_1_Benyviridae:0.344443	Agaricus_bisporus_virus_8:0.538572):0.469889):0.499783	Monilinia_benyvirus_C_Benyviridae:1.262110):0.316200	Rhizoctonia_solani_benylike_virus_6_Benyviridae:0.957844):0.438227	((((((Hubei_Benylike_virus_1:0.053649	Sichuan_mosquito_Benylike_virus_Benyviridae:0.075930):0.069570	Bemisia_tabaci_benylike_virus_6_Benyviridae:0.139190):0.319991	(((((Rhinatrema_bivittatumF:0.326652	Rhinatrema_bivittatumA:1.159596):0.046105	(Rhinatrema_bivittatumE:0.004054	Rhinatrema_bivittatumD:0.000001):0.073349):0.371726	(Carcharodon_carchariasB:0.313280	Protopterus_annectensB:0.623587):0.234433):0.250699	((Python_bivittatus:0.504258	Podarcis_muralisC:0.433413):0.207989	(Microcaecilia_unicolorB:1.391694	((Microcaecilia_unicolorA:0.043704	Rhinatrema_bivittatumH:0.310287):0.309346	Carcharodon_carchariasA:0.054788):0.440467):0.145555):0.266926):0.084020	((Pogona_vitticeps:1.699566	(Protopterus_annectensA:0.567919	Rhinatrema_bivittatumC:0.247864):0.340888):0.549371
(((((((((Lentinula_edodes_ssRNA_mycovirus:0.098815	Lentinula_edodes_benylike_virus_1_Benyviridae:0.110170):0.388451	Monilinia_fructicola_benylike_virus_1_Benyviridae:0.419829):0.352471	Agaricus_bisporus_virus_13:1.173080):1.040143	(((((((Guiyang_benyvirus_2_Benyviridae:0.023010	Guiyang_benyvirus_1_Benyviridae:0.017976):0.279825	Diabrotica_undecimpunctata_virus_2:0.341841):0.085534	(Sanya_benyvirus_1_Benyviridae:0.292460	((Geotrypetes_seraphini:0.397651	(Rhinatrema_bivittatumB:0.050824	Rhinatrema_bivittatumG:0.428825):0.307301):0.052179	Gekko_japonicus:0.062428):0.358413):0.057741):0.143226	(((Protopterus_annectensB:0.751319	((Rhinatrema_bivittatumD:0.000001	Rhinatrema_bivittatumE:0.012778):0.074617	(Rhinatrema_bivittatumF:0.177658	Rhinatrema_bivittatumA:0.896037):0.081294):0.257118):0.330067	Carcharodon_carchariasB:0.374082):0.194931	((((Microcaecilia_unicolorA:0.341405	Carcharodon_carchariasA:0.166028):0.230152	Rhinatrema_bivittatumH:0.522962):0.193553	Microcaecilia_unicolorB:1.495273):0.085546	(Python_bivittatus:0.602098	Podarcis_muralisC:0.420125):0.123035):0.235215):0.146926):0.047544	(Bemisia_tabaci_benylike_virus_6_Benyviridae:0.149726	(Hubei_Benylike_virus_1:0.076466	Sichuan_mosquito_Benylike_virus_Benyviridae:0.078086):0.109030):0.329949):0.177134	Pistacia_ribolike_virus:0.694238):0.091750	(Pogona_vitticeps:2.166055	(Protopterus_annectensA:0.693866	Rhinatrema_bivittatumC:0.406995):0.298216):0.514180):0.170253):0.091294	(((Arceuthobium_sichuanense_virus_3:0.343816	(Dactylorhiza_hatagirea_benylike_virus_Benyviridae:0.392563	Red_clover_RNA_virus_1:0.320425):0.095944):0.485419	Goji_berry_chlorosis_virus:0.732928):0.252131	(((((Beet_necrotic_yellow_vein_virus_Benyviridae:0.032749	Beet_soilborne_mosaic_virus_Benyviridae:0.060018):0.244294	Burdock_mottle_virus_Benyviridae:0.299429):0.155342	Rice_stripe_necrosis_virus_Benyviridae:0.446895):0.119032	Mangifera_indica_latent_virus_Benyviridae:0.450389):0.228531	(Fern_benyvirus_Benyviridae:0.666553	Wheat_stripe_mosaic_virus_Benyviridae:0.400543):0.270637):0.388203):0.159333):0.151975	(Erysiphe_necator_associated_benylike_virus_1:1.055086	(((((Bemisia_tabaci_benylike_virus_5_Benyviridae:0.248168	((Bemisia_tabaci_benylike_virus_2_Benyviridae:0.067841	Bemisia_tabaci_benylike_virus_1_Benyviridae:0.069528):0.159649	Bemisia_tabaci_benylike_virus_3_Benyviridae:0.187796):0.095473):0.188329	(Entomophthora_benyvirus_E_Benyviridae:0.157660	Bemisia_tabaci_benylike_virus_4_Benyviridae:0.185613):0.246207):0.309068	(Sclerotium_rolfsii_benylike_virus_1_Benyviridae:0.389330
((Protopterus_annectensA:0.810455	Rhinatrema_bivittatumC:0.262285):0.419650	((Pistacia_ribolike_virus:0.772093	(Erysiphe_necator_associated_benylike_virus_1:1.324666	(((((((Bemisia_tabaci_benylike_virus_5_Benyviridae:0.241252	((Bemisia_tabaci_benylike_virus_1_Benyviridae:0.080250	Bemisia_tabaci_benylike_virus_2_Benyviridae:0.059966):0.203280	Bemisia_tabaci_benylike_virus_3_Benyviridae:0.183121):0.099248):0.259191	(Entomophthora_benyvirus_E_Benyviridae:0.223895	Bemisia_tabaci_benylike_virus_4_Benyviridae:0.185685):0.168028):0.372540	(Sclerotium_rolfsii_benylike_virus_1_Benyviridae:0.408517	Agaricus_bisporus_virus_8:0.543505):0.502730):0.404558	Monilinia_benyvirus_C_Benyviridae:1.406312):0.292187	Rhizoctonia_solani_benylike_virus_6_Benyviridae:1.094072):0.634299	(((Lentinula_edodes_ssRNA_mycovirus:0.096978	Lentinula_edodes_benylike_virus_1_Benyviridae:0.130410):0.425230	Monilinia_fructicola_benylike_virus_1_Benyviridae:0.382335):0.462713	Agaricus_bisporus_virus_13:1.046452):0.813172):0.273441	(((((((Ockelbo_virus:0.021531	Sindbis_virus:0.023566):0.234879	(Semliki_Forest_virus:0.134333	Chikungunya_virus:0.141813):0.073014):0.048243	(Rio_Negro_virus:0.156463	Eastern_equine_encephalitis_virus:0.147405):0.090054):2.149064	((Blueberry_necrotic_ring_blotch_virus:1.856209	Aedes_aegypti:1.264319):0.179593	(((Citrus_leprosis_virus_C:0.967053	Hibiscus_green_spot_virus_2:0.779531):0.782493	(Drosophila_rhopaloa:1.321713	Bombus_terrestris:1.198926):0.395740):0.195626	((((((Potato_moptop_virus_Virgaviridae:0.388092	Soilborne_wheat_mosaic_virus_Virgaviridae:0.375433):0.217178	Peanut_clump_virus_Virgaviridae:0.577949):0.107057	Barley_stripe_mosaic_virus_Virgaviridae:0.706711):0.057478	Gentian_ovary_ringspot_virus_Virgaviridae:0.376038):0.273268	Tobacco_rattle_virus_Virgaviridae:0.888225):0.538902	Tobacco_mosaic_virus_Virgaviridae:1.009422):0.484592):0.140144):0.711078):1.054910	Tick_borne_tetraviruslike_virus:1.854980):0.514116	(Charavirus_Namtso:0.176023	(Chara_australis_virus:0.348964	Charavirus_Canada:0.159010):0.070040):1.143118):0.317591	((((Dactylorhiza_hatagirea_benylike_virus_Benyviridae:0.406626	Red_clover_RNA_virus_1:0.288247):0.089856	Arceuthobium_sichuanense_virus_3:0.334232):0.603570	Goji_berry_chlorosis_virus:0.638541):0.311554	((Mangifera_indica_latent_virus_Benyviridae:0.458484	((Burdock_mottle_virus_Benyviridae:0.271679	(Beet_necrotic_yellow_vein_virus_Benyviridae:0.036123	Beet_soilborne_mosaic_virus_Benyviridae:0.039579):0.244795):0.203709	Rice_stripe_necrosis_virus_Benyviridae:0.453014):0.142807):0.250652
((((((Eastern_equine_encephalitis_virus:0.137359	Rio_Negro_virus:0.152748):0.066128	((Chikungunya_virus:0.143255	Semliki_Forest_virus:0.114244):0.090110	(Ockelbo_virus:0.008882	Sindbis_virus:0.030412):0.202858):0.061391):1.780133	(Drosophila_rhopaloa:1.017267	((Bombus_terrestris:0.968760	((Aedes_aegypti:1.101119	Blueberry_necrotic_ring_blotch_virus:1.742738):0.276411	((((Potato_moptop_virus_Virgaviridae:0.378450	Soilborne_wheat_mosaic_virus_Virgaviridae:0.354108):0.155922	(Peanut_clump_virus_Virgaviridae:0.538507	(Gentian_ovary_ringspot_virus_Virgaviridae:0.381309	Barley_stripe_mosaic_virus_Virgaviridae:0.525044):0.131449):0.122837):0.420426	Tobacco_rattle_virus_Virgaviridae:0.781650):0.764720	Tobacco_mosaic_virus_Virgaviridae:0.863741):0.332230):0.176077):0.105866	(Citrus_leprosis_virus_C:0.728746	Hibiscus_green_spot_virus_2:0.846361):0.975693):0.290064):0.511857):0.730017	Tick_borne_tetraviruslike_virus:1.860411):1.024683	((Charavirus_Canada:0.205069	Charavirus_Namtso:0.217694):0.084027	Chara_australis_virus:0.226487):1.060112):0.398732	((((((Lentinula_edodes_ssRNA_mycovirus:0.103271	Lentinula_edodes_benylike_virus_1_Benyviridae:0.140952):0.396191	Monilinia_fructicola_benylike_virus_1_Benyviridae:0.436978):0.427930	Agaricus_bisporus_virus_13:1.081582):0.878796	((Monilinia_benyvirus_C_Benyviridae:1.255775	(((Bemisia_tabaci_benylike_virus_5_Benyviridae:0.252225	(Bemisia_tabaci_benylike_virus_3_Benyviridae:0.199790	(Bemisia_tabaci_benylike_virus_2_Benyviridae:0.059915	Bemisia_tabaci_benylike_virus_1_Benyviridae:0.067630):0.190127):0.079037):0.253194	(Bemisia_tabaci_benylike_virus_4_Benyviridae:0.220165	Entomophthora_benyvirus_E_Benyviridae:0.132508):0.191987):0.358881	(Agaricus_bisporus_virus_8:0.479069	Sclerotium_rolfsii_benylike_virus_1_Benyviridae:0.410904):0.520987):0.454378):0.372516	Rhizoctonia_solani_benylike_virus_6_Benyviridae:1.053383):0.480080):0.192437	Erysiphe_necator_associated_benylike_virus_1:1.189558):0.135203	(((((Hubei_Benylike_virus_1:0.066376	Sichuan_mosquito_Benylike_virus_Benyviridae:0.066183):0.089810	Bemisia_tabaci_benylike_virus_6_Benyviridae:0.156960):0.219605	((Protopterus_annectensB:0.954459	(Rhinatrema_bivittatumF:0.152621	Rhinatrema_bivittatumA:1.011557):0.052564):0.065547	(Rhinatrema_bivittatumD:0.000001	Rhinatrema_bivittatumE:0.000001):0.070699):0.493981):0.158292	(((Carcharodon_carchariasB:0.518819	Podarcis_muralisC:0.596489):0.096863	((Rhinatrema_bivittatumH:0.477291	((Python_bivittatus:0.519414
(Bemisia_tabaci_benylike_virus_1_Benyviridae:0.056829	(((((((((((((Fern_benyvirus_Benyviridae:0.638536	Wheat_stripe_mosaic_virus_Benyviridae:0.548230):0.224316	(Mangifera_indica_latent_virus_Benyviridae:0.504718	((Burdock_mottle_virus_Benyviridae:0.303958	(Beet_necrotic_yellow_vein_virus_Benyviridae:0.034297	Beet_soilborne_mosaic_virus_Benyviridae:0.037814):0.246223):0.225764	Rice_stripe_necrosis_virus_Benyviridae:0.449420):0.175833):0.278324):0.428350	(Goji_berry_chlorosis_virus:0.823266	(Red_clover_RNA_virus_1:0.294412	(Dactylorhiza_hatagirea_benylike_virus_Benyviridae:0.401393	Arceuthobium_sichuanense_virus_3:0.470443):0.092732):0.463268):0.327134):0.165938	((Charavirus_Namtso:0.256617	Charavirus_Canada:0.144852):0.115966	Chara_australis_virus:0.286027):1.627342):0.101359	(Erysiphe_necator_associated_benylike_virus_1:1.341734	(((((((Guiyang_benyvirus_2_Benyviridae:0.038870	Guiyang_benyvirus_1_Benyviridae:0.009032):0.343756	Diabrotica_undecimpunctata_virus_2:0.338381):0.093006	(Sanya_benyvirus_1_Benyviridae:0.268034	((Geotrypetes_seraphini:0.465778	(Rhinatrema_bivittatumG:0.409803	Rhinatrema_bivittatumB:0.043606):0.188551):0.212418	Gekko_japonicus:0.112937):0.431033):0.060469):0.158150	((((((Python_bivittatus:0.650176	Microcaecilia_unicolorA:0.149404):0.150373	Carcharodon_carchariasA:0.269903):0.038855	Rhinatrema_bivittatumH:0.520594):0.485105	Microcaecilia_unicolorB:1.490358):0.053763	Podarcis_muralisC:0.654548):0.336557	(((Rhinatrema_bivittatumD:0.000001	Rhinatrema_bivittatumE:0.000001):0.155739	(Rhinatrema_bivittatumA:0.959552	Rhinatrema_bivittatumF:0.273100):0.000001):0.498364	(Protopterus_annectensB:0.873400	Carcharodon_carchariasB:0.376939):0.070468):0.317382):0.082641):0.075550	(Bemisia_tabaci_benylike_virus_6_Benyviridae:0.158714	(Sichuan_mosquito_Benylike_virus_Benyviridae:0.077924	Hubei_Benylike_virus_1:0.067717):0.088874):0.415519):0.160613	Pistacia_ribolike_virus:0.774873):0.059665	(Pogona_vitticeps:1.814464	(Protopterus_annectensA:0.890589	Rhinatrema_bivittatumC:0.212815):0.290669):0.647257):0.171666):0.123279):0.152557	(((Lentinula_edodes_benylike_virus_1_Benyviridae:0.119282	Lentinula_edodes_ssRNA_mycovirus:0.089720):0.415395	Monilinia_fructicola_benylike_virus_1_Benyviridae:0.414799):0.382312	Agaricus_bisporus_virus_13:1.281785):1.042106):0.252530	(((((((Citrus_leprosis_virus_C:0.867759	Hibiscus_green_spot_virus_2:0.805482):0.598626	Blueberry_necrotic_ring_blotch_virus:1.716270):0.202862
(Gekko_japonicus:0.067112	(Geotrypetes_seraphini:0.350595	(((((Guiyang_benyvirus_2_Benyviridae:0.027707	Guiyang_benyvirus_1_Benyviridae:0.016629):0.314162	Diabrotica_undecimpunctata_virus_2:0.353529):0.083362	(((Microcaecilia_unicolorB:1.368770	((Python_bivittatus:0.694081	Podarcis_muralisC:0.418675):0.139600	(Carcharodon_carchariasA:0.279959	(Microcaecilia_unicolorA:0.000823	Rhinatrema_bivittatumH:0.334197):0.278899):0.431159):0.154978):0.150764	(((Rhinatrema_bivittatumA:0.971708	Rhinatrema_bivittatumF:0.266116):0.063138	(Rhinatrema_bivittatumE:0.004596	Rhinatrema_bivittatumD:0.000001):0.136665):0.361767	(Protopterus_annectensB:0.778330	Carcharodon_carchariasB:0.345008):0.174816):0.318926):0.123966	((((((((Rhizoctonia_solani_benylike_virus_6_Benyviridae:0.975394	((((((Bemisia_tabaci_benylike_virus_1_Benyviridae:0.086860	Bemisia_tabaci_benylike_virus_2_Benyviridae:0.061288):0.223008	Bemisia_tabaci_benylike_virus_3_Benyviridae:0.186900):0.118384	Bemisia_tabaci_benylike_virus_5_Benyviridae:0.250643):0.192605	(Entomophthora_benyvirus_E_Benyviridae:0.181995	Bemisia_tabaci_benylike_virus_4_Benyviridae:0.207235):0.213664):0.327791	(Agaricus_bisporus_virus_8:0.522092	Sclerotium_rolfsii_benylike_virus_1_Benyviridae:0.494411):0.487295):0.463767	Monilinia_benyvirus_C_Benyviridae:1.417319):0.399963):0.571964	Erysiphe_necator_associated_benylike_virus_1:1.114686):0.115217	((((((((Hibiscus_green_spot_virus_2:0.847244	Citrus_leprosis_virus_C:0.789448):0.537610	Bombus_terrestris:1.168243):0.080411	Aedes_aegypti:1.207515):0.213460	Blueberry_necrotic_ring_blotch_virus:1.660925):0.225565	(Drosophila_rhopaloa:1.506715	((((Peanut_clump_virus_Virgaviridae:0.515809	(Barley_stripe_mosaic_virus_Virgaviridae:0.643658	Gentian_ovary_ringspot_virus_Virgaviridae:0.382914):0.253727):0.108495	(Soilborne_wheat_mosaic_virus_Virgaviridae:0.308707	Potato_moptop_virus_Virgaviridae:0.457934):0.177744):0.436749	Tobacco_rattle_virus_Virgaviridae:0.753104):0.657456	Tobacco_mosaic_virus_Virgaviridae:0.884210):0.187952):0.165409):0.377538	(((Chikungunya_virus:0.140419	Semliki_Forest_virus:0.111545):0.074286	(Ockelbo_virus:0.014337	Sindbis_virus:0.028930):0.202985):0.081298	(Eastern_equine_encephalitis_virus:0.156915	Rio_Negro_virus:0.147039):0.051472):2.116876):0.848569	Tick_borne_tetraviruslike_virus:2.015563):0.806166	(Chara_australis_virus:0.299095	(Charavirus_Canada:0.199665
(((((((Hibiscus_green_spot_virus_2:0.807549	Citrus_leprosis_virus_C:0.812137):0.582655	(Blueberry_necrotic_ring_blotch_virus:1.387518	Aedes_aegypti:1.192646):0.188110):0.178458	(Bombus_terrestris:0.930462	Drosophila_rhopaloa:1.387008):0.247570):0.297480	((((Soilborne_wheat_mosaic_virus_Virgaviridae:0.338576	Potato_moptop_virus_Virgaviridae:0.381395):0.179660	(Barley_stripe_mosaic_virus_Virgaviridae:0.704029	(Peanut_clump_virus_Virgaviridae:0.439566	Gentian_ovary_ringspot_virus_Virgaviridae:0.383771):0.169958):0.062003):0.409090	Tobacco_rattle_virus_Virgaviridae:0.754020):0.464941	Tobacco_mosaic_virus_Virgaviridae:1.098473):0.330915):0.565000	((Eastern_equine_encephalitis_virus:0.171685	Rio_Negro_virus:0.156470):0.042033	((Sindbis_virus:0.023910	Ockelbo_virus:0.021117):0.215133	(Semliki_Forest_virus:0.128447	Chikungunya_virus:0.143017):0.092743):0.076234):2.305129):0.725625	Tick_borne_tetraviruslike_virus:2.024269):0.792889	(((((Bemisia_tabaci_benylike_virus_4_Benyviridae:0.195830	Entomophthora_benyvirus_E_Benyviridae:0.127192):0.245093	(((Bemisia_tabaci_benylike_virus_1_Benyviridae:0.068269	Bemisia_tabaci_benylike_virus_2_Benyviridae:0.056888):0.172574	Bemisia_tabaci_benylike_virus_3_Benyviridae:0.192973):0.118789	Bemisia_tabaci_benylike_virus_5_Benyviridae:0.204385):0.196294):0.344531	(Agaricus_bisporus_virus_8:0.556995	Sclerotium_rolfsii_benylike_virus_1_Benyviridae:0.344785):0.573344):0.529755	Monilinia_benyvirus_C_Benyviridae:1.230841):0.398988	Rhizoctonia_solani_benylike_virus_6_Benyviridae:1.059414):0.424750	((((((((Burdock_mottle_virus_Benyviridae:0.259148	(Beet_soilborne_mosaic_virus_Benyviridae:0.038241	Beet_necrotic_yellow_vein_virus_Benyviridae:0.037255):0.269810):0.176025	Rice_stripe_necrosis_virus_Benyviridae:0.394320):0.156999	Mangifera_indica_latent_virus_Benyviridae:0.495932):0.192357	(Fern_benyvirus_Benyviridae:0.610533	Wheat_stripe_mosaic_virus_Benyviridae:0.379880):0.307644):0.481381	((Arceuthobium_sichuanense_virus_3:0.312956	(Dactylorhiza_hatagirea_benylike_virus_Benyviridae:0.362719	Red_clover_RNA_virus_1:0.326489):0.129773):0.541121	Goji_berry_chlorosis_virus:0.606060):0.333574):0.139220	(Erysiphe_necator_associated_benylike_virus_1:1.288090	(((((((((Rhinatrema_bivittatumG:0.580191	Rhinatrema_bivittatumB:0.043783):0.259324	Geotrypetes_seraphini:0.370213):0.059196	Gekko_japonicus:0.152960):0.359054	(Diabrotica_undecimpunctata_virus_2:0.327255	(Guiyang_benyvirus_1_Benyviridae:0.013022	Guiyang_benyvirus_2_Benyviridae:0.020485):0.270764):0.048708):0.047193	Sanya_benyvirus_1_Benyviridae:0.312674):0.202595
((((Pogona_vitticeps:1.743394	(Protopterus_annectensA:0.837142	Rhinatrema_bivittatumC:0.160963):0.195116):0.900695	(((((Microcaecilia_unicolorB:1.771703	((((Rhinatrema_bivittatumD:0.000001	Rhinatrema_bivittatumE:0.000001):0.138890	(Rhinatrema_bivittatumA:0.801826	Rhinatrema_bivittatumF:0.238863):0.082226):0.331916	Protopterus_annectensB:0.710402):0.230688	Carcharodon_carchariasB:0.372164):0.231599):0.039019	(Podarcis_muralisC:0.529347	(Rhinatrema_bivittatumH:0.607788	((Python_bivittatus:0.738721	Carcharodon_carchariasA:0.000001):0.006688	Microcaecilia_unicolorA:0.515967):0.273362):0.407318):0.268795):0.136632	((((Guiyang_benyvirus_2_Benyviridae:0.015432	Guiyang_benyvirus_1_Benyviridae:0.024133):0.263474	Diabrotica_undecimpunctata_virus_2:0.327350):0.119274	Sanya_benyvirus_1_Benyviridae:0.355516):0.059229	(Geotrypetes_seraphini:0.746183	((Rhinatrema_bivittatumG:0.877959	Rhinatrema_bivittatumB:0.036841):0.354771	Gekko_japonicus:0.144200):0.000001):0.189741):0.131743):0.083142	(Bemisia_tabaci_benylike_virus_6_Benyviridae:0.150682	(Hubei_Benylike_virus_1:0.073460	Sichuan_mosquito_Benylike_virus_Benyviridae:0.079784):0.101089):0.373171):0.149300	Pistacia_ribolike_virus:0.748248):0.172349):0.124345	((((Dactylorhiza_hatagirea_benylike_virus_Benyviridae:0.382990	Red_clover_RNA_virus_1:0.325353):0.105781	Arceuthobium_sichuanense_virus_3:0.373010):0.497072	Goji_berry_chlorosis_virus:0.605998):0.268313	(((((Beet_necrotic_yellow_vein_virus_Benyviridae:0.037947	Beet_soilborne_mosaic_virus_Benyviridae:0.034603):0.300883	Burdock_mottle_virus_Benyviridae:0.277602):0.147400	Rice_stripe_necrosis_virus_Benyviridae:0.424393):0.139423	Mangifera_indica_latent_virus_Benyviridae:0.478699):0.221209	(Fern_benyvirus_Benyviridae:0.651758	Wheat_stripe_mosaic_virus_Benyviridae:0.425789):0.254942):0.389990):0.223342):0.096980	(((Lentinula_edodes_benylike_virus_1_Benyviridae:0.125721	Lentinula_edodes_ssRNA_mycovirus:0.097099):0.371016	Monilinia_fructicola_benylike_virus_1_Benyviridae:0.365057):0.414018	Agaricus_bisporus_virus_13:1.035084):0.911706	(((((Chikungunya_virus:0.056834	(Semliki_Forest_virus:0.152616	((Rio_Negro_virus:0.139082	Eastern_equine_encephalitis_virus:0.164565):0.106761	(Sindbis_virus:0.029739	Ockelbo_virus:0.014051):0.195416):0.064628):0.087786):2.299886	(((((Soilborne_wheat_mosaic_virus_Virgaviridae:0.328890	Potato_moptop_virus_Virgaviridae:0.366990):0.141768
(((Sanya_benyvirus_1_Benyviridae:0.352052	((Guiyang_benyvirus_2_Benyviridae:0.021610	Guiyang_benyvirus_1_Benyviridae:0.018940):0.286112	Diabrotica_undecimpunctata_virus_2:0.334136):0.083406):0.128097	(((Protopterus_annectensB:0.927165	Carcharodon_carchariasB:0.354801):0.242418	(Geotrypetes_seraphini:0.317169	((Gekko_japonicus:0.000001	(((Rhinatrema_bivittatumE:0.005255	Rhinatrema_bivittatumD:0.000001):0.115169	Rhinatrema_bivittatumF:0.288002):0.008313	Rhinatrema_bivittatumA:0.963941):0.223664):0.142134	(Rhinatrema_bivittatumB:0.045801	Rhinatrema_bivittatumG:0.740364):0.234172):0.064187):0.055768):0.117868	((Microcaecilia_unicolorB:1.417282	(Carcharodon_carchariasA:0.239242	(Rhinatrema_bivittatumH:0.354124	Microcaecilia_unicolorA:0.091295):0.092711):0.451256):0.145756	(Python_bivittatus:0.400965	Podarcis_muralisC:0.552175):0.212884):0.211639):0.113622):0.084622	(((Protopterus_annectensA:0.667379	Rhinatrema_bivittatumC:0.418788):0.735052	((((((Lentinula_edodes_benylike_virus_1_Benyviridae:0.128209	Lentinula_edodes_ssRNA_mycovirus:0.091043):0.451862	Monilinia_fructicola_benylike_virus_1_Benyviridae:0.322799):0.564217	Agaricus_bisporus_virus_13:1.028358):0.941392	((Rhizoctonia_solani_benylike_virus_6_Benyviridae:1.088172	((((Bemisia_tabaci_benylike_virus_5_Benyviridae:0.252168	((Bemisia_tabaci_benylike_virus_2_Benyviridae:0.058393	Bemisia_tabaci_benylike_virus_1_Benyviridae:0.086073):0.205860	Bemisia_tabaci_benylike_virus_3_Benyviridae:0.184001):0.109227):0.254252	(Entomophthora_benyvirus_E_Benyviridae:0.145831	Bemisia_tabaci_benylike_virus_4_Benyviridae:0.211579):0.229229):0.379053	(Sclerotium_rolfsii_benylike_virus_1_Benyviridae:0.392001	Agaricus_bisporus_virus_8:0.537648):0.494126):0.490532	Monilinia_benyvirus_C_Benyviridae:1.266130):0.305534):0.636729	((((((Drosophila_rhopaloa:1.282021	Bombus_terrestris:1.365209):0.273573	(((Citrus_leprosis_virus_C:0.844384	Hibiscus_green_spot_virus_2:0.880565):0.736086	Blueberry_necrotic_ring_blotch_virus:1.596805):0.166998	Aedes_aegypti:1.031364):0.120387):0.224340	((Tobacco_rattle_virus_Virgaviridae:0.718491	((Potato_moptop_virus_Virgaviridae:0.424191	Soilborne_wheat_mosaic_virus_Virgaviridae:0.352136):0.143690	(Peanut_clump_virus_Virgaviridae:0.563288	(Barley_stripe_mosaic_virus_Virgaviridae:0.567462	Gentian_ovary_ringspot_virus_Virgaviridae:0.511072):0.174143):0.111404):0.435239):0.907096	Tobacco_mosaic_virus_Virgaviridae:1.133085):0.318489):0.460289	(Chikungunya_virus:0.042477
(((((Microcaecilia_unicolorB:1.690400	((Rhinatrema_bivittatumH:0.813558	(Carcharodon_carchariasA:0.084552	Microcaecilia_unicolorA:0.198545):0.192413):0.310901	(Python_bivittatus:0.425575	Podarcis_muralisC:0.471552):0.057934):0.110595):0.189125	((Carcharodon_carchariasB:0.402497	Protopterus_annectensB:0.913115):0.093934	((Rhinatrema_bivittatumE:0.009885	Rhinatrema_bivittatumD:0.000001):0.066464	(Rhinatrema_bivittatumA:1.080458	Rhinatrema_bivittatumF:0.329949):0.113905):0.452716):0.275082):0.206582	(((Guiyang_benyvirus_1_Benyviridae:0.012349	Guiyang_benyvirus_2_Benyviridae:0.019704):0.296754	(((Geotrypetes_seraphini:0.412243	(Rhinatrema_bivittatumB:0.074506	Rhinatrema_bivittatumG:0.499390):0.146767):0.201480	Gekko_japonicus:0.106094):0.417129	Sanya_benyvirus_1_Benyviridae:0.269912):0.113220):0.084915	Diabrotica_undecimpunctata_virus_2:0.295899):0.170273):0.080103	((Hubei_Benylike_virus_1:0.064629	Sichuan_mosquito_Benylike_virus_Benyviridae:0.099609):0.074447	Bemisia_tabaci_benylike_virus_6_Benyviridae:0.159948):0.373431):0.171042	((Pogona_vitticeps:2.240510	(Rhinatrema_bivittatumC:0.309492	Protopterus_annectensA:0.838307):0.363303):0.393295	((((Rhizoctonia_solani_benylike_virus_6_Benyviridae:1.059778	(((Agaricus_bisporus_virus_8:0.532266	Sclerotium_rolfsii_benylike_virus_1_Benyviridae:0.476946):0.371617	((((Bemisia_tabaci_benylike_virus_2_Benyviridae:0.067702	Bemisia_tabaci_benylike_virus_1_Benyviridae:0.071090):0.194998	Bemisia_tabaci_benylike_virus_3_Benyviridae:0.203821):0.100389	Bemisia_tabaci_benylike_virus_5_Benyviridae:0.245076):0.176786	(Bemisia_tabaci_benylike_virus_4_Benyviridae:0.217852	Entomophthora_benyvirus_E_Benyviridae:0.171133):0.210835):0.398698):0.557536	Monilinia_benyvirus_C_Benyviridae:1.331694):0.411218):0.651987	(((Lentinula_edodes_benylike_virus_1_Benyviridae:0.128562	Lentinula_edodes_ssRNA_mycovirus:0.090821):0.460214	Monilinia_fructicola_benylike_virus_1_Benyviridae:0.432156):0.317738	Agaricus_bisporus_virus_13:1.215097):1.028992):0.215751	(((Tick_borne_tetraviruslike_virus:1.972633	(((Drosophila_rhopaloa:1.081314	Bombus_terrestris:1.020528):0.398245	((Hibiscus_green_spot_virus_2:0.683710	Citrus_leprosis_virus_C:0.882313):0.884909	((Blueberry_necrotic_ring_blotch_virus:1.648990	Aedes_aegypti:1.038522):0.282068	((((Potato_moptop_virus_Virgaviridae:0.432716	Soilborne_wheat_mosaic_virus_Virgaviridae:0.331388):0.136144	((Barley_stripe_mosaic_virus_Virgaviridae:0.518646
((Charavirus_Namtso:0.136283	(Charavirus_Canada:0.196629	Chara_australis_virus:0.344813):0.058841):1.229920	(((((((Bemisia_tabaci_benylike_virus_3_Benyviridae:0.171225	(Bemisia_tabaci_benylike_virus_1_Benyviridae:0.095016	Bemisia_tabaci_benylike_virus_2_Benyviridae:0.059464):0.217804):0.119375	Bemisia_tabaci_benylike_virus_5_Benyviridae:0.187757):0.202011	(Entomophthora_benyvirus_E_Benyviridae:0.129467	Bemisia_tabaci_benylike_virus_4_Benyviridae:0.242905):0.218812):0.402898	(Sclerotium_rolfsii_benylike_virus_1_Benyviridae:0.397039	Agaricus_bisporus_virus_8:0.507859):0.482568):0.471752	Monilinia_benyvirus_C_Benyviridae:1.284466):0.460579	Rhizoctonia_solani_benylike_virus_6_Benyviridae:1.090861):0.591803	(((((((((((Geotrypetes_seraphini:0.373959	(Rhinatrema_bivittatumG:0.368656	Rhinatrema_bivittatumB:0.047875):0.229985):0.069083	Gekko_japonicus:0.092121):0.464971	Sanya_benyvirus_1_Benyviridae:0.243547):0.086687	((Guiyang_benyvirus_1_Benyviridae:0.022098	Guiyang_benyvirus_2_Benyviridae:0.029756):0.350390	Diabrotica_undecimpunctata_virus_2:0.287948):0.106073):0.148471	((Pogona_vitticeps:2.411135	(((Python_bivittatus:0.186416	Rhinatrema_bivittatumH:0.238108):0.238548	(Microcaecilia_unicolorA:0.184707	Carcharodon_carchariasA:0.321955):0.047775):0.562933	(Microcaecilia_unicolorB:1.577456	Podarcis_muralisC:0.824762):0.000001):0.130103):0.055133	((Protopterus_annectensB:0.691907	Carcharodon_carchariasB:0.243874):0.306964	((Rhinatrema_bivittatumE:0.019066	Rhinatrema_bivittatumD:0.000001):0.122075	(Rhinatrema_bivittatumF:0.186341	Rhinatrema_bivittatumA:0.873272):0.079308):0.366634):0.220442):0.181228):0.072718	((Hubei_Benylike_virus_1:0.064793	Sichuan_mosquito_Benylike_virus_Benyviridae:0.089669):0.093045	Bemisia_tabaci_benylike_virus_6_Benyviridae:0.139714):0.351712):0.189148	Pistacia_ribolike_virus:0.741555):0.121992	(Protopterus_annectensA:0.896550	Rhinatrema_bivittatumC:0.575802):0.615780):0.115316	Erysiphe_necator_associated_benylike_virus_1:1.416832):0.094842	(((Dactylorhiza_hatagirea_benylike_virus_Benyviridae:0.367782	(Arceuthobium_sichuanense_virus_3:0.393511	Red_clover_RNA_virus_1:0.319556):0.099809):0.459773	Goji_berry_chlorosis_virus:0.761817):0.243577	((((Burdock_mottle_virus_Benyviridae:0.300105	(Beet_necrotic_yellow_vein_virus_Benyviridae:0.030578	Beet_soilborne_mosaic_virus_Benyviridae:0.051961):0.230508):0.197415	Rice_stripe_necrosis_virus_Benyviridae:0.457924):0.153438	Mangifera_indica_latent_virus_Benyviridae:0.486158):0.228797
((((((((((((((((Geotrypetes_seraphini:0.487896	(Rhinatrema_bivittatumG:0.516721	Rhinatrema_bivittatumB:0.035438):0.073553):0.163437	Gekko_japonicus:0.186261):0.318846	((Guiyang_benyvirus_1_Benyviridae:0.016071	Guiyang_benyvirus_2_Benyviridae:0.023902):0.275106	(Pogona_vitticeps:2.842582	Diabrotica_undecimpunctata_virus_2:0.164710):0.129589):0.061688):0.060522	Sanya_benyvirus_1_Benyviridae:0.334647):0.184635	((((Rhinatrema_bivittatumA:1.092172	Rhinatrema_bivittatumF:0.211953):0.065593	(Rhinatrema_bivittatumE:0.004364	Rhinatrema_bivittatumD:0.000001):0.071718):0.563727	(Protopterus_annectensB:0.935899	Carcharodon_carchariasB:0.170567):0.178580):0.275233	((Podarcis_muralisC:0.406744	Python_bivittatus:0.352227):0.134551	(Microcaecilia_unicolorB:1.723519	((Rhinatrema_bivittatumH:0.572528	Carcharodon_carchariasA:0.164672):0.255646	Microcaecilia_unicolorA:0.130427):0.126684):0.087825):0.382550):0.070019):0.056230	((Sichuan_mosquito_Benylike_virus_Benyviridae:0.080083	Hubei_Benylike_virus_1:0.056830):0.095894	Bemisia_tabaci_benylike_virus_6_Benyviridae:0.137170):0.353346):0.172652	Pistacia_ribolike_virus:0.712271):0.242774	((Protopterus_annectensA:0.642493	Rhinatrema_bivittatumC:0.251324):0.958794	(((Monilinia_fructicola_benylike_virus_1_Benyviridae:0.352558	(Lentinula_edodes_benylike_virus_1_Benyviridae:0.143372	Lentinula_edodes_ssRNA_mycovirus:0.118093):0.373647):0.407469	Agaricus_bisporus_virus_13:1.307405):1.056836	((((Dactylorhiza_hatagirea_benylike_virus_Benyviridae:0.371105	Red_clover_RNA_virus_1:0.356156):0.104079	Arceuthobium_sichuanense_virus_3:0.299203):0.560982	Goji_berry_chlorosis_virus:0.652456):0.275609	((((Burdock_mottle_virus_Benyviridae:0.291153	(Beet_soilborne_mosaic_virus_Benyviridae:0.029688	Beet_necrotic_yellow_vein_virus_Benyviridae:0.031545):0.265666):0.165602	Rice_stripe_necrosis_virus_Benyviridae:0.506807):0.125057	Mangifera_indica_latent_virus_Benyviridae:0.501578):0.279738	(Fern_benyvirus_Benyviridae:0.596962	Wheat_stripe_mosaic_virus_Benyviridae:0.458707):0.220345):0.384808):0.185155):0.062331):0.099500):0.161320	(Erysiphe_necator_associated_benylike_virus_1:0.930467	((((((Bemisia_tabaci_benylike_virus_3_Benyviridae:0.166782	(Bemisia_tabaci_benylike_virus_2_Benyviridae:0.059992	Bemisia_tabaci_benylike_virus_1_Benyviridae:0.066125):0.223807):0.090959	Bemisia_tabaci_benylike_virus_5_Benyviridae:0.251579):0.228925	(Bemisia_tabaci_benylike_virus_4_Benyviridae:0.166178	Entomophthora_benyvirus_E_Benyviridae:0.174902):0.178368):0.354476	(Sclerotium_rolfsii_benylike_virus_1_Benyviridae:0.394509
(((((Beet_soilborne_mosaic_virus_Benyviridae:0.046074	Beet_necrotic_yellow_vein_virus_Benyviridae:0.035916):0.242259	Burdock_mottle_virus_Benyviridae:0.299672):0.189127	Rice_stripe_necrosis_virus_Benyviridae:0.442792):0.134584	Mangifera_indica_latent_virus_Benyviridae:0.501667):0.191791	(Wheat_stripe_mosaic_virus_Benyviridae:0.473729	Fern_benyvirus_Benyviridae:0.616598):0.267865	((((((((((Blueberry_necrotic_ring_blotch_virus:1.674736	(Hibiscus_green_spot_virus_2:0.723322	Citrus_leprosis_virus_C:0.933608):0.657694):0.150704	Aedes_aegypti:1.691714):0.048895	Bombus_terrestris:1.430948):0.192064	(((Gentian_ovary_ringspot_virus_Virgaviridae:0.516393	((Barley_stripe_mosaic_virus_Virgaviridae:0.774837	(Soilborne_wheat_mosaic_virus_Virgaviridae:0.340863	Potato_moptop_virus_Virgaviridae:0.440431):0.162783):0.047959	Peanut_clump_virus_Virgaviridae:0.601333):0.104200):0.282258	Tobacco_rattle_virus_Virgaviridae:0.914594):0.628324	Tobacco_mosaic_virus_Virgaviridae:1.587310):0.319155):0.394397	Drosophila_rhopaloa:1.019306):0.470849	(((Sindbis_virus:0.023528	Ockelbo_virus:0.011974):0.227286	(Semliki_Forest_virus:0.160192	Chikungunya_virus:0.150467):0.102382):0.089284	(Eastern_equine_encephalitis_virus:0.158261	Rio_Negro_virus:0.159226):0.024041):2.420270):0.997133	Tick_borne_tetraviruslike_virus:1.898883):0.675760	(Charavirus_Namtso:0.195475	(Chara_australis_virus:0.403865	Charavirus_Canada:0.213117):0.065809):1.371402):0.268061	((((((Sclerotium_rolfsii_benylike_virus_1_Benyviridae:0.424790	Agaricus_bisporus_virus_8:0.531998):0.439191	(((Bemisia_tabaci_benylike_virus_3_Benyviridae:0.153113	(Bemisia_tabaci_benylike_virus_1_Benyviridae:0.069996	Bemisia_tabaci_benylike_virus_2_Benyviridae:0.067291):0.190309):0.107258	Bemisia_tabaci_benylike_virus_5_Benyviridae:0.248089):0.220691	(Bemisia_tabaci_benylike_virus_4_Benyviridae:0.175866	Entomophthora_benyvirus_E_Benyviridae:0.183127):0.257070):0.401411):0.479349	Monilinia_benyvirus_C_Benyviridae:1.300774):0.334989	Rhizoctonia_solani_benylike_virus_6_Benyviridae:1.133488):0.418607	((Monilinia_fructicola_benylike_virus_1_Benyviridae:0.487978	(Lentinula_edodes_ssRNA_mycovirus:0.084015	Lentinula_edodes_benylike_virus_1_Benyviridae:0.151973):0.345413):0.466335	Agaricus_bisporus_virus_13:1.208964):0.836034):0.219356	(Erysiphe_necator_associated_benylike_virus_1:1.231985	(((((Hubei_Benylike_virus_1:0.065779	Sichuan_mosquito_Benylike_virus_Benyviridae:0.083090):0.072069	Bemisia_tabaci_benylike_virus_6_Benyviridae:0.117263):0.379705	((((Pogona_vitticeps:2.305770	(Gekko_japonicus:0.115422
((Pogona_vitticeps:2.622005	((((Rhinatrema_bivittatumG:0.519072	Rhinatrema_bivittatumB:0.066104):0.155535	Geotrypetes_seraphini:0.434435):0.184233	Gekko_japonicus:0.141878):0.193624	(Sanya_benyvirus_1_Benyviridae:0.329634	(Diabrotica_undecimpunctata_virus_2:0.328978	(Guiyang_benyvirus_1_Benyviridae:0.012221	Guiyang_benyvirus_2_Benyviridae:0.027062):0.333878):0.102815):0.061902):0.010186):0.071756	(((Carcharodon_carchariasA:0.306464	((Python_bivittatus:0.585419	Microcaecilia_unicolorA:0.073486):0.016603	Rhinatrema_bivittatumH:0.281140):0.131054):0.607352	Podarcis_muralisC:0.542382):0.216779	(Microcaecilia_unicolorB:1.320322	((Protopterus_annectensB:0.862923	Carcharodon_carchariasB:0.292917):0.192493	((Rhinatrema_bivittatumD:0.000001	Rhinatrema_bivittatumE:0.005015):0.065405	(Rhinatrema_bivittatumA:0.709129	Rhinatrema_bivittatumF:0.349885):0.096837):0.301563):0.107225):0.051341):0.136206	((Bemisia_tabaci_benylike_virus_6_Benyviridae:0.116396	(Hubei_Benylike_virus_1:0.057771	Sichuan_mosquito_Benylike_virus_Benyviridae:0.072108):0.111020):0.350480	(((Protopterus_annectensA:0.985737	Rhinatrema_bivittatumC:0.288217):0.956819	(((((((Agaricus_bisporus_virus_8:0.468025	Sclerotium_rolfsii_benylike_virus_1_Benyviridae:0.496345):0.441890	((Bemisia_tabaci_benylike_virus_5_Benyviridae:0.223555	((Bemisia_tabaci_benylike_virus_1_Benyviridae:0.078548	Bemisia_tabaci_benylike_virus_2_Benyviridae:0.058391):0.221396	Bemisia_tabaci_benylike_virus_3_Benyviridae:0.163781):0.127763):0.252840	(Bemisia_tabaci_benylike_virus_4_Benyviridae:0.188172	Entomophthora_benyvirus_E_Benyviridae:0.190232):0.187116):0.312645):0.469821	Monilinia_benyvirus_C_Benyviridae:1.296945):0.373432	Rhizoctonia_solani_benylike_virus_6_Benyviridae:1.075713):0.403198	(((Lentinula_edodes_benylike_virus_1_Benyviridae:0.149638	Lentinula_edodes_ssRNA_mycovirus:0.076690):0.436624	Monilinia_fructicola_benylike_virus_1_Benyviridae:0.382306):0.460248	Agaricus_bisporus_virus_13:1.056810):0.711442):0.162588	Erysiphe_necator_associated_benylike_virus_1:1.158114):0.140752	(((((((Bombus_terrestris:1.115056	((Blueberry_necrotic_ring_blotch_virus:1.611346	(Citrus_leprosis_virus_C:0.757865	Hibiscus_green_spot_virus_2:0.757125):0.778487):0.219459	Aedes_aegypti:0.979608):0.145963):0.201093	(Tobacco_mosaic_virus_Virgaviridae:0.859635	(((Soilborne_wheat_mosaic_virus_Virgaviridae:0.324354	Potato_moptop_virus_Virgaviridae:0.411732):0.197466	((Barley_stripe_mosaic_virus_Virgaviridae:0.482873
(((Agaricus_bisporus_virus_13:1.181915	((Lentinula_edodes_ssRNA_mycovirus:0.072504	Lentinula_edodes_benylike_virus_1_Benyviridae:0.127237):0.378826	Monilinia_fructicola_benylike_virus_1_Benyviridae:0.305305):0.439440):0.779757	((((((Tobacco_rattle_virus_Virgaviridae:0.817965	((Peanut_clump_virus_Virgaviridae:0.523368	(Soilborne_wheat_mosaic_virus_Virgaviridae:0.336040	Potato_moptop_virus_Virgaviridae:0.359788):0.182279):0.069487	(Gentian_ovary_ringspot_virus_Virgaviridae:0.554160	Barley_stripe_mosaic_virus_Virgaviridae:0.598139):0.114747):0.283186):0.462828	Tobacco_mosaic_virus_Virgaviridae:1.012111):0.418446	((Aedes_aegypti:1.168122	((Drosophila_rhopaloa:1.244340	Bombus_terrestris:0.864102):0.243870	(Hibiscus_green_spot_virus_2:0.742453	Citrus_leprosis_virus_C:0.790003):0.470785):0.210797):0.157058	Blueberry_necrotic_ring_blotch_virus:1.631620):0.245415):0.589815	(((Chikungunya_virus:0.118110	Semliki_Forest_virus:0.119105):0.094595	(Sindbis_virus:0.022115	Ockelbo_virus:0.013243):0.188734):0.026494	(Eastern_equine_encephalitis_virus:0.130108	Rio_Negro_virus:0.143870):0.089238):1.894304):0.752243	Tick_borne_tetraviruslike_virus:1.516880):0.779037	((((Sclerotium_rolfsii_benylike_virus_1_Benyviridae:0.392415	Agaricus_bisporus_virus_8:0.487971):0.444501	(((Bemisia_tabaci_benylike_virus_3_Benyviridae:0.166523	(Bemisia_tabaci_benylike_virus_2_Benyviridae:0.065953	Bemisia_tabaci_benylike_virus_1_Benyviridae:0.093223):0.195724):0.115609	Bemisia_tabaci_benylike_virus_5_Benyviridae:0.223067):0.247163	(Entomophthora_benyvirus_E_Benyviridae:0.152354	Bemisia_tabaci_benylike_virus_4_Benyviridae:0.211881):0.194529):0.344764):0.493458	Monilinia_benyvirus_C_Benyviridae:1.066149):0.395989	Rhizoctonia_solani_benylike_virus_6_Benyviridae:1.066890):0.306132):0.140993):0.158667	(((Charavirus_Namtso:0.230682	Charavirus_Canada:0.194905):0.109021	Chara_australis_virus:0.236184):1.435241	Erysiphe_necator_associated_benylike_virus_1:0.973424):0.157423	(((((((Carcharodon_carchariasB:0.323706	(Protopterus_annectensB:0.522039	((Rhinatrema_bivittatumD:0.000001	Rhinatrema_bivittatumE:0.008049):0.096218	(Rhinatrema_bivittatumA:1.042026	Rhinatrema_bivittatumF:0.168016):0.093495):0.239878):0.243106):0.273956	((Microcaecilia_unicolorB:1.400400	(Python_bivittatus:0.590321	(Rhinatrema_bivittatumH:0.570328	(Microcaecilia_unicolorA:0.309474	Carcharodon_carchariasA:0.135721):0.017750):0.170172):0.470483):0.015635	Podarcis_muralisC:0.524660):0.237126):0.132811
((((((Geotrypetes_seraphini:0.480202	(Rhinatrema_bivittatumG:0.693110	Rhinatrema_bivittatumB:0.043741):0.031501):0.260705	Gekko_japonicus:0.136703):0.414388	(((Guiyang_benyvirus_2_Benyviridae:0.027459	Guiyang_benyvirus_1_Benyviridae:0.021368):0.313902	Diabrotica_undecimpunctata_virus_2:0.281693):0.067573	Sanya_benyvirus_1_Benyviridae:0.302694):0.082998):0.091846	(((Hubei_Benylike_virus_1:0.072441	Sichuan_mosquito_Benylike_virus_Benyviridae:0.074698):0.097590	Bemisia_tabaci_benylike_virus_6_Benyviridae:0.138985):0.366478	(Pistacia_ribolike_virus:0.694244	(((((((Lentinula_edodes_benylike_virus_1_Benyviridae:0.148379	Lentinula_edodes_ssRNA_mycovirus:0.091019):0.433825	Monilinia_fructicola_benylike_virus_1_Benyviridae:0.368896):0.339161	Agaricus_bisporus_virus_13:1.092466):0.859078	(((((Eastern_equine_encephalitis_virus:0.171935	Rio_Negro_virus:0.165178):0.121710	((Ockelbo_virus:0.019019	Sindbis_virus:0.019068):0.244973	(Chikungunya_virus:0.147308	Semliki_Forest_virus:0.130700):0.071679):0.014612):2.137761	(((Bombus_terrestris:1.370701	Drosophila_rhopaloa:1.038409):0.227962	((Citrus_leprosis_virus_C:0.816491	Hibiscus_green_spot_virus_2:0.769085):0.598580	(Blueberry_necrotic_ring_blotch_virus:1.643000	Aedes_aegypti:1.140172):0.230020):0.173716):0.305648	((((Potato_moptop_virus_Virgaviridae:0.415931	Soilborne_wheat_mosaic_virus_Virgaviridae:0.357999):0.225302	((Barley_stripe_mosaic_virus_Virgaviridae:0.637381	Gentian_ovary_ringspot_virus_Virgaviridae:0.351568):0.147903	Peanut_clump_virus_Virgaviridae:0.478858):0.153659):0.423035	Tobacco_rattle_virus_Virgaviridae:0.682304):0.640637	Tobacco_mosaic_virus_Virgaviridae:1.153666):0.226361):0.616659):0.675357	Tick_borne_tetraviruslike_virus:1.787541):0.761153	((Charavirus_Canada:0.181940	Chara_australis_virus:0.365442):0.072683	Charavirus_Namtso:0.172433):1.194196):0.255724):0.167968	((((((Beet_soilborne_mosaic_virus_Benyviridae:0.043070	Beet_necrotic_yellow_vein_virus_Benyviridae:0.044216):0.238874	Burdock_mottle_virus_Benyviridae:0.284955):0.177429	Rice_stripe_necrosis_virus_Benyviridae:0.508088):0.126421	Mangifera_indica_latent_virus_Benyviridae:0.490620):0.226656	(Fern_benyvirus_Benyviridae:0.645466	Wheat_stripe_mosaic_virus_Benyviridae:0.469974):0.256597):0.359315	(((Red_clover_RNA_virus_1:0.295427	Dactylorhiza_hatagirea_benylike_virus_Benyviridae:0.397125):0.091058	Arceuthobium_sichuanense_virus_3:0.370970):0.492265	Goji_berry_chlorosis_virus:0.696978):0.287885):0.147239):0.124520
((((Protopterus_annectensA:0.763338	(Pogona_vitticeps:2.159359	Rhinatrema_bivittatumC:0.048515):0.180492):0.827795	((Gekko_japonicus:0.178679	((Rhinatrema_bivittatumG:0.599552	Rhinatrema_bivittatumB:0.040886):0.309562	Geotrypetes_seraphini:0.352155):0.124913):0.253926	(((Guiyang_benyvirus_2_Benyviridae:0.025702	Guiyang_benyvirus_1_Benyviridae:0.011028):0.313362	Diabrotica_undecimpunctata_virus_2:0.340051):0.060301	Sanya_benyvirus_1_Benyviridae:0.340340):0.052756):0.046290):0.119042	((((Rhinatrema_bivittatumH:0.749564	Carcharodon_carchariasA:0.038363):0.125089	(Python_bivittatus:0.398687	Microcaecilia_unicolorA:0.000001):0.076805):0.659371	(Microcaecilia_unicolorB:1.747376	Podarcis_muralisC:0.678625):0.000001):0.217949	((Rhinatrema_bivittatumA:0.854788	((Rhinatrema_bivittatumE:0.003824	Rhinatrema_bivittatumD:0.000001):0.115978	Rhinatrema_bivittatumF:0.331330):0.319602):0.225013	(Protopterus_annectensB:0.804245	Carcharodon_carchariasB:0.372161):0.200580):0.232145):0.172571):0.061226	((Sichuan_mosquito_Benylike_virus_Benyviridae:0.091320	Hubei_Benylike_virus_1:0.073021):0.126293	Bemisia_tabaci_benylike_virus_6_Benyviridae:0.143477):0.364388	((((((((Agaricus_bisporus_virus_8:0.587661	Sclerotium_rolfsii_benylike_virus_1_Benyviridae:0.421674):0.385347	((Bemisia_tabaci_benylike_virus_5_Benyviridae:0.255405	((Bemisia_tabaci_benylike_virus_2_Benyviridae:0.042447	Bemisia_tabaci_benylike_virus_1_Benyviridae:0.091147):0.206806	Bemisia_tabaci_benylike_virus_3_Benyviridae:0.182184):0.104728):0.227359	(Bemisia_tabaci_benylike_virus_4_Benyviridae:0.194770	Entomophthora_benyvirus_E_Benyviridae:0.129565):0.233533):0.391561):0.443759	Monilinia_benyvirus_C_Benyviridae:1.451878):0.396606	Rhizoctonia_solani_benylike_virus_6_Benyviridae:1.108253):0.591844	Erysiphe_necator_associated_benylike_virus_1:1.127513):0.167151	(((((Chikungunya_virus:0.048700	(Semliki_Forest_virus:0.126915	((Ockelbo_virus:0.016099	Sindbis_virus:0.016984):0.219272	(Rio_Negro_virus:0.142340	Eastern_equine_encephalitis_virus:0.155492):0.120614):0.085823):0.089672):2.236367	(Drosophila_rhopaloa:1.318671	((Bombus_terrestris:0.957086	((((Peanut_clump_virus_Virgaviridae:0.537174	(Barley_stripe_mosaic_virus_Virgaviridae:0.561564	Gentian_ovary_ringspot_virus_Virgaviridae:0.412861):0.211720):0.074952	(Soilborne_wheat_mosaic_virus_Virgaviridae:0.340016	Potato_moptop_virus_Virgaviridae:0.409787):0.126340):0.397108
(((((((Diabrotica_undecimpunctata_virus_2:0.288256	(Guiyang_benyvirus_1_Benyviridae:0.011370	Guiyang_benyvirus_2_Benyviridae:0.028900):0.257172):0.102914	(((Geotrypetes_seraphini:0.375342	(Rhinatrema_bivittatumB:0.040229	Rhinatrema_bivittatumG:0.523313):0.294723):0.099469	Gekko_japonicus:0.175459):0.425469	Sanya_benyvirus_1_Benyviridae:0.309763):0.066485):0.161055	((((Rhinatrema_bivittatumF:0.224902	Rhinatrema_bivittatumA:0.831504):0.000001	(Rhinatrema_bivittatumD:0.000001	Rhinatrema_bivittatumE:0.000001):0.052927):0.429881	(Protopterus_annectensB:0.763938	Carcharodon_carchariasB:0.383405):0.161461):0.156806	((Microcaecilia_unicolorB:1.443161	Rhinatrema_bivittatumH:0.727281):0.285543	((Python_bivittatus:0.738829	(Microcaecilia_unicolorA:0.295584	Carcharodon_carchariasA:0.000001):0.271495):0.346437	Podarcis_muralisC:0.295682):0.352473):0.232307):0.136860):0.055262	(Bemisia_tabaci_benylike_virus_6_Benyviridae:0.120687	(Sichuan_mosquito_Benylike_virus_Benyviridae:0.065975	Hubei_Benylike_virus_1:0.062807):0.084713):0.344870):0.194944	Pistacia_ribolike_virus:0.626795):0.135738	(Pogona_vitticeps:1.836366	(Protopterus_annectensA:0.837957	Rhinatrema_bivittatumC:0.230182):0.243935):0.692550):0.154124	((((Rice_stripe_necrosis_virus_Benyviridae:0.445323	((Beet_soilborne_mosaic_virus_Benyviridae:0.032361	Beet_necrotic_yellow_vein_virus_Benyviridae:0.056012):0.252780	Burdock_mottle_virus_Benyviridae:0.274866):0.229165):0.159368	Mangifera_indica_latent_virus_Benyviridae:0.471384):0.236497	(Wheat_stripe_mosaic_virus_Benyviridae:0.446440	Fern_benyvirus_Benyviridae:0.606062):0.227072):0.382884	(Goji_berry_chlorosis_virus:0.611073	(Arceuthobium_sichuanense_virus_3:0.369117	(Red_clover_RNA_virus_1:0.301727	Dactylorhiza_hatagirea_benylike_virus_Benyviridae:0.435155):0.086293):0.549906):0.292283):0.182597	(((Erysiphe_necator_associated_benylike_virus_1:1.077562	((Monilinia_benyvirus_C_Benyviridae:1.158168	(((((Bemisia_tabaci_benylike_virus_1_Benyviridae:0.078371	Bemisia_tabaci_benylike_virus_2_Benyviridae:0.072443):0.200727	Bemisia_tabaci_benylike_virus_3_Benyviridae:0.188703):0.116893	Bemisia_tabaci_benylike_virus_5_Benyviridae:0.269975):0.197683	(Entomophthora_benyvirus_E_Benyviridae:0.148764	Bemisia_tabaci_benylike_virus_4_Benyviridae:0.213548):0.239393):0.369477	(Agaricus_bisporus_virus_8:0.500853	Sclerotium_rolfsii_benylike_virus_1_Benyviridae:0.473568):0.417812):0.496364):0.384683	Rhizoctonia_solani_benylike_virus_6_Benyviridae:1.046831):0.595813):0.142689	((((((((((Barley_stripe_mosaic_virus_Virgaviridae:0.584526
((Erysiphe_necator_associated_benylike_virus_1:1.185733	(((((Mangifera_indica_latent_virus_Benyviridae:0.465070	((Burdock_mottle_virus_Benyviridae:0.263017	(Beet_necrotic_yellow_vein_virus_Benyviridae:0.034216	Beet_soilborne_mosaic_virus_Benyviridae:0.031978):0.234448):0.175218	Rice_stripe_necrosis_virus_Benyviridae:0.451708):0.150058):0.183577	(Wheat_stripe_mosaic_virus_Benyviridae:0.454083	Fern_benyvirus_Benyviridae:0.618157):0.272414):0.420092	(((Dactylorhiza_hatagirea_benylike_virus_Benyviridae:0.395143	Red_clover_RNA_virus_1:0.291886):0.114289	Arceuthobium_sichuanense_virus_3:0.332966):0.537740	Goji_berry_chlorosis_virus:0.663356):0.267050):0.166570	((Rhinatrema_bivittatumC:0.184105	Protopterus_annectensA:0.863471):0.788930	(Pistacia_ribolike_virus:0.667768	((Bemisia_tabaci_benylike_virus_6_Benyviridae:0.147386	(Hubei_Benylike_virus_1:0.075466	Sichuan_mosquito_Benylike_virus_Benyviridae:0.069161):0.114062):0.368905	((((((Rhinatrema_bivittatumH:0.555027	Carcharodon_carchariasA:0.118996):0.144013	Microcaecilia_unicolorA:0.131890):0.482534	(Python_bivittatus:0.527025	Podarcis_muralisC:0.454767):0.208356):0.061514	Microcaecilia_unicolorB:1.523029):0.240378	(((Rhinatrema_bivittatumF:0.236002	(Rhinatrema_bivittatumD:0.000001	Rhinatrema_bivittatumE:0.004095):0.099851):0.136600	Rhinatrema_bivittatumA:0.847926):0.310678	(Protopterus_annectensB:0.839890	Carcharodon_carchariasB:0.305042):0.166026):0.129323):0.159073	((Geotrypetes_seraphini:0.404520	((Rhinatrema_bivittatumG:0.477386	Rhinatrema_bivittatumB:0.065658):0.319897	Gekko_japonicus:0.088141):0.070810):0.234467	(((Guiyang_benyvirus_1_Benyviridae:0.015883	Guiyang_benyvirus_2_Benyviridae:0.023704):0.286453	Diabrotica_undecimpunctata_virus_2:0.286491):0.095578	Sanya_benyvirus_1_Benyviridae:0.312358):0.081431):0.107055):0.063071):0.153904):0.108741):0.178581):0.154326	((Monilinia_fructicola_benylike_virus_1_Benyviridae:0.403012	(Lentinula_edodes_ssRNA_mycovirus:0.087741	Lentinula_edodes_benylike_virus_1_Benyviridae:0.157636):0.392897):0.353857	Agaricus_bisporus_virus_13:1.144966):0.999474):0.142011):0.055890	(Pogona_vitticeps:3.230643	(((Charavirus_Namtso:0.228674	Charavirus_Canada:0.187093):0.115369	Chara_australis_virus:0.245815):1.397026	(Tick_borne_tetraviruslike_virus:2.030272	((((Ockelbo_virus:0.015721	Sindbis_virus:0.016554):0.223440	(Chikungunya_virus:0.143724
((Pogona_vitticeps:1.839602	((((Diabrotica_undecimpunctata_virus_2:0.306827	(Guiyang_benyvirus_2_Benyviridae:0.027126	Guiyang_benyvirus_1_Benyviridae:0.008076):0.295556):0.100204	Sanya_benyvirus_1_Benyviridae:0.352795):0.070268	((((Microcaecilia_unicolorB:1.384054	(Microcaecilia_unicolorA:0.242266	Rhinatrema_bivittatumH:0.808311):0.070556):0.061969	(Carcharodon_carchariasA:0.347536	(Python_bivittatus:0.466899	Podarcis_muralisC:0.309588):0.122103):0.268545):0.361069	((Protopterus_annectensB:0.812778	Carcharodon_carchariasB:0.292390):0.305039	(Rhinatrema_bivittatumA:0.938863	(Rhinatrema_bivittatumF:0.273168	(Rhinatrema_bivittatumE:0.004471	Rhinatrema_bivittatumD:0.000001):0.143205):0.031164):0.358047):0.154123):0.110581	(((Hubei_Benylike_virus_1:0.062915	Sichuan_mosquito_Benylike_virus_Benyviridae:0.083470):0.097580	Bemisia_tabaci_benylike_virus_6_Benyviridae:0.132289):0.333488	(((((Tick_borne_tetraviruslike_virus:1.890499	(((Rio_Negro_virus:0.184895	Eastern_equine_encephalitis_virus:0.156548):0.061429	((Chikungunya_virus:0.182820	Semliki_Forest_virus:0.135779):0.096103	(Ockelbo_virus:0.013000	Sindbis_virus:0.026763):0.239147):0.072849):2.199683	(((((Peanut_clump_virus_Virgaviridae:0.547777	(Barley_stripe_mosaic_virus_Virgaviridae:0.578103	Gentian_ovary_ringspot_virus_Virgaviridae:0.420238):0.253978):0.129342	(Soilborne_wheat_mosaic_virus_Virgaviridae:0.342464	Potato_moptop_virus_Virgaviridae:0.401232):0.180726):0.329098	Tobacco_rattle_virus_Virgaviridae:0.807883):0.735137	Tobacco_mosaic_virus_Virgaviridae:1.111447):0.305920	((((Hibiscus_green_spot_virus_2:0.860637	Citrus_leprosis_virus_C:0.701190):0.528096	(Drosophila_rhopaloa:1.548891	Bombus_terrestris:0.681147):0.435730):0.226067	Aedes_aegypti:1.204911):0.147534	Blueberry_necrotic_ring_blotch_virus:1.471892):0.242920):0.576065):0.761460):0.774848	((Charavirus_Namtso:0.231921	Charavirus_Canada:0.201483):0.113885	Chara_australis_virus:0.222543):1.169870):0.300424	(Erysiphe_necator_associated_benylike_virus_1:1.092724	(((((Entomophthora_benyvirus_E_Benyviridae:0.160783	Bemisia_tabaci_benylike_virus_4_Benyviridae:0.205922):0.214427	((Bemisia_tabaci_benylike_virus_3_Benyviridae:0.175413	(Bemisia_tabaci_benylike_virus_1_Benyviridae:0.069002	Bemisia_tabaci_benylike_virus_2_Benyviridae:0.062208):0.206116):0.116513	Bemisia_tabaci_benylike_virus_5_Benyviridae:0.223422):0.223398):0.436599
((((((Drosophila_rhopaloa:1.318200	((((Peanut_clump_virus_Virgaviridae:0.508715	(Soilborne_wheat_mosaic_virus_Virgaviridae:0.310240	Potato_moptop_virus_Virgaviridae:0.440397):0.168424):0.073748	(Gentian_ovary_ringspot_virus_Virgaviridae:0.431034	Barley_stripe_mosaic_virus_Virgaviridae:0.505535):0.188673):0.314978	Tobacco_rattle_virus_Virgaviridae:0.843339):0.563600	Tobacco_mosaic_virus_Virgaviridae:1.241978):0.264355):0.125306	((Bombus_terrestris:1.415774	(Blueberry_necrotic_ring_blotch_virus:1.567073	Aedes_aegypti:1.230129):0.408340):0.205998	(Citrus_leprosis_virus_C:0.688903	Hibiscus_green_spot_virus_2:0.841484):0.703745):0.297012):0.728222	((Eastern_equine_encephalitis_virus:0.158977	Rio_Negro_virus:0.114074):0.063682	((Sindbis_virus:0.025486	Ockelbo_virus:0.017082):0.197075	(Semliki_Forest_virus:0.149415	Chikungunya_virus:0.138479):0.091609):0.075682):2.127157):0.517296	Tick_borne_tetraviruslike_virus:1.909020):0.841905	(Rhizoctonia_solani_benylike_virus_6_Benyviridae:1.070924	(((((Bemisia_tabaci_benylike_virus_3_Benyviridae:0.177431	(Bemisia_tabaci_benylike_virus_1_Benyviridae:0.065185	Bemisia_tabaci_benylike_virus_2_Benyviridae:0.059717):0.194234):0.113437	Bemisia_tabaci_benylike_virus_5_Benyviridae:0.253811):0.255065	(Bemisia_tabaci_benylike_virus_4_Benyviridae:0.200617	Entomophthora_benyvirus_E_Benyviridae:0.175606):0.242756):0.338495	(Agaricus_bisporus_virus_8:0.549155	Sclerotium_rolfsii_benylike_virus_1_Benyviridae:0.463200):0.469268):0.388957	Monilinia_benyvirus_C_Benyviridae:1.253303):0.373075):0.541149):0.183286	((Erysiphe_necator_associated_benylike_virus_1:1.422629	((((((Microcaecilia_unicolorB:1.511462	((((Rhinatrema_bivittatumH:0.654422	Carcharodon_carchariasA:0.145535):0.281936	Microcaecilia_unicolorA:0.237748):0.157667	(Pogona_vitticeps:2.344597	Python_bivittatus:0.270675):0.278706):0.100313	Podarcis_muralisC:0.576971):0.102574):0.194478	((((Rhinatrema_bivittatumF:0.137214	(Rhinatrema_bivittatumD:0.000001	Rhinatrema_bivittatumE:0.004582):0.122029):0.016402	Rhinatrema_bivittatumA:0.575409):0.224231	Protopterus_annectensB:0.721679):0.420846	Carcharodon_carchariasB:0.486500):0.145197):0.156578	((((Guiyang_benyvirus_1_Benyviridae:0.008513	Guiyang_benyvirus_2_Benyviridae:0.026331):0.310022	Diabrotica_undecimpunctata_virus_2:0.290140):0.084084	Sanya_benyvirus_1_Benyviridae:0.340430):0.081178	((Geotrypetes_seraphini:0.386560	(Rhinatrema_bivittatumB:0.065893
((((((Sanya_benyvirus_1_Benyviridae:0.288854	((Guiyang_benyvirus_2_Benyviridae:0.024377	Guiyang_benyvirus_1_Benyviridae:0.012799):0.238843	(Pogona_vitticeps:2.728125	Diabrotica_undecimpunctata_virus_2:0.176071):0.129421):0.104364):0.059255	(Geotrypetes_seraphini:0.388232	((Rhinatrema_bivittatumB:0.049926	Rhinatrema_bivittatumG:0.751989):0.301631	Gekko_japonicus:0.163347):0.059858):0.156956):0.132321	(((Protopterus_annectensB:0.730811	((Rhinatrema_bivittatumE:0.013015	Rhinatrema_bivittatumD:0.000001):0.079261	(Rhinatrema_bivittatumA:0.659793	Rhinatrema_bivittatumF:0.210884):0.059474):0.215063):0.289341	Carcharodon_carchariasB:0.311871):0.209207	((Microcaecilia_unicolorB:1.533215	(Rhinatrema_bivittatumH:0.482185	(Microcaecilia_unicolorA:0.279525	Carcharodon_carchariasA:0.278701):0.017245):0.499682):0.176564	(Python_bivittatus:0.738018	Podarcis_muralisC:0.265896):0.362726):0.181790):0.156863):0.066467	((Hubei_Benylike_virus_1:0.077884	Sichuan_mosquito_Benylike_virus_Benyviridae:0.063026):0.074264	Bemisia_tabaci_benylike_virus_6_Benyviridae:0.146351):0.363903):0.138796	Pistacia_ribolike_virus:0.629377):0.093688	(((((((Bombus_terrestris:1.067737	Drosophila_rhopaloa:0.836194):0.251522	((((Hibiscus_green_spot_virus_2:0.703968	Citrus_leprosis_virus_C:0.734533):0.795137	Aedes_aegypti:0.958916):0.213793	Blueberry_necrotic_ring_blotch_virus:1.507083):0.202831	((((Soilborne_wheat_mosaic_virus_Virgaviridae:0.337562	Potato_moptop_virus_Virgaviridae:0.378398):0.204260	(Peanut_clump_virus_Virgaviridae:0.495027	(Gentian_ovary_ringspot_virus_Virgaviridae:0.425061	Barley_stripe_mosaic_virus_Virgaviridae:0.637023):0.168304):0.074268):0.259188	Tobacco_rattle_virus_Virgaviridae:0.826760):0.619129	Tobacco_mosaic_virus_Virgaviridae:0.867950):0.414069):0.163565):0.316423	(((Chikungunya_virus:0.139649	Semliki_Forest_virus:0.129977):0.095206	(Sindbis_virus:0.028803	Ockelbo_virus:0.014090):0.230247):0.056626	(Eastern_equine_encephalitis_virus:0.170759	Rio_Negro_virus:0.150334):0.062131):2.082623):1.063203	Tick_borne_tetraviruslike_virus:1.624163):0.707402	((Charavirus_Canada:0.205939	Charavirus_Namtso:0.199669):0.117836	Chara_australis_virus:0.209042):1.021247):0.280647	((((((Beet_necrotic_yellow_vein_virus_Benyviridae:0.032185	Beet_soilborne_mosaic_virus_Benyviridae:0.041150):0.226277
((((((((Beet_soilborne_mosaic_virus_Benyviridae:0.051264	Beet_necrotic_yellow_vein_virus_Benyviridae:0.036162):0.227562	Burdock_mottle_virus_Benyviridae:0.283307):0.227096	Rice_stripe_necrosis_virus_Benyviridae:0.460925):0.131601	Mangifera_indica_latent_virus_Benyviridae:0.500962):0.208133	(Fern_benyvirus_Benyviridae:0.646539	Wheat_stripe_mosaic_virus_Benyviridae:0.543797):0.244868):0.452818	(((Red_clover_RNA_virus_1:0.308500	Dactylorhiza_hatagirea_benylike_virus_Benyviridae:0.432631):0.106461	Arceuthobium_sichuanense_virus_3:0.417597):0.558283	Goji_berry_chlorosis_virus:0.731833):0.245304):0.172623	((((Lentinula_edodes_ssRNA_mycovirus:0.120427	Lentinula_edodes_benylike_virus_1_Benyviridae:0.124760):0.456809	Monilinia_fructicola_benylike_virus_1_Benyviridae:0.406475):0.412736	Agaricus_bisporus_virus_13:1.057946):1.054626	(((((((Pogona_vitticeps:2.726093	(Gekko_japonicus:0.171945	((Rhinatrema_bivittatumB:0.089071	Rhinatrema_bivittatumG:0.437660):0.263958	Geotrypetes_seraphini:0.312955):0.084279):0.221518):0.152986	((Guiyang_benyvirus_2_Benyviridae:0.030008	Guiyang_benyvirus_1_Benyviridae:0.010398):0.339102	Diabrotica_undecimpunctata_virus_2:0.293376):0.064029):0.040059	Sanya_benyvirus_1_Benyviridae:0.347168):0.121678	((Carcharodon_carchariasB:0.477296	(Protopterus_annectensB:0.826921	((Rhinatrema_bivittatumD:0.000001	Rhinatrema_bivittatumE:0.005066):0.083262	(Rhinatrema_bivittatumA:0.989451	Rhinatrema_bivittatumF:0.142923):0.169625):0.247070):0.298309):0.173975	(((Carcharodon_carchariasA:0.209429	Microcaecilia_unicolorA:0.080924):0.062687	Rhinatrema_bivittatumH:0.594665):0.509518	(Microcaecilia_unicolorB:1.255883	(Podarcis_muralisC:0.461532	Python_bivittatus:0.665859):0.059600):0.075424):0.346685):0.150553):0.100866	((Sichuan_mosquito_Benylike_virus_Benyviridae:0.080038	Hubei_Benylike_virus_1:0.061201):0.107215	Bemisia_tabaci_benylike_virus_6_Benyviridae:0.137114):0.373430):0.115482	Pistacia_ribolike_virus:0.719130):0.107476	(Protopterus_annectensA:0.689501	Rhinatrema_bivittatumC:0.232013):0.778245):0.202201):0.127761):0.162476	(((((((Blueberry_necrotic_ring_blotch_virus:1.704825	Aedes_aegypti:1.043453):0.401914	((((Soilborne_wheat_mosaic_virus_Virgaviridae:0.333350	Potato_moptop_virus_Virgaviridae:0.385552):0.185915	(Peanut_clump_virus_Virgaviridae:0.554852	(Barley_stripe_mosaic_virus_Virgaviridae:0.574514	Gentian_ovary_ringspot_virus_Virgaviridae:0.467616):0.170740):0.100325):0.338750	Tobacco_rattle_virus_Virgaviridae:0.838528):0.759936
((Erysiphe_necator_associated_benylike_virus_1:1.173514	(((((((Ockelbo_virus:0.016153	Sindbis_virus:0.021738):0.216363	(Semliki_Forest_virus:0.116202	Chikungunya_virus:0.148279):0.103063):0.048755	(Eastern_equine_encephalitis_virus:0.169290	Rio_Negro_virus:0.159424):0.049955):2.286622	(((Aedes_aegypti:1.100589	Blueberry_necrotic_ring_blotch_virus:1.512651):0.119278	(Tobacco_mosaic_virus_Virgaviridae:0.907497	(((Barley_stripe_mosaic_virus_Virgaviridae:0.553842	((Potato_moptop_virus_Virgaviridae:0.426356	Soilborne_wheat_mosaic_virus_Virgaviridae:0.304985):0.226522	Peanut_clump_virus_Virgaviridae:0.592097):0.104961):0.089970	Gentian_ovary_ringspot_virus_Virgaviridae:0.291027):0.429265	Tobacco_rattle_virus_Virgaviridae:0.671203):0.673041):0.284866):0.249299	((Drosophila_rhopaloa:0.997121	Bombus_terrestris:0.913705):0.320879	(Hibiscus_green_spot_virus_2:0.805321	Citrus_leprosis_virus_C:0.639954):0.510029):0.192248):0.711965):0.635821	Tick_borne_tetraviruslike_virus:1.869465):0.757724	((((Sclerotium_rolfsii_benylike_virus_1_Benyviridae:0.348503	Agaricus_bisporus_virus_8:0.518281):0.516125	((((Bemisia_tabaci_benylike_virus_1_Benyviridae:0.073453	Bemisia_tabaci_benylike_virus_2_Benyviridae:0.054356):0.199307	Bemisia_tabaci_benylike_virus_3_Benyviridae:0.158264):0.089158	Bemisia_tabaci_benylike_virus_5_Benyviridae:0.219442):0.228221	(Entomophthora_benyvirus_E_Benyviridae:0.153017	Bemisia_tabaci_benylike_virus_4_Benyviridae:0.179458):0.234915):0.307607):0.509964	Monilinia_benyvirus_C_Benyviridae:1.450906):0.316502	Rhizoctonia_solani_benylike_virus_6_Benyviridae:1.046365):0.405727):0.184283	(Charavirus_Namtso:0.177856	(Charavirus_Canada:0.164711	Chara_australis_virus:0.325996):0.081184):1.428505):0.064329):0.116906	((((Lentinula_edodes_benylike_virus_1_Benyviridae:0.132922	Lentinula_edodes_ssRNA_mycovirus:0.129740):0.438874	Monilinia_fructicola_benylike_virus_1_Benyviridae:0.342928):0.398196	Agaricus_bisporus_virus_13:1.171429):1.168826	(((((((Diabrotica_undecimpunctata_virus_2:0.304389	(Guiyang_benyvirus_1_Benyviridae:0.023132	Guiyang_benyvirus_2_Benyviridae:0.016919):0.303223):0.116416	Sanya_benyvirus_1_Benyviridae:0.322359):0.043846	((Geotrypetes_seraphini:0.217422	(Rhinatrema_bivittatumG:0.385864	Rhinatrema_bivittatumB:0.046772):0.286190):0.138687	Gekko_japonicus:0.140216):0.333606):0.130346	((Pogona_vitticeps:2.170384	(Podarcis_muralisC:0.600193	(Microcaecilia_unicolorB:1.278296	((Carcharodon_carchariasA:0.041297
(((Eastern_equine_encephalitis_virus:0.191814	Rio_Negro_virus:0.168932):0.040822	((Chikungunya_virus:0.143807	Semliki_Forest_virus:0.132075):0.117628	(Ockelbo_virus:0.023256	Sindbis_virus:0.018458):0.229008):0.066001):2.218258	((Drosophila_rhopaloa:1.548879	(((Gentian_ovary_ringspot_virus_Virgaviridae:0.445396	(Barley_stripe_mosaic_virus_Virgaviridae:0.752829	((Soilborne_wheat_mosaic_virus_Virgaviridae:0.414219	Potato_moptop_virus_Virgaviridae:0.383908):0.202979	Peanut_clump_virus_Virgaviridae:0.599609):0.076018):0.059257):0.404955	Tobacco_rattle_virus_Virgaviridae:0.782666):0.504211	Tobacco_mosaic_virus_Virgaviridae:1.145017):0.324792):0.338119	((Bombus_terrestris:1.302608	(Hibiscus_green_spot_virus_2:0.790426	Citrus_leprosis_virus_C:0.852376):0.562982):0.063672	(Blueberry_necrotic_ring_blotch_virus:1.648454	Aedes_aegypti:1.121210):0.306209):0.331219):0.610249	(((((((((Bemisia_tabaci_benylike_virus_2_Benyviridae:0.065418	Bemisia_tabaci_benylike_virus_1_Benyviridae:0.084666):0.210627	Bemisia_tabaci_benylike_virus_3_Benyviridae:0.195819):0.118731	Bemisia_tabaci_benylike_virus_5_Benyviridae:0.282022):0.226770	(Entomophthora_benyvirus_E_Benyviridae:0.159314	Bemisia_tabaci_benylike_virus_4_Benyviridae:0.213850):0.221480):0.419663	(Sclerotium_rolfsii_benylike_virus_1_Benyviridae:0.467816	Agaricus_bisporus_virus_8:0.449693):0.383148):0.489295	Monilinia_benyvirus_C_Benyviridae:1.312240):0.310144	Rhizoctonia_solani_benylike_virus_6_Benyviridae:1.138920):0.291195	(Erysiphe_necator_associated_benylike_virus_1:1.210211	((((((Mangifera_indica_latent_virus_Benyviridae:0.468682	((Burdock_mottle_virus_Benyviridae:0.302775	(Beet_soilborne_mosaic_virus_Benyviridae:0.034937	Beet_necrotic_yellow_vein_virus_Benyviridae:0.041091):0.245985):0.191594	Rice_stripe_necrosis_virus_Benyviridae:0.470093):0.129192):0.250328	(Fern_benyvirus_Benyviridae:0.659826	Wheat_stripe_mosaic_virus_Benyviridae:0.456404):0.235773):0.355810	((Arceuthobium_sichuanense_virus_3:0.392762	(Red_clover_RNA_virus_1:0.316019	Dactylorhiza_hatagirea_benylike_virus_Benyviridae:0.430109):0.118586):0.547067	Goji_berry_chlorosis_virus:0.678557):0.328518):0.099401	((Charavirus_Namtso:0.245522	Charavirus_Canada:0.171459):0.115729	Chara_australis_virus:0.259900):1.797751):0.183584	(((Protopterus_annectensA:0.967019	Rhinatrema_bivittatumC:0.298852):0.209289	Pogona_vitticeps:2.299163):0.828198	((((((Protopterus_annectensB:0.877730	Carcharodon_carchariasB:0.369371):0.243045	(((Rhinatrema_bivittatumE:0.008883
(((((((Fern_benyvirus_Benyviridae:0.644341	Wheat_stripe_mosaic_virus_Benyviridae:0.417552):0.269211	((((Beet_soilborne_mosaic_virus_Benyviridae:0.034052	Beet_necrotic_yellow_vein_virus_Benyviridae:0.044516):0.250939	Burdock_mottle_virus_Benyviridae:0.253442):0.161299	Rice_stripe_necrosis_virus_Benyviridae:0.464571):0.098658	Mangifera_indica_latent_virus_Benyviridae:0.479145):0.233607):0.327801	(((Red_clover_RNA_virus_1:0.324424	Arceuthobium_sichuanense_virus_3:0.411760):0.080712	Dactylorhiza_hatagirea_benylike_virus_Benyviridae:0.340055):0.518595	Goji_berry_chlorosis_virus:0.682030):0.281426):0.169285	((Tick_borne_tetraviruslike_virus:1.715080	(((Blueberry_necrotic_ring_blotch_virus:1.637155	(((Hibiscus_green_spot_virus_2:0.801160	Citrus_leprosis_virus_C:0.749105):0.670431	(Drosophila_rhopaloa:0.988634	Bombus_terrestris:0.989864):0.270418):0.121919	Aedes_aegypti:1.106058):0.149178):0.127797	(((Soilborne_wheat_mosaic_virus_Virgaviridae:0.298981	(((Gentian_ovary_ringspot_virus_Virgaviridae:0.461440	Barley_stripe_mosaic_virus_Virgaviridae:0.658556):0.133465	Peanut_clump_virus_Virgaviridae:0.532460):0.161884	Potato_moptop_virus_Virgaviridae:0.377609):0.085947):0.490281	Tobacco_rattle_virus_Virgaviridae:0.773649):0.714424	Tobacco_mosaic_virus_Virgaviridae:0.987166):0.455845):0.546867	(((Semliki_Forest_virus:0.129237	Chikungunya_virus:0.149593):0.105938	(Sindbis_virus:0.029944	Ockelbo_virus:0.008361):0.191018):0.064368	(Rio_Negro_virus:0.161604	Eastern_equine_encephalitis_virus:0.182335):0.055874):2.117277):0.871004):0.756480	(Chara_australis_virus:0.335849	(Charavirus_Namtso:0.233760	Charavirus_Canada:0.196285):0.051918):1.160924):0.357315):0.105876	(((((((Guiyang_benyvirus_2_Benyviridae:0.017864	Guiyang_benyvirus_1_Benyviridae:0.021638):0.293224	Diabrotica_undecimpunctata_virus_2:0.333701):0.064819	(Sanya_benyvirus_1_Benyviridae:0.325240	(Gekko_japonicus:0.068575	(Geotrypetes_seraphini:0.306722	(Rhinatrema_bivittatumG:0.421865	Rhinatrema_bivittatumB:0.024444):0.315572):0.090879):0.377165):0.077057):0.109406	(((Python_bivittatus:0.455134	Podarcis_muralisC:0.417197):0.206338	(Microcaecilia_unicolorB:1.472320	(Microcaecilia_unicolorA:0.201032	(Rhinatrema_bivittatumH:0.683971	Carcharodon_carchariasA:0.144144):0.108029):0.269249):0.139377):0.325099	((Protopterus_annectensB:0.720215	Carcharodon_carchariasB:0.312805):0.146600
((Pogona_vitticeps:2.282120	((((Rhinatrema_bivittatumH:0.374281	Microcaecilia_unicolorA:0.027914):0.028569	Carcharodon_carchariasA:0.160490):0.625972	Microcaecilia_unicolorB:1.428386):0.067320	(Python_bivittatus:0.487011	Podarcis_muralisC:0.337301):0.228808):0.127718):0.133336	((((Rhinatrema_bivittatumF:0.294312	Rhinatrema_bivittatumA:0.873260):0.113019	(Rhinatrema_bivittatumD:0.000001	Rhinatrema_bivittatumE:0.009545):0.103396):0.182108	Protopterus_annectensB:0.691389):0.315555	Carcharodon_carchariasB:0.498303):0.169182	((((((((((((Beet_soilborne_mosaic_virus_Benyviridae:0.032214	Beet_necrotic_yellow_vein_virus_Benyviridae:0.036998):0.261114	Burdock_mottle_virus_Benyviridae:0.290525):0.176341	Rice_stripe_necrosis_virus_Benyviridae:0.481597):0.124570	Mangifera_indica_latent_virus_Benyviridae:0.486106):0.211662	(Wheat_stripe_mosaic_virus_Benyviridae:0.472756	Fern_benyvirus_Benyviridae:0.607513):0.247712):0.418123	(((Dactylorhiza_hatagirea_benylike_virus_Benyviridae:0.443667	Red_clover_RNA_virus_1:0.312752):0.102600	Arceuthobium_sichuanense_virus_3:0.377155):0.495437	Goji_berry_chlorosis_virus:0.742921):0.244765):0.147039	(Agaricus_bisporus_virus_13:1.276186	(Monilinia_fructicola_benylike_virus_1_Benyviridae:0.406374	(Lentinula_edodes_benylike_virus_1_Benyviridae:0.125600	Lentinula_edodes_ssRNA_mycovirus:0.087501):0.404484):0.424465):0.863536):0.087793	(Erysiphe_necator_associated_benylike_virus_1:1.096132	(((Charavirus_Namtso:0.154708	(Charavirus_Canada:0.203545	Chara_australis_virus:0.366861):0.073700):1.269071	((((Sindbis_virus:0.033495	Ockelbo_virus:0.014448):0.128802	((Eastern_equine_encephalitis_virus:0.132671	Rio_Negro_virus:0.152039):0.151307	(Semliki_Forest_virus:0.118310	Chikungunya_virus:0.141849):0.082388):0.090521):2.268140	(((Bombus_terrestris:1.440803	(Aedes_aegypti:1.245005	(Blueberry_necrotic_ring_blotch_virus:1.846137	(Citrus_leprosis_virus_C:0.879377	Hibiscus_green_spot_virus_2:0.759491):0.534150):0.138117):0.038935):0.327033	(Tobacco_mosaic_virus_Virgaviridae:1.029022	(Tobacco_rattle_virus_Virgaviridae:0.885768	((Soilborne_wheat_mosaic_virus_Virgaviridae:0.355113	Potato_moptop_virus_Virgaviridae:0.421642):0.159526	(Peanut_clump_virus_Virgaviridae:0.487865	(Gentian_ovary_ringspot_virus_Virgaviridae:0.548794	Barley_stripe_mosaic_virus_Virgaviridae:0.599533):0.201128):0.095126):0.315567):0.573540):0.239724):0.162346
(((((((Beet_soilborne_mosaic_virus_Benyviridae:0.041151	Beet_necrotic_yellow_vein_virus_Benyviridae:0.039476):0.235958	Burdock_mottle_virus_Benyviridae:0.268497):0.198129	Rice_stripe_necrosis_virus_Benyviridae:0.473381):0.143954	Mangifera_indica_latent_virus_Benyviridae:0.486949):0.205179	(Wheat_stripe_mosaic_virus_Benyviridae:0.508571	Fern_benyvirus_Benyviridae:0.736618):0.238897):0.430856	(((Red_clover_RNA_virus_1:0.366993	Dactylorhiza_hatagirea_benylike_virus_Benyviridae:0.415722):0.073643	Arceuthobium_sichuanense_virus_3:0.339586):0.518301	Goji_berry_chlorosis_virus:0.741783):0.280192):0.202438	(((((((((Bemisia_tabaci_benylike_virus_3_Benyviridae:0.184345	(Bemisia_tabaci_benylike_virus_1_Benyviridae:0.085007	Bemisia_tabaci_benylike_virus_2_Benyviridae:0.054721):0.232553):0.082867	Bemisia_tabaci_benylike_virus_5_Benyviridae:0.241152):0.213329	(Bemisia_tabaci_benylike_virus_4_Benyviridae:0.269874	Entomophthora_benyvirus_E_Benyviridae:0.134450):0.243922):0.344768	(Sclerotium_rolfsii_benylike_virus_1_Benyviridae:0.448001	Agaricus_bisporus_virus_8:0.523223):0.538897):0.535208	Monilinia_benyvirus_C_Benyviridae:1.337813):0.381775	Rhizoctonia_solani_benylike_virus_6_Benyviridae:1.052407):0.641807	Erysiphe_necator_associated_benylike_virus_1:1.282829):0.088940	((((((Ockelbo_virus:0.014507	Sindbis_virus:0.029707):0.238039	(Semliki_Forest_virus:0.136985	Chikungunya_virus:0.139395):0.073584):0.079441	(Rio_Negro_virus:0.132410	Eastern_equine_encephalitis_virus:0.187655):0.046603):2.109357	((((Tobacco_mosaic_virus_Virgaviridae:0.933154	(((Potato_moptop_virus_Virgaviridae:0.378123	Soilborne_wheat_mosaic_virus_Virgaviridae:0.361531):0.178201	(Peanut_clump_virus_Virgaviridae:0.521927	(Gentian_ovary_ringspot_virus_Virgaviridae:0.459535	Barley_stripe_mosaic_virus_Virgaviridae:0.504229):0.151237):0.108737):0.410006	Tobacco_rattle_virus_Virgaviridae:0.876000):0.685207):0.287176	Bombus_terrestris:1.395794):0.106280	Drosophila_rhopaloa:1.391797):0.107527	(((Hibiscus_green_spot_virus_2:0.886476	Citrus_leprosis_virus_C:0.756702):0.689166	Blueberry_necrotic_ring_blotch_virus:1.761262):0.177410	Aedes_aegypti:1.465534):0.102468):0.670945):0.826693	Tick_borne_tetraviruslike_virus:1.952448):0.870752	(Chara_australis_virus:0.259669	(Charavirus_Namtso:0.250773	Charavirus_Canada:0.179164):0.102543):1.118697):0.282696):0.107957	((Monilinia_fructicola_benylike_virus_1_Benyviridae:0.395539	(Lentinula_edodes_benylike_virus_1_Benyviridae:0.139911	Lentinula_edodes_ssRNA_mycovirus:0.096600):0.430064):0.359065	Agaricus_bisporus_virus_13:1.098446):0.999057):0.094792	(((((Geotrypetes_seraphini:0.339963
(((((Rio_Negro_virus:0.130570	Eastern_equine_encephalitis_virus:0.156846):0.043678	((Ockelbo_virus:0.020149	Sindbis_virus:0.012968):0.245197	(Chikungunya_virus:0.143651	Semliki_Forest_virus:0.131478):0.075442):0.088925):2.560348	(((((Bombus_terrestris:0.825900	Drosophila_rhopaloa:1.124098):0.333166	(Citrus_leprosis_virus_C:0.809931	Hibiscus_green_spot_virus_2:0.749890):0.483673):0.281057	Aedes_aegypti:1.078924):0.139790	Blueberry_necrotic_ring_blotch_virus:1.536586):0.305947	((((Barley_stripe_mosaic_virus_Virgaviridae:0.734521	(Gentian_ovary_ringspot_virus_Virgaviridae:0.447208	Peanut_clump_virus_Virgaviridae:0.489242):0.137273):0.058170	(Soilborne_wheat_mosaic_virus_Virgaviridae:0.358903	Potato_moptop_virus_Virgaviridae:0.442717):0.200609):0.340688	Tobacco_rattle_virus_Virgaviridae:0.747952):0.450191	Tobacco_mosaic_virus_Virgaviridae:1.040431):0.358372):0.502366):0.963787	Tick_borne_tetraviruslike_virus:1.816737):0.514736	((Charavirus_Canada:0.165426	Charavirus_Namtso:0.260074):0.057523	Chara_australis_virus:0.306537):1.280652	((((Lentinula_edodes_benylike_virus_1_Benyviridae:0.134603	Lentinula_edodes_ssRNA_mycovirus:0.084479):0.415696	Monilinia_fructicola_benylike_virus_1_Benyviridae:0.361187):0.428278	Agaricus_bisporus_virus_13:1.113461):0.923129	(((((((((Pogona_vitticeps:2.756285	Diabrotica_undecimpunctata_virus_2:0.205043):0.073373	(Guiyang_benyvirus_1_Benyviridae:0.013278	Guiyang_benyvirus_2_Benyviridae:0.022629):0.342183):0.087812	((Gekko_japonicus:0.054987	(Geotrypetes_seraphini:0.248449	(Rhinatrema_bivittatumB:0.033848	Rhinatrema_bivittatumG:0.493920):0.267244):0.080028):0.468286	Sanya_benyvirus_1_Benyviridae:0.262913):0.068259):0.203267	((Podarcis_muralisC:0.583739	((Carcharodon_carchariasA:0.089434	Microcaecilia_unicolorA:0.331224):0.339471	(Python_bivittatus:0.688019	Rhinatrema_bivittatumH:0.692554):0.021842):0.393082):0.330682	(Microcaecilia_unicolorB:1.793499	Carcharodon_carchariasB:0.532456):0.066835):0.172986):0.048800	((Bemisia_tabaci_benylike_virus_6_Benyviridae:0.101136	(Sichuan_mosquito_Benylike_virus_Benyviridae:0.081712	Hubei_Benylike_virus_1:0.070130):0.119733):0.233578	(((Rhinatrema_bivittatumF:0.292049	(Rhinatrema_bivittatumD:0.000001	Rhinatrema_bivittatumE:0.000001):0.128534):0.101253	Rhinatrema_bivittatumA:0.593588):0.257066
((Erysiphe_necator_associated_benylike_virus_1:1.091893	(((((((Bemisia_tabaci_benylike_virus_2_Benyviridae:0.056055	Bemisia_tabaci_benylike_virus_1_Benyviridae:0.077111):0.186860	Bemisia_tabaci_benylike_virus_3_Benyviridae:0.187974):0.122141	Bemisia_tabaci_benylike_virus_5_Benyviridae:0.221003):0.207320	(Bemisia_tabaci_benylike_virus_4_Benyviridae:0.198120	Entomophthora_benyvirus_E_Benyviridae:0.158355):0.226296):0.300086	(Agaricus_bisporus_virus_8:0.474349	Sclerotium_rolfsii_benylike_virus_1_Benyviridae:0.416083):0.461294):0.490916	Monilinia_benyvirus_C_Benyviridae:1.212107):0.317547	Rhizoctonia_solani_benylike_virus_6_Benyviridae:1.055411):0.463627):0.135839	(((((((Beet_necrotic_yellow_vein_virus_Benyviridae:0.030945	Beet_soilborne_mosaic_virus_Benyviridae:0.042239):0.220357	Burdock_mottle_virus_Benyviridae:0.288872):0.160729	Rice_stripe_necrosis_virus_Benyviridae:0.446169):0.085167	Mangifera_indica_latent_virus_Benyviridae:0.431722):0.202279	(Wheat_stripe_mosaic_virus_Benyviridae:0.412689	Fern_benyvirus_Benyviridae:0.618654):0.261980):0.386870	((Arceuthobium_sichuanense_virus_3:0.355708	(Red_clover_RNA_virus_1:0.303749	Dactylorhiza_hatagirea_benylike_virus_Benyviridae:0.349400):0.104683):0.501956	Goji_berry_chlorosis_virus:0.657494):0.261480):0.189941	(((((((Carcharodon_carchariasA:0.204960	Microcaecilia_unicolorA:0.155089):0.255845	(Python_bivittatus:0.581082	Podarcis_muralisC:0.359794):0.135742):0.181578	(Microcaecilia_unicolorB:1.439882	Rhinatrema_bivittatumH:1.022747):0.086451):0.161562	((((Rhinatrema_bivittatumE:0.004945	Rhinatrema_bivittatumD:0.000001):0.125119	Rhinatrema_bivittatumF:0.448057):0.091491	Rhinatrema_bivittatumA:0.976985):0.269995	(Protopterus_annectensB:0.696740	Carcharodon_carchariasB:0.299935):0.150049):0.136907):0.177681	((Rhinatrema_bivittatumC:0.360090	Protopterus_annectensA:0.776014):0.814560	((Gekko_japonicus:0.154626	(Geotrypetes_seraphini:0.355840	(Rhinatrema_bivittatumG:0.447736	Rhinatrema_bivittatumB:0.038648):0.306627):0.073798):0.368060	(((Guiyang_benyvirus_2_Benyviridae:0.024670	Guiyang_benyvirus_1_Benyviridae:0.008528):0.360019	Diabrotica_undecimpunctata_virus_2:0.273483):0.087546	Sanya_benyvirus_1_Benyviridae:0.334164):0.071037):0.053943):0.040173):0.092263	((Hubei_Benylike_virus_1:0.069682	Sichuan_mosquito_Benylike_virus_Benyviridae:0.080763):0.110993	Bemisia_tabaci_benylike_virus_6_Benyviridae:0.126793):0.352840):0.193735	Pistacia_ribolike_virus:0.642787):0.301937):0.108322	((Pogona_vitticeps:2.641549	((Monilinia_fructicola_benylike_virus_1_Benyviridae:0.307051
(((Hubei_Benylike_virus_1:0.058214	Sichuan_mosquito_Benylike_virus_Benyviridae:0.090095):0.105684	Bemisia_tabaci_benylike_virus_6_Benyviridae:0.108241):0.360029	((((((Agaricus_bisporus_virus_13:1.116284	(Monilinia_fructicola_benylike_virus_1_Benyviridae:0.405795	(Lentinula_edodes_ssRNA_mycovirus:0.080701	Lentinula_edodes_benylike_virus_1_Benyviridae:0.138064):0.414355):0.333644):0.869333	(((((((Bemisia_tabaci_benylike_virus_1_Benyviridae:0.085291	Bemisia_tabaci_benylike_virus_2_Benyviridae:0.059344):0.199716	Bemisia_tabaci_benylike_virus_3_Benyviridae:0.151097):0.132739	Bemisia_tabaci_benylike_virus_5_Benyviridae:0.192318):0.206851	(Bemisia_tabaci_benylike_virus_4_Benyviridae:0.207420	Entomophthora_benyvirus_E_Benyviridae:0.137200):0.212359):0.378966	(Agaricus_bisporus_virus_8:0.515783	Sclerotium_rolfsii_benylike_virus_1_Benyviridae:0.403089):0.510312):0.491318	Monilinia_benyvirus_C_Benyviridae:1.205494):0.320865	Rhizoctonia_solani_benylike_virus_6_Benyviridae:1.027155):0.543297):0.098030	Erysiphe_necator_associated_benylike_virus_1:1.089988):0.145738	(((((Arceuthobium_sichuanense_virus_3:0.396106	Red_clover_RNA_virus_1:0.293749):0.088325	Dactylorhiza_hatagirea_benylike_virus_Benyviridae:0.315658):0.507570	Goji_berry_chlorosis_virus:0.600957):0.237469	((Mangifera_indica_latent_virus_Benyviridae:0.475226	((Burdock_mottle_virus_Benyviridae:0.284393	(Beet_soilborne_mosaic_virus_Benyviridae:0.052607	Beet_necrotic_yellow_vein_virus_Benyviridae:0.034483):0.229502):0.190535	Rice_stripe_necrosis_virus_Benyviridae:0.400008):0.139007):0.226146	(Fern_benyvirus_Benyviridae:0.601465	Wheat_stripe_mosaic_virus_Benyviridae:0.510634):0.255424):0.292299):0.184942	((Tick_borne_tetraviruslike_virus:2.102945	(((((Hibiscus_green_spot_virus_2:0.605550	Citrus_leprosis_virus_C:0.774514):0.641473	(Aedes_aegypti:1.041467	Blueberry_necrotic_ring_blotch_virus:1.482201):0.329793):0.137387	(Bombus_terrestris:1.126336	Drosophila_rhopaloa:1.240473):0.258012):0.227728	(Tobacco_mosaic_virus_Virgaviridae:0.911101	(Tobacco_rattle_virus_Virgaviridae:0.674416	((Soilborne_wheat_mosaic_virus_Virgaviridae:0.300718	Potato_moptop_virus_Virgaviridae:0.404347):0.115400	(Barley_stripe_mosaic_virus_Virgaviridae:0.637754	(Gentian_ovary_ringspot_virus_Virgaviridae:0.441307	Peanut_clump_virus_Virgaviridae:0.420428):0.129995):0.084496):0.368558):0.669944):0.437524):0.720409	(((Semliki_Forest_virus:0.109277	Chikungunya_virus:0.167130):0.072225	(Sindbis_virus:0.020363	Ockelbo_virus:0.015391):0.188101):0.068340	(Eastern_equine_encephalitis_virus:0.147733	Rio_Negro_virus:0.132887):0.044969):1.912993):0.490044):0.879113	(Charavirus_Namtso:0.178540
(Microcaecilia_unicolorA:0.084017	(((Python_bivittatus:0.720163	Podarcis_muralisC:0.337248):0.182884	((((((Rhinatrema_bivittatumE:0.017885	Rhinatrema_bivittatumD:0.000001):0.093722	(Rhinatrema_bivittatumA:0.793196	Rhinatrema_bivittatumF:0.224044):0.064616):0.432442	(Carcharodon_carchariasB:0.423773	Protopterus_annectensB:0.800023):0.082013):0.353895	((((Sichuan_mosquito_Benylike_virus_Benyviridae:0.072805	Hubei_Benylike_virus_1:0.070066):0.078692	Bemisia_tabaci_benylike_virus_6_Benyviridae:0.161637):0.370094	(((((((((Entomophthora_benyvirus_E_Benyviridae:0.160403	Bemisia_tabaci_benylike_virus_4_Benyviridae:0.206191):0.253222	((Bemisia_tabaci_benylike_virus_3_Benyviridae:0.166855	(Bemisia_tabaci_benylike_virus_2_Benyviridae:0.054836	Bemisia_tabaci_benylike_virus_1_Benyviridae:0.052790):0.202947):0.091226	Bemisia_tabaci_benylike_virus_5_Benyviridae:0.229576):0.262398):0.332298	(Sclerotium_rolfsii_benylike_virus_1_Benyviridae:0.388481	Agaricus_bisporus_virus_8:0.447735):0.496234):0.398506	Monilinia_benyvirus_C_Benyviridae:1.241262):0.387418	Rhizoctonia_solani_benylike_virus_6_Benyviridae:1.010588):0.560305	(Agaricus_bisporus_virus_13:1.062189	((Lentinula_edodes_benylike_virus_1_Benyviridae:0.136886	Lentinula_edodes_ssRNA_mycovirus:0.101274):0.522639	Monilinia_fructicola_benylike_virus_1_Benyviridae:0.342175):0.475133):0.828309):0.193588	(((((((Semliki_Forest_virus:0.124376	Chikungunya_virus:0.128911):0.084158	(Ockelbo_virus:0.012604	Sindbis_virus:0.028664):0.228384):0.043782	(Eastern_equine_encephalitis_virus:0.163589	Rio_Negro_virus:0.144882):0.059329):2.230453	(((((Bombus_terrestris:0.789620	Drosophila_rhopaloa:1.017766):0.123297	(Citrus_leprosis_virus_C:0.705102	Hibiscus_green_spot_virus_2:0.814534):0.642453):0.270323	Aedes_aegypti:0.972322):0.168344	Blueberry_necrotic_ring_blotch_virus:1.577215):0.137203	(Tobacco_mosaic_virus_Virgaviridae:1.006731	(((Potato_moptop_virus_Virgaviridae:0.427202	Soilborne_wheat_mosaic_virus_Virgaviridae:0.323534):0.170129	(Peanut_clump_virus_Virgaviridae:0.527099	(Barley_stripe_mosaic_virus_Virgaviridae:0.485396	Gentian_ovary_ringspot_virus_Virgaviridae:0.368474):0.156377):0.150028):0.314940	Tobacco_rattle_virus_Virgaviridae:0.749170):0.562826):0.299799):0.540385):0.905641	Tick_borne_tetraviruslike_virus:1.763171):0.685762	(Charavirus_Namtso:0.148292	(Chara_australis_virus:0.337405	Charavirus_Canada:0.194525):0.073413):1.203183):0.340391	(((Fern_benyvirus_Benyviridae:0.712713
(Carcharodon_carchariasB:0.415052	((((Pistacia_ribolike_virus:0.697068	((Rhinatrema_bivittatumC:0.357771	Protopterus_annectensA:0.721453):0.678104	(((((Lentinula_edodes_benylike_virus_1_Benyviridae:0.132295	Lentinula_edodes_ssRNA_mycovirus:0.096985):0.375638	Monilinia_fructicola_benylike_virus_1_Benyviridae:0.374904):0.369738	Agaricus_bisporus_virus_13:1.080775):1.047962	(Erysiphe_necator_associated_benylike_virus_1:1.204906	((((((((Bemisia_tabaci_benylike_virus_1_Benyviridae:0.064934	Bemisia_tabaci_benylike_virus_2_Benyviridae:0.058153):0.198364	Bemisia_tabaci_benylike_virus_3_Benyviridae:0.159468):0.085848	Bemisia_tabaci_benylike_virus_5_Benyviridae:0.257390):0.240028	(Bemisia_tabaci_benylike_virus_4_Benyviridae:0.203219	Entomophthora_benyvirus_E_Benyviridae:0.146857):0.169151):0.388856	(Agaricus_bisporus_virus_8:0.517091	Sclerotium_rolfsii_benylike_virus_1_Benyviridae:0.379366):0.352167):0.479949	Monilinia_benyvirus_C_Benyviridae:1.199360):0.376411	Rhizoctonia_solani_benylike_virus_6_Benyviridae:1.078672):0.419365	(((Drosophila_rhopaloa:1.045922	(((((Peanut_clump_virus_Virgaviridae:0.511881	(Barley_stripe_mosaic_virus_Virgaviridae:0.463424	Gentian_ovary_ringspot_virus_Virgaviridae:0.410275):0.232561):0.141216	(Soilborne_wheat_mosaic_virus_Virgaviridae:0.298601	Potato_moptop_virus_Virgaviridae:0.368177):0.135223):0.319140	Tobacco_rattle_virus_Virgaviridae:0.791205):0.819100	Tobacco_mosaic_virus_Virgaviridae:0.946207):0.230804	(Blueberry_necrotic_ring_blotch_virus:1.445459	(((Hibiscus_green_spot_virus_2:0.827856	Citrus_leprosis_virus_C:0.783899):0.502207	Bombus_terrestris:1.017109):0.194595	Aedes_aegypti:1.000356):0.165104):0.110393):0.214256):0.272006	((Rio_Negro_virus:0.134166	Eastern_equine_encephalitis_virus:0.145817):0.021628	((Sindbis_virus:0.028960	Ockelbo_virus:0.009813):0.259064	(Semliki_Forest_virus:0.112100	Chikungunya_virus:0.133958):0.067953):0.110211):2.073003):1.070390	Tick_borne_tetraviruslike_virus:1.647423):0.756981):0.226179):0.112335):0.075662	((Charavirus_Namtso:0.190061	(Chara_australis_virus:0.360462	Charavirus_Canada:0.225542):0.060778):1.567980	((((Red_clover_RNA_virus_1:0.336825	Dactylorhiza_hatagirea_benylike_virus_Benyviridae:0.414673):0.115279	Arceuthobium_sichuanense_virus_3:0.350414):0.615487	Goji_berry_chlorosis_virus:0.665928):0.190239	(((((Beet_soilborne_mosaic_virus_Benyviridae:0.035953	Beet_necrotic_yellow_vein_virus_Benyviridae:0.034997):0.250655	Burdock_mottle_virus_Benyviridae:0.292905):0.161895	Rice_stripe_necrosis_virus_Benyviridae:0.445080):0.132973
(((Charavirus_Namtso:0.192980	(Charavirus_Canada:0.200446	Chara_australis_virus:0.369956):0.071814):1.272768	(((((Tobacco_rattle_virus_Virgaviridae:0.966959	((Peanut_clump_virus_Virgaviridae:0.509111	(Gentian_ovary_ringspot_virus_Virgaviridae:0.395344	Barley_stripe_mosaic_virus_Virgaviridae:0.482746):0.259100):0.122399	(Potato_moptop_virus_Virgaviridae:0.417332	Soilborne_wheat_mosaic_virus_Virgaviridae:0.328108):0.178673):0.243759):0.571784	Tobacco_mosaic_virus_Virgaviridae:0.933315):0.403748	((((Citrus_leprosis_virus_C:0.847273	Hibiscus_green_spot_virus_2:0.788428):0.705725	Blueberry_necrotic_ring_blotch_virus:1.635805):0.217143	Aedes_aegypti:1.313670):0.125668	(Bombus_terrestris:0.870328	Drosophila_rhopaloa:1.589224):0.415179):0.136057):0.675819	(Chikungunya_virus:0.048883	(Semliki_Forest_virus:0.129108	((Eastern_equine_encephalitis_virus:0.184134	Rio_Negro_virus:0.138359):0.149304	(Ockelbo_virus:0.015388	Sindbis_virus:0.031503):0.246483):0.071002):0.073923):2.163370):0.948624	Tick_borne_tetraviruslike_virus:1.861664):0.829960):0.319230	((((Dactylorhiza_hatagirea_benylike_virus_Benyviridae:0.397600	Red_clover_RNA_virus_1:0.308650):0.133069	Arceuthobium_sichuanense_virus_3:0.313869):0.549117	Goji_berry_chlorosis_virus:0.642748):0.326894	(((((Beet_soilborne_mosaic_virus_Benyviridae:0.045716	Beet_necrotic_yellow_vein_virus_Benyviridae:0.040391):0.244936	Burdock_mottle_virus_Benyviridae:0.291907):0.201854	Rice_stripe_necrosis_virus_Benyviridae:0.428217):0.150472	Mangifera_indica_latent_virus_Benyviridae:0.524406):0.230767	(Wheat_stripe_mosaic_virus_Benyviridae:0.527057	Fern_benyvirus_Benyviridae:0.667665):0.265618):0.340034):0.132101	((((((((Entomophthora_benyvirus_E_Benyviridae:0.162924	Bemisia_tabaci_benylike_virus_4_Benyviridae:0.233087):0.258119	(Bemisia_tabaci_benylike_virus_5_Benyviridae:0.309149	((Bemisia_tabaci_benylike_virus_2_Benyviridae:0.049151	Bemisia_tabaci_benylike_virus_1_Benyviridae:0.098525):0.230400	Bemisia_tabaci_benylike_virus_3_Benyviridae:0.171827):0.134696):0.231056):0.416807	(Agaricus_bisporus_virus_8:0.473326	Sclerotium_rolfsii_benylike_virus_1_Benyviridae:0.511920):0.425749):0.539100	Monilinia_benyvirus_C_Benyviridae:1.366055):0.306562	Rhizoctonia_solani_benylike_virus_6_Benyviridae:1.073101):0.507994	(((Lentinula_edodes_ssRNA_mycovirus:0.112418	Lentinula_edodes_benylike_virus_1_Benyviridae:0.130087):0.404355	Monilinia_fructicola_benylike_virus_1_Benyviridae:0.491314):0.491471	Agaricus_bisporus_virus_13:1.096317):0.952607):0.179010	Erysiphe_necator_associated_benylike_virus_1:1.212572):0.165041	((((((Protopterus_annectensB:0.902558
((Rhinatrema_bivittatumD:0.000001	Rhinatrema_bivittatumE:0.009668):0.043849	((Protopterus_annectensB:0.869937	Rhinatrema_bivittatumF:0.198343):0.046800	Rhinatrema_bivittatumA:0.855570):0.068648	(Carcharodon_carchariasB:0.428285	((((Carcharodon_carchariasA:0.141268	(Python_bivittatus:0.515971	Microcaecilia_unicolorA:0.201410):0.021349):0.029675	Rhinatrema_bivittatumH:0.412460):0.545719	(Podarcis_muralisC:0.484222	Microcaecilia_unicolorB:1.618845):0.000001):0.253577	((((Hubei_Benylike_virus_1:0.067270	Sichuan_mosquito_Benylike_virus_Benyviridae:0.081063):0.103073	Bemisia_tabaci_benylike_virus_6_Benyviridae:0.130400):0.336954	(Pistacia_ribolike_virus:0.697198	((((((((Entomophthora_benyvirus_E_Benyviridae:0.148822	Bemisia_tabaci_benylike_virus_4_Benyviridae:0.220769):0.233626	(Bemisia_tabaci_benylike_virus_5_Benyviridae:0.238094	((Bemisia_tabaci_benylike_virus_1_Benyviridae:0.078765	Bemisia_tabaci_benylike_virus_2_Benyviridae:0.057289):0.189768	Bemisia_tabaci_benylike_virus_3_Benyviridae:0.191170):0.085151):0.208318):0.386052	(Agaricus_bisporus_virus_8:0.519969	Sclerotium_rolfsii_benylike_virus_1_Benyviridae:0.482101):0.482935):0.511568	Monilinia_benyvirus_C_Benyviridae:1.397658):0.379121	Rhizoctonia_solani_benylike_virus_6_Benyviridae:1.085919):0.470867	Erysiphe_necator_associated_benylike_virus_1:1.180563):0.144458	((Tick_borne_tetraviruslike_virus:1.850063	((Chikungunya_virus:0.053388	(((Rio_Negro_virus:0.136800	Eastern_equine_encephalitis_virus:0.185997):0.109471	(Ockelbo_virus:0.020828	Sindbis_virus:0.021012):0.246733):0.081546	Semliki_Forest_virus:0.144494):0.062535):2.287338	((Bombus_terrestris:1.323936	Drosophila_rhopaloa:1.151665):0.179600	(((Citrus_leprosis_virus_C:0.851255	Hibiscus_green_spot_virus_2:0.886718):0.466450	Blueberry_necrotic_ring_blotch_virus:1.521949):0.312849	(Aedes_aegypti:1.140960	(((((Soilborne_wheat_mosaic_virus_Virgaviridae:0.344150	Potato_moptop_virus_Virgaviridae:0.413777):0.221687	Peanut_clump_virus_Virgaviridae:0.520078):0.118727	(Barley_stripe_mosaic_virus_Virgaviridae:0.589588	Gentian_ovary_ringspot_virus_Virgaviridae:0.480645):0.175945):0.320785	Tobacco_rattle_virus_Virgaviridae:0.882672):0.746181	Tobacco_mosaic_virus_Virgaviridae:1.013127):0.398241):0.172543):0.132784):0.219276):1.112156):0.676853	(Charavirus_Namtso:0.180916	(Chara_australis_virus:0.346157	Charavirus_Canada:0.174608):0.063308):1.211906):0.274691):0.129578
((((((((((Rhinatrema_bivittatumD:0.000001	Rhinatrema_bivittatumE:0.007924):0.116750	(Rhinatrema_bivittatumF:0.306431	Rhinatrema_bivittatumA:0.781080):0.048755):0.284463	(Protopterus_annectensB:0.612311	Carcharodon_carchariasB:0.355419):0.140081):0.365552	((Microcaecilia_unicolorB:1.712378	(Rhinatrema_bivittatumH:0.542530	(Python_bivittatus:0.501976	(Microcaecilia_unicolorA:0.318240	Carcharodon_carchariasA:0.136341):0.076443):0.115129):0.409506):0.092261	Podarcis_muralisC:0.652258):0.298226):0.125688	((Hubei_Benylike_virus_1:0.066671	Sichuan_mosquito_Benylike_virus_Benyviridae:0.071819):0.071871	Bemisia_tabaci_benylike_virus_6_Benyviridae:0.124951):0.383701):0.054721	(((((Rhinatrema_bivittatumG:0.481358	Rhinatrema_bivittatumB:0.076856):0.407370	Gekko_japonicus:0.156503):0.029083	Geotrypetes_seraphini:0.534381):0.349784	Sanya_benyvirus_1_Benyviridae:0.289274):0.057568	((Guiyang_benyvirus_1_Benyviridae:0.008390	Guiyang_benyvirus_2_Benyviridae:0.027962):0.285036	Diabrotica_undecimpunctata_virus_2:0.329286):0.081459):0.228341):0.226264	Pistacia_ribolike_virus:0.684635):0.225549	((Rhizoctonia_solani_benylike_virus_6_Benyviridae:0.995671	((((((Bemisia_tabaci_benylike_virus_2_Benyviridae:0.068735	Bemisia_tabaci_benylike_virus_1_Benyviridae:0.073732):0.197452	Bemisia_tabaci_benylike_virus_3_Benyviridae:0.174256):0.120000	Bemisia_tabaci_benylike_virus_5_Benyviridae:0.250961):0.193289	(Entomophthora_benyvirus_E_Benyviridae:0.146679	Bemisia_tabaci_benylike_virus_4_Benyviridae:0.237450):0.232162):0.421397	(Agaricus_bisporus_virus_8:0.517589	Sclerotium_rolfsii_benylike_virus_1_Benyviridae:0.384393):0.421922):0.506204	Monilinia_benyvirus_C_Benyviridae:1.256384):0.434070):0.543871	Erysiphe_necator_associated_benylike_virus_1:1.146854):0.237730):0.068826	(Pogona_vitticeps:1.978714	(Protopterus_annectensA:1.181669	Rhinatrema_bivittatumC:0.331185):0.284030):0.697751):0.018922	(((((((Semliki_Forest_virus:0.122525	Chikungunya_virus:0.155693):0.075715	(Ockelbo_virus:0.010323	Sindbis_virus:0.020284):0.230171):0.085603	(Eastern_equine_encephalitis_virus:0.150883	Rio_Negro_virus:0.158320):0.051284):2.265765	((((((Barley_stripe_mosaic_virus_Virgaviridae:0.554556	Gentian_ovary_ringspot_virus_Virgaviridae:0.380292):0.205031	Peanut_clump_virus_Virgaviridae:0.512025):0.118163	(Potato_moptop_virus_Virgaviridae:0.371800	Soilborne_wheat_mosaic_virus_Virgaviridae:0.355228):0.164806):0.272185	Tobacco_rattle_virus_Virgaviridae:0.833950):0.567027
((Tick_borne_tetraviruslike_virus:1.843030	(((Erysiphe_necator_associated_benylike_virus_1:1.104742	((((((Bemisia_tabaci_benylike_virus_3_Benyviridae:0.176288	(Bemisia_tabaci_benylike_virus_1_Benyviridae:0.074366	Bemisia_tabaci_benylike_virus_2_Benyviridae:0.078726):0.204853):0.101889	Bemisia_tabaci_benylike_virus_5_Benyviridae:0.250325):0.245304	(Entomophthora_benyvirus_E_Benyviridae:0.155678	Bemisia_tabaci_benylike_virus_4_Benyviridae:0.214105):0.179870):0.341557	(Agaricus_bisporus_virus_8:0.518802	Sclerotium_rolfsii_benylike_virus_1_Benyviridae:0.482232):0.498390):0.449524	Monilinia_benyvirus_C_Benyviridae:1.373786):0.205546	Rhizoctonia_solani_benylike_virus_6_Benyviridae:1.150564):0.533176):0.154217	(((((Lentinula_edodes_ssRNA_mycovirus:0.108533	Lentinula_edodes_benylike_virus_1_Benyviridae:0.132028):0.440603	Monilinia_fructicola_benylike_virus_1_Benyviridae:0.401787):0.433560	Agaricus_bisporus_virus_13:1.123035):0.879207	(((Wheat_stripe_mosaic_virus_Benyviridae:0.442346	Fern_benyvirus_Benyviridae:0.674063):0.273402	(Mangifera_indica_latent_virus_Benyviridae:0.480300	(((Beet_soilborne_mosaic_virus_Benyviridae:0.040413	Beet_necrotic_yellow_vein_virus_Benyviridae:0.050619):0.267802	Burdock_mottle_virus_Benyviridae:0.295447):0.186437	Rice_stripe_necrosis_virus_Benyviridae:0.452867):0.152823):0.219860):0.452687	(Goji_berry_chlorosis_virus:0.722180	((Dactylorhiza_hatagirea_benylike_virus_Benyviridae:0.409940	Red_clover_RNA_virus_1:0.327275):0.113574	Arceuthobium_sichuanense_virus_3:0.367770):0.497433):0.271486):0.105572):0.091781	((Pogona_vitticeps:2.316328	(Rhinatrema_bivittatumC:0.544861	Protopterus_annectensA:0.667108):0.247275):0.411301	((((((Gekko_japonicus:0.146397	(Geotrypetes_seraphini:0.329889	(Rhinatrema_bivittatumB:0.041099	Rhinatrema_bivittatumG:0.397216):0.187710):0.084833):0.319141	Sanya_benyvirus_1_Benyviridae:0.314059):0.078317	((Guiyang_benyvirus_1_Benyviridae:0.020883	Guiyang_benyvirus_2_Benyviridae:0.024260):0.300504	Diabrotica_undecimpunctata_virus_2:0.348789):0.070718):0.151092	((Protopterus_annectensB:0.931856	((Rhinatrema_bivittatumD:0.000001	Rhinatrema_bivittatumE:0.009728):0.070288	(Rhinatrema_bivittatumA:0.707783	Rhinatrema_bivittatumF:0.201169):0.109786):0.125290):0.349057	((Rhinatrema_bivittatumH:0.795961	Microcaecilia_unicolorB:1.363559):0.190621	(Carcharodon_carchariasB:0.675697	((Microcaecilia_unicolorA:0.386451	Carcharodon_carchariasA:0.223953):0.340047	(Python_bivittatus:0.577183	Podarcis_muralisC:0.310240):0.171781):0.357044):0.110949):0.018878):0.173536):0.065677
((((Protopterus_annectensA:0.740048	Rhinatrema_bivittatumC:0.362969):0.783198	(Pistacia_ribolike_virus:0.759172	(((Sichuan_mosquito_Benylike_virus_Benyviridae:0.088730	Hubei_Benylike_virus_1:0.086380):0.096239	Bemisia_tabaci_benylike_virus_6_Benyviridae:0.157587):0.382716	((((Microcaecilia_unicolorB:1.615372	((Rhinatrema_bivittatumH:0.485767	Microcaecilia_unicolorA:0.126278):0.103666	Carcharodon_carchariasA:0.353177):0.424389):0.132970	((Pogona_vitticeps:2.570730	Podarcis_muralisC:0.371337):0.127652	Python_bivittatus:0.336299):0.209357):0.121483	((((Rhinatrema_bivittatumF:0.338232	Rhinatrema_bivittatumA:1.061986):0.011959	(Rhinatrema_bivittatumE:0.000001	Rhinatrema_bivittatumD:0.000001):0.144992):0.411761	Protopterus_annectensB:0.859349):0.065759	Carcharodon_carchariasB:0.501795):0.237905):0.167776	(((Geotrypetes_seraphini:0.379159	(Rhinatrema_bivittatumG:0.552163	Rhinatrema_bivittatumB:0.080514):0.207419):0.125638	Gekko_japonicus:0.055037):0.414081	(((Guiyang_benyvirus_1_Benyviridae:0.018162	Guiyang_benyvirus_2_Benyviridae:0.017333):0.302963	Diabrotica_undecimpunctata_virus_2:0.294707):0.101936	Sanya_benyvirus_1_Benyviridae:0.349340):0.089111):0.108249):0.055149):0.175326):0.101469):0.219221	((Charavirus_Namtso:0.159745	(Chara_australis_virus:0.386732	Charavirus_Canada:0.184728):0.098259):1.711423	(((((Burdock_mottle_virus_Benyviridae:0.281116	(Beet_necrotic_yellow_vein_virus_Benyviridae:0.049390	Beet_soilborne_mosaic_virus_Benyviridae:0.050387):0.249899):0.208292	Rice_stripe_necrosis_virus_Benyviridae:0.470705):0.130701	Mangifera_indica_latent_virus_Benyviridae:0.511692):0.217338	(Fern_benyvirus_Benyviridae:0.653526	Wheat_stripe_mosaic_virus_Benyviridae:0.505896):0.287841):0.400711	(((Red_clover_RNA_virus_1:0.304234	Dactylorhiza_hatagirea_benylike_virus_Benyviridae:0.406302):0.085955	Arceuthobium_sichuanense_virus_3:0.367199):0.540466	Goji_berry_chlorosis_virus:0.727667):0.323886):0.137357):0.120603):0.128356	Erysiphe_necator_associated_benylike_virus_1:1.285571	(((((((Entomophthora_benyvirus_E_Benyviridae:0.185411	Bemisia_tabaci_benylike_virus_4_Benyviridae:0.221076):0.200850	(((Bemisia_tabaci_benylike_virus_1_Benyviridae:0.073742	Bemisia_tabaci_benylike_virus_2_Benyviridae:0.054050):0.214845	Bemisia_tabaci_benylike_virus_3_Benyviridae:0.174560):0.086307	Bemisia_tabaci_benylike_virus_5_Benyviridae:0.212518):0.236660):0.300818	(Agaricus_bisporus_virus_8:0.507889	Sclerotium_rolfsii_benylike_virus_1_Benyviridae:0.484353):0.541591):0.435287
((Drosophila_rhopaloa:1.264534	((((Ockelbo_virus:0.015055	Sindbis_virus:0.027918):0.228648	(Semliki_Forest_virus:0.138293	Chikungunya_virus:0.129933):0.070631):0.088215	(Eastern_equine_encephalitis_virus:0.145536	Rio_Negro_virus:0.163586):0.060434):1.825667	(((((((((Dactylorhiza_hatagirea_benylike_virus_Benyviridae:0.384142	Red_clover_RNA_virus_1:0.309479):0.082568	Arceuthobium_sichuanense_virus_3:0.407020):0.416904	Goji_berry_chlorosis_virus:0.667868):0.266263	(((Rice_stripe_necrosis_virus_Benyviridae:0.448434	((Beet_soilborne_mosaic_virus_Benyviridae:0.028818	Beet_necrotic_yellow_vein_virus_Benyviridae:0.057141):0.245926	Burdock_mottle_virus_Benyviridae:0.249070):0.187730):0.167524	Mangifera_indica_latent_virus_Benyviridae:0.463052):0.230582	(Fern_benyvirus_Benyviridae:0.691407	Wheat_stripe_mosaic_virus_Benyviridae:0.446676):0.295417):0.420089):0.250705	(((Rhinatrema_bivittatumC:0.291609	Protopterus_annectensA:0.645970):0.644012	((((((((Carcharodon_carchariasA:0.022886	Microcaecilia_unicolorA:0.278015):0.225385	Rhinatrema_bivittatumH:0.437569):0.400141	Microcaecilia_unicolorB:1.365507):0.073024	(Python_bivittatus:0.348583	Podarcis_muralisC:0.411088):0.253178):0.250135	((Protopterus_annectensB:0.774284	Carcharodon_carchariasB:0.298854):0.136866	((Rhinatrema_bivittatumA:0.559662	Rhinatrema_bivittatumF:0.123478):0.143878	(Rhinatrema_bivittatumE:0.016042	Rhinatrema_bivittatumD:0.000001):0.098491):0.555960):0.142482):0.071209	((((Pogona_vitticeps:2.443301	Diabrotica_undecimpunctata_virus_2:0.160480):0.134847	(Guiyang_benyvirus_1_Benyviridae:0.014973	Guiyang_benyvirus_2_Benyviridae:0.015060):0.261094):0.082881	(Gekko_japonicus:0.145457	(Geotrypetes_seraphini:0.467275	(Rhinatrema_bivittatumG:0.452784	Rhinatrema_bivittatumB:0.071647):0.258221):0.009148):0.440187):0.037562	Sanya_benyvirus_1_Benyviridae:0.300643):0.138295):0.072184	(Bemisia_tabaci_benylike_virus_6_Benyviridae:0.143827	(Sichuan_mosquito_Benylike_virus_Benyviridae:0.063245	Hubei_Benylike_virus_1:0.062050):0.082548):0.364162):0.210774	Pistacia_ribolike_virus:0.657297):0.026136):0.179306	Erysiphe_necator_associated_benylike_virus_1:1.378530):0.124235):0.136440	(Agaricus_bisporus_virus_13:1.116047	((Lentinula_edodes_ssRNA_mycovirus:0.102944	Lentinula_edodes_benylike_virus_1_Benyviridae:0.141012):0.382444	Monilinia_fructicola_benylike_virus_1_Benyviridae:0.456928):0.394604):0.935249):0.115749
((((((Bemisia_tabaci_benylike_virus_4_Benyviridae:0.203696	Entomophthora_benyvirus_E_Benyviridae:0.179697):0.220075	((Bemisia_tabaci_benylike_virus_3_Benyviridae:0.189144	(Bemisia_tabaci_benylike_virus_1_Benyviridae:0.069460	Bemisia_tabaci_benylike_virus_2_Benyviridae:0.061434):0.199842):0.101358	Bemisia_tabaci_benylike_virus_5_Benyviridae:0.247525):0.259571):0.363973	(Sclerotium_rolfsii_benylike_virus_1_Benyviridae:0.426806	Agaricus_bisporus_virus_8:0.509264):0.521694):0.517077	Monilinia_benyvirus_C_Benyviridae:1.284530):0.228944	Rhizoctonia_solani_benylike_virus_6_Benyviridae:1.141298):0.649830	((((((Rio_Negro_virus:0.156367	Eastern_equine_encephalitis_virus:0.174373):0.077671	((Semliki_Forest_virus:0.138363	Chikungunya_virus:0.145248):0.103272	(Ockelbo_virus:0.011328	Sindbis_virus:0.022214):0.219606):0.068850):3.123106	(Bombus_terrestris:1.189718	Drosophila_rhopaloa:1.154225):0.250508):0.124761	((Hibiscus_green_spot_virus_2:0.772065	Citrus_leprosis_virus_C:0.863496):0.787108	(Blueberry_necrotic_ring_blotch_virus:1.770818	Aedes_aegypti:1.022902):0.175803):0.159540):0.459629	(((Peanut_clump_virus_Virgaviridae:0.574640	((Barley_stripe_mosaic_virus_Virgaviridae:0.591321	Gentian_ovary_ringspot_virus_Virgaviridae:0.456590):0.226695	(Soilborne_wheat_mosaic_virus_Virgaviridae:0.378532	Potato_moptop_virus_Virgaviridae:0.435118):0.169437):0.062986):0.319835	Tobacco_rattle_virus_Virgaviridae:0.841236):0.532624	Tobacco_mosaic_virus_Virgaviridae:1.221345):0.190938):1.327891	Tick_borne_tetraviruslike_virus:1.916591):0.852400	(((((Protopterus_annectensA:0.651642	Pogona_vitticeps:1.998197):0.105733	Rhinatrema_bivittatumC:0.309028):0.798911	(((Charavirus_Namtso:0.151786	(Charavirus_Canada:0.188996	Chara_australis_virus:0.358845):0.095074):1.681531	(Goji_berry_chlorosis_virus:0.663027	((Red_clover_RNA_virus_1:0.339952	Arceuthobium_sichuanense_virus_3:0.427810):0.080934	Dactylorhiza_hatagirea_benylike_virus_Benyviridae:0.345533):0.589759):0.242413):0.127039	(((((Beet_necrotic_yellow_vein_virus_Benyviridae:0.034602	Beet_soilborne_mosaic_virus_Benyviridae:0.054237):0.272140	Burdock_mottle_virus_Benyviridae:0.329059):0.183128	Rice_stripe_necrosis_virus_Benyviridae:0.544259):0.168503	Mangifera_indica_latent_virus_Benyviridae:0.526929):0.259871	(Fern_benyvirus_Benyviridae:0.734620	Wheat_stripe_mosaic_virus_Benyviridae:0.461523):0.282823):0.414202):0.176669):0.044703	(Erysiphe_necator_associated_benylike_virus_1:1.378656	(((Bemisia_tabaci_benylike_virus_6_Benyviridae:0.144733	(Sichuan_mosquito_Benylike_virus_Benyviridae:0.082996
(((((Blueberry_necrotic_ring_blotch_virus:1.388422	((((((Potato_moptop_virus_Virgaviridae:0.432556	Soilborne_wheat_mosaic_virus_Virgaviridae:0.381969):0.112746	(Peanut_clump_virus_Virgaviridae:0.514671	(Gentian_ovary_ringspot_virus_Virgaviridae:0.431287	Barley_stripe_mosaic_virus_Virgaviridae:0.594783):0.154488):0.110416):0.333788	Tobacco_rattle_virus_Virgaviridae:0.876051):0.758856	Tobacco_mosaic_virus_Virgaviridae:1.197257):0.236728	(Drosophila_rhopaloa:1.131245	Bombus_terrestris:1.345858):0.224956):0.093140	((Hibiscus_green_spot_virus_2:0.783060	Citrus_leprosis_virus_C:0.827545):0.805003	Aedes_aegypti:1.137623):0.127748):0.133790):0.579118	(((Ockelbo_virus:0.024758	Sindbis_virus:0.013836):0.231733	(Chikungunya_virus:0.155999	Semliki_Forest_virus:0.109652):0.094692):0.051414	(Rio_Negro_virus:0.173566	Eastern_equine_encephalitis_virus:0.157636):0.086075):2.176482):0.962940	Tick_borne_tetraviruslike_virus:2.174660):0.578956	(Charavirus_Namtso:0.192344	(Chara_australis_virus:0.362443	Charavirus_Canada:0.188613):0.077942):1.230269):0.234912	((Erysiphe_necator_associated_benylike_virus_1:1.166216	(((Monilinia_fructicola_benylike_virus_1_Benyviridae:0.385047	(Lentinula_edodes_benylike_virus_1_Benyviridae:0.130018	Lentinula_edodes_ssRNA_mycovirus:0.101271):0.376786):0.493319	Agaricus_bisporus_virus_13:1.129639):0.879208	((((((Bemisia_tabaci_benylike_virus_3_Benyviridae:0.150871	(Bemisia_tabaci_benylike_virus_1_Benyviridae:0.080403	Bemisia_tabaci_benylike_virus_2_Benyviridae:0.065009):0.210021):0.109532	Bemisia_tabaci_benylike_virus_5_Benyviridae:0.257504):0.250190	(Bemisia_tabaci_benylike_virus_4_Benyviridae:0.211717	Entomophthora_benyvirus_E_Benyviridae:0.142336):0.163910):0.326947	(Agaricus_bisporus_virus_8:0.451429	Sclerotium_rolfsii_benylike_virus_1_Benyviridae:0.445291):0.508845):0.409862	Monilinia_benyvirus_C_Benyviridae:1.214445):0.280710	Rhizoctonia_solani_benylike_virus_6_Benyviridae:1.205147):0.364362):0.173562):0.144026	(((((((Microcaecilia_unicolorB:1.529337	(Rhinatrema_bivittatumH:0.515398	(Microcaecilia_unicolorA:0.164125	(Carcharodon_carchariasA:0.000001	Python_bivittatus:0.746886):0.179564):0.110056):0.494459):0.098407	Podarcis_muralisC:0.538302):0.227982	((Protopterus_annectensB:0.760086	Carcharodon_carchariasB:0.196306):0.149908	(Rhinatrema_bivittatumA:0.739921	(Rhinatrema_bivittatumF:0.338099	(Rhinatrema_bivittatumE:0.004628	Rhinatrema_bivittatumD:0.000001):0.133792):0.016422):0.413716):0.180228):0.117374
((Pistacia_ribolike_virus:0.704202	(((((((Rhinatrema_bivittatumB:0.017853	Rhinatrema_bivittatumG:0.437792):0.407958	Gekko_japonicus:0.090644):0.101177	Geotrypetes_seraphini:0.526428):0.237857	Sanya_benyvirus_1_Benyviridae:0.323318):0.084886	(Diabrotica_undecimpunctata_virus_2:0.317445	(Guiyang_benyvirus_2_Benyviridae:0.036842	Guiyang_benyvirus_1_Benyviridae:0.023232):0.334915):0.095342):0.178490	(((Protopterus_annectensB:0.571271	((Rhinatrema_bivittatumE:0.009471	Rhinatrema_bivittatumD:0.000001):0.076805	(Rhinatrema_bivittatumF:0.243932	Rhinatrema_bivittatumA:0.839636):0.016787):0.257081):0.181188	Carcharodon_carchariasB:0.383882):0.229479	(((((Carcharodon_carchariasA:0.126225	Microcaecilia_unicolorA:0.300736):0.183883	Python_bivittatus:0.614656):0.145009	Pogona_vitticeps:2.646085):0.225942	Podarcis_muralisC:0.551216):0.190082	(Rhinatrema_bivittatumH:0.926352	Microcaecilia_unicolorB:1.435321):0.106312):0.253990):0.178151):0.049126	(Bemisia_tabaci_benylike_virus_6_Benyviridae:0.138293	(Hubei_Benylike_virus_1:0.056548	Sichuan_mosquito_Benylike_virus_Benyviridae:0.079766):0.123460):0.383907):0.234298):0.214764	((Rhizoctonia_solani_benylike_virus_6_Benyviridae:1.134967	(((Agaricus_bisporus_virus_8:0.528103	Sclerotium_rolfsii_benylike_virus_1_Benyviridae:0.394179):0.498323	((((Bemisia_tabaci_benylike_virus_2_Benyviridae:0.078521	Bemisia_tabaci_benylike_virus_1_Benyviridae:0.083257):0.199117	Bemisia_tabaci_benylike_virus_3_Benyviridae:0.166228):0.078632	Bemisia_tabaci_benylike_virus_5_Benyviridae:0.281062):0.255765	(Entomophthora_benyvirus_E_Benyviridae:0.164950	Bemisia_tabaci_benylike_virus_4_Benyviridae:0.223204):0.235272):0.402687):0.507805	Monilinia_benyvirus_C_Benyviridae:1.303319):0.399818):0.624773	Erysiphe_necator_associated_benylike_virus_1:1.173104):0.192498	((Rhinatrema_bivittatumC:0.336227	Protopterus_annectensA:0.830013):1.012096	((((Chara_australis_virus:0.279025	(Charavirus_Namtso:0.286195	Charavirus_Canada:0.177723):0.074827):1.226197	((((((Citrus_leprosis_virus_C:0.721199	Hibiscus_green_spot_virus_2:0.946825):0.879482	Blueberry_necrotic_ring_blotch_virus:1.517629):0.156621	Aedes_aegypti:1.204225):0.058259	((Drosophila_rhopaloa:1.233140	Bombus_terrestris:1.258147):0.329359	((((Peanut_clump_virus_Virgaviridae:0.529177	(Barley_stripe_mosaic_virus_Virgaviridae:0.642446	Gentian_ovary_ringspot_virus_Virgaviridae:0.420367):0.213567):0.140326
((Protopterus_annectensB:0.918631	(((((Rhinatrema_bivittatumE:0.000001	Rhinatrema_bivittatumD:0.000001):0.121631	(Geotrypetes_seraphini:0.045905	Rhinatrema_bivittatumF:0.159033):0.115732):0.095535	(Rhinatrema_bivittatumB:0.092649	Rhinatrema_bivittatumG:0.456699):0.132475):0.077533	Rhinatrema_bivittatumA:0.667564):0.078047	Gekko_japonicus:0.086010):0.228225):0.104722	(((((Rhinatrema_bivittatumH:0.564201	(Python_bivittatus:0.603984	(Microcaecilia_unicolorA:0.212000	Carcharodon_carchariasA:0.157008):0.024119):0.041883):0.347250	Podarcis_muralisC:0.547405):0.207237	Pogona_vitticeps:2.303200):0.007406	Microcaecilia_unicolorB:1.396517):0.075851	Carcharodon_carchariasB:0.505359):0.128695	((((Guiyang_benyvirus_2_Benyviridae:0.036843	Guiyang_benyvirus_1_Benyviridae:0.007949):0.313229	Diabrotica_undecimpunctata_virus_2:0.275239):0.086659	Sanya_benyvirus_1_Benyviridae:0.369754):0.111432	(((Sichuan_mosquito_Benylike_virus_Benyviridae:0.086790	Hubei_Benylike_virus_1:0.062830):0.116869	Bemisia_tabaci_benylike_virus_6_Benyviridae:0.137893):0.351945	(((Protopterus_annectensA:0.908156	Rhinatrema_bivittatumC:0.284294):0.786086	(((((Wheat_stripe_mosaic_virus_Benyviridae:0.494576	Fern_benyvirus_Benyviridae:0.560213):0.240667	((((Beet_soilborne_mosaic_virus_Benyviridae:0.051181	Beet_necrotic_yellow_vein_virus_Benyviridae:0.039522):0.237805	Burdock_mottle_virus_Benyviridae:0.269981):0.209125	Rice_stripe_necrosis_virus_Benyviridae:0.383696):0.113068	Mangifera_indica_latent_virus_Benyviridae:0.471445):0.158549):0.419437	(((Dactylorhiza_hatagirea_benylike_virus_Benyviridae:0.434651	Red_clover_RNA_virus_1:0.298078):0.115787	Arceuthobium_sichuanense_virus_3:0.348701):0.582768	Goji_berry_chlorosis_virus:0.672271):0.226880):0.124420	((Tick_borne_tetraviruslike_virus:1.859393	((((Drosophila_rhopaloa:0.726542	Bombus_terrestris:1.081651):0.395167	((((Barley_stripe_mosaic_virus_Virgaviridae:0.566021	((Soilborne_wheat_mosaic_virus_Virgaviridae:0.343448	Potato_moptop_virus_Virgaviridae:0.392050):0.179672	Peanut_clump_virus_Virgaviridae:0.603738):0.122463):0.105877	Gentian_ovary_ringspot_virus_Virgaviridae:0.391605):0.246730	Tobacco_rattle_virus_Virgaviridae:0.735575):0.694371	Tobacco_mosaic_virus_Virgaviridae:0.970425):0.313862):0.145550	((Aedes_aegypti:1.124674	Blueberry_necrotic_ring_blotch_virus:1.320729):0.372262	(Citrus_leprosis_virus_C:0.798233
(((((((Wheat_stripe_mosaic_virus_Benyviridae:0.406848	Fern_benyvirus_Benyviridae:0.672617):0.261879	((((Beet_soilborne_mosaic_virus_Benyviridae:0.026019	Beet_necrotic_yellow_vein_virus_Benyviridae:0.047105):0.245143	Burdock_mottle_virus_Benyviridae:0.272889):0.216296	Rice_stripe_necrosis_virus_Benyviridae:0.474653):0.145055	Mangifera_indica_latent_virus_Benyviridae:0.501507):0.284117):0.433701	((Arceuthobium_sichuanense_virus_3:0.374742	(Red_clover_RNA_virus_1:0.401583	Dactylorhiza_hatagirea_benylike_virus_Benyviridae:0.404842):0.080653):0.589570	Goji_berry_chlorosis_virus:0.734153):0.267630):0.175065	(((Agaricus_bisporus_virus_13:1.176902	(Monilinia_fructicola_benylike_virus_1_Benyviridae:0.460194	(Lentinula_edodes_ssRNA_mycovirus:0.085352	Lentinula_edodes_benylike_virus_1_Benyviridae:0.121344):0.344136):0.314238):1.207956	(Erysiphe_necator_associated_benylike_virus_1:1.167611	((((Agaricus_bisporus_virus_8:0.407460	Sclerotium_rolfsii_benylike_virus_1_Benyviridae:0.457823):0.472843	((Bemisia_tabaci_benylike_virus_5_Benyviridae:0.260832	((Bemisia_tabaci_benylike_virus_1_Benyviridae:0.081379	Bemisia_tabaci_benylike_virus_2_Benyviridae:0.066862):0.211212	Bemisia_tabaci_benylike_virus_3_Benyviridae:0.173845):0.097503):0.225470	(Bemisia_tabaci_benylike_virus_4_Benyviridae:0.222811	Entomophthora_benyvirus_E_Benyviridae:0.161349):0.238001):0.437412):0.468370	Monilinia_benyvirus_C_Benyviridae:1.317428):0.376842	Rhizoctonia_solani_benylike_virus_6_Benyviridae:1.152582):0.562124):0.136708):0.087245	(((((((Microcaecilia_unicolorB:1.371010	(Python_bivittatus:0.580466	(Microcaecilia_unicolorA:0.270628	(Carcharodon_carchariasA:0.300682	Rhinatrema_bivittatumH:0.549795):0.041528):0.092035):0.304163):0.040201	Podarcis_muralisC:0.632535):0.282981	(((Rhinatrema_bivittatumD:0.000001	Rhinatrema_bivittatumE:0.000001):0.142719	(Rhinatrema_bivittatumF:0.137982	Rhinatrema_bivittatumA:0.920310):0.129504):0.495360	(Protopterus_annectensB:0.792855	Carcharodon_carchariasB:0.321634):0.233363):0.115038):0.221907	(((((Rhinatrema_bivittatumG:0.561930	Rhinatrema_bivittatumB:0.061021):0.384834	Geotrypetes_seraphini:0.309269):0.035488	Gekko_japonicus:0.116618):0.407546	((Guiyang_benyvirus_2_Benyviridae:0.015541	Guiyang_benyvirus_1_Benyviridae:0.027592):0.314655	Diabrotica_undecimpunctata_virus_2:0.317950):0.051821):0.049088	Sanya_benyvirus_1_Benyviridae:0.342196):0.179433):0.079138	(Bemisia_tabaci_benylike_virus_6_Benyviridae:0.142278	(Hubei_Benylike_virus_1:0.060884	Sichuan_mosquito_Benylike_virus_Benyviridae:0.097959):0.111553):0.337694):0.204261	Pistacia_ribolike_virus:0.790334):0.078244
((((Microcaecilia_unicolorB:1.263012	((Rhinatrema_bivittatumH:0.317844	Microcaecilia_unicolorA:0.147640):0.151120	Carcharodon_carchariasA:0.287671):0.453209):0.045394	(Podarcis_muralisC:0.432702	Python_bivittatus:0.850356):0.216397):0.241723	((((Gekko_japonicus:0.154928	(Geotrypetes_seraphini:0.381075	(Rhinatrema_bivittatumG:0.571498	Rhinatrema_bivittatumB:0.056772):0.260551):0.037327):0.365768	Sanya_benyvirus_1_Benyviridae:0.354951):0.038952	((Guiyang_benyvirus_1_Benyviridae:0.014316	Guiyang_benyvirus_2_Benyviridae:0.020202):0.279152	Diabrotica_undecimpunctata_virus_2:0.333967):0.093848):0.144413	(((((Pogona_vitticeps:2.211893	Protopterus_annectensA:0.761335):0.158149	Rhinatrema_bivittatumC:0.262548):0.913898	(((((Monilinia_fructicola_benylike_virus_1_Benyviridae:0.417205	(Lentinula_edodes_benylike_virus_1_Benyviridae:0.126368	Lentinula_edodes_ssRNA_mycovirus:0.090048):0.418209):0.349171	Agaricus_bisporus_virus_13:1.272104):0.825504	((((((Bemisia_tabaci_benylike_virus_3_Benyviridae:0.150886	(Bemisia_tabaci_benylike_virus_2_Benyviridae:0.063696	Bemisia_tabaci_benylike_virus_1_Benyviridae:0.068844):0.197961):0.113519	Bemisia_tabaci_benylike_virus_5_Benyviridae:0.269477):0.257859	(Entomophthora_benyvirus_E_Benyviridae:0.162498	Bemisia_tabaci_benylike_virus_4_Benyviridae:0.193709):0.255366):0.352013	(Sclerotium_rolfsii_benylike_virus_1_Benyviridae:0.411211	Agaricus_bisporus_virus_8:0.559512):0.491076):0.408965	Monilinia_benyvirus_C_Benyviridae:1.307575):0.330512	Rhizoctonia_solani_benylike_virus_6_Benyviridae:0.985270):0.545366):0.178972	((((Charavirus_Namtso:0.256573	Charavirus_Canada:0.177696):0.067818	Chara_australis_virus:0.321764):1.214373	(((((((Citrus_leprosis_virus_C:0.817792	Hibiscus_green_spot_virus_2:0.796809):0.748518	(Drosophila_rhopaloa:1.302850	Bombus_terrestris:1.051185):0.483037):0.106230	Aedes_aegypti:1.425867):0.227941	((Tobacco_rattle_virus_Virgaviridae:0.831003	((Barley_stripe_mosaic_virus_Virgaviridae:0.707369	(Peanut_clump_virus_Virgaviridae:0.503911	(Potato_moptop_virus_Virgaviridae:0.377275	Soilborne_wheat_mosaic_virus_Virgaviridae:0.298873):0.212462):0.080546):0.072278	Gentian_ovary_ringspot_virus_Virgaviridae:0.473343):0.337971):0.656389	Tobacco_mosaic_virus_Virgaviridae:0.927768):0.396720):0.141346	Blueberry_necrotic_ring_blotch_virus:1.620161):0.486115	(((Chikungunya_virus:0.134728	Semliki_Forest_virus:0.118581):0.088982	(Ockelbo_virus:0.018227
((Peanut_clump_virus_Virgaviridae:0.545470	(Barley_stripe_mosaic_virus_Virgaviridae:0.580102	Gentian_ovary_ringspot_virus_Virgaviridae:0.463631):0.183088):0.082763	(((((((((((((Bemisia_tabaci_benylike_virus_1_Benyviridae:0.072889	Bemisia_tabaci_benylike_virus_2_Benyviridae:0.068790):0.184006	Bemisia_tabaci_benylike_virus_3_Benyviridae:0.177127):0.120581	Bemisia_tabaci_benylike_virus_5_Benyviridae:0.252635):0.209139	(Bemisia_tabaci_benylike_virus_4_Benyviridae:0.206380	Entomophthora_benyvirus_E_Benyviridae:0.150453):0.221649):0.336991	(Sclerotium_rolfsii_benylike_virus_1_Benyviridae:0.393388	Agaricus_bisporus_virus_8:0.514298):0.486747):0.396436	Monilinia_benyvirus_C_Benyviridae:1.285723):0.312163	Rhizoctonia_solani_benylike_virus_6_Benyviridae:1.095957):0.434454	((Erysiphe_necator_associated_benylike_virus_1:1.085087	(((Pogona_vitticeps:1.959600	(Protopterus_annectensA:0.855828	Rhinatrema_bivittatumC:0.186258):0.425924):0.383634	(((((((Rhinatrema_bivittatumE:0.009103	Rhinatrema_bivittatumD:0.000001):0.083079	(Rhinatrema_bivittatumA:0.785456	Rhinatrema_bivittatumF:0.381933):0.077900):0.450084	(Carcharodon_carchariasB:0.332666	Protopterus_annectensB:0.760752):0.292361):0.214674	((Microcaecilia_unicolorB:1.432400	((Carcharodon_carchariasA:0.000001	Microcaecilia_unicolorA:0.562889):0.303383	Rhinatrema_bivittatumH:0.483455):0.470892):0.079432	(Python_bivittatus:0.783818	Podarcis_muralisC:0.473460):0.189556):0.210152):0.103583	(((Guiyang_benyvirus_2_Benyviridae:0.027853	Guiyang_benyvirus_1_Benyviridae:0.014117):0.318862	Diabrotica_undecimpunctata_virus_2:0.291510):0.083131	(Sanya_benyvirus_1_Benyviridae:0.313623	(((Rhinatrema_bivittatumB:0.047005	Rhinatrema_bivittatumG:0.365282):0.299217	Geotrypetes_seraphini:0.311196):0.064383	Gekko_japonicus:0.191800):0.478625):0.046011):0.153777):0.063213	((Hubei_Benylike_virus_1:0.062638	Sichuan_mosquito_Benylike_virus_Benyviridae:0.085539):0.095988	Bemisia_tabaci_benylike_virus_6_Benyviridae:0.123870):0.313906):0.182850	Pistacia_ribolike_virus:0.664692):0.113455):0.216630	((((Mangifera_indica_latent_virus_Benyviridae:0.465924	(((Beet_soilborne_mosaic_virus_Benyviridae:0.042089	Beet_necrotic_yellow_vein_virus_Benyviridae:0.046405):0.255034	Burdock_mottle_virus_Benyviridae:0.305106):0.203884	Rice_stripe_necrosis_virus_Benyviridae:0.442947):0.155097):0.213398	(Wheat_stripe_mosaic_virus_Benyviridae:0.448082	Fern_benyvirus_Benyviridae:0.679026):0.238503):0.286774	(((Red_clover_RNA_virus_1:0.279046	Dactylorhiza_hatagirea_benylike_virus_Benyviridae:0.400957):0.105622
(((((((Beet_necrotic_yellow_vein_virus_Benyviridae:0.042390	Beet_soilborne_mosaic_virus_Benyviridae:0.042339):0.250854	Burdock_mottle_virus_Benyviridae:0.294421):0.176926	Rice_stripe_necrosis_virus_Benyviridae:0.425346):0.104955	Mangifera_indica_latent_virus_Benyviridae:0.464392):0.275467	(Wheat_stripe_mosaic_virus_Benyviridae:0.417657	Fern_benyvirus_Benyviridae:0.594269):0.311060):0.376061	((Charavirus_Namtso:0.193399	(Chara_australis_virus:0.333408	Charavirus_Canada:0.198451):0.055835):1.108918	((((Drosophila_rhopaloa:1.490588	((Tobacco_mosaic_virus_Virgaviridae:1.017193	(((Peanut_clump_virus_Virgaviridae:0.546157	(Barley_stripe_mosaic_virus_Virgaviridae:0.629154	Gentian_ovary_ringspot_virus_Virgaviridae:0.463592):0.172321):0.143653	(Soilborne_wheat_mosaic_virus_Virgaviridae:0.308531	Potato_moptop_virus_Virgaviridae:0.373584):0.157260):0.332485	Tobacco_rattle_virus_Virgaviridae:0.789204):0.560618):0.426493	Bombus_terrestris:1.202737):0.147367):0.123350	((Aedes_aegypti:1.365384	Blueberry_necrotic_ring_blotch_virus:1.261732):0.428520	(Hibiscus_green_spot_virus_2:0.733310	Citrus_leprosis_virus_C:0.723960):0.760372):0.138353):0.553577	(Eastern_equine_encephalitis_virus:0.056298	(((Sindbis_virus:0.024244	Ockelbo_virus:0.018322):0.228244	(Chikungunya_virus:0.126857	Semliki_Forest_virus:0.131985):0.085594):0.136628	Rio_Negro_virus:0.128105):0.085687):2.257146):0.870699	Tick_borne_tetraviruslike_virus:1.817695):0.841078):0.558327):0.058167	(((Erysiphe_necator_associated_benylike_virus_1:1.030046	(((((((Bemisia_tabaci_benylike_virus_1_Benyviridae:0.065317	Bemisia_tabaci_benylike_virus_2_Benyviridae:0.063330):0.159838	Bemisia_tabaci_benylike_virus_3_Benyviridae:0.195693):0.091531	Bemisia_tabaci_benylike_virus_5_Benyviridae:0.224716):0.171231	(Entomophthora_benyvirus_E_Benyviridae:0.155125	Bemisia_tabaci_benylike_virus_4_Benyviridae:0.224595):0.223905):0.315520	(Agaricus_bisporus_virus_8:0.606533	Sclerotium_rolfsii_benylike_virus_1_Benyviridae:0.434810):0.443788):0.488649	Monilinia_benyvirus_C_Benyviridae:1.276126):0.344439	Rhizoctonia_solani_benylike_virus_6_Benyviridae:1.097147):0.551160):0.195220	((Monilinia_fructicola_benylike_virus_1_Benyviridae:0.394417	(Lentinula_edodes_benylike_virus_1_Benyviridae:0.125981	Lentinula_edodes_ssRNA_mycovirus:0.109035):0.400584):0.440605	Agaricus_bisporus_virus_13:0.991504):0.895876):0.126472	(((((((Protopterus_annectensB:0.924518	Carcharodon_carchariasB:0.287532):0.166953	(Protopterus_annectensA:1.060435	((Geotrypetes_seraphini:0.456366	(Rhinatrema_bivittatumG:0.404562
((((((((Protopterus_annectensB:0.862749	Carcharodon_carchariasB:0.233291):0.217313	(((Rhinatrema_bivittatumF:0.202028	Rhinatrema_bivittatumA:0.811251):0.098409	(Rhinatrema_bivittatumD:0.000001	Rhinatrema_bivittatumE:0.008826):0.040598):0.567554	Microcaecilia_unicolorA:0.028644):0.060695):0.124133	(Python_bivittatus:0.497803	((Microcaecilia_unicolorB:1.701230	(Carcharodon_carchariasA:0.175402	Rhinatrema_bivittatumH:0.745499):0.260872):0.000001	Podarcis_muralisC:0.576280):0.000001):0.287544):0.275467	((Gekko_japonicus:0.096164	((Rhinatrema_bivittatumG:0.466747	Rhinatrema_bivittatumB:0.077928):0.312321	Geotrypetes_seraphini:0.296813):0.045228):0.347847	(((Guiyang_benyvirus_2_Benyviridae:0.030141	Guiyang_benyvirus_1_Benyviridae:0.016847):0.303090	Diabrotica_undecimpunctata_virus_2:0.318602):0.112634	Sanya_benyvirus_1_Benyviridae:0.358324):0.101775):0.099935):0.080743	(Bemisia_tabaci_benylike_virus_6_Benyviridae:0.120533	(Sichuan_mosquito_Benylike_virus_Benyviridae:0.080218	Hubei_Benylike_virus_1:0.066856):0.113853):0.351627):0.149201	Pistacia_ribolike_virus:0.628383):0.104618	(Pogona_vitticeps:2.246919	(Rhinatrema_bivittatumC:0.296478	Protopterus_annectensA:1.005180):0.274800):0.608561):0.223123	(((Monilinia_fructicola_benylike_virus_1_Benyviridae:0.372462	(Lentinula_edodes_benylike_virus_1_Benyviridae:0.138773	Lentinula_edodes_ssRNA_mycovirus:0.111838):0.385415):0.403512	Agaricus_bisporus_virus_13:1.178716):1.076481	(((((Sclerotium_rolfsii_benylike_virus_1_Benyviridae:0.465744	Agaricus_bisporus_virus_8:0.498140):0.494368	((((Bemisia_tabaci_benylike_virus_2_Benyviridae:0.063422	Bemisia_tabaci_benylike_virus_1_Benyviridae:0.067983):0.217265	Bemisia_tabaci_benylike_virus_3_Benyviridae:0.172945):0.109195	Bemisia_tabaci_benylike_virus_5_Benyviridae:0.247136):0.271706	(Entomophthora_benyvirus_E_Benyviridae:0.148638	Bemisia_tabaci_benylike_virus_4_Benyviridae:0.193353):0.212155):0.368120):0.480154	Monilinia_benyvirus_C_Benyviridae:1.368762):0.357657	Rhizoctonia_solani_benylike_virus_6_Benyviridae:1.112956):0.569471	(Erysiphe_necator_associated_benylike_virus_1:1.116744	(((Charavirus_Namtso:0.264209	Charavirus_Canada:0.159345):0.098789	Chara_australis_virus:0.223137):1.332350	((((((((Soilborne_wheat_mosaic_virus_Virgaviridae:0.330651	Potato_moptop_virus_Virgaviridae:0.395976):0.221147	((Barley_stripe_mosaic_virus_Virgaviridae:0.573301	Gentian_ovary_ringspot_virus_Virgaviridae:0.435020):0.212266	Peanut_clump_virus_Virgaviridae:0.545674):0.107847):0.373044
((((Agaricus_bisporus_virus_13:1.083343	((Lentinula_edodes_ssRNA_mycovirus:0.097944	Lentinula_edodes_benylike_virus_1_Benyviridae:0.136518):0.414915	Monilinia_fructicola_benylike_virus_1_Benyviridae:0.416881):0.391510):0.915316	((((((Hubei_Benylike_virus_1:0.070777	Sichuan_mosquito_Benylike_virus_Benyviridae:0.082861):0.098553	Bemisia_tabaci_benylike_virus_6_Benyviridae:0.145485):0.350542	(((Protopterus_annectensB:0.761820	Carcharodon_carchariasB:0.340434):0.200858	((Rhinatrema_bivittatumE:0.012610	Rhinatrema_bivittatumD:0.000001):0.122624	(Rhinatrema_bivittatumA:1.104453	Rhinatrema_bivittatumF:0.377758):0.012687):0.410641):0.291057	(Microcaecilia_unicolorB:1.353437	((Rhinatrema_bivittatumH:0.351438	(Microcaecilia_unicolorA:0.320781	Carcharodon_carchariasA:0.081009):0.299974):0.381931	(Python_bivittatus:0.580569	Podarcis_muralisC:0.520219):0.134248):0.000001):0.138490):0.149843):0.083938	((Sanya_benyvirus_1_Benyviridae:0.293499	((Guiyang_benyvirus_1_Benyviridae:0.018245	Guiyang_benyvirus_2_Benyviridae:0.026256):0.279314	Diabrotica_undecimpunctata_virus_2:0.326240):0.119784):0.065816	((Rhinatrema_bivittatumG:0.598762	(Geotrypetes_seraphini:0.357887	Rhinatrema_bivittatumB:0.056841):0.016652):0.219534	(Pogona_vitticeps:2.735885	Gekko_japonicus:0.101991):0.024004):0.386847):0.109604):0.233890	Pistacia_ribolike_virus:0.767599):0.077408	(Protopterus_annectensA:0.909814	Rhinatrema_bivittatumC:0.354458):0.790102):0.178783):0.086399	(((Wheat_stripe_mosaic_virus_Benyviridae:0.491052	Fern_benyvirus_Benyviridae:0.605850):0.236172	((((Beet_necrotic_yellow_vein_virus_Benyviridae:0.033488	Beet_soilborne_mosaic_virus_Benyviridae:0.045593):0.278657	Burdock_mottle_virus_Benyviridae:0.276920):0.183677	Rice_stripe_necrosis_virus_Benyviridae:0.453878):0.119524	Mangifera_indica_latent_virus_Benyviridae:0.522651):0.156515):0.473410	((Arceuthobium_sichuanense_virus_3:0.342618	(Red_clover_RNA_virus_1:0.326123	Dactylorhiza_hatagirea_benylike_virus_Benyviridae:0.445263):0.096594):0.521610	Goji_berry_chlorosis_virus:0.657077):0.247281):0.223978):0.129267	(Erysiphe_necator_associated_benylike_virus_1:1.208769	(((((Bemisia_tabaci_benylike_virus_4_Benyviridae:0.185105	Entomophthora_benyvirus_E_Benyviridae:0.192751):0.222129	(((Bemisia_tabaci_benylike_virus_2_Benyviridae:0.056508	Bemisia_tabaci_benylike_virus_1_Benyviridae:0.082960):0.209193	Bemisia_tabaci_benylike_virus_3_Benyviridae:0.173812):0.105678	Bemisia_tabaci_benylike_virus_5_Benyviridae:0.232727):0.249896):0.348566	(Agaricus_bisporus_virus_8:0.516290
(((Bombus_terrestris:1.309342	((Aedes_aegypti:1.166551	(((Tobacco_rattle_virus_Virgaviridae:0.809114	((Potato_moptop_virus_Virgaviridae:0.407982	Soilborne_wheat_mosaic_virus_Virgaviridae:0.352699):0.139170	(Peanut_clump_virus_Virgaviridae:0.535239	(Barley_stripe_mosaic_virus_Virgaviridae:0.563945	Gentian_ovary_ringspot_virus_Virgaviridae:0.459857):0.174594):0.106396):0.385360):0.630879	Tobacco_mosaic_virus_Virgaviridae:0.925644):0.332615	Blueberry_necrotic_ring_blotch_virus:1.503676):0.143539):0.195800	(Hibiscus_green_spot_virus_2:0.798637	Citrus_leprosis_virus_C:0.760182):0.744558):0.151107):0.179533	Drosophila_rhopaloa:1.000373):0.352086	((((((Erysiphe_necator_associated_benylike_virus_1:1.257723	(((((((Geotrypetes_seraphini:0.412465	((Rhinatrema_bivittatumB:0.112045	Rhinatrema_bivittatumG:0.512470):0.361302	Gekko_japonicus:0.117843):0.032231):0.351962	Sanya_benyvirus_1_Benyviridae:0.249677):0.100576	((Guiyang_benyvirus_1_Benyviridae:0.012132	Guiyang_benyvirus_2_Benyviridae:0.024278):0.279820	Diabrotica_undecimpunctata_virus_2:0.340653):0.093376):0.181605	((((Microcaecilia_unicolorA:0.162057	(Rhinatrema_bivittatumH:0.725506	Carcharodon_carchariasA:0.269762):0.107405):0.406314	Microcaecilia_unicolorB:1.751075):0.339260	(((Pogona_vitticeps:2.868777	Python_bivittatus:0.161277):0.095264	(Protopterus_annectensB:0.766278	Carcharodon_carchariasB:0.370214):0.225532):0.055488	Podarcis_muralisC:0.701605):0.052333):0.020285	((Rhinatrema_bivittatumD:0.000001	Rhinatrema_bivittatumE:0.013354):0.084958	(Rhinatrema_bivittatumF:0.175652	Rhinatrema_bivittatumA:1.133989):0.099437):0.648557):0.186850):0.076437	(Bemisia_tabaci_benylike_virus_6_Benyviridae:0.115927	(Sichuan_mosquito_Benylike_virus_Benyviridae:0.069279	Hubei_Benylike_virus_1:0.071726):0.092110):0.306708):0.162209	Pistacia_ribolike_virus:0.732064):0.148525	(Rhinatrema_bivittatumC:0.350610	Protopterus_annectensA:0.907482):0.915498):0.144164):0.083122	((((Rice_stripe_necrosis_virus_Benyviridae:0.474695	((Beet_soilborne_mosaic_virus_Benyviridae:0.019520	Beet_necrotic_yellow_vein_virus_Benyviridae:0.048585):0.275668	Burdock_mottle_virus_Benyviridae:0.317215):0.155580):0.161077	Mangifera_indica_latent_virus_Benyviridae:0.487392):0.216092	(Fern_benyvirus_Benyviridae:0.661165	Wheat_stripe_mosaic_virus_Benyviridae:0.398792):0.284195):0.413930	(((Dactylorhiza_hatagirea_benylike_virus_Benyviridae:0.403499	Red_clover_RNA_virus_1:0.324264):0.109990
((Pistacia_ribolike_virus:0.724830	((Bemisia_tabaci_benylike_virus_6_Benyviridae:0.128442	(Sichuan_mosquito_Benylike_virus_Benyviridae:0.081168	Hubei_Benylike_virus_1:0.062685):0.085732):0.384485	(((((Rhinatrema_bivittatumG:0.431749	Rhinatrema_bivittatumB:0.024013):0.278686	Geotrypetes_seraphini:0.441674):0.163110	Gekko_japonicus:0.094176):0.263127	((Diabrotica_undecimpunctata_virus_2:0.287831	(Guiyang_benyvirus_1_Benyviridae:0.003826	Guiyang_benyvirus_2_Benyviridae:0.045677):0.315489):0.085594	Sanya_benyvirus_1_Benyviridae:0.333436):0.038427):0.117962	((((Rhinatrema_bivittatumE:0.004657	Rhinatrema_bivittatumD:0.000001):0.109753	(Protopterus_annectensB:0.789538	(Rhinatrema_bivittatumA:0.927679	Rhinatrema_bivittatumF:0.140301):0.061892):0.042270):0.491362	((Carcharodon_carchariasA:0.247803	(Rhinatrema_bivittatumH:0.668591	Microcaecilia_unicolorA:0.085027):0.085419):0.312386	(Pogona_vitticeps:2.570816	Python_bivittatus:0.200284):0.144932):0.221967):0.084134	((Podarcis_muralisC:0.826555	Carcharodon_carchariasB:0.532295):0.085168	Microcaecilia_unicolorB:1.758705):0.000001):0.228745):0.110597):0.113846):0.061517	(Rhinatrema_bivittatumC:0.249425	Protopterus_annectensA:0.699886):0.990260	(((((((Beet_necrotic_yellow_vein_virus_Benyviridae:0.048364	Beet_soilborne_mosaic_virus_Benyviridae:0.028131):0.265715	Burdock_mottle_virus_Benyviridae:0.277811):0.177969	Rice_stripe_necrosis_virus_Benyviridae:0.484824):0.137754	Mangifera_indica_latent_virus_Benyviridae:0.491323):0.214517	(Wheat_stripe_mosaic_virus_Benyviridae:0.464719	Fern_benyvirus_Benyviridae:0.678149):0.251351):0.389596	(((((Drosophila_rhopaloa:1.392220	(((Aedes_aegypti:0.942775	Blueberry_necrotic_ring_blotch_virus:1.534225):0.256377	(Hibiscus_green_spot_virus_2:0.790826	Citrus_leprosis_virus_C:0.873277):0.697193):0.293686	((((((Gentian_ovary_ringspot_virus_Virgaviridae:0.393786	Barley_stripe_mosaic_virus_Virgaviridae:0.469083):0.194350	(Potato_moptop_virus_Virgaviridae:0.406900	Soilborne_wheat_mosaic_virus_Virgaviridae:0.353981):0.155958):0.091183	Peanut_clump_virus_Virgaviridae:0.493102):0.328690	Tobacco_rattle_virus_Virgaviridae:0.821698):0.673262	Tobacco_mosaic_virus_Virgaviridae:1.063840):0.331572	Bombus_terrestris:0.939977):0.108539):0.178587):0.637302	(((Chikungunya_virus:0.139663	Semliki_Forest_virus:0.129851):0.060026	(Ockelbo_virus:0.012275
((Goji_berry_chlorosis_virus:0.667205	((Dactylorhiza_hatagirea_benylike_virus_Benyviridae:0.438187	Red_clover_RNA_virus_1:0.349430):0.124049	Arceuthobium_sichuanense_virus_3:0.326850):0.623943):0.326662	((Wheat_stripe_mosaic_virus_Benyviridae:0.458302	Fern_benyvirus_Benyviridae:0.659140):0.250679	((((Beet_soilborne_mosaic_virus_Benyviridae:0.040302	Beet_necrotic_yellow_vein_virus_Benyviridae:0.049408):0.277662	Burdock_mottle_virus_Benyviridae:0.271767):0.154713	Rice_stripe_necrosis_virus_Benyviridae:0.495299):0.111941	Mangifera_indica_latent_virus_Benyviridae:0.555406):0.238302):0.418074	(((((((((Tobacco_mosaic_virus_Virgaviridae:1.188463	((((Gentian_ovary_ringspot_virus_Virgaviridae:0.432939	Barley_stripe_mosaic_virus_Virgaviridae:0.409294):0.290302	(Potato_moptop_virus_Virgaviridae:0.406030	Soilborne_wheat_mosaic_virus_Virgaviridae:0.315628):0.172397):0.102962	Peanut_clump_virus_Virgaviridae:0.550658):0.307606	Tobacco_rattle_virus_Virgaviridae:0.677098):0.559980):0.313915	((((Citrus_leprosis_virus_C:0.860656	Hibiscus_green_spot_virus_2:0.755183):0.755904	Blueberry_necrotic_ring_blotch_virus:1.826531):0.136271	Aedes_aegypti:1.358920):0.044649	Bombus_terrestris:1.444383):0.172141):0.373579	Drosophila_rhopaloa:1.399931):0.071969	(((Sindbis_virus:0.023923	Ockelbo_virus:0.009900):0.228432	(Chikungunya_virus:0.122713	Semliki_Forest_virus:0.138026):0.092812):0.055872	(Rio_Negro_virus:0.154227	Eastern_equine_encephalitis_virus:0.150069):0.070839):2.342490):1.032509	Tick_borne_tetraviruslike_virus:1.904230):0.770788	(((((Bemisia_tabaci_benylike_virus_4_Benyviridae:0.237814	Entomophthora_benyvirus_E_Benyviridae:0.168905):0.212144	(((Bemisia_tabaci_benylike_virus_2_Benyviridae:0.061794	Bemisia_tabaci_benylike_virus_1_Benyviridae:0.084692):0.193908	Bemisia_tabaci_benylike_virus_3_Benyviridae:0.138819):0.121166	Bemisia_tabaci_benylike_virus_5_Benyviridae:0.239923):0.219311):0.380454	(Sclerotium_rolfsii_benylike_virus_1_Benyviridae:0.356419	Agaricus_bisporus_virus_8:0.509095):0.496624):0.419301	Monilinia_benyvirus_C_Benyviridae:1.396479):0.468077	Rhizoctonia_solani_benylike_virus_6_Benyviridae:1.048966):0.376803):0.262047	Erysiphe_necator_associated_benylike_virus_1:1.180085):0.173431	((Agaricus_bisporus_virus_13:1.066125	((Lentinula_edodes_ssRNA_mycovirus:0.113955	Lentinula_edodes_benylike_virus_1_Benyviridae:0.148461):0.380054	Monilinia_fructicola_benylike_virus_1_Benyviridae:0.435950):0.395105):1.011640	(((((((Microcaecilia_unicolorA:0.341235	Carcharodon_carchariasA:0.170557):0.293995	(Python_bivittatus:0.653908	Podarcis_muralisC:0.284044):0.123378):0.207066
((((((Lentinula_edodes_ssRNA_mycovirus:0.123381	Lentinula_edodes_benylike_virus_1_Benyviridae:0.112735):0.411954	Monilinia_fructicola_benylike_virus_1_Benyviridae:0.465602):0.354056	Agaricus_bisporus_virus_13:1.124287):1.059836	(((Pogona_vitticeps:2.438288	(Protopterus_annectensA:0.831622	Rhinatrema_bivittatumC:0.393753):0.501252):0.422664	(((((Protopterus_annectensB:0.703605	Carcharodon_carchariasB:0.369275):0.102631	((Rhinatrema_bivittatumD:0.000001	Rhinatrema_bivittatumE:0.000001):0.111686	(Rhinatrema_bivittatumF:0.250361	Rhinatrema_bivittatumA:0.869607):0.036800):0.355963):0.221270	(Microcaecilia_unicolorB:1.278036	((Python_bivittatus:0.717465	(Carcharodon_carchariasA:0.196212	(Microcaecilia_unicolorA:0.156410	Rhinatrema_bivittatumH:0.270978):0.188933):0.294460):0.138498	Podarcis_muralisC:0.505636):0.244249):0.161334):0.147723	(Sanya_benyvirus_1_Benyviridae:0.346968	((((Geotrypetes_seraphini:0.419785	(Rhinatrema_bivittatumG:0.461994	Rhinatrema_bivittatumB:0.049749):0.353761):0.065088	Gekko_japonicus:0.158722):0.363439	(Guiyang_benyvirus_1_Benyviridae:0.020612	Guiyang_benyvirus_2_Benyviridae:0.018507):0.232691):0.090504	Diabrotica_undecimpunctata_virus_2:0.294484):0.080990):0.177151):0.040907	((Hubei_Benylike_virus_1:0.045973	Sichuan_mosquito_Benylike_virus_Benyviridae:0.097249):0.116335	Bemisia_tabaci_benylike_virus_6_Benyviridae:0.128887):0.378476):0.069710):0.095709	Pistacia_ribolike_virus:0.731906):0.224494):0.087934	((((((Entomophthora_benyvirus_E_Benyviridae:0.175416	Bemisia_tabaci_benylike_virus_4_Benyviridae:0.213421):0.218122	(((Bemisia_tabaci_benylike_virus_1_Benyviridae:0.071619	Bemisia_tabaci_benylike_virus_2_Benyviridae:0.058446):0.213472	Bemisia_tabaci_benylike_virus_3_Benyviridae:0.197936):0.081105	Bemisia_tabaci_benylike_virus_5_Benyviridae:0.249934):0.269131):0.294491	(Sclerotium_rolfsii_benylike_virus_1_Benyviridae:0.443635	Agaricus_bisporus_virus_8:0.445073):0.502705):0.463154	Monilinia_benyvirus_C_Benyviridae:1.441871):0.343544	Rhizoctonia_solani_benylike_virus_6_Benyviridae:1.076499):0.646758	Erysiphe_necator_associated_benylike_virus_1:1.169242):0.221439):0.132734	(((((Burdock_mottle_virus_Benyviridae:0.239794	(Beet_necrotic_yellow_vein_virus_Benyviridae:0.030204	Beet_soilborne_mosaic_virus_Benyviridae:0.054541):0.255800):0.173507	Rice_stripe_necrosis_virus_Benyviridae:0.496013):0.136759	Mangifera_indica_latent_virus_Benyviridae:0.489521):0.206132	(Wheat_stripe_mosaic_virus_Benyviridae:0.479473	Fern_benyvirus_Benyviridae:0.614028):0.259198):0.371364	(((Dactylorhiza_hatagirea_benylike_virus_Benyviridae:0.411505
((((((((Lentinula_edodes_benylike_virus_1_Benyviridae:0.132878	Lentinula_edodes_ssRNA_mycovirus:0.098000):0.391978	Monilinia_fructicola_benylike_virus_1_Benyviridae:0.436979):0.442056	Agaricus_bisporus_virus_13:1.215091):1.015888	((Erysiphe_necator_associated_benylike_virus_1:1.287247	(((((((Carcharodon_carchariasB:0.301098	Protopterus_annectensB:0.875503):0.167468	((Rhinatrema_bivittatumA:0.862578	Rhinatrema_bivittatumF:0.331898):0.029547	(Rhinatrema_bivittatumE:0.000001	Rhinatrema_bivittatumD:0.000001):0.055793):0.444838):0.178316	(Microcaecilia_unicolorB:1.717061	(((Microcaecilia_unicolorA:0.108879	Carcharodon_carchariasA:0.253629):0.022034	Rhinatrema_bivittatumH:0.624203):0.522736	(Python_bivittatus:0.491715	Podarcis_muralisC:0.414343):0.218621):0.110482):0.136799):0.196862	((Pogona_vitticeps:2.954226	(Protopterus_annectensA:1.149482	((Geotrypetes_seraphini:0.242058	(Rhinatrema_bivittatumB:0.061841	Rhinatrema_bivittatumG:0.454130):0.129909):0.089957	Gekko_japonicus:0.186352):0.127018):0.076434):0.217235	(((Guiyang_benyvirus_1_Benyviridae:0.010781	Guiyang_benyvirus_2_Benyviridae:0.027133):0.308102	Diabrotica_undecimpunctata_virus_2:0.305281):0.116361	Sanya_benyvirus_1_Benyviridae:0.356974):0.065166):0.112583):0.088021	((Sichuan_mosquito_Benylike_virus_Benyviridae:0.072430	Hubei_Benylike_virus_1:0.057550):0.136172	Bemisia_tabaci_benylike_virus_6_Benyviridae:0.102242):0.351147):0.125701	Rhinatrema_bivittatumC:1.335134):0.026656	Pistacia_ribolike_virus:0.762600):0.291268):0.107521	(((Charavirus_Namtso:0.256735	Charavirus_Canada:0.223451):0.054258	Chara_australis_virus:0.306579):1.800097	((((((Beet_necrotic_yellow_vein_virus_Benyviridae:0.043809	Beet_soilborne_mosaic_virus_Benyviridae:0.036583):0.232544	Burdock_mottle_virus_Benyviridae:0.290130):0.179301	Rice_stripe_necrosis_virus_Benyviridae:0.484260):0.141142	Mangifera_indica_latent_virus_Benyviridae:0.459851):0.229660	(Fern_benyvirus_Benyviridae:0.660142	Wheat_stripe_mosaic_virus_Benyviridae:0.516962):0.222913):0.438199	(((Arceuthobium_sichuanense_virus_3:0.359905	Dactylorhiza_hatagirea_benylike_virus_Benyviridae:0.426250):0.074204	Red_clover_RNA_virus_1:0.272558):0.542137	Goji_berry_chlorosis_virus:0.724845):0.234254):0.164039):0.137423):0.158777):0.183068	((((Semliki_Forest_virus:0.128110	((Eastern_equine_encephalitis_virus:0.177596	Rio_Negro_virus:0.155500):0.135198	(Sindbis_virus:0.028480
(Sanya_benyvirus_1_Benyviridae:0.311154	((((Microcaecilia_unicolorB:1.332348	((Pogona_vitticeps:2.111038	((Carcharodon_carchariasA:0.284539	Rhinatrema_bivittatumH:0.552969):0.146583	Microcaecilia_unicolorA:0.271768):0.257825):0.178051	(Podarcis_muralisC:0.346497	Python_bivittatus:0.560465):0.203044):0.000001):0.265354	((Protopterus_annectensB:0.826616	((Rhinatrema_bivittatumA:1.111903	Rhinatrema_bivittatumF:0.211781):0.063096	(Rhinatrema_bivittatumE:0.004686	Rhinatrema_bivittatumD:0.000001):0.073713):0.192932):0.337737	Carcharodon_carchariasB:0.551280):0.162416):0.155484	(((Hubei_Benylike_virus_1:0.060462	Sichuan_mosquito_Benylike_virus_Benyviridae:0.068627):0.131597	Bemisia_tabaci_benylike_virus_6_Benyviridae:0.116495):0.347193	(Pistacia_ribolike_virus:0.730129	((((((Dactylorhiza_hatagirea_benylike_virus_Benyviridae:0.398903	Red_clover_RNA_virus_1:0.314654):0.098385	Arceuthobium_sichuanense_virus_3:0.341726):0.558321	Goji_berry_chlorosis_virus:0.714080):0.292280	(((Rice_stripe_necrosis_virus_Benyviridae:0.513226	((Beet_necrotic_yellow_vein_virus_Benyviridae:0.035546	Beet_soilborne_mosaic_virus_Benyviridae:0.050391):0.247217	Burdock_mottle_virus_Benyviridae:0.266313):0.130795):0.093769	Mangifera_indica_latent_virus_Benyviridae:0.506833):0.225209	(Fern_benyvirus_Benyviridae:0.634345	Wheat_stripe_mosaic_virus_Benyviridae:0.467874):0.260237):0.444942):0.152356	((((Chara_australis_virus:0.287128	(Charavirus_Canada:0.186809	Charavirus_Namtso:0.289551):0.075109):1.524833	((((Drosophila_rhopaloa:1.166700	(((Blueberry_necrotic_ring_blotch_virus:1.813951	(Citrus_leprosis_virus_C:0.833876	Hibiscus_green_spot_virus_2:0.734834):0.690947):0.178321	Aedes_aegypti:1.305140):0.264376	(((((Potato_moptop_virus_Virgaviridae:0.383299	Soilborne_wheat_mosaic_virus_Virgaviridae:0.380197):0.165999	(Peanut_clump_virus_Virgaviridae:0.486681	(Gentian_ovary_ringspot_virus_Virgaviridae:0.368939	Barley_stripe_mosaic_virus_Virgaviridae:0.535834):0.216502):0.071609):0.336259	Tobacco_rattle_virus_Virgaviridae:0.759625):0.576219	Tobacco_mosaic_virus_Virgaviridae:1.096640):0.360630	Bombus_terrestris:0.949771):0.082184):0.290400):0.136818	((Eastern_equine_encephalitis_virus:0.136089	Rio_Negro_virus:0.152034):0.097078	((Sindbis_virus:0.023029	Ockelbo_virus:0.014779):0.212250	(Semliki_Forest_virus:0.127471
(((((Dactylorhiza_hatagirea_benylike_virus_Benyviridae:0.406680	Red_clover_RNA_virus_1:0.330189):0.133542	Arceuthobium_sichuanense_virus_3:0.353123):0.518061	Goji_berry_chlorosis_virus:0.732126):0.313722	((((Burdock_mottle_virus_Benyviridae:0.273753	(Beet_soilborne_mosaic_virus_Benyviridae:0.030802	Beet_necrotic_yellow_vein_virus_Benyviridae:0.041371):0.250804):0.171330	Rice_stripe_necrosis_virus_Benyviridae:0.446678):0.183025	Mangifera_indica_latent_virus_Benyviridae:0.480731):0.192162	(Fern_benyvirus_Benyviridae:0.649227	Wheat_stripe_mosaic_virus_Benyviridae:0.423574):0.263717):0.389124):0.126607	(((((Lentinula_edodes_ssRNA_mycovirus:0.103720	Lentinula_edodes_benylike_virus_1_Benyviridae:0.131416):0.400199	Monilinia_fructicola_benylike_virus_1_Benyviridae:0.401592):0.481113	Agaricus_bisporus_virus_13:1.220864):0.871165	(Erysiphe_necator_associated_benylike_virus_1:1.130194	((((Sclerotium_rolfsii_benylike_virus_1_Benyviridae:0.386242	Agaricus_bisporus_virus_8:0.517453):0.510509	((((Bemisia_tabaci_benylike_virus_1_Benyviridae:0.070720	Bemisia_tabaci_benylike_virus_2_Benyviridae:0.053378):0.214221	Bemisia_tabaci_benylike_virus_3_Benyviridae:0.167190):0.089890	Bemisia_tabaci_benylike_virus_5_Benyviridae:0.262399):0.189557	(Entomophthora_benyvirus_E_Benyviridae:0.153432	Bemisia_tabaci_benylike_virus_4_Benyviridae:0.212590):0.241112):0.344785):0.496195	Monilinia_benyvirus_C_Benyviridae:1.364719):0.391960	Rhizoctonia_solani_benylike_virus_6_Benyviridae:1.091372):0.527294):0.138726):0.123760	(((((((Protopterus_annectensB:0.731925	(((Rhinatrema_bivittatumD:0.000001	Rhinatrema_bivittatumE:0.009616):0.095660	Rhinatrema_bivittatumF:0.233655):0.043020	Rhinatrema_bivittatumA:0.773541):0.266861):0.276746	Carcharodon_carchariasB:0.376964):0.180505	(((Pogona_vitticeps:1.841408	Microcaecilia_unicolorB:0.645271):0.461659	Gekko_japonicus:0.051362):0.145633	((Rhinatrema_bivittatumG:0.506805	Rhinatrema_bivittatumB:0.017641):0.284026	Geotrypetes_seraphini:0.514302):0.093522):0.185179):0.036719	((Carcharodon_carchariasA:0.196609	(Microcaecilia_unicolorA:0.145002	Rhinatrema_bivittatumH:0.262984):0.309868):0.682756	((Protopterus_annectensA:0.609672	Rhinatrema_bivittatumC:0.429460):0.542031	(Python_bivittatus:0.348070	Podarcis_muralisC:0.359169):0.269999):0.019703):0.067055):0.136285	((Diabrotica_undecimpunctata_virus_2:0.309385	(Guiyang_benyvirus_1_Benyviridae:0.020902	Guiyang_benyvirus_2_Benyviridae:0.017968):0.301272):0.078998	Sanya_benyvirus_1_Benyviridae:0.325014):0.155080):0.075685	(Bemisia_tabaci_benylike_virus_6_Benyviridae:0.108728
((((((((((((Guiyang_benyvirus_1_Benyviridae:0.017061	Guiyang_benyvirus_2_Benyviridae:0.023239):0.296873	Diabrotica_undecimpunctata_virus_2:0.303250):0.075366	Sanya_benyvirus_1_Benyviridae:0.348882):0.114703	((((((Pogona_vitticeps:2.644485	(Microcaecilia_unicolorA:0.094798	((Rhinatrema_bivittatumH:0.461770	Carcharodon_carchariasA:0.086220):0.087710	Python_bivittatus:0.548121):0.157606):0.322298):0.201509	Podarcis_muralisC:0.575439):0.061598	Microcaecilia_unicolorB:1.590287):0.123322	((Protopterus_annectensB:0.843547	Carcharodon_carchariasB:0.253203):0.096164	((Rhinatrema_bivittatumF:0.331456	Rhinatrema_bivittatumA:0.941076):0.026147	(Rhinatrema_bivittatumD:0.000001	Rhinatrema_bivittatumE:0.016107):0.035201):0.333822):0.289898):0.193607	((((Hubei_Benylike_virus_1:0.064644	Sichuan_mosquito_Benylike_virus_Benyviridae:0.081213):0.093287	Bemisia_tabaci_benylike_virus_6_Benyviridae:0.156857):0.307894	Pistacia_ribolike_virus:0.853092):0.065551	(Rhinatrema_bivittatumC:0.424067	Protopterus_annectensA:0.849789):0.831626):0.052893):0.028246	((Geotrypetes_seraphini:0.447114	(Rhinatrema_bivittatumG:0.806844	Rhinatrema_bivittatumB:0.027937):0.074768):0.197358	Gekko_japonicus:0.130629):0.209153):0.056077):0.498159	((Charavirus_Namtso:0.151650	(Chara_australis_virus:0.347022	Charavirus_Canada:0.203159):0.075704):1.571508	(((((Burdock_mottle_virus_Benyviridae:0.265568	(Beet_soilborne_mosaic_virus_Benyviridae:0.042794	Beet_necrotic_yellow_vein_virus_Benyviridae:0.031348):0.249624):0.214813	Rice_stripe_necrosis_virus_Benyviridae:0.408510):0.152346	Mangifera_indica_latent_virus_Benyviridae:0.472393):0.184787	(Fern_benyvirus_Benyviridae:0.590509	Wheat_stripe_mosaic_virus_Benyviridae:0.472651):0.278417):0.418067	((Arceuthobium_sichuanense_virus_3:0.298949	(Red_clover_RNA_virus_1:0.326634	Dactylorhiza_hatagirea_benylike_virus_Benyviridae:0.395109):0.089526):0.503415	Goji_berry_chlorosis_virus:0.677064):0.244841):0.197080):0.096856):0.092063	(((Lentinula_edodes_benylike_virus_1_Benyviridae:0.147192	Lentinula_edodes_ssRNA_mycovirus:0.109316):0.444957	Monilinia_fructicola_benylike_virus_1_Benyviridae:0.409986):0.391404	Agaricus_bisporus_virus_13:1.064198):0.956930):0.149001	Erysiphe_necator_associated_benylike_virus_1:1.150786):0.240284	(Tick_borne_tetraviruslike_virus:1.792576	(((((Hibiscus_green_spot_virus_2:0.841631	Citrus_leprosis_virus_C:0.679465):0.515505	(Drosophila_rhopaloa:1.551969
((((((Sindbis_virus:0.021983	Ockelbo_virus:0.018870):0.113898	((Chikungunya_virus:0.131651	Semliki_Forest_virus:0.139898):0.089438	(Rio_Negro_virus:0.167081	Eastern_equine_encephalitis_virus:0.136718):0.121529):0.068960):2.029448	((((Citrus_leprosis_virus_C:0.689248	Hibiscus_green_spot_virus_2:0.850552):0.499137	(Drosophila_rhopaloa:1.409614	Bombus_terrestris:0.958831):0.255941):0.189939	(Blueberry_necrotic_ring_blotch_virus:1.438223	Aedes_aegypti:1.102448):0.291885):0.382036	((Tobacco_rattle_virus_Virgaviridae:0.948782	((Peanut_clump_virus_Virgaviridae:0.566168	(Gentian_ovary_ringspot_virus_Virgaviridae:0.452259	Barley_stripe_mosaic_virus_Virgaviridae:0.605552):0.144482):0.093775	(Soilborne_wheat_mosaic_virus_Virgaviridae:0.332285	Potato_moptop_virus_Virgaviridae:0.372508):0.109348):0.286516):0.567159	Tobacco_mosaic_virus_Virgaviridae:0.953104):0.289385):0.526098):0.694294	Tick_borne_tetraviruslike_virus:1.966318):0.951489	(Charavirus_Canada:0.149442	(Chara_australis_virus:0.382111	Charavirus_Namtso:0.214826):0.047635):1.283493):0.310299	((((Red_clover_RNA_virus_1:0.300251	Arceuthobium_sichuanense_virus_3:0.407490):0.085148	Dactylorhiza_hatagirea_benylike_virus_Benyviridae:0.332499):0.558408	Goji_berry_chlorosis_virus:0.590902):0.278163	((Mangifera_indica_latent_virus_Benyviridae:0.464176	(Rice_stripe_necrosis_virus_Benyviridae:0.496126	((Beet_soilborne_mosaic_virus_Benyviridae:0.027384	Beet_necrotic_yellow_vein_virus_Benyviridae:0.050975):0.271792	Burdock_mottle_virus_Benyviridae:0.239858):0.162410):0.151984):0.234555	(Fern_benyvirus_Benyviridae:0.625044	Wheat_stripe_mosaic_virus_Benyviridae:0.439499):0.269459):0.379209):0.113406	((Agaricus_bisporus_virus_13:1.260400	((Lentinula_edodes_benylike_virus_1_Benyviridae:0.125310	Lentinula_edodes_ssRNA_mycovirus:0.089372):0.440770	Monilinia_fructicola_benylike_virus_1_Benyviridae:0.355001):0.487926):0.987749	((((((Sichuan_mosquito_Benylike_virus_Benyviridae:0.093339	Hubei_Benylike_virus_1:0.075869):0.092264	Bemisia_tabaci_benylike_virus_6_Benyviridae:0.149812):0.345009	((((Protopterus_annectensB:0.561370	Carcharodon_carchariasB:0.350814):0.169472	((Rhinatrema_bivittatumE:0.004554	Rhinatrema_bivittatumD:0.000001):0.104650	(Rhinatrema_bivittatumF:0.291574	Rhinatrema_bivittatumA:0.832020):0.033590):0.353020):0.261617	((Python_bivittatus:0.197391	Podarcis_muralisC:0.423898):0.256095	((Rhinatrema_bivittatumH:0.899470
((Charavirus_Namtso:0.147979	(Charavirus_Canada:0.194307	Chara_australis_virus:0.387607):0.093221):1.280443	(((((((Soilborne_wheat_mosaic_virus_Virgaviridae:0.297989	Potato_moptop_virus_Virgaviridae:0.387273):0.166147	(Peanut_clump_virus_Virgaviridae:0.511106	(Gentian_ovary_ringspot_virus_Virgaviridae:0.348913	Barley_stripe_mosaic_virus_Virgaviridae:0.512816):0.199101):0.130229):0.346199	Tobacco_rattle_virus_Virgaviridae:0.857495):0.508527	Tobacco_mosaic_virus_Virgaviridae:0.920045):0.289384	(Drosophila_rhopaloa:1.221645	((Blueberry_necrotic_ring_blotch_virus:1.497404	(Hibiscus_green_spot_virus_2:0.730107	Citrus_leprosis_virus_C:0.724715):0.696573):0.169612	(Bombus_terrestris:1.103488	Aedes_aegypti:1.114418):0.026459):0.153145):0.139363):0.379860	((Eastern_equine_encephalitis_virus:0.190859	Rio_Negro_virus:0.142320):0.063051	((Chikungunya_virus:0.131070	Semliki_Forest_virus:0.129343):0.107323	(Sindbis_virus:0.021845	Ockelbo_virus:0.019434):0.203325):0.057835):2.109762):0.745366	Tick_borne_tetraviruslike_virus:1.798378):0.767327	((((((((((Microcaecilia_unicolorA:0.274205	(Rhinatrema_bivittatumH:0.515275	Carcharodon_carchariasA:0.147469):0.070648):0.514532	(Python_bivittatus:0.625976	Podarcis_muralisC:0.305624):0.228281):0.386410	((((Rhinatrema_bivittatumD:0.000001	Rhinatrema_bivittatumE:0.000001):0.093255	(Rhinatrema_bivittatumA:0.889447	Rhinatrema_bivittatumF:0.250337):0.049789):0.448462	(Protopterus_annectensB:0.756306	Carcharodon_carchariasB:0.377567):0.140067):0.201182	Microcaecilia_unicolorB:1.329592):0.048469):0.102227	((((Guiyang_benyvirus_2_Benyviridae:0.028843	Guiyang_benyvirus_1_Benyviridae:0.016942):0.306843	Diabrotica_undecimpunctata_virus_2:0.297201):0.101218	Sanya_benyvirus_1_Benyviridae:0.311392):0.052951	(Pogona_vitticeps:3.131115	((Geotrypetes_seraphini:0.364000	(Rhinatrema_bivittatumG:0.471405	Rhinatrema_bivittatumB:0.009823):0.232446):0.204851	Gekko_japonicus:0.114881):0.239810):0.091402):0.117811):0.089480	((Sichuan_mosquito_Benylike_virus_Benyviridae:0.081919	Hubei_Benylike_virus_1:0.056245):0.106991	Bemisia_tabaci_benylike_virus_6_Benyviridae:0.152771):0.314411):0.137029	Pistacia_ribolike_virus:0.711908):0.115489	(Protopterus_annectensA:0.864403	Rhinatrema_bivittatumC:0.219246):0.806857):0.258034
((((((Dactylorhiza_hatagirea_benylike_virus_Benyviridae:0.386185	Red_clover_RNA_virus_1:0.327114):0.117627	Arceuthobium_sichuanense_virus_3:0.338647):0.645172	Goji_berry_chlorosis_virus:0.690284):0.247460	(((Rice_stripe_necrosis_virus_Benyviridae:0.488522	((Beet_necrotic_yellow_vein_virus_Benyviridae:0.049584	Beet_soilborne_mosaic_virus_Benyviridae:0.042484):0.253691	Burdock_mottle_virus_Benyviridae:0.298363):0.177776):0.166529	Mangifera_indica_latent_virus_Benyviridae:0.481814):0.202765	(Wheat_stripe_mosaic_virus_Benyviridae:0.477342	Fern_benyvirus_Benyviridae:0.685770):0.284651):0.440615):0.115476	(((((((Carcharodon_carchariasB:0.196689	Protopterus_annectensB:0.713570):0.233461	((Rhinatrema_bivittatumF:0.281396	(Rhinatrema_bivittatumD:0.000001	Rhinatrema_bivittatumE:0.003779):0.107480):0.220004	Rhinatrema_bivittatumA:0.867291):0.092991):0.193787	((Microcaecilia_unicolorB:1.361382	((Rhinatrema_bivittatumH:0.635037	Carcharodon_carchariasA:0.107178):0.250083	Microcaecilia_unicolorA:0.082506):0.405296):0.106630	(Python_bivittatus:0.570256	Podarcis_muralisC:0.705602):0.048959):0.292492):0.155582	((Pogona_vitticeps:2.064302	(Protopterus_annectensA:0.677569	Rhinatrema_bivittatumC:0.332912):0.221907):0.755898	((Sanya_benyvirus_1_Benyviridae:0.389341	(Diabrotica_undecimpunctata_virus_2:0.297028	(Guiyang_benyvirus_1_Benyviridae:0.022405	Guiyang_benyvirus_2_Benyviridae:0.025014):0.358665):0.093569):0.034436	((Geotrypetes_seraphini:0.484532	(Rhinatrema_bivittatumG:0.497788	Rhinatrema_bivittatumB:0.062614):0.269857):0.056652	Gekko_japonicus:0.133761):0.502190):0.078064):0.050177):0.095036	((Hubei_Benylike_virus_1:0.078277	Sichuan_mosquito_Benylike_virus_Benyviridae:0.080046):0.121726	Bemisia_tabaci_benylike_virus_6_Benyviridae:0.132414):0.436287):0.116029	Pistacia_ribolike_virus:0.728024):0.304692	(((Monilinia_fructicola_benylike_virus_1_Benyviridae:0.379036	(Lentinula_edodes_ssRNA_mycovirus:0.085616	Lentinula_edodes_benylike_virus_1_Benyviridae:0.150931):0.429189):0.451668	Agaricus_bisporus_virus_13:1.135178):0.876241	(Erysiphe_necator_associated_benylike_virus_1:1.055262	(((((Entomophthora_benyvirus_E_Benyviridae:0.152945	Bemisia_tabaci_benylike_virus_4_Benyviridae:0.236080):0.209356	(Bemisia_tabaci_benylike_virus_5_Benyviridae:0.230070	(Bemisia_tabaci_benylike_virus_3_Benyviridae:0.185114	(Bemisia_tabaci_benylike_virus_1_Benyviridae:0.086241	Bemisia_tabaci_benylike_virus_2_Benyviridae:0.071127):0.225127):0.103127):0.218325):0.329455	(Agaricus_bisporus_virus_8:0.529319
(Erysiphe_necator_associated_benylike_virus_1:1.122240	((((Lentinula_edodes_benylike_virus_1_Benyviridae:0.129190	Lentinula_edodes_ssRNA_mycovirus:0.108950):0.478403	Monilinia_fructicola_benylike_virus_1_Benyviridae:0.359551):0.377687	Agaricus_bisporus_virus_13:1.096446):0.945311	(Rhizoctonia_solani_benylike_virus_6_Benyviridae:1.056249	(((((Bemisia_tabaci_benylike_virus_3_Benyviridae:0.183102	(Bemisia_tabaci_benylike_virus_1_Benyviridae:0.083237	Bemisia_tabaci_benylike_virus_2_Benyviridae:0.069045):0.231496):0.111356	Bemisia_tabaci_benylike_virus_5_Benyviridae:0.230203):0.262116	(Entomophthora_benyvirus_E_Benyviridae:0.153459	Bemisia_tabaci_benylike_virus_4_Benyviridae:0.210779):0.210431):0.317989	(Agaricus_bisporus_virus_8:0.561203	Sclerotium_rolfsii_benylike_virus_1_Benyviridae:0.389133):0.507819):0.527206	Monilinia_benyvirus_C_Benyviridae:1.368606):0.295291):0.513908):0.154374	(((((((((Bombus_terrestris:1.048187	Drosophila_rhopaloa:1.285964):0.423772	((Hibiscus_green_spot_virus_2:0.739729	Citrus_leprosis_virus_C:0.854968):0.611481	Blueberry_necrotic_ring_blotch_virus:1.874427):0.113122):0.255723	Aedes_aegypti:1.201892):0.251476	((((Potato_moptop_virus_Virgaviridae:0.393603	Soilborne_wheat_mosaic_virus_Virgaviridae:0.336792):0.151842	(Peanut_clump_virus_Virgaviridae:0.533335	(Gentian_ovary_ringspot_virus_Virgaviridae:0.390813	Barley_stripe_mosaic_virus_Virgaviridae:0.548709):0.227434):0.095668):0.407512	Tobacco_rattle_virus_Virgaviridae:0.723896):0.593883	Tobacco_mosaic_virus_Virgaviridae:1.132167):0.325944):0.610974	(((Semliki_Forest_virus:0.133630	Chikungunya_virus:0.139336):0.102449	(Ockelbo_virus:0.015540	Sindbis_virus:0.023209):0.237360):0.072806	(Rio_Negro_virus:0.132796	Eastern_equine_encephalitis_virus:0.167012):0.049374):2.236687):0.740444	Tick_borne_tetraviruslike_virus:1.965960):0.911473	(Charavirus_Namtso:0.203472	(Chara_australis_virus:0.375276	Charavirus_Canada:0.193017):0.089403):1.211873):0.352489	(((Fern_benyvirus_Benyviridae:0.623537	Wheat_stripe_mosaic_virus_Benyviridae:0.422953):0.317364	((((Beet_soilborne_mosaic_virus_Benyviridae:0.052696	Beet_necrotic_yellow_vein_virus_Benyviridae:0.042116):0.269021	Burdock_mottle_virus_Benyviridae:0.309078):0.200262	Rice_stripe_necrosis_virus_Benyviridae:0.464507):0.176766	Mangifera_indica_latent_virus_Benyviridae:0.503213):0.145919):0.486233	(Goji_berry_chlorosis_virus:0.629051	((Red_clover_RNA_virus_1:0.330472	Dactylorhiza_hatagirea_benylike_virus_Benyviridae:0.374158):0.091117	Arceuthobium_sichuanense_virus_3:0.369050):0.563455):0.294987):0.128497):0.186591	((((Hubei_Benylike_virus_1:0.067853
(((((((((Bombus_terrestris:0.690909	Drosophila_rhopaloa:1.133802):0.489119	(Citrus_leprosis_virus_C:0.848785	Hibiscus_green_spot_virus_2:0.840331):0.598071):0.220207	(Aedes_aegypti:1.213099	Blueberry_necrotic_ring_blotch_virus:1.500254):0.358865):0.211740	((Tobacco_rattle_virus_Virgaviridae:0.862785	(((Soilborne_wheat_mosaic_virus_Virgaviridae:0.374135	Potato_moptop_virus_Virgaviridae:0.397792):0.133705	(Barley_stripe_mosaic_virus_Virgaviridae:0.596592	Gentian_ovary_ringspot_virus_Virgaviridae:0.491367):0.141056):0.088772	Peanut_clump_virus_Virgaviridae:0.606170):0.279751):0.675403	Tobacco_mosaic_virus_Virgaviridae:1.147741):0.199565):0.561927	(Chikungunya_virus:0.017945	(((Rio_Negro_virus:0.164489	Eastern_equine_encephalitis_virus:0.160337):0.133418	(Sindbis_virus:0.016332	Ockelbo_virus:0.017093):0.237426):0.088405	Semliki_Forest_virus:0.148049):0.149646):2.679681):0.803079	Tick_borne_tetraviruslike_virus:1.984594):0.865989	((Charavirus_Namtso:0.239837	Charavirus_Canada:0.178784):0.082760	Chara_australis_virus:0.244829):1.169547):0.341450	(((Dactylorhiza_hatagirea_benylike_virus_Benyviridae:0.341901	(Arceuthobium_sichuanense_virus_3:0.437228	Red_clover_RNA_virus_1:0.330397):0.078956):0.498261	Goji_berry_chlorosis_virus:0.673421):0.294963	((Fern_benyvirus_Benyviridae:0.579663	Wheat_stripe_mosaic_virus_Benyviridae:0.518018):0.295005	((Rice_stripe_necrosis_virus_Benyviridae:0.464276	(Burdock_mottle_virus_Benyviridae:0.297353	(Beet_soilborne_mosaic_virus_Benyviridae:0.037865	Beet_necrotic_yellow_vein_virus_Benyviridae:0.047003):0.271143):0.202936):0.139308	Mangifera_indica_latent_virus_Benyviridae:0.518437):0.216762):0.371068):0.108863):0.187784	((Erysiphe_necator_associated_benylike_virus_1:1.061454	(((((((Bemisia_tabaci_benylike_virus_2_Benyviridae:0.044316	Bemisia_tabaci_benylike_virus_1_Benyviridae:0.073621):0.205606	Bemisia_tabaci_benylike_virus_3_Benyviridae:0.172331):0.079184	Bemisia_tabaci_benylike_virus_5_Benyviridae:0.254708):0.239306	(Bemisia_tabaci_benylike_virus_4_Benyviridae:0.193879	Entomophthora_benyvirus_E_Benyviridae:0.140491):0.209049):0.367232	(Sclerotium_rolfsii_benylike_virus_1_Benyviridae:0.452338	Agaricus_bisporus_virus_8:0.552534):0.442724):0.438719	Monilinia_benyvirus_C_Benyviridae:1.187716):0.371790	Rhizoctonia_solani_benylike_virus_6_Benyviridae:1.202509):0.459786):0.196514	(Agaricus_bisporus_virus_13:1.058372	((Lentinula_edodes_ssRNA_mycovirus:0.130041	Lentinula_edodes_benylike_virus_1_Benyviridae:0.112270):0.369005	Monilinia_fructicola_benylike_virus_1_Benyviridae:0.438054):0.540688):0.939688):0.114943	((Rhinatrema_bivittatumC:0.374298
((Peanut_clump_virus_Virgaviridae:0.445166	(Gentian_ovary_ringspot_virus_Virgaviridae:0.423253	Barley_stripe_mosaic_virus_Virgaviridae:0.597677):0.214451):0.127282	((((((((Charavirus_Namtso:0.242364	Charavirus_Canada:0.191492):0.100227	Chara_australis_virus:0.280003):1.141488	((((Arceuthobium_sichuanense_virus_3:0.381045	(Dactylorhiza_hatagirea_benylike_virus_Benyviridae:0.457863	Red_clover_RNA_virus_1:0.298959):0.092966):0.500692	Goji_berry_chlorosis_virus:0.686592):0.226296	(((Rice_stripe_necrosis_virus_Benyviridae:0.476935	((Beet_necrotic_yellow_vein_virus_Benyviridae:0.042722	Beet_soilborne_mosaic_virus_Benyviridae:0.041672):0.244152	Burdock_mottle_virus_Benyviridae:0.285312):0.198008):0.116420	Mangifera_indica_latent_virus_Benyviridae:0.449540):0.230717	(Fern_benyvirus_Benyviridae:0.660669	Wheat_stripe_mosaic_virus_Benyviridae:0.466385):0.224763):0.448616):0.095201	((Erysiphe_necator_associated_benylike_virus_1:1.201986	((((Lentinula_edodes_ssRNA_mycovirus:0.085144	Lentinula_edodes_benylike_virus_1_Benyviridae:0.122895):0.405478	Monilinia_fructicola_benylike_virus_1_Benyviridae:0.383364):0.413388	Agaricus_bisporus_virus_13:1.105164):0.990243	(((((((Bemisia_tabaci_benylike_virus_2_Benyviridae:0.067532	Bemisia_tabaci_benylike_virus_1_Benyviridae:0.080516):0.204264	Bemisia_tabaci_benylike_virus_3_Benyviridae:0.175822):0.139667	Bemisia_tabaci_benylike_virus_5_Benyviridae:0.240987):0.221414	(Bemisia_tabaci_benylike_virus_4_Benyviridae:0.204387	Entomophthora_benyvirus_E_Benyviridae:0.148276):0.224491):0.408296	(Sclerotium_rolfsii_benylike_virus_1_Benyviridae:0.437546	Agaricus_bisporus_virus_8:0.497028):0.426657):0.434704	Monilinia_benyvirus_C_Benyviridae:1.243018):0.429674	Rhizoctonia_solani_benylike_virus_6_Benyviridae:1.031582):0.428375):0.186293):0.209906	(((((((Gekko_japonicus:0.165253	((Rhinatrema_bivittatumG:0.701721	Rhinatrema_bivittatumB:0.022722):0.157348	Geotrypetes_seraphini:0.379195):0.097563):0.373384	((Guiyang_benyvirus_1_Benyviridae:0.011728	Guiyang_benyvirus_2_Benyviridae:0.025477):0.315017	(Pogona_vitticeps:2.960596	Diabrotica_undecimpunctata_virus_2:0.194012):0.116935):0.071915):0.055256	Sanya_benyvirus_1_Benyviridae:0.318868):0.171579	(((((Carcharodon_carchariasA:0.090286	Python_bivittatus:0.536124):0.108575	(Rhinatrema_bivittatumH:0.367641	Microcaecilia_unicolorA:0.118958):0.077389):0.730973	Microcaecilia_unicolorB:1.469703):0.092307	Podarcis_muralisC:0.678787):0.175747	((Protopterus_annectensB:0.682090	Carcharodon_carchariasB:0.304708):0.154230	((Rhinatrema_bivittatumD:0.000001
(((((((((Lentinula_edodes_ssRNA_mycovirus:0.090595	Lentinula_edodes_benylike_virus_1_Benyviridae:0.134823):0.467465	Monilinia_fructicola_benylike_virus_1_Benyviridae:0.370282):0.331316	Agaricus_bisporus_virus_13:1.158634):0.879159	(((((Bemisia_tabaci_benylike_virus_5_Benyviridae:0.251726	((Bemisia_tabaci_benylike_virus_1_Benyviridae:0.089390	Bemisia_tabaci_benylike_virus_2_Benyviridae:0.056275):0.208615	Bemisia_tabaci_benylike_virus_3_Benyviridae:0.160024):0.091410):0.219231	(Entomophthora_benyvirus_E_Benyviridae:0.149292	Bemisia_tabaci_benylike_virus_4_Benyviridae:0.179768):0.256657):0.303013	(Sclerotium_rolfsii_benylike_virus_1_Benyviridae:0.390970	Agaricus_bisporus_virus_8:0.517729):0.493521):0.540502	Monilinia_benyvirus_C_Benyviridae:1.406342):0.405927	Rhizoctonia_solani_benylike_virus_6_Benyviridae:0.963753):0.548223):0.249886	((Pistacia_ribolike_virus:0.767405	((((Sanya_benyvirus_1_Benyviridae:0.388372	(((Guiyang_benyvirus_2_Benyviridae:0.029653	Guiyang_benyvirus_1_Benyviridae:0.009431):0.289159	Diabrotica_undecimpunctata_virus_2:0.339862):0.041436	(Gekko_japonicus:0.138704	(Geotrypetes_seraphini:0.472725	(Rhinatrema_bivittatumB:0.056753	Rhinatrema_bivittatumG:0.405421):0.282340):0.061139):0.329867):0.044747):0.088955	(Protopterus_annectensA:1.012448	(Pogona_vitticeps:1.860890	Rhinatrema_bivittatumC:0.218819):0.072560):0.887200):0.086616	(((Protopterus_annectensB:1.024512	Carcharodon_carchariasB:0.359769):0.110267	((Rhinatrema_bivittatumD:0.000001	Rhinatrema_bivittatumE:0.010547):0.111765	(Rhinatrema_bivittatumA:1.255014	Rhinatrema_bivittatumF:0.340869):0.091095):0.287834):0.213445	(Microcaecilia_unicolorB:1.593490	((Rhinatrema_bivittatumH:0.787687	(Python_bivittatus:0.692384	(Microcaecilia_unicolorA:0.204043	Carcharodon_carchariasA:0.224557):0.133071):0.000001):0.377994	Podarcis_muralisC:0.559389):0.182824):0.211249):0.139614):0.077228	((Hubei_Benylike_virus_1:0.058177	Sichuan_mosquito_Benylike_virus_Benyviridae:0.089574):0.136223	Bemisia_tabaci_benylike_virus_6_Benyviridae:0.098525):0.343677):0.147514):0.276533	Erysiphe_necator_associated_benylike_virus_1:1.246073):0.089051):0.100594	((((Rice_stripe_necrosis_virus_Benyviridae:0.498266	((Beet_necrotic_yellow_vein_virus_Benyviridae:0.049356	Beet_soilborne_mosaic_virus_Benyviridae:0.040559):0.264531	Burdock_mottle_virus_Benyviridae:0.280810):0.190662):0.146944	Mangifera_indica_latent_virus_Benyviridae:0.465936):0.277756	(Fern_benyvirus_Benyviridae:0.709558	Wheat_stripe_mosaic_virus_Benyviridae:0.469107):0.229679):0.380282	(((Red_clover_RNA_virus_1:0.301059
((Peanut_clump_virus_Virgaviridae:0.570404	((((((Blueberry_necrotic_ring_blotch_virus:1.492047	Drosophila_rhopaloa:1.124621):0.312138	(Bombus_terrestris:1.366463	((Citrus_leprosis_virus_C:0.863918	Hibiscus_green_spot_virus_2:0.778740):0.671945	Aedes_aegypti:1.340759):0.000001):0.179518):0.357948	(((((Erysiphe_necator_associated_benylike_virus_1:1.200448	(((((Mangifera_indica_latent_virus_Benyviridae:0.537942	(Rice_stripe_necrosis_virus_Benyviridae:0.449570	((Beet_necrotic_yellow_vein_virus_Benyviridae:0.034474	Beet_soilborne_mosaic_virus_Benyviridae:0.048476):0.261707	Burdock_mottle_virus_Benyviridae:0.236905):0.218173):0.129293):0.200453	(Fern_benyvirus_Benyviridae:0.620300	Wheat_stripe_mosaic_virus_Benyviridae:0.477693):0.293236):0.455474	(((Red_clover_RNA_virus_1:0.293941	Dactylorhiza_hatagirea_benylike_virus_Benyviridae:0.398937):0.123196	Arceuthobium_sichuanense_virus_3:0.360606):0.605846	Goji_berry_chlorosis_virus:0.693612):0.283852):0.206133	((((Sichuan_mosquito_Benylike_virus_Benyviridae:0.071228	Hubei_Benylike_virus_1:0.070427):0.094351	Bemisia_tabaci_benylike_virus_6_Benyviridae:0.148281):0.429995	((((Carcharodon_carchariasB:0.388120	Protopterus_annectensB:0.747038):0.117406	((Rhinatrema_bivittatumA:0.895682	Rhinatrema_bivittatumF:0.183923):0.045665	(Rhinatrema_bivittatumD:0.000001	Rhinatrema_bivittatumE:0.000001):0.140887):0.594073):0.163566	(((Python_bivittatus:0.635878	((Rhinatrema_bivittatumH:0.521432	Microcaecilia_unicolorA:0.155891):0.145425	Carcharodon_carchariasA:0.340203):0.224806):0.325142	Podarcis_muralisC:0.555923):0.029935	Microcaecilia_unicolorB:1.746613):0.222971):0.135772	((Pogona_vitticeps:1.744627	(Protopterus_annectensA:0.772699	Rhinatrema_bivittatumC:0.086232):0.325222):0.632296	((((Guiyang_benyvirus_1_Benyviridae:0.017091	Guiyang_benyvirus_2_Benyviridae:0.020696):0.315438	Diabrotica_undecimpunctata_virus_2:0.311903):0.075686	Sanya_benyvirus_1_Benyviridae:0.412593):0.040621	((Geotrypetes_seraphini:0.552694	(Rhinatrema_bivittatumB:0.030090	Rhinatrema_bivittatumG:0.429596):0.250643):0.120411	Gekko_japonicus:0.148979):0.425230):0.094565):0.041246):0.092864):0.165640	Pistacia_ribolike_virus:0.681953):0.296462):0.062940	(((Lentinula_edodes_benylike_virus_1_Benyviridae:0.131800	Lentinula_edodes_ssRNA_mycovirus:0.107131):0.363217	Monilinia_fructicola_benylike_virus_1_Benyviridae:0.481015):0.424699	Agaricus_bisporus_virus_13:1.086065):1.208895):0.096300):0.071701
(Diabrotica_undecimpunctata_virus_2:0.250067	((Guiyang_benyvirus_2_Benyviridae:0.021410	Guiyang_benyvirus_1_Benyviridae:0.013132):0.312645	(Sanya_benyvirus_1_Benyviridae:0.301790	((Gekko_japonicus:0.120326	(Geotrypetes_seraphini:0.524695	(Rhinatrema_bivittatumB:0.027771	Rhinatrema_bivittatumG:0.435369):0.466465):0.005648):0.236841	((((Rhinatrema_bivittatumA:0.935017	(((Rhinatrema_bivittatumE:0.005029	Rhinatrema_bivittatumD:0.000001):0.126963	Rhinatrema_bivittatumF:0.160458):0.000001	Protopterus_annectensB:0.748523):0.087408):0.699335	((Sichuan_mosquito_Benylike_virus_Benyviridae:0.097125	Hubei_Benylike_virus_1:0.052446):0.102097	Bemisia_tabaci_benylike_virus_6_Benyviridae:0.129117):0.224493):0.123103	(Pistacia_ribolike_virus:0.665271	((((((((Beet_soilborne_mosaic_virus_Benyviridae:0.024818	Beet_necrotic_yellow_vein_virus_Benyviridae:0.049247):0.224651	Burdock_mottle_virus_Benyviridae:0.263899):0.201188	Rice_stripe_necrosis_virus_Benyviridae:0.425004):0.137273	Mangifera_indica_latent_virus_Benyviridae:0.404914):0.244796	(Wheat_stripe_mosaic_virus_Benyviridae:0.448533	Fern_benyvirus_Benyviridae:0.637993):0.225556):0.337264	(Goji_berry_chlorosis_virus:0.700761	(Arceuthobium_sichuanense_virus_3:0.370076	(Dactylorhiza_hatagirea_benylike_virus_Benyviridae:0.388390	Red_clover_RNA_virus_1:0.316923):0.122726):0.561579):0.350321):0.149281	((Erysiphe_necator_associated_benylike_virus_1:1.276624	((((((((((Potato_moptop_virus_Virgaviridae:0.404024	Soilborne_wheat_mosaic_virus_Virgaviridae:0.370511):0.200277	(Peanut_clump_virus_Virgaviridae:0.514347	(Barley_stripe_mosaic_virus_Virgaviridae:0.631096	Gentian_ovary_ringspot_virus_Virgaviridae:0.449981):0.277293):0.130353):0.356468	Tobacco_rattle_virus_Virgaviridae:0.783574):0.567184	Tobacco_mosaic_virus_Virgaviridae:1.129051):0.334702	((((Citrus_leprosis_virus_C:0.757948	Hibiscus_green_spot_virus_2:0.731193):0.532463	Blueberry_necrotic_ring_blotch_virus:1.696609):0.131607	Bombus_terrestris:1.391657):0.054422	Aedes_aegypti:1.391655):0.192755):0.352591	Drosophila_rhopaloa:1.781357):0.022375	(((Ockelbo_virus:0.022836	Sindbis_virus:0.016072):0.236814	(Chikungunya_virus:0.115581	Semliki_Forest_virus:0.144013):0.070722):0.073224	(Rio_Negro_virus:0.145445	Eastern_equine_encephalitis_virus:0.131075):0.043423):2.157538):0.746512	Tick_borne_tetraviruslike_virus:1.671579):0.699456	(Chara_australis_virus:0.269292
((Goji_berry_chlorosis_virus:0.670954	(Arceuthobium_sichuanense_virus_3:0.350466	(Red_clover_RNA_virus_1:0.300344	Dactylorhiza_hatagirea_benylike_virus_Benyviridae:0.378609):0.092645):0.521620):0.284532	(((((((((Gekko_japonicus:0.122275	(Geotrypetes_seraphini:0.361313	(Rhinatrema_bivittatumB:0.077027	Rhinatrema_bivittatumG:0.390666):0.342478):0.152614):0.661471	((Guiyang_benyvirus_2_Benyviridae:0.011539	Guiyang_benyvirus_1_Benyviridae:0.027994):0.307851	Diabrotica_undecimpunctata_virus_2:0.326460):0.062940):0.038221	Sanya_benyvirus_1_Benyviridae:0.341115):0.173157	((Pogona_vitticeps:2.487988	((Microcaecilia_unicolorB:1.466426	Rhinatrema_bivittatumH:1.087805):0.079194	((Python_bivittatus:0.508616	Podarcis_muralisC:0.285014):0.153113	(Carcharodon_carchariasA:0.328911	Microcaecilia_unicolorA:0.232875):0.179833):0.122976):0.261896):0.094949	((Protopterus_annectensB:0.887324	Carcharodon_carchariasB:0.328731):0.125745	((Rhinatrema_bivittatumA:0.935142	Rhinatrema_bivittatumF:0.240386):0.026403	(Rhinatrema_bivittatumD:0.000001	Rhinatrema_bivittatumE:0.004612):0.104077):0.431515):0.198487):0.127334):0.087797	(Bemisia_tabaci_benylike_virus_6_Benyviridae:0.150613	(Sichuan_mosquito_Benylike_virus_Benyviridae:0.060327	Hubei_Benylike_virus_1:0.067645):0.086340):0.319393):0.157593	Pistacia_ribolike_virus:0.775978):0.127619	(Protopterus_annectensA:0.664316	Rhinatrema_bivittatumC:0.156155):0.907622):0.193263	((((Lentinula_edodes_benylike_virus_1_Benyviridae:0.151921	Lentinula_edodes_ssRNA_mycovirus:0.076603):0.360986	Monilinia_fructicola_benylike_virus_1_Benyviridae:0.455286):0.374191	Agaricus_bisporus_virus_13:0.911365):1.023850	((((((((((((Peanut_clump_virus_Virgaviridae:0.436389	Gentian_ovary_ringspot_virus_Virgaviridae:0.410608):0.108122	Barley_stripe_mosaic_virus_Virgaviridae:0.779498):0.156172	(Potato_moptop_virus_Virgaviridae:0.419770	Soilborne_wheat_mosaic_virus_Virgaviridae:0.342127):0.106626):0.415772	Tobacco_rattle_virus_Virgaviridae:0.837609):0.337728	Tobacco_mosaic_virus_Virgaviridae:1.079016):0.607448	(((Hibiscus_green_spot_virus_2:0.646857	Citrus_leprosis_virus_C:0.847207):0.689055	Blueberry_necrotic_ring_blotch_virus:1.684106):0.217088	Aedes_aegypti:1.075135):0.223023):0.206785	Bombus_terrestris:0.997659):0.361914	Drosophila_rhopaloa:0.730965):0.212928	(((Ockelbo_virus:0.011650	Sindbis_virus:0.031885):0.217245
((((Sanya_benyvirus_1_Benyviridae:0.333221	(Diabrotica_undecimpunctata_virus_2:0.301459	(Guiyang_benyvirus_1_Benyviridae:0.021061	Guiyang_benyvirus_2_Benyviridae:0.034484):0.280942):0.069927):0.117713	(((((((((((((((Soilborne_wheat_mosaic_virus_Virgaviridae:0.346826	Potato_moptop_virus_Virgaviridae:0.383924):0.185162	((Barley_stripe_mosaic_virus_Virgaviridae:0.508477	Gentian_ovary_ringspot_virus_Virgaviridae:0.444293):0.123151	Peanut_clump_virus_Virgaviridae:0.458103):0.094931):0.407460	Tobacco_rattle_virus_Virgaviridae:0.686972):0.898129	Tobacco_mosaic_virus_Virgaviridae:1.019074):0.281161	((((Hibiscus_green_spot_virus_2:0.852418	Citrus_leprosis_virus_C:0.819535):0.570156	(Bombus_terrestris:1.089158	Drosophila_rhopaloa:1.261378):0.213242):0.137511	Aedes_aegypti:1.397144):0.171046	Blueberry_necrotic_ring_blotch_virus:1.758566):0.172520):0.646007	((Rio_Negro_virus:0.149801	Eastern_equine_encephalitis_virus:0.165620):0.102666	((Sindbis_virus:0.021589	Ockelbo_virus:0.015755):0.211074	(Chikungunya_virus:0.136683	Semliki_Forest_virus:0.114605):0.089183):0.017891):2.132107):1.052280	Tick_borne_tetraviruslike_virus:1.885176):0.558461	(Charavirus_Namtso:0.117301	(Charavirus_Canada:0.193038	Chara_australis_virus:0.353739):0.094517):1.236954):0.315324	((((Arceuthobium_sichuanense_virus_3:0.374677	Red_clover_RNA_virus_1:0.313054):0.109923	Dactylorhiza_hatagirea_benylike_virus_Benyviridae:0.327190):0.513695	Goji_berry_chlorosis_virus:0.679602):0.239284	((Wheat_stripe_mosaic_virus_Benyviridae:0.438263	Fern_benyvirus_Benyviridae:0.625651):0.242866	(((Burdock_mottle_virus_Benyviridae:0.272425	(Beet_soilborne_mosaic_virus_Benyviridae:0.029243	Beet_necrotic_yellow_vein_virus_Benyviridae:0.042329):0.237959):0.193988	Rice_stripe_necrosis_virus_Benyviridae:0.440244):0.108984	Mangifera_indica_latent_virus_Benyviridae:0.479240):0.239307):0.472843):0.106318):0.122192	(((((Sclerotium_rolfsii_benylike_virus_1_Benyviridae:0.467843	Agaricus_bisporus_virus_8:0.512610):0.471539	((((Bemisia_tabaci_benylike_virus_2_Benyviridae:0.055280	Bemisia_tabaci_benylike_virus_1_Benyviridae:0.066332):0.202193	Bemisia_tabaci_benylike_virus_3_Benyviridae:0.154879):0.090552	Bemisia_tabaci_benylike_virus_5_Benyviridae:0.225685):0.205141	(Bemisia_tabaci_benylike_virus_4_Benyviridae:0.178764	Entomophthora_benyvirus_E_Benyviridae:0.150592):0.212149):0.449825):0.406215	Monilinia_benyvirus_C_Benyviridae:1.361816):0.339242	Rhizoctonia_solani_benylike_virus_6_Benyviridae:1.020986):0.539998	Erysiphe_necator_associated_benylike_virus_1:1.101728):0.262629):0.124519	(((Lentinula_edodes_benylike_virus_1_Benyviridae:0.120010
((((((Microcaecilia_unicolorB:1.381979	((Python_bivittatus:0.579918	(Rhinatrema_bivittatumH:0.624968	(Microcaecilia_unicolorA:0.090842	Carcharodon_carchariasA:0.253754):0.040262):0.223649):0.229568	Podarcis_muralisC:0.632023):0.138056):0.176942	((((Rhinatrema_bivittatumD:0.000001	Rhinatrema_bivittatumE:0.000001):0.111279	Rhinatrema_bivittatumA:0.763162):0.000001	Rhinatrema_bivittatumF:0.280283):0.435601	(Protopterus_annectensB:0.775843	Carcharodon_carchariasB:0.251112):0.169620):0.247482):0.113515	(((Gekko_japonicus:0.212751	(Geotrypetes_seraphini:0.343343	(Rhinatrema_bivittatumG:0.554919	Rhinatrema_bivittatumB:0.096358):0.232119):0.027739):0.421928	((Guiyang_benyvirus_1_Benyviridae:0.016920	Guiyang_benyvirus_2_Benyviridae:0.014252):0.305980	Diabrotica_undecimpunctata_virus_2:0.279495):0.060493):0.057047	Sanya_benyvirus_1_Benyviridae:0.319359):0.173820):0.094387	(Bemisia_tabaci_benylike_virus_6_Benyviridae:0.133838	(Hubei_Benylike_virus_1:0.070337	Sichuan_mosquito_Benylike_virus_Benyviridae:0.066329):0.085854):0.322309):0.162637	Pistacia_ribolike_virus:0.747286):0.066931	((Rhinatrema_bivittatumC:0.152368	Protopterus_annectensA:0.763801):0.112055	Pogona_vitticeps:2.164629):0.759422	((((((Lentinula_edodes_benylike_virus_1_Benyviridae:0.112159	Lentinula_edodes_ssRNA_mycovirus:0.107138):0.391835	Monilinia_fructicola_benylike_virus_1_Benyviridae:0.374848):0.322733	Agaricus_bisporus_virus_13:1.121218):0.825372	((Charavirus_Namtso:0.232419	Charavirus_Canada:0.197908):0.090591	Chara_australis_virus:0.253160):1.375717):0.255033	((((((Beet_necrotic_yellow_vein_virus_Benyviridae:0.042608	Beet_soilborne_mosaic_virus_Benyviridae:0.032149):0.242188	Burdock_mottle_virus_Benyviridae:0.254861):0.183667	Rice_stripe_necrosis_virus_Benyviridae:0.396282):0.102249	Mangifera_indica_latent_virus_Benyviridae:0.503689):0.183835	(Fern_benyvirus_Benyviridae:0.641463	Wheat_stripe_mosaic_virus_Benyviridae:0.467191):0.303068):0.315384	((Arceuthobium_sichuanense_virus_3:0.349794	(Red_clover_RNA_virus_1:0.310486	Dactylorhiza_hatagirea_benylike_virus_Benyviridae:0.411058):0.076769):0.534045	Goji_berry_chlorosis_virus:0.701123):0.228957):0.214783):0.101475	(Erysiphe_necator_associated_benylike_virus_1:1.079438	((((((((((Potato_moptop_virus_Virgaviridae:0.423976	Soilborne_wheat_mosaic_virus_Virgaviridae:0.284726):0.163626	(Peanut_clump_virus_Virgaviridae:0.511169	Barley_stripe_mosaic_virus_Virgaviridae:0.748630):0.093714):0.129508
((Bemisia_tabaci_benylike_virus_6_Benyviridae:0.125673	(Sichuan_mosquito_Benylike_virus_Benyviridae:0.075543	Hubei_Benylike_virus_1:0.077146):0.114248):0.358871	(((Protopterus_annectensA:0.835057	Rhinatrema_bivittatumC:0.448011):0.680917	(((((((Eastern_equine_encephalitis_virus:0.170092	Rio_Negro_virus:0.162162):0.070530	((Sindbis_virus:0.023239	Ockelbo_virus:0.007552):0.248164	(Chikungunya_virus:0.130318	Semliki_Forest_virus:0.114843):0.100048):0.063310):2.286971	(((Citrus_leprosis_virus_C:0.860891	Hibiscus_green_spot_virus_2:0.814272):0.615040	(Blueberry_necrotic_ring_blotch_virus:1.467280	Aedes_aegypti:0.983598):0.273674):0.309263	(Drosophila_rhopaloa:1.282220	(Bombus_terrestris:1.575794	(Tobacco_mosaic_virus_Virgaviridae:0.986997	((((Gentian_ovary_ringspot_virus_Virgaviridae:0.400731	Barley_stripe_mosaic_virus_Virgaviridae:0.496433):0.294619	(Soilborne_wheat_mosaic_virus_Virgaviridae:0.330978	Potato_moptop_virus_Virgaviridae:0.397891):0.178943):0.116787	Peanut_clump_virus_Virgaviridae:0.560674):0.379452	Tobacco_rattle_virus_Virgaviridae:0.785767):0.661908):0.274745):0.114752):0.111984):0.670046):0.765100	Tick_borne_tetraviruslike_virus:1.754705):0.933373	(Charavirus_Canada:0.143242	(Chara_australis_virus:0.370975	Charavirus_Namtso:0.236873):0.055294):1.159368):0.389403	((((Dactylorhiza_hatagirea_benylike_virus_Benyviridae:0.444490	Red_clover_RNA_virus_1:0.320085):0.095592	Arceuthobium_sichuanense_virus_3:0.364926):0.518161	Goji_berry_chlorosis_virus:0.690050):0.242935	((((Burdock_mottle_virus_Benyviridae:0.281360	(Beet_soilborne_mosaic_virus_Benyviridae:0.036780	Beet_necrotic_yellow_vein_virus_Benyviridae:0.039029):0.250674):0.193963	Rice_stripe_necrosis_virus_Benyviridae:0.459585):0.136309	Mangifera_indica_latent_virus_Benyviridae:0.471130):0.236810	(Fern_benyvirus_Benyviridae:0.634329	Wheat_stripe_mosaic_virus_Benyviridae:0.447011):0.305658):0.447844):0.151896):0.185427	(Erysiphe_necator_associated_benylike_virus_1:1.131258	(((Monilinia_fructicola_benylike_virus_1_Benyviridae:0.411144	(Lentinula_edodes_ssRNA_mycovirus:0.089519	Lentinula_edodes_benylike_virus_1_Benyviridae:0.148624):0.368530):0.423261	Agaricus_bisporus_virus_13:1.091358):0.860221	(((((Entomophthora_benyvirus_E_Benyviridae:0.146180	Bemisia_tabaci_benylike_virus_4_Benyviridae:0.174037):0.181653	((Bemisia_tabaci_benylike_virus_3_Benyviridae:0.170151	(Bemisia_tabaci_benylike_virus_1_Benyviridae:0.080852	Bemisia_tabaci_benylike_virus_2_Benyviridae:0.039026):0.187209):0.075085	Bemisia_tabaci_benylike_virus_5_Benyviridae:0.239153):0.208248):0.424619
(((((((((Rhinatrema_bivittatumE:0.000001	Rhinatrema_bivittatumD:0.000001):0.082550	(Rhinatrema_bivittatumF:0.246927	Rhinatrema_bivittatumA:0.983532):0.009067):0.547514	(Protopterus_annectensB:0.827809	Carcharodon_carchariasB:0.278766):0.120870):0.234819	(Microcaecilia_unicolorB:1.342885	((Rhinatrema_bivittatumH:0.822499	(Microcaecilia_unicolorA:0.304182	Carcharodon_carchariasA:0.149581):0.242865):0.411376	(Python_bivittatus:0.146666	Podarcis_muralisC:0.205789):0.227184):0.004989):0.273409):0.111383	(((Guiyang_benyvirus_2_Benyviridae:0.028712	Guiyang_benyvirus_1_Benyviridae:0.013232):0.268696	Diabrotica_undecimpunctata_virus_2:0.307141):0.113927	((((Rhinatrema_bivittatumB:0.046167	Rhinatrema_bivittatumG:0.396383):0.174687	Geotrypetes_seraphini:0.503716):0.150262	Gekko_japonicus:0.189436):0.414952	Sanya_benyvirus_1_Benyviridae:0.255112):0.099557):0.143156):0.058599	((Hubei_Benylike_virus_1:0.055707	Sichuan_mosquito_Benylike_virus_Benyviridae:0.094185):0.092510	Bemisia_tabaci_benylike_virus_6_Benyviridae:0.136513):0.390008):0.169172	Pistacia_ribolike_virus:0.647551):0.091606	(Protopterus_annectensA:0.601532	Rhinatrema_bivittatumC:0.275752):0.897472):0.175625	((Agaricus_bisporus_virus_13:1.131139	((Lentinula_edodes_benylike_virus_1_Benyviridae:0.126258	Lentinula_edodes_ssRNA_mycovirus:0.102993):0.412784	Monilinia_fructicola_benylike_virus_1_Benyviridae:0.337805):0.471557):0.882610	(((Mangifera_indica_latent_virus_Benyviridae:0.471941	(Rice_stripe_necrosis_virus_Benyviridae:0.441609	((Beet_soilborne_mosaic_virus_Benyviridae:0.038686	Beet_necrotic_yellow_vein_virus_Benyviridae:0.035201):0.247042	Burdock_mottle_virus_Benyviridae:0.249659):0.137800):0.163751):0.226569	(Fern_benyvirus_Benyviridae:0.644810	Wheat_stripe_mosaic_virus_Benyviridae:0.419509):0.276641):0.391788	(((Red_clover_RNA_virus_1:0.302975	Dactylorhiza_hatagirea_benylike_virus_Benyviridae:0.409532):0.120764	Arceuthobium_sichuanense_virus_3:0.343644):0.488536	Goji_berry_chlorosis_virus:0.618623):0.298645):0.167431):0.062473	(((((((Bemisia_tabaci_benylike_virus_4_Benyviridae:0.224236	Entomophthora_benyvirus_E_Benyviridae:0.139099):0.217337	(Bemisia_tabaci_benylike_virus_5_Benyviridae:0.247767	(Bemisia_tabaci_benylike_virus_3_Benyviridae:0.146411	(Bemisia_tabaci_benylike_virus_1_Benyviridae:0.064999	Bemisia_tabaci_benylike_virus_2_Benyviridae:0.072100):0.234007):0.085917):0.250179):0.395975	(Agaricus_bisporus_virus_8:0.486673	Sclerotium_rolfsii_benylike_virus_1_Benyviridae:0.433560):0.488904):0.549534	Monilinia_benyvirus_C_Benyviridae:1.244137):0.241104
((Chara_australis_virus:0.264085	(Charavirus_Canada:0.195224	Charavirus_Namtso:0.228022):0.107750):1.497695	(((((Burdock_mottle_virus_Benyviridae:0.273721	(Beet_soilborne_mosaic_virus_Benyviridae:0.031055	Beet_necrotic_yellow_vein_virus_Benyviridae:0.042264):0.214522):0.146804	Rice_stripe_necrosis_virus_Benyviridae:0.426181):0.145842	Mangifera_indica_latent_virus_Benyviridae:0.440510):0.196503	(Fern_benyvirus_Benyviridae:0.605097	Wheat_stripe_mosaic_virus_Benyviridae:0.424158):0.226132):0.405119	((Dactylorhiza_hatagirea_benylike_virus_Benyviridae:0.339676	(Red_clover_RNA_virus_1:0.304295	Arceuthobium_sichuanense_virus_3:0.403764):0.071706):0.596216	Goji_berry_chlorosis_virus:0.672661):0.231121):0.115691	((Erysiphe_necator_associated_benylike_virus_1:1.265465	(((Monilinia_fructicola_benylike_virus_1_Benyviridae:0.422950	(Lentinula_edodes_benylike_virus_1_Benyviridae:0.133459	Lentinula_edodes_ssRNA_mycovirus:0.088980):0.384221):0.375690	Agaricus_bisporus_virus_13:1.238868):0.884383	(Pogona_vitticeps:2.725225	((((((((Potato_moptop_virus_Virgaviridae:0.361023	Soilborne_wheat_mosaic_virus_Virgaviridae:0.341960):0.214267	(Peanut_clump_virus_Virgaviridae:0.485763	(Gentian_ovary_ringspot_virus_Virgaviridae:0.398490	Barley_stripe_mosaic_virus_Virgaviridae:0.395130):0.237700):0.103788):0.362037	Tobacco_rattle_virus_Virgaviridae:0.840958):0.591072	Tobacco_mosaic_virus_Virgaviridae:1.065320):0.238882	((((Bombus_terrestris:1.067881	Drosophila_rhopaloa:1.291307):0.257676	(Hibiscus_green_spot_virus_2:0.769194	Citrus_leprosis_virus_C:0.773394):0.458696):0.231362	Aedes_aegypti:1.309688):0.102246	Blueberry_necrotic_ring_blotch_virus:1.655608):0.295256):0.451402	(Chikungunya_virus:0.058796	(((Rio_Negro_virus:0.136782	Eastern_equine_encephalitis_virus:0.161773):0.106185	(Ockelbo_virus:0.008487	Sindbis_virus:0.031354):0.232240):0.083309	Semliki_Forest_virus:0.131060):0.102199):2.009066):0.914252	Tick_borne_tetraviruslike_virus:1.764650):0.718194	(((((Bemisia_tabaci_benylike_virus_5_Benyviridae:0.217932	((Bemisia_tabaci_benylike_virus_1_Benyviridae:0.067221	Bemisia_tabaci_benylike_virus_2_Benyviridae:0.070503):0.183924	Bemisia_tabaci_benylike_virus_3_Benyviridae:0.173549):0.107161):0.250034	(Bemisia_tabaci_benylike_virus_4_Benyviridae:0.207471	Entomophthora_benyvirus_E_Benyviridae:0.145044):0.159789):0.354119	(Sclerotium_rolfsii_benylike_virus_1_Benyviridae:0.397738	Agaricus_bisporus_virus_8:0.480296):0.513834):0.548891	Monilinia_benyvirus_C_Benyviridae:1.327287):0.305449	Rhizoctonia_solani_benylike_virus_6_Benyviridae:1.156598):0.455834):0.123532):0.058854):0.085816):0.111822
((Sanya_benyvirus_1_Benyviridae:0.299693	(((Guiyang_benyvirus_2_Benyviridae:0.043323	Guiyang_benyvirus_1_Benyviridae:0.013301):0.299185	Diabrotica_undecimpunctata_virus_2:0.293010):0.068131	(((((Rhinatrema_bivittatumC:0.338989	Protopterus_annectensA:0.847638):0.798232	((((((((Beet_necrotic_yellow_vein_virus_Benyviridae:0.042812	Beet_soilborne_mosaic_virus_Benyviridae:0.044209):0.231013	Burdock_mottle_virus_Benyviridae:0.283964):0.159630	Rice_stripe_necrosis_virus_Benyviridae:0.498092):0.100289	Mangifera_indica_latent_virus_Benyviridae:0.511371):0.249446	(Wheat_stripe_mosaic_virus_Benyviridae:0.415740	Fern_benyvirus_Benyviridae:0.590090):0.233334):0.420427	(Goji_berry_chlorosis_virus:0.696577	(Arceuthobium_sichuanense_virus_3:0.364603	(Dactylorhiza_hatagirea_benylike_virus_Benyviridae:0.412096	Red_clover_RNA_virus_1:0.305288):0.083050):0.578201):0.232947):0.157405	((Charavirus_Namtso:0.183099	(Charavirus_Canada:0.187018	Chara_australis_virus:0.351616):0.061622):1.238660	(Tick_borne_tetraviruslike_virus:2.000947	((((((Potato_moptop_virus_Virgaviridae:0.416965	Soilborne_wheat_mosaic_virus_Virgaviridae:0.337961):0.137873	(Peanut_clump_virus_Virgaviridae:0.562985	(Barley_stripe_mosaic_virus_Virgaviridae:0.569306	Gentian_ovary_ringspot_virus_Virgaviridae:0.442946):0.234560):0.156981):0.418327	Tobacco_rattle_virus_Virgaviridae:0.840483):0.643861	Tobacco_mosaic_virus_Virgaviridae:1.227904):0.230367	((Bombus_terrestris:1.632879	Drosophila_rhopaloa:1.079065):0.396501	(Aedes_aegypti:1.400532	(Blueberry_necrotic_ring_blotch_virus:1.904530	(Citrus_leprosis_virus_C:0.682895	Hibiscus_green_spot_virus_2:0.835238):0.629429):0.151513):0.140211):0.322239):0.698206	((Ockelbo_virus:0.011342	Sindbis_virus:0.022669):0.177867	((Semliki_Forest_virus:0.117482	Chikungunya_virus:0.128592):0.093701	(Rio_Negro_virus:0.178186	Eastern_equine_encephalitis_virus:0.153612):0.118329):0.064385):2.030432):0.765316):0.628406):0.304864):0.097105	(Erysiphe_necator_associated_benylike_virus_1:1.221323	(Pogona_vitticeps:2.207294	((((Lentinula_edodes_benylike_virus_1_Benyviridae:0.125434	Lentinula_edodes_ssRNA_mycovirus:0.115136):0.470029	Monilinia_fructicola_benylike_virus_1_Benyviridae:0.400727):0.414891	Agaricus_bisporus_virus_13:1.049837):0.810052	((((Sclerotium_rolfsii_benylike_virus_1_Benyviridae:0.395897	Agaricus_bisporus_virus_8:0.532049):0.517229	((Entomophthora_benyvirus_E_Benyviridae:0.178494	Bemisia_tabaci_benylike_virus_4_Benyviridae:0.196232):0.236042
((((Dactylorhiza_hatagirea_benylike_virus_Benyviridae:0.310293	(Arceuthobium_sichuanense_virus_3:0.439979	Red_clover_RNA_virus_1:0.328373):0.115581):0.561539	Goji_berry_chlorosis_virus:0.743805):0.229515	((Wheat_stripe_mosaic_virus_Benyviridae:0.468015	Fern_benyvirus_Benyviridae:0.641582):0.288310	((Rice_stripe_necrosis_virus_Benyviridae:0.490548	((Beet_necrotic_yellow_vein_virus_Benyviridae:0.031383	Beet_soilborne_mosaic_virus_Benyviridae:0.036851):0.237785	Burdock_mottle_virus_Benyviridae:0.294271):0.189677):0.123945	Mangifera_indica_latent_virus_Benyviridae:0.468446):0.212618):0.312504):0.147195	((Erysiphe_necator_associated_benylike_virus_1:1.143413	(((((((Bemisia_tabaci_benylike_virus_3_Benyviridae:0.177852	(Bemisia_tabaci_benylike_virus_2_Benyviridae:0.055565	Bemisia_tabaci_benylike_virus_1_Benyviridae:0.079685):0.198888):0.098690	Bemisia_tabaci_benylike_virus_5_Benyviridae:0.212418):0.191283	(Entomophthora_benyvirus_E_Benyviridae:0.152574	Bemisia_tabaci_benylike_virus_4_Benyviridae:0.192807):0.198065):0.384744	(Agaricus_bisporus_virus_8:0.496127	Sclerotium_rolfsii_benylike_virus_1_Benyviridae:0.406021):0.443077):0.463030	Monilinia_benyvirus_C_Benyviridae:1.207861):0.365067	Rhizoctonia_solani_benylike_virus_6_Benyviridae:1.012663):0.532265	(((Lentinula_edodes_ssRNA_mycovirus:0.089546	Lentinula_edodes_benylike_virus_1_Benyviridae:0.131791):0.408161	Monilinia_fructicola_benylike_virus_1_Benyviridae:0.317599):0.399297	Agaricus_bisporus_virus_13:1.075793):0.867045):0.170581):0.124098	(((((Pogona_vitticeps:1.577657	(Protopterus_annectensA:0.701506	Rhinatrema_bivittatumC:0.149613):0.374464):0.625747	((Sanya_benyvirus_1_Benyviridae:0.333329	(Diabrotica_undecimpunctata_virus_2:0.284427	(Guiyang_benyvirus_2_Benyviridae:0.028456	Guiyang_benyvirus_1_Benyviridae:0.019228):0.330263):0.073826):0.070980	((Geotrypetes_seraphini:0.522523	(Rhinatrema_bivittatumB:0.063838	Rhinatrema_bivittatumG:0.498027):0.129717):0.189978	Gekko_japonicus:0.118103):0.239066):0.074535):0.033079	(((Protopterus_annectensB:0.666260	Carcharodon_carchariasB:0.310184):0.212848	((Rhinatrema_bivittatumF:0.312675	Rhinatrema_bivittatumA:0.787980):0.011394	(Rhinatrema_bivittatumD:0.000001	Rhinatrema_bivittatumE:0.003981):0.136195):0.303258):0.091369	(((((Rhinatrema_bivittatumH:0.343691	Microcaecilia_unicolorA:0.094808):0.078566	Carcharodon_carchariasA:0.175532):0.406547	Python_bivittatus:0.621634):0.197818	Microcaecilia_unicolorB:1.298902):0.097590	Podarcis_muralisC:0.628908):0.318143):0.076920):0.088157	(Bemisia_tabaci_benylike_virus_6_Benyviridae:0.098965
(((((((Mangifera_indica_latent_virus_Benyviridae:0.532362	(((Beet_soilborne_mosaic_virus_Benyviridae:0.037621	Beet_necrotic_yellow_vein_virus_Benyviridae:0.051822):0.245802	Burdock_mottle_virus_Benyviridae:0.271210):0.150372	Rice_stripe_necrosis_virus_Benyviridae:0.490360):0.161541):0.245860	(Fern_benyvirus_Benyviridae:0.660325	Wheat_stripe_mosaic_virus_Benyviridae:0.490414):0.240415):0.378752	((Dactylorhiza_hatagirea_benylike_virus_Benyviridae:0.345464	(Arceuthobium_sichuanense_virus_3:0.434922	Red_clover_RNA_virus_1:0.318463):0.084568):0.501839	Goji_berry_chlorosis_virus:0.694012):0.315704):0.216455	((((((Bombus_terrestris:1.239034	(((((Soilborne_wheat_mosaic_virus_Virgaviridae:0.369768	Potato_moptop_virus_Virgaviridae:0.369052):0.229050	Peanut_clump_virus_Virgaviridae:0.656319):0.088170	(Barley_stripe_mosaic_virus_Virgaviridae:0.652905	Gentian_ovary_ringspot_virus_Virgaviridae:0.447242):0.166881):0.295617	Tobacco_rattle_virus_Virgaviridae:0.918716):0.754528	Tobacco_mosaic_virus_Virgaviridae:1.177466):0.319866):0.128011	(Drosophila_rhopaloa:1.284009	(Aedes_aegypti:1.593098	((Hibiscus_green_spot_virus_2:0.815257	Citrus_leprosis_virus_C:0.694359):0.771764	Blueberry_necrotic_ring_blotch_virus:1.793374):0.103240):0.112682):0.125699):0.680654	(((Semliki_Forest_virus:0.119587	Chikungunya_virus:0.140525):0.091742	(Ockelbo_virus:0.017717	Sindbis_virus:0.025746):0.233605):0.049292	(Rio_Negro_virus:0.150255	Eastern_equine_encephalitis_virus:0.147904):0.105607):1.953407):0.643001	Tick_borne_tetraviruslike_virus:2.113165):0.697054	(Charavirus_Namtso:0.164754	(Charavirus_Canada:0.201506	Chara_australis_virus:0.385327):0.072977):1.204276):0.279877	(((Agaricus_bisporus_virus_13:1.241120	(Monilinia_fructicola_benylike_virus_1_Benyviridae:0.360655	(Lentinula_edodes_ssRNA_mycovirus:0.108429	Lentinula_edodes_benylike_virus_1_Benyviridae:0.133970):0.465474):0.474411):0.987565	(Rhizoctonia_solani_benylike_virus_6_Benyviridae:1.133892	((((Bemisia_tabaci_benylike_virus_4_Benyviridae:0.218491	Entomophthora_benyvirus_E_Benyviridae:0.152487):0.223906	(Bemisia_tabaci_benylike_virus_5_Benyviridae:0.247392	((Bemisia_tabaci_benylike_virus_2_Benyviridae:0.080434	Bemisia_tabaci_benylike_virus_1_Benyviridae:0.075134):0.212599	Bemisia_tabaci_benylike_virus_3_Benyviridae:0.197417):0.104071):0.252983):0.331938	(Sclerotium_rolfsii_benylike_virus_1_Benyviridae:0.461126	Agaricus_bisporus_virus_8:0.509758):0.466745):0.555170	Monilinia_benyvirus_C_Benyviridae:1.331880):0.396016):0.338891):0.194395	Erysiphe_necator_associated_benylike_virus_1:1.184402):0.100867):0.104492):0.221165	(Pogona_vitticeps:2.186688
((((Dactylorhiza_hatagirea_benylike_virus_Benyviridae:0.416557	Red_clover_RNA_virus_1:0.320600):0.092994	Arceuthobium_sichuanense_virus_3:0.348154):0.566495	Goji_berry_chlorosis_virus:0.618929):0.291593	((((((((((Bemisia_tabaci_benylike_virus_3_Benyviridae:0.164126	(Bemisia_tabaci_benylike_virus_1_Benyviridae:0.065047	Bemisia_tabaci_benylike_virus_2_Benyviridae:0.060668):0.191095):0.086417	Bemisia_tabaci_benylike_virus_5_Benyviridae:0.218115):0.234487	(Bemisia_tabaci_benylike_virus_4_Benyviridae:0.197715	Entomophthora_benyvirus_E_Benyviridae:0.167394):0.219769):0.302711	(Agaricus_bisporus_virus_8:0.477457	Sclerotium_rolfsii_benylike_virus_1_Benyviridae:0.430934):0.591777):0.478193	Monilinia_benyvirus_C_Benyviridae:1.331344):0.369252	Rhizoctonia_solani_benylike_virus_6_Benyviridae:1.163026):0.572497	(((Lentinula_edodes_ssRNA_mycovirus:0.104512	Lentinula_edodes_benylike_virus_1_Benyviridae:0.134281):0.376815	Monilinia_fructicola_benylike_virus_1_Benyviridae:0.427285):0.418175	Agaricus_bisporus_virus_13:1.082621):0.839458):0.114103	Erysiphe_necator_associated_benylike_virus_1:1.202944):0.148919	((Pistacia_ribolike_virus:0.703711	((((((Rhinatrema_bivittatumB:0.093707	Rhinatrema_bivittatumG:0.400897):0.186519	(Gekko_japonicus:0.239129	Geotrypetes_seraphini:0.332832):0.000001):0.660423	(Diabrotica_undecimpunctata_virus_2:0.317466	(Pogona_vitticeps:2.578921	(Guiyang_benyvirus_2_Benyviridae:0.029462	Guiyang_benyvirus_1_Benyviridae:0.007675):0.130673):0.210480):0.067743):0.051123	Sanya_benyvirus_1_Benyviridae:0.380084):0.146501	(((Rhinatrema_bivittatumH:0.487875	((Python_bivittatus:0.632188	Carcharodon_carchariasA:0.326078):0.069014	Microcaecilia_unicolorA:0.082194):0.072337):0.559851	(Microcaecilia_unicolorB:1.513514	Podarcis_muralisC:0.704118):0.000001):0.159902	(((Rhinatrema_bivittatumA:1.096040	Rhinatrema_bivittatumF:0.190564):0.162169	(Rhinatrema_bivittatumE:0.004982	Rhinatrema_bivittatumD:0.000001):0.088862):0.297649	(Protopterus_annectensB:0.846333	Carcharodon_carchariasB:0.383738):0.173000):0.172145):0.139528):0.075392	(Bemisia_tabaci_benylike_virus_6_Benyviridae:0.161218	(Sichuan_mosquito_Benylike_virus_Benyviridae:0.082276	Hubei_Benylike_virus_1:0.052953):0.100266):0.375381):0.167689):0.098984	(Protopterus_annectensA:0.655048	Rhinatrema_bivittatumC:0.207334):0.857666):0.136833):0.171772	(((Charavirus_Namtso:0.250259	Charavirus_Canada:0.194859):0.074300	Chara_australis_virus:0.291869):1.230615	(((((Semliki_Forest_virus:0.131853
(((((((Blueberry_necrotic_ring_blotch_virus:1.482954	Aedes_aegypti:1.020089):0.279489	(Bombus_terrestris:0.966327	(((((Potato_moptop_virus_Virgaviridae:0.399105	Soilborne_wheat_mosaic_virus_Virgaviridae:0.332065):0.111587	(Peanut_clump_virus_Virgaviridae:0.687921	Barley_stripe_mosaic_virus_Virgaviridae:0.736979):0.067671):0.146805	Gentian_ovary_ringspot_virus_Virgaviridae:0.430105):0.325598	Tobacco_rattle_virus_Virgaviridae:0.800611):0.625329	Tobacco_mosaic_virus_Virgaviridae:1.155827):0.345540):0.129734):0.178441	(Hibiscus_green_spot_virus_2:0.751439	Citrus_leprosis_virus_C:0.767253):0.886071):0.142223	Drosophila_rhopaloa:0.833994):0.547200	(((((Erysiphe_necator_associated_benylike_virus_1:1.319646	(Pistacia_ribolike_virus:0.759272	((Bemisia_tabaci_benylike_virus_6_Benyviridae:0.158641	(Sichuan_mosquito_Benylike_virus_Benyviridae:0.060734	Hubei_Benylike_virus_1:0.079886):0.091078):0.315432	((((Protopterus_annectensB:0.774165	Carcharodon_carchariasB:0.307207):0.185098	((Rhinatrema_bivittatumD:0.000001	Rhinatrema_bivittatumE:0.026276):0.041489	(Rhinatrema_bivittatumA:1.058336	Rhinatrema_bivittatumF:0.233904):0.074346):0.278370):0.241706	(Microcaecilia_unicolorB:1.393724	(Podarcis_muralisC:0.623093	((Rhinatrema_bivittatumH:0.677582	((Python_bivittatus:0.840336	Microcaecilia_unicolorA:0.000001):0.104533	Carcharodon_carchariasA:0.228984):0.056442):0.235508	Pogona_vitticeps:2.282474):0.223063):0.099814):0.108301):0.171290	((Protopterus_annectensA:0.551756	Rhinatrema_bivittatumC:0.305678):0.984422	((((Guiyang_benyvirus_1_Benyviridae:0.009530	Guiyang_benyvirus_2_Benyviridae:0.024385):0.296711	Diabrotica_undecimpunctata_virus_2:0.287561):0.121742	Sanya_benyvirus_1_Benyviridae:0.308688):0.033571	(Gekko_japonicus:0.121208	((Rhinatrema_bivittatumB:0.051309	Rhinatrema_bivittatumG:0.434831):0.151025	Geotrypetes_seraphini:0.377108):0.256733):0.367868):0.073052):0.031961):0.081886):0.137774):0.211619):0.122532	((Goji_berry_chlorosis_virus:0.702056	((Red_clover_RNA_virus_1:0.335292	Arceuthobium_sichuanense_virus_3:0.408609):0.068779	Dactylorhiza_hatagirea_benylike_virus_Benyviridae:0.342145):0.522397):0.221774	(((((Beet_soilborne_mosaic_virus_Benyviridae:0.035064	Beet_necrotic_yellow_vein_virus_Benyviridae:0.048362):0.233570	Burdock_mottle_virus_Benyviridae:0.282401):0.200731	Rice_stripe_necrosis_virus_Benyviridae:0.491068):0.102207	Mangifera_indica_latent_virus_Benyviridae:0.470800):0.286838
((((Microcaecilia_unicolorB:1.352573	(Microcaecilia_unicolorA:0.251613	(Rhinatrema_bivittatumH:0.506878	Carcharodon_carchariasA:0.157601):0.333968):0.110782):0.204247	(Python_bivittatus:0.493920	Podarcis_muralisC:0.367116):0.234061):0.282132	((((Hubei_Benylike_virus_1:0.050740	Sichuan_mosquito_Benylike_virus_Benyviridae:0.077472):0.085631	Bemisia_tabaci_benylike_virus_6_Benyviridae:0.114090):0.373604	(Pistacia_ribolike_virus:0.687915	((Protopterus_annectensA:0.694631	Rhinatrema_bivittatumC:0.349591):0.759377	(((((Dactylorhiza_hatagirea_benylike_virus_Benyviridae:0.359793	(Red_clover_RNA_virus_1:0.318710	Arceuthobium_sichuanense_virus_3:0.446945):0.102685):0.554122	Goji_berry_chlorosis_virus:0.719228):0.291115	((Mangifera_indica_latent_virus_Benyviridae:0.513002	(Rice_stripe_necrosis_virus_Benyviridae:0.479776	(Burdock_mottle_virus_Benyviridae:0.273719	(Beet_necrotic_yellow_vein_virus_Benyviridae:0.054003	Beet_soilborne_mosaic_virus_Benyviridae:0.028342):0.288401):0.207011):0.152614):0.243635	(Fern_benyvirus_Benyviridae:0.686031	Wheat_stripe_mosaic_virus_Benyviridae:0.505208):0.238626):0.403581):0.095735	((Charavirus_Canada:0.206383	Charavirus_Namtso:0.265485):0.126272	Chara_australis_virus:0.258960):1.437768):0.115511	(Erysiphe_necator_associated_benylike_virus_1:1.140264	(((((Lentinula_edodes_ssRNA_mycovirus:0.092200	Lentinula_edodes_benylike_virus_1_Benyviridae:0.141390):0.465567	Monilinia_fructicola_benylike_virus_1_Benyviridae:0.274059):0.498390	Agaricus_bisporus_virus_13:1.130576):0.867006	((((((Gentian_ovary_ringspot_virus_Virgaviridae:0.392330	(Barley_stripe_mosaic_virus_Virgaviridae:0.606091	((Soilborne_wheat_mosaic_virus_Virgaviridae:0.360692	Potato_moptop_virus_Virgaviridae:0.372159):0.240883	Peanut_clump_virus_Virgaviridae:0.585914):0.085930):0.066952):0.189702	Tobacco_rattle_virus_Virgaviridae:0.830943):0.731763	Tobacco_mosaic_virus_Virgaviridae:0.787168):0.069587	(Blueberry_necrotic_ring_blotch_virus:1.456995	((Aedes_aegypti:1.217831	((Citrus_leprosis_virus_C:0.833691	Hibiscus_green_spot_virus_2:0.789599):0.776438	Bombus_terrestris:1.133793):0.000001):0.159871	Drosophila_rhopaloa:1.231825):0.176936):0.283152):0.723069	((Rio_Negro_virus:0.143195	Eastern_equine_encephalitis_virus:0.162115):0.089744	((Chikungunya_virus:0.138076	Semliki_Forest_virus:0.128738):0.068264	(Sindbis_virus:0.022820	Ockelbo_virus:0.017016):0.239448):0.053575):2.151025):0.617566
(Semliki_Forest_virus:0.135280	(((((((((Barley_stripe_mosaic_virus_Virgaviridae:0.694603	Gentian_ovary_ringspot_virus_Virgaviridae:0.446351):0.172521	(Potato_moptop_virus_Virgaviridae:0.403477	Soilborne_wheat_mosaic_virus_Virgaviridae:0.324088):0.139264):0.079081	Peanut_clump_virus_Virgaviridae:0.560977):0.352239	Tobacco_rattle_virus_Virgaviridae:0.829730):0.625317	Tobacco_mosaic_virus_Virgaviridae:0.967996):0.429977	((((Aedes_aegypti:1.160216	(Citrus_leprosis_virus_C:0.798658	Hibiscus_green_spot_virus_2:0.743771):0.670249):0.056039	Bombus_terrestris:1.089160):0.179263	Blueberry_necrotic_ring_blotch_virus:1.578050):0.090811	Drosophila_rhopaloa:1.035638):0.247142):0.557381	(((Charavirus_Namtso:0.196683	(Chara_australis_virus:0.349208	Charavirus_Canada:0.173550):0.075225):1.177146	((((Arceuthobium_sichuanense_virus_3:0.378581	(Red_clover_RNA_virus_1:0.309104	Dactylorhiza_hatagirea_benylike_virus_Benyviridae:0.375126):0.082905):0.508866	Goji_berry_chlorosis_virus:0.685443):0.243432	(((Rice_stripe_necrosis_virus_Benyviridae:0.481347	(Burdock_mottle_virus_Benyviridae:0.288304	(Beet_soilborne_mosaic_virus_Benyviridae:0.037323	Beet_necrotic_yellow_vein_virus_Benyviridae:0.036756):0.269046):0.154527):0.113240	Mangifera_indica_latent_virus_Benyviridae:0.490733):0.197162	(Wheat_stripe_mosaic_virus_Benyviridae:0.491927	Fern_benyvirus_Benyviridae:0.663332):0.270523):0.410784):0.159378	(((((Monilinia_fructicola_benylike_virus_1_Benyviridae:0.447518	(Lentinula_edodes_benylike_virus_1_Benyviridae:0.135414	Lentinula_edodes_ssRNA_mycovirus:0.102787):0.371493):0.324318	Agaricus_bisporus_virus_13:1.129309):0.803793	(Rhizoctonia_solani_benylike_virus_6_Benyviridae:1.079894	(((Agaricus_bisporus_virus_8:0.560804	Sclerotium_rolfsii_benylike_virus_1_Benyviridae:0.422244):0.375201	((Bemisia_tabaci_benylike_virus_5_Benyviridae:0.205825	((Bemisia_tabaci_benylike_virus_1_Benyviridae:0.060017	Bemisia_tabaci_benylike_virus_2_Benyviridae:0.072612):0.191830	Bemisia_tabaci_benylike_virus_3_Benyviridae:0.161528):0.086168):0.256870	(Entomophthora_benyvirus_E_Benyviridae:0.153817	Bemisia_tabaci_benylike_virus_4_Benyviridae:0.192246):0.215601):0.306347):0.571818	Monilinia_benyvirus_C_Benyviridae:1.214214):0.319020):0.512394):0.231862	Erysiphe_necator_associated_benylike_virus_1:1.283703):0.121117	(((((((Guiyang_benyvirus_1_Benyviridae:0.009007	Guiyang_benyvirus_2_Benyviridae:0.020718):0.256837	Diabrotica_undecimpunctata_virus_2:0.291462):0.085830	Sanya_benyvirus_1_Benyviridae:0.350951):0.085620	(((Pogona_vitticeps:2.656139	(Protopterus_annectensA:0.629769	Rhinatrema_bivittatumC:0.576477):0.165522):0.170812
((((((((((((Guiyang_benyvirus_2_Benyviridae:0.015329	Guiyang_benyvirus_1_Benyviridae:0.014032):0.305118	Diabrotica_undecimpunctata_virus_2:0.276978):0.118203	Sanya_benyvirus_1_Benyviridae:0.331034):0.101436	((Protopterus_annectensB:0.937746	((Geotrypetes_seraphini:0.249955	(Rhinatrema_bivittatumG:0.375192	Rhinatrema_bivittatumB:0.083097):0.147507):0.239912	(Gekko_japonicus:0.000001	((Rhinatrema_bivittatumF:0.231015	(Rhinatrema_bivittatumD:0.000001	Rhinatrema_bivittatumE:0.000001):0.089689):0.099724	Rhinatrema_bivittatumA:0.683166):0.039607):0.121903):0.207197):0.199728	(Carcharodon_carchariasB:0.541829	((((Python_bivittatus:0.573565	Rhinatrema_bivittatumH:0.263445):0.264566	(Carcharodon_carchariasA:0.257450	Microcaecilia_unicolorA:0.290571):0.259163):0.480607	Microcaecilia_unicolorB:1.329142):0.125456	Podarcis_muralisC:0.482839):0.232130):0.131534):0.104767):0.107089	((Sichuan_mosquito_Benylike_virus_Benyviridae:0.078660	Hubei_Benylike_virus_1:0.066951):0.118026	Bemisia_tabaci_benylike_virus_6_Benyviridae:0.142232):0.363471):0.187522	Pistacia_ribolike_virus:0.708578):0.082320	(Protopterus_annectensA:0.840655	Rhinatrema_bivittatumC:0.363713):0.772568):0.147916	(((Lentinula_edodes_ssRNA_mycovirus:0.119621	Lentinula_edodes_benylike_virus_1_Benyviridae:0.129806):0.418148	Monilinia_fructicola_benylike_virus_1_Benyviridae:0.384391):0.421634	Agaricus_bisporus_virus_13:1.125921):0.990917):0.102472	((Erysiphe_necator_associated_benylike_virus_1:1.169516	(((((((Bemisia_tabaci_benylike_virus_1_Benyviridae:0.077108	Bemisia_tabaci_benylike_virus_2_Benyviridae:0.058959):0.181674	Bemisia_tabaci_benylike_virus_3_Benyviridae:0.195472):0.119387	Bemisia_tabaci_benylike_virus_5_Benyviridae:0.246273):0.222802	(Bemisia_tabaci_benylike_virus_4_Benyviridae:0.209768	Entomophthora_benyvirus_E_Benyviridae:0.150857):0.230016):0.390724	(Sclerotium_rolfsii_benylike_virus_1_Benyviridae:0.458065	Agaricus_bisporus_virus_8:0.459705):0.528817):0.422178	Monilinia_benyvirus_C_Benyviridae:1.495732):0.244478	Rhizoctonia_solani_benylike_virus_6_Benyviridae:1.221441):0.557971):0.130582	(Pogona_vitticeps:2.788357	((((((((Citrus_leprosis_virus_C:0.801581	Hibiscus_green_spot_virus_2:0.778870):0.567048	Aedes_aegypti:1.064568):0.082876	(Bombus_terrestris:1.047784	Drosophila_rhopaloa:1.018635):0.410297):0.235515	Blueberry_necrotic_ring_blotch_virus:1.372555):0.522248	(((((Peanut_clump_virus_Virgaviridae:0.446835	Gentian_ovary_ringspot_virus_Virgaviridae:0.418474):0.139638
((((Charavirus_Namtso:0.186479	(Charavirus_Canada:0.180801	Chara_australis_virus:0.354002):0.064069):1.620578	((((((Beet_soilborne_mosaic_virus_Benyviridae:0.031759	Beet_necrotic_yellow_vein_virus_Benyviridae:0.048845):0.255427	Burdock_mottle_virus_Benyviridae:0.282634):0.146969	Rice_stripe_necrosis_virus_Benyviridae:0.439388):0.183941	Mangifera_indica_latent_virus_Benyviridae:0.482623):0.214434	(Fern_benyvirus_Benyviridae:0.704582	Wheat_stripe_mosaic_virus_Benyviridae:0.415710):0.229078):0.370190	((Arceuthobium_sichuanense_virus_3:0.345855	(Red_clover_RNA_virus_1:0.314182	Dactylorhiza_hatagirea_benylike_virus_Benyviridae:0.426907):0.093750):0.525729	Goji_berry_chlorosis_virus:0.756954):0.247515):0.108407):0.154045	((Pistacia_ribolike_virus:0.744470	((Bemisia_tabaci_benylike_virus_6_Benyviridae:0.154380	(Sichuan_mosquito_Benylike_virus_Benyviridae:0.083709	Hubei_Benylike_virus_1:0.071203):0.085429):0.383659	((((Gekko_japonicus:0.151359	(Rhinatrema_bivittatumB:0.027276	Rhinatrema_bivittatumG:0.676543):0.174922):0.000001	Geotrypetes_seraphini:0.302724):0.316406	(((Guiyang_benyvirus_2_Benyviridae:0.026824	Guiyang_benyvirus_1_Benyviridae:0.015965):0.262371	Diabrotica_undecimpunctata_virus_2:0.334323):0.099304	Sanya_benyvirus_1_Benyviridae:0.314514):0.080262):0.071711	(((Microcaecilia_unicolorB:1.422550	(Microcaecilia_unicolorA:0.155291	(Rhinatrema_bivittatumH:0.513967	Carcharodon_carchariasA:0.184097):0.127537):0.361638):0.152487	(Python_bivittatus:0.516933	Podarcis_muralisC:0.421406):0.227449):0.221431	((Pogona_vitticeps:2.285746	((Rhinatrema_bivittatumD:0.000001	Rhinatrema_bivittatumE:0.004891):0.116831	(Rhinatrema_bivittatumA:0.729483	Rhinatrema_bivittatumF:0.132011):0.170707):0.409689):0.107777	(Protopterus_annectensB:0.776951	Carcharodon_carchariasB:0.452430):0.140710):0.138215):0.214849):0.085601):0.131305):0.093488	(Protopterus_annectensA:0.760159	Rhinatrema_bivittatumC:0.283348):0.793847):0.165389):0.134337	((((Lentinula_edodes_ssRNA_mycovirus:0.091923	Lentinula_edodes_benylike_virus_1_Benyviridae:0.126229):0.327819	Monilinia_fructicola_benylike_virus_1_Benyviridae:0.350288):0.286423	Agaricus_bisporus_virus_13:1.106469):1.030066	((((((Entomophthora_benyvirus_E_Benyviridae:0.107947	Bemisia_tabaci_benylike_virus_4_Benyviridae:0.222799):0.245207	(((Bemisia_tabaci_benylike_virus_1_Benyviridae:0.070766	Bemisia_tabaci_benylike_virus_2_Benyviridae:0.076950):0.196674	Bemisia_tabaci_benylike_virus_3_Benyviridae:0.203607):0.084445
(((Rhinatrema_bivittatumH:0.636725	(Microcaecilia_unicolorA:0.271345	Carcharodon_carchariasA:0.210909):0.125474):0.498740	Microcaecilia_unicolorB:1.538860):0.000001	(((Protopterus_annectensB:0.739544	Carcharodon_carchariasB:0.299199):0.275641	(((Rhinatrema_bivittatumE:0.000001	Rhinatrema_bivittatumD:0.000001):0.127603	Rhinatrema_bivittatumF:0.229688):0.275634	Rhinatrema_bivittatumA:0.791480):0.397311):0.192423	((((Hubei_Benylike_virus_1:0.069748	Sichuan_mosquito_Benylike_virus_Benyviridae:0.074656):0.092705	Bemisia_tabaci_benylike_virus_6_Benyviridae:0.133611):0.376399	(Pistacia_ribolike_virus:0.802817	(((((((((((Potato_moptop_virus_Virgaviridae:0.376238	Soilborne_wheat_mosaic_virus_Virgaviridae:0.311257):0.099219	(Peanut_clump_virus_Virgaviridae:0.560465	(Gentian_ovary_ringspot_virus_Virgaviridae:0.479648	Barley_stripe_mosaic_virus_Virgaviridae:0.509732):0.225769):0.105129):0.406298	Tobacco_rattle_virus_Virgaviridae:0.798211):0.746322	Tobacco_mosaic_virus_Virgaviridae:0.958672):0.264201	((((Hibiscus_green_spot_virus_2:0.875649	Citrus_leprosis_virus_C:0.731775):0.783628	(Aedes_aegypti:1.625925	Bombus_terrestris:1.155734):0.000001):0.287486	Drosophila_rhopaloa:1.396746):0.214752	Blueberry_necrotic_ring_blotch_virus:1.789644):0.311160):0.586022	(((Ockelbo_virus:0.015832	Sindbis_virus:0.022847):0.227452	(Semliki_Forest_virus:0.119628	Chikungunya_virus:0.154045):0.076578):0.070965	(Eastern_equine_encephalitis_virus:0.152492	Rio_Negro_virus:0.166525):0.067080):2.368333):0.729436	Tick_borne_tetraviruslike_virus:1.850102):0.860013	((Charavirus_Namtso:0.258253	Charavirus_Canada:0.186743):0.118391	Chara_australis_virus:0.266355):1.222907):0.282591	((((Rice_stripe_necrosis_virus_Benyviridae:0.431404	(Burdock_mottle_virus_Benyviridae:0.309843	(Beet_soilborne_mosaic_virus_Benyviridae:0.047427	Beet_necrotic_yellow_vein_virus_Benyviridae:0.041410):0.257939):0.206382):0.168215	Mangifera_indica_latent_virus_Benyviridae:0.416646):0.288620	(Wheat_stripe_mosaic_virus_Benyviridae:0.436626	Fern_benyvirus_Benyviridae:0.690662):0.270967):0.410553	(((Red_clover_RNA_virus_1:0.346910	Dactylorhiza_hatagirea_benylike_virus_Benyviridae:0.438969):0.139813	Arceuthobium_sichuanense_virus_3:0.354280):0.531706	Goji_berry_chlorosis_virus:0.669163):0.281529):0.115464):0.100399	((((Lentinula_edodes_benylike_virus_1_Benyviridae:0.122306	Lentinula_edodes_ssRNA_mycovirus:0.127903):0.467485
(((((((((Sindbis_virus:0.032339	Ockelbo_virus:0.012167):0.216434	(Semliki_Forest_virus:0.144145	Chikungunya_virus:0.154223):0.074794):0.078336	(Rio_Negro_virus:0.160061	Eastern_equine_encephalitis_virus:0.141218):0.042408):2.396031	((Tobacco_mosaic_virus_Virgaviridae:0.900298	(((Peanut_clump_virus_Virgaviridae:0.612110	(Barley_stripe_mosaic_virus_Virgaviridae:0.690045	Gentian_ovary_ringspot_virus_Virgaviridae:0.552079):0.155799):0.083635	(Soilborne_wheat_mosaic_virus_Virgaviridae:0.335117	Potato_moptop_virus_Virgaviridae:0.385031):0.180607):0.336476	Tobacco_rattle_virus_Virgaviridae:0.869793):0.924206):0.314033	(((Aedes_aegypti:1.333650	Blueberry_necrotic_ring_blotch_virus:1.775260):0.252203	(Citrus_leprosis_virus_C:0.885590	Hibiscus_green_spot_virus_2:0.822573):0.720199):0.230397	(Bombus_terrestris:1.096602	Drosophila_rhopaloa:1.177636):0.243628):0.279865):0.403056):0.782232	Tick_borne_tetraviruslike_virus:1.865313):0.831415	(Charavirus_Namtso:0.191118	(Charavirus_Canada:0.204524	Chara_australis_virus:0.396367):0.055634):1.272363):0.389773	((Goji_berry_chlorosis_virus:0.686448	(Arceuthobium_sichuanense_virus_3:0.358617	(Red_clover_RNA_virus_1:0.338842	Dactylorhiza_hatagirea_benylike_virus_Benyviridae:0.410681):0.135045):0.541843):0.302413	((Fern_benyvirus_Benyviridae:0.634541	Wheat_stripe_mosaic_virus_Benyviridae:0.527917):0.269407	((((Beet_soilborne_mosaic_virus_Benyviridae:0.022792	Beet_necrotic_yellow_vein_virus_Benyviridae:0.055006):0.267389	Burdock_mottle_virus_Benyviridae:0.272245):0.158490	Rice_stripe_necrosis_virus_Benyviridae:0.445588):0.169584	Mangifera_indica_latent_virus_Benyviridae:0.504571):0.197950):0.387447):0.126185):0.154418	((Rhinatrema_bivittatumC:0.260004	Protopterus_annectensA:0.736857):0.821722	((((((Geotrypetes_seraphini:0.311289	(Rhinatrema_bivittatumG:0.399881	Rhinatrema_bivittatumB:0.062514):0.215691):0.186747	Gekko_japonicus:0.186112):0.308602	((Diabrotica_undecimpunctata_virus_2:0.323674	(Guiyang_benyvirus_1_Benyviridae:0.010660	Guiyang_benyvirus_2_Benyviridae:0.025930):0.316100):0.093953	Sanya_benyvirus_1_Benyviridae:0.341197):0.059126):0.093342	(((((Rhinatrema_bivittatumE:0.005173	Rhinatrema_bivittatumD:0.000001):0.157270	(Rhinatrema_bivittatumA:1.105088	Rhinatrema_bivittatumF:0.119795):0.068100):0.130888	Protopterus_annectensB:0.855267):0.420404	Carcharodon_carchariasB:0.493909):0.111064
(((Erysiphe_necator_associated_benylike_virus_1:1.229710	(Pistacia_ribolike_virus:0.664928	(((Sichuan_mosquito_Benylike_virus_Benyviridae:0.056657	Hubei_Benylike_virus_1:0.066405):0.102977	Bemisia_tabaci_benylike_virus_6_Benyviridae:0.100171):0.341215	((((Diabrotica_undecimpunctata_virus_2:0.320302	(Guiyang_benyvirus_2_Benyviridae:0.037334	Guiyang_benyvirus_1_Benyviridae:0.004755):0.300495):0.070535	((Gekko_japonicus:0.155025	(Rhinatrema_bivittatumG:0.355468	Rhinatrema_bivittatumB:0.040541):0.436045):0.046877	Geotrypetes_seraphini:0.303359):0.293607):0.056613	Sanya_benyvirus_1_Benyviridae:0.306053):0.158114	(((Carcharodon_carchariasB:0.381209	Protopterus_annectensB:0.651646):0.089987	(((Rhinatrema_bivittatumD:0.000001	Rhinatrema_bivittatumE:0.000001):0.108409	Rhinatrema_bivittatumF:0.205707):0.000001	Rhinatrema_bivittatumA:0.787921):0.636834):0.228758	((Python_bivittatus:0.496811	Podarcis_muralisC:0.368163):0.150764	(Microcaecilia_unicolorB:1.514142	(Microcaecilia_unicolorA:0.024279	(Rhinatrema_bivittatumH:0.445076	Carcharodon_carchariasA:0.181673):0.162278):0.436376):0.111037):0.290010):0.109913):0.080940):0.207694):0.223821):0.066495	((((((Bemisia_tabaci_benylike_virus_5_Benyviridae:0.229097	(Bemisia_tabaci_benylike_virus_3_Benyviridae:0.163131	(Bemisia_tabaci_benylike_virus_2_Benyviridae:0.055258	Bemisia_tabaci_benylike_virus_1_Benyviridae:0.065156):0.188462):0.083703):0.223289	(Bemisia_tabaci_benylike_virus_4_Benyviridae:0.191396	Entomophthora_benyvirus_E_Benyviridae:0.136610):0.211885):0.373056	(Agaricus_bisporus_virus_8:0.444039	Sclerotium_rolfsii_benylike_virus_1_Benyviridae:0.451065):0.463667):0.545625	Monilinia_benyvirus_C_Benyviridae:1.233660):0.231426	Rhizoctonia_solani_benylike_virus_6_Benyviridae:1.007308):0.661873	((Monilinia_fructicola_benylike_virus_1_Benyviridae:0.395552	(Lentinula_edodes_ssRNA_mycovirus:0.097096	Lentinula_edodes_benylike_virus_1_Benyviridae:0.124211):0.405329):0.406909	Agaricus_bisporus_virus_13:1.045141):0.840922):0.251345):0.069878	(Protopterus_annectensA:0.796443	Rhinatrema_bivittatumC:0.272455):1.057997	((((((Tobacco_mosaic_virus_Virgaviridae:1.298498	((((Gentian_ovary_ringspot_virus_Virgaviridae:0.519162	Peanut_clump_virus_Virgaviridae:0.392099):0.149663	Barley_stripe_mosaic_virus_Virgaviridae:0.745094):0.102499	(Soilborne_wheat_mosaic_virus_Virgaviridae:0.313763	Potato_moptop_virus_Virgaviridae:0.356840):0.166445):0.394602	Tobacco_rattle_virus_Virgaviridae:0.702815):0.512468):0.448347	(((Blueberry_necrotic_ring_blotch_virus:1.783036	(Citrus_leprosis_virus_C:0.776757
(((((((Beet_soilborne_mosaic_virus_Benyviridae:0.033840	Beet_necrotic_yellow_vein_virus_Benyviridae:0.059325):0.273482	Burdock_mottle_virus_Benyviridae:0.329844):0.150339	Rice_stripe_necrosis_virus_Benyviridae:0.513035):0.216364	Mangifera_indica_latent_virus_Benyviridae:0.492320):0.243996	(Wheat_stripe_mosaic_virus_Benyviridae:0.446792	Fern_benyvirus_Benyviridae:0.785992):0.264561):0.371198	((Arceuthobium_sichuanense_virus_3:0.392785	(Dactylorhiza_hatagirea_benylike_virus_Benyviridae:0.461357	Red_clover_RNA_virus_1:0.331682):0.126480):0.634715	Goji_berry_chlorosis_virus:0.642733):0.358160):0.134297	((((Chikungunya_virus:0.045804	(Semliki_Forest_virus:0.115277	((Ockelbo_virus:0.017893	Sindbis_virus:0.031490):0.234958	(Rio_Negro_virus:0.156174	Eastern_equine_encephalitis_virus:0.177752):0.133049):0.084476):0.084608):2.402211	((Aedes_aegypti:1.282814	(Blueberry_necrotic_ring_blotch_virus:1.633034	(Hibiscus_green_spot_virus_2:0.784732	Citrus_leprosis_virus_C:0.877857):0.643998):0.237637):0.197369	((Drosophila_rhopaloa:1.167346	Bombus_terrestris:0.993549):0.365509	((((Soilborne_wheat_mosaic_virus_Virgaviridae:0.378747	Potato_moptop_virus_Virgaviridae:0.448517):0.173103	(Peanut_clump_virus_Virgaviridae:0.555003	(Barley_stripe_mosaic_virus_Virgaviridae:0.509352	Gentian_ovary_ringspot_virus_Virgaviridae:0.438153):0.147117):0.065373):0.450028	Tobacco_rattle_virus_Virgaviridae:0.773031):0.504504	Tobacco_mosaic_virus_Virgaviridae:1.046102):0.382998):0.141163):0.476933):0.810766	Tick_borne_tetraviruslike_virus:1.953349):0.801572	((Charavirus_Canada:0.188692	Charavirus_Namtso:0.273531):0.108666	Chara_australis_virus:0.283321):1.303370):0.382525	((Erysiphe_necator_associated_benylike_virus_1:1.262108	((((Lentinula_edodes_ssRNA_mycovirus:0.121837	Lentinula_edodes_benylike_virus_1_Benyviridae:0.151232):0.411554	Monilinia_fructicola_benylike_virus_1_Benyviridae:0.458924):0.538582	Agaricus_bisporus_virus_13:1.345598):0.846756	(((((Bemisia_tabaci_benylike_virus_5_Benyviridae:0.240721	((Bemisia_tabaci_benylike_virus_1_Benyviridae:0.077604	Bemisia_tabaci_benylike_virus_2_Benyviridae:0.051155):0.211464	Bemisia_tabaci_benylike_virus_3_Benyviridae:0.214019):0.110804):0.229187	(Bemisia_tabaci_benylike_virus_4_Benyviridae:0.257956	Entomophthora_benyvirus_E_Benyviridae:0.174227):0.278071):0.328984	(Sclerotium_rolfsii_benylike_virus_1_Benyviridae:0.441324	Agaricus_bisporus_virus_8:0.565459):0.580380):0.477128	Monilinia_benyvirus_C_Benyviridae:1.506056):0.320959	Rhizoctonia_solani_benylike_virus_6_Benyviridae:1.219270):0.606618):0.188150):0.115702	((((((((Rhinatrema_bivittatumB:0.033163
(((Blueberry_necrotic_ring_blotch_virus:1.720965	(Hibiscus_green_spot_virus_2:0.924034	Citrus_leprosis_virus_C:0.679204):0.738314):0.170390	Aedes_aegypti:1.257764):0.284169	(Bombus_terrestris:1.123237	(Drosophila_rhopaloa:1.816283	(((((Gentian_ovary_ringspot_virus_Virgaviridae:0.400083	Barley_stripe_mosaic_virus_Virgaviridae:0.556771):0.180951	Peanut_clump_virus_Virgaviridae:0.566891):0.055589	(Potato_moptop_virus_Virgaviridae:0.438564	Soilborne_wheat_mosaic_virus_Virgaviridae:0.356594):0.176480):0.341612	Tobacco_rattle_virus_Virgaviridae:0.792438):0.671593	Tobacco_mosaic_virus_Virgaviridae:1.116898):0.187375):0.149226):0.023095	((((((Erysiphe_necator_associated_benylike_virus_1:1.162939	((Protopterus_annectensA:0.768798	(Pogona_vitticeps:2.707830	Rhinatrema_bivittatumC:0.204588):0.138591):0.594059	((((((Microcaecilia_unicolorB:1.343964	(Python_bivittatus:0.434107	((Rhinatrema_bivittatumH:0.369595	Microcaecilia_unicolorA:0.114681):0.111549	Carcharodon_carchariasA:0.232211):0.141452):0.315811):0.133063	Podarcis_muralisC:0.738240):0.229870	(((Rhinatrema_bivittatumF:0.257879	Rhinatrema_bivittatumA:0.640678):0.052836	(Rhinatrema_bivittatumD:0.000001	Rhinatrema_bivittatumE:0.000001):0.115354):0.413373	(Protopterus_annectensB:0.690785	Carcharodon_carchariasB:0.314842):0.222518):0.156878):0.124367	(((Gekko_japonicus:0.111143	((Rhinatrema_bivittatumB:0.051587	Rhinatrema_bivittatumG:0.650060):0.219404	Geotrypetes_seraphini:0.530600):0.034637):0.474241	((Guiyang_benyvirus_2_Benyviridae:0.020204	Guiyang_benyvirus_1_Benyviridae:0.020545):0.306826	Diabrotica_undecimpunctata_virus_2:0.325311):0.084383):0.051934	Sanya_benyvirus_1_Benyviridae:0.314841):0.177996):0.047076	(Bemisia_tabaci_benylike_virus_6_Benyviridae:0.129384	(Hubei_Benylike_virus_1:0.067299	Sichuan_mosquito_Benylike_virus_Benyviridae:0.083369):0.092580):0.331289):0.177352	Pistacia_ribolike_virus:0.690236):0.091691):0.113302):0.114517	((Charavirus_Namtso:0.183333	(Charavirus_Canada:0.191307	Chara_australis_virus:0.344134):0.070203):1.498279	((((((Beet_soilborne_mosaic_virus_Benyviridae:0.039879	Beet_necrotic_yellow_vein_virus_Benyviridae:0.046949):0.229988	Burdock_mottle_virus_Benyviridae:0.289210):0.173537	Rice_stripe_necrosis_virus_Benyviridae:0.459199):0.139769	Mangifera_indica_latent_virus_Benyviridae:0.475632):0.187012	(Fern_benyvirus_Benyviridae:0.706461
(((((((Tobacco_mosaic_virus_Virgaviridae:1.074657	(((Soilborne_wheat_mosaic_virus_Virgaviridae:0.367873	Potato_moptop_virus_Virgaviridae:0.417764):0.188121	((Barley_stripe_mosaic_virus_Virgaviridae:0.563030	Gentian_ovary_ringspot_virus_Virgaviridae:0.420300):0.183697	Peanut_clump_virus_Virgaviridae:0.621419):0.066553):0.327094	Tobacco_rattle_virus_Virgaviridae:0.884441):0.602702):0.334453	((Aedes_aegypti:1.382930	((Citrus_leprosis_virus_C:0.783492	Hibiscus_green_spot_virus_2:0.930845):0.691490	Blueberry_necrotic_ring_blotch_virus:1.874746):0.190058):0.131870	(Drosophila_rhopaloa:1.535065	Bombus_terrestris:1.029201):0.563358):0.235450):0.519659	((Eastern_equine_encephalitis_virus:0.145718	Rio_Negro_virus:0.162383):0.066738	((Sindbis_virus:0.020668	Ockelbo_virus:0.011505):0.222234	(Chikungunya_virus:0.133176	Semliki_Forest_virus:0.132079):0.103631):0.047130):2.558708):0.992786	Tick_borne_tetraviruslike_virus:1.937578):0.620714	(Chara_australis_virus:0.317953	(Charavirus_Canada:0.197293	Charavirus_Namtso:0.251087):0.057089):1.134268):0.523511	((Goji_berry_chlorosis_virus:0.731960	((Dactylorhiza_hatagirea_benylike_virus_Benyviridae:0.414709	Red_clover_RNA_virus_1:0.333847):0.096604	Arceuthobium_sichuanense_virus_3:0.357325):0.498131):0.296616	(((((Beet_necrotic_yellow_vein_virus_Benyviridae:0.035399	Beet_soilborne_mosaic_virus_Benyviridae:0.030283):0.266683	Burdock_mottle_virus_Benyviridae:0.293057):0.202830	Rice_stripe_necrosis_virus_Benyviridae:0.460732):0.141775	Mangifera_indica_latent_virus_Benyviridae:0.540843):0.188210	(Fern_benyvirus_Benyviridae:0.672356	Wheat_stripe_mosaic_virus_Benyviridae:0.518798):0.287943):0.386438):0.159129):0.130297	(((((((Entomophthora_benyvirus_E_Benyviridae:0.150980	Bemisia_tabaci_benylike_virus_4_Benyviridae:0.221212):0.225043	((Bemisia_tabaci_benylike_virus_3_Benyviridae:0.179872	(Bemisia_tabaci_benylike_virus_1_Benyviridae:0.088421	Bemisia_tabaci_benylike_virus_2_Benyviridae:0.061043):0.198693):0.084792	Bemisia_tabaci_benylike_virus_5_Benyviridae:0.253485):0.206992):0.383582	(Agaricus_bisporus_virus_8:0.541027	Sclerotium_rolfsii_benylike_virus_1_Benyviridae:0.372458):0.459011):0.525083	Monilinia_benyvirus_C_Benyviridae:1.428324):0.279020	Rhizoctonia_solani_benylike_virus_6_Benyviridae:0.938825):0.474748	(((Lentinula_edodes_benylike_virus_1_Benyviridae:0.143287	Lentinula_edodes_ssRNA_mycovirus:0.093960):0.405568	Monilinia_fructicola_benylike_virus_1_Benyviridae:0.433391):0.426104	Agaricus_bisporus_virus_13:1.351572):0.828901):0.206464	Erysiphe_necator_associated_benylike_virus_1:1.298454):0.119508	((Protopterus_annectensA:0.883416
((((((Rhizoctonia_solani_benylike_virus_6_Benyviridae:1.019997	(((Agaricus_bisporus_virus_8:0.524703	Sclerotium_rolfsii_benylike_virus_1_Benyviridae:0.458825):0.444926	((Bemisia_tabaci_benylike_virus_4_Benyviridae:0.243464	Entomophthora_benyvirus_E_Benyviridae:0.162492):0.256443	(((Bemisia_tabaci_benylike_virus_1_Benyviridae:0.055965	Bemisia_tabaci_benylike_virus_2_Benyviridae:0.083915):0.181394	Bemisia_tabaci_benylike_virus_3_Benyviridae:0.177339):0.103162	Bemisia_tabaci_benylike_virus_5_Benyviridae:0.239702):0.221839):0.312702):0.483522	Monilinia_benyvirus_C_Benyviridae:1.414220):0.395935):0.556856	(((Lentinula_edodes_ssRNA_mycovirus:0.110119	Lentinula_edodes_benylike_virus_1_Benyviridae:0.127871):0.470270	Monilinia_fructicola_benylike_virus_1_Benyviridae:0.357332):0.346957	Agaricus_bisporus_virus_13:1.221355):0.919722):0.159208	(((((((Blueberry_necrotic_ring_blotch_virus:1.386596	Aedes_aegypti:1.227293):0.206238	((((Barley_stripe_mosaic_virus_Virgaviridae:0.686286	((Soilborne_wheat_mosaic_virus_Virgaviridae:0.338063	Potato_moptop_virus_Virgaviridae:0.412900):0.221914	Peanut_clump_virus_Virgaviridae:0.583421):0.122824):0.083727	Gentian_ovary_ringspot_virus_Virgaviridae:0.333121):0.297555	Tobacco_rattle_virus_Virgaviridae:0.807272):0.748538	Tobacco_mosaic_virus_Virgaviridae:0.899730):0.432964):0.235089	((Citrus_leprosis_virus_C:0.770257	Hibiscus_green_spot_virus_2:0.782335):0.740926	(Bombus_terrestris:1.101537	Drosophila_rhopaloa:1.265876):0.262094):0.184573):0.403356	(((Chikungunya_virus:0.146813	Semliki_Forest_virus:0.123066):0.059723	(Ockelbo_virus:0.008539	Sindbis_virus:0.023874):0.282766):0.073716	(Rio_Negro_virus:0.154142	Eastern_equine_encephalitis_virus:0.141719):0.078054):2.697145):1.048955	Tick_borne_tetraviruslike_virus:1.822374):0.689432	(Charavirus_Namtso:0.199967	(Chara_australis_virus:0.406621	Charavirus_Canada:0.159147):0.079474):1.302021):0.269158	((((Dactylorhiza_hatagirea_benylike_virus_Benyviridae:0.420595	Red_clover_RNA_virus_1:0.310894):0.087201	Arceuthobium_sichuanense_virus_3:0.406761):0.530819	Goji_berry_chlorosis_virus:0.669355):0.327184	((Wheat_stripe_mosaic_virus_Benyviridae:0.449494	Fern_benyvirus_Benyviridae:0.656485):0.246718	((((Beet_necrotic_yellow_vein_virus_Benyviridae:0.046155	Beet_soilborne_mosaic_virus_Benyviridae:0.038622):0.252560	Burdock_mottle_virus_Benyviridae:0.336855):0.155996	Rice_stripe_necrosis_virus_Benyviridae:0.510307):0.159571	Mangifera_indica_latent_virus_Benyviridae:0.488290):0.214540):0.398549):0.164980):0.104399):0.133264	Erysiphe_necator_associated_benylike_virus_1:1.372773):0.324560	Pistacia_ribolike_virus:0.768831):0.131961
(((((((((((((Gekko_japonicus:0.171411	(Geotrypetes_seraphini:0.164161	(Rhinatrema_bivittatumG:0.453851	Rhinatrema_bivittatumB:0.050053):0.363407):0.082129):0.289914	((Guiyang_benyvirus_2_Benyviridae:0.031598	Guiyang_benyvirus_1_Benyviridae:0.011665):0.286559	Diabrotica_undecimpunctata_virus_2:0.340686):0.032616):0.067723	Sanya_benyvirus_1_Benyviridae:0.355632):0.164281	((((Microcaecilia_unicolorA:0.187251	((Python_bivittatus:0.665859	Carcharodon_carchariasA:0.000001):0.109843	Rhinatrema_bivittatumH:0.609022):0.135468):0.480636	Microcaecilia_unicolorB:1.353138):0.208606	Podarcis_muralisC:0.575881):0.176000	((Protopterus_annectensB:0.729574	((Rhinatrema_bivittatumF:0.200087	Rhinatrema_bivittatumA:0.972849):0.027573	(Rhinatrema_bivittatumE:0.000001	Rhinatrema_bivittatumD:0.000001):0.112083):0.259277):0.361569	Carcharodon_carchariasB:0.460484):0.224144):0.092214):0.098696	(Bemisia_tabaci_benylike_virus_6_Benyviridae:0.136072	(Hubei_Benylike_virus_1:0.064676	Sichuan_mosquito_Benylike_virus_Benyviridae:0.078175):0.110822):0.327829):0.207946	Pistacia_ribolike_virus:0.767296):0.232743	(Pogona_vitticeps:2.263224	((((((Entomophthora_benyvirus_E_Benyviridae:0.156085	Bemisia_tabaci_benylike_virus_4_Benyviridae:0.220793):0.199028	((Bemisia_tabaci_benylike_virus_3_Benyviridae:0.172184	(Bemisia_tabaci_benylike_virus_2_Benyviridae:0.057743	Bemisia_tabaci_benylike_virus_1_Benyviridae:0.077138):0.196804):0.112201	Bemisia_tabaci_benylike_virus_5_Benyviridae:0.232477):0.246073):0.381699	(Agaricus_bisporus_virus_8:0.594382	Sclerotium_rolfsii_benylike_virus_1_Benyviridae:0.382104):0.500565):0.505036	Monilinia_benyvirus_C_Benyviridae:1.189071):0.306200	Rhizoctonia_solani_benylike_virus_6_Benyviridae:1.091108):0.614272	Erysiphe_necator_associated_benylike_virus_1:1.082290):0.058659):0.161563):0.047413	(Protopterus_annectensA:0.789202	Rhinatrema_bivittatumC:0.319122):0.642800):0.117102	(((((Burdock_mottle_virus_Benyviridae:0.274758	(Beet_necrotic_yellow_vein_virus_Benyviridae:0.041290	Beet_soilborne_mosaic_virus_Benyviridae:0.040218):0.253757):0.192643	Rice_stripe_necrosis_virus_Benyviridae:0.508301):0.166955	Mangifera_indica_latent_virus_Benyviridae:0.493069):0.261567	(Fern_benyvirus_Benyviridae:0.622136	Wheat_stripe_mosaic_virus_Benyviridae:0.452562):0.212129):0.438297	(Goji_berry_chlorosis_virus:0.731732	((Arceuthobium_sichuanense_virus_3:0.444497	Red_clover_RNA_virus_1:0.334025):0.112545	Dactylorhiza_hatagirea_benylike_virus_Benyviridae:0.392496):0.531994):0.248328):0.189557):0.145811	(((Lentinula_edodes_ssRNA_mycovirus:0.083886
((((((Red_clover_RNA_virus_1:0.290147	Dactylorhiza_hatagirea_benylike_virus_Benyviridae:0.389941):0.104741	Arceuthobium_sichuanense_virus_3:0.363679):0.555515	Goji_berry_chlorosis_virus:0.740947):0.285170	((((Burdock_mottle_virus_Benyviridae:0.272497	(Beet_soilborne_mosaic_virus_Benyviridae:0.037589	Beet_necrotic_yellow_vein_virus_Benyviridae:0.041648):0.260470):0.193533	Rice_stripe_necrosis_virus_Benyviridae:0.395339):0.161485	Mangifera_indica_latent_virus_Benyviridae:0.440726):0.275213	(Wheat_stripe_mosaic_virus_Benyviridae:0.392283	Fern_benyvirus_Benyviridae:0.657778):0.296006):0.355347):0.120257	(((((Lentinula_edodes_ssRNA_mycovirus:0.096271	Lentinula_edodes_benylike_virus_1_Benyviridae:0.113571):0.459382	Monilinia_fructicola_benylike_virus_1_Benyviridae:0.404819):0.448261	Agaricus_bisporus_virus_13:1.154905):0.963350	(Erysiphe_necator_associated_benylike_virus_1:1.147292	(((((Bemisia_tabaci_benylike_virus_4_Benyviridae:0.173131	Entomophthora_benyvirus_E_Benyviridae:0.170489):0.235042	(((Bemisia_tabaci_benylike_virus_2_Benyviridae:0.057103	Bemisia_tabaci_benylike_virus_1_Benyviridae:0.076741):0.187400	Bemisia_tabaci_benylike_virus_3_Benyviridae:0.198866):0.107399	Bemisia_tabaci_benylike_virus_5_Benyviridae:0.258415):0.188418):0.428813	(Agaricus_bisporus_virus_8:0.516180	Sclerotium_rolfsii_benylike_virus_1_Benyviridae:0.464635):0.475621):0.469348	Monilinia_benyvirus_C_Benyviridae:1.206929):0.399681	Rhizoctonia_solani_benylike_virus_6_Benyviridae:1.163954):0.660379):0.131552):0.124478	(((((((Protopterus_annectensB:0.872056	((Rhinatrema_bivittatumF:0.240484	Rhinatrema_bivittatumA:0.938718):0.103254	(Rhinatrema_bivittatumD:0.000001	Rhinatrema_bivittatumE:0.010362):0.074418):0.320615):0.354159	Carcharodon_carchariasB:0.316567):0.303860	((Microcaecilia_unicolorB:1.908896	(Microcaecilia_unicolorA:0.137660	(Rhinatrema_bivittatumH:0.462372	Carcharodon_carchariasA:0.152201):0.207627):0.441937):0.080042	(Podarcis_muralisC:0.582945	Python_bivittatus:0.717309):0.085894):0.214740):0.125510	((((Guiyang_benyvirus_1_Benyviridae:0.013649	Guiyang_benyvirus_2_Benyviridae:0.012385):0.310933	Sanya_benyvirus_1_Benyviridae:0.354232):0.066810	(Pogona_vitticeps:2.843464	Diabrotica_undecimpunctata_virus_2:0.258679):0.051269):0.074197	(((Rhinatrema_bivittatumB:0.050787	Rhinatrema_bivittatumG:0.538863):0.352395	Geotrypetes_seraphini:0.315554):0.041021	Gekko_japonicus:0.074873):0.315456):0.092482):0.084843	((Sichuan_mosquito_Benylike_virus_Benyviridae:0.069511	Hubei_Benylike_virus_1:0.069832):0.086444	Bemisia_tabaci_benylike_virus_6_Benyviridae:0.140861):0.392163):0.161779
(((((Wheat_stripe_mosaic_virus_Benyviridae:0.463939	Fern_benyvirus_Benyviridae:0.623314):0.258820	((((Beet_soilborne_mosaic_virus_Benyviridae:0.033621	Beet_necrotic_yellow_vein_virus_Benyviridae:0.046047):0.220929	Burdock_mottle_virus_Benyviridae:0.325084):0.189994	Rice_stripe_necrosis_virus_Benyviridae:0.476011):0.156283	Mangifera_indica_latent_virus_Benyviridae:0.470195):0.241349):0.462441	(((Dactylorhiza_hatagirea_benylike_virus_Benyviridae:0.434352	Red_clover_RNA_virus_1:0.328436):0.119632	Arceuthobium_sichuanense_virus_3:0.368562):0.540948	Goji_berry_chlorosis_virus:0.779785):0.211118):0.101204	((((((Bombus_terrestris:1.086635	(((((Gentian_ovary_ringspot_virus_Virgaviridae:0.473533	Barley_stripe_mosaic_virus_Virgaviridae:0.617364):0.190627	Peanut_clump_virus_Virgaviridae:0.432354):0.145982	(Potato_moptop_virus_Virgaviridae:0.417268	Soilborne_wheat_mosaic_virus_Virgaviridae:0.300449):0.183292):0.347885	Tobacco_rattle_virus_Virgaviridae:0.805053):0.534432	Tobacco_mosaic_virus_Virgaviridae:1.033045):0.361458):0.137119	(((Hibiscus_green_spot_virus_2:0.719145	Citrus_leprosis_virus_C:0.850791):0.619865	Aedes_aegypti:1.587722):0.289570	Blueberry_necrotic_ring_blotch_virus:1.573161):0.225854):0.160393	Drosophila_rhopaloa:1.482278):0.380963	(Chikungunya_virus:0.056729	(((Eastern_equine_encephalitis_virus:0.166250	Rio_Negro_virus:0.140508):0.135149	(Ockelbo_virus:0.015827	Sindbis_virus:0.027328):0.229963):0.076519	Semliki_Forest_virus:0.127768):0.069648):2.192788):0.898367	Tick_borne_tetraviruslike_virus:2.075420):0.614184	((Charavirus_Namtso:0.250620	Charavirus_Canada:0.169184):0.092231	Chara_australis_virus:0.304249):1.346470):0.337004):0.142548	(((((((Carcharodon_carchariasB:0.181300	Protopterus_annectensB:0.869216):0.260972	((Rhinatrema_bivittatumE:0.005293	Rhinatrema_bivittatumD:0.000001):0.090162	(Rhinatrema_bivittatumF:0.321412	Rhinatrema_bivittatumA:1.020984):0.128446):0.539742):0.246957	((Python_bivittatus:0.777664	(Rhinatrema_bivittatumH:0.310612	(Carcharodon_carchariasA:0.127273	Microcaecilia_unicolorA:0.221742):0.137128):0.135817):0.512106	(Microcaecilia_unicolorB:1.390279	Podarcis_muralisC:0.696591):0.000001):0.260487):0.113581	(((Geotrypetes_seraphini:0.394866	(Rhinatrema_bivittatumG:0.397572	Rhinatrema_bivittatumB:0.076775):0.151700):0.174701	Gekko_japonicus:0.084941):0.449588
(((Charavirus_Canada:0.162413	Charavirus_Namtso:0.240621):0.097004	Chara_australis_virus:0.262242):1.210304	(((((((Soilborne_wheat_mosaic_virus_Virgaviridae:0.368186	Potato_moptop_virus_Virgaviridae:0.399971):0.193355	(Peanut_clump_virus_Virgaviridae:0.563989	(Gentian_ovary_ringspot_virus_Virgaviridae:0.406180	Barley_stripe_mosaic_virus_Virgaviridae:0.577301):0.182502):0.093605):0.417562	Tobacco_rattle_virus_Virgaviridae:0.669848):0.663986	Tobacco_mosaic_virus_Virgaviridae:1.051366):0.385136	((((Drosophila_rhopaloa:1.254293	Bombus_terrestris:0.913001):0.414796	(Hibiscus_green_spot_virus_2:0.754409	Citrus_leprosis_virus_C:0.777416):0.555160):0.246094	Blueberry_necrotic_ring_blotch_virus:1.666028):0.102312	Aedes_aegypti:1.414825):0.259306):0.702072	(Chikungunya_virus:0.082595	(Semliki_Forest_virus:0.133732	((Ockelbo_virus:0.015936	Sindbis_virus:0.029435):0.224112	(Eastern_equine_encephalitis_virus:0.180641	Rio_Negro_virus:0.132105):0.140818):0.080270):0.070004):2.004933):0.867359	Tick_borne_tetraviruslike_virus:1.842370):0.870793	((((Fern_benyvirus_Benyviridae:0.697573	Wheat_stripe_mosaic_virus_Benyviridae:0.464460):0.238858	((((Beet_necrotic_yellow_vein_virus_Benyviridae:0.046241	Beet_soilborne_mosaic_virus_Benyviridae:0.040428):0.286359	Burdock_mottle_virus_Benyviridae:0.299944):0.154071	Rice_stripe_necrosis_virus_Benyviridae:0.486021):0.163846	Mangifera_indica_latent_virus_Benyviridae:0.434488):0.260239):0.433209	(((Red_clover_RNA_virus_1:0.320464	Dactylorhiza_hatagirea_benylike_virus_Benyviridae:0.393959):0.134338	Arceuthobium_sichuanense_virus_3:0.334246):0.560010	Goji_berry_chlorosis_virus:0.693762):0.245677):0.140451	((((((Pogona_vitticeps:2.127153	(Protopterus_annectensA:1.036990	Rhinatrema_bivittatumC:0.502354):0.178638):0.719179	((Gekko_japonicus:0.130604	(Geotrypetes_seraphini:0.296139	(Rhinatrema_bivittatumB:0.066655	Rhinatrema_bivittatumG:0.486768):0.199960):0.186547):0.448710	(((Guiyang_benyvirus_1_Benyviridae:0.014473	Guiyang_benyvirus_2_Benyviridae:0.029677):0.326810	Diabrotica_undecimpunctata_virus_2:0.290754):0.083045	Sanya_benyvirus_1_Benyviridae:0.363312):0.060400):0.077781):0.039785	((Microcaecilia_unicolorB:1.562010	(Python_bivittatus:0.485572	Podarcis_muralisC:0.620611):0.170104):0.077848	(((Microcaecilia_unicolorA:0.000249	Rhinatrema_bivittatumH:0.466472):0.218186
(Microcaecilia_unicolorA:0.238651	(Rhinatrema_bivittatumH:0.469727	(Python_bivittatus:0.794827	((Podarcis_muralisC:0.533358	(((Rhinatrema_bivittatumA:0.908637	(Rhinatrema_bivittatumF:0.424051	(Rhinatrema_bivittatumD:0.000001	Rhinatrema_bivittatumE:0.009739):0.141667):0.302310):0.141873	(Protopterus_annectensB:0.782799	Carcharodon_carchariasB:0.415008):0.135809):0.290657	((((((((((((Aedes_aegypti:1.506563	((Drosophila_rhopaloa:1.116842	Bombus_terrestris:0.847620):0.352102	(Citrus_leprosis_virus_C:0.813911	Hibiscus_green_spot_virus_2:0.880802):0.403345):0.274335):0.206774	(((Peanut_clump_virus_Virgaviridae:0.542462	((Potato_moptop_virus_Virgaviridae:0.434964	Soilborne_wheat_mosaic_virus_Virgaviridae:0.366760):0.169248	(Barley_stripe_mosaic_virus_Virgaviridae:0.591582	Gentian_ovary_ringspot_virus_Virgaviridae:0.567879):0.203906):0.084869):0.428167	Tobacco_rattle_virus_Virgaviridae:0.713918):0.769153	Tobacco_mosaic_virus_Virgaviridae:0.923431):0.372107):0.196391	Blueberry_necrotic_ring_blotch_virus:1.557699):0.532386	(((Semliki_Forest_virus:0.130575	Chikungunya_virus:0.138431):0.089560	(Ockelbo_virus:0.011305	Sindbis_virus:0.025814):0.198150):0.055124	(Eastern_equine_encephalitis_virus:0.151654	Rio_Negro_virus:0.144251):0.048649):2.558143):0.875214	Tick_borne_tetraviruslike_virus:1.903096):0.655337	(Chara_australis_virus:0.256412	(Charavirus_Canada:0.198234	Charavirus_Namtso:0.275032):0.137943):1.157790):0.387085	((Goji_berry_chlorosis_virus:0.781318	((Dactylorhiza_hatagirea_benylike_virus_Benyviridae:0.423819	Red_clover_RNA_virus_1:0.306084):0.113145	Arceuthobium_sichuanense_virus_3:0.394708):0.518050):0.263453	((Mangifera_indica_latent_virus_Benyviridae:0.514574	((Burdock_mottle_virus_Benyviridae:0.286700	(Beet_soilborne_mosaic_virus_Benyviridae:0.040914	Beet_necrotic_yellow_vein_virus_Benyviridae:0.053180):0.256215):0.193743	Rice_stripe_necrosis_virus_Benyviridae:0.446409):0.100592):0.235589	(Fern_benyvirus_Benyviridae:0.714265	Wheat_stripe_mosaic_virus_Benyviridae:0.461734):0.303216):0.351002):0.184788):0.154069	((((((Sclerotium_rolfsii_benylike_virus_1_Benyviridae:0.414190	Agaricus_bisporus_virus_8:0.582458):0.456916	((Bemisia_tabaci_benylike_virus_4_Benyviridae:0.227966	Entomophthora_benyvirus_E_Benyviridae:0.179386):0.240765	(((Bemisia_tabaci_benylike_virus_1_Benyviridae:0.076739	Bemisia_tabaci_benylike_virus_2_Benyviridae:0.048058):0.203743
(((Protopterus_annectensB:0.894978	((Rhinatrema_bivittatumD:0.000001	Rhinatrema_bivittatumE:0.000001):0.096956	(Rhinatrema_bivittatumA:0.909905	Rhinatrema_bivittatumF:0.249386):0.057774):0.171980):0.439091	Carcharodon_carchariasB:0.452002):0.096779	((((Sichuan_mosquito_Benylike_virus_Benyviridae:0.085102	Hubei_Benylike_virus_1:0.061764):0.119929	Bemisia_tabaci_benylike_virus_6_Benyviridae:0.146171):0.416883	(((((Erysiphe_necator_associated_benylike_virus_1:1.165229	((Monilinia_benyvirus_C_Benyviridae:1.290777	(((Entomophthora_benyvirus_E_Benyviridae:0.163585	Bemisia_tabaci_benylike_virus_4_Benyviridae:0.235722):0.218170	(((Bemisia_tabaci_benylike_virus_2_Benyviridae:0.041860	Bemisia_tabaci_benylike_virus_1_Benyviridae:0.094688):0.221135	Bemisia_tabaci_benylike_virus_3_Benyviridae:0.180065):0.117159	Bemisia_tabaci_benylike_virus_5_Benyviridae:0.241578):0.244708):0.343374	(Agaricus_bisporus_virus_8:0.551030	Sclerotium_rolfsii_benylike_virus_1_Benyviridae:0.488645):0.598856):0.481427):0.374313	Rhizoctonia_solani_benylike_virus_6_Benyviridae:1.139829):0.548245):0.137759	(((Lentinula_edodes_benylike_virus_1_Benyviridae:0.146414	Lentinula_edodes_ssRNA_mycovirus:0.088677):0.368994	Monilinia_fructicola_benylike_virus_1_Benyviridae:0.424417):0.551194	Agaricus_bisporus_virus_13:1.129109):0.975606):0.128369	(((((((Citrus_leprosis_virus_C:0.884053	Hibiscus_green_spot_virus_2:0.761151):0.676560	((Aedes_aegypti:1.062756	Blueberry_necrotic_ring_blotch_virus:1.634528):0.134926	(((Gentian_ovary_ringspot_virus_Virgaviridae:0.451091	(Barley_stripe_mosaic_virus_Virgaviridae:0.575624	((Soilborne_wheat_mosaic_virus_Virgaviridae:0.312228	Potato_moptop_virus_Virgaviridae:0.417893):0.152496	Peanut_clump_virus_Virgaviridae:0.582311):0.109308):0.061540):0.319275	Tobacco_rattle_virus_Virgaviridae:0.751736):0.541390	Tobacco_mosaic_virus_Virgaviridae:1.028241):0.572894):0.251936):0.096597	(Drosophila_rhopaloa:1.083241	Bombus_terrestris:1.088653):0.474175):0.463611	((Eastern_equine_encephalitis_virus:0.162555	Rio_Negro_virus:0.173327):0.103082	((Chikungunya_virus:0.142617	Semliki_Forest_virus:0.130348):0.083640	(Ockelbo_virus:0.023799	Sindbis_virus:0.020672):0.218588):0.044055):2.271872):0.945061	Tick_borne_tetraviruslike_virus:2.049796):0.746599	(Charavirus_Namtso:0.266944	(Chara_australis_virus:0.325353	Charavirus_Canada:0.202979):0.033853):1.412603):0.307918	((Goji_berry_chlorosis_virus:0.809602	((Red_clover_RNA_virus_1:0.283054	Arceuthobium_sichuanense_virus_3:0.411589):0.093547
((Tobacco_mosaic_virus_Virgaviridae:1.134326	(((Soilborne_wheat_mosaic_virus_Virgaviridae:0.312498	Potato_moptop_virus_Virgaviridae:0.423873):0.107454	(Peanut_clump_virus_Virgaviridae:0.519851	(Gentian_ovary_ringspot_virus_Virgaviridae:0.358906	Barley_stripe_mosaic_virus_Virgaviridae:0.587287):0.188409):0.146613):0.382946	Tobacco_rattle_virus_Virgaviridae:0.731898):0.629857):0.304418	(((Citrus_leprosis_virus_C:0.865392	Hibiscus_green_spot_virus_2:0.777986):0.736274	Blueberry_necrotic_ring_blotch_virus:1.767083):0.210574	((Drosophila_rhopaloa:1.235045	Bombus_terrestris:1.022792):0.371556	Aedes_aegypti:1.349112):0.000001):0.282719	(((((Erysiphe_necator_associated_benylike_virus_1:1.064466	(((((((Bemisia_tabaci_benylike_virus_2_Benyviridae:0.069940	Bemisia_tabaci_benylike_virus_1_Benyviridae:0.061324):0.203762	Bemisia_tabaci_benylike_virus_3_Benyviridae:0.185625):0.123978	Bemisia_tabaci_benylike_virus_5_Benyviridae:0.226712):0.220345	(Entomophthora_benyvirus_E_Benyviridae:0.193691	Bemisia_tabaci_benylike_virus_4_Benyviridae:0.200005):0.228660):0.332737	(Agaricus_bisporus_virus_8:0.527694	Sclerotium_rolfsii_benylike_virus_1_Benyviridae:0.402969):0.483422):0.435280	Monilinia_benyvirus_C_Benyviridae:1.256946):0.491761	Rhizoctonia_solani_benylike_virus_6_Benyviridae:1.066135):0.493925):0.136503	(((((Rhinatrema_bivittatumC:0.476026	Protopterus_annectensA:0.751795):0.090051	Pogona_vitticeps:2.223720):0.644068	(((((((Geotrypetes_seraphini:0.528985	(Rhinatrema_bivittatumB:0.059951	Rhinatrema_bivittatumG:0.543472):0.223270):0.061051	Gekko_japonicus:0.235397):0.372186	((Guiyang_benyvirus_1_Benyviridae:0.009041	Guiyang_benyvirus_2_Benyviridae:0.027883):0.310558	Diabrotica_undecimpunctata_virus_2:0.298170):0.071762):0.044540	Sanya_benyvirus_1_Benyviridae:0.343100):0.199895	(((Carcharodon_carchariasB:0.285542	Protopterus_annectensB:0.944697):0.165588	((Rhinatrema_bivittatumD:0.000001	Rhinatrema_bivittatumE:0.004515):0.125724	(Rhinatrema_bivittatumF:0.243378	Rhinatrema_bivittatumA:0.724271):0.146661):0.271713):0.289660	((Python_bivittatus:0.833835	Podarcis_muralisC:0.354974):0.237714	(((Carcharodon_carchariasA:0.197433	Microcaecilia_unicolorA:0.265392):0.130245	Rhinatrema_bivittatumH:0.569381):0.440342	Microcaecilia_unicolorB:1.553492):0.064156):0.439347):0.083342):0.037902	((Sichuan_mosquito_Benylike_virus_Benyviridae:0.079304	Hubei_Benylike_virus_1:0.058610):0.096353	Bemisia_tabaci_benylike_virus_6_Benyviridae:0.129428):0.406668):0.153288
[truncated: 791 more rows]
[truncated: 26 more columns]
