# Supplementary material for: Deep mining reveals the diversity of endogenous viral elements in vertebrate genomes
Source: Nat Microbiol. 2024 Oct 22;9(11):3013–24. doi: 10.1038/s41564-024-01825-4 (PMC11521997; doi:10.1038/s41564-024-01825-4)
Supplement: Supplementary file 12 — RdRp tree files used in the analysis of the benyvirus-like EVEs in vertebrate genomes. [file 41564_2024_1825_MOESM12_ESM.zip › Source_Data_Supplementary_Figure_3/Beny_Virga_Toga.linsi.manual-edit.fasta.raxml.mlTrees]

((((Aedes_aegypti:1.156219	Blueberry_necrotic_ring_blotch_virus:1.574664):0.208197	(Hibiscus_green_spot_virus_2:0.786984	Citrus_leprosis_virus_C:0.803166):0.713049):0.150522	(((((Semliki_Forest_virus:0.133281	Chikungunya_virus:0.141798):0.083554	(Ockelbo_virus:0.015236	Sindbis_virus:0.024412):0.226133):0.057502	(Rio_Negro_virus:0.151370	Eastern_equine_encephalitis_virus:0.157049):0.069319):2.204141	(((Charavirus_Namtso:0.194257	(Chara_australis_virus:0.361204	Charavirus_Canada:0.189937):0.055124):1.265742	((((Arceuthobium_sichuanense_virus_3:0.368867	(Red_clover_RNA_virus_1:0.321338	Dactylorhiza_hatagirea_benylike_virus_Benyviridae:0.410941):0.093124):0.541270	Goji_berry_chlorosis_virus:0.680567):0.264816	(((((Beet_soilborne_mosaic_virus_Benyviridae:0.038737	Beet_necrotic_yellow_vein_virus_Benyviridae:0.040889):0.251078	Burdock_mottle_virus_Benyviridae:0.278760):0.189306	Rice_stripe_necrosis_virus_Benyviridae:0.456991):0.143008	Mangifera_indica_latent_virus_Benyviridae:0.479964):0.225719	(Fern_benyvirus_Benyviridae:0.649960	Wheat_stripe_mosaic_virus_Benyviridae:0.459414):0.259509):0.396494):0.142486	(((Erysiphe_necator_associated_benylike_virus_1:1.128127	((Monilinia_benyvirus_C_Benyviridae:1.295486	(((Bemisia_tabaci_benylike_virus_5_Benyviridae:0.239630	((Bemisia_tabaci_benylike_virus_2_Benyviridae:0.061634	Bemisia_tabaci_benylike_virus_1_Benyviridae:0.072863):0.197922	Bemisia_tabaci_benylike_virus_3_Benyviridae:0.175911):0.106714):0.225788	(Bemisia_tabaci_benylike_virus_4_Benyviridae:0.209948	Entomophthora_benyvirus_E_Benyviridae:0.159444):0.219885):0.354206	(Agaricus_bisporus_virus_8:0.508105	Sclerotium_rolfsii_benylike_virus_1_Benyviridae:0.428443):0.468987):0.468239):0.344944	Rhizoctonia_solani_benylike_virus_6_Benyviridae:1.091407):0.570298):0.142164	((Monilinia_fructicola_benylike_virus_1_Benyviridae:0.395184	(Lentinula_edodes_benylike_virus_1_Benyviridae:0.131978	Lentinula_edodes_ssRNA_mycovirus:0.097567):0.406980):0.409990	Agaricus_bisporus_virus_13:1.115173):0.978330):0.112346	(((((((Guiyang_benyvirus_2_Benyviridae:0.025487	Guiyang_benyvirus_1_Benyviridae:0.015249):0.306693	Diabrotica_undecimpunctata_virus_2:0.310781):0.088852	(((Geotrypetes_seraphini:0.389888	(Rhinatrema_bivittatumG:0.459548	Rhinatrema_bivittatumB:0.057908):0.232176):0.123429	Gekko_japonicus:0.122798):0.384953	Sanya_benyvirus_1_Benyviridae:0.303551):0.051725):0.162395	(((((Rhinatrema_bivittatumH:0.513476	Microcaecilia_unicolorA:0.157588):0.080099	Carcharodon_carchariasA:0.253917):0.461028
((Red_clover_RNA_virus_1:0.321221	Dactylorhiza_hatagirea_benylike_virus_Benyviridae:0.411846):0.093257	(Goji_berry_chlorosis_virus:0.682994	((((Tick_borne_tetraviruslike_virus:1.901331	(((((Blueberry_necrotic_ring_blotch_virus:1.683909	(Hibiscus_green_spot_virus_2:0.778800	Citrus_leprosis_virus_C:0.813083):0.680199):0.115169	Aedes_aegypti:1.266220):0.114950	(Drosophila_rhopaloa:1.265200	Bombus_terrestris:1.051637):0.285638):0.216141	((((Peanut_clump_virus_Virgaviridae:0.534266	(Gentian_ovary_ringspot_virus_Virgaviridae:0.448713	Barley_stripe_mosaic_virus_Virgaviridae:0.577223):0.173165):0.095310	(Soilborne_wheat_mosaic_virus_Virgaviridae:0.339656	Potato_moptop_virus_Virgaviridae:0.394111):0.168356):0.384548	Tobacco_rattle_virus_Virgaviridae:0.790707):0.608019	Tobacco_mosaic_virus_Virgaviridae:1.050560):0.364089):0.560812	((Rio_Negro_virus:0.151491	Eastern_equine_encephalitis_virus:0.157205):0.069783	((Sindbis_virus:0.024389	Ockelbo_virus:0.015297):0.226327	(Semliki_Forest_virus:0.133455	Chikungunya_virus:0.141869):0.083567):0.057175):2.203331):0.843058):0.767865	(Chara_australis_virus:0.287808	(Charavirus_Namtso:0.244422	Charavirus_Canada:0.192787):0.076948):1.230920):0.340360	((Erysiphe_necator_associated_benylike_virus_1:1.208798	(((Monilinia_fructicola_benylike_virus_1_Benyviridae:0.393673	(Lentinula_edodes_benylike_virus_1_Benyviridae:0.131467	Lentinula_edodes_ssRNA_mycovirus:0.098328):0.408514):0.412413	Agaricus_bisporus_virus_13:1.108597):0.880274	((Monilinia_benyvirus_C_Benyviridae:1.291641	(((Entomophthora_benyvirus_E_Benyviridae:0.159938	Bemisia_tabaci_benylike_virus_4_Benyviridae:0.209743):0.219018	((Bemisia_tabaci_benylike_virus_3_Benyviridae:0.175924	(Bemisia_tabaci_benylike_virus_2_Benyviridae:0.061698	Bemisia_tabaci_benylike_virus_1_Benyviridae:0.072937):0.198303):0.106884	Bemisia_tabaci_benylike_virus_5_Benyviridae:0.239790):0.226907):0.352049	(Agaricus_bisporus_virus_8:0.507831	Sclerotium_rolfsii_benylike_virus_1_Benyviridae:0.429102):0.471541):0.471159):0.346241	Rhizoctonia_solani_benylike_virus_6_Benyviridae:1.083956):0.545344):0.148926):0.127960	((Pogona_vitticeps:2.274118	(Protopterus_annectensA:0.827700	Rhinatrema_bivittatumC:0.291887):0.288135):0.560454	(((((((Rhinatrema_bivittatumA:0.881636	Rhinatrema_bivittatumF:0.234549):0.073258	(Rhinatrema_bivittatumE:0.004541	Rhinatrema_bivittatumD:0.000001):0.103350):0.459173	(Protopterus_annectensB:0.786430	Carcharodon_carchariasB:0.339488):0.141001):0.215641
(((((Python_bivittatus:0.543381	Podarcis_muralisC:0.479892):0.129160	(Microcaecilia_unicolorB:1.504127	((Rhinatrema_bivittatumH:0.475444	Microcaecilia_unicolorA:0.119930):0.118808	Carcharodon_carchariasA:0.255413):0.460482):0.051112):0.285270	(((Pistacia_ribolike_virus:0.729378	((Pogona_vitticeps:2.278830	(Protopterus_annectensA:0.829891	Rhinatrema_bivittatumC:0.290963):0.282622):0.562129	(((((Arceuthobium_sichuanense_virus_3:0.369560	(Red_clover_RNA_virus_1:0.321420	Dactylorhiza_hatagirea_benylike_virus_Benyviridae:0.411469):0.092719):0.541009	Goji_berry_chlorosis_virus:0.681691):0.265586	((Mangifera_indica_latent_virus_Benyviridae:0.480332	(Rice_stripe_necrosis_virus_Benyviridae:0.457419	((Beet_soilborne_mosaic_virus_Benyviridae:0.038732	Beet_necrotic_yellow_vein_virus_Benyviridae:0.040956):0.251216	Burdock_mottle_virus_Benyviridae:0.279015):0.189309):0.142789):0.225596	(Fern_benyvirus_Benyviridae:0.651079	Wheat_stripe_mosaic_virus_Benyviridae:0.458726):0.260595):0.394075):0.139603	((Chara_australis_virus:0.289118	(Charavirus_Namtso:0.244523	Charavirus_Canada:0.192672):0.075630):1.232124	(((((Tobacco_rattle_virus_Virgaviridae:0.790912	((Peanut_clump_virus_Virgaviridae:0.534398	(Gentian_ovary_ringspot_virus_Virgaviridae:0.448695	Barley_stripe_mosaic_virus_Virgaviridae:0.576864):0.173053):0.095462	(Potato_moptop_virus_Virgaviridae:0.394262	Soilborne_wheat_mosaic_virus_Virgaviridae:0.339727):0.168420):0.384572):0.608624	Tobacco_mosaic_virus_Virgaviridae:1.049061):0.362639	((Aedes_aegypti:1.266889	(Blueberry_necrotic_ring_blotch_virus:1.683067	(Hibiscus_green_spot_virus_2:0.778682	Citrus_leprosis_virus_C:0.813607):0.680364):0.114628):0.115864	(Bombus_terrestris:1.051193	Drosophila_rhopaloa:1.266769):0.285653):0.216249):0.561393	((Eastern_equine_encephalitis_virus:0.157127	Rio_Negro_virus:0.151464):0.069266	((Sindbis_virus:0.024372	Ockelbo_virus:0.015302):0.226246	(Semliki_Forest_virus:0.133431	Chikungunya_virus:0.141808):0.083614):0.057629):2.204167):0.842717	Tick_borne_tetraviruslike_virus:1.901364):0.766560):0.343302):0.123725	((Agaricus_bisporus_virus_13:1.114671	(Monilinia_fructicola_benylike_virus_1_Benyviridae:0.394748	(Lentinula_edodes_benylike_virus_1_Benyviridae:0.132126	Lentinula_edodes_ssRNA_mycovirus:0.097607):0.407801):0.411383):0.979087	(((Monilinia_benyvirus_C_Benyviridae:1.295081	((Agaricus_bisporus_virus_8:0.508488
((((Beet_soilborne_mosaic_virus_Benyviridae:0.038728	Beet_necrotic_yellow_vein_virus_Benyviridae:0.040971):0.251215	Burdock_mottle_virus_Benyviridae:0.279120):0.189332	Rice_stripe_necrosis_virus_Benyviridae:0.457495):0.142788	(((((((((Sichuan_mosquito_Benylike_virus_Benyviridae:0.080397	Hubei_Benylike_virus_1:0.064106):0.099452	Bemisia_tabaci_benylike_virus_6_Benyviridae:0.136337):0.364233	(((Diabrotica_undecimpunctata_virus_2:0.310785	(Guiyang_benyvirus_1_Benyviridae:0.015294	Guiyang_benyvirus_2_Benyviridae:0.025481):0.306976):0.088451	(Sanya_benyvirus_1_Benyviridae:0.304240	(Gekko_japonicus:0.122744	(Geotrypetes_seraphini:0.390166	(Rhinatrema_bivittatumG:0.460168	Rhinatrema_bivittatumB:0.057913):0.233018):0.123749):0.385060):0.052151):0.162279	(((Microcaecilia_unicolorB:1.503181	((Rhinatrema_bivittatumH:0.568971	(Microcaecilia_unicolorA:0.240145	Carcharodon_carchariasA:0.256293):0.009988):0.141189	Python_bivittatus:0.649615):0.357054):0.051992	Podarcis_muralisC:0.611343):0.273137	(((Rhinatrema_bivittatumE:0.004544	Rhinatrema_bivittatumD:0.000001):0.103803	(Rhinatrema_bivittatumA:0.882254	Rhinatrema_bivittatumF:0.234768):0.073023):0.458093	(Protopterus_annectensB:0.788786	Carcharodon_carchariasB:0.339526):0.142648):0.212794):0.140220):0.075247):0.165309	Pistacia_ribolike_virus:0.729297):0.099477	(Pogona_vitticeps:2.280544	(Protopterus_annectensA:0.830436	Rhinatrema_bivittatumC:0.290685):0.283075):0.562918):0.197609	((Agaricus_bisporus_virus_13:1.114546	((Lentinula_edodes_ssRNA_mycovirus:0.097657	Lentinula_edodes_benylike_virus_1_Benyviridae:0.132117):0.407951	Monilinia_fructicola_benylike_virus_1_Benyviridae:0.394764):0.411703):0.979559	(Erysiphe_necator_associated_benylike_virus_1:1.127167	(Rhizoctonia_solani_benylike_virus_6_Benyviridae:1.092189	(((Agaricus_bisporus_virus_8:0.508693	Sclerotium_rolfsii_benylike_virus_1_Benyviridae:0.428670):0.469824	((Bemisia_tabaci_benylike_virus_5_Benyviridae:0.239848	((Bemisia_tabaci_benylike_virus_2_Benyviridae:0.061694	Bemisia_tabaci_benylike_virus_1_Benyviridae:0.072950):0.198141	Bemisia_tabaci_benylike_virus_3_Benyviridae:0.176075):0.106812):0.225662	(Entomophthora_benyvirus_E_Benyviridae:0.159657	Bemisia_tabaci_benylike_virus_4_Benyviridae:0.210102):0.220353):0.354103):0.469543	Monilinia_benyvirus_C_Benyviridae:1.295785):0.344825):0.571620):0.142582):0.113834):0.123599	((Tick_borne_tetraviruslike_virus:1.901792	(((Rio_Negro_virus:0.151508	Eastern_equine_encephalitis_virus:0.157163):0.069280	((Ockelbo_virus:0.015307
(((Aedes_aegypti:1.155544	Blueberry_necrotic_ring_blotch_virus:1.575927):0.208866	(Hibiscus_green_spot_virus_2:0.787714	Citrus_leprosis_virus_C:0.803211):0.713340):0.150617	((Tobacco_mosaic_virus_Virgaviridae:1.050925	(((Peanut_clump_virus_Virgaviridae:0.534462	(Barley_stripe_mosaic_virus_Virgaviridae:0.577321	Gentian_ovary_ringspot_virus_Virgaviridae:0.448711):0.172778):0.095208	(Soilborne_wheat_mosaic_virus_Virgaviridae:0.339561	Potato_moptop_virus_Virgaviridae:0.394269):0.168360):0.383468	Tobacco_rattle_virus_Virgaviridae:0.792340):0.606896):0.375837	((((Charavirus_Namtso:0.194581	(Charavirus_Canada:0.190010	Chara_australis_virus:0.361285):0.054903):1.266826	((((Wheat_stripe_mosaic_virus_Benyviridae:0.459467	Fern_benyvirus_Benyviridae:0.650206):0.259662	((Rice_stripe_necrosis_virus_Benyviridae:0.457121	((Beet_soilborne_mosaic_virus_Benyviridae:0.038755	Beet_necrotic_yellow_vein_virus_Benyviridae:0.040901):0.251144	Burdock_mottle_virus_Benyviridae:0.278935):0.189387):0.142989	Mangifera_indica_latent_virus_Benyviridae:0.480348):0.225803):0.396213	(Goji_berry_chlorosis_virus:0.680454	(Arceuthobium_sichuanense_virus_3:0.368801	(Red_clover_RNA_virus_1:0.321524	Dactylorhiza_hatagirea_benylike_virus_Benyviridae:0.411016):0.093285):0.541615):0.265876):0.142963	(((((Lentinula_edodes_benylike_virus_1_Benyviridae:0.131998	Lentinula_edodes_ssRNA_mycovirus:0.097624):0.406198	Monilinia_fructicola_benylike_virus_1_Benyviridae:0.396286):0.410570	Agaricus_bisporus_virus_13:1.115476):0.977587	(Erysiphe_necator_associated_benylike_virus_1:1.128479	((((Sclerotium_rolfsii_benylike_virus_1_Benyviridae:0.428644	Agaricus_bisporus_virus_8:0.508259):0.469119	((Entomophthora_benyvirus_E_Benyviridae:0.159493	Bemisia_tabaci_benylike_virus_4_Benyviridae:0.210056):0.220049	(Bemisia_tabaci_benylike_virus_5_Benyviridae:0.239720	((Bemisia_tabaci_benylike_virus_2_Benyviridae:0.061642	Bemisia_tabaci_benylike_virus_1_Benyviridae:0.072894):0.198009	Bemisia_tabaci_benylike_virus_3_Benyviridae:0.175963):0.106717):0.225793):0.354459):0.468970	Monilinia_benyvirus_C_Benyviridae:1.294763):0.345271	Rhizoctonia_solani_benylike_virus_6_Benyviridae:1.090964):0.570139):0.142127):0.112206	((Pistacia_ribolike_virus:0.725448	(((Sichuan_mosquito_Benylike_virus_Benyviridae:0.080333	Hubei_Benylike_virus_1:0.064129):0.098880	Bemisia_tabaci_benylike_virus_6_Benyviridae:0.136609):0.364088	(((((Rhinatrema_bivittatumE:0.004547	Rhinatrema_bivittatumD:0.000001):0.104056	(Rhinatrema_bivittatumA:0.883491	Rhinatrema_bivittatumF:0.235351):0.072639):0.457565	(Protopterus_annectensB:0.786670	Carcharodon_carchariasB:0.340798):0.141977):0.210056
(((Rhinatrema_bivittatumB:0.056091	Rhinatrema_bivittatumG:0.481323):0.235510	Geotrypetes_seraphini:0.389741):0.120288	((((((Python_bivittatus:0.645627	(Rhinatrema_bivittatumH:0.570501	(Microcaecilia_unicolorA:0.239705	Carcharodon_carchariasA:0.257811):0.006037):0.161718):0.332948	Microcaecilia_unicolorB:1.502145):0.053740	Podarcis_muralisC:0.610916):0.272941	(((Rhinatrema_bivittatumE:0.004543	Rhinatrema_bivittatumD:0.000001):0.103464	(Rhinatrema_bivittatumA:0.881481	Rhinatrema_bivittatumF:0.234844):0.073130):0.458658	(Protopterus_annectensB:0.786379	Carcharodon_carchariasB:0.339995):0.141178):0.215453):0.139664	((Pistacia_ribolike_virus:0.726984	((Pogona_vitticeps:2.278285	(Protopterus_annectensA:0.823259	Rhinatrema_bivittatumC:0.296279):0.283227):0.557804	((((Goji_berry_chlorosis_virus:0.682825	(Arceuthobium_sichuanense_virus_3:0.368815	(Dactylorhiza_hatagirea_benylike_virus_Benyviridae:0.411980	Red_clover_RNA_virus_1:0.321449):0.093430):0.539459):0.271644	((Wheat_stripe_mosaic_virus_Benyviridae:0.459048	Fern_benyvirus_Benyviridae:0.650994):0.261757	((Rice_stripe_necrosis_virus_Benyviridae:0.457556	((Beet_soilborne_mosaic_virus_Benyviridae:0.038767	Beet_necrotic_yellow_vein_virus_Benyviridae:0.040960):0.251366	Burdock_mottle_virus_Benyviridae:0.279052):0.189360):0.142478	Mangifera_indica_latent_virus_Benyviridae:0.481112):0.223656):0.387907):0.141880	(((Charavirus_Namtso:0.244554	Charavirus_Canada:0.192881):0.076652	Chara_australis_virus:0.288209):1.232300	((((Tobacco_mosaic_virus_Virgaviridae:1.051011	(Tobacco_rattle_virus_Virgaviridae:0.791021	((Peanut_clump_virus_Virgaviridae:0.534456	(Barley_stripe_mosaic_virus_Virgaviridae:0.577478	Gentian_ovary_ringspot_virus_Virgaviridae:0.448917):0.173215):0.095283	(Potato_moptop_virus_Virgaviridae:0.394379	Soilborne_wheat_mosaic_virus_Virgaviridae:0.339837):0.168614):0.384812):0.608070):0.363628	((Aedes_aegypti:1.265940	((Citrus_leprosis_virus_C:0.813138	Hibiscus_green_spot_virus_2:0.779560):0.680649	Blueberry_necrotic_ring_blotch_virus:1.685641):0.115170):0.115147	(Drosophila_rhopaloa:1.265708	Bombus_terrestris:1.052054):0.285650):0.216724):0.560858	((Rio_Negro_virus:0.151533	Eastern_equine_encephalitis_virus:0.157235):0.069717	((Ockelbo_virus:0.015303	Sindbis_virus:0.024393):0.226440
((Tick_borne_tetraviruslike_virus:1.910670	((((Ockelbo_virus:0.015388	Sindbis_virus:0.024310):0.226377	(Semliki_Forest_virus:0.133542	Chikungunya_virus:0.141850):0.083627):0.057794	(Eastern_equine_encephalitis_virus:0.157116	Rio_Negro_virus:0.151652):0.069236):2.213744	((Blueberry_necrotic_ring_blotch_virus:1.654484	(Aedes_aegypti:1.254754	((Drosophila_rhopaloa:1.298980	Bombus_terrestris:1.009230):0.312183	(Hibiscus_green_spot_virus_2:0.784042	Citrus_leprosis_virus_C:0.808052):0.630059):0.120878):0.140895):0.236002	(Tobacco_mosaic_virus_Virgaviridae:1.023782	(Tobacco_rattle_virus_Virgaviridae:0.787563	((Soilborne_wheat_mosaic_virus_Virgaviridae:0.339924	Potato_moptop_virus_Virgaviridae:0.394045):0.167285	((Gentian_ovary_ringspot_virus_Virgaviridae:0.448625	Barley_stripe_mosaic_virus_Virgaviridae:0.576611):0.173176	Peanut_clump_virus_Virgaviridae:0.532821):0.098924):0.386257):0.652570):0.341562):0.559572):0.838821):0.758117	((Charavirus_Canada:0.192822	Charavirus_Namtso:0.244583):0.075730	Chara_australis_virus:0.289069):1.232774	((((((Bemisia_tabaci_benylike_virus_6_Benyviridae:0.136254	(Sichuan_mosquito_Benylike_virus_Benyviridae:0.080451	Hubei_Benylike_virus_1:0.064099):0.099582):0.364293	((((Guiyang_benyvirus_1_Benyviridae:0.015314	Guiyang_benyvirus_2_Benyviridae:0.025471):0.307088	Diabrotica_undecimpunctata_virus_2:0.310976):0.088814	((Gekko_japonicus:0.122791	((Rhinatrema_bivittatumB:0.057925	Rhinatrema_bivittatumG:0.460306):0.232932	Geotrypetes_seraphini:0.390315):0.123825):0.385073	Sanya_benyvirus_1_Benyviridae:0.303969):0.051938):0.162893	(((Python_bivittatus:0.543043	Podarcis_muralisC:0.476735):0.132584	(Microcaecilia_unicolorB:1.502758	(Carcharodon_carchariasA:0.255617	(Rhinatrema_bivittatumH:0.474883	Microcaecilia_unicolorA:0.120365):0.118247):0.460955):0.051405):0.285181	((Protopterus_annectensB:0.788129	Carcharodon_carchariasB:0.340109):0.142549	((Rhinatrema_bivittatumE:0.004548	Rhinatrema_bivittatumD:0.000001):0.103938	(Rhinatrema_bivittatumA:0.883204	Rhinatrema_bivittatumF:0.235281):0.072702):0.457429):0.210471):0.144133):0.074921):0.165606	Pistacia_ribolike_virus:0.729350):0.099552	(Pogona_vitticeps:2.281203	(Protopterus_annectensA:0.830379	Rhinatrema_bivittatumC:0.291109):0.282827):0.562752):0.197666
(Citrus_leprosis_virus_C:0.813856	((((Drosophila_rhopaloa:1.267090	Bombus_terrestris:1.051388):0.285859	(((((Ockelbo_virus:0.015316	Sindbis_virus:0.024384):0.226451	(Semliki_Forest_virus:0.133521	Chikungunya_virus:0.141894):0.083660):0.057774	(Eastern_equine_encephalitis_virus:0.157219	Rio_Negro_virus:0.151573):0.069203):2.206035	((((((Wheat_stripe_mosaic_virus_Benyviridae:0.458886	Fern_benyvirus_Benyviridae:0.651595):0.260775	(Mangifera_indica_latent_virus_Benyviridae:0.480957	(Rice_stripe_necrosis_virus_Benyviridae:0.457696	((Beet_necrotic_yellow_vein_virus_Benyviridae:0.040982	Beet_soilborne_mosaic_virus_Benyviridae:0.038765):0.251332	Burdock_mottle_virus_Benyviridae:0.279350):0.189458):0.142794):0.225846):0.394175	(Goji_berry_chlorosis_virus:0.681751	(Arceuthobium_sichuanense_virus_3:0.369607	(Red_clover_RNA_virus_1:0.321722	Dactylorhiza_hatagirea_benylike_virus_Benyviridae:0.411730):0.092921):0.541635):0.266670):0.139976	((((((((Protopterus_annectensB:0.788360	Carcharodon_carchariasB:0.340325):0.142812	((Rhinatrema_bivittatumE:0.004546	Rhinatrema_bivittatumD:0.000001):0.103824	(Rhinatrema_bivittatumA:0.882048	Rhinatrema_bivittatumF:0.235011):0.073053):0.457458):0.212633	(Microcaecilia_unicolorB:1.548551	((Python_bivittatus:0.645406	(Rhinatrema_bivittatumH:0.580255	(Microcaecilia_unicolorA:0.240567	Carcharodon_carchariasA:0.257166):0.003188):0.166745):0.369590	Podarcis_muralisC:0.603803):0.027442):0.259418):0.139086	((((Guiyang_benyvirus_2_Benyviridae:0.025397	Guiyang_benyvirus_1_Benyviridae:0.015381):0.307404	Diabrotica_undecimpunctata_virus_2:0.310675):0.090354	Sanya_benyvirus_1_Benyviridae:0.350710):0.040439	(Gekko_japonicus:0.124037	((Rhinatrema_bivittatumB:0.056100	Rhinatrema_bivittatumG:0.481533):0.235180	Geotrypetes_seraphini:0.390117):0.120710):0.371060):0.126703):0.076012	(Bemisia_tabaci_benylike_virus_6_Benyviridae:0.136806	(Hubei_Benylike_virus_1:0.064168	Sichuan_mosquito_Benylike_virus_Benyviridae:0.080454):0.099042):0.364733):0.165174	Pistacia_ribolike_virus:0.727367):0.098103	(Pogona_vitticeps:2.283999	(Protopterus_annectensA:0.825932	Rhinatrema_bivittatumC:0.295106):0.278206):0.560071):0.201253	((Agaricus_bisporus_virus_13:1.115095	(Monilinia_fructicola_benylike_virus_1_Benyviridae:0.395995	(Lentinula_edodes_benylike_virus_1_Benyviridae:0.132159
((Erysiphe_necator_associated_benylike_virus_1:1.129976	((((Sclerotium_rolfsii_benylike_virus_1_Benyviridae:0.428477	Agaricus_bisporus_virus_8:0.508796):0.469255	((Entomophthora_benyvirus_E_Benyviridae:0.159763	Bemisia_tabaci_benylike_virus_4_Benyviridae:0.209956):0.220193	(Bemisia_tabaci_benylike_virus_5_Benyviridae:0.239802	(Bemisia_tabaci_benylike_virus_3_Benyviridae:0.176034	(Bemisia_tabaci_benylike_virus_2_Benyviridae:0.061685	Bemisia_tabaci_benylike_virus_1_Benyviridae:0.072933):0.198137):0.106897):0.225861):0.354821):0.468858	Monilinia_benyvirus_C_Benyviridae:1.296880):0.345153	Rhizoctonia_solani_benylike_virus_6_Benyviridae:1.091297):0.568434):0.144793	((((((((Drosophila_rhopaloa:1.258180	Bombus_terrestris:1.051412):0.256003	((Aedes_aegypti:1.155180	Blueberry_necrotic_ring_blotch_virus:1.570018):0.208284	(Citrus_leprosis_virus_C:0.801972	Hibiscus_green_spot_virus_2:0.788006):0.713015):0.149024):0.216982	((Tobacco_rattle_virus_Virgaviridae:0.792844	((Potato_moptop_virus_Virgaviridae:0.394215	Soilborne_wheat_mosaic_virus_Virgaviridae:0.339611):0.168185	((Barley_stripe_mosaic_virus_Virgaviridae:0.576215	Gentian_ovary_ringspot_virus_Virgaviridae:0.447886):0.172501	Peanut_clump_virus_Virgaviridae:0.534529):0.095155):0.382894):0.606081	Tobacco_mosaic_virus_Virgaviridae:1.051027):0.374417):0.556143	((Eastern_equine_encephalitis_virus:0.157134	Rio_Negro_virus:0.151440):0.069070	((Sindbis_virus:0.024433	Ockelbo_virus:0.015244):0.226175	(Semliki_Forest_virus:0.133337	Chikungunya_virus:0.141879):0.083643):0.057842):2.208141):0.830232	Tick_borne_tetraviruslike_virus:1.914512):0.760649	(Chara_australis_virus:0.288252	(Charavirus_Canada:0.192785	Charavirus_Namtso:0.244506):0.076621):1.232338):0.342441	(((Wheat_stripe_mosaic_virus_Benyviridae:0.460580	Fern_benyvirus_Benyviridae:0.649275):0.259702	(((Burdock_mottle_virus_Benyviridae:0.279295	(Beet_necrotic_yellow_vein_virus_Benyviridae:0.040920	Beet_soilborne_mosaic_virus_Benyviridae:0.038764):0.250919):0.190044	Rice_stripe_necrosis_virus_Benyviridae:0.456554):0.141812	Mangifera_indica_latent_virus_Benyviridae:0.480781):0.227210):0.389856	(((Red_clover_RNA_virus_1:0.322749	Arceuthobium_sichuanense_virus_3:0.435400):0.073672	Dactylorhiza_hatagirea_benylike_virus_Benyviridae:0.360794):0.543166	Goji_berry_chlorosis_virus:0.685659):0.266679):0.142096):0.123544	((((((((Python_bivittatus:0.648615	(Rhinatrema_bivittatumH:0.569285	(Carcharodon_carchariasA:0.256655	Microcaecilia_unicolorA:0.238901):0.009925):0.147296):0.349082	Microcaecilia_unicolorB:1.500982):0.051559
((Tick_borne_tetraviruslike_virus:1.907193	((((((Potato_moptop_virus_Virgaviridae:0.394146	Soilborne_wheat_mosaic_virus_Virgaviridae:0.339339):0.168125	(Peanut_clump_virus_Virgaviridae:0.534422	(Gentian_ovary_ringspot_virus_Virgaviridae:0.448248	Barley_stripe_mosaic_virus_Virgaviridae:0.576838):0.172556):0.095167):0.382764	Tobacco_rattle_virus_Virgaviridae:0.792483):0.605246	Tobacco_mosaic_virus_Virgaviridae:1.051385):0.374828	((Drosophila_rhopaloa:1.257981	Bombus_terrestris:1.050421):0.255489	((Aedes_aegypti:1.155932	Blueberry_necrotic_ring_blotch_virus:1.571524):0.207933	(Hibiscus_green_spot_virus_2:0.786923	Citrus_leprosis_virus_C:0.802707):0.713633):0.149365):0.217067):0.555850	((Eastern_equine_encephalitis_virus:0.157064	Rio_Negro_virus:0.151339):0.068890	((Sindbis_virus:0.024414	Ockelbo_virus:0.015237):0.226089	(Chikungunya_virus:0.141797	Semliki_Forest_virus:0.133279):0.083576):0.057923):2.210428):0.835647):0.761621	(Chara_australis_virus:0.288655	(Charavirus_Namtso:0.244381	Charavirus_Canada:0.192567):0.075894):1.234397	((((Fern_benyvirus_Benyviridae:0.650709	Wheat_stripe_mosaic_virus_Benyviridae:0.458470):0.260370	((Rice_stripe_necrosis_virus_Benyviridae:0.457158	((Beet_necrotic_yellow_vein_virus_Benyviridae:0.040930	Beet_soilborne_mosaic_virus_Benyviridae:0.038706):0.251041	Burdock_mottle_virus_Benyviridae:0.278832):0.189155):0.142675	Mangifera_indica_latent_virus_Benyviridae:0.480001):0.225577):0.393632	(((Red_clover_RNA_virus_1:0.321241	Dactylorhiza_hatagirea_benylike_virus_Benyviridae:0.411237):0.092573	Arceuthobium_sichuanense_virus_3:0.369447):0.540710	Goji_berry_chlorosis_virus:0.681362):0.265571):0.139772	(((Pogona_vitticeps:2.277186	(Rhinatrema_bivittatumC:0.291036	Protopterus_annectensA:0.829411):0.282819):0.561472	(Pistacia_ribolike_virus:0.728788	((Bemisia_tabaci_benylike_virus_6_Benyviridae:0.136095	(Sichuan_mosquito_Benylike_virus_Benyviridae:0.080348	Hubei_Benylike_virus_1:0.064040):0.099490):0.363989	((((Python_bivittatus:0.542921	Podarcis_muralisC:0.479201):0.129077	(((Microcaecilia_unicolorA:0.030354	Rhinatrema_bivittatumH:0.385400):0.208421	Carcharodon_carchariasA:0.254870):0.460486	Microcaecilia_unicolorB:1.501910):0.051115):0.285159	(((Rhinatrema_bivittatumE:0.004545	Rhinatrema_bivittatumD:0.000001):0.103721	(Rhinatrema_bivittatumA:0.882680
(Entomophthora_benyvirus_E_Benyviridae:0.159660	Bemisia_tabaci_benylike_virus_4_Benyviridae:0.210102	((Bemisia_tabaci_benylike_virus_5_Benyviridae:0.239852	(Bemisia_tabaci_benylike_virus_3_Benyviridae:0.176075	(Bemisia_tabaci_benylike_virus_2_Benyviridae:0.061696	Bemisia_tabaci_benylike_virus_1_Benyviridae:0.072950):0.198144):0.106813):0.225665	((Monilinia_benyvirus_C_Benyviridae:1.295755	(((((((Tick_borne_tetraviruslike_virus:1.901742	(((Rio_Negro_virus:0.151509	Eastern_equine_encephalitis_virus:0.157163):0.069293	((Chikungunya_virus:0.141847	Semliki_Forest_virus:0.133464):0.083638	(Ockelbo_virus:0.015308	Sindbis_virus:0.024376):0.226302):0.057639):2.204080	((((Blueberry_necrotic_ring_blotch_virus:1.683555	(Citrus_leprosis_virus_C:0.813655	Hibiscus_green_spot_virus_2:0.779063):0.680406):0.114704	Aedes_aegypti:1.266810):0.115937	(Drosophila_rhopaloa:1.266830	Bombus_terrestris:1.051303):0.285777):0.216075	(Tobacco_mosaic_virus_Virgaviridae:1.048898	(((Potato_moptop_virus_Virgaviridae:0.394358	Soilborne_wheat_mosaic_virus_Virgaviridae:0.339801):0.168450	(Peanut_clump_virus_Virgaviridae:0.534509	(Barley_stripe_mosaic_virus_Virgaviridae:0.576902	Gentian_ovary_ringspot_virus_Virgaviridae:0.448706):0.173084):0.095509):0.384822	Tobacco_rattle_virus_Virgaviridae:0.790880):0.609045):0.363302):0.561928):0.842948):0.766984	((Charavirus_Namtso:0.244580	Charavirus_Canada:0.192725):0.075677	Chara_australis_virus:0.289171):1.232412):0.343630	(((Wheat_stripe_mosaic_virus_Benyviridae:0.458746	Fern_benyvirus_Benyviridae:0.651238):0.260514	(Mangifera_indica_latent_virus_Benyviridae:0.480460	(((Beet_necrotic_yellow_vein_virus_Benyviridae:0.040971	Beet_soilborne_mosaic_virus_Benyviridae:0.038730):0.251218	Burdock_mottle_virus_Benyviridae:0.279115):0.189333	Rice_stripe_necrosis_virus_Benyviridae:0.457489):0.142788):0.225778):0.394303	((Arceuthobium_sichuanense_virus_3:0.369540	(Red_clover_RNA_virus_1:0.321453	Dactylorhiza_hatagirea_benylike_virus_Benyviridae:0.411596):0.092799):0.541106	Goji_berry_chlorosis_virus:0.681726):0.265656):0.139539):0.123605	((((((((Rhinatrema_bivittatumD:0.000001	Rhinatrema_bivittatumE:0.004544):0.103807	(Rhinatrema_bivittatumA:0.882264	Rhinatrema_bivittatumF:0.234762):0.073023):0.458080	(Protopterus_annectensB:0.788783	Carcharodon_carchariasB:0.339535):0.142658):0.212691	((Microcaecilia_unicolorB:1.502308	((Rhinatrema_bivittatumH:0.570677	(Microcaecilia_unicolorA:0.239826
(Hibiscus_green_spot_virus_2:0.787276	((Blueberry_necrotic_ring_blotch_virus:1.571783	Aedes_aegypti:1.155670):0.208087	(((Tobacco_mosaic_virus_Virgaviridae:1.051301	(Tobacco_rattle_virus_Virgaviridae:0.792490	((Soilborne_wheat_mosaic_virus_Virgaviridae:0.339423	Potato_moptop_virus_Virgaviridae:0.394250):0.168173	(Peanut_clump_virus_Virgaviridae:0.534556	(Gentian_ovary_ringspot_virus_Virgaviridae:0.448276	Barley_stripe_mosaic_virus_Virgaviridae:0.576905):0.172576):0.095197):0.382984):0.605574):0.375252	(((Eastern_equine_encephalitis_virus:0.157106	Rio_Negro_virus:0.151388):0.068914	((Ockelbo_virus:0.015240	Sindbis_virus:0.024422):0.226151	(Chikungunya_virus:0.141838	Semliki_Forest_virus:0.133319):0.083603):0.057937):2.210222	(Tick_borne_tetraviruslike_virus:1.907873	(((Charavirus_Canada:0.192627	Charavirus_Namtso:0.244470):0.075920	Chara_australis_virus:0.288768):1.234892	((((Agaricus_bisporus_virus_13:1.113637	(Monilinia_fructicola_benylike_virus_1_Benyviridae:0.394638	(Lentinula_edodes_ssRNA_mycovirus:0.097611	Lentinula_edodes_benylike_virus_1_Benyviridae:0.132064):0.407668):0.411595):0.979011	((Rhizoctonia_solani_benylike_virus_6_Benyviridae:1.091561	(Monilinia_benyvirus_C_Benyviridae:1.295169	(((Bemisia_tabaci_benylike_virus_5_Benyviridae:0.239718	(Bemisia_tabaci_benylike_virus_3_Benyviridae:0.175992	(Bemisia_tabaci_benylike_virus_2_Benyviridae:0.061656	Bemisia_tabaci_benylike_virus_1_Benyviridae:0.072927):0.198071):0.106804):0.225587	(Entomophthora_benyvirus_E_Benyviridae:0.159596	Bemisia_tabaci_benylike_virus_4_Benyviridae:0.210008):0.220268):0.353966	(Agaricus_bisporus_virus_8:0.508547	Sclerotium_rolfsii_benylike_virus_1_Benyviridae:0.428389):0.469585):0.469201):0.344502):0.571429	Erysiphe_necator_associated_benylike_virus_1:1.126657):0.142331):0.113781	((Pogona_vitticeps:2.278826	(Rhinatrema_bivittatumC:0.290803	Protopterus_annectensA:0.830004):0.283200):0.562362	((((((Guiyang_benyvirus_2_Benyviridae:0.025476	Guiyang_benyvirus_1_Benyviridae:0.015283):0.306837	Diabrotica_undecimpunctata_virus_2:0.310644):0.088399	(Sanya_benyvirus_1_Benyviridae:0.304194	(Gekko_japonicus:0.122682	(Geotrypetes_seraphini:0.390155	(Rhinatrema_bivittatumG:0.459957	Rhinatrema_bivittatumB:0.057887):0.232830):0.123735):0.384840):0.052044):0.162310	(((Microcaecilia_unicolorB:1.500110	(Python_bivittatus:0.646124	(Rhinatrema_bivittatumH:0.570489	(Microcaecilia_unicolorA:0.239640
((Rhinatrema_bivittatumH:0.555758	Microcaecilia_unicolorA:0.224296):0.014569	(Python_bivittatus:0.648253	(((((((Guiyang_benyvirus_2_Benyviridae:0.025486	Guiyang_benyvirus_1_Benyviridae:0.015287):0.306935	Diabrotica_undecimpunctata_virus_2:0.310739):0.088422	(Sanya_benyvirus_1_Benyviridae:0.304289	((Geotrypetes_seraphini:0.390278	(Rhinatrema_bivittatumB:0.057905	Rhinatrema_bivittatumG:0.460084):0.232935):0.123774	Gekko_japonicus:0.122709):0.384934):0.052079):0.162348	((Pistacia_ribolike_virus:0.728992	((Pogona_vitticeps:2.279988	(Protopterus_annectensA:0.830252	Rhinatrema_bivittatumC:0.290916):0.283787):0.561890	((((Rhizoctonia_solani_benylike_virus_6_Benyviridae:1.091894	(((Agaricus_bisporus_virus_8:0.508708	Sclerotium_rolfsii_benylike_virus_1_Benyviridae:0.428519):0.469753	((Bemisia_tabaci_benylike_virus_4_Benyviridae:0.210078	Entomophthora_benyvirus_E_Benyviridae:0.159647):0.220350	(((Bemisia_tabaci_benylike_virus_1_Benyviridae:0.072952	Bemisia_tabaci_benylike_virus_2_Benyviridae:0.061676):0.198137	Bemisia_tabaci_benylike_virus_3_Benyviridae:0.176047):0.106850	Bemisia_tabaci_benylike_virus_5_Benyviridae:0.239793):0.225658):0.354050):0.469347	Monilinia_benyvirus_C_Benyviridae:1.295587):0.344533):0.571559	Erysiphe_necator_associated_benylike_virus_1:1.127092):0.142308	(((Lentinula_edodes_benylike_virus_1_Benyviridae:0.132102	Lentinula_edodes_ssRNA_mycovirus:0.097651):0.407799	Monilinia_fructicola_benylike_virus_1_Benyviridae:0.394768):0.411729	Agaricus_bisporus_virus_13:1.113994):0.979321):0.113710	((((Charavirus_Namtso:0.244550	Charavirus_Canada:0.192694):0.075987	Chara_australis_virus:0.288823):1.235345	((((Eastern_equine_encephalitis_virus:0.157162	Rio_Negro_virus:0.151433):0.068972	((Ockelbo_virus:0.015248	Sindbis_virus:0.024427):0.226228	(Chikungunya_virus:0.141888	Semliki_Forest_virus:0.133360):0.083633):0.057934):2.210955	(((Drosophila_rhopaloa:1.258438	Bombus_terrestris:1.050901):0.255408	((Citrus_leprosis_virus_C:0.802966	Hibiscus_green_spot_virus_2:0.787529):0.713895	(Aedes_aegypti:1.156223	Blueberry_necrotic_ring_blotch_virus:1.572531):0.207825):0.149356):0.216756	((((Soilborne_wheat_mosaic_virus_Virgaviridae:0.339533	Potato_moptop_virus_Virgaviridae:0.394374):0.168208	(Peanut_clump_virus_Virgaviridae:0.534745	(Gentian_ovary_ringspot_virus_Virgaviridae:0.448435	Barley_stripe_mosaic_virus_Virgaviridae:0.577119):0.172585):0.095200):0.383063
(Goji_berry_chlorosis_virus:0.681051	((((((Beet_necrotic_yellow_vein_virus_Benyviridae:0.040942	Beet_soilborne_mosaic_virus_Benyviridae:0.038707):0.251045	Burdock_mottle_virus_Benyviridae:0.279022):0.189252	Rice_stripe_necrosis_virus_Benyviridae:0.457296):0.142353	Mangifera_indica_latent_virus_Benyviridae:0.480625):0.225844	(Wheat_stripe_mosaic_virus_Benyviridae:0.458286	Fern_benyvirus_Benyviridae:0.650877):0.260364):0.394403	(((((((Sichuan_mosquito_Benylike_virus_Benyviridae:0.080297	Hubei_Benylike_virus_1:0.064244):0.099391	Bemisia_tabaci_benylike_virus_6_Benyviridae:0.136001):0.365912	(((Podarcis_muralisC:0.599413	((Python_bivittatus:0.643704	(Rhinatrema_bivittatumH:0.551828	(Carcharodon_carchariasA:0.227312	Microcaecilia_unicolorA:0.263352):0.049625):0.137523):0.371303	Microcaecilia_unicolorB:1.507119):0.053558):0.310933	((Gekko_japonicus:0.122607	(((Rhinatrema_bivittatumE:0.004543	Rhinatrema_bivittatumD:0.000001):0.104216	(Rhinatrema_bivittatumA:0.869468	Rhinatrema_bivittatumF:0.236266):0.069601):0.338646	((Rhinatrema_bivittatumG:0.507903	Rhinatrema_bivittatumB:0.053998):0.238534	Geotrypetes_seraphini:0.387014):0.125254):0.000001):0.153793	(Protopterus_annectensB:0.865820	Carcharodon_carchariasB:0.347155):0.194821):0.143832):0.090332	(((Guiyang_benyvirus_2_Benyviridae:0.025637	Guiyang_benyvirus_1_Benyviridae:0.015082):0.307380	Diabrotica_undecimpunctata_virus_2:0.309575):0.091021	Sanya_benyvirus_1_Benyviridae:0.351011):0.138438):0.099555):0.166376	Pistacia_ribolike_virus:0.727602):0.097467	(Pogona_vitticeps:2.284241	(Protopterus_annectensA:0.822001	Rhinatrema_bivittatumC:0.294138):0.275814):0.559941):0.202831	((((Lentinula_edodes_benylike_virus_1_Benyviridae:0.131916	Lentinula_edodes_ssRNA_mycovirus:0.097712):0.405317	Monilinia_fructicola_benylike_virus_1_Benyviridae:0.396871):0.412205	Agaricus_bisporus_virus_13:1.113235):0.974270	(Erysiphe_necator_associated_benylike_virus_1:1.126553	((((Sclerotium_rolfsii_benylike_virus_1_Benyviridae:0.428692	Agaricus_bisporus_virus_8:0.508213):0.469134	((Bemisia_tabaci_benylike_virus_4_Benyviridae:0.210114	Entomophthora_benyvirus_E_Benyviridae:0.159543):0.220678	(Bemisia_tabaci_benylike_virus_5_Benyviridae:0.239722	((Bemisia_tabaci_benylike_virus_1_Benyviridae:0.072915	Bemisia_tabaci_benylike_virus_2_Benyviridae:0.061664):0.198139	Bemisia_tabaci_benylike_virus_3_Benyviridae:0.175939):0.106749):0.225200):0.354426):0.470153	Monilinia_benyvirus_C_Benyviridae:1.292499):0.344332	Rhizoctonia_solani_benylike_virus_6_Benyviridae:1.090791):0.570739):0.143483):0.114264):0.121377
(Geotrypetes_seraphini:0.390062	(Rhinatrema_bivittatumG:0.459727	Rhinatrema_bivittatumB:0.057880):0.232676	(Gekko_japonicus:0.122644	((((((Microcaecilia_unicolorB:1.501990	((Carcharodon_carchariasA:0.254863	Microcaecilia_unicolorA:0.238808):0.000001	Rhinatrema_bivittatumH:0.593807):0.460625):0.051070	(Python_bivittatus:0.542659	Podarcis_muralisC:0.478763):0.129698):0.284978	(((Rhinatrema_bivittatumD:0.000001	Rhinatrema_bivittatumE:0.004545):0.103724	(Rhinatrema_bivittatumA:0.882713	Rhinatrema_bivittatumF:0.234954):0.073084):0.457121	(Carcharodon_carchariasB:0.340250	Protopterus_annectensB:0.786479):0.142203):0.210150):0.144024	(((Sichuan_mosquito_Benylike_virus_Benyviridae:0.080350	Hubei_Benylike_virus_1:0.064042):0.099487	Bemisia_tabaci_benylike_virus_6_Benyviridae:0.136107):0.364008	(Pistacia_ribolike_virus:0.728808	((((((Lentinula_edodes_benylike_virus_1_Benyviridae:0.132057	Lentinula_edodes_ssRNA_mycovirus:0.097570):0.407509	Monilinia_fructicola_benylike_virus_1_Benyviridae:0.394633):0.411309	Agaricus_bisporus_virus_13:1.113794):0.978632	(Erysiphe_necator_associated_benylike_virus_1:1.126459	(((((Bemisia_tabaci_benylike_virus_4_Benyviridae:0.209966	Entomophthora_benyvirus_E_Benyviridae:0.159544):0.220227	((Bemisia_tabaci_benylike_virus_3_Benyviridae:0.175949	(Bemisia_tabaci_benylike_virus_2_Benyviridae:0.061639	Bemisia_tabaci_benylike_virus_1_Benyviridae:0.072905):0.198016):0.106767	Bemisia_tabaci_benylike_virus_5_Benyviridae:0.239663):0.225541):0.353893	(Agaricus_bisporus_virus_8:0.508346	Sclerotium_rolfsii_benylike_virus_1_Benyviridae:0.428322):0.469413):0.469223	Monilinia_benyvirus_C_Benyviridae:1.294515):0.344466	Rhizoctonia_solani_benylike_virus_6_Benyviridae:1.091154):0.571125):0.142125):0.113600	(((Tick_borne_tetraviruslike_virus:1.907260	((((((Peanut_clump_virus_Virgaviridae:0.534443	(Barley_stripe_mosaic_virus_Virgaviridae:0.576862	Gentian_ovary_ringspot_virus_Virgaviridae:0.448263):0.172560):0.095170	(Potato_moptop_virus_Virgaviridae:0.394159	Soilborne_wheat_mosaic_virus_Virgaviridae:0.339351):0.168126):0.382771	Tobacco_rattle_virus_Virgaviridae:0.792515):0.605269	Tobacco_mosaic_virus_Virgaviridae:1.051424):0.374828	((Drosophila_rhopaloa:1.258025	Bombus_terrestris:1.050461):0.255488	((Aedes_aegypti:1.155980	Blueberry_necrotic_ring_blotch_virus:1.571584):0.207924	(Citrus_leprosis_virus_C:0.802769	Hibiscus_green_spot_virus_2:0.786916):0.713662):0.149369):0.217072):0.555865	((Eastern_equine_encephalitis_virus:0.157069
(((Sclerotium_rolfsii_benylike_virus_1_Benyviridae:0.428648	Agaricus_bisporus_virus_8:0.508868):0.469374	(Monilinia_benyvirus_C_Benyviridae:1.296077	(((((Monilinia_fructicola_benylike_virus_1_Benyviridae:0.396774	(Lentinula_edodes_ssRNA_mycovirus:0.097720	Lentinula_edodes_benylike_virus_1_Benyviridae:0.132095):0.406198):0.414500	Agaricus_bisporus_virus_13:1.112494):0.979287	(((((((Tobacco_mosaic_virus_Virgaviridae:1.051234	(((Potato_moptop_virus_Virgaviridae:0.394383	Soilborne_wheat_mosaic_virus_Virgaviridae:0.339704):0.168396	(Peanut_clump_virus_Virgaviridae:0.534557	(Gentian_ovary_ringspot_virus_Virgaviridae:0.447935	Barley_stripe_mosaic_virus_Virgaviridae:0.576283):0.172555):0.095130):0.383007	Tobacco_rattle_virus_Virgaviridae:0.793026):0.605920):0.374303	((Drosophila_rhopaloa:1.258352	Bombus_terrestris:1.051402):0.256158	((Blueberry_necrotic_ring_blotch_virus:1.570911	Aedes_aegypti:1.154158):0.209063	(Hibiscus_green_spot_virus_2:0.788490	Citrus_leprosis_virus_C:0.801942):0.713201):0.149219):0.217614):0.556445	(((Ockelbo_virus:0.015245	Sindbis_virus:0.024432):0.226230	(Semliki_Forest_virus:0.133339	Chikungunya_virus:0.141878):0.083634):0.057939	(Eastern_equine_encephalitis_virus:0.157126	Rio_Negro_virus:0.151446):0.068960):2.209666):0.830133	Tick_borne_tetraviruslike_virus:1.917511):0.761442	((Charavirus_Canada:0.192817	Charavirus_Namtso:0.244573):0.076438	Chara_australis_virus:0.288430):1.233104):0.341617	((((Red_clover_RNA_virus_1:0.322894	Arceuthobium_sichuanense_virus_3:0.435414):0.073720	Dactylorhiza_hatagirea_benylike_virus_Benyviridae:0.360755):0.543545	Goji_berry_chlorosis_virus:0.685464):0.267568	((((Burdock_mottle_virus_Benyviridae:0.279410	(Beet_soilborne_mosaic_virus_Benyviridae:0.038778	Beet_necrotic_yellow_vein_virus_Benyviridae:0.040921):0.250955):0.190095	Rice_stripe_necrosis_virus_Benyviridae:0.456613):0.141767	Mangifera_indica_latent_virus_Benyviridae:0.481102):0.227256	(Fern_benyvirus_Benyviridae:0.649421	Wheat_stripe_mosaic_virus_Benyviridae:0.460552):0.259830):0.389621):0.142503):0.123328	((Pogona_vitticeps:2.279165	(Protopterus_annectensA:0.824440	Rhinatrema_bivittatumC:0.297767):0.280129):0.557717	(((((Podarcis_muralisC:0.610241	(Microcaecilia_unicolorB:1.499921	(((Rhinatrema_bivittatumH:0.453460	Microcaecilia_unicolorA:0.120581):0.117152	Carcharodon_carchariasA:0.262604):0.172548	Python_bivittatus:0.644109):0.321565):0.052281):0.275654
(Chara_australis_virus:0.289081	(Charavirus_Namtso:0.244503	Charavirus_Canada:0.192660):0.075620	((((Goji_berry_chlorosis_virus:0.681628	(Arceuthobium_sichuanense_virus_3:0.369528	(Dactylorhiza_hatagirea_benylike_virus_Benyviridae:0.411441	Red_clover_RNA_virus_1:0.321393):0.092712):0.540967):0.265564	((Fern_benyvirus_Benyviridae:0.651020	Wheat_stripe_mosaic_virus_Benyviridae:0.458693):0.260566	((Rice_stripe_necrosis_virus_Benyviridae:0.457383	(Burdock_mottle_virus_Benyviridae:0.278999	(Beet_necrotic_yellow_vein_virus_Benyviridae:0.040957	Beet_soilborne_mosaic_virus_Benyviridae:0.038725):0.251190):0.189293):0.142778	Mangifera_indica_latent_virus_Benyviridae:0.480290):0.225580):0.394041):0.139598	(((((Monilinia_benyvirus_C_Benyviridae:1.295063	((Agaricus_bisporus_virus_8:0.508485	Sclerotium_rolfsii_benylike_virus_1_Benyviridae:0.428589):0.469623	((((Bemisia_tabaci_benylike_virus_1_Benyviridae:0.072931	Bemisia_tabaci_benylike_virus_2_Benyviridae:0.061677):0.198091	Bemisia_tabaci_benylike_virus_3_Benyviridae:0.176033):0.106786	Bemisia_tabaci_benylike_virus_5_Benyviridae:0.239787):0.225614	(Entomophthora_benyvirus_E_Benyviridae:0.159605	Bemisia_tabaci_benylike_virus_4_Benyviridae:0.210067):0.220313):0.354040):0.469519):0.344761	Rhizoctonia_solani_benylike_virus_6_Benyviridae:1.091740):0.571287	Erysiphe_necator_associated_benylike_virus_1:1.126896):0.142372	(Agaricus_bisporus_virus_13:1.114643	(Monilinia_fructicola_benylike_virus_1_Benyviridae:0.394738	(Lentinula_edodes_ssRNA_mycovirus:0.097610	Lentinula_edodes_benylike_virus_1_Benyviridae:0.132117):0.407789):0.411359):0.979061):0.113660	((Pogona_vitticeps:2.278584	(Protopterus_annectensA:0.829803	Rhinatrema_bivittatumC:0.290946):0.282609):0.562025	(((Bemisia_tabaci_benylike_virus_6_Benyviridae:0.136175	(Sichuan_mosquito_Benylike_virus_Benyviridae:0.080416	Hubei_Benylike_virus_1:0.064048):0.099530):0.364245	((((Microcaecilia_unicolorB:1.503971	(Rhinatrema_bivittatumH:0.594141	(Microcaecilia_unicolorA:0.238732	Carcharodon_carchariasA:0.255372):0.000001):0.460554):0.051083	(Python_bivittatus:0.543006	Podarcis_muralisC:0.479312):0.129837):0.285094	((Protopterus_annectensB:0.787341	Carcharodon_carchariasB:0.340097):0.142334	((Rhinatrema_bivittatumD:0.000001	Rhinatrema_bivittatumE:0.004544):0.103787	(Rhinatrema_bivittatumA:0.882356	Rhinatrema_bivittatumF:0.234671):0.073052):0.457543):0.210356):0.144162	((Diabrotica_undecimpunctata_virus_2:0.310825	(Guiyang_benyvirus_2_Benyviridae:0.025450	Guiyang_benyvirus_1_Benyviridae:0.015312):0.306896):0.088772
(((Entomophthora_benyvirus_E_Benyviridae:0.159616	Bemisia_tabaci_benylike_virus_4_Benyviridae:0.210030):0.220300	((Agaricus_bisporus_virus_8:0.508611	Sclerotium_rolfsii_benylike_virus_1_Benyviridae:0.428447):0.469669	(((Erysiphe_necator_associated_benylike_virus_1:1.126886	(((((((((Bombus_terrestris:1.050754	Drosophila_rhopaloa:1.258327):0.255522	((Aedes_aegypti:1.156034	Blueberry_necrotic_ring_blotch_virus:1.572294):0.208032	(Hibiscus_green_spot_virus_2:0.787407	Citrus_leprosis_virus_C:0.802924):0.713898):0.149385):0.216963	(Tobacco_mosaic_virus_Virgaviridae:1.051507	(Tobacco_rattle_virus_Virgaviridae:0.792647	((Peanut_clump_virus_Virgaviridae:0.534665	(Barley_stripe_mosaic_virus_Virgaviridae:0.577032	Gentian_ovary_ringspot_virus_Virgaviridae:0.448374):0.172596):0.095212	(Soilborne_wheat_mosaic_virus_Virgaviridae:0.339489	Potato_moptop_virus_Virgaviridae:0.394320):0.168197):0.383065):0.605796):0.375251):0.556269	((Eastern_equine_encephalitis_virus:0.157130	Rio_Negro_virus:0.151407):0.068943	((Ockelbo_virus:0.015243	Sindbis_virus:0.024424):0.226186	(Semliki_Forest_virus:0.133335	Chikungunya_virus:0.141860):0.083616):0.057934):2.210893):0.835928	Tick_borne_tetraviruslike_virus:1.908123):0.761902	(Chara_australis_virus:0.288788	(Charavirus_Namtso:0.244500	Charavirus_Canada:0.192660):0.075952):1.235071):0.340325	((Goji_berry_chlorosis_virus:0.681583	(Arceuthobium_sichuanense_virus_3:0.369518	(Red_clover_RNA_virus_1:0.321353	Dactylorhiza_hatagirea_benylike_virus_Benyviridae:0.411459):0.092683):0.540947):0.265706	((Wheat_stripe_mosaic_virus_Benyviridae:0.458595	Fern_benyvirus_Benyviridae:0.651038):0.260368	((((Beet_soilborne_mosaic_virus_Benyviridae:0.038713	Beet_necrotic_yellow_vein_virus_Benyviridae:0.040954):0.251109	Burdock_mottle_virus_Benyviridae:0.278992):0.189228	Rice_stripe_necrosis_virus_Benyviridae:0.457341):0.142715	Mangifera_indica_latent_virus_Benyviridae:0.480244):0.225811):0.393955):0.139722):0.123114	((((Bemisia_tabaci_benylike_virus_6_Benyviridae:0.136276	(Sichuan_mosquito_Benylike_virus_Benyviridae:0.080346	Hubei_Benylike_virus_1:0.064103):0.099433):0.364044	((((Guiyang_benyvirus_1_Benyviridae:0.015284	Guiyang_benyvirus_2_Benyviridae:0.025480):0.306875	Diabrotica_undecimpunctata_virus_2:0.310682):0.088407	(((Geotrypetes_seraphini:0.390223	(Rhinatrema_bivittatumB:0.057892	Rhinatrema_bivittatumG:0.460010):0.232872):0.123764	Gekko_japonicus:0.122685):0.384874	Sanya_benyvirus_1_Benyviridae:0.304222):0.052065):0.162326
(Geotrypetes_seraphini:0.389932	(Rhinatrema_bivittatumB:0.056073	Rhinatrema_bivittatumG:0.481294):0.235055	(((((((Rhinatrema_bivittatumA:0.881965	Rhinatrema_bivittatumF:0.234945):0.072907	(Rhinatrema_bivittatumE:0.004545	Rhinatrema_bivittatumD:0.000001):0.103869):0.456924	(Protopterus_annectensB:0.787011	Carcharodon_carchariasB:0.340512):0.142479):0.210282	((Python_bivittatus:0.541070	Podarcis_muralisC:0.479438):0.129810	(((Rhinatrema_bivittatumH:0.475789	Microcaecilia_unicolorA:0.119795):0.119038	Carcharodon_carchariasA:0.255931):0.459736	Microcaecilia_unicolorB:1.503991):0.050437):0.285648):0.142922	((Bemisia_tabaci_benylike_virus_6_Benyviridae:0.136680	(Sichuan_mosquito_Benylike_virus_Benyviridae:0.080450	Hubei_Benylike_virus_1:0.064102):0.099025):0.364741	(Pistacia_ribolike_virus:0.727291	((Pogona_vitticeps:2.281713	(Protopterus_annectensA:0.825223	Rhinatrema_bivittatumC:0.295224):0.277560):0.559516	(((((((Tobacco_mosaic_virus_Virgaviridae:1.049274	(Tobacco_rattle_virus_Virgaviridae:0.791141	((Soilborne_wheat_mosaic_virus_Virgaviridae:0.339852	Potato_moptop_virus_Virgaviridae:0.394466):0.168627	(Peanut_clump_virus_Virgaviridae:0.534488	(Gentian_ovary_ringspot_virus_Virgaviridae:0.448776	Barley_stripe_mosaic_virus_Virgaviridae:0.576977):0.173105):0.095451):0.384727):0.608578):0.362655	((Drosophila_rhopaloa:1.267003	Bombus_terrestris:1.051393):0.285775	(Aedes_aegypti:1.266461	(Blueberry_necrotic_ring_blotch_virus:1.684505	(Citrus_leprosis_virus_C:0.813571	Hibiscus_green_spot_virus_2:0.779336):0.680665):0.114688):0.116151):0.216719):0.561764	((Rio_Negro_virus:0.151486	Eastern_equine_encephalitis_virus:0.157135):0.069171	((Chikungunya_virus:0.141821	Semliki_Forest_virus:0.133449):0.083614	(Ockelbo_virus:0.015306	Sindbis_virus:0.024373):0.226326):0.057725):2.205836):0.842683	Tick_borne_tetraviruslike_virus:1.904567):0.767392	(Chara_australis_virus:0.289295	(Charavirus_Canada:0.192728	Charavirus_Namtso:0.244596):0.075474):1.232945):0.342528	(((Arceuthobium_sichuanense_virus_3:0.369458	(Dactylorhiza_hatagirea_benylike_virus_Benyviridae:0.411504	Red_clover_RNA_virus_1:0.321574):0.092867):0.541373	Goji_berry_chlorosis_virus:0.681493):0.266489	(((Rice_stripe_necrosis_virus_Benyviridae:0.457506
(((((Diabrotica_undecimpunctata_virus_2:0.310748	(Guiyang_benyvirus_2_Benyviridae:0.025454	Guiyang_benyvirus_1_Benyviridae:0.015301):0.306829):0.088725	(Sanya_benyvirus_1_Benyviridae:0.303834	((Geotrypetes_seraphini:0.390128	(Rhinatrema_bivittatumG:0.459815	Rhinatrema_bivittatumB:0.057892):0.232757):0.123716	Gekko_japonicus:0.122671):0.384728):0.051832):0.162620	(((((((Tick_borne_tetraviruslike_virus:1.907651	((((((Peanut_clump_virus_Virgaviridae:0.534548	(Barley_stripe_mosaic_virus_Virgaviridae:0.576977	Gentian_ovary_ringspot_virus_Virgaviridae:0.448357):0.172558):0.095161	(Soilborne_wheat_mosaic_virus_Virgaviridae:0.339412	Potato_moptop_virus_Virgaviridae:0.394229):0.168166):0.382774	Tobacco_rattle_virus_Virgaviridae:0.792685):0.605348	Tobacco_mosaic_virus_Virgaviridae:1.051603):0.374599	((Drosophila_rhopaloa:1.258160	Bombus_terrestris:1.050652):0.255344	((Blueberry_necrotic_ring_blotch_virus:1.571847	Aedes_aegypti:1.156225):0.207653	(Hibiscus_green_spot_virus_2:0.787002	Citrus_leprosis_virus_C:0.802871):0.713810):0.149353):0.217053):0.555690	((Eastern_equine_encephalitis_virus:0.157099	Rio_Negro_virus:0.151366):0.068928	((Semliki_Forest_virus:0.133307	Chikungunya_virus:0.141826):0.083596	(Sindbis_virus:0.024421	Ockelbo_virus:0.015239):0.226133):0.057918):2.210792):0.835652):0.761391	((Charavirus_Namtso:0.244440	Charavirus_Canada:0.192604):0.075917	Chara_australis_virus:0.288714):1.234688):0.339966	(((Mangifera_indica_latent_virus_Benyviridae:0.480096	(Rice_stripe_necrosis_virus_Benyviridae:0.457254	((Beet_necrotic_yellow_vein_virus_Benyviridae:0.040943	Beet_soilborne_mosaic_virus_Benyviridae:0.038712):0.251101	Burdock_mottle_virus_Benyviridae:0.278888):0.189198):0.142712):0.225618	(Fern_benyvirus_Benyviridae:0.650845	Wheat_stripe_mosaic_virus_Benyviridae:0.458559):0.260429):0.393693	(((Red_clover_RNA_virus_1:0.321310	Dactylorhiza_hatagirea_benylike_virus_Benyviridae:0.411321):0.092602	Arceuthobium_sichuanense_virus_3:0.369519):0.540815	Goji_berry_chlorosis_virus:0.681508):0.265607):0.139784):0.123235	((((Lentinula_edodes_benylike_virus_1_Benyviridae:0.132087	Lentinula_edodes_ssRNA_mycovirus:0.097585):0.407569	Monilinia_fructicola_benylike_virus_1_Benyviridae:0.394704):0.411339	Agaricus_bisporus_virus_13:1.113973):0.978742	(Erysiphe_necator_associated_benylike_virus_1:1.126650	((Monilinia_benyvirus_C_Benyviridae:1.294679	(((Bemisia_tabaci_benylike_virus_4_Benyviridae:0.210012	Entomophthora_benyvirus_E_Benyviridae:0.159565):0.220268
((Guiyang_benyvirus_1_Benyviridae:0.015306	Guiyang_benyvirus_2_Benyviridae:0.025446):0.306830	Diabrotica_undecimpunctata_virus_2:0.310719	((((Geotrypetes_seraphini:0.389907	(Rhinatrema_bivittatumB:0.057885	Rhinatrema_bivittatumG:0.459781):0.232733):0.123684	Gekko_japonicus:0.122673):0.384721	Sanya_benyvirus_1_Benyviridae:0.303680):0.051923	((((Protopterus_annectensB:0.787004	Carcharodon_carchariasB:0.339906):0.142320	((Rhinatrema_bivittatumE:0.004543	Rhinatrema_bivittatumD:0.000001):0.103744	(Rhinatrema_bivittatumA:0.882035	Rhinatrema_bivittatumF:0.234608):0.073025):0.457338):0.210341	((Microcaecilia_unicolorB:1.503375	((Microcaecilia_unicolorA:0.071148	Rhinatrema_bivittatumH:0.426541):0.167445	Carcharodon_carchariasA:0.255297):0.460213):0.051173	(Python_bivittatus:0.543062	Podarcis_muralisC:0.479503):0.129251):0.285244):0.144114	((((Pogona_vitticeps:2.277469	(Protopterus_annectensA:0.829526	Rhinatrema_bivittatumC:0.290822):0.282126):0.562334	((((Chara_australis_virus:0.288981	(Charavirus_Canada:0.192592	Charavirus_Namtso:0.244425):0.075605):1.231336	((((Eastern_equine_encephalitis_virus:0.157067	Rio_Negro_virus:0.151416):0.069220	((Semliki_Forest_virus:0.133379	Chikungunya_virus:0.141762):0.083577	(Sindbis_virus:0.024360	Ockelbo_virus:0.015298):0.226168):0.057620):2.203369	(((Tobacco_rattle_virus_Virgaviridae:0.790654	((Potato_moptop_virus_Virgaviridae:0.394122	Soilborne_wheat_mosaic_virus_Virgaviridae:0.339596):0.168354	((Gentian_ovary_ringspot_virus_Virgaviridae:0.448500	Barley_stripe_mosaic_virus_Virgaviridae:0.576605):0.173047	Peanut_clump_virus_Virgaviridae:0.534165):0.095463):0.384406):0.608389	Tobacco_mosaic_virus_Virgaviridae:1.048608):0.362989	((Bombus_terrestris:1.050829	Drosophila_rhopaloa:1.266252):0.285812	(Aedes_aegypti:1.266456	((Hibiscus_green_spot_virus_2:0.778501	Citrus_leprosis_virus_C:0.813294):0.680110	Blueberry_necrotic_ring_blotch_virus:1.682520):0.114706):0.115935):0.216234):0.561390):0.842708	Tick_borne_tetraviruslike_virus:1.900441):0.766779):0.343527	(((Wheat_stripe_mosaic_virus_Benyviridae:0.458579	Fern_benyvirus_Benyviridae:0.650830):0.260495	(Mangifera_indica_latent_virus_Benyviridae:0.480156	(Rice_stripe_necrosis_virus_Benyviridae:0.457253
(Burdock_mottle_virus_Benyviridae:0.278832	((((Fern_benyvirus_Benyviridae:0.650696	Wheat_stripe_mosaic_virus_Benyviridae:0.458461):0.260366	(((Arceuthobium_sichuanense_virus_3:0.369430	(Dactylorhiza_hatagirea_benylike_virus_Benyviridae:0.411228	Red_clover_RNA_virus_1:0.321240):0.092579):0.540701	Goji_berry_chlorosis_virus:0.681351):0.265568	((((((Lentinula_edodes_ssRNA_mycovirus:0.097557	Lentinula_edodes_benylike_virus_1_Benyviridae:0.132060):0.407496	Monilinia_fructicola_benylike_virus_1_Benyviridae:0.394610):0.411292	Agaricus_bisporus_virus_13:1.113730):0.978578	(Erysiphe_necator_associated_benylike_virus_1:1.126398	(Rhizoctonia_solani_benylike_virus_6_Benyviridae:1.091116	((((Bemisia_tabaci_benylike_virus_5_Benyviridae:0.239646	((Bemisia_tabaci_benylike_virus_2_Benyviridae:0.061638	Bemisia_tabaci_benylike_virus_1_Benyviridae:0.072902):0.198004	Bemisia_tabaci_benylike_virus_3_Benyviridae:0.175946):0.106769):0.225526	(Entomophthora_benyvirus_E_Benyviridae:0.159530	Bemisia_tabaci_benylike_virus_4_Benyviridae:0.209965):0.220222):0.353880	(Sclerotium_rolfsii_benylike_virus_1_Benyviridae:0.428297	Agaricus_bisporus_virus_8:0.508328):0.469388):0.469200	Monilinia_benyvirus_C_Benyviridae:1.294448):0.344447):0.571097):0.142122):0.113598	((Pogona_vitticeps:2.277134	(Protopterus_annectensA:0.829399	Rhinatrema_bivittatumC:0.291024):0.282794):0.561500	(Pistacia_ribolike_virus:0.728777	((((((Rhinatrema_bivittatumD:0.000001	Rhinatrema_bivittatumE:0.004545):0.103720	(Rhinatrema_bivittatumA:0.882668	Rhinatrema_bivittatumF:0.234942):0.073082):0.457100	(Protopterus_annectensB:0.786436	Carcharodon_carchariasB:0.340215):0.142214):0.210152	((((Rhinatrema_bivittatumH:0.512638	Microcaecilia_unicolorA:0.157597):0.081176	Carcharodon_carchariasA:0.254866):0.460481	Microcaecilia_unicolorB:1.501892):0.051122	(Python_bivittatus:0.542908	Podarcis_muralisC:0.479173):0.129101):0.285157):0.143983	(((Guiyang_benyvirus_1_Benyviridae:0.015296	Guiyang_benyvirus_2_Benyviridae:0.025447):0.306751	Diabrotica_undecimpunctata_virus_2:0.310666):0.088694	((Gekko_japonicus:0.122640	(Geotrypetes_seraphini:0.390036	(Rhinatrema_bivittatumB:0.057876	Rhinatrema_bivittatumG:0.459708):0.232668):0.123702):0.384625	Sanya_benyvirus_1_Benyviridae:0.303759):0.051820):0.162571):0.074864	(Bemisia_tabaci_benylike_virus_6_Benyviridae:0.136094	(Sichuan_mosquito_Benylike_virus_Benyviridae:0.080347	Hubei_Benylike_virus_1:0.064040):0.099489):0.363989):0.165126):0.099164):0.197713):0.123212	((Tick_borne_tetraviruslike_virus:1.907158
((Gekko_japonicus:0.126754	((((Diabrotica_undecimpunctata_virus_2:0.309499	(Guiyang_benyvirus_1_Benyviridae:0.015044	Guiyang_benyvirus_2_Benyviridae:0.025711):0.307804):0.092348	Sanya_benyvirus_1_Benyviridae:0.349978):0.133656	((Bemisia_tabaci_benylike_virus_6_Benyviridae:0.136732	(Hubei_Benylike_virus_1:0.064184	Sichuan_mosquito_Benylike_virus_Benyviridae:0.080449):0.098851):0.368214	(Pistacia_ribolike_virus:0.728878	((Pogona_vitticeps:2.278853	(Protopterus_annectensA:0.819975	Rhinatrema_bivittatumC:0.297417):0.275509):0.558812	(((((Lentinula_edodes_ssRNA_mycovirus:0.097827	Lentinula_edodes_benylike_virus_1_Benyviridae:0.131948):0.404930	Monilinia_fructicola_benylike_virus_1_Benyviridae:0.397975):0.415248	Agaricus_bisporus_virus_13:1.111817):0.975480	(Erysiphe_necator_associated_benylike_virus_1:1.130293	(Rhizoctonia_solani_benylike_virus_6_Benyviridae:1.090753	((((Entomophthora_benyvirus_E_Benyviridae:0.159772	Bemisia_tabaci_benylike_virus_4_Benyviridae:0.210046):0.220670	(Bemisia_tabaci_benylike_virus_5_Benyviridae:0.239897	(Bemisia_tabaci_benylike_virus_3_Benyviridae:0.176068	(Bemisia_tabaci_benylike_virus_1_Benyviridae:0.072946	Bemisia_tabaci_benylike_virus_2_Benyviridae:0.061700):0.198202):0.106809):0.225419):0.355231	(Agaricus_bisporus_virus_8:0.508496	Sclerotium_rolfsii_benylike_virus_1_Benyviridae:0.428976):0.469005):0.470696	Monilinia_benyvirus_C_Benyviridae:1.294011):0.345312):0.568297):0.145703):0.115776	(((((((Beet_soilborne_mosaic_virus_Benyviridae:0.038797	Beet_necrotic_yellow_vein_virus_Benyviridae:0.040907):0.250965	Burdock_mottle_virus_Benyviridae:0.279463):0.190102	Rice_stripe_necrosis_virus_Benyviridae:0.456681):0.141865	Mangifera_indica_latent_virus_Benyviridae:0.481163):0.227307	(Fern_benyvirus_Benyviridae:0.649438	Wheat_stripe_mosaic_virus_Benyviridae:0.460242):0.259609):0.390533	((Dactylorhiza_hatagirea_benylike_virus_Benyviridae:0.360634	(Arceuthobium_sichuanense_virus_3:0.435183	Red_clover_RNA_virus_1:0.322951):0.073754):0.542707	Goji_berry_chlorosis_virus:0.685850):0.267695):0.141931	((((((Tobacco_rattle_virus_Virgaviridae:0.791112	((Soilborne_wheat_mosaic_virus_Virgaviridae:0.339943	Potato_moptop_virus_Virgaviridae:0.394388):0.168575	(Peanut_clump_virus_Virgaviridae:0.534225	(Barley_stripe_mosaic_virus_Virgaviridae:0.575958	Gentian_ovary_ringspot_virus_Virgaviridae:0.448068):0.173003):0.095359):0.384487):0.608564	Tobacco_mosaic_virus_Virgaviridae:1.048622):0.361881	(((Blueberry_necrotic_ring_blotch_virus:1.682441	(Citrus_leprosis_virus_C:0.811908	Hibiscus_green_spot_virus_2:0.779913):0.679562):0.114125	Aedes_aegypti:1.265580):0.115937	(Drosophila_rhopaloa:1.266355
(((((((Microcaecilia_unicolorB:1.501359	(Python_bivittatus:0.645870	(Rhinatrema_bivittatumH:0.569996	(Carcharodon_carchariasA:0.257624	Microcaecilia_unicolorA:0.239454):0.005353):0.164566):0.329784):0.054850	Podarcis_muralisC:0.610046):0.273156	(((Rhinatrema_bivittatumA:0.881548	Rhinatrema_bivittatumF:0.234503):0.073256	(Rhinatrema_bivittatumD:0.000001	Rhinatrema_bivittatumE:0.004541):0.103338):0.459082	(Protopterus_annectensB:0.786299	Carcharodon_carchariasB:0.339396):0.141038):0.215479):0.140871	(((Hubei_Benylike_virus_1:0.064103	Sichuan_mosquito_Benylike_virus_Benyviridae:0.080322):0.099072	Bemisia_tabaci_benylike_virus_6_Benyviridae:0.136589):0.364749	((((((Agaricus_bisporus_virus_13:1.108412	(Monilinia_fructicola_benylike_virus_1_Benyviridae:0.393621	(Lentinula_edodes_benylike_virus_1_Benyviridae:0.131449	Lentinula_edodes_ssRNA_mycovirus:0.098308):0.408432):0.412327):0.880110	((((Sclerotium_rolfsii_benylike_virus_1_Benyviridae:0.429037	Agaricus_bisporus_virus_8:0.507743):0.471466	((Bemisia_tabaci_benylike_virus_4_Benyviridae:0.209711	Entomophthora_benyvirus_E_Benyviridae:0.159909):0.218989	(((Bemisia_tabaci_benylike_virus_1_Benyviridae:0.072925	Bemisia_tabaci_benylike_virus_2_Benyviridae:0.061686):0.198270	Bemisia_tabaci_benylike_virus_3_Benyviridae:0.175894):0.106867	Bemisia_tabaci_benylike_virus_5_Benyviridae:0.239749):0.226866):0.351998):0.471095	Monilinia_benyvirus_C_Benyviridae:1.291408):0.346224	Rhizoctonia_solani_benylike_virus_6_Benyviridae:1.083761):0.545249):0.148935	Erysiphe_necator_associated_benylike_virus_1:1.208598):0.127960	(((Chara_australis_virus:0.287738	(Charavirus_Canada:0.192755	Charavirus_Namtso:0.244376):0.076940):1.230641	(Tick_borne_tetraviruslike_virus:1.900971	((((Tobacco_rattle_virus_Virgaviridae:0.790571	((Soilborne_wheat_mosaic_virus_Virgaviridae:0.339599	Potato_moptop_virus_Virgaviridae:0.394039):0.168324	(Peanut_clump_virus_Virgaviridae:0.534155	(Gentian_ovary_ringspot_virus_Virgaviridae:0.448645	Barley_stripe_mosaic_virus_Virgaviridae:0.577117):0.173162):0.095317):0.384499):0.607907	Tobacco_mosaic_virus_Virgaviridae:1.050437):0.364021	((Aedes_aegypti:1.266013	((Citrus_leprosis_virus_C:0.812955	Hibiscus_green_spot_virus_2:0.778670):0.680080	Blueberry_necrotic_ring_blotch_virus:1.683669):0.115187):0.114966	(Drosophila_rhopaloa:1.265055	Bombus_terrestris:1.051507):0.285637):0.216196):0.560787	((Rio_Negro_virus:0.151465	Eastern_equine_encephalitis_virus:0.157179):0.069784	((Semliki_Forest_virus:0.133432
(Carcharodon_carchariasA:0.255372	(Microcaecilia_unicolorB:1.504043	((((Protopterus_annectensB:0.787431	Carcharodon_carchariasB:0.340158):0.142304	((Rhinatrema_bivittatumA:0.882426	Rhinatrema_bivittatumF:0.234689):0.073049	(Rhinatrema_bivittatumD:0.000001	Rhinatrema_bivittatumE:0.004544):0.103795):0.457581):0.210358	(((Bemisia_tabaci_benylike_virus_6_Benyviridae:0.136182	(Hubei_Benylike_virus_1:0.064053	Sichuan_mosquito_Benylike_virus_Benyviridae:0.080419):0.099536):0.364266	(((Pogona_vitticeps:2.278964	(Protopterus_annectensA:0.829850	Rhinatrema_bivittatumC:0.291016):0.282805):0.561769	((((Rhizoctonia_solani_benylike_virus_6_Benyviridae:1.091786	(((Agaricus_bisporus_virus_8:0.508505	Sclerotium_rolfsii_benylike_virus_1_Benyviridae:0.428614):0.469641	(((Bemisia_tabaci_benylike_virus_3_Benyviridae:0.176042	(Bemisia_tabaci_benylike_virus_2_Benyviridae:0.061682	Bemisia_tabaci_benylike_virus_1_Benyviridae:0.072931):0.198098):0.106788	Bemisia_tabaci_benylike_virus_5_Benyviridae:0.239799):0.225620	(Bemisia_tabaci_benylike_virus_4_Benyviridae:0.210082	Entomophthora_benyvirus_E_Benyviridae:0.159608):0.220327):0.354060):0.469520	Monilinia_benyvirus_C_Benyviridae:1.295159):0.344783):0.571309	Erysiphe_necator_associated_benylike_virus_1:1.126966):0.142369	(((Lentinula_edodes_benylike_virus_1_Benyviridae:0.132124	Lentinula_edodes_ssRNA_mycovirus:0.097610):0.407787	Monilinia_fructicola_benylike_virus_1_Benyviridae:0.394769):0.411347	Agaricus_bisporus_virus_13:1.114725):0.979111):0.113656	((((Mangifera_indica_latent_virus_Benyviridae:0.480311	((Burdock_mottle_virus_Benyviridae:0.279008	(Beet_necrotic_yellow_vein_virus_Benyviridae:0.040957	Beet_soilborne_mosaic_virus_Benyviridae:0.038727):0.251201):0.189297	Rice_stripe_necrosis_virus_Benyviridae:0.457401):0.142782):0.225582	(Fern_benyvirus_Benyviridae:0.651043	Wheat_stripe_mosaic_virus_Benyviridae:0.458713):0.260577):0.394050	(Goji_berry_chlorosis_virus:0.681652	((Red_clover_RNA_virus_1:0.321405	Dactylorhiza_hatagirea_benylike_virus_Benyviridae:0.411455):0.092709	Arceuthobium_sichuanense_virus_3:0.369541):0.540992):0.265572):0.139605	((Tick_borne_tetraviruslike_virus:1.901243	(((((Blueberry_necrotic_ring_blotch_virus:1.683026	(Citrus_leprosis_virus_C:0.813494	Hibiscus_green_spot_virus_2:0.778738):0.680298):0.114611	Aedes_aegypti:1.266883):0.115879	(Bombus_terrestris:1.051158	Drosophila_rhopaloa:1.266698):0.285675):0.216143	(Tobacco_mosaic_virus_Virgaviridae:1.048937	(((Soilborne_wheat_mosaic_virus_Virgaviridae:0.339701	Potato_moptop_virus_Virgaviridae:0.394248):0.168392
((((Monilinia_fructicola_benylike_virus_1_Benyviridae:0.394786	(Lentinula_edodes_ssRNA_mycovirus:0.097672	Lentinula_edodes_benylike_virus_1_Benyviridae:0.132123):0.407985):0.411691	Agaricus_bisporus_virus_13:1.114608):0.979550	(((((Bemisia_tabaci_benylike_virus_6_Benyviridae:0.136342	(Hubei_Benylike_virus_1:0.064109	Sichuan_mosquito_Benylike_virus_Benyviridae:0.080407):0.099468):0.364262	((((Microcaecilia_unicolorB:1.502109	((Carcharodon_carchariasA:0.261846	(Rhinatrema_bivittatumH:0.535307	Microcaecilia_unicolorA:0.203713):0.035076):0.169534	Python_bivittatus:0.645858):0.325933):0.053799	Podarcis_muralisC:0.609961):0.275437	(((Rhinatrema_bivittatumA:0.882341	Rhinatrema_bivittatumF:0.234777):0.073029	(Rhinatrema_bivittatumD:0.000001	Rhinatrema_bivittatumE:0.004545):0.103818):0.458108	(Protopterus_annectensB:0.788855	Carcharodon_carchariasB:0.339602):0.142661):0.212635):0.140423	((Diabrotica_undecimpunctata_virus_2:0.310817	(Guiyang_benyvirus_1_Benyviridae:0.015299	Guiyang_benyvirus_2_Benyviridae:0.025480):0.306993):0.088481	(Sanya_benyvirus_1_Benyviridae:0.304221	(Gekko_japonicus:0.122750	(Geotrypetes_seraphini:0.390178	(Rhinatrema_bivittatumG:0.460184	Rhinatrema_bivittatumB:0.057917):0.233031):0.123753):0.385072):0.052175):0.162326):0.075209):0.165307	Pistacia_ribolike_virus:0.729345):0.099470	(Pogona_vitticeps:2.280485	(Protopterus_annectensA:0.830433	Rhinatrema_bivittatumC:0.290733):0.283153):0.562748):0.197613	((((Fern_benyvirus_Benyviridae:0.651283	Wheat_stripe_mosaic_virus_Benyviridae:0.458776):0.260536	(Mangifera_indica_latent_virus_Benyviridae:0.480493	(Rice_stripe_necrosis_virus_Benyviridae:0.457521	(Burdock_mottle_virus_Benyviridae:0.279137	(Beet_necrotic_yellow_vein_virus_Benyviridae:0.040975	Beet_soilborne_mosaic_virus_Benyviridae:0.038732):0.251238):0.189349):0.142800):0.225790):0.394322	((Arceuthobium_sichuanense_virus_3:0.369572	(Red_clover_RNA_virus_1:0.321477	Dactylorhiza_hatagirea_benylike_virus_Benyviridae:0.411625):0.092805):0.541137	Goji_berry_chlorosis_virus:0.681774):0.265668):0.139543	(((((Tobacco_mosaic_virus_Virgaviridae:1.048939	(Tobacco_rattle_virus_Virgaviridae:0.790902	((Soilborne_wheat_mosaic_virus_Virgaviridae:0.339818	Potato_moptop_virus_Virgaviridae:0.394381):0.168454	(Peanut_clump_virus_Virgaviridae:0.534543	(Gentian_ovary_ringspot_virus_Virgaviridae:0.448739	Barley_stripe_mosaic_virus_Virgaviridae:0.576941):0.173081):0.095506):0.384845):0.609069):0.363203	((Aedes_aegypti:1.266828
(Carcharodon_carchariasB:0.340234	((((Microcaecilia_unicolorB:1.503044	(Carcharodon_carchariasA:0.255651	(Microcaecilia_unicolorA:0.030645	Rhinatrema_bivittatumH:0.385186):0.208004):0.461093):0.051408	(Python_bivittatus:0.543123	Podarcis_muralisC:0.476771):0.132672):0.285208	(((Pistacia_ribolike_virus:0.729447	((Pogona_vitticeps:2.281864	(Rhinatrema_bivittatumC:0.291148	Protopterus_annectensA:0.830513):0.283130):0.562581	((((Goji_berry_chlorosis_virus:0.681783	(Arceuthobium_sichuanense_virus_3:0.369583	(Red_clover_RNA_virus_1:0.321609	Dactylorhiza_hatagirea_benylike_virus_Benyviridae:0.411662):0.092997):0.541348):0.265223	(((((Beet_necrotic_yellow_vein_virus_Benyviridae:0.040976	Beet_soilborne_mosaic_virus_Benyviridae:0.038751):0.251358	Burdock_mottle_virus_Benyviridae:0.279142):0.189370	Rice_stripe_necrosis_virus_Benyviridae:0.457649):0.142912	Mangifera_indica_latent_virus_Benyviridae:0.480546):0.225535	(Wheat_stripe_mosaic_virus_Benyviridae:0.459077	Fern_benyvirus_Benyviridae:0.651365):0.260737):0.395270):0.139634	(((((Tobacco_mosaic_virus_Virgaviridae:1.023868	(Tobacco_rattle_virus_Virgaviridae:0.787624	((Peanut_clump_virus_Virgaviridae:0.532888	(Barley_stripe_mosaic_virus_Virgaviridae:0.576684	Gentian_ovary_ringspot_virus_Virgaviridae:0.448663):0.173168):0.098937	(Potato_moptop_virus_Virgaviridae:0.394089	Soilborne_wheat_mosaic_virus_Virgaviridae:0.339955):0.167276):0.386303):0.652727):0.341658	(Blueberry_necrotic_ring_blotch_virus:1.654745	(Aedes_aegypti:1.254956	((Hibiscus_green_spot_virus_2:0.784130	Citrus_leprosis_virus_C:0.808160):0.630252	(Drosophila_rhopaloa:1.299164	Bombus_terrestris:1.009468):0.312123):0.120790):0.140863):0.235788):0.559783	((Rio_Negro_virus:0.151669	Eastern_equine_encephalitis_virus:0.157142):0.069244	((Ockelbo_virus:0.015391	Sindbis_virus:0.024311):0.226408	(Semliki_Forest_virus:0.133562	Chikungunya_virus:0.141866):0.083640):0.057809):2.213987):0.838925	Tick_borne_tetraviruslike_virus:1.911077):0.757972	(Chara_australis_virus:0.289055	(Charavirus_Namtso:0.244615	Charavirus_Canada:0.192862):0.075792):1.232915):0.342427):0.123724	(((Monilinia_fructicola_benylike_virus_1_Benyviridae:0.394784	(Lentinula_edodes_ssRNA_mycovirus:0.097711	Lentinula_edodes_benylike_virus_1_Benyviridae:0.132197):0.408339):0.411750	Agaricus_bisporus_virus_13:1.115187):0.980225	(Erysiphe_necator_associated_benylike_virus_1:1.127215
(((((Red_clover_RNA_virus_1:0.321335	Dactylorhiza_hatagirea_benylike_virus_Benyviridae:0.411435):0.092676	Arceuthobium_sichuanense_virus_3:0.369502):0.540912	Goji_berry_chlorosis_virus:0.681532):0.265696	(((Rice_stripe_necrosis_virus_Benyviridae:0.457314	(Burdock_mottle_virus_Benyviridae:0.278972	(Beet_necrotic_yellow_vein_virus_Benyviridae:0.040950	Beet_soilborne_mosaic_virus_Benyviridae:0.038714):0.251101):0.189218):0.142709	Mangifera_indica_latent_virus_Benyviridae:0.480215):0.225799	(Fern_benyvirus_Benyviridae:0.650996	Wheat_stripe_mosaic_virus_Benyviridae:0.458566):0.260352):0.393926):0.139716	((((((Sichuan_mosquito_Benylike_virus_Benyviridae:0.080339	Hubei_Benylike_virus_1:0.064099):0.099421	Bemisia_tabaci_benylike_virus_6_Benyviridae:0.136269):0.364008	((((Gekko_japonicus:0.122677	(Geotrypetes_seraphini:0.390179	(Rhinatrema_bivittatumB:0.057887	Rhinatrema_bivittatumG:0.459975):0.232844):0.123751):0.384827	Sanya_benyvirus_1_Benyviridae:0.304194):0.052061	(Diabrotica_undecimpunctata_virus_2:0.310653	(Guiyang_benyvirus_1_Benyviridae:0.015282	Guiyang_benyvirus_2_Benyviridae:0.025478):0.306850):0.088402):0.162317	((((Rhinatrema_bivittatumA:0.882652	Rhinatrema_bivittatumF:0.235050):0.073060	(Rhinatrema_bivittatumD:0.000001	Rhinatrema_bivittatumE:0.004545):0.103752):0.457665	(Protopterus_annectensB:0.787951	Carcharodon_carchariasB:0.339728):0.142526):0.212430	((Microcaecilia_unicolorB:1.500145	(((Rhinatrema_bivittatumH:0.454850	Microcaecilia_unicolorA:0.123875):0.114959	Carcharodon_carchariasA:0.261310):0.168332	Python_bivittatus:0.645868):0.327664):0.053653	Podarcis_muralisC:0.609345):0.275165):0.140258):0.075126):0.165190	Pistacia_ribolike_virus:0.728809):0.099487	(Pogona_vitticeps:2.279176	(Protopterus_annectensA:0.830024	Rhinatrema_bivittatumC:0.290832):0.283462):0.562050):0.197758	((((Lentinula_edodes_benylike_virus_1_Benyviridae:0.132061	Lentinula_edodes_ssRNA_mycovirus:0.097629):0.407693	Monilinia_fructicola_benylike_virus_1_Benyviridae:0.394664):0.411652	Agaricus_bisporus_virus_13:1.113698):0.979090	(((((Agaricus_bisporus_virus_8:0.508575	Sclerotium_rolfsii_benylike_virus_1_Benyviridae:0.428416):0.469631	((Bemisia_tabaci_benylike_virus_4_Benyviridae:0.210009	Entomophthora_benyvirus_E_Benyviridae:0.159612):0.220280	(Bemisia_tabaci_benylike_virus_5_Benyviridae:0.239730	((Bemisia_tabaci_benylike_virus_1_Benyviridae:0.072926	Bemisia_tabaci_benylike_virus_2_Benyviridae:0.061664):0.198076	Bemisia_tabaci_benylike_virus_3_Benyviridae:0.176004):0.106810):0.225601):0.353959):0.469260
(Mangifera_indica_latent_virus_Benyviridae:0.480471	((Wheat_stripe_mosaic_virus_Benyviridae:0.458726	Fern_benyvirus_Benyviridae:0.651204):0.260493	(((Arceuthobium_sichuanense_virus_3:0.369563	(Red_clover_RNA_virus_1:0.321452	Dactylorhiza_hatagirea_benylike_virus_Benyviridae:0.411563):0.092740):0.541043	Goji_berry_chlorosis_virus:0.681734):0.265684	((((((((Blueberry_necrotic_ring_blotch_virus:1.683338	(Citrus_leprosis_virus_C:0.813684	Hibiscus_green_spot_virus_2:0.778961):0.680222):0.114828	Aedes_aegypti:1.266457):0.115961	(Drosophila_rhopaloa:1.266491	Bombus_terrestris:1.050883):0.285802):0.216227	((Tobacco_rattle_virus_Virgaviridae:0.790888	(((Gentian_ovary_ringspot_virus_Virgaviridae:0.448661	Barley_stripe_mosaic_virus_Virgaviridae:0.576905):0.173167	Peanut_clump_virus_Virgaviridae:0.534485):0.095519	(Potato_moptop_virus_Virgaviridae:0.394364	Soilborne_wheat_mosaic_virus_Virgaviridae:0.339810):0.168467):0.384813):0.608989	Tobacco_mosaic_virus_Virgaviridae:1.048805):0.363413):0.562220	(((Sindbis_virus:0.024375	Ockelbo_virus:0.015310):0.226309	(Semliki_Forest_virus:0.133465	Chikungunya_virus:0.141848):0.083635):0.057627	(Eastern_equine_encephalitis_virus:0.157165	Rio_Negro_virus:0.151515):0.069307):2.203585):0.842760	Tick_borne_tetraviruslike_virus:1.901675):0.767210	(Chara_australis_virus:0.289157	(Charavirus_Canada:0.192717	Charavirus_Namtso:0.244590):0.075692):1.232198):0.343800	(((Pistacia_ribolike_virus:0.729309	((((Microcaecilia_unicolorB:1.548932	((((Rhinatrema_bivittatumH:0.459888	Microcaecilia_unicolorA:0.120951):0.118931	Carcharodon_carchariasA:0.258492):0.169252	Python_bivittatus:0.645942):0.369743	Podarcis_muralisC:0.603723):0.025239):0.260929	(((Rhinatrema_bivittatumE:0.004544	Rhinatrema_bivittatumD:0.000001):0.103720	(Rhinatrema_bivittatumF:0.234699	Rhinatrema_bivittatumA:0.882266):0.073178):0.457972	(Protopterus_annectensB:0.788420	Carcharodon_carchariasB:0.339815):0.142624):0.212677):0.140374	(((Guiyang_benyvirus_1_Benyviridae:0.015299	Guiyang_benyvirus_2_Benyviridae:0.025477):0.306943	Diabrotica_undecimpunctata_virus_2:0.310842):0.088548	(Sanya_benyvirus_1_Benyviridae:0.304314	((Geotrypetes_seraphini:0.390140	(Rhinatrema_bivittatumG:0.460157	Rhinatrema_bivittatumB:0.057911):0.232980):0.123762
(Python_bivittatus:0.541126	Podarcis_muralisC:0.476747	(((((Rhinatrema_bivittatumA:0.883273	Rhinatrema_bivittatumF:0.235649):0.072585	(Rhinatrema_bivittatumD:0.000001	Rhinatrema_bivittatumE:0.004551):0.104081):0.457102	(Protopterus_annectensB:0.788288	Carcharodon_carchariasB:0.340832):0.142652):0.210425	((((Geotrypetes_seraphini:0.390407	(Rhinatrema_bivittatumG:0.481925	Rhinatrema_bivittatumB:0.056126):0.235279):0.120752	Gekko_japonicus:0.124120):0.371131	(Sanya_benyvirus_1_Benyviridae:0.350374	((Guiyang_benyvirus_2_Benyviridae:0.025385	Guiyang_benyvirus_1_Benyviridae:0.015411):0.307648	Diabrotica_undecimpunctata_virus_2:0.310864):0.090646):0.040570):0.127198	((Bemisia_tabaci_benylike_virus_6_Benyviridae:0.136841	(Sichuan_mosquito_Benylike_virus_Benyviridae:0.080524	Hubei_Benylike_virus_1:0.064179):0.099111):0.364975	(((Pogona_vitticeps:2.286179	(Protopterus_annectensA:0.826187	Rhinatrema_bivittatumC:0.295635):0.278611):0.559533	(((((Lentinula_edodes_benylike_virus_1_Benyviridae:0.132246	Lentinula_edodes_ssRNA_mycovirus:0.097800):0.407637	Monilinia_fructicola_benylike_virus_1_Benyviridae:0.396020):0.412427	Agaricus_bisporus_virus_13:1.115808):0.979818	(Erysiphe_necator_associated_benylike_virus_1:1.127884	(Rhizoctonia_solani_benylike_virus_6_Benyviridae:1.092918	(Monilinia_benyvirus_C_Benyviridae:1.296376	(((Bemisia_tabaci_benylike_virus_4_Benyviridae:0.210360	Entomophthora_benyvirus_E_Benyviridae:0.159833):0.220589	(((Bemisia_tabaci_benylike_virus_1_Benyviridae:0.073038	Bemisia_tabaci_benylike_virus_2_Benyviridae:0.061740):0.198402	Bemisia_tabaci_benylike_virus_3_Benyviridae:0.176258):0.106944	Bemisia_tabaci_benylike_virus_5_Benyviridae:0.240059):0.225945):0.354694	(Sclerotium_rolfsii_benylike_virus_1_Benyviridae:0.429361	Agaricus_bisporus_virus_8:0.509089):0.470463):0.470641):0.345201):0.571239):0.142398):0.113492	((((Fern_benyvirus_Benyviridae:0.651803	Wheat_stripe_mosaic_virus_Benyviridae:0.459267):0.260993	(Mangifera_indica_latent_virus_Benyviridae:0.481088	(((Beet_soilborne_mosaic_virus_Benyviridae:0.038780	Beet_necrotic_yellow_vein_virus_Benyviridae:0.040999):0.251500	Burdock_mottle_virus_Benyviridae:0.279397):0.189503	Rice_stripe_necrosis_virus_Benyviridae:0.457923):0.142931):0.225645):0.395218	(Goji_berry_chlorosis_virus:0.681862	((Dactylorhiza_hatagirea_benylike_virus_Benyviridae:0.411853	Red_clover_RNA_virus_1:0.321892):0.093168	Arceuthobium_sichuanense_virus_3:0.369647):0.541939):0.266206):0.140083	((((((((Hibiscus_green_spot_virus_2:0.784934	Citrus_leprosis_virus_C:0.808441):0.630885
((Rhizoctonia_solani_benylike_virus_6_Benyviridae:1.091126	(((((Pogona_vitticeps:2.285542	(Protopterus_annectensA:0.824658	Rhinatrema_bivittatumC:0.294791):0.285909):0.550992	((((((Python_bivittatus:0.539233	Podarcis_muralisC:0.478511):0.129074	(Microcaecilia_unicolorB:1.502571	(Microcaecilia_unicolorA:0.236540	(Carcharodon_carchariasA:0.251304	Rhinatrema_bivittatumH:0.593035):0.008167):0.454938):0.050375):0.287200	(((Rhinatrema_bivittatumD:0.000001	Rhinatrema_bivittatumE:0.004547):0.104070	(Rhinatrema_bivittatumA:0.883611	Rhinatrema_bivittatumF:0.235374):0.072644):0.457629	(Protopterus_annectensB:0.786819	Carcharodon_carchariasB:0.340884):0.141994):0.210037):0.142264	((Gekko_japonicus:0.124099	(Geotrypetes_seraphini:0.389839	(Rhinatrema_bivittatumG:0.480933	Rhinatrema_bivittatumB:0.056091):0.234345):0.120349):0.370872	(((Guiyang_benyvirus_1_Benyviridae:0.015338	Guiyang_benyvirus_2_Benyviridae:0.025396):0.307147	Diabrotica_undecimpunctata_virus_2:0.310548):0.090642	Sanya_benyvirus_1_Benyviridae:0.349649):0.040239):0.127035):0.076299	(Bemisia_tabaci_benylike_virus_6_Benyviridae:0.136616	(Sichuan_mosquito_Benylike_virus_Benyviridae:0.080342	Hubei_Benylike_virus_1:0.064135):0.098896):0.364122):0.165698	Pistacia_ribolike_virus:0.725517):0.098402):0.200900	(((((((Ockelbo_virus:0.015241	Sindbis_virus:0.024418):0.226254	(Semliki_Forest_virus:0.133325	Chikungunya_virus:0.141835):0.083571):0.057610	(Rio_Negro_virus:0.151418	Eastern_equine_encephalitis_virus:0.157087):0.069236):2.206294	((Tobacco_mosaic_virus_Virgaviridae:1.051095	((((Barley_stripe_mosaic_virus_Virgaviridae:0.577419	Gentian_ovary_ringspot_virus_Virgaviridae:0.448799):0.172798	Peanut_clump_virus_Virgaviridae:0.534543):0.095214	(Soilborne_wheat_mosaic_virus_Virgaviridae:0.339613	Potato_moptop_virus_Virgaviridae:0.394323):0.168388):0.383503	Tobacco_rattle_virus_Virgaviridae:0.792482):0.607073):0.375914	(((Aedes_aegypti:1.155726	Blueberry_necrotic_ring_blotch_virus:1.576175):0.208753	(Citrus_leprosis_virus_C:0.803344	Hibiscus_green_spot_virus_2:0.787732):0.713443):0.150624	(Drosophila_rhopaloa:1.259293	Bombus_terrestris:1.052980):0.255381):0.217094):0.564599):0.836805	Tick_borne_tetraviruslike_virus:1.904949):0.761292	(Charavirus_Namtso:0.194600	(Chara_australis_virus:0.361328
((Monilinia_benyvirus_C_Benyviridae:1.296137	(Rhizoctonia_solani_benylike_virus_6_Benyviridae:1.092445	(((Agaricus_bisporus_virus_13:1.114850	((Lentinula_edodes_ssRNA_mycovirus:0.097692	Lentinula_edodes_benylike_virus_1_Benyviridae:0.132174):0.407837	Monilinia_fructicola_benylike_virus_1_Benyviridae:0.395145):0.411901):0.979815	((((Chara_australis_virus:0.289070	(Charavirus_Canada:0.192790	Charavirus_Namtso:0.244695):0.075948):1.237168	(((((Drosophila_rhopaloa:1.244500	Bombus_terrestris:1.078710):0.262550	(Tobacco_mosaic_virus_Virgaviridae:1.055787	(((Potato_moptop_virus_Virgaviridae:0.394829	Soilborne_wheat_mosaic_virus_Virgaviridae:0.339533):0.168381	((Gentian_ovary_ringspot_virus_Virgaviridae:0.448325	Barley_stripe_mosaic_virus_Virgaviridae:0.577937):0.171929	Peanut_clump_virus_Virgaviridae:0.535104):0.094762):0.383994	Tobacco_rattle_virus_Virgaviridae:0.791716):0.598958):0.429597):0.052776	((Aedes_aegypti:1.155111	Blueberry_necrotic_ring_blotch_virus:1.576380):0.201164	(Hibiscus_green_spot_virus_2:0.790403	Citrus_leprosis_virus_C:0.800645):0.743043):0.228362):0.593834	((Rio_Negro_virus:0.151580	Eastern_equine_encephalitis_virus:0.157181):0.067765	((Ockelbo_virus:0.015286	Sindbis_virus:0.024407):0.226421	(Chikungunya_virus:0.142091	Semliki_Forest_virus:0.133309):0.083650):0.059124):2.207242):0.844613	Tick_borne_tetraviruslike_virus:1.899946):0.773087):0.338543	((Goji_berry_chlorosis_virus:0.681647	(Arceuthobium_sichuanense_virus_3:0.369854	(Dactylorhiza_hatagirea_benylike_virus_Benyviridae:0.411749	Red_clover_RNA_virus_1:0.321601):0.092658):0.541722):0.265396	((Mangifera_indica_latent_virus_Benyviridae:0.480566	(((Beet_necrotic_yellow_vein_virus_Benyviridae:0.040979	Beet_soilborne_mosaic_virus_Benyviridae:0.038743):0.251300	Burdock_mottle_virus_Benyviridae:0.279177):0.189333	Rice_stripe_necrosis_virus_Benyviridae:0.457663):0.142849):0.225940	(Wheat_stripe_mosaic_virus_Benyviridae:0.458902	Fern_benyvirus_Benyviridae:0.651444):0.260384):0.394440):0.138976):0.124255	((((((((Rhinatrema_bivittatumE:0.004552	Rhinatrema_bivittatumD:0.000001):0.103883	(Rhinatrema_bivittatumA:0.884067	Rhinatrema_bivittatumF:0.235154):0.073303):0.458462	(Protopterus_annectensB:0.789517	Carcharodon_carchariasB:0.340016):0.142667):0.212431	((Microcaecilia_unicolorB:1.500448	(((Carcharodon_carchariasA:0.258235	Microcaecilia_unicolorA:0.239761):0.006043	Rhinatrema_bivittatumH:0.570790):0.164727
(Tick_borne_tetraviruslike_virus:1.908184	((((Sindbis_virus:0.024422	Ockelbo_virus:0.015237):0.226137	(Chikungunya_virus:0.141829	Semliki_Forest_virus:0.133288):0.083592):0.057411	(Rio_Negro_virus:0.151421	Eastern_equine_encephalitis_virus:0.157058):0.069458):2.201258	(((((Soilborne_wheat_mosaic_virus_Virgaviridae:0.339550	Potato_moptop_virus_Virgaviridae:0.393965):0.168133	(Peanut_clump_virus_Virgaviridae:0.534222	(Gentian_ovary_ringspot_virus_Virgaviridae:0.448140	Barley_stripe_mosaic_virus_Virgaviridae:0.576394):0.172654):0.095177):0.382984	Tobacco_rattle_virus_Virgaviridae:0.792500):0.607052	Tobacco_mosaic_virus_Virgaviridae:1.050360):0.374648	(((Blueberry_necrotic_ring_blotch_virus:1.572487	Aedes_aegypti:1.155451):0.208422	(Citrus_leprosis_virus_C:0.802307	Hibiscus_green_spot_virus_2:0.787544):0.712261):0.150119	(Bombus_terrestris:1.053317	Drosophila_rhopaloa:1.258625):0.255748):0.217094):0.564286):0.830571	(((Chara_australis_virus:0.361268	Charavirus_Canada:0.190103):0.055013	Charavirus_Namtso:0.194447):1.263657	(((Goji_berry_chlorosis_virus:0.684538	((Red_clover_RNA_virus_1:0.322787	Arceuthobium_sichuanense_virus_3:0.435132):0.073808	Dactylorhiza_hatagirea_benylike_virus_Benyviridae:0.360216):0.543723):0.266180	((Wheat_stripe_mosaic_virus_Benyviridae:0.461345	Fern_benyvirus_Benyviridae:0.648287):0.258847	((Rice_stripe_necrosis_virus_Benyviridae:0.456255	(Burdock_mottle_virus_Benyviridae:0.279054	(Beet_soilborne_mosaic_virus_Benyviridae:0.038795	Beet_necrotic_yellow_vein_virus_Benyviridae:0.040850):0.250907):0.190112):0.142157	Mangifera_indica_latent_virus_Benyviridae:0.480474):0.227237):0.391942):0.144931	(((((Lentinula_edodes_benylike_virus_1_Benyviridae:0.131988	Lentinula_edodes_ssRNA_mycovirus:0.097628):0.406297	Monilinia_fructicola_benylike_virus_1_Benyviridae:0.396207):0.412256	Agaricus_bisporus_virus_13:1.113840):0.979404	(Erysiphe_necator_associated_benylike_virus_1:1.131265	(Rhizoctonia_solani_benylike_virus_6_Benyviridae:1.091003	((((Bemisia_tabaci_benylike_virus_5_Benyviridae:0.239695	((Bemisia_tabaci_benylike_virus_2_Benyviridae:0.061655	Bemisia_tabaci_benylike_virus_1_Benyviridae:0.072864):0.197976	Bemisia_tabaci_benylike_virus_3_Benyviridae:0.175936):0.106798):0.226020	(Bemisia_tabaci_benylike_virus_4_Benyviridae:0.209900	Entomophthora_benyvirus_E_Benyviridae:0.159587):0.219813):0.354953	(Agaricus_bisporus_virus_8:0.508294	Sclerotium_rolfsii_benylike_virus_1_Benyviridae:0.428502):0.468701):0.467870	Monilinia_benyvirus_C_Benyviridae:1.297141):0.345598):0.567230):0.144719):0.113280	((((((Diabrotica_undecimpunctata_virus_2:0.310790
(Agaricus_bisporus_virus_13:1.114674	(Monilinia_fructicola_benylike_virus_1_Benyviridae:0.394825	(Lentinula_edodes_ssRNA_mycovirus:0.097688	Lentinula_edodes_benylike_virus_1_Benyviridae:0.132127):0.407995):0.411671	((Erysiphe_necator_associated_benylike_virus_1:1.127225	(Rhizoctonia_solani_benylike_virus_6_Benyviridae:1.092171	(((Agaricus_bisporus_virus_8:0.508744	Sclerotium_rolfsii_benylike_virus_1_Benyviridae:0.428714):0.469815	((((Bemisia_tabaci_benylike_virus_1_Benyviridae:0.072962	Bemisia_tabaci_benylike_virus_2_Benyviridae:0.061706):0.198175	Bemisia_tabaci_benylike_virus_3_Benyviridae:0.176103):0.106827	Bemisia_tabaci_benylike_virus_5_Benyviridae:0.239893):0.225681	(Entomophthora_benyvirus_E_Benyviridae:0.159688	Bemisia_tabaci_benylike_virus_4_Benyviridae:0.210137):0.220383):0.354150):0.469556	Monilinia_benyvirus_C_Benyviridae:1.295759):0.344835):0.571623):0.142584	(((((Wheat_stripe_mosaic_virus_Benyviridae:0.458798	Fern_benyvirus_Benyviridae:0.651316):0.260542	((((Beet_soilborne_mosaic_virus_Benyviridae:0.038744	Beet_necrotic_yellow_vein_virus_Benyviridae:0.040970):0.251243	Burdock_mottle_virus_Benyviridae:0.279164):0.189358	Rice_stripe_necrosis_virus_Benyviridae:0.457535):0.142808	Mangifera_indica_latent_virus_Benyviridae:0.480519):0.225800):0.394303	(Goji_berry_chlorosis_virus:0.681851	(Arceuthobium_sichuanense_virus_3:0.369636	(Dactylorhiza_hatagirea_benylike_virus_Benyviridae:0.411631	Red_clover_RNA_virus_1:0.321511):0.092757):0.541136):0.265717):0.139550	((((((Aedes_aegypti:1.266649	((Hibiscus_green_spot_virus_2:0.779091	Citrus_leprosis_virus_C:0.813736):0.680318	Blueberry_necrotic_ring_blotch_virus:1.683500):0.114762):0.115900	(Drosophila_rhopaloa:1.266601	Bombus_terrestris:1.051014):0.285762):0.216080	(Tobacco_mosaic_virus_Virgaviridae:1.048921	(((Potato_moptop_virus_Virgaviridae:0.394411	Soilborne_wheat_mosaic_virus_Virgaviridae:0.339855):0.168494	((Gentian_ovary_ringspot_virus_Virgaviridae:0.448720	Barley_stripe_mosaic_virus_Virgaviridae:0.576991):0.173157	Peanut_clump_virus_Virgaviridae:0.534566):0.095508):0.384862	Tobacco_rattle_virus_Virgaviridae:0.790962):0.609066):0.363424):0.562090	((Eastern_equine_encephalitis_virus:0.157189	Rio_Negro_virus:0.151536):0.069306	((Sindbis_virus:0.024379	Ockelbo_virus:0.015312):0.226342	(Semliki_Forest_virus:0.133486	Chikungunya_virus:0.141867):0.083649):0.057649):2.203821):0.842701	Tick_borne_tetraviruslike_virus:1.901944):0.767063	(Chara_australis_virus:0.289203	(Charavirus_Namtso:0.244620	Charavirus_Canada:0.192749):0.075703):1.232410):0.343696):0.123580	(((((((Protopterus_annectensB:0.788509
((Bemisia_tabaci_benylike_virus_6_Benyviridae:0.136095	(Hubei_Benylike_virus_1:0.064037	Sichuan_mosquito_Benylike_virus_Benyviridae:0.080350):0.099490):0.363990	(((Pogona_vitticeps:2.277002	(Protopterus_annectensA:0.829366	Rhinatrema_bivittatumC:0.291020):0.282764):0.561482	((((Goji_berry_chlorosis_virus:0.681336	(Arceuthobium_sichuanense_virus_3:0.369419	(Dactylorhiza_hatagirea_benylike_virus_Benyviridae:0.411217	Red_clover_RNA_virus_1:0.321232):0.092576):0.540680):0.265560	(((((Beet_soilborne_mosaic_virus_Benyviridae:0.038700	Beet_necrotic_yellow_vein_virus_Benyviridae:0.040933):0.251029	Burdock_mottle_virus_Benyviridae:0.278820):0.189141	Rice_stripe_necrosis_virus_Benyviridae:0.457141):0.142667	Mangifera_indica_latent_virus_Benyviridae:0.479980):0.225566	(Fern_benyvirus_Benyviridae:0.650671	Wheat_stripe_mosaic_virus_Benyviridae:0.458450):0.260354):0.393606):0.139769	((((((Ockelbo_virus:0.015234	Sindbis_virus:0.024415):0.226077	(Semliki_Forest_virus:0.133269	Chikungunya_virus:0.141793):0.083571):0.057896	(Eastern_equine_encephalitis_virus:0.157055	Rio_Negro_virus:0.151331):0.068910):2.210325	((Tobacco_mosaic_virus_Virgaviridae:1.051353	(((Soilborne_wheat_mosaic_virus_Virgaviridae:0.339320	Potato_moptop_virus_Virgaviridae:0.394128):0.168117	(Peanut_clump_virus_Virgaviridae:0.534394	(Gentian_ovary_ringspot_virus_Virgaviridae:0.448221	Barley_stripe_mosaic_virus_Virgaviridae:0.576805):0.172550):0.095163):0.382749	Tobacco_rattle_virus_Virgaviridae:0.792438):0.605184):0.374839	(((Blueberry_necrotic_ring_blotch_virus:1.571422	Aedes_aegypti:1.155822):0.207964	(Citrus_leprosis_virus_C:0.802714	Hibiscus_green_spot_virus_2:0.786845):0.713567):0.149380	(Drosophila_rhopaloa:1.257919	Bombus_terrestris:1.050357):0.255463):0.217063):0.555731):0.835644	Tick_borne_tetraviruslike_virus:1.907053):0.761588	(Chara_australis_virus:0.288650	(Charavirus_Canada:0.192557	Charavirus_Namtso:0.244381):0.075891):1.234268):0.340126):0.123217	((Erysiphe_necator_associated_benylike_virus_1:1.126377	((((Sclerotium_rolfsii_benylike_virus_1_Benyviridae:0.428302	Agaricus_bisporus_virus_8:0.508327):0.469400	((Bemisia_tabaci_benylike_virus_5_Benyviridae:0.239645	((Bemisia_tabaci_benylike_virus_2_Benyviridae:0.061637	Bemisia_tabaci_benylike_virus_1_Benyviridae:0.072902):0.198003	Bemisia_tabaci_benylike_virus_3_Benyviridae:0.175946):0.106768):0.225526	(Bemisia_tabaci_benylike_virus_4_Benyviridae:0.209954	Entomophthora_benyvirus_E_Benyviridae:0.159538):0.220220):0.353869):0.469210	Monilinia_benyvirus_C_Benyviridae:1.294432):0.344471
((Erysiphe_necator_associated_benylike_virus_1:1.126484	(Rhizoctonia_solani_benylike_virus_6_Benyviridae:1.091206	(Monilinia_benyvirus_C_Benyviridae:1.294580	(((Bemisia_tabaci_benylike_virus_5_Benyviridae:0.239663	((Bemisia_tabaci_benylike_virus_2_Benyviridae:0.061642	Bemisia_tabaci_benylike_virus_1_Benyviridae:0.072906):0.198018	Bemisia_tabaci_benylike_virus_3_Benyviridae:0.175957):0.106776):0.225545	(Bemisia_tabaci_benylike_virus_4_Benyviridae:0.209972	Entomophthora_benyvirus_E_Benyviridae:0.159546):0.220237):0.353909	(Agaricus_bisporus_virus_8:0.508365	Sclerotium_rolfsii_benylike_virus_1_Benyviridae:0.428331):0.469429):0.469225):0.344473):0.571150):0.142144	((((Tick_borne_tetraviruslike_virus:1.907263	(((Rio_Negro_virus:0.151339	Eastern_equine_encephalitis_virus:0.157070):0.068894	((Semliki_Forest_virus:0.133279	Chikungunya_virus:0.141802):0.083576	(Sindbis_virus:0.024414	Ockelbo_virus:0.015237):0.226095):0.057921):2.210546	(((Tobacco_rattle_virus_Virgaviridae:0.792530	((Potato_moptop_virus_Virgaviridae:0.394158	Soilborne_wheat_mosaic_virus_Virgaviridae:0.339350):0.168131	(Peanut_clump_virus_Virgaviridae:0.534441	(Gentian_ovary_ringspot_virus_Virgaviridae:0.448263	Barley_stripe_mosaic_virus_Virgaviridae:0.576859):0.172559):0.095167):0.382748):0.605269	Tobacco_mosaic_virus_Virgaviridae:1.051416):0.374813	(((Hibiscus_green_spot_virus_2:0.786938	Citrus_leprosis_virus_C:0.802730):0.713701	(Aedes_aegypti:1.155975	Blueberry_necrotic_ring_blotch_virus:1.571570):0.207905):0.149377	(Drosophila_rhopaloa:1.258027	Bombus_terrestris:1.050473):0.255460):0.217073):0.555778):0.835672):0.761595	(Chara_australis_virus:0.288669	(Charavirus_Namtso:0.244392	Charavirus_Canada:0.192575):0.075896):1.234403):0.340110	(((Mangifera_indica_latent_virus_Benyviridae:0.480019	(Rice_stripe_necrosis_virus_Benyviridae:0.457180	(Burdock_mottle_virus_Benyviridae:0.278838	(Beet_necrotic_yellow_vein_virus_Benyviridae:0.040932	Beet_soilborne_mosaic_virus_Benyviridae:0.038707):0.251057):0.189164):0.142686):0.225590	(Wheat_stripe_mosaic_virus_Benyviridae:0.458489	Fern_benyvirus_Benyviridae:0.650743):0.260386):0.393653	((Arceuthobium_sichuanense_virus_3:0.369455	(Dactylorhiza_hatagirea_benylike_virus_Benyviridae:0.411254	Red_clover_RNA_virus_1:0.321259):0.092586):0.540741	Goji_berry_chlorosis_virus:0.681397):0.265588):0.139773):0.123222	(((((Sichuan_mosquito_Benylike_virus_Benyviridae:0.080351	Hubei_Benylike_virus_1:0.064043):0.099490	Bemisia_tabaci_benylike_virus_6_Benyviridae:0.136108):0.364008	((((Python_bivittatus:0.542951	Podarcis_muralisC:0.479235):0.129076
(((Diabrotica_undecimpunctata_virus_2:0.310787	(Guiyang_benyvirus_2_Benyviridae:0.025479	Guiyang_benyvirus_1_Benyviridae:0.015297):0.306965):0.088467	((((Microcaecilia_unicolorB:1.501990	((Carcharodon_carchariasA:0.261839	(Rhinatrema_bivittatumH:0.495773	Microcaecilia_unicolorA:0.164391):0.074365):0.168131	Python_bivittatus:0.645991):0.327674):0.053691	Podarcis_muralisC:0.609953):0.275312	(((Rhinatrema_bivittatumA:0.882232	Rhinatrema_bivittatumF:0.234757):0.073025	(Rhinatrema_bivittatumE:0.004544	Rhinatrema_bivittatumD:0.000001):0.103805):0.458039	(Protopterus_annectensB:0.788739	Carcharodon_carchariasB:0.339536):0.142669):0.212629):0.140408	((Pistacia_ribolike_virus:0.729276	(((Protopterus_annectensA:0.830350	Rhinatrema_bivittatumC:0.290689):0.283043	Pogona_vitticeps:2.280120):0.562801	((((((((Sindbis_virus:0.024376	Ockelbo_virus:0.015308):0.226300	(Chikungunya_virus:0.141847	Semliki_Forest_virus:0.133464):0.083637):0.057644	(Eastern_equine_encephalitis_virus:0.157162	Rio_Negro_virus:0.151509):0.069287):2.203869	((Tobacco_mosaic_virus_Virgaviridae:1.048852	(Tobacco_rattle_virus_Virgaviridae:0.790841	((Potato_moptop_virus_Virgaviridae:0.394348	Soilborne_wheat_mosaic_virus_Virgaviridae:0.339790):0.168443	(Peanut_clump_virus_Virgaviridae:0.534487	(Barley_stripe_mosaic_virus_Virgaviridae:0.576880	Gentian_ovary_ringspot_virus_Virgaviridae:0.448693):0.173080):0.095507):0.384806):0.608983):0.363273	((Drosophila_rhopaloa:1.266736	Bombus_terrestris:1.051218):0.285757	(Aedes_aegypti:1.266699	(Blueberry_necrotic_ring_blotch_virus:1.683429	(Citrus_leprosis_virus_C:0.813621	Hibiscus_green_spot_virus_2:0.779021):0.680353):0.114688):0.115935):0.216058):0.561863):0.842854	Tick_borne_tetraviruslike_virus:1.901561):0.766908	((Charavirus_Canada:0.192724	Charavirus_Namtso:0.244577):0.075679	Chara_australis_virus:0.289164):1.232322):0.343597	((Goji_berry_chlorosis_virus:0.681701	(Arceuthobium_sichuanense_virus_3:0.369534	(Red_clover_RNA_virus_1:0.321447	Dactylorhiza_hatagirea_benylike_virus_Benyviridae:0.411588):0.092797):0.541082):0.265641	((Wheat_stripe_mosaic_virus_Benyviridae:0.458736	Fern_benyvirus_Benyviridae:0.651217):0.260507	((Rice_stripe_necrosis_virus_Benyviridae:0.457478	((Beet_necrotic_yellow_vein_virus_Benyviridae:0.040971
(Rhinatrema_bivittatumG:0.459731	((Gekko_japonicus:0.122643	(Sanya_benyvirus_1_Benyviridae:0.303757	(((((Hubei_Benylike_virus_1:0.064038	Sichuan_mosquito_Benylike_virus_Benyviridae:0.080351):0.099486	Bemisia_tabaci_benylike_virus_6_Benyviridae:0.136104):0.363998	(Pistacia_ribolike_virus:0.728791	((Pogona_vitticeps:2.277229	(Protopterus_annectensA:0.829417	Rhinatrema_bivittatumC:0.291040):0.282839):0.561452	(((((Lentinula_edodes_benylike_virus_1_Benyviridae:0.132055	Lentinula_edodes_ssRNA_mycovirus:0.097568):0.407504	Monilinia_fructicola_benylike_virus_1_Benyviridae:0.394622):0.411303	Agaricus_bisporus_virus_13:1.113767):0.978609	(Erysiphe_necator_associated_benylike_virus_1:1.126433	((((Sclerotium_rolfsii_benylike_virus_1_Benyviridae:0.428311	Agaricus_bisporus_virus_8:0.508345):0.469409	((Entomophthora_benyvirus_E_Benyviridae:0.159535	Bemisia_tabaci_benylike_virus_4_Benyviridae:0.209971):0.220223	(Bemisia_tabaci_benylike_virus_5_Benyviridae:0.239651	((Bemisia_tabaci_benylike_virus_2_Benyviridae:0.061639	Bemisia_tabaci_benylike_virus_1_Benyviridae:0.072903):0.198008	Bemisia_tabaci_benylike_virus_3_Benyviridae:0.175950):0.106771):0.225537):0.353881):0.469213	Monilinia_benyvirus_C_Benyviridae:1.294487):0.344463	Rhizoctonia_solani_benylike_virus_6_Benyviridae:1.091130):0.571112):0.142125):0.113599	((((((((Citrus_leprosis_virus_C:0.802751	Hibiscus_green_spot_virus_2:0.786886):0.713701	(Blueberry_necrotic_ring_blotch_virus:1.571534	Aedes_aegypti:1.155915):0.207894):0.149387	(Drosophila_rhopaloa:1.257993	Bombus_terrestris:1.050439):0.255453):0.217144	((Tobacco_rattle_virus_Virgaviridae:0.792527	((Potato_moptop_virus_Virgaviridae:0.394155	Soilborne_wheat_mosaic_virus_Virgaviridae:0.339347):0.168131	(Peanut_clump_virus_Virgaviridae:0.534435	(Gentian_ovary_ringspot_virus_Virgaviridae:0.448260	Barley_stripe_mosaic_virus_Virgaviridae:0.576853):0.172561):0.095170):0.382745):0.605247	Tobacco_mosaic_virus_Virgaviridae:1.051410):0.374736):0.555863	((Rio_Negro_virus:0.151338	Eastern_equine_encephalitis_virus:0.157069):0.068900	((Sindbis_virus:0.024414	Ockelbo_virus:0.015237):0.226092	(Chikungunya_virus:0.141799	Semliki_Forest_virus:0.133281):0.083577):0.057916):2.210437):0.835686	Tick_borne_tetraviruslike_virus:1.907217):0.761598	(Chara_australis_virus:0.288666	(Charavirus_Namtso:0.244388	Charavirus_Canada:0.192572):0.075894):1.234373):0.340119	((((Dactylorhiza_hatagirea_benylike_virus_Benyviridae:0.411248	Red_clover_RNA_virus_1:0.321254):0.092580
(Rio_Negro_virus:0.151509	Eastern_equine_encephalitis_virus:0.157192	(((Chikungunya_virus:0.141869	Semliki_Forest_virus:0.133441):0.083580	(Ockelbo_virus:0.015297	Sindbis_virus:0.024392):0.226294):0.057062	((Tick_borne_tetraviruslike_virus:1.907435	(((Charavirus_Namtso:0.244432	Charavirus_Canada:0.192859):0.077603	Chara_australis_virus:0.287241):1.227685	(((Goji_berry_chlorosis_virus:0.686536	(Dactylorhiza_hatagirea_benylike_virus_Benyviridae:0.361736	(Red_clover_RNA_virus_1:0.322948	Arceuthobium_sichuanense_virus_3:0.435284):0.072795):0.541428):0.271961	((Mangifera_indica_latent_virus_Benyviridae:0.481144	(Rice_stripe_necrosis_virus_Benyviridae:0.456495	(Burdock_mottle_virus_Benyviridae:0.279135	(Beet_necrotic_yellow_vein_virus_Benyviridae:0.040900	Beet_soilborne_mosaic_virus_Benyviridae:0.038793):0.251026):0.190064):0.141514):0.224988	(Fern_benyvirus_Benyviridae:0.648891	Wheat_stripe_mosaic_virus_Benyviridae:0.460838):0.260798):0.383778):0.143713	((Erysiphe_necator_associated_benylike_virus_1:1.212846	((Agaricus_bisporus_virus_13:1.107097	((Lentinula_edodes_benylike_virus_1_Benyviridae:0.131455	Lentinula_edodes_ssRNA_mycovirus:0.098390):0.407958	Monilinia_fructicola_benylike_virus_1_Benyviridae:0.394520):0.414511):0.881917	(Rhizoctonia_solani_benylike_virus_6_Benyviridae:1.083172	((((Bemisia_tabaci_benylike_virus_4_Benyviridae:0.209663	Entomophthora_benyvirus_E_Benyviridae:0.160064):0.218937	(Bemisia_tabaci_benylike_virus_5_Benyviridae:0.239836	(Bemisia_tabaci_benylike_virus_3_Benyviridae:0.175937	(Bemisia_tabaci_benylike_virus_2_Benyviridae:0.061712	Bemisia_tabaci_benylike_virus_1_Benyviridae:0.072931):0.198332):0.106941):0.227088):0.352791	(Sclerotium_rolfsii_benylike_virus_1_Benyviridae:0.429063	Agaricus_bisporus_virus_8:0.508019):0.471104):0.470725	Monilinia_benyvirus_C_Benyviridae:1.292944):0.347094):0.544887):0.147645):0.130440	((Pistacia_ribolike_virus:0.730115	((((Microcaecilia_unicolorB:1.548705	((Python_bivittatus:0.646182	(Rhinatrema_bivittatumH:0.577792	(Microcaecilia_unicolorA:0.239022	Carcharodon_carchariasA:0.256478):0.002929):0.163683):0.375187	Podarcis_muralisC:0.604151):0.026498):0.257810	(((Rhinatrema_bivittatumA:0.881309	Rhinatrema_bivittatumF:0.234347):0.074332	(Rhinatrema_bivittatumD:0.000001	Rhinatrema_bivittatumE:0.004539):0.102439):0.460863	(Protopterus_annectensB:0.785284	Carcharodon_carchariasB:0.339654):0.140645):0.215747):0.141750	((Diabrotica_undecimpunctata_virus_2:0.310439
((Tobacco_mosaic_virus_Virgaviridae:1.051458	(((Peanut_clump_virus_Virgaviridae:0.534633	(Gentian_ovary_ringspot_virus_Virgaviridae:0.448351	Barley_stripe_mosaic_virus_Virgaviridae:0.576994):0.172595):0.095217	(Potato_moptop_virus_Virgaviridae:0.394306	Soilborne_wheat_mosaic_virus_Virgaviridae:0.339471):0.168186):0.383081	Tobacco_rattle_virus_Virgaviridae:0.792576):0.605734):0.375246	(((Aedes_aegypti:1.155909	Blueberry_necrotic_ring_blotch_virus:1.572104):0.208048	(Hibiscus_green_spot_virus_2:0.787345	Citrus_leprosis_virus_C:0.802850):0.713800):0.149386	(Drosophila_rhopaloa:1.258215	Bombus_terrestris:1.050632):0.255498):0.216957	((Tick_borne_tetraviruslike_virus:1.908043	((Chara_australis_virus:0.288768	(Charavirus_Canada:0.192647	Charavirus_Namtso:0.244490):0.075950):1.235013	(((((((Beet_necrotic_yellow_vein_virus_Benyviridae:0.040950	Beet_soilborne_mosaic_virus_Benyviridae:0.038714):0.251095	Burdock_mottle_virus_Benyviridae:0.278976):0.189215	Rice_stripe_necrosis_virus_Benyviridae:0.457313):0.142706	Mangifera_indica_latent_virus_Benyviridae:0.480215):0.225796	(Wheat_stripe_mosaic_virus_Benyviridae:0.458568	Fern_benyvirus_Benyviridae:0.650992):0.260349):0.393934	(((Red_clover_RNA_virus_1:0.321334	Dactylorhiza_hatagirea_benylike_virus_Benyviridae:0.411434):0.092673	Arceuthobium_sichuanense_virus_3:0.369501):0.540908	Goji_berry_chlorosis_virus:0.681530):0.265684):0.139722	(((Erysiphe_necator_associated_benylike_virus_1:1.126800	(Rhizoctonia_solani_benylike_virus_6_Benyviridae:1.091667	(Monilinia_benyvirus_C_Benyviridae:1.295287	(((Bemisia_tabaci_benylike_virus_4_Benyviridae:0.210017	Entomophthora_benyvirus_E_Benyviridae:0.159615):0.220287	((Bemisia_tabaci_benylike_virus_3_Benyviridae:0.176005	(Bemisia_tabaci_benylike_virus_2_Benyviridae:0.061662	Bemisia_tabaci_benylike_virus_1_Benyviridae:0.072932):0.198086):0.106809	Bemisia_tabaci_benylike_virus_5_Benyviridae:0.239744):0.225609):0.353982	(Sclerotium_rolfsii_benylike_virus_1_Benyviridae:0.428425	Agaricus_bisporus_virus_8:0.508588):0.469639):0.469260):0.344509):0.571461):0.142320	(Agaricus_bisporus_virus_13:1.113760	(Monilinia_fructicola_benylike_virus_1_Benyviridae:0.394680	(Lentinula_edodes_benylike_virus_1_Benyviridae:0.132065	Lentinula_edodes_ssRNA_mycovirus:0.097631):0.407705):0.411650):0.979128):0.113753	(((((((Microcaecilia_unicolorB:1.500215	(Python_bivittatus:0.645930	((Microcaecilia_unicolorA:0.239633	Carcharodon_carchariasA:0.257961):0.005720	Rhinatrema_bivittatumH:0.570681):0.165117):0.328971):0.053637	Podarcis_muralisC:0.609499):0.274953	(((Rhinatrema_bivittatumE:0.004546
(Arceuthobium_sichuanense_virus_3:0.368668	(Dactylorhiza_hatagirea_benylike_virus_Benyviridae:0.411519	Red_clover_RNA_virus_1:0.321037):0.093133	(((((Rice_stripe_necrosis_virus_Benyviridae:0.457061	(Burdock_mottle_virus_Benyviridae:0.278602	(Beet_soilborne_mosaic_virus_Benyviridae:0.038713	Beet_necrotic_yellow_vein_virus_Benyviridae:0.040919):0.251133):0.189122):0.142391	Mangifera_indica_latent_virus_Benyviridae:0.480278):0.223385	(Wheat_stripe_mosaic_virus_Benyviridae:0.458693	Fern_benyvirus_Benyviridae:0.650171):0.261371):0.387608	((((Pistacia_ribolike_virus:0.728741	((Bemisia_tabaci_benylike_virus_6_Benyviridae:0.136395	(Sichuan_mosquito_Benylike_virus_Benyviridae:0.080315	Hubei_Benylike_virus_1:0.064033):0.099115):0.364655	((((Python_bivittatus:0.543024	Podarcis_muralisC:0.479568):0.129011	(Microcaecilia_unicolorB:1.502826	((Rhinatrema_bivittatumH:0.475208	Microcaecilia_unicolorA:0.120580):0.117996	Carcharodon_carchariasA:0.254210):0.460352):0.052350):0.283482	(((Rhinatrema_bivittatumD:0.000001	Rhinatrema_bivittatumE:0.004539):0.103287	(Rhinatrema_bivittatumA:0.881408	Rhinatrema_bivittatumF:0.234374):0.073255):0.458411	(Protopterus_annectensB:0.784652	Carcharodon_carchariasB:0.339818):0.140679):0.213213):0.144571	(((Guiyang_benyvirus_1_Benyviridae:0.015274	Guiyang_benyvirus_2_Benyviridae:0.025462):0.306892	Diabrotica_undecimpunctata_virus_2:0.310261):0.088614	((((Rhinatrema_bivittatumB:0.057877	Rhinatrema_bivittatumG:0.459494):0.232983	Geotrypetes_seraphini:0.389530):0.123166	Gekko_japonicus:0.122644):0.384133	Sanya_benyvirus_1_Benyviridae:0.303623):0.052121):0.162062):0.073952):0.166685):0.087983	(Pogona_vitticeps:2.271013	(Protopterus_annectensA:0.826743	Rhinatrema_bivittatumC:0.291999):0.287040):0.560027):0.205747	(((Rhizoctonia_solani_benylike_virus_6_Benyviridae:1.083075	((((Bemisia_tabaci_benylike_virus_5_Benyviridae:0.239621	((Bemisia_tabaci_benylike_virus_2_Benyviridae:0.061651	Bemisia_tabaci_benylike_virus_1_Benyviridae:0.072886):0.198157	Bemisia_tabaci_benylike_virus_3_Benyviridae:0.175811):0.106802):0.226751	(Entomophthora_benyvirus_E_Benyviridae:0.159802	Bemisia_tabaci_benylike_virus_4_Benyviridae:0.209625):0.218886):0.351860	(Sclerotium_rolfsii_benylike_virus_1_Benyviridae:0.428835	Agaricus_bisporus_virus_8:0.507419):0.471128):0.470933	Monilinia_benyvirus_C_Benyviridae:1.290409):0.346150):0.544904	((Monilinia_fructicola_benylike_virus_1_Benyviridae:0.393496	(Lentinula_edodes_ssRNA_mycovirus:0.098215	Lentinula_edodes_benylike_virus_1_Benyviridae:0.131427):0.408163):0.411932
((Agaricus_bisporus_virus_8:0.508323	Sclerotium_rolfsii_benylike_virus_1_Benyviridae:0.428696):0.469185	((Bemisia_tabaci_benylike_virus_5_Benyviridae:0.239744	(Bemisia_tabaci_benylike_virus_3_Benyviridae:0.175974	(Bemisia_tabaci_benylike_virus_1_Benyviridae:0.072896	Bemisia_tabaci_benylike_virus_2_Benyviridae:0.061652):0.198035):0.106728):0.225810	(Entomophthora_benyvirus_E_Benyviridae:0.159508	Bemisia_tabaci_benylike_virus_4_Benyviridae:0.210073):0.220078):0.354504	((((((((Tick_borne_tetraviruslike_virus:1.904930	(((Rio_Negro_virus:0.151418	Eastern_equine_encephalitis_virus:0.157087):0.069229	((Chikungunya_virus:0.141832	Semliki_Forest_virus:0.133326):0.083569	(Ockelbo_virus:0.015241	Sindbis_virus:0.024418):0.226255):0.057617):2.206269	(((Drosophila_rhopaloa:1.259256	Bombus_terrestris:1.052955):0.255392	((Aedes_aegypti:1.155714	Blueberry_necrotic_ring_blotch_virus:1.576153):0.208738	(Hibiscus_green_spot_virus_2:0.787757	Citrus_leprosis_virus_C:0.803300):0.713460):0.150611):0.217164	((Tobacco_rattle_virus_Virgaviridae:0.792514	((Soilborne_wheat_mosaic_virus_Virgaviridae:0.339615	Potato_moptop_virus_Virgaviridae:0.394324):0.168395	((Barley_stripe_mosaic_virus_Virgaviridae:0.577420	Gentian_ovary_ringspot_virus_Virgaviridae:0.448796):0.172797	Peanut_clump_virus_Virgaviridae:0.534543):0.095214):0.383474):0.607086	Tobacco_mosaic_virus_Virgaviridae:1.051058):0.375827):0.564593):0.836777):0.761280	((Chara_australis_virus:0.361325	Charavirus_Canada:0.190033):0.054908	Charavirus_Namtso:0.194607):1.266940):0.341972	(((Mangifera_indica_latent_virus_Benyviridae:0.480405	(((Beet_soilborne_mosaic_virus_Benyviridae:0.038761	Beet_necrotic_yellow_vein_virus_Benyviridae:0.040904):0.251177	Burdock_mottle_virus_Benyviridae:0.278967):0.189412	Rice_stripe_necrosis_virus_Benyviridae:0.457182):0.143010):0.225837	(Fern_benyvirus_Benyviridae:0.650293	Wheat_stripe_mosaic_virus_Benyviridae:0.459516):0.259699):0.396257	(Goji_berry_chlorosis_virus:0.680547	(Arceuthobium_sichuanense_virus_3:0.368853	(Red_clover_RNA_virus_1:0.321565	Dactylorhiza_hatagirea_benylike_virus_Benyviridae:0.411066):0.093297):0.541701):0.265916):0.142965):0.119918	(((((Sichuan_mosquito_Benylike_virus_Benyviridae:0.080342	Hubei_Benylike_virus_1:0.064135):0.098893	Bemisia_tabaci_benylike_virus_6_Benyviridae:0.136622):0.364129	(((Gekko_japonicus:0.124102	(Geotrypetes_seraphini:0.389843	(Rhinatrema_bivittatumG:0.480932	Rhinatrema_bivittatumB:0.056092):0.234343):0.120348):0.370883	((Diabrotica_undecimpunctata_virus_2:0.310548
(Ockelbo_virus:0.015249	(((((((Charavirus_Namtso:0.244618	Charavirus_Canada:0.192744):0.075764	Chara_australis_virus:0.289062):1.236249	(((Goji_berry_chlorosis_virus:0.681463	(Arceuthobium_sichuanense_virus_3:0.369481	(Dactylorhiza_hatagirea_benylike_virus_Benyviridae:0.411553	Red_clover_RNA_virus_1:0.321564):0.092845):0.541425):0.266644	((Wheat_stripe_mosaic_virus_Benyviridae:0.458676	Fern_benyvirus_Benyviridae:0.651310):0.260585	(Mangifera_indica_latent_virus_Benyviridae:0.480673	(Rice_stripe_necrosis_virus_Benyviridae:0.457498	((Beet_necrotic_yellow_vein_virus_Benyviridae:0.040964	Beet_soilborne_mosaic_virus_Benyviridae:0.038738):0.251195	Burdock_mottle_virus_Benyviridae:0.279182):0.189324):0.142700):0.225854):0.393812):0.140157	(((Agaricus_bisporus_virus_13:1.114175	(Monilinia_fructicola_benylike_virus_1_Benyviridae:0.395839	(Lentinula_edodes_benylike_virus_1_Benyviridae:0.132100	Lentinula_edodes_ssRNA_mycovirus:0.097698):0.406963):0.412329):0.978558	(Erysiphe_necator_associated_benylike_virus_1:1.127286	(Rhizoctonia_solani_benylike_virus_6_Benyviridae:1.091543	((((Entomophthora_benyvirus_E_Benyviridae:0.159676	Bemisia_tabaci_benylike_virus_4_Benyviridae:0.210148):0.220469	(Bemisia_tabaci_benylike_virus_5_Benyviridae:0.239855	(Bemisia_tabaci_benylike_virus_3_Benyviridae:0.176073	(Bemisia_tabaci_benylike_virus_1_Benyviridae:0.072966	Bemisia_tabaci_benylike_virus_2_Benyviridae:0.061680):0.198196):0.106826):0.225648):0.354249	(Agaricus_bisporus_virus_8:0.508785	Sclerotium_rolfsii_benylike_virus_1_Benyviridae:0.428685):0.469846):0.469981	Monilinia_benyvirus_C_Benyviridae:1.294846):0.344817):0.571338):0.142286):0.113550	((Pogona_vitticeps:2.283109	(Protopterus_annectensA:0.825578	Rhinatrema_bivittatumC:0.295198):0.278563):0.559462	(Pistacia_ribolike_virus:0.726849	(((Hubei_Benylike_virus_1:0.064161	Sichuan_mosquito_Benylike_virus_Benyviridae:0.080386):0.098922	Bemisia_tabaci_benylike_virus_6_Benyviridae:0.136812):0.364487	(((((Rhinatrema_bivittatumB:0.056068	Rhinatrema_bivittatumG:0.481396):0.235057	Geotrypetes_seraphini:0.390144):0.120654	Gekko_japonicus:0.123977):0.370834	((Diabrotica_undecimpunctata_virus_2:0.310467	(Guiyang_benyvirus_2_Benyviridae:0.025397	Guiyang_benyvirus_1_Benyviridae:0.015363):0.307296):0.090191	Sanya_benyvirus_1_Benyviridae:0.350661):0.040475):0.126698	((((Rhinatrema_bivittatumE:0.004547	Rhinatrema_bivittatumD:0.000001):0.103852	(Rhinatrema_bivittatumA:0.882411	Rhinatrema_bivittatumF:0.235359):0.072925):0.457133	(Protopterus_annectensB:0.787800
(((Aedes_aegypti:1.156115	Blueberry_necrotic_ring_blotch_virus:1.571795):0.207737	(((Tobacco_mosaic_virus_Virgaviridae:1.051493	(((Potato_moptop_virus_Virgaviridae:0.394203	Soilborne_wheat_mosaic_virus_Virgaviridae:0.339390):0.168144	(Peanut_clump_virus_Virgaviridae:0.534508	(Gentian_ovary_ringspot_virus_Virgaviridae:0.448317	Barley_stripe_mosaic_virus_Virgaviridae:0.576933):0.172556):0.095168):0.382767	Tobacco_rattle_virus_Virgaviridae:0.792619):0.605337):0.374708	((((((((Red_clover_RNA_virus_1:0.321294	Dactylorhiza_hatagirea_benylike_virus_Benyviridae:0.411300):0.092598	Arceuthobium_sichuanense_virus_3:0.369499):0.540789	Goji_berry_chlorosis_virus:0.681467):0.265593	((Fern_benyvirus_Benyviridae:0.650807	Wheat_stripe_mosaic_virus_Benyviridae:0.458535):0.260410	((Rice_stripe_necrosis_virus_Benyviridae:0.457229	((Beet_soilborne_mosaic_virus_Benyviridae:0.038713	Beet_necrotic_yellow_vein_virus_Benyviridae:0.040938):0.251087	Burdock_mottle_virus_Benyviridae:0.278873):0.189186):0.142703	Mangifera_indica_latent_virus_Benyviridae:0.480070):0.225612):0.393686):0.139772	(((Pogona_vitticeps:2.277689	(Protopterus_annectensA:0.829511	Rhinatrema_bivittatumC:0.291111):0.283180):0.561078	((((((Python_bivittatus:0.543021	Podarcis_muralisC:0.479332):0.129038	(Microcaecilia_unicolorB:1.502112	((Rhinatrema_bivittatumH:0.481845	Microcaecilia_unicolorA:0.126782):0.112054	Carcharodon_carchariasA:0.254916):0.460583):0.051077):0.285157	((Protopterus_annectensB:0.786575	Carcharodon_carchariasB:0.340318):0.142206	((Rhinatrema_bivittatumA:0.882789	Rhinatrema_bivittatumF:0.234973):0.073090	(Rhinatrema_bivittatumE:0.004545	Rhinatrema_bivittatumD:0.000001):0.103739):0.457180):0.210139):0.143969	((Diabrotica_undecimpunctata_virus_2:0.310714	(Guiyang_benyvirus_2_Benyviridae:0.025451	Guiyang_benyvirus_1_Benyviridae:0.015300):0.306800):0.088712	((Gekko_japonicus:0.122660	(Geotrypetes_seraphini:0.390087	(Rhinatrema_bivittatumB:0.057886	Rhinatrema_bivittatumG:0.459781):0.232733):0.123693):0.384676	Sanya_benyvirus_1_Benyviridae:0.303811):0.051820):0.162602):0.074875	((Hubei_Benylike_virus_1:0.064051	Sichuan_mosquito_Benylike_virus_Benyviridae:0.080362):0.099505	Bemisia_tabaci_benylike_virus_6_Benyviridae:0.136120):0.364045):0.165153	Pistacia_ribolike_virus:0.728881):0.099194):0.197713	((((Lentinula_edodes_ssRNA_mycovirus:0.097584	Lentinula_edodes_benylike_virus_1_Benyviridae:0.132075):0.407550	Monilinia_fructicola_benylike_virus_1_Benyviridae:0.394677):0.411320
(Peanut_clump_virus_Virgaviridae:0.532970	((Potato_moptop_virus_Virgaviridae:0.394129	Soilborne_wheat_mosaic_virus_Virgaviridae:0.340002):0.167305	(Tobacco_rattle_virus_Virgaviridae:0.787708	((((((Citrus_leprosis_virus_C:0.808271	Hibiscus_green_spot_virus_2:0.784191):0.630375	(Drosophila_rhopaloa:1.299302	Bombus_terrestris:1.009601):0.312119):0.120735	Aedes_aegypti:1.255102):0.140877	Blueberry_necrotic_ring_blotch_virus:1.654942):0.235823	((((Chara_australis_virus:0.289141	(Charavirus_Namtso:0.244640	Charavirus_Canada:0.192883):0.075767):1.233170	(((Goji_berry_chlorosis_virus:0.681884	((Red_clover_RNA_virus_1:0.321652	Dactylorhiza_hatagirea_benylike_virus_Benyviridae:0.411722):0.093000	Arceuthobium_sichuanense_virus_3:0.369645):0.541437):0.265249	((Mangifera_indica_latent_virus_Benyviridae:0.480612	(Rice_stripe_necrosis_virus_Benyviridae:0.457712	(Burdock_mottle_virus_Benyviridae:0.279176	(Beet_soilborne_mosaic_virus_Benyviridae:0.038754	Beet_necrotic_yellow_vein_virus_Benyviridae:0.040983):0.251395):0.189395):0.142930):0.225561	(Wheat_stripe_mosaic_virus_Benyviridae:0.459133	Fern_benyvirus_Benyviridae:0.651463):0.260776):0.395334):0.139651	(((Pistacia_ribolike_virus:0.729552	(((Hubei_Benylike_virus_1:0.064112	Sichuan_mosquito_Benylike_virus_Benyviridae:0.080475):0.099598	Bemisia_tabaci_benylike_virus_6_Benyviridae:0.136306):0.364401	((((Python_bivittatus:0.543281	Podarcis_muralisC:0.477011):0.132515	(Microcaecilia_unicolorB:1.503316	(Rhinatrema_bivittatumH:0.593321	(Microcaecilia_unicolorA:0.238685	Carcharodon_carchariasA:0.255700):0.000001):0.461124):0.051383):0.285225	(((Rhinatrema_bivittatumD:0.000001	Rhinatrema_bivittatumE:0.004549):0.103976	(Rhinatrema_bivittatumA:0.883510	Rhinatrema_bivittatumF:0.235336):0.072721):0.457624	(Protopterus_annectensB:0.788463	Carcharodon_carchariasB:0.340277):0.142549):0.210515):0.144156	(((Guiyang_benyvirus_2_Benyviridae:0.025474	Guiyang_benyvirus_1_Benyviridae:0.015322):0.307175	Diabrotica_undecimpunctata_virus_2:0.311064):0.088845	(Sanya_benyvirus_1_Benyviridae:0.304052	(Gekko_japonicus:0.122817	(Geotrypetes_seraphini:0.390443	(Rhinatrema_bivittatumB:0.057943	Rhinatrema_bivittatumG:0.460420):0.233020):0.123859):0.385192):0.051956):0.162941):0.074945):0.165670):0.099604	(Pogona_vitticeps:2.282525	(Protopterus_annectensA:0.830624
(Rhinatrema_bivittatumF:0.235064	(((Protopterus_annectensB:0.804782	Carcharodon_carchariasB:0.333890):0.146385	((((Python_bivittatus:0.545119	Podarcis_muralisC:0.469854):0.125864	(((Carcharodon_carchariasA:0.222125	Microcaecilia_unicolorA:0.263199):0.041153	Rhinatrema_bivittatumH:0.573382):0.476374	Microcaecilia_unicolorB:1.507580):0.049707):0.332538	((((Guiyang_benyvirus_1_Benyviridae:0.014869	Guiyang_benyvirus_2_Benyviridae:0.025815):0.306950	Diabrotica_undecimpunctata_virus_2:0.309518):0.091961	Sanya_benyvirus_1_Benyviridae:0.349804):0.136694	((((Pogona_vitticeps:2.279315	(Protopterus_annectensA:0.818853	Rhinatrema_bivittatumC:0.296603):0.282822):0.549950	((((((((Drosophila_rhopaloa:1.257323	Bombus_terrestris:1.052367):0.255512	((Citrus_leprosis_virus_C:0.800650	Hibiscus_green_spot_virus_2:0.787476):0.711366	(Aedes_aegypti:1.153383	Blueberry_necrotic_ring_blotch_virus:1.571330):0.209022):0.150394):0.216911	((((Potato_moptop_virus_Virgaviridae:0.393757	Soilborne_wheat_mosaic_virus_Virgaviridae:0.339285):0.168106	(Peanut_clump_virus_Virgaviridae:0.533666	(Barley_stripe_mosaic_virus_Virgaviridae:0.575588	Gentian_ovary_ringspot_virus_Virgaviridae:0.447554):0.172393):0.094998):0.382531	Tobacco_rattle_virus_Virgaviridae:0.791839):0.606175	Tobacco_mosaic_virus_Virgaviridae:1.049021):0.374274):0.564989	((Rio_Negro_virus:0.151210	Eastern_equine_encephalitis_virus:0.156856):0.069265	((Ockelbo_virus:0.015223	Sindbis_virus:0.024389):0.225907	(Semliki_Forest_virus:0.133138	Chikungunya_virus:0.141653):0.083473):0.057437):2.197821):0.827798	Tick_borne_tetraviruslike_virus:1.911441):0.758571	(Charavirus_Namtso:0.194245	(Charavirus_Canada:0.190027	Chara_australis_virus:0.360799):0.054868):1.262394):0.344757	(((Dactylorhiza_hatagirea_benylike_virus_Benyviridae:0.359869	(Arceuthobium_sichuanense_virus_3:0.434445	Red_clover_RNA_virus_1:0.322663):0.073565):0.542375	Goji_berry_chlorosis_virus:0.684077):0.267121	(((((Beet_soilborne_mosaic_virus_Benyviridae:0.038757	Beet_necrotic_yellow_vein_virus_Benyviridae:0.040814):0.250672	Burdock_mottle_virus_Benyviridae:0.278856):0.189829	Rice_stripe_necrosis_virus_Benyviridae:0.455943):0.141943	Mangifera_indica_latent_virus_Benyviridae:0.480303):0.227336	(Fern_benyvirus_Benyviridae:0.647820	Wheat_stripe_mosaic_virus_Benyviridae:0.460457):0.258282):0.391968):0.145138):0.118411
(((Drosophila_rhopaloa:1.258356	Bombus_terrestris:1.050769):0.255497	((((Eastern_equine_encephalitis_virus:0.157139	Rio_Negro_virus:0.151414):0.068955	((Sindbis_virus:0.024425	Ockelbo_virus:0.015245):0.226196	(Semliki_Forest_virus:0.133342	Chikungunya_virus:0.141867):0.083620):0.057931):2.210909	(((Chara_australis_virus:0.288802	(Charavirus_Namtso:0.244512	Charavirus_Canada:0.192668):0.075956):1.235114	((((((((((Rhinatrema_bivittatumA:0.882779	Rhinatrema_bivittatumF:0.235074):0.073071	(Rhinatrema_bivittatumE:0.004546	Rhinatrema_bivittatumD:0.000001):0.103768):0.457747	(Protopterus_annectensB:0.788080	Carcharodon_carchariasB:0.339790):0.142551):0.212448	((Microcaecilia_unicolorB:1.500404	(Python_bivittatus:0.646061	(Carcharodon_carchariasA:0.261347	(Microcaecilia_unicolorA:0.238659	Rhinatrema_bivittatumH:0.569573):0.000221):0.167703):0.328578):0.053586	Podarcis_muralisC:0.609477):0.275122):0.140257	((Diabrotica_undecimpunctata_virus_2:0.310695	(Guiyang_benyvirus_1_Benyviridae:0.015285	Guiyang_benyvirus_2_Benyviridae:0.025480):0.306888):0.088414	(Sanya_benyvirus_1_Benyviridae:0.304226	(Gekko_japonicus:0.122688	(Geotrypetes_seraphini:0.390230	(Rhinatrema_bivittatumB:0.057896	Rhinatrema_bivittatumG:0.460023):0.232877):0.123776):0.384882):0.052079):0.162337):0.075139	(Bemisia_tabaci_benylike_virus_6_Benyviridae:0.136284	(Hubei_Benylike_virus_1:0.064106	Sichuan_mosquito_Benylike_virus_Benyviridae:0.080351):0.099436):0.364055):0.165217	Pistacia_ribolike_virus:0.728898):0.099505	(Pogona_vitticeps:2.279538	(Protopterus_annectensA:0.830144	Rhinatrema_bivittatumC:0.290858):0.283565):0.562079):0.197762	((((Lentinula_edodes_ssRNA_mycovirus:0.097639	Lentinula_edodes_benylike_virus_1_Benyviridae:0.132079):0.407743	Monilinia_fructicola_benylike_virus_1_Benyviridae:0.394715):0.411694	Agaricus_bisporus_virus_13:1.113853):0.979212	(Erysiphe_necator_associated_benylike_virus_1:1.126927	(Rhizoctonia_solani_benylike_virus_6_Benyviridae:1.091759	(Monilinia_benyvirus_C_Benyviridae:1.295395	(((Entomophthora_benyvirus_E_Benyviridae:0.159627	Bemisia_tabaci_benylike_virus_4_Benyviridae:0.210040):0.220311	(Bemisia_tabaci_benylike_virus_5_Benyviridae:0.239762	((Bemisia_tabaci_benylike_virus_2_Benyviridae:0.061669	Bemisia_tabaci_benylike_virus_1_Benyviridae:0.072937):0.198103
(Red_clover_RNA_virus_1:0.321370	Dactylorhiza_hatagirea_benylike_virus_Benyviridae:0.411891	((((((((Rhinatrema_bivittatumC:0.292333	Protopterus_annectensA:0.827764):0.287916	Pogona_vitticeps:2.275437):0.560379	(Pistacia_ribolike_virus:0.729131	((Bemisia_tabaci_benylike_virus_6_Benyviridae:0.136562	(Hubei_Benylike_virus_1:0.064108	Sichuan_mosquito_Benylike_virus_Benyviridae:0.080395):0.099203):0.364887	(((Diabrotica_undecimpunctata_virus_2:0.310562	(Guiyang_benyvirus_1_Benyviridae:0.015289	Guiyang_benyvirus_2_Benyviridae:0.025490):0.307238):0.088713	((Gekko_japonicus:0.122769	(Geotrypetes_seraphini:0.390022	(Rhinatrema_bivittatumB:0.057928	Rhinatrema_bivittatumG:0.460074):0.233212):0.123358):0.384556	Sanya_benyvirus_1_Benyviridae:0.303947):0.052167):0.162464	(((Python_bivittatus:0.542713	Podarcis_muralisC:0.476772):0.132248	(Microcaecilia_unicolorB:1.502713	(Microcaecilia_unicolorA:0.236940	(Carcharodon_carchariasA:0.250427	Rhinatrema_bivittatumH:0.590881):0.010645):0.454089):0.052471):0.283950	((Protopterus_annectensB:0.785991	Carcharodon_carchariasB:0.340104):0.140931	((Rhinatrema_bivittatumA:0.882774	Rhinatrema_bivittatumF:0.235073):0.072954	(Rhinatrema_bivittatumE:0.004546	Rhinatrema_bivittatumD:0.000001):0.103503):0.458642):0.213344):0.144692):0.073954):0.167155):0.088499):0.205814	((((((Sclerotium_rolfsii_benylike_virus_1_Benyviridae:0.429442	Agaricus_bisporus_virus_8:0.507904):0.472010	((Bemisia_tabaci_benylike_virus_4_Benyviridae:0.209794	Entomophthora_benyvirus_E_Benyviridae:0.160028):0.219029	(Bemisia_tabaci_benylike_virus_5_Benyviridae:0.239806	(Bemisia_tabaci_benylike_virus_3_Benyviridae:0.175987	(Bemisia_tabaci_benylike_virus_2_Benyviridae:0.061705	Bemisia_tabaci_benylike_virus_1_Benyviridae:0.072970):0.198400):0.106980):0.227064):0.352200):0.471454	Monilinia_benyvirus_C_Benyviridae:1.292370):0.346158	Rhizoctonia_solani_benylike_virus_6_Benyviridae:1.084802):0.544822	((Monilinia_fructicola_benylike_virus_1_Benyviridae:0.393705	(Lentinula_edodes_ssRNA_mycovirus:0.098360	Lentinula_edodes_benylike_virus_1_Benyviridae:0.131540):0.408809):0.412228	Agaricus_bisporus_virus_13:1.109430):0.880942):0.148907	Erysiphe_necator_associated_benylike_virus_1:1.208695):0.127811):0.130556	((((((((Soilborne_wheat_mosaic_virus_Virgaviridae:0.339780	Potato_moptop_virus_Virgaviridae:0.393806):0.167185	(Peanut_clump_virus_Virgaviridae:0.532598	(Barley_stripe_mosaic_virus_Virgaviridae:0.576967	Gentian_ovary_ringspot_virus_Virgaviridae:0.448663):0.173248):0.098724):0.386114	Tobacco_rattle_virus_Virgaviridae:0.787307):0.651692
((Arceuthobium_sichuanense_virus_3:0.369475	(((((Tick_borne_tetraviruslike_virus:1.901297	(((Tobacco_mosaic_virus_Virgaviridae:1.048762	(((Potato_moptop_virus_Virgaviridae:0.394291	Soilborne_wheat_mosaic_virus_Virgaviridae:0.339740):0.168426	(Peanut_clump_virus_Virgaviridae:0.534402	(Gentian_ovary_ringspot_virus_Virgaviridae:0.448618	Barley_stripe_mosaic_virus_Virgaviridae:0.576785):0.173075):0.095503):0.384794	Tobacco_rattle_virus_Virgaviridae:0.790712):0.608891):0.363429	((Aedes_aegypti:1.266599	(Blueberry_necrotic_ring_blotch_virus:1.683310	(Hibiscus_green_spot_virus_2:0.778967	Citrus_leprosis_virus_C:0.813510):0.680245):0.114729):0.115986	(Drosophila_rhopaloa:1.266645	Bombus_terrestris:1.051113):0.285812):0.216074):0.561990	((Eastern_equine_encephalitis_virus:0.157137	Rio_Negro_virus:0.151488):0.069263	((Semliki_Forest_virus:0.133441	Chikungunya_virus:0.141827):0.083621	(Sindbis_virus:0.024371	Ockelbo_virus:0.015306):0.226269):0.057642):2.203656):0.842874):0.767049	((Charavirus_Namtso:0.244536	Charavirus_Canada:0.192697):0.075645	Chara_australis_virus:0.289143):1.232123):0.343699	(((((Bemisia_tabaci_benylike_virus_6_Benyviridae:0.136299	(Hubei_Benylike_virus_1:0.064090	Sichuan_mosquito_Benylike_virus_Benyviridae:0.080390):0.099449):0.364181	(((((Rhinatrema_bivittatumD:0.000001	Rhinatrema_bivittatumE:0.004544):0.103791	(Rhinatrema_bivittatumA:0.882142	Rhinatrema_bivittatumF:0.234731):0.073016):0.457990	(Protopterus_annectensB:0.788630	Carcharodon_carchariasB:0.339449):0.142648):0.212664	(Podarcis_muralisC:0.609967	(Microcaecilia_unicolorB:1.501796	(((Microcaecilia_unicolorA:0.239549	Carcharodon_carchariasA:0.258146):0.006213	Rhinatrema_bivittatumH:0.571091):0.165300	Python_bivittatus:0.645871):0.328124):0.053755):0.275134):0.140390	(((Guiyang_benyvirus_1_Benyviridae:0.015292	Guiyang_benyvirus_2_Benyviridae:0.025476):0.306923	Diabrotica_undecimpunctata_virus_2:0.310747):0.088456	(Sanya_benyvirus_1_Benyviridae:0.304149	(Gekko_japonicus:0.122728	((Rhinatrema_bivittatumB:0.057902	Rhinatrema_bivittatumG:0.460082):0.232948	Geotrypetes_seraphini:0.390093):0.123741):0.384995):0.052166):0.162278):0.075201):0.165270	Pistacia_ribolike_virus:0.729185):0.099431	(Pogona_vitticeps:2.279819	(Protopterus_annectensA:0.830263
(((((Lentinula_edodes_benylike_virus_1_Benyviridae:0.132046	Lentinula_edodes_ssRNA_mycovirus:0.097604):0.407251	Monilinia_fructicola_benylike_virus_1_Benyviridae:0.395315):0.409997	Agaricus_bisporus_virus_13:1.116101):0.978797	((((((Entomophthora_benyvirus_E_Benyviridae:0.159507	Bemisia_tabaci_benylike_virus_4_Benyviridae:0.210051):0.219971	((Bemisia_tabaci_benylike_virus_3_Benyviridae:0.175995	(Bemisia_tabaci_benylike_virus_2_Benyviridae:0.061677	Bemisia_tabaci_benylike_virus_1_Benyviridae:0.072886):0.198001):0.106730	Bemisia_tabaci_benylike_virus_5_Benyviridae:0.239763):0.225866):0.354317	(Sclerotium_rolfsii_benylike_virus_1_Benyviridae:0.428710	Agaricus_bisporus_virus_8:0.508253):0.469220):0.468507	Monilinia_benyvirus_C_Benyviridae:1.296077):0.345168	Rhizoctonia_solani_benylike_virus_6_Benyviridae:1.092023):0.570435	Erysiphe_necator_associated_benylike_virus_1:1.128627):0.142363):0.112331	(((((((Drosophila_rhopaloa:1.267656	Bombus_terrestris:1.053496):0.285586	(Aedes_aegypti:1.266944	((Citrus_leprosis_virus_C:0.814054	Hibiscus_green_spot_virus_2:0.778800):0.679686	Blueberry_necrotic_ring_blotch_virus:1.686289):0.115286):0.116850):0.215426	((((Potato_moptop_virus_Virgaviridae:0.394154	Soilborne_wheat_mosaic_virus_Virgaviridae:0.339791):0.168412	((Gentian_ovary_ringspot_virus_Virgaviridae:0.449034	Barley_stripe_mosaic_virus_Virgaviridae:0.577162):0.173224	Peanut_clump_virus_Virgaviridae:0.534306):0.095528):0.385013	Tobacco_rattle_virus_Virgaviridae:0.790553):0.610531	Tobacco_mosaic_virus_Virgaviridae:1.048047):0.364015):0.570014	((Eastern_equine_encephalitis_virus:0.157109	Rio_Negro_virus:0.151497):0.069689	((Semliki_Forest_virus:0.133435	Chikungunya_virus:0.141806):0.083597	(Sindbis_virus:0.024369	Ockelbo_virus:0.015302):0.226284):0.057214):2.197881):0.843844	Tick_borne_tetraviruslike_virus:1.895518):0.765702	(Charavirus_Namtso:0.194280	(Chara_australis_virus:0.361387	Charavirus_Canada:0.190020):0.055233):1.263008):0.346125	(((Arceuthobium_sichuanense_virus_3:0.368963	(Red_clover_RNA_virus_1:0.321498	Dactylorhiza_hatagirea_benylike_virus_Benyviridae:0.411149):0.093259):0.541527	Goji_berry_chlorosis_virus:0.680859):0.264787	(((Rice_stripe_necrosis_virus_Benyviridae:0.457220	(Burdock_mottle_virus_Benyviridae:0.278936	(Beet_soilborne_mosaic_virus_Benyviridae:0.038766	Beet_necrotic_yellow_vein_virus_Benyviridae:0.040909):0.251229):0.189451):0.143107	Mangifera_indica_latent_virus_Benyviridae:0.480263):0.225718	(Wheat_stripe_mosaic_virus_Benyviridae:0.459645	Fern_benyvirus_Benyviridae:0.650283):0.259717):0.396918):0.142315):0.120612	((Pistacia_ribolike_virus:0.728007
(((Agaricus_bisporus_virus_13:1.114327	(Monilinia_fructicola_benylike_virus_1_Benyviridae:0.395821	(Lentinula_edodes_ssRNA_mycovirus:0.097641	Lentinula_edodes_benylike_virus_1_Benyviridae:0.132103):0.406802):0.411986):0.978184	(((Pogona_vitticeps:2.281143	(Protopterus_annectensA:0.825037	Rhinatrema_bivittatumC:0.295398):0.278099):0.558776	(((((((Rhinatrema_bivittatumD:0.000001	Rhinatrema_bivittatumE:0.004547):0.103833	(Rhinatrema_bivittatumA:0.882528	Rhinatrema_bivittatumF:0.235267):0.072955):0.456639	(Protopterus_annectensB:0.786373	Carcharodon_carchariasB:0.340775):0.142361):0.210098	((Python_bivittatus:0.540924	Podarcis_muralisC:0.479078):0.129636	(((Rhinatrema_bivittatumH:0.481627	Microcaecilia_unicolorA:0.126001):0.112975	Carcharodon_carchariasA:0.255481):0.459956	Microcaecilia_unicolorB:1.502377):0.050404):0.285554):0.142785	(((Diabrotica_undecimpunctata_virus_2:0.310476	(Guiyang_benyvirus_2_Benyviridae:0.025358	Guiyang_benyvirus_1_Benyviridae:0.015387):0.307242):0.090489	Sanya_benyvirus_1_Benyviridae:0.349974):0.040520	(Gekko_japonicus:0.123940	(Geotrypetes_seraphini:0.390036	(Rhinatrema_bivittatumB:0.056060	Rhinatrema_bivittatumG:0.481180):0.234927):0.120637):0.370608):0.126887):0.075622	(Bemisia_tabaci_benylike_virus_6_Benyviridae:0.136640	(Hubei_Benylike_virus_1:0.064107	Sichuan_mosquito_Benylike_virus_Benyviridae:0.080401):0.099005):0.364579):0.164877	Pistacia_ribolike_virus:0.726932):0.097845):0.201390	((((Charavirus_Canada:0.192676	Charavirus_Namtso:0.244537):0.075759	Chara_australis_virus:0.288933):1.235753	(Tick_borne_tetraviruslike_virus:1.911166	(((Rio_Negro_virus:0.151395	Eastern_equine_encephalitis_virus:0.157115):0.068827	((Semliki_Forest_virus:0.133331	Chikungunya_virus:0.141845):0.083598	(Ockelbo_virus:0.015243	Sindbis_virus:0.024423):0.226227):0.058025):2.212884	((((Citrus_leprosis_virus_C:0.802907	Hibiscus_green_spot_virus_2:0.787747):0.714184	(Blueberry_necrotic_ring_blotch_virus:1.573212	Aedes_aegypti:1.155562):0.208392):0.149557	(Bombus_terrestris:1.050931	Drosophila_rhopaloa:1.258631):0.255488):0.217550	((((Peanut_clump_virus_Virgaviridae:0.534691	(Gentian_ovary_ringspot_virus_Virgaviridae:0.448483	Barley_stripe_mosaic_virus_Virgaviridae:0.577157):0.172618):0.095149
((((Podarcis_muralisC:0.609883	((((((Pogona_vitticeps:2.273095	(Protopterus_annectensA:0.827420	Rhinatrema_bivittatumC:0.291817):0.287709):0.560624	((Erysiphe_necator_associated_benylike_virus_1:1.208444	(((((Agaricus_bisporus_virus_8:0.507689	Sclerotium_rolfsii_benylike_virus_1_Benyviridae:0.428986):0.471403	((Bemisia_tabaci_benylike_virus_4_Benyviridae:0.209677	Entomophthora_benyvirus_E_Benyviridae:0.159897):0.218954	(Bemisia_tabaci_benylike_virus_5_Benyviridae:0.239718	((Bemisia_tabaci_benylike_virus_1_Benyviridae:0.072912	Bemisia_tabaci_benylike_virus_2_Benyviridae:0.061683):0.198241	Bemisia_tabaci_benylike_virus_3_Benyviridae:0.175878):0.106850):0.226842):0.351959):0.471048	Monilinia_benyvirus_C_Benyviridae:1.291237):0.346220	Rhizoctonia_solani_benylike_virus_6_Benyviridae:1.083607):0.545189	(((Lentinula_edodes_ssRNA_mycovirus:0.098289	Lentinula_edodes_benylike_virus_1_Benyviridae:0.131438):0.408391	Monilinia_fructicola_benylike_virus_1_Benyviridae:0.393567):0.412302	Agaricus_bisporus_virus_13:1.108271):0.880003):0.148956):0.127976	(((Tick_borne_tetraviruslike_virus:1.900713	(((Eastern_equine_encephalitis_virus:0.157161	Rio_Negro_virus:0.151451):0.069749	((Semliki_Forest_virus:0.133416	Chikungunya_virus:0.141831):0.083540	(Sindbis_virus:0.024381	Ockelbo_virus:0.015293):0.226265):0.057168):2.202896	(((((Citrus_leprosis_virus_C:0.812919	Hibiscus_green_spot_virus_2:0.778571):0.680046	Blueberry_necrotic_ring_blotch_virus:1.683498):0.115237	Aedes_aegypti:1.265845):0.115023	(Drosophila_rhopaloa:1.264958	Bombus_terrestris:1.051383):0.285680):0.216339	((((Peanut_clump_virus_Virgaviridae:0.534110	(Barley_stripe_mosaic_virus_Virgaviridae:0.577064	Gentian_ovary_ringspot_virus_Virgaviridae:0.448606):0.173166):0.095326	(Soilborne_wheat_mosaic_virus_Virgaviridae:0.339569	Potato_moptop_virus_Virgaviridae:0.394009):0.168302):0.384527	Tobacco_rattle_virus_Virgaviridae:0.790466):0.607835	Tobacco_mosaic_virus_Virgaviridae:1.050348):0.364003):0.560734):0.842969):0.767960	((Charavirus_Canada:0.192735	Charavirus_Namtso:0.244359):0.076907	Chara_australis_virus:0.287754):1.230501):0.340449	((Goji_berry_chlorosis_virus:0.682813	((Red_clover_RNA_virus_1:0.321150	Dactylorhiza_hatagirea_benylike_virus_Benyviridae:0.411757):0.093231	Arceuthobium_sichuanense_virus_3:0.368741):0.538725):0.270622	((Wheat_stripe_mosaic_virus_Benyviridae:0.458834	Fern_benyvirus_Benyviridae:0.650520):0.261362	(((Burdock_mottle_virus_Benyviridae:0.278781	(Beet_soilborne_mosaic_virus_Benyviridae:0.038725
(((Monilinia_benyvirus_C_Benyviridae:1.294989	(((Bemisia_tabaci_benylike_virus_5_Benyviridae:0.239757	(Bemisia_tabaci_benylike_virus_3_Benyviridae:0.176010	(Bemisia_tabaci_benylike_virus_2_Benyviridae:0.061669	Bemisia_tabaci_benylike_virus_1_Benyviridae:0.072919):0.198065):0.106766):0.225587	(Bemisia_tabaci_benylike_virus_4_Benyviridae:0.210040	Entomophthora_benyvirus_E_Benyviridae:0.159582):0.220287):0.354009	(Sclerotium_rolfsii_benylike_virus_1_Benyviridae:0.428545	Agaricus_bisporus_virus_8:0.508433):0.469584):0.469483):0.344780	Rhizoctonia_solani_benylike_virus_6_Benyviridae:1.091641):0.571281	Erysiphe_necator_associated_benylike_virus_1:1.126782	((Agaricus_bisporus_virus_13:1.114564	(Monilinia_fructicola_benylike_virus_1_Benyviridae:0.394689	(Lentinula_edodes_ssRNA_mycovirus:0.097588	Lentinula_edodes_benylike_virus_1_Benyviridae:0.132103):0.407743):0.411310):0.979010	((((Tick_borne_tetraviruslike_virus:1.901034	(((Tobacco_mosaic_virus_Virgaviridae:1.048913	(Tobacco_rattle_virus_Virgaviridae:0.790817	((Potato_moptop_virus_Virgaviridae:0.394198	Soilborne_wheat_mosaic_virus_Virgaviridae:0.339668):0.168385	(Peanut_clump_virus_Virgaviridae:0.534295	(Gentian_ovary_ringspot_virus_Virgaviridae:0.448611	Barley_stripe_mosaic_virus_Virgaviridae:0.576749):0.173061):0.095473):0.384499):0.608543):0.362875	(((Blueberry_necrotic_ring_blotch_virus:1.682948	(Hibiscus_green_spot_virus_2:0.778633	Citrus_leprosis_virus_C:0.813475):0.680226):0.114693	Aedes_aegypti:1.266756):0.115941	(Bombus_terrestris:1.051116	Drosophila_rhopaloa:1.266609):0.285740):0.216269):0.561587	((Eastern_equine_encephalitis_virus:0.157098	Rio_Negro_virus:0.151441):0.069253	((Ockelbo_virus:0.015299	Sindbis_virus:0.024367):0.226207	(Semliki_Forest_virus:0.133405	Chikungunya_virus:0.141786):0.083598):0.057617):2.203903):0.842808):0.766782	(Chara_australis_virus:0.289050	(Charavirus_Canada:0.192634	Charavirus_Namtso:0.244470):0.075616):1.231789):0.343461	((((Dactylorhiza_hatagirea_benylike_virus_Benyviridae:0.411392	Red_clover_RNA_virus_1:0.321357):0.092698	Arceuthobium_sichuanense_virus_3:0.369483):0.540914	Goji_berry_chlorosis_virus:0.681561):0.265558	((Fern_benyvirus_Benyviridae:0.650951	Wheat_stripe_mosaic_virus_Benyviridae:0.458645):0.260540	(((Burdock_mottle_virus_Benyviridae:0.278960	(Beet_soilborne_mosaic_virus_Benyviridae:0.038719	Beet_necrotic_yellow_vein_virus_Benyviridae:0.040950):0.251162):0.189268	Rice_stripe_necrosis_virus_Benyviridae:0.457331):0.142757	Mangifera_indica_latent_virus_Benyviridae:0.480240):0.225556):0.394000):0.139597):0.123716	((Pogona_vitticeps:2.278382
((((Monilinia_fructicola_benylike_virus_1_Benyviridae:0.395904	(Lentinula_edodes_benylike_virus_1_Benyviridae:0.132126	Lentinula_edodes_ssRNA_mycovirus:0.097711):0.407017):0.412375	Agaricus_bisporus_virus_13:1.114307):0.978638	(((Pogona_vitticeps:2.283394	(Rhinatrema_bivittatumC:0.295254	Protopterus_annectensA:0.825668):0.278764):0.559275	(Pistacia_ribolike_virus:0.726937	((((((Rhinatrema_bivittatumE:0.004548	Rhinatrema_bivittatumD:0.000001):0.103872	(Rhinatrema_bivittatumA:0.882524	Rhinatrema_bivittatumF:0.235386):0.072936):0.457204	(Protopterus_annectensB:0.787913	Carcharodon_carchariasB:0.340314):0.142671):0.212387	(Podarcis_muralisC:0.610098	(Microcaecilia_unicolorB:1.500602	(Python_bivittatus:0.645278	((Carcharodon_carchariasA:0.258161	Microcaecilia_unicolorA:0.239963):0.006441	Rhinatrema_bivittatumH:0.571574):0.164916):0.328336):0.052895):0.275119):0.139012	((Sanya_benyvirus_1_Benyviridae:0.350707	(Diabrotica_undecimpunctata_virus_2:0.310514	(Guiyang_benyvirus_2_Benyviridae:0.025401	Guiyang_benyvirus_1_Benyviridae:0.015365):0.307339):0.090210):0.040481	(Gekko_japonicus:0.123995	((Rhinatrema_bivittatumB:0.056078	Rhinatrema_bivittatumG:0.481457):0.235104	Geotrypetes_seraphini:0.390187):0.120657):0.370883):0.126720):0.075822	((Hubei_Benylike_virus_1:0.064173	Sichuan_mosquito_Benylike_virus_Benyviridae:0.080398):0.098943	Bemisia_tabaci_benylike_virus_6_Benyviridae:0.136828):0.364539):0.165091):0.098160):0.201441	((((Charavirus_Canada:0.192774	Charavirus_Namtso:0.244656):0.075792	Chara_australis_virus:0.289090):1.236410	(Tick_borne_tetraviruslike_virus:1.911897	((((Drosophila_rhopaloa:1.258816	Bombus_terrestris:1.051121):0.255487	((Hibiscus_green_spot_virus_2:0.788158	Citrus_leprosis_virus_C:0.803098):0.714316	(Aedes_aegypti:1.155519	Blueberry_necrotic_ring_blotch_virus:1.573829):0.208423):0.149548):0.217293	(Tobacco_mosaic_virus_Virgaviridae:1.051930	(Tobacco_rattle_virus_Virgaviridae:0.793025	((Soilborne_wheat_mosaic_virus_Virgaviridae:0.339698	Potato_moptop_virus_Virgaviridae:0.394627):0.168453	((Gentian_ovary_ringspot_virus_Virgaviridae:0.448574	Barley_stripe_mosaic_virus_Virgaviridae:0.577310):0.172631	Peanut_clump_virus_Virgaviridae:0.534907):0.095180):0.383315):0.605858):0.375101):0.556358	((Eastern_equine_encephalitis_virus:0.157183	Rio_Negro_virus:0.151466):0.068870
(((Mangifera_indica_latent_virus_Benyviridae:0.480451	((Burdock_mottle_virus_Benyviridae:0.279105	(Beet_necrotic_yellow_vein_virus_Benyviridae:0.040967	Beet_soilborne_mosaic_virus_Benyviridae:0.038729):0.251212):0.189326	Rice_stripe_necrosis_virus_Benyviridae:0.457481):0.142784):0.225777	(((((((Bemisia_tabaci_benylike_virus_6_Benyviridae:0.136324	(Sichuan_mosquito_Benylike_virus_Benyviridae:0.080396	Hubei_Benylike_virus_1:0.064102):0.099457):0.364226	((((Protopterus_annectensB:0.788786	Carcharodon_carchariasB:0.339526):0.142652	((Rhinatrema_bivittatumA:0.882262	Rhinatrema_bivittatumF:0.234761):0.073020	(Rhinatrema_bivittatumD:0.000001	Rhinatrema_bivittatumE:0.004544):0.103805):0.458084):0.212730	((Microcaecilia_unicolorB:1.502568	(Python_bivittatus:0.647781	(Rhinatrema_bivittatumH:0.570179	(Carcharodon_carchariasA:0.257347	Microcaecilia_unicolorA:0.239811):0.007876):0.154351):0.341308):0.052940	Podarcis_muralisC:0.610650):0.274228):0.140308	((Diabrotica_undecimpunctata_virus_2:0.310781	(Guiyang_benyvirus_2_Benyviridae:0.025478	Guiyang_benyvirus_1_Benyviridae:0.015296):0.306965):0.088460	((Gekko_japonicus:0.122740	(Geotrypetes_seraphini:0.390162	(Rhinatrema_bivittatumG:0.460149	Rhinatrema_bivittatumB:0.057911):0.233012):0.123743):0.385047	Sanya_benyvirus_1_Benyviridae:0.304207):0.052162):0.162291):0.075225):0.165299	Pistacia_ribolike_virus:0.729282):0.099463	(Pogona_vitticeps:2.280452	(Protopterus_annectensA:0.830404	Rhinatrema_bivittatumC:0.290682):0.283020):0.562948):0.197614	(((Monilinia_fructicola_benylike_virus_1_Benyviridae:0.394745	(Lentinula_edodes_ssRNA_mycovirus:0.097654	Lentinula_edodes_benylike_virus_1_Benyviridae:0.132112):0.407948):0.411694	Agaricus_bisporus_virus_13:1.114528):0.979543	(Erysiphe_necator_associated_benylike_virus_1:1.127157	((((Agaricus_bisporus_virus_8:0.508678	Sclerotium_rolfsii_benylike_virus_1_Benyviridae:0.428660):0.469816	((Bemisia_tabaci_benylike_virus_4_Benyviridae:0.210091	Entomophthora_benyvirus_E_Benyviridae:0.159657):0.220343	(Bemisia_tabaci_benylike_virus_5_Benyviridae:0.239840	((Bemisia_tabaci_benylike_virus_1_Benyviridae:0.072945	Bemisia_tabaci_benylike_virus_2_Benyviridae:0.061694):0.198134	Bemisia_tabaci_benylike_virus_3_Benyviridae:0.176069):0.106808):0.225660):0.354094):0.469542	Monilinia_benyvirus_C_Benyviridae:1.295754):0.344823	Rhizoctonia_solani_benylike_virus_6_Benyviridae:1.092156):0.571609):0.142576):0.113830):0.123603	((((((Sindbis_virus:0.024374	Ockelbo_virus:0.015307):0.226293	(Semliki_Forest_virus:0.133457
((Peanut_clump_virus_Virgaviridae:0.534802	(Gentian_ovary_ringspot_virus_Virgaviridae:0.448925	Barley_stripe_mosaic_virus_Virgaviridae:0.577271):0.173211):0.095479	(Soilborne_wheat_mosaic_virus_Virgaviridae:0.340076	Potato_moptop_virus_Virgaviridae:0.394720):0.168757	(Tobacco_rattle_virus_Virgaviridae:0.791406	(((((Rio_Negro_virus:0.151592	Eastern_equine_encephalitis_virus:0.157236):0.069241	((Sindbis_virus:0.024388	Ockelbo_virus:0.015317):0.226478	(Chikungunya_virus:0.141912	Semliki_Forest_virus:0.133536):0.083670):0.057751):2.206259	(Tick_borne_tetraviruslike_virus:1.905791	(((((Fern_benyvirus_Benyviridae:0.651671	Wheat_stripe_mosaic_virus_Benyviridae:0.458930):0.260802	((Rice_stripe_necrosis_virus_Benyviridae:0.457745	(Burdock_mottle_virus_Benyviridae:0.279385	(Beet_necrotic_yellow_vein_virus_Benyviridae:0.040987	Beet_soilborne_mosaic_virus_Benyviridae:0.038770):0.251356):0.189480):0.142811	Mangifera_indica_latent_virus_Benyviridae:0.481006):0.225868):0.394206	((Arceuthobium_sichuanense_virus_3:0.369650	(Red_clover_RNA_virus_1:0.321756	Dactylorhiza_hatagirea_benylike_virus_Benyviridae:0.411775):0.092929):0.541691	Goji_berry_chlorosis_virus:0.681825):0.266687):0.139983	(((((Lentinula_edodes_benylike_virus_1_Benyviridae:0.132171	Lentinula_edodes_ssRNA_mycovirus:0.097759):0.407265	Monilinia_fructicola_benylike_virus_1_Benyviridae:0.396024):0.412362	Agaricus_bisporus_virus_13:1.115198):0.979073	(((((Sclerotium_rolfsii_benylike_virus_1_Benyviridae:0.428995	Agaricus_bisporus_virus_8:0.508968):0.470048	((((Bemisia_tabaci_benylike_virus_1_Benyviridae:0.073005	Bemisia_tabaci_benylike_virus_2_Benyviridae:0.061723):0.198297	Bemisia_tabaci_benylike_virus_3_Benyviridae:0.176180):0.106850	Bemisia_tabaci_benylike_virus_5_Benyviridae:0.240020):0.225736	(Entomophthora_benyvirus_E_Benyviridae:0.159765	Bemisia_tabaci_benylike_virus_4_Benyviridae:0.210270):0.220578):0.354445):0.470284	Monilinia_benyvirus_C_Benyviridae:1.295426):0.345148	Rhizoctonia_solani_benylike_virus_6_Benyviridae:1.092110):0.571518	Erysiphe_necator_associated_benylike_virus_1:1.127781):0.142553):0.113657	((((Bemisia_tabaci_benylike_virus_6_Benyviridae:0.136814	(Sichuan_mosquito_Benylike_virus_Benyviridae:0.080465	Hubei_Benylike_virus_1:0.064173):0.099057):0.364772	(((Sanya_benyvirus_1_Benyviridae:0.350735	(Diabrotica_undecimpunctata_virus_2:0.310711	(Guiyang_benyvirus_1_Benyviridae:0.015384	Guiyang_benyvirus_2_Benyviridae:0.025398):0.307430):0.090369):0.040446	(Gekko_japonicus:0.124053	(Geotrypetes_seraphini:0.390151	(Rhinatrema_bivittatumG:0.481592	Rhinatrema_bivittatumB:0.056105):0.235228):0.120684):0.371071):0.126717
((Rice_stripe_necrosis_virus_Benyviridae:0.457276	(((((((((Lentinula_edodes_benylike_virus_1_Benyviridae:0.132083	Lentinula_edodes_ssRNA_mycovirus:0.097585):0.407689	Monilinia_fructicola_benylike_virus_1_Benyviridae:0.394650):0.411271	Agaricus_bisporus_virus_13:1.114399):0.978866	(Erysiphe_necator_associated_benylike_virus_1:1.126622	(Rhizoctonia_solani_benylike_virus_6_Benyviridae:1.091490	(Monilinia_benyvirus_C_Benyviridae:1.294806	(((Entomophthora_benyvirus_E_Benyviridae:0.159559	Bemisia_tabaci_benylike_virus_4_Benyviridae:0.210025):0.220252	(Bemisia_tabaci_benylike_virus_5_Benyviridae:0.239728	((Bemisia_tabaci_benylike_virus_1_Benyviridae:0.072907	Bemisia_tabaci_benylike_virus_2_Benyviridae:0.061667):0.198037	Bemisia_tabaci_benylike_virus_3_Benyviridae:0.175996):0.106753):0.225563):0.353967	(Sclerotium_rolfsii_benylike_virus_1_Benyviridae:0.428483	Agaricus_bisporus_virus_8:0.508373):0.469509):0.469401):0.344738):0.571183):0.142374):0.113692	((((Bemisia_tabaci_benylike_virus_6_Benyviridae:0.136132	(Sichuan_mosquito_Benylike_virus_Benyviridae:0.080394	Hubei_Benylike_virus_1:0.064035):0.099511):0.364159	((((Guiyang_benyvirus_1_Benyviridae:0.015306	Guiyang_benyvirus_2_Benyviridae:0.025446):0.306823	Diabrotica_undecimpunctata_virus_2:0.310753):0.088742	(Sanya_benyvirus_1_Benyviridae:0.303718	(Gekko_japonicus:0.122687	(Geotrypetes_seraphini:0.389954	(Rhinatrema_bivittatumG:0.459820	Rhinatrema_bivittatumB:0.057892):0.232774):0.123690):0.384763):0.051922):0.162533	(((Python_bivittatus:0.542852	Podarcis_muralisC:0.479124):0.129883	((Rhinatrema_bivittatumH:0.593995	(Carcharodon_carchariasA:0.255309	Microcaecilia_unicolorA:0.238649):0.000001):0.460425	Microcaecilia_unicolorB:1.503609):0.051117):0.285054	((Protopterus_annectensB:0.787123	Carcharodon_carchariasB:0.339972):0.142323	((Rhinatrema_bivittatumA:0.882151	Rhinatrema_bivittatumF:0.234629):0.073031	(Rhinatrema_bivittatumE:0.004543	Rhinatrema_bivittatumD:0.000001):0.103759):0.457405):0.210350):0.144162):0.074934):0.165197	Pistacia_ribolike_virus:0.729158):0.099117	(Pogona_vitticeps:2.277948	(Protopterus_annectensA:0.829620	Rhinatrema_bivittatumC:0.290870):0.282306):0.562204):0.197564):0.123702	((Tick_borne_tetraviruslike_virus:1.900711	((((((Soilborne_wheat_mosaic_virus_Virgaviridae:0.339629	Potato_moptop_virus_Virgaviridae:0.394159):0.168369	((Gentian_ovary_ringspot_virus_Virgaviridae:0.448554	Barley_stripe_mosaic_virus_Virgaviridae:0.576676):0.173051	Peanut_clump_virus_Virgaviridae:0.534231):0.095467):0.384494	Tobacco_rattle_virus_Virgaviridae:0.790698):0.608462
(((((Aedes_aegypti:1.156390	Blueberry_necrotic_ring_blotch_virus:1.574916):0.208109	(Citrus_leprosis_virus_C:0.803258	Hibiscus_green_spot_virus_2:0.787050):0.713127):0.150428	(Drosophila_rhopaloa:1.258895	Bombus_terrestris:1.052755):0.255295):0.216645	(Tobacco_mosaic_virus_Virgaviridae:1.050713	(Tobacco_rattle_virus_Virgaviridae:0.792206	((Peanut_clump_virus_Virgaviridae:0.534387	(Barley_stripe_mosaic_virus_Virgaviridae:0.577230	Gentian_ovary_ringspot_virus_Virgaviridae:0.448659):0.172740):0.095227	(Potato_moptop_virus_Virgaviridae:0.394074	Soilborne_wheat_mosaic_virus_Virgaviridae:0.339448):0.168158):0.383267):0.607076):0.375905):0.564376	((Rio_Negro_virus:0.151385	Eastern_equine_encephalitis_virus:0.157062):0.069314	((Sindbis_virus:0.024413	Ockelbo_virus:0.015238):0.226153	(Semliki_Forest_virus:0.133294	Chikungunya_virus:0.141809):0.083564):0.057517):2.204472	(Tick_borne_tetraviruslike_virus:1.901603	((Charavirus_Namtso:0.194268	(Charavirus_Canada:0.189952	Chara_australis_virus:0.361239):0.055136):1.265855	(((Goji_berry_chlorosis_virus:0.680637	(Arceuthobium_sichuanense_virus_3:0.368906	(Red_clover_RNA_virus_1:0.321369	Dactylorhiza_hatagirea_benylike_virus_Benyviridae:0.410979):0.093132):0.541326):0.264834	((Mangifera_indica_latent_virus_Benyviridae:0.480007	(Rice_stripe_necrosis_virus_Benyviridae:0.457032	((Beet_necrotic_yellow_vein_virus_Benyviridae:0.040891	Beet_soilborne_mosaic_virus_Benyviridae:0.038743):0.251103	Burdock_mottle_virus_Benyviridae:0.278784):0.189327):0.143024):0.225740	(Wheat_stripe_mosaic_virus_Benyviridae:0.459455	Fern_benyvirus_Benyviridae:0.650028):0.259538):0.396535):0.142489	(((((Lentinula_edodes_ssRNA_mycovirus:0.097574	Lentinula_edodes_benylike_virus_1_Benyviridae:0.131992):0.407011	Monilinia_fructicola_benylike_virus_1_Benyviridae:0.395226):0.410015	Agaricus_bisporus_virus_13:1.115295):0.978427	(Erysiphe_necator_associated_benylike_virus_1:1.128258	(Rhizoctonia_solani_benylike_virus_6_Benyviridae:1.091528	(((Sclerotium_rolfsii_benylike_virus_1_Benyviridae:0.428481	Agaricus_bisporus_virus_8:0.508153):0.469039	((Entomophthora_benyvirus_E_Benyviridae:0.159453	Bemisia_tabaci_benylike_virus_4_Benyviridae:0.209973):0.219905	(Bemisia_tabaci_benylike_virus_5_Benyviridae:0.239653	(Bemisia_tabaci_benylike_virus_3_Benyviridae:0.175923	(Bemisia_tabaci_benylike_virus_2_Benyviridae:0.061641	Bemisia_tabaci_benylike_virus_1_Benyviridae:0.072868):0.197942):0.106725):0.225811):0.354230):0.468291	Monilinia_benyvirus_C_Benyviridae:1.295606):0.344944):0.570344):0.142154):0.112325	((Pogona_vitticeps:2.282479
((Gekko_japonicus:0.122663	(Sanya_benyvirus_1_Benyviridae:0.304136	((Diabrotica_undecimpunctata_virus_2:0.310612	(Guiyang_benyvirus_2_Benyviridae:0.025473	Guiyang_benyvirus_1_Benyviridae:0.015282):0.306813):0.088388	((((Microcaecilia_unicolorB:1.499896	(Python_bivittatus:0.645960	(Rhinatrema_bivittatumH:0.570544	(Microcaecilia_unicolorA:0.239634	Carcharodon_carchariasA:0.257797):0.005991):0.163944):0.330059):0.053602	Podarcis_muralisC:0.609406):0.274858	((Protopterus_annectensB:0.787787	Carcharodon_carchariasB:0.339647):0.142511	((Rhinatrema_bivittatumA:0.882504	Rhinatrema_bivittatumF:0.235026):0.073049	(Rhinatrema_bivittatumD:0.000001	Rhinatrema_bivittatumE:0.004545):0.103736):0.457579):0.212432):0.140201	(((Sichuan_mosquito_Benylike_virus_Benyviridae:0.080329	Hubei_Benylike_virus_1:0.064093):0.099407	Bemisia_tabaci_benylike_virus_6_Benyviridae:0.136254):0.363970	(Pistacia_ribolike_virus:0.728716	((Pogona_vitticeps:2.278675	(Protopterus_annectensA:0.829908	Rhinatrema_bivittatumC:0.290791):0.283299):0.562098	((((Tick_borne_tetraviruslike_virus:1.907501	(((Rio_Negro_virus:0.151379	Eastern_equine_encephalitis_virus:0.157107):0.068916	((Chikungunya_virus:0.141833	Semliki_Forest_virus:0.133316):0.083596	(Sindbis_virus:0.024418	Ockelbo_virus:0.015242):0.226150):0.057934):2.210361	(((Tobacco_rattle_virus_Virgaviridae:0.792483	((Potato_moptop_virus_Virgaviridae:0.394247	Soilborne_wheat_mosaic_virus_Virgaviridae:0.339420):0.168171	(Peanut_clump_virus_Virgaviridae:0.534541	(Barley_stripe_mosaic_virus_Virgaviridae:0.576894	Gentian_ovary_ringspot_virus_Virgaviridae:0.448262):0.172579):0.095199):0.382977):0.605646	Tobacco_mosaic_virus_Virgaviridae:1.051213):0.375393	((Drosophila_rhopaloa:1.258041	Bombus_terrestris:1.050436):0.255602	((Citrus_leprosis_virus_C:0.802853	Hibiscus_green_spot_virus_2:0.787188):0.713819	(Blueberry_necrotic_ring_blotch_virus:1.571883	Aedes_aegypti:1.155682):0.208117):0.149364):0.216895):0.556066):0.835754):0.761892	(Chara_australis_virus:0.288737	(Charavirus_Namtso:0.244459	Charavirus_Canada:0.192635):0.075943):1.234705):0.340383	((((Rice_stripe_necrosis_virus_Benyviridae:0.457265	((Beet_soilborne_mosaic_virus_Benyviridae:0.038704	Beet_necrotic_yellow_vein_virus_Benyviridae:0.040951):0.251069
((Beet_soilborne_mosaic_virus_Benyviridae:0.038731	Beet_necrotic_yellow_vein_virus_Benyviridae:0.040949):0.251163	((Mangifera_indica_latent_virus_Benyviridae:0.480489	(((((((((Bombus_terrestris:1.050850	Drosophila_rhopaloa:1.258534):0.255477	((Hibiscus_green_spot_virus_2:0.787711	Citrus_leprosis_virus_C:0.802873):0.714143	(Aedes_aegypti:1.155481	Blueberry_necrotic_ring_blotch_virus:1.573102):0.208372):0.149549):0.217539	((((Peanut_clump_virus_Virgaviridae:0.534670	(Barley_stripe_mosaic_virus_Virgaviridae:0.577131	Gentian_ovary_ringspot_virus_Virgaviridae:0.448463):0.172613):0.095151	(Soilborne_wheat_mosaic_virus_Virgaviridae:0.339555	Potato_moptop_virus_Virgaviridae:0.394451):0.168385):0.383008	Tobacco_rattle_virus_Virgaviridae:0.792913):0.605334	Tobacco_mosaic_virus_Virgaviridae:1.051908):0.374628):0.556051	((Eastern_equine_encephalitis_virus:0.157113	Rio_Negro_virus:0.151393):0.068829	((Sindbis_virus:0.024423	Ockelbo_virus:0.015243):0.226224	(Semliki_Forest_virus:0.133329	Chikungunya_virus:0.141843):0.083597):0.058023):2.212689):0.835635	Tick_borne_tetraviruslike_virus:1.911012):0.762253	(Chara_australis_virus:0.288930	(Charavirus_Canada:0.192673	Charavirus_Namtso:0.244532):0.075755):1.235678):0.339186	(((((Bemisia_tabaci_benylike_virus_6_Benyviridae:0.136637	(Hubei_Benylike_virus_1:0.064106	Sichuan_mosquito_Benylike_virus_Benyviridae:0.080400):0.099003):0.364567	((((Microcaecilia_unicolorB:1.502280	((Rhinatrema_bivittatumH:0.475513	Microcaecilia_unicolorA:0.119911):0.119059	Carcharodon_carchariasA:0.255474):0.459936):0.050401	(Python_bivittatus:0.540887	Podarcis_muralisC:0.479040):0.129644):0.285543	(((Rhinatrema_bivittatumE:0.004547	Rhinatrema_bivittatumD:0.000001):0.103829	(Rhinatrema_bivittatumA:0.882477	Rhinatrema_bivittatumF:0.235260):0.072954):0.456608	(Protopterus_annectensB:0.786320	Carcharodon_carchariasB:0.340759):0.142356):0.210082):0.142778	((Gekko_japonicus:0.123937	(Geotrypetes_seraphini:0.390013	(Rhinatrema_bivittatumG:0.481167	Rhinatrema_bivittatumB:0.056058):0.234913):0.120637):0.370593	((Diabrotica_undecimpunctata_virus_2:0.310468	(Guiyang_benyvirus_2_Benyviridae:0.025358	Guiyang_benyvirus_1_Benyviridae:0.015387):0.307233):0.090487	Sanya_benyvirus_1_Benyviridae:0.349964):0.040519):0.126883):0.075620):0.164869	Pistacia_ribolike_virus:0.726907):0.097839
(((Microcaecilia_unicolorB:1.502072	((Microcaecilia_unicolorA:0.238824	Carcharodon_carchariasA:0.254884):0.000001	Rhinatrema_bivittatumH:0.593826):0.460673):0.051063	(Python_bivittatus:0.542690	Podarcis_muralisC:0.478787):0.129708):0.285009	((Carcharodon_carchariasB:0.340296	Protopterus_annectensB:0.786537):0.142199	((Rhinatrema_bivittatumD:0.000001	Rhinatrema_bivittatumE:0.004545):0.103732	(Rhinatrema_bivittatumA:0.882765	Rhinatrema_bivittatumF:0.234970):0.073086):0.457148):0.210159	(((Diabrotica_undecimpunctata_virus_2:0.310698	(Guiyang_benyvirus_2_Benyviridae:0.025448	Guiyang_benyvirus_1_Benyviridae:0.015300):0.306788):0.088704	(((Geotrypetes_seraphini:0.390080	(Rhinatrema_bivittatumB:0.057882	Rhinatrema_bivittatumG:0.459777):0.232723):0.123675	Gekko_japonicus:0.122659):0.384651	Sanya_benyvirus_1_Benyviridae:0.303812):0.051803):0.162589	((((Pogona_vitticeps:2.277460	(Rhinatrema_bivittatumC:0.291084	Protopterus_annectensA:0.829485):0.282934):0.561377	(((((Lentinula_edodes_benylike_virus_1_Benyviridae:0.132066	Lentinula_edodes_ssRNA_mycovirus:0.097578):0.407529	Monilinia_fructicola_benylike_virus_1_Benyviridae:0.394664):0.411325	Agaricus_bisporus_virus_13:1.113864):0.978679	(Erysiphe_necator_associated_benylike_virus_1:1.126528	((Monilinia_benyvirus_C_Benyviridae:1.294606	((Sclerotium_rolfsii_benylike_virus_1_Benyviridae:0.428342	Agaricus_bisporus_virus_8:0.508390):0.469441	((Bemisia_tabaci_benylike_virus_5_Benyviridae:0.239673	((Bemisia_tabaci_benylike_virus_1_Benyviridae:0.072907	Bemisia_tabaci_benylike_virus_2_Benyviridae:0.061648):0.198027	Bemisia_tabaci_benylike_virus_3_Benyviridae:0.175966):0.106781):0.225548	(Bemisia_tabaci_benylike_virus_4_Benyviridae:0.209980	Entomophthora_benyvirus_E_Benyviridae:0.159555):0.220249):0.353912):0.469234):0.344470	Rhizoctonia_solani_benylike_virus_6_Benyviridae:1.091220):0.571149):0.142124):0.113595	(((Tick_borne_tetraviruslike_virus:1.907340	((((((Potato_moptop_virus_Virgaviridae:0.394179	Soilborne_wheat_mosaic_virus_Virgaviridae:0.339371):0.168137	(Peanut_clump_virus_Virgaviridae:0.534479	(Barley_stripe_mosaic_virus_Virgaviridae:0.576896	Gentian_ovary_ringspot_virus_Virgaviridae:0.448289):0.172559):0.095165):0.382774	Tobacco_rattle_virus_Virgaviridae:0.792563):0.605283	Tobacco_mosaic_virus_Virgaviridae:1.051467):0.374795	(((Aedes_aegypti:1.156028	Blueberry_necrotic_ring_blotch_virus:1.571646):0.207863	(Hibiscus_green_spot_virus_2:0.786960	Citrus_leprosis_virus_C:0.802778):0.713693):0.149375
(Red_clover_RNA_virus_1:0.321514	Dactylorhiza_hatagirea_benylike_virus_Benyviridae:0.411635	((Goji_berry_chlorosis_virus:0.681872	(((Fern_benyvirus_Benyviridae:0.651333	Wheat_stripe_mosaic_virus_Benyviridae:0.458803):0.260552	((((Beet_necrotic_yellow_vein_virus_Benyviridae:0.040970	Beet_soilborne_mosaic_virus_Benyviridae:0.038743):0.251244	Burdock_mottle_virus_Benyviridae:0.279164):0.189363	Rice_stripe_necrosis_virus_Benyviridae:0.457540):0.142813	Mangifera_indica_latent_virus_Benyviridae:0.480525):0.225808):0.394320	((((Charavirus_Namtso:0.244622	Charavirus_Canada:0.192748):0.075719	Chara_australis_virus:0.289193):1.232479	(Tick_borne_tetraviruslike_virus:1.902141	(((Eastern_equine_encephalitis_virus:0.157189	Rio_Negro_virus:0.151534):0.069323	((Semliki_Forest_virus:0.133485	Chikungunya_virus:0.141865):0.083649	(Ockelbo_virus:0.015311	Sindbis_virus:0.024379):0.226341):0.057635):2.204082	(((Tobacco_rattle_virus_Virgaviridae:0.791006	((Potato_moptop_virus_Virgaviridae:0.394422	Soilborne_wheat_mosaic_virus_Virgaviridae:0.339864):0.168501	((Gentian_ovary_ringspot_virus_Virgaviridae:0.448736	Barley_stripe_mosaic_virus_Virgaviridae:0.577010):0.173171	Peanut_clump_virus_Virgaviridae:0.534580):0.095519):0.384879):0.609139	Tobacco_mosaic_virus_Virgaviridae:1.048980):0.363452	(((Blueberry_necrotic_ring_blotch_virus:1.683654	(Citrus_leprosis_virus_C:0.813777	Hibiscus_green_spot_virus_2:0.779135):0.680378):0.114785	Aedes_aegypti:1.266775):0.115903	(Drosophila_rhopaloa:1.266718	Bombus_terrestris:1.051113):0.285791):0.216110):0.562164):0.842821):0.767167):0.343749	(((Erysiphe_necator_associated_benylike_virus_1:1.127278	(Rhizoctonia_solani_benylike_virus_6_Benyviridae:1.092235	(Monilinia_benyvirus_C_Benyviridae:1.295842	((Agaricus_bisporus_virus_8:0.508756	Sclerotium_rolfsii_benylike_virus_1_Benyviridae:0.428720):0.469841	((Bemisia_tabaci_benylike_virus_5_Benyviridae:0.239891	(Bemisia_tabaci_benylike_virus_3_Benyviridae:0.176101	(Bemisia_tabaci_benylike_virus_2_Benyviridae:0.061705	Bemisia_tabaci_benylike_virus_1_Benyviridae:0.072961):0.198175):0.106828):0.225689	(Bemisia_tabaci_benylike_virus_4_Benyviridae:0.210137	Entomophthora_benyvirus_E_Benyviridae:0.159686):0.220383):0.354158):0.469588):0.344852):0.571663):0.142601	((Monilinia_fructicola_benylike_virus_1_Benyviridae:0.394840	(Lentinula_edodes_benylike_virus_1_Benyviridae:0.132126	Lentinula_edodes_ssRNA_mycovirus:0.097687):0.407998):0.411704	Agaricus_bisporus_virus_13:1.114745):0.979652):0.113868	((Pistacia_ribolike_virus:0.729404	((((Microcaecilia_unicolorB:1.549226
(Monilinia_benyvirus_C_Benyviridae:1.296682	(Rhizoctonia_solani_benylike_virus_6_Benyviridae:1.092612	(((((((((((Hibiscus_green_spot_virus_2:0.791314	Citrus_leprosis_virus_C:0.801866):0.731320	(Aedes_aegypti:1.153740	Blueberry_necrotic_ring_blotch_virus:1.582995):0.204730):0.245100	(((((Soilborne_wheat_mosaic_virus_Virgaviridae:0.339822	Potato_moptop_virus_Virgaviridae:0.395062):0.168381	(Peanut_clump_virus_Virgaviridae:0.535432	(Gentian_ovary_ringspot_virus_Virgaviridae:0.448639	Barley_stripe_mosaic_virus_Virgaviridae:0.578493):0.172160):0.094942):0.383493	Tobacco_rattle_virus_Virgaviridae:0.792839):0.595213	Tobacco_mosaic_virus_Virgaviridae:1.060030):0.425258	Bombus_terrestris:1.203240):0.070901):0.190234	Drosophila_rhopaloa:1.233621):0.440331	((Eastern_equine_encephalitis_virus:0.157302	Rio_Negro_virus:0.151679):0.069846	((Chikungunya_virus:0.142184	Semliki_Forest_virus:0.133374):0.083612	(Sindbis_virus:0.024417	Ockelbo_virus:0.015295):0.226700):0.057085):2.188963):0.856531	Tick_borne_tetraviruslike_virus:1.898156):0.774276	(Charavirus_Namtso:0.194372	(Chara_australis_virus:0.361871	Charavirus_Canada:0.190239):0.055500):1.271003):0.338904	(((Wheat_stripe_mosaic_virus_Benyviridae:0.460063	Fern_benyvirus_Benyviridae:0.651176):0.259497	((Rice_stripe_necrosis_virus_Benyviridae:0.457779	(Burdock_mottle_virus_Benyviridae:0.279380	(Beet_necrotic_yellow_vein_virus_Benyviridae:0.040975	Beet_soilborne_mosaic_virus_Benyviridae:0.038796):0.251464):0.189578):0.143216	Mangifera_indica_latent_virus_Benyviridae:0.481001):0.226318):0.396815	(Goji_berry_chlorosis_virus:0.680973	((Dactylorhiza_hatagirea_benylike_virus_Benyviridae:0.411659	Red_clover_RNA_virus_1:0.321978):0.093461	Arceuthobium_sichuanense_virus_3:0.369265):0.542818):0.266233):0.141975):0.121436	((((((((Rhinatrema_bivittatumE:0.004556	Rhinatrema_bivittatumD:0.000001):0.104344	(Rhinatrema_bivittatumA:0.885007	Rhinatrema_bivittatumF:0.235407):0.072961):0.458399	(Protopterus_annectensB:0.790310	Carcharodon_carchariasB:0.340581):0.142499):0.211869	((Microcaecilia_unicolorB:1.500890	(((Microcaecilia_unicolorA:0.239243	Carcharodon_carchariasA:0.256922):0.007664	Rhinatrema_bivittatumH:0.571524):0.166048	Python_bivittatus:0.644369):0.328279):0.052694	Podarcis_muralisC:0.609322):0.276337):0.138504	((Sanya_benyvirus_1_Benyviridae:0.350634	(Diabrotica_undecimpunctata_virus_2:0.310911
(((Beet_necrotic_yellow_vein_virus_Benyviridae:0.040933	Beet_soilborne_mosaic_virus_Benyviridae:0.038708):0.251060	Burdock_mottle_virus_Benyviridae:0.278851):0.189169	((((((Red_clover_RNA_virus_1:0.321265	Dactylorhiza_hatagirea_benylike_virus_Benyviridae:0.411269):0.092579	Arceuthobium_sichuanense_virus_3:0.369477):0.540754	Goji_berry_chlorosis_virus:0.681422):0.265591	((((Agaricus_bisporus_virus_13:1.113857	(Monilinia_fructicola_benylike_virus_1_Benyviridae:0.394639	(Lentinula_edodes_benylike_virus_1_Benyviridae:0.132063	Lentinula_edodes_ssRNA_mycovirus:0.097575):0.407537):0.411319):0.978677	((((((((Bemisia_tabaci_benylike_virus_2_Benyviridae:0.061643	Bemisia_tabaci_benylike_virus_1_Benyviridae:0.072908):0.198021	Bemisia_tabaci_benylike_virus_3_Benyviridae:0.175960):0.106773	Bemisia_tabaci_benylike_virus_5_Benyviridae:0.239672):0.225544	(Entomophthora_benyvirus_E_Benyviridae:0.159543	Bemisia_tabaci_benylike_virus_4_Benyviridae:0.209982):0.220243):0.353904	(Sclerotium_rolfsii_benylike_virus_1_Benyviridae:0.428333	Agaricus_bisporus_virus_8:0.508374):0.469437):0.469239	Monilinia_benyvirus_C_Benyviridae:1.294580):0.344470	Rhizoctonia_solani_benylike_virus_6_Benyviridae:1.091208):0.571148	Erysiphe_necator_associated_benylike_virus_1:1.126508):0.142125):0.113595	((Pogona_vitticeps:2.277462	(Rhinatrema_bivittatumC:0.291068	Protopterus_annectensA:0.829474):0.282911):0.561419	((((((Guiyang_benyvirus_2_Benyviridae:0.025447	Guiyang_benyvirus_1_Benyviridae:0.015299):0.306776	Diabrotica_undecimpunctata_virus_2:0.310691):0.088702	((Gekko_japonicus:0.122652	(Geotrypetes_seraphini:0.390074	(Rhinatrema_bivittatumG:0.459751	Rhinatrema_bivittatumB:0.057881):0.232708):0.123689):0.384652	Sanya_benyvirus_1_Benyviridae:0.303795):0.051810):0.162587	(((Microcaecilia_unicolorB:1.502066	((Microcaecilia_unicolorA:0.238816	Carcharodon_carchariasA:0.254880):0.000001	Rhinatrema_bivittatumH:0.593832):0.460650):0.051066	(Python_bivittatus:0.542682	Podarcis_muralisC:0.478783):0.129712):0.284979	(((Rhinatrema_bivittatumA:0.882755	Rhinatrema_bivittatumF:0.234961):0.073085	(Rhinatrema_bivittatumD:0.000001	Rhinatrema_bivittatumE:0.004545):0.103731):0.457148	(Protopterus_annectensB:0.786521	Carcharodon_carchariasB:0.340271):0.142207):0.210153):0.144028):0.074868	(Bemisia_tabaci_benylike_virus_6_Benyviridae:0.136106	(Hubei_Benylike_virus_1:0.064042	Sichuan_mosquito_Benylike_virus_Benyviridae:0.080355):0.099496):0.364020):0.165142	Pistacia_ribolike_virus:0.728835):0.099177):0.197722):0.123225	((Tick_borne_tetraviruslike_virus:1.907359
((Arceuthobium_sichuanense_virus_3:0.369581	(Red_clover_RNA_virus_1:0.321488	Dactylorhiza_hatagirea_benylike_virus_Benyviridae:0.411639):0.092810):0.541152	Goji_berry_chlorosis_virus:0.681834	((((((Rhizoctonia_solani_benylike_virus_6_Benyviridae:1.092330	(Monilinia_benyvirus_C_Benyviridae:1.295944	((Sclerotium_rolfsii_benylike_virus_1_Benyviridae:0.428733	Agaricus_bisporus_virus_8:0.508765):0.469895	((Entomophthora_benyvirus_E_Benyviridae:0.159691	Bemisia_tabaci_benylike_virus_4_Benyviridae:0.210129):0.220394	(Bemisia_tabaci_benylike_virus_5_Benyviridae:0.239894	(Bemisia_tabaci_benylike_virus_3_Benyviridae:0.176105	(Bemisia_tabaci_benylike_virus_1_Benyviridae:0.072965	Bemisia_tabaci_benylike_virus_2_Benyviridae:0.061703):0.198173):0.106831):0.225698):0.354154):0.469615):0.344837):0.571677	Erysiphe_necator_associated_benylike_virus_1:1.127351):0.142573	(Agaricus_bisporus_virus_13:1.114680	((Lentinula_edodes_benylike_virus_1_Benyviridae:0.132139	Lentinula_edodes_ssRNA_mycovirus:0.097673):0.408019	Monilinia_fructicola_benylike_virus_1_Benyviridae:0.394818):0.411766):0.979667):0.113801	((((Bemisia_tabaci_benylike_virus_6_Benyviridae:0.136359	(Sichuan_mosquito_Benylike_virus_Benyviridae:0.080414	Hubei_Benylike_virus_1:0.064113):0.099472):0.364290	((((Microcaecilia_unicolorB:1.502904	((Rhinatrema_bivittatumH:0.570060	(Microcaecilia_unicolorA:0.240017	Carcharodon_carchariasA:0.257016):0.008618):0.151151	Python_bivittatus:0.648130):0.345010):0.052740	Podarcis_muralisC:0.610909):0.274007	(((Rhinatrema_bivittatumE:0.004545	Rhinatrema_bivittatumD:0.000001):0.103826	(Rhinatrema_bivittatumA:0.882397	Rhinatrema_bivittatumF:0.234791):0.073037):0.458183	(Protopterus_annectensB:0.788921	Carcharodon_carchariasB:0.339609):0.142676):0.212732):0.140278	(((Guiyang_benyvirus_2_Benyviridae:0.025484	Guiyang_benyvirus_1_Benyviridae:0.015297):0.307020	Diabrotica_undecimpunctata_virus_2:0.310836):0.088477	((((Rhinatrema_bivittatumB:0.057924	Rhinatrema_bivittatumG:0.460205):0.233035	Geotrypetes_seraphini:0.390212):0.123808	Gekko_japonicus:0.122755):0.385118	Sanya_benyvirus_1_Benyviridae:0.304233):0.052203):0.162320):0.075245):0.165334	Pistacia_ribolike_virus:0.729399):0.099487	(Pogona_vitticeps:2.280884	(Rhinatrema_bivittatumC:0.290729	Protopterus_annectensA:0.830534):0.283309):0.562719):0.197625):0.123619	(((Charavirus_Namtso:0.244621	Charavirus_Canada:0.192752):0.075711	Chara_australis_virus:0.289193):1.232675	(((((Bombus_terrestris:1.051429
(Citrus_leprosis_virus_C:0.802877	Hibiscus_green_spot_virus_2:0.787695	(((Drosophila_rhopaloa:1.258547	Bombus_terrestris:1.050869):0.255512	((((Eastern_equine_encephalitis_virus:0.157105	Rio_Negro_virus:0.151388):0.068821	((Semliki_Forest_virus:0.133322	Chikungunya_virus:0.141838):0.083592	(Sindbis_virus:0.024421	Ockelbo_virus:0.015242):0.226215):0.058023):2.212722	(((((((Rhizoctonia_solani_benylike_virus_6_Benyviridae:1.091075	(Monilinia_benyvirus_C_Benyviridae:1.294186	((Sclerotium_rolfsii_benylike_virus_1_Benyviridae:0.428587	Agaricus_bisporus_virus_8:0.508560):0.469636	((Entomophthora_benyvirus_E_Benyviridae:0.159607	Bemisia_tabaci_benylike_virus_4_Benyviridae:0.210099):0.220412	(Bemisia_tabaci_benylike_virus_5_Benyviridae:0.239778	(Bemisia_tabaci_benylike_virus_3_Benyviridae:0.176021	(Bemisia_tabaci_benylike_virus_2_Benyviridae:0.061656	Bemisia_tabaci_benylike_virus_1_Benyviridae:0.072943):0.198128):0.106789):0.225588):0.354168):0.469921):0.344772):0.571029	Erysiphe_necator_associated_benylike_virus_1:1.126957):0.142103	((Monilinia_fructicola_benylike_virus_1_Benyviridae:0.395796	(Lentinula_edodes_benylike_virus_1_Benyviridae:0.132095	Lentinula_edodes_ssRNA_mycovirus:0.097637):0.406782):0.411970	Agaricus_bisporus_virus_13:1.114260):0.978131):0.113417	((((Bemisia_tabaci_benylike_virus_6_Benyviridae:0.136630	(Sichuan_mosquito_Benylike_virus_Benyviridae:0.080396	Hubei_Benylike_virus_1:0.064104):0.099000):0.364559	(((Gekko_japonicus:0.123937	(Geotrypetes_seraphini:0.390015	(Rhinatrema_bivittatumB:0.056056	Rhinatrema_bivittatumG:0.481159):0.234910):0.120626):0.370584	(((Guiyang_benyvirus_2_Benyviridae:0.025357	Guiyang_benyvirus_1_Benyviridae:0.015387):0.307224	Diabrotica_undecimpunctata_virus_2:0.310459):0.090483	Sanya_benyvirus_1_Benyviridae:0.349955):0.040520):0.126876	(((Python_bivittatus:0.540878	Podarcis_muralisC:0.479022):0.129658	(Microcaecilia_unicolorB:1.502284	((Rhinatrema_bivittatumH:0.512462	Microcaecilia_unicolorA:0.156846):0.082110	Carcharodon_carchariasA:0.255465):0.459916):0.050413):0.285545	(((Rhinatrema_bivittatumA:0.882479	Rhinatrema_bivittatumF:0.235256):0.072951	(Rhinatrema_bivittatumE:0.004547	Rhinatrema_bivittatumD:0.000001):0.103827):0.456607	(Protopterus_annectensB:0.786322	Carcharodon_carchariasB:0.340747):0.142350):0.210099):0.142791):0.075618):0.164868	Pistacia_ribolike_virus:0.726894):0.097837	(Pogona_vitticeps:2.280996
((Lentinula_edodes_benylike_virus_1_Benyviridae:0.132019	Lentinula_edodes_ssRNA_mycovirus:0.097649):0.407370	((((((Tick_borne_tetraviruslike_virus:1.895475	((((Drosophila_rhopaloa:1.267547	Bombus_terrestris:1.053313):0.285794	(Aedes_aegypti:1.266589	(Blueberry_necrotic_ring_blotch_virus:1.686435	(Hibiscus_green_spot_virus_2:0.778980	Citrus_leprosis_virus_C:0.814052):0.679695):0.115414):0.116929):0.215537	(Tobacco_mosaic_virus_Virgaviridae:1.047820	(((Peanut_clump_virus_Virgaviridae:0.534329	(Gentian_ovary_ringspot_virus_Virgaviridae:0.448996	Barley_stripe_mosaic_virus_Virgaviridae:0.577115):0.173265):0.095580	(Potato_moptop_virus_Virgaviridae:0.394201	Soilborne_wheat_mosaic_virus_Virgaviridae:0.339818):0.168431):0.385326	Tobacco_rattle_virus_Virgaviridae:0.790330):0.610779):0.364455):0.570607	((Rio_Negro_virus:0.151520	Eastern_equine_encephalitis_virus:0.157124):0.069687	((Ockelbo_virus:0.015304	Sindbis_virus:0.024370):0.226309	(Semliki_Forest_virus:0.133446	Chikungunya_virus:0.141825):0.083605):0.057228):2.197418):0.844033):0.766256	(Charavirus_Namtso:0.194324	(Charavirus_Canada:0.190051	Chara_australis_virus:0.361453):0.055219):1.263149):0.346468	((((((Beet_necrotic_yellow_vein_virus_Benyviridae:0.040918	Beet_soilborne_mosaic_virus_Benyviridae:0.038759):0.251214	Burdock_mottle_virus_Benyviridae:0.278996):0.189454	Rice_stripe_necrosis_virus_Benyviridae:0.457245):0.143095	Mangifera_indica_latent_virus_Benyviridae:0.480346):0.225867	(Fern_benyvirus_Benyviridae:0.650382	Wheat_stripe_mosaic_virus_Benyviridae:0.459623):0.259631):0.397124	(Goji_berry_chlorosis_virus:0.680812	(Arceuthobium_sichuanense_virus_3:0.368904	(Red_clover_RNA_virus_1:0.321497	Dactylorhiza_hatagirea_benylike_virus_Benyviridae:0.411234):0.093331):0.541583):0.264853):0.142239):0.120491	((Pogona_vitticeps:2.284820	(Protopterus_annectensA:0.830055	Rhinatrema_bivittatumC:0.289771):0.291570):0.555005	(Pistacia_ribolike_virus:0.727872	(((((Microcaecilia_unicolorB:1.501936	((Microcaecilia_unicolorA:0.237698	(Carcharodon_carchariasA:0.260748	Rhinatrema_bivittatumH:0.570535):0.000001):0.175713	Python_bivittatus:0.643449):0.318941):0.054213	Podarcis_muralisC:0.608617):0.277130	((Protopterus_annectensB:0.789196	Carcharodon_carchariasB:0.339611):0.142286	((Rhinatrema_bivittatumA:0.883370	Rhinatrema_bivittatumF:0.234852):0.072715
((((Chara_australis_virus:0.289246	(Charavirus_Namtso:0.244632	Charavirus_Canada:0.192758):0.075689):1.232594	(Tick_borne_tetraviruslike_virus:1.902235	((((Tobacco_rattle_virus_Virgaviridae:0.791024	((Potato_moptop_virus_Virgaviridae:0.394435	Soilborne_wheat_mosaic_virus_Virgaviridae:0.339882):0.168506	(Peanut_clump_virus_Virgaviridae:0.534616	(Barley_stripe_mosaic_virus_Virgaviridae:0.577043	Gentian_ovary_ringspot_virus_Virgaviridae:0.448761):0.173164):0.095508):0.384905):0.609153	Tobacco_mosaic_virus_Virgaviridae:1.049029):0.363454	((Drosophila_rhopaloa:1.266761	Bombus_terrestris:1.051155):0.285786	(Aedes_aegypti:1.266823	((Citrus_leprosis_virus_C:0.813784	Hibiscus_green_spot_virus_2:0.779180):0.680399	Blueberry_necrotic_ring_blotch_virus:1.683717):0.114778):0.115910):0.216114):0.562175	(((Semliki_Forest_virus:0.133490	Chikungunya_virus:0.141872):0.083650	(Sindbis_virus:0.024380	Ockelbo_virus:0.015312):0.226352):0.057629	(Rio_Negro_virus:0.151540	Eastern_equine_encephalitis_virus:0.157196):0.069329):2.204159):0.842848):0.767173):0.343714	(((Arceuthobium_sichuanense_virus_3:0.369653	(Dactylorhiza_hatagirea_benylike_virus_Benyviridae:0.411651	Red_clover_RNA_virus_1:0.321527):0.092763):0.541176	Goji_berry_chlorosis_virus:0.681903):0.265735	(((((Beet_soilborne_mosaic_virus_Benyviridae:0.038744	Beet_necrotic_yellow_vein_virus_Benyviridae:0.040972):0.251250	Burdock_mottle_virus_Benyviridae:0.279177):0.189364	Rice_stripe_necrosis_virus_Benyviridae:0.457560):0.142811	Mangifera_indica_latent_virus_Benyviridae:0.480548):0.225812	(Wheat_stripe_mosaic_virus_Benyviridae:0.458819	Fern_benyvirus_Benyviridae:0.651357):0.260557):0.394337):0.139558):0.123591	(((((((Guiyang_benyvirus_1_Benyviridae:0.015303	Guiyang_benyvirus_2_Benyviridae:0.025481):0.307005	Diabrotica_undecimpunctata_virus_2:0.310900):0.088559	((((Rhinatrema_bivittatumG:0.460262	Rhinatrema_bivittatumB:0.057923):0.233070	Geotrypetes_seraphini:0.390230):0.123757	Gekko_japonicus:0.122762):0.385101	Sanya_benyvirus_1_Benyviridae:0.304388):0.051986):0.162292	((((Rhinatrema_bivittatumA:0.882445	Rhinatrema_bivittatumF:0.234747):0.073176	(Rhinatrema_bivittatumE:0.004545	Rhinatrema_bivittatumD:0.000001):0.103745):0.458096	(Protopterus_annectensB:0.788645	Carcharodon_carchariasB:0.339948):0.142595):0.212708	(Microcaecilia_unicolorB:1.549312	(((Rhinatrema_bivittatumH:0.578931
((((Bombus_terrestris:1.051092	Drosophila_rhopaloa:1.257311):0.255202	((Aedes_aegypti:1.153797	Blueberry_necrotic_ring_blotch_virus:1.573610):0.208838	(Hibiscus_green_spot_virus_2:0.788142	Citrus_leprosis_virus_C:0.801480):0.714410):0.148923):0.216881	(((Eastern_equine_encephalitis_virus:0.157169	Rio_Negro_virus:0.151355):0.069391	((Semliki_Forest_virus:0.133345	Chikungunya_virus:0.141886):0.083546	(Ockelbo_virus:0.015238	Sindbis_virus:0.024435):0.226280):0.057514):2.209936	((((((Fern_benyvirus_Benyviridae:0.650614	Wheat_stripe_mosaic_virus_Benyviridae:0.458576):0.261496	(Mangifera_indica_latent_virus_Benyviridae:0.480933	(((Beet_necrotic_yellow_vein_virus_Benyviridae:0.040938	Beet_soilborne_mosaic_virus_Benyviridae:0.038731):0.251183	Burdock_mottle_virus_Benyviridae:0.278857):0.189260	Rice_stripe_necrosis_virus_Benyviridae:0.457313):0.142160):0.223715):0.388205	(((Red_clover_RNA_virus_1:0.321295	Dactylorhiza_hatagirea_benylike_virus_Benyviridae:0.411582):0.093658	Arceuthobium_sichuanense_virus_3:0.368214):0.538381	Goji_berry_chlorosis_virus:0.682571):0.271787):0.142128	((Erysiphe_necator_associated_benylike_virus_1:1.208756	((((Lentinula_edodes_benylike_virus_1_Benyviridae:0.131339	Lentinula_edodes_ssRNA_mycovirus:0.098405):0.406194	Monilinia_fructicola_benylike_virus_1_Benyviridae:0.395767):0.412972	Agaricus_bisporus_virus_13:1.107651):0.877298	(Rhizoctonia_solani_benylike_virus_6_Benyviridae:1.082925	(Monilinia_benyvirus_C_Benyviridae:1.288829	((Sclerotium_rolfsii_benylike_virus_1_Benyviridae:0.429249	Agaricus_bisporus_virus_8:0.507562):0.470981	((Bemisia_tabaci_benylike_virus_5_Benyviridae:0.239766	((Bemisia_tabaci_benylike_virus_2_Benyviridae:0.061687	Bemisia_tabaci_benylike_virus_1_Benyviridae:0.072936):0.198383	Bemisia_tabaci_benylike_virus_3_Benyviridae:0.175852):0.106863):0.226477	(Entomophthora_benyvirus_E_Benyviridae:0.159876	Bemisia_tabaci_benylike_virus_4_Benyviridae:0.209852):0.219467):0.352481):0.471881):0.345942):0.547137):0.146444):0.129031	(((((((Guiyang_benyvirus_1_Benyviridae:0.015061	Guiyang_benyvirus_2_Benyviridae:0.025666):0.307569	Diabrotica_undecimpunctata_virus_2:0.309340):0.090835	Sanya_benyvirus_1_Benyviridae:0.351448):0.137849	((Microcaecilia_unicolorB:1.555570	((Python_bivittatus:0.643741	(Rhinatrema_bivittatumH:0.557742	(Microcaecilia_unicolorA:0.263894	Carcharodon_carchariasA:0.226039):0.045154):0.140590):0.416705	Podarcis_muralisC:0.595928):0.015312):0.301820	((Protopterus_annectensB:0.865325	Carcharodon_carchariasB:0.347427):0.193758
((((((((Tobacco_rattle_virus_Virgaviridae:0.792608	((Peanut_clump_virus_Virgaviridae:0.534641	(Gentian_ovary_ringspot_virus_Virgaviridae:0.448358	Barley_stripe_mosaic_virus_Virgaviridae:0.577003):0.172593):0.095209	(Potato_moptop_virus_Virgaviridae:0.394306	Soilborne_wheat_mosaic_virus_Virgaviridae:0.339476):0.168188):0.383050):0.605771	Tobacco_mosaic_virus_Virgaviridae:1.051444):0.375307	((Drosophila_rhopaloa:1.258286	Bombus_terrestris:1.050686):0.255538	((Hibiscus_green_spot_virus_2:0.787378	Citrus_leprosis_virus_C:0.802897):0.713897	(Aedes_aegypti:1.155973	Blueberry_necrotic_ring_blotch_virus:1.572217):0.208029):0.149379):0.216913):0.556252	(((Sindbis_virus:0.024423	Ockelbo_virus:0.015244):0.226182	(Semliki_Forest_virus:0.133333	Chikungunya_virus:0.141858):0.083614):0.057936	(Rio_Negro_virus:0.151403	Eastern_equine_encephalitis_virus:0.157129):0.068940):2.210767):0.835894	Tick_borne_tetraviruslike_virus:1.907995):0.761888	(Chara_australis_virus:0.288778	(Charavirus_Canada:0.192653	Charavirus_Namtso:0.244497):0.075953):1.235000):0.340322	((((Dactylorhiza_hatagirea_benylike_virus_Benyviridae:0.411446	Red_clover_RNA_virus_1:0.321347):0.092679	Arceuthobium_sichuanense_virus_3:0.369514):0.540930	Goji_berry_chlorosis_virus:0.681558):0.265701	((Mangifera_indica_latent_virus_Benyviridae:0.480230	(((Beet_necrotic_yellow_vein_virus_Benyviridae:0.040951	Beet_soilborne_mosaic_virus_Benyviridae:0.038714):0.251105	Burdock_mottle_virus_Benyviridae:0.278985):0.189224	Rice_stripe_necrosis_virus_Benyviridae:0.457329):0.142713):0.225806	(Fern_benyvirus_Benyviridae:0.651018	Wheat_stripe_mosaic_virus_Benyviridae:0.458581):0.260362):0.393940):0.139719):0.123108	(((((((Guiyang_benyvirus_2_Benyviridae:0.025477	Guiyang_benyvirus_1_Benyviridae:0.015285):0.306862	Diabrotica_undecimpunctata_virus_2:0.310670):0.088407	((Gekko_japonicus:0.122687	(Geotrypetes_seraphini:0.390201	(Rhinatrema_bivittatumB:0.057889	Rhinatrema_bivittatumG:0.460001):0.232880):0.123726):0.384848	Sanya_benyvirus_1_Benyviridae:0.304223):0.052049):0.162325	((((Rhinatrema_bivittatumD:0.000001	Rhinatrema_bivittatumE:0.004546):0.103757	(Rhinatrema_bivittatumA:0.882702	Rhinatrema_bivittatumF:0.235059):0.073063):0.457698	(Protopterus_annectensB:0.788003	Carcharodon_carchariasB:0.339751):0.142533):0.212441	(Podarcis_muralisC:0.609407	(Microcaecilia_unicolorB:1.500260
((((((Pistacia_ribolike_virus:0.728593	((((Diabrotica_undecimpunctata_virus_2:0.310233	(Guiyang_benyvirus_2_Benyviridae:0.025499	Guiyang_benyvirus_1_Benyviridae:0.015255):0.306995):0.088297	(Sanya_benyvirus_1_Benyviridae:0.304174	((Geotrypetes_seraphini:0.389840	(Rhinatrema_bivittatumG:0.459746	Rhinatrema_bivittatumB:0.057890):0.233109):0.123274	Gekko_japonicus:0.122661):0.384297):0.052278):0.161871	(((Microcaecilia_unicolorB:1.499711	(Python_bivittatus:0.645570	((Rhinatrema_bivittatumH:0.449119	Microcaecilia_unicolorA:0.118897):0.119978	Carcharodon_carchariasA:0.260263):0.169259):0.326947):0.054876	Podarcis_muralisC:0.609385):0.273330	(((Rhinatrema_bivittatumE:0.004543	Rhinatrema_bivittatumD:0.000001):0.103314	(Rhinatrema_bivittatumA:0.882240	Rhinatrema_bivittatumF:0.234867):0.073308):0.458815	(Protopterus_annectensB:0.785656	Carcharodon_carchariasB:0.339713):0.140891):0.215292):0.140769):0.074147	(Bemisia_tabaci_benylike_virus_6_Benyviridae:0.136565	(Sichuan_mosquito_Benylike_virus_Benyviridae:0.080282	Hubei_Benylike_virus_1:0.064112):0.099053):0.364612):0.166719):0.088383	(Pogona_vitticeps:2.272633	(Protopterus_annectensA:0.827350	Rhinatrema_bivittatumC:0.292016):0.288388):0.559849):0.205937	((((((Sclerotium_rolfsii_benylike_virus_1_Benyviridae:0.428874	Agaricus_bisporus_virus_8:0.507748):0.471370	(((Bemisia_tabaci_benylike_virus_3_Benyviridae:0.175861	(Bemisia_tabaci_benylike_virus_1_Benyviridae:0.072921	Bemisia_tabaci_benylike_virus_2_Benyviridae:0.061667):0.198250):0.106890	Bemisia_tabaci_benylike_virus_5_Benyviridae:0.239684):0.226853	(Entomophthora_benyvirus_E_Benyviridae:0.159894	Bemisia_tabaci_benylike_virus_4_Benyviridae:0.209669):0.218966):0.351939):0.470865	Monilinia_benyvirus_C_Benyviridae:1.291185):0.345962	Rhizoctonia_solani_benylike_virus_6_Benyviridae:1.083503):0.545126	(((Lentinula_edodes_ssRNA_mycovirus:0.098298	Lentinula_edodes_benylike_virus_1_Benyviridae:0.131426):0.408273	Monilinia_fructicola_benylike_virus_1_Benyviridae:0.393602):0.412371	Agaricus_bisporus_virus_13:1.107799):0.880004):0.148801	Erysiphe_necator_associated_benylike_virus_1:1.208273):0.127871):0.129974	((Tick_borne_tetraviruslike_virus:1.907605	((((Bombus_terrestris:1.051013	Drosophila_rhopaloa:1.256769):0.255465	((Citrus_leprosis_virus_C:0.802232	Hibiscus_green_spot_virus_2:0.787136):0.714229	(Blueberry_necrotic_ring_blotch_virus:1.572697	Aedes_aegypti:1.154584):0.208317):0.148334):0.216881	(Tobacco_mosaic_virus_Virgaviridae:1.053282
(Tobacco_rattle_virus_Virgaviridae:0.792629	((Peanut_clump_virus_Virgaviridae:0.534800	(Gentian_ovary_ringspot_virus_Virgaviridae:0.448939	Barley_stripe_mosaic_virus_Virgaviridae:0.577625):0.172826):0.095253	(Potato_moptop_virus_Virgaviridae:0.394516	Soilborne_wheat_mosaic_virus_Virgaviridae:0.339776):0.168473):0.383794	((((Drosophila_rhopaloa:1.259580	Bombus_terrestris:1.053273):0.255363	((Aedes_aegypti:1.155788	Blueberry_necrotic_ring_blotch_virus:1.576960):0.208704	(Hibiscus_green_spot_virus_2:0.788220	Citrus_leprosis_virus_C:0.803564):0.713733):0.150615):0.216890	(((Rio_Negro_virus:0.151502	Eastern_equine_encephalitis_virus:0.157163):0.069287	((Semliki_Forest_virus:0.133395	Chikungunya_virus:0.141906):0.083620	(Sindbis_virus:0.024429	Ockelbo_virus:0.015251):0.226367):0.057636):2.206655	(Tick_borne_tetraviruslike_virus:1.905791	((Charavirus_Namtso:0.194709	(Charavirus_Canada:0.190132	Chara_australis_virus:0.361529):0.054943):1.267706	((((((Lentinula_edodes_ssRNA_mycovirus:0.097710	Lentinula_edodes_benylike_virus_1_Benyviridae:0.132039):0.406475	Monilinia_fructicola_benylike_virus_1_Benyviridae:0.396440):0.411012	Agaricus_bisporus_virus_13:1.115701):0.978253	(Erysiphe_necator_associated_benylike_virus_1:1.129143	(Rhizoctonia_solani_benylike_virus_6_Benyviridae:1.091727	(Monilinia_benyvirus_C_Benyviridae:1.295787	(((Bemisia_tabaci_benylike_virus_5_Benyviridae:0.239862	((Bemisia_tabaci_benylike_virus_2_Benyviridae:0.061683	Bemisia_tabaci_benylike_virus_1_Benyviridae:0.072936):0.198132	Bemisia_tabaci_benylike_virus_3_Benyviridae:0.176054):0.106784):0.225908	(Entomophthora_benyvirus_E_Benyviridae:0.159608	Bemisia_tabaci_benylike_virus_4_Benyviridae:0.210148):0.220169):0.354608	(Agaricus_bisporus_virus_8:0.508605	Sclerotium_rolfsii_benylike_virus_1_Benyviridae:0.428842):0.469454):0.469099):0.345307):0.570543):0.142283):0.112270	((((Bemisia_tabaci_benylike_virus_6_Benyviridae:0.136816	(Hubei_Benylike_virus_1:0.064202	Sichuan_mosquito_Benylike_virus_Benyviridae:0.080343):0.098835):0.364108	((((Microcaecilia_unicolorB:1.500783	((Carcharodon_carchariasA:0.260873	(Rhinatrema_bivittatumH:0.494106	Microcaecilia_unicolorA:0.161564):0.076464):0.173119	Python_bivittatus:0.643222):0.322279):0.053063	Podarcis_muralisC:0.608869):0.276866	(((Rhinatrema_bivittatumA:0.883660	Rhinatrema_bivittatumF:0.235499):0.072626	(Rhinatrema_bivittatumD:0.000001	Rhinatrema_bivittatumE:0.004549):0.104115):0.458234
((((((Pogona_vitticeps:2.277132	(Protopterus_annectensA:0.829441	Rhinatrema_bivittatumC:0.291035):0.282757):0.561589	(((Bemisia_tabaci_benylike_virus_6_Benyviridae:0.136105	(Hubei_Benylike_virus_1:0.064042	Sichuan_mosquito_Benylike_virus_Benyviridae:0.080354):0.099495):0.364006	(((Diabrotica_undecimpunctata_virus_2:0.310682	(Guiyang_benyvirus_1_Benyviridae:0.015298	Guiyang_benyvirus_2_Benyviridae:0.025448):0.306770):0.088702	(Sanya_benyvirus_1_Benyviridae:0.303793	((Geotrypetes_seraphini:0.390052	(Rhinatrema_bivittatumG:0.459740	Rhinatrema_bivittatumB:0.057880):0.232700):0.123680	Gekko_japonicus:0.122649):0.384644):0.051801):0.162584	(((Protopterus_annectensB:0.786470	Carcharodon_carchariasB:0.340247):0.142214	((Rhinatrema_bivittatumA:0.882706	Rhinatrema_bivittatumF:0.234954):0.073085	(Rhinatrema_bivittatumE:0.004545	Rhinatrema_bivittatumD:0.000001):0.103728):0.457122):0.210151	((((Rhinatrema_bivittatumH:0.476059	Microcaecilia_unicolorA:0.121011):0.117782	Carcharodon_carchariasA:0.254883):0.460512	Microcaecilia_unicolorB:1.501952):0.051107	(Python_bivittatus:0.542945	Podarcis_muralisC:0.479228):0.129071):0.285163):0.143981):0.074870):0.165134	Pistacia_ribolike_virus:0.728812):0.099170):0.197727	((((((Tobacco_mosaic_virus_Virgaviridae:1.051423	(Tobacco_rattle_virus_Virgaviridae:0.792525	((Soilborne_wheat_mosaic_virus_Virgaviridae:0.339351	Potato_moptop_virus_Virgaviridae:0.394162):0.168130	(Peanut_clump_virus_Virgaviridae:0.534444	(Barley_stripe_mosaic_virus_Virgaviridae:0.576862	Gentian_ovary_ringspot_virus_Virgaviridae:0.448262):0.172557):0.095167):0.382750):0.605237):0.374782	((Drosophila_rhopaloa:1.257978	Bombus_terrestris:1.050432):0.255457	((Aedes_aegypti:1.155953	Blueberry_necrotic_ring_blotch_virus:1.571551):0.207869	(Hibiscus_green_spot_virus_2:0.786931	Citrus_leprosis_virus_C:0.802730):0.713653):0.149361):0.217057):0.555810	((Eastern_equine_encephalitis_virus:0.157072	Rio_Negro_virus:0.151345):0.068896	((Sindbis_virus:0.024415	Ockelbo_virus:0.015237):0.226100	(Chikungunya_virus:0.141805	Semliki_Forest_virus:0.133285):0.083580):0.057924):2.210410):0.835635	Tick_borne_tetraviruslike_virus:1.907212):0.761534	((Charavirus_Canada:0.192575	Charavirus_Namtso:0.244400):0.075890	Chara_australis_virus:0.288685):1.234392):0.340084
(Blueberry_necrotic_ring_blotch_virus:1.572139	(((((((Potato_moptop_virus_Virgaviridae:0.393936	Soilborne_wheat_mosaic_virus_Virgaviridae:0.339221):0.168039	((Gentian_ovary_ringspot_virus_Virgaviridae:0.448325	Barley_stripe_mosaic_virus_Virgaviridae:0.577231):0.172645	Peanut_clump_virus_Virgaviridae:0.534232):0.094976):0.382498	Tobacco_rattle_virus_Virgaviridae:0.792419):0.604035	Tobacco_mosaic_virus_Virgaviridae:1.053353):0.375484	(((((Charavirus_Canada:0.192651	Charavirus_Namtso:0.244251):0.077122	Chara_australis_virus:0.287383):1.233041	(((((((Beet_soilborne_mosaic_virus_Benyviridae:0.038720	Beet_necrotic_yellow_vein_virus_Benyviridae:0.040913):0.251122	Burdock_mottle_virus_Benyviridae:0.278593):0.189095	Rice_stripe_necrosis_virus_Benyviridae:0.457088):0.142386	Mangifera_indica_latent_virus_Benyviridae:0.480231):0.223511	(Wheat_stripe_mosaic_virus_Benyviridae:0.458693	Fern_benyvirus_Benyviridae:0.650220):0.261323):0.387409	((Arceuthobium_sichuanense_virus_3:0.368775	(Dactylorhiza_hatagirea_benylike_virus_Benyviridae:0.411545	Red_clover_RNA_virus_1:0.321056):0.093050):0.538564	Goji_berry_chlorosis_virus:0.682647):0.270564):0.141650	((Erysiphe_necator_associated_benylike_virus_1:1.207906	(((Monilinia_fructicola_benylike_virus_1_Benyviridae:0.393589	(Lentinula_edodes_ssRNA_mycovirus:0.098244	Lentinula_edodes_benylike_virus_1_Benyviridae:0.131425):0.408085):0.412033	Agaricus_bisporus_virus_13:1.107900):0.879686	(((((Entomophthora_benyvirus_E_Benyviridae:0.159833	Bemisia_tabaci_benylike_virus_4_Benyviridae:0.209628):0.218920	(Bemisia_tabaci_benylike_virus_5_Benyviridae:0.239619	((Bemisia_tabaci_benylike_virus_1_Benyviridae:0.072900	Bemisia_tabaci_benylike_virus_2_Benyviridae:0.061647):0.198192	Bemisia_tabaci_benylike_virus_3_Benyviridae:0.175814):0.106856):0.226798):0.351856	(Agaricus_bisporus_virus_8:0.507539	Sclerotium_rolfsii_benylike_virus_1_Benyviridae:0.428784):0.471171):0.470783	Monilinia_benyvirus_C_Benyviridae:1.290531):0.345903	Rhizoctonia_solani_benylike_virus_6_Benyviridae:1.083085):0.544909):0.148452):0.127676	(((((Hubei_Benylike_virus_1:0.064058	Sichuan_mosquito_Benylike_virus_Benyviridae:0.080294):0.099121	Bemisia_tabaci_benylike_virus_6_Benyviridae:0.136405):0.364604	(((((Geotrypetes_seraphini:0.389717	(Rhinatrema_bivittatumB:0.057883	Rhinatrema_bivittatumG:0.459502):0.232958):0.123221	Gekko_japonicus:0.122633):0.384101	Sanya_benyvirus_1_Benyviridae:0.303747):0.052041	((Guiyang_benyvirus_1_Benyviridae:0.015271	Guiyang_benyvirus_2_Benyviridae:0.025469):0.306912	Diabrotica_undecimpunctata_virus_2:0.310265):0.088597):0.162152	((((Rhinatrema_bivittatumE:0.004543	Rhinatrema_bivittatumD:0.000001):0.103292
((Carcharodon_carchariasA:0.251539	(Rhinatrema_bivittatumH:0.468450	Microcaecilia_unicolorA:0.104573):0.135991):0.499104	(((((((((((Fern_benyvirus_Benyviridae:0.651413	Wheat_stripe_mosaic_virus_Benyviridae:0.459546):0.262080	((Rice_stripe_necrosis_virus_Benyviridae:0.457889	((Beet_soilborne_mosaic_virus_Benyviridae:0.038811	Beet_necrotic_yellow_vein_virus_Benyviridae:0.040975):0.251594	Burdock_mottle_virus_Benyviridae:0.279207):0.189473):0.142658	Mangifera_indica_latent_virus_Benyviridae:0.481386):0.223501):0.388967	(((Dactylorhiza_hatagirea_benylike_virus_Benyviridae:0.412198	Red_clover_RNA_virus_1:0.321757):0.093619	Arceuthobium_sichuanense_virus_3:0.369042):0.539859	Goji_berry_chlorosis_virus:0.683249):0.271364):0.142028	((Tick_borne_tetraviruslike_virus:1.915233	(((Tobacco_mosaic_virus_Virgaviridae:1.026622	(((Soilborne_wheat_mosaic_virus_Virgaviridae:0.340134	Potato_moptop_virus_Virgaviridae:0.394280):0.167536	((Barley_stripe_mosaic_virus_Virgaviridae:0.577523	Gentian_ovary_ringspot_virus_Virgaviridae:0.449045):0.173414	Peanut_clump_virus_Virgaviridae:0.533065):0.098717):0.386507	Tobacco_rattle_virus_Virgaviridae:0.787998):0.651998):0.341727	((((Hibiscus_green_spot_virus_2:0.784763	Citrus_leprosis_virus_C:0.808096):0.630973	(Bombus_terrestris:1.010012	Drosophila_rhopaloa:1.297831):0.312216):0.120123	Aedes_aegypti:1.253531):0.142594	Blueberry_necrotic_ring_blotch_virus:1.657073):0.234981):0.559355	((Rio_Negro_virus:0.151755	Eastern_equine_encephalitis_virus:0.157280):0.069686	((Chikungunya_virus:0.141974	Semliki_Forest_virus:0.133647):0.083616	(Ockelbo_virus:0.015394	Sindbis_virus:0.024338):0.226643):0.057473):2.216211):0.838942):0.759632	((Charavirus_Namtso:0.244681	Charavirus_Canada:0.193086):0.076813	Chara_australis_virus:0.288204):1.233190):0.338211):0.130356	(Erysiphe_necator_associated_benylike_virus_1:1.209484	((Rhizoctonia_solani_benylike_virus_6_Benyviridae:1.085163	(((Sclerotium_rolfsii_benylike_virus_1_Benyviridae:0.429866	Agaricus_bisporus_virus_8:0.508339):0.472356	((Bemisia_tabaci_benylike_virus_5_Benyviridae:0.240053	(Bemisia_tabaci_benylike_virus_3_Benyviridae:0.176144	(Bemisia_tabaci_benylike_virus_2_Benyviridae:0.061754	Bemisia_tabaci_benylike_virus_1_Benyviridae:0.073042):0.198605):0.107042):0.227203	(Entomophthora_benyvirus_E_Benyviridae:0.160168	Bemisia_tabaci_benylike_virus_4_Benyviridae:0.210024):0.219309):0.352642):0.472291	Monilinia_benyvirus_C_Benyviridae:1.292517):0.346473):0.545400	(((Lentinula_edodes_ssRNA_mycovirus:0.098498	Lentinula_edodes_benylike_virus_1_Benyviridae:0.131618):0.408316
(((Bemisia_tabaci_benylike_virus_4_Benyviridae:0.210110	Entomophthora_benyvirus_E_Benyviridae:0.159668):0.220357	(Bemisia_tabaci_benylike_virus_5_Benyviridae:0.239861	(Bemisia_tabaci_benylike_virus_3_Benyviridae:0.176082	(Bemisia_tabaci_benylike_virus_2_Benyviridae:0.061699	Bemisia_tabaci_benylike_virus_1_Benyviridae:0.072953):0.198151):0.106817):0.225671):0.354096	(Sclerotium_rolfsii_benylike_virus_1_Benyviridae:0.428693	Agaricus_bisporus_virus_8:0.508724):0.469851	(((Erysiphe_necator_associated_benylike_virus_1:1.127209	(((((((((((Potato_moptop_virus_Virgaviridae:0.394378	Soilborne_wheat_mosaic_virus_Virgaviridae:0.339820):0.168456	(Peanut_clump_virus_Virgaviridae:0.534542	(Gentian_ovary_ringspot_virus_Virgaviridae:0.448729	Barley_stripe_mosaic_virus_Virgaviridae:0.576935):0.173082):0.095507):0.384822	Tobacco_rattle_virus_Virgaviridae:0.790926):0.609059	Tobacco_mosaic_virus_Virgaviridae:1.048936):0.363244	(((Blueberry_necrotic_ring_blotch_virus:1.683575	(Citrus_leprosis_virus_C:0.813660	Hibiscus_green_spot_virus_2:0.779107):0.680436):0.114679	Aedes_aegypti:1.266843):0.115920	(Drosophila_rhopaloa:1.266838	Bombus_terrestris:1.051323):0.285751):0.216069):0.561875	((Eastern_equine_encephalitis_virus:0.157172	Rio_Negro_virus:0.151518):0.069292	((Ockelbo_virus:0.015309	Sindbis_virus:0.024377):0.226314	(Semliki_Forest_virus:0.133472	Chikungunya_virus:0.141855):0.083643):0.057646):2.204122):0.842911	Tick_borne_tetraviruslike_virus:1.901804):0.766921	((Charavirus_Canada:0.192736	Charavirus_Namtso:0.244593):0.075679	Chara_australis_virus:0.289187):1.232481):0.343589	(((Wheat_stripe_mosaic_virus_Benyviridae:0.458763	Fern_benyvirus_Benyviridae:0.651267):0.260521	(((Burdock_mottle_virus_Benyviridae:0.279130	(Beet_soilborne_mosaic_virus_Benyviridae:0.038733	Beet_necrotic_yellow_vein_virus_Benyviridae:0.040973):0.251231):0.189341	Rice_stripe_necrosis_virus_Benyviridae:0.457510):0.142794	Mangifera_indica_latent_virus_Benyviridae:0.480482):0.225789):0.394314	(((Dactylorhiza_hatagirea_benylike_virus_Benyviridae:0.411615	Red_clover_RNA_virus_1:0.321469):0.092802	Arceuthobium_sichuanense_virus_3:0.369560):0.541123	Goji_berry_chlorosis_virus:0.681756):0.265658):0.139541):0.123606	((((((((Rhinatrema_bivittatumD:0.000001	Rhinatrema_bivittatumE:0.004545):0.103810	(Rhinatrema_bivittatumA:0.882279	Rhinatrema_bivittatumF:0.234772):0.073024):0.458091	(Protopterus_annectensB:0.788806	Carcharodon_carchariasB:0.339570):0.142647):0.212695	((Microcaecilia_unicolorB:1.502516
((((((Charavirus_Namtso:0.244615	Charavirus_Canada:0.192860):0.076386	Chara_australis_virus:0.288620):1.229836	(Tick_borne_tetraviruslike_virus:1.908464	(((Tobacco_mosaic_virus_Virgaviridae:1.048526	(Tobacco_rattle_virus_Virgaviridae:0.791177	(((Barley_stripe_mosaic_virus_Virgaviridae:0.576153	Gentian_ovary_ringspot_virus_Virgaviridae:0.448268):0.173005	Peanut_clump_virus_Virgaviridae:0.534410):0.095457	(Soilborne_wheat_mosaic_virus_Virgaviridae:0.339943	Potato_moptop_virus_Virgaviridae:0.394282):0.168472):0.384649):0.609398):0.362114	((Drosophila_rhopaloa:1.266832	Bombus_terrestris:1.051993):0.286270	((Blueberry_necrotic_ring_blotch_virus:1.681852	(Citrus_leprosis_virus_C:0.812722	Hibiscus_green_spot_virus_2:0.779713):0.679863):0.114113	Aedes_aegypti:1.266339):0.115722):0.216490):0.561810	((Rio_Negro_virus:0.151548	Eastern_equine_encephalitis_virus:0.157164):0.069433	((Sindbis_virus:0.024385	Ockelbo_virus:0.015308):0.226295	(Semliki_Forest_virus:0.133468	Chikungunya_virus:0.141867):0.083666):0.057538):2.201436):0.837424):0.765792):0.345753	(((Fern_benyvirus_Benyviridae:0.649497	Wheat_stripe_mosaic_virus_Benyviridae:0.460768):0.259863	(((Burdock_mottle_virus_Benyviridae:0.279429	(Beet_soilborne_mosaic_virus_Benyviridae:0.038787	Beet_necrotic_yellow_vein_virus_Benyviridae:0.040931):0.251033):0.190155	Rice_stripe_necrosis_virus_Benyviridae:0.456723):0.141883	Mangifera_indica_latent_virus_Benyviridae:0.481023):0.227188):0.390191	(Goji_berry_chlorosis_virus:0.685825	((Arceuthobium_sichuanense_virus_3:0.435529	Red_clover_RNA_virus_1:0.322872):0.073730	Dactylorhiza_hatagirea_benylike_virus_Benyviridae:0.360903):0.543381):0.266666):0.141941):0.124050	((((((Diabrotica_undecimpunctata_virus_2:0.310854	(Guiyang_benyvirus_1_Benyviridae:0.015257	Guiyang_benyvirus_2_Benyviridae:0.025532):0.307019):0.088631	(Sanya_benyvirus_1_Benyviridae:0.304449	(Gekko_japonicus:0.122900	(Geotrypetes_seraphini:0.389664	(Rhinatrema_bivittatumG:0.460205	Rhinatrema_bivittatumB:0.057912):0.232598):0.124504):0.385090):0.052015):0.161695	(((Microcaecilia_unicolorB:1.502580	((Rhinatrema_bivittatumH:0.570380	(Microcaecilia_unicolorA:0.238761	Carcharodon_carchariasA:0.257506):0.009155):0.154697	Python_bivittatus:0.647129):0.339880):0.052107	Podarcis_muralisC:0.611394):0.274256	((Protopterus_annectensB:0.788052	Carcharodon_carchariasB:0.339529):0.142293
(((Soilborne_wheat_mosaic_virus_Virgaviridae:0.339538	Potato_moptop_virus_Virgaviridae:0.394375):0.168348	((Gentian_ovary_ringspot_virus_Virgaviridae:0.448605	Barley_stripe_mosaic_virus_Virgaviridae:0.577647):0.172713	Peanut_clump_virus_Virgaviridae:0.534660):0.094979):0.383050	Tobacco_rattle_virus_Virgaviridae:0.792925	(((((((((((Burdock_mottle_virus_Benyviridae:0.278969	(Beet_soilborne_mosaic_virus_Benyviridae:0.038755	Beet_necrotic_yellow_vein_virus_Benyviridae:0.040948):0.251278):0.189277	Rice_stripe_necrosis_virus_Benyviridae:0.457453):0.142421	Mangifera_indica_latent_virus_Benyviridae:0.480941):0.223721	(Fern_benyvirus_Benyviridae:0.650864	Wheat_stripe_mosaic_virus_Benyviridae:0.458938):0.261625):0.387601	((Arceuthobium_sichuanense_virus_3:0.368839	(Dactylorhiza_hatagirea_benylike_virus_Benyviridae:0.411889	Red_clover_RNA_virus_1:0.321390):0.093319):0.539342	Goji_berry_chlorosis_virus:0.682756):0.271693):0.142091	(((Pogona_vitticeps:2.277365	(Rhinatrema_bivittatumC:0.296445	Protopterus_annectensA:0.823049):0.283731):0.557037	(Pistacia_ribolike_virus:0.726628	(((((Microcaecilia_unicolorB:1.500218	(((Microcaecilia_unicolorA:0.239621	Carcharodon_carchariasA:0.258167):0.004477	Rhinatrema_bivittatumH:0.570577):0.167915	Python_bivittatus:0.644696):0.326264):0.054069	Podarcis_muralisC:0.610115):0.273268	(((Rhinatrema_bivittatumA:0.882127	Rhinatrema_bivittatumF:0.235198):0.073178	(Rhinatrema_bivittatumD:0.000001	Rhinatrema_bivittatumE:0.004545):0.103432):0.458362	(Protopterus_annectensB:0.785696	Carcharodon_carchariasB:0.340274):0.141036):0.215250):0.139541	((Sanya_benyvirus_1_Benyviridae:0.350886	((Guiyang_benyvirus_2_Benyviridae:0.025422	Guiyang_benyvirus_1_Benyviridae:0.015336):0.307463	Diabrotica_undecimpunctata_virus_2:0.310090):0.090096):0.040162	((Geotrypetes_seraphini:0.389850	(Rhinatrema_bivittatumG:0.481300	Rhinatrema_bivittatumB:0.056074):0.235522):0.120193	Gekko_japonicus:0.123974):0.370256):0.126662):0.074877	((Sichuan_mosquito_Benylike_virus_Benyviridae:0.080338	Hubei_Benylike_virus_1:0.064182):0.098573	Bemisia_tabaci_benylike_virus_6_Benyviridae:0.137113):0.365104):0.166615):0.087199):0.209542	(Erysiphe_necator_associated_benylike_virus_1:1.208845	(((((((Bemisia_tabaci_benylike_virus_3_Benyviridae:0.175955	(Bemisia_tabaci_benylike_virus_1_Benyviridae:0.072971	Bemisia_tabaci_benylike_virus_2_Benyviridae:0.061688):0.198383):0.106925	Bemisia_tabaci_benylike_virus_5_Benyviridae:0.239832):0.226930	(Entomophthora_benyvirus_E_Benyviridae:0.159984
(Guiyang_benyvirus_1_Benyviridae:0.015154	Guiyang_benyvirus_2_Benyviridae:0.025567	(Diabrotica_undecimpunctata_virus_2:0.309570	(((((((Microcaecilia_unicolorA:0.266328	Carcharodon_carchariasA:0.218778):0.085742	(Python_bivittatus:0.389481	Rhinatrema_bivittatumH:0.279736):0.280294):0.489358	Microcaecilia_unicolorB:1.508790):0.053520	Podarcis_muralisC:0.602740):0.309136	((((Rhinatrema_bivittatumD:0.000001	Rhinatrema_bivittatumE:0.004534):0.107278	(Rhinatrema_bivittatumF:0.285164	(Rhinatrema_bivittatumA:0.872163	Gekko_japonicus:0.000001):0.000001):0.041976):0.121863	(Geotrypetes_seraphini:0.390168	(Rhinatrema_bivittatumB:0.056627	Rhinatrema_bivittatumG:0.484123):0.214232):0.098831):0.273236	(Protopterus_annectensB:0.857817	Carcharodon_carchariasB:0.351664):0.197416):0.135708):0.087950	((((Pogona_vitticeps:2.287139	(Protopterus_annectensA:0.823680	Rhinatrema_bivittatumC:0.293277):0.276188):0.561521	((((Tick_borne_tetraviruslike_virus:1.906670	((((Drosophila_rhopaloa:1.264628	Bombus_terrestris:1.050093):0.284890	(((Citrus_leprosis_virus_C:0.812617	Hibiscus_green_spot_virus_2:0.779774):0.680692	Blueberry_necrotic_ring_blotch_virus:1.683171):0.114159	Aedes_aegypti:1.264572):0.116451):0.216266	(Tobacco_mosaic_virus_Virgaviridae:1.046617	(((Peanut_clump_virus_Virgaviridae:0.534517	(Gentian_ovary_ringspot_virus_Virgaviridae:0.447718	Barley_stripe_mosaic_virus_Virgaviridae:0.575997):0.172604):0.095316	(Soilborne_wheat_mosaic_virus_Virgaviridae:0.339911	Potato_moptop_virus_Virgaviridae:0.394479):0.168647):0.384379	Tobacco_rattle_virus_Virgaviridae:0.791186):0.608579):0.362666):0.562861	((Rio_Negro_virus:0.151425	Eastern_equine_encephalitis_virus:0.157089):0.069186	((Sindbis_virus:0.024365	Ockelbo_virus:0.015305):0.226272	(Chikungunya_virus:0.141807	Semliki_Forest_virus:0.133423):0.083613):0.057670):2.203180):0.840039):0.767196	(Chara_australis_virus:0.289291	(Charavirus_Namtso:0.244377	Charavirus_Canada:0.192891):0.075196):1.233214):0.343912	((((((Beet_soilborne_mosaic_virus_Benyviridae:0.038728	Beet_necrotic_yellow_vein_virus_Benyviridae:0.040962):0.251228	Burdock_mottle_virus_Benyviridae:0.279110):0.189444	Rice_stripe_necrosis_virus_Benyviridae:0.457418):0.142428	Mangifera_indica_latent_virus_Benyviridae:0.480916):0.225834
(Protopterus_annectensB:0.788838	Carcharodon_carchariasB:0.339558	((((((Guiyang_benyvirus_1_Benyviridae:0.015296	Guiyang_benyvirus_2_Benyviridae:0.025478):0.306974	Diabrotica_undecimpunctata_virus_2:0.310797):0.088472	(Sanya_benyvirus_1_Benyviridae:0.304202	((Geotrypetes_seraphini:0.390180	(Rhinatrema_bivittatumB:0.057913	Rhinatrema_bivittatumG:0.460154):0.233014):0.123763	Gekko_japonicus:0.122739):0.385071):0.052171):0.162310	((Bemisia_tabaci_benylike_virus_6_Benyviridae:0.136329	(Hubei_Benylike_virus_1:0.064102	Sichuan_mosquito_Benylike_virus_Benyviridae:0.080400):0.099461):0.364245	(((Pogona_vitticeps:2.280584	(Rhinatrema_bivittatumC:0.290703	Protopterus_annectensA:0.830432):0.283075):0.562903	((((Monilinia_fructicola_benylike_virus_1_Benyviridae:0.394766	(Lentinula_edodes_ssRNA_mycovirus:0.097661	Lentinula_edodes_benylike_virus_1_Benyviridae:0.132114):0.407960):0.411701	Agaricus_bisporus_virus_13:1.114590):0.979583	(((((Sclerotium_rolfsii_benylike_virus_1_Benyviridae:0.428674	Agaricus_bisporus_virus_8:0.508698):0.469839	((Bemisia_tabaci_benylike_virus_4_Benyviridae:0.210103	Entomophthora_benyvirus_E_Benyviridae:0.159659):0.220357	(Bemisia_tabaci_benylike_virus_5_Benyviridae:0.239851	((Bemisia_tabaci_benylike_virus_1_Benyviridae:0.072949	Bemisia_tabaci_benylike_virus_2_Benyviridae:0.061695):0.198144	Bemisia_tabaci_benylike_virus_3_Benyviridae:0.176074):0.106812):0.225668):0.354107):0.469562	Monilinia_benyvirus_C_Benyviridae:1.295815):0.344823	Rhizoctonia_solani_benylike_virus_6_Benyviridae:1.092212):0.571629	Erysiphe_necator_associated_benylike_virus_1:1.127217):0.142574):0.113822	(((Tick_borne_tetraviruslike_virus:1.901916	((((Bombus_terrestris:1.051403	Drosophila_rhopaloa:1.266948):0.285800	(Aedes_aegypti:1.266922	(Blueberry_necrotic_ring_blotch_virus:1.683698	(Citrus_leprosis_virus_C:0.813682	Hibiscus_green_spot_virus_2:0.779100):0.680452):0.114716):0.115942):0.216100	((Tobacco_rattle_virus_Virgaviridae:0.790913	(((Barley_stripe_mosaic_virus_Virgaviridae:0.576926	Gentian_ovary_ringspot_virus_Virgaviridae:0.448727):0.173090	Peanut_clump_virus_Virgaviridae:0.534525):0.095509	(Soilborne_wheat_mosaic_virus_Virgaviridae:0.339808	Potato_moptop_virus_Virgaviridae:0.394365):0.168457):0.384834):0.609102	Tobacco_mosaic_virus_Virgaviridae:1.048971):0.363316):0.561979	((Rio_Negro_virus:0.151508	Eastern_equine_encephalitis_virus:0.157162):0.069288	((Ockelbo_virus:0.015307	Sindbis_virus:0.024376):0.226301	(Semliki_Forest_virus:0.133462
((((((Microcaecilia_unicolorB:1.556021	((Python_bivittatus:0.643584	((Microcaecilia_unicolorA:0.264050	Carcharodon_carchariasA:0.226434):0.046887	Rhinatrema_bivittatumH:0.559130):0.140672):0.413517	Podarcis_muralisC:0.595918):0.015138):0.304430	(((Pistacia_ribolike_virus:0.727957	((Pogona_vitticeps:2.284657	(Protopterus_annectensA:0.822237	Rhinatrema_bivittatumC:0.293940):0.275263):0.560511	((((Goji_berry_chlorosis_virus:0.681115	(Arceuthobium_sichuanense_virus_3:0.368775	(Dactylorhiza_hatagirea_benylike_virus_Benyviridae:0.411265	Red_clover_RNA_virus_1:0.321443):0.093250):0.540546):0.266591	((Wheat_stripe_mosaic_virus_Benyviridae:0.458390	Fern_benyvirus_Benyviridae:0.651001):0.260477	((Rice_stripe_necrosis_virus_Benyviridae:0.457383	((Beet_soilborne_mosaic_virus_Benyviridae:0.038719	Beet_necrotic_yellow_vein_virus_Benyviridae:0.040955):0.251120	Burdock_mottle_virus_Benyviridae:0.279117):0.189325):0.142412	Mangifera_indica_latent_virus_Benyviridae:0.480797):0.225776):0.394692):0.139817	(((((Tobacco_mosaic_virus_Virgaviridae:1.048139	(Tobacco_rattle_virus_Virgaviridae:0.790920	((Potato_moptop_virus_Virgaviridae:0.394432	Soilborne_wheat_mosaic_virus_Virgaviridae:0.339832):0.168598	(Peanut_clump_virus_Virgaviridae:0.534369	(Gentian_ovary_ringspot_virus_Virgaviridae:0.448297	Barley_stripe_mosaic_virus_Virgaviridae:0.576468):0.172962):0.095360):0.384448):0.608595):0.363006	((Bombus_terrestris:1.050747	Drosophila_rhopaloa:1.266633):0.285496	((Blueberry_necrotic_ring_blotch_virus:1.684084	(Hibiscus_green_spot_virus_2:0.779741	Citrus_leprosis_virus_C:0.812428):0.680554):0.114213	Aedes_aegypti:1.265692):0.116502):0.216084):0.562654	((Eastern_equine_encephalitis_virus:0.157081	Rio_Negro_virus:0.151413):0.069164	((Sindbis_virus:0.024363	Ockelbo_virus:0.015304):0.226263	(Chikungunya_virus:0.141786	Semliki_Forest_virus:0.133415):0.083592):0.057697):2.202942):0.840133	Tick_borne_tetraviruslike_virus:1.906702):0.767641	((Charavirus_Namtso:0.244308	Charavirus_Canada:0.192864):0.075246	Chara_australis_virus:0.289343):1.232449):0.343377):0.121842	(((Monilinia_fructicola_benylike_virus_1_Benyviridae:0.396888	(Lentinula_edodes_ssRNA_mycovirus:0.097727	Lentinula_edodes_benylike_virus_1_Benyviridae:0.131953):0.405524):0.412140	Agaricus_bisporus_virus_13:1.113889):0.974479	((((((Bemisia_tabaci_benylike_virus_5_Benyviridae:0.239805	((Bemisia_tabaci_benylike_virus_2_Benyviridae:0.061683
(((((((Rice_stripe_necrosis_virus_Benyviridae:0.457303	(Burdock_mottle_virus_Benyviridae:0.278944	(Beet_soilborne_mosaic_virus_Benyviridae:0.038717	Beet_necrotic_yellow_vein_virus_Benyviridae:0.040949):0.251150):0.189258):0.142746	Mangifera_indica_latent_virus_Benyviridae:0.480215):0.225542	(Wheat_stripe_mosaic_virus_Benyviridae:0.458620	Fern_benyvirus_Benyviridae:0.650911):0.260520):0.393980	((Arceuthobium_sichuanense_virus_3:0.369456	(Red_clover_RNA_virus_1:0.321337	Dactylorhiza_hatagirea_benylike_virus_Benyviridae:0.411370):0.092694):0.540876	Goji_berry_chlorosis_virus:0.681516):0.265533):0.139593	(((((Rio_Negro_virus:0.151432	Eastern_equine_encephalitis_virus:0.157092):0.069231	((Semliki_Forest_virus:0.133399	Chikungunya_virus:0.141779):0.083592	(Sindbis_virus:0.024365	Ockelbo_virus:0.015300):0.226197):0.057628):2.203799	((Tobacco_mosaic_virus_Virgaviridae:1.048850	(Tobacco_rattle_virus_Virgaviridae:0.790772	((Soilborne_wheat_mosaic_virus_Virgaviridae:0.339648	Potato_moptop_virus_Virgaviridae:0.394179):0.168376	(Peanut_clump_virus_Virgaviridae:0.534267	(Barley_stripe_mosaic_virus_Virgaviridae:0.576718	Gentian_ovary_ringspot_virus_Virgaviridae:0.448584):0.173052):0.095467):0.384478):0.608502):0.362875	((Drosophila_rhopaloa:1.266542	Bombus_terrestris:1.051024):0.285751	(((Hibiscus_green_spot_virus_2:0.778591	Citrus_leprosis_virus_C:0.813432):0.680210	Blueberry_necrotic_ring_blotch_virus:1.682833):0.114695	Aedes_aegypti:1.266670):0.115927):0.216257):0.561497):0.842781	Tick_borne_tetraviruslike_virus:1.900903):0.766758	((Charavirus_Canada:0.192625	Charavirus_Namtso:0.244460):0.075602	Chara_australis_virus:0.289051):1.231712):0.343456):0.123712	((((Bemisia_tabaci_benylike_virus_6_Benyviridae:0.136147	(Sichuan_mosquito_Benylike_virus_Benyviridae:0.080400	Hubei_Benylike_virus_1:0.064039):0.099516):0.364187	((((Python_bivittatus:0.543203	Podarcis_muralisC:0.479665):0.129232	(Microcaecilia_unicolorB:1.503755	((Rhinatrema_bivittatumH:0.475400	Microcaecilia_unicolorA:0.119938):0.118713	Carcharodon_carchariasA:0.255340):0.460334):0.051160):0.285280	((Protopterus_annectensB:0.787227	Carcharodon_carchariasB:0.340008):0.142344	((Rhinatrema_bivittatumE:0.004543	Rhinatrema_bivittatumD:0.000001):0.103770	(Rhinatrema_bivittatumA:0.882252	Rhinatrema_bivittatumF:0.234642):0.073041):0.457476):0.210383):0.144133	((Diabrotica_undecimpunctata_virus_2:0.310778
(((Sanya_benyvirus_1_Benyviridae:0.304160	((((Bemisia_tabaci_benylike_virus_6_Benyviridae:0.136319	(Sichuan_mosquito_Benylike_virus_Benyviridae:0.080397	Hubei_Benylike_virus_1:0.064101):0.099461):0.364229	(Pistacia_ribolike_virus:0.729280	(((((((((Aedes_aegypti:1.266799	(Blueberry_necrotic_ring_blotch_virus:1.683559	(Citrus_leprosis_virus_C:0.813640	Hibiscus_green_spot_virus_2:0.779048):0.680385):0.114708):0.115959	(Drosophila_rhopaloa:1.266842	Bombus_terrestris:1.051300):0.285792):0.216121	((Tobacco_rattle_virus_Virgaviridae:0.790862	((Potato_moptop_virus_Virgaviridae:0.394347	Soilborne_wheat_mosaic_virus_Virgaviridae:0.339796):0.168447	((Barley_stripe_mosaic_virus_Virgaviridae:0.576898	Gentian_ovary_ringspot_virus_Virgaviridae:0.448708):0.173082	Peanut_clump_virus_Virgaviridae:0.534503):0.095501):0.384819):0.609025	Tobacco_mosaic_virus_Virgaviridae:1.048911):0.363300):0.561962	((Eastern_equine_encephalitis_virus:0.157158	Rio_Negro_virus:0.151507):0.069276	((Ockelbo_virus:0.015306	Sindbis_virus:0.024376):0.226296	(Semliki_Forest_virus:0.133459	Chikungunya_virus:0.141844):0.083635):0.057647):2.204072):0.842981	Tick_borne_tetraviruslike_virus:1.901688):0.767038	(Chara_australis_virus:0.289186	(Charavirus_Namtso:0.244570	Charavirus_Canada:0.192721):0.075658):1.232390):0.343630	(((Wheat_stripe_mosaic_virus_Benyviridae:0.458735	Fern_benyvirus_Benyviridae:0.651226):0.260510	(Mangifera_indica_latent_virus_Benyviridae:0.480446	(Rice_stripe_necrosis_virus_Benyviridae:0.457475	((Beet_soilborne_mosaic_virus_Benyviridae:0.038726	Beet_necrotic_yellow_vein_virus_Benyviridae:0.040970):0.251209	Burdock_mottle_virus_Benyviridae:0.279107):0.189329):0.142783):0.225768):0.394294	(Goji_berry_chlorosis_virus:0.681710	((Dactylorhiza_hatagirea_benylike_virus_Benyviridae:0.411582	Red_clover_RNA_virus_1:0.321445):0.092784	Arceuthobium_sichuanense_virus_3:0.369541):0.541092):0.265648):0.139542):0.123610	((Agaricus_bisporus_virus_13:1.114513	(Monilinia_fructicola_benylike_virus_1_Benyviridae:0.394734	(Lentinula_edodes_ssRNA_mycovirus:0.097652	Lentinula_edodes_benylike_virus_1_Benyviridae:0.132114):0.407950):0.411661):0.979493	(Erysiphe_necator_associated_benylike_virus_1:1.127141	((Monilinia_benyvirus_C_Benyviridae:1.295720	(((Bemisia_tabaci_benylike_virus_5_Benyviridae:0.239841	(Bemisia_tabaci_benylike_virus_3_Benyviridae:0.176068	(Bemisia_tabaci_benylike_virus_1_Benyviridae:0.072945	Bemisia_tabaci_benylike_virus_2_Benyviridae:0.061695):0.198138):0.106808):0.225650	(Entomophthora_benyvirus_E_Benyviridae:0.159651
(Burdock_mottle_virus_Benyviridae:0.279220	(Beet_necrotic_yellow_vein_virus_Benyviridae:0.040933	Beet_soilborne_mosaic_virus_Benyviridae:0.038783):0.251318	((Mangifera_indica_latent_virus_Benyviridae:0.480802	((Fern_benyvirus_Benyviridae:0.650717	Wheat_stripe_mosaic_virus_Benyviridae:0.459731):0.259833	(((Arceuthobium_sichuanense_virus_3:0.368890	(Red_clover_RNA_virus_1:0.321728	Dactylorhiza_hatagirea_benylike_virus_Benyviridae:0.411362):0.093505):0.542064	Goji_berry_chlorosis_virus:0.680760):0.265954	(((((((Bombus_terrestris:1.053774	Drosophila_rhopaloa:1.268084):0.285862	(((Citrus_leprosis_virus_C:0.814263	Hibiscus_green_spot_virus_2:0.779725):0.680237	Blueberry_necrotic_ring_blotch_virus:1.688185):0.115427	Aedes_aegypti:1.266455):0.117149):0.215949	((((Soilborne_wheat_mosaic_virus_Virgaviridae:0.340032	Potato_moptop_virus_Virgaviridae:0.394492):0.168698	(Peanut_clump_virus_Virgaviridae:0.534567	(Barley_stripe_mosaic_virus_Virgaviridae:0.577393	Gentian_ovary_ringspot_virus_Virgaviridae:0.449190):0.173315):0.095551):0.385553	Tobacco_rattle_virus_Virgaviridae:0.790756):0.610953	Tobacco_mosaic_virus_Virgaviridae:1.048246):0.364351):0.570885	(((Semliki_Forest_virus:0.133494	Chikungunya_virus:0.141866):0.083622	(Sindbis_virus:0.024375	Ockelbo_virus:0.015312):0.226441):0.057339	(Rio_Negro_virus:0.151572	Eastern_equine_encephalitis_virus:0.157166):0.069606):2.199641):0.843985	Tick_borne_tetraviruslike_virus:1.899317):0.766773	((Chara_australis_virus:0.361582	Charavirus_Canada:0.190152):0.055007	Charavirus_Namtso:0.194680):1.264511):0.345614	((((((((Microcaecilia_unicolorB:1.502506	(Python_bivittatus:0.643545	(Rhinatrema_bivittatumH:0.571825	(Microcaecilia_unicolorA:0.238981	Carcharodon_carchariasA:0.256719):0.007970):0.166381):0.326387):0.052992	Podarcis_muralisC:0.609603):0.276560	(((Rhinatrema_bivittatumA:0.883105	Rhinatrema_bivittatumF:0.235162):0.072576	(Rhinatrema_bivittatumE:0.004546	Rhinatrema_bivittatumD:0.000001):0.104142):0.458533	(Protopterus_annectensB:0.789059	Carcharodon_carchariasB:0.340121):0.142418):0.212565):0.138618	((Gekko_japonicus:0.124189	(Geotrypetes_seraphini:0.389921	(Rhinatrema_bivittatumG:0.481299	Rhinatrema_bivittatumB:0.056122):0.234625):0.120391):0.371351	((Diabrotica_undecimpunctata_virus_2:0.310661
((((Rice_stripe_necrosis_virus_Benyviridae:0.456997	(Burdock_mottle_virus_Benyviridae:0.278720	(Beet_soilborne_mosaic_virus_Benyviridae:0.038683	Beet_necrotic_yellow_vein_virus_Benyviridae:0.040927):0.250976):0.189083):0.142612	Mangifera_indica_latent_virus_Benyviridae:0.479845):0.225499	((((Tick_borne_tetraviruslike_virus:1.906177	(((Tobacco_mosaic_virus_Virgaviridae:1.051091	(((Soilborne_wheat_mosaic_virus_Virgaviridae:0.339222	Potato_moptop_virus_Virgaviridae:0.394026):0.168075	(Peanut_clump_virus_Virgaviridae:0.534230	(Gentian_ovary_ringspot_virus_Virgaviridae:0.448073	Barley_stripe_mosaic_virus_Virgaviridae:0.576616):0.172530):0.095151):0.382702	Tobacco_rattle_virus_Virgaviridae:0.792158):0.604893):0.375026	((Drosophila_rhopaloa:1.257479	Bombus_terrestris:1.049905):0.255614	((Citrus_leprosis_virus_C:0.802603	Hibiscus_green_spot_virus_2:0.786544):0.713551	(Aedes_aegypti:1.155385	Blueberry_necrotic_ring_blotch_virus:1.570779):0.208054):0.149355):0.217032):0.555902	((Rio_Negro_virus:0.151298	Eastern_equine_encephalitis_virus:0.157034):0.068854	((Semliki_Forest_virus:0.133242	Chikungunya_virus:0.141770):0.083547	(Ockelbo_virus:0.015229	Sindbis_virus:0.024412):0.226041):0.057920):2.209345):0.835401):0.761610	((Charavirus_Canada:0.192508	Charavirus_Namtso:0.244333):0.075826	Chara_australis_virus:0.288637):1.233754):0.340220	(((Erysiphe_necator_associated_benylike_virus_1:1.126023	(((((Bemisia_tabaci_benylike_virus_5_Benyviridae:0.239589	(Bemisia_tabaci_benylike_virus_3_Benyviridae:0.175904	(Bemisia_tabaci_benylike_virus_1_Benyviridae:0.072876	Bemisia_tabaci_benylike_virus_2_Benyviridae:0.061634):0.197967):0.106743):0.225468	(Bemisia_tabaci_benylike_virus_4_Benyviridae:0.209893	Entomophthora_benyvirus_E_Benyviridae:0.159514):0.220165):0.353832	(Agaricus_bisporus_virus_8:0.508203	Sclerotium_rolfsii_benylike_virus_1_Benyviridae:0.428203):0.469241):0.469119	Monilinia_benyvirus_C_Benyviridae:1.294026):0.344470	Rhizoctonia_solani_benylike_virus_6_Benyviridae:1.090770):0.570982):0.142169	(((Lentinula_edodes_benylike_virus_1_Benyviridae:0.132022	Lentinula_edodes_ssRNA_mycovirus:0.097549):0.407424	Monilinia_fructicola_benylike_virus_1_Benyviridae:0.394510):0.411233	Agaricus_bisporus_virus_13:1.113414):0.978325):0.113683	((Pistacia_ribolike_virus:0.728642	(((((Gekko_japonicus:0.122632	(Geotrypetes_seraphini:0.389931	(Rhinatrema_bivittatumB:0.057862	Rhinatrema_bivittatumG:0.459621):0.232577):0.123670):0.384546	Sanya_benyvirus_1_Benyviridae:0.303696):0.051805	(Diabrotica_undecimpunctata_virus_2:0.310598
(((((Burdock_mottle_virus_Benyviridae:0.279035	(Beet_soilborne_mosaic_virus_Benyviridae:0.038741	Beet_necrotic_yellow_vein_virus_Benyviridae:0.040886):0.250791):0.189910	Rice_stripe_necrosis_virus_Benyviridae:0.456247):0.141732	Mangifera_indica_latent_virus_Benyviridae:0.480398):0.226932	(Fern_benyvirus_Benyviridae:0.648777	Wheat_stripe_mosaic_virus_Benyviridae:0.460319):0.259633):0.389457	((Dactylorhiza_hatagirea_benylike_virus_Benyviridae:0.360429	(Arceuthobium_sichuanense_virus_3:0.435087	Red_clover_RNA_virus_1:0.322526):0.073648):0.542730	Goji_berry_chlorosis_virus:0.685159):0.266473	((((((Lentinula_edodes_benylike_virus_1_Benyviridae:0.132025	Lentinula_edodes_ssRNA_mycovirus:0.097592):0.406684	Monilinia_fructicola_benylike_virus_1_Benyviridae:0.395528):0.413416	Agaricus_bisporus_virus_13:1.111955):0.979278	(Erysiphe_necator_associated_benylike_virus_1:1.129152	(Rhizoctonia_solani_benylike_virus_6_Benyviridae:1.090414	(Monilinia_benyvirus_C_Benyviridae:1.295681	((Agaricus_bisporus_virus_8:0.508369	Sclerotium_rolfsii_benylike_virus_1_Benyviridae:0.428244):0.468872	((Bemisia_tabaci_benylike_virus_5_Benyviridae:0.239629	(Bemisia_tabaci_benylike_virus_3_Benyviridae:0.175916	(Bemisia_tabaci_benylike_virus_1_Benyviridae:0.072877	Bemisia_tabaci_benylike_virus_2_Benyviridae:0.061644):0.198000):0.106817):0.225700	(Bemisia_tabaci_benylike_virus_4_Benyviridae:0.209822	Entomophthora_benyvirus_E_Benyviridae:0.159642):0.220061):0.354613):0.468649):0.345104):0.567946):0.144655):0.114593	((((((Sanya_benyvirus_1_Benyviridae:0.303924	(Gekko_japonicus:0.122780	(Geotrypetes_seraphini:0.389408	(Rhinatrema_bivittatumG:0.459631	Rhinatrema_bivittatumB:0.057855):0.232173):0.124357):0.384529):0.051602	((Guiyang_benyvirus_2_Benyviridae:0.025492	Guiyang_benyvirus_1_Benyviridae:0.015252):0.306690	Diabrotica_undecimpunctata_virus_2:0.310628):0.088832):0.161982	((((Rhinatrema_bivittatumA:0.882192	Rhinatrema_bivittatumF:0.234737):0.074068	(Rhinatrema_bivittatumD:0.000001	Rhinatrema_bivittatumE:0.004541):0.102811):0.458779	(Protopterus_annectensB:0.785364	Carcharodon_carchariasB:0.340021):0.141836):0.210274	((Python_bivittatus:0.542161	Podarcis_muralisC:0.479315):0.129515	(((Microcaecilia_unicolorA:0.221045	Rhinatrema_bivittatumH:0.577292):0.016251	Carcharodon_carchariasA:0.255785):0.459752	Microcaecilia_unicolorB:1.501309):0.050349):0.284997):0.144926):0.074304	(Bemisia_tabaci_benylike_virus_6_Benyviridae:0.136300	(Hubei_Benylike_virus_1:0.064075	Sichuan_mosquito_Benylike_virus_Benyviridae:0.080291):0.099275):0.364830):0.165669	Pistacia_ribolike_virus:0.729551):0.097065
((Rhinatrema_bivittatumH:0.593258	((((((Rhinatrema_bivittatumE:0.004540	Rhinatrema_bivittatumD:0.000001):0.103303	(Rhinatrema_bivittatumA:0.881507	Rhinatrema_bivittatumF:0.234384):0.073272):0.458497	(Protopterus_annectensB:0.784743	Carcharodon_carchariasB:0.339851):0.140723):0.213222	(((Diabrotica_undecimpunctata_virus_2:0.310295	(Guiyang_benyvirus_2_Benyviridae:0.025464	Guiyang_benyvirus_1_Benyviridae:0.015277):0.306927):0.088630	(Sanya_benyvirus_1_Benyviridae:0.303607	(Gekko_japonicus:0.122647	(Geotrypetes_seraphini:0.389567	(Rhinatrema_bivittatumG:0.459503	Rhinatrema_bivittatumB:0.057887):0.232970):0.123255):0.384203):0.052180):0.162085	((Bemisia_tabaci_benylike_virus_6_Benyviridae:0.136420	(Sichuan_mosquito_Benylike_virus_Benyviridae:0.080327	Hubei_Benylike_virus_1:0.064039):0.099122):0.364697	(Pistacia_ribolike_virus:0.728810	(((((((((Beet_soilborne_mosaic_virus_Benyviridae:0.038723	Beet_necrotic_yellow_vein_virus_Benyviridae:0.040920):0.251160	Burdock_mottle_virus_Benyviridae:0.278639):0.189151	Rice_stripe_necrosis_virus_Benyviridae:0.457113):0.142420	Mangifera_indica_latent_virus_Benyviridae:0.480324):0.223416	(Fern_benyvirus_Benyviridae:0.650252	Wheat_stripe_mosaic_virus_Benyviridae:0.458738):0.261411):0.387646	(((Red_clover_RNA_virus_1:0.321072	Dactylorhiza_hatagirea_benylike_virus_Benyviridae:0.411568):0.093155	Arceuthobium_sichuanense_virus_3:0.368682):0.538588	Goji_berry_chlorosis_virus:0.682618):0.270488):0.141438	((Tick_borne_tetraviruslike_virus:1.900096	((((Aedes_aegypti:1.265833	((Hibiscus_green_spot_virus_2:0.778186	Citrus_leprosis_virus_C:0.812733):0.679857	Blueberry_necrotic_ring_blotch_virus:1.682893):0.115144):0.114946	(Drosophila_rhopaloa:1.264722	Bombus_terrestris:1.051212):0.285553):0.216372	((((Soilborne_wheat_mosaic_virus_Virgaviridae:0.339452	Potato_moptop_virus_Virgaviridae:0.393869):0.168253	(Peanut_clump_virus_Virgaviridae:0.533920	(Barley_stripe_mosaic_virus_Virgaviridae:0.576942	Gentian_ovary_ringspot_virus_Virgaviridae:0.448527):0.173125):0.095275):0.384180	Tobacco_rattle_virus_Virgaviridae:0.790447):0.607342	Tobacco_mosaic_virus_Virgaviridae:1.050367):0.363491):0.560326	((Rio_Negro_virus:0.151395	Eastern_equine_encephalitis_virus:0.157112):0.069744	((Chikungunya_virus:0.141783	Semliki_Forest_virus:0.133373):0.083514	(Sindbis_virus:0.024375	Ockelbo_virus:0.015286):0.226188):0.057132):2.202623):0.842698):0.767494
((Red_clover_RNA_virus_1:0.321566	Dactylorhiza_hatagirea_benylike_virus_Benyviridae:0.411562):0.092844	(Goji_berry_chlorosis_virus:0.681450	((((((((Ockelbo_virus:0.015247	Sindbis_virus:0.024430):0.226293	(Chikungunya_virus:0.141886	Semliki_Forest_virus:0.133373):0.083625):0.058010	(Rio_Negro_virus:0.151442	Eastern_equine_encephalitis_virus:0.157162):0.068878):2.212907	((Tobacco_mosaic_virus_Virgaviridae:1.051889	(((Potato_moptop_virus_Virgaviridae:0.394572	Soilborne_wheat_mosaic_virus_Virgaviridae:0.339659):0.168440	(Peanut_clump_virus_Virgaviridae:0.534834	(Barley_stripe_mosaic_virus_Virgaviridae:0.577233	Gentian_ovary_ringspot_virus_Virgaviridae:0.448522):0.172639):0.095175):0.383279	Tobacco_rattle_virus_Virgaviridae:0.792942):0.605764):0.375206	((Drosophila_rhopaloa:1.258730	Bombus_terrestris:1.050981):0.255607	((Citrus_leprosis_virus_C:0.803032	Hibiscus_green_spot_virus_2:0.788069):0.714333	(Aedes_aegypti:1.155347	Blueberry_necrotic_ring_blotch_virus:1.573614):0.208592):0.149570):0.217393):0.556414):0.835857	Tick_borne_tetraviruslike_virus:1.911626):0.762661	(Chara_australis_virus:0.289070	(Charavirus_Namtso:0.244616	Charavirus_Canada:0.192745):0.075761):1.236175):0.339425	((((((Hubei_Benylike_virus_1:0.064160	Sichuan_mosquito_Benylike_virus_Benyviridae:0.080387):0.098921	Bemisia_tabaci_benylike_virus_6_Benyviridae:0.136812):0.364488	((((Diabrotica_undecimpunctata_virus_2:0.310466	(Guiyang_benyvirus_1_Benyviridae:0.015361	Guiyang_benyvirus_2_Benyviridae:0.025398):0.307296):0.090192	Sanya_benyvirus_1_Benyviridae:0.350661):0.040483	(Gekko_japonicus:0.123985	((Rhinatrema_bivittatumG:0.481403	Rhinatrema_bivittatumB:0.056068):0.235064	Geotrypetes_seraphini:0.390143):0.120626):0.370810):0.126699	((((Rhinatrema_bivittatumA:0.882430	Rhinatrema_bivittatumF:0.235361):0.072927	(Rhinatrema_bivittatumE:0.004547	Rhinatrema_bivittatumD:0.000001):0.103855):0.457128	(Protopterus_annectensB:0.787810	Carcharodon_carchariasB:0.340252):0.142651):0.212381	((Microcaecilia_unicolorB:1.500391	((Carcharodon_carchariasA:0.261837	(Microcaecilia_unicolorA:0.239027	Rhinatrema_bivittatumH:0.570671):0.000005):0.170319	Python_bivittatus:0.644879):0.324785):0.053006	Podarcis_muralisC:0.609797):0.275470):0.139091):0.075800):0.165063	Pistacia_ribolike_virus:0.726848):0.098150
((Tick_borne_tetraviruslike_virus:1.901268	((((Aedes_aegypti:1.266862	(Blueberry_necrotic_ring_blotch_virus:1.683029	(Citrus_leprosis_virus_C:0.813506	Hibiscus_green_spot_virus_2:0.778738):0.680320):0.114624):0.115862	(Drosophila_rhopaloa:1.266677	Bombus_terrestris:1.051201):0.285666):0.216109	(Tobacco_mosaic_virus_Virgaviridae:1.048933	(Tobacco_rattle_virus_Virgaviridae:0.790864	((Potato_moptop_virus_Virgaviridae:0.394241	Soilborne_wheat_mosaic_virus_Virgaviridae:0.339709):0.168391	((Gentian_ovary_ringspot_virus_Virgaviridae:0.448660	Barley_stripe_mosaic_virus_Virgaviridae:0.576827):0.173039	Peanut_clump_virus_Virgaviridae:0.534374):0.095465):0.384548):0.608639):0.362811):0.561405	(((Sindbis_virus:0.024371	Ockelbo_virus:0.015302):0.226238	(Chikungunya_virus:0.141807	Semliki_Forest_virus:0.133424):0.083611):0.057635	(Eastern_equine_encephalitis_virus:0.157122	Rio_Negro_virus:0.151461):0.069255):2.204033):0.842736):0.766540	(((Goji_berry_chlorosis_virus:0.681664	(Arceuthobium_sichuanense_virus_3:0.369550	(Red_clover_RNA_virus_1:0.321413	Dactylorhiza_hatagirea_benylike_virus_Benyviridae:0.411459):0.092718):0.541001):0.265577	(((((Beet_necrotic_yellow_vein_virus_Benyviridae:0.040960	Beet_soilborne_mosaic_virus_Benyviridae:0.038726):0.251210	Burdock_mottle_virus_Benyviridae:0.279008):0.189307	Rice_stripe_necrosis_virus_Benyviridae:0.457405):0.142788	Mangifera_indica_latent_virus_Benyviridae:0.480314):0.225592	(Fern_benyvirus_Benyviridae:0.651062	Wheat_stripe_mosaic_virus_Benyviridae:0.458717):0.260586):0.394066):0.139602	(((((((Diabrotica_undecimpunctata_virus_2:0.310848	(Guiyang_benyvirus_2_Benyviridae:0.025452	Guiyang_benyvirus_1_Benyviridae:0.015312):0.306914):0.088782	(Sanya_benyvirus_1_Benyviridae:0.303803	((Geotrypetes_seraphini:0.390064	(Rhinatrema_bivittatumG:0.459938	Rhinatrema_bivittatumB:0.057910):0.232872):0.123719	Gekko_japonicus:0.122719):0.384897):0.051936):0.162584	(((Python_bivittatus:0.543348	Podarcis_muralisC:0.479834):0.129194	(Microcaecilia_unicolorB:1.504062	(Rhinatrema_bivittatumH:0.594218	(Microcaecilia_unicolorA:0.238731	Carcharodon_carchariasA:0.255402):0.000001):0.460479):0.051121):0.285292	((Protopterus_annectensB:0.787413	Carcharodon_carchariasB:0.340122):0.142350	((Rhinatrema_bivittatumE:0.004544	Rhinatrema_bivittatumD:0.000001):0.103796	(Rhinatrema_bivittatumA:0.882419
((Aedes_aegypti:1.155382	Blueberry_necrotic_ring_blotch_virus:1.573826):0.208488	((Drosophila_rhopaloa:1.258657	Bombus_terrestris:1.050889):0.255516	((((Rio_Negro_virus:0.151494	Eastern_equine_encephalitis_virus:0.157212):0.068871	((Semliki_Forest_virus:0.133414	Chikungunya_virus:0.141931):0.083650	(Ockelbo_virus:0.015254	Sindbis_virus:0.024437):0.226372):0.058067):2.212964	(Tick_borne_tetraviruslike_virus:1.912179	(((((Fern_benyvirus_Benyviridae:0.651477	Wheat_stripe_mosaic_virus_Benyviridae:0.458791):0.260642	(Mangifera_indica_latent_virus_Benyviridae:0.480800	(((Beet_soilborne_mosaic_virus_Benyviridae:0.038755	Beet_necrotic_yellow_vein_virus_Benyviridae:0.040971):0.251255	Burdock_mottle_virus_Benyviridae:0.279270):0.189373	Rice_stripe_necrosis_virus_Benyviridae:0.457612):0.142741):0.225911):0.393876	(Goji_berry_chlorosis_virus:0.681681	(Arceuthobium_sichuanense_virus_3:0.369630	(Dactylorhiza_hatagirea_benylike_virus_Benyviridae:0.411644	Red_clover_RNA_virus_1:0.321666):0.092815):0.541533):0.266726):0.140170	(((Agaricus_bisporus_virus_13:1.114473	((Lentinula_edodes_benylike_virus_1_Benyviridae:0.132128	Lentinula_edodes_ssRNA_mycovirus:0.097739):0.407032	Monilinia_fructicola_benylike_virus_1_Benyviridae:0.395981):0.412384):0.978736	(Erysiphe_necator_associated_benylike_virus_1:1.127507	((((Sclerotium_rolfsii_benylike_virus_1_Benyviridae:0.428779	Agaricus_bisporus_virus_8:0.508914):0.469900	((Bemisia_tabaci_benylike_virus_4_Benyviridae:0.210203	Entomophthora_benyvirus_E_Benyviridae:0.159729):0.220525	(((Bemisia_tabaci_benylike_virus_2_Benyviridae:0.061696	Bemisia_tabaci_benylike_virus_1_Benyviridae:0.072991):0.198251	Bemisia_tabaci_benylike_virus_3_Benyviridae:0.176126):0.106853	Bemisia_tabaci_benylike_virus_5_Benyviridae:0.239931):0.225697):0.354344):0.470044	Monilinia_benyvirus_C_Benyviridae:1.295039):0.344863	Rhizoctonia_solani_benylike_virus_6_Benyviridae:1.091685):0.571422):0.142299):0.113584	((Pistacia_ribolike_virus:0.727024	((((((Rhinatrema_bivittatumE:0.004548	Rhinatrema_bivittatumD:0.000001):0.103791	(Rhinatrema_bivittatumA:0.882597	Rhinatrema_bivittatumF:0.235351):0.073092):0.457143	(Protopterus_annectensB:0.787729	Carcharodon_carchariasB:0.340661):0.142615):0.212418	(Microcaecilia_unicolorB:1.546838	(Podarcis_muralisC:0.603226	(Python_bivittatus:0.645136	((Microcaecilia_unicolorA:0.240575	Carcharodon_carchariasA:0.257247):0.002179	Rhinatrema_bivittatumH:0.580069):0.169076):0.367543):0.027469):0.259376):0.138965
(((Bemisia_tabaci_benylike_virus_5_Benyviridae:0.239905	(Bemisia_tabaci_benylike_virus_3_Benyviridae:0.176108	(Bemisia_tabaci_benylike_virus_2_Benyviridae:0.061691	Bemisia_tabaci_benylike_virus_1_Benyviridae:0.072984):0.198234):0.106851):0.225680	(Bemisia_tabaci_benylike_virus_4_Benyviridae:0.210187	Entomophthora_benyvirus_E_Benyviridae:0.159714):0.220508):0.354299	(Sclerotium_rolfsii_benylike_virus_1_Benyviridae:0.428744	Agaricus_bisporus_virus_8:0.508879):0.469889	(Monilinia_benyvirus_C_Benyviridae:1.294966	((((((Lentinula_edodes_ssRNA_mycovirus:0.097723	Lentinula_edodes_benylike_virus_1_Benyviridae:0.132123):0.407027	Monilinia_fructicola_benylike_virus_1_Benyviridae:0.395930):0.412367	Agaricus_bisporus_virus_13:1.114365):0.978644	(((((((((Rhinatrema_bivittatumA:0.882521	Rhinatrema_bivittatumF:0.235363):0.073013	(Rhinatrema_bivittatumD:0.000001	Rhinatrema_bivittatumE:0.004548):0.103824):0.457178	(Protopterus_annectensB:0.787677	Carcharodon_carchariasB:0.340489):0.142650):0.212348	((Python_bivittatus:0.646077	(Rhinatrema_bivittatumH:0.576501	(Microcaecilia_unicolorA:0.240763	Carcharodon_carchariasA:0.257030):0.004410):0.164088):0.378213	(Microcaecilia_unicolorB:1.548425	Podarcis_muralisC:0.610198):0.000001):0.278081):0.139018	((((Guiyang_benyvirus_1_Benyviridae:0.015365	Guiyang_benyvirus_2_Benyviridae:0.025403):0.307357	Diabrotica_undecimpunctata_virus_2:0.310516):0.090237	Sanya_benyvirus_1_Benyviridae:0.350702):0.040484	((Geotrypetes_seraphini:0.390194	(Rhinatrema_bivittatumG:0.481445	Rhinatrema_bivittatumB:0.056081):0.235083):0.120666	Gekko_japonicus:0.124002):0.370856):0.126681):0.075911	(Bemisia_tabaci_benylike_virus_6_Benyviridae:0.136825	(Hubei_Benylike_virus_1:0.064176	Sichuan_mosquito_Benylike_virus_Benyviridae:0.080399):0.098953):0.364509):0.165144	Pistacia_ribolike_virus:0.726944):0.098133	(Pogona_vitticeps:2.283293	(Protopterus_annectensA:0.825685	Rhinatrema_bivittatumC:0.295287):0.278645):0.559265):0.201456	((((Arceuthobium_sichuanense_virus_3:0.369584	(Red_clover_RNA_virus_1:0.321628	Dactylorhiza_hatagirea_benylike_virus_Benyviridae:0.411616):0.092828):0.541491	Goji_berry_chlorosis_virus:0.681614):0.266694	((((Burdock_mottle_virus_Benyviridae:0.279243	(Beet_necrotic_yellow_vein_virus_Benyviridae:0.040973	Beet_soilborne_mosaic_virus_Benyviridae:0.038746):0.251236):0.189353	Rice_stripe_necrosis_virus_Benyviridae:0.457577):0.142740	Mangifera_indica_latent_virus_Benyviridae:0.480754):0.225891	(Wheat_stripe_mosaic_virus_Benyviridae:0.458754
((((((Charavirus_Namtso:0.244482	Charavirus_Canada:0.192649):0.075942	Chara_australis_virus:0.288777):1.234987	((((Erysiphe_necator_associated_benylike_virus_1:1.126761	((((Agaricus_bisporus_virus_8:0.508588	Sclerotium_rolfsii_benylike_virus_1_Benyviridae:0.428423):0.469644	((Bemisia_tabaci_benylike_virus_4_Benyviridae:0.210011	Entomophthora_benyvirus_E_Benyviridae:0.159616):0.220282	(Bemisia_tabaci_benylike_virus_5_Benyviridae:0.239734	((Bemisia_tabaci_benylike_virus_2_Benyviridae:0.061661	Bemisia_tabaci_benylike_virus_1_Benyviridae:0.072931):0.198079	Bemisia_tabaci_benylike_virus_3_Benyviridae:0.176006):0.106812):0.225606):0.353964):0.469278	Monilinia_benyvirus_C_Benyviridae:1.295239):0.344531	Rhizoctonia_solani_benylike_virus_6_Benyviridae:1.091630):0.571463):0.142335	(((Lentinula_edodes_benylike_virus_1_Benyviridae:0.132063	Lentinula_edodes_ssRNA_mycovirus:0.097631):0.407709	Monilinia_fructicola_benylike_virus_1_Benyviridae:0.394671):0.411684	Agaricus_bisporus_virus_13:1.113713):0.979123):0.113771	((((((Diabrotica_undecimpunctata_virus_2:0.310661	(Guiyang_benyvirus_2_Benyviridae:0.025478	Guiyang_benyvirus_1_Benyviridae:0.015283):0.306860):0.088395	((Gekko_japonicus:0.122683	((Rhinatrema_bivittatumG:0.459983	Rhinatrema_bivittatumB:0.057890):0.232841	Geotrypetes_seraphini:0.390186):0.123768):0.384860	Sanya_benyvirus_1_Benyviridae:0.304209):0.052067):0.162307	((((Rhinatrema_bivittatumA:0.882667	Rhinatrema_bivittatumF:0.235056):0.073070	(Rhinatrema_bivittatumD:0.000001	Rhinatrema_bivittatumE:0.004546):0.103752):0.457700	(Protopterus_annectensB:0.787949	Carcharodon_carchariasB:0.339696):0.142540):0.212532	(((Python_bivittatus:0.647810	(Rhinatrema_bivittatumH:0.569730	(Microcaecilia_unicolorA:0.239914	Carcharodon_carchariasA:0.257028):0.007570):0.153802):0.342241	Microcaecilia_unicolorB:1.500667):0.052891	Podarcis_muralisC:0.610044):0.274078):0.140162):0.075159	(Bemisia_tabaci_benylike_virus_6_Benyviridae:0.136269	(Sichuan_mosquito_Benylike_virus_Benyviridae:0.080341	Hubei_Benylike_virus_1:0.064102):0.099428):0.364021):0.165208	Pistacia_ribolike_virus:0.728827):0.099492	(Pogona_vitticeps:2.279242	(Protopterus_annectensA:0.830086	Rhinatrema_bivittatumC:0.290808):0.283392):0.562248):0.197760):0.123112	(((Arceuthobium_sichuanense_virus_3:0.369500	(Red_clover_RNA_virus_1:0.321340	Dactylorhiza_hatagirea_benylike_virus_Benyviridae:0.411439):0.092681):0.540921	Goji_berry_chlorosis_virus:0.681536):0.265703	((((Burdock_mottle_virus_Benyviridae:0.278978
((((Pogona_vitticeps:2.284281	(Protopterus_annectensA:0.825847	Rhinatrema_bivittatumC:0.295103):0.278277):0.559938	(Pistacia_ribolike_virus:0.727278	((((((Rhinatrema_bivittatumD:0.000001	Rhinatrema_bivittatumE:0.004546):0.103902	(Rhinatrema_bivittatumA:0.881986	Rhinatrema_bivittatumF:0.235060):0.072880):0.457494	(Protopterus_annectensB:0.788580	Carcharodon_carchariasB:0.340037):0.142772):0.212599	(Podarcis_muralisC:0.610548	(Microcaecilia_unicolorB:1.502247	(((Microcaecilia_unicolorA:0.239813	Carcharodon_carchariasA:0.258553):0.006505	Rhinatrema_bivittatumH:0.571944):0.166023	Python_bivittatus:0.645079):0.326723):0.052998):0.275323):0.139197	(((Geotrypetes_seraphini:0.390099	(Rhinatrema_bivittatumG:0.481552	Rhinatrema_bivittatumB:0.056088):0.235211):0.120641	Gekko_japonicus:0.124032):0.371047	((Diabrotica_undecimpunctata_virus_2:0.310583	(Guiyang_benyvirus_1_Benyviridae:0.015374	Guiyang_benyvirus_2_Benyviridae:0.025397):0.307396):0.090264	Sanya_benyvirus_1_Benyviridae:0.350739):0.040443):0.126720):0.075881	(Bemisia_tabaci_benylike_virus_6_Benyviridae:0.136857	(Sichuan_mosquito_Benylike_virus_Benyviridae:0.080439	Hubei_Benylike_virus_1:0.064162):0.098956):0.364690):0.165153):0.098100):0.201303	((((Lentinula_edodes_ssRNA_mycovirus:0.097718	Lentinula_edodes_benylike_virus_1_Benyviridae:0.132148):0.407181	Monilinia_fructicola_benylike_virus_1_Benyviridae:0.395918):0.412347	Agaricus_bisporus_virus_13:1.114923):0.978929	(Erysiphe_necator_associated_benylike_virus_1:1.127605	(Rhizoctonia_solani_benylike_virus_6_Benyviridae:1.092004	(((Agaricus_bisporus_virus_8:0.508867	Sclerotium_rolfsii_benylike_virus_1_Benyviridae:0.428911):0.470011	((Entomophthora_benyvirus_E_Benyviridae:0.159717	Bemisia_tabaci_benylike_virus_4_Benyviridae:0.210219):0.220525	(Bemisia_tabaci_benylike_virus_5_Benyviridae:0.239957	((Bemisia_tabaci_benylike_virus_2_Benyviridae:0.061707	Bemisia_tabaci_benylike_virus_1_Benyviridae:0.072985):0.198243	Bemisia_tabaci_benylike_virus_3_Benyviridae:0.176137):0.106821):0.225695):0.354360):0.470236	Monilinia_benyvirus_C_Benyviridae:1.295279):0.345123):0.571465):0.142546):0.113635):0.123447	(((((Rio_Negro_virus:0.151548	Eastern_equine_encephalitis_virus:0.157194):0.069188	((Semliki_Forest_virus:0.133499	Chikungunya_virus:0.141877):0.083647	(Ockelbo_virus:0.015311	Sindbis_virus:0.024382):0.226414):0.057758):2.206308	(((Aedes_aegypti:1.266580	(Blueberry_necrotic_ring_blotch_virus:1.685259
((Pogona_vitticeps:2.280461	(Protopterus_annectensA:0.830384	Rhinatrema_bivittatumC:0.290710):0.283057):0.562838	(((((((Tobacco_mosaic_virus_Virgaviridae:1.048974	(Tobacco_rattle_virus_Virgaviridae:0.790895	((Potato_moptop_virus_Virgaviridae:0.394355	Soilborne_wheat_mosaic_virus_Virgaviridae:0.339801):0.168452	(Peanut_clump_virus_Virgaviridae:0.534511	(Gentian_ovary_ringspot_virus_Virgaviridae:0.448725	Barley_stripe_mosaic_virus_Virgaviridae:0.576916):0.173089):0.095507):0.384824):0.609082):0.363297	((Bombus_terrestris:1.051394	Drosophila_rhopaloa:1.266941):0.285797	((Blueberry_necrotic_ring_blotch_virus:1.683673	(Hibiscus_green_spot_virus_2:0.779075	Citrus_leprosis_virus_C:0.813666):0.680432):0.114709	Aedes_aegypti:1.266896):0.115942):0.216104):0.561954	((Rio_Negro_virus:0.151505	Eastern_equine_encephalitis_virus:0.157159):0.069279	((Chikungunya_virus:0.141842	Semliki_Forest_virus:0.133460):0.083635	(Ockelbo_virus:0.015307	Sindbis_virus:0.024375):0.226296):0.057646):2.204292):0.843025	Tick_borne_tetraviruslike_virus:1.901864):0.767044	(Chara_australis_virus:0.289165	(Charavirus_Canada:0.192719	Charavirus_Namtso:0.244574):0.075673):1.232461):0.343621	((((Rice_stripe_necrosis_virus_Benyviridae:0.457484	(Burdock_mottle_virus_Benyviridae:0.279107	(Beet_soilborne_mosaic_virus_Benyviridae:0.038728	Beet_necrotic_yellow_vein_virus_Benyviridae:0.040969):0.251216):0.189333):0.142786	Mangifera_indica_latent_virus_Benyviridae:0.480456):0.225770	(Fern_benyvirus_Benyviridae:0.651239	Wheat_stripe_mosaic_virus_Benyviridae:0.458742):0.260525):0.394299	((Arceuthobium_sichuanense_virus_3:0.369540	(Red_clover_RNA_virus_1:0.321447	Dactylorhiza_hatagirea_benylike_virus_Benyviridae:0.411591):0.092795):0.541111	Goji_berry_chlorosis_virus:0.681729):0.265660):0.139546):0.123614	((Erysiphe_necator_associated_benylike_virus_1:1.127197	(Rhizoctonia_solani_benylike_virus_6_Benyviridae:1.092173	((((Bemisia_tabaci_benylike_virus_5_Benyviridae:0.239844	(Bemisia_tabaci_benylike_virus_3_Benyviridae:0.176070	(Bemisia_tabaci_benylike_virus_1_Benyviridae:0.072947	Bemisia_tabaci_benylike_virus_2_Benyviridae:0.061693):0.198138):0.106809):0.225659	(Bemisia_tabaci_benylike_virus_4_Benyviridae:0.210097	Entomophthora_benyvirus_E_Benyviridae:0.159655):0.220354):0.354094	(Agaricus_bisporus_virus_8:0.508681	Sclerotium_rolfsii_benylike_virus_1_Benyviridae:0.428663):0.469827):0.469549	Monilinia_benyvirus_C_Benyviridae:1.295765):0.344812):0.571607):0.142564	((Monilinia_fructicola_benylike_virus_1_Benyviridae:0.394751	(Lentinula_edodes_ssRNA_mycovirus:0.097657
(((((Lentinula_edodes_ssRNA_mycovirus:0.097704	Lentinula_edodes_benylike_virus_1_Benyviridae:0.132114):0.406995	Monilinia_fructicola_benylike_virus_1_Benyviridae:0.395874):0.412364	Agaricus_bisporus_virus_13:1.114254):0.978623	((((Goji_berry_chlorosis_virus:0.681517	(Arceuthobium_sichuanense_virus_3:0.369516	(Red_clover_RNA_virus_1:0.321588	Dactylorhiza_hatagirea_benylike_virus_Benyviridae:0.411588):0.092853):0.541468):0.266659	((Wheat_stripe_mosaic_virus_Benyviridae:0.458709	Fern_benyvirus_Benyviridae:0.651362):0.260610	(Mangifera_indica_latent_virus_Benyviridae:0.480713	(Rice_stripe_necrosis_virus_Benyviridae:0.457536	((Beet_soilborne_mosaic_virus_Benyviridae:0.038740	Beet_necrotic_yellow_vein_virus_Benyviridae:0.040969):0.251219	Burdock_mottle_virus_Benyviridae:0.279203):0.189341):0.142714):0.225873):0.393844):0.140160	(((((Eastern_equine_encephalitis_virus:0.157174	Rio_Negro_virus:0.151459):0.068864	((Sindbis_virus:0.024432	Ockelbo_virus:0.015250):0.226315	(Semliki_Forest_virus:0.133383	Chikungunya_virus:0.141902):0.083634):0.058045):2.213061	(((Drosophila_rhopaloa:1.258826	Bombus_terrestris:1.051097):0.255541	((Citrus_leprosis_virus_C:0.803069	Hibiscus_green_spot_virus_2:0.788151):0.714345	(Aedes_aegypti:1.155473	Blueberry_necrotic_ring_blotch_virus:1.573784):0.208510):0.149564):0.217386	(Tobacco_mosaic_virus_Virgaviridae:1.051958	(Tobacco_rattle_virus_Virgaviridae:0.793019	((Soilborne_wheat_mosaic_virus_Virgaviridae:0.339687	Potato_moptop_virus_Virgaviridae:0.394610):0.168452	(Peanut_clump_virus_Virgaviridae:0.534881	(Gentian_ovary_ringspot_virus_Virgaviridae:0.448567	Barley_stripe_mosaic_virus_Virgaviridae:0.577289):0.172646):0.095186):0.383301):0.605835):0.375115):0.556448):0.835842	Tick_borne_tetraviruslike_virus:1.911845):0.762577	(Chara_australis_virus:0.289073	(Charavirus_Namtso:0.244639	Charavirus_Canada:0.192758):0.075782):1.236312):0.339372):0.122949	((((Bemisia_tabaci_benylike_virus_6_Benyviridae:0.136821	(Sichuan_mosquito_Benylike_virus_Benyviridae:0.080392	Hubei_Benylike_virus_1:0.064168):0.098933):0.364513	(((Gekko_japonicus:0.123984	(Geotrypetes_seraphini:0.390171	(Rhinatrema_bivittatumB:0.056073	Rhinatrema_bivittatumG:0.481428):0.235081):0.120665):0.370854	((Diabrotica_undecimpunctata_virus_2:0.310493	(Guiyang_benyvirus_1_Benyviridae:0.015364	Guiyang_benyvirus_2_Benyviridae:0.025399):0.307319):0.090201	Sanya_benyvirus_1_Benyviridae:0.350691):0.040479):0.126713	((((Rhinatrema_bivittatumA:0.882485
((((Python_bivittatus:0.646986	(Rhinatrema_bivittatumH:0.569812	(Microcaecilia_unicolorA:0.239166	Carcharodon_carchariasA:0.255195):0.010031):0.151054):0.345422	Microcaecilia_unicolorB:1.503274):0.052664	Podarcis_muralisC:0.609999):0.275178	(((Rhinatrema_bivittatumA:0.883546	Rhinatrema_bivittatumF:0.234897):0.072720	(Rhinatrema_bivittatumE:0.004546	Rhinatrema_bivittatumD:0.000001):0.104064):0.459244	(Protopterus_annectensB:0.789433	Carcharodon_carchariasB:0.339704):0.142281):0.212755	(((Bemisia_tabaci_benylike_virus_6_Benyviridae:0.136324	(Sichuan_mosquito_Benylike_virus_Benyviridae:0.080350	Hubei_Benylike_virus_1:0.064140):0.099364):0.363871	(Pistacia_ribolike_virus:0.728014	((Pogona_vitticeps:2.285873	(Rhinatrema_bivittatumC:0.289828	Protopterus_annectensA:0.830300):0.291923):0.554907	((((((((Drosophila_rhopaloa:1.267904	Bombus_terrestris:1.053655):0.285781	((Blueberry_necrotic_ring_blotch_virus:1.686915	(Hibiscus_green_spot_virus_2:0.779162	Citrus_leprosis_virus_C:0.814265):0.679918):0.115404	Aedes_aegypti:1.266998):0.116918):0.215457	((Tobacco_rattle_virus_Virgaviridae:0.790554	((Potato_moptop_virus_Virgaviridae:0.394284	Soilborne_wheat_mosaic_virus_Virgaviridae:0.339901):0.168477	(Peanut_clump_virus_Virgaviridae:0.534473	(Barley_stripe_mosaic_virus_Virgaviridae:0.577267	Gentian_ovary_ringspot_virus_Virgaviridae:0.449101):0.173277):0.095578):0.385379):0.611031	Tobacco_mosaic_virus_Virgaviridae:1.048023):0.364537):0.570671	(((Sindbis_virus:0.024373	Ockelbo_virus:0.015308):0.226353	(Chikungunya_virus:0.141850	Semliki_Forest_virus:0.133472):0.083621):0.057236	(Eastern_equine_encephalitis_virus:0.157151	Rio_Negro_virus:0.151550):0.069706):2.198166):0.844256	Tick_borne_tetraviruslike_virus:1.896180):0.766347	(Charavirus_Namtso:0.194355	(Chara_australis_virus:0.361527	Charavirus_Canada:0.190088):0.055239):1.263588):0.346465	((((Rice_stripe_necrosis_virus_Benyviridae:0.457341	(Burdock_mottle_virus_Benyviridae:0.279053	(Beet_necrotic_yellow_vein_virus_Benyviridae:0.040927	Beet_soilborne_mosaic_virus_Benyviridae:0.038765):0.251263):0.189494):0.143122	Mangifera_indica_latent_virus_Benyviridae:0.480451):0.225922	(Fern_benyvirus_Benyviridae:0.650531	Wheat_stripe_mosaic_virus_Benyviridae:0.459718):0.259683):0.397213	(Goji_berry_chlorosis_virus:0.680965
((((Erysiphe_necator_associated_benylike_virus_1:1.211143	((Agaricus_bisporus_virus_13:1.109832	(Monilinia_fructicola_benylike_virus_1_Benyviridae:0.394097	(Lentinula_edodes_ssRNA_mycovirus:0.098333	Lentinula_edodes_benylike_virus_1_Benyviridae:0.131393):0.408190):0.411455):0.880535	((Monilinia_benyvirus_C_Benyviridae:1.292746	(((Bemisia_tabaci_benylike_virus_5_Benyviridae:0.239773	(Bemisia_tabaci_benylike_virus_3_Benyviridae:0.175887	(Bemisia_tabaci_benylike_virus_1_Benyviridae:0.072897	Bemisia_tabaci_benylike_virus_2_Benyviridae:0.061694):0.198220):0.106835):0.227150	(Entomophthora_benyvirus_E_Benyviridae:0.159854	Bemisia_tabaci_benylike_virus_4_Benyviridae:0.209725):0.218682):0.352443	(Agaricus_bisporus_virus_8:0.507609	Sclerotium_rolfsii_benylike_virus_1_Benyviridae:0.429245):0.471073):0.470210):0.346830	Rhizoctonia_solani_benylike_virus_6_Benyviridae:1.084147):0.546005):0.147471):0.126657	(((Goji_berry_chlorosis_virus:0.682140	(Arceuthobium_sichuanense_virus_3:0.368273	(Red_clover_RNA_virus_1:0.321339	Dactylorhiza_hatagirea_benylike_virus_Benyviridae:0.411553):0.093777):0.539478):0.269930	((Wheat_stripe_mosaic_virus_Benyviridae:0.459914	Fern_benyvirus_Benyviridae:0.649938):0.260494	((Rice_stripe_necrosis_virus_Benyviridae:0.457170	(Burdock_mottle_virus_Benyviridae:0.278810	(Beet_necrotic_yellow_vein_virus_Benyviridae:0.040903	Beet_soilborne_mosaic_virus_Benyviridae:0.038777):0.251274):0.189422):0.142831	Mangifera_indica_latent_virus_Benyviridae:0.480619):0.223879):0.390957):0.144058	((((((Tobacco_rattle_virus_Virgaviridae:0.790254	((Potato_moptop_virus_Virgaviridae:0.394034	Soilborne_wheat_mosaic_virus_Virgaviridae:0.339749):0.168399	(Peanut_clump_virus_Virgaviridae:0.534190	(Barley_stripe_mosaic_virus_Virgaviridae:0.577604	Gentian_ovary_ringspot_virus_Virgaviridae:0.449029):0.173405):0.095390):0.385153):0.609848	Tobacco_mosaic_virus_Virgaviridae:1.049514):0.365366	(((Blueberry_necrotic_ring_blotch_virus:1.687030	(Citrus_leprosis_virus_C:0.813751	Hibiscus_green_spot_virus_2:0.778724):0.679484):0.115995	Aedes_aegypti:1.266094):0.115918	(Bombus_terrestris:1.053552	Drosophila_rhopaloa:1.265969):0.285591):0.215612):0.569832	((Eastern_equine_encephalitis_virus:0.157193	Rio_Negro_virus:0.151533):0.070222	((Sindbis_virus:0.024384	Ockelbo_virus:0.015299):0.226384	(Semliki_Forest_virus:0.133464	Chikungunya_virus:0.141868):0.083545):0.056749):2.196711):0.843976	Tick_borne_tetraviruslike_virus:1.895484):0.766824	((Chara_australis_virus:0.361386	Charavirus_Canada:0.190157):0.055633	Charavirus_Namtso:0.193846):1.262359):0.343622):0.127463):0.205232	(Pogona_vitticeps:2.280192
(((((Geotrypetes_seraphini:0.390005	(Rhinatrema_bivittatumG:0.481170	Rhinatrema_bivittatumB:0.056058):0.234917):0.120623	Gekko_japonicus:0.123940):0.370586	(Sanya_benyvirus_1_Benyviridae:0.349963	((Guiyang_benyvirus_1_Benyviridae:0.015387	Guiyang_benyvirus_2_Benyviridae:0.025358):0.307232	Diabrotica_undecimpunctata_virus_2:0.310467):0.090487):0.040520):0.126880	((Pistacia_ribolike_virus:0.726903	(((((Rhizoctonia_solani_benylike_virus_6_Benyviridae:1.091060	(((Sclerotium_rolfsii_benylike_virus_1_Benyviridae:0.428593	Agaricus_bisporus_virus_8:0.508569):0.469632	((Bemisia_tabaci_benylike_virus_5_Benyviridae:0.239789	((Bemisia_tabaci_benylike_virus_2_Benyviridae:0.061661	Bemisia_tabaci_benylike_virus_1_Benyviridae:0.072946):0.198134	Bemisia_tabaci_benylike_virus_3_Benyviridae:0.176029):0.106793):0.225592	(Bemisia_tabaci_benylike_virus_4_Benyviridae:0.210104	Entomophthora_benyvirus_E_Benyviridae:0.159616):0.220419):0.354173):0.469912	Monilinia_benyvirus_C_Benyviridae:1.294158):0.344760):0.571010	Erysiphe_necator_associated_benylike_virus_1:1.126954):0.142092	(Agaricus_bisporus_virus_13:1.114243	(Monilinia_fructicola_benylike_virus_1_Benyviridae:0.395803	(Lentinula_edodes_ssRNA_mycovirus:0.097639	Lentinula_edodes_benylike_virus_1_Benyviridae:0.132102):0.406788):0.411958):0.978094):0.113402	(((((((Drosophila_rhopaloa:1.258493	Bombus_terrestris:1.050817):0.255470	((Hibiscus_green_spot_virus_2:0.787692	Citrus_leprosis_virus_C:0.802865):0.714124	(Aedes_aegypti:1.155451	Blueberry_necrotic_ring_blotch_virus:1.573061):0.208352):0.149545):0.217525	((((Peanut_clump_virus_Virgaviridae:0.534665	(Gentian_ovary_ringspot_virus_Virgaviridae:0.448456	Barley_stripe_mosaic_virus_Virgaviridae:0.577124):0.172608):0.095146	(Potato_moptop_virus_Virgaviridae:0.394448	Soilborne_wheat_mosaic_virus_Virgaviridae:0.339551):0.168383):0.382997	Tobacco_rattle_virus_Virgaviridae:0.792902):0.605312	Tobacco_mosaic_virus_Virgaviridae:1.051883):0.374619):0.556028	((Rio_Negro_virus:0.151393	Eastern_equine_encephalitis_virus:0.157113):0.068827	((Ockelbo_virus:0.015243	Sindbis_virus:0.024423):0.226224	(Chikungunya_virus:0.141844	Semliki_Forest_virus:0.133330):0.083597):0.058024):2.212599):0.835600	Tick_borne_tetraviruslike_virus:1.910946):0.762221	((Charavirus_Namtso:0.244531	Charavirus_Canada:0.192673):0.075755	Chara_australis_virus:0.288929):1.235648):0.339173	(((Fern_benyvirus_Benyviridae:0.651070	Wheat_stripe_mosaic_virus_Benyviridae:0.458606):0.260604	(Mangifera_indica_latent_virus_Benyviridae:0.480485
(((Pogona_vitticeps:2.272244	(Protopterus_annectensA:0.827255	Rhinatrema_bivittatumC:0.291973):0.288139):0.560050	(((Bemisia_tabaci_benylike_virus_6_Benyviridae:0.136541	(Sichuan_mosquito_Benylike_virus_Benyviridae:0.080269	Hubei_Benylike_virus_1:0.064105):0.099043):0.364568	(((Diabrotica_undecimpunctata_virus_2:0.310193	(Guiyang_benyvirus_2_Benyviridae:0.025496	Guiyang_benyvirus_1_Benyviridae:0.015253):0.306957):0.088283	(Sanya_benyvirus_1_Benyviridae:0.304144	(Gekko_japonicus:0.122655	((Rhinatrema_bivittatumG:0.459691	Rhinatrema_bivittatumB:0.057882):0.233067	Geotrypetes_seraphini:0.389794):0.123251):0.384266):0.052264):0.161853	((((Rhinatrema_bivittatumE:0.004543	Rhinatrema_bivittatumD:0.000001):0.103300	(Rhinatrema_bivittatumA:0.882142	Rhinatrema_bivittatumF:0.234843):0.073304):0.458750	(Protopterus_annectensB:0.785531	Carcharodon_carchariasB:0.339621):0.140886):0.215328	((Microcaecilia_unicolorB:1.499576	((Microcaecilia_unicolorA:0.238811	(Carcharodon_carchariasA:0.260241	Rhinatrema_bivittatumH:0.568902):0.000001):0.168172	Python_bivittatus:0.645673):0.328235):0.054836	Podarcis_muralisC:0.609333):0.273279):0.140797):0.074144):0.166706	Pistacia_ribolike_virus:0.728510):0.088367):0.205922	(((((((Sindbis_virus:0.024430	Ockelbo_virus:0.015231):0.226163	(Semliki_Forest_virus:0.133298	Chikungunya_virus:0.141857):0.083526):0.057449	(Eastern_equine_encephalitis_virus:0.157139	Rio_Negro_virus:0.151360):0.069425):2.209659	((Tobacco_mosaic_virus_Virgaviridae:1.053131	((((Gentian_ovary_ringspot_virus_Virgaviridae:0.448285	Barley_stripe_mosaic_virus_Virgaviridae:0.577201):0.172669	Peanut_clump_virus_Virgaviridae:0.534279):0.095014	(Potato_moptop_virus_Virgaviridae:0.393986	Soilborne_wheat_mosaic_virus_Virgaviridae:0.339261):0.168052):0.382780	Tobacco_rattle_virus_Virgaviridae:0.792247):0.604345):0.376191	((Drosophila_rhopaloa:1.256579	Bombus_terrestris:1.050787):0.255570	((Aedes_aegypti:1.154339	Blueberry_necrotic_ring_blotch_virus:1.572382):0.208521	(Hibiscus_green_spot_virus_2:0.787059	Citrus_leprosis_virus_C:0.802084):0.714063):0.148337):0.216885):0.555006):0.835905	Tick_borne_tetraviruslike_virus:1.907197):0.762668	(Chara_australis_virus:0.287364	(Charavirus_Namtso:0.244293	Charavirus_Canada:0.192692):0.077213):1.233294):0.337032
(Chikungunya_virus:0.141882	Semliki_Forest_virus:0.133362	(((Eastern_equine_encephalitis_virus:0.157163	Rio_Negro_virus:0.151436):0.068955	(((((((((Burdock_mottle_virus_Benyviridae:0.279049	(Beet_soilborne_mosaic_virus_Benyviridae:0.038723	Beet_necrotic_yellow_vein_virus_Benyviridae:0.040961):0.251154):0.189263	Rice_stripe_necrosis_virus_Benyviridae:0.457421):0.142744	Mangifera_indica_latent_virus_Benyviridae:0.480327):0.225860	(Fern_benyvirus_Benyviridae:0.651147	Wheat_stripe_mosaic_virus_Benyviridae:0.458671):0.260401):0.394024	((Arceuthobium_sichuanense_virus_3:0.369585	(Red_clover_RNA_virus_1:0.321414	Dactylorhiza_hatagirea_benylike_virus_Benyviridae:0.411530):0.092704):0.541032	Goji_berry_chlorosis_virus:0.681699):0.265739):0.139726	(((((((((Rhinatrema_bivittatumF:0.235107	Rhinatrema_bivittatumA:0.882827):0.073080	(Rhinatrema_bivittatumE:0.004547	Rhinatrema_bivittatumD:0.000001):0.103775):0.457832	(Protopterus_annectensB:0.788150	Carcharodon_carchariasB:0.339824):0.142537):0.212630	(Podarcis_muralisC:0.611234	((Python_bivittatus:0.651445	(Rhinatrema_bivittatumH:0.568154	(Microcaecilia_unicolorA:0.240466	Carcharodon_carchariasA:0.255440):0.010855):0.134860):0.364901	Microcaecilia_unicolorB:1.501832):0.051540):0.272485):0.140017	(((Guiyang_benyvirus_1_Benyviridae:0.015287	Guiyang_benyvirus_2_Benyviridae:0.025485):0.306934	Diabrotica_undecimpunctata_virus_2:0.310731):0.088410	(Sanya_benyvirus_1_Benyviridae:0.304324	(Gekko_japonicus:0.122711	(Geotrypetes_seraphini:0.390273	(Rhinatrema_bivittatumB:0.057904	Rhinatrema_bivittatumG:0.460105):0.232951):0.123750):0.384947):0.052044):0.162325):0.075202	(Bemisia_tabaci_benylike_virus_6_Benyviridae:0.136313	(Hubei_Benylike_virus_1:0.064119	Sichuan_mosquito_Benylike_virus_Benyviridae:0.080359):0.099445):0.364097):0.165254	Pistacia_ribolike_virus:0.728986):0.099539	(Pogona_vitticeps:2.279921	(Protopterus_annectensA:0.830290	Rhinatrema_bivittatumC:0.290873):0.283680):0.562136):0.197759	((Agaricus_bisporus_virus_13:1.113956	(Monilinia_fructicola_benylike_virus_1_Benyviridae:0.394769	(Lentinula_edodes_benylike_virus_1_Benyviridae:0.132098	Lentinula_edodes_ssRNA_mycovirus:0.097653):0.407793):0.411773):0.979326	(Erysiphe_necator_associated_benylike_virus_1:1.127042	((((Agaricus_bisporus_virus_8:0.508702	Sclerotium_rolfsii_benylike_virus_1_Benyviridae:0.428517):0.469739	((Entomophthora_benyvirus_E_Benyviridae:0.159652
((Pistacia_ribolike_virus:0.728769	(((((((Rhinatrema_bivittatumH:0.550572	Microcaecilia_unicolorA:0.195537):0.043226	Carcharodon_carchariasA:0.254852):0.460454	Microcaecilia_unicolorB:1.501847):0.051143	(Podarcis_muralisC:0.479111	Python_bivittatus:0.542867):0.129146):0.285170	(((Rhinatrema_bivittatumF:0.234935	Rhinatrema_bivittatumA:0.882662):0.073089	(Rhinatrema_bivittatumE:0.004545	Rhinatrema_bivittatumD:0.000001):0.103719):0.457096	(Protopterus_annectensB:0.786410	Carcharodon_carchariasB:0.340190):0.142228):0.210171):0.144002	((((Geotrypetes_seraphini:0.390025	(Rhinatrema_bivittatumG:0.459694	Rhinatrema_bivittatumB:0.057876):0.232653):0.123702	Gekko_japonicus:0.122635):0.384631	Sanya_benyvirus_1_Benyviridae:0.303748):0.051826	((Guiyang_benyvirus_1_Benyviridae:0.015296	Guiyang_benyvirus_2_Benyviridae:0.025447):0.306749	Diabrotica_undecimpunctata_virus_2:0.310663):0.088696):0.162568):0.074868	((Sichuan_mosquito_Benylike_virus_Benyviridae:0.080346	Hubei_Benylike_virus_1:0.064039):0.099485	Bemisia_tabaci_benylike_virus_6_Benyviridae:0.136099):0.363983):0.165123):0.099168	(((Agaricus_bisporus_virus_13:1.113674	(Monilinia_fructicola_benylike_virus_1_Benyviridae:0.394581	(Lentinula_edodes_benylike_virus_1_Benyviridae:0.132045	Lentinula_edodes_ssRNA_mycovirus:0.097561):0.407476):0.411241):0.978508	((((((Entomophthora_benyvirus_E_Benyviridae:0.159522	Bemisia_tabaci_benylike_virus_4_Benyviridae:0.209955):0.220202	(((Bemisia_tabaci_benylike_virus_1_Benyviridae:0.072893	Bemisia_tabaci_benylike_virus_2_Benyviridae:0.061639):0.197991	Bemisia_tabaci_benylike_virus_3_Benyviridae:0.175937):0.106754	Bemisia_tabaci_benylike_virus_5_Benyviridae:0.239642):0.225518):0.353862	(Agaricus_bisporus_virus_8:0.508293	Sclerotium_rolfsii_benylike_virus_1_Benyviridae:0.428276):0.469352):0.469171	Monilinia_benyvirus_C_Benyviridae:1.294349):0.344445	Rhizoctonia_solani_benylike_virus_6_Benyviridae:1.091016):0.571064	Erysiphe_necator_associated_benylike_virus_1:1.126307):0.142122):0.113603	((((((Rio_Negro_virus:0.151325	Eastern_equine_encephalitis_virus:0.157056):0.068893	((Semliki_Forest_virus:0.133267	Chikungunya_virus:0.141790):0.083567	(Sindbis_virus:0.024412	Ockelbo_virus:0.015236):0.226075):0.057911):2.210276	(((Tobacco_rattle_virus_Virgaviridae:0.792455	((Soilborne_wheat_mosaic_virus_Virgaviridae:0.339314	Potato_moptop_virus_Virgaviridae:0.394119):0.168116	((Barley_stripe_mosaic_virus_Virgaviridae:0.576792	Gentian_ovary_ringspot_virus_Virgaviridae:0.448206):0.172553
((((Ockelbo_virus:0.015244	Sindbis_virus:0.024424):0.226183	(Semliki_Forest_virus:0.133335	Chikungunya_virus:0.141859):0.083616):0.057937	(Eastern_equine_encephalitis_virus:0.157130	Rio_Negro_virus:0.151405):0.068940):2.210821	((((((Barley_stripe_mosaic_virus_Virgaviridae:0.577019	Gentian_ovary_ringspot_virus_Virgaviridae:0.448371):0.172586	Peanut_clump_virus_Virgaviridae:0.534647):0.095203	(Potato_moptop_virus_Virgaviridae:0.394310	Soilborne_wheat_mosaic_virus_Virgaviridae:0.339478):0.168194):0.383054	Tobacco_rattle_virus_Virgaviridae:0.792613):0.605772	Tobacco_mosaic_virus_Virgaviridae:1.051485):0.375207	((Drosophila_rhopaloa:1.258313	Bombus_terrestris:1.050738):0.255485	((Hibiscus_green_spot_virus_2:0.787370	Citrus_leprosis_virus_C:0.802904):0.713869	(Aedes_aegypti:1.156011	Blueberry_necrotic_ring_blotch_virus:1.572261):0.207968):0.149370):0.216910):0.556169	(((((((Dactylorhiza_hatagirea_benylike_virus_Benyviridae:0.411449	Red_clover_RNA_virus_1:0.321347):0.092680	Arceuthobium_sichuanense_virus_3:0.369516):0.540932	Goji_berry_chlorosis_virus:0.681559):0.265689	(((Rice_stripe_necrosis_virus_Benyviridae:0.457330	((Beet_soilborne_mosaic_virus_Benyviridae:0.038714	Beet_necrotic_yellow_vein_virus_Benyviridae:0.040953):0.251110	Burdock_mottle_virus_Benyviridae:0.278984):0.189227):0.142715	Mangifera_indica_latent_virus_Benyviridae:0.480230):0.225797	(Fern_benyvirus_Benyviridae:0.651021	Wheat_stripe_mosaic_virus_Benyviridae:0.458583):0.260370):0.393937):0.139722	(((Pogona_vitticeps:2.279317	(Rhinatrema_bivittatumC:0.290867	Protopterus_annectensA:0.830071):0.283491):0.562041	((((((Protopterus_annectensB:0.788043	Carcharodon_carchariasB:0.339787):0.142529	((Rhinatrema_bivittatumA:0.882754	Rhinatrema_bivittatumF:0.235060):0.073063	(Rhinatrema_bivittatumE:0.004546	Rhinatrema_bivittatumD:0.000001):0.103765):0.457713):0.212357	((Microcaecilia_unicolorB:1.499546	((Carcharodon_carchariasA:0.261171	(Rhinatrema_bivittatumH:0.455020	Microcaecilia_unicolorA:0.122340):0.116558):0.181894	Python_bivittatus:0.643965):0.310317):0.054806	Podarcis_muralisC:0.608683):0.276318):0.140350	((Diabrotica_undecimpunctata_virus_2:0.310682	(Guiyang_benyvirus_1_Benyviridae:0.015286	Guiyang_benyvirus_2_Benyviridae:0.025477):0.306868):0.088423	(Sanya_benyvirus_1_Benyviridae:0.304208	(Gekko_japonicus:0.122685
((((Goji_berry_chlorosis_virus:0.681504	((Red_clover_RNA_virus_1:0.321329	Dactylorhiza_hatagirea_benylike_virus_Benyviridae:0.411360):0.092686	Arceuthobium_sichuanense_virus_3:0.369455):0.540857):0.265537	(((Rice_stripe_necrosis_virus_Benyviridae:0.457292	((Beet_necrotic_yellow_vein_virus_Benyviridae:0.040944	Beet_soilborne_mosaic_virus_Benyviridae:0.038720):0.251138	Burdock_mottle_virus_Benyviridae:0.278942):0.189252):0.142745	Mangifera_indica_latent_virus_Benyviridae:0.480201):0.225539	(Fern_benyvirus_Benyviridae:0.650890	Wheat_stripe_mosaic_virus_Benyviridae:0.458608):0.260513):0.393963):0.139595	(((((Bemisia_tabaci_benylike_virus_6_Benyviridae:0.136140	(Sichuan_mosquito_Benylike_virus_Benyviridae:0.080397	Hubei_Benylike_virus_1:0.064037):0.099514):0.364175	(((Diabrotica_undecimpunctata_virus_2:0.310764	(Guiyang_benyvirus_1_Benyviridae:0.015307	Guiyang_benyvirus_2_Benyviridae:0.025446):0.306839):0.088750	(Sanya_benyvirus_1_Benyviridae:0.303723	(Gekko_japonicus:0.122692	(Geotrypetes_seraphini:0.389973	(Rhinatrema_bivittatumG:0.459829	Rhinatrema_bivittatumB:0.057894):0.232783):0.123698):0.384792):0.051930):0.162542	((((Rhinatrema_bivittatumD:0.000001	Rhinatrema_bivittatumE:0.004543):0.103764	(Rhinatrema_bivittatumF:0.234633	Rhinatrema_bivittatumA:0.882208):0.073040):0.457446	(Protopterus_annectensB:0.787171	Carcharodon_carchariasB:0.339983):0.142331):0.210370	(((Carcharodon_carchariasA:0.255313	(Rhinatrema_bivittatumH:0.460039	Microcaecilia_unicolorA:0.104662):0.133999):0.460430	Microcaecilia_unicolorB:1.503700):0.051129	(Python_bivittatus:0.542875	Podarcis_muralisC:0.479140):0.129890):0.285091):0.144175):0.074939):0.165211	Pistacia_ribolike_virus:0.729189):0.099120	(Pogona_vitticeps:2.278066	(Rhinatrema_bivittatumC:0.290874	Protopterus_annectensA:0.829665):0.282306):0.562285):0.197591	(((Monilinia_fructicola_benylike_virus_1_Benyviridae:0.394664	(Lentinula_edodes_benylike_virus_1_Benyviridae:0.132092	Lentinula_edodes_ssRNA_mycovirus:0.097588):0.407720):0.411302	Agaricus_bisporus_virus_13:1.114462):0.978936	(Erysiphe_necator_associated_benylike_virus_1:1.126682	(((((Bemisia_tabaci_benylike_virus_4_Benyviridae:0.210025	Entomophthora_benyvirus_E_Benyviridae:0.159574):0.220270	((Bemisia_tabaci_benylike_virus_3_Benyviridae:0.175999	(Bemisia_tabaci_benylike_virus_1_Benyviridae:0.072912	Bemisia_tabaci_benylike_virus_2_Benyviridae:0.061668):0.198052):0.106755	Bemisia_tabaci_benylike_virus_5_Benyviridae:0.239747):0.225572):0.353995	(Sclerotium_rolfsii_benylike_virus_1_Benyviridae:0.428518
((((Monilinia_fructicola_benylike_virus_1_Benyviridae:0.394634	(Lentinula_edodes_benylike_virus_1_Benyviridae:0.132083	Lentinula_edodes_ssRNA_mycovirus:0.097581):0.407691):0.411280	Agaricus_bisporus_virus_13:1.114354):0.978850	(Erysiphe_necator_associated_benylike_virus_1:1.126571	((((((Bemisia_tabaci_benylike_virus_3_Benyviridae:0.175989	(Bemisia_tabaci_benylike_virus_1_Benyviridae:0.072906	Bemisia_tabaci_benylike_virus_2_Benyviridae:0.061666):0.198040):0.106745	Bemisia_tabaci_benylike_virus_5_Benyviridae:0.239735):0.225556	(Bemisia_tabaci_benylike_virus_4_Benyviridae:0.210007	Entomophthora_benyvirus_E_Benyviridae:0.159566):0.220253):0.353984	(Agaricus_bisporus_virus_8:0.508368	Sclerotium_rolfsii_benylike_virus_1_Benyviridae:0.428487):0.469498):0.469446	Monilinia_benyvirus_C_Benyviridae:1.294729):0.344788	Rhizoctonia_solani_benylike_virus_6_Benyviridae:1.091445):0.571203):0.142405):0.113729	(((((((Microcaecilia_unicolorB:1.503442	((Rhinatrema_bivittatumH:0.460013	Microcaecilia_unicolorA:0.104671):0.133948	Carcharodon_carchariasA:0.255291):0.460347):0.051127	(Python_bivittatus:0.542794	Podarcis_muralisC:0.479062):0.129869):0.285060	((Protopterus_annectensB:0.787029	Carcharodon_carchariasB:0.339928):0.142317	((Rhinatrema_bivittatumA:0.882064	Rhinatrema_bivittatumF:0.234613):0.073027	(Rhinatrema_bivittatumE:0.004543	Rhinatrema_bivittatumD:0.000001):0.103749):0.457351):0.210340):0.144156	((Diabrotica_undecimpunctata_virus_2:0.310726	(Guiyang_benyvirus_1_Benyviridae:0.015304	Guiyang_benyvirus_2_Benyviridae:0.025445):0.306805):0.088735	(Sanya_benyvirus_1_Benyviridae:0.303692	(Gekko_japonicus:0.122680	(Geotrypetes_seraphini:0.389918	(Rhinatrema_bivittatumG:0.459785	Rhinatrema_bivittatumB:0.057888):0.232745):0.123685):0.384733):0.051923):0.162514):0.074924	((Sichuan_mosquito_Benylike_virus_Benyviridae:0.080387	Hubei_Benylike_virus_1:0.064031):0.099494	Bemisia_tabaci_benylike_virus_6_Benyviridae:0.136133):0.364133):0.165179	Pistacia_ribolike_virus:0.729096):0.099103	(Pogona_vitticeps:2.277611	(Protopterus_annectensA:0.829534	Rhinatrema_bivittatumC:0.290843):0.282210):0.562220):0.197577	(((((((((Potato_moptop_virus_Virgaviridae:0.394129	Soilborne_wheat_mosaic_virus_Virgaviridae:0.339603):0.168356	(Peanut_clump_virus_Virgaviridae:0.534183	(Gentian_ovary_ringspot_virus_Virgaviridae:0.448510	Barley_stripe_mosaic_virus_Virgaviridae:0.576620):0.173044):0.095465):0.384475	Tobacco_rattle_virus_Virgaviridae:0.790617):0.608398	Tobacco_mosaic_virus_Virgaviridae:1.048645):0.362978	((((Hibiscus_green_spot_virus_2:0.778499
(((Pogona_vitticeps:2.278997	(Rhinatrema_bivittatumC:0.290820	Protopterus_annectensA:0.830025):0.283281):0.562284	(((((((Rhinatrema_bivittatumE:0.004545	Rhinatrema_bivittatumD:0.000001):0.103754	(Rhinatrema_bivittatumA:0.882670	Rhinatrema_bivittatumF:0.235047):0.073064):0.457675	(Protopterus_annectensB:0.787949	Carcharodon_carchariasB:0.339719):0.142532):0.212428	((Microcaecilia_unicolorB:1.499933	((Microcaecilia_unicolorA:0.238839	(Rhinatrema_bivittatumH:0.570308	Carcharodon_carchariasA:0.261268):0.000001):0.172128	Python_bivittatus:0.645296):0.322750):0.054007	Podarcis_muralisC:0.609127):0.275524):0.140302	((Diabrotica_undecimpunctata_virus_2:0.310660	(Guiyang_benyvirus_2_Benyviridae:0.025476	Guiyang_benyvirus_1_Benyviridae:0.015284):0.306850):0.088409	(Sanya_benyvirus_1_Benyviridae:0.304200	(Gekko_japonicus:0.122683	(Geotrypetes_seraphini:0.390175	(Rhinatrema_bivittatumB:0.057887	Rhinatrema_bivittatumG:0.459971):0.232851):0.123732):0.384845):0.052052):0.162320):0.075128	(Bemisia_tabaci_benylike_virus_6_Benyviridae:0.136263	(Hubei_Benylike_virus_1:0.064096	Sichuan_mosquito_Benylike_virus_Benyviridae:0.080343):0.099427):0.364011):0.165194	Pistacia_ribolike_virus:0.728809):0.099477):0.197760	(((Monilinia_fructicola_benylike_virus_1_Benyviridae:0.394640	(Lentinula_edodes_benylike_virus_1_Benyviridae:0.132055	Lentinula_edodes_ssRNA_mycovirus:0.097625):0.407678):0.411628	Agaricus_bisporus_virus_13:1.113637):0.979028	((Rhizoctonia_solani_benylike_virus_6_Benyviridae:1.091567	(((Agaricus_bisporus_virus_8:0.508551	Sclerotium_rolfsii_benylike_virus_1_Benyviridae:0.428397):0.469606	((((Bemisia_tabaci_benylike_virus_2_Benyviridae:0.061658	Bemisia_tabaci_benylike_virus_1_Benyviridae:0.072927):0.198068	Bemisia_tabaci_benylike_virus_3_Benyviridae:0.175997):0.106799	Bemisia_tabaci_benylike_virus_5_Benyviridae:0.239729):0.225585	(Entomophthora_benyvirus_E_Benyviridae:0.159597	Bemisia_tabaci_benylike_virus_4_Benyviridae:0.210009):0.220275):0.353942):0.469235	Monilinia_benyvirus_C_Benyviridae:1.295141):0.344484):0.571413	Erysiphe_necator_associated_benylike_virus_1:1.126707):0.142302):0.113746	(((((((Drosophila_rhopaloa:1.258154	Bombus_terrestris:1.050560):0.255539	((Citrus_leprosis_virus_C:0.802876	Hibiscus_green_spot_virus_2:0.787257):0.713856	(Aedes_aegypti:1.155824	Blueberry_necrotic_ring_blotch_virus:1.572028):0.208033):0.149381):0.217003	((((Peanut_clump_virus_Virgaviridae:0.534597	(Barley_stripe_mosaic_virus_Virgaviridae:0.576957
(((((Guiyang_benyvirus_2_Benyviridae:0.025447	Guiyang_benyvirus_1_Benyviridae:0.015299):0.306766	Diabrotica_undecimpunctata_virus_2:0.310679):0.088701	(Sanya_benyvirus_1_Benyviridae:0.303772	((Geotrypetes_seraphini:0.390045	(Rhinatrema_bivittatumB:0.057879	Rhinatrema_bivittatumG:0.459726):0.232685):0.123692	Gekko_japonicus:0.122645):0.384645):0.051821):0.162582	(((Python_bivittatus:0.542927	Podarcis_muralisC:0.479207):0.129087	(Microcaecilia_unicolorB:1.501936	((Rhinatrema_bivittatumH:0.471835	Microcaecilia_unicolorA:0.116787):0.122002	Carcharodon_carchariasA:0.254874):0.460504):0.051113):0.285165	(((Rhinatrema_bivittatumE:0.004545	Rhinatrema_bivittatumD:0.000001):0.103727	(Rhinatrema_bivittatumA:0.882704	Rhinatrema_bivittatumF:0.234950):0.073088):0.457125	(Protopterus_annectensB:0.786465	Carcharodon_carchariasB:0.340239):0.142216):0.210158):0.143988):0.074872	((Sichuan_mosquito_Benylike_virus_Benyviridae:0.080350	Hubei_Benylike_virus_1:0.064042):0.099489	Bemisia_tabaci_benylike_virus_6_Benyviridae:0.136104):0.363997	(((Pogona_vitticeps:2.277154	(Rhinatrema_bivittatumC:0.291040	Protopterus_annectensA:0.829409):0.282852):0.561416	(((((Lentinula_edodes_ssRNA_mycovirus:0.097564	Lentinula_edodes_benylike_virus_1_Benyviridae:0.132063):0.407507	Monilinia_fructicola_benylike_virus_1_Benyviridae:0.394622):0.411294	Agaricus_bisporus_virus_13:1.113751):0.978584	(Erysiphe_necator_associated_benylike_virus_1:1.126421	(((((((Bemisia_tabaci_benylike_virus_1_Benyviridae:0.072902	Bemisia_tabaci_benylike_virus_2_Benyviridae:0.061643):0.198013	Bemisia_tabaci_benylike_virus_3_Benyviridae:0.175952):0.106770	Bemisia_tabaci_benylike_virus_5_Benyviridae:0.239660):0.225535	(Entomophthora_benyvirus_E_Benyviridae:0.159539	Bemisia_tabaci_benylike_virus_4_Benyviridae:0.209972):0.220229):0.353885	(Sclerotium_rolfsii_benylike_virus_1_Benyviridae:0.428311	Agaricus_bisporus_virus_8:0.508343):0.469401):0.469200	Monilinia_benyvirus_C_Benyviridae:1.294472):0.344449	Rhizoctonia_solani_benylike_virus_6_Benyviridae:1.091122):0.571100):0.142119):0.113590	(((Tick_borne_tetraviruslike_virus:1.907157	((((Bombus_terrestris:1.050413	Drosophila_rhopaloa:1.257927):0.255447	((Citrus_leprosis_virus_C:0.802733	Hibiscus_green_spot_virus_2:0.786880):0.713673	(Blueberry_necrotic_ring_blotch_virus:1.571502	Aedes_aegypti:1.155904):0.207846):0.149360):0.217101	((((Soilborne_wheat_mosaic_virus_Virgaviridae:0.339345	Potato_moptop_virus_Virgaviridae:0.394152):0.168129
(((((Charavirus_Namtso:0.244366	Charavirus_Canada:0.192557):0.075878	Chara_australis_virus:0.288655):1.234326	((((Wheat_stripe_mosaic_virus_Benyviridae:0.458448	Fern_benyvirus_Benyviridae:0.650672):0.260359	((((Beet_soilborne_mosaic_virus_Benyviridae:0.038700	Beet_necrotic_yellow_vein_virus_Benyviridae:0.040932):0.251029	Burdock_mottle_virus_Benyviridae:0.278816):0.189143	Rice_stripe_necrosis_virus_Benyviridae:0.457136):0.142670	Mangifera_indica_latent_virus_Benyviridae:0.479973):0.225564):0.393618	((Arceuthobium_sichuanense_virus_3:0.369415	(Red_clover_RNA_virus_1:0.321223	Dactylorhiza_hatagirea_benylike_virus_Benyviridae:0.411215):0.092577):0.540676	Goji_berry_chlorosis_virus:0.681320):0.265562):0.139773	(((Pogona_vitticeps:2.276898	(Rhinatrema_bivittatumC:0.291005	Protopterus_annectensA:0.829349):0.282670):0.561607	(((((((Rhinatrema_bivittatumD:0.000001	Rhinatrema_bivittatumE:0.004545):0.103719	(Rhinatrema_bivittatumF:0.234934	Rhinatrema_bivittatumA:0.882649):0.073086):0.457077	(Protopterus_annectensB:0.786408	Carcharodon_carchariasB:0.340201):0.142229):0.210132	((Podarcis_muralisC:0.478984	Python_bivittatus:0.542474):0.129015	(Microcaecilia_unicolorB:1.501807	(Microcaecilia_unicolorA:0.237177	(Rhinatrema_bivittatumH:0.592345	Carcharodon_carchariasA:0.250993):0.009924):0.453622):0.051195):0.285642):0.144072	(((Guiyang_benyvirus_2_Benyviridae:0.025445	Guiyang_benyvirus_1_Benyviridae:0.015298):0.306742	Diabrotica_undecimpunctata_virus_2:0.310656):0.088692	(Sanya_benyvirus_1_Benyviridae:0.303748	(Gekko_japonicus:0.122636	(Geotrypetes_seraphini:0.390015	(Rhinatrema_bivittatumG:0.459685	Rhinatrema_bivittatumB:0.057874):0.232648):0.123697):0.384603):0.051828):0.162569):0.074852	(Bemisia_tabaci_benylike_virus_6_Benyviridae:0.136091	(Hubei_Benylike_virus_1:0.064036	Sichuan_mosquito_Benylike_virus_Benyviridae:0.080347):0.099486):0.363969):0.165120	Pistacia_ribolike_virus:0.728755):0.099160):0.197730	((Erysiphe_necator_associated_benylike_virus_1:1.126357	((((Agaricus_bisporus_virus_8:0.508323	Sclerotium_rolfsii_benylike_virus_1_Benyviridae:0.428292):0.469397	((Bemisia_tabaci_benylike_virus_5_Benyviridae:0.239642	((Bemisia_tabaci_benylike_virus_1_Benyviridae:0.072896	Bemisia_tabaci_benylike_virus_2_Benyviridae:0.061641):0.198000	Bemisia_tabaci_benylike_virus_3_Benyviridae:0.175944):0.106767):0.225521	(Bemisia_tabaci_benylike_virus_4_Benyviridae:0.209951	Entomophthora_benyvirus_E_Benyviridae:0.159536):0.220218):0.353857):0.469202
((((Guiyang_benyvirus_1_Benyviridae:0.015275	Guiyang_benyvirus_2_Benyviridae:0.025463):0.306909	Diabrotica_undecimpunctata_virus_2:0.310277):0.088626	(Sanya_benyvirus_1_Benyviridae:0.303627	(Gekko_japonicus:0.122656	(Geotrypetes_seraphini:0.389547	(Rhinatrema_bivittatumG:0.459495	Rhinatrema_bivittatumB:0.057883):0.232972):0.123196):0.384186):0.052133):0.162078	(((Protopterus_annectensB:0.784613	Carcharodon_carchariasB:0.339804):0.140668	((Rhinatrema_bivittatumD:0.000001	Rhinatrema_bivittatumE:0.004539):0.103284	(Rhinatrema_bivittatumA:0.881377	Rhinatrema_bivittatumF:0.234368):0.073252):0.458399):0.213210	((Podarcis_muralisC:0.479557	Python_bivittatus:0.543011):0.128996	(Microcaecilia_unicolorB:1.502773	((Rhinatrema_bivittatumH:0.482639	Microcaecilia_unicolorA:0.128017):0.110551	Carcharodon_carchariasA:0.254201):0.460327):0.052356):0.283487):0.144573	((((Pogona_vitticeps:2.270896	(Protopterus_annectensA:0.826721	Rhinatrema_bivittatumC:0.291994):0.286983):0.560063	(((((((((Bemisia_tabaci_benylike_virus_3_Benyviridae:0.175802	(Bemisia_tabaci_benylike_virus_2_Benyviridae:0.061649	Bemisia_tabaci_benylike_virus_1_Benyviridae:0.072886):0.198161):0.106789	Bemisia_tabaci_benylike_virus_5_Benyviridae:0.239630):0.226747	(Entomophthora_benyvirus_E_Benyviridae:0.159799	Bemisia_tabaci_benylike_virus_4_Benyviridae:0.209622):0.218880):0.351856	(Sclerotium_rolfsii_benylike_virus_1_Benyviridae:0.428829	Agaricus_bisporus_virus_8:0.507408):0.471116):0.470927	Monilinia_benyvirus_C_Benyviridae:1.290370):0.346166	Rhizoctonia_solani_benylike_virus_6_Benyviridae:1.083014):0.544893	((Monilinia_fructicola_benylike_virus_1_Benyviridae:0.393493	(Lentinula_edodes_benylike_virus_1_Benyviridae:0.131412	Lentinula_edodes_ssRNA_mycovirus:0.098228):0.408154):0.411929	Agaricus_bisporus_virus_13:1.108201):0.879551):0.148650	Erysiphe_necator_associated_benylike_virus_1:1.207884):0.127807	(((((((Aedes_aegypti:1.265686	((Citrus_leprosis_virus_C:0.812731	Hibiscus_green_spot_virus_2:0.778047):0.679819	Blueberry_necrotic_ring_blotch_virus:1.682697):0.115196):0.115024	(Drosophila_rhopaloa:1.264611	Bombus_terrestris:1.051073):0.285600):0.216535	((Tobacco_rattle_virus_Virgaviridae:0.790415	(((Barley_stripe_mosaic_virus_Virgaviridae:0.576883	Gentian_ovary_ringspot_virus_Virgaviridae:0.448481):0.173140	Peanut_clump_virus_Virgaviridae:0.533867):0.095288	(Potato_moptop_virus_Virgaviridae:0.393844	Soilborne_wheat_mosaic_virus_Virgaviridae:0.339417):0.168228):0.384125):0.607265
((Peanut_clump_virus_Virgaviridae:0.534922	(Barley_stripe_mosaic_virus_Virgaviridae:0.577365	Gentian_ovary_ringspot_virus_Virgaviridae:0.448571):0.172730):0.095191	((((((((((Mangifera_indica_latent_virus_Benyviridae:0.480743	(((Beet_soilborne_mosaic_virus_Benyviridae:0.038750	Beet_necrotic_yellow_vein_virus_Benyviridae:0.040965):0.251224	Burdock_mottle_virus_Benyviridae:0.279231):0.189355	Rice_stripe_necrosis_virus_Benyviridae:0.457553):0.142722):0.225885	(Wheat_stripe_mosaic_virus_Benyviridae:0.458735	Fern_benyvirus_Benyviridae:0.651406):0.260626):0.393833	((Arceuthobium_sichuanense_virus_3:0.369588	(Red_clover_RNA_virus_1:0.321623	Dactylorhiza_hatagirea_benylike_virus_Benyviridae:0.411597):0.092803):0.541478	Goji_berry_chlorosis_virus:0.681613):0.266716):0.140168	(((((Lentinula_edodes_ssRNA_mycovirus:0.097722	Lentinula_edodes_benylike_virus_1_Benyviridae:0.132115):0.407011	Monilinia_fructicola_benylike_virus_1_Benyviridae:0.395924):0.412353	Agaricus_bisporus_virus_13:1.114397):0.978700	((((((((Bemisia_tabaci_benylike_virus_1_Benyviridae:0.072980	Bemisia_tabaci_benylike_virus_2_Benyviridae:0.061689):0.198227	Bemisia_tabaci_benylike_virus_3_Benyviridae:0.176104):0.106841	Bemisia_tabaci_benylike_virus_5_Benyviridae:0.239900):0.225670	(Bemisia_tabaci_benylike_virus_4_Benyviridae:0.210178	Entomophthora_benyvirus_E_Benyviridae:0.159707):0.220506):0.354313	(Sclerotium_rolfsii_benylike_virus_1_Benyviridae:0.428744	Agaricus_bisporus_virus_8:0.508852):0.469867):0.470039	Monilinia_benyvirus_C_Benyviridae:1.294938):0.344868	Rhizoctonia_solani_benylike_virus_6_Benyviridae:1.091596):0.571400	Erysiphe_necator_associated_benylike_virus_1:1.127413):0.142305):0.113597	((((((((Rhinatrema_bivittatumE:0.004548	Rhinatrema_bivittatumD:0.000001):0.103780	(Rhinatrema_bivittatumA:0.882561	Rhinatrema_bivittatumF:0.235320):0.073096):0.457121	(Carcharodon_carchariasB:0.340595	Protopterus_annectensB:0.787661):0.142650):0.212389	(((((Carcharodon_carchariasA:0.257647	Microcaecilia_unicolorA:0.240434):0.001185	Rhinatrema_bivittatumH:0.580721):0.175809	Python_bivittatus:0.644152):0.359785	Podarcis_muralisC:0.602647):0.028654	Microcaecilia_unicolorB:1.546741):0.258952):0.139041	(((Geotrypetes_seraphini:0.390195	(Rhinatrema_bivittatumB:0.056081	Rhinatrema_bivittatumG:0.481409):0.235062):0.120672	Gekko_japonicus:0.123994):0.370842	(((Guiyang_benyvirus_2_Benyviridae:0.025397	Guiyang_benyvirus_1_Benyviridae:0.015370):0.307309	Diabrotica_undecimpunctata_virus_2:0.310574):0.090292	Sanya_benyvirus_1_Benyviridae:0.350630):0.040482):0.126680):0.075932	((Hubei_Benylike_virus_1:0.064167
(Pogona_vitticeps:2.285886	(Protopterus_annectensA:0.822004	Rhinatrema_bivittatumC:0.294180):0.275526	((((((Charavirus_Canada:0.192876	Charavirus_Namtso:0.244322):0.075228	Chara_australis_virus:0.289378):1.232623	((((Tobacco_mosaic_virus_Virgaviridae:1.048424	(((Soilborne_wheat_mosaic_virus_Virgaviridae:0.339883	Potato_moptop_virus_Virgaviridae:0.394461):0.168598	(Peanut_clump_virus_Virgaviridae:0.534452	(Barley_stripe_mosaic_virus_Virgaviridae:0.576525	Gentian_ovary_ringspot_virus_Virgaviridae:0.448415):0.172950):0.095385):0.384623	Tobacco_rattle_virus_Virgaviridae:0.790913):0.608665):0.363059	((((Hibiscus_green_spot_virus_2:0.779917	Citrus_leprosis_virus_C:0.812525):0.680847	Blueberry_necrotic_ring_blotch_virus:1.684385):0.114197	Aedes_aegypti:1.266097):0.116639	(Drosophila_rhopaloa:1.267262	Bombus_terrestris:1.051234):0.285609):0.216113):0.562712	(((Sindbis_virus:0.024366	Ockelbo_virus:0.015305):0.226285	(Chikungunya_virus:0.141803	Semliki_Forest_virus:0.133431):0.083606):0.057684	(Rio_Negro_virus:0.151420	Eastern_equine_encephalitis_virus:0.157099):0.069183):2.203512):0.840597	Tick_borne_tetraviruslike_virus:1.906688):0.767887):0.343476	((((Dactylorhiza_hatagirea_benylike_virus_Benyviridae:0.411337	Red_clover_RNA_virus_1:0.321488):0.093315	Arceuthobium_sichuanense_virus_3:0.368791):0.540624	Goji_berry_chlorosis_virus:0.681193):0.266746	(((((Beet_necrotic_yellow_vein_virus_Benyviridae:0.040960	Beet_soilborne_mosaic_virus_Benyviridae:0.038722):0.251155	Burdock_mottle_virus_Benyviridae:0.279145):0.189391	Rice_stripe_necrosis_virus_Benyviridae:0.457433):0.142431	Mangifera_indica_latent_virus_Benyviridae:0.480838):0.225833	(Wheat_stripe_mosaic_virus_Benyviridae:0.458448	Fern_benyvirus_Benyviridae:0.651107):0.260529):0.394632):0.139862):0.121909	(((Monilinia_fructicola_benylike_virus_1_Benyviridae:0.396926	(Lentinula_edodes_benylike_virus_1_Benyviridae:0.131964	Lentinula_edodes_ssRNA_mycovirus:0.097739):0.405580):0.412239	Agaricus_bisporus_virus_13:1.114030):0.974762	(Erysiphe_necator_associated_benylike_virus_1:1.126823	(((((((Bemisia_tabaci_benylike_virus_1_Benyviridae:0.072935	Bemisia_tabaci_benylike_virus_2_Benyviridae:0.061694):0.198197	Bemisia_tabaci_benylike_virus_3_Benyviridae:0.176005):0.106741	Bemisia_tabaci_benylike_virus_5_Benyviridae:0.239835):0.225229	(Entomophthora_benyvirus_E_Benyviridae:0.159579	Bemisia_tabaci_benylike_virus_4_Benyviridae:0.210207):0.220768):0.354537	(Agaricus_bisporus_virus_8:0.508307	Sclerotium_rolfsii_benylike_virus_1_Benyviridae:0.428930):0.469340):0.470453
((((((Charavirus_Namtso:0.244591	Charavirus_Canada:0.192731):0.075671	Chara_australis_virus:0.289197):1.232280	(((((Aedes_aegypti:1.266622	((Citrus_leprosis_virus_C:0.813732	Hibiscus_green_spot_virus_2:0.779036):0.680337	Blueberry_necrotic_ring_blotch_virus:1.683450):0.114814):0.115954	(Drosophila_rhopaloa:1.266580	Bombus_terrestris:1.050968):0.285811):0.216213	((((Soilborne_wheat_mosaic_virus_Virgaviridae:0.339835	Potato_moptop_virus_Virgaviridae:0.394386):0.168490	((Barley_stripe_mosaic_virus_Virgaviridae:0.576952	Gentian_ovary_ringspot_virus_Virgaviridae:0.448686):0.173168	Peanut_clump_virus_Virgaviridae:0.534528):0.095518):0.384891	Tobacco_rattle_virus_Virgaviridae:0.790905):0.609064	Tobacco_mosaic_virus_Virgaviridae:1.048855):0.363447):0.562256	((Eastern_equine_encephalitis_virus:0.157175	Rio_Negro_virus:0.151524):0.069293	((Chikungunya_virus:0.141853	Semliki_Forest_virus:0.133476):0.083639	(Sindbis_virus:0.024376	Ockelbo_virus:0.015310):0.226326):0.057647):2.203815):0.842842	Tick_borne_tetraviruslike_virus:1.901874):0.767258):0.343820	((Goji_berry_chlorosis_virus:0.681822	(Arceuthobium_sichuanense_virus_3:0.369603	(Red_clover_RNA_virus_1:0.321487	Dactylorhiza_hatagirea_benylike_virus_Benyviridae:0.411607):0.092756):0.541111):0.265729	(((((Beet_necrotic_yellow_vein_virus_Benyviridae:0.040965	Beet_soilborne_mosaic_virus_Benyviridae:0.038741):0.251219	Burdock_mottle_virus_Benyviridae:0.279147):0.189342	Rice_stripe_necrosis_virus_Benyviridae:0.457507):0.142800	Mangifera_indica_latent_virus_Benyviridae:0.480492):0.225800	(Wheat_stripe_mosaic_virus_Benyviridae:0.458776	Fern_benyvirus_Benyviridae:0.651278):0.260520):0.394295):0.139547):0.123577	(((((((Protopterus_annectensB:0.788490	Carcharodon_carchariasB:0.339810):0.142627	((Rhinatrema_bivittatumF:0.234720	Rhinatrema_bivittatumA:0.882303):0.073172	(Rhinatrema_bivittatumD:0.000001	Rhinatrema_bivittatumE:0.004545):0.103729):0.458043):0.212797	(Microcaecilia_unicolorB:1.549206	(((Rhinatrema_bivittatumH:0.577351	(Microcaecilia_unicolorA:0.240639	Carcharodon_carchariasA:0.255696):0.005403):0.150160	Python_bivittatus:0.648651):0.390732	Podarcis_muralisC:0.605234):0.022532):0.261485):0.140206	(((Guiyang_benyvirus_2_Benyviridae:0.025478	Guiyang_benyvirus_1_Benyviridae:0.015301):0.306970	Diabrotica_undecimpunctata_virus_2:0.310853):0.088538	(Sanya_benyvirus_1_Benyviridae:0.304354
(((Charavirus_Canada:0.192502	Charavirus_Namtso:0.244321):0.075834	Chara_australis_virus:0.288616):1.233830	((((Erysiphe_necator_associated_benylike_virus_1:1.125778	(((((Bemisia_tabaci_benylike_virus_4_Benyviridae:0.209853	Entomophthora_benyvirus_E_Benyviridae:0.159494):0.220101	(((Bemisia_tabaci_benylike_virus_2_Benyviridae:0.061608	Bemisia_tabaci_benylike_virus_1_Benyviridae:0.072879):0.197912	Bemisia_tabaci_benylike_virus_3_Benyviridae:0.175884):0.106693	Bemisia_tabaci_benylike_virus_5_Benyviridae:0.239576):0.225439):0.353750	(Agaricus_bisporus_virus_8:0.508089	Sclerotium_rolfsii_benylike_virus_1_Benyviridae:0.428121):0.469126):0.468991	Monilinia_benyvirus_C_Benyviridae:1.293721):0.344392	Rhizoctonia_solani_benylike_virus_6_Benyviridae:1.090497):0.570831):0.142123	(Agaricus_bisporus_virus_13:1.113224	((Lentinula_edodes_ssRNA_mycovirus:0.097497	Lentinula_edodes_benylike_virus_1_Benyviridae:0.132029):0.407323	Monilinia_fructicola_benylike_virus_1_Benyviridae:0.394443):0.411035):0.978062):0.113657	(((((((Microcaecilia_unicolorB:1.501052	((Rhinatrema_bivittatumH:0.452938	Microcaecilia_unicolorA:0.098085):0.140565	Carcharodon_carchariasA:0.254742):0.460298):0.051130	(Python_bivittatus:0.542288	Podarcis_muralisC:0.478334):0.129765):0.284929	(((Rhinatrema_bivittatumE:0.004543	Rhinatrema_bivittatumD:0.000001):0.103661	(Rhinatrema_bivittatumA:0.882199	Rhinatrema_bivittatumF:0.234862):0.073057):0.456783	(Protopterus_annectensB:0.785933	Carcharodon_carchariasB:0.339978):0.142176):0.210100):0.144012	((Sanya_benyvirus_1_Benyviridae:0.303648	((Geotrypetes_seraphini:0.389843	(Rhinatrema_bivittatumG:0.459557	Rhinatrema_bivittatumB:0.057855):0.232531):0.123631	Gekko_japonicus:0.122600):0.384455):0.051784	((Guiyang_benyvirus_1_Benyviridae:0.015286	Guiyang_benyvirus_2_Benyviridae:0.025442):0.306627	Diabrotica_undecimpunctata_virus_2:0.310547):0.088656):0.162488):0.074829	((Hubei_Benylike_virus_1:0.064008	Sichuan_mosquito_Benylike_virus_Benyviridae:0.080324):0.099438	Bemisia_tabaci_benylike_virus_6_Benyviridae:0.136054):0.363844):0.165037	Pistacia_ribolike_virus:0.728472):0.099102	(Pogona_vitticeps:2.275462	(Rhinatrema_bivittatumC:0.290913	Protopterus_annectensA:0.829015):0.282201):0.561711):0.197670):0.123170	(((Wheat_stripe_mosaic_virus_Benyviridae:0.458303	Fern_benyvirus_Benyviridae:0.650420):0.260243	((((Beet_necrotic_yellow_vein_virus_Benyviridae:0.040909	Beet_soilborne_mosaic_virus_Benyviridae:0.038698):0.250932	Burdock_mottle_virus_Benyviridae:0.278727):0.189060
((((Tobacco_rattle_virus_Virgaviridae:0.787734	((Potato_moptop_virus_Virgaviridae:0.394162	Soilborne_wheat_mosaic_virus_Virgaviridae:0.340026):0.167310	(Peanut_clump_virus_Virgaviridae:0.533014	(Barley_stripe_mosaic_virus_Virgaviridae:0.576814	Gentian_ovary_ringspot_virus_Virgaviridae:0.448767):0.173163):0.098926):0.386395):0.652849	Tobacco_mosaic_virus_Virgaviridae:1.024043):0.341453	((((Drosophila_rhopaloa:1.299314	Bombus_terrestris:1.009649):0.312019	(Hibiscus_green_spot_virus_2:0.784195	Citrus_leprosis_virus_C:0.808327):0.630468):0.120615	Aedes_aegypti:1.255155):0.140811	Blueberry_necrotic_ring_blotch_virus:1.655000):0.235769):0.559703	((((Charavirus_Canada:0.192904	Charavirus_Namtso:0.244665):0.075801	Chara_australis_virus:0.289136):1.233199	(((((Rice_stripe_necrosis_virus_Benyviridae:0.457757	((Beet_soilborne_mosaic_virus_Benyviridae:0.038762	Beet_necrotic_yellow_vein_virus_Benyviridae:0.040985):0.251422	Burdock_mottle_virus_Benyviridae:0.279206):0.189416):0.142949	Mangifera_indica_latent_virus_Benyviridae:0.480653):0.225582	(Fern_benyvirus_Benyviridae:0.651523	Wheat_stripe_mosaic_virus_Benyviridae:0.459174):0.260804):0.395356	(((Dactylorhiza_hatagirea_benylike_virus_Benyviridae:0.411761	Red_clover_RNA_virus_1:0.321684):0.093027	Arceuthobium_sichuanense_virus_3:0.369668):0.541480	Goji_berry_chlorosis_virus:0.681939):0.265266):0.139647	(((((Lentinula_edodes_benylike_virus_1_Benyviridae:0.132225	Lentinula_edodes_ssRNA_mycovirus:0.097733):0.408419	Monilinia_fructicola_benylike_virus_1_Benyviridae:0.394857):0.411789	Agaricus_bisporus_virus_13:1.115403):0.980370	(Erysiphe_necator_associated_benylike_virus_1:1.127444	((((Agaricus_bisporus_virus_8:0.508907	Sclerotium_rolfsii_benylike_virus_1_Benyviridae:0.429127):0.470278	((Entomophthora_benyvirus_E_Benyviridae:0.159776	Bemisia_tabaci_benylike_virus_4_Benyviridae:0.210247):0.220431	((Bemisia_tabaci_benylike_virus_3_Benyviridae:0.176199	(Bemisia_tabaci_benylike_virus_1_Benyviridae:0.073008	Bemisia_tabaci_benylike_virus_2_Benyviridae:0.061726):0.198302):0.106946	Bemisia_tabaci_benylike_virus_5_Benyviridae:0.239947):0.225907):0.354439):0.469940	Monilinia_benyvirus_C_Benyviridae:1.296829):0.344879	Rhizoctonia_solani_benylike_virus_6_Benyviridae:1.093093):0.571362):0.142423):0.113655	(((((((Guiyang_benyvirus_1_Benyviridae:0.015325	Guiyang_benyvirus_2_Benyviridae:0.025477):0.307206	Diabrotica_undecimpunctata_virus_2:0.311093):0.088860	(((Geotrypetes_seraphini:0.390464	(Rhinatrema_bivittatumB:0.057951	Rhinatrema_bivittatumG:0.460452):0.233058):0.123861	Gekko_japonicus:0.122825):0.385236	Sanya_benyvirus_1_Benyviridae:0.304074):0.051964):0.162956
((Pistacia_ribolike_virus:0.728779	((Bemisia_tabaci_benylike_virus_6_Benyviridae:0.136403	(Sichuan_mosquito_Benylike_virus_Benyviridae:0.080318	Hubei_Benylike_virus_1:0.064036):0.099116):0.364668	(((Diabrotica_undecimpunctata_virus_2:0.310271	(Guiyang_benyvirus_1_Benyviridae:0.015275	Guiyang_benyvirus_2_Benyviridae:0.025462):0.306907):0.088624	(Sanya_benyvirus_1_Benyviridae:0.303628	(Gekko_japonicus:0.122653	(Geotrypetes_seraphini:0.389544	(Rhinatrema_bivittatumG:0.459490	Rhinatrema_bivittatumB:0.057882):0.232967):0.123195):0.384171):0.052136):0.162079	((((Rhinatrema_bivittatumE:0.004540	Rhinatrema_bivittatumD:0.000001):0.103295	(Rhinatrema_bivittatumA:0.881467	Rhinatrema_bivittatumF:0.234377):0.073269):0.458443	(Protopterus_annectensB:0.784688	Carcharodon_carchariasB:0.339821):0.140709):0.213231	((Python_bivittatus:0.542660	Podarcis_muralisC:0.479453):0.128909	(Microcaecilia_unicolorB:1.502930	((Rhinatrema_bivittatumH:0.591598	Carcharodon_carchariasA:0.250112):0.010384	Microcaecilia_unicolorA:0.236957):0.453473):0.052381):0.283977):0.144688):0.073951):0.166697):0.087992	(Pogona_vitticeps:2.270807	(Rhinatrema_bivittatumC:0.291992	Protopterus_annectensA:0.826704):0.286941):0.560089	((((((((Chikungunya_virus:0.141759	Semliki_Forest_virus:0.133358):0.083494	(Ockelbo_virus:0.015283	Sindbis_virus:0.024373):0.226160):0.057115	(Rio_Negro_virus:0.151369	Eastern_equine_encephalitis_virus:0.157093):0.069735):2.202402	(((((Potato_moptop_virus_Virgaviridae:0.393818	Soilborne_wheat_mosaic_virus_Virgaviridae:0.339400):0.168232	((Gentian_ovary_ringspot_virus_Virgaviridae:0.448461	Barley_stripe_mosaic_virus_Virgaviridae:0.576846):0.173119	Peanut_clump_virus_Virgaviridae:0.533839):0.095262):0.384161	Tobacco_rattle_virus_Virgaviridae:0.790312):0.607254	Tobacco_mosaic_virus_Virgaviridae:1.050196):0.363678	((Drosophila_rhopaloa:1.264573	Bombus_terrestris:1.051022):0.285660	(Aedes_aegypti:1.265679	((Hibiscus_green_spot_virus_2:0.778115	Citrus_leprosis_virus_C:0.812628):0.679792	Blueberry_necrotic_ring_blotch_virus:1.682699):0.115181):0.114965):0.216369):0.560257):0.842735	Tick_borne_tetraviruslike_virus:1.899746):0.767633	((Charavirus_Namtso:0.244230	Charavirus_Canada:0.192642):0.076780	Chara_australis_virus:0.287686):1.229735):0.340242
((Goji_berry_chlorosis_virus:0.681344	((Dactylorhiza_hatagirea_benylike_virus_Benyviridae:0.411220	Red_clover_RNA_virus_1:0.321231):0.092574	Arceuthobium_sichuanense_virus_3:0.369431):0.540680):0.265578	((Wheat_stripe_mosaic_virus_Benyviridae:0.458435	Fern_benyvirus_Benyviridae:0.650655):0.260344	((((Beet_soilborne_mosaic_virus_Benyviridae:0.038698	Beet_necrotic_yellow_vein_virus_Benyviridae:0.040932):0.251021	Burdock_mottle_virus_Benyviridae:0.278810):0.189134	Rice_stripe_necrosis_virus_Benyviridae:0.457125):0.142662	Mangifera_indica_latent_virus_Benyviridae:0.479963):0.225559):0.393599	((((Agaricus_bisporus_virus_13:1.113666	((Lentinula_edodes_ssRNA_mycovirus:0.097548	Lentinula_edodes_benylike_virus_1_Benyviridae:0.132055):0.407472	Monilinia_fructicola_benylike_virus_1_Benyviridae:0.394580):0.411231):0.978502	((((((Bemisia_tabaci_benylike_virus_4_Benyviridae:0.209941	Entomophthora_benyvirus_E_Benyviridae:0.159531):0.220201	(((Bemisia_tabaci_benylike_virus_2_Benyviridae:0.061633	Bemisia_tabaci_benylike_virus_1_Benyviridae:0.072898):0.197989	Bemisia_tabaci_benylike_virus_3_Benyviridae:0.175936):0.106751	Bemisia_tabaci_benylike_virus_5_Benyviridae:0.239641):0.225514):0.353855	(Sclerotium_rolfsii_benylike_virus_1_Benyviridae:0.428263	Agaricus_bisporus_virus_8:0.508294):0.469349):0.469164	Monilinia_benyvirus_C_Benyviridae:1.294331):0.344441	Rhizoctonia_solani_benylike_virus_6_Benyviridae:1.090995):0.571059	Erysiphe_necator_associated_benylike_virus_1:1.126305):0.142117):0.113606	(((((((((Rhinatrema_bivittatumH:0.592310	Carcharodon_carchariasA:0.251010):0.009843	Microcaecilia_unicolorA:0.237210):0.453719	Microcaecilia_unicolorB:1.501763):0.051163	(Python_bivittatus:0.542494	Podarcis_muralisC:0.479019):0.128961):0.285605	((Protopterus_annectensB:0.786373	Carcharodon_carchariasB:0.340200):0.142221	((Rhinatrema_bivittatumE:0.004544	Rhinatrema_bivittatumD:0.000001):0.103712	(Rhinatrema_bivittatumA:0.882605	Rhinatrema_bivittatumF:0.234931):0.073079):0.457048):0.210118):0.144053	(((Guiyang_benyvirus_1_Benyviridae:0.015295	Guiyang_benyvirus_2_Benyviridae:0.025446):0.306731	Diabrotica_undecimpunctata_virus_2:0.310646):0.088686	(Sanya_benyvirus_1_Benyviridae:0.303746	((Geotrypetes_seraphini:0.390003	(Rhinatrema_bivittatumB:0.057871	Rhinatrema_bivittatumG:0.459685):0.232647):0.123682	Gekko_japonicus:0.122630):0.384579):0.051819):0.162561):0.074843	((Sichuan_mosquito_Benylike_virus_Benyviridae:0.080341	Hubei_Benylike_virus_1:0.064037):0.099475	Bemisia_tabaci_benylike_virus_6_Benyviridae:0.136095):0.363961):0.165110	Pistacia_ribolike_virus:0.728728):0.099164
(((((((Entomophthora_benyvirus_E_Benyviridae:0.159758	Bemisia_tabaci_benylike_virus_4_Benyviridae:0.210229):0.220408	(((Bemisia_tabaci_benylike_virus_1_Benyviridae:0.072998	Bemisia_tabaci_benylike_virus_2_Benyviridae:0.061721):0.198283	Bemisia_tabaci_benylike_virus_3_Benyviridae:0.176180):0.106928	Bemisia_tabaci_benylike_virus_5_Benyviridae:0.239927):0.225884):0.354403	(Sclerotium_rolfsii_benylike_virus_1_Benyviridae:0.429089	Agaricus_bisporus_virus_8:0.508862):0.470240):0.469915	Monilinia_benyvirus_C_Benyviridae:1.296702):0.344881	Rhizoctonia_solani_benylike_virus_6_Benyviridae:1.092978):0.571327	Erysiphe_necator_associated_benylike_virus_1:1.127341):0.142426	(((((((Burdock_mottle_virus_Benyviridae:0.279180	(Beet_necrotic_yellow_vein_virus_Benyviridae:0.040982	Beet_soilborne_mosaic_virus_Benyviridae:0.038756):0.251395):0.189396	Rice_stripe_necrosis_virus_Benyviridae:0.457713):0.142931	Mangifera_indica_latent_virus_Benyviridae:0.480611):0.225563	(Wheat_stripe_mosaic_virus_Benyviridae:0.459131	Fern_benyvirus_Benyviridae:0.651458):0.260776):0.395328	(((Dactylorhiza_hatagirea_benylike_virus_Benyviridae:0.411718	Red_clover_RNA_virus_1:0.321652):0.093011	Arceuthobium_sichuanense_virus_3:0.369636):0.541424	Goji_berry_chlorosis_virus:0.681873):0.265247):0.139644	(((Charavirus_Canada:0.192882	Charavirus_Namtso:0.244643):0.075784	Chara_australis_virus:0.289117):1.233112	((((Tobacco_mosaic_virus_Virgaviridae:1.023977	(((Soilborne_wheat_mosaic_virus_Virgaviridae:0.339998	Potato_moptop_virus_Virgaviridae:0.394131):0.167302	((Barley_stripe_mosaic_virus_Virgaviridae:0.576764	Gentian_ovary_ringspot_virus_Virgaviridae:0.448734):0.173167	Peanut_clump_virus_Virgaviridae:0.532964):0.098925):0.386362	Tobacco_rattle_virus_Virgaviridae:0.787688):0.652808):0.341564	((Aedes_aegypti:1.255062	((Drosophila_rhopaloa:1.299271	Bombus_terrestris:1.009577):0.312089	(Hibiscus_green_spot_virus_2:0.784169	Citrus_leprosis_virus_C:0.808266):0.630366):0.120713):0.140851	Blueberry_necrotic_ring_blotch_virus:1.654909):0.235785):0.559714	(((Ockelbo_virus:0.015394	Sindbis_virus:0.024314):0.226435	(Semliki_Forest_virus:0.133579	Chikungunya_virus:0.141882):0.083650):0.057818	(Eastern_equine_encephalitis_virus:0.157159	Rio_Negro_virus:0.151687):0.069249):2.214225):0.838924	Tick_borne_tetraviruslike_virus:1.911310):0.757911):0.342342):0.123730	((Pogona_vitticeps:2.282167	(Protopterus_annectensA:0.830619	Rhinatrema_bivittatumC:0.291197):0.283186):0.562602	(((((((Rhinatrema_bivittatumD:0.000001	Rhinatrema_bivittatumE:0.004549):0.103976
((((((((Lentinula_edodes_benylike_virus_1_Benyviridae:0.132077	Lentinula_edodes_ssRNA_mycovirus:0.097637):0.407842	Monilinia_fructicola_benylike_virus_1_Benyviridae:0.394644):0.411562	Agaricus_bisporus_virus_13:1.114198):0.979234	((((((Sichuan_mosquito_Benylike_virus_Benyviridae:0.080380	Hubei_Benylike_virus_1:0.064086):0.099435	Bemisia_tabaci_benylike_virus_6_Benyviridae:0.136289):0.364142	((((Guiyang_benyvirus_1_Benyviridae:0.015292	Guiyang_benyvirus_2_Benyviridae:0.025472):0.306883	Diabrotica_undecimpunctata_virus_2:0.310714):0.088456	(Sanya_benyvirus_1_Benyviridae:0.304088	((Geotrypetes_seraphini:0.390043	(Rhinatrema_bivittatumB:0.057896	Rhinatrema_bivittatumG:0.460031):0.232913):0.123725	Gekko_japonicus:0.122707):0.384929):0.052167):0.162288	(((((Carcharodon_carchariasA:0.261567	(Rhinatrema_bivittatumH:0.446218	Microcaecilia_unicolorA:0.112665):0.126053):0.186020	Python_bivittatus:0.643295):0.304572	Microcaecilia_unicolorB:1.500652):0.055253	Podarcis_muralisC:0.608834):0.276797	((Carcharodon_carchariasB:0.339438	Protopterus_annectensB:0.788531):0.142638	((Rhinatrema_bivittatumA:0.882045	Rhinatrema_bivittatumF:0.234708):0.073001	(Rhinatrema_bivittatumE:0.004543	Rhinatrema_bivittatumD:0.000001):0.103781):0.457897):0.212515):0.140522):0.075158):0.165235	Pistacia_ribolike_virus:0.729103):0.099405	(Pogona_vitticeps:2.279357	(Rhinatrema_bivittatumC:0.290634	Protopterus_annectensA:0.830129):0.282695):0.562962):0.197607	((((((Eastern_equine_encephalitis_virus:0.157123	Rio_Negro_virus:0.151475):0.069255	((Sindbis_virus:0.024369	Ockelbo_virus:0.015305):0.226245	(Chikungunya_virus:0.141810	Semliki_Forest_virus:0.133433):0.083616):0.057639):2.203604	((Tobacco_mosaic_virus_Virgaviridae:1.048706	(((Soilborne_wheat_mosaic_virus_Virgaviridae:0.339712	Potato_moptop_virus_Virgaviridae:0.394260):0.168414	(Peanut_clump_virus_Virgaviridae:0.534357	(Gentian_ovary_ringspot_virus_Virgaviridae:0.448595	Barley_stripe_mosaic_virus_Virgaviridae:0.576745):0.173068):0.095497):0.384764	Tobacco_rattle_virus_Virgaviridae:0.790654):0.608845):0.363401	((Drosophila_rhopaloa:1.266572	Bombus_terrestris:1.051026):0.285849	((Blueberry_necrotic_ring_blotch_virus:1.683221	(Hibiscus_green_spot_virus_2:0.778912	Citrus_leprosis_virus_C:0.813452):0.680201):0.114750	Aedes_aegypti:1.266478):0.115945):0.216068):0.561779):0.842871
((((((Bombus_terrestris:1.050445	Drosophila_rhopaloa:1.257970):0.255472	((Blueberry_necrotic_ring_blotch_virus:1.571540	Aedes_aegypti:1.155904):0.207913	(Citrus_leprosis_virus_C:0.802741	Hibiscus_green_spot_virus_2:0.786878):0.713637):0.149368):0.217138	((((Potato_moptop_virus_Virgaviridae:0.394149	Soilborne_wheat_mosaic_virus_Virgaviridae:0.339341):0.168128	(Peanut_clump_virus_Virgaviridae:0.534423	(Gentian_ovary_ringspot_virus_Virgaviridae:0.448262	Barley_stripe_mosaic_virus_Virgaviridae:0.576846):0.172563):0.095170):0.382772	Tobacco_rattle_virus_Virgaviridae:0.792485):0.605244	Tobacco_mosaic_virus_Virgaviridae:1.051418):0.374736):0.555837	((Eastern_equine_encephalitis_virus:0.157065	Rio_Negro_virus:0.151338):0.068904	((Sindbis_virus:0.024414	Ockelbo_virus:0.015237):0.226090	(Semliki_Forest_virus:0.133277	Chikungunya_virus:0.141799):0.083576):0.057912):2.210442):0.835655	Tick_borne_tetraviruslike_virus:1.907224):0.761602	(Chara_australis_virus:0.288651	(Charavirus_Canada:0.192562	Charavirus_Namtso:0.244383):0.075895):1.234387	(((((Dactylorhiza_hatagirea_benylike_virus_Benyviridae:0.411233	Red_clover_RNA_virus_1:0.321241):0.092577	Arceuthobium_sichuanense_virus_3:0.369443):0.540706	Goji_berry_chlorosis_virus:0.681361):0.265576	(((Rice_stripe_necrosis_virus_Benyviridae:0.457156	((Beet_necrotic_yellow_vein_virus_Benyviridae:0.040930	Beet_soilborne_mosaic_virus_Benyviridae:0.038705):0.251042	Burdock_mottle_virus_Benyviridae:0.278828):0.189154):0.142677	Mangifera_indica_latent_virus_Benyviridae:0.479997):0.225578	(Fern_benyvirus_Benyviridae:0.650705	Wheat_stripe_mosaic_virus_Benyviridae:0.458464):0.260370):0.393624):0.139770	((((((((Gekko_japonicus:0.122641	(Geotrypetes_seraphini:0.390040	(Rhinatrema_bivittatumB:0.057875	Rhinatrema_bivittatumG:0.459710):0.232681):0.123683):0.384617	Sanya_benyvirus_1_Benyviridae:0.303767):0.051818	((Guiyang_benyvirus_2_Benyviridae:0.025446	Guiyang_benyvirus_1_Benyviridae:0.015298):0.306753	Diabrotica_undecimpunctata_virus_2:0.310666):0.088697):0.162578	(((Podarcis_muralisC:0.479058	Python_bivittatus:0.542529):0.128981	(Microcaecilia_unicolorB:1.501905	((Rhinatrema_bivittatumH:0.592373	Carcharodon_carchariasA:0.251015):0.009900	Microcaecilia_unicolorA:0.237221):0.453691):0.051168):0.285623	(((Rhinatrema_bivittatumE:0.004545	Rhinatrema_bivittatumD:0.000001):0.103722
((((((Dactylorhiza_hatagirea_benylike_virus_Benyviridae:0.411265	Red_clover_RNA_virus_1:0.321298):0.092528	Arceuthobium_sichuanense_virus_3:0.369537):0.540747	Goji_berry_chlorosis_virus:0.681479):0.265662	((((Burdock_mottle_virus_Benyviridae:0.278868	(Beet_soilborne_mosaic_virus_Benyviridae:0.038715	Beet_necrotic_yellow_vein_virus_Benyviridae:0.040932):0.251066):0.189176	Rice_stripe_necrosis_virus_Benyviridae:0.457198):0.142691	Mangifera_indica_latent_virus_Benyviridae:0.480055):0.225609	(Fern_benyvirus_Benyviridae:0.650778	Wheat_stripe_mosaic_virus_Benyviridae:0.458513):0.260390):0.393624):0.139794	(((((Lentinula_edodes_ssRNA_mycovirus:0.097581	Lentinula_edodes_benylike_virus_1_Benyviridae:0.132073):0.407544	Monilinia_fructicola_benylike_virus_1_Benyviridae:0.394681):0.411317	Agaricus_bisporus_virus_13:1.113899):0.978705	(Erysiphe_necator_associated_benylike_virus_1:1.126457	((((Sclerotium_rolfsii_benylike_virus_1_Benyviridae:0.428361	Agaricus_bisporus_virus_8:0.508393):0.469419	((((Bemisia_tabaci_benylike_virus_1_Benyviridae:0.072909	Bemisia_tabaci_benylike_virus_2_Benyviridae:0.061653):0.198035	Bemisia_tabaci_benylike_virus_3_Benyviridae:0.175975):0.106775	Bemisia_tabaci_benylike_virus_5_Benyviridae:0.239697):0.225547	(Entomophthora_benyvirus_E_Benyviridae:0.159557	Bemisia_tabaci_benylike_virus_4_Benyviridae:0.210000):0.220252):0.353928):0.469273	Monilinia_benyvirus_C_Benyviridae:1.294496):0.344542	Rhizoctonia_solani_benylike_virus_6_Benyviridae:1.091133):0.571167):0.142178):0.113709	((((((((Rhinatrema_bivittatumH:0.604498	(Carcharodon_carchariasA:0.251237	Microcaecilia_unicolorA:0.240479):0.000001):0.498571	(Python_bivittatus:0.542276	Podarcis_muralisC:0.473173):0.127200):0.034414	Microcaecilia_unicolorB:1.546203):0.264743	(((Rhinatrema_bivittatumE:0.004545	Rhinatrema_bivittatumD:0.000001):0.103643	(Rhinatrema_bivittatumA:0.882777	Rhinatrema_bivittatumF:0.234905):0.073266):0.457070	(Protopterus_annectensB:0.786204	Carcharodon_carchariasB:0.340576):0.142204):0.210305):0.143725	((Diabrotica_undecimpunctata_virus_2:0.310780	(Guiyang_benyvirus_1_Benyviridae:0.015303	Guiyang_benyvirus_2_Benyviridae:0.025448):0.306758):0.088799	(Sanya_benyvirus_1_Benyviridae:0.303939	((Geotrypetes_seraphini:0.390076	(Rhinatrema_bivittatumG:0.459781	Rhinatrema_bivittatumB:0.057884):0.232693):0.123708	Gekko_japonicus:0.122652):0.384678):0.051617):0.162535):0.075020	(Bemisia_tabaci_benylike_virus_6_Benyviridae:0.136025	(Hubei_Benylike_virus_1:0.064044	Sichuan_mosquito_Benylike_virus_Benyviridae:0.080367):0.099596):0.364058):0.165140	Pistacia_ribolike_virus:0.728882):0.099183
(((((((((Lentinula_edodes_benylike_virus_1_Benyviridae:0.132053	Lentinula_edodes_ssRNA_mycovirus:0.097566):0.407595	Monilinia_fructicola_benylike_virus_1_Benyviridae:0.394551):0.411181	Agaricus_bisporus_virus_13:1.114073):0.978620	((((Tick_borne_tetraviruslike_virus:1.900081	(((((Blueberry_necrotic_ring_blotch_virus:1.682280	(Hibiscus_green_spot_virus_2:0.778394	Citrus_leprosis_virus_C:0.813198):0.679932):0.114757	Aedes_aegypti:1.266136):0.116022	(Drosophila_rhopaloa:1.266123	Bombus_terrestris:1.050630):0.285730):0.216470	((Tobacco_rattle_virus_Virgaviridae:0.790598	((Potato_moptop_virus_Virgaviridae:0.394093	Soilborne_wheat_mosaic_virus_Virgaviridae:0.339567):0.168348	(Peanut_clump_virus_Virgaviridae:0.534116	(Gentian_ovary_ringspot_virus_Virgaviridae:0.448462	Barley_stripe_mosaic_virus_Virgaviridae:0.576545):0.173046):0.095467):0.384371):0.608264	Tobacco_mosaic_virus_Virgaviridae:1.048529):0.362741):0.561604	(((Semliki_Forest_virus:0.133371	Chikungunya_virus:0.141755):0.083571	(Sindbis_virus:0.024359	Ockelbo_virus:0.015298):0.226155):0.057587	(Eastern_equine_encephalitis_virus:0.157056	Rio_Negro_virus:0.151407):0.069246):2.202885):0.842556):0.766767	((Charavirus_Canada:0.192580	Charavirus_Namtso:0.244411):0.075566	Chara_australis_virus:0.289007):1.231213):0.343549	(((((Burdock_mottle_virus_Benyviridae:0.278877	(Beet_soilborne_mosaic_virus_Benyviridae:0.038705	Beet_necrotic_yellow_vein_virus_Benyviridae:0.040944):0.251101):0.189210	Rice_stripe_necrosis_virus_Benyviridae:0.457205):0.142717	Mangifera_indica_latent_virus_Benyviridae:0.480109):0.225496	(Fern_benyvirus_Benyviridae:0.650751	Wheat_stripe_mosaic_virus_Benyviridae:0.458520):0.260454):0.393902	((Arceuthobium_sichuanense_virus_3:0.369368	(Red_clover_RNA_virus_1:0.321268	Dactylorhiza_hatagirea_benylike_virus_Benyviridae:0.411282):0.092677):0.540751	Goji_berry_chlorosis_virus:0.681341):0.265493):0.139568):0.123688	(((((((Guiyang_benyvirus_1_Benyviridae:0.015303	Guiyang_benyvirus_2_Benyviridae:0.025444):0.306780	Diabrotica_undecimpunctata_virus_2:0.310708):0.088733	(Sanya_benyvirus_1_Benyviridae:0.303675	((Geotrypetes_seraphini:0.389880	(Rhinatrema_bivittatumG:0.459750	Rhinatrema_bivittatumB:0.057883):0.232712):0.123666	Gekko_japonicus:0.122668):0.384719):0.051911):0.162513	(((Python_bivittatus:0.542986	Podarcis_muralisC:0.479415):0.129305	(Microcaecilia_unicolorB:1.503285	((Rhinatrema_bivittatumH:0.480445
((Erysiphe_necator_associated_benylike_virus_1:1.126547	((((Agaricus_bisporus_virus_8:0.508384	Sclerotium_rolfsii_benylike_virus_1_Benyviridae:0.428350):0.469451	((((Bemisia_tabaci_benylike_virus_1_Benyviridae:0.072908	Bemisia_tabaci_benylike_virus_2_Benyviridae:0.061646):0.198028	Bemisia_tabaci_benylike_virus_3_Benyviridae:0.175963):0.106780	Bemisia_tabaci_benylike_virus_5_Benyviridae:0.239676):0.225554	(Bemisia_tabaci_benylike_virus_4_Benyviridae:0.209985	Entomophthora_benyvirus_E_Benyviridae:0.159551):0.220248):0.353913):0.469246	Monilinia_benyvirus_C_Benyviridae:1.294621):0.344466	Rhizoctonia_solani_benylike_virus_6_Benyviridae:1.091246):0.571158):0.142122	(Agaricus_bisporus_virus_13:1.113889	((Lentinula_edodes_benylike_virus_1_Benyviridae:0.132069	Lentinula_edodes_ssRNA_mycovirus:0.097576):0.407539	Monilinia_fructicola_benylike_virus_1_Benyviridae:0.394663):0.411336):0.978705	((((((Sichuan_mosquito_Benylike_virus_Benyviridae:0.080357	Hubei_Benylike_virus_1:0.064046):0.099497	Bemisia_tabaci_benylike_virus_6_Benyviridae:0.136115):0.364032	((((Microcaecilia_unicolorB:1.502130	((Rhinatrema_bivittatumH:0.463647	Microcaecilia_unicolorA:0.108629):0.130203	Carcharodon_carchariasA:0.254884):0.460682):0.051056	(Python_bivittatus:0.542707	Podarcis_muralisC:0.478818):0.129703):0.284979	(((Rhinatrema_bivittatumE:0.004545	Rhinatrema_bivittatumD:0.000001):0.103735	(Rhinatrema_bivittatumF:0.234967	Rhinatrema_bivittatumA:0.882790):0.073089):0.457175	(Protopterus_annectensB:0.786557	Carcharodon_carchariasB:0.340294):0.142207):0.210153):0.144027	(((Guiyang_benyvirus_2_Benyviridae:0.025449	Guiyang_benyvirus_1_Benyviridae:0.015300):0.306787	Diabrotica_undecimpunctata_virus_2:0.310701):0.088707	(Sanya_benyvirus_1_Benyviridae:0.303802	((Geotrypetes_seraphini:0.390086	(Rhinatrema_bivittatumB:0.057883	Rhinatrema_bivittatumG:0.459762):0.232719):0.123691	Gekko_japonicus:0.122655):0.384670):0.051815):0.162594):0.074873):0.165150	Pistacia_ribolike_virus:0.728859):0.099184	(Pogona_vitticeps:2.277589	(Protopterus_annectensA:0.829498	Rhinatrema_bivittatumC:0.291077):0.282984):0.561357):0.197724	(((((((Sindbis_virus:0.024417	Ockelbo_virus:0.015238):0.226109	(Chikungunya_virus:0.141810	Semliki_Forest_virus:0.133289):0.083583):0.057910	(Rio_Negro_virus:0.151350	Eastern_equine_encephalitis_virus:0.157079):0.068916):2.210654	(((Drosophila_rhopaloa:1.258096	Bombus_terrestris:1.050553):0.255433
(((Charavirus_Namtso:0.244567	Charavirus_Canada:0.192715):0.075669	Chara_australis_virus:0.289159):1.232367	(((((((Soilborne_wheat_mosaic_virus_Virgaviridae:0.339784	Potato_moptop_virus_Virgaviridae:0.394338):0.168444	((Barley_stripe_mosaic_virus_Virgaviridae:0.576880	Gentian_ovary_ringspot_virus_Virgaviridae:0.448696):0.173080	Peanut_clump_virus_Virgaviridae:0.534480):0.095504):0.384801	Tobacco_rattle_virus_Virgaviridae:0.790846):0.609019	Tobacco_mosaic_virus_Virgaviridae:1.048893):0.363272	(((Blueberry_necrotic_ring_blotch_virus:1.683518	(Hibiscus_green_spot_virus_2:0.779027	Citrus_leprosis_virus_C:0.813618):0.680375):0.114698	Aedes_aegypti:1.266775):0.115936	(Drosophila_rhopaloa:1.266820	Bombus_terrestris:1.051295):0.285774):0.216082):0.561896	((Eastern_equine_encephalitis_virus:0.157155	Rio_Negro_virus:0.151501):0.069281	((Chikungunya_virus:0.141840	Semliki_Forest_virus:0.133457):0.083634	(Sindbis_virus:0.024375	Ockelbo_virus:0.015307):0.226290):0.057642):2.204044):0.842925	Tick_borne_tetraviruslike_virus:1.901672):0.766962	((((((Burdock_mottle_virus_Benyviridae:0.279099	(Beet_necrotic_yellow_vein_virus_Benyviridae:0.040968	Beet_soilborne_mosaic_virus_Benyviridae:0.038728):0.251209):0.189326	Rice_stripe_necrosis_virus_Benyviridae:0.457466):0.142782	Mangifera_indica_latent_virus_Benyviridae:0.480436):0.225760	(Fern_benyvirus_Benyviridae:0.651208	Wheat_stripe_mosaic_virus_Benyviridae:0.458725):0.260512):0.394279	(Goji_berry_chlorosis_virus:0.681693	(Arceuthobium_sichuanense_virus_3:0.369527	(Dactylorhiza_hatagirea_benylike_virus_Benyviridae:0.411576	Red_clover_RNA_virus_1:0.321437):0.092792):0.541082):0.265643):0.139539	(((Agaricus_bisporus_virus_13:1.114488	((Lentinula_edodes_ssRNA_mycovirus:0.097655	Lentinula_edodes_benylike_virus_1_Benyviridae:0.132109):0.407935	Monilinia_fructicola_benylike_virus_1_Benyviridae:0.394736):0.411650):0.979465	(Erysiphe_necator_associated_benylike_virus_1:1.127124	(((((((Bemisia_tabaci_benylike_virus_1_Benyviridae:0.072946	Bemisia_tabaci_benylike_virus_2_Benyviridae:0.061693):0.198133	Bemisia_tabaci_benylike_virus_3_Benyviridae:0.176067):0.106807	Bemisia_tabaci_benylike_virus_5_Benyviridae:0.239839):0.225652	(Bemisia_tabaci_benylike_virus_4_Benyviridae:0.210093	Entomophthora_benyvirus_E_Benyviridae:0.159652):0.220345):0.354080	(Sclerotium_rolfsii_benylike_virus_1_Benyviridae:0.428646	Agaricus_bisporus_virus_8:0.508662):0.469800):0.469516	Monilinia_benyvirus_C_Benyviridae:1.295679):0.344794	Rhizoctonia_solani_benylike_virus_6_Benyviridae:1.092105):0.571568):0.142558):0.113814	(((((((Microcaecilia_unicolorB:1.501472
((((((Dactylorhiza_hatagirea_benylike_virus_Benyviridae:0.411459	Red_clover_RNA_virus_1:0.321355):0.092682	Arceuthobium_sichuanense_virus_3:0.369523):0.540950	Goji_berry_chlorosis_virus:0.681580):0.265699	(((Rice_stripe_necrosis_virus_Benyviridae:0.457341	((Beet_necrotic_yellow_vein_virus_Benyviridae:0.040954	Beet_soilborne_mosaic_virus_Benyviridae:0.038714):0.251114	Burdock_mottle_virus_Benyviridae:0.278991):0.189231):0.142717	Mangifera_indica_latent_virus_Benyviridae:0.480243):0.225808	(Wheat_stripe_mosaic_virus_Benyviridae:0.458594	Fern_benyvirus_Benyviridae:0.651039):0.260374):0.393952):0.139723	(((((((Diabrotica_undecimpunctata_virus_2:0.310687	(Guiyang_benyvirus_1_Benyviridae:0.015285	Guiyang_benyvirus_2_Benyviridae:0.025478):0.306876):0.088419	(((Geotrypetes_seraphini:0.390224	(Rhinatrema_bivittatumG:0.460015	Rhinatrema_bivittatumB:0.057893):0.232899):0.123729	Gekko_japonicus:0.122688):0.384879	Sanya_benyvirus_1_Benyviridae:0.304225):0.052049):0.162340	(((Microcaecilia_unicolorB:1.500043	(((Carcharodon_carchariasA:0.258378	Microcaecilia_unicolorA:0.239562):0.004888	Rhinatrema_bivittatumH:0.571286):0.171357	Python_bivittatus:0.645137):0.321522):0.054095	Podarcis_muralisC:0.609237):0.275454	((Carcharodon_carchariasB:0.339785	Protopterus_annectensB:0.788067):0.142525	((Rhinatrema_bivittatumD:0.000001	Rhinatrema_bivittatumE:0.004546):0.103766	(Rhinatrema_bivittatumA:0.882768	Rhinatrema_bivittatumF:0.235066):0.073065):0.457743):0.212428):0.140264):0.075135	((Hubei_Benylike_virus_1:0.064102	Sichuan_mosquito_Benylike_virus_Benyviridae:0.080348):0.099434	Bemisia_tabaci_benylike_virus_6_Benyviridae:0.136277):0.364048):0.165210	Pistacia_ribolike_virus:0.728876):0.099493	(Pogona_vitticeps:2.279485	(Protopterus_annectensA:0.830121	Rhinatrema_bivittatumC:0.290856):0.283511):0.562113):0.197762	(((Monilinia_fructicola_benylike_virus_1_Benyviridae:0.394705	(Lentinula_edodes_ssRNA_mycovirus:0.097635	Lentinula_edodes_benylike_virus_1_Benyviridae:0.132074):0.407727):0.411683	Agaricus_bisporus_virus_13:1.113832):0.979195	(Erysiphe_necator_associated_benylike_virus_1:1.126902	(((((Entomophthora_benyvirus_E_Benyviridae:0.159620	Bemisia_tabaci_benylike_virus_4_Benyviridae:0.210033):0.220304	(Bemisia_tabaci_benylike_virus_5_Benyviridae:0.239753	(Bemisia_tabaci_benylike_virus_3_Benyviridae:0.176016	(Bemisia_tabaci_benylike_virus_1_Benyviridae:0.072934	Bemisia_tabaci_benylike_virus_2_Benyviridae:0.061667):0.198096):0.106820):0.225622):0.353994	(Agaricus_bisporus_virus_8:0.508619
((((Lentinula_edodes_benylike_virus_1_Benyviridae:0.132061	Lentinula_edodes_ssRNA_mycovirus:0.097568):0.407520	Monilinia_fructicola_benylike_virus_1_Benyviridae:0.394626):0.411311	Agaricus_bisporus_virus_13:1.113787):0.978638	(Erysiphe_necator_associated_benylike_virus_1:1.126423	(Rhizoctonia_solani_benylike_virus_6_Benyviridae:1.091134	(((((Bemisia_tabaci_benylike_virus_3_Benyviridae:0.175948	(Bemisia_tabaci_benylike_virus_1_Benyviridae:0.072901	Bemisia_tabaci_benylike_virus_2_Benyviridae:0.061642):0.198012):0.106769	Bemisia_tabaci_benylike_virus_5_Benyviridae:0.239657):0.225533	(Entomophthora_benyvirus_E_Benyviridae:0.159537	Bemisia_tabaci_benylike_virus_4_Benyviridae:0.209969):0.220227):0.353884	(Agaricus_bisporus_virus_8:0.508338	Sclerotium_rolfsii_benylike_virus_1_Benyviridae:0.428311):0.469401):0.469205	Monilinia_benyvirus_C_Benyviridae:1.294476):0.344444):0.571104):0.142128	((((((((Semliki_Forest_virus:0.133278	Chikungunya_virus:0.141799):0.083575	(Ockelbo_virus:0.015236	Sindbis_virus:0.024415):0.226090):0.057906	(Rio_Negro_virus:0.151337	Eastern_equine_encephalitis_virus:0.157066):0.068909):2.210413	(((Bombus_terrestris:1.050429	Drosophila_rhopaloa:1.257947):0.255449	((Hibiscus_green_spot_virus_2:0.786904	Citrus_leprosis_virus_C:0.802706):0.713674	(Blueberry_necrotic_ring_blotch_virus:1.571518	Aedes_aegypti:1.155915):0.207862):0.149360):0.217105	((((Potato_moptop_virus_Virgaviridae:0.394151	Soilborne_wheat_mosaic_virus_Virgaviridae:0.339341):0.168128	(Peanut_clump_virus_Virgaviridae:0.534426	(Gentian_ovary_ringspot_virus_Virgaviridae:0.448254	Barley_stripe_mosaic_virus_Virgaviridae:0.576846):0.172555):0.095167):0.382760	Tobacco_rattle_virus_Virgaviridae:0.792492):0.605239	Tobacco_mosaic_virus_Virgaviridae:1.051388):0.374718):0.555755):0.835626	Tick_borne_tetraviruslike_virus:1.907199):0.761527	((Charavirus_Canada:0.192568	Charavirus_Namtso:0.244390):0.075883	Chara_australis_virus:0.288678):1.234369):0.340080	(((Fern_benyvirus_Benyviridae:0.650726	Wheat_stripe_mosaic_virus_Benyviridae:0.458478):0.260382	((((Beet_soilborne_mosaic_virus_Benyviridae:0.038705	Beet_necrotic_yellow_vein_virus_Benyviridae:0.040934):0.251050	Burdock_mottle_virus_Benyviridae:0.278836):0.189161	Rice_stripe_necrosis_virus_Benyviridae:0.457170):0.142684	Mangifera_indica_latent_virus_Benyviridae:0.480010):0.225582):0.393642	(Goji_berry_chlorosis_virus:0.681382	((Red_clover_RNA_virus_1:0.321251	Dactylorhiza_hatagirea_benylike_virus_Benyviridae:0.411247):0.092584	Arceuthobium_sichuanense_virus_3:0.369451):0.540724):0.265581):0.139771):0.123218	(((((((Protopterus_annectensB:0.786466
((((((((Bombus_terrestris:1.050179	Drosophila_rhopaloa:1.257640):0.255541	((Citrus_leprosis_virus_C:0.802672	Hibiscus_green_spot_virus_2:0.786682):0.713641	(Aedes_aegypti:1.155607	Blueberry_necrotic_ring_blotch_virus:1.571108):0.207963):0.149380):0.217262	((Tobacco_rattle_virus_Virgaviridae:0.792406	((Soilborne_wheat_mosaic_virus_Virgaviridae:0.339292	Potato_moptop_virus_Virgaviridae:0.394089):0.168112	(Peanut_clump_virus_Virgaviridae:0.534330	(Barley_stripe_mosaic_virus_Virgaviridae:0.576743	Gentian_ovary_ringspot_virus_Virgaviridae:0.448170):0.172561):0.095171):0.382672):0.605096	Tobacco_mosaic_virus_Virgaviridae:1.051197):0.374701):0.555903	((Rio_Negro_virus:0.151317	Eastern_equine_encephalitis_virus:0.157049):0.068880	((Sindbis_virus:0.024410	Ockelbo_virus:0.015235):0.226060	(Semliki_Forest_virus:0.133259	Chikungunya_virus:0.141784):0.083565):0.057915):2.209853):0.835607	Tick_borne_tetraviruslike_virus:1.906684):0.761629	((Charavirus_Namtso:0.244350	Charavirus_Canada:0.192547):0.075860	Chara_australis_virus:0.288652):1.234046):0.340200	((((Red_clover_RNA_virus_1:0.321207	Dactylorhiza_hatagirea_benylike_virus_Benyviridae:0.411192):0.092569	Arceuthobium_sichuanense_virus_3:0.369401):0.540654	Goji_berry_chlorosis_virus:0.681269):0.265573	((Fern_benyvirus_Benyviridae:0.650636	Wheat_stripe_mosaic_virus_Benyviridae:0.458419):0.260353	((Rice_stripe_necrosis_virus_Benyviridae:0.457111	(Burdock_mottle_virus_Benyviridae:0.278795	(Beet_soilborne_mosaic_virus_Benyviridae:0.038696	Beet_necrotic_yellow_vein_virus_Benyviridae:0.040932):0.251023):0.189134):0.142669	Mangifera_indica_latent_virus_Benyviridae:0.479944):0.225548):0.393576):0.139758):0.123197	((Erysiphe_necator_associated_benylike_virus_1:1.126141	(((((((Bemisia_tabaci_benylike_virus_2_Benyviridae:0.061626	Bemisia_tabaci_benylike_virus_1_Benyviridae:0.072893):0.197966	Bemisia_tabaci_benylike_virus_3_Benyviridae:0.175920):0.106734	Bemisia_tabaci_benylike_virus_5_Benyviridae:0.239621):0.225478	(Bemisia_tabaci_benylike_virus_4_Benyviridae:0.209911	Entomophthora_benyvirus_E_Benyviridae:0.159517):0.220181):0.353822	(Sclerotium_rolfsii_benylike_virus_1_Benyviridae:0.428211	Agaricus_bisporus_virus_8:0.508234):0.469278):0.469110	Monilinia_benyvirus_C_Benyviridae:1.294139):0.344423	Rhizoctonia_solani_benylike_virus_6_Benyviridae:1.090844):0.570979):0.142119	(Agaricus_bisporus_virus_13:1.113523	((Lentinula_edodes_ssRNA_mycovirus:0.097532	Lentinula_edodes_benylike_virus_1_Benyviridae:0.132047):0.407420	Monilinia_fructicola_benylike_virus_1_Benyviridae:0.394541):0.411176):0.978359):0.113617	(((Rhinatrema_bivittatumC:0.290987
((Peanut_clump_virus_Virgaviridae:0.534386	(Gentian_ovary_ringspot_virus_Virgaviridae:0.448227	Barley_stripe_mosaic_virus_Virgaviridae:0.576801):0.172564):0.095173	((((((((Charavirus_Namtso:0.244361	Charavirus_Canada:0.192554):0.075864	Chara_australis_virus:0.288661):1.234292	((((Arceuthobium_sichuanense_virus_3:0.369407	(Dactylorhiza_hatagirea_benylike_virus_Benyviridae:0.411204	Red_clover_RNA_virus_1:0.321222):0.092574):0.540666	Goji_berry_chlorosis_virus:0.681304):0.265556	(((Rice_stripe_necrosis_virus_Benyviridae:0.457123	((Beet_necrotic_yellow_vein_virus_Benyviridae:0.040926	Beet_soilborne_mosaic_virus_Benyviridae:0.038704):0.251021	Burdock_mottle_virus_Benyviridae:0.278812):0.189139):0.142664	Mangifera_indica_latent_virus_Benyviridae:0.479964):0.225560	(Fern_benyvirus_Benyviridae:0.650651	Wheat_stripe_mosaic_virus_Benyviridae:0.458434):0.260346):0.393594):0.139766	(((((Lentinula_edodes_ssRNA_mycovirus:0.097548	Lentinula_edodes_benylike_virus_1_Benyviridae:0.132056):0.407472	Monilinia_fructicola_benylike_virus_1_Benyviridae:0.394584):0.411272	Agaricus_bisporus_virus_13:1.113647):0.978508	(Erysiphe_necator_associated_benylike_virus_1:1.126311	(((((((Bemisia_tabaci_benylike_virus_2_Benyviridae:0.061634	Bemisia_tabaci_benylike_virus_1_Benyviridae:0.072899):0.197992	Bemisia_tabaci_benylike_virus_3_Benyviridae:0.175938):0.106754	Bemisia_tabaci_benylike_virus_5_Benyviridae:0.239643):0.225512	(Bemisia_tabaci_benylike_virus_4_Benyviridae:0.209942	Entomophthora_benyvirus_E_Benyviridae:0.159531):0.220208):0.353867	(Sclerotium_rolfsii_benylike_virus_1_Benyviridae:0.428272	Agaricus_bisporus_virus_8:0.508297):0.469353):0.469179	Monilinia_benyvirus_C_Benyviridae:1.294347):0.344457	Rhizoctonia_solani_benylike_virus_6_Benyviridae:1.091018):0.571070):0.142128):0.113612	(((((Sichuan_mosquito_Benylike_virus_Benyviridae:0.080342	Hubei_Benylike_virus_1:0.064037):0.099477	Bemisia_tabaci_benylike_virus_6_Benyviridae:0.136094):0.363965	((((Podarcis_muralisC:0.479133	Python_bivittatus:0.542860):0.129092	(Microcaecilia_unicolorB:1.501773	((Rhinatrema_bivittatumH:0.500265	Microcaecilia_unicolorA:0.145233):0.093518	Carcharodon_carchariasA:0.254846):0.460434):0.051128):0.285159	((Protopterus_annectensB:0.786359	Carcharodon_carchariasB:0.340184):0.142211	((Rhinatrema_bivittatumD:0.000001	Rhinatrema_bivittatumE:0.004544):0.103713	(Rhinatrema_bivittatumA:0.882610	Rhinatrema_bivittatumF:0.234931):0.073079):0.457062):0.210156):0.143987	(((Guiyang_benyvirus_1_Benyviridae:0.015295	Guiyang_benyvirus_2_Benyviridae:0.025446):0.306734	Diabrotica_undecimpunctata_virus_2:0.310651):0.088691
((((((((Rice_stripe_necrosis_virus_Benyviridae:0.457363	((Beet_necrotic_yellow_vein_virus_Benyviridae:0.040956	Beet_soilborne_mosaic_virus_Benyviridae:0.038717):0.251124	Burdock_mottle_virus_Benyviridae:0.279008):0.189239):0.142723	Mangifera_indica_latent_virus_Benyviridae:0.480268):0.225826	(Fern_benyvirus_Benyviridae:0.651066	Wheat_stripe_mosaic_virus_Benyviridae:0.458615):0.260375):0.393975	(((Red_clover_RNA_virus_1:0.321371	Dactylorhiza_hatagirea_benylike_virus_Benyviridae:0.411479):0.092687	Arceuthobium_sichuanense_virus_3:0.369539):0.540969	Goji_berry_chlorosis_virus:0.681612):0.265710):0.139723	(((((Lentinula_edodes_ssRNA_mycovirus:0.097640	Lentinula_edodes_benylike_virus_1_Benyviridae:0.132080):0.407743	Monilinia_fructicola_benylike_virus_1_Benyviridae:0.394725):0.411712	Agaricus_bisporus_virus_13:1.113862):0.979237	(Erysiphe_necator_associated_benylike_virus_1:1.126930	(((((Bemisia_tabaci_benylike_virus_5_Benyviridae:0.239765	((Bemisia_tabaci_benylike_virus_1_Benyviridae:0.072938	Bemisia_tabaci_benylike_virus_2_Benyviridae:0.061670):0.198106	Bemisia_tabaci_benylike_virus_3_Benyviridae:0.176025):0.106826):0.225632	(Entomophthora_benyvirus_E_Benyviridae:0.159629	Bemisia_tabaci_benylike_virus_4_Benyviridae:0.210042):0.220313):0.354008	(Sclerotium_rolfsii_benylike_virus_1_Benyviridae:0.428468	Agaricus_bisporus_virus_8:0.508645):0.469696):0.469312	Monilinia_benyvirus_C_Benyviridae:1.295427):0.344524	Rhizoctonia_solani_benylike_virus_6_Benyviridae:1.091784):0.571518):0.142317):0.113736	(((((((Guiyang_benyvirus_2_Benyviridae:0.025481	Guiyang_benyvirus_1_Benyviridae:0.015285):0.306893	Diabrotica_undecimpunctata_virus_2:0.310696):0.088408	((Gekko_japonicus:0.122699	(Geotrypetes_seraphini:0.390235	(Rhinatrema_bivittatumB:0.057895	Rhinatrema_bivittatumG:0.460048):0.232923):0.123722):0.384895	Sanya_benyvirus_1_Benyviridae:0.304271):0.052040):0.162322	(((Protopterus_annectensB:0.788075	Carcharodon_carchariasB:0.339784):0.142523	((Rhinatrema_bivittatumD:0.000001	Rhinatrema_bivittatumE:0.004546):0.103765	(Rhinatrema_bivittatumF:0.235079	Rhinatrema_bivittatumA:0.882762):0.073069):0.457767):0.212534	((Microcaecilia_unicolorB:1.500974	(Python_bivittatus:0.648215	(Rhinatrema_bivittatumH:0.569550	(Microcaecilia_unicolorA:0.239952	Carcharodon_carchariasA:0.256992):0.007694):0.152156):0.344542):0.052676	Podarcis_muralisC:0.610248):0.273881):0.140135):0.075166	((Hubei_Benylike_virus_1:0.064107	Sichuan_mosquito_Benylike_virus_Benyviridae:0.080350):0.099435	Bemisia_tabaci_benylike_virus_6_Benyviridae:0.136288):0.364059):0.165224	Pistacia_ribolike_virus:0.728903):0.099512
((Peanut_clump_virus_Virgaviridae:0.534573	(((((((Eastern_equine_encephalitis_virus:0.157086	Rio_Negro_virus:0.151373):0.068791	((Ockelbo_virus:0.015239	Sindbis_virus:0.024421):0.226188	(Semliki_Forest_virus:0.133306	Chikungunya_virus:0.141825):0.083583):0.058032):2.212187	((((((Mangifera_indica_latent_virus_Benyviridae:0.480411	(Rice_stripe_necrosis_virus_Benyviridae:0.457307	((Beet_necrotic_yellow_vein_virus_Benyviridae:0.040939	Beet_soilborne_mosaic_virus_Benyviridae:0.038728):0.251118	Burdock_mottle_virus_Benyviridae:0.279013):0.189242):0.142659):0.225631	(Fern_benyvirus_Benyviridae:0.650963	Wheat_stripe_mosaic_virus_Benyviridae:0.458541):0.260559):0.393476	(((Red_clover_RNA_virus_1:0.321437	Dactylorhiza_hatagirea_benylike_virus_Benyviridae:0.411326):0.092726	Arceuthobium_sichuanense_virus_3:0.369406):0.541137	Goji_berry_chlorosis_virus:0.681263):0.266500):0.140192	((((((((Geotrypetes_seraphini:0.389948	(Rhinatrema_bivittatumB:0.056047	Rhinatrema_bivittatumG:0.481118):0.234876):0.120581	Gekko_japonicus:0.123927):0.370511	(((Guiyang_benyvirus_1_Benyviridae:0.015382	Guiyang_benyvirus_2_Benyviridae:0.025356):0.307182	Diabrotica_undecimpunctata_virus_2:0.310418):0.090466	Sanya_benyvirus_1_Benyviridae:0.349911):0.040519):0.126850	(((Python_bivittatus:0.540630	Podarcis_muralisC:0.478686):0.129968	((Rhinatrema_bivittatumH:0.594448	(Microcaecilia_unicolorA:0.238914	Carcharodon_carchariasA:0.255430):0.000001):0.459886	Microcaecilia_unicolorB:1.502011):0.050399):0.285423	(((Rhinatrema_bivittatumA:0.882320	Rhinatrema_bivittatumF:0.235232):0.072941	(Rhinatrema_bivittatumD:0.000001	Rhinatrema_bivittatumE:0.004546):0.103809):0.456502	(Protopterus_annectensB:0.786157	Carcharodon_carchariasB:0.340680):0.142321):0.210073):0.142804):0.075602	((Sichuan_mosquito_Benylike_virus_Benyviridae:0.080385	Hubei_Benylike_virus_1:0.064098):0.098982	Bemisia_tabaci_benylike_virus_6_Benyviridae:0.136619):0.364516):0.164834	Pistacia_ribolike_virus:0.726796):0.097816	(Pogona_vitticeps:2.280432	(Protopterus_annectensA:0.824850	Rhinatrema_bivittatumC:0.295352):0.277863):0.558805):0.201384	((((Lentinula_edodes_benylike_virus_1_Benyviridae:0.132077	Lentinula_edodes_ssRNA_mycovirus:0.097628):0.406727	Monilinia_fructicola_benylike_virus_1_Benyviridae:0.395744):0.411918	Agaricus_bisporus_virus_13:1.114070):0.977970	(Erysiphe_necator_associated_benylike_virus_1:1.126775
((((((Diabrotica_undecimpunctata_virus_2:0.310659	(Guiyang_benyvirus_2_Benyviridae:0.025477	Guiyang_benyvirus_1_Benyviridae:0.015284):0.306851):0.088406	(Sanya_benyvirus_1_Benyviridae:0.304206	((Geotrypetes_seraphini:0.390178	(Rhinatrema_bivittatumB:0.057888	Rhinatrema_bivittatumG:0.459976):0.232853):0.123733	Gekko_japonicus:0.122677):0.384858):0.052046):0.162319	(((Microcaecilia_unicolorB:1.500155	(Python_bivittatus:0.645946	((Microcaecilia_unicolorA:0.239628	Carcharodon_carchariasA:0.257934):0.005757	Rhinatrema_bivittatumH:0.570637):0.164854):0.329250):0.053636	Podarcis_muralisC:0.609474):0.274946	(((Rhinatrema_bivittatumE:0.004545	Rhinatrema_bivittatumD:0.000001):0.103754	(Rhinatrema_bivittatumA:0.882665	Rhinatrema_bivittatumF:0.235048):0.073065):0.457682	(Protopterus_annectensB:0.787944	Carcharodon_carchariasB:0.339706):0.142533):0.212474):0.140238):0.075144	((Sichuan_mosquito_Benylike_virus_Benyviridae:0.080341	Hubei_Benylike_virus_1:0.064099):0.099425	Bemisia_tabaci_benylike_virus_6_Benyviridae:0.136269):0.364014):0.165200	Pistacia_ribolike_virus:0.728811):0.099481	((((((((((Potato_moptop_virus_Virgaviridae:0.394272	Soilborne_wheat_mosaic_virus_Virgaviridae:0.339444):0.168179	(Peanut_clump_virus_Virgaviridae:0.534586	(Barley_stripe_mosaic_virus_Virgaviridae:0.576943	Gentian_ovary_ringspot_virus_Virgaviridae:0.448302):0.172579):0.095201):0.383046	Tobacco_rattle_virus_Virgaviridae:0.792504):0.605701	Tobacco_mosaic_virus_Virgaviridae:1.051314):0.375327	(((Citrus_leprosis_virus_C:0.802871	Hibiscus_green_spot_virus_2:0.787262):0.713838	(Blueberry_necrotic_ring_blotch_virus:1.572024	Aedes_aegypti:1.155808):0.208051):0.149392	(Bombus_terrestris:1.050602	Drosophila_rhopaloa:1.258121):0.255516):0.216894):0.556245	(((Ockelbo_virus:0.015242	Sindbis_virus:0.024423):0.226164	(Chikungunya_virus:0.141846	Semliki_Forest_virus:0.133325):0.083608):0.057922	(Rio_Negro_virus:0.151391	Eastern_equine_encephalitis_virus:0.157118):0.068941):2.210469):0.835828	Tick_borne_tetraviruslike_virus:1.907752):0.761859	(Chara_australis_virus:0.288755	(Charavirus_Canada:0.192638	Charavirus_Namtso:0.244480):0.075947):1.234850):0.340334	((((((Beet_soilborne_mosaic_virus_Benyviridae:0.038708	Beet_necrotic_yellow_vein_virus_Benyviridae:0.040952):0.251085	Burdock_mottle_virus_Benyviridae:0.278964):0.189207
((Goji_berry_chlorosis_virus:0.681511	(Arceuthobium_sichuanense_virus_3:0.369473	(Red_clover_RNA_virus_1:0.321586	Dactylorhiza_hatagirea_benylike_virus_Benyviridae:0.411519):0.092870):0.541390):0.266488	((((((((((Guiyang_benyvirus_2_Benyviridae:0.025358	Guiyang_benyvirus_1_Benyviridae:0.015399):0.307332	Diabrotica_undecimpunctata_virus_2:0.310581):0.090557	Sanya_benyvirus_1_Benyviridae:0.350042):0.040483	(Gekko_japonicus:0.123991	(Geotrypetes_seraphini:0.389950	(Rhinatrema_bivittatumB:0.056078	Rhinatrema_bivittatumG:0.481313):0.235062):0.120629):0.370801):0.126899	(((Protopterus_annectensB:0.787064	Carcharodon_carchariasB:0.340557):0.142464	((Rhinatrema_bivittatumD:0.000001	Rhinatrema_bivittatumE:0.004545):0.103876	(Rhinatrema_bivittatumA:0.882013	Rhinatrema_bivittatumF:0.234958):0.072911):0.456954):0.210280	((Python_bivittatus:0.541066	Podarcis_muralisC:0.479423):0.129887	(Microcaecilia_unicolorB:1.504076	(Carcharodon_carchariasA:0.255950	(Rhinatrema_bivittatumH:0.469853	Microcaecilia_unicolorA:0.113855):0.124996):0.459794):0.050413):0.285614):0.142930):0.075700	(Bemisia_tabaci_benylike_virus_6_Benyviridae:0.136691	(Sichuan_mosquito_Benylike_virus_Benyviridae:0.080456	Hubei_Benylike_virus_1:0.064105):0.099030):0.364762):0.164949	Pistacia_ribolike_virus:0.727330):0.097792	(Pogona_vitticeps:2.281889	(Protopterus_annectensA:0.825262	Rhinatrema_bivittatumC:0.295259):0.277671):0.559388):0.201250	((((((((Bemisia_tabaci_benylike_virus_3_Benyviridae:0.176091	(Bemisia_tabaci_benylike_virus_2_Benyviridae:0.061691	Bemisia_tabaci_benylike_virus_1_Benyviridae:0.072960):0.198183):0.106791	Bemisia_tabaci_benylike_virus_5_Benyviridae:0.239887):0.225640	(Bemisia_tabaci_benylike_virus_4_Benyviridae:0.210180	Entomophthora_benyvirus_E_Benyviridae:0.159655):0.220472):0.354279	(Sclerotium_rolfsii_benylike_virus_1_Benyviridae:0.428815	Agaricus_bisporus_virus_8:0.508645):0.469790):0.470158	Monilinia_benyvirus_C_Benyviridae:1.294570):0.345048	Rhizoctonia_solani_benylike_virus_6_Benyviridae:1.091509):0.571124	Erysiphe_necator_associated_benylike_virus_1:1.127260):0.142342	(((Lentinula_edodes_benylike_virus_1_Benyviridae:0.132147	Lentinula_edodes_ssRNA_mycovirus:0.097664):0.407007	Monilinia_fructicola_benylike_virus_1_Benyviridae:0.395874):0.411952	Agaricus_bisporus_virus_13:1.114989):0.978434):0.113479):0.123547	(((Charavirus_Namtso:0.244612	Charavirus_Canada:0.192738):0.075482	Chara_australis_virus:0.289306):1.233039	(((((((Potato_moptop_virus_Virgaviridae:0.394483
(((Sanya_benyvirus_1_Benyviridae:0.304133	((((((Pogona_vitticeps:2.279882	(Protopterus_annectensA:0.830251	Rhinatrema_bivittatumC:0.290666):0.282876):0.562889	((((((((((Soilborne_wheat_mosaic_virus_Virgaviridae:0.339751	Potato_moptop_virus_Virgaviridae:0.394304):0.168431	((Barley_stripe_mosaic_virus_Virgaviridae:0.576818	Gentian_ovary_ringspot_virus_Virgaviridae:0.448643):0.173077	Peanut_clump_virus_Virgaviridae:0.534426):0.095501):0.384795	Tobacco_rattle_virus_Virgaviridae:0.790756):0.608960	Tobacco_mosaic_virus_Virgaviridae:1.048770):0.363395	((Drosophila_rhopaloa:1.266702	Bombus_terrestris:1.051159):0.285832	(Aedes_aegypti:1.266658	((Hibiscus_green_spot_virus_2:0.778983	Citrus_leprosis_virus_C:0.813550):0.680342	Blueberry_necrotic_ring_blotch_virus:1.683360):0.114728):0.115951):0.216075):0.561982	((Rio_Negro_virus:0.151489	Eastern_equine_encephalitis_virus:0.157145):0.069269	((Sindbis_virus:0.024372	Ockelbo_virus:0.015306):0.226273	(Chikungunya_virus:0.141828	Semliki_Forest_virus:0.133449):0.083627):0.057642):2.203796):0.842941	Tick_borne_tetraviruslike_virus:1.901429):0.767048	((Charavirus_Namtso:0.244545	Charavirus_Canada:0.192703):0.075646	Chara_australis_virus:0.289153):1.232205):0.343673	((((Red_clover_RNA_virus_1:0.321413	Dactylorhiza_hatagirea_benylike_virus_Benyviridae:0.411547):0.092781	Arceuthobium_sichuanense_virus_3:0.369502):0.541043	Goji_berry_chlorosis_virus:0.681640):0.265638	((Wheat_stripe_mosaic_virus_Benyviridae:0.458698	Fern_benyvirus_Benyviridae:0.651160):0.260491	(((Burdock_mottle_virus_Benyviridae:0.279075	(Beet_soilborne_mosaic_virus_Benyviridae:0.038722	Beet_necrotic_yellow_vein_virus_Benyviridae:0.040967):0.251192):0.189309	Rice_stripe_necrosis_virus_Benyviridae:0.457435):0.142771	Mangifera_indica_latent_virus_Benyviridae:0.480403):0.225745):0.394252):0.139532):0.123599	((((Lentinula_edodes_benylike_virus_1_Benyviridae:0.132097	Lentinula_edodes_ssRNA_mycovirus:0.097650):0.407913	Monilinia_fructicola_benylike_virus_1_Benyviridae:0.394703):0.411646	Agaricus_bisporus_virus_13:1.114397):0.979417	(((((Sclerotium_rolfsii_benylike_virus_1_Benyviridae:0.428622	Agaricus_bisporus_virus_8:0.508632):0.469777	((((Bemisia_tabaci_benylike_virus_2_Benyviridae:0.061687	Bemisia_tabaci_benylike_virus_1_Benyviridae:0.072943):0.198118	Bemisia_tabaci_benylike_virus_3_Benyviridae:0.176057):0.106794	Bemisia_tabaci_benylike_virus_5_Benyviridae:0.239828):0.225636	(Bemisia_tabaci_benylike_virus_4_Benyviridae:0.210072	Entomophthora_benyvirus_E_Benyviridae:0.159645):0.220328):0.354056):0.469509
((((((((Rhinatrema_bivittatumE:0.004544	Rhinatrema_bivittatumD:0.000001):0.103779	(Rhinatrema_bivittatumA:0.882325	Rhinatrema_bivittatumF:0.234653):0.073044):0.457529	(Protopterus_annectensB:0.787319	Carcharodon_carchariasB:0.340051):0.142342):0.210386	((Podarcis_muralisC:0.479734	Python_bivittatus:0.543266):0.129220	(((Rhinatrema_bivittatumH:0.476340	Microcaecilia_unicolorA:0.120858):0.117817	Carcharodon_carchariasA:0.255361):0.460390	Microcaecilia_unicolorB:1.503905):0.051150):0.285280):0.144132	(((Guiyang_benyvirus_1_Benyviridae:0.015310	Guiyang_benyvirus_2_Benyviridae:0.025447):0.306869	Diabrotica_undecimpunctata_virus_2:0.310798):0.088764	(Sanya_benyvirus_1_Benyviridae:0.303765	((Geotrypetes_seraphini:0.390029	(Rhinatrema_bivittatumG:0.459875	Rhinatrema_bivittatumB:0.057900):0.232832):0.123701	Gekko_japonicus:0.122699):0.384845):0.051921):0.162561):0.074949	(Bemisia_tabaci_benylike_virus_6_Benyviridae:0.136158	(Hubei_Benylike_virus_1:0.064042	Sichuan_mosquito_Benylike_virus_Benyviridae:0.080406):0.099520):0.364212):0.165233	Pistacia_ribolike_virus:0.729263):0.099136	((Rhinatrema_bivittatumC:0.290900	Protopterus_annectensA:0.829772):0.282411	Pogona_vitticeps:2.278499):0.562296	(((Erysiphe_necator_associated_benylike_virus_1:1.126834	(((((((Bemisia_tabaci_benylike_virus_2_Benyviridae:0.061671	Bemisia_tabaci_benylike_virus_1_Benyviridae:0.072920):0.198067	Bemisia_tabaci_benylike_virus_3_Benyviridae:0.176014):0.106768	Bemisia_tabaci_benylike_virus_5_Benyviridae:0.239762):0.225592	(Entomophthora_benyvirus_E_Benyviridae:0.159582	Bemisia_tabaci_benylike_virus_4_Benyviridae:0.210047):0.220292):0.354010	(Agaricus_bisporus_virus_8:0.508442	Sclerotium_rolfsii_benylike_virus_1_Benyviridae:0.428555):0.469600):0.469499	Monilinia_benyvirus_C_Benyviridae:1.295019):0.344768	Rhizoctonia_solani_benylike_virus_6_Benyviridae:1.091678):0.571278):0.142380	(((Lentinula_edodes_benylike_virus_1_Benyviridae:0.132104	Lentinula_edodes_ssRNA_mycovirus:0.097594):0.407753	Monilinia_fructicola_benylike_virus_1_Benyviridae:0.394707):0.411333	Agaricus_bisporus_virus_13:1.114612):0.979054):0.113675	(((((((Beet_necrotic_yellow_vein_virus_Benyviridae:0.040950	Beet_soilborne_mosaic_virus_Benyviridae:0.038721):0.251165	Burdock_mottle_virus_Benyviridae:0.278967):0.189274	Rice_stripe_necrosis_virus_Benyviridae:0.457340):0.142761	Mangifera_indica_latent_virus_Benyviridae:0.480251):0.225562	(Fern_benyvirus_Benyviridae:0.650968	Wheat_stripe_mosaic_virus_Benyviridae:0.458654):0.260547):0.394011	((Arceuthobium_sichuanense_virus_3:0.369489
((Bemisia_tabaci_benylike_virus_6_Benyviridae:0.136141	(Sichuan_mosquito_Benylike_virus_Benyviridae:0.080397	Hubei_Benylike_virus_1:0.064037):0.099512):0.364165	(((Pogona_vitticeps:2.277753	(Protopterus_annectensA:0.829578	Rhinatrema_bivittatumC:0.290855):0.282230):0.562247	(((((((Eastern_equine_encephalitis_virus:0.157076	Rio_Negro_virus:0.151424):0.069224	((Sindbis_virus:0.024362	Ockelbo_virus:0.015299):0.226177	(Chikungunya_virus:0.141765	Semliki_Forest_virus:0.133392):0.083586):0.057624):2.203534	((((Blueberry_necrotic_ring_blotch_virus:1.682648	(Citrus_leprosis_virus_C:0.813406	Hibiscus_green_spot_virus_2:0.778465):0.680078):0.114714	Aedes_aegypti:1.266462):0.115978	(Drosophila_rhopaloa:1.266399	Bombus_terrestris:1.050874):0.285743):0.216389	(Tobacco_mosaic_virus_Virgaviridae:1.048780	(((Soilborne_wheat_mosaic_virus_Virgaviridae:0.339622	Potato_moptop_virus_Virgaviridae:0.394149):0.168368	(Peanut_clump_virus_Virgaviridae:0.534219	(Gentian_ovary_ringspot_virus_Virgaviridae:0.448552	Barley_stripe_mosaic_virus_Virgaviridae:0.576661):0.173054):0.095469):0.384497	Tobacco_rattle_virus_Virgaviridae:0.790668):0.608387):0.362781):0.561429):0.842729	Tick_borne_tetraviruslike_virus:1.900608):0.766787	((Charavirus_Namtso:0.244436	Charavirus_Canada:0.192618):0.075587	Chara_australis_virus:0.289040):1.231525):0.343496	((((Dactylorhiza_hatagirea_benylike_virus_Benyviridae:0.411342	Red_clover_RNA_virus_1:0.321321):0.092681	Arceuthobium_sichuanense_virus_3:0.369443):0.540838	Goji_berry_chlorosis_virus:0.681468):0.265534	((((Burdock_mottle_virus_Benyviridae:0.278925	(Beet_soilborne_mosaic_virus_Benyviridae:0.038713	Beet_necrotic_yellow_vein_virus_Benyviridae:0.040948):0.251137):0.189243	Rice_stripe_necrosis_virus_Benyviridae:0.457279):0.142741	Mangifera_indica_latent_virus_Benyviridae:0.480184):0.225533	(Fern_benyvirus_Benyviridae:0.650865	Wheat_stripe_mosaic_virus_Benyviridae:0.458592):0.260503):0.393947):0.139584):0.123704	(((Monilinia_fructicola_benylike_virus_1_Benyviridae:0.394641	(Lentinula_edodes_ssRNA_mycovirus:0.097573	Lentinula_edodes_benylike_virus_1_Benyviridae:0.132097):0.407709):0.411284	Agaricus_bisporus_virus_13:1.114403):0.978889	(Erysiphe_necator_associated_benylike_virus_1:1.126620	(((((Entomophthora_benyvirus_E_Benyviridae:0.159563	Bemisia_tabaci_benylike_virus_4_Benyviridae:0.210026):0.220262	((Bemisia_tabaci_benylike_virus_3_Benyviridae:0.175993	(Bemisia_tabaci_benylike_virus_1_Benyviridae:0.072908	Bemisia_tabaci_benylike_virus_2_Benyviridae:0.061667):0.198045):0.106747
((((((((Python_bivittatus:0.542965	Podarcis_muralisC:0.479259):0.129063	(Microcaecilia_unicolorB:1.502005	((Rhinatrema_bivittatumH:0.475924	Microcaecilia_unicolorA:0.120869):0.117935	Carcharodon_carchariasA:0.254889):0.460536):0.051098):0.285162	(((Rhinatrema_bivittatumE:0.004545	Rhinatrema_bivittatumD:0.000001):0.103731	(Rhinatrema_bivittatumF:0.234958	Rhinatrema_bivittatumA:0.882735):0.073088):0.457146	(Protopterus_annectensB:0.786505	Carcharodon_carchariasB:0.340269):0.142211):0.210151):0.143979	(((Guiyang_benyvirus_2_Benyviridae:0.025448	Guiyang_benyvirus_1_Benyviridae:0.015299):0.306777	Diabrotica_undecimpunctata_virus_2:0.310692):0.088707	(Sanya_benyvirus_1_Benyviridae:0.303800	(((Rhinatrema_bivittatumB:0.057881	Rhinatrema_bivittatumG:0.459748):0.232714	Geotrypetes_seraphini:0.390062):0.123678	Gekko_japonicus:0.122652):0.384659):0.051803):0.162589):0.074873	((Hubei_Benylike_virus_1:0.064045	Sichuan_mosquito_Benylike_virus_Benyviridae:0.080356):0.099496	Bemisia_tabaci_benylike_virus_6_Benyviridae:0.136111):0.364017):0.165141	Pistacia_ribolike_virus:0.728831):0.099176	(Pogona_vitticeps:2.277280	(Protopterus_annectensA:0.829462	Rhinatrema_bivittatumC:0.291047):0.282854):0.561488):0.197724	(((((((((Soilborne_wheat_mosaic_virus_Virgaviridae:0.339359	Potato_moptop_virus_Virgaviridae:0.394169):0.168133	(Peanut_clump_virus_Virgaviridae:0.534457	(Gentian_ovary_ringspot_virus_Virgaviridae:0.448275	Barley_stripe_mosaic_virus_Virgaviridae:0.576877):0.172553):0.095165):0.382758	Tobacco_rattle_virus_Virgaviridae:0.792538):0.605262	Tobacco_mosaic_virus_Virgaviridae:1.051434):0.374723	(((Blueberry_necrotic_ring_blotch_virus:1.571598	Aedes_aegypti:1.155993):0.207812	(Hibiscus_green_spot_virus_2:0.786932	Citrus_leprosis_virus_C:0.802748):0.713678):0.149355	(Bombus_terrestris:1.050471	Drosophila_rhopaloa:1.258002):0.255422):0.217054):0.555766	(((Semliki_Forest_virus:0.133287	Chikungunya_virus:0.141808):0.083582	(Ockelbo_virus:0.015237	Sindbis_virus:0.024416):0.226104):0.057914	(Rio_Negro_virus:0.151347	Eastern_equine_encephalitis_virus:0.157076):0.068910):2.210466):0.835610	Tick_borne_tetraviruslike_virus:1.907287):0.761478	(Chara_australis_virus:0.288682	(Charavirus_Namtso:0.244402	Charavirus_Canada:0.192580):0.075898):1.234441):0.340045
(((Pogona_vitticeps:2.278937	(Protopterus_annectensA:0.830011	Rhinatrema_bivittatumC:0.290808):0.283265):0.562286	((((((Guiyang_benyvirus_2_Benyviridae:0.025476	Guiyang_benyvirus_1_Benyviridae:0.015284):0.306844	Diabrotica_undecimpunctata_virus_2:0.310654):0.088409	(Sanya_benyvirus_1_Benyviridae:0.304191	((Geotrypetes_seraphini:0.390169	(Rhinatrema_bivittatumB:0.057887	Rhinatrema_bivittatumG:0.459962):0.232842):0.123732	Gekko_japonicus:0.122673):0.384843):0.052052):0.162325	(((Microcaecilia_unicolorB:1.499844	(Python_bivittatus:0.644992	(Carcharodon_carchariasA:0.261247	(Rhinatrema_bivittatumH:0.452105	Microcaecilia_unicolorA:0.120524):0.118322):0.173128):0.321457):0.054094	Podarcis_muralisC:0.609055):0.275612	((Protopterus_annectensB:0.787926	Carcharodon_carchariasB:0.339710):0.142543	((Rhinatrema_bivittatumF:0.235042	Rhinatrema_bivittatumA:0.882662):0.073068	(Rhinatrema_bivittatumD:0.000001	Rhinatrema_bivittatumE:0.004545):0.103753):0.457665):0.212429):0.140312):0.075128	((Sichuan_mosquito_Benylike_virus_Benyviridae:0.080340	Hubei_Benylike_virus_1:0.064098):0.099424	Bemisia_tabaci_benylike_virus_6_Benyviridae:0.136266):0.364006):0.165193	Pistacia_ribolike_virus:0.728797):0.099474):0.197755	(((((((((Potato_moptop_virus_Virgaviridae:0.394262	Soilborne_wheat_mosaic_virus_Virgaviridae:0.339435):0.168174	(Peanut_clump_virus_Virgaviridae:0.534570	(Gentian_ovary_ringspot_virus_Virgaviridae:0.448298	Barley_stripe_mosaic_virus_Virgaviridae:0.576926):0.172578):0.095199):0.383038	Tobacco_rattle_virus_Virgaviridae:0.792480):0.605678	Tobacco_mosaic_virus_Virgaviridae:1.051302):0.375320	((Bombus_terrestris:1.050561	Drosophila_rhopaloa:1.258087):0.255549	((Hibiscus_green_spot_virus_2:0.787289	Citrus_leprosis_virus_C:0.802801):0.713827	(Aedes_aegypti:1.155796	Blueberry_necrotic_ring_blotch_virus:1.571976):0.208050):0.149369):0.216892):0.556228	(((Ockelbo_virus:0.015241	Sindbis_virus:0.024422):0.226160	(Semliki_Forest_virus:0.133320	Chikungunya_virus:0.141846):0.083606):0.057925	(Rio_Negro_virus:0.151388	Eastern_equine_encephalitis_virus:0.157115):0.068937):2.210414):0.835804	Tick_borne_tetraviruslike_virus:1.907686):0.761844	(Chara_australis_virus:0.288748	(Charavirus_Canada:0.192634	Charavirus_Namtso:0.244474):0.075945):1.234809):0.340320
(((((Hubei_Benylike_virus_1:0.064086	Sichuan_mosquito_Benylike_virus_Benyviridae:0.080381):0.098973	Bemisia_tabaci_benylike_virus_6_Benyviridae:0.136602):0.364469	((((Geotrypetes_seraphini:0.389881	(Rhinatrema_bivittatumB:0.056042	Rhinatrema_bivittatumG:0.481043):0.234788):0.120613	Gekko_japonicus:0.123906):0.370510	(Sanya_benyvirus_1_Benyviridae:0.349867	((Guiyang_benyvirus_2_Benyviridae:0.025351	Guiyang_benyvirus_1_Benyviridae:0.015384):0.307150	Diabrotica_undecimpunctata_virus_2:0.310382):0.090462):0.040513):0.126844	((((Rhinatrema_bivittatumD:0.000001	Rhinatrema_bivittatumE:0.004546):0.103797	(Rhinatrema_bivittatumA:0.882198	Rhinatrema_bivittatumF:0.235198):0.072951):0.456429	(Protopterus_annectensB:0.785965	Carcharodon_carchariasB:0.340535):0.142359):0.210117	((Python_bivittatus:0.540614	Podarcis_muralisC:0.478683):0.129776	(Microcaecilia_unicolorB:1.501720	((Rhinatrema_bivittatumH:0.509605	Microcaecilia_unicolorA:0.154074):0.084789	Carcharodon_carchariasA:0.255362):0.459704):0.050509):0.285592):0.142839):0.075612):0.164832	Pistacia_ribolike_virus:0.726707):0.097810	(Pogona_vitticeps:2.279264	(Rhinatrema_bivittatumC:0.295271	Protopterus_annectensA:0.824593):0.277505):0.558925	((((Tick_borne_tetraviruslike_virus:1.909834	((((((Potato_moptop_virus_Virgaviridae:0.394307	Soilborne_wheat_mosaic_virus_Virgaviridae:0.339418):0.168328	(Peanut_clump_virus_Virgaviridae:0.534427	(Barley_stripe_mosaic_virus_Virgaviridae:0.576858	Gentian_ovary_ringspot_virus_Virgaviridae:0.448239):0.172589):0.095141):0.382955	Tobacco_rattle_virus_Virgaviridae:0.792509):0.605031	Tobacco_mosaic_virus_Virgaviridae:1.051389):0.374924	((Bombus_terrestris:1.050336	Drosophila_rhopaloa:1.257874):0.255661	((Citrus_leprosis_virus_C:0.802730	Hibiscus_green_spot_virus_2:0.787299):0.714000	(Blueberry_necrotic_ring_blotch_virus:1.572291	Aedes_aegypti:1.154776):0.208600):0.149543):0.217499):0.556167	(((Ockelbo_virus:0.015236	Sindbis_virus:0.024418):0.226153	(Semliki_Forest_virus:0.133285	Chikungunya_virus:0.141806):0.083568):0.057984	(Rio_Negro_virus:0.151344	Eastern_equine_encephalitis_virus:0.157069):0.068819):2.211498):0.835399):0.762360	((Charavirus_Namtso:0.244444	Charavirus_Canada:0.192618):0.075700	Chara_australis_virus:0.288867):1.234956):0.339365
((((((Bemisia_tabaci_benylike_virus_6_Benyviridae:0.136278	(Sichuan_mosquito_Benylike_virus_Benyviridae:0.080349	Hubei_Benylike_virus_1:0.064104):0.099434):0.364043	(((((Rhinatrema_bivittatumF:0.235065	Rhinatrema_bivittatumA:0.882728):0.073066	(Rhinatrema_bivittatumD:0.000001	Rhinatrema_bivittatumE:0.004546):0.103763):0.457723	(Protopterus_annectensB:0.788025	Carcharodon_carchariasB:0.339774):0.142522):0.212440	(Podarcis_muralisC:0.609463	(Microcaecilia_unicolorB:1.500215	(Python_bivittatus:0.645722	((Microcaecilia_unicolorA:0.239620	Carcharodon_carchariasA:0.258075):0.005510	Rhinatrema_bivittatumH:0.570815):0.166597):0.327279):0.053713):0.275054):0.140226	((Diabrotica_undecimpunctata_virus_2:0.310685	(Guiyang_benyvirus_2_Benyviridae:0.025479	Guiyang_benyvirus_1_Benyviridae:0.015285):0.306876):0.088415	(((Geotrypetes_seraphini:0.390209	(Rhinatrema_bivittatumB:0.057893	Rhinatrema_bivittatumG:0.460017):0.232898):0.123723	Gekko_japonicus:0.122690):0.384872	Sanya_benyvirus_1_Benyviridae:0.304231):0.052048):0.162332):0.075141):0.165207	Pistacia_ribolike_virus:0.728867):0.099493	(Pogona_vitticeps:2.279333	(Protopterus_annectensA:0.830104	Rhinatrema_bivittatumC:0.290849):0.283492):0.562107):0.197759	((((((((Aedes_aegypti:1.155999	Blueberry_necrotic_ring_blotch_virus:1.572239):0.207949	(Citrus_leprosis_virus_C:0.802912	Hibiscus_green_spot_virus_2:0.787376):0.713872):0.149367	(Bombus_terrestris:1.050703	Drosophila_rhopaloa:1.258271):0.255481):0.216897	((((Potato_moptop_virus_Virgaviridae:0.394317	Soilborne_wheat_mosaic_virus_Virgaviridae:0.339485):0.168196	(Peanut_clump_virus_Virgaviridae:0.534658	(Gentian_ovary_ringspot_virus_Virgaviridae:0.448367	Barley_stripe_mosaic_virus_Virgaviridae:0.577021):0.172584):0.095203):0.383059	Tobacco_rattle_virus_Virgaviridae:0.792618):0.605769	Tobacco_mosaic_virus_Virgaviridae:1.051455):0.375217):0.556169	((Rio_Negro_virus:0.151409	Eastern_equine_encephalitis_virus:0.157133):0.068942	((Semliki_Forest_virus:0.133338	Chikungunya_virus:0.141863):0.083618	(Sindbis_virus:0.024425	Ockelbo_virus:0.015244):0.226189):0.057938):2.210748):0.835822	Tick_borne_tetraviruslike_virus:1.908029):0.761777	((Charavirus_Canada:0.192661	Charavirus_Namtso:0.244504):0.075952	Chara_australis_virus:0.288793):1.235045):0.340263
((((((((Mangifera_indica_latent_virus_Benyviridae:0.479899	(((Beet_soilborne_mosaic_virus_Benyviridae:0.038692	Beet_necrotic_yellow_vein_virus_Benyviridae:0.040929):0.250991	Burdock_mottle_virus_Benyviridae:0.278782):0.189109	Rice_stripe_necrosis_virus_Benyviridae:0.457074):0.142647):0.225533	(Fern_benyvirus_Benyviridae:0.650562	Wheat_stripe_mosaic_virus_Benyviridae:0.458385):0.260305):0.393557	((Arceuthobium_sichuanense_virus_3:0.369355	(Red_clover_RNA_virus_1:0.321176	Dactylorhiza_hatagirea_benylike_virus_Benyviridae:0.411159):0.092561):0.540582	Goji_berry_chlorosis_virus:0.681210):0.265508):0.139757	((((((((Soilborne_wheat_mosaic_virus_Virgaviridae:0.339269	Potato_moptop_virus_Virgaviridae:0.394071):0.168092	(Peanut_clump_virus_Virgaviridae:0.534305	(Barley_stripe_mosaic_virus_Virgaviridae:0.576714	Gentian_ovary_ringspot_virus_Virgaviridae:0.448148):0.172545):0.095159):0.382724	Tobacco_rattle_virus_Virgaviridae:0.792287):0.605088	Tobacco_mosaic_virus_Virgaviridae:1.051150):0.374920	(((Blueberry_necrotic_ring_blotch_virus:1.571132	Aedes_aegypti:1.155565):0.208053	(Hibiscus_green_spot_virus_2:0.786791	Citrus_leprosis_virus_C:0.802535):0.713413):0.149395	(Drosophila_rhopaloa:1.257727	Bombus_terrestris:1.050169):0.255483):0.217036):0.555869	(((Semliki_Forest_virus:0.133257	Chikungunya_virus:0.141781):0.083558	(Ockelbo_virus:0.015232	Sindbis_virus:0.024413):0.226060):0.057883	(Rio_Negro_virus:0.151313	Eastern_equine_encephalitis_virus:0.157046):0.068909):2.209799):0.835552	Tick_borne_tetraviruslike_virus:1.906628):0.761590	(Chara_australis_virus:0.288608	(Charavirus_Namtso:0.244342	Charavirus_Canada:0.192544):0.075885):1.234005):0.340147):0.123200	((Agaricus_bisporus_virus_13:1.113602	(Monilinia_fructicola_benylike_virus_1_Benyviridae:0.394551	(Lentinula_edodes_ssRNA_mycovirus:0.097539	Lentinula_edodes_benylike_virus_1_Benyviridae:0.132051):0.407455):0.411192):0.978441	(Erysiphe_necator_associated_benylike_virus_1:1.126215	(Rhizoctonia_solani_benylike_virus_6_Benyviridae:1.090979	((((Bemisia_tabaci_benylike_virus_4_Benyviridae:0.209929	Entomophthora_benyvirus_E_Benyviridae:0.159526):0.220193	(Bemisia_tabaci_benylike_virus_5_Benyviridae:0.239618	((Bemisia_tabaci_benylike_virus_2_Benyviridae:0.061630	Bemisia_tabaci_benylike_virus_1_Benyviridae:0.072896):0.197978	Bemisia_tabaci_benylike_virus_3_Benyviridae:0.175930):0.106756):0.225502):0.353863	(Sclerotium_rolfsii_benylike_virus_1_Benyviridae:0.428253	Agaricus_bisporus_virus_8:0.508266):0.469318):0.469166	Monilinia_benyvirus_C_Benyviridae:1.294245):0.344443):0.571052):0.142145):0.113644):0.197694	(Pogona_vitticeps:2.276634
((((Dactylorhiza_hatagirea_benylike_virus_Benyviridae:0.411194	Red_clover_RNA_virus_1:0.321213):0.092572	Arceuthobium_sichuanense_virus_3:0.369404):0.540661	Goji_berry_chlorosis_virus:0.681280):0.265563	((((((((((Bemisia_tabaci_benylike_virus_3_Benyviridae:0.175915	(Bemisia_tabaci_benylike_virus_1_Benyviridae:0.072885	Bemisia_tabaci_benylike_virus_2_Benyviridae:0.061635):0.197980):0.106738	Bemisia_tabaci_benylike_virus_5_Benyviridae:0.239623):0.225484	(Bemisia_tabaci_benylike_virus_4_Benyviridae:0.209916	Entomophthora_benyvirus_E_Benyviridae:0.159519):0.220184):0.353828	(Agaricus_bisporus_virus_8:0.508235	Sclerotium_rolfsii_benylike_virus_1_Benyviridae:0.428232):0.469290):0.469119	Monilinia_benyvirus_C_Benyviridae:1.294171):0.344424	Rhizoctonia_solani_benylike_virus_6_Benyviridae:1.090873):0.571000	Erysiphe_necator_associated_benylike_virus_1:1.126159):0.142119	(((Lentinula_edodes_ssRNA_mycovirus:0.097535	Lentinula_edodes_benylike_virus_1_Benyviridae:0.132048):0.407432	Monilinia_fructicola_benylike_virus_1_Benyviridae:0.394546):0.411231	Agaricus_bisporus_virus_13:1.113511):0.978390):0.113614	((Pistacia_ribolike_virus:0.728666	((((((Rhinatrema_bivittatumE:0.004544	Rhinatrema_bivittatumD:0.000001):0.103698	(Rhinatrema_bivittatumA:0.882493	Rhinatrema_bivittatumF:0.234911):0.073072):0.456989	(Protopterus_annectensB:0.786253	Carcharodon_carchariasB:0.340129):0.142191):0.210131	((Python_bivittatus:0.542765	Podarcis_muralisC:0.479011):0.129152	(Microcaecilia_unicolorB:1.501572	(Carcharodon_carchariasA:0.254820	(Rhinatrema_bivittatumH:0.517686	Microcaecilia_unicolorA:0.162699):0.076040):0.460364):0.051144):0.285135):0.143977	((Diabrotica_undecimpunctata_virus_2:0.310616	(Guiyang_benyvirus_2_Benyviridae:0.025442	Guiyang_benyvirus_1_Benyviridae:0.015296):0.306709):0.088677	(Sanya_benyvirus_1_Benyviridae:0.303718	(((Rhinatrema_bivittatumB:0.057866	Rhinatrema_bivittatumG:0.459651):0.232621	Geotrypetes_seraphini:0.389961):0.123671	Gekko_japonicus:0.122623):0.384558):0.051810):0.162541):0.074850	(Bemisia_tabaci_benylike_virus_6_Benyviridae:0.136069	(Sichuan_mosquito_Benylike_virus_Benyviridae:0.080335	Hubei_Benylike_virus_1:0.064032):0.099478):0.363936):0.165091):0.099143	((Rhinatrema_bivittatumC:0.290982	Protopterus_annectensA:0.829247):0.282594	Pogona_vitticeps:2.276547):0.561523):0.197694):0.123193	((((((Semliki_Forest_virus:0.133256	Chikungunya_virus:0.141780):0.083558	(Ockelbo_virus:0.015232	Sindbis_virus:0.024413):0.226059):0.057886
((((((((Potato_moptop_virus_Virgaviridae:0.394316	Soilborne_wheat_mosaic_virus_Virgaviridae:0.339759):0.168433	(Peanut_clump_virus_Virgaviridae:0.534439	(Barley_stripe_mosaic_virus_Virgaviridae:0.576840	Gentian_ovary_ringspot_virus_Virgaviridae:0.448667):0.173069):0.095498):0.384768	Tobacco_rattle_virus_Virgaviridae:0.790787):0.608939	Tobacco_mosaic_virus_Virgaviridae:1.048821):0.363228	((Bombus_terrestris:1.051200	Drosophila_rhopaloa:1.266704):0.285748	(Aedes_aegypti:1.266647	(Blueberry_necrotic_ring_blotch_virus:1.683349	(Hibiscus_green_spot_virus_2:0.778963	Citrus_leprosis_virus_C:0.813559):0.680307):0.114682):0.115930):0.216063):0.561815	(((((Goji_berry_chlorosis_virus:0.681643	((Red_clover_RNA_virus_1:0.321421	Dactylorhiza_hatagirea_benylike_virus_Benyviridae:0.411554):0.092786	Arceuthobium_sichuanense_virus_3:0.369509):0.541043):0.265617	(((((Beet_soilborne_mosaic_virus_Benyviridae:0.038726	Beet_necrotic_yellow_vein_virus_Benyviridae:0.040967):0.251200	Burdock_mottle_virus_Benyviridae:0.279082):0.189317	Rice_stripe_necrosis_virus_Benyviridae:0.457441):0.142776	Mangifera_indica_latent_virus_Benyviridae:0.480406):0.225736	(Fern_benyvirus_Benyviridae:0.651166	Wheat_stripe_mosaic_virus_Benyviridae:0.458701):0.260502):0.394245):0.139534	(((Erysiphe_necator_associated_benylike_virus_1:1.127039	((((Sclerotium_rolfsii_benylike_virus_1_Benyviridae:0.428623	Agaricus_bisporus_virus_8:0.508629):0.469764	((Bemisia_tabaci_benylike_virus_5_Benyviridae:0.239830	((Bemisia_tabaci_benylike_virus_1_Benyviridae:0.072943	Bemisia_tabaci_benylike_virus_2_Benyviridae:0.061691):0.198124	Bemisia_tabaci_benylike_virus_3_Benyviridae:0.176060):0.106802):0.225639	(Bemisia_tabaci_benylike_virus_4_Benyviridae:0.210085	Entomophthora_benyvirus_E_Benyviridae:0.159645):0.220334):0.354056):0.469479	Monilinia_benyvirus_C_Benyviridae:1.295548):0.344769	Rhizoctonia_solani_benylike_virus_6_Benyviridae:1.092009):0.571508):0.142543	(((Lentinula_edodes_benylike_virus_1_Benyviridae:0.132105	Lentinula_edodes_ssRNA_mycovirus:0.097650):0.407912	Monilinia_fructicola_benylike_virus_1_Benyviridae:0.394711):0.411600	Agaricus_bisporus_virus_13:1.114398):0.979350):0.113805	((Pistacia_ribolike_virus:0.729222	((Bemisia_tabaci_benylike_virus_6_Benyviridae:0.136304	(Sichuan_mosquito_Benylike_virus_Benyviridae:0.080398	Hubei_Benylike_virus_1:0.064094):0.099460):0.364208	(((((((Rhinatrema_bivittatumH:0.450917	Microcaecilia_unicolorA:0.116074):0.122725	Carcharodon_carchariasA:0.261524):0.196592	Python_bivittatus:0.642079):0.291263	Microcaecilia_unicolorB:1.500361):0.056125	Podarcis_muralisC:0.608420):0.277663	(((Rhinatrema_bivittatumD:0.000001
(((((Python_bivittatus:0.646013	(Rhinatrema_bivittatumH:0.570666	(Microcaecilia_unicolorA:0.239651	Carcharodon_carchariasA:0.257930):0.005792):0.164733):0.329432	Microcaecilia_unicolorB:1.500285):0.053606	Podarcis_muralisC:0.609541):0.274920	((((Hubei_Benylike_virus_1:0.064100	Sichuan_mosquito_Benylike_virus_Benyviridae:0.080345):0.099427	Bemisia_tabaci_benylike_virus_6_Benyviridae:0.136274):0.364034	(Pistacia_ribolike_virus:0.728848	(((Protopterus_annectensA:0.830091	Rhinatrema_bivittatumC:0.290843):0.283438	Pogona_vitticeps:2.279383):0.562164	(((((Lentinula_edodes_ssRNA_mycovirus:0.097628	Lentinula_edodes_benylike_virus_1_Benyviridae:0.132071):0.407710	Monilinia_fructicola_benylike_virus_1_Benyviridae:0.394691):0.411679	Agaricus_bisporus_virus_13:1.113781):0.979165	(((((((Bemisia_tabaci_benylike_virus_3_Benyviridae:0.176008	(Bemisia_tabaci_benylike_virus_1_Benyviridae:0.072930	Bemisia_tabaci_benylike_virus_2_Benyviridae:0.061665):0.198089):0.106812	Bemisia_tabaci_benylike_virus_5_Benyviridae:0.239746):0.225611	(Entomophthora_benyvirus_E_Benyviridae:0.159612	Bemisia_tabaci_benylike_virus_4_Benyviridae:0.210026):0.220295):0.353985	(Sclerotium_rolfsii_benylike_virus_1_Benyviridae:0.428434	Agaricus_bisporus_virus_8:0.508601):0.469657):0.469291	Monilinia_benyvirus_C_Benyviridae:1.295316):0.344517	Rhizoctonia_solani_benylike_virus_6_Benyviridae:1.091693):0.571481	Erysiphe_necator_associated_benylike_virus_1:1.126849):0.142312):0.113741	(((((((((Soilborne_wheat_mosaic_virus_Virgaviridae:0.339479	Potato_moptop_virus_Virgaviridae:0.394309):0.168197	(Peanut_clump_virus_Virgaviridae:0.534648	(Gentian_ovary_ringspot_virus_Virgaviridae:0.448361	Barley_stripe_mosaic_virus_Virgaviridae:0.577012):0.172590):0.095206):0.383072	Tobacco_rattle_virus_Virgaviridae:0.792607):0.605794	Tobacco_mosaic_virus_Virgaviridae:1.051458):0.375291	((Drosophila_rhopaloa:1.258318	Bombus_terrestris:1.050724):0.255526	((Blueberry_necrotic_ring_blotch_virus:1.572271	Aedes_aegypti:1.156003):0.208037	(Citrus_leprosis_virus_C:0.802932	Hibiscus_green_spot_virus_2:0.787371):0.713875):0.149379):0.216917):0.556255	((Rio_Negro_virus:0.151403	Eastern_equine_encephalitis_virus:0.157129):0.068934	((Chikungunya_virus:0.141857	Semliki_Forest_virus:0.133334):0.083614	(Sindbis_virus:0.024423	Ockelbo_virus:0.015244):0.226183):0.057940):2.210845):0.835913	Tick_borne_tetraviruslike_virus:1.908073):0.761886	((Charavirus_Canada:0.192654	Charavirus_Namtso:0.244498):0.075944
(Semliki_Forest_virus:0.133450	((((((((Potato_moptop_virus_Virgaviridae:0.394292	Soilborne_wheat_mosaic_virus_Virgaviridae:0.339743):0.168426	(Peanut_clump_virus_Virgaviridae:0.534409	(Barley_stripe_mosaic_virus_Virgaviridae:0.576796	Gentian_ovary_ringspot_virus_Virgaviridae:0.448623):0.173073):0.095499):0.384788	Tobacco_rattle_virus_Virgaviridae:0.790724):0.608934	Tobacco_mosaic_virus_Virgaviridae:1.048715):0.363396	((((Citrus_leprosis_virus_C:0.813567	Hibiscus_green_spot_virus_2:0.778916):0.680305	Blueberry_necrotic_ring_blotch_virus:1.683285):0.114727	Aedes_aegypti:1.266597):0.115970	(Drosophila_rhopaloa:1.266663	Bombus_terrestris:1.051124):0.285827):0.216086):0.562033	((((Charavirus_Canada:0.192693	Charavirus_Namtso:0.244547):0.075648	Chara_australis_virus:0.289146):1.232277	((((Arceuthobium_sichuanense_virus_3:0.369484	(Red_clover_RNA_virus_1:0.321407	Dactylorhiza_hatagirea_benylike_virus_Benyviridae:0.411539):0.092786):0.541028	Goji_berry_chlorosis_virus:0.681623):0.265636	(((Rice_stripe_necrosis_virus_Benyviridae:0.457424	(Burdock_mottle_virus_Benyviridae:0.279070	(Beet_soilborne_mosaic_virus_Benyviridae:0.038721	Beet_necrotic_yellow_vein_virus_Benyviridae:0.040967):0.251187):0.189305):0.142767	Mangifera_indica_latent_virus_Benyviridae:0.480394):0.225748	(Wheat_stripe_mosaic_virus_Benyviridae:0.458688	Fern_benyvirus_Benyviridae:0.651143):0.260477):0.394247):0.139541	((((Monilinia_fructicola_benylike_virus_1_Benyviridae:0.394696	(Lentinula_edodes_benylike_virus_1_Benyviridae:0.132094	Lentinula_edodes_ssRNA_mycovirus:0.097649):0.407904):0.411645	Agaricus_bisporus_virus_13:1.114361):0.979399	((Rhizoctonia_solani_benylike_virus_6_Benyviridae:1.092025	(((Agaricus_bisporus_virus_8:0.508629	Sclerotium_rolfsii_benylike_virus_1_Benyviridae:0.428612):0.469768	((Bemisia_tabaci_benylike_virus_5_Benyviridae:0.239817	((Bemisia_tabaci_benylike_virus_1_Benyviridae:0.072937	Bemisia_tabaci_benylike_virus_2_Benyviridae:0.061690):0.198114	Bemisia_tabaci_benylike_virus_3_Benyviridae:0.176055):0.106798):0.225631	(Entomophthora_benyvirus_E_Benyviridae:0.159637	Bemisia_tabaci_benylike_virus_4_Benyviridae:0.210077):0.220324):0.354051):0.469497	Monilinia_benyvirus_C_Benyviridae:1.295561):0.344802):0.571558	Erysiphe_necator_associated_benylike_virus_1:1.126990):0.142585):0.113860	(((((((Guiyang_benyvirus_1_Benyviridae:0.015293	Guiyang_benyvirus_2_Benyviridae:0.025477):0.306932	Diabrotica_undecimpunctata_virus_2:0.310754):0.088457	(Sanya_benyvirus_1_Benyviridae:0.304164	((Geotrypetes_seraphini:0.390107	(Rhinatrema_bivittatumG:0.460093	Rhinatrema_bivittatumB:0.057905):0.232954):0.123747
(((((((((Lentinula_edodes_ssRNA_mycovirus:0.097505	Lentinula_edodes_benylike_virus_1_Benyviridae:0.132034):0.407341	Monilinia_fructicola_benylike_virus_1_Benyviridae:0.394467):0.411145	Agaricus_bisporus_virus_13:1.113219):0.978139	((((((((Bemisia_tabaci_benylike_virus_1_Benyviridae:0.072867	Bemisia_tabaci_benylike_virus_2_Benyviridae:0.061629):0.197928	Bemisia_tabaci_benylike_virus_3_Benyviridae:0.175896):0.106705	Bemisia_tabaci_benylike_virus_5_Benyviridae:0.239587):0.225429	(Bemisia_tabaci_benylike_virus_4_Benyviridae:0.209865	Entomophthora_benyvirus_E_Benyviridae:0.159497):0.220140):0.353766	(Sclerotium_rolfsii_benylike_virus_1_Benyviridae:0.428124	Agaricus_bisporus_virus_8:0.508142):0.469167):0.469019	Monilinia_benyvirus_C_Benyviridae:1.293841):0.344398	Rhizoctonia_solani_benylike_virus_6_Benyviridae:1.090589):0.570884	Erysiphe_necator_associated_benylike_virus_1:1.125872):0.142106):0.113628	((((((Diabrotica_undecimpunctata_virus_2:0.310545	(Guiyang_benyvirus_2_Benyviridae:0.025436	Guiyang_benyvirus_1_Benyviridae:0.015294):0.306648):0.088650	(Sanya_benyvirus_1_Benyviridae:0.303669	(Gekko_japonicus:0.122609	(Geotrypetes_seraphini:0.389863	(Rhinatrema_bivittatumG:0.459568	Rhinatrema_bivittatumB:0.057856):0.232556):0.123641):0.384448):0.051783):0.162508	((((Rhinatrema_bivittatumA:0.882260	Rhinatrema_bivittatumF:0.234874):0.073054	(Rhinatrema_bivittatumD:0.000001	Rhinatrema_bivittatumE:0.004543):0.103672):0.456833	(Protopterus_annectensB:0.786005	Carcharodon_carchariasB:0.340022):0.142155):0.210087	((Python_bivittatus:0.542351	Podarcis_muralisC:0.478426):0.129738	(Microcaecilia_unicolorB:1.501192	(Carcharodon_carchariasA:0.254760	(Microcaecilia_unicolorA:0.222000	Rhinatrema_bivittatumH:0.576849):0.016689):0.460375):0.051105):0.284909):0.144000):0.074826	((Sichuan_mosquito_Benylike_virus_Benyviridae:0.080317	Hubei_Benylike_virus_1:0.064022):0.099442	Bemisia_tabaci_benylike_virus_6_Benyviridae:0.136061):0.363866):0.165044	Pistacia_ribolike_virus:0.728509):0.099110	(Pogona_vitticeps:2.275759	(Protopterus_annectensA:0.829044	Rhinatrema_bivittatumC:0.290925):0.282355):0.561568):0.197667):0.123169	((((((Drosophila_rhopaloa:1.257433	Bombus_terrestris:1.049849):0.255596	((Aedes_aegypti:1.155301	Blueberry_necrotic_ring_blotch_virus:1.570745):0.208140	(Citrus_leprosis_virus_C:0.802582	Hibiscus_green_spot_virus_2:0.786528):0.713322):0.149381):0.217360	(((((Gentian_ovary_ringspot_virus_Virgaviridae:0.448093	Barley_stripe_mosaic_virus_Virgaviridae:0.576623):0.172558
((((((Entomophthora_benyvirus_E_Benyviridae:0.159573	Bemisia_tabaci_benylike_virus_4_Benyviridae:0.210037):0.220276	(((Bemisia_tabaci_benylike_virus_1_Benyviridae:0.072914	Bemisia_tabaci_benylike_virus_2_Benyviridae:0.061669):0.198054	Bemisia_tabaci_benylike_virus_3_Benyviridae:0.176006):0.106758	Bemisia_tabaci_benylike_virus_5_Benyviridae:0.239752):0.225578):0.354002	(Sclerotium_rolfsii_benylike_virus_1_Benyviridae:0.428529	Agaricus_bisporus_virus_8:0.508408):0.469555):0.469479	Monilinia_benyvirus_C_Benyviridae:1.294891):0.344783	Rhizoctonia_solani_benylike_virus_6_Benyviridae:1.091575):0.571259	(((((Tick_borne_tetraviruslike_virus:1.900844	((((((Potato_moptop_virus_Virgaviridae:0.394174	Soilborne_wheat_mosaic_virus_Virgaviridae:0.339646):0.168375	((Barley_stripe_mosaic_virus_Virgaviridae:0.576707	Gentian_ovary_ringspot_virus_Virgaviridae:0.448574):0.173051	Peanut_clump_virus_Virgaviridae:0.534258):0.095466):0.384495	Tobacco_rattle_virus_Virgaviridae:0.790743):0.608497	Tobacco_mosaic_virus_Virgaviridae:1.048810):0.362899	((((Hibiscus_green_spot_virus_2:0.778579	Citrus_leprosis_virus_C:0.813423):0.680200	Blueberry_necrotic_ring_blotch_virus:1.682787):0.114699	Aedes_aegypti:1.266640):0.115950	(Drosophila_rhopaloa:1.266521	Bombus_terrestris:1.051013):0.285740):0.216256):0.561576	((Rio_Negro_virus:0.151433	Eastern_equine_encephalitis_virus:0.157093):0.069236	((Ockelbo_virus:0.015298	Sindbis_virus:0.024366):0.226196	(Semliki_Forest_virus:0.133399	Chikungunya_virus:0.141780):0.083594):0.057624):2.203691):0.842750):0.766762	(Chara_australis_virus:0.289030	(Charavirus_Namtso:0.244453	Charavirus_Canada:0.192628):0.075615):1.231673):0.343468	((((((Beet_soilborne_mosaic_virus_Benyviridae:0.038717	Beet_necrotic_yellow_vein_virus_Benyviridae:0.040949):0.251145	Burdock_mottle_virus_Benyviridae:0.278949):0.189256	Rice_stripe_necrosis_virus_Benyviridae:0.457306):0.142749	Mangifera_indica_latent_virus_Benyviridae:0.480214):0.225545	(Fern_benyvirus_Benyviridae:0.650910	Wheat_stripe_mosaic_virus_Benyviridae:0.458620):0.260521):0.393984	((Arceuthobium_sichuanense_virus_3:0.369458	(Red_clover_RNA_virus_1:0.321338	Dactylorhiza_hatagirea_benylike_virus_Benyviridae:0.411371):0.092695):0.540879	Goji_berry_chlorosis_virus:0.681516):0.265540):0.139590):0.123713	((Pistacia_ribolike_virus:0.729214	((Bemisia_tabaci_benylike_virus_6_Benyviridae:0.136144	(Sichuan_mosquito_Benylike_virus_Benyviridae:0.080400	Hubei_Benylike_virus_1:0.064038):0.099516):0.364186	((((Guiyang_benyvirus_2_Benyviridae:0.025445	Guiyang_benyvirus_1_Benyviridae:0.015309):0.306846
(Microcaecilia_unicolorB:1.549135	(Podarcis_muralisC:0.604104	(Python_bivittatus:0.646691	((Rhinatrema_bivittatumH:0.569118	Microcaecilia_unicolorA:0.230758):0.009130	Carcharodon_carchariasA:0.258572):0.165431):0.374583):0.024682	(((Protopterus_annectensB:0.788490	Carcharodon_carchariasB:0.339853):0.142617	((Rhinatrema_bivittatumE:0.004545	Rhinatrema_bivittatumD:0.000001):0.103725	(Rhinatrema_bivittatumA:0.882301	Rhinatrema_bivittatumF:0.234713):0.073172):0.458008):0.212701	((((Guiyang_benyvirus_1_Benyviridae:0.015300	Guiyang_benyvirus_2_Benyviridae:0.025478):0.306958	Diabrotica_undecimpunctata_virus_2:0.310853):0.088547	(Sanya_benyvirus_1_Benyviridae:0.304338	((Geotrypetes_seraphini:0.390166	(Rhinatrema_bivittatumG:0.460184	Rhinatrema_bivittatumB:0.057913):0.233009):0.123762	Gekko_japonicus:0.122738):0.385048):0.051983):0.162266	(((Hubei_Benylike_virus_1:0.064102	Sichuan_mosquito_Benylike_virus_Benyviridae:0.080407):0.099529	Bemisia_tabaci_benylike_virus_6_Benyviridae:0.136270):0.364257	(Pistacia_ribolike_virus:0.729337	(((Protopterus_annectensA:0.830409	Rhinatrema_bivittatumC:0.290740):0.282962	Pogona_vitticeps:2.280152):0.562835	((((((((((Potato_moptop_virus_Virgaviridae:0.394388	Soilborne_wheat_mosaic_virus_Virgaviridae:0.339836):0.168489	(Peanut_clump_virus_Virgaviridae:0.534534	(Barley_stripe_mosaic_virus_Virgaviridae:0.576960	Gentian_ovary_ringspot_virus_Virgaviridae:0.448695):0.173165):0.095512):0.384875	Tobacco_rattle_virus_Virgaviridae:0.790918):0.609082	Tobacco_mosaic_virus_Virgaviridae:1.048893):0.363539	((((Hibiscus_green_spot_virus_2:0.779093	Citrus_leprosis_virus_C:0.813703):0.680342	Blueberry_necrotic_ring_blotch_virus:1.683517):0.114810	Aedes_aegypti:1.266654):0.115935	(Drosophila_rhopaloa:1.266638	Bombus_terrestris:1.051027):0.285817):0.216108):0.562220	(((Ockelbo_virus:0.015309	Sindbis_virus:0.024378):0.226326	(Semliki_Forest_virus:0.133475	Chikungunya_virus:0.141857):0.083642):0.057634	(Eastern_equine_encephalitis_virus:0.157177	Rio_Negro_virus:0.151525):0.069311):2.203885):0.842823	Tick_borne_tetraviruslike_virus:1.901938):0.767223	((Charavirus_Namtso:0.244602	Charavirus_Canada:0.192736):0.075687	Chara_australis_virus:0.289196):1.232362):0.343782
((((Rhinatrema_bivittatumC:0.291192	Protopterus_annectensA:0.830577):0.283229	Pogona_vitticeps:2.282021):0.562483	((((((Python_bivittatus:0.542852	Podarcis_muralisC:0.476774):0.132565	((Microcaecilia_unicolorA:0.237316	(Rhinatrema_bivittatumH:0.591815	Carcharodon_carchariasA:0.252160):0.008919):0.455329	Microcaecilia_unicolorB:1.503239):0.051332):0.285519	((Protopterus_annectensB:0.788394	Carcharodon_carchariasB:0.340257):0.142582	((Rhinatrema_bivittatumE:0.004549	Rhinatrema_bivittatumD:0.000001):0.103972	(Rhinatrema_bivittatumA:0.883446	Rhinatrema_bivittatumF:0.235324):0.072727):0.457586):0.210460):0.144208	((Diabrotica_undecimpunctata_virus_2:0.311056	(Guiyang_benyvirus_1_Benyviridae:0.015322	Guiyang_benyvirus_2_Benyviridae:0.025475):0.307170):0.088844	(Sanya_benyvirus_1_Benyviridae:0.304022	((Geotrypetes_seraphini:0.390408	(Rhinatrema_bivittatumG:0.460393	Rhinatrema_bivittatumB:0.057943):0.232986):0.123890	Gekko_japonicus:0.122806):0.385174):0.051987):0.162938):0.074933	((Hubei_Benylike_virus_1:0.064113	Sichuan_mosquito_Benylike_virus_Benyviridae:0.080475):0.099601	Bemisia_tabaci_benylike_virus_6_Benyviridae:0.136302):0.364383):0.165660	Pistacia_ribolike_virus:0.729528):0.099595):0.197656	((((Lentinula_edodes_benylike_virus_1_Benyviridae:0.132207	Lentinula_edodes_ssRNA_mycovirus:0.097722):0.408377	Monilinia_fructicola_benylike_virus_1_Benyviridae:0.394795):0.411738	Agaricus_bisporus_virus_13:1.115232):0.980229	(((Monilinia_benyvirus_C_Benyviridae:1.296627	((Agaricus_bisporus_virus_8:0.508846	Sclerotium_rolfsii_benylike_virus_1_Benyviridae:0.429074):0.470218	((((Bemisia_tabaci_benylike_virus_2_Benyviridae:0.061721	Bemisia_tabaci_benylike_virus_1_Benyviridae:0.072997):0.198279	Bemisia_tabaci_benylike_virus_3_Benyviridae:0.176177):0.106927	Bemisia_tabaci_benylike_virus_5_Benyviridae:0.239922):0.225878	(Entomophthora_benyvirus_E_Benyviridae:0.159757	Bemisia_tabaci_benylike_virus_4_Benyviridae:0.210224):0.220400):0.354388):0.469885):0.344866	Rhizoctonia_solani_benylike_virus_6_Benyviridae:1.092919):0.571294	Erysiphe_necator_associated_benylike_virus_1:1.127277):0.142420):0.113673	(((((((Sindbis_virus:0.024314	Ockelbo_virus:0.015394):0.226431	(Semliki_Forest_virus:0.133577	Chikungunya_virus:0.141880):0.083649):0.057823	(Rio_Negro_virus:0.151684	Eastern_equine_encephalitis_virus:0.157157):0.069244):2.214014	((Tobacco_mosaic_virus_Virgaviridae:1.023912	(((Soilborne_wheat_mosaic_virus_Virgaviridae:0.339986
(Microcaecilia_unicolorB:1.503188	(((((Rhinatrema_bivittatumD:0.000001	Rhinatrema_bivittatumE:0.004549):0.103960	(Rhinatrema_bivittatumA:0.883388	Rhinatrema_bivittatumF:0.235311):0.072715):0.457543	(Protopterus_annectensB:0.788353	Carcharodon_carchariasB:0.340216):0.142564):0.210478	(((((Pogona_vitticeps:2.281915	(Protopterus_annectensA:0.830519	Rhinatrema_bivittatumC:0.291171):0.283110):0.562573	(((Erysiphe_necator_associated_benylike_virus_1:1.127209	(((((Bemisia_tabaci_benylike_virus_5_Benyviridae:0.239895	(Bemisia_tabaci_benylike_virus_3_Benyviridae:0.176158	(Bemisia_tabaci_benylike_virus_2_Benyviridae:0.061711	Bemisia_tabaci_benylike_virus_1_Benyviridae:0.072991):0.198261):0.106915):0.225854	(Bemisia_tabaci_benylike_virus_4_Benyviridae:0.210197	Entomophthora_benyvirus_E_Benyviridae:0.159742):0.220382):0.354373	(Agaricus_bisporus_virus_8:0.508800	Sclerotium_rolfsii_benylike_virus_1_Benyviridae:0.429042):0.470180):0.469880	Monilinia_benyvirus_C_Benyviridae:1.296547):0.344879	Rhizoctonia_solani_benylike_virus_6_Benyviridae:1.092845):0.571277):0.142429	((Monilinia_fructicola_benylike_virus_1_Benyviridae:0.394762	(Lentinula_edodes_ssRNA_mycovirus:0.097706	Lentinula_edodes_benylike_virus_1_Benyviridae:0.132199):0.408345):0.411731	Agaricus_bisporus_virus_13:1.115176):0.980209):0.113696	((((((Tobacco_mosaic_virus_Virgaviridae:1.023915	(((Soilborne_wheat_mosaic_virus_Virgaviridae:0.339966	Potato_moptop_virus_Virgaviridae:0.394093):0.167292	((Barley_stripe_mosaic_virus_Virgaviridae:0.576704	Gentian_ovary_ringspot_virus_Virgaviridae:0.448685):0.173171	Peanut_clump_virus_Virgaviridae:0.532903):0.098925):0.386360	Tobacco_rattle_virus_Virgaviridae:0.787597):0.652739):0.341688	((((Drosophila_rhopaloa:1.299201	Bombus_terrestris:1.009481):0.312153	(Citrus_leprosis_virus_C:0.808252	Hibiscus_green_spot_virus_2:0.784079):0.630257):0.120827	Aedes_aegypti:1.254931):0.140899	Blueberry_necrotic_ring_blotch_virus:1.654773):0.235797):0.559814	(((Chikungunya_virus:0.141868	Semliki_Forest_virus:0.133568):0.083640	(Ockelbo_virus:0.015391	Sindbis_virus:0.024312):0.226416):0.057805	(Eastern_equine_encephalitis_virus:0.157144	Rio_Negro_virus:0.151674):0.069248):2.214049):0.838964	Tick_borne_tetraviruslike_virus:1.911118):0.758018	((Charavirus_Canada:0.192864	Charavirus_Namtso:0.244623):0.075767	Chara_australis_virus:0.289103):1.232965):0.342428	((((Red_clover_RNA_virus_1:0.321626	Dactylorhiza_hatagirea_benylike_virus_Benyviridae:0.411686):0.093003
((((((((Chikungunya_virus:0.141785	Semliki_Forest_virus:0.133269):0.083565	(Ockelbo_virus:0.015234	Sindbis_virus:0.024414):0.226073):0.057896	(Rio_Negro_virus:0.151322	Eastern_equine_encephalitis_virus:0.157054):0.068906):2.210245	((((Aedes_aegypti:1.155770	Blueberry_necrotic_ring_blotch_virus:1.571318):0.207986	(Hibiscus_green_spot_virus_2:0.786863	Citrus_leprosis_virus_C:0.802624):0.713543):0.149395	(Bombus_terrestris:1.050339	Drosophila_rhopaloa:1.257822):0.255459):0.217200	((((Soilborne_wheat_mosaic_virus_Virgaviridae:0.339316	Potato_moptop_virus_Virgaviridae:0.394119):0.168120	(Peanut_clump_virus_Virgaviridae:0.534378	(Barley_stripe_mosaic_virus_Virgaviridae:0.576796	Gentian_ovary_ringspot_virus_Virgaviridae:0.448213):0.172558):0.095171):0.382764	Tobacco_rattle_virus_Virgaviridae:0.792412):0.605182	Tobacco_mosaic_virus_Virgaviridae:1.051289):0.374722):0.555713):0.835641	Tick_borne_tetraviruslike_virus:1.906963):0.761604	((Charavirus_Canada:0.192553	Charavirus_Namtso:0.244375):0.075875	Chara_australis_virus:0.288662):1.234209):0.340153	((((((Beet_soilborne_mosaic_virus_Benyviridae:0.038700	Beet_necrotic_yellow_vein_virus_Benyviridae:0.040933):0.251031	Burdock_mottle_virus_Benyviridae:0.278818):0.189146	Rice_stripe_necrosis_virus_Benyviridae:0.457139):0.142675	Mangifera_indica_latent_virus_Benyviridae:0.479976):0.225573	(Wheat_stripe_mosaic_virus_Benyviridae:0.458454	Fern_benyvirus_Benyviridae:0.650678):0.260359):0.393623	((Arceuthobium_sichuanense_virus_3:0.369422	(Dactylorhiza_hatagirea_benylike_virus_Benyviridae:0.411218	Red_clover_RNA_virus_1:0.321230):0.092579):0.540693	Goji_berry_chlorosis_virus:0.681326):0.265573):0.139764):0.123207	((Erysiphe_necator_associated_benylike_virus_1:1.126284	(((((Bemisia_tabaci_benylike_virus_5_Benyviridae:0.239627	((Bemisia_tabaci_benylike_virus_1_Benyviridae:0.072891	Bemisia_tabaci_benylike_virus_2_Benyviridae:0.061639):0.197987	Bemisia_tabaci_benylike_virus_3_Benyviridae:0.175935):0.106760):0.225505	(Bemisia_tabaci_benylike_virus_4_Benyviridae:0.209936	Entomophthora_benyvirus_E_Benyviridae:0.159528):0.220203):0.353853	(Sclerotium_rolfsii_benylike_virus_1_Benyviridae:0.428259	Agaricus_bisporus_virus_8:0.508286):0.469340):0.469160	Monilinia_benyvirus_C_Benyviridae:1.294310):0.344439	Rhizoctonia_solani_benylike_virus_6_Benyviridae:1.090986):0.571044):0.142122	(((Lentinula_edodes_ssRNA_mycovirus:0.097546	Lentinula_edodes_benylike_virus_1_Benyviridae:0.132054):0.407463	Monilinia_fructicola_benylike_virus_1_Benyviridae:0.394579):0.411262	Agaricus_bisporus_virus_13:1.113622):0.978483):0.113606	(((((((Guiyang_benyvirus_1_Benyviridae:0.015295
(((Drosophila_rhopaloa:1.257814	Bombus_terrestris:1.050232):0.255562	((Hibiscus_green_spot_virus_2:0.786850	Citrus_leprosis_virus_C:0.802613):0.713655	(Aedes_aegypti:1.155740	Blueberry_necrotic_ring_blotch_virus:1.571254):0.207998):0.149362):0.217116	(((((Barley_stripe_mosaic_virus_Virgaviridae:0.576737	Gentian_ovary_ringspot_virus_Virgaviridae:0.448158):0.172538	Peanut_clump_virus_Virgaviridae:0.534330):0.095159	(Potato_moptop_virus_Virgaviridae:0.394087	Soilborne_wheat_mosaic_virus_Virgaviridae:0.339285):0.168091):0.382719	Tobacco_rattle_virus_Virgaviridae:0.792334):0.605102	Tobacco_mosaic_virus_Virgaviridae:1.051176):0.374741	(((((Charavirus_Namtso:0.244349	Charavirus_Canada:0.192546):0.075850	Chara_australis_virus:0.288657):1.234227	(((((((Beet_soilborne_mosaic_virus_Benyviridae:0.038696	Beet_necrotic_yellow_vein_virus_Benyviridae:0.040931):0.251009	Burdock_mottle_virus_Benyviridae:0.278799):0.189125	Rice_stripe_necrosis_virus_Benyviridae:0.457105):0.142656	Mangifera_indica_latent_virus_Benyviridae:0.479943):0.225550	(Fern_benyvirus_Benyviridae:0.650616	Wheat_stripe_mosaic_virus_Benyviridae:0.458413):0.260330):0.393591	(Goji_berry_chlorosis_virus:0.681276	((Red_clover_RNA_virus_1:0.321201	Dactylorhiza_hatagirea_benylike_virus_Benyviridae:0.411188):0.092558	Arceuthobium_sichuanense_virus_3:0.369403):0.540625):0.265536):0.139767	((((Monilinia_fructicola_benylike_virus_1_Benyviridae:0.394556	(Lentinula_edodes_benylike_virus_1_Benyviridae:0.132038	Lentinula_edodes_ssRNA_mycovirus:0.097557):0.407460):0.411254	Agaricus_bisporus_virus_13:1.113579):0.978452	(Erysiphe_necator_associated_benylike_virus_1:1.126242	((Monilinia_benyvirus_C_Benyviridae:1.294330	(((Entomophthora_benyvirus_E_Benyviridae:0.159516	Bemisia_tabaci_benylike_virus_4_Benyviridae:0.209949):0.220193	(((Bemisia_tabaci_benylike_virus_2_Benyviridae:0.061631	Bemisia_tabaci_benylike_virus_1_Benyviridae:0.072897):0.197982	Bemisia_tabaci_benylike_virus_3_Benyviridae:0.175931):0.106747	Bemisia_tabaci_benylike_virus_5_Benyviridae:0.239636):0.225509):0.353857	(Sclerotium_rolfsii_benylike_virus_1_Benyviridae:0.428255	Agaricus_bisporus_virus_8:0.508275):0.469328):0.469121):0.344456	Rhizoctonia_solani_benylike_virus_6_Benyviridae:1.090958):0.571046):0.142132):0.113624	(((((((Podarcis_muralisC:0.479100	Python_bivittatus:0.542828):0.129088	(Microcaecilia_unicolorB:1.501687	(Rhinatrema_bivittatumH:0.593761	(Microcaecilia_unicolorA:0.238738	Carcharodon_carchariasA:0.254829):0.000001):0.460393):0.051139):0.285166	(((Rhinatrema_bivittatumF:0.234920	Rhinatrema_bivittatumA:0.882564):0.073080
(((((((Eastern_equine_encephalitis_virus:0.157161	Rio_Negro_virus:0.151508):0.069287	((Sindbis_virus:0.024376	Ockelbo_virus:0.015308):0.226298	(Chikungunya_virus:0.141845	Semliki_Forest_virus:0.133462):0.083637):0.057642):2.203946	(((((Soilborne_wheat_mosaic_virus_Virgaviridae:0.339792	Potato_moptop_virus_Virgaviridae:0.394349):0.168446	((Gentian_ovary_ringspot_virus_Virgaviridae:0.448690	Barley_stripe_mosaic_virus_Virgaviridae:0.576883):0.173078	Peanut_clump_virus_Virgaviridae:0.534493):0.095506):0.384810	Tobacco_rattle_virus_Virgaviridae:0.790852):0.609012	Tobacco_mosaic_virus_Virgaviridae:1.048852):0.363286	((Drosophila_rhopaloa:1.266762	Bombus_terrestris:1.051246):0.285762	(Aedes_aegypti:1.266741	((Citrus_leprosis_virus_C:0.813627	Hibiscus_green_spot_virus_2:0.779036):0.680374	Blueberry_necrotic_ring_blotch_virus:1.683468):0.114696):0.115934):0.216064):0.561895):0.842892	Tick_borne_tetraviruslike_virus:1.901635):0.766938	(Chara_australis_virus:0.289166	(Charavirus_Canada:0.192722	Charavirus_Namtso:0.244576):0.075675):1.232360):0.343614	((Goji_berry_chlorosis_virus:0.681706	((Dactylorhiza_hatagirea_benylike_virus_Benyviridae:0.411588	Red_clover_RNA_virus_1:0.321447):0.092797	Arceuthobium_sichuanense_virus_3:0.369534):0.541090):0.265647	(((((Beet_necrotic_yellow_vein_virus_Benyviridae:0.040970	Beet_soilborne_mosaic_virus_Benyviridae:0.038729):0.251214	Burdock_mottle_virus_Benyviridae:0.279110):0.189329	Rice_stripe_necrosis_virus_Benyviridae:0.457479):0.142786	Mangifera_indica_latent_virus_Benyviridae:0.480450):0.225772	(Fern_benyvirus_Benyviridae:0.651220	Wheat_stripe_mosaic_virus_Benyviridae:0.458737):0.260507):0.394292):0.139535):0.123602	((Erysiphe_necator_associated_benylike_virus_1:1.127117	(((((Entomophthora_benyvirus_E_Benyviridae:0.159660	Bemisia_tabaci_benylike_virus_4_Benyviridae:0.210099):0.220348	((Bemisia_tabaci_benylike_virus_3_Benyviridae:0.176073	(Bemisia_tabaci_benylike_virus_1_Benyviridae:0.072949	Bemisia_tabaci_benylike_virus_2_Benyviridae:0.061695):0.198140):0.106811	Bemisia_tabaci_benylike_virus_5_Benyviridae:0.239849):0.225660):0.354089	(Agaricus_bisporus_virus_8:0.508679	Sclerotium_rolfsii_benylike_virus_1_Benyviridae:0.428656):0.469805):0.469512	Monilinia_benyvirus_C_Benyviridae:1.295705):0.344798	Rhizoctonia_solani_benylike_virus_6_Benyviridae:1.092124):0.571577):0.142567	(((Lentinula_edodes_benylike_virus_1_Benyviridae:0.132113	Lentinula_edodes_ssRNA_mycovirus:0.097660):0.407944	Monilinia_fructicola_benylike_virus_1_Benyviridae:0.394748):0.411672	Agaricus_bisporus_virus_13:1.114483):0.979476):0.113818	((Pogona_vitticeps:2.280216
((((Pogona_vitticeps:2.276867	(Rhinatrema_bivittatumC:0.291006	Protopterus_annectensA:0.829322):0.282716):0.561495	(((Erysiphe_necator_associated_benylike_virus_1:1.126320	(Rhizoctonia_solani_benylike_virus_6_Benyviridae:1.091036	(((Agaricus_bisporus_virus_8:0.508300	Sclerotium_rolfsii_benylike_virus_1_Benyviridae:0.428278):0.469368	((Bemisia_tabaci_benylike_virus_4_Benyviridae:0.209943	Entomophthora_benyvirus_E_Benyviridae:0.159532):0.220205	(((Bemisia_tabaci_benylike_virus_1_Benyviridae:0.072893	Bemisia_tabaci_benylike_virus_2_Benyviridae:0.061639):0.197991	Bemisia_tabaci_benylike_virus_3_Benyviridae:0.175938):0.106754	Bemisia_tabaci_benylike_virus_5_Benyviridae:0.239641):0.225515):0.353846):0.469168	Monilinia_benyvirus_C_Benyviridae:1.294348):0.344430):0.571057):0.142122	(((Lentinula_edodes_ssRNA_mycovirus:0.097550	Lentinula_edodes_benylike_virus_1_Benyviridae:0.132055):0.407477	Monilinia_fructicola_benylike_virus_1_Benyviridae:0.394583):0.411267	Agaricus_bisporus_virus_13:1.113654):0.978516):0.113608	(((((((Bombus_terrestris:1.050343	Drosophila_rhopaloa:1.257846):0.255504	((Citrus_leprosis_virus_C:0.802720	Hibiscus_green_spot_virus_2:0.786797):0.713672	(Blueberry_necrotic_ring_blotch_virus:1.571387	Aedes_aegypti:1.155769):0.207923):0.149374):0.217192	((((Soilborne_wheat_mosaic_virus_Virgaviridae:0.339324	Potato_moptop_virus_Virgaviridae:0.394124):0.168123	(Peanut_clump_virus_Virgaviridae:0.534388	(Gentian_ovary_ringspot_virus_Virgaviridae:0.448233	Barley_stripe_mosaic_virus_Virgaviridae:0.576805):0.172564):0.095173):0.382775	Tobacco_rattle_virus_Virgaviridae:0.792420):0.605186	Tobacco_mosaic_virus_Virgaviridae:1.051339):0.374721):0.555871	(((Chikungunya_virus:0.141791	Semliki_Forest_virus:0.133275):0.083570	(Ockelbo_virus:0.015235	Sindbis_virus:0.024415):0.226082):0.057901	(Rio_Negro_virus:0.151329	Eastern_equine_encephalitis_virus:0.157061):0.068908):2.210214):0.835642	Tick_borne_tetraviruslike_virus:1.907009):0.761608	((Charavirus_Canada:0.192557	Charavirus_Namtso:0.244378):0.075881	Chara_australis_virus:0.288662):1.234236):0.340138	((((Dactylorhiza_hatagirea_benylike_virus_Benyviridae:0.411225	Red_clover_RNA_virus_1:0.321234):0.092579	Arceuthobium_sichuanense_virus_3:0.369432):0.540699	Goji_berry_chlorosis_virus:0.681340):0.265587	((Wheat_stripe_mosaic_virus_Benyviridae:0.458464	Fern_benyvirus_Benyviridae:0.650693):0.260375	((((Beet_necrotic_yellow_vein_virus_Benyviridae:0.040929	Beet_soilborne_mosaic_virus_Benyviridae:0.038705):0.251038	Burdock_mottle_virus_Benyviridae:0.278824):0.189153
((((((((((((Guiyang_benyvirus_2_Benyviridae:0.025476	Guiyang_benyvirus_1_Benyviridae:0.015297):0.306952	Diabrotica_undecimpunctata_virus_2:0.310779):0.088475	(Sanya_benyvirus_1_Benyviridae:0.304162	(Gekko_japonicus:0.122733	(Geotrypetes_seraphini:0.390129	(Rhinatrema_bivittatumG:0.460119	Rhinatrema_bivittatumB:0.057910):0.232982):0.123753):0.385024):0.052179):0.162313	(((((Carcharodon_carchariasA:0.261722	(Microcaecilia_unicolorA:0.233503	Rhinatrema_bivittatumH:0.566060):0.005264):0.177399	Python_bivittatus:0.644627):0.315738	Microcaecilia_unicolorB:1.501481):0.054495	Podarcis_muralisC:0.609447):0.276099	(((Rhinatrema_bivittatumF:0.234749	Rhinatrema_bivittatumA:0.882239):0.073020	(Rhinatrema_bivittatumE:0.004544	Rhinatrema_bivittatumD:0.000001):0.103805):0.458036	(Protopterus_annectensB:0.788746	Carcharodon_carchariasB:0.339539):0.142655):0.212582):0.140472):0.075189	(Bemisia_tabaci_benylike_virus_6_Benyviridae:0.136318	(Hubei_Benylike_virus_1:0.064099	Sichuan_mosquito_Benylike_virus_Benyviridae:0.080398):0.099458):0.364217):0.165281	Pistacia_ribolike_virus:0.729255):0.099443	(Pogona_vitticeps:2.280075	(Protopterus_annectensA:0.830323	Rhinatrema_bivittatumC:0.290687):0.282973):0.562858):0.197612	((((Lentinula_edodes_ssRNA_mycovirus:0.097656	Lentinula_edodes_benylike_virus_1_Benyviridae:0.132109):0.407933	Monilinia_fructicola_benylike_virus_1_Benyviridae:0.394731):0.411644	Agaricus_bisporus_virus_13:1.114461):0.979440	((((((Entomophthora_benyvirus_E_Benyviridae:0.159653	Bemisia_tabaci_benylike_virus_4_Benyviridae:0.210092):0.220344	((Bemisia_tabaci_benylike_virus_3_Benyviridae:0.176067	(Bemisia_tabaci_benylike_virus_2_Benyviridae:0.061693	Bemisia_tabaci_benylike_virus_1_Benyviridae:0.072946):0.198133):0.106807	Bemisia_tabaci_benylike_virus_5_Benyviridae:0.239840):0.225650):0.354076	(Agaricus_bisporus_virus_8:0.508660	Sclerotium_rolfsii_benylike_virus_1_Benyviridae:0.428642):0.469792):0.469504	Monilinia_benyvirus_C_Benyviridae:1.295653):0.344789	Rhizoctonia_solani_benylike_virus_6_Benyviridae:1.092084):0.571557	Erysiphe_necator_associated_benylike_virus_1:1.127100):0.142557):0.113813):0.123605	(((((Burdock_mottle_virus_Benyviridae:0.279099	(Beet_necrotic_yellow_vein_virus_Benyviridae:0.040969	Beet_soilborne_mosaic_virus_Benyviridae:0.038728):0.251208):0.189325	Rice_stripe_necrosis_virus_Benyviridae:0.457464):0.142782	Mangifera_indica_latent_virus_Benyviridae:0.480433):0.225759	(Fern_benyvirus_Benyviridae:0.651202	Wheat_stripe_mosaic_virus_Benyviridae:0.458723):0.260508):0.394276	(Goji_berry_chlorosis_virus:0.681686
((((((Red_clover_RNA_virus_1:0.321321	Dactylorhiza_hatagirea_benylike_virus_Benyviridae:0.411417):0.092670	Arceuthobium_sichuanense_virus_3:0.369486):0.540883	Goji_berry_chlorosis_virus:0.681498):0.265683	((((Burdock_mottle_virus_Benyviridae:0.278960	(Beet_soilborne_mosaic_virus_Benyviridae:0.038708	Beet_necrotic_yellow_vein_virus_Benyviridae:0.040952):0.251091):0.189208	Rice_stripe_necrosis_virus_Benyviridae:0.457295):0.142702	Mangifera_indica_latent_virus_Benyviridae:0.480194):0.225789	(Wheat_stripe_mosaic_virus_Benyviridae:0.458551	Fern_benyvirus_Benyviridae:0.650963):0.260338):0.393908):0.139721	(((((Lentinula_edodes_ssRNA_mycovirus:0.097619	Lentinula_edodes_benylike_virus_1_Benyviridae:0.132067):0.407696	Monilinia_fructicola_benylike_virus_1_Benyviridae:0.394655):0.411654	Agaricus_bisporus_virus_13:1.113678):0.979082	(Erysiphe_necator_associated_benylike_virus_1:1.126750	(((((Bemisia_tabaci_benylike_virus_4_Benyviridae:0.210008	Entomophthora_benyvirus_E_Benyviridae:0.159611):0.220281	(((Bemisia_tabaci_benylike_virus_2_Benyviridae:0.061660	Bemisia_tabaci_benylike_virus_1_Benyviridae:0.072929):0.198075	Bemisia_tabaci_benylike_virus_3_Benyviridae:0.176002):0.106804	Bemisia_tabaci_benylike_virus_5_Benyviridae:0.239736):0.225599):0.353976	(Agaricus_bisporus_virus_8:0.508573	Sclerotium_rolfsii_benylike_virus_1_Benyviridae:0.428411):0.469617):0.469271	Monilinia_benyvirus_C_Benyviridae:1.295198):0.344525	Rhizoctonia_solani_benylike_virus_6_Benyviridae:1.091597):0.571451):0.142323):0.113766	(((((((Microcaecilia_unicolorB:1.500190	(Python_bivittatus:0.645984	((Rhinatrema_bivittatumH:0.454961	Microcaecilia_unicolorA:0.124073):0.114759	Carcharodon_carchariasA:0.261306):0.167585):0.328614):0.053609	Podarcis_muralisC:0.609377):0.275128	(((Rhinatrema_bivittatumF:0.235048	Rhinatrema_bivittatumA:0.882670):0.073069	(Rhinatrema_bivittatumD:0.000001	Rhinatrema_bivittatumE:0.004546):0.103753):0.457680	(Protopterus_annectensB:0.787952	Carcharodon_carchariasB:0.339716):0.142543):0.212459):0.140274	((Diabrotica_undecimpunctata_virus_2:0.310660	(Guiyang_benyvirus_1_Benyviridae:0.015283	Guiyang_benyvirus_2_Benyviridae:0.025478):0.306853):0.088404	(((Geotrypetes_seraphini:0.390178	(Rhinatrema_bivittatumB:0.057888	Rhinatrema_bivittatumG:0.459971):0.232836):0.123755	Gekko_japonicus:0.122675):0.384844	Sanya_benyvirus_1_Benyviridae:0.304192):0.052072):0.162314):0.075133	((Sichuan_mosquito_Benylike_virus_Benyviridae:0.080341	Hubei_Benylike_virus_1:0.064099):0.099424	Bemisia_tabaci_benylike_virus_6_Benyviridae:0.136270):0.364014):0.165199	Pistacia_ribolike_virus:0.728810):0.099488
(((((((((Bemisia_tabaci_benylike_virus_2_Benyviridae:0.061680	Bemisia_tabaci_benylike_virus_1_Benyviridae:0.072926):0.198089	Bemisia_tabaci_benylike_virus_3_Benyviridae:0.176030):0.106785	Bemisia_tabaci_benylike_virus_5_Benyviridae:0.239782):0.225608	(Entomophthora_benyvirus_E_Benyviridae:0.159602	Bemisia_tabaci_benylike_virus_4_Benyviridae:0.210064):0.220311):0.354007	(Sclerotium_rolfsii_benylike_virus_1_Benyviridae:0.428577	Agaricus_bisporus_virus_8:0.508482):0.469627):0.469470	Monilinia_benyvirus_C_Benyviridae:1.295067):0.344720	Rhizoctonia_solani_benylike_virus_6_Benyviridae:1.091721):0.571246	Erysiphe_necator_associated_benylike_virus_1:1.126883):0.142335	((((((((Guiyang_benyvirus_1_Benyviridae:0.015314	Guiyang_benyvirus_2_Benyviridae:0.025450):0.306911	Diabrotica_undecimpunctata_virus_2:0.310839):0.088781	(Sanya_benyvirus_1_Benyviridae:0.303795	((Geotrypetes_seraphini:0.390055	(Rhinatrema_bivittatumG:0.459927	Rhinatrema_bivittatumB:0.057908):0.232865):0.123719	Gekko_japonicus:0.122716):0.384889):0.051937):0.162581	(((Protopterus_annectensB:0.787398	Carcharodon_carchariasB:0.340114):0.142353	((Rhinatrema_bivittatumE:0.004544	Rhinatrema_bivittatumD:0.000001):0.103794	(Rhinatrema_bivittatumF:0.234677	Rhinatrema_bivittatumA:0.882404):0.073057):0.457578):0.210374	((Python_bivittatus:0.543333	Podarcis_muralisC:0.479821):0.129195	(Microcaecilia_unicolorB:1.504029	(Rhinatrema_bivittatumH:0.594204	(Carcharodon_carchariasA:0.255403	Microcaecilia_unicolorA:0.238714):0.000001):0.460469):0.051120):0.285287):0.144125):0.074962	(Bemisia_tabaci_benylike_virus_6_Benyviridae:0.136183	(Hubei_Benylike_virus_1:0.064054	Sichuan_mosquito_Benylike_virus_Benyviridae:0.080417):0.099532):0.364254):0.165253	Pistacia_ribolike_virus:0.729346):0.099152	(Pogona_vitticeps:2.278642	(Rhinatrema_bivittatumC:0.290926	Protopterus_annectensA:0.829852):0.282567):0.562177):0.197584	(((((((((Potato_moptop_virus_Virgaviridae:0.394246	Soilborne_wheat_mosaic_virus_Virgaviridae:0.339710):0.168400	((Gentian_ovary_ringspot_virus_Virgaviridae:0.448670	Barley_stripe_mosaic_virus_Virgaviridae:0.576831):0.173050	Peanut_clump_virus_Virgaviridae:0.534374):0.095469):0.384505	Tobacco_rattle_virus_Virgaviridae:0.790919):0.608591	Tobacco_mosaic_virus_Virgaviridae:1.049006):0.362659	((((Hibiscus_green_spot_virus_2:0.778665	Citrus_leprosis_virus_C:0.813561):0.680252	Blueberry_necrotic_ring_blotch_virus:1.683043):0.114612	Aedes_aegypti:1.266863):0.115871	(Bombus_terrestris:1.051142
(((((Fern_benyvirus_Benyviridae:0.650705	Wheat_stripe_mosaic_virus_Benyviridae:0.458466):0.260373	((((Beet_necrotic_yellow_vein_virus_Benyviridae:0.040930	Beet_soilborne_mosaic_virus_Benyviridae:0.038706):0.251040	Burdock_mottle_virus_Benyviridae:0.278829):0.189152	Rice_stripe_necrosis_virus_Benyviridae:0.457158):0.142678	Mangifera_indica_latent_virus_Benyviridae:0.479996):0.225575):0.393635	(((Red_clover_RNA_virus_1:0.321240	Dactylorhiza_hatagirea_benylike_virus_Benyviridae:0.411235):0.092577	Arceuthobium_sichuanense_virus_3:0.369442):0.540711	Goji_berry_chlorosis_virus:0.681357):0.265575):0.139776	(((((Bemisia_tabaci_benylike_virus_6_Benyviridae:0.136095	(Hubei_Benylike_virus_1:0.064038	Sichuan_mosquito_Benylike_virus_Benyviridae:0.080350):0.099490):0.363990	((((Guiyang_benyvirus_1_Benyviridae:0.015297	Guiyang_benyvirus_2_Benyviridae:0.025447):0.306752	Diabrotica_undecimpunctata_virus_2:0.310667):0.088698	(Sanya_benyvirus_1_Benyviridae:0.303779	(Gekko_japonicus:0.122647	(Geotrypetes_seraphini:0.390039	(Rhinatrema_bivittatumB:0.057875	Rhinatrema_bivittatumG:0.459715):0.232685):0.123671):0.384628):0.051797):0.162577	(((Python_bivittatus:0.542846	Podarcis_muralisC:0.479086):0.129224	(((Rhinatrema_bivittatumH:0.471342	Microcaecilia_unicolorA:0.116305):0.122468	Carcharodon_carchariasA:0.254859):0.460504	Microcaecilia_unicolorB:1.501909):0.051114):0.285128	((Protopterus_annectensB:0.786437	Carcharodon_carchariasB:0.340219):0.142218	((Rhinatrema_bivittatumD:0.000001	Rhinatrema_bivittatumE:0.004545):0.103724	(Rhinatrema_bivittatumA:0.882690	Rhinatrema_bivittatumF:0.234944):0.073085):0.457112):0.210166):0.144002):0.074866):0.165129	Pistacia_ribolike_virus:0.728782):0.099163	(Pogona_vitticeps:2.277069	(Rhinatrema_bivittatumC:0.291019	Protopterus_annectensA:0.829409):0.282690):0.561657):0.197737	((Erysiphe_necator_associated_benylike_virus_1:1.126414	(((((Bemisia_tabaci_benylike_virus_5_Benyviridae:0.239652	((Bemisia_tabaci_benylike_virus_2_Benyviridae:0.061639	Bemisia_tabaci_benylike_virus_1_Benyviridae:0.072903):0.198008	Bemisia_tabaci_benylike_virus_3_Benyviridae:0.175949):0.106771):0.225534	(Entomophthora_benyvirus_E_Benyviridae:0.159535	Bemisia_tabaci_benylike_virus_4_Benyviridae:0.209969):0.220225):0.353896	(Agaricus_bisporus_virus_8:0.508340	Sclerotium_rolfsii_benylike_virus_1_Benyviridae:0.428311):0.469401):0.469224	Monilinia_benyvirus_C_Benyviridae:1.294474):0.344479	Rhizoctonia_solani_benylike_virus_6_Benyviridae:1.091128):0.571121):0.142141	(Agaricus_bisporus_virus_13:1.113796
((Microcaecilia_unicolorB:1.503475	(Rhinatrema_bivittatumH:0.593936	(Microcaecilia_unicolorA:0.238635	Carcharodon_carchariasA:0.255305):0.000001):0.460386):0.051233	(Python_bivittatus:0.542779	Podarcis_muralisC:0.479061):0.129855	((((Rhinatrema_bivittatumA:0.882003	Rhinatrema_bivittatumF:0.234607):0.073019	(Rhinatrema_bivittatumD:0.000001	Rhinatrema_bivittatumE:0.004542):0.103744):0.457305	(Protopterus_annectensB:0.786991	Carcharodon_carchariasB:0.339908):0.142297):0.210366	((((((((((((((Potato_moptop_virus_Virgaviridae:0.394114	Soilborne_wheat_mosaic_virus_Virgaviridae:0.339592):0.168349	((Barley_stripe_mosaic_virus_Virgaviridae:0.576598	Gentian_ovary_ringspot_virus_Virgaviridae:0.448484):0.173044	Peanut_clump_virus_Virgaviridae:0.534158):0.095461):0.384467	Tobacco_rattle_virus_Virgaviridae:0.790579):0.608359	Tobacco_mosaic_virus_Virgaviridae:1.048589):0.363037	((((Citrus_leprosis_virus_C:0.813381	Hibiscus_green_spot_virus_2:0.778384):0.680100	Blueberry_necrotic_ring_blotch_virus:1.682429):0.114739	Aedes_aegypti:1.266342):0.116001	(Drosophila_rhopaloa:1.266288	Bombus_terrestris:1.050779):0.285771):0.216227):0.561632	(((Semliki_Forest_virus:0.133383	Chikungunya_virus:0.141767):0.083578	(Ockelbo_virus:0.015296	Sindbis_virus:0.024365):0.226174):0.057585	(Eastern_equine_encephalitis_virus:0.157069	Rio_Negro_virus:0.151420):0.069257):2.203112):0.842701	Tick_borne_tetraviruslike_virus:1.900344):0.766800	(Chara_australis_virus:0.288988	(Charavirus_Canada:0.192598	Charavirus_Namtso:0.244432):0.075607):1.231368):0.343539	((Goji_berry_chlorosis_virus:0.681433	((Dactylorhiza_hatagirea_benylike_virus_Benyviridae:0.411317	Red_clover_RNA_virus_1:0.321303):0.092672	Arceuthobium_sichuanense_virus_3:0.369422):0.540790):0.265520	((Mangifera_indica_latent_virus_Benyviridae:0.480150	((Burdock_mottle_virus_Benyviridae:0.278906	(Beet_soilborne_mosaic_virus_Benyviridae:0.038709	Beet_necrotic_yellow_vein_virus_Benyviridae:0.040947):0.251123):0.189229	Rice_stripe_necrosis_virus_Benyviridae:0.457251):0.142732):0.225520	(Fern_benyvirus_Benyviridae:0.650818	Wheat_stripe_mosaic_virus_Benyviridae:0.458564):0.260481):0.393920):0.139577):0.123699	((Erysiphe_necator_associated_benylike_virus_1:1.126507	((((Sclerotium_rolfsii_benylike_virus_1_Benyviridae:0.428478	Agaricus_bisporus_virus_8:0.508344):0.469505	((Bemisia_tabaci_benylike_virus_4_Benyviridae:0.209998
(Carcharodon_carchariasB:0.340185	(((Rhinatrema_bivittatumD:0.000001	Rhinatrema_bivittatumE:0.004544):0.103685	(Rhinatrema_bivittatumA:0.882376	Rhinatrema_bivittatumF:0.234893):0.073060):0.456953	(((Python_bivittatus:0.542730	Podarcis_muralisC:0.478998):0.129066	(((Rhinatrema_bivittatumH:0.507470	Microcaecilia_unicolorA:0.152525):0.086166	Carcharodon_carchariasA:0.254805):0.460303	Microcaecilia_unicolorB:1.501380):0.051143):0.285170	(((((((Erysiphe_necator_associated_benylike_virus_1:1.126057	((Monilinia_benyvirus_C_Benyviridae:1.294125	(((Entomophthora_benyvirus_E_Benyviridae:0.159494	Bemisia_tabaci_benylike_virus_4_Benyviridae:0.209926):0.220156	(((Bemisia_tabaci_benylike_virus_2_Benyviridae:0.061622	Bemisia_tabaci_benylike_virus_1_Benyviridae:0.072889):0.197955	Bemisia_tabaci_benylike_virus_3_Benyviridae:0.175912):0.106726	Bemisia_tabaci_benylike_virus_5_Benyviridae:0.239611):0.225480):0.353807	(Agaricus_bisporus_virus_8:0.508199	Sclerotium_rolfsii_benylike_virus_1_Benyviridae:0.428201):0.469248):0.469032):0.344419	Rhizoctonia_solani_benylike_virus_6_Benyviridae:1.090769):0.570943):0.142122	(((Lentinula_edodes_benylike_virus_1_Benyviridae:0.132021	Lentinula_edodes_ssRNA_mycovirus:0.097547):0.407402	Monilinia_fructicola_benylike_virus_1_Benyviridae:0.394513):0.411205	Agaricus_bisporus_virus_13:1.113403):0.978297):0.113627	(((((((Drosophila_rhopaloa:1.257607	Bombus_terrestris:1.050027):0.255564	((Citrus_leprosis_virus_C:0.802648	Hibiscus_green_spot_virus_2:0.786617):0.713621	(Aedes_aegypti:1.155502	Blueberry_necrotic_ring_blotch_virus:1.570972):0.207992):0.149381):0.217302	((((Soilborne_wheat_mosaic_virus_Virgaviridae:0.339275	Potato_moptop_virus_Virgaviridae:0.394068):0.168106	(Peanut_clump_virus_Virgaviridae:0.534296	(Gentian_ovary_ringspot_virus_Virgaviridae:0.448153	Barley_stripe_mosaic_virus_Virgaviridae:0.576698):0.172562):0.095177):0.382767	Tobacco_rattle_virus_Virgaviridae:0.792262):0.605049	Tobacco_mosaic_virus_Virgaviridae:1.051132):0.374691):0.555919	((Eastern_equine_encephalitis_virus:0.157038	Rio_Negro_virus:0.151317):0.068876	((Chikungunya_virus:0.141773	Semliki_Forest_virus:0.133260):0.083557	(Ockelbo_virus:0.015232	Sindbis_virus:0.024413):0.226056):0.057914):2.209662):0.835577	Tick_borne_tetraviruslike_virus:1.906521):0.761638	((Charavirus_Namtso:0.244340	Charavirus_Canada:0.192541):0.075856	Chara_australis_virus:0.288642):1.233944):0.340226	((Goji_berry_chlorosis_virus:0.681260
((Tobacco_mosaic_virus_Virgaviridae:1.051427	(((Soilborne_wheat_mosaic_virus_Virgaviridae:0.339370	Potato_moptop_virus_Virgaviridae:0.394169):0.168181	((Gentian_ovary_ringspot_virus_Virgaviridae:0.448226	Barley_stripe_mosaic_virus_Virgaviridae:0.576860):0.172666	Peanut_clump_virus_Virgaviridae:0.534412):0.095185):0.382865	Tobacco_rattle_virus_Virgaviridae:0.792449):0.605146):0.374947	((Drosophila_rhopaloa:1.257473	Bombus_terrestris:1.049892):0.255511	((Aedes_aegypti:1.155497	Blueberry_necrotic_ring_blotch_virus:1.571053):0.208078	(Citrus_leprosis_virus_C:0.802712	Hibiscus_green_spot_virus_2:0.786772):0.713382):0.149365):0.217197	((((Chara_australis_virus:0.288645	(Charavirus_Canada:0.192557	Charavirus_Namtso:0.244401):0.075911):1.234281	(((((Rice_stripe_necrosis_virus_Benyviridae:0.457136	((Beet_soilborne_mosaic_virus_Benyviridae:0.038710	Beet_necrotic_yellow_vein_virus_Benyviridae:0.040928):0.251025	Burdock_mottle_virus_Benyviridae:0.278846):0.189155):0.142668	Mangifera_indica_latent_virus_Benyviridae:0.480000):0.225580	(Wheat_stripe_mosaic_virus_Benyviridae:0.458463	Fern_benyvirus_Benyviridae:0.650694):0.260352):0.393591	(((Red_clover_RNA_virus_1:0.321256	Dactylorhiza_hatagirea_benylike_virus_Benyviridae:0.411219):0.092512	Arceuthobium_sichuanense_virus_3:0.369493):0.540665	Goji_berry_chlorosis_virus:0.681390):0.265619):0.139785	(((((Lentinula_edodes_benylike_virus_1_Benyviridae:0.132044	Lentinula_edodes_ssRNA_mycovirus:0.097586):0.407496	Monilinia_fructicola_benylike_virus_1_Benyviridae:0.394627):0.411269	Agaricus_bisporus_virus_13:1.113738):0.978571	(Erysiphe_necator_associated_benylike_virus_1:1.126288	(((((((Bemisia_tabaci_benylike_virus_2_Benyviridae:0.061639	Bemisia_tabaci_benylike_virus_1_Benyviridae:0.072909):0.198011	Bemisia_tabaci_benylike_virus_3_Benyviridae:0.175957):0.106757	Bemisia_tabaci_benylike_virus_5_Benyviridae:0.239674):0.225517	(Entomophthora_benyvirus_E_Benyviridae:0.159538	Bemisia_tabaci_benylike_virus_4_Benyviridae:0.209978):0.220224):0.353922	(Agaricus_bisporus_virus_8:0.508327	Sclerotium_rolfsii_benylike_virus_1_Benyviridae:0.428308):0.469320):0.469217	Monilinia_benyvirus_C_Benyviridae:1.294302):0.344525	Rhizoctonia_solani_benylike_virus_6_Benyviridae:1.090966):0.571096):0.142168):0.113717	(((Rhinatrema_bivittatumC:0.291079	Protopterus_annectensA:0.829381):0.282614	Pogona_vitticeps:2.276645):0.561486	(((((((Geotrypetes_seraphini:0.390020	(Rhinatrema_bivittatumB:0.057876	Rhinatrema_bivittatumG:0.459734):0.232655):0.123700	Gekko_japonicus:0.122637):0.384635	Sanya_benyvirus_1_Benyviridae:0.303903):0.051603
(((((((Sanya_benyvirus_1_Benyviridae:0.303760	((Geotrypetes_seraphini:0.390042	(Rhinatrema_bivittatumB:0.057877	Rhinatrema_bivittatumG:0.459711):0.232668):0.123701	Gekko_japonicus:0.122640):0.384635):0.051822	(Diabrotica_undecimpunctata_virus_2:0.310669	(Guiyang_benyvirus_1_Benyviridae:0.015297	Guiyang_benyvirus_2_Benyviridae:0.025447):0.306757):0.088698):0.162578	(((Protopterus_annectensB:0.786445	Carcharodon_carchariasB:0.340218):0.142223	((Rhinatrema_bivittatumE:0.004545	Rhinatrema_bivittatumD:0.000001):0.103724	(Rhinatrema_bivittatumA:0.882699	Rhinatrema_bivittatumF:0.234944):0.073087):0.457123):0.210167	((Podarcis_muralisC:0.479162	Python_bivittatus:0.542900):0.129130	(((Rhinatrema_bivittatumH:0.513017	Microcaecilia_unicolorA:0.157969):0.080810	Carcharodon_carchariasA:0.254859):0.460490	Microcaecilia_unicolorB:1.501930):0.051126):0.285166):0.143997):0.074869	((Sichuan_mosquito_Benylike_virus_Benyviridae:0.080349	Hubei_Benylike_virus_1:0.064040):0.099488	Bemisia_tabaci_benylike_virus_6_Benyviridae:0.136102):0.363995):0.165134	Pistacia_ribolike_virus:0.728786):0.099167	(Pogona_vitticeps:2.277216	(Protopterus_annectensA:0.829420	Rhinatrema_bivittatumC:0.291025):0.282804):0.561514):0.197725	(((((((((Bemisia_tabaci_benylike_virus_1_Benyviridae:0.072897	Bemisia_tabaci_benylike_virus_2_Benyviridae:0.061641):0.198002	Bemisia_tabaci_benylike_virus_3_Benyviridae:0.175944):0.106762	Bemisia_tabaci_benylike_virus_5_Benyviridae:0.239650):0.225524	(Entomophthora_benyvirus_E_Benyviridae:0.159529	Bemisia_tabaci_benylike_virus_4_Benyviridae:0.209963):0.220219):0.353875	(Agaricus_bisporus_virus_8:0.508318	Sclerotium_rolfsii_benylike_virus_1_Benyviridae:0.428297):0.469382):0.469193	Monilinia_benyvirus_C_Benyviridae:1.294428):0.344449	Rhizoctonia_solani_benylike_virus_6_Benyviridae:1.091084):0.571091	Erysiphe_necator_associated_benylike_virus_1:1.126378):0.142123	(Agaricus_bisporus_virus_13:1.113739	((Lentinula_edodes_ssRNA_mycovirus:0.097557	Lentinula_edodes_benylike_virus_1_Benyviridae:0.132058):0.407493	Monilinia_fructicola_benylike_virus_1_Benyviridae:0.394607):0.411270):0.978570):0.113598	((((((Eastern_equine_encephalitis_virus:0.157059	Rio_Negro_virus:0.151334):0.068899	((Ockelbo_virus:0.015235	Sindbis_virus:0.024415):0.226081	(Chikungunya_virus:0.141793	Semliki_Forest_virus:0.133275):0.083573):0.057912):2.210403	(((Bombus_terrestris:1.050404	Drosophila_rhopaloa:1.257917):0.255476
((((((Peanut_clump_virus_Virgaviridae:0.534458	(Barley_stripe_mosaic_virus_Virgaviridae:0.576878	Gentian_ovary_ringspot_virus_Virgaviridae:0.448275):0.172553):0.095165	(Potato_moptop_virus_Virgaviridae:0.394170	Soilborne_wheat_mosaic_virus_Virgaviridae:0.339360):0.168133):0.382758	Tobacco_rattle_virus_Virgaviridae:0.792539):0.605258	Tobacco_mosaic_virus_Virgaviridae:1.051432):0.374722	((Bombus_terrestris:1.050466	Drosophila_rhopaloa:1.257995):0.255421	((Hibiscus_green_spot_virus_2:0.786931	Citrus_leprosis_virus_C:0.802749):0.713676	(Aedes_aegypti:1.155989	Blueberry_necrotic_ring_blotch_virus:1.571593):0.207808):0.149355):0.217051):0.555762	((((((Fern_benyvirus_Benyviridae:0.650758	Wheat_stripe_mosaic_virus_Benyviridae:0.458502):0.260392	(Mangifera_indica_latent_virus_Benyviridae:0.480033	(Rice_stripe_necrosis_virus_Benyviridae:0.457194	((Beet_necrotic_yellow_vein_virus_Benyviridae:0.040936	Beet_soilborne_mosaic_virus_Benyviridae:0.038708):0.251065	Burdock_mottle_virus_Benyviridae:0.278852):0.189171):0.142692):0.225594):0.393655	(Goji_berry_chlorosis_virus:0.681413	(Arceuthobium_sichuanense_virus_3:0.369470	(Red_clover_RNA_virus_1:0.321269	Dactylorhiza_hatagirea_benylike_virus_Benyviridae:0.411269):0.092589):0.540750):0.265585):0.139773	(((Agaricus_bisporus_virus_13:1.113823	((Lentinula_edodes_benylike_virus_1_Benyviridae:0.132068	Lentinula_edodes_ssRNA_mycovirus:0.097574):0.407530	Monilinia_fructicola_benylike_virus_1_Benyviridae:0.394647):0.411314):0.978639	((Rhizoctonia_solani_benylike_virus_6_Benyviridae:1.091196	(Monilinia_benyvirus_C_Benyviridae:1.294557	(((Entomophthora_benyvirus_E_Benyviridae:0.159550	Bemisia_tabaci_benylike_virus_4_Benyviridae:0.209983):0.220242	(((Bemisia_tabaci_benylike_virus_2_Benyviridae:0.061646	Bemisia_tabaci_benylike_virus_1_Benyviridae:0.072908):0.198026	Bemisia_tabaci_benylike_virus_3_Benyviridae:0.175962):0.106780	Bemisia_tabaci_benylike_virus_5_Benyviridae:0.239673):0.225550):0.353901	(Sclerotium_rolfsii_benylike_virus_1_Benyviridae:0.428337	Agaricus_bisporus_virus_8:0.508373):0.469434):0.469222):0.344453):0.571128	Erysiphe_necator_associated_benylike_virus_1:1.126493):0.142119):0.113582	((((Bemisia_tabaci_benylike_virus_6_Benyviridae:0.136111	(Sichuan_mosquito_Benylike_virus_Benyviridae:0.080356	Hubei_Benylike_virus_1:0.064045):0.099497):0.364019	((((Protopterus_annectensB:0.786505	Carcharodon_carchariasB:0.340272):0.142209	((Rhinatrema_bivittatumF:0.234959	Rhinatrema_bivittatumA:0.882735):0.073088	(Rhinatrema_bivittatumE:0.004545	Rhinatrema_bivittatumD:0.000001):0.103731):0.457145):0.210150	((Python_bivittatus:0.542957	Podarcis_muralisC:0.479246):0.129080
(Podarcis_muralisC:0.478953	((((Microcaecilia_unicolorA:0.238705	Carcharodon_carchariasA:0.255831):0.000001	Rhinatrema_bivittatumH:0.594619):0.459266	Microcaecilia_unicolorB:1.503161):0.050569	(((Protopterus_annectensB:0.786562	Carcharodon_carchariasB:0.340268):0.142463	((Rhinatrema_bivittatumE:0.004543	Rhinatrema_bivittatumD:0.000001):0.103817	(Rhinatrema_bivittatumF:0.234862	Rhinatrema_bivittatumA:0.881534):0.072875):0.456657):0.210283	(((((Pogona_vitticeps:2.280271	(Protopterus_annectensA:0.824851	Rhinatrema_bivittatumC:0.295087):0.277081):0.559673	(((((Lentinula_edodes_ssRNA_mycovirus:0.097605	Lentinula_edodes_benylike_virus_1_Benyviridae:0.132103):0.406843	Monilinia_fructicola_benylike_virus_1_Benyviridae:0.395682):0.411811	Agaricus_bisporus_virus_13:1.114408):0.977977	(((((Sclerotium_rolfsii_benylike_virus_1_Benyviridae:0.428630	Agaricus_bisporus_virus_8:0.508423):0.469571	((((Bemisia_tabaci_benylike_virus_2_Benyviridae:0.061660	Bemisia_tabaci_benylike_virus_1_Benyviridae:0.072934):0.198090	Bemisia_tabaci_benylike_virus_3_Benyviridae:0.176020):0.106723	Bemisia_tabaci_benylike_virus_5_Benyviridae:0.239798):0.225532	(Bemisia_tabaci_benylike_virus_4_Benyviridae:0.210068	Entomophthora_benyvirus_E_Benyviridae:0.159599):0.220368):0.354122):0.469984	Monilinia_benyvirus_C_Benyviridae:1.293900):0.345016	Rhizoctonia_solani_benylike_virus_6_Benyviridae:1.090939):0.570908	Erysiphe_necator_associated_benylike_virus_1:1.126672):0.142345):0.113536	(((((((((Potato_moptop_virus_Virgaviridae:0.394343	Soilborne_wheat_mosaic_virus_Virgaviridae:0.339729):0.168582	(Peanut_clump_virus_Virgaviridae:0.534268	(Barley_stripe_mosaic_virus_Virgaviridae:0.576740	Gentian_ovary_ringspot_virus_Virgaviridae:0.448585):0.173099):0.095456):0.384705	Tobacco_rattle_virus_Virgaviridae:0.790781):0.608333	Tobacco_mosaic_virus_Virgaviridae:1.048840):0.362962	((((Citrus_leprosis_virus_C:0.813459	Hibiscus_green_spot_virus_2:0.778983):0.680497	Blueberry_necrotic_ring_blotch_virus:1.683855):0.114795	Aedes_aegypti:1.265909):0.116254	(Drosophila_rhopaloa:1.266594	Bombus_terrestris:1.050966):0.285862):0.216684):0.561917	(((Semliki_Forest_virus:0.133410	Chikungunya_virus:0.141786):0.083585	(Sindbis_virus:0.024365	Ockelbo_virus:0.015302):0.226267):0.057703	(Eastern_equine_encephalitis_virus:0.157089	Rio_Negro_virus:0.151449):0.069152):2.204870):0.842622	Tick_borne_tetraviruslike_virus:1.903653):0.767537	(Chara_australis_virus:0.289209
[truncated: 39 more rows]
[truncated: 26 more columns]
