# Supplementary material for: Deep mining reveals the diversity of endogenous viral elements in vertebrate genomes
Source: Nat Microbiol. 2024 Oct 22;9(11):3013–24. doi: 10.1038/s41564-024-01825-4 (PMC11521997; doi:10.1038/s41564-024-01825-4)
Supplement: Supplementary file 13 — Ectodomain tree files used to choose the ingroup for the time-calibrated evolutionary analysis. [file 41564_2024_1825_MOESM13_ESM.zip]

Archive with 17 entries (16 files):
- Source_Data_Supplementary_Figure_4/
- Source_Data_Supplementary_Figure_4/ectodomain.linsi.manual-edit3.fasta
- Source_Data_Supplementary_Figure_4/ectodomain.linsi.manual-edit3.nex
- Source_Data_Supplementary_Figure_4/ectodomain.linsi.manual-edit3.nex.con.tre
- Source_Data_Supplementary_Figure_4/ectodomain.linsi.manual-edit3.nex.lstat
- Source_Data_Supplementary_Figure_4/ectodomain.linsi.manual-edit3.nex.parts
- Source_Data_Supplementary_Figure_4/ectodomain.linsi.manual-edit3.nex.pstat
- Source_Data_Supplementary_Figure_4/ectodomain.linsi.manual-edit3.nex.run1.p
- Source_Data_Supplementary_Figure_4/ectodomain.linsi.manual-edit3.nex.run1.t
- Source_Data_Supplementary_Figure_4/ectodomain.linsi.manual-edit3.nex.run2.p
- Source_Data_Supplementary_Figure_4/ectodomain.linsi.manual-edit3.nex.run2.t
- Source_Data_Supplementary_Figure_4/ectodomain.linsi.manual-edit3.nex.trprobs
- Source_Data_Supplementary_Figure_4/ectodomain.linsi.manual-edit3.nex.tstat
- Source_Data_Supplementary_Figure_4/ectodomain.linsi.manual-edit3.nex.vstat
- Source_Data_Supplementary_Figure_4/ectodomain.mcmc
- Source_Data_Supplementary_Figure_4/mrbayes_run-cpu.txt
- Source_Data_Supplementary_Figure_4/mrbayes_run-gpu.txt
