# Supplementary material for: Deep mining reveals the diversity of endogenous viral elements in vertebrate genomes
Source: Nat Microbiol. 2024 Oct 22;9(11):3013–24. doi: 10.1038/s41564-024-01825-4 (PMC11521997; doi:10.1038/s41564-024-01825-4)
Supplement: Supplementary file 13 — Ectodomain tree files used to choose the ingroup for the time-calibrated evolutionary analysis. [file 41564_2024_1825_MOESM13_ESM.zip › Source_Data_Supplementary_Figure_4/ectodomain.linsi.manual-edit3.fasta]

>Zaire_ebolavirus
--GGRRTRREAIVN--NPNLHYWTTQDEGALAWIPYFGPAAEGIY-TEGLMHNQDGLICGLRQLANETTQALQLFLRATTELRTFSILNRKAIDFLLQRWGGTCHI-LGPDCCIEPHDWTKNITDKIDQIIHDFVDKTLPDQGDNDNWWTGWRQWIPA---------GIGVTGVIIAVIAL--FCICKFVF-
>Marburg_virus
YFPNINENTAYSGE--DAELRIWSVQEDDLLSWIPFFGPGIEGLY-TAVLIKNQNNLVCRLRRLANQTAKSLELLLRVTTEERTFSLINRHAIDFLLTRWGGTCKV-LGPDCCIGIEDLSKNISEQIDQIKKDEQKEGTGWGLGGKW----TSDWLTNLG--------ILLLLSIAVLIAL--SCICRIFTK
>Tapajos_virus
-HKPKRHPRDASS---CKEKSYWSPSGGLALSIIT---LGVFSDI---RQHMNIEALACAITKISNATIDALKGLSHELEGLEVYAQQNRLALDFLLLRQGGVCGV-VGNTCLLNVTHF--DISKDIDKIQDSVSHFDHGSSLE---SWGHWWKWLSLIG-----------LGLILAIILL--ICFLPALRG
>Mabuya1_ERV
PPAKVRNAREASLVCADKEIYVPSHAETIGVGIAS---FGISTSI---RLAHYMDEASCAIVRIGSDTRDALKKLSSAMHALQIYAEQTRLALDFYFSGQGGVCKV-IRPRSCL-ISLNETNIESDIADINSVVEHVTHGTSPN-------WLSWLIDFGWLKSLFVL---VSVIIALIILS-CCCIYLTPL
>Mabuya2_ERV
QSPKVRNAREASY-CADKEMYVPSHAETIGVGIAS---FGISTSV---RLAHYMDEASCAIVRIGSDTRDALKKLSSAMHALQIYAEQSRLALDFYFSGQGGVCKV-IRPRSCL-ISLNETNIESDIVDINSVVEHVTHGTSPD-------WLSWLTNFGWLKSLLVL---VSFIVSLMILF-CCCIYLTPL
>Podarcis_muralis_ERV
PHLASRRKRAALGD----EIYLTNSVGSVGGGFIGFLSMGIYPGIVAEQNRKALFALTCRLEKTINATTHVLRSLQSEVEDLNQLTMTHRLVLDYLLARAGGFCKI-VPKRCQVKFHDLNKTIEDQLQKLQSLVADNTPTQNP-----WEKVWSWIPGEGWVHGILTVLAIGGMVFLLFLSVIPCCLSLLRG
>Lloviu_cuevavirus
--QLARHPSVQTRM--NPNLRYWTSREMSNLAWIPWIGPGIEGGI-TDGIMEHQNTIVCQLRELANTTTKALQLFLRATTELRTYSILNRHAIDFLLQRWGGTCRI-LGPNCCIEPHDWSANITAEINHIREDILNHHEIQPSQDPSFWAGWQQWVPTGA---------SALGIILAILAL--ICLCRITR-
>Hemicordylus_capensis_ERV
RPSLQRARRDVMGP-------QLSEGSSGGGSFTGFLTLGSYPGIIAQEKRWSVIGLTCRLEKTINATGRIVRDLQEELAGLHQDQMQLRFAVDFLLAKSGGFCTV-VGSGCQVHYHDLNRTIEDELTHLKSLIANNKSGTSNP----FAGLWNWLPGTDWVKGILMSLLGPLIVVLLCICCAPFLLQCTTN
>Sphaeramia_orbicularis_ERV
--PHHRKRRGASDI-------HQSGLKNVLGPLLPFY--GVMSAL------DQISDLSHAIETIANETGRALQLMSSELASVRLLALQNRAALDFLLSAQGGTCSV-IGSECCTFVPEYNATINDIVNHLHVTATSVHQESSS--------LFDWLKPTFLTHRFVEGMIILVIALVLLSCFVSCLKKFLFN
>Archocentrus_centrarchus_ERV
TSTTSRHRREVTE---PKEWRIWGTGEKIGQSLFPWV--GVGLVR------DHVEINRYALLRLINATRTLGKGTSRELSALRAMVMQNRVVLDLLAAPQGGVCKI-IGQTCCTFIPDENGDGHTALSDLDTLQQYVERQTPGGNLD----WLSWLTTGAWWQILLKVLVPPGVILLLFCLFFSCIVPCLRK
>Brienomyrus_brachyistius_ERV
VRAYTRSRRSLSR------------TEQWFGVFIPSL--GVADLQ------TEVAALQTAVEKVANQTLDTVKAVSGELSAVRQVALQNRMALDLLLAEKGGVCAI-VGRECCTYIPDSTQAVQDLEDVVHKQMSEVHKEHGLFEYS----WDYWIPGLSVFRPLVFSVVLLLVVLLLIFLLFRCCSSILSS
>Pristis_pectinata_ERV
KPKLPRDRRVITE------------LERFGMIALPWY--GTGKAA------RELINMVSALEKLANDTAQALPAITAELVATRTVALQNRMALDFILAERGGTCAI-VGQECCTYVPDESENITHLTGYIKDSAEKIKKIGKQFHNY----GSSWWPFGSWWQTL--TCYGIILIICIVAVQFLCVLLPSAG
>Larimichthys_crocea_ERV
-PQPKRVRRGLSDI-------YQSAFKNTLGTILPFY--GVMSAL------DQIADLSHAIEVIANVTGKALMLISSELASVRLLALQNRAALDFLLAAQGGTCAI-IGSECCTFVPDYNATVVDIVNHLHKTAKSVHQDDTTS-------LSDWLKTNFMGYPFVKMLIIFFLFIVFVSVFITCAKKFLFK
>Accipiter_gentilis_ERV
RTHFRKIRRDVE----NPLVRRPTAFHTFVRWFLPWL--GVSELE------KAIVNISAVIENLENRTIDAIRAQQLEISSLSQIVQQNRMALDLLLTSQGGVCTV-INTSCCMYV-DQSGRISTDLEEIWKQTKILHEITNDDLSWLWDKLTSWLPNFGWLKQIFILVIILVTLGMMVCIMLKCFVWYCQG
>Aquila_chrysaetos_ERV
-KPLLRAKRDIE----NPLVRRPTAFHSFARWFLPWL--GVSELE------KAIVNISAVIENIENRTIDAIKALQLEVSSLSQVVLQNRMALDMLLASQGGVCTI-VNASCCMYI-DQSGRISTDLEEIKKQTAVLHEVTRDDLTWMWNKLTSWLPNFGWLKQIFVMIIVLLALGVLICIMIKCFMWHCKT
>Clarias_gariepinus_ERV
HTAIERGVQKVPPNCVEYFTCSQTFWSRSLGALIPNY--GIMVSL------DQIRILSHEIEKLANDTAQALGVISTTLQSHRMMILQNRVALDYILAQQGGTCAV-VGPECCTDVFDPTLNLTHYIKNLEELRDRVIHIDQVNSDG----LGAWLGSWWYGREILLAFMVFLFILLLAYVAIRCCCLCVSK
>Tachysurus_fulvidraco_ERV
HSPIKRPKREVSYNFPPPEHKLKPKLSKFFDSFFPQY--GMTQVW------NQLEVTHYRLATYINSTNRATEGIKQELAALRLTATQNRMALDILLAKEGGVCAL-IGDQCCTFIPSNDDDHSDALHDMHKVANQMKRDEHGDNSWWYTLFGQW-------TPYLSMIIPVIVELLLLCLFGPCIYKCIHY
>Melanotaenia_boesemani_ERV
-SPPHRTKRA-----------RISTTNSVFGSIFPHY--GTVNNA------LQIDALAVDLENLTSLVTKGFDALTPELKALRVMTLQNRMALDFLLAEKGGTCKV-IGDECCTFIPDMSTNLSSVQDHLRDLLSGMEARDSSGSSS---ELWSWFQSGGWWHILLAV---LGPIFAVLI---ACWLVAF--
>Danio_rerio_ERV
ARQSGRERRSVPQDNVPDEHRMRSHWTRFWEAMIPSF--GVADAL------KQQEIMHYRLASFINSTTDAISGLREEMRALRLMTMQNRLALDMLLAERGGVCSL-VGEQCCTYVPADDEDLGQAVKAMKRISSQVYEDEMKERNF----NWGWLESLFSLAPYVSMVVPVLIIFLCVCIFGPCLLRCFME
>Falco_rusticolus_ERV
RPPIRKKRNVVN----NPLINRPTSFHSFARWFIPFL--GVSELE------KAIINISAVIETVENRTVDALLALQEEVTDLSKIVSQNRMALDLLLASQGGVCTV-INVDCCMYA-DQSGRITKDLQEIRKQVNILHKVTQDNTSWLWEKLTSWLPNLTWLKQLFVMIIVIVFLFLIISIAIHCGFWCLKG
>Epinephelus_moara_ERV
-PPPKRVRRGTSDI-------KQSPFKNIVGPLLPFY--GVMSAL------DQIADLSHAIEVIANETSRALILLSSELASVRLLALQNRAALDFLLAAQGGTCSV-IGSECCTFVPDYNATINDIVNHLLGTANSIHQDSSS--------LFDWFKPNFLGYRIVEGLIVLAVFIVILSFFISCMKKIIFS
>Bundibugyo_ebolavirus
--GSRRTRREITLR--NPNLHYWTTQDEGALAWIPYFGPAAEGIY-TEGIMHNQNGLICGLRQLANETTQALQLFLRATTELRTFSILNRKAIDFLLQRWGGTCHI-LGPDCCIEPHDWTKNITDKIDQIIHDFIDKPLPDQTDNDNWWTGWRQWVPA---------GIGITGVIIAVIAL--LCICKFLL-
>Bombali_ebolavirus
--GAGRAKRESPEI--NPNLHYWTTHEESALAWIPYFGPAAEGIY-TEGLMQNQNELICGLRQLANETTQALQLFLRSTTELRTFSILNRKAIDFLLQRWGGTCRI-LGPDCCIEPHDWTKNITDRIDQIIHDFVDKPLPDQSNNDNWWTGWRQWIPA---------GIGVVGVIAAFIAL--ICICKIIC-
>Caretta_caretta_ERV
RNLVWRDRRSIPL---NPLSYRPKGFHSFVRWFLPWL--GVSELK------KAIVNISAALELMANATADALSALQIEVTQLSQTTLQNHLALDYLLANQGGVCAL-VNSSCCVFVNQHHRM-ETDIHILKQQAALFHHISLDTTKAVWDWLTSWLPDVGWGRRILYLLFLTVIVFALFFVCLQCCSMCCRQ
>Crotalus_tigris_ERV
SPNTTRYKRA------ESSRTLLNAAEYNALAVSL---VGVPALD--LRAHVNINSVACNLAKTINATSIALSAINQEMIELRKAILQNRAAIDYLLLRQHMGCEA-FEGMCCFNLSDQSPVINKQIKVLHKMASELQIDSLGN---WWSSLWSWLPI-----GLIGNIIRAVIIFMAILISSCCLLQCTFS
>Geotrypetes_seraphini_ERV
ELPPTRPKRNTPL---------ISEGERFAMILLPSY--GVGKLI------QIIKKLSTLIETMGNETTAVTQSLSLELRQTRIVALQNRMALDYLLAAQGGTCAI-IGQECCTYIPDSFSDQQAHITSLDKALQNWEQFKVEDKGW-FDWLTAWMPNISWVKGLLGVLIGLAFVFLIVCCSLSCIIGIGKT
>CAS_virus
-STKNDVEPGCDSN-------GHSSGTDAGWGIAGFFTLGITNSLQISEIEHVTDAIACKIIKTANYTTNALFLLNKEESEIRDHVVEHELALNYLLAHQGGLCNVVKGPMCCSDIDDFSKNVSDMIDKVHEEMKKFYH--------LFGHILQW----------------IPIILLTIFM--CFICSWVKK
>University_of_Giessen_virus_1
SNVDNTLEPGCDSN-------GHSTGSDVGWGFANFFSVGITNSLQISQLEHVTDAIACKMAKTSNYTTSALFLLNKEEGEIRDHVIEHEMALNYLLAHQGGLCSVVKGPMCCSDIDDFRQNVSDMIDKVHEEMKKFYH--------VFGHILQW----------------IPIVILLIVV--CFICSWVKR
>Porto_Alegre_virus-1
SSTDNTLEPGCDSN-------GHSTGTDYGWGLANFFSAGITNSLQISQLEHVTDAIACKMAKTSNYTTTALFLLNKEEGEIRDHVIEHEMALNYLLAHQGGLCGVFKGPLCCSDIDDFRKNVSDMIDKVHEEMKKFYH--------LFGHLIQW----------------IPIVVLIILV--CFICSWVRR
>Aramboia_boa_virus-1
SRIENNLEPGCDSN-------GHSTGTDYGWGLANFFSAGITNSLQISQLEHVTDAIACKIAKTSNYTTTALFLLNKEEGEIRDHVIEHEMALNYLLAHQGGLCGVFKGPLCCSDIDDFRKNVSDMIDKVHEEMKKFYH--------VIGHLLQW----------------IPIIILFIVV--CFICSWIKR
>ROUT_virus
SKVDNTLEPGCDSN-------GHSTGTDYGWGLANFFSAGITNSLQISQLEHVTDAIACKIAKTSNYTTTALFLLNKEEGEIRDHVIEHEIALNYLLAHQGGLCNIVKGPMCCSDIDDFRRNVSDMIDRVHEEMKKFYH--------MFGHILQW----------------IPIMIMVIIV--CFVCNWVRR
>S5-like_reptarenavirus
SNVDNTLEPGCDSN-------GHSTGSDVGWGFANFFSVGITNSLQISQLEHVTDAIACKMAKTSNYTTSALFLLNKEEGEIRDHVIEHEMALNYLLAHQGGLCSVVKGPMCCSDIDDFRQNVSDMIDKVHEEMKKFYH--------VFGHILQW----------------IPIVILLIVV--CFICSWVKR
>S10-like_virus
SKADNSLEPGCDSN-------GHSTGTDYGWGLANFFSAGITNSLQISQLEHVTDAIACKIAKTSNYTTTALFLLNKEEGEIRDHVIEHEMALNYLLAHQGGLCGVFKGPLCCSDIDDFRKNVSDMIDKVHEEMKKFYH--------VIGHLLQW----------------VPIVVIIIIL--CFVCSWIKR
>Astyanax_mexicanus_ERV
KNSLTRKRRALGSK-------WTTPGASVGWSLFLGG--GTTATL------NKINGLAWQMLVMANSSTEAFFLINAEMRAIRQAVLQNRMALDLLLAHEGGVCQV-LNTSCCFSIPDYYENITDLVSHMKQAIHEPPPVNEP--------WLAWLESFLWGRWLLPMVLPIICLGLLILCIVPCVMNCISN
>Coturnix_japonica_ERV
AFNHSRAKRDIHV---GDNVRLWGPTARIFASFFT---PGVAAAH----TLKEIERLACWTVKQANVTSQLLSDLLIDVESIRHAVLQNRAAIDFLLLAQGHGCQD-VEGMCCFNLSDHSESLHKKLAWMQDHTKKIGVVDDP--------FGDWLGSLFWFKQLLKVLVMGLIVLLALLICTPCIIQCLQG
>Mauremys_reevesii_ERV
NETRTRCRRSSIT---NAHVSLFSQAEYVSLAVSL---VGLPALG--VANHQQLSRLACALAKNINYTSAALALLNQEQEELRNAILDNRAAIDYLLLLSHVGCEE-VYDMCCFNLTDNSKRIQAHIDNLQELAQHIQQYRNPS---WWDNLWAWLPSMGWVRTVLQYVLIVTACLIGF----CCLAQCIPN
>Pogona_vitticeps_ERV
SGRNTRIKRDLHN---NSHVHIFSDAEFLSLGVSL---VGVPALA--VYNAKQVSALACALVKSINETSTAISLLNQEQQQLRGTILDNRAALDYLMLKDGRGCES-FHNLCCFNLTDNSKSIHHQVAGLRKIVENIKEDTNPA---WWDWLTGWLSF--WLKALFVAAIGFIMISLIV----CCGLQLITK
>Gallus_gallus_ERV
------------N---NDDIKMWGVTAHISALIFS---PGVSAAA----ALAQIERLACWSVKQVNTTTLVLNAMLEDLNSVRHALLQNRAAIDFLLLAQGHGCED-VEGMCCSNLSDHSVSIHKQLQWMQEHTQKIKEESNP--------FGNWLSRLFWLKQLLKALVVGFAIFVCILVCLPCFVGCLQD
>Ravn_virus
YFPDKNGDTAYSGE--DAELRIWSVQEDDLLSWIPFFGPGIEGLY-TAGLIKNQNNLVCRLRRLANQTAKSLELLLRVTTEERTFSLINRHAIDFLLTRWGGTCKV-LGPDCCIGIEDLSKNISEQIDKIRKDEQKEETGWGLGGKW----TSDWLTNLG--------ILLLLSIAVLIAL--SCICRIFTK
>Mengla_dianlovirus
YLGSGEEPIQSNGQ--DPSLRIWTPNEEKLVSWIPYFGPGAEGLY-TMGLMQNQNDVVCRLRRLANQTAKSLDLLLRVTTEERTYSIINRHAIDFLLARWGGTCRV-LGPECCIGVEDLTKNITDQIQQMRRDEQDEYEGWGKGGNW-FNSFGNW---------LNLGILIFLFLGIIIAL--SCVCRLFMN
>Avian_leukosis_virus
ITGHHRSRRSVSH---SDEVQLWSATARIFASFFA---PGVAAAQ----ALKEIERLACWSAKQANLTSLVLNAMLEDMNSIRHAVLQNRAAIDFLLLAQGHGCQD-VEGMCCFNLSDHSESIHKTLQAMKEHTEKIRVEDDP--------IGDWFTRTFWLAKGVKTLLFALLVIVCLLAIIPCIIKCFQD
>Rous_sarcoma_virus
SRTGIRRKRSVSH---SDEVQLWGPTARIFASILA---PGVAAAQ----ALKEIERLACWSVKQANLTTSLLGDLLDDVTSIRHAVLQNRAAIDFLLLAHGHGCED-VAGMCCFNLSDHSESIQKKFQLMKEHVNKIGVDSDP--------IGSWLRGLFWAVHLLKGLLLGLVVILLLVVCLPCLLQIVCG
>Rhinella_marina_endogenous_retrovirus
PDEPTRKKRSFDQLGVPDQFKAQNQVYAGLASLIPQV--QINKNV------DWINYVYYSEQRFINYSHDAFQGIVEELGPNTRMTLQNRLALDMILAEKGGVCGM-VGEECCTYIPQNSGVKMIALRKIIGLAAELKTNAGVDTSF----FSSWLGGFKFLQQACLVLIGLIVVGLMIL---CCVIPLYKK
>Atlantic_salmon_swim_bladder_sarcoma_virus
ETGGSRSKREVHL-GVPDEYKLVNQVTAGFESSICWW-CTINKNV------DRINYVHFNVQRLGNLTQQGFDAVHGQLSATSLMAFQNRIAVDMLLAEKGGVCSM-FGDNCCTFIPNNTASDTHALDGLRTLNGKMKSHSGIDSSS----WDNWMDVFGKYKTLISSILVSISVFSAVLVLCCCCIPCLRS
>Woolly_monkey_sarcoma_virus
DNSHPRLKREPVS---------LTLAVLLGLGIAAGIGTGSTALIKPMDLQQGLTSLQIAMDADLRAIQDSISKLENSLTSLSEVALQNRRGLDLLFLKEGGLCAA-LKEECCFYV-DHSGAVRDSMRKLKERLDKRQLERQKNQNW----YEGWFNSSPWFTTLLSTIAGPLLLLLLLLILGPCIINRLVQ
>Mason-Pfizer_monkey_virus
DHYLHRARRAVQF-----------------LGITTAVSTGTTGLG---YSITQYTKLSRQLISDVQAISSTIQDLQDQVDSLAEVVLQNRRGLDLFTAEQGGICLA-LQEKCCFYA-NKSGIVRDKIKALQEDLEKRRKEIIDN---FWTGLHGLLP---YLLPLLR----PLLCLLLLITFGPLIFNKIIA
>Squirrel_monkey_retrovirus
DYIAGRQKRAVTL-----------------LGVSTAVATGTAGLG---VAVQSYTKLSHQLINDVQALSSTINDLQDQLDSLAEVVLQNRRGLDLLTAEQGGICLA-LQERCCFYA-NKSGIVRDKIKNLQEDLERRRKALADN---FLTGLNGLLP---YLLPFLG----PLFAIILFFSFAPWILRRVTA
>Feline_leukemia_virus
FDKTARSRREPIS---------LTVALMLGGGIAAGVGTGTKALL----ETVQFRQLQMAMHTDIQALEESVSALEKSLTSLSEVVLQNRRGLDILFLQEGGLCAA-LKEECCFYA-DHTGLVRDSMAKLRERLKQRQQLFDSQQGW----FEGWFNRSPWFTTLISSIMGPLIILLLILLFGPCILNRLVQ
>HTLV1
-TLGSRSRRAVPV-----------------LAMGAGMAGGITGSM----SLASGKSLLHEVDKDISQLTQAIVKNHKNLLKIAQYAAQNRRGLDLLFWEQGGLCKA-LQEQCCFL------NINSHVSILQERPPLENRV-----------LTGWLGLSQWAREALQTGITLVALLLLVILAGPCILLQL--
>HUMER41
-VYASREKRGIVI-----------------ERIIQYYGDGSWGYRTPIYMLNRIIRLQAILEIITNETGRALTVLARQETQTRNAIYQNRLALDYLLAAEGGVCGK-FNLNYCLQIDDQGQVVENIVRDMAKVAHVPVQVWHKFNPE----FGKWFPAIGGFKTLIVGVLLVIGTCLLL----PCVLPLLFQ
>HUMRIRT
-------KKDVDI-----------------ERIIKYYWDGSWGYHTPIYMLNCIIRLQAVFEIITNETSRALDLLAIQATQMRNAIY-NRLALDYHLASEGRVCGK-FNLNCCLEIANNGRVVMEIRARMHKLAHVPIQT--------------W-------------------------------------
>HUMERVA34A
DETKRKSKRGITI-----------------ERIIQYYGDGMWGYRTPVYMLNRIIRLQAVLEIITNETAGALNLLAQQATKMRNVIYQNRLALDYLLAQEEGVCGK-FSLNCCLELDDEGKVIKEITAKIQKLAHIPVQT--------------W-------------------------------------
>HUMRGH2
-LMTLTQKRVIPL-----------------LGLSASTVTGIAVIS---TSVTTFRSLSNDFSASITDVPQTLSVLQAKVDSLAAVVLQNR-GLDLLTAEKGGLCIF-LNEDCCFYL-KQPGLVYDNIKKLKERDQKLANQASNYA------ESPWLSNCMWVLPILS----PLIPIFLLLLFGPCIFHLVSQ
>HUMRTVLA
---------------------------------------------------------------FVNYTRDALKGTAEQLRPTSQMAWENKIALDMIPAKEGGDCVI-IGTRCYTFIPNNTTPGPKALQGLTALSNELAKNSGLNDPF-----TNLMGN----------------------------------
>Vkomodoensis1
GHYSQRHVRDI---CVGKELTIPNKRRGDGVGVAS---FAVSTHV---YLVHFQEQTACAIVALGNATVRALGKLAGEMQQMEVYTQQNRVALDYVLVAKGGACGV-IGHTC--KMDSNTTDINEDLRTIQQIITGIKIKQESD------WVTTWLPNSMWMKHLFVFMLEIIAM-----------------
>Aradiata1
KPMARVHRRTVSAEWRNPGGRGATHGHAIGWGLLSMLTGGVG----GGEAAKNRNYLVCGLTILGNATTGALEAVKTQMAEMRMFSLQNRYALDYLLTREGGTCTV-IKGKCMMGVQDRTSNITHHQKEITTFLDGINENQGWGNWE-FGGLYNWIISMA-----IYAAIVVTCLFVGIAIV-KCIIARLMV
>Aradiata2
KPMAQVQRRAV---WRNPGVRGATHGHAIGWGLLSMLTGGVG----GGEAAKNRNYLVCGLTILGNATTGALEAVKTQMAEMRMFSLQNRYALNYVLTREGGTCTV-IKGKCMMGVQDRTSNITQHQKEITTFLDGINENQGWGNWE-FGGLYNWIISMA-----IYAAIVVTCLFVGIAIV-KCIIARLMV
>Leucoraja_erinacea_ERV
KPMARVRRRTVSAEWRNPGVRGATHGHAIGWGLLSMLTGGVG----GGEAAKNRNYLVCGLTILGNATTGALEAVKTQMAEMRMFSLQNRYALDYLLAREGGTCTV-IKGKCMMGVQDRTSNITQHQKEITTFLDGINENQGWGNWG-LGGVYNWIISIA-----IYAAIVVTCLFVGIAIV-KCIIARLMV
>Scanicula4
-HHHRLTHRAVSAEWKKPRVLAPNRGHLAGWGILIILTGGVGG--GGSVAVNNQNDFICGLPILGNETLGALGAIT-ELSQLRLFTMQNRYALDYLLAREGGVCAI-VKGKCIMGVQDLTANITEFMDRIRDHLDSMNDPGSRGSWG-FGGWTDWMINIA-----MYLAIALGCILVGRA---KCVIGRVQV
>Chiloscyllium_punctatum_ERV
ATSRGKTKQDLHN-----FFHQQTWWSRLLGGLIPGW--GIEMAL------DQIIDLAYDIKKICQLDRPCFE---TDEQETQMMMLQNRLVLDFRLAKGGDTCSV-IDPQCCTNIDDFFQDITDVINKTGQDARKVPAPQSSDSHGWLWSLYRWIPFGK--------------------------------
>Cplagiosum1
YGQKLEEKQDLHD-----FFHQQTWWSRLTGGRISGW--DVEIAL------DQIGDLAYDVEKLANSTAHALKLMNKELQETRIMTLHNQFGVDFLLANEGGAYSV-IGPQCCIYIDKLSKDITDVINQMDQDAGKIPAPPSSNSCGWLWSLCGWMRDAL--------------------------------
>Cplagiosum2
RDWGFPTKHSVSPEWAAVKLSLWT------THFLVHFP-------LQELLAIKTETLICGLTLLGNETASALAGVKDMLSELRLFSQQNRYALDYLLAKEGGVYAI-VKGKFMMGVTDLNKNITKNVDNIHTFINQMIEGTARGDG--FGSWYNWLINLA-----MYIDIILICLFADIAMI-KCIITKLTT
>Scanicula1
-LHNQLARWAVSAEWKNPQVLAPNRGHSAGWGILSVLIGGV----GGSLAVSDRNYFICGLTILGNKTLGSLGAITKELSKLRLFAMQNRYALDYLLAHEGGVCAI-VQGKCIMGVQDLTANITKFMDRIRDHQDCVQDPGSWGNWG-FGGWKDWLINMV-----MYLAVACGCIFVYLAIL-KCVMGKMQG
>Leucoraja_erinacea_ERV2
KPMARVRRRTVSAEWRNPGVRGATHGHAIGWGLLSMLTGGVG----GGEAAKNRNYLVCGLTILGNATTGALEAVKTQMAEMRMFSLQNRYALDYLLAREGGTCTV-IKGKCMMGVQDRTSNITQHQKEITTFLDGINENQGWGNWG-LGGVYNWIISIA-----IYAAIVVTCLFVGIAIV-KCIIARLMV
>Scanicula2
-HHHRLTHRAVSAEWKKPRVLAPNWGHSARWGILSVLTGGGGGY-GGFCGGHQSNYFICGLTILGNETLGALGAITKELSQLRLFIMQNRYALDYLLAHEGGVCAI-IKGKCIMGVQDLTANITEFMDCIRDHLDGMNDPAMLTN---VPPCCLWMINMT-----MYLAIAIGCILVGLVIV-KCVIGRVQV
>Scanicula3
-LHNQLARRAVSAEWKKPQVLASNRGHSAGWGILSVLTGGV----GGSLAVSDRNYFICVLTILGNKTLGALGAITKELSQLRLFAMQNRYALDYLQAHEGGVCAI-VQGKCIMGVQDLTANITKFMDRIRDHLDSMQDPGSWGNWG-FGGWKDWLINIA-----MYSAVALGCIFVGLAIL-KCVMSKMQG
>Csyrichta6
-------------------------------------------------------ALICRDHYVAEYTSQALALFNKMEGEIRHYTMTNCLALNFLLAKAGDLCEVFVSSICCTTTDDLQSNTSSYVNKLENLAKHTFT-----------------------------------------------------
>Csyrichta7
----------------------------------------------------------------AEYTSLALAVLNK-EGDIKQYIMVDHMALNFLLAKAGGLCGV-VGSICCTTTDDIQSNISN-------------------------------------------------------------------
>Csyrichta9
-------------------------------------------------------ALICHDHCVAEYM-SALALLNQEEGEIRQYIMDDHMALNFFLAKTGYLCGI-VGSVCCTTMENLQCNISNYVDKL--------------------------------------------------------------
>Csyrichta10
------------------------------------------------------QALICHNHYVVEYTSSALFLLNREEGEIRLYVMTNCMAINFLLAKARGLCEV-MNSICCTTVKDLQWNISSYVNKLETLAKHTFS-----------------------------------------------------
