# Supplementary material for: Deep mining reveals the diversity of endogenous viral elements in vertebrate genomes
Source: Nat Microbiol. 2024 Oct 22;9(11):3013–24. doi: 10.1038/s41564-024-01825-4 (PMC11521997; doi:10.1038/s41564-024-01825-4)
Supplement: Supplementary file 13 — Ectodomain tree files used to choose the ingroup for the time-calibrated evolutionary analysis. [file 41564_2024_1825_MOESM13_ESM.zip › Source_Data_Supplementary_Figure_4/ectodomain.linsi.manual-edit3.nex]

#NEXUS

BEGIN TAXA;
	DIMENSIONS ntax=70;
	TAXLABELS  Zaire_ebolavirus Marburg_virus Tapajos_virus Mabuya1_ERV Mabuya2_ERV Podarcis_muralis_ERV Lloviu_cuevavirus Hemicordylus_capensis_ERV Sphaeramia_orbicularis_ERV Archocentrus_centrarchus_ERV Brienomyrus_brachyistius_ERV Pristis_pectinata_ERV Larimichthys_crocea_ERV Accipiter_gentilis_ERV Aquila_chrysaetos_ERV Clarias_gariepinus_ERV Tachysurus_fulvidraco_ERV Melanotaenia_boesemani_ERV Danio_rerio_ERV Falco_rusticolus_ERV Epinephelus_moara_ERV Bundibugyo_ebolavirus Bombali_ebolavirus Caretta_caretta_ERV Crotalus_tigris_ERV Geotrypetes_seraphini_ERV CAS_virus University_of_Giessen_virus_1 Porto_Alegre_virus-1 Aramboia_boa_virus-1 ROUT_virus S5-like_reptarenavirus S10-like_virus Astyanax_mexicanus_ERV Coturnix_japonica_ERV Mauremys_reevesii_ERV Pogona_vitticeps_ERV Gallus_gallus_ERV Ravn_virus Mengla_dianlovirus Avian_leukosis_virus Rous_sarcoma_virus Rhinella_marina_endogenous_retrovirus Atlantic_salmon_swim_bladder_sarcoma_virus Woolly_monkey_sarcoma_virus Mason-Pfizer_monkey_virus Squirrel_monkey_retrovirus Feline_leukemia_virus HTLV1 HUMER41 HUMRIRT HUMERVA34A HUMRGH2 HUMRTVLA Vkomodoensis1 Aradiata1 Aradiata2 Leucoraja_erinacea_ERV Scanicula4 Chiloscyllium_punctatum_ERV Cplagiosum1 Cplagiosum2 Scanicula1 Leucoraja_erinacea_ERV2 Scanicula2 Scanicula3 Csyrichta6 Csyrichta7 Csyrichta9 Csyrichta10;
END;

BEGIN CHARACTERS;
	DIMENSIONS nchar=192;
	FORMAT datatype=Protein gap=-;
	MATRIX
	Zaire_ebolavirus	--GGRRTRREAIVN--NPNLHYWTTQDEGALAWIPYFGPAAEGIY-TEGLMHNQDGLICGLRQLANETTQALQLFLRATTELRTFSILNRKAIDFLLQRWGGTCHI-LGPDCCIEPHDWTKNITDKIDQIIHDFVDKTLPDQGDNDNWWTGWRQWIPA---------GIGVTGVIIAVIAL--FCICKFVF-
	Marburg_virus	YFPNINENTAYSGE--DAELRIWSVQEDDLLSWIPFFGPGIEGLY-TAVLIKNQNNLVCRLRRLANQTAKSLELLLRVTTEERTFSLINRHAIDFLLTRWGGTCKV-LGPDCCIGIEDLSKNISEQIDQIKKDEQKEGTGWGLGGKW----TSDWLTNLG--------ILLLLSIAVLIAL--SCICRIFTK
	Tapajos_virus	-HKPKRHPRDASS---CKEKSYWSPSGGLALSIIT---LGVFSDI---RQHMNIEALACAITKISNATIDALKGLSHELEGLEVYAQQNRLALDFLLLRQGGVCGV-VGNTCLLNVTHF--DISKDIDKIQDSVSHFDHGSSLE---SWGHWWKWLSLIG-----------LGLILAIILL--ICFLPALRG
	Mabuya1_ERV	PPAKVRNAREASLVCADKEIYVPSHAETIGVGIAS---FGISTSI---RLAHYMDEASCAIVRIGSDTRDALKKLSSAMHALQIYAEQTRLALDFYFSGQGGVCKV-IRPRSCL-ISLNETNIESDIADINSVVEHVTHGTSPN-------WLSWLIDFGWLKSLFVL---VSVIIALIILS-CCCIYLTPL
	Mabuya2_ERV	QSPKVRNAREASY-CADKEMYVPSHAETIGVGIAS---FGISTSV---RLAHYMDEASCAIVRIGSDTRDALKKLSSAMHALQIYAEQSRLALDFYFSGQGGVCKV-IRPRSCL-ISLNETNIESDIVDINSVVEHVTHGTSPD-------WLSWLTNFGWLKSLLVL---VSFIVSLMILF-CCCIYLTPL
	Podarcis_muralis_ERV	PHLASRRKRAALGD----EIYLTNSVGSVGGGFIGFLSMGIYPGIVAEQNRKALFALTCRLEKTINATTHVLRSLQSEVEDLNQLTMTHRLVLDYLLARAGGFCKI-VPKRCQVKFHDLNKTIEDQLQKLQSLVADNTPTQNP-----WEKVWSWIPGEGWVHGILTVLAIGGMVFLLFLSVIPCCLSLLRG
	Lloviu_cuevavirus	--QLARHPSVQTRM--NPNLRYWTSREMSNLAWIPWIGPGIEGGI-TDGIMEHQNTIVCQLRELANTTTKALQLFLRATTELRTYSILNRHAIDFLLQRWGGTCRI-LGPNCCIEPHDWSANITAEINHIREDILNHHEIQPSQDPSFWAGWQQWVPTGA---------SALGIILAILAL--ICLCRITR-
	Hemicordylus_capensis_ERV	RPSLQRARRDVMGP-------QLSEGSSGGGSFTGFLTLGSYPGIIAQEKRWSVIGLTCRLEKTINATGRIVRDLQEELAGLHQDQMQLRFAVDFLLAKSGGFCTV-VGSGCQVHYHDLNRTIEDELTHLKSLIANNKSGTSNP----FAGLWNWLPGTDWVKGILMSLLGPLIVVLLCICCAPFLLQCTTN
	Sphaeramia_orbicularis_ERV	--PHHRKRRGASDI-------HQSGLKNVLGPLLPFY--GVMSAL------DQISDLSHAIETIANETGRALQLMSSELASVRLLALQNRAALDFLLSAQGGTCSV-IGSECCTFVPEYNATINDIVNHLHVTATSVHQESSS--------LFDWLKPTFLTHRFVEGMIILVIALVLLSCFVSCLKKFLFN
	Archocentrus_centrarchus_ERV	TSTTSRHRREVTE---PKEWRIWGTGEKIGQSLFPWV--GVGLVR------DHVEINRYALLRLINATRTLGKGTSRELSALRAMVMQNRVVLDLLAAPQGGVCKI-IGQTCCTFIPDENGDGHTALSDLDTLQQYVERQTPGGNLD----WLSWLTTGAWWQILLKVLVPPGVILLLFCLFFSCIVPCLRK
	Brienomyrus_brachyistius_ERV	VRAYTRSRRSLSR------------TEQWFGVFIPSL--GVADLQ------TEVAALQTAVEKVANQTLDTVKAVSGELSAVRQVALQNRMALDLLLAEKGGVCAI-VGRECCTYIPDSTQAVQDLEDVVHKQMSEVHKEHGLFEYS----WDYWIPGLSVFRPLVFSVVLLLVVLLLIFLLFRCCSSILSS
	Pristis_pectinata_ERV	KPKLPRDRRVITE------------LERFGMIALPWY--GTGKAA------RELINMVSALEKLANDTAQALPAITAELVATRTVALQNRMALDFILAERGGTCAI-VGQECCTYVPDESENITHLTGYIKDSAEKIKKIGKQFHNY----GSSWWPFGSWWQTL--TCYGIILIICIVAVQFLCVLLPSAG
	Larimichthys_crocea_ERV	-PQPKRVRRGLSDI-------YQSAFKNTLGTILPFY--GVMSAL------DQIADLSHAIEVIANVTGKALMLISSELASVRLLALQNRAALDFLLAAQGGTCAI-IGSECCTFVPDYNATVVDIVNHLHKTAKSVHQDDTTS-------LSDWLKTNFMGYPFVKMLIIFFLFIVFVSVFITCAKKFLFK
	Accipiter_gentilis_ERV	RTHFRKIRRDVE----NPLVRRPTAFHTFVRWFLPWL--GVSELE------KAIVNISAVIENLENRTIDAIRAQQLEISSLSQIVQQNRMALDLLLTSQGGVCTV-INTSCCMYV-DQSGRISTDLEEIWKQTKILHEITNDDLSWLWDKLTSWLPNFGWLKQIFILVIILVTLGMMVCIMLKCFVWYCQG
	Aquila_chrysaetos_ERV	-KPLLRAKRDIE----NPLVRRPTAFHSFARWFLPWL--GVSELE------KAIVNISAVIENIENRTIDAIKALQLEVSSLSQVVLQNRMALDMLLASQGGVCTI-VNASCCMYI-DQSGRISTDLEEIKKQTAVLHEVTRDDLTWMWNKLTSWLPNFGWLKQIFVMIIVLLALGVLICIMIKCFMWHCKT
	Clarias_gariepinus_ERV	HTAIERGVQKVPPNCVEYFTCSQTFWSRSLGALIPNY--GIMVSL------DQIRILSHEIEKLANDTAQALGVISTTLQSHRMMILQNRVALDYILAQQGGTCAV-VGPECCTDVFDPTLNLTHYIKNLEELRDRVIHIDQVNSDG----LGAWLGSWWYGREILLAFMVFLFILLLAYVAIRCCCLCVSK
	Tachysurus_fulvidraco_ERV	HSPIKRPKREVSYNFPPPEHKLKPKLSKFFDSFFPQY--GMTQVW------NQLEVTHYRLATYINSTNRATEGIKQELAALRLTATQNRMALDILLAKEGGVCAL-IGDQCCTFIPSNDDDHSDALHDMHKVANQMKRDEHGDNSWWYTLFGQW-------TPYLSMIIPVIVELLLLCLFGPCIYKCIHY
	Melanotaenia_boesemani_ERV	-SPPHRTKRA-----------RISTTNSVFGSIFPHY--GTVNNA------LQIDALAVDLENLTSLVTKGFDALTPELKALRVMTLQNRMALDFLLAEKGGTCKV-IGDECCTFIPDMSTNLSSVQDHLRDLLSGMEARDSSGSSS---ELWSWFQSGGWWHILLAV---LGPIFAVLI---ACWLVAF--
	Danio_rerio_ERV	ARQSGRERRSVPQDNVPDEHRMRSHWTRFWEAMIPSF--GVADAL------KQQEIMHYRLASFINSTTDAISGLREEMRALRLMTMQNRLALDMLLAERGGVCSL-VGEQCCTYVPADDEDLGQAVKAMKRISSQVYEDEMKERNF----NWGWLESLFSLAPYVSMVVPVLIIFLCVCIFGPCLLRCFME
	Falco_rusticolus_ERV	RPPIRKKRNVVN----NPLINRPTSFHSFARWFIPFL--GVSELE------KAIINISAVIETVENRTVDALLALQEEVTDLSKIVSQNRMALDLLLASQGGVCTV-INVDCCMYA-DQSGRITKDLQEIRKQVNILHKVTQDNTSWLWEKLTSWLPNLTWLKQLFVMIIVIVFLFLIISIAIHCGFWCLKG
	Epinephelus_moara_ERV	-PPPKRVRRGTSDI-------KQSPFKNIVGPLLPFY--GVMSAL------DQIADLSHAIEVIANETSRALILLSSELASVRLLALQNRAALDFLLAAQGGTCSV-IGSECCTFVPDYNATINDIVNHLLGTANSIHQDSSS--------LFDWFKPNFLGYRIVEGLIVLAVFIVILSFFISCMKKIIFS
	Bundibugyo_ebolavirus	--GSRRTRREITLR--NPNLHYWTTQDEGALAWIPYFGPAAEGIY-TEGIMHNQNGLICGLRQLANETTQALQLFLRATTELRTFSILNRKAIDFLLQRWGGTCHI-LGPDCCIEPHDWTKNITDKIDQIIHDFIDKPLPDQTDNDNWWTGWRQWVPA---------GIGITGVIIAVIAL--LCICKFLL-
	Bombali_ebolavirus	--GAGRAKRESPEI--NPNLHYWTTHEESALAWIPYFGPAAEGIY-TEGLMQNQNELICGLRQLANETTQALQLFLRSTTELRTFSILNRKAIDFLLQRWGGTCRI-LGPDCCIEPHDWTKNITDRIDQIIHDFVDKPLPDQSNNDNWWTGWRQWIPA---------GIGVVGVIAAFIAL--ICICKIIC-
	Caretta_caretta_ERV	RNLVWRDRRSIPL---NPLSYRPKGFHSFVRWFLPWL--GVSELK------KAIVNISAALELMANATADALSALQIEVTQLSQTTLQNHLALDYLLANQGGVCAL-VNSSCCVFVNQHHRM-ETDIHILKQQAALFHHISLDTTKAVWDWLTSWLPDVGWGRRILYLLFLTVIVFALFFVCLQCCSMCCRQ
	Crotalus_tigris_ERV	SPNTTRYKRA------ESSRTLLNAAEYNALAVSL---VGVPALD--LRAHVNINSVACNLAKTINATSIALSAINQEMIELRKAILQNRAAIDYLLLRQHMGCEA-FEGMCCFNLSDQSPVINKQIKVLHKMASELQIDSLGN---WWSSLWSWLPI-----GLIGNIIRAVIIFMAILISSCCLLQCTFS
	Geotrypetes_seraphini_ERV	ELPPTRPKRNTPL---------ISEGERFAMILLPSY--GVGKLI------QIIKKLSTLIETMGNETTAVTQSLSLELRQTRIVALQNRMALDYLLAAQGGTCAI-IGQECCTYIPDSFSDQQAHITSLDKALQNWEQFKVEDKGW-FDWLTAWMPNISWVKGLLGVLIGLAFVFLIVCCSLSCIIGIGKT
	CAS_virus	-STKNDVEPGCDSN-------GHSSGTDAGWGIAGFFTLGITNSLQISEIEHVTDAIACKIIKTANYTTNALFLLNKEESEIRDHVVEHELALNYLLAHQGGLCNVVKGPMCCSDIDDFSKNVSDMIDKVHEEMKKFYH--------LFGHILQW----------------IPIILLTIFM--CFICSWVKK
	University_of_Giessen_virus_1	SNVDNTLEPGCDSN-------GHSTGSDVGWGFANFFSVGITNSLQISQLEHVTDAIACKMAKTSNYTTSALFLLNKEEGEIRDHVIEHEMALNYLLAHQGGLCSVVKGPMCCSDIDDFRQNVSDMIDKVHEEMKKFYH--------VFGHILQW----------------IPIVILLIVV--CFICSWVKR
	Porto_Alegre_virus-1	SSTDNTLEPGCDSN-------GHSTGTDYGWGLANFFSAGITNSLQISQLEHVTDAIACKMAKTSNYTTTALFLLNKEEGEIRDHVIEHEMALNYLLAHQGGLCGVFKGPLCCSDIDDFRKNVSDMIDKVHEEMKKFYH--------LFGHLIQW----------------IPIVVLIILV--CFICSWVRR
	Aramboia_boa_virus-1	SRIENNLEPGCDSN-------GHSTGTDYGWGLANFFSAGITNSLQISQLEHVTDAIACKIAKTSNYTTTALFLLNKEEGEIRDHVIEHEMALNYLLAHQGGLCGVFKGPLCCSDIDDFRKNVSDMIDKVHEEMKKFYH--------VIGHLLQW----------------IPIIILFIVV--CFICSWIKR
	ROUT_virus	SKVDNTLEPGCDSN-------GHSTGTDYGWGLANFFSAGITNSLQISQLEHVTDAIACKIAKTSNYTTTALFLLNKEEGEIRDHVIEHEIALNYLLAHQGGLCNIVKGPMCCSDIDDFRRNVSDMIDRVHEEMKKFYH--------MFGHILQW----------------IPIMIMVIIV--CFVCNWVRR
	S5-like_reptarenavirus	SNVDNTLEPGCDSN-------GHSTGSDVGWGFANFFSVGITNSLQISQLEHVTDAIACKMAKTSNYTTSALFLLNKEEGEIRDHVIEHEMALNYLLAHQGGLCSVVKGPMCCSDIDDFRQNVSDMIDKVHEEMKKFYH--------VFGHILQW----------------IPIVILLIVV--CFICSWVKR
	S10-like_virus	SKADNSLEPGCDSN-------GHSTGTDYGWGLANFFSAGITNSLQISQLEHVTDAIACKIAKTSNYTTTALFLLNKEEGEIRDHVIEHEMALNYLLAHQGGLCGVFKGPLCCSDIDDFRKNVSDMIDKVHEEMKKFYH--------VIGHLLQW----------------VPIVVIIIIL--CFVCSWIKR
	Astyanax_mexicanus_ERV	KNSLTRKRRALGSK-------WTTPGASVGWSLFLGG--GTTATL------NKINGLAWQMLVMANSSTEAFFLINAEMRAIRQAVLQNRMALDLLLAHEGGVCQV-LNTSCCFSIPDYYENITDLVSHMKQAIHEPPPVNEP--------WLAWLESFLWGRWLLPMVLPIICLGLLILCIVPCVMNCISN
	Coturnix_japonica_ERV	AFNHSRAKRDIHV---GDNVRLWGPTARIFASFFT---PGVAAAH----TLKEIERLACWTVKQANVTSQLLSDLLIDVESIRHAVLQNRAAIDFLLLAQGHGCQD-VEGMCCFNLSDHSESLHKKLAWMQDHTKKIGVVDDP--------FGDWLGSLFWFKQLLKVLVMGLIVLLALLICTPCIIQCLQG
	Mauremys_reevesii_ERV	NETRTRCRRSSIT---NAHVSLFSQAEYVSLAVSL---VGLPALG--VANHQQLSRLACALAKNINYTSAALALLNQEQEELRNAILDNRAAIDYLLLLSHVGCEE-VYDMCCFNLTDNSKRIQAHIDNLQELAQHIQQYRNPS---WWDNLWAWLPSMGWVRTVLQYVLIVTACLIGF----CCLAQCIPN
	Pogona_vitticeps_ERV	SGRNTRIKRDLHN---NSHVHIFSDAEFLSLGVSL---VGVPALA--VYNAKQVSALACALVKSINETSTAISLLNQEQQQLRGTILDNRAALDYLMLKDGRGCES-FHNLCCFNLTDNSKSIHHQVAGLRKIVENIKEDTNPA---WWDWLTGWLSF--WLKALFVAAIGFIMISLIV----CCGLQLITK
	Gallus_gallus_ERV	------------N---NDDIKMWGVTAHISALIFS---PGVSAAA----ALAQIERLACWSVKQVNTTTLVLNAMLEDLNSVRHALLQNRAAIDFLLLAQGHGCED-VEGMCCSNLSDHSVSIHKQLQWMQEHTQKIKEESNP--------FGNWLSRLFWLKQLLKALVVGFAIFVCILVCLPCFVGCLQD
	Ravn_virus	YFPDKNGDTAYSGE--DAELRIWSVQEDDLLSWIPFFGPGIEGLY-TAGLIKNQNNLVCRLRRLANQTAKSLELLLRVTTEERTFSLINRHAIDFLLTRWGGTCKV-LGPDCCIGIEDLSKNISEQIDKIRKDEQKEETGWGLGGKW----TSDWLTNLG--------ILLLLSIAVLIAL--SCICRIFTK
	Mengla_dianlovirus	YLGSGEEPIQSNGQ--DPSLRIWTPNEEKLVSWIPYFGPGAEGLY-TMGLMQNQNDVVCRLRRLANQTAKSLDLLLRVTTEERTYSIINRHAIDFLLARWGGTCRV-LGPECCIGVEDLTKNITDQIQQMRRDEQDEYEGWGKGGNW-FNSFGNW---------LNLGILIFLFLGIIIAL--SCVCRLFMN
	Avian_leukosis_virus	ITGHHRSRRSVSH---SDEVQLWSATARIFASFFA---PGVAAAQ----ALKEIERLACWSAKQANLTSLVLNAMLEDMNSIRHAVLQNRAAIDFLLLAQGHGCQD-VEGMCCFNLSDHSESIHKTLQAMKEHTEKIRVEDDP--------IGDWFTRTFWLAKGVKTLLFALLVIVCLLAIIPCIIKCFQD
	Rous_sarcoma_virus	SRTGIRRKRSVSH---SDEVQLWGPTARIFASILA---PGVAAAQ----ALKEIERLACWSVKQANLTTSLLGDLLDDVTSIRHAVLQNRAAIDFLLLAHGHGCED-VAGMCCFNLSDHSESIQKKFQLMKEHVNKIGVDSDP--------IGSWLRGLFWAVHLLKGLLLGLVVILLLVVCLPCLLQIVCG
	Rhinella_marina_endogenous_retrovirus	PDEPTRKKRSFDQLGVPDQFKAQNQVYAGLASLIPQV--QINKNV------DWINYVYYSEQRFINYSHDAFQGIVEELGPNTRMTLQNRLALDMILAEKGGVCGM-VGEECCTYIPQNSGVKMIALRKIIGLAAELKTNAGVDTSF----FSSWLGGFKFLQQACLVLIGLIVVGLMIL---CCVIPLYKK
	Atlantic_salmon_swim_bladder_sarcoma_virus	ETGGSRSKREVHL-GVPDEYKLVNQVTAGFESSICWW-CTINKNV------DRINYVHFNVQRLGNLTQQGFDAVHGQLSATSLMAFQNRIAVDMLLAEKGGVCSM-FGDNCCTFIPNNTASDTHALDGLRTLNGKMKSHSGIDSSS----WDNWMDVFGKYKTLISSILVSISVFSAVLVLCCCCIPCLRS
	Woolly_monkey_sarcoma_virus	DNSHPRLKREPVS---------LTLAVLLGLGIAAGIGTGSTALIKPMDLQQGLTSLQIAMDADLRAIQDSISKLENSLTSLSEVALQNRRGLDLLFLKEGGLCAA-LKEECCFYV-DHSGAVRDSMRKLKERLDKRQLERQKNQNW----YEGWFNSSPWFTTLLSTIAGPLLLLLLLLILGPCIINRLVQ
	Mason-Pfizer_monkey_virus	DHYLHRARRAVQF-----------------LGITTAVSTGTTGLG---YSITQYTKLSRQLISDVQAISSTIQDLQDQVDSLAEVVLQNRRGLDLFTAEQGGICLA-LQEKCCFYA-NKSGIVRDKIKALQEDLEKRRKEIIDN---FWTGLHGLLP---YLLPLLR----PLLCLLLLITFGPLIFNKIIA
	Squirrel_monkey_retrovirus	DYIAGRQKRAVTL-----------------LGVSTAVATGTAGLG---VAVQSYTKLSHQLINDVQALSSTINDLQDQLDSLAEVVLQNRRGLDLLTAEQGGICLA-LQERCCFYA-NKSGIVRDKIKNLQEDLERRRKALADN---FLTGLNGLLP---YLLPFLG----PLFAIILFFSFAPWILRRVTA
	Feline_leukemia_virus	FDKTARSRREPIS---------LTVALMLGGGIAAGVGTGTKALL----ETVQFRQLQMAMHTDIQALEESVSALEKSLTSLSEVVLQNRRGLDILFLQEGGLCAA-LKEECCFYA-DHTGLVRDSMAKLRERLKQRQQLFDSQQGW----FEGWFNRSPWFTTLISSIMGPLIILLLILLFGPCILNRLVQ
	HTLV1	-TLGSRSRRAVPV-----------------LAMGAGMAGGITGSM----SLASGKSLLHEVDKDISQLTQAIVKNHKNLLKIAQYAAQNRRGLDLLFWEQGGLCKA-LQEQCCFL------NINSHVSILQERPPLENRV-----------LTGWLGLSQWAREALQTGITLVALLLLVILAGPCILLQL--
	HUMER41	-VYASREKRGIVI-----------------ERIIQYYGDGSWGYRTPIYMLNRIIRLQAILEIITNETGRALTVLARQETQTRNAIYQNRLALDYLLAAEGGVCGK-FNLNYCLQIDDQGQVVENIVRDMAKVAHVPVQVWHKFNPE----FGKWFPAIGGFKTLIVGVLLVIGTCLLL----PCVLPLLFQ
	HUMRIRT	-------KKDVDI-----------------ERIIKYYWDGSWGYHTPIYMLNCIIRLQAVFEIITNETSRALDLLAIQATQMRNAIY-NRLALDYHLASEGRVCGK-FNLNCCLEIANNGRVVMEIRARMHKLAHVPIQT--------------W-------------------------------------
	HUMERVA34A	DETKRKSKRGITI-----------------ERIIQYYGDGMWGYRTPVYMLNRIIRLQAVLEIITNETAGALNLLAQQATKMRNVIYQNRLALDYLLAQEEGVCGK-FSLNCCLELDDEGKVIKEITAKIQKLAHIPVQT--------------W-------------------------------------
	HUMRGH2	-LMTLTQKRVIPL-----------------LGLSASTVTGIAVIS---TSVTTFRSLSNDFSASITDVPQTLSVLQAKVDSLAAVVLQNR-GLDLLTAEKGGLCIF-LNEDCCFYL-KQPGLVYDNIKKLKERDQKLANQASNYA------ESPWLSNCMWVLPILS----PLIPIFLLLLFGPCIFHLVSQ
	HUMRTVLA	---------------------------------------------------------------FVNYTRDALKGTAEQLRPTSQMAWENKIALDMIPAKEGGDCVI-IGTRCYTFIPNNTTPGPKALQGLTALSNELAKNSGLNDPF-----TNLMGN----------------------------------
	Vkomodoensis1	GHYSQRHVRDI---CVGKELTIPNKRRGDGVGVAS---FAVSTHV---YLVHFQEQTACAIVALGNATVRALGKLAGEMQQMEVYTQQNRVALDYVLVAKGGACGV-IGHTC--KMDSNTTDINEDLRTIQQIITGIKIKQESD------WVTTWLPNSMWMKHLFVFMLEIIAM-----------------
	Aradiata1	KPMARVHRRTVSAEWRNPGGRGATHGHAIGWGLLSMLTGGVG----GGEAAKNRNYLVCGLTILGNATTGALEAVKTQMAEMRMFSLQNRYALDYLLTREGGTCTV-IKGKCMMGVQDRTSNITHHQKEITTFLDGINENQGWGNWE-FGGLYNWIISMA-----IYAAIVVTCLFVGIAIV-KCIIARLMV
	Aradiata2	KPMAQVQRRAV---WRNPGVRGATHGHAIGWGLLSMLTGGVG----GGEAAKNRNYLVCGLTILGNATTGALEAVKTQMAEMRMFSLQNRYALNYVLTREGGTCTV-IKGKCMMGVQDRTSNITQHQKEITTFLDGINENQGWGNWE-FGGLYNWIISMA-----IYAAIVVTCLFVGIAIV-KCIIARLMV
	Leucoraja_erinacea_ERV	KPMARVRRRTVSAEWRNPGVRGATHGHAIGWGLLSMLTGGVG----GGEAAKNRNYLVCGLTILGNATTGALEAVKTQMAEMRMFSLQNRYALDYLLAREGGTCTV-IKGKCMMGVQDRTSNITQHQKEITTFLDGINENQGWGNWG-LGGVYNWIISIA-----IYAAIVVTCLFVGIAIV-KCIIARLMV
	Scanicula4	-HHHRLTHRAVSAEWKKPRVLAPNRGHLAGWGILIILTGGVGG--GGSVAVNNQNDFICGLPILGNETLGALGAIT-ELSQLRLFTMQNRYALDYLLAREGGVCAI-VKGKCIMGVQDLTANITEFMDRIRDHLDSMNDPGSRGSWG-FGGWTDWMINIA-----MYLAIALGCILVGRA---KCVIGRVQV
	Chiloscyllium_punctatum_ERV	ATSRGKTKQDLHN-----FFHQQTWWSRLLGGLIPGW--GIEMAL------DQIIDLAYDIKKICQLDRPCFE---TDEQETQMMMLQNRLVLDFRLAKGGDTCSV-IDPQCCTNIDDFFQDITDVINKTGQDARKVPAPQSSDSHGWLWSLYRWIPFGK--------------------------------
	Cplagiosum1	YGQKLEEKQDLHD-----FFHQQTWWSRLTGGRISGW--DVEIAL------DQIGDLAYDVEKLANSTAHALKLMNKELQETRIMTLHNQFGVDFLLANEGGAYSV-IGPQCCIYIDKLSKDITDVINQMDQDAGKIPAPPSSNSCGWLWSLCGWMRDAL--------------------------------
	Cplagiosum2	RDWGFPTKHSVSPEWAAVKLSLWT------THFLVHFP-------LQELLAIKTETLICGLTLLGNETASALAGVKDMLSELRLFSQQNRYALDYLLAKEGGVYAI-VKGKFMMGVTDLNKNITKNVDNIHTFINQMIEGTARGDG--FGSWYNWLINLA-----MYIDIILICLFADIAMI-KCIITKLTT
	Scanicula1	-LHNQLARWAVSAEWKNPQVLAPNRGHSAGWGILSVLIGGV----GGSLAVSDRNYFICGLTILGNKTLGSLGAITKELSKLRLFAMQNRYALDYLLAHEGGVCAI-VQGKCIMGVQDLTANITKFMDRIRDHQDCVQDPGSWGNWG-FGGWKDWLINMV-----MYLAVACGCIFVYLAIL-KCVMGKMQG
	Leucoraja_erinacea_ERV2	KPMARVRRRTVSAEWRNPGVRGATHGHAIGWGLLSMLTGGVG----GGEAAKNRNYLVCGLTILGNATTGALEAVKTQMAEMRMFSLQNRYALDYLLAREGGTCTV-IKGKCMMGVQDRTSNITQHQKEITTFLDGINENQGWGNWG-LGGVYNWIISIA-----IYAAIVVTCLFVGIAIV-KCIIARLMV
	Scanicula2	-HHHRLTHRAVSAEWKKPRVLAPNWGHSARWGILSVLTGGGGGY-GGFCGGHQSNYFICGLTILGNETLGALGAITKELSQLRLFIMQNRYALDYLLAHEGGVCAI-IKGKCIMGVQDLTANITEFMDCIRDHLDGMNDPAMLTN---VPPCCLWMINMT-----MYLAIAIGCILVGLVIV-KCVIGRVQV
	Scanicula3	-LHNQLARRAVSAEWKKPQVLASNRGHSAGWGILSVLTGGV----GGSLAVSDRNYFICVLTILGNKTLGALGAITKELSQLRLFAMQNRYALDYLQAHEGGVCAI-VQGKCIMGVQDLTANITKFMDRIRDHLDSMQDPGSWGNWG-FGGWKDWLINIA-----MYSAVALGCIFVGLAIL-KCVMSKMQG
	Csyrichta6	-------------------------------------------------------ALICRDHYVAEYTSQALALFNKMEGEIRHYTMTNCLALNFLLAKAGDLCEVFVSSICCTTTDDLQSNTSSYVNKLENLAKHTFT-----------------------------------------------------
	Csyrichta7	----------------------------------------------------------------AEYTSLALAVLNK-EGDIKQYIMVDHMALNFLLAKAGGLCGV-VGSICCTTTDDIQSNISN-------------------------------------------------------------------
	Csyrichta9	-------------------------------------------------------ALICHDHCVAEYM-SALALLNQEEGEIRQYIMDDHMALNFFLAKTGYLCGI-VGSVCCTTMENLQCNISNYVDKL--------------------------------------------------------------
	Csyrichta10	------------------------------------------------------QALICHNHYVVEYTSSALFLLNREEGEIRLYVMTNCMAINFLLAKARGLCEV-MNSICCTTVKDLQWNISSYVNKLETLAKHTFS-----------------------------------------------------
	;
END;
