# Supplementary material for: Deep mining reveals the diversity of endogenous viral elements in vertebrate genomes
Source: Nat Microbiol. 2024 Oct 22;9(11):3013–24. doi: 10.1038/s41564-024-01825-4 (PMC11521997; doi:10.1038/s41564-024-01825-4)
Supplement: Supplementary file 13 — Ectodomain tree files used to choose the ingroup for the time-calibrated evolutionary analysis. [file 41564_2024_1825_MOESM13_ESM.zip › Source_Data_Supplementary_Figure_4/ectodomain.linsi.manual-edit3.nex.con.tre]

#NEXUS
begin taxa;
	dimensions ntax=70;
	taxlabels
		Zaire_ebolavirus
		Marburg_virus
		Tapajos_virus
		Mabuya1_ERV
		Mabuya2_ERV
		Podarcis_muralis_ERV
		Lloviu_cuevavirus
		Hemicordylus_capensis_ERV
		Sphaeramia_orbicularis_ERV
		Archocentrus_centrarchus_ERV
		Brienomyrus_brachyistius_ERV
		Pristis_pectinata_ERV
		Larimichthys_crocea_ERV
		Accipiter_gentilis_ERV
		Aquila_chrysaetos_ERV
		Clarias_gariepinus_ERV
		Tachysurus_fulvidraco_ERV
		Melanotaenia_boesemani_ERV
		Danio_rerio_ERV
		Falco_rusticolus_ERV
		Epinephelus_moara_ERV
		Bundibugyo_ebolavirus
		Bombali_ebolavirus
		Caretta_caretta_ERV
		Crotalus_tigris_ERV
		Geotrypetes_seraphini_ERV
		CAS_virus
		University_of_Giessen_virus_1
		Porto_Alegre_virus-1
		Aramboia_boa_virus-1
		ROUT_virus
		S5-like_reptarenavirus
		S10-like_virus
		Astyanax_mexicanus_ERV
		Coturnix_japonica_ERV
		Mauremys_reevesii_ERV
		Pogona_vitticeps_ERV
		Gallus_gallus_ERV
		Ravn_virus
		Mengla_dianlovirus
		Avian_leukosis_virus
		Rous_sarcoma_virus
		Rhinella_marina_endogenous_retrovirus
		Atlantic_salmon_swim_bladder_sarcoma_virus
		Woolly_monkey_sarcoma_virus
		Mason-Pfizer_monkey_virus
		Squirrel_monkey_retrovirus
		Feline_leukemia_virus
		HTLV1
		HUMER41
		HUMRIRT
		HUMERVA34A
		HUMRGH2
		HUMRTVLA
		Vkomodoensis1
		Aradiata1
		Aradiata2
		Leucoraja_erinacea_ERV
		Scanicula4
		Chiloscyllium_punctatum_ERV
		Cplagiosum1
		Cplagiosum2
		Scanicula1
		Leucoraja_erinacea_ERV2
		Scanicula2
		Scanicula3
		Csyrichta6
		Csyrichta7
		Csyrichta9
		Csyrichta10
		;
end;
begin trees;
	translate
		1	Zaire_ebolavirus,
		2	Marburg_virus,
		3	Tapajos_virus,
		4	Mabuya1_ERV,
		5	Mabuya2_ERV,
		6	Podarcis_muralis_ERV,
		7	Lloviu_cuevavirus,
		8	Hemicordylus_capensis_ERV,
		9	Sphaeramia_orbicularis_ERV,
		10	Archocentrus_centrarchus_ERV,
		11	Brienomyrus_brachyistius_ERV,
		12	Pristis_pectinata_ERV,
		13	Larimichthys_crocea_ERV,
		14	Accipiter_gentilis_ERV,
		15	Aquila_chrysaetos_ERV,
		16	Clarias_gariepinus_ERV,
		17	Tachysurus_fulvidraco_ERV,
		18	Melanotaenia_boesemani_ERV,
		19	Danio_rerio_ERV,
		20	Falco_rusticolus_ERV,
		21	Epinephelus_moara_ERV,
		22	Bundibugyo_ebolavirus,
		23	Bombali_ebolavirus,
		24	Caretta_caretta_ERV,
		25	Crotalus_tigris_ERV,
		26	Geotrypetes_seraphini_ERV,
		27	CAS_virus,
		28	University_of_Giessen_virus_1,
		29	Porto_Alegre_virus-1,
		30	Aramboia_boa_virus-1,
		31	ROUT_virus,
		32	S5-like_reptarenavirus,
		33	S10-like_virus,
		34	Astyanax_mexicanus_ERV,
		35	Coturnix_japonica_ERV,
		36	Mauremys_reevesii_ERV,
		37	Pogona_vitticeps_ERV,
		38	Gallus_gallus_ERV,
		39	Ravn_virus,
		40	Mengla_dianlovirus,
		41	Avian_leukosis_virus,
		42	Rous_sarcoma_virus,
		43	Rhinella_marina_endogenous_retrovirus,
		44	Atlantic_salmon_swim_bladder_sarcoma_virus,
		45	Woolly_monkey_sarcoma_virus,
		46	Mason-Pfizer_monkey_virus,
		47	Squirrel_monkey_retrovirus,
		48	Feline_leukemia_virus,
		49	HTLV1,
		50	HUMER41,
		51	HUMRIRT,
		52	HUMERVA34A,
		53	HUMRGH2,
		54	HUMRTVLA,
		55	Vkomodoensis1,
		56	Aradiata1,
		57	Aradiata2,
		58	Leucoraja_erinacea_ERV,
		59	Scanicula4,
		60	Chiloscyllium_punctatum_ERV,
		61	Cplagiosum1,
		62	Cplagiosum2,
		63	Scanicula1,
		64	Leucoraja_erinacea_ERV2,
		65	Scanicula2,
		66	Scanicula3,
		67	Csyrichta6,
		68	Csyrichta7,
		69	Csyrichta9,
		70	Csyrichta10
		;
tree con_50_majrule = [&U] (1[&prob=1.00000000e+00,prob_stddev=0.00000000e+00,prob_range={1.00000000e+00,1.00000000e+00},prob(percent)="100",prob+-sd="100+-0"]:6.713666e-02[&length_mean=6.99961637e-02,length_median=6.71366600e-02,length_95%HPD={2.01364700e-02,1.22810900e-01}],22[&prob=1.00000000e+00,prob_stddev=0.00000000e+00,prob_range={1.00000000e+00,1.00000000e+00},prob(percent)="100",prob+-sd…
end;
