# Supplementary material for: Deep mining reveals the diversity of endogenous viral elements in vertebrate genomes
Source: Nat Microbiol. 2024 Oct 22;9(11):3013–24. doi: 10.1038/s41564-024-01825-4 (PMC11521997; doi:10.1038/s41564-024-01825-4)
Supplement: Supplementary file 13 — Ectodomain tree files used to choose the ingroup for the time-calibrated evolutionary analysis. [file 41564_2024_1825_MOESM13_ESM.zip › Source_Data_Supplementary_Figure_4/ectodomain.linsi.manual-edit3.nex.pstat]

Parameter	Mean	Variance	Lower	Upper	Median	minESS	avgESS	PSRF
TL	4.871363e+01	6.370526e+00	4.395598e+01	5.379814e+01	4.854144e+01	1.351695e+04	1.371196e+04	9.999675e-01
alpha	1.538555e+00	1.969318e-02	1.284238e+00	1.827075e+00	1.527819e+00	1.208907e+04	1.295361e+04	9.999673e-01
