# Supplementary material for: Deep mining reveals the diversity of endogenous viral elements in vertebrate genomes
Source: Nat Microbiol. 2024 Oct 22;9(11):3013–24. doi: 10.1038/s41564-024-01825-4 (PMC11521997; doi:10.1038/s41564-024-01825-4)
Supplement: Supplementary file 13 — Ectodomain tree files used to choose the ingroup for the time-calibrated evolutionary analysis. [file 41564_2024_1825_MOESM13_ESM.zip › Source_Data_Supplementary_Figure_4/ectodomain.linsi.manual-edit3.nex.run1.p]

[ID: 2271342904]
Gen	lnLike	lnPrior	TL	alpha
0	-3.784729e+04	1.284316e+02	2.740000e+00	1.000000e+00
500	-2.372274e+04	-2.505519e+02	4.331351e+01	4.972487e-01
1000	-2.127602e+04	-2.971316e+02	6.001461e+01	1.054012e+00
1500	-1.987494e+04	-2.792822e+02	5.262480e+01	1.814045e+00
2000	-1.922406e+04	-2.678229e+02	4.847261e+01	1.947660e+00
2500	-1.886604e+04	-2.717101e+02	4.991170e+01	1.712081e+00
3000	-1.865008e+04	-2.631920e+02	4.695773e+01	1.786406e+00
3500	-1.852413e+04	-2.727289e+02	5.032303e+01	1.573551e+00
4000	-1.844808e+04	-2.744138e+02	5.088921e+01	1.680185e+00
4500	-1.835237e+04	-2.618651e+02	4.659078e+01	1.563153e+00
5000	-1.834137e+04	-2.824210e+02	5.379418e+01	1.846934e+00
5500	-1.830274e+04	-2.720010e+02	5.016174e+01	1.298352e+00
6000	-1.829356e+04	-2.684051e+02	4.882220e+01	1.517578e+00
6500	-1.827122e+04	-2.656405e+02	4.776937e+01	1.823134e+00
7000	-1.826371e+04	-2.540521e+02	4.411539e+01	1.422449e+00
7500	-1.826574e+04	-2.711419e+02	4.976328e+01	1.563750e+00
8000	-1.825160e+04	-2.751444e+02	5.111353e+01	1.790228e+00
8500	-1.824036e+04	-2.617677e+02	4.663965e+01	1.318294e+00
9000	-1.823516e+04	-2.685633e+02	4.884329e+01	1.614945e+00
9500	-1.822234e+04	-2.601299e+02	4.596908e+01	1.717126e+00
10000	-1.821928e+04	-2.642739e+02	4.737586e+01	1.620849e+00
10500	-1.821580e+04	-2.660758e+02	4.799713e+01	1.588723e+00
11000	-1.822332e+04	-2.678042e+02	4.862396e+01	1.489827e+00
11500	-1.824943e+04	-2.706121e+02	4.963823e+01	1.388612e+00
12000	-1.823337e+04	-2.658311e+02	4.792573e+01	1.553597e+00
12500	-1.823785e+04	-2.727693e+02	5.036464e+01	1.497323e+00
13000	-1.824028e+04	-2.607562e+02	4.624651e+01	1.497323e+00
13500	-1.825354e+04	-2.616693e+02	4.652413e+01	1.568726e+00
14000	-1.823842e+04	-2.690478e+02	4.901178e+01	1.614216e+00
14500	-1.823073e+04	-2.649713e+02	4.763663e+01	1.545670e+00
15000	-1.823449e+04	-2.679308e+02	4.864261e+01	1.562456e+00
15500	-1.823555e+04	-2.620575e+02	4.665345e+01	1.566441e+00
16000	-1.824621e+04	-2.562268e+02	4.478054e+01	1.495414e+00
16500	-1.824312e+04	-2.677855e+02	4.860280e+01	1.532464e+00
17000	-1.822896e+04	-2.849947e+02	5.478197e+01	1.847276e+00
17500	-1.824315e+04	-2.671318e+02	4.837613e+01	1.537188e+00
18000	-1.822765e+04	-2.674908e+02	4.847932e+01	1.596097e+00
18500	-1.822687e+04	-2.652976e+02	4.779056e+01	1.417784e+00
19000	-1.824065e+04	-2.631872e+02	4.704452e+01	1.521742e+00
19500	-1.822646e+04	-2.584262e+02	4.546018e+01	1.578292e+00
20000	-1.824508e+04	-2.785418e+02	5.242899e+01	1.600256e+00
20500	-1.822845e+04	-2.668247e+02	4.822339e+01	1.675436e+00
21000	-1.822976e+04	-2.696261e+02	4.916791e+01	1.744390e+00
21500	-1.823207e+04	-2.682470e+02	4.874211e+01	1.590720e+00
22000	-1.823272e+04	-2.622526e+02	4.676066e+01	1.438610e+00
22500	-1.824976e+04	-2.638612e+02	4.723393e+01	1.630311e+00
23000	-1.824586e+04	-2.631190e+02	4.704023e+01	1.466421e+00
23500	-1.823263e+04	-2.773868e+02	5.202261e+01	1.544142e+00
24000	-1.823410e+04	-2.652104e+02	4.777207e+01	1.385054e+00
24500	-1.824605e+04	-2.545686e+02	4.415175e+01	1.823297e+00
25000	-1.824802e+04	-2.615171e+02	4.653038e+01	1.397552e+00
25500	-1.821996e+04	-2.672952e+02	4.849312e+01	1.360354e+00
26000	-1.825079e+04	-2.609066e+02	4.620135e+01	1.785087e+00
26500	-1.822489e+04	-2.735903e+02	5.058067e+01	1.714666e+00
27000	-1.823173e+04	-2.751976e+02	5.129338e+01	1.347773e+00
27500	-1.822834e+04	-2.714707e+02	4.992507e+01	1.434884e+00
28000	-1.823093e+04	-2.816586e+02	5.366340e+01	1.428665e+00
28500	-1.820854e+04	-2.800674e+02	5.307783e+01	1.388230e+00
29000	-1.820852e+04	-2.617897e+02	4.655906e+01	1.583567e+00
29500	-1.824290e+04	-2.615082e+02	4.647232e+01	1.564262e+00
30000	-1.824786e+04	-2.602811e+02	4.615299e+01	1.306828e+00
30500	-1.822352e+04	-2.648601e+02	4.762639e+01	1.464708e+00
31000	-1.822195e+04	-2.661081e+02	4.802155e+01	1.549439e+00
31500	-1.822438e+04	-2.710591e+02	4.973725e+01	1.554634e+00
32000	-1.822319e+04	-2.592415e+02	4.570390e+01	1.642033e+00
32500	-1.825259e+04	-2.643220e+02	4.746050e+01	1.417690e+00
33000	-1.825815e+04	-2.677528e+02	4.860961e+01	1.479971e+00
33500	-1.822352e+04	-2.611882e+02	4.632743e+01	1.683497e+00
34000	-1.823084e+04	-2.697629e+02	4.924758e+01	1.653059e+00
34500	-1.823208e+04	-2.616951e+02	4.654133e+01	1.542451e+00
35000	-1.823887e+04	-2.714528e+02	4.992695e+01	1.411727e+00
35500	-1.824424e+04	-2.659200e+02	4.791446e+01	1.675642e+00
36000	-1.824101e+04	-2.601694e+02	4.609305e+01	1.377953e+00
36500	-1.823474e+04	-2.782498e+02	5.225945e+01	1.765714e+00
37000	-1.823454e+04	-2.707559e+02	4.966727e+01	1.449944e+00
37500	-1.821943e+04	-2.751491e+02	5.128796e+01	1.314148e+00
38000	-1.822846e+04	-2.689816e+02	4.900578e+01	1.565278e+00
38500	-1.823235e+04	-2.714415e+02	4.988300e+01	1.524555e+00
39000	-1.821510e+04	-2.694427e+02	4.922477e+01	1.398055e+00
39500	-1.823837e+04	-2.706068e+02	4.964584e+01	1.361704e+00
40000	-1.823233e+04	-2.690639e+02	4.897178e+01	1.745409e+00
40500	-1.823373e+04	-2.729620e+02	5.035447e+01	1.718496e+00
41000	-1.823512e+04	-2.713632e+02	4.990227e+01	1.391804e+00
41500	-1.824439e+04	-2.635268e+02	4.709414e+01	1.713060e+00
42000	-1.824045e+04	-2.786595e+02	5.250189e+01	1.521657e+00
42500	-1.822892e+04	-2.706947e+02	4.967130e+01	1.377330e+00
43000	-1.824899e+04	-2.597736e+02	4.582193e+01	1.811495e+00
43500	-1.824277e+04	-2.712156e+02	4.972482e+01	1.746441e+00
44000	-1.823275e+04	-2.635344e+02	4.718327e+01	1.454568e+00
44500	-1.823962e+04	-2.691751e+02	4.909865e+01	1.492003e+00
45000	-1.824028e+04	-2.738833e+02	5.076591e+01	1.492003e+00
45500	-1.823773e+04	-2.656288e+02	4.782766e+01	1.639767e+00
46000	-1.824224e+04	-2.683103e+02	4.881663e+01	1.438887e+00
46500	-1.823594e+04	-2.656290e+02	4.783273e+01	1.624999e+00
47000	-1.823083e+04	-2.633270e+02	4.713419e+01	1.393602e+00
47500	-1.824307e+04	-2.792160e+02	5.279556e+01	1.290249e+00
48000	-1.825701e+04	-2.624069e+02	4.681207e+01	1.438398e+00
48500	-1.823119e+04	-2.705065e+02	4.959810e+01	1.397022e+00
49000	-1.823161e+04	-2.725383e+02	5.026960e+01	1.532722e+00
49500	-1.822625e+04	-2.742112e+02	5.089602e+01	1.458730e+00
50000	-1.823915e+04	-2.564077e+02	4.483240e+01	1.513731e+00
50500	-1.823177e+04	-2.685460e+02	4.884397e+01	1.595714e+00
51000	-1.822061e+04	-2.635268e+02	4.714644e+01	1.556828e+00
51500	-1.822956e+04	-2.498777e+02	4.276213e+01	1.620528e+00
52000	-1.822995e+04	-2.656386e+02	4.785072e+01	1.581651e+00
52500	-1.822859e+04	-2.630390e+02	4.701179e+01	1.471486e+00
53000	-1.824255e+04	-2.629340e+02	4.692802e+01	1.617413e+00
53500	-1.822476e+04	-2.655564e+02	4.781978e+01	1.590504e+00
54000	-1.824817e+04	-2.802994e+02	5.307580e+01	1.625640e+00
54500	-1.823821e+04	-2.663887e+02	4.817755e+01	1.373372e+00
55000	-1.822399e+04	-2.622957e+02	4.675544e+01	1.497428e+00
55500	-1.823342e+04	-2.732970e+02	5.057884e+01	1.426497e+00
56000	-1.823685e+04	-2.705394e+02	4.952868e+01	1.627358e+00
56500	-1.822862e+04	-2.563605e+02	4.475207e+01	1.718410e+00
57000	-1.824502e+04	-2.721281e+02	5.008568e+01	1.639362e+00
57500	-1.823439e+04	-2.658433e+02	4.790089e+01	1.638828e+00
58000	-1.823660e+04	-2.756021e+02	5.136544e+01	1.554143e+00
58500	-1.823098e+04	-2.750476e+02	5.118787e+01	1.488288e+00
59000	-1.821920e+04	-2.711021e+02	4.972459e+01	1.633551e+00
59500	-1.822308e+04	-2.597015e+02	4.589158e+01	1.525901e+00
60000	-1.822686e+04	-2.714364e+02	4.989468e+01	1.486402e+00
60500	-1.822966e+04	-2.553881e+02	4.452642e+01	1.456112e+00
61000	-1.823662e+04	-2.588187e+02	4.550878e+01	1.820537e+00
61500	-1.823282e+04	-2.605882e+02	4.619996e+01	1.470965e+00
62000	-1.822578e+04	-2.621457e+02	4.671828e+01	1.459312e+00
62500	-1.824056e+04	-2.618173e+02	4.663597e+01	1.378944e+00
63000	-1.823530e+04	-2.824020e+02	5.393076e+01	1.469465e+00
63500	-1.823022e+04	-2.685913e+02	4.888471e+01	1.523466e+00
64000	-1.823642e+04	-2.795680e+02	5.279258e+01	1.650184e+00
64500	-1.824438e+04	-2.525053e+02	4.359056e+01	1.555767e+00
65000	-1.823987e+04	-2.770860e+02	5.187707e+01	1.638906e+00
65500	-1.825132e+04	-2.701538e+02	4.943411e+01	1.511082e+00
66000	-1.823863e+04	-2.757139e+02	5.143044e+01	1.487417e+00
66500	-1.823363e+04	-2.724894e+02	5.018300e+01	1.726962e+00
67000	-1.822213e+04	-2.776382e+02	5.208063e+01	1.638121e+00
67500	-1.823012e+04	-2.644537e+02	4.750375e+01	1.421240e+00
68000	-1.824065e+04	-2.877163e+02	5.602879e+01	1.383539e+00
68500	-1.822641e+04	-2.640852e+02	4.732136e+01	1.594066e+00
69000	-1.824292e+04	-2.825060e+02	5.387836e+01	1.710843e+00
69500	-1.823068e+04	-2.700372e+02	4.937069e+01	1.575433e+00
70000	-1.823583e+04	-2.627031e+02	4.694715e+01	1.329244e+00
70500	-1.822992e+04	-2.709601e+02	4.963413e+01	1.748290e+00
71000	-1.823584e+04	-2.699177e+02	4.931035e+01	1.628342e+00
71500	-1.824510e+04	-2.654048e+02	4.786584e+01	1.303361e+00
72000	-1.823047e+04	-2.586451e+02	4.552227e+01	1.605321e+00
72500	-1.824125e+04	-2.667654e+02	4.822387e+01	1.614705e+00
73000	-1.825022e+04	-2.712803e+02	4.984335e+01	1.475411e+00
73500	-1.823803e+04	-2.608543e+02	4.626892e+01	1.527289e+00
74000	-1.822979e+04	-2.646664e+02	4.755375e+01	1.485806e+00
74500	-1.823503e+04	-2.686173e+02	4.889211e+01	1.528170e+00
75000	-1.825081e+04	-2.691123e+02	4.903403e+01	1.614795e+00
75500	-1.823407e+04	-2.802945e+02	5.314161e+01	1.445559e+00
76000	-1.823847e+04	-2.687693e+02	4.901918e+01	1.314437e+00
76500	-1.823162e+04	-2.741272e+02	5.093097e+01	1.277860e+00
77000	-1.823948e+04	-2.632275e+02	4.699018e+01	1.724658e+00
77500	-1.823708e+04	-2.732443e+02	5.049826e+01	1.598623e+00
78000	-1.826163e+04	-2.687005e+02	4.894770e+01	1.451221e+00
78500	-1.822563e+04	-2.678618e+02	4.858370e+01	1.664134e+00
79000	-1.824684e+04	-2.658886e+02	4.798240e+01	1.444808e+00
79500	-1.822897e+04	-2.848641e+02	5.490095e+01	1.409659e+00
80000	-1.822799e+04	-2.592212e+02	4.571824e+01	1.577561e+00
80500	-1.822821e+04	-2.656945e+02	4.789193e+01	1.516404e+00
81000	-1.823845e+04	-2.711005e+02	4.984301e+01	1.296647e+00
81500	-1.824537e+04	-2.735268e+02	5.060903e+01	1.572119e+00
82000	-1.825034e+04	-2.638173e+02	4.725384e+01	1.527164e+00
82500	-1.823257e+04	-2.560416e+02	4.468913e+01	1.597243e+00
83000	-1.824588e+04	-2.647483e+02	4.755707e+01	1.557873e+00
83500	-1.824578e+04	-2.698518e+02	4.939524e+01	1.319993e+00
84000	-1.823918e+04	-2.758858e+02	5.146801e+01	1.556229e+00
84500	-1.822455e+04	-2.637429e+02	4.725072e+01	1.462066e+00
85000	-1.823049e+04	-2.651924e+02	4.775413e+01	1.419969e+00
85500	-1.823668e+04	-2.679757e+02	4.865734e+01	1.564614e+00
86000	-1.823640e+04	-2.770885e+02	5.199637e+01	1.317062e+00
86500	-1.822769e+04	-2.735156e+02	5.066481e+01	1.405508e+00
87000	-1.824124e+04	-2.787899e+02	5.264541e+01	1.266436e+00
87500	-1.822619e+04	-2.668364e+02	4.826354e+01	1.569898e+00
88000	-1.825119e+04	-2.575804e+02	4.510881e+01	1.822864e+00
88500	-1.824733e+04	-2.524359e+02	4.364133e+01	1.323030e+00
89000	-1.823572e+04	-2.762900e+02	5.165715e+01	1.442635e+00
89500	-1.823954e+04	-2.718116e+02	4.999427e+01	1.580452e+00
90000	-1.823867e+04	-2.774181e+02	5.201007e+01	1.609483e+00
90500	-1.822708e+04	-2.659250e+02	4.794115e+01	1.602233e+00
91000	-1.822815e+04	-2.671789e+02	4.836571e+01	1.614602e+00
91500	-1.823525e+04	-2.626494e+02	4.686343e+01	1.526644e+00
92000	-1.824153e+04	-2.695296e+02	4.917581e+01	1.625245e+00
92500	-1.822960e+04	-2.645618e+02	4.743751e+01	1.725695e+00
93000	-1.822808e+04	-2.694034e+02	4.910338e+01	1.706749e+00
93500	-1.824471e+04	-2.762241e+02	5.159723e+01	1.540636e+00
94000	-1.823936e+04	-2.688126e+02	4.893491e+01	1.600153e+00
94500	-1.823559e+04	-2.682489e+02	4.876318e+01	1.531775e+00
95000	-1.823968e+04	-2.678208e+02	4.863102e+01	1.486026e+00
95500	-1.824556e+04	-2.748962e+02	5.114787e+01	1.447209e+00
96000	-1.823325e+04	-2.722098e+02	5.014601e+01	1.551328e+00
96500	-1.823685e+04	-2.687984e+02	4.892568e+01	1.612589e+00
97000	-1.823745e+04	-2.678465e+02	4.853997e+01	1.775709e+00
97500	-1.825000e+04	-2.676407e+02	4.860780e+01	1.373160e+00
98000	-1.824410e+04	-2.586129e+02	4.555244e+01	1.479947e+00
98500	-1.823793e+04	-2.697334e+02	4.928928e+01	1.504273e+00
99000	-1.822917e+04	-2.673877e+02	4.842361e+01	1.654877e+00
99500	-1.823311e+04	-2.695340e+02	4.914958e+01	1.704831e+00
100000	-1.823002e+04	-2.627842e+02	4.694681e+01	1.411362e+00
100500	-1.823364e+04	-2.647822e+02	4.752468e+01	1.687702e+00
101000	-1.821640e+04	-2.580990e+02	4.531458e+01	1.701851e+00
101500	-1.824334e+04	-2.688082e+02	4.893148e+01	1.605676e+00
102000	-1.824951e+04	-2.582642e+02	4.536667e+01	1.705576e+00
102500	-1.824659e+04	-2.643412e+02	4.743134e+01	1.523401e+00
103000	-1.823647e+04	-2.604677e+02	4.615143e+01	1.498183e+00
103500	-1.825022e+04	-2.779334e+02	5.219003e+01	1.636993e+00
104000	-1.823908e+04	-2.616443e+02	4.649708e+01	1.625466e+00
104500	-1.824087e+04	-2.733735e+02	5.049878e+01	1.726414e+00
105000	-1.823540e+04	-2.786295e+02	5.243584e+01	1.669476e+00
105500	-1.823333e+04	-2.652385e+02	4.766193e+01	1.738044e+00
106000	-1.823753e+04	-2.573071e+02	4.510230e+01	1.569838e+00
106500	-1.822928e+04	-2.664847e+02	4.817214e+01	1.485112e+00
107000	-1.824185e+04	-2.636304e+02	4.726050e+01	1.320447e+00
107500	-1.823288e+04	-2.767716e+02	5.172353e+01	1.742959e+00
108000	-1.822435e+04	-2.608217e+02	4.615710e+01	1.834982e+00
108500	-1.823383e+04	-2.603830e+02	4.603215e+01	1.777396e+00
109000	-1.822344e+04	-2.637551e+02	4.719745e+01	1.632968e+00
109500	-1.823055e+04	-2.608678e+02	4.629039e+01	1.475585e+00
110000	-1.824493e+04	-2.788491e+02	5.261469e+01	1.408145e+00
110500	-1.824117e+04	-2.706023e+02	4.955944e+01	1.602710e+00
111000	-1.823732e+04	-2.701061e+02	4.941506e+01	1.517787e+00
111500	-1.822501e+04	-2.612549e+02	4.642679e+01	1.448873e+00
112000	-1.823699e+04	-2.589713e+02	4.564071e+01	1.566321e+00
112500	-1.824708e+04	-2.690929e+02	4.903561e+01	1.590848e+00
113000	-1.824133e+04	-2.617976e+02	4.662180e+01	1.402055e+00
113500	-1.822629e+04	-2.700512e+02	4.941950e+01	1.450188e+00
114000	-1.822985e+04	-2.700193e+02	4.939164e+01	1.497760e+00
114500	-1.823516e+04	-2.657006e+02	4.793873e+01	1.384957e+00
115000	-1.823367e+04	-2.694605e+02	4.922593e+01	1.412563e+00
115500	-1.824326e+04	-2.713501e+02	4.989662e+01	1.394714e+00
116000	-1.823474e+04	-2.677548e+02	4.861557e+01	1.464739e+00
116500	-1.823544e+04	-2.691996e+02	4.910494e+01	1.498490e+00
117000	-1.822746e+04	-2.612766e+02	4.639600e+01	1.563897e+00
117500	-1.822319e+04	-2.700420e+02	4.945340e+01	1.344346e+00
118000	-1.824177e+04	-2.611799e+02	4.639688e+01	1.464463e+00
118500	-1.824525e+04	-2.704201e+02	4.950332e+01	1.580250e+00
119000	-1.824935e+04	-2.725833e+02	5.035970e+01	1.325219e+00
119500	-1.824128e+04	-2.753455e+02	5.124445e+01	1.630296e+00
120000	-1.824483e+04	-2.815758e+02	5.372255e+01	1.190112e+00
120500	-1.823872e+04	-2.657890e+02	4.794218e+01	1.463237e+00
121000	-1.824129e+04	-2.640246e+02	4.734888e+01	1.451684e+00
121500	-1.823334e+04	-2.606313e+02	4.610066e+01	1.816566e+00
122000	-1.824283e+04	-2.680610e+02	4.868331e+01	1.574822e+00
122500	-1.822234e+04	-2.720296e+02	5.007089e+01	1.582552e+00
123000	-1.823793e+04	-2.674349e+02	4.846111e+01	1.593047e+00
123500	-1.822457e+04	-2.703225e+02	4.949140e+01	1.516542e+00
124000	-1.823709e+04	-2.584046e+02	4.545425e+01	1.574961e+00
124500	-1.824125e+04	-2.743779e+02	5.090328e+01	1.605319e+00
125000	-1.825265e+04	-2.696998e+02	4.925518e+01	1.568122e+00
125500	-1.823861e+04	-2.677619e+02	4.864424e+01	1.388812e+00
126000	-1.823985e+04	-2.709035e+02	4.966796e+01	1.595574e+00
126500	-1.824533e+04	-2.598862e+02	4.592263e+01	1.615499e+00
127000	-1.824095e+04	-2.843975e+02	5.464385e+01	1.607180e+00
127500	-1.824661e+04	-2.643457e+02	4.748148e+01	1.379233e+00
128000	-1.823916e+04	-2.684032e+02	4.882440e+01	1.509363e+00
128500	-1.824812e+04	-2.617781e+02	4.658330e+01	1.498655e+00
129000	-1.823565e+04	-2.635234e+02	4.711510e+01	1.646983e+00
129500	-1.823213e+04	-2.720351e+02	5.012428e+01	1.437757e+00
130000	-1.821792e+04	-2.680630e+02	4.864488e+01	1.688057e+00
130500	-1.822983e+04	-2.702565e+02	4.952962e+01	1.341804e+00
131000	-1.823600e+04	-2.689902e+02	4.898709e+01	1.627626e+00
131500	-1.823988e+04	-2.603407e+02	4.615469e+01	1.361292e+00
132000	-1.823596e+04	-2.628842e+02	4.693186e+01	1.556144e+00
132500	-1.824884e+04	-2.556663e+02	4.458424e+01	1.552037e+00
133000	-1.825027e+04	-2.634027e+02	4.709306e+01	1.592187e+00
133500	-1.824162e+04	-2.589679e+02	4.564406e+01	1.552539e+00
134000	-1.824258e+04	-2.595757e+02	4.589555e+01	1.387948e+00
134500	-1.823888e+04	-2.660296e+02	4.798372e+01	1.581933e+00
135000	-1.826303e+04	-2.553157e+02	4.453432e+01	1.358764e+00
135500	-1.822404e+04	-2.634762e+02	4.704359e+01	1.813605e+00
136000	-1.823299e+04	-2.706131e+02	4.961983e+01	1.441867e+00
136500	-1.824567e+04	-2.667567e+02	4.832749e+01	1.303761e+00
137000	-1.824484e+04	-2.637472e+02	4.722615e+01	1.539589e+00
137500	-1.824265e+04	-2.796614e+02	5.276384e+01	1.820568e+00
138000	-1.823343e+04	-2.689442e+02	4.900055e+01	1.542960e+00
138500	-1.825124e+04	-2.597851e+02	4.594839e+01	1.435551e+00
139000	-1.823543e+04	-2.692609e+02	4.909085e+01	1.600189e+00
139500	-1.823025e+04	-2.649859e+02	4.765955e+01	1.492570e+00
140000	-1.824663e+04	-2.741900e+02	5.088080e+01	1.479740e+00
140500	-1.824785e+04	-2.773757e+02	5.206213e+01	1.425779e+00
141000	-1.823182e+04	-2.779635e+02	5.219296e+01	1.659164e+00
141500	-1.822028e+04	-2.788412e+02	5.261658e+01	1.395130e+00
142000	-1.823710e+04	-2.750799e+02	5.116938e+01	1.571570e+00
142500	-1.822460e+04	-2.575313e+02	4.516583e+01	1.596216e+00
143000	-1.824498e+04	-2.765937e+02	5.170188e+01	1.624130e+00
143500	-1.822456e+04	-2.717526e+02	4.994595e+01	1.657789e+00
144000	-1.824558e+04	-2.648018e+02	4.750812e+01	1.756400e+00
144500	-1.822699e+04	-2.700859e+02	4.940157e+01	1.536022e+00
145000	-1.823850e+04	-2.531001e+02	4.379646e+01	1.489084e+00
145500	-1.823948e+04	-2.620708e+02	4.667052e+01	1.528330e+00
146000	-1.822935e+04	-2.648532e+02	4.760661e+01	1.516260e+00
146500	-1.822510e+04	-2.704184e+02	4.952469e+01	1.517682e+00
147000	-1.825129e+04	-2.640859e+02	4.733266e+01	1.561187e+00
147500	-1.824769e+04	-2.714141e+02	4.992754e+01	1.371316e+00
148000	-1.823378e+04	-2.739881e+02	5.088633e+01	1.262486e+00
148500	-1.823188e+04	-2.634317e+02	4.718340e+01	1.351546e+00
149000	-1.824262e+04	-2.715202e+02	4.985391e+01	1.685520e+00
149500	-1.824592e+04	-2.819171e+02	5.368966e+01	1.617994e+00
150000	-1.823902e+04	-2.658574e+02	4.789565e+01	1.668288e+00
150500	-1.824923e+04	-2.700439e+02	4.936682e+01	1.593192e+00
151000	-1.823586e+04	-2.752896e+02	5.128995e+01	1.449172e+00
151500	-1.824269e+04	-2.627351e+02	4.691190e+01	1.466863e+00
152000	-1.824800e+04	-2.713463e+02	4.984427e+01	1.538824e+00
152500	-1.822979e+04	-2.743264e+02	5.106003e+01	1.120003e+00
153000	-1.822684e+04	-2.585837e+02	4.550268e+01	1.604430e+00
153500	-1.824264e+04	-2.578330e+02	4.528389e+01	1.531089e+00
154000	-1.823519e+04	-2.661425e+02	4.808279e+01	1.404407e+00
154500	-1.823140e+04	-2.570739e+02	4.506996e+01	1.437455e+00
155000	-1.823963e+04	-2.669413e+02	4.836330e+01	1.384055e+00
155500	-1.822982e+04	-2.612730e+02	4.638472e+01	1.594493e+00
156000	-1.822675e+04	-2.648719e+02	4.760166e+01	1.549643e+00
156500	-1.824506e+04	-2.710672e+02	4.976465e+01	1.485117e+00
157000	-1.824338e+04	-2.668342e+02	4.831195e+01	1.426521e+00
157500	-1.821522e+04	-2.647547e+02	4.760181e+01	1.432017e+00
158000	-1.823199e+04	-2.684842e+02	4.881930e+01	1.605013e+00
158500	-1.823074e+04	-2.538850e+02	4.398303e+01	1.677227e+00
159000	-1.823341e+04	-2.788724e+02	5.263381e+01	1.380149e+00
159500	-1.823513e+04	-2.789125e+02	5.263798e+01	1.409008e+00
160000	-1.822496e+04	-2.681993e+02	4.872667e+01	1.587656e+00
160500	-1.822939e+04	-2.736713e+02	5.064532e+01	1.615443e+00
161000	-1.822454e+04	-2.781325e+02	5.228715e+01	1.573534e+00
161500	-1.824928e+04	-2.719651e+02	5.011268e+01	1.400418e+00
162000	-1.824249e+04	-2.584424e+02	4.547321e+01	1.554130e+00
162500	-1.823133e+04	-2.692510e+02	4.910329e+01	1.554640e+00
163000	-1.823826e+04	-2.701963e+02	4.954065e+01	1.250194e+00
163500	-1.823009e+04	-2.804803e+02	5.323277e+01	1.389221e+00
164000	-1.823158e+04	-2.623391e+02	4.676992e+01	1.497322e+00
164500	-1.823215e+04	-2.594617e+02	4.576284e+01	1.681076e+00
165000	-1.823504e+04	-2.617795e+02	4.650894e+01	1.724801e+00
165500	-1.822565e+04	-2.652688e+02	4.776332e+01	1.469292e+00
166000	-1.824138e+04	-2.794552e+02	5.282211e+01	1.458444e+00
166500	-1.825107e+04	-2.677098e+02	4.859830e+01	1.469752e+00
167000	-1.823334e+04	-2.722369e+02	5.019060e+01	1.453164e+00
167500	-1.822980e+04	-2.614794e+02	4.641479e+01	1.709679e+00
168000	-1.824017e+04	-2.610327e+02	4.635169e+01	1.454293e+00
168500	-1.824158e+04	-2.634912e+02	4.714456e+01	1.526928e+00
169000	-1.822750e+04	-2.710276e+02	4.977265e+01	1.422855e+00
169500	-1.823675e+04	-2.666150e+02	4.821656e+01	1.485651e+00
170000	-1.824134e+04	-2.630023e+02	4.699094e+01	1.497207e+00
170500	-1.824038e+04	-2.719169e+02	5.004781e+01	1.534907e+00
171000	-1.824411e+04	-2.718284e+02	4.997334e+01	1.656355e+00
171500	-1.822855e+04	-2.779092e+02	5.220582e+01	1.570122e+00
172000	-1.822645e+04	-2.751344e+02	5.113696e+01	1.715552e+00
172500	-1.822966e+04	-2.582643e+02	4.537443e+01	1.681690e+00
173000	-1.822553e+04	-2.664798e+02	4.815599e+01	1.527479e+00
173500	-1.824219e+04	-2.753532e+02	5.127069e+01	1.565766e+00
174000	-1.822570e+04	-2.750230e+02	5.123786e+01	1.325958e+00
174500	-1.824095e+04	-2.736977e+02	5.076232e+01	1.316368e+00
175000	-1.823113e+04	-2.529957e+02	4.377359e+01	1.458025e+00
175500	-1.822711e+04	-2.745438e+02	5.098019e+01	1.558219e+00
176000	-1.824396e+04	-2.782967e+02	5.239776e+01	1.439323e+00
176500	-1.823296e+04	-2.577873e+02	4.531500e+01	1.388846e+00
177000	-1.824073e+04	-2.715021e+02	4.991215e+01	1.502735e+00
177500	-1.824035e+04	-2.603061e+02	4.611511e+01	1.447334e+00
178000	-1.821980e+04	-2.708196e+02	4.969020e+01	1.448637e+00
178500	-1.822612e+04	-2.614084e+02	4.643488e+01	1.577850e+00
179000	-1.822477e+04	-2.699566e+02	4.939366e+01	1.429340e+00
179500	-1.822848e+04	-2.617675e+02	4.651354e+01	1.698897e+00
180000	-1.822593e+04	-2.683161e+02	4.882460e+01	1.421600e+00
180500	-1.822394e+04	-2.653767e+02	4.775939e+01	1.588760e+00
181000	-1.825850e+04	-2.552101e+02	4.445554e+01	1.501848e+00
181500	-1.823338e+04	-2.745079e+02	5.098213e+01	1.516903e+00
182000	-1.824752e+04	-2.685851e+02	4.893885e+01	1.361317e+00
182500	-1.823130e+04	-2.630460e+02	4.696122e+01	1.629915e+00
183000	-1.823384e+04	-2.683599e+02	4.889307e+01	1.268028e+00
183500	-1.822952e+04	-2.659024e+02	4.801067e+01	1.375685e+00
184000	-1.822886e+04	-2.697214e+02	4.925283e+01	1.596441e+00
184500	-1.824683e+04	-2.764340e+02	5.170993e+01	1.442501e+00
185000	-1.824775e+04	-2.672271e+02	4.845145e+01	1.413322e+00
185500	-1.822733e+04	-2.732715e+02	5.054326e+01	1.500199e+00
186000	-1.823580e+04	-2.719886e+02	5.009399e+01	1.476500e+00
186500	-1.824393e+04	-2.662752e+02	4.798423e+01	1.826001e+00
187000	-1.823420e+04	-2.661113e+02	4.802444e+01	1.544127e+00
187500	-1.822364e+04	-2.711353e+02	4.979249e+01	1.474385e+00
188000	-1.823362e+04	-2.779808e+02	5.223829e+01	1.553922e+00
188500	-1.822556e+04	-2.657622e+02	4.791054e+01	1.529408e+00
189000	-1.824526e+04	-2.574000e+02	4.517567e+01	1.434361e+00
189500	-1.824294e+04	-2.751111e+02	5.122487e+01	1.449846e+00
190000	-1.823544e+04	-2.715357e+02	4.990313e+01	1.561884e+00
190500	-1.822239e+04	-2.726399e+02	5.026699e+01	1.641646e+00
191000	-1.822743e+04	-2.654722e+02	4.777254e+01	1.645484e+00
191500	-1.823326e+04	-2.536847e+02	4.399250e+01	1.446678e+00
192000	-1.824138e+04	-2.635619e+02	4.702931e+01	1.941988e+00
192500	-1.822634e+04	-2.661511e+02	4.807190e+01	1.444897e+00
193000	-1.823135e+04	-2.611325e+02	4.633342e+01	1.609584e+00
193500	-1.823546e+04	-2.630597e+02	4.702557e+01	1.450940e+00
194000	-1.823855e+04	-2.603120e+02	4.599589e+01	1.817172e+00
194500	-1.823942e+04	-2.763113e+02	5.158481e+01	1.661772e+00
195000	-1.822783e+04	-2.731255e+02	5.049150e+01	1.498753e+00
195500	-1.823050e+04	-2.639704e+02	4.725412e+01	1.679402e+00
196000	-1.821793e+04	-2.637882e+02	4.725475e+01	1.495375e+00
196500	-1.821576e+04	-2.575013e+02	4.513286e+01	1.668828e+00
197000	-1.822875e+04	-2.595142e+02	4.581297e+01	1.579590e+00
197500	-1.823948e+04	-2.746394e+02	5.103782e+01	1.494418e+00
198000	-1.823691e+04	-2.646625e+02	4.746322e+01	1.750100e+00
198500	-1.822698e+04	-2.596135e+02	4.587775e+01	1.480239e+00
199000	-1.823559e+04	-2.590344e+02	4.561433e+01	1.710643e+00
199500	-1.824557e+04	-2.747500e+02	5.110388e+01	1.422427e+00
200000	-1.821476e+04	-2.740175e+02	5.082428e+01	1.464056e+00
200500	-1.824820e+04	-2.666324e+02	4.820692e+01	1.531192e+00
201000	-1.822692e+04	-2.715708e+02	4.987788e+01	1.668306e+00
201500	-1.823688e+04	-2.758167e+02	5.147965e+01	1.455222e+00
202000	-1.822019e+04	-2.699039e+02	4.939437e+01	1.374567e+00
202500	-1.823120e+04	-2.694717e+02	4.915662e+01	1.622305e+00
203000	-1.823352e+04	-2.757815e+02	5.149116e+01	1.388444e+00
203500	-1.822598e+04	-2.637626e+02	4.717533e+01	1.706511e+00
204000	-1.824677e+04	-2.727801e+02	5.042145e+01	1.349100e+00
204500	-1.821998e+04	-2.632021e+02	4.702729e+01	1.588262e+00
205000	-1.822989e+04	-2.578773e+02	4.523580e+01	1.724749e+00
205500	-1.824773e+04	-2.610314e+02	4.624924e+01	1.764202e+00
206000	-1.825153e+04	-2.670898e+02	4.829720e+01	1.725171e+00
206500	-1.824365e+04	-2.775342e+02	5.204575e+01	1.628688e+00
207000	-1.823835e+04	-2.742435e+02	5.081823e+01	1.706888e+00
207500	-1.822960e+04	-2.764446e+02	5.168927e+01	1.509476e+00
208000	-1.823013e+04	-2.672632e+02	4.841068e+01	1.568026e+00
208500	-1.823977e+04	-2.629670e+02	4.693443e+01	1.631206e+00
209000	-1.822659e+04	-2.603105e+02	4.612643e+01	1.417213e+00
209500	-1.822504e+04	-2.612221e+02	4.642660e+01	1.416640e+00
210000	-1.822502e+04	-2.644141e+02	4.747329e+01	1.471906e+00
210500	-1.821759e+04	-2.674594e+02	4.849206e+01	1.527648e+00
211000	-1.822432e+04	-2.757018e+02	5.141235e+01	1.524995e+00
211500	-1.823822e+04	-2.586065e+02	4.553831e+01	1.517192e+00
212000	-1.823243e+04	-2.772971e+02	5.200851e+01	1.492764e+00
212500	-1.824509e+04	-2.702323e+02	4.953449e+01	1.303664e+00
213000	-1.822781e+04	-2.594847e+02	4.584428e+01	1.454051e+00
213500	-1.823487e+04	-2.679970e+02	4.873637e+01	1.357355e+00
214000	-1.822766e+04	-2.663558e+02	4.808441e+01	1.612952e+00
214500	-1.823344e+04	-2.693819e+02	4.918809e+01	1.442378e+00
215000	-1.823781e+04	-2.704624e+02	4.960213e+01	1.341452e+00
215500	-1.825008e+04	-2.601633e+02	4.592815e+01	1.875687e+00
216000	-1.824567e+04	-2.676734e+02	4.854881e+01	1.576868e+00
216500	-1.822745e+04	-2.626310e+02	4.685327e+01	1.538653e+00
217000	-1.825860e+04	-2.612344e+02	4.638909e+01	1.542596e+00
217500	-1.823952e+04	-2.594663e+02	4.582560e+01	1.492925e+00
218000	-1.821997e+04	-2.598267e+02	4.590497e+01	1.610120e+00
218500	-1.823700e+04	-2.810619e+02	5.344520e+01	1.407955e+00
219000	-1.822334e+04	-2.595959e+02	4.584883e+01	1.551345e+00
219500	-1.822768e+04	-2.693444e+02	4.904406e+01	1.818008e+00
220000	-1.822227e+04	-2.682261e+02	4.878846e+01	1.435928e+00
220500	-1.824237e+04	-2.576302e+02	4.520207e+01	1.582432e+00
221000	-1.822310e+04	-2.639223e+02	4.732030e+01	1.434430e+00
221500	-1.823037e+04	-2.663615e+02	4.815754e+01	1.404607e+00
222000	-1.824226e+04	-2.770850e+02	5.188134e+01	1.626321e+00
222500	-1.823975e+04	-2.683207e+02	4.878972e+01	1.526935e+00
223000	-1.824394e+04	-2.585100e+02	4.550999e+01	1.508103e+00
223500	-1.823134e+04	-2.656174e+02	4.791360e+01	1.375596e+00
224000	-1.823953e+04	-2.653690e+02	4.780635e+01	1.442697e+00
224500	-1.824519e+04	-2.745690e+02	5.100333e+01	1.519406e+00
225000	-1.823717e+04	-2.685250e+02	4.888576e+01	1.454146e+00
225500	-1.823550e+04	-2.682427e+02	4.866790e+01	1.801120e+00
226000	-1.823541e+04	-2.550559e+02	4.435337e+01	1.670776e+00
226500	-1.823370e+04	-2.639223e+02	4.725535e+01	1.627646e+00
227000	-1.823590e+04	-2.663332e+02	4.818072e+01	1.308602e+00
227500	-1.824898e+04	-2.749605e+02	5.113273e+01	1.553294e+00
228000	-1.823761e+04	-2.654951e+02	4.784884e+01	1.443670e+00
228500	-1.824584e+04	-2.758144e+02	5.145648e+01	1.516423e+00
229000	-1.822824e+04	-2.681028e+02	4.867660e+01	1.636051e+00
229500	-1.822271e+04	-2.713943e+02	4.982881e+01	1.630561e+00
230000	-1.822243e+04	-2.698903e+02	4.928655e+01	1.668899e+00
230500	-1.823418e+04	-2.621537e+02	4.669725e+01	1.530668e+00
231000	-1.824189e+04	-2.756875e+02	5.131895e+01	1.767278e+00
231500	-1.823481e+04	-2.733837e+02	5.063212e+01	1.364686e+00
232000	-1.823110e+04	-2.640270e+02	4.731198e+01	1.563870e+00
232500	-1.823776e+04	-2.510552e+02	4.311890e+01	1.632440e+00
233000	-1.824457e+04	-2.688684e+02	4.903633e+01	1.364313e+00
233500	-1.823322e+04	-2.643364e+02	4.747734e+01	1.382186e+00
234000	-1.823231e+04	-2.550530e+02	4.444153e+01	1.389035e+00
234500	-1.822821e+04	-2.721769e+02	5.016352e+01	1.469226e+00
235000	-1.822424e+04	-2.654500e+02	4.782937e+01	1.455912e+00
235500	-1.822561e+04	-2.636441e+02	4.722655e+01	1.435264e+00
236000	-1.823566e+04	-2.664084e+02	4.810590e+01	1.602593e+00
236500	-1.823450e+04	-2.738495e+02	5.078376e+01	1.408626e+00
237000	-1.823100e+04	-2.652833e+02	4.778325e+01	1.424984e+00
237500	-1.825145e+04	-2.630786e+02	4.703792e+01	1.432933e+00
238000	-1.824198e+04	-2.645385e+02	4.741790e+01	1.760600e+00
238500	-1.823445e+04	-2.771591e+02	5.195628e+01	1.496620e+00
239000	-1.825433e+04	-2.680843e+02	4.874860e+01	1.409307e+00
239500	-1.823794e+04	-2.617760e+02	4.656944e+01	1.538460e+00
240000	-1.823278e+04	-2.704601e+02	4.958074e+01	1.400012e+00
240500	-1.823583e+04	-2.628076e+02	4.694257e+01	1.447390e+00
241000	-1.825095e+04	-2.671600e+02	4.830223e+01	1.780693e+00
241500	-1.823280e+04	-2.606734e+02	4.617762e+01	1.624167e+00
242000	-1.822781e+04	-2.642637e+02	4.729879e+01	1.839763e+00
242500	-1.822879e+04	-2.622061e+02	4.676694e+01	1.373242e+00
243000	-1.823433e+04	-2.731841e+02	5.041990e+01	1.757481e+00
243500	-1.823601e+04	-2.760860e+02	5.161125e+01	1.364111e+00
244000	-1.822804e+04	-2.766722e+02	5.170631e+01	1.690535e+00
244500	-1.822931e+04	-2.757760e+02	5.145477e+01	1.482766e+00
245000	-1.823676e+04	-2.751620e+02	5.119279e+01	1.589162e+00
245500	-1.824593e+04	-2.725281e+02	5.027167e+01	1.516759e+00
246000	-1.824114e+04	-2.690595e+02	4.902914e+01	1.576001e+00
246500	-1.824348e+04	-2.683069e+02	4.879216e+01	1.506049e+00
247000	-1.824039e+04	-2.629251e+02	4.688969e+01	1.723507e+00
247500	-1.822699e+04	-2.664185e+02	4.818800e+01	1.372651e+00
248000	-1.823667e+04	-2.716124e+02	4.996979e+01	1.450346e+00
248500	-1.824111e+04	-2.620113e+02	4.667580e+01	1.452881e+00
249000	-1.823171e+04	-2.653546e+02	4.782400e+01	1.376270e+00
249500	-1.824628e+04	-2.684133e+02	4.878988e+01	1.619014e+00
250000	-1.823723e+04	-2.594831e+02	4.582508e+01	1.511306e+00
250500	-1.824137e+04	-2.764924e+02	5.175645e+01	1.373962e+00
251000	-1.821671e+04	-2.753916e+02	5.128768e+01	1.557436e+00
251500	-1.822726e+04	-2.652922e+02	4.774134e+01	1.557436e+00
252000	-1.822203e+04	-2.648611e+02	4.759007e+01	1.573099e+00
252500	-1.823356e+04	-2.593430e+02	4.576097e+01	1.568110e+00
253000	-1.823640e+04	-2.737433e+02	5.074359e+01	1.413964e+00
253500	-1.824255e+04	-2.754028e+02	5.121493e+01	1.768966e+00
254000	-1.824716e+04	-2.607508e+02	4.617765e+01	1.701495e+00
254500	-1.823671e+04	-2.753225e+02	5.131715e+01	1.407241e+00
255000	-1.823218e+04	-2.661621e+02	4.799558e+01	1.679565e+00
255500	-1.824526e+04	-2.675066e+02	4.849638e+01	1.562299e+00
256000	-1.823772e+04	-2.654137e+02	4.783421e+01	1.405377e+00
256500	-1.823204e+04	-2.765807e+02	5.171069e+01	1.587136e+00
257000	-1.823299e+04	-2.653386e+02	4.773867e+01	1.611699e+00
257500	-1.824507e+04	-2.654417e+02	4.771869e+01	1.773790e+00
258000	-1.823440e+04	-2.624070e+02	4.675009e+01	1.624812e+00
258500	-1.823535e+04	-2.637274e+02	4.728251e+01	1.351924e+00
259000	-1.823246e+04	-2.557511e+02	4.468745e+01	1.312035e+00
259500	-1.824827e+04	-2.591583e+02	4.570022e+01	1.570157e+00
260000	-1.823982e+04	-2.736680e+02	5.061248e+01	1.703662e+00
260500	-1.822848e+04	-2.606685e+02	4.624709e+01	1.407863e+00
261000	-1.823738e+04	-2.631794e+02	4.699503e+01	1.662101e+00
261500	-1.823193e+04	-2.798102e+02	5.293762e+01	1.504784e+00
262000	-1.825183e+04	-2.696361e+02	4.924761e+01	1.526129e+00
262500	-1.824112e+04	-2.589361e+02	4.562737e+01	1.572142e+00
263000	-1.822777e+04	-2.678155e+02	4.861442e+01	1.528729e+00
263500	-1.823819e+04	-2.614824e+02	4.647556e+01	1.528729e+00
264000	-1.822931e+04	-2.793447e+02	5.276564e+01	1.499035e+00
264500	-1.821844e+04	-2.698429e+02	4.931117e+01	1.551199e+00
265000	-1.825115e+04	-2.680917e+02	4.872432e+01	1.486892e+00
265500	-1.823709e+04	-2.554953e+02	4.456741e+01	1.434088e+00
266000	-1.823867e+04	-2.695940e+02	4.923842e+01	1.510333e+00
266500	-1.822528e+04	-2.724873e+02	5.018615e+01	1.716079e+00
267000	-1.824643e+04	-2.682999e+02	4.882103e+01	1.415756e+00
267500	-1.822640e+04	-2.671711e+02	4.828000e+01	1.856647e+00
268000	-1.821932e+04	-2.783442e+02	5.233844e+01	1.646779e+00
268500	-1.822201e+04	-2.811558e+02	5.351261e+01	1.323687e+00
269000	-1.822025e+04	-2.721910e+02	5.017442e+01	1.452668e+00
269500	-1.822427e+04	-2.714668e+02	4.988461e+01	1.545330e+00
270000	-1.822621e+04	-2.695816e+02	4.920136e+01	1.604053e+00
270500	-1.824343e+04	-2.570300e+02	4.490944e+01	1.894830e+00
271000	-1.824066e+04	-2.650102e+02	4.768580e+01	1.439261e+00
271500	-1.823196e+04	-2.766113e+02	5.163450e+01	1.825867e+00
272000	-1.823642e+04	-2.558926e+02	4.462340e+01	1.654997e+00
272500	-1.822823e+04	-2.594869e+02	4.578977e+01	1.623483e+00
273000	-1.823577e+04	-2.710630e+02	4.968246e+01	1.713992e+00
273500	-1.823231e+04	-2.669332e+02	4.828490e+01	1.604363e+00
274000	-1.823092e+04	-2.755076e+02	5.134608e+01	1.512795e+00
274500	-1.824095e+04	-2.730116e+02	5.036922e+01	1.726832e+00
275000	-1.824010e+04	-2.578159e+02	4.524436e+01	1.636741e+00
275500	-1.822322e+04	-2.647493e+02	4.744576e+01	1.888701e+00
276000	-1.823987e+04	-2.698030e+02	4.928184e+01	1.595090e+00
276500	-1.825076e+04	-2.617815e+02	4.659921e+01	1.454115e+00
277000	-1.825232e+04	-2.629015e+02	4.696801e+01	1.465063e+00
277500	-1.823111e+04	-2.697125e+02	4.929901e+01	1.455571e+00
278000	-1.824034e+04	-2.618995e+02	4.661947e+01	1.510919e+00
278500	-1.822423e+04	-2.742443e+02	5.087458e+01	1.551332e+00
279000	-1.823623e+04	-2.669160e+02	4.832013e+01	1.484476e+00
279500	-1.823979e+04	-2.607734e+02	4.607775e+01	2.028582e+00
280000	-1.824522e+04	-2.701506e+02	4.939964e+01	1.606264e+00
280500	-1.822665e+04	-2.669815e+02	4.834198e+01	1.486338e+00
281000	-1.822027e+04	-2.627049e+02	4.684664e+01	1.632572e+00
281500	-1.823682e+04	-2.609183e+02	4.623452e+01	1.695899e+00
282000	-1.821696e+04	-2.723619e+02	5.023866e+01	1.443176e+00
282500	-1.824556e+04	-2.581097e+02	4.537292e+01	1.531756e+00
283000	-1.823293e+04	-2.565336e+02	4.486473e+01	1.538306e+00
283500	-1.822684e+04	-2.734502e+02	5.063042e+01	1.435811e+00
284000	-1.821944e+04	-2.631683e+02	4.700381e+01	1.624730e+00
284500	-1.824689e+04	-2.643298e+02	4.743674e+01	1.495996e+00
285000	-1.823130e+04	-2.611878e+02	4.641554e+01	1.415802e+00
285500	-1.822391e+04	-2.624539e+02	4.678430e+01	1.568850e+00
286000	-1.825978e+04	-2.740815e+02	5.082991e+01	1.512424e+00
286500	-1.823902e+04	-2.759320e+02	5.155993e+01	1.350563e+00
287000	-1.824145e+04	-2.542426e+02	4.414228e+01	1.527380e+00
287500	-1.823977e+04	-2.707504e+02	4.962074e+01	1.576542e+00
288000	-1.823751e+04	-2.718782e+02	5.009600e+01	1.360488e+00
288500	-1.822843e+04	-2.708420e+02	4.968197e+01	1.494328e+00
289000	-1.823337e+04	-2.710282e+02	4.968917e+01	1.660089e+00
289500	-1.822807e+04	-2.756343e+02	5.136572e+01	1.585553e+00
290000	-1.824793e+04	-2.705139e+02	4.952849e+01	1.602357e+00
290500	-1.823301e+04	-2.717488e+02	5.003438e+01	1.404616e+00
291000	-1.823449e+04	-2.674494e+02	4.842672e+01	1.707612e+00
291500	-1.823917e+04	-2.749219e+02	5.123866e+01	1.222613e+00
292000	-1.824060e+04	-2.622285e+02	4.672802e+01	1.512760e+00
292500	-1.824135e+04	-2.647682e+02	4.760697e+01	1.430211e+00
293000	-1.822889e+04	-2.819024e+02	5.372687e+01	1.505355e+00
293500	-1.822287e+04	-2.649213e+02	4.764655e+01	1.466288e+00
294000	-1.822652e+04	-2.640669e+02	4.731319e+01	1.600164e+00
294500	-1.824125e+04	-2.578136e+02	4.528655e+01	1.503448e+00
295000	-1.823082e+04	-2.680164e+02	4.872503e+01	1.409519e+00
295500	-1.822889e+04	-2.652596e+02	4.775289e+01	1.490777e+00
296000	-1.823468e+04	-2.655178e+02	4.784336e+01	1.482519e+00
296500	-1.823143e+04	-2.684538e+02	4.875961e+01	1.746977e+00
297000	-1.822554e+04	-2.698674e+02	4.938957e+01	1.351802e+00
297500	-1.822047e+04	-2.695131e+02	4.926028e+01	1.366906e+00
298000	-1.823517e+04	-2.552837e+02	4.444750e+01	1.600860e+00
298500	-1.822813e+04	-2.656881e+02	4.786898e+01	1.577507e+00
299000	-1.823759e+04	-2.679854e+02	4.872637e+01	1.374695e+00
299500	-1.824372e+04	-2.579370e+02	4.534421e+01	1.448003e+00
300000	-1.824158e+04	-2.807789e+02	5.329550e+01	1.521350e+00
300500	-1.822860e+04	-2.649181e+02	4.760100e+01	1.597813e+00
301000	-1.823445e+04	-2.712693e+02	4.985378e+01	1.434918e+00
301500	-1.824162e+04	-2.603592e+02	4.609650e+01	1.557164e+00
302000	-1.821494e+04	-2.594679e+02	4.580317e+01	1.563418e+00
302500	-1.823692e+04	-2.703547e+02	4.954232e+01	1.403820e+00
303000	-1.824465e+04	-2.678885e+02	4.869231e+01	1.376282e+00
303500	-1.822824e+04	-2.614377e+02	4.649510e+01	1.424883e+00
304000	-1.824853e+04	-2.587954e+02	4.562679e+01	1.433225e+00
304500	-1.823738e+04	-2.740093e+02	5.087548e+01	1.313793e+00
305000	-1.822614e+04	-2.750283e+02	5.116697e+01	1.526646e+00
305500	-1.821985e+04	-2.692764e+02	4.918420e+01	1.348039e+00
306000	-1.823142e+04	-2.794645e+02	5.281186e+01	1.495122e+00
306500	-1.823330e+04	-2.741336e+02	5.089274e+01	1.390229e+00
307000	-1.823915e+04	-2.638560e+02	4.732965e+01	1.340267e+00
307500	-1.823606e+04	-2.785789e+02	5.244589e+01	1.591811e+00
308000	-1.823611e+04	-2.674607e+02	4.842931e+01	1.711307e+00
308500	-1.824469e+04	-2.615040e+02	4.639854e+01	1.783541e+00
309000	-1.823799e+04	-2.640998e+02	4.738674e+01	1.414396e+00
309500	-1.823416e+04	-2.793422e+02	5.280606e+01	1.388284e+00
310000	-1.824245e+04	-2.664041e+02	4.805545e+01	1.746043e+00
310500	-1.826055e+04	-2.554625e+02	4.455912e+01	1.427313e+00
311000	-1.822864e+04	-2.616521e+02	4.658265e+01	1.374687e+00
311500	-1.823489e+04	-2.657885e+02	4.794613e+01	1.451116e+00
312000	-1.822934e+04	-2.587640e+02	4.556055e+01	1.606038e+00
312500	-1.824633e+04	-2.802938e+02	5.307096e+01	1.632933e+00
313000	-1.822538e+04	-2.675178e+02	4.848890e+01	1.595254e+00
313500	-1.822525e+04	-2.698401e+02	4.941543e+01	1.250727e+00
314000	-1.822619e+04	-2.667795e+02	4.831549e+01	1.361492e+00
314500	-1.823053e+04	-2.742547e+02	5.087760e+01	1.553352e+00
315000	-1.823644e+04	-2.609637e+02	4.622687e+01	1.764584e+00
315500	-1.824967e+04	-2.662450e+02	4.805448e+01	1.589798e+00
316000	-1.822591e+04	-2.830428e+02	5.412122e+01	1.611724e+00
316500	-1.825197e+04	-2.515327e+02	4.328966e+01	1.555314e+00
317000	-1.826458e+04	-2.770918e+02	5.189208e+01	1.603872e+00
317500	-1.821690e+04	-2.622226e+02	4.671447e+01	1.547706e+00
318000	-1.824795e+04	-2.602852e+02	4.607878e+01	1.537272e+00
318500	-1.825366e+04	-2.682670e+02	4.871917e+01	1.677074e+00
319000	-1.824576e+04	-2.657163e+02	4.789098e+01	1.541000e+00
319500	-1.823465e+04	-2.557490e+02	4.462949e+01	1.492212e+00
320000	-1.823606e+04	-2.633246e+02	4.707726e+01	1.561293e+00
320500	-1.822470e+04	-2.674524e+02	4.848895e+01	1.529714e+00
321000	-1.823717e+04	-2.640771e+02	4.730168e+01	1.644557e+00
321500	-1.824790e+04	-2.714426e+02	4.983171e+01	1.670686e+00
322000	-1.823931e+04	-2.574423e+02	4.510519e+01	1.695974e+00
322500	-1.823249e+04	-2.558528e+02	4.462305e+01	1.616268e+00
323000	-1.825203e+04	-2.729394e+02	5.049393e+01	1.305841e+00
323500	-1.823864e+04	-2.660913e+02	4.801661e+01	1.547090e+00
324000	-1.823751e+04	-2.746360e+02	5.101329e+01	1.558822e+00
324500	-1.823633e+04	-2.740925e+02	5.075309e+01	1.736792e+00
325000	-1.823555e+04	-2.718442e+02	4.991716e+01	1.830761e+00
325500	-1.823408e+04	-2.627612e+02	4.690376e+01	1.517402e+00
326000	-1.823491e+04	-2.834395e+02	5.423741e+01	1.705213e+00
326500	-1.824656e+04	-2.644189e+02	4.745018e+01	1.545230e+00
327000	-1.824468e+04	-2.548818e+02	4.430133e+01	1.661497e+00
327500	-1.824808e+04	-2.581438e+02	4.538076e+01	1.541597e+00
328000	-1.824077e+04	-2.803822e+02	5.307123e+01	1.720584e+00
328500	-1.822586e+04	-2.771316e+02	5.196051e+01	1.457557e+00
329000	-1.825668e+04	-2.624608e+02	4.689323e+01	1.248584e+00
329500	-1.824031e+04	-2.714337e+02	4.986113e+01	1.578595e+00
330000	-1.823419e+04	-2.760144e+02	5.155086e+01	1.457807e+00
330500	-1.823363e+04	-2.663497e+02	4.814829e+01	1.419883e+00
331000	-1.823591e+04	-2.659573e+02	4.794855e+01	1.612829e+00
331500	-1.824276e+04	-2.694062e+02	4.922506e+01	1.360758e+00
332000	-1.824045e+04	-2.706779e+02	4.961840e+01	1.510716e+00
332500	-1.822883e+04	-2.675051e+02	4.856699e+01	1.355864e+00
333000	-1.823016e+04	-2.613439e+02	4.645013e+01	1.467142e+00
333500	-1.823233e+04	-2.492933e+02	4.263094e+01	1.467142e+00
334000	-1.825649e+04	-2.578772e+02	4.525529e+01	1.664017e+00
334500	-1.823607e+04	-2.646076e+02	4.752651e+01	1.507700e+00
335000	-1.822696e+04	-2.680039e+02	4.875220e+01	1.318444e+00
335500	-1.823212e+04	-2.722971e+02	5.024155e+01	1.370224e+00
336000	-1.822421e+04	-2.680117e+02	4.870721e+01	1.456340e+00
336500	-1.823313e+04	-2.760966e+02	5.150523e+01	1.665035e+00
337000	-1.824083e+04	-2.624733e+02	4.680168e+01	1.535955e+00
337500	-1.822748e+04	-2.724913e+02	5.022005e+01	1.624847e+00
338000	-1.823380e+04	-2.680614e+02	4.869100e+01	1.552958e+00
338500	-1.823150e+04	-2.720913e+02	5.016026e+01	1.392846e+00
339000	-1.822773e+04	-2.657124e+02	4.787890e+01	1.572549e+00
339500	-1.823001e+04	-2.795006e+02	5.287334e+01	1.366803e+00
340000	-1.823039e+04	-2.754263e+02	5.138742e+01	1.317905e+00
340500	-1.823304e+04	-2.914357e+02	5.746322e+01	1.521544e+00
341000	-1.823821e+04	-2.668584e+02	4.821849e+01	1.723400e+00
341500	-1.824343e+04	-2.638454e+02	4.730112e+01	1.414557e+00
342000	-1.823306e+04	-2.725016e+02	5.028000e+01	1.466885e+00
342500	-1.822936e+04	-2.666849e+02	4.823029e+01	1.515509e+00
343000	-1.824032e+04	-2.762418e+02	5.159706e+01	1.558780e+00
343500	-1.823941e+04	-2.668310e+02	4.826247e+01	1.567666e+00
344000	-1.822685e+04	-2.727073e+02	5.028639e+01	1.654695e+00
344500	-1.823205e+04	-2.636097e+02	4.724469e+01	1.346817e+00
345000	-1.822746e+04	-2.697381e+02	4.932189e+01	1.415759e+00
345500	-1.822055e+04	-2.686409e+02	4.886630e+01	1.626188e+00
346000	-1.821617e+04	-2.693368e+02	4.909364e+01	1.668072e+00
346500	-1.821924e+04	-2.672506e+02	4.840274e+01	1.578515e+00
347000	-1.824125e+04	-2.724265e+02	5.025721e+01	1.455738e+00
347500	-1.823679e+04	-2.680146e+02	4.865814e+01	1.601306e+00
348000	-1.822980e+04	-2.664987e+02	4.814630e+01	1.574714e+00
348500	-1.822781e+04	-2.723408e+02	5.014953e+01	1.672469e+00
349000	-1.824845e+04	-2.609119e+02	4.630059e+01	1.488701e+00
349500	-1.824251e+04	-2.583062e+02	4.539832e+01	1.649627e+00
350000	-1.822998e+04	-2.680382e+02	4.869519e+01	1.517610e+00
350500	-1.824157e+04	-2.946426e+02	5.881538e+01	1.430024e+00
351000	-1.823070e+04	-2.690817e+02	4.903616e+01	1.578085e+00
351500	-1.822189e+04	-2.648206e+02	4.762277e+01	1.435866e+00
352000	-1.822431e+04	-2.720970e+02	5.015557e+01	1.411637e+00
352500	-1.822279e+04	-2.698442e+02	4.922516e+01	1.798489e+00
353000	-1.822503e+04	-2.611314e+02	4.634267e+01	1.580422e+00
353500	-1.822022e+04	-2.623256e+02	4.674551e+01	1.557273e+00
354000	-1.822808e+04	-2.657392e+02	4.793407e+01	1.437280e+00
354500	-1.824578e+04	-2.765930e+02	5.159287e+01	1.921373e+00
355000	-1.825719e+04	-2.543935e+02	4.416144e+01	1.617353e+00
355500	-1.825361e+04	-2.730820e+02	5.050771e+01	1.409946e+00
356000	-1.822578e+04	-2.730441e+02	5.048516e+01	1.435081e+00
356500	-1.823710e+04	-2.674065e+02	4.844359e+01	1.615548e+00
357000	-1.823631e+04	-2.740329e+02	5.086693e+01	1.361086e+00
357500	-1.823522e+04	-2.665800e+02	4.819789e+01	1.505238e+00
358000	-1.824363e+04	-2.563067e+02	4.476483e+01	1.624586e+00
358500	-1.823603e+04	-2.708042e+02	4.972868e+01	1.324079e+00
359000	-1.823664e+04	-2.660579e+02	4.802087e+01	1.501195e+00
359500	-1.825252e+04	-2.590285e+02	4.561551e+01	1.701063e+00
360000	-1.823667e+04	-2.593047e+02	4.575981e+01	1.533381e+00
360500	-1.823076e+04	-2.657314e+02	4.792311e+01	1.461682e+00
361000	-1.823952e+04	-2.596636e+02	4.579602e+01	1.781023e+00
361500	-1.823672e+04	-2.643756e+02	4.745782e+01	1.479286e+00
362000	-1.823859e+04	-2.677783e+02	4.859069e+01	1.560349e+00
362500	-1.823611e+04	-2.747730e+02	5.101768e+01	1.683663e+00
363000	-1.823783e+04	-2.626472e+02	4.684615e+01	1.576243e+00
363500	-1.824660e+04	-2.786437e+02	5.247987e+01	1.565115e+00
364000	-1.823018e+04	-2.560433e+02	4.463393e+01	1.772592e+00
364500	-1.822992e+04	-2.584072e+02	4.544176e+01	1.616188e+00
365000	-1.824017e+04	-2.714000e+02	4.979480e+01	1.732594e+00
365500	-1.823453e+04	-2.649589e+02	4.759642e+01	1.652065e+00
366000	-1.824998e+04	-2.586217e+02	4.547034e+01	1.742308e+00
366500	-1.822523e+04	-2.588005e+02	4.559700e+01	1.530149e+00
367000	-1.822841e+04	-2.637261e+02	4.728033e+01	1.357146e+00
367500	-1.821655e+04	-2.747299e+02	5.109771e+01	1.419427e+00
368000	-1.822772e+04	-2.839944e+02	5.444370e+01	1.723164e+00
368500	-1.822973e+04	-2.669041e+02	4.829956e+01	1.532580e+00
369000	-1.823366e+04	-2.653100e+02	4.771207e+01	1.661600e+00
369500	-1.823644e+04	-2.761921e+02	5.168587e+01	1.266332e+00
370000	-1.824221e+04	-2.759039e+02	5.143616e+01	1.661717e+00
370500	-1.823758e+04	-2.669542e+02	4.829170e+01	1.605621e+00
371000	-1.823509e+04	-2.742633e+02	5.080664e+01	1.758857e+00
371500	-1.824513e+04	-2.515607e+02	4.334130e+01	1.416012e+00
372000	-1.824821e+04	-2.673689e+02	4.836236e+01	1.814348e+00
372500	-1.824398e+04	-2.623795e+02	4.678426e+01	1.494560e+00
373000	-1.825492e+04	-2.617815e+02	4.650189e+01	1.748108e+00
373500	-1.821948e+04	-2.671455e+02	4.841817e+01	1.428521e+00
374000	-1.823681e+04	-2.840395e+02	5.453891e+01	1.521132e+00
374500	-1.823660e+04	-2.686173e+02	4.891916e+01	1.450288e+00
375000	-1.824130e+04	-2.658674e+02	4.788304e+01	1.715406e+00
375500	-1.823694e+04	-2.817076e+02	5.362672e+01	1.574396e+00
376000	-1.822986e+04	-2.623090e+02	4.671928e+01	1.619561e+00
376500	-1.821876e+04	-2.652024e+02	4.769123e+01	1.615472e+00
377000	-1.824703e+04	-2.696706e+02	4.921209e+01	1.662307e+00
377500	-1.823265e+04	-2.765397e+02	5.172628e+01	1.503564e+00
378000	-1.823133e+04	-2.706979e+02	4.962797e+01	1.503564e+00
378500	-1.821728e+04	-2.577277e+02	4.527167e+01	1.463699e+00
379000	-1.821790e+04	-2.650530e+02	4.766559e+01	1.541775e+00
379500	-1.821707e+04	-2.598156e+02	4.597530e+01	1.383727e+00
380000	-1.822423e+04	-2.707109e+02	4.960811e+01	1.572956e+00
380500	-1.822995e+04	-2.752213e+02	5.129428e+01	1.368982e+00
381000	-1.821007e+04	-2.633794e+02	4.710895e+01	1.521382e+00
381500	-1.822404e+04	-2.723811e+02	5.023416e+01	1.475038e+00
382000	-1.823509e+04	-2.683353e+02	4.881276e+01	1.475038e+00
382500	-1.824238e+04	-2.756099e+02	5.137732e+01	1.529221e+00
383000	-1.821595e+04	-2.630007e+02	4.699211e+01	1.492076e+00
383500	-1.822157e+04	-2.731469e+02	5.050155e+01	1.492076e+00
384000	-1.823245e+04	-2.739748e+02	5.078772e+01	1.522835e+00
384500	-1.822351e+04	-2.736490e+02	5.067056e+01	1.522835e+00
385000	-1.822645e+04	-2.611928e+02	4.636723e+01	1.567284e+00
385500	-1.823055e+04	-2.674199e+02	4.839101e+01	1.781962e+00
386000	-1.824070e+04	-2.584149e+02	4.547848e+01	1.510377e+00
386500	-1.823156e+04	-2.634638e+02	4.715515e+01	1.467920e+00
387000	-1.824017e+04	-2.695332e+02	4.926535e+01	1.372477e+00
387500	-1.824146e+04	-2.660137e+02	4.800760e+01	1.495931e+00
388000	-1.823719e+04	-2.625587e+02	4.679960e+01	1.627641e+00
388500	-1.824453e+04	-2.764278e+02	5.173809e+01	1.359375e+00
389000	-1.824339e+04	-2.781431e+02	5.230559e+01	1.534380e+00
389500	-1.824873e+04	-2.596725e+02	4.588311e+01	1.522892e+00
390000	-1.824525e+04	-2.594883e+02	4.581553e+01	1.545866e+00
390500	-1.823131e+04	-2.648822e+02	4.765316e+01	1.407665e+00
391000	-1.823064e+04	-2.608968e+02	4.631590e+01	1.427095e+00
391500	-1.823908e+04	-2.735425e+02	5.066183e+01	1.440725e+00
392000	-1.824134e+04	-2.610991e+02	4.635706e+01	1.504416e+00
392500	-1.824174e+04	-2.675482e+02	4.853917e+01	1.479650e+00
393000	-1.823845e+04	-2.607041e+02	4.621286e+01	1.547573e+00
393500	-1.823978e+04	-2.820070e+02	5.366716e+01	1.767156e+00
394000	-1.823800e+04	-2.604273e+02	4.603725e+01	1.806086e+00
394500	-1.824982e+04	-2.602904e+02	4.610731e+01	1.455367e+00
395000	-1.823716e+04	-2.880590e+02	5.608248e+01	1.590606e+00
395500	-1.823330e+04	-2.677265e+02	4.858605e+01	1.521974e+00
396000	-1.824257e+04	-2.706969e+02	4.961294e+01	1.545200e+00
396500	-1.823241e+04	-2.635353e+02	4.713003e+01	1.614357e+00
397000	-1.824156e+04	-2.642705e+02	4.739310e+01	1.566239e+00
397500	-1.824263e+04	-2.700812e+02	4.939045e+01	1.563093e+00
398000	-1.824237e+04	-2.629202e+02	4.687560e+01	1.760893e+00
398500	-1.824013e+04	-2.718148e+02	5.002636e+01	1.493260e+00
399000	-1.823176e+04	-2.522309e+02	4.344755e+01	1.742599e+00
399500	-1.824704e+04	-2.699546e+02	4.931171e+01	1.661362e+00
400000	-1.823916e+04	-2.613362e+02	4.643968e+01	1.491106e+00
400500	-1.825176e+04	-2.726890e+02	5.023472e+01	1.781321e+00
401000	-1.822976e+04	-2.587442e+02	4.560214e+01	1.457991e+00
401500	-1.822649e+04	-2.783534e+02	5.245805e+01	1.333606e+00
402000	-1.823237e+04	-2.801850e+02	5.312723e+01	1.374404e+00
402500	-1.822273e+04	-2.635627e+02	4.714798e+01	1.588145e+00
403000	-1.823406e+04	-2.736901e+02	5.076832e+01	1.292128e+00
403500	-1.822772e+04	-2.735777e+02	5.066712e+01	1.461124e+00
404000	-1.823967e+04	-2.603894e+02	4.615770e+01	1.400793e+00
404500	-1.823227e+04	-2.655037e+02	4.782190e+01	1.531628e+00
405000	-1.824719e+04	-2.705026e+02	4.950218e+01	1.665996e+00
405500	-1.824744e+04	-2.578241e+02	4.533248e+01	1.371521e+00
406000	-1.823123e+04	-2.615359e+02	4.651245e+01	1.470550e+00
406500	-1.823907e+04	-2.812430e+02	5.347800e+01	1.502276e+00
407000	-1.822985e+04	-2.614922e+02	4.649965e+01	1.465646e+00
407500	-1.823164e+04	-2.659707e+02	4.793838e+01	1.656084e+00
408000	-1.822053e+04	-2.697831e+02	4.937976e+01	1.295413e+00
408500	-1.823401e+04	-2.668879e+02	4.825967e+01	1.632726e+00
409000	-1.823580e+04	-2.641419e+02	4.741886e+01	1.361194e+00
409500	-1.823187e+04	-2.597569e+02	4.589768e+01	1.562607e+00
410000	-1.823606e+04	-2.664332e+02	4.807174e+01	1.727493e+00
410500	-1.825754e+04	-2.679694e+02	4.862771e+01	1.644159e+00
411000	-1.823336e+04	-2.631013e+02	4.692711e+01	1.787455e+00
411500	-1.822533e+04	-2.771042e+02	5.187044e+01	1.675198e+00
412000	-1.823480e+04	-2.716472e+02	4.991854e+01	1.629817e+00
412500	-1.823979e+04	-2.726426e+02	5.027687e+01	1.616685e+00
413000	-1.824343e+04	-2.648149e+02	4.760051e+01	1.496038e+00
413500	-1.825608e+04	-2.584588e+02	4.551516e+01	1.440964e+00
414000	-1.825474e+04	-2.759895e+02	5.152404e+01	1.506374e+00
414500	-1.824457e+04	-2.590341e+02	4.566277e+01	1.561135e+00
415000	-1.825380e+04	-2.686446e+02	4.894621e+01	1.399658e+00
415500	-1.824645e+04	-2.644419e+02	4.744156e+01	1.593823e+00
416000	-1.824593e+04	-2.651764e+02	4.770553e+01	1.547255e+00
416500	-1.824538e+04	-2.657510e+02	4.786182e+01	1.661359e+00
417000	-1.824512e+04	-2.817308e+02	5.363850e+01	1.566478e+00
417500	-1.824044e+04	-2.637635e+02	4.725569e+01	1.467816e+00
418000	-1.823572e+04	-2.781624e+02	5.226110e+01	1.673898e+00
418500	-1.825330e+04	-2.660579e+02	4.797397e+01	1.638778e+00
419000	-1.823649e+04	-2.744249e+02	5.091618e+01	1.616533e+00
419500	-1.824380e+04	-2.681907e+02	4.871477e+01	1.613443e+00
420000	-1.823565e+04	-2.735577e+02	5.062622e+01	1.555037e+00
420500	-1.823601e+04	-2.859062e+02	5.521391e+01	1.647470e+00
421000	-1.825097e+04	-2.628018e+02	4.693156e+01	1.474612e+00
421500	-1.823229e+04	-2.766901e+02	5.178303e+01	1.499191e+00
422000	-1.824440e+04	-2.625632e+02	4.690170e+01	1.325571e+00
422500	-1.823092e+04	-2.540149e+02	4.407518e+01	1.513234e+00
423000	-1.823284e+04	-2.714208e+02	4.981448e+01	1.697635e+00
423500	-1.824303e+04	-2.640557e+02	4.727667e+01	1.697635e+00
424000	-1.823891e+04	-2.658105e+02	4.788216e+01	1.661054e+00
424500	-1.822880e+04	-2.741103e+02	5.084433e+01	1.501219e+00
425000	-1.823198e+04	-2.847407e+02	5.481841e+01	1.499214e+00
425500	-1.824422e+04	-2.626625e+02	4.684907e+01	1.582844e+00
426000	-1.823120e+04	-2.681678e+02	4.866314e+01	1.739957e+00
426500	-1.824411e+04	-2.737965e+02	5.079002e+01	1.338151e+00
427000	-1.823120e+04	-2.798307e+02	5.289681e+01	1.634191e+00
427500	-1.823195e+04	-2.842449e+02	5.455426e+01	1.686672e+00
428000	-1.824353e+04	-2.614672e+02	4.652139e+01	1.374915e+00
428500	-1.823948e+04	-2.678031e+02	4.861745e+01	1.507553e+00
429000	-1.822326e+04	-2.584716e+02	4.540875e+01	1.782747e+00
429500	-1.822323e+04	-2.671225e+02	4.828758e+01	1.785896e+00
430000	-1.824406e+04	-2.874137e+02	5.582356e+01	1.600524e+00
430500	-1.824950e+04	-2.667119e+02	4.835269e+01	1.185555e+00
431000	-1.822079e+04	-2.622949e+02	4.675171e+01	1.507872e+00
431500	-1.822541e+04	-2.721910e+02	5.016050e+01	1.491776e+00
432000	-1.823190e+04	-2.661403e+02	4.793977e+01	1.821581e+00
432500	-1.823652e+04	-2.663580e+02	4.815428e+01	1.410618e+00
433000	-1.822762e+04	-2.846956e+02	5.471876e+01	1.711498e+00
433500	-1.822787e+04	-2.753820e+02	5.135853e+01	1.352978e+00
434000	-1.823322e+04	-2.637370e+02	4.722779e+01	1.524445e+00
434500	-1.822868e+04	-2.674201e+02	4.852181e+01	1.401929e+00
435000	-1.823546e+04	-2.668580e+02	4.832934e+01	1.399621e+00
435500	-1.824317e+04	-2.657738e+02	4.786071e+01	1.687488e+00
436000	-1.823497e+04	-2.770202e+02	5.191823e+01	1.461148e+00
436500	-1.823924e+04	-2.626809e+02	4.680904e+01	1.721479e+00
437000	-1.823003e+04	-2.781662e+02	5.229196e+01	1.594241e+00
437500	-1.823580e+04	-2.750416e+02	5.114186e+01	1.609249e+00
438000	-1.824612e+04	-2.734194e+02	5.051386e+01	1.730135e+00
438500	-1.825341e+04	-2.761168e+02	5.158978e+01	1.453644e+00
439000	-1.823536e+04	-2.556947e+02	4.457273e+01	1.616628e+00
439500	-1.823264e+04	-2.583985e+02	4.543881e+01	1.616628e+00
440000	-1.823449e+04	-2.612605e+02	4.630936e+01	1.810605e+00
440500	-1.823674e+04	-2.531254e+02	4.384903e+01	1.346029e+00
441000	-1.823875e+04	-2.755449e+02	5.141125e+01	1.371066e+00
441500	-1.824524e+04	-2.761223e+02	5.154103e+01	1.592613e+00
442000	-1.823042e+04	-2.678349e+02	4.861587e+01	1.543980e+00
442500	-1.823714e+04	-2.605758e+02	4.613658e+01	1.651518e+00
443000	-1.823567e+04	-2.564450e+02	4.478139e+01	1.710921e+00
443500	-1.823245e+04	-2.660026e+02	4.803439e+01	1.406306e+00
444000	-1.825382e+04	-2.597902e+02	4.592299e+01	1.518387e+00
444500	-1.822425e+04	-2.751693e+02	5.127873e+01	1.359727e+00
445000	-1.824089e+04	-2.634734e+02	4.717426e+01	1.420492e+00
445500	-1.822614e+04	-2.739569e+02	5.071186e+01	1.715821e+00
446000	-1.823058e+04	-2.738700e+02	5.065756e+01	1.780059e+00
446500	-1.823606e+04	-2.630206e+02	4.689767e+01	1.795069e+00
447000	-1.822407e+04	-2.633447e+02	4.713916e+01	1.396463e+00
447500	-1.822909e+04	-2.762261e+02	5.158341e+01	1.580379e+00
448000	-1.823131e+04	-2.522454e+02	4.349896e+01	1.591095e+00
448500	-1.822412e+04	-2.609956e+02	4.629309e+01	1.595205e+00
449000	-1.823603e+04	-2.529348e+02	4.353996e+01	2.148327e+00
449500	-1.822147e+04	-2.636903e+02	4.707505e+01	1.933586e+00
450000	-1.822194e+04	-2.597491e+02	4.591310e+01	1.507563e+00
450500	-1.824266e+04	-2.719258e+02	5.009747e+01	1.403952e+00
451000	-1.822405e+04	-2.627227e+02	4.682182e+01	1.724842e+00
451500	-1.823267e+04	-2.693783e+02	4.917877e+01	1.465430e+00
452000	-1.822903e+04	-2.599258e+02	4.597938e+01	1.481468e+00
452500	-1.823379e+04	-2.711333e+02	4.976915e+01	1.538483e+00
453000	-1.824424e+04	-2.650619e+02	4.769252e+01	1.471137e+00
453500	-1.822125e+04	-2.746157e+02	5.099517e+01	1.588635e+00
454000	-1.823681e+04	-2.706903e+02	4.957821e+01	1.637321e+00
454500	-1.822569e+04	-2.595363e+02	4.583091e+01	1.546691e+00
455000	-1.823929e+04	-2.667622e+02	4.827100e+01	1.473998e+00
455500	-1.824052e+04	-2.759087e+02	5.141819e+01	1.715869e+00
456000	-1.824496e+04	-2.685258e+02	4.882009e+01	1.644384e+00
456500	-1.822524e+04	-2.701947e+02	4.947396e+01	1.438462e+00
457000	-1.823434e+04	-2.655154e+02	4.781228e+01	1.571631e+00
457500	-1.824642e+04	-2.588244e+02	4.560414e+01	1.532099e+00
458000	-1.823988e+04	-2.666064e+02	4.821559e+01	1.479877e+00
458500	-1.823983e+04	-2.636576e+02	4.719786e+01	1.534320e+00
459000	-1.822424e+04	-2.732854e+02	5.048879e+01	1.666217e+00
459500	-1.825173e+04	-2.590539e+02	4.570807e+01	1.441592e+00
460000	-1.823974e+04	-2.745880e+02	5.100619e+01	1.530401e+00
460500	-1.823783e+04	-2.671608e+02	4.842397e+01	1.426894e+00
461000	-1.822234e+04	-2.758540e+02	5.137241e+01	1.786859e+00
461500	-1.823093e+04	-2.813178e+02	5.343568e+01	1.689030e+00
462000	-1.823709e+04	-2.645681e+02	4.748809e+01	1.581966e+00
462500	-1.822684e+04	-2.687041e+02	4.886320e+01	1.698262e+00
463000	-1.825365e+04	-2.474097e+02	4.201938e+01	1.609835e+00
463500	-1.824022e+04	-2.637649e+02	4.726510e+01	1.441277e+00
464000	-1.823468e+04	-2.628175e+02	4.694074e+01	1.462796e+00
464500	-1.823720e+04	-2.659558e+02	4.788620e+01	1.794560e+00
465000	-1.823780e+04	-2.667118e+02	4.823320e+01	1.533824e+00
465500	-1.822850e+04	-2.623113e+02	4.667765e+01	1.747262e+00
466000	-1.825210e+04	-2.705068e+02	4.954949e+01	1.535537e+00
466500	-1.823449e+04	-2.680584e+02	4.873564e+01	1.420892e+00
467000	-1.822130e+04	-2.679944e+02	4.860046e+01	1.748157e+00
467500	-1.821805e+04	-2.712254e+02	4.977572e+01	1.611971e+00
468000	-1.824887e+04	-2.644028e+02	4.743055e+01	1.587387e+00
468500	-1.821645e+04	-2.718690e+02	5.003620e+01	1.519738e+00
469000	-1.824351e+04	-2.688616e+02	4.897374e+01	1.537476e+00
469500	-1.824697e+04	-2.675382e+02	4.852946e+01	1.497840e+00
470000	-1.824503e+04	-2.649503e+02	4.761605e+01	1.585498e+00
470500	-1.824291e+04	-2.712510e+02	4.981178e+01	1.535499e+00
471000	-1.823120e+04	-2.827863e+02	5.399658e+01	1.681251e+00
471500	-1.825229e+04	-2.743007e+02	5.091487e+01	1.495940e+00
472000	-1.825033e+04	-2.727479e+02	5.041366e+01	1.338719e+00
472500	-1.825948e+04	-2.677548e+02	4.857403e+01	1.585150e+00
473000	-1.823396e+04	-2.819523e+02	5.374847e+01	1.498447e+00
473500	-1.823430e+04	-2.709460e+02	4.970352e+01	1.537220e+00
474000	-1.824708e+04	-2.689073e+02	4.901285e+01	1.470655e+00
474500	-1.823599e+04	-2.554339e+02	4.449005e+01	1.616665e+00
475000	-1.824384e+04	-2.657972e+02	4.781660e+01	1.840693e+00
475500	-1.822465e+04	-2.664002e+02	4.813168e+01	1.519028e+00
476000	-1.823521e+04	-2.828445e+02	5.401424e+01	1.693279e+00
476500	-1.822774e+04	-2.672278e+02	4.835631e+01	1.690862e+00
477000	-1.821047e+04	-2.652243e+02	4.775568e+01	1.447227e+00
477500	-1.824121e+04	-2.944120e+02	5.874158e+01	1.377612e+00
478000	-1.822387e+04	-2.659832e+02	4.800333e+01	1.477944e+00
478500	-1.822035e+04	-2.725187e+02	5.028658e+01	1.465491e+00
479000	-1.822512e+04	-2.813850e+02	5.352695e+01	1.514928e+00
479500	-1.821876e+04	-2.522164e+02	4.349061e+01	1.589070e+00
480000	-1.821502e+04	-2.583556e+02	4.551031e+01	1.352774e+00
480500	-1.822914e+04	-2.657687e+02	4.793986e+01	1.449765e+00
481000	-1.823518e+04	-2.823526e+02	5.392197e+01	1.443100e+00
481500	-1.823461e+04	-2.695360e+02	4.912193e+01	1.786137e+00
482000	-1.822596e+04	-2.579659e+02	4.527002e+01	1.707014e+00
482500	-1.823731e+04	-2.672752e+02	4.839367e+01	1.629465e+00
483000	-1.823394e+04	-2.660504e+02	4.806653e+01	1.359947e+00
483500	-1.822818e+04	-2.665111e+02	4.825304e+01	1.275233e+00
484000	-1.824222e+04	-2.657491e+02	4.795446e+01	1.387257e+00
484500	-1.823010e+04	-2.689047e+02	4.898965e+01	1.534763e+00
485000	-1.823458e+04	-2.653972e+02	4.770668e+01	1.764676e+00
485500	-1.822341e+04	-2.595820e+02	4.584930e+01	1.535975e+00
486000	-1.822627e+04	-2.690237e+02	4.900196e+01	1.618412e+00
486500	-1.822595e+04	-2.600579e+02	4.600840e+01	1.524849e+00
487000	-1.822344e+04	-2.669684e+02	4.824559e+01	1.754272e+00
487500	-1.821472e+04	-2.764804e+02	5.171716e+01	1.469141e+00
488000	-1.821324e+04	-2.685759e+02	4.887511e+01	1.535711e+00
488500	-1.823321e+04	-2.680509e+02	4.866509e+01	1.617460e+00
489000	-1.822665e+04	-2.678304e+02	4.863267e+01	1.490772e+00
489500	-1.823620e+04	-2.714417e+02	4.993903e+01	1.366469e+00
490000	-1.823261e+04	-2.791229e+02	5.268555e+01	1.491797e+00
490500	-1.824761e+04	-2.648905e+02	4.760989e+01	1.543875e+00
491000	-1.823811e+04	-2.763097e+02	5.164449e+01	1.496917e+00
491500	-1.823954e+04	-2.778072e+02	5.217559e+01	1.549883e+00
492000	-1.822900e+04	-2.755631e+02	5.148848e+01	1.177432e+00
492500	-1.825122e+04	-2.703313e+02	4.946866e+01	1.590138e+00
493000	-1.823871e+04	-2.593807e+02	4.577984e+01	1.547810e+00
493500	-1.823737e+04	-2.721649e+02	5.019187e+01	1.377522e+00
494000	-1.822502e+04	-2.669344e+02	4.831668e+01	1.512909e+00
494500	-1.823590e+04	-2.596938e+02	4.594361e+01	1.358925e+00
495000	-1.824018e+04	-2.727394e+02	5.028783e+01	1.682666e+00
495500	-1.823320e+04	-2.669913e+02	4.838168e+01	1.380539e+00
496000	-1.826188e+04	-2.775060e+02	5.211236e+01	1.419943e+00
496500	-1.823631e+04	-2.810211e+02	5.350609e+01	1.206177e+00
497000	-1.825025e+04	-2.668375e+02	4.830947e+01	1.437052e+00
497500	-1.824030e+04	-2.681533e+02	4.879558e+01	1.342631e+00
498000	-1.823207e+04	-2.821812e+02	5.388116e+01	1.378761e+00
498500	-1.823969e+04	-2.672436e+02	4.846977e+01	1.376633e+00
499000	-1.824132e+04	-2.626081e+02	4.683738e+01	1.563517e+00
499500	-1.823306e+04	-2.673747e+02	4.834327e+01	1.875724e+00
500000	-1.822558e+04	-2.602509e+02	4.616033e+01	1.254317e+00
500500	-1.822917e+04	-2.634118e+02	4.713778e+01	1.467691e+00
501000	-1.821807e+04	-2.673047e+02	4.849892e+01	1.353045e+00
501500	-1.822034e+04	-2.750375e+02	5.114261e+01	1.603052e+00
502000	-1.822641e+04	-2.623157e+02	4.663164e+01	1.890394e+00
502500	-1.821844e+04	-2.675350e+02	4.856478e+01	1.392147e+00
503000	-1.822086e+04	-2.741676e+02	5.086465e+01	1.502116e+00
503500	-1.822047e+04	-2.730192e+02	5.037852e+01	1.708428e+00
504000	-1.823368e+04	-2.546552e+02	4.432507e+01	1.359662e+00
504500	-1.823086e+04	-2.621449e+02	4.664718e+01	1.672792e+00
505000	-1.824572e+04	-2.684620e+02	4.884630e+01	1.504968e+00
505500	-1.824676e+04	-2.662142e+02	4.788148e+01	2.066790e+00
506000	-1.823746e+04	-2.661637e+02	4.800028e+01	1.667361e+00
506500	-1.821939e+04	-2.654585e+02	4.777088e+01	1.636707e+00
507000	-1.823574e+04	-2.589512e+02	4.565301e+01	1.508316e+00
507500	-1.822434e+04	-2.613225e+02	4.646541e+01	1.399510e+00
508000	-1.823681e+04	-2.543761e+02	4.411356e+01	1.752264e+00
508500	-1.823072e+04	-2.574089e+02	4.518747e+01	1.406472e+00
509000	-1.823456e+04	-2.684734e+02	4.886593e+01	1.459734e+00
509500	-1.824425e+04	-2.561532e+02	4.471210e+01	1.636597e+00
510000	-1.823354e+04	-2.639937e+02	4.729059e+01	1.594178e+00
510500	-1.824954e+04	-2.741684e+02	5.087090e+01	1.485584e+00
511000	-1.823451e+04	-2.662710e+02	4.811701e+01	1.432692e+00
511500	-1.823583e+04	-2.737130e+02	5.067062e+01	1.586749e+00
512000	-1.824277e+04	-2.725342e+02	5.030431e+01	1.431334e+00
512500	-1.824350e+04	-2.756913e+02	5.138316e+01	1.594592e+00
513000	-1.824050e+04	-2.780699e+02	5.224283e+01	1.630733e+00
513500	-1.822507e+04	-2.658204e+02	4.787539e+01	1.690849e+00
514000	-1.821973e+04	-2.734198e+02	5.059785e+01	1.496270e+00
514500	-1.822582e+04	-2.635205e+02	4.716633e+01	1.491207e+00
515000	-1.821494e+04	-2.667841e+02	4.830324e+01	1.401808e+00
515500	-1.823201e+04	-2.700069e+02	4.926014e+01	1.861113e+00
516000	-1.823392e+04	-2.681055e+02	4.876251e+01	1.390264e+00
516500	-1.821915e+04	-2.744283e+02	5.102368e+01	1.322332e+00
517000	-1.822909e+04	-2.610827e+02	4.636289e+01	1.470339e+00
517500	-1.822350e+04	-2.662598e+02	4.813583e+01	1.366407e+00
518000	-1.821601e+04	-2.674626e+02	4.846905e+01	1.597702e+00
518500	-1.822014e+04	-2.688136e+02	4.895986e+01	1.529396e+00
519000	-1.823428e+04	-2.750982e+02	5.118033e+01	1.559711e+00
519500	-1.822101e+04	-2.728945e+02	5.033444e+01	1.707166e+00
520000	-1.821795e+04	-2.667252e+02	4.825157e+01	1.493702e+00
520500	-1.823498e+04	-2.753765e+02	5.138793e+01	1.266709e+00
521000	-1.823090e+04	-2.606454e+02	4.615244e+01	1.672849e+00
521500	-1.823518e+04	-2.585263e+02	4.553533e+01	1.446226e+00
522000	-1.824286e+04	-2.717884e+02	4.995135e+01	1.678445e+00
522500	-1.824207e+04	-2.602781e+02	4.603661e+01	1.658884e+00
523000	-1.824064e+04	-2.542263e+02	4.410438e+01	1.631657e+00
523500	-1.824254e+04	-2.608056e+02	4.620507e+01	1.672824e+00
524000	-1.823230e+04	-2.714982e+02	4.990634e+01	1.515324e+00
524500	-1.824037e+04	-2.674180e+02	4.852182e+01	1.399850e+00
525000	-1.822200e+04	-2.677192e+02	4.855706e+01	1.598776e+00
525500	-1.822809e+04	-2.739641e+02	5.076364e+01	1.579112e+00
526000	-1.822165e+04	-2.732783e+02	5.056850e+01	1.436573e+00
526500	-1.822980e+04	-2.689465e+02	4.907013e+01	1.345282e+00
527000	-1.822730e+04	-2.602044e+02	4.609163e+01	1.417242e+00
527500	-1.823753e+04	-2.619653e+02	4.664504e+01	1.499566e+00
528000	-1.823652e+04	-2.625251e+02	4.679187e+01	1.617318e+00
528500	-1.823121e+04	-2.766709e+02	5.177520e+01	1.501316e+00
529000	-1.822486e+04	-2.559529e+02	4.471245e+01	1.435240e+00
529500	-1.824089e+04	-2.769727e+02	5.185803e+01	1.577488e+00
530000	-1.823984e+04	-2.724295e+02	5.017735e+01	1.682950e+00
530500	-1.822721e+04	-2.707588e+02	4.965798e+01	1.479235e+00
531000	-1.823507e+04	-2.658087e+02	4.794472e+01	1.475469e+00
531500	-1.823869e+04	-2.555522e+02	4.457813e+01	1.457183e+00
532000	-1.825284e+04	-2.692460e+02	4.911452e+01	1.517367e+00
532500	-1.823823e+04	-2.661778e+02	4.807893e+01	1.451009e+00
533000	-1.824783e+04	-2.700908e+02	4.938986e+01	1.574333e+00
533500	-1.823700e+04	-2.553304e+02	4.448822e+01	1.518903e+00
534000	-1.823824e+04	-2.656538e+02	4.777296e+01	1.825874e+00
534500	-1.824723e+04	-2.821329e+02	5.386014e+01	1.385582e+00
535000	-1.822788e+04	-2.669400e+02	4.836696e+01	1.372053e+00
535500	-1.823590e+04	-2.581675e+02	4.540052e+01	1.504126e+00
536000	-1.823300e+04	-2.590229e+02	4.566835e+01	1.532799e+00
536500	-1.823941e+04	-2.671042e+02	4.836090e+01	1.553910e+00
537000	-1.823898e+04	-2.638134e+02	4.724389e+01	1.552853e+00
537500	-1.823289e+04	-2.675634e+02	4.848825e+01	1.642702e+00
538000	-1.822932e+04	-2.697107e+02	4.928237e+01	1.501286e+00
538500	-1.823084e+04	-2.684789e+02	4.889340e+01	1.386081e+00
539000	-1.824843e+04	-2.659525e+02	4.793402e+01	1.650725e+00
539500	-1.823772e+04	-2.624540e+02	4.680621e+01	1.503090e+00
540000	-1.824537e+04	-2.775897e+02	5.208619e+01	1.574514e+00
540500	-1.824871e+04	-2.678379e+02	4.860945e+01	1.565545e+00
541000	-1.824838e+04	-2.792296e+02	5.273211e+01	1.473764e+00
541500	-1.824023e+04	-2.710449e+02	4.976705e+01	1.456022e+00
542000	-1.822852e+04	-2.688070e+02	4.894533e+01	1.564551e+00
542500	-1.823364e+04	-2.611339e+02	4.635969e+01	1.531219e+00
543000	-1.822852e+04	-2.790051e+02	5.262595e+01	1.533907e+00
543500	-1.822457e+04	-2.726512e+02	5.027590e+01	1.627913e+00
544000	-1.821903e+04	-2.649476e+02	4.762404e+01	1.559127e+00
544500	-1.824572e+04	-2.767018e+02	5.176398e+01	1.562838e+00
545000	-1.823317e+04	-2.684394e+02	4.883140e+01	1.525285e+00
545500	-1.821758e+04	-2.690813e+02	4.898816e+01	1.715686e+00
546000	-1.823198e+04	-2.671562e+02	4.837137e+01	1.575430e+00
546500	-1.824290e+04	-2.772817e+02	5.204990e+01	1.364941e+00
547000	-1.823710e+04	-2.695649e+02	4.924476e+01	1.463141e+00
547500	-1.824655e+04	-2.647968e+02	4.764078e+01	1.358863e+00
548000	-1.824452e+04	-2.594459e+02	4.575358e+01	1.693671e+00
548500	-1.824314e+04	-2.732433e+02	5.052240e+01	1.530278e+00
549000	-1.822521e+04	-2.617920e+02	4.658933e+01	1.494391e+00
549500	-1.824561e+04	-2.731185e+02	5.046686e+01	1.560629e+00
550000	-1.822101e+04	-2.681777e+02	4.878375e+01	1.401150e+00
550500	-1.821956e+04	-2.617507e+02	4.656515e+01	1.526103e+00
551000	-1.822769e+04	-2.669124e+02	4.833728e+01	1.430952e+00
551500	-1.821394e+04	-2.653219e+02	4.774233e+01	1.584228e+00
552000	-1.822652e+04	-2.725750e+02	5.032041e+01	1.426989e+00
552500	-1.823852e+04	-2.639735e+02	4.728821e+01	1.581041e+00
553000	-1.823238e+04	-2.484882e+02	4.237611e+01	1.502979e+00
553500	-1.823853e+04	-2.650739e+02	4.764485e+01	1.623945e+00
554000	-1.822943e+04	-2.779286e+02	5.230818e+01	1.312907e+00
554500	-1.824055e+04	-2.466561e+02	4.182799e+01	1.496237e+00
555000	-1.822794e+04	-2.611789e+02	4.637422e+01	1.532240e+00
555500	-1.822371e+04	-2.676640e+02	4.858197e+01	1.471357e+00
556000	-1.822742e+04	-2.783510e+02	5.238715e+01	1.522184e+00
556500	-1.822043e+04	-2.777612e+02	5.212922e+01	1.629469e+00
557000	-1.824557e+04	-2.623238e+02	4.677133e+01	1.477757e+00
557500	-1.825698e+04	-2.655228e+02	4.780387e+01	1.603804e+00
558000	-1.824564e+04	-2.566987e+02	4.485180e+01	1.743894e+00
558500	-1.824888e+04	-2.612399e+02	4.641181e+01	1.479284e+00
559000	-1.824168e+04	-2.684555e+02	4.886417e+01	1.446893e+00
559500	-1.824648e+04	-2.612274e+02	4.633144e+01	1.710514e+00
560000	-1.823342e+04	-2.706531e+02	4.960319e+01	1.529165e+00
560500	-1.823301e+04	-2.616048e+02	4.652068e+01	1.514642e+00
561000	-1.823465e+04	-2.756858e+02	5.139275e+01	1.562793e+00
561500	-1.822081e+04	-2.657839e+02	4.787200e+01	1.664383e+00
562000	-1.822784e+04	-2.682099e+02	4.881360e+01	1.347179e+00
562500	-1.821621e+04	-2.591808e+02	4.576410e+01	1.396307e+00
563000	-1.821954e+04	-2.700655e+02	4.945305e+01	1.368805e+00
563500	-1.822795e+04	-2.704212e+02	4.947502e+01	1.661940e+00
564000	-1.824557e+04	-2.649204e+02	4.769858e+01	1.311759e+00
564500	-1.822939e+04	-2.686107e+02	4.896057e+01	1.324450e+00
565000	-1.822247e+04	-2.691861e+02	4.907623e+01	1.567379e+00
565500	-1.822783e+04	-2.617786e+02	4.653985e+01	1.630517e+00
566000	-1.822932e+04	-2.638799e+02	4.726336e+01	1.561429e+00
566500	-1.823854e+04	-2.698172e+02	4.921872e+01	1.789940e+00
567000	-1.823233e+04	-2.833634e+02	5.434659e+01	1.344627e+00
567500	-1.823172e+04	-2.648452e+02	4.763946e+01	1.411213e+00
568000	-1.822935e+04	-2.704265e+02	4.956047e+01	1.423990e+00
568500	-1.824478e+04	-2.554981e+02	4.457037e+01	1.427492e+00
569000	-1.822588e+04	-2.601356e+02	4.602856e+01	1.540963e+00
569500	-1.822450e+04	-2.618127e+02	4.647563e+01	1.858743e+00
570000	-1.821670e+04	-2.558995e+02	4.461496e+01	1.688452e+00
570500	-1.822636e+04	-2.708670e+02	4.969620e+01	1.478978e+00
571000	-1.824520e+04	-2.666156e+02	4.820720e+01	1.513563e+00
571500	-1.822413e+04	-2.681423e+02	4.875221e+01	1.456917e+00
572000	-1.824933e+04	-2.806299e+02	5.314592e+01	1.769565e+00
572500	-1.823145e+04	-2.645893e+02	4.754454e+01	1.435987e+00
573000	-1.823437e+04	-2.703538e+02	4.954192e+01	1.404067e+00
573500	-1.823949e+04	-2.698779e+02	4.923292e+01	1.809953e+00
574000	-1.823772e+04	-2.721602e+02	5.008521e+01	1.672840e+00
574500	-1.825227e+04	-2.612440e+02	4.632956e+01	1.732760e+00
575000	-1.822994e+04	-2.557545e+02	4.458689e+01	1.631864e+00
575500	-1.822927e+04	-2.644373e+02	4.740973e+01	1.683623e+00
576000	-1.823334e+04	-2.632058e+02	4.704027e+01	1.553109e+00
576500	-1.824632e+04	-2.612729e+02	4.644791e+01	1.402837e+00
577000	-1.823925e+04	-2.637753e+02	4.729868e+01	1.351735e+00
577500	-1.824353e+04	-2.659681e+02	4.803599e+01	1.367062e+00
578000	-1.826126e+04	-2.687246e+02	4.887955e+01	1.671635e+00
578500	-1.823923e+04	-2.708132e+02	4.963673e+01	1.593933e+00
579000	-1.824060e+04	-2.718210e+02	4.997194e+01	1.652898e+00
579500	-1.824159e+04	-2.605832e+02	4.620511e+01	1.450233e+00
580000	-1.824110e+04	-2.709394e+02	4.958191e+01	1.875953e+00
580500	-1.823255e+04	-2.742831e+02	5.098770e+01	1.276713e+00
581000	-1.824636e+04	-2.657038e+02	4.792679e+01	1.423199e+00
581500	-1.823987e+04	-2.661606e+02	4.802950e+01	1.578647e+00
582000	-1.823314e+04	-2.710209e+02	4.977928e+01	1.397438e+00
582500	-1.823440e+04	-2.588064e+02	4.556928e+01	1.621565e+00
583000	-1.824424e+04	-2.727764e+02	5.039966e+01	1.406438e+00
583500	-1.822568e+04	-2.622999e+02	4.671067e+01	1.636418e+00
584000	-1.823848e+04	-2.689539e+02	4.903906e+01	1.441890e+00
584500	-1.822370e+04	-2.775964e+02	5.210993e+01	1.516886e+00
585000	-1.823067e+04	-2.856145e+02	5.523825e+01	1.293357e+00
585500	-1.823145e+04	-2.698938e+02	4.936257e+01	1.455211e+00
586000	-1.824166e+04	-2.688848e+02	4.899185e+01	1.508558e+00
586500	-1.823051e+04	-2.543698e+02	4.415623e+01	1.610169e+00
587000	-1.824110e+04	-2.745525e+02	5.097817e+01	1.572453e+00
587500	-1.822134e+04	-2.695239e+02	4.913348e+01	1.740846e+00
588000	-1.824199e+04	-2.644055e+02	4.744271e+01	1.553941e+00
588500	-1.824577e+04	-2.638626e+02	4.726007e+01	1.553941e+00
589000	-1.825451e+04	-2.706215e+02	4.960565e+01	1.490557e+00
589500	-1.824902e+04	-2.731264e+02	5.047529e+01	1.544930e+00
590000	-1.823889e+04	-2.779870e+02	5.218750e+01	1.697436e+00
590500	-1.823316e+04	-2.617554e+02	4.653299e+01	1.627994e+00
591000	-1.824396e+04	-2.537162e+02	4.392693e+01	1.687609e+00
591500	-1.825126e+04	-2.739143e+02	5.084328e+01	1.308172e+00
592000	-1.823101e+04	-2.758697e+02	5.146906e+01	1.537247e+00
592500	-1.823387e+04	-2.637498e+02	4.725239e+01	1.463996e+00
593000	-1.823858e+04	-2.695043e+02	4.924763e+01	1.394323e+00
593500	-1.824884e+04	-2.580603e+02	4.530865e+01	1.681595e+00
594000	-1.824496e+04	-2.718226e+02	4.998621e+01	1.614228e+00
594500	-1.822375e+04	-2.771157e+02	5.192741e+01	1.531662e+00
595000	-1.823005e+04	-2.549878e+02	4.438159e+01	1.513339e+00
595500	-1.823840e+04	-2.699552e+02	4.931297e+01	1.658342e+00
596000	-1.823839e+04	-2.732561e+02	5.048255e+01	1.654369e+00
596500	-1.824777e+04	-2.775896e+02	5.203968e+01	1.700609e+00
597000	-1.823635e+04	-2.655016e+02	4.783492e+01	1.491188e+00
597500	-1.823538e+04	-2.710469e+02	4.975534e+01	1.491188e+00
598000	-1.821873e+04	-2.759689e+02	5.153218e+01	1.463436e+00
598500	-1.822145e+04	-2.629632e+02	4.693030e+01	1.639765e+00
599000	-1.824457e+04	-2.696562e+02	4.925793e+01	1.516642e+00
599500	-1.823195e+04	-2.695677e+02	4.926809e+01	1.399108e+00
600000	-1.825308e+04	-2.718427e+02	4.998136e+01	1.648043e+00
600500	-1.824307e+04	-2.720103e+02	5.002636e+01	1.688697e+00
601000	-1.824504e+04	-2.680199e+02	4.869259e+01	1.506834e+00
601500	-1.823159e+04	-2.685400e+02	4.885635e+01	1.554011e+00
602000	-1.824098e+04	-2.634674e+02	4.721164e+01	1.302989e+00
602500	-1.823655e+04	-2.552960e+02	4.452529e+01	1.367508e+00
603000	-1.823300e+04	-2.762437e+02	5.158455e+01	1.594930e+00
603500	-1.822977e+04	-2.696131e+02	4.933258e+01	1.260176e+00
604000	-1.823607e+04	-2.697510e+02	4.931337e+01	1.452934e+00
604500	-1.824201e+04	-2.695713e+02	4.917445e+01	1.670797e+00
605000	-1.822241e+04	-2.709982e+02	4.972621e+01	1.525056e+00
605500	-1.823422e+04	-2.698466e+02	4.930505e+01	1.572398e+00
606000	-1.823603e+04	-2.780437e+02	5.225429e+01	1.573526e+00
606500	-1.821890e+04	-2.519183e+02	4.341401e+01	1.538345e+00
607000	-1.824467e+04	-2.618145e+02	4.654627e+01	1.646978e+00
607500	-1.822045e+04	-2.706833e+02	4.967253e+01	1.362419e+00
608000	-1.821431e+04	-2.684727e+02	4.884325e+01	1.524393e+00
608500	-1.822825e+04	-2.589384e+02	4.562890e+01	1.569788e+00
609000	-1.823203e+04	-2.654445e+02	4.786622e+01	1.342027e+00
609500	-1.822647e+04	-2.695759e+02	4.915729e+01	1.724643e+00
610000	-1.822027e+04	-2.821881e+02	5.385555e+01	1.452837e+00
610500	-1.822023e+04	-2.763552e+02	5.166186e+01	1.495018e+00
611000	-1.824514e+04	-2.654090e+02	4.769616e+01	1.807557e+00
611500	-1.823112e+04	-2.651846e+02	4.779025e+01	1.305657e+00
612000	-1.822733e+04	-2.822365e+02	5.387789e+01	1.442576e+00
612500	-1.824580e+04	-2.565011e+02	4.487207e+01	1.482861e+00
613000	-1.823009e+04	-2.732597e+02	5.059356e+01	1.348146e+00
613500	-1.822845e+04	-2.600029e+02	4.596912e+01	1.589988e+00
614000	-1.822308e+04	-2.651033e+02	4.771902e+01	1.434400e+00
614500	-1.822620e+04	-2.606192e+02	4.621837e+01	1.445900e+00
615000	-1.824107e+04	-2.656788e+02	4.790884e+01	1.451014e+00
615500	-1.822481e+04	-2.643105e+02	4.744140e+01	1.462920e+00
616000	-1.823096e+04	-2.656214e+02	4.783892e+01	1.599141e+00
616500	-1.823044e+04	-2.773160e+02	5.207227e+01	1.338588e+00
617000	-1.824035e+04	-2.731498e+02	5.052187e+01	1.438213e+00
617500	-1.823271e+04	-2.692851e+02	4.916307e+01	1.417196e+00
618000	-1.822455e+04	-2.704648e+02	4.954508e+01	1.506089e+00
618500	-1.823029e+04	-2.773884e+02	5.205018e+01	1.470891e+00
619000	-1.823894e+04	-2.651360e+02	4.769278e+01	1.544554e+00
619500	-1.824213e+04	-2.740510e+02	5.081735e+01	1.516820e+00
620000	-1.823818e+04	-2.775749e+02	5.206301e+01	1.622603e+00
620500	-1.824640e+04	-2.692403e+02	4.905556e+01	1.680929e+00
621000	-1.823531e+04	-2.596959e+02	4.586086e+01	1.614413e+00
621500	-1.824530e+04	-2.786879e+02	5.251511e+01	1.514525e+00
622000	-1.823127e+04	-2.714032e+02	4.983183e+01	1.630976e+00
622500	-1.822986e+04	-2.689760e+02	4.899974e+01	1.577023e+00
623000	-1.824650e+04	-2.668553e+02	4.821317e+01	1.735831e+00
623500	-1.822792e+04	-2.767590e+02	5.175189e+01	1.652961e+00
624000	-1.824271e+04	-2.713679e+02	4.993526e+01	1.303278e+00
624500	-1.823279e+04	-2.758422e+02	5.155658e+01	1.269954e+00
625000	-1.822606e+04	-2.639448e+02	4.729103e+01	1.543994e+00
625500	-1.822541e+04	-2.661111e+02	4.804559e+01	1.481951e+00
626000	-1.822604e+04	-2.609090e+02	4.623835e+01	1.674885e+00
626500	-1.821543e+04	-2.684010e+02	4.876449e+01	1.680072e+00
627000	-1.821778e+04	-2.629980e+02	4.694344e+01	1.635188e+00
627500	-1.822899e+04	-2.753659e+02	5.145067e+01	1.083886e+00
628000	-1.821669e+04	-2.690357e+02	4.908406e+01	1.394466e+00
628500	-1.821191e+04	-2.753181e+02	5.121634e+01	1.680314e+00
629000	-1.823401e+04	-2.623378e+02	4.669988e+01	1.706823e+00
629500	-1.822789e+04	-2.695305e+02	4.911061e+01	1.813096e+00
630000	-1.822731e+04	-2.582066e+02	4.539451e+01	1.561776e+00
630500	-1.822364e+04	-2.712715e+02	4.980469e+01	1.576036e+00
631000	-1.823854e+04	-2.748041e+02	5.104974e+01	1.626118e+00
631500	-1.824066e+04	-2.658041e+02	4.798146e+01	1.363005e+00
632000	-1.823377e+04	-2.707436e+02	4.968238e+01	1.394821e+00
632500	-1.823656e+04	-2.601607e+02	4.606471e+01	1.455731e+00
633000	-1.823346e+04	-2.739100e+02	5.082251e+01	1.361437e+00
633500	-1.822390e+04	-2.630935e+02	4.699854e+01	1.565634e+00
634000	-1.823206e+04	-2.627714e+02	4.687319e+01	1.619347e+00
634500	-1.824549e+04	-2.763968e+02	5.157593e+01	1.771590e+00
635000	-1.822981e+04	-2.674360e+02	4.847011e+01	1.568037e+00
635500	-1.824057e+04	-2.596719e+02	4.587954e+01	1.533156e+00
636000	-1.823747e+04	-2.671162e+02	4.841230e+01	1.416296e+00
636500	-1.822610e+04	-2.723165e+02	5.020376e+01	1.495741e+00
637000	-1.825180e+04	-2.691596e+02	4.905347e+01	1.606220e+00
637500	-1.823022e+04	-2.880201e+02	5.607195e+01	1.578342e+00
638000	-1.823282e+04	-2.686665e+02	4.892779e+01	1.474566e+00
638500	-1.824752e+04	-2.711236e+02	4.978953e+01	1.471109e+00
639000	-1.825167e+04	-2.721577e+02	5.013354e+01	1.534343e+00
639500	-1.823794e+04	-2.749835e+02	5.105451e+01	1.792326e+00
640000	-1.824944e+04	-2.730055e+02	5.044574e+01	1.506655e+00
640500	-1.825345e+04	-2.666629e+02	4.819613e+01	1.593241e+00
641000	-1.823710e+04	-2.847055e+02	5.480553e+01	1.497257e+00
641500	-1.823698e+04	-2.591465e+02	4.573931e+01	1.438114e+00
642000	-1.823774e+04	-2.522893e+02	4.354798e+01	1.477002e+00
642500	-1.823723e+04	-2.690123e+02	4.903103e+01	1.523379e+00
643000	-1.821837e+04	-2.702515e+02	4.950853e+01	1.396775e+00
643500	-1.823174e+04	-2.637784e+02	4.727662e+01	1.420461e+00
644000	-1.823512e+04	-2.738880e+02	5.081114e+01	1.371030e+00
644500	-1.824215e+04	-2.636270e+02	4.718949e+01	1.528616e+00
645000	-1.824475e+04	-2.679068e+02	4.862784e+01	1.581205e+00
645500	-1.823441e+04	-2.680163e+02	4.869107e+01	1.507657e+00
646000	-1.821618e+04	-2.648235e+02	4.760966e+01	1.477570e+00
646500	-1.821875e+04	-2.550031e+02	4.432838e+01	1.697144e+00
647000	-1.821855e+04	-2.800727e+02	5.302926e+01	1.522913e+00
647500	-1.822548e+04	-2.670706e+02	4.840166e+01	1.401652e+00
648000	-1.822296e+04	-2.773152e+02	5.196707e+01	1.623370e+00
648500	-1.824882e+04	-2.767068e+02	5.173703e+01	1.641354e+00
649000	-1.823961e+04	-2.582726e+02	4.538574e+01	1.654997e+00
649500	-1.824701e+04	-2.863762e+02	5.541716e+01	1.597411e+00
650000	-1.823975e+04	-2.635290e+02	4.706706e+01	1.796211e+00
650500	-1.825855e+04	-2.777049e+02	5.217422e+01	1.451309e+00
651000	-1.824866e+04	-2.651999e+02	4.777284e+01	1.372300e+00
651500	-1.824948e+04	-2.660626e+02	4.806901e+01	1.364848e+00
652000	-1.824489e+04	-2.645583e+02	4.753862e+01	1.422539e+00
652500	-1.824640e+04	-2.681135e+02	4.868908e+01	1.610644e+00
653000	-1.824362e+04	-2.727153e+02	5.026444e+01	1.724213e+00
653500	-1.822098e+04	-2.695303e+02	4.920725e+01	1.535886e+00
654000	-1.822815e+04	-2.803955e+02	5.313422e+01	1.566206e+00
654500	-1.822626e+04	-2.634050e+02	4.712974e+01	1.484927e+00
655000	-1.822317e+04	-2.672433e+02	4.839008e+01	1.608009e+00
655500	-1.823071e+04	-2.796910e+02	5.292503e+01	1.419179e+00
656000	-1.826926e+04	-2.704924e+02	4.943157e+01	1.857001e+00
656500	-1.822538e+04	-2.678303e+02	4.850563e+01	1.859181e+00
657000	-1.823241e+04	-2.815390e+02	5.360322e+01	1.467662e+00
657500	-1.823051e+04	-2.622301e+02	4.674360e+01	1.467533e+00
658000	-1.822942e+04	-2.735419e+02	5.058730e+01	1.647753e+00
658500	-1.824144e+04	-2.642119e+02	4.730259e+01	1.776627e+00
659000	-1.823321e+04	-2.778347e+02	5.222686e+01	1.438712e+00
659500	-1.823841e+04	-2.615721e+02	4.647582e+01	1.617658e+00
660000	-1.824078e+04	-2.643160e+02	4.750312e+01	1.285419e+00
660500	-1.824522e+04	-2.544868e+02	4.418757e+01	1.627633e+00
661000	-1.825482e+04	-2.592326e+02	4.562958e+01	1.861868e+00
661500	-1.822574e+04	-2.685046e+02	4.886340e+01	1.498203e+00
662000	-1.823481e+04	-2.724861e+02	5.024209e+01	1.557727e+00
662500	-1.822863e+04	-2.671875e+02	4.840349e+01	1.513178e+00
663000	-1.823636e+04	-2.759314e+02	5.155956e+01	1.350977e+00
663500	-1.822740e+04	-2.697088e+02	4.921599e+01	1.689382e+00
664000	-1.823569e+04	-2.673121e+02	4.841808e+01	1.595381e+00
664500	-1.824114e+04	-2.773722e+02	5.207019e+01	1.400442e+00
665000	-1.823014e+04	-2.706138e+02	4.959020e+01	1.526752e+00
665500	-1.823891e+04	-2.642719e+02	4.743354e+01	1.447548e+00
666000	-1.822008e+04	-2.687743e+02	4.897275e+01	1.453010e+00
666500	-1.822867e+04	-2.953525e+02	5.898791e+01	1.724346e+00
667000	-1.821651e+04	-2.613013e+02	4.638001e+01	1.637018e+00
667500	-1.822672e+04	-2.585394e+02	4.547777e+01	1.637018e+00
668000	-1.822771e+04	-2.630432e+02	4.692762e+01	1.727843e+00
668500	-1.823337e+04	-2.738891e+02	5.077984e+01	1.459094e+00
669000	-1.823964e+04	-2.623033e+02	4.683272e+01	1.272772e+00
669500	-1.823516e+04	-2.694959e+02	4.913704e+01	1.702646e+00
670000	-1.823259e+04	-2.613105e+02	4.636269e+01	1.698799e+00
670500	-1.824108e+04	-2.927713e+02	5.810176e+01	1.290341e+00
671000	-1.823466e+04	-2.695421e+02	4.925788e+01	1.402759e+00
671500	-1.823517e+04	-2.716340e+02	5.000487e+01	1.372977e+00
672000	-1.823396e+04	-2.716283e+02	4.995162e+01	1.517524e+00
672500	-1.823660e+04	-2.613756e+02	4.646762e+01	1.445973e+00
673000	-1.824374e+04	-2.604971e+02	4.620205e+01	1.373469e+00
673500	-1.821849e+04	-2.621075e+02	4.669527e+01	1.490375e+00
674000	-1.822996e+04	-2.619237e+02	4.659871e+01	1.597790e+00
674500	-1.823372e+04	-2.763341e+02	5.161410e+01	1.604502e+00
675000	-1.823476e+04	-2.771169e+02	5.193810e+01	1.503800e+00
675500	-1.823827e+04	-2.592946e+02	4.569951e+01	1.708585e+00
676000	-1.824243e+04	-2.706281e+02	4.959772e+01	1.519673e+00
676500	-1.823375e+04	-2.643838e+02	4.746856e+01	1.455583e+00
677000	-1.823297e+04	-2.610826e+02	4.637809e+01	1.424129e+00
677500	-1.823983e+04	-2.672321e+02	4.844442e+01	1.438749e+00
678000	-1.823752e+04	-2.644351e+02	4.739118e+01	1.736487e+00
678500	-1.824145e+04	-2.728311e+02	5.039806e+01	1.465547e+00
679000	-1.823322e+04	-2.641590e+02	4.733699e+01	1.621474e+00
679500	-1.822603e+04	-2.599573e+02	4.592307e+01	1.685281e+00
680000	-1.823006e+04	-2.619359e+02	4.659095e+01	1.633378e+00
680500	-1.824290e+04	-2.511832e+02	4.316450e+01	1.612095e+00
681000	-1.823870e+04	-2.851946e+02	5.495607e+01	1.598180e+00
681500	-1.824383e+04	-2.646694e+02	4.759215e+01	1.375213e+00
682000	-1.824169e+04	-2.676022e+02	4.856751e+01	1.451449e+00
682500	-1.824776e+04	-2.695066e+02	4.920090e+01	1.530390e+00
683000	-1.823662e+04	-2.657236e+02	4.785676e+01	1.648901e+00
683500	-1.822430e+04	-2.574100e+02	4.516096e+01	1.490064e+00
684000	-1.823828e+04	-2.640416e+02	4.737998e+01	1.376332e+00
684500	-1.824465e+04	-2.735998e+02	5.068703e+01	1.427791e+00
685000	-1.823232e+04	-2.675498e+02	4.842758e+01	1.805468e+00
685500	-1.823120e+04	-2.960010e+02	5.945052e+01	1.264226e+00
686000	-1.822550e+04	-2.723337e+02	5.019975e+01	1.524237e+00
686500	-1.823638e+04	-2.547728e+02	4.428525e+01	1.603514e+00
687000	-1.824181e+04	-2.730822e+02	5.049387e+01	1.448839e+00
687500	-1.825419e+04	-2.691830e+02	4.907813e+01	1.558836e+00
688000	-1.823453e+04	-2.626408e+02	4.690349e+01	1.397811e+00
688500	-1.823208e+04	-2.659414e+02	4.797988e+01	1.504976e+00
689000	-1.822734e+04	-2.676592e+02	4.856872e+01	1.504976e+00
689500	-1.823870e+04	-2.730565e+02	5.047350e+01	1.480000e+00
690000	-1.824253e+04	-2.664444e+02	4.817916e+01	1.424305e+00
690500	-1.822547e+04	-2.689910e+02	4.902924e+01	1.507257e+00
691000	-1.823717e+04	-2.659315e+02	4.802109e+01	1.374170e+00
691500	-1.821520e+04	-2.653507e+02	4.776858e+01	1.535668e+00
692000	-1.822661e+04	-2.667118e+02	4.828567e+01	1.380810e+00
692500	-1.822592e+04	-2.586950e+02	4.562217e+01	1.347103e+00
693000	-1.823269e+04	-2.601380e+02	4.605247e+01	1.470314e+00
693500	-1.821962e+04	-2.706830e+02	4.969894e+01	1.287219e+00
694000	-1.820786e+04	-2.694740e+02	4.916208e+01	1.608981e+00
694500	-1.822742e+04	-2.736908e+02	5.076679e+01	1.297021e+00
695000	-1.824734e+04	-2.692306e+02	4.910062e+01	1.541891e+00
695500	-1.823554e+04	-2.934376e+02	5.832005e+01	1.424812e+00
696000	-1.824871e+04	-2.624739e+02	4.676565e+01	1.644888e+00
696500	-1.824546e+04	-2.626507e+02	4.675196e+01	1.862890e+00
697000	-1.823879e+04	-2.684310e+02	4.880861e+01	1.582727e+00
697500	-1.823871e+04	-2.580657e+02	4.533845e+01	1.594613e+00
698000	-1.825320e+04	-2.653010e+02	4.776271e+01	1.503274e+00
698500	-1.824516e+04	-2.716637e+02	4.989372e+01	1.716435e+00
699000	-1.823692e+04	-2.572827e+02	4.501306e+01	1.823746e+00
699500	-1.824008e+04	-2.604650e+02	4.611916e+01	1.593882e+00
700000	-1.823655e+04	-2.649769e+02	4.760377e+01	1.648393e+00
700500	-1.823171e+04	-2.646762e+02	4.757891e+01	1.421221e+00
701000	-1.823367e+04	-2.613555e+02	4.635523e+01	1.766428e+00
701500	-1.821580e+04	-2.669509e+02	4.822337e+01	1.801682e+00
702000	-1.822412e+04	-2.679882e+02	4.860955e+01	1.715572e+00
702500	-1.822669e+04	-2.624930e+02	4.686286e+01	1.371923e+00
703000	-1.822823e+04	-2.729854e+02	5.041766e+01	1.565061e+00
703500	-1.824237e+04	-2.802718e+02	5.322699e+01	1.196023e+00
704000	-1.823357e+04	-2.589385e+02	4.562080e+01	1.594820e+00
704500	-1.822391e+04	-2.607267e+02	4.627945e+01	1.367672e+00
705000	-1.823937e+04	-2.776969e+02	5.218932e+01	1.402390e+00
705500	-1.822995e+04	-2.567932e+02	4.493991e+01	1.562661e+00
706000	-1.823601e+04	-2.692066e+02	4.908338e+01	1.567362e+00
706500	-1.823682e+04	-2.734111e+02	5.057899e+01	1.540129e+00
707000	-1.822647e+04	-2.765197e+02	5.175492e+01	1.405446e+00
707500	-1.825079e+04	-2.587575e+02	4.556545e+01	1.584403e+00
708000	-1.823058e+04	-2.682762e+02	4.886466e+01	1.266204e+00
708500	-1.824040e+04	-2.579898e+02	4.532506e+01	1.560235e+00
709000	-1.823847e+04	-2.762827e+02	5.156811e+01	1.678905e+00
709500	-1.824822e+04	-2.732463e+02	5.060649e+01	1.298670e+00
710000	-1.823282e+04	-2.577096e+02	4.526416e+01	1.468909e+00
710500	-1.824284e+04	-2.727081e+02	5.035680e+01	1.458135e+00
711000	-1.822650e+04	-2.684790e+02	4.878933e+01	1.686325e+00
711500	-1.823355e+04	-2.700366e+02	4.937215e+01	1.570631e+00
712000	-1.824027e+04	-2.656080e+02	4.791240e+01	1.369689e+00
712500	-1.822151e+04	-2.706361e+02	4.961069e+01	1.490832e+00
713000	-1.823674e+04	-2.629340e+02	4.700451e+01	1.388316e+00
713500	-1.824788e+04	-2.786522e+02	5.245733e+01	1.634352e+00
714000	-1.824838e+04	-2.678094e+02	4.866986e+01	1.362158e+00
714500	-1.825082e+04	-2.655459e+02	4.781826e+01	1.584501e+00
715000	-1.824775e+04	-2.706795e+02	4.963466e+01	1.466095e+00
715500	-1.823530e+04	-2.557839e+02	4.454679e+01	1.787683e+00
716000	-1.824413e+04	-2.712114e+02	4.979062e+01	1.555814e+00
716500	-1.823454e+04	-2.583528e+02	4.547219e+01	1.467721e+00
717000	-1.823324e+04	-2.682975e+02	4.874003e+01	1.647284e+00
717500	-1.823986e+04	-2.685963e+02	4.895196e+01	1.334781e+00
718000	-1.823020e+04	-2.696866e+02	4.925239e+01	1.562930e+00
718500	-1.824272e+04	-2.748551e+02	5.097868e+01	1.873720e+00
719000	-1.822813e+04	-2.560033e+02	4.470722e+01	1.502032e+00
719500	-1.822551e+04	-2.683676e+02	4.890467e+01	1.242247e+00
720000	-1.822949e+04	-2.679314e+02	4.865604e+01	1.524181e+00
720500	-1.824934e+04	-2.554018e+02	4.440243e+01	1.861362e+00
721000	-1.822937e+04	-2.655297e+02	4.782179e+01	1.557928e+00
721500	-1.823548e+04	-2.682519e+02	4.875517e+01	1.557928e+00
722000	-1.823700e+04	-2.716074e+02	4.992333e+01	1.576500e+00
722500	-1.823942e+04	-2.732491e+02	5.057294e+01	1.394985e+00
723000	-1.824391e+04	-2.668714e+02	4.820409e+01	1.778522e+00
723500	-1.824575e+04	-2.676971e+02	4.855741e+01	1.575665e+00
724000	-1.825440e+04	-2.600979e+02	4.606671e+01	1.386817e+00
724500	-1.824738e+04	-2.737102e+02	5.068244e+01	1.550950e+00
725000	-1.822966e+04	-2.680468e+02	4.872087e+01	1.451958e+00
725500	-1.823010e+04	-2.679557e+02	4.865049e+01	1.564504e+00
726000	-1.823835e+04	-2.773711e+02	5.209874e+01	1.321971e+00
726500	-1.824955e+04	-2.620187e+02	4.662173e+01	1.623261e+00
727000	-1.822966e+04	-2.665157e+02	4.811419e+01	1.685667e+00
727500	-1.822548e+04	-2.595567e+02	4.579504e+01	1.677163e+00
728000	-1.822981e+04	-2.843407e+02	5.470883e+01	1.382238e+00
728500	-1.821918e+04	-2.708720e+02	4.967331e+01	1.548885e+00
729000	-1.822860e+04	-2.742246e+02	5.093178e+01	1.373064e+00
729500	-1.822749e+04	-2.609057e+02	4.624322e+01	1.656851e+00
730000	-1.824966e+04	-2.598501e+02	4.595814e+01	1.470687e+00
730500	-1.824148e+04	-2.536675e+02	4.392576e+01	1.642707e+00
731000	-1.823408e+04	-2.605256e+02	4.605406e+01	1.853140e+00
731500	-1.822989e+04	-2.705703e+02	4.955589e+01	1.580837e+00
732000	-1.823717e+04	-2.876522e+02	5.592808e+01	1.574149e+00
732500	-1.822880e+04	-2.628711e+02	4.697187e+01	1.423126e+00
733000	-1.824518e+04	-2.718794e+02	5.006514e+01	1.448562e+00
733500	-1.824577e+04	-2.599865e+02	4.603993e+01	1.357111e+00
734000	-1.822106e+04	-2.662106e+02	4.805621e+01	1.550373e+00
734500	-1.824682e+04	-2.606946e+02	4.619880e+01	1.580915e+00
735000	-1.823922e+04	-2.647587e+02	4.760551e+01	1.425062e+00
735500	-1.823424e+04	-2.641609e+02	4.738794e+01	1.471935e+00
736000	-1.823565e+04	-2.729795e+02	5.033814e+01	1.781733e+00
736500	-1.822937e+04	-2.679628e+02	4.873837e+01	1.317369e+00
737000	-1.825017e+04	-2.651322e+02	4.775782e+01	1.348858e+00
737500	-1.824189e+04	-2.779184e+02	5.210089e+01	1.863397e+00
738000	-1.824357e+04	-2.708321e+02	4.969063e+01	1.459862e+00
738500	-1.822965e+04	-2.718710e+02	4.999618e+01	1.634510e+00
739000	-1.822951e+04	-2.767479e+02	5.182029e+01	1.455409e+00
739500	-1.825025e+04	-2.688848e+02	4.903677e+01	1.379385e+00
740000	-1.824199e+04	-2.563237e+02	4.482012e+01	1.468233e+00
740500	-1.823828e+04	-2.843675e+02	5.468596e+01	1.468233e+00
741000	-1.824793e+04	-2.668508e+02	4.831999e+01	1.419726e+00
741500	-1.824338e+04	-2.755170e+02	5.143003e+01	1.291643e+00
742000	-1.823812e+04	-2.622265e+02	4.674509e+01	1.459454e+00
742500	-1.823770e+04	-2.645200e+02	4.747963e+01	1.559001e+00
743000	-1.824013e+04	-2.546640e+02	4.422679e+01	1.680203e+00
743500	-1.823493e+04	-2.710296e+02	4.972478e+01	1.560508e+00
744000	-1.823800e+04	-2.669417e+02	4.830825e+01	1.544805e+00
744500	-1.824420e+04	-2.728919e+02	5.045704e+01	1.361380e+00
745000	-1.823127e+04	-2.705372e+02	4.959781e+01	1.428585e+00
745500	-1.822392e+04	-2.673803e+02	4.846730e+01	1.520444e+00
746000	-1.823638e+04	-2.740266e+02	5.073640e+01	1.717321e+00
746500	-1.822400e+04	-2.586701e+02	4.553289e+01	1.597513e+00
747000	-1.821986e+04	-2.472833e+02	4.203976e+01	1.415394e+00
747500	-1.822359e+04	-2.728770e+02	5.037031e+01	1.589212e+00
748000	-1.823115e+04	-2.554666e+02	4.452822e+01	1.528926e+00
748500	-1.823151e+04	-2.576311e+02	4.516794e+01	1.689436e+00
749000	-1.823227e+04	-2.579869e+02	4.532015e+01	1.572549e+00
749500	-1.824055e+04	-2.732931e+02	5.056833e+01	1.451841e+00
750000	-1.823572e+04	-2.661552e+02	4.801794e+01	1.607153e+00
750500	-1.822834e+04	-2.628300e+02	4.687756e+01	1.664826e+00
751000	-1.824457e+04	-2.544581e+02	4.419608e+01	1.571807e+00
751500	-1.823962e+04	-2.742014e+02	5.085602e+01	1.559881e+00
752000	-1.823007e+04	-2.683365e+02	4.878378e+01	1.559881e+00
752500	-1.823130e+04	-2.605032e+02	4.615701e+01	1.516690e+00
753000	-1.824481e+04	-2.553036e+02	4.444265e+01	1.636079e+00
753500	-1.822338e+04	-2.712788e+02	4.987263e+01	1.391146e+00
754000	-1.824290e+04	-2.738440e+02	5.070557e+01	1.620438e+00
754500	-1.822980e+04	-2.558399e+02	4.465220e+01	1.511626e+00
755000	-1.824103e+04	-2.754969e+02	5.146318e+01	1.180568e+00
755500	-1.823857e+04	-2.694944e+02	4.925730e+01	1.356654e+00
756000	-1.823789e+04	-2.685318e+02	4.879441e+01	1.724489e+00
756500	-1.823654e+04	-2.579602e+02	4.537227e+01	1.384270e+00
757000	-1.822713e+04	-2.610562e+02	4.624373e+01	1.805740e+00
757500	-1.823332e+04	-2.640862e+02	4.737262e+01	1.442796e+00
758000	-1.824749e+04	-2.723923e+02	5.023367e+01	1.487609e+00
758500	-1.823586e+04	-2.763897e+02	5.171092e+01	1.395551e+00
759000	-1.824331e+04	-2.608284e+02	4.622140e+01	1.645917e+00
759500	-1.824292e+04	-2.714602e+02	4.988044e+01	1.550490e+00
760000	-1.823402e+04	-2.674140e+02	4.851698e+01	1.409838e+00
760500	-1.822855e+04	-2.595332e+02	4.581933e+01	1.579125e+00
761000	-1.824662e+04	-2.620413e+02	4.667174e+01	1.495109e+00
761500	-1.824309e+04	-2.794711e+02	5.283679e+01	1.434994e+00
762000	-1.824366e+04	-2.719554e+02	5.000737e+01	1.687336e+00
762500	-1.822950e+04	-2.713267e+02	4.981048e+01	1.614836e+00
763000	-1.825125e+04	-2.740252e+02	5.073895e+01	1.708753e+00
763500	-1.823692e+04	-2.460755e+02	4.160959e+01	1.649435e+00
764000	-1.823341e+04	-2.718890e+02	4.996559e+01	1.738813e+00
764500	-1.822963e+04	-2.777216e+02	5.215573e+01	1.518117e+00
765000	-1.825001e+04	-2.553395e+02	4.439827e+01	1.812255e+00
765500	-1.824544e+04	-2.700614e+02	4.936784e+01	1.607824e+00
766000	-1.824091e+04	-2.694016e+02	4.913722e+01	1.607824e+00
766500	-1.822871e+04	-2.572028e+02	4.508694e+01	1.513414e+00
767000	-1.822977e+04	-2.824984e+02	5.378409e+01	1.950897e+00
767500	-1.821790e+04	-2.758806e+02	5.139996e+01	1.737788e+00
768000	-1.822438e+04	-2.595707e+02	4.577162e+01	1.763049e+00
768500	-1.822831e+04	-2.732022e+02	5.049548e+01	1.564320e+00
769000	-1.824284e+04	-2.650018e+02	4.766167e+01	1.502123e+00
769500	-1.824166e+04	-2.715602e+02	4.995979e+01	1.426381e+00
770000	-1.823957e+04	-2.779753e+02	5.233364e+01	1.290847e+00
770500	-1.823391e+04	-2.768798e+02	5.190108e+01	1.367376e+00
771000	-1.822287e+04	-2.810813e+02	5.345368e+01	1.404899e+00
771500	-1.823075e+04	-2.829844e+02	5.415494e+01	1.465273e+00
772000	-1.822958e+04	-2.680272e+02	4.867763e+01	1.557417e+00
772500	-1.823583e+04	-2.631563e+02	4.697499e+01	1.698936e+00
773000	-1.823766e+04	-2.746567e+02	5.108818e+01	1.372521e+00
773500	-1.823472e+04	-2.713754e+02	4.979253e+01	1.714406e+00
774000	-1.823588e+04	-2.546269e+02	4.421319e+01	1.686319e+00
774500	-1.822171e+04	-2.673205e+02	4.848585e+01	1.406808e+00
775000	-1.821933e+04	-2.603314e+02	4.613671e+01	1.406808e+00
775500	-1.822395e+04	-2.651458e+02	4.769719e+01	1.541295e+00
776000	-1.822901e+04	-2.723150e+02	5.017930e+01	1.562989e+00
776500	-1.823732e+04	-2.675277e+02	4.844059e+01	1.745503e+00
777000	-1.825103e+04	-2.604925e+02	4.613359e+01	1.577432e+00
777500	-1.823301e+04	-2.619439e+02	4.664903e+01	1.466202e+00
778000	-1.824996e+04	-2.738177e+02	5.074614e+01	1.481371e+00
778500	-1.824773e+04	-2.773777e+02	5.207940e+01	1.380975e+00
779000	-1.822846e+04	-2.727431e+02	5.024944e+01	1.794120e+00
779500	-1.823744e+04	-2.704404e+02	4.955013e+01	1.467269e+00
780000	-1.823520e+04	-2.735406e+02	5.065590e+01	1.455262e+00
780500	-1.822486e+04	-2.601977e+02	4.605659e+01	1.517463e+00
781000	-1.823920e+04	-2.678606e+02	4.864823e+01	1.475975e+00
781500	-1.823421e+04	-2.677157e+02	4.862380e+01	1.401839e+00
782000	-1.823217e+04	-2.668808e+02	4.829724e+01	1.515971e+00
782500	-1.822854e+04	-2.763506e+02	5.164226e+01	1.543923e+00
783000	-1.822838e+04	-2.708079e+02	4.972543e+01	1.336964e+00
783500	-1.822504e+04	-2.778557e+02	5.214710e+01	1.675505e+00
784000	-1.822847e+04	-2.701820e+02	4.942030e+01	1.578669e+00
784500	-1.823604e+04	-2.691274e+02	4.909467e+01	1.455736e+00
785000	-1.823960e+04	-2.539465e+02	4.407026e+01	1.460587e+00
785500	-1.823826e+04	-2.670048e+02	4.827811e+01	1.695821e+00
786000	-1.823675e+04	-2.660263e+02	4.797529e+01	1.603343e+00
786500	-1.821289e+04	-2.563627e+02	4.478111e+01	1.629532e+00
787000	-1.822231e+04	-2.823769e+02	5.395141e+01	1.390169e+00
787500	-1.824612e+04	-2.822236e+02	5.390674e+01	1.354065e+00
788000	-1.823801e+04	-2.748150e+02	5.106367e+01	1.598496e+00
788500	-1.824449e+04	-2.624432e+02	4.676465e+01	1.617240e+00
789000	-1.823906e+04	-2.610745e+02	4.630511e+01	1.637585e+00
789500	-1.823884e+04	-2.634177e+02	4.716935e+01	1.379383e+00
790000	-1.823808e+04	-2.562864e+02	4.479500e+01	1.509684e+00
790500	-1.823989e+04	-2.693317e+02	4.904741e+01	1.795776e+00
791000	-1.822340e+04	-2.619367e+02	4.667709e+01	1.374409e+00
791500	-1.825510e+04	-2.790115e+02	5.264069e+01	1.500740e+00
792000	-1.823485e+04	-2.591652e+02	4.578090e+01	1.329096e+00
792500	-1.823688e+04	-2.725977e+02	5.028086e+01	1.560524e+00
793000	-1.824678e+04	-2.690867e+02	4.898097e+01	1.741698e+00
793500	-1.822892e+04	-2.660879e+02	4.797687e+01	1.660331e+00
794000	-1.823854e+04	-2.684343e+02	4.882213e+01	1.546992e+00
794500	-1.823011e+04	-2.642345e+02	4.741736e+01	1.458172e+00
795000	-1.823208e+04	-2.709523e+02	4.973083e+01	1.466106e+00
795500	-1.823938e+04	-2.656802e+02	4.786527e+01	1.580424e+00
796000	-1.824365e+04	-2.596469e+02	4.589393e+01	1.464142e+00
796500	-1.823601e+04	-2.760781e+02	5.153580e+01	1.562762e+00
797000	-1.824491e+04	-2.590262e+02	4.568017e+01	1.499688e+00
797500	-1.823179e+04	-2.781846e+02	5.240911e+01	1.296591e+00
798000	-1.825840e+04	-2.590577e+02	4.563795e+01	1.661221e+00
798500	-1.825641e+04	-2.748547e+02	5.107886e+01	1.596263e+00
799000	-1.823487e+04	-2.772007e+02	5.198382e+01	1.463328e+00
799500	-1.823930e+04	-2.624673e+02	4.674341e+01	1.705262e+00
800000	-1.823457e+04	-2.726308e+02	5.030557e+01	1.524303e+00
800500	-1.823047e+04	-2.771205e+02	5.197843e+01	1.397794e+00
801000	-1.823758e+04	-2.692283e+02	4.905526e+01	1.669829e+00
801500	-1.823032e+04	-2.641791e+02	4.738879e+01	1.487623e+00
802000	-1.822797e+04	-2.684510e+02	4.888871e+01	1.371680e+00
802500	-1.822645e+04	-2.565790e+02	4.493213e+01	1.372872e+00
803000	-1.824261e+04	-2.579223e+02	4.527822e+01	1.637958e+00
803500	-1.823950e+04	-2.551776e+02	4.439998e+01	1.644953e+00
804000	-1.824204e+04	-2.703590e+02	4.949956e+01	1.529838e+00
804500	-1.823342e+04	-2.845990e+02	5.466890e+01	1.743822e+00
805000	-1.824319e+04	-2.704370e+02	4.955711e+01	1.444072e+00
805500	-1.824675e+04	-2.595348e+02	4.577938e+01	1.703306e+00
806000	-1.826223e+04	-2.621960e+02	4.657220e+01	1.950153e+00
806500	-1.822451e+04	-2.666591e+02	4.821503e+01	1.534252e+00
807000	-1.822884e+04	-2.638208e+02	4.728312e+01	1.443467e+00
807500	-1.824180e+04	-2.726333e+02	5.038395e+01	1.307285e+00
808000	-1.823233e+04	-2.633567e+02	4.709204e+01	1.549260e+00
808500	-1.822714e+04	-2.610429e+02	4.630081e+01	1.619001e+00
809000	-1.823068e+04	-2.734491e+02	5.061136e+01	1.487910e+00
809500	-1.824464e+04	-2.659700e+02	4.793887e+01	1.653921e+00
810000	-1.824533e+04	-2.528431e+02	4.374782e+01	1.388128e+00
810500	-1.824130e+04	-2.790045e+02	5.271950e+01	1.282396e+00
811000	-1.825114e+04	-2.849241e+02	5.492147e+01	1.416860e+00
811500	-1.823973e+04	-2.584685e+02	4.543855e+01	1.687425e+00
812000	-1.823970e+04	-2.746072e+02	5.094482e+01	1.719519e+00
812500	-1.823967e+04	-2.626207e+02	4.687969e+01	1.449142e+00
813000	-1.824383e+04	-2.673743e+02	4.842399e+01	1.640412e+00
813500	-1.823953e+04	-2.585248e+02	4.537354e+01	1.944960e+00
814000	-1.823916e+04	-2.747440e+02	5.105081e+01	1.563039e+00
814500	-1.823069e+04	-2.705334e+02	4.954927e+01	1.562810e+00
815000	-1.823228e+04	-2.626764e+02	4.683295e+01	1.645142e+00
815500	-1.823069e+04	-2.641536e+02	4.734827e+01	1.582557e+00
816000	-1.823414e+04	-2.766841e+02	5.174454e+01	1.598164e+00
816500	-1.822864e+04	-2.684713e+02	4.885958e+01	1.475990e+00
817000	-1.825041e+04	-2.678171e+02	4.861647e+01	1.524442e+00
817500	-1.824753e+04	-2.618733e+02	4.662189e+01	1.477401e+00
818000	-1.823991e+04	-2.624328e+02	4.679135e+01	1.526516e+00
818500	-1.823024e+04	-2.676244e+02	4.857416e+01	1.454383e+00
819000	-1.824022e+04	-2.654621e+02	4.776625e+01	1.653933e+00
819500	-1.824815e+04	-2.667537e+02	4.830415e+01	1.368730e+00
820000	-1.822805e+04	-2.776529e+02	5.213965e+01	1.492922e+00
820500	-1.824159e+04	-2.713408e+02	4.972360e+01	1.875076e+00
821000	-1.822867e+04	-2.601922e+02	4.601942e+01	1.625482e+00
821500	-1.823690e+04	-2.767477e+02	5.175004e+01	1.646702e+00
822000	-1.822846e+04	-2.596494e+02	4.591202e+01	1.411205e+00
822500	-1.824293e+04	-2.719510e+02	5.012313e+01	1.356949e+00
823000	-1.824557e+04	-2.562040e+02	4.474870e+01	1.572550e+00
823500	-1.823081e+04	-2.586649e+02	4.555402e+01	1.527148e+00
824000	-1.823726e+04	-2.640193e+02	4.732461e+01	1.518582e+00
824500	-1.822707e+04	-2.673400e+02	4.832966e+01	1.880734e+00
825000	-1.823567e+04	-2.712236e+02	4.985119e+01	1.396555e+00
825500	-1.823408e+04	-2.700819e+02	4.939933e+01	1.538409e+00
826000	-1.824140e+04	-2.499904e+02	4.280701e+01	1.586156e+00
826500	-1.822233e+04	-2.639539e+02	4.730018e+01	1.525817e+00
827000	-1.825077e+04	-2.705620e+02	4.969228e+01	1.185050e+00
827500	-1.823750e+04	-2.677154e+02	4.861524e+01	1.426322e+00
828000	-1.823849e+04	-2.651999e+02	4.773031e+01	1.497692e+00
828500	-1.823540e+04	-2.627785e+02	4.695546e+01	1.379694e+00
829000	-1.824445e+04	-2.686070e+02	4.887281e+01	1.573493e+00
829500	-1.823873e+04	-2.680678e+02	4.869984e+01	1.533811e+00
830000	-1.822917e+04	-2.765011e+02	5.163519e+01	1.713745e+00
830500	-1.822719e+04	-2.758444e+02	5.148838e+01	1.458951e+00
831000	-1.823437e+04	-2.760713e+02	5.162406e+01	1.314367e+00
831500	-1.823167e+04	-2.653647e+02	4.778727e+01	1.494609e+00
832000	-1.823441e+04	-2.861333e+02	5.536235e+01	1.494609e+00
832500	-1.823758e+04	-2.735146e+02	5.061609e+01	1.540218e+00
833000	-1.822668e+04	-2.709648e+02	4.971845e+01	1.513620e+00
833500	-1.823458e+04	-2.734198e+02	5.055751e+01	1.608711e+00
834000	-1.824879e+04	-2.679411e+02	4.870055e+01	1.405041e+00
834500	-1.824868e+04	-2.761156e+02	5.154690e+01	1.569875e+00
835000	-1.822217e+04	-2.732557e+02	5.058075e+01	1.379817e+00
835500	-1.824579e+04	-2.656912e+02	4.794369e+01	1.360964e+00
836000	-1.824241e+04	-2.665036e+02	4.819433e+01	1.439211e+00
836500	-1.822356e+04	-2.669224e+02	4.827005e+01	1.636918e+00
837000	-1.823409e+04	-2.759089e+02	5.155206e+01	1.349052e+00
837500	-1.824114e+04	-2.630451e+02	4.698046e+01	1.571384e+00
838000	-1.823976e+04	-2.792314e+02	5.269696e+01	1.569695e+00
838500	-1.823509e+04	-2.752380e+02	5.121821e+01	1.595122e+00
839000	-1.822949e+04	-2.682460e+02	4.871453e+01	1.669537e+00
839500	-1.823133e+04	-2.613203e+02	4.640602e+01	1.577196e+00
840000	-1.824553e+04	-2.673321e+02	4.840446e+01	1.655044e+00
840500	-1.825314e+04	-2.484772e+02	4.230201e+01	1.737374e+00
841000	-1.825337e+04	-2.707470e+02	4.954226e+01	1.796270e+00
841500	-1.823944e+04	-2.758771e+02	5.146124e+01	1.566099e+00
842000	-1.824774e+04	-2.741328e+02	5.088958e+01	1.398188e+00
842500	-1.823861e+04	-2.694063e+02	4.909312e+01	1.739133e+00
843000	-1.824009e+04	-2.665965e+02	4.815996e+01	1.632510e+00
843500	-1.822563e+04	-2.645772e+02	4.756718e+01	1.356849e+00
844000	-1.823242e+04	-2.610513e+02	4.634574e+01	1.490951e+00
844500	-1.823121e+04	-2.822695e+02	5.391244e+01	1.385027e+00
845000	-1.823572e+04	-2.742806e+02	5.096052e+01	1.349426e+00
845500	-1.822533e+04	-2.684880e+02	4.880547e+01	1.648706e+00
846000	-1.823980e+04	-2.698989e+02	4.943857e+01	1.243482e+00
846500	-1.823097e+04	-2.766825e+02	5.175212e+01	1.575905e+00
847000	-1.822951e+04	-2.621789e+02	4.663901e+01	1.731380e+00
847500	-1.824351e+04	-2.639853e+02	4.734484e+01	1.424411e+00
848000	-1.823629e+04	-2.727286e+02	5.020150e+01	1.914240e+00
848500	-1.823392e+04	-2.707218e+02	4.962576e+01	1.533748e+00
849000	-1.824055e+04	-2.549484e+02	4.437932e+01	1.481118e+00
849500	-1.824106e+04	-2.641995e+02	4.741205e+01	1.438987e+00
850000	-1.823615e+04	-2.674914e+02	4.853648e+01	1.430677e+00
850500	-1.825398e+04	-2.638015e+02	4.733033e+01	1.283750e+00
851000	-1.822915e+04	-2.736206e+02	5.072848e+01	1.333280e+00
851500	-1.824363e+04	-2.682766e+02	4.877756e+01	1.517928e+00
852000	-1.822782e+04	-2.667352e+02	4.818107e+01	1.709541e+00
852500	-1.824333e+04	-2.705011e+02	4.953266e+01	1.577694e+00
853000	-1.824396e+04	-2.553574e+02	4.445809e+01	1.641062e+00
853500	-1.824807e+04	-2.626655e+02	4.675752e+01	1.861030e+00
854000	-1.825346e+04	-2.707746e+02	4.967999e+01	1.432525e+00
854500	-1.824595e+04	-2.662366e+02	4.799991e+01	1.741387e+00
855000	-1.824288e+04	-2.669534e+02	4.832022e+01	1.521607e+00
855500	-1.824511e+04	-2.672880e+02	4.848505e+01	1.376652e+00
856000	-1.823666e+04	-2.794479e+02	5.278055e+01	1.562238e+00
856500	-1.824002e+04	-2.628282e+02	4.690701e+01	1.574665e+00
857000	-1.824122e+04	-2.685581e+02	4.887820e+01	1.509068e+00
857500	-1.824053e+04	-2.638637e+02	4.723620e+01	1.626095e+00
858000	-1.823841e+04	-2.680292e+02	4.867488e+01	1.567398e+00
858500	-1.823958e+04	-2.617285e+02	4.654421e+01	1.567146e+00
859000	-1.822983e+04	-2.618985e+02	4.666992e+01	1.357804e+00
859500	-1.822589e+04	-2.702261e+02	4.947278e+01	1.473172e+00
860000	-1.823549e+04	-2.597070e+02	4.591508e+01	1.459417e+00
860500	-1.823854e+04	-2.698745e+02	4.937380e+01	1.403823e+00
861000	-1.823830e+04	-2.624130e+02	4.678563e+01	1.523965e+00
861500	-1.823978e+04	-2.589606e+02	4.568253e+01	1.426857e+00
862000	-1.824474e+04	-2.752792e+02	5.122156e+01	1.627045e+00
862500	-1.823162e+04	-2.650763e+02	4.770131e+01	1.459612e+00
863000	-1.823448e+04	-2.638947e+02	4.721950e+01	1.706814e+00
863500	-1.824135e+04	-2.630335e+02	4.695128e+01	1.647172e+00
864000	-1.824303e+04	-2.670187e+02	4.832528e+01	1.572153e+00
864500	-1.824226e+04	-2.778379e+02	5.220861e+01	1.491265e+00
865000	-1.822676e+04	-2.702030e+02	4.944503e+01	1.529198e+00
865500	-1.824817e+04	-2.688391e+02	4.895463e+01	1.569965e+00
866000	-1.823960e+04	-2.768631e+02	5.186774e+01	1.441379e+00
866500	-1.824239e+04	-2.742107e+02	5.080409e+01	1.713321e+00
867000	-1.822491e+04	-2.674170e+02	4.849071e+01	1.489184e+00
867500	-1.824979e+04	-2.707831e+02	4.968987e+01	1.412996e+00
868000	-1.825255e+04	-2.696445e+02	4.923189e+01	1.579499e+00
868500	-1.821970e+04	-2.740642e+02	5.080829e+01	1.555153e+00
869000	-1.823691e+04	-2.659176e+02	4.785356e+01	1.852309e+00
869500	-1.824009e+04	-2.647214e+02	4.750031e+01	1.699070e+00
870000	-1.824122e+04	-2.705272e+02	4.962012e+01	1.355161e+00
870500	-1.823193e+04	-2.734423e+02	5.049499e+01	1.805808e+00
871000	-1.824771e+04	-2.725366e+02	5.028015e+01	1.501410e+00
871500	-1.823469e+04	-2.623922e+02	4.674132e+01	1.636444e+00
872000	-1.823432e+04	-2.519777e+02	4.348141e+01	1.380058e+00
872500	-1.823285e+04	-2.650309e+02	4.766296e+01	1.527406e+00
873000	-1.823355e+04	-2.578469e+02	4.527972e+01	1.557921e+00
873500	-1.824493e+04	-2.712538e+02	4.986802e+01	1.379145e+00
874000	-1.822298e+04	-2.673205e+02	4.849734e+01	1.373446e+00
874500	-1.822001e+04	-2.645763e+02	4.746393e+01	1.661855e+00
875000	-1.823068e+04	-2.693435e+02	4.913090e+01	1.567916e+00
875500	-1.821724e+04	-2.687720e+02	4.893201e+01	1.567916e+00
876000	-1.822793e+04	-2.713297e+02	4.981626e+01	1.601539e+00
876500	-1.823136e+04	-2.646811e+02	4.760578e+01	1.346652e+00
877000	-1.822910e+04	-2.717265e+02	4.990978e+01	1.733903e+00
877500	-1.823470e+04	-2.596673e+02	4.585060e+01	1.617351e+00
878000	-1.824399e+04	-2.739689e+02	5.084691e+01	1.352599e+00
878500	-1.822675e+04	-2.695194e+02	4.918362e+01	1.592665e+00
879000	-1.822323e+04	-2.790152e+02	5.263182e+01	1.528197e+00
879500	-1.823806e+04	-2.713291e+02	4.981288e+01	1.610497e+00
880000	-1.825003e+04	-2.647827e+02	4.759493e+01	1.480298e+00
880500	-1.823039e+04	-2.571108e+02	4.509267e+01	1.403483e+00
881000	-1.824415e+04	-2.823138e+02	5.386327e+01	1.558340e+00
881500	-1.824635e+04	-2.701980e+02	4.949933e+01	1.369440e+00
882000	-1.823469e+04	-2.825823e+02	5.394631e+01	1.609028e+00
882500	-1.822905e+04	-2.697157e+02	4.927987e+01	1.513462e+00
883000	-1.823771e+04	-2.587200e+02	4.549399e+01	1.767511e+00
883500	-1.822286e+04	-2.708651e+02	4.971333e+01	1.428523e+00
884000	-1.824241e+04	-2.722580e+02	5.015584e+01	1.571957e+00
884500	-1.823350e+04	-2.643864e+02	4.743218e+01	1.566154e+00
885000	-1.822971e+04	-2.663530e+02	4.811205e+01	1.529223e+00
885500	-1.825037e+04	-2.548033e+02	4.434392e+01	1.448045e+00
886000	-1.825011e+04	-2.741235e+02	5.093274e+01	1.269287e+00
886500	-1.824218e+04	-2.611159e+02	4.642202e+01	1.324311e+00
887000	-1.822667e+04	-2.782119e+02	5.230255e+01	1.611372e+00
887500	-1.822951e+04	-2.682425e+02	4.877875e+01	1.480380e+00
888000	-1.823177e+04	-2.771378e+02	5.190324e+01	1.619477e+00
888500	-1.821517e+04	-2.652701e+02	4.780314e+01	1.353250e+00
889000	-1.824586e+04	-2.563976e+02	4.481588e+01	1.555377e+00
889500	-1.822251e+04	-2.645366e+02	4.754951e+01	1.368623e+00
890000	-1.822268e+04	-2.631810e+02	4.707497e+01	1.424498e+00
890500	-1.822189e+04	-2.784844e+02	5.242267e+01	1.559919e+00
891000	-1.823580e+04	-2.813331e+02	5.337378e+01	1.868083e+00
891500	-1.823771e+04	-2.614381e+02	4.645792e+01	1.537772e+00
892000	-1.825379e+04	-2.704667e+02	4.959305e+01	1.371618e+00
892500	-1.823887e+04	-2.643424e+02	4.749271e+01	1.342690e+00
893000	-1.822275e+04	-2.754167e+02	5.137221e+01	1.350082e+00
893500	-1.823460e+04	-2.673544e+02	4.849025e+01	1.427888e+00
894000	-1.822474e+04	-2.682557e+02	4.872381e+01	1.652411e+00
894500	-1.823693e+04	-2.595165e+02	4.583153e+01	1.525017e+00
895000	-1.823533e+04	-2.674880e+02	4.852653e+01	1.456121e+00
895500	-1.825134e+04	-2.644840e+02	4.729522e+01	2.070652e+00
896000	-1.824433e+04	-2.710239e+02	4.978901e+01	1.372871e+00
896500	-1.823658e+04	-2.617896e+02	4.654069e+01	1.638908e+00
897000	-1.823245e+04	-2.560677e+02	4.470222e+01	1.582207e+00
897500	-1.823514e+04	-2.718508e+02	4.997999e+01	1.659991e+00
898000	-1.823325e+04	-2.655753e+02	4.780579e+01	1.650569e+00
898500	-1.824278e+04	-2.550276e+02	4.439928e+01	1.497175e+00
899000	-1.823735e+04	-2.607462e+02	4.618509e+01	1.674235e+00
899500	-1.823674e+04	-2.644881e+02	4.738254e+01	1.815224e+00
900000	-1.824095e+04	-2.636166e+02	4.720241e+01	1.479684e+00
900500	-1.822864e+04	-2.647328e+02	4.756261e+01	1.526067e+00
901000	-1.824063e+04	-2.652119e+02	4.768351e+01	1.647740e+00
901500	-1.824147e+04	-2.734320e+02	5.059322e+01	1.521324e+00
902000	-1.823587e+04	-2.595188e+02	4.583053e+01	1.530369e+00
902500	-1.823572e+04	-2.631702e+02	4.709947e+01	1.340471e+00
903000	-1.824475e+04	-2.656328e+02	4.781768e+01	1.673095e+00
903500	-1.822517e+04	-2.750272e+02	5.118905e+01	1.464712e+00
904000	-1.824275e+04	-2.696254e+02	4.929942e+01	1.367268e+00
904500	-1.823385e+04	-2.787039e+02	5.246480e+01	1.665871e+00
905000	-1.825477e+04	-2.739199e+02	5.079132e+01	1.458010e+00
905500	-1.824131e+04	-2.665705e+02	4.820681e+01	1.469635e+00
906000	-1.823505e+04	-2.737834e+02	5.076641e+01	1.390670e+00
906500	-1.822489e+04	-2.583085e+02	4.545344e+01	1.481332e+00
907000	-1.824688e+04	-2.563774e+02	4.486085e+01	1.394280e+00
907500	-1.824293e+04	-2.658193e+02	4.794918e+01	1.472938e+00
908000	-1.823317e+04	-2.728245e+02	5.035138e+01	1.589664e+00
908500	-1.824645e+04	-2.707943e+02	4.957518e+01	1.749997e+00
909000	-1.823781e+04	-2.742704e+02	5.089294e+01	1.526481e+00
909500	-1.822700e+04	-2.667603e+02	4.832661e+01	1.309900e+00
910000	-1.823838e+04	-2.665815e+02	4.818591e+01	1.541681e+00
910500	-1.823237e+04	-2.662515e+02	4.810717e+01	1.442010e+00
911000	-1.823691e+04	-2.791449e+02	5.272886e+01	1.397766e+00
911500	-1.822904e+04	-2.613682e+02	4.649361e+01	1.359898e+00
912000	-1.823487e+04	-2.842134e+02	5.449062e+01	1.820292e+00
912500	-1.824990e+04	-2.666662e+02	4.825068e+01	1.437285e+00
913000	-1.822892e+04	-2.783086e+02	5.233770e+01	1.613186e+00
913500	-1.822798e+04	-2.668605e+02	4.818503e+01	1.823292e+00
914000	-1.822504e+04	-2.530274e+02	4.379028e+01	1.436186e+00
914500	-1.822686e+04	-2.817301e+02	5.368991e+01	1.430321e+00
915000	-1.822161e+04	-2.661586e+02	4.799128e+01	1.688745e+00
915500	-1.823349e+04	-2.818359e+02	5.362154e+01	1.716326e+00
916000	-1.823891e+04	-2.625528e+02	4.680477e+01	1.606234e+00
916500	-1.822658e+04	-2.643858e+02	4.746840e+01	1.458045e+00
917000	-1.823475e+04	-2.634875e+02	4.711251e+01	1.618825e+00
917500	-1.822942e+04	-2.881427e+02	5.610617e+01	1.614490e+00
918000	-1.823315e+04	-2.724302e+02	5.023412e+01	1.524242e+00
918500	-1.823794e+04	-2.811062e+02	5.334788e+01	1.709853e+00
919000	-1.822903e+04	-2.595994e+02	4.589018e+01	1.428116e+00
919500	-1.822671e+04	-2.702113e+02	4.950204e+01	1.375046e+00
920000	-1.823640e+04	-2.631158e+02	4.701206e+01	1.547522e+00
920500	-1.824300e+04	-2.777106e+02	5.221176e+01	1.355411e+00
921000	-1.825331e+04	-2.722720e+02	5.012755e+01	1.665526e+00
921500	-1.824393e+04	-2.732370e+02	5.054676e+01	1.455911e+00
922000	-1.824259e+04	-2.689833e+02	4.904444e+01	1.455911e+00
922500	-1.823633e+04	-2.611951e+02	4.638608e+01	1.512423e+00
923000	-1.822962e+04	-2.707729e+02	4.957605e+01	1.726063e+00
923500	-1.824438e+04	-2.614137e+02	4.650742e+01	1.363592e+00
924000	-1.823243e+04	-2.573349e+02	4.513204e+01	1.504987e+00
924500	-1.823360e+04	-2.687125e+02	4.891937e+01	1.544873e+00
925000	-1.824105e+04	-2.611745e+02	4.637880e+01	1.513901e+00
925500	-1.823085e+04	-2.713568e+02	4.990244e+01	1.384953e+00
926000	-1.822122e+04	-2.713284e+02	4.978138e+01	1.698959e+00
926500	-1.822495e+04	-2.694082e+02	4.918367e+01	1.481322e+00
927000	-1.822317e+04	-2.714894e+02	4.991937e+01	1.469660e+00
927500	-1.821741e+04	-2.766300e+02	5.180459e+01	1.380300e+00
928000	-1.823592e+04	-2.671411e+02	4.838332e+01	1.525567e+00
928500	-1.823738e+04	-2.603615e+02	4.605556e+01	1.684440e+00
929000	-1.825106e+04	-2.613767e+02	4.642976e+01	1.561692e+00
929500	-1.823763e+04	-2.725968e+02	5.033272e+01	1.414285e+00
930000	-1.824436e+04	-2.667359e+02	4.825691e+01	1.488798e+00
930500	-1.824992e+04	-2.670693e+02	4.837165e+01	1.487709e+00
931000	-1.824400e+04	-2.796044e+02	5.297322e+01	1.204035e+00
931500	-1.823569e+04	-2.665614e+02	4.819231e+01	1.502893e+00
932000	-1.823157e+04	-2.634530e+02	4.706911e+01	1.714062e+00
932500	-1.824533e+04	-2.669262e+02	4.820109e+01	1.842027e+00
933000	-1.821918e+04	-2.661898e+02	4.811699e+01	1.351594e+00
933500	-1.824270e+04	-2.689323e+02	4.897981e+01	1.590703e+00
934000	-1.823836e+04	-2.617763e+02	4.662255e+01	1.378446e+00
934500	-1.824061e+04	-2.810274e+02	5.340969e+01	1.467367e+00
935000	-1.823239e+04	-2.601820e+02	4.608559e+01	1.413284e+00
935500	-1.824831e+04	-2.658593e+02	4.795441e+01	1.497596e+00
936000	-1.823028e+04	-2.677740e+02	4.863609e+01	1.424455e+00
936500	-1.822672e+04	-2.734096e+02	5.061195e+01	1.446793e+00
937000	-1.824684e+04	-2.681256e+02	4.875365e+01	1.436044e+00
937500	-1.823950e+04	-2.546707e+02	4.430911e+01	1.425754e+00
938000	-1.824757e+04	-2.722375e+02	5.017544e+01	1.496359e+00
938500	-1.825888e+04	-2.616854e+02	4.654905e+01	1.509466e+00
939000	-1.822961e+04	-2.633155e+02	4.706081e+01	1.601335e+00
939500	-1.824385e+04	-2.681825e+02	4.880858e+01	1.334280e+00
940000	-1.822949e+04	-2.802154e+02	5.313827e+01	1.375430e+00
940500	-1.823544e+04	-2.560673e+02	4.477634e+01	1.349018e+00
941000	-1.822492e+04	-2.632808e+02	4.708019e+01	1.508713e+00
941500	-1.823763e+04	-2.674150e+02	4.853422e+01	1.360829e+00
942000	-1.823642e+04	-2.619174e+02	4.658880e+01	1.621423e+00
942500	-1.823006e+04	-2.623716e+02	4.677412e+01	1.517129e+00
943000	-1.823382e+04	-2.817403e+02	5.360221e+01	1.671703e+00
943500	-1.823540e+04	-2.625262e+02	4.677651e+01	1.664529e+00
944000	-1.823100e+04	-2.687641e+02	4.896014e+01	1.479029e+00
944500	-1.824365e+04	-2.664895e+02	4.818660e+01	1.447711e+00
945000	-1.823391e+04	-2.813027e+02	5.342885e+01	1.691989e+00
945500	-1.825645e+04	-2.867094e+02	5.559161e+01	1.485686e+00
946000	-1.823788e+04	-2.708512e+02	4.976054e+01	1.280783e+00
946500	-1.824219e+04	-2.721334e+02	5.012897e+01	1.522880e+00
947000	-1.824148e+04	-2.741332e+02	5.081946e+01	1.593131e+00
947500	-1.822663e+04	-2.711811e+02	4.980105e+01	1.495962e+00
948000	-1.823717e+04	-2.644890e+02	4.744372e+01	1.634478e+00
948500	-1.822155e+04	-2.605577e+02	4.615038e+01	1.591406e+00
949000	-1.824131e+04	-2.708141e+02	4.963236e+01	1.607262e+00
949500	-1.825258e+04	-2.712766e+02	4.980707e+01	1.574367e+00
950000	-1.822612e+04	-2.697065e+02	4.930334e+01	1.437165e+00
950500	-1.822635e+04	-2.649584e+02	4.771113e+01	1.312703e+00
951000	-1.822575e+04	-2.638302e+02	4.718354e+01	1.749578e+00
951500	-1.823294e+04	-2.792039e+02	5.273087e+01	1.451342e+00
952000	-1.824170e+04	-2.878742e+02	5.592356e+01	1.807648e+00
952500	-1.824961e+04	-2.705420e+02	4.961814e+01	1.375591e+00
953000	-1.823005e+04	-2.619880e+02	4.659614e+01	1.669847e+00
953500	-1.824562e+04	-2.747097e+02	5.110155e+01	1.388585e+00
954000	-1.823089e+04	-2.611013e+02	4.634917e+01	1.530578e+00
954500	-1.823890e+04	-2.598397e+02	4.593987e+01	1.516208e+00
955000	-1.822113e+04	-2.673406e+02	4.843801e+01	1.565867e+00
955500	-1.824260e+04	-2.704753e+02	4.953081e+01	1.557170e+00
956000	-1.822853e+04	-2.684910e+02	4.889254e+01	1.400624e+00
956500	-1.823069e+04	-2.582831e+02	4.539223e+01	1.645354e+00
957000	-1.826087e+04	-2.596969e+02	4.588646e+01	1.537041e+00
957500	-1.823640e+04	-2.638858e+02	4.734863e+01	1.313662e+00
958000	-1.824297e+04	-2.582903e+02	4.543053e+01	1.534046e+00
958500	-1.824827e+04	-2.685572e+02	4.893785e+01	1.336299e+00
959000	-1.824186e+04	-2.604822e+02	4.620154e+01	1.360153e+00
959500	-1.823762e+04	-2.790995e+02	5.266625e+01	1.520123e+00
960000	-1.823120e+04	-2.707268e+02	4.955403e+01	1.742631e+00
960500	-1.823309e+04	-2.582124e+02	4.534282e+01	1.727758e+00
961000	-1.824439e+04	-2.835369e+02	5.434809e+01	1.514252e+00
961500	-1.823512e+04	-2.775206e+02	5.204750e+01	1.610426e+00
962000	-1.823349e+04	-2.736309e+02	5.062720e+01	1.625567e+00
962500	-1.823505e+04	-2.790434e+02	5.269912e+01	1.375904e+00
963000	-1.824295e+04	-2.536704e+02	4.393314e+01	1.622004e+00
963500	-1.824438e+04	-2.710862e+02	4.972307e+01	1.622004e+00
964000	-1.824416e+04	-2.634818e+02	4.718681e+01	1.391388e+00
964500	-1.823920e+04	-2.761931e+02	5.157791e+01	1.562466e+00
965000	-1.823905e+04	-2.729627e+02	5.045695e+01	1.432452e+00
965500	-1.824238e+04	-2.649646e+02	4.754369e+01	1.813825e+00
966000	-1.824278e+04	-2.622431e+02	4.671003e+01	1.581605e+00
966500	-1.824548e+04	-2.724121e+02	5.014431e+01	1.758477e+00
967000	-1.823616e+04	-2.672397e+02	4.835308e+01	1.712144e+00
967500	-1.823021e+04	-2.772719e+02	5.200858e+01	1.467287e+00
968000	-1.822836e+04	-2.624007e+02	4.683472e+01	1.364111e+00
968500	-1.824213e+04	-2.793116e+02	5.271831e+01	1.592723e+00
969000	-1.822557e+04	-2.733593e+02	5.065548e+01	1.275181e+00
969500	-1.824504e+04	-2.759453e+02	5.143399e+01	1.709036e+00
970000	-1.824568e+04	-2.616900e+02	4.649361e+01	1.681724e+00
970500	-1.823417e+04	-2.695408e+02	4.917146e+01	1.648903e+00
971000	-1.822588e+04	-2.757813e+02	5.135576e+01	1.759922e+00
971500	-1.823869e+04	-2.598139e+02	4.591032e+01	1.580930e+00
972000	-1.822386e+04	-2.687846e+02	4.899574e+01	1.397107e+00
972500	-1.822615e+04	-2.637317e+02	4.709008e+01	1.930089e+00
973000	-1.824196e+04	-2.710728e+02	4.983850e+01	1.281624e+00
973500	-1.823870e+04	-2.861480e+02	5.537305e+01	1.481858e+00
974000	-1.823198e+04	-2.756703e+02	5.141659e+01	1.481858e+00
974500	-1.823721e+04	-2.771843e+02	5.189557e+01	1.686851e+00
975000	-1.824826e+04	-2.703044e+02	4.954626e+01	1.342266e+00
975500	-1.824203e+04	-2.538530e+02	4.404855e+01	1.436211e+00
976000	-1.823446e+04	-2.674276e+02	4.854473e+01	1.342911e+00
976500	-1.823708e+04	-2.681067e+02	4.867925e+01	1.632211e+00
977000	-1.823770e+04	-2.776757e+02	5.214375e+01	1.504565e+00
977500	-1.823519e+04	-2.711750e+02	4.983035e+01	1.406939e+00
978000	-1.825243e+04	-2.606494e+02	4.614202e+01	1.708551e+00
978500	-1.825869e+04	-2.578085e+02	4.533934e+01	1.334588e+00
979000	-1.822086e+04	-2.691209e+02	4.907556e+01	1.504037e+00
979500	-1.822354e+04	-2.622625e+02	4.675423e+01	1.467940e+00
980000	-1.823064e+04	-2.720280e+02	5.002840e+01	1.700705e+00
980500	-1.822730e+04	-2.741874e+02	5.084200e+01	1.584736e+00
981000	-1.824938e+04	-2.596239e+02	4.588944e+01	1.454882e+00
981500	-1.823466e+04	-2.663832e+02	4.810685e+01	1.574620e+00
982000	-1.824241e+04	-2.747542e+02	5.107115e+01	1.517025e+00
982500	-1.822950e+04	-2.618074e+02	4.657235e+01	1.561022e+00
983000	-1.823128e+04	-2.696730e+02	4.929935e+01	1.415090e+00
983500	-1.825219e+04	-2.650135e+02	4.774654e+01	1.263447e+00
984000	-1.823976e+04	-2.714605e+02	4.993579e+01	1.394424e+00
984500	-1.822985e+04	-2.662025e+02	4.797451e+01	1.781851e+00
985000	-1.823575e+04	-2.648357e+02	4.759029e+01	1.547046e+00
985500	-1.823046e+04	-2.643125e+02	4.743820e+01	1.474347e+00
986000	-1.824327e+04	-2.812576e+02	5.349511e+01	1.471659e+00
986500	-1.822874e+04	-2.739908e+02	5.076185e+01	1.610716e+00
987000	-1.822866e+04	-2.673157e+02	4.845053e+01	1.504679e+00
987500	-1.822980e+04	-2.735726e+02	5.061190e+01	1.609919e+00
988000	-1.824754e+04	-2.825151e+02	5.403026e+01	1.321900e+00
988500	-1.823330e+04	-2.726369e+02	5.025182e+01	1.681193e+00
989000	-1.825139e+04	-2.619599e+02	4.659213e+01	1.653891e+00
989500	-1.823834e+04	-2.659953e+02	4.804432e+01	1.369923e+00
990000	-1.823710e+04	-2.803384e+02	5.321314e+01	1.299395e+00
990500	-1.822376e+04	-2.569180e+02	4.502669e+01	1.416440e+00
991000	-1.822860e+04	-2.678778e+02	4.852514e+01	1.849995e+00
991500	-1.824429e+04	-2.574570e+02	4.514662e+01	1.581675e+00
992000	-1.823655e+04	-2.610604e+02	4.631885e+01	1.581675e+00
992500	-1.822700e+04	-2.707953e+02	4.970529e+01	1.381476e+00
993000	-1.823518e+04	-2.822569e+02	5.396305e+01	1.239707e+00
993500	-1.821198e+04	-2.700011e+02	4.936338e+01	1.560201e+00
994000	-1.821203e+04	-2.775442e+02	5.208847e+01	1.522840e+00
994500	-1.823654e+04	-2.749230e+02	5.108982e+01	1.634331e+00
995000	-1.822222e+04	-2.654353e+02	4.782866e+01	1.443239e+00
995500	-1.823122e+04	-2.665414e+02	4.820590e+01	1.443239e+00
996000	-1.822520e+04	-2.631467e+02	4.706831e+01	1.410157e+00
996500	-1.823339e+04	-2.673964e+02	4.844511e+01	1.601111e+00
997000	-1.823382e+04	-2.815591e+02	5.362354e+01	1.434269e+00
997500	-1.823295e+04	-2.637584e+02	4.725305e+01	1.470657e+00
998000	-1.824361e+04	-2.712990e+02	4.993209e+01	1.243376e+00
998500	-1.824978e+04	-2.661564e+02	4.802524e+01	1.586947e+00
[truncated: 18,003 more rows]
