# Supplementary material for: Deep mining reveals the diversity of endogenous viral elements in vertebrate genomes
Source: Nat Microbiol. 2024 Oct 22;9(11):3013–24. doi: 10.1038/s41564-024-01825-4 (PMC11521997; doi:10.1038/s41564-024-01825-4)
Supplement: Supplementary file 13 — Ectodomain tree files used to choose the ingroup for the time-calibrated evolutionary analysis. [file 41564_2024_1825_MOESM13_ESM.zip › Source_Data_Supplementary_Figure_4/ectodomain.linsi.manual-edit3.nex.run1.t]

#NEXUS
[ID: 2271342904]
[Param: tree]
begin trees;
   translate
       1 Zaire_ebolavirus,
       2 Marburg_virus,
       3 Tapajos_virus,
       4 Mabuya1_ERV,
       5 Mabuya2_ERV,
       6 Podarcis_muralis_ERV,
       7 Lloviu_cuevavirus,
       8 Hemicordylus_capensis_ERV,
       9 Sphaeramia_orbicularis_ERV,
      10 Archocentrus_centrarchus_ERV,
      11 Brienomyrus_brachyistius_ERV,
      12 Pristis_pectinata_ERV,
      13 Larimichthys_crocea_ERV,
      14 Accipiter_gentilis_ERV,
      15 Aquila_chrysaetos_ERV,
      16 Clarias_gariepinus_ERV,
      17 Tachysurus_fulvidraco_ERV,
      18 Melanotaenia_boesemani_ERV,
      19 Danio_rerio_ERV,
      20 Falco_rusticolus_ERV,
      21 Epinephelus_moara_ERV,
      22 Bundibugyo_ebolavirus,
      23 Bombali_ebolavirus,
      24 Caretta_caretta_ERV,
      25 Crotalus_tigris_ERV,
      26 Geotrypetes_seraphini_ERV,
      27 CAS_virus,
      28 University_of_Giessen_virus_1,
      29 Porto_Alegre_virus-1,
      30 Aramboia_boa_virus-1,
      31 ROUT_virus,
      32 S5-like_reptarenavirus,
      33 S10-like_virus,
      34 Astyanax_mexicanus_ERV,
      35 Coturnix_japonica_ERV,
      36 Mauremys_reevesii_ERV,
      37 Pogona_vitticeps_ERV,
      38 Gallus_gallus_ERV,
      39 Ravn_virus,
      40 Mengla_dianlovirus,
      41 Avian_leukosis_virus,
      42 Rous_sarcoma_virus,
      43 Rhinella_marina_endogenous_retrovirus,
      44 Atlantic_salmon_swim_bladder_sarcoma_virus,
      45 Woolly_monkey_sarcoma_virus,
      46 Mason-Pfizer_monkey_virus,
      47 Squirrel_monkey_retrovirus,
      48 Feline_leukemia_virus,
      49 HTLV1,
      50 HUMER41,
      51 HUMRIRT,
      52 HUMERVA34A,
      53 HUMRGH2,
      54 HUMRTVLA,
      55 Vkomodoensis1,
      56 Aradiata1,
      57 Aradiata2,
      58 Leucoraja_erinacea_ERV,
      59 Scanicula4,
      60 Chiloscyllium_punctatum_ERV,
      61 Cplagiosum1,
      62 Cplagiosum2,
      63 Scanicula1,
      64 Leucoraja_erinacea_ERV2,
      65 Scanicula2,
      66 Scanicula3,
      67 Csyrichta6,
      68 Csyrichta7,
      69 Csyrichta9,
      70 Csyrichta10;
   tree gen.0 = [&U] (((43:2.000000e-02,(65:2.000000e-02,31:2.000000e-02):2.000000e-02):2.000000e-02,22:2.000000e-02):2.000000e-02,(46:2.000000e-02,((42:2.000000e-02,21:2.000000e-02):2.000000e-02,((28:2.000000e-02,20:2.000000e-02):2.000000e-02,(70:2.000000e-02,(38:2.000000e-02,(39:2.000000e-02,((52:2.000000e-02,(51:2.000000e-02,13:2.000000e-02):2.000000e-02):2.000000e-02,((19:2.000000e-02,(32:2.000000e-02,(61:2.000000e-02,(55:2.000000e-02,((56:2.000000e-02,(48:2.000000e-02,8:2.000000e-02):2.000000e-02):2.000000e-02,(((50:2.000000e-02,47:2.000000e-02):2.000000e-02,37:2.000000e-02):2.000000e-02,7:2.000000e-02):2.000000e-02):2.000000e-02):2.000000e-02):2.000000e-02):2.000000e-02):2.000000e-02,(40:2.000000e-02,(26:2.000000e-02,(41:2.000000e-02,(((36:2.000000e-02,14:2.000000e-02):2.000000e-02,12:2.000000e-02):2.000000e-02,(((((67:2.000000e-02,58:2.000000e-02):2.000000e-02,(60:2.000000e-02,((59:2.000000e-02,16:2.000000e-02):2.000000e-02,(44:2.000000e-02,6:2.000000e-02):2.000000e-02):2.000000e-02):2.000000e-02):2.000000e-02,((54:2.000000e-02,34:2.000000e-02):2.000000e-02,(15:2.000000e-02,((49:2.000000e-02,(27:2.000000e-02,(62:2.000000e-02,(29:2.000000e-02,10:2.000000e-02):2.000000e-02):2.000000e-02):2.000000e-02):2.000000e-02,((64:2.000000e-02,25:2.000000e-02):2.000000e-02,((69:2.000000e-02,11:2.000000e-02):2.000000e-02,4:2.000000e-02):2.000000e-02):2.000000e-02):2.000000e-02):2.000000e-02):2.000000e-02):2.000000e-02,((17:2.000000e-02,5:2.000000e-02):2.000000e-02,((53:2.000000e-02,45:2.000000e-02):2.000000e-02,((68:2.000000e-02,35:2.000000e-02):2.000000e-02,(33:2.000000e-02,((((66:2.000000e-02,30:2.000000e-02):2.000000e-02,24:2.000000e-02):2.000000e-02,9:2.000000e-02):2.000000e-02,(63:2.000000e-02,(57:2.000000e-02,(23:2.000000e-02,2:2.000000e-02):2.000000e-02):2.000000e-02):2.000000e-02):2.000000e-02):2.000000e-02):2.000000e-02):2.000000e-02):2.000000e-02):2.000000e-02,(18:2.000000e-02,3:2.000000e-02):2.000000e-02):2.000000e-02):2.000000e-02):2.000000e-02):2.000000e-02):2.000000e-02):2.000000e-02):2.000000e-02):2.000000e-02):2.000000e-02):2.000000e-02):2.000000e-02):2.000000e-02):2.000000e-02,1:2.000000e-02);
   tree gen.500 = [&U] ((7:3.552893e-01,(((40:2.431912e-01,(2:2.431912e-01,39:3.262363e-01):4.092780e-01):5.396048e-01,((((((31:2.060901e-01,(32:3.184870e-01,69:2.804727e-01):1.185199e-01):1.706790e-01,30:2.431912e-01):1.921786e-01,45:4.430651e-01):2.328701e-01,12:2.572438e-01):2.621349e-01,((66:2.431912e-01,63:1.616766e-02):3.127139e-01,58:2.431912e-01):4.148273e-01):2.431912e-01,((37:5.790131e-01,24:4.004288e-01):4.131633e-01,(13:2.593141e-01,21:1.231690e-01):6.486165e-02):7.547331e-01):1.367410e-01):1.965033e-01,((((((44:2.773887e-01,43:2.431912e-01):1.975904e-01,18:4.358680e-01):4.682097e-01,10:2.431912e-01):4.331405e-01,(5:3.798781e-01,4:3.205787e-01):1.889022e-02):2.424321e-01,3:3.014642e-01):3.110675e-01,25:2.373167e-01):2.431912e-01):2.377630e-01):2.431912e-01,((36:2.431912e-01,((60:7.535468e-01,(52:4.346632e-01,51:6.073434e-01):1.324397e+00):2.809904e-01,(23:2.431912e-01,(26:2.431912e-01,((34:2.431912e-01,((50:3.043554e-01,((((15:2.715466e-01,(14:2.431912e-01,(11:2.431912e-01,(16:2.532463e-01,49:2.992323e-01):2.480748e-01):3.880416e-01):1.273613e-01):3.475096e-01,(17:2.257459e-01,9:6.696561e-01):5.019210e-01):4.818313e-01,((56:2.356930e-01,57:2.506388e-01):3.263406e-01,64:2.681579e-01):2.471714e-01):2.627272e-02,(59:2.431912e-01,(65:2.379699e-01,(22:6.202364e-01,(54:1.808563e+00,(27:2.765223e-01,((67:2.327491e-01,70:4.243206e-01):1.158227e-01,(28:2.417645e-01,(33:1.888019e-01,29:3.468201e-01):1.665521e-01):9.384864e-02):6.640769e-02):4.262051e-01):4.170413e-01):3.162074e-01):3.741087e-01):2.528566e-01):2.585786e-01):2.352404e-01,(((8:2.431912e-01,6:2.939526e-01):4.597366e-01,((19:3.778518e-01,61:2.895498e-01):3.297750e-01,20:2.997387e-01):4.483813e-01):4.747244e-01,68:2.830715e-01):4.314051e-01):1.666508e-01):2.432262e-01,((62:3.981798e-01,(48:2.431912e-01,46:4.794208e-01):3.059477e-01):3.545230e-01,(55:2.398083e-01,(53:2.431912e-01,47:2.223093e-01):3.176732e-01):2.482200e-01):2.436600e-01):2.544643e-01):2.423518e-01):2.535003e-01):1.378317e-01):2.372195e-01,(38:5.182041e-01,((35:3.857897e-02,42:2.843053e-01):2.215710e-02,41:4.031703e-01):2.433452e-01):1.355166e-01):9.083185e-01,1:2.431912e-01);
   tree gen.1000 = [&U] (23:3.714505e-01,(((((((66:5.029614e-02,63:8.264129e-02):4.860435e-01,((56:3.106465e-01,57:1.574824e-01):3.951682e-01,((((52:3.521984e-01,(51:8.004866e-01,50:5.546759e-01):1.381035e+00):3.777281e-01,((34:4.583353e-01,26:3.893448e-01):4.186695e-01,(62:8.708457e-01,(55:3.564355e-01,(((47:2.316084e-01,46:4.699367e-01):1.103946e-02,53:3.786064e-01):7.663074e-01,48:5.060361e-01):3.948143e-01):6.980207e-01):1.052933e-01):1.678385e-01):4.089621e-01,64:6.438320e-01):5.259408e-01,58:2.983715e-01):1.080744e-01):1.872066e-01):7.371288e-01,((((37:5.985121e-01,((((((44:3.656020e-01,43:3.325081e-01):2.604267e-01,18:9.562721e-01):6.171066e-01,10:3.205292e-01):5.836303e-01,3:5.619458e-01):6.727442e-02,(5:3.617218e-01,4:4.225270e-01):8.068099e-01):4.696731e-01,25:5.014493e-01):8.545308e-02):5.815608e-01,24:7.015465e-01):5.239801e-01,(13:2.186923e-01,21:1.623383e-01):8.657233e-02):9.947483e-01,((45:5.839657e-01,12:4.509093e-01):3.747238e-01,(((69:5.789607e-01,(((((27:2.629154e-01,29:4.571135e-01):1.386216e-01,33:2.488434e-01):5.934382e-02,28:3.186488e-01):4.262801e-01,30:1.669317e-01):8.817874e-02,(32:2.617754e-01,31:1.528178e-01):9.004398e-02):7.019910e-01):1.164375e-01,68:3.848357e-01):6.205350e-01,(((67:2.443887e-01,70:1.665046e-01):9.218708e-01,54:3.899190e+00):4.347112e-01,(((60:1.389978e+00,(16:3.140657e-01,61:3.689935e-01):3.239899e-01):4.222330e-01,36:3.205292e-01):3.501097e-01,(19:6.191681e-01,(8:3.205292e-01,6:7.048925e-01):7.530884e-01):5.021147e-01):6.003560e-01):3.597758e-01):3.206671e-01):3.335125e-01):1.837797e-01):3.132397e-01,((20:3.696482e-02,((15:3.579020e-01,(11:3.784017e-01,49:3.956874e-01):4.921416e-01):4.757636e-02,14:3.538746e-01):4.580222e-01):5.308373e-01,(17:5.335634e-01,9:8.826156e-01):6.615385e-01):6.350600e-01):2.822466e-01,(65:3.136474e-01,59:1.843561e-01):5.300847e-01):3.899596e-01,22:7.090872e-01):1.614327e-01,(((40:1.738410e-01,(2:2.206898e-01,39:2.291834e-01):5.394338e-01):7.112062e-01,((38:4.000785e-01,(42:3.918567e-01,41:2.397972e-01):7.847457e-03):3.366051e-01,35:6.538420e-02):2.338050e-01):1.081813e+00,7:6.275221e-01):2.291891e-01):3.179008e-01,1:1.885175e-01);
   tree gen.1500 = [&U] (22:2.675281e-01,(((((20:4.829981e-02,(15:3.014892e-01,14:2.980966e-01):2.688114e-01):2.296180e-01,(17:4.494628e-01,(((24:7.899004e-01,(8:3.422772e-01,6:5.937868e-01):6.555657e-01):2.388790e-01,((19:1.063458e+00,((((66:3.100565e-02,63:3.793480e-02):2.063299e-01,(65:8.316239e-01,59:9.503445e-02):1.151287e-01):4.422834e-01,((64:5.423507e-01,58:1.392478e-01):9.223816e-02,(56:1.405831e-01,57:7.142255e-02):1.615293e-01):2.002170e-01):7.423817e-01,((45:8.789605e-01,(48:4.262743e-01,(((47:1.951021e-01,46:2.662107e-01):9.299412e-03,53:3.189302e-01):5.273744e-01,(55:3.329242e-01,((34:6.012441e-01,((52:2.966846e-01,(51:6.743133e-01,50:2.455861e-01):1.163356e+00):3.440220e-01,26:3.299198e-01):3.450294e-01):7.518467e-02,62:7.225727e-01):6.096147e-01):8.030703e-01):1.798897e-01):8.485342e-02):4.574778e-01,12:7.243423e-01):1.936807e-01):1.488418e-01):1.463918e-02,((((5:2.561872e-01,4:3.559280e-01):5.892807e-01,(((44:7.167041e-01,(54:1.924250e+00,43:2.754978e-01):9.001282e-02):2.193781e-01,18:7.472257e-01):6.403419e-01,10:2.700072e-01):4.916380e-01):2.749987e-01,3:4.733715e-01):5.081456e-01,(((61:3.487523e-01,60:8.615912e-01):3.767213e-01,16:7.889333e-01):5.773923e-01,(25:4.224105e-01,((((69:4.730132e-01,(67:3.164313e-01,70:9.471215e-02):3.477070e-01):4.977922e-01,(68:3.241776e-01,((((28:2.815347e-01,32:2.205142e-01):1.586200e-02,(27:2.153815e-01,31:3.558463e-02):3.548122e-02):7.806361e-02,(29:1.187950e-01,33:1.412457e-01):3.398156e-01):1.512019e-01,30:1.411849e-01):1.245497e+00):1.607105e-01):1.522394e+00,36:2.691224e-01):6.889929e-01,37:4.198032e-01):5.881235e-02):6.389959e-01):1.559930e-01):2.838451e-02):1.451318e+00):1.566011e-01,(9:4.339120e-01,(13:1.288202e-01,21:2.112822e-01):1.535513e-01):3.443080e-01):1.023568e+00):4.896913e-01):4.501384e-01,(11:3.187578e-01,49:3.333188e-01):6.870062e-01):5.799317e-01,(((40:3.856289e-01,(2:8.337698e-02,39:1.930593e-01):4.544078e-01):3.529720e-01,((42:3.328065e-01,(38:2.791566e-01,41:2.020001e-01):1.454821e-01):1.257046e-01,35:5.745206e-02):6.299631e-01):1.640401e-01,7:7.009515e-01):1.397778e-01):5.567354e-01,23:2.546726e-01):5.060125e-02,1:1.619502e-01);
   tree gen.2000 = [&U] (22:2.502121e-01,((((((((45:3.801938e-01,(53:2.923007e-01,(47:1.788118e-01,46:2.439831e-01):3.342737e-01):1.260756e-01):4.096769e-03,48:2.688003e-01):9.730622e-01,((19:9.950812e-01,(34:8.287991e-01,(17:6.175583e-01,(((9:3.778616e-01,(13:1.627953e-01,21:1.936409e-01):7.383665e-03):3.155595e-01,(((20:7.737010e-02,(15:2.763160e-01,14:1.410849e-01):3.696619e-01):2.171106e-01,24:7.239467e-01):3.987413e-01,(8:3.136983e-01,6:5.442078e-01):6.008285e-01):6.860664e-01):1.059114e-01,((((5:1.666064e-01,4:3.262093e-01):5.550770e-01,3:4.338468e-01):7.173575e-01,(((61:3.196328e-01,60:4.769379e-01):3.452665e-01,16:7.655696e-01):4.969513e-01,(25:3.871408e-01,(((69:1.077486e-01,(68:2.679278e-01,((67:2.893099e-01,70:2.007396e-01):2.303855e-01,((((((28:1.497483e-01,32:2.021021e-01):8.045535e-02,29:1.088761e-01):1.097154e-02,27:1.971198e-01):4.252838e-02,31:3.261344e-02):1.742305e-01,33:1.252795e-01):8.587738e-02,30:7.410420e-02):1.141502e+00):4.971478e-02):4.377801e-02):2.762362e+00,36:2.466517e-01):3.619979e-01,37:3.191047e-01):8.623063e-02):7.927099e-01):1.429682e-01):1.395825e-01,((44:6.568621e-01,(54:1.404967e+00,43:2.468930e-01):8.249709e-02):2.010608e-01,(18:6.848352e-01,10:2.574231e-01):6.010581e-01):6.295654e-01):1.751108e-01):3.932380e-01):1.330138e+00):2.906052e-01):1.427447e-01,(11:4.868603e-01,12:7.079176e-01):1.699576e-01):4.714405e-03):7.832444e-01,(((42:3.050185e-01,(38:2.558481e-01,41:2.211688e-01):1.004878e-01):1.298258e-01,35:5.265503e-02):1.083871e+00,49:4.261258e-01):3.476732e-01):4.765130e-01,((((66:2.224021e-02,63:9.899822e-02):1.688246e-01,(65:7.621864e-01,59:7.719965e-02):5.557014e-02):4.053544e-01,((64:2.628712e-01,58:1.222834e-01):6.953871e-02,(56:2.035130e-01,57:5.776562e-02):3.842891e-02):2.221109e-01):6.995187e-01,(((52:2.719126e-01,(51:6.180107e-01,50:8.389369e-02):7.347017e-01):6.038968e-01,26:3.202011e-01):4.951106e-01,(62:9.079141e-01,55:2.894730e-01):6.054054e-01):5.998977e-02):3.405853e-01):1.476602e-01,(40:1.440660e-01,(2:6.412815e-02,39:1.769396e-01):4.164665e-01):3.235002e-01):2.321278e-01,7:7.929460e-01):1.993973e-01,23:7.154214e-02):4.637624e-02,1:1.484280e-01);
   tree gen.2500 = [&U] (22:1.916295e-01,((((((((53:3.249020e-01,(47:2.137290e-01,46:1.573819e-01):3.555603e-01):1.297381e-01,(45:2.170145e-01,48:2.812567e-01):1.669051e-01):1.242937e+00,((34:8.407762e-01,(25:7.774527e-01,(((69:1.093057e-01,((68:2.605544e-01,((((28:1.476343e-01,32:8.123799e-02):8.161803e-02,29:1.104494e-01):1.079674e-02,(27:2.060521e-01,31:3.925690e-02):9.436108e-02):4.593984e-02,(33:1.270899e-01,30:1.358061e-01):3.436309e-02):1.136501e+00):4.516187e-02,(67:2.934908e-01,70:2.719757e-01):1.199946e-01):2.923914e-02):2.802282e+00,36:3.010162e-01):1.910762e-01,37:3.237162e-01):1.592620e-01):8.210953e-01):6.499526e-02,(((((10:1.507108e+00,(44:6.336634e-01,(54:3.232794e-01,43:3.379074e-01):6.582610e-01):2.335723e-01):6.634924e-03,18:6.947319e-01):6.386634e-01,((17:6.264828e-01,(13:1.758677e-01,(9:2.052214e-01,21:2.389010e-01):6.190775e-02):3.201198e-01):7.279083e-03,19:1.009461e+00):1.349142e+00):1.776413e-01,(((5:1.340406e-01,4:1.340257e-01):5.630986e-01,3:8.419438e-01):7.447579e-01,((61:3.242518e-01,60:4.838302e-01):4.755238e-01,16:6.768791e-01):5.142889e-01):1.380137e-01):1.343581e-01,(12:1.060299e+00,(11:5.046653e-01,(((20:1.403471e-01,(15:2.803091e-01,14:9.680853e-02):3.750039e-01):3.236886e-01,24:7.344086e-01):3.724527e-01,(8:6.177629e-01,6:5.520723e-01):7.492159e-01):3.412014e-01):2.738018e-01):1.812713e-01):3.328294e-01):1.334187e-02):5.522065e-01,(((42:3.094263e-01,(38:2.595454e-01,41:2.243650e-01):1.980951e-01):1.317019e-01,35:1.805743e-01):1.047404e+00,49:4.322838e-01):3.526975e-01):6.604701e-01,((62:8.962201e-01,(((66:6.021441e-02,63:9.709377e-02):1.221978e-01,(65:3.113996e-01,59:8.390542e-02):4.147144e-02):4.112123e-01,((64:1.470230e-01,58:1.240505e-01):1.776737e-01,(56:2.064540e-01,57:7.162120e-02):3.324474e-02):2.253207e-01):7.054624e-01):2.709885e-01,((50:8.510606e-02,(51:4.366921e-01,52:5.469630e-01):2.217080e-01):6.374262e-01,(26:5.630727e-01,55:6.926196e-01):7.233561e-01):1.516918e-01):3.455071e-01):1.497941e-01,(40:1.402095e-01,(2:6.378211e-02,39:1.193985e-01):3.933948e-01):3.028938e-01):4.233942e-01,7:8.044050e-01):2.066950e-01,23:5.047347e-02):1.043286e-01,1:1.505730e-01);
   tree gen.3000 = [&U] (22:6.221733e-02,(23:5.466623e-02,(7:3.937213e-01,(((2:2.380217e-01,39:7.679793e-02):4.142947e-01,40:3.063106e-01):4.106064e-01,((((49:7.187395e-01,(((46:2.648823e-01,47:1.649157e-01):3.015461e-01,53:7.149159e-01):2.015552e-01,(48:1.407802e-01,45:3.664119e-01):4.246225e-01):1.906322e-01):1.229139e+00,(((19:1.052232e+00,(((43:4.609816e-01,54:5.922615e-01):1.982602e-01,44:6.656718e-01):4.338127e-01,(17:8.259122e-01,10:7.846620e-01):9.054909e-02):2.751172e-01):2.665201e-01,(((55:1.681376e+00,(38:2.807389e-01,((42:3.056179e-01,35:2.207136e-01):9.324500e-02,41:3.122750e-01):1.874542e-01):8.259783e-01):6.680119e-02,((36:4.664593e-01,25:8.103355e-01):6.080956e-02,37:4.520954e-01):6.423097e-01):3.791297e-01,6:1.635390e+00):2.847840e-02):1.274786e-01,(((((52:1.222360e-01,(51:1.962962e-01,50:3.420044e-01):1.752087e-01):5.669026e-01,11:9.397282e-01):6.578843e-02,12:9.642616e-01):1.753625e-01,((20:2.385671e-01,(14:1.561269e-01,15:1.306321e-01):1.030755e-01):1.945337e-01,24:8.483169e-01):4.834715e-01):3.026765e-03,26:8.422315e-01):1.753698e-01):2.203230e-01):2.392189e-01,(((18:8.753252e-01,(34:1.089394e+00,(((27:1.449123e-01,((28:1.091791e-02,32:3.205607e-04):6.904947e-02,(31:2.698454e-01,((33:6.022887e-02,30:7.019321e-02):1.426567e-02,29:7.300142e-02):1.440196e-02):3.014867e-02):1.714370e-01):8.902866e-01,((70:1.104549e-01,67:1.740589e-01):2.477806e-02,(69:5.214955e-01,68:9.403458e-02):1.078358e-01):4.853921e-01):8.978549e-02,8:7.041183e-01):2.995868e-01):3.945942e-01):1.677771e-01,((13:3.447491e-01,21:8.359484e-02):1.381150e-01,9:6.146549e-02):5.167420e-01):2.875797e-01,(16:7.255647e-01,(61:4.585543e-01,60:6.678852e-01):4.543258e-01):4.744977e-02):1.945313e-01):7.749220e-01,(((4:1.746820e-02,5:8.848357e-02):1.007206e+00,3:8.539523e-01):1.110492e+00,((((58:2.863593e-02,64:9.668055e-03):2.224202e-01,(57:7.695670e-02,56:5.229807e-02):4.546571e-01):1.790302e-01,((65:2.088652e-01,59:2.216414e-01):3.643276e-02,(66:3.855566e-02,63:4.238498e-02):8.932590e-02):3.023752e-01):3.160484e-01,62:3.796298e-01):1.170345e-01):4.976793e-01):1.708299e-01):3.487238e-01):1.184786e-01):1.184870e-01,1:5.672652e-02);
   tree gen.3500 = [&U] (22:5.845533e-02,(((((62:7.625160e-01,(((66:2.729678e-02,63:1.519044e-01):1.908817e-01,(65:2.707283e-01,59:3.446970e-02):3.528446e-02):3.325812e-01,((64:6.845776e-02,58:7.282122e-02):1.322738e-01,(56:6.070475e-02,57:6.769232e-02):5.606110e-02):2.136803e-01):2.839641e-01):4.839482e-01,(((((34:8.382677e-01,(((((11:4.767726e-01,(((20:2.513814e-01,(15:1.272802e-01,14:2.210959e-01):2.107542e-01):2.332708e-01,24:6.248447e-01):4.673490e-01,(8:9.741990e-01,6:8.409089e-01):9.542786e-01):3.562631e-01):3.312339e-01,(((61:4.282590e-01,60:5.095077e-01):3.879368e-01,16:7.397125e-01):5.742270e-01,(13:2.417365e-01,(9:1.227420e-01,21:1.064370e-01):5.267194e-02):8.576865e-01):3.806894e-01):7.965820e-02,((5:3.737784e-02,4:1.064001e-01):7.228305e-01,3:9.092139e-01):6.919542e-01):4.278382e-02,(12:1.018861e+00,((17:9.341583e-01,19:8.402887e-01):5.649437e-01,((10:1.217535e+00,(44:5.391293e-01,(54:4.085183e-01,43:6.212407e-01):2.773449e-01):8.853282e-01):1.342227e-01,18:7.213191e-01):6.786048e-03):1.127614e+00):1.542280e-01):7.846295e-02,(26:8.377776e-01,55:1.081399e+00):5.612467e-01):2.221130e-01):7.001698e-02,((25:5.311810e-01,36:3.353651e-01):1.279895e-01,(37:2.951960e-01,(((30:5.086014e-02,(29:8.509795e-02,(((28:5.763306e-02,32:6.567934e-02):1.177180e-01,27:2.743824e-01):7.921880e-03,31:8.563387e-02):3.451185e-02):7.776638e-02):6.339954e-02,33:3.056499e-02):1.002669e+00,(((67:1.644895e-01,70:2.544457e-01):6.951740e-02,68:2.183525e-01):6.424026e-02,69:2.632089e-01):1.379476e-01):1.970461e+00):3.299913e-01):7.508919e-01):7.617982e-02,((42:1.911304e-01,(35:1.536351e-01,(38:4.797350e-01,41:2.420770e-01):5.357169e-02):1.037373e-01):1.025959e+00,49:1.358348e+00):1.114213e-02):2.282528e-01,((53:8.011302e-01,(47:1.818435e-01,46:2.722429e-01):3.172963e-01):6.949966e-01,(45:2.355535e-01,48:3.548846e-01):2.321768e-01):1.038446e+00):3.990296e-01,(52:2.043395e-01,(50:1.960810e-01,51:3.801758e-01):1.962015e-02):1.203829e+00):1.648116e-01):2.876515e-01,(40:3.650402e-01,(2:5.596810e-02,39:5.919268e-02):3.405077e-01):2.886402e-01):4.298402e-01,7:4.373383e-01):2.016440e-01,23:5.649092e-02):1.026335e-01,1:1.047610e-01);
   tree gen.4000 = [&U] (22:3.515873e-02,(((((((((((53:8.193965e-01,(47:1.818435e-01,46:1.411960e-01):4.610421e-01):7.082708e-01,(45:2.355535e-01,48:3.483802e-01):1.699907e-01):9.460286e-01,(42:1.956637e-01,(35:1.487006e-01,(38:4.797350e-01,41:2.420770e-01):6.447845e-02):1.723814e-01):9.551553e-01):6.865014e-02,49:1.174996e+00):9.179601e-02,34:8.382677e-01):4.315007e-01,((((25:6.932113e-01,36:3.232581e-01):9.006512e-02,37:2.757976e-01):3.425433e-01,(((30:5.086014e-02,(29:5.495089e-02,((27:1.989733e-01,(28:2.185065e-02,32:6.567934e-02):9.801899e-02):1.348669e-02,31:9.534876e-02):2.054171e-02):7.776638e-02):6.339954e-02,33:3.056499e-02):1.002669e+00,((68:2.183525e-01,69:3.062129e-01):7.515458e-02,(67:1.644895e-01,70:1.160283e-01):1.846274e-01):2.100227e-01):1.970461e+00):7.508919e-01,((((11:4.767726e-01,(((20:2.513814e-01,(15:1.106337e-01,14:2.210959e-01):2.107542e-01):2.332708e-01,24:5.767327e-01):4.858925e-01,(8:9.741990e-01,6:3.746824e-01):1.120248e+00):4.115863e-01):1.886850e-01,(((61:3.640604e-01,60:5.095077e-01):6.391556e-01,16:8.498357e-01):5.161862e-01,((21:1.064370e-01,9:2.418578e-01):2.728758e-02,13:2.556565e-01):8.237057e-01):6.477427e-01):2.175634e-01,(12:9.417251e-01,((17:5.211355e-01,19:8.402887e-01):7.281574e-01,((10:1.418458e+00,(44:5.391293e-01,(54:4.085183e-01,43:6.212407e-01):2.773449e-01):8.853282e-01):9.131677e-03,18:7.213191e-01):1.051997e-03):6.791382e-01):4.384444e-01):1.126334e-01,(26:8.377776e-01,(((5:1.781511e-02,4:1.265911e-01):7.690350e-01,55:1.081399e+00):4.472372e-01,3:9.785126e-01):4.261762e-02):5.612467e-01):1.937276e-01):1.396887e-02):6.041853e-01,(62:6.260079e-01,(((66:2.729678e-02,63:1.519044e-01):7.312525e-02,(65:2.612304e-01,59:3.823079e-02):2.400802e-02):4.545211e-01,((64:3.971879e-02,58:7.282122e-02):2.878404e-02,(56:4.439194e-02,57:7.288393e-02):6.349502e-02):2.921876e-01):1.616404e-01):5.044869e-01):1.113994e-01,(52:2.043395e-01,(50:1.055193e-01,51:3.127579e-01):1.262923e-02):1.901522e+00):6.506629e-01,(40:3.650402e-01,(2:5.596810e-02,39:4.425539e-02):3.884322e-01):2.124166e-01):4.298402e-01,7:5.863247e-01):2.305902e-01,23:5.649092e-02):1.575171e-01,1:4.919342e-02);
   tree gen.4500 = [&U] ((23:1.614017e-01,(7:5.214470e-01,(((2:1.083813e-02,39:5.327385e-02):3.537626e-01,40:2.201772e-01):3.000145e-01,((62:5.566866e-01,(((59:1.729577e-01,65:2.501257e-01):7.899923e-02,(66:6.635273e-02,63:1.058731e-01):5.131282e-02):8.811718e-02,((58:1.787131e-02,64:8.046894e-03):8.825284e-03,(57:3.358329e-02,56:1.305151e-02):6.131564e-02):4.678810e-01):3.003899e-01):7.769720e-01,(((12:1.042343e+00,11:8.022537e-01):1.623794e-01,(24:8.706187e-01,((14:1.908658e-01,15:2.028081e-01):1.613985e-01,20:1.761841e-01):2.328197e-01):5.541714e-01):2.038004e-01,((((6:7.021631e-01,8:4.048938e-01):7.505862e-01,(((((32:2.190770e-03,28:1.632725e-02):8.423457e-02,(31:8.127557e-02,((30:5.266839e-02,33:8.341509e-02):1.280228e-02,29:4.744574e-02):2.305049e-02):2.465471e-02):2.039625e-01,27:4.714458e-02):1.523400e+00,((67:2.098734e-01,70:3.053180e-01):1.573459e-01,(69:3.850135e-01,68:2.386915e-01):4.285162e-02):2.374569e-01):9.146346e-01,34:9.864516e-01):4.427409e-02):3.136109e-01,((((13:2.666830e-01,21:9.510098e-02):7.763252e-02,9:1.946573e-01):5.312145e-01,(16:9.528642e-01,(60:5.720402e-01,61:3.229132e-01):5.113421e-01):3.846290e-01):4.931980e-02,18:8.797151e-01):4.108630e-01):2.933058e-01,((((10:6.278038e-01,((43:8.968509e-01,44:5.580839e-01):2.826365e-01,54:5.624214e-01):5.352041e-01):1.141186e-01,(17:9.584466e-01,19:8.378386e-01):1.603107e-01):1.014986e-01,(((49:7.228717e-01,(((48:1.706377e-01,45:4.200780e-01):8.277381e-01,(47:2.413271e-01,46:1.654334e-01):4.425190e-01):1.677850e-01,53:5.198731e-01):3.757252e-01):1.112295e+00,26:3.509116e-01):4.040339e-01,((52:1.565284e-01,(51:3.013945e-01,50:2.095475e-01):9.510930e-02):1.611231e+00,(((37:4.382505e-01,36:3.241813e-01):1.998801e-01,25:6.076337e-01):8.968852e-02,(38:1.765574e-01,((42:2.811081e-01,35:2.417498e-01):1.894944e-01,41:1.788445e-01):2.174738e-01):6.495415e-01):5.733078e-01):2.722558e-01):5.034523e-02):8.529060e-02,((55:5.825392e-01,(4:6.415796e-03,5:1.088163e-01):8.375531e-01):7.473326e-01,3:4.818088e-01):5.639201e-01):9.985684e-02):1.774566e-01):6.737379e-01):3.614094e-01):3.513442e-01):2.391613e-01):6.641847e-02,22:3.131072e-02,1:3.890379e-02);
   tree gen.5000 = [&U] ((23:1.934516e-01,(7:6.977925e-01,(((2:5.007260e-02,39:6.454982e-02):3.676602e-01,40:2.615255e-01):3.966705e-01,((62:5.130325e-01,(((59:2.052887e-01,65:2.968817e-01):1.403199e-01,(66:7.875604e-02,63:1.256639e-01):6.615420e-02):1.045889e-01,((58:6.969030e-04,64:1.620300e-02):1.919916e-02,(57:3.986101e-02,56:1.549123e-02):1.012798e-01):5.553419e-01):3.608917e-01):1.034023e+00,(((12:1.237188e+00,11:9.522189e-01):4.419970e-02,(24:1.033363e+00,((14:2.722050e-01,15:1.621383e-01):2.168234e-01,20:2.898991e-01):2.319833e-01):6.577626e-01):1.280013e-01,((((6:6.125773e-01,8:4.805805e-01):8.908932e-01,(((((32:2.600290e-03,28:6.780442e-03):4.492572e-02,(((30:6.251369e-02,33:9.900786e-02):3.749266e-02,29:7.480922e-02):4.040150e-02,31:1.263099e-01):3.614815e-02):2.682616e-01,27:5.595731e-02):1.092134e+00,((67:1.123398e-01,70:3.623911e-01):3.679575e-01,(69:3.790848e-01,68:8.333294e-02):1.319445e-01):9.290305e-01):3.282406e-01,34:1.170849e+00):7.294225e-02):2.475599e-01,(((13:1.618189e-01,(21:1.276115e-01,9:2.310446e-01):8.400103e-02):4.970446e-01,(16:9.141743e-01,(60:4.565329e-01,61:4.845538e-01):4.645689e-01):4.570213e-01):3.654972e-01,18:1.039472e+00):4.876655e-01):2.983913e-01,((((52:1.857883e-01,51:3.577341e-01):6.054651e-02,50:2.573167e-01):2.029458e+00,(((37:8.159998e-01,36:3.847805e-01):2.526184e-01,25:7.212187e-01):1.064540e-01,(38:2.039447e-01,((42:3.827369e-01,35:2.869400e-01):1.140213e-01,41:2.122758e-01):2.581262e-01):8.300418e-01):6.526038e-01):3.262613e-01,((49:8.579980e-01,(((48:2.248453e-01,45:4.407683e-01):5.991544e-01,(47:2.864384e-01,46:1.963578e-01):5.252391e-01):1.430195e-01,53:6.170530e-01):4.842849e-01):1.320216e+00,(((55:6.914333e-01,(4:1.304742e-02,5:1.291573e-01):1.140229e+00):9.499744e-01,3:9.935151e-01):5.378817e-01,(26:4.722280e-01,((((43:7.586017e-01,44:8.568785e-01):4.542840e-01,54:6.023892e-01):6.670304e-01,(17:8.138846e-01,19:9.944557e-01):4.144666e-01):2.342626e-01,10:7.564172e-01):1.912535e-01):2.736556e-01):5.857053e-02):1.202669e-01):7.979642e-02):1.717797e-01):7.996797e-01):4.289676e-01):4.808332e-01):2.655796e-01):9.733293e-02,22:5.132967e-02,1:4.311144e-02);
   tree gen.5500 = [&U] (22:3.676155e-02,((((((((((53:6.699122e-01,(47:1.583873e-01,46:1.398075e-01):3.617950e-01):2.971903e-01,(45:2.546016e-01,48:2.734788e-01):1.648362e-01):5.141007e-01,49:1.062560e+00):9.055541e-01,(42:1.811763e-01,(35:2.223917e-01,(38:4.755196e-01,41:1.824358e-01):6.752056e-02):7.018538e-02):9.727424e-01):1.267443e-01,34:1.307243e+00):4.311578e-01,((((11:9.908395e-01,((20:2.592527e-01,(15:1.477299e-01,14:2.084738e-01):1.289661e-01):2.667395e-01,24:8.270332e-01):6.549637e-01):5.677722e-02,(((18:1.172545e+00,(((44:5.282352e-01,54:6.815949e-01):5.715253e-02,43:9.435806e-01):6.741353e-01,(10:8.346499e-01,(17:5.098766e-01,19:8.773570e-01):2.762047e-01):9.512978e-04):4.729333e-01):4.019950e-01,12:9.852303e-01):1.536854e-01,((((61:3.656821e-01,60:5.327353e-01):5.343787e-01,16:9.347867e-01):3.844714e-01,((21:1.552564e-01,9:1.419341e-01):9.748959e-02,13:1.365553e-01):9.557215e-01):4.457610e-01,26:1.077368e+00):1.077012e-01):1.432337e-01):1.217537e-01,(8:9.642263e-01,6:3.917635e-01):1.171319e+00):4.890575e-02,((((25:7.248136e-01,36:4.336900e-01):5.687707e-02,37:3.848848e-01):6.404653e-01,(((((28:9.524330e-03,32:1.914050e-02):7.030770e-02,27:1.290672e-01):1.860763e-02,31:5.905363e-02):1.616054e-02,(29:8.881404e-02,(33:2.319925e-02,30:4.791056e-02):6.237452e-02):3.423742e-02):1.048379e+00,((67:1.286377e-01,70:2.712857e-01):2.144456e-01,(69:5.182565e-01,68:2.991272e-01):3.950912e-02):1.122069e+00):5.881081e-01):1.873885e-01,(((5:1.527818e-02,4:9.587275e-02):7.732769e-01,55:1.334098e+00):2.775852e-01,3:6.768274e-01):3.234347e-01):3.846325e-01):1.071474e-02):6.316599e-01,((52:1.862563e-01,(51:2.900171e-01,50:2.924690e-01):1.108154e-01):1.594131e+00,(62:4.441985e-01,(((66:3.949853e-02,63:5.783957e-02):9.214507e-02,(65:1.952103e-01,59:8.965793e-02):1.094182e-01):3.290541e-01,((56:1.838233e-02,57:4.155028e-02):4.134518e-02,(64:2.223574e-03,58:1.035358e-01):2.063463e-02):2.933375e-01):3.683129e-01):4.323745e-01):2.308985e-01):7.145820e-01,(40:2.749902e-01,(2:5.851959e-02,39:4.627291e-02):3.652115e-01):3.243954e-01):4.091525e-01,7:6.130542e-01):3.108060e-01,23:2.456280e-02):1.263544e-01,1:5.276892e-02);
   tree gen.6000 = [&U] (22:3.637219e-02,(((((62:4.394937e-01,(((66:3.908018e-02,63:5.722696e-02):8.147496e-02,(65:1.931427e-01,59:5.991991e-02):1.082593e-01):4.769633e-01,((56:1.063045e-02,57:2.183834e-02):4.090727e-02,(64:2.200023e-03,58:6.654754e-02):2.041607e-02):2.902306e-01):1.886991e-01):4.277949e-01,((52:1.525430e-01,(51:2.775513e-01,50:3.241230e-01):8.341513e-02):1.695221e+00,(((8:8.757644e-01,6:3.876141e-01):1.158912e+00,(((((25:7.171366e-01,36:4.114036e-01):4.848443e-02,37:3.808083e-01):6.336817e-01,(((((28:4.317577e-03,32:1.849905e-02):8.087551e-02,27:1.277001e-01):2.161335e-02,31:8.309499e-02):1.598937e-02,(29:6.001496e-02,(33:1.819823e-02,30:4.740311e-02):3.940028e-02):1.035812e-02):1.037275e+00,(((67:1.216423e-01,70:2.684124e-01):3.567624e-01,69:5.127674e-01):1.845484e-02,68:2.243745e-01):7.760712e-01):7.269847e-01):3.206289e-01,(((5:5.192342e-02,4:9.485730e-02):6.793382e-01,55:1.113548e+00):2.620736e-01,3:6.601627e-01):4.902290e-01):3.805586e-01,((((53:6.628167e-01,(47:3.468635e-01,46:1.968526e-01):4.816970e-01):2.347963e-01,(45:2.862343e-01,48:2.563934e-01):3.760788e-01):2.931001e-01,49:1.051306e+00):8.959628e-01,((42:1.792574e-01,(35:2.200362e-01,(38:5.098621e-01,41:1.887898e-01):7.366102e-02):4.986958e-02):9.624395e-01,34:6.848330e-01):1.725595e-01):4.085932e-01):1.026192e-02):9.466088e-02,((11:1.296474e+00,((20:1.767088e-01,(15:1.344748e-01,14:2.010420e-01):1.249734e-01):2.801820e-01,24:8.839553e-01):6.480266e-01):5.617586e-02,((((((44:4.656620e-01,54:6.887450e-01):5.924464e-02,43:7.342999e-01):6.669951e-01,(10:8.258096e-01,(17:3.220513e-01,19:8.594720e-01):4.143507e-01):1.098849e-03):4.679242e-01,(((61:3.474463e-01,60:5.270927e-01):4.796601e-01,16:9.019628e-01):3.643270e-01,((21:1.536120e-01,9:1.404308e-01):9.645702e-02,13:9.751931e-02):8.133297e-01):4.365251e-01):3.015593e-02,(12:9.747951e-01,18:1.188829e+00):2.520635e-01):1.510008e-01,26:1.201565e+00):7.358646e-02):1.912765e-01):3.374540e-01):1.437170e-01):9.339565e-01,(40:2.353630e-01,(2:5.789977e-02,39:2.760369e-02):3.391750e-01):4.115647e-01):4.048189e-01,7:6.065610e-01):3.075141e-01,23:7.787564e-02):1.535250e-01,1:8.755997e-02);
   tree gen.6500 = [&U] ((23:6.248127e-02,((((39:3.421882e-02,2:2.667747e-02):3.445183e-01,40:2.323884e-01):2.841483e-01,(((((66:5.432774e-02,63:7.908413e-02):5.633379e-02,(65:2.079798e-01,59:3.974296e-02):6.087049e-02):3.319208e-01,((56:2.077366e-02,57:4.707777e-02):5.454830e-02,(58:1.969374e-03,64:8.778396e-03):4.595537e-03):3.362170e-01):1.995662e-01,62:4.532221e-01):5.628571e-01,(((((24:5.813374e-01,(20:3.153688e-01,(15:8.424373e-02,14:1.832044e-01):1.248981e-01):4.046770e-01):6.549080e-01,26:9.480095e-01):1.765063e-02,((52:1.848553e-01,(51:2.886965e-01,50:1.385016e-01):6.520431e-02):1.541347e+00,(49:1.117182e+00,(((47:2.115735e-01,46:2.410648e-01):4.391507e-01,53:8.301285e-01):1.100171e-01,(48:1.561069e-01,45:3.505247e-01):3.445441e-01):4.876903e-02):9.277835e-01):7.924843e-02):1.800666e-01,(34:1.250985e+00,((((19:7.664829e-01,17:7.532731e-01):1.256995e-01,10:7.463101e-01):2.520264e-01,18:1.005052e+00):9.475122e-02,(12:1.327302e+00,((((13:1.253578e-01,(9:1.507848e-01,21:1.133959e-01):1.363315e-01):5.243323e-01,(16:7.620307e-01,(60:3.656674e-01,61:4.868112e-01):3.624621e-01):4.844084e-01):6.010652e-01,11:1.267033e+00):1.117034e-02,(44:5.690598e-01,(43:7.852913e-01,54:1.093628e+00):9.030239e-02):8.213997e-01):1.112603e-01):8.183019e-02):2.253735e-01):1.144165e-01):1.743502e-01,(((((41:1.510593e-01,(42:2.606707e-01,35:3.411147e-01):1.005224e-01):2.632500e-01,38:2.036680e-01):6.574295e-01,(25:8.232150e-01,(37:5.051584e-01,36:4.487479e-01):5.695227e-02):3.161617e-01):3.250135e-01,(8:1.009767e+00,6:5.730490e-01):1.063960e+00):2.997939e-01,((3:6.345859e-01,((5:4.444195e-02,4:1.127811e-01):6.836677e-01,55:1.032792e+00):3.658156e-01):4.491963e-01,((69:3.288864e-01,(68:8.219675e-02,(70:4.423218e-01,67:1.077787e-01):9.563699e-02):1.536276e-01):5.799018e-01,((((27:1.914495e-01,31:1.302653e-01):9.142248e-03,(32:9.284846e-03,28:4.284634e-03):6.413853e-02):7.882880e-02,(30:9.068258e-02,33:7.201753e-02):1.990291e-02):5.260880e-02,29:1.004665e-02):1.089748e+00):7.593432e-01):1.232093e-01):7.250645e-02):3.080470e-01):9.872951e-01):2.297815e-01,7:4.658366e-01):2.585510e-01):2.429371e-01,22:4.406626e-02,1:8.923158e-02);
   tree gen.7000 = [&U] ((23:1.323931e-01,(7:6.031456e-01,(((2:2.868073e-02,39:2.479066e-02):3.933186e-01,40:2.014946e-01):2.184915e-01,((62:5.955816e-01,(((59:5.026888e-02,65:2.058455e-01):7.094074e-02,(66:5.696585e-02,63:7.456850e-02):6.882176e-02):3.395377e-01,((58:1.689168e-03,64:1.027531e-02):2.404896e-02,(57:1.047276e-02,56:1.553674e-02):2.149335e-02):2.227198e-01):1.805178e-01):8.821481e-01,(((((((32:4.830241e-03,28:5.044010e-03):6.010961e-02,(((30:4.300377e-02,33:4.788729e-02):2.272112e-02,29:3.933111e-02):5.384789e-02,31:8.129493e-02):3.383982e-02):6.480797e-02,27:8.232978e-02):9.538723e-01,((67:1.258764e-01,70:3.868903e-01):2.448489e-01,(69:3.196802e-01,68:1.312419e-01):1.150430e-01):7.096662e-01):7.262025e-01,((34:8.006775e-01,(49:6.679464e-01,((48:3.120867e-01,45:2.895308e-01):3.699520e-01,(53:5.853404e-01,(47:2.037596e-01,46:2.065008e-01):3.985752e-01):1.953178e-01):3.644046e-01):1.008818e+00):4.668216e-01,(6:4.139149e-01,8:1.074327e+00):9.692616e-01):1.246428e-01):1.476409e-01,((((12:6.192673e-01,11:1.095650e+00):1.614209e-01,26:7.311620e-01):1.990288e-01,(24:5.649723e-01,((14:1.712449e-01,15:1.387797e-01):1.313927e-01,20:1.922745e-01):3.001311e-01):5.396134e-01):7.010622e-02,(((17:5.958288e-01,19:4.277503e-01):4.471340e-01,((44:6.834039e-01,(54:5.360888e-01,43:6.014400e-01):4.115877e-02):6.639815e-01,10:6.384763e-01):4.043691e-02):2.986913e-01,((((13:1.494817e-01,9:1.688544e-01):1.026821e-02,21:5.292140e-02):5.572296e-01,(16:8.607967e-01,(60:4.609132e-01,61:4.278124e-01):3.948967e-01):2.866794e-01):5.922772e-01,18:7.107452e-01):1.734478e-01):8.458993e-02):1.449110e-01):1.442453e-01,(((55:8.803911e-01,(4:2.390504e-02,5:1.107985e-01):5.032727e-01):3.899154e-01,3:6.397557e-01):4.063106e-01,(((50:2.442122e-01,51:2.466208e-01):1.895197e-01,52:1.019342e-01):1.340346e+00,((25:6.499545e-01,(37:5.089472e-01,36:4.465309e-01):1.411278e-01):2.617238e-01,(38:1.234758e-01,((42:2.877232e-01,35:2.149768e-01):1.842177e-01,41:1.786580e-01):2.522849e-01):7.142086e-01):3.591585e-01):1.542850e-01):3.934328e-02):3.863899e-01):8.159993e-01):4.026839e-01):2.422423e-01):1.462504e-01,22:4.130642e-02,1:9.177881e-02);
   tree gen.7500 = [&U] ((23:6.185386e-02,((((39:2.539900e-02,2:3.071500e-02):3.410588e-01,40:2.627702e-01):3.683210e-01,(((((66:2.421086e-02,63:6.416276e-02):1.965350e-01,(65:1.955434e-01,59:7.522270e-02):3.844761e-02):4.048519e-01,((58:9.086624e-04,64:8.403485e-03):1.642973e-02,(56:2.382509e-02,57:3.503942e-02):2.710700e-02):3.893260e-01):2.788496e-01,62:7.025588e-01):7.768445e-01,(((34:9.368923e-01,((24:5.754999e-01,(20:2.452445e-01,(15:1.172457e-01,14:1.813648e-01):2.005480e-01):2.968542e-01):5.903279e-01,(((52:2.498856e-01,51:2.645998e-01):1.049473e-01,50:1.558808e-01):1.275504e+00,((48:2.146935e-01,45:3.508412e-01):3.358398e-01,(((47:2.030540e-01,46:2.386441e-01):2.908321e-01,53:8.217927e-01):8.912421e-02,49:1.220011e+00):2.321277e-01):7.329683e-01):2.389742e-01):1.156860e-01):2.315706e-02,(26:9.582824e-01,(18:1.091487e+00,(((19:8.214877e-01,17:7.457091e-01):1.813697e-01,10:1.283646e+00):4.744308e-01,(((44:8.118175e-01,(43:4.290150e-01,54:1.082646e+00):6.500280e-01):7.924467e-01,(11:7.319557e-01,12:1.498248e+00):1.576617e-01):1.337328e-02,((13:1.596807e-01,(9:2.480679e-01,21:1.372733e-01):2.445376e-01):7.603477e-01,(16:7.798651e-01,(60:4.798952e-01,61:3.533340e-01):5.785162e-01):4.225871e-01):2.467421e-01):7.873042e-02):6.516844e-02):2.780528e-01):4.055264e-01):2.663327e-01,(((((41:1.852247e-01,(42:2.613185e-01,35:3.376894e-01):1.097493e-01):2.586944e-01,38:2.016229e-01):1.081303e+00,(25:6.757193e-01,(37:5.000859e-01,36:5.823732e-01):1.042756e-01):2.660617e-01):4.238939e-01,(8:5.695777e-01,6:8.290509e-01):6.429508e-01):2.332034e-01,((3:6.282137e-01,((5:4.399569e-02,4:2.858375e-02):6.768027e-01,55:8.710223e-01):6.147156e-01):2.605222e-01,(((69:4.072978e-01,68:1.338133e-01):1.132996e-01,(70:4.229713e-01,67:2.125816e-01):4.229514e-02):5.895080e-01,((((27:2.399828e-01,(32:1.152269e-02,28:2.190523e-03):4.836266e-02):3.403513e-02,31:7.956726e-02):5.059332e-02,(30:3.688272e-02,33:8.551511e-02):2.345030e-02):4.175339e-02,29:1.242403e-02):1.129269e+00):9.759672e-01):1.108360e-01):1.408958e-01):5.764500e-02):8.801577e-01):3.808411e-01,7:5.227124e-01):3.837357e-01):2.215651e-01,22:6.564115e-02,1:4.012915e-02);
   tree gen.8000 = [&U] (22:4.412795e-02,(23:9.292429e-02,(((40:2.594146e-01,(39:2.456978e-02,2:3.206348e-02):5.981027e-01):2.842425e-01,(((((59:4.236449e-02,65:2.408657e-01):1.026597e-01,(66:3.889650e-02,63:1.521667e-02):1.329894e-01):4.449221e-01,((57:1.876299e-02,56:1.384256e-02):2.462303e-02,(64:4.371398e-03,58:1.258298e-03):4.632367e-02):2.982899e-01):3.202928e-01,62:5.009252e-01):8.481918e-01,((((55:8.447744e-01,(5:1.099193e-01,4:1.237951e-02):1.003286e+00):3.452316e-01,3:6.575894e-01):2.495728e-01,(((67:2.698324e-01,70:2.789826e-01):1.343952e-01,(68:1.541708e-01,69:3.271578e-01):7.368640e-02):6.173731e-01,(30:2.406529e-03,((((31:1.258680e-01,27:2.395512e-01):5.895355e-02,(32:5.287376e-03,28:8.659289e-03):9.154879e-02):7.243478e-02,29:3.409685e-02):4.519522e-02,33:5.747854e-02):6.402887e-02):7.147683e-01):1.150277e+00):3.135596e-01,(((((12:8.342210e-01,26:1.078729e+00):2.891353e-01,((19:7.417932e-01,17:5.691699e-01):3.903960e-01,(10:1.009044e+00,(43:6.854781e-01,(54:1.064170e+00,44:7.378850e-01):1.676666e-01):5.324876e-01):2.792370e-01):4.833598e-01):5.347556e-02,(18:1.365150e+00,(((16:9.127019e-01,(61:3.195307e-01,60:7.632978e-01):8.931644e-01):3.429793e-01,((21:1.109955e-01,9:2.170835e-01):1.582116e-01,13:2.957798e-02):5.420557e-01):5.931238e-01,11:1.055637e+00):1.046319e-01):1.498346e-01):2.213953e-01,((52:1.484617e-01,(50:3.023714e-01,51:5.107047e-01):6.444337e-02):1.604705e+00,((((45:1.757500e-01,48:2.210411e-01):6.329046e-01,((46:1.998278e-01,47:1.954301e-01):2.320273e-01,53:1.006684e+00):1.806221e-01):3.443143e-01,49:8.788835e-01):8.814611e-01,((20:2.057499e-01,(14:1.852663e-01,15:2.184069e-01):2.181907e-01):2.705405e-01,24:9.313281e-01):3.779662e-01):4.098413e-01):2.597698e-02):3.424541e-01,(((((41:3.923748e-01,(35:3.009138e-01,42:3.145931e-01):1.626358e-01):1.593834e-01,38:1.476308e-01):6.377069e-01,((37:5.485012e-01,36:3.348061e-01):2.835554e-01,25:6.172968e-01):4.226531e-01):4.053773e-01,(8:4.795698e-01,6:6.238551e-01):8.124925e-01):2.042172e-01,34:1.390460e+00):1.578906e-01):3.164348e-01):3.796276e-01):7.989416e-01):4.118044e-01,7:5.286490e-01):1.614762e-01):8.787176e-02,1:7.913756e-02);
   tree gen.8500 = [&U] (((7:5.229830e-01,((((((66:3.229475e-02,63:7.814110e-02):8.709842e-02,(65:2.178332e-01,59:1.058533e-01):9.863961e-02):5.847098e-01,(((56:4.174826e-02,57:3.763426e-02):2.450555e-02,58:1.088308e-03):6.590317e-03,64:3.628372e-04):3.520435e-01):2.099958e-01,62:4.315228e-01):7.031485e-01,(((3:5.281303e-01,(55:8.636761e-01,(4:1.214522e-01,5:1.267492e-02):6.585650e-01):4.659240e-01):2.418096e-01,(((67:3.418774e-01,70:2.172796e-01):9.642241e-02,(68:2.906068e-01,69:2.510539e-01):4.789238e-02):9.843667e-01,((31:1.074994e-01,(27:2.254934e-01,(28:3.935008e-04,32:1.512734e-02):1.136462e-01):2.789295e-02):4.829421e-02,(29:5.181408e-02,(30:3.945862e-02,33:6.664050e-02):6.137584e-02):1.417802e-03):5.134591e-01):6.045553e-01):3.732831e-01,(((((8:6.830940e-01,6:5.329704e-01):1.196093e+00,(((37:6.391970e-01,36:4.470984e-01):2.891270e-01,25:6.029179e-01):1.374827e-01,(((35:3.563259e-01,42:3.238124e-01):1.442113e-01,41:1.929499e-01):1.126343e-01,38:2.559376e-01):9.223091e-01):2.631489e-01):1.553762e-01,((((46:8.098038e-02,47:3.040849e-01):3.114315e-01,53:6.553775e-01):2.684246e-01,(45:2.572350e-01,48:2.405398e-01):5.198276e-01):2.646645e-01,49:7.305253e-01):5.707590e-01):8.119052e-02,(((51:2.322257e-01,50:3.303613e-01):4.338025e-03,52:1.698847e-01):1.642615e+00,34:9.803161e-01):3.994781e-01):4.451369e-02,(((10:9.113844e-01,((19:6.066621e-01,17:9.287133e-01):4.551737e-01,((54:9.000449e-01,43:6.304673e-01):2.074086e-01,44:5.876665e-01):6.366826e-01):1.365818e-01):1.546699e-01,((26:9.540308e-01,12:8.992492e-01):1.132321e-01,((11:1.228023e+00,((16:8.439682e-01,(60:4.141306e-01,61:4.781112e-01):4.860045e-01):3.268399e-01,((21:1.340807e-01,9:2.272709e-01):1.726707e-01,13:1.408631e-01):5.607610e-01):2.728787e-01):1.090302e-01,18:1.050418e+00):2.293500e-01):1.192222e-01):1.371550e-01,((20:2.741908e-01,(15:1.369114e-01,14:1.420788e-01):8.794297e-02):2.517843e-01,24:8.245108e-01):7.190667e-01):1.303937e-01):2.083436e-01):1.904923e-01):6.926063e-01,((2:3.503634e-02,39:2.501330e-02):2.580780e-01,40:1.392139e-01):3.193981e-01):3.744334e-01):9.288686e-02,23:1.087933e-01):1.608588e-01,22:4.207916e-02,1:1.210623e-01);
   tree gen.9000 = [&U] (22:4.772475e-02,(23:4.948883e-02,(((40:2.635921e-01,(39:1.714488e-02,2:3.045223e-02):3.359285e-01):4.885472e-01,(((((59:8.558384e-02,65:2.220637e-01):5.567170e-02,(66:3.432411e-02,63:5.701997e-02):9.525175e-02):4.087924e-01,((57:3.290244e-02,56:1.835684e-02):2.446462e-02,(64:4.623403e-03,58:7.976683e-04):4.344847e-02):2.550223e-01):3.017451e-01,62:5.773902e-01):8.681080e-01,((((55:8.023228e-01,(5:1.108482e-01,4:1.536325e-02):9.528685e-01):3.278830e-01,3:5.152482e-01):1.577472e-01,(((67:8.206616e-02,70:3.483255e-01):1.903071e-01,(68:2.182686e-01,69:3.351202e-01):1.738123e-02):7.486670e-01,(30:1.001522e-03,(((((32:4.852931e-03,28:2.830843e-03):4.410251e-02,27:2.367430e-01):1.522129e-02,31:1.164526e-01):4.935597e-02,29:6.531496e-02):3.603386e-02,33:6.371899e-02):2.629022e-02):6.788498e-01):1.092474e+00):4.199818e-01,(((((41:3.726572e-01,(35:2.357470e-01,42:2.099856e-01):7.833263e-02):2.013965e-01,38:1.759263e-01):6.450094e-01,((37:8.107780e-01,36:4.195202e-01):2.745040e-01,25:5.319359e-01):4.012205e-01):4.297722e-01,(8:4.583105e-01,6:5.243425e-01):7.848330e-01):2.009144e-01,((((((12:7.539392e-01,26:8.346939e-01):3.199634e-01,(((19:4.453604e-01,17:5.405680e-01):3.719959e-01,(10:1.047649e+00,((54:6.052850e-01,43:7.042650e-01):2.458891e-01,44:7.008048e-01):5.602320e-01):2.531749e-01):6.228038e-01,(18:1.358867e+00,(((16:8.668369e-01,(61:5.124937e-01,60:5.168371e-01):6.242600e-01):4.697190e-01,((21:1.054177e-01,9:1.815944e-01):1.662142e-01,13:1.976723e-02):4.703117e-01):5.605020e-01,11:1.285719e+00):1.432303e-01):1.026013e-01):1.184078e-01):1.037375e-01,(20:2.615097e-01,(24:8.751069e-01,(14:1.797030e-01,15:1.571180e-01):1.063564e-01):1.127177e-01):7.337392e-01):7.972261e-02,(((45:3.593284e-01,48:3.408139e-01):3.547640e-01,((46:3.143480e-01,47:1.856094e-01):2.203675e-01,53:8.611209e-01):3.274078e-01):2.988046e-01,49:8.347179e-01):1.295710e+00):3.050045e-02,(52:1.548875e-01,(50:2.821117e-01,51:4.850408e-01):6.325122e-02):1.673959e+00):1.834560e-01,34:1.179471e+00):1.441539e-01):2.248203e-01):1.266663e-01):8.294819e-01):2.531989e-01,7:4.720430e-01):3.018211e-01):4.734536e-02,1:1.297072e-01);
   tree gen.9500 = [&U] (((7:6.871135e-01,((((((66:1.881114e-02,63:7.348265e-02):1.453503e-01,(65:2.377305e-01,59:5.295587e-02):1.578745e-02):5.346189e-01,((56:5.479636e-03,57:2.726839e-02):4.302518e-02,(64:2.702842e-04,58:1.400646e-03):3.960368e-03):3.987875e-01):2.240480e-01,62:7.015279e-01):6.923714e-01,(((3:7.283850e-01,(55:9.664607e-01,(4:9.587944e-02,5:4.475682e-02):5.941963e-01):4.873499e-01):1.888733e-01,((69:2.640441e-01,((67:2.568585e-01,70:2.158715e-01):1.670379e-01,68:1.673791e-01):8.846990e-02):4.948207e-01,((((28:7.092169e-04,32:3.226452e-03):1.181253e-01,(31:6.911168e-02,27:2.333370e-01):1.966776e-02):4.907849e-02,(30:3.899714e-02,33:5.566895e-02):2.300550e-02):6.888812e-04,29:5.147829e-02):7.335365e-01):9.160351e-01):3.880499e-01,((((((37:6.350546e-01,36:4.860937e-01):7.793901e-02,25:5.577778e-01):3.243401e-01,(((35:2.438278e-01,42:3.217139e-01):6.466958e-02,41:1.916995e-01):2.070314e-01,38:2.674656e-01):6.048276e-01):2.848640e-01,((((46:1.285864e-01,47:2.474624e-01):3.291567e-01,53:7.277347e-01):2.465595e-01,(45:2.583985e-01,48:2.675561e-01):5.899784e-01):6.403383e-01,49:5.732999e-01):9.664165e-01):6.140393e-02,(8:7.298616e-01,6:4.157344e-01):9.509121e-01):2.035111e-01,(((50:3.493500e-01,(51:2.415891e-01,52:1.944886e-01):4.563138e-03):1.487170e+00,34:6.508336e-01):3.183684e-01,((((((16:7.155728e-01,(60:4.114468e-01,61:2.485837e-01):4.292205e-01):3.892677e-01,((21:1.171387e-01,9:1.380988e-01):1.774964e-01,13:9.410902e-02):5.753470e-01):3.645320e-01,(((((54:8.942121e-01,44:4.504314e-01):1.360346e-01,43:9.260763e-01):7.163566e-01,10:9.054781e-01):1.191456e-01,(19:7.813779e-01,17:5.470842e-01):2.103840e-01):3.318545e-01,18:1.043611e+00):1.273389e-01):9.181296e-02,11:1.277213e+00):1.382911e-01,(26:8.404346e-01,12:7.847475e-01):3.304630e-01):1.852256e-01,((20:2.724139e-01,(15:2.458650e-01,14:1.374173e-01):1.324053e-01):2.739708e-01,24:5.653390e-01):7.144068e-01):1.624006e-01):9.732195e-02):1.475338e-01):1.489691e-01):6.858633e-01,((2:3.181314e-02,39:3.805860e-02):2.698151e-01,40:2.644173e-01):3.173282e-01):3.720068e-01):6.060898e-02,23:1.080883e-01):1.286020e-01,22:6.528412e-02,1:5.509383e-02);
   tree gen.10000 = [&U] (((7:4.579541e-01,((((((66:2.222665e-02,63:7.445029e-02):9.847585e-02,(65:2.738358e-01,59:7.552199e-02):1.599535e-02):5.410856e-01,((56:5.603537e-03,57:2.762748e-02):1.663055e-02,(64:2.695141e-03,58:2.671866e-03):3.550673e-03):3.477842e-01):2.269984e-01,62:7.107659e-01):7.014888e-01,(((3:7.379766e-01,(55:9.791874e-01,(4:5.353960e-02,5:1.957321e-02):6.902333e-01):4.937675e-01):1.436073e-01,(((67:2.699836e-01,70:2.110841e-01):1.751907e-01,(69:2.675212e-01,68:1.999735e-01):1.361327e-02):5.013367e-01,(29:4.182114e-02,((30:4.910508e-02,33:5.640202e-02):4.524992e-02,(((28:7.495808e-04,32:2.684784e-03):1.161952e-01,27:2.503736e-01):2.085879e-02,31:7.002176e-02):4.607297e-02):4.184728e-04):9.828145e-01):8.962521e-01):1.019139e-01,((((((37:6.167578e-01,36:4.924948e-01):1.018259e-01,25:5.651228e-01):2.267859e-01,(((35:2.470386e-01,42:2.143099e-01):1.271619e-01,41:1.942238e-01):2.097577e-01,38:2.771033e-01):6.127922e-01):2.886152e-01,((((46:1.228560e-01,47:2.507211e-01):3.334911e-01,53:9.635262e-01):1.170944e-01,(45:2.045021e-01,48:2.710794e-01):5.977475e-01):3.808624e-01,49:5.808493e-01):9.791426e-01):6.221252e-02,(8:7.394727e-01,6:4.212089e-01):9.634341e-01):2.641095e-01,((((51:2.453348e-01,52:2.140064e-01):3.075852e-03,50:2.926906e-01):1.845651e+00,34:1.217536e+00):3.225608e-01,(((((16:9.632016e-01,(60:4.168648e-01,61:2.518571e-01):4.348727e-01):3.943937e-01,((21:1.186812e-01,9:2.698481e-01):1.390522e-01,13:9.534829e-02):6.613185e-01):3.399910e-01,(((((54:8.300020e-01,44:4.563629e-01):2.442694e-01,43:7.397061e-01):8.979853e-01,10:9.174018e-01):1.207145e-01,(19:7.131244e-01,17:5.542884e-01):3.125003e-01):3.362245e-01,18:1.057353e+00):1.301434e-01):1.370516e-01,(26:8.515018e-01,12:1.185056e+00):2.091432e-01):1.123030e-01,(11:1.112203e+00,((20:2.760011e-01,(15:1.685752e-01,14:1.320312e-01):1.380885e-01):2.548939e-01,24:5.727836e-01):5.075883e-01):1.731601e-01):1.384297e-01):1.305518e-01):1.914647e-01):3.349558e-01):8.500467e-01,((2:6.239905e-02,39:3.855977e-02):2.757590e-01,40:2.678993e-01):3.215069e-01):3.097036e-01):2.429232e-01,23:1.962797e-01):4.908457e-02,22:6.614381e-02,1:6.422401e-02);
   tree gen.10500 = [&U] (((7:6.856614e-01,((((((66:2.219723e-02,63:7.618501e-02):1.319590e-01,(65:2.802163e-01,59:1.036736e-01):2.772491e-02):5.536931e-01,((56:3.389146e-03,57:5.234791e-02):1.764156e-02,(64:5.209669e-03,58:5.049189e-03):8.437358e-05):3.407485e-01):2.370906e-01,62:7.273270e-01):7.178337e-01,(((3:6.376897e-01,(55:8.458273e-01,(4:5.478709e-02,5:1.949413e-02):7.063160e-01):4.696025e-01):1.469534e-01,((((67:2.166009e-01,70:2.160024e-01):2.840206e-01,68:1.043367e-01):1.075796e-02,69:2.770146e-01):5.130180e-01,(((30:5.627827e-02,33:3.956435e-02):2.648529e-02,29:4.279558e-02):5.848252e-04,(((28:5.582440e-04,32:2.747340e-03):1.075655e-01,27:2.562074e-01):1.572363e-02,31:7.895801e-02):3.080628e-02):7.299812e-01):1.064755e+00):1.610725e-01,((((((36:5.039701e-01,25:5.782904e-01):1.166291e-01,37:6.311284e-01):3.365824e-01,(((35:2.936581e-01,42:2.193034e-01):7.954840e-02,41:1.987493e-01):2.146451e-01,38:2.835599e-01):6.270705e-01):2.751040e-01,((((46:1.205718e-01,47:2.463184e-01):3.412616e-01,53:9.859767e-01):2.906949e-01,(45:2.092671e-01,48:2.773956e-01):3.294317e-01):3.533986e-01,49:1.163796e+00):1.001957e+00):6.642387e-03,(8:7.567026e-01,6:4.471532e-01):7.891825e-01):1.619823e-01,((((50:2.995104e-01,51:3.337821e-01):2.899394e-03,52:2.168854e-01):1.888656e+00,34:7.471127e-01):3.300766e-01,((11:1.138118e+00,((20:2.824320e-01,(15:1.725031e-01,14:1.122129e-01):1.301111e-01):2.608331e-01,24:5.861296e-01):5.194153e-01):1.771948e-01,((((44:6.195507e-01,(43:7.838691e-01,54:7.965402e-01):1.117355e-02):9.189087e-01,10:1.268724e+00):1.502033e-01,(19:7.425317e-01,17:5.672035e-01):3.912543e-01):3.311081e-01,((((16:9.904614e-01,(60:5.027745e-01,61:3.882186e-01):5.115036e-01):3.747047e-01,((21:1.214465e-01,9:2.591757e-01):1.292812e-01,13:9.255099e-02):6.767274e-01):2.196649e-01,(26:5.784869e-01,12:1.212669e+00):2.140163e-01):1.274752e-01,18:1.081990e+00):1.334141e-01):5.357859e-02):2.794959e-01):1.335937e-01):3.917790e-01):1.589295e-01):8.713175e-01,((2:5.328918e-02,39:2.660579e-02):3.451571e-01,40:2.741414e-01):2.921533e-01):3.587719e-01):1.524742e-01,23:8.384373e-02):7.343461e-02,22:4.483695e-02,1:6.572045e-02);
   tree gen.11000 = [&U] (((7:6.993997e-01,((((((66:2.264199e-02,63:7.771150e-02):1.346030e-01,(65:2.858309e-01,59:8.558864e-02):2.618167e-02):3.132179e-01,(64:2.984043e-03,((56:3.457053e-03,57:5.339678e-02):1.799503e-02,58:5.686493e-03):1.259900e-03):3.532727e-01):1.392922e-01,62:6.364744e-01):6.544086e-01,(((3:7.204914e-01,(55:1.023787e+00,(4:6.442622e-02,5:1.166841e-02):7.204681e-01):3.940925e-01):9.757111e-02,(((67:1.506159e-01,70:2.055207e-01):1.375723e-01,(69:2.374053e-01,68:1.038109e-01):1.344790e-02):5.232972e-01,(((30:5.740590e-02,33:4.035708e-02):1.503746e-02,((28:6.936810e-04,32:2.802387e-03):1.073581e-01,(27:2.613409e-01,31:1.055998e-01):1.410680e-02):1.581141e-02):7.586659e-04,29:5.298270e-02):1.025515e+00):7.759022e-01):1.372767e-01,(((((25:5.641255e-01,(36:5.140679e-01,37:6.447244e-01):1.443329e-01):2.286058e-01,(((35:2.125725e-01,42:2.796288e-01):1.348735e-01,41:2.160627e-01):2.579839e-01,38:2.892415e-01):6.396348e-01):2.811097e-01,(8:7.614250e-01,6:4.561126e-01):8.092558e-01):6.795156e-04,((((46:1.500244e-01,47:3.032529e-01):1.845154e-01,53:1.005732e+00):3.994196e-01,(45:2.134601e-01,48:2.829537e-01):3.360324e-01):3.167854e-01,49:1.001924e+00):9.812735e-01):1.580918e-01,((((50:4.374334e-01,51:3.404699e-01):2.141881e-02,52:2.555796e-01):1.739159e+00,34:7.620823e-01):5.519588e-01,((11:1.160921e+00,((20:2.880910e-01,(15:1.611082e-01,14:1.144613e-01):1.193151e-01):4.481033e-01,24:5.978737e-01):7.053795e-01):1.793675e-01,(((((16:1.010307e+00,(60:5.481525e-01,61:3.959972e-01):8.380184e-01):2.872210e-01,((21:1.238799e-01,9:2.707603e-01):1.288550e-01,13:1.721541e-01):7.645775e-01):2.787675e-01,(26:5.900778e-01,12:1.203950e+00):2.512103e-01):1.315947e-01,(10:1.034607e+00,((19:7.406474e-01,17:5.785683e-01):3.458152e-01,(43:7.995752e-01,(54:8.125002e-01,44:6.319644e-01):2.464992e-02):1.015236e+00):2.078704e-01):3.508446e-01):6.987623e-02,18:1.055572e+00):1.235539e-01):2.850960e-01):1.362705e-01):2.351493e-01):4.475847e-01):8.773351e-01,((2:3.389953e-02,39:1.383501e-02):3.520729e-01,40:2.796343e-01):3.229460e-01):2.636190e-01):1.059327e-01,23:8.552367e-02):7.606640e-02,22:6.821987e-02,1:7.282316e-02);
   tree gen.11500 = [&U] (22:1.046014e-01,(23:3.539578e-02,(7:5.208778e-01,(((2:3.292973e-02,39:2.380910e-02):2.222192e-01,40:1.733266e-01):3.383352e-01,((((((58:1.036139e-02,64:4.526624e-03):2.343125e-02,(57:2.704844e-02,56:3.062211e-02):2.278634e-02):4.882765e-01,((65:2.472237e-01,59:4.806014e-02):1.183770e-01,(66:6.143179e-02,63:8.100481e-02):9.242650e-02):2.935976e-01):2.553503e-01,62:5.351186e-01):7.863319e-01,(((8:8.685016e-01,6:4.242624e-01):7.865484e-01,(((38:2.113686e-01,((42:3.400172e-01,35:2.323248e-01):1.481576e-01,41:2.075622e-01):2.626909e-01):7.588920e-01,(25:6.917632e-01,(37:5.608569e-01,36:5.595090e-01):1.387177e-01):1.940549e-02):4.250455e-01,(49:9.944806e-01,((48:3.243596e-01,45:1.714892e-01):3.973675e-01,(53:1.033525e+00,(46:1.905382e-01,47:2.337039e-01):4.606115e-01):3.156505e-01):2.607169e-01):1.321194e+00):1.233170e-01):4.818071e-02,(((18:1.006115e+00,((17:7.793903e-01,19:6.911425e-01):4.482950e-01,(10:1.146489e+00,(54:1.012695e+00,(44:6.124199e-01,43:1.159043e+00):1.750728e-01):6.271137e-01):9.018020e-02):1.693402e-01):1.940825e-01,(((16:7.393913e-01,(61:6.419413e-01,60:5.133954e-01):5.637286e-01):6.946273e-01,(13:1.865736e-01,(21:1.460579e-01,9:2.114690e-01):1.670670e-01):4.821571e-01):1.901787e-01,(((11:7.787868e-01,(50:2.883178e-01,(51:2.485716e-01,52:1.845102e-01):8.332494e-02):1.725334e+00):5.266350e-01,((20:3.772358e-01,(14:1.457212e-01,15:5.566999e-02):7.259020e-02):1.278895e-01,24:6.107114e-01):5.872363e-01):2.036305e-01,(12:9.199329e-01,26:6.778129e-01):2.937829e-01):9.731490e-02):2.023339e-01):1.600670e-01,34:1.314848e+00):2.728591e-01):2.467158e-01):1.377269e-01,((3:6.462973e-01,(55:9.110577e-01,(4:5.557152e-02,5:6.802479e-02):6.442294e-01):7.095118e-01):1.867462e-01,((((28:1.552384e-03,32:7.183726e-03):7.053460e-02,(31:1.087059e-01,((33:6.633647e-02,30:8.290128e-02):1.249582e-02,29:5.615500e-02):3.686873e-02):2.033491e-02):7.790145e-02,27:5.767838e-02):4.266209e-01,((69:3.422605e-01,68:2.096545e-01):4.871408e-02,(70:3.382736e-01,67:1.683053e-01):3.577573e-01):7.670645e-01):1.035908e+00):2.252795e-01):9.926242e-01):4.075756e-01):2.272602e-01):1.519849e-01,1:4.310534e-02);
   tree gen.12000 = [&U] (22:5.423859e-02,(23:6.911677e-02,(((40:1.507374e-01,(39:3.308204e-02,2:4.374269e-02):3.580705e-01):4.547948e-01,(((((65:2.335711e-01,(66:2.448427e-02,63:8.323264e-02):1.396884e-01):1.775841e-02,59:6.260188e-02):4.896548e-01,((57:4.131196e-02,56:2.066220e-02):2.115287e-02,(64:1.860237e-03,58:9.562436e-03):9.599614e-03):3.439416e-01):2.713373e-01,62:4.728240e-01):7.757958e-01,((((55:8.635057e-01,(5:5.659604e-02,4:4.234938e-02):5.915237e-01):3.170796e-01,3:6.936795e-01):2.789100e-01,((69:3.348406e-01,((67:1.557549e-01,70:1.843207e-01):1.538425e-01,68:2.249675e-01):3.244416e-02):9.783436e-01,(30:1.569274e-02,(33:5.290829e-02,((31:7.907659e-02,((32:3.876875e-03,28:2.890959e-03):6.902534e-02,27:1.778678e-01):5.072620e-02):3.733483e-02,29:8.353577e-02):2.408481e-02):6.857237e-02):5.828257e-01):9.055458e-01):1.985524e-01,((((8:5.818338e-01,6:9.112098e-01):7.126056e-01,(((41:1.889388e-01,(35:2.938248e-01,42:2.241511e-01):6.790638e-02):2.167305e-01,38:2.157363e-01):7.330994e-01,((37:5.808939e-01,36:5.529526e-01):3.235677e-01,25:5.725051e-01):2.551150e-01):4.974063e-01):5.484592e-02,(((11:1.284111e+00,((12:7.077336e-01,26:5.872890e-01):1.999891e-01,(24:7.373866e-01,(20:2.153683e-01,(14:1.228104e-01,15:1.661559e-01):2.347214e-01):5.991158e-02):9.300383e-01):1.185498e-01):7.958855e-02,(((16:7.877075e-01,(61:4.791136e-01,60:7.092889e-01):7.456097e-01):4.456237e-01,((21:1.316429e-01,9:1.657234e-01):8.327672e-02,13:1.104785e-01):5.468767e-01):3.949903e-01,(18:8.523528e-01,((54:7.280710e-01,(43:5.109713e-01,44:7.859348e-01):2.738324e-02):9.789125e-01,((19:7.140495e-01,17:7.459598e-01):3.199544e-01,10:1.219884e+00):5.176840e-03):3.360873e-01):5.403759e-03):1.039510e-01):2.922798e-01,(((45:2.242729e-01,48:2.981242e-01):4.835539e-01,((46:2.405618e-01,47:2.016667e-01):3.584578e-01,53:9.959048e-01):1.056197e-01):1.235868e-01,49:1.150364e+00):9.399499e-01):2.517697e-02):2.396909e-01,((52:2.240601e-01,(51:2.379337e-01,50:2.876410e-01):1.603510e-01):1.481970e+00,34:9.378761e-01):4.468051e-01):1.552777e-01):3.842058e-01):6.689748e-01):3.045958e-01,7:6.087888e-01):3.659540e-01):1.178665e-01,1:5.932290e-02);
   tree gen.12500 = [&U] (((7:5.520430e-01,((((((66:2.462314e-02,63:8.984981e-02):1.468500e-01,(65:3.118376e-01,59:7.293691e-02):3.394326e-02):2.235183e-01,((64:2.128006e-03,58:6.937634e-03):3.799279e-03,(56:3.308853e-03,57:5.825517e-02):3.037372e-02):3.621819e-01):1.727752e-01,62:7.457781e-01):5.801438e-01,(((3:6.015077e-01,(55:9.631338e-01,(4:1.163596e-01,5:1.547534e-02):1.115605e+00):2.333130e-01):1.031883e-01,(((67:2.424551e-01,70:3.506741e-01):1.660199e-01,(68:9.576577e-02,69:2.914233e-01):4.489365e-02):8.111060e-01,(((((28:1.867665e-04,32:3.046802e-02):6.762605e-02,27:2.905684e-01):2.424895e-02,31:1.000975e-01):6.324640e-02,29:3.315806e-02):2.948024e-03,(30:7.328232e-02,33:5.849760e-02):8.234449e-02):1.118115e+00):8.675059e-01):3.458582e-01,(((((8:7.849811e-01,6:4.326921e-01):1.074509e+00,((25:4.652164e-01,(36:4.192893e-01,37:5.346906e-01):9.186399e-02):4.325256e-01,(((35:2.068729e-01,42:3.050712e-01):1.566874e-01,41:2.228421e-01):1.839345e-01,38:2.039277e-01):6.558704e-01):4.167289e-01):1.918182e-02,((((46:2.157537e-01,47:1.437241e-01):3.487745e-01,53:9.040498e-01):2.649731e-01,(45:2.718043e-01,48:2.920883e-01):4.290413e-01):1.767204e-01,49:1.165882e+00):1.140506e+00):2.750046e-01,((50:4.498371e-01,(52:2.405301e-01,51:3.124249e-01):1.356755e-02):1.337318e+00,34:1.118906e+00):4.848038e-01):1.918013e-01,((11:8.762023e-01,((20:3.143034e-01,(15:1.674593e-01,14:1.651310e-01):1.125307e-01):4.888746e-01,24:5.910888e-01):6.882301e-01):5.486416e-01,(((((16:1.074657e+00,(60:5.578855e-01,61:4.358105e-01):6.972539e-01):2.769190e-01,(9:2.594524e-01,(13:2.587102e-01,21:8.675904e-02):4.542975e-02):6.199363e-01):4.876004e-01,(26:8.047779e-01,12:8.470426e-01):2.431800e-01):9.488969e-02,18:9.552018e-01):6.960372e-02,((19:8.080363e-01,17:6.493710e-01):5.653916e-01,(10:1.142575e+00,(54:6.861209e-01,(43:6.468582e-01,44:6.781480e-01):4.392636e-02):6.670876e-01):8.242518e-02):4.908652e-01):2.778354e-01):8.626649e-02):2.596041e-01):3.219498e-01):9.619982e-01,((2:3.988383e-02,39:4.310881e-02):2.327860e-01,40:2.296290e-01):3.885143e-01):4.429565e-01):2.860402e-01,23:1.059131e-01):2.113409e-01,22:1.384075e-02,1:1.198473e-01);
   tree gen.13000 = [&U] (((7:5.243839e-01,((((((66:2.338944e-02,63:7.307276e-02):1.275807e-01,(65:3.698868e-01,59:7.959814e-02):2.594477e-02):2.817871e-01,((64:3.722885e-03,58:2.156896e-03):8.110395e-03,(56:3.143069e-03,57:5.920381e-02):2.228865e-02):3.440355e-01):2.885834e-01,62:5.098408e-01):4.704005e-01,(((3:5.713702e-01,(55:9.148778e-01,(4:5.036851e-02,5:9.043608e-03):5.152686e-01):2.216233e-01):1.724137e-01,(((67:2.072214e-01,70:2.439391e-01):1.577018e-01,(68:9.263758e-02,69:2.768221e-01):2.497286e-02):4.920582e-01,((((28:1.788992e-04,32:2.894148e-02):1.123877e-01,27:2.760100e-01):2.262312e-02,31:9.508230e-02):8.139125e-02,(29:2.327160e-02,(30:8.452461e-02,33:5.556668e-02):7.852946e-02):3.307145e-03):1.062094e+00):8.181850e-01):3.933095e-01,(((((50:2.555044e-01,51:2.586765e-01):2.453208e-02,52:2.284788e-01):1.121486e+00,34:1.062845e+00):4.605136e-01,((11:8.323018e-01,((20:2.985558e-01,(15:1.590691e-01,14:1.568574e-01):8.436749e-02):2.571560e-01,24:8.467692e-01):4.105527e-01):4.873328e-01,(((((16:1.020813e+00,(60:4.567491e-01,61:4.139750e-01):7.609402e-01):2.278995e-01,(13:2.364925e-01,(9:2.370674e-01,21:8.631202e-02):4.556481e-02):6.416571e-01):4.631701e-01,(26:7.644560e-01,12:1.071955e+00):2.726687e-01):1.300463e-01,18:1.055924e+00):2.218706e-01,(((19:7.675511e-01,17:6.168354e-01):4.328432e-01,10:6.476282e-01):1.504998e-01,(54:6.517441e-01,(43:5.645200e-01,44:6.441706e-01):4.658796e-02):6.336644e-01):4.205986e-01):1.073688e-01):4.642140e-02):1.821915e-01,(((8:8.300743e-01,6:4.003375e-01):1.101000e+00,((25:5.346779e-01,(36:3.982815e-01,37:6.385835e-01):8.726131e-02):3.411616e-01,(((35:2.991676e-01,42:2.897862e-01):1.685613e-01,41:2.116770e-01):2.412332e-01,38:1.583611e-01):6.192572e-01):4.858773e-01):2.502645e-02,((((46:2.049438e-01,47:1.581100e-01):3.312997e-01,53:8.587540e-01):2.267380e-01,(45:2.468190e-01,48:3.325543e-01):3.465024e-01):2.010465e-01,49:9.388516e-01):1.083363e+00):1.581961e-01):2.251369e-01):2.064338e-01):6.557944e-01,((2:4.053592e-02,39:1.715064e-02):2.410664e-01,40:2.199758e-01):3.690485e-01):4.207630e-01):2.599203e-01,23:1.006065e-01):1.779789e-01,22:1.271543e-02,1:1.138425e-01);
   tree gen.13500 = [&U] (22:8.323960e-02,(23:8.479272e-02,(((((((55:8.828502e-01,(4:7.883793e-02,5:8.681707e-02):4.892488e-01):3.332083e-01,3:7.054105e-01):1.236311e-01,((((70:3.576426e-01,67:1.142197e-01):1.974424e-01,68:2.031962e-01):2.109570e-02,69:4.567747e-01):8.864926e-01,((33:1.899179e-02,(29:3.639232e-02,(27:1.859275e-01,(31:1.035439e-01,(28:6.027216e-04,32:3.376922e-02):1.055057e-01):1.259682e-02):2.561210e-02):1.378121e-02):6.996290e-02,30:1.758095e-02):5.352174e-01):1.071874e+00):6.328515e-01,((34:8.561637e-01,(50:2.598640e-01,(51:2.344309e-01,52:2.176349e-01):1.679401e-02):1.186587e+00):6.385771e-01,((11:1.395267e+00,((((18:6.183131e-01,((16:8.128722e-01,(61:2.007156e-01,60:6.495491e-01):6.189586e-01):2.905791e-01,(9:8.903693e-02,(13:1.827935e-01,21:9.381628e-02):6.341838e-02):7.482146e-01):2.470183e-01):3.748548e-01,26:7.331659e-01):9.942252e-02,12:1.031146e+00):2.945753e-01,((((54:7.536236e-01,44:3.122043e-01):2.918378e-02,43:9.720997e-01):6.775997e-01,(17:5.349929e-01,19:7.714248e-01):2.426766e-01):2.268542e-01,10:7.649748e-01):5.009291e-01):9.733238e-02):9.582208e-02,(((49:1.352511e+00,((53:5.812162e-01,(47:1.488014e-01,46:1.909290e-01):4.135045e-01):2.870570e-01,(48:2.194920e-01,45:2.572063e-01):5.209999e-01):1.419806e-01):1.146181e+00,(((25:3.837109e-01,(36:5.147837e-01,37:5.226166e-01):1.771968e-01):2.688034e-01,(38:1.358099e-01,((42:3.117884e-01,35:2.435666e-01):1.521844e-01,41:2.165386e-01):2.843930e-01):6.039448e-01):4.071903e-01,(8:4.123116e-01,6:7.519101e-01):9.092568e-01):5.274783e-03):1.703528e-01,(24:7.556859e-01,((15:8.501367e-02,14:1.918755e-01):2.031262e-01,20:2.827707e-01):1.874151e-01):6.643900e-01):1.625377e-01):1.640946e-01):1.491575e-01):2.254942e-01,(62:7.551560e-01,(((56:1.680187e-02,57:4.143720e-02):3.233708e-02,(64:5.861872e-03,58:3.765328e-03):3.750215e-02):4.408692e-01,((59:8.275199e-02,65:1.761509e-01):5.172802e-02,(66:2.578478e-02,63:4.582904e-02):9.334618e-02):3.776978e-01):2.721411e-01):6.274885e-01):6.953665e-01,((39:1.200783e-02,2:3.055838e-02):2.316203e-01,40:2.245811e-01):3.140012e-01):2.912974e-01,7:4.495049e-01):3.571422e-01):8.965052e-02,1:3.607498e-02);
   tree gen.14000 = [&U] (22:1.141772e-01,(23:5.821138e-02,(((40:1.691841e-01,(39:4.739732e-02,2:8.212949e-03):4.132565e-01):4.343729e-01,(((((65:2.637569e-01,59:5.467704e-02):6.530494e-02,(66:1.138191e-02,63:1.172766e-01):1.373043e-01):3.546695e-01,((58:7.260768e-03,64:1.500925e-02):8.180072e-04,(57:3.176731e-02,56:2.073525e-02):4.789959e-02):3.707789e-01):4.001971e-01,62:5.200240e-01):6.096480e-01,((((55:8.819857e-01,(5:8.791314e-02,4:4.830819e-02):7.796509e-01):5.006920e-01,3:8.612627e-01):1.260854e-01,(((69:3.784808e-01,(67:1.141721e-01,70:1.665776e-01):1.465722e-01):4.086898e-02,68:9.123639e-02):4.537678e-01,(30:2.098898e-02,(33:4.063660e-02,(((27:3.060485e-01,(32:4.313637e-03,28:8.850980e-03):6.364067e-02):1.686655e-02,31:7.085524e-02):7.150106e-02,29:2.962127e-02):6.242399e-02):5.888696e-02):8.940679e-01):6.146077e-01):3.723381e-01,((((((16:7.744251e-01,(61:5.326287e-01,60:5.070037e-01):7.799400e-01):2.089736e-01,((21:8.956460e-02,9:2.349077e-01):9.615166e-02,13:2.042617e-01):7.321998e-01):6.848365e-01,18:1.131309e+00):1.779456e-01,((((43:6.969120e-01,(44:6.728544e-01,54:8.361919e-01):2.991025e-01):5.659060e-01,10:1.378852e+00):1.062292e-01,(19:7.506927e-01,17:5.055270e-01):4.230820e-01):2.116182e-01,(11:1.382012e+00,((24:6.293486e-01,(20:2.646535e-01,(14:1.684739e-01,15:1.811784e-01):1.277469e-01):1.475096e-01):7.734437e-01,(12:1.223815e+00,26:8.607962e-01):2.111708e-01):3.548787e-02):2.298340e-01):1.118813e-01):3.092432e-01,(((51:2.938909e-01,52:2.035741e-01):8.242638e-02,50:2.163844e-01):2.062126e+00,34:8.736303e-01):3.865181e-01):6.004155e-02,((8:2.557722e-01,6:9.621597e-01):8.905644e-01,((49:9.629591e-01,(((46:1.404822e-01,47:3.156928e-01):3.393340e-01,53:6.945532e-01):2.361080e-01,(45:2.337560e-01,48:2.820733e-01):4.193200e-01):2.392623e-01):9.113144e-01,(((41:2.329361e-01,(35:3.317081e-01,42:2.815797e-01):4.492666e-02):2.971700e-01,38:4.159794e-02):7.519322e-01,((37:6.391114e-01,36:4.891285e-01):1.978361e-01,25:4.716312e-01):1.462146e-01):1.804385e-01):3.360776e-01):1.667724e-01):2.704876e-01):3.153858e-01):6.942027e-01):3.057082e-01,7:5.498965e-01):1.306618e-01):1.430291e-01,1:8.715119e-02);
   tree gen.14500 = [&U] (((7:5.674101e-01,((((((66:8.507408e-03,63:1.071211e-01):1.613993e-01,(65:2.808755e-01,59:7.224369e-02):4.282735e-02):3.944605e-01,((56:5.253423e-03,57:6.485323e-02):6.498431e-02,(64:6.661889e-04,58:1.163369e-02):1.302748e-02):3.774889e-01):2.513846e-01,62:6.041971e-01):6.624490e-01,((((55:9.403592e-01,(4:9.372857e-02,5:1.603173e-02):7.600194e-01):3.725485e-01,((69:3.561797e-01,(68:1.021067e-01,(67:1.148684e-01,70:3.254606e-01):1.612572e-01):2.204063e-02):9.071853e-01,((31:9.551779e-02,((28:2.215769e-04,32:8.411061e-03):9.814508e-02,27:1.956922e-01):3.993407e-02):1.499597e-02,((30:5.437912e-02,33:3.085176e-02):4.016099e-02,29:2.803751e-02):1.874677e-02):7.485544e-01):8.597905e-01):3.157111e-04,3:5.187976e-01):6.946084e-01,((((((46:1.100446e-01,47:2.626168e-01):2.557693e-01,53:1.112635e+00):2.558588e-01,(45:2.462716e-01,48:3.494650e-01):2.947667e-01):2.790661e-01,49:8.264707e-01):9.558586e-01,((((50:3.401777e-01,51:2.864756e-01):3.875184e-02,52:2.611059e-01):1.060325e+00,34:1.324076e+00):3.059353e-01,(((26:8.687984e-01,12:8.698776e-01):2.286702e-01,((((44:6.769273e-01,(43:6.360018e-01,54:7.872074e-01):1.503764e-01):6.661994e-01,10:1.115016e+00):6.495611e-02,(19:7.955863e-01,17:6.071667e-01):2.567529e-01):3.187691e-01,(((16:8.047259e-01,(60:5.674390e-01,61:4.907242e-01):5.578067e-01):2.530594e-01,((13:2.464689e-01,9:2.358641e-01):5.278912e-02,21:1.100508e-01):6.757655e-01):6.317782e-01,18:1.041069e+00):2.058412e-02):4.747339e-02):2.748881e-01,(((20:2.203216e-01,(15:1.490417e-01,14:1.372574e-01):9.172830e-02):2.718421e-01,24:7.747102e-01):4.717224e-01,11:9.556662e-01):2.626023e-01):2.125420e-01):2.292256e-02):3.214355e-02,((8:9.534277e-01,6:2.863785e-01):1.135460e+00,((25:5.337984e-01,(36:5.244152e-01,37:6.213752e-01):1.097919e-01):1.860353e-01,(((35:2.091661e-01,42:3.045221e-01):1.771328e-01,41:1.727555e-01):2.710790e-01,38:1.020433e-01):6.829853e-01):4.664325e-01):2.214561e-01):4.100320e-01):5.412575e-02):7.292034e-01,((2:6.063086e-02,39:1.854733e-02):2.585101e-01,40:3.904625e-01):2.576180e-01):4.994959e-01):2.017216e-01,23:4.377389e-02):1.495997e-01,22:4.598255e-02,1:2.798123e-02);
   tree gen.15000 = [&U] (((7:7.084473e-01,(((((55:9.881940e-01,(4:9.849642e-02,5:2.744643e-02):7.764435e-01):4.723188e-01,((69:2.822457e-01,((67:1.207116e-01,70:3.420164e-01):1.582696e-01,68:2.886470e-01):4.701081e-02):1.135310e+00,(((30:5.571070e-02,33:6.657828e-02):3.502563e-02,(31:1.003767e-01,((28:6.552763e-03,32:8.838921e-03):1.010490e-01,27:2.154393e-01):2.796765e-02):2.460789e-02):1.694138e-02,29:4.737602e-02):7.700873e-01):8.783402e-01):3.177559e-04,3:4.354595e-01):7.299423e-01,(((((((46:1.938079e-01,47:2.974659e-01):2.046038e-01,53:9.958736e-01):2.688740e-01,(45:1.108529e-01,48:3.264103e-01):4.381872e-01):3.173840e-01,49:8.685123e-01):6.056200e-01,((((51:3.131416e-01,50:3.669437e-01):3.167132e-02,52:1.448293e-01):1.114262e+00,34:7.399954e-01):3.214978e-01,(((((44:7.113618e-01,(43:5.049891e-01,54:7.614168e-01):2.908604e-01):6.821720e-01,(19:6.526574e-01,17:6.161287e-01):4.301007e-01):3.761248e-02,10:1.171735e+00):5.027173e-01,((((16:8.456613e-01,(60:5.963039e-01,61:5.486583e-01):5.861816e-01):4.352064e-01,(21:4.703269e-02,(9:1.504260e-01,13:2.570279e-01):6.251702e-02):7.357302e-01):4.182054e-01,18:1.094027e+00):4.766091e-02,(26:9.129930e-01,12:6.928520e-01):2.976929e-01):2.341836e-01):2.182725e-01,(((20:2.277192e-01,(15:1.566233e-01,14:1.442395e-01):1.660028e-01):2.222737e-01,24:5.934210e-01):6.008226e-01,11:1.004280e+00):9.133128e-02):2.692942e-01):3.181844e-02):3.377866e-02,((8:1.001927e+00,6:3.009463e-01):1.228577e+00,((25:5.609520e-01,(37:6.529837e-01,36:5.415706e-01):1.502558e-01):2.033214e-01,(((35:3.339475e-01,42:3.794242e-01):1.465188e-01,41:1.815434e-01):1.858185e-01,38:1.427903e-01):9.336899e-01):4.901593e-01):1.470675e-01):4.308898e-01,((((66:8.940169e-03,63:7.897367e-02):9.858665e-02,(65:2.587741e-01,59:7.591864e-02):5.206203e-02):4.145262e-01,((56:6.806410e-02,57:4.372972e-02):2.404804e-02,(64:7.000771e-04,58:2.390378e-02):1.369017e-02):3.966913e-01):2.205897e-01,62:6.349319e-01):8.265478e-01):5.687905e-02):8.537658e-01,((2:5.674137e-02,39:3.937968e-02):2.307208e-01,40:3.295064e-01):3.429230e-01):2.798937e-01):2.119829e-01,23:4.600061e-02):1.063291e-01,22:5.660716e-02,1:6.872261e-02);
   tree gen.15500 = [&U] (22:4.741102e-02,(23:5.675121e-02,(((40:2.399375e-01,(39:3.676062e-02,2:3.648094e-02):2.814651e-01):4.045442e-01,(((((65:2.072044e-01,59:5.540497e-02):4.778650e-02,(66:2.331676e-02,63:6.170936e-02):2.590457e-01):5.162432e-01,(58:1.812880e-03,((57:2.097281e-02,56:1.412010e-02):3.751118e-02,64:8.819968e-03):3.768460e-04):3.253349e-01):3.037507e-01,62:9.117237e-01):8.289309e-01,((((55:8.072275e-01,(5:4.931611e-02,4:5.146291e-02):4.508908e-01):3.865526e-01,3:5.172528e-01):1.295652e-01,((((67:9.474746e-02,70:3.199103e-01):1.768168e-01,68:3.346381e-01):1.347299e-02,69:3.089474e-01):3.964604e-01,(30:1.571878e-02,(33:1.955837e-02,((31:6.412930e-02,(27:2.320192e-01,(32:9.565318e-03,28:2.810448e-02):6.984768e-02):1.417414e-02):4.110360e-02,29:5.853053e-02):3.412187e-02):2.514785e-03):7.138317e-01):9.049928e-01):3.194238e-01,(((8:6.300762e-01,6:6.254314e-01):9.584437e-01,((49:9.399025e-01,(((46:1.678320e-01,47:2.205917e-01):3.155275e-01,53:6.549858e-01):4.857361e-01,(45:1.586755e-01,48:3.468794e-01):4.558675e-01):2.233285e-01):7.844897e-01,(((41:2.269097e-01,(35:1.955154e-01,42:3.490003e-01):1.304397e-01):1.671692e-01,38:1.688463e-01):8.773287e-01,((37:5.164436e-01,36:4.460600e-01):2.110529e-01,25:5.431526e-01):2.051204e-01):4.055693e-01):3.203980e-01):7.024132e-02,(((((((16:7.341528e-01,(61:5.908721e-01,60:4.178596e-01):5.099560e-01):3.807987e-01,((21:6.829888e-02,9:1.876674e-01):2.348793e-01,13:9.083171e-02):5.691062e-01):7.126115e-01,18:8.403600e-01):2.922045e-01,((((54:8.031964e-01,43:6.480191e-01):1.288570e-01,44:5.526659e-01):6.578396e-01,(19:6.137050e-01,17:5.515316e-01):3.919490e-01):2.233232e-01,10:1.320495e+00):2.247670e-01):7.427288e-02,(12:6.957107e-01,26:1.053641e+00):2.536379e-01):3.973058e-02,(11:7.981202e-01,(24:7.468570e-01,(20:2.725353e-01,(14:1.566544e-01,15:1.011629e-01):1.129176e-01):1.671249e-01):5.549353e-01):2.074832e-01):4.113213e-01,(((51:2.624356e-01,50:1.896019e-01):6.790932e-02,52:2.610675e-01):1.416757e+00,34:8.139018e-01):3.938469e-01):8.074826e-02):2.866730e-01):2.165332e-01):7.241866e-01):4.028009e-01,7:4.660206e-01):3.482000e-01):1.344334e-01,1:1.029544e-01);
   tree gen.16000 = [&U] (22:3.982200e-02,(((((62:5.940581e-01,(((66:1.821942e-02,63:3.739048e-02):5.577373e-02,(65:2.287590e-01,59:1.000120e-01):9.002203e-02):2.947250e-01,((56:2.232640e-02,57:3.060728e-02):2.801047e-02,(64:3.556190e-04,58:1.208994e-03):2.276729e-02):3.667802e-01):2.197607e-01):5.206698e-01,((52:6.421944e-02,(50:3.255666e-01,51:4.152070e-01):9.618770e-02):1.532086e+00,(((((((45:3.261437e-01,48:2.013766e-01):2.814951e-01,(53:7.471266e-01,(47:2.227601e-01,46:1.259459e-01):4.428395e-01):1.086178e-01):1.432007e-01,49:9.108005e-01):9.142143e-01,34:8.111923e-01):2.770356e-01,((((11:1.049874e+00,(((15:1.452469e-01,14:1.174481e-01):1.598641e-01,20:1.852798e-01):1.430297e-01,24:6.060603e-01):9.007670e-01):2.688049e-01,(26:7.000897e-01,12:8.272602e-01):3.032409e-01):8.675446e-02,((17:4.209316e-01,19:5.901247e-01):7.103681e-01,(10:8.347129e-01,(43:5.493258e-01,(44:6.212477e-01,54:5.942484e-01):3.978943e-01):6.113278e-01):1.572460e-01):3.712025e-01):2.129636e-02,(18:1.031541e+00,(((61:3.515716e-01,60:4.148350e-01):7.269652e-01,16:6.645863e-01):3.998925e-01,((21:7.242297e-02,9:1.460317e-01):1.927964e-01,13:9.136495e-02):7.373045e-01):1.152546e-01):3.474319e-01):8.742136e-03):1.995119e-01,(((25:3.126887e-01,(36:5.036798e-01,37:5.723734e-01):1.318818e-01):2.566569e-01,(38:2.269593e-01,(41:2.402159e-01,(35:2.476855e-01,42:2.863390e-01):5.576479e-02):2.582781e-01):6.224797e-01):5.946457e-01,(8:5.133027e-01,6:4.731725e-01):9.055436e-01):6.824240e-02):1.593892e-01,((((5:6.605993e-02,4:9.163544e-02):4.186128e-01,55:1.230193e+00):3.410319e-01,((29:7.446150e-02,((33:5.093823e-02,30:1.398368e-02):1.019454e-02,((31:6.777818e-02,27:2.355027e-01):1.759024e-02,(28:2.880849e-03,32:1.563113e-03):7.814956e-02):1.725884e-02):4.628386e-03):7.312165e-01,(68:1.828905e-01,((67:1.589675e-01,70:2.728320e-01):2.083077e-01,69:4.288496e-01):5.216823e-03):8.060337e-01):8.093571e-01):2.399135e-02,3:6.601171e-01):3.098200e-01):8.177143e-02):2.943529e-01):6.968157e-01,(40:2.080570e-01,(2:8.415459e-03,39:1.827769e-02):2.497457e-01):3.814502e-01):3.911592e-01,7:7.605354e-01):1.567861e-01,23:1.062666e-01):8.062694e-02,1:1.057379e-01);
   tree gen.16500 = [&U] (22:4.486556e-02,((((((62:6.692972e-01,(((66:3.154141e-02,63:4.212609e-02):5.703417e-02,(65:2.577320e-01,59:8.690264e-02):1.063945e-01):4.306320e-01,((56:3.137211e-02,57:4.591253e-02):2.514347e-02,(64:4.006591e-04,58:1.362117e-03):9.870567e-03):4.132339e-01):2.861485e-01):5.866140e-01,(52:1.345269e-01,(50:2.671191e-01,51:4.677941e-01):1.083701e-01):1.727679e+00):3.445117e-01,(((((((11:1.182843e+00,(((15:1.625540e-01,14:1.981179e-01):1.801113e-01,20:2.087460e-01):1.611448e-01,24:6.482513e-01):7.019176e-01):3.028498e-01,(26:7.633104e-01,12:1.026100e+00):1.297563e-02):3.357825e-01,((17:4.742437e-01,19:7.338384e-01):7.925867e-01,(10:9.406620e-01,((43:6.229655e-01,54:6.695116e-01):4.384482e-01,44:5.785398e-01):7.048647e-01):1.891858e-01):3.263090e-01):2.355815e-02,(18:6.670591e-01,(((61:6.080391e-01,60:3.868405e-01):5.645195e-01,16:7.487579e-01):4.944400e-01,((21:8.159554e-02,9:1.379893e-01):5.273573e-02,13:1.686012e-01):8.056479e-01):2.562616e-01):2.768265e-01):4.648708e-03,((((45:2.881957e-01,48:2.381974e-01):4.632788e-01,(53:8.417523e-01,(47:2.509733e-01,46:1.833006e-01):4.989264e-01):1.223745e-01):3.449789e-01,49:7.004315e-01):1.055998e+00,34:1.249559e+00):2.352838e-01):2.193231e-01,(((25:3.374921e-01,(36:5.674722e-01,37:5.155276e-01):2.216476e-01):2.891632e-01,(38:2.464905e-01,(41:2.440803e-01,(35:2.790556e-01,42:3.226046e-01):1.066548e-01):2.095342e-01):4.962866e-01):4.779423e-01,(8:5.783140e-01,6:3.903419e-01):9.241748e-01):8.040772e-02):1.194741e-01,((((5:5.321173e-02,4:4.665120e-02):6.463042e-01,55:1.386000e+00):3.842246e-01,3:7.628996e-01):2.735476e-02,(((33:7.390410e-02,30:2.806296e-02):1.331714e-02,(29:8.389226e-02,(27:1.918301e-01,((28:3.313798e-03,32:1.756372e-03):4.576665e-02,31:7.700474e-02):1.318289e-02):3.289829e-02):2.426126e-03):8.238271e-01,(((67:2.234584e-01,70:2.837054e-01):1.422226e-01,68:1.123382e-01):1.147328e-02,69:4.885199e-01):5.819806e-01):1.195457e+00):4.224292e-01):9.790587e-02):6.968393e-01,(40:2.344080e-01,(2:1.083158e-02,39:8.328648e-03):2.813767e-01):4.297619e-01):3.827039e-01,7:8.568593e-01):1.640829e-01,23:1.197256e-01):1.217754e-01,1:1.295894e-01);
   tree gen.17000 = [&U] ((23:8.484433e-02,(7:7.755233e-01,(((2:3.151043e-02,39:1.352988e-02):3.427479e-01,40:2.232486e-01):2.418029e-01,((62:5.334125e-01,(((59:6.932437e-02,65:2.982975e-01):9.879058e-02,(66:2.622850e-02,63:7.866380e-02):1.094386e-01):4.127097e-01,((64:4.703724e-03,58:8.603325e-03):5.382291e-03,(57:1.222418e-02,56:2.220437e-02):5.085819e-02):4.776311e-01):6.442764e-01):9.503654e-01,((((6:6.547097e-01,8:6.832011e-01):1.061929e+00,((((37:5.605291e-01,36:5.124926e-01):4.338377e-01,25:5.145937e-01):2.856576e-01,(38:2.550417e-01,((42:4.124038e-01,35:2.426696e-01):1.699345e-01,41:2.824804e-01):2.405126e-01):7.882776e-01):3.104653e-01,(((48:3.199245e-01,45:3.195168e-01):7.492234e-01,((47:2.877892e-01,46:1.595382e-01):4.201964e-01,53:1.000628e+00):1.903927e-01):1.772463e-01,49:1.125180e+00):8.095853e-01):3.689184e-01):8.982365e-02,((((((44:9.592156e-01,(54:7.871803e-01,43:8.609121e-01):6.306903e-02):1.086114e+00,(17:6.231876e-01,19:7.699718e-01):4.580349e-01):3.562408e-02,10:1.232024e+00):4.230770e-01,((26:1.083929e+00,12:1.259132e+00):1.387024e-01,(((13:2.117174e-01,(21:9.565734e-02,9:2.423159e-01):1.579329e-01):6.545681e-01,(16:1.123690e+00,(60:4.147353e-01,61:4.527374e-01):6.853863e-01):6.364913e-01):4.707327e-01,(11:8.832989e-01,(24:8.500816e-01,(20:2.808750e-01,(14:1.163482e-01,15:1.331748e-01):1.419312e-01):1.539734e-01):8.691233e-01):1.617943e-01):1.406542e-01):3.662018e-01):1.983915e-01,18:1.041775e+00):1.559215e-01,(34:9.489595e-01,(52:4.448317e-01,(50:2.693279e-01,51:3.022692e-01):7.030545e-02):1.889773e+00):2.516319e-01):2.670445e-01):1.351378e-01,(((55:8.539181e-01,(4:3.426748e-02,5:3.678331e-02):5.705816e-01):5.344975e-01,3:8.316244e-01):2.043615e-01,(((33:2.615543e-02,30:5.558918e-02):1.771967e-02,(29:2.546920e-02,((31:8.362115e-02,27:2.708331e-01):3.528909e-03,(32:1.264649e-02,28:1.369768e-02):9.693202e-02):4.443877e-02):7.890376e-03):3.208985e-01,(((67:1.883817e-01,70:3.755555e-01):3.174312e-01,68:1.290084e-01):1.732766e-01,69:4.828724e-01):1.333111e+00):1.155450e+00):4.400109e-01):2.878986e-01):9.350808e-01):4.601307e-01):2.753720e-01):1.094917e-01,22:5.235157e-02,1:7.910318e-02);
   tree gen.17500 = [&U] (22:3.083126e-02,(((((62:9.892346e-01,(((66:2.295255e-02,63:1.136645e-01):1.037733e-01,(65:2.165425e-01,59:6.793135e-02):4.412169e-02):3.243219e-01,((58:3.454001e-03,64:5.832648e-04):1.131584e-02,(56:8.155299e-03,57:2.575091e-02):2.890524e-02):3.080678e-01):3.364730e-01):7.928624e-01,(((52:1.241975e-01,(50:2.137912e-01,51:3.593047e-01):1.255055e-01):1.652492e+00,((((34:1.109454e+00,(((45:2.896097e-01,48:1.995332e-01):1.465666e-01,(53:5.949282e-01,(47:2.401940e-01,46:1.548833e-01):3.223338e-01):1.938843e-01):2.602620e-01,49:6.466501e-01):1.015794e+00):1.675515e-01,(((11:1.092020e+00,((((15:1.596415e-01,14:1.865830e-01):1.282742e-01,20:2.369005e-01):2.865721e-01,24:5.984765e-01):5.020418e-01,(26:7.065428e-01,12:1.272858e+00):2.519300e-01):3.734673e-01):2.740029e-01,((17:8.253941e-01,19:8.226996e-01):3.677654e-01,(10:9.893739e-01,((43:8.819409e-01,44:5.229066e-01):4.087224e-01,54:5.855560e-01):6.507430e-01):2.498761e-01):3.224854e-01):3.366559e-02,(18:7.807537e-01,(((61:4.982430e-01,60:5.157121e-01):6.131849e-01,16:7.864008e-01):3.548901e-01,(9:1.280823e-01,(21:1.767438e-01,13:2.586999e-01):7.193935e-04):6.736813e-01):4.984516e-01):1.551114e-01):4.439157e-01):1.584718e-01,((25:6.222799e-01,(36:3.480791e-01,37:4.759438e-01):3.060558e-01):8.226443e-02,(38:1.336610e-01,(41:1.763152e-01,(35:2.576288e-01,42:2.978340e-01):1.130533e-01):3.418625e-01):7.169299e-01):6.215562e-01):7.992556e-02,(8:7.077124e-01,6:3.603702e-01):9.031126e-01):2.500804e-02):1.917397e-01,((((5:6.026084e-02,4:6.273842e-02):4.238286e-01,55:1.259873e+00):3.119064e-01,3:6.790110e-01):2.365833e-01,(((((27:2.464902e-01,(28:1.564767e-03,32:3.117674e-03):8.554314e-02):3.640664e-02,31:7.169033e-02):4.531102e-02,29:8.067488e-02):8.763361e-03,(33:9.279698e-02,30:2.590820e-02):1.631467e-02):9.532608e-01,(((67:1.646381e-01,70:2.163164e-01):3.893688e-01,68:1.577820e-01):1.345880e-02,69:2.521499e-01):1.008375e+00):9.708874e-01):1.501007e-01):5.417890e-01):8.355938e-01,(40:2.221087e-01,(2:2.684333e-02,39:1.166497e-02):4.381413e-01):2.374391e-01):3.547914e-01,7:5.019428e-01):8.658167e-02,23:1.105327e-01):1.416764e-01,1:6.119137e-02);
   tree gen.18000 = [&U] (22:2.130144e-02,(((((62:9.872691e-01,(((66:3.041801e-02,63:1.134387e-01):9.194832e-02,(65:2.161123e-01,59:7.699053e-02):4.403402e-02):3.507900e-01,((58:3.508341e-03,64:4.049584e-04):6.974398e-03,(56:9.575522e-03,57:4.284711e-02):2.479055e-02):3.030358e-01):2.007543e-01):1.092093e+00,(((52:1.149452e-01,(50:2.133664e-01,51:3.585908e-01):1.787759e-01):1.649209e+00,((((25:6.210435e-01,(36:3.473875e-01,37:5.430708e-01):2.604733e-01):1.668899e-01,(38:7.466127e-02,(41:2.651763e-01,(35:2.571169e-01,42:3.611469e-01):8.773620e-02):3.411833e-01):7.984413e-01):6.203212e-01,(8:6.138539e-01,6:5.771177e-01):6.944822e-01):1.227326e-01,((34:1.107250e+00,(((45:2.890342e-01,48:1.991368e-01):2.856024e-01,(53:7.994179e-01,(47:2.461137e-01,46:1.488833e-01):3.216934e-01):2.589049e-01):1.983704e-01,49:9.234675e-01):7.086383e-01):1.675724e-01,(((26:7.200621e-01,12:1.197298e+00):2.075817e-01,((((15:1.196258e-01,14:1.604843e-01):8.919827e-02,20:2.364298e-01):3.417424e-01,24:7.222981e-01):5.010443e-01,11:1.089851e+00):1.692508e-01):2.019142e-01,((18:7.792024e-01,(((61:4.972530e-01,60:4.792159e-01):6.907504e-01,16:7.848383e-01):3.359540e-01,((9:1.278278e-01,13:2.581859e-01):3.795134e-04,21:1.087642e-01):7.859915e-01):3.829164e-01):1.228598e-01,(10:9.615193e-01,((17:7.541852e-01,19:8.210650e-01):3.751984e-01,(43:9.047742e-01,(54:8.600488e-01,44:5.218677e-01):1.313099e-01):9.362398e-01):2.571421e-01):2.043948e-01):2.186549e-01):4.430336e-01):3.158845e-02):2.495835e-02):1.625493e-01,((((5:3.081184e-02,4:8.639965e-02):6.236065e-01,55:1.004350e+00):5.592535e-01,3:6.776619e-01):2.569027e-01,(((30:1.975069e-02,33:9.256896e-02):1.646788e-02,(((28:2.666047e-03,32:4.613421e-03):8.523525e-02,(27:2.460004e-01,31:9.432937e-02):2.393248e-02):3.248296e-02,29:5.856737e-02):2.991165e-02):9.506718e-01,((67:1.643110e-01,70:1.765591e-01):3.885951e-01,(68:1.483305e-01,69:2.516489e-01):3.551494e-02):1.049638e+00):6.564605e-01):1.736447e-01):1.658675e-01):8.339336e-01,(40:2.209939e-01,(2:2.678999e-02,39:2.242036e-02):2.329007e-01):4.374066e-01):3.540865e-01,7:3.703225e-01):3.613672e-01,23:1.103130e-01):8.341752e-02,1:6.106979e-02);
   tree gen.18500 = [&U] (22:4.213365e-02,(23:1.377623e-01,(7:5.544172e-01,(((2:2.962805e-02,39:2.936475e-02):2.796300e-01,40:1.941007e-01):4.085680e-01,(((((58:5.296814e-04,64:1.675182e-02):6.787600e-03,(56:1.785386e-02,57:2.372241e-02):2.077476e-02):4.214618e-01,((65:2.421703e-01,59:4.602244e-02):9.792644e-03,(66:3.676420e-02,63:1.291868e-01):1.146488e-01):3.982726e-01):2.226922e-01,62:6.447734e-01):8.777883e-01,(((((((((20:2.598499e-01,(14:1.760534e-01,15:1.232618e-01):1.673170e-01):2.026767e-01,24:6.332440e-01):2.890462e-01,(52:1.851261e-01,(51:3.449932e-01,50:3.069291e-01):1.301368e-01):1.306848e+00):4.080736e-01,11:1.054661e+00):3.691864e-02,((12:7.157963e-01,26:9.343284e-01):2.482285e-01,((16:6.516683e-01,(61:3.887990e-01,60:5.039403e-01):5.738009e-01):5.620052e-01,(13:1.976416e-01,(21:1.420738e-01,9:1.472339e-01):7.343944e-02):5.764906e-01):1.934756e-01):2.245002e-01):3.214508e-01,(((17:5.839586e-01,19:6.830612e-01):3.266801e-01,(((43:8.962067e-01,44:7.558826e-01):2.828274e-01,54:7.278721e-01):5.729012e-01,10:1.233308e+00):1.499713e-01):3.317026e-01,18:1.106142e+00):2.072843e-01):2.662038e-01,(34:9.279866e-01,(49:1.080787e+00,((48:2.047984e-01,45:2.980099e-01):2.119873e-01,(53:7.800389e-01,(46:1.096500e-01,47:2.486525e-01):3.994878e-01):2.169865e-01):3.742034e-01):1.032702e+00):2.363890e-01):2.295550e-01,((38:1.133664e-01,((42:4.403605e-01,35:2.372890e-01):1.807320e-01,41:2.986266e-01):2.496230e-01):5.339728e-01,(25:5.704607e-01,(37:4.318994e-01,36:4.859901e-01):4.324227e-01):3.752399e-01):4.211853e-01):1.471172e-01,((8:9.238033e-01,6:2.989424e-01):9.407865e-01,(((55:1.031850e+00,(4:6.089339e-02,5:8.820636e-02):6.648048e-01):3.324279e-01,3:7.677836e-01):2.921904e-01,(((29:4.778890e-02,((28:9.937001e-03,32:6.936693e-03):5.762966e-02,(31:1.292348e-01,27:2.535692e-01):2.353457e-02):2.610163e-02):1.700865e-02,(33:3.388595e-02,30:4.551040e-02):1.251080e-02):1.042287e+00,(68:1.103804e-01,((67:2.044666e-01,70:2.389045e-01):2.335981e-01,69:3.559333e-01):3.678073e-03):5.162032e-01):7.007208e-01):1.564780e-01):5.626469e-02):1.685175e-01):8.579962e-01):2.890852e-01):2.210883e-01):5.889874e-02,1:1.315983e-01);
   tree gen.19000 = [&U] ((23:2.091911e-03,((((39:3.080750e-02,2:1.449484e-02):3.085993e-01,40:3.255666e-01):4.245045e-01,((((((49:9.832180e-01,(((47:2.588912e-01,46:1.665895e-01):2.339961e-01,53:7.185552e-01):2.502485e-01,(48:2.991355e-01,45:1.069511e-01):3.557615e-01):3.504953e-01):8.764600e-01,((18:1.054066e+00,(((21:1.052558e-01,9:2.254603e-01):1.758341e-02,13:1.303295e-01):5.888531e-01,(16:6.979005e-01,(60:3.864043e-01,61:3.954293e-01):4.728213e-01):2.917910e-01):3.602773e-01):1.987484e-01,(((11:1.027082e+00,(24:7.789158e-01,(20:3.160172e-01,(15:1.088277e-01,14:2.399303e-01):7.452225e-02):9.755454e-02):5.417839e-01):1.737386e-01,(12:1.154420e+00,26:7.249453e-01):1.735579e-01):3.408236e-01,((19:5.910474e-01,17:5.824291e-01):3.992508e-01,(10:8.965928e-01,(54:4.044672e-01,(43:5.468999e-01,44:7.076756e-01):1.845587e-01):1.180727e+00):1.037440e-01):3.991858e-01):1.094920e-01):1.219574e-01):2.121128e-01,(((51:4.977540e-01,52:1.037242e-01):3.093710e-02,50:3.166045e-01):1.407787e+00,34:8.490441e-01):3.937431e-01):1.971504e-02,(((41:2.046511e-01,(42:3.965961e-01,35:2.871876e-01):1.572105e-01):2.955321e-01,38:1.606177e-01):7.976147e-01,((37:7.372382e-01,36:4.397779e-01):2.783705e-01,25:4.134015e-01):2.203235e-01):3.833458e-01):1.232511e-01,(8:5.509931e-01,6:6.321125e-01):8.254712e-01):6.320891e-02,(((((68:2.853852e-01,69:3.765165e-01):1.593062e-02,(70:3.447013e-01,67:1.924182e-01):1.046538e-01):6.864318e-01,(((((32:4.728441e-03,28:3.457437e-02):7.254833e-02,27:1.463883e-01):2.293703e-02,31:6.130311e-02):5.321165e-02,(29:9.868789e-02,33:6.843588e-02):5.242329e-03):1.410865e-02,30:6.299439e-03):1.143547e+00):6.222016e-01,(3:4.480494e-01,((5:5.329477e-02,4:3.817718e-02):5.133829e-01,55:9.889725e-01):5.514856e-01):1.724614e-01):3.896282e-01,((((66:3.305263e-02,63:6.687794e-02):1.137486e-01,(59:7.346762e-02,65:2.586053e-01):5.794176e-02):4.734604e-01,((56:9.286393e-03,57:4.697086e-02):1.535241e-02,(58:3.749955e-03,64:4.059654e-03):1.025950e-02):2.525725e-01):1.717631e-01,62:7.411774e-01):1.123318e+00):1.960509e-01):1.035559e+00):2.620897e-01,7:4.935049e-01):3.600548e-01):2.343227e-01,22:4.085136e-02,1:4.095749e-02);
   tree gen.19500 = [&U] (22:2.138520e-02,(23:5.353922e-02,(((40:2.943404e-01,(39:3.508580e-02,2:5.039633e-02):2.413619e-01):3.985789e-01,(((((65:1.976854e-01,59:7.354417e-02):6.148456e-02,(66:5.574878e-02,63:6.041415e-02):1.244440e-01):4.055257e-01,((57:3.120765e-02,56:2.426979e-02):6.025744e-03,(58:5.128774e-03,64:4.376491e-03):2.659365e-02):3.802246e-01):1.008207e-01,62:7.024664e-01):7.344237e-01,((((55:7.966622e-01,(5:5.742636e-02,4:1.437255e-02):6.099310e-01):4.802304e-01,3:6.830809e-01):2.461040e-01,(((68:1.859050e-01,69:3.270164e-01):2.327186e-02,(67:1.726306e-01,70:1.780009e-01):1.356658e-01):5.730393e-01,((((27:1.897939e-01,(32:7.347025e-03,28:1.724171e-02):7.783805e-02):2.886000e-02,31:1.021365e-01):4.024960e-02,29:3.238506e-02):1.749950e-02,(33:8.336709e-02,30:2.386094e-02):3.010169e-02):1.045112e+00):6.798816e-01):3.986105e-01,(((((51:2.312211e-01,50:2.627496e-01):1.387257e-02,52:4.282959e-01):1.544300e+00,34:7.342617e-01):3.091257e-01,((((16:7.994489e-01,(61:3.264845e-01,60:6.352161e-01):6.621490e-01):1.505924e-01,((21:8.809711e-02,9:1.719174e-01):8.330196e-02,13:1.290458e-01):6.540384e-01):4.688334e-01,18:8.755384e-01):1.445757e-01,((((24:6.410879e-01,(20:3.747834e-01,(14:1.379458e-01,15:1.034503e-01):8.998528e-02):6.861577e-02):7.843082e-01,11:8.551702e-01):9.263524e-02,(12:9.340473e-01,26:9.214940e-01):1.647109e-01):1.661835e-01,((19:3.935486e-01,17:6.478363e-01):2.753089e-01,((54:8.144550e-01,(43:6.801118e-01,44:4.486728e-01):2.366583e-01):6.815252e-01,10:8.354137e-01):4.258486e-01):5.129793e-01):6.547534e-02):1.276131e-01):2.495709e-01,(((49:1.081024e+00,((45:3.248823e-01,48:2.316931e-01):5.033034e-01,((46:1.790857e-01,47:1.277718e-01):3.059415e-01,53:8.972776e-01):9.608852e-02):1.901168e-01):9.150000e-01,(((41:2.130384e-01,(35:2.316758e-01,42:3.055917e-01):5.920241e-02):1.647303e-01,38:1.686244e-01):6.789369e-01,((37:4.733442e-01,36:4.310191e-01):1.169882e-01,25:6.230095e-01):4.329738e-01):3.227401e-01):1.012483e-01,(8:7.348166e-01,6:6.675751e-01):6.626040e-01):1.694432e-01):3.083699e-01):3.047145e-01):6.342036e-01):2.602829e-01,7:4.097824e-01):1.249288e-01):1.321641e-01,1:8.678753e-02);
   tree gen.20000 = [&U] (22:5.897994e-02,(23:1.092235e-01,(7:5.024549e-01,(((2:9.443026e-03,39:4.614931e-02):3.902674e-01,40:2.465417e-01):3.540970e-01,(((((58:5.817085e-04,64:1.886088e-02):1.421707e-02,(56:1.011481e-02,57:3.304786e-02):1.423268e-02):4.219059e-01,((65:2.702738e-01,59:7.073134e-02):1.599277e-02,(66:5.952848e-02,63:1.146788e-01):1.456497e-01):3.010281e-01):2.983875e-01,62:5.588990e-01):8.256413e-01,((((30:1.085706e-01,((29:2.780858e-02,((27:2.859289e-01,(28:2.019172e-02,32:4.848389e-03):2.518905e-02):3.402450e-02,31:1.183927e-01):2.436999e-02):5.144240e-03,33:8.543520e-02):2.993242e-03):6.263441e-01,((67:2.079776e-01,70:2.810697e-01):1.713571e-01,(68:1.871661e-01,69:2.332133e-01):5.218734e-03):9.613159e-01):8.462006e-01,((55:1.128978e+00,(4:3.597888e-02,5:9.844258e-02):6.938564e-01):4.564156e-01,3:5.611881e-01):4.068242e-01):2.137505e-01,(((34:1.145657e+00,((11:1.177053e+00,((12:1.054060e+00,26:8.646017e-01):4.530062e-01,(((16:8.324084e-01,(61:2.563203e-01,60:3.270468e-01):5.214145e-01):3.181435e-01,(13:1.919343e-01,(21:1.809729e-01,9:2.371851e-01):5.086349e-02):4.576991e-01):4.927754e-01,(18:1.247784e+00,((17:6.517261e-01,19:1.025279e+00):2.505363e-01,(((43:7.661379e-01,54:7.508698e-01):2.567734e-01,44:6.736567e-01):7.804728e-01,10:1.059928e+00):4.230550e-01):3.701962e-01):6.682537e-02):1.029408e-01):2.640833e-01):2.838832e-01,(((52:1.017471e-01,(51:4.525910e-01,50:4.237148e-01):5.415801e-02):1.458506e+00,(49:8.773917e-01,((48:2.788972e-01,45:3.087100e-01):5.430168e-01,(53:8.225516e-01,(46:1.116230e-01,47:2.783474e-01):6.520227e-01):1.980012e-01):4.017738e-01):1.846586e+00):2.767128e-01,((20:2.175121e-01,(14:1.727360e-01,15:1.325977e-01):1.371660e-01):2.209598e-01,24:8.443522e-01):5.425163e-01):2.478026e-01):2.973599e-01):3.951394e-02,((38:1.605744e-01,((42:5.096083e-01,35:3.245473e-01):8.476910e-02,41:2.040188e-01):1.889321e-01):7.528234e-01,(25:5.479563e-01,(37:6.109154e-01,36:5.423885e-01):1.445848e-01):6.139919e-01):8.103217e-01):6.052036e-02,(8:7.934214e-01,6:4.396916e-01):1.117261e+00):3.656433e-01):3.781403e-02):1.002179e+00):4.288958e-01):2.609400e-01):1.415525e-01,1:6.235398e-02);
   tree gen.20500 = [&U] (22:7.223640e-02,(23:2.875441e-02,(((40:3.244185e-01,(39:3.716726e-02,2:3.070933e-02):2.530684e-01):3.948426e-01,(((((65:2.084709e-01,59:8.248349e-02):1.077679e-01,(66:3.527464e-02,63:5.814454e-02):8.259206e-02):4.251944e-01,((57:2.607780e-02,56:2.544692e-02):2.751323e-02,(58:3.983410e-03,64:6.674053e-03):2.100955e-02):3.986662e-01):1.171755e-01,62:7.451856e-01):6.231813e-01,((((55:1.047801e+00,(5:6.021165e-02,4:3.440443e-02):7.609944e-01):3.057966e-01,3:5.239885e-01):2.241862e-01,((69:4.544777e-01,(68:1.491140e-01,(67:1.754374e-01,70:2.354485e-01):7.967920e-02):2.196119e-02):7.327635e-01,(30:2.850473e-02,(33:9.605422e-02,((31:1.190119e-01,((32:4.345085e-03,28:5.814035e-03):4.413863e-02,27:2.143806e-01):1.653967e-02):3.763908e-02,29:4.759206e-02):1.192127e-02):4.123509e-02):7.157582e-01):8.122907e-01):2.311391e-01,((((52:2.207127e-01,(51:4.248889e-01,50:1.850505e-01):3.712531e-02):1.364316e+00,34:7.698747e-01):2.810625e-01,((((16:9.558972e-01,(61:5.736402e-01,60:6.515488e-01):5.237560e-01):4.489548e-01,((21:9.236999e-02,9:1.621987e-01):3.794336e-02,13:2.500541e-01):7.757360e-01):3.769856e-01,18:9.180036e-01):4.222702e-02,((((24:8.713825e-01,((14:1.446364e-01,15:1.628549e-01):1.791094e-01,20:1.828318e-01):8.239556e-02):7.457493e-01,11:8.966475e-01):4.787267e-02,(12:1.100591e+00,26:7.514981e-01):8.633542e-02):3.127715e-01,(10:9.790152e-01,((44:8.809071e-01,(43:3.791255e-01,54:8.539576e-01):3.950951e-01):5.276209e-01,(19:4.126364e-01,17:7.743315e-01):3.696275e-01):1.989798e-01):3.925872e-01):8.516970e-02):1.900207e-01):3.031847e-01,(((49:1.287633e+00,((45:3.094265e-01,48:2.613879e-01):6.042472e-01,((46:1.877717e-01,47:1.915089e-01):3.207802e-01,53:9.407972e-01):1.007490e-01):4.350081e-01):8.891697e-01,(((41:2.154893e-01,(35:2.446482e-01,42:5.275791e-01):9.276305e-02):2.379736e-01,38:1.013277e-01):8.312335e-01,((37:5.925923e-01,36:4.519243e-01):1.226624e-01,25:6.532266e-01):4.532117e-01):3.430644e-01):7.171581e-02,(8:6.524983e-01,6:6.265389e-01):8.441986e-01):2.518157e-01):8.229222e-02):2.292894e-01):1.029460e+00):3.763148e-01,7:3.516152e-01):3.023098e-01):1.978171e-01,1:4.339755e-02);
   tree gen.21000 = [&U] ((23:5.288199e-02,(7:6.286269e-01,(((2:3.113842e-02,39:1.006044e-02):4.744257e-01,40:2.489080e-01):3.441340e-01,((62:4.143226e-01,(((59:4.543126e-02,65:2.093104e-01):3.390512e-02,(66:3.814393e-02,63:9.186861e-02):1.642151e-01):2.878842e-01,((58:2.335588e-03,64:3.122815e-03):9.132155e-03,(57:4.475238e-02,56:3.059743e-02):5.944113e-02):2.877503e-01):3.273981e-01):8.232925e-01,((((((((48:2.071837e-01,45:3.015400e-01):3.440962e-01,((47:3.853147e-01,46:1.261790e-01):4.409229e-01,53:8.860149e-01):1.668674e-01):2.276433e-01,49:1.048463e+00):8.904167e-01,(20:2.342225e-01,((14:1.905630e-01,15:1.152866e-01):1.277945e-01,24:6.819964e-01):8.745420e-02):7.979800e-01):8.704086e-02,(34:8.259200e-01,(52:2.134732e-01,(51:5.122950e-01,50:2.527376e-01):1.147932e-01):1.660029e+00):4.034647e-01):6.474333e-02,(((((43:8.641804e-01,(54:8.288544e-01,44:3.327931e-01):2.956268e-01):1.047066e+00,(17:5.924331e-01,19:6.339245e-01):3.589922e-01):1.831234e-01,10:1.049973e+00):3.397099e-01,(((26:8.085781e-01,12:1.121033e+00):9.443469e-02,((13:1.362227e-01,(21:1.823716e-01,9:1.733070e-01):1.356979e-01):3.893444e-01,(16:9.248129e-01,(60:6.539673e-01,61:3.887380e-01):5.844707e-01):6.939190e-01):4.860863e-01):1.012457e-01,18:1.001034e+00):1.695519e-01):1.988452e-01,11:9.280250e-01):1.412281e-01):2.126801e-01,((6:6.959618e-01,8:6.081802e-01):1.098104e+00,(((37:5.816653e-01,36:4.136437e-01):2.722783e-01,25:5.712445e-01):2.111724e-01,(38:2.545819e-01,((42:2.889954e-01,35:2.871548e-01):1.350905e-01,41:1.923015e-01):1.462535e-01):7.621905e-01):2.856442e-01):3.640194e-01):3.339671e-01,(((55:1.074353e+00,(4:2.942664e-02,5:3.864845e-02):4.320645e-01):6.132849e-01,3:5.374347e-01):2.502532e-01,((29:7.626888e-03,((31:1.273732e-01,((32:1.333851e-02,28:1.769301e-03):4.017736e-02,27:1.973319e-01):3.844550e-02):2.660408e-02,(33:2.410767e-02,30:9.597083e-02):4.435264e-02):3.292787e-02):8.389206e-01,(68:1.645326e-01,(69:2.187228e-01,(67:3.013557e-01,70:2.812594e-01):3.668787e-01):4.439951e-02):8.004703e-01):8.986195e-01):3.973273e-01):1.860331e-01):6.219605e-01):2.696317e-01):2.544609e-01):1.295817e-01,22:5.386108e-02,1:1.021636e-01);
   tree gen.21500 = [&U] ((23:1.315413e-01,((((39:1.880932e-02,2:5.119663e-02):3.549796e-01,40:2.315213e-01):3.600002e-01,(((((((41:2.131493e-01,(42:4.125438e-01,35:1.817703e-01):1.686523e-01):2.418081e-01,38:1.909640e-01):5.980151e-01,((37:5.407464e-01,36:4.396924e-01):2.735515e-01,25:5.563276e-01):3.745129e-01):5.980870e-01,(8:6.865569e-01,6:7.001320e-01):8.778653e-01):2.125354e-01,(((49:8.946509e-01,(((47:2.574644e-01,46:1.856596e-01):3.443361e-01,53:5.117692e-01):1.459135e-01,(48:2.355590e-01,45:2.852392e-01):3.790884e-01):4.122863e-01):1.380143e+00,(((51:3.641188e-01,52:2.077506e-01):2.198796e-02,50:3.186256e-01):8.920627e-01,34:7.792308e-01):3.124919e-01):6.388746e-02,((((24:6.527949e-01,(20:3.720974e-01,(15:7.979537e-02,14:1.744705e-01):5.989189e-02):3.846519e-01):8.199139e-01,11:1.273925e+00):1.355698e-01,((12:8.982327e-01,26:1.005610e+00):1.718911e-01,(10:9.886166e-01,(((43:9.083647e-01,54:5.596762e-01):2.675974e-01,44:7.821206e-01):7.749588e-01,(19:6.464976e-01,17:6.925558e-01):4.464008e-01):1.931015e-01):5.085168e-01):1.304306e-01):7.305273e-02,(18:9.550625e-01,(((21:1.569846e-01,13:2.837394e-01):1.240636e-01,9:5.451019e-02):5.494454e-01,(16:8.398817e-01,(60:5.857529e-01,61:6.142202e-01):4.730962e-01):4.987877e-01):5.306343e-01):3.782829e-01):3.782180e-02):2.078566e-01):1.605757e-01,((((66:5.763842e-02,63:1.431439e-01):1.652620e-01,(59:8.164796e-02,65:2.070987e-01):9.840192e-02):3.727890e-01,((64:6.047500e-03,58:1.762121e-03):7.602426e-03,(56:2.001458e-02,57:3.593424e-02):3.198210e-02):3.308328e-01):4.922941e-01,62:5.313867e-01):1.041916e+00):9.343191e-02,((((70:1.609748e-01,67:1.981189e-01):5.802823e-02,(69:2.634138e-01,68:1.910583e-01):2.699050e-02):9.473397e-01,(((31:7.400456e-02,((32:1.542258e-03,28:7.315346e-03):7.330341e-02,27:2.290997e-01):1.795485e-02):2.455741e-02,(33:4.027206e-02,30:5.401521e-02):2.231095e-02):2.246436e-02,29:4.227883e-02):4.915112e-01):1.153270e+00,(3:6.174552e-01,((5:4.765386e-02,4:4.928265e-02):4.473363e-01,55:8.141797e-01):5.426171e-01):3.064309e-01):1.277784e-01):7.896220e-01):3.406614e-01,7:5.525109e-01):2.076446e-01):9.904952e-02,22:3.903228e-02,1:8.317058e-02);
   tree gen.22000 = [&U] (((7:5.993980e-01,(((((((70:2.378785e-01,67:2.285738e-01):1.547556e-01,(69:2.399317e-01,68:1.800976e-01):1.032837e-01):5.233551e-01,((29:4.044482e-02,(31:9.703637e-02,(27:1.721218e-01,(28:1.094888e-03,32:7.388788e-04):8.592839e-02):3.917796e-02):8.504615e-02):2.434918e-02,(33:5.712867e-02,30:5.093576e-02):1.856524e-03):6.624270e-01):1.354491e+00,(55:1.054532e+00,(4:2.851648e-02,5:7.827769e-02):5.576309e-01):7.197226e-01):9.064193e-02,3:7.229238e-01):4.100769e-01,(((((66:3.584537e-02,63:8.354964e-02):8.429359e-02,(65:2.029012e-01,59:7.893872e-02):8.024021e-02):3.310370e-01,((56:3.961267e-02,57:1.566740e-02):3.571897e-03,(58:9.277022e-04,64:2.231585e-03):3.012386e-02):1.827770e-01):3.030597e-01,62:4.508325e-01):9.466249e-01,((8:6.611034e-01,6:7.407836e-01):1.060678e+00,((((52:2.208672e-01,(51:2.334734e-01,50:3.045439e-01):1.257614e-02):1.140876e+00,34:1.112069e+00):3.499945e-01,((((((16:8.757992e-01,(60:4.958889e-01,61:4.360963e-01):5.874918e-01):7.111578e-01,((21:6.836153e-02,9:1.682394e-01):1.054125e-01,13:1.396124e-01):3.489547e-01):1.865698e-01,18:1.114715e+00):2.637442e-01,((19:9.354901e-01,17:6.738690e-01):1.612096e-01,(10:7.785334e-01,((54:7.200299e-01,44:7.567211e-01):2.991405e-02,43:7.279299e-01):5.262779e-01):3.087561e-01):2.615988e-01):1.683058e-01,((26:7.515926e-01,12:5.896020e-01):3.213719e-01,11:1.076815e+00):1.510169e-01):2.313663e-01,((49:1.211053e+00,(((46:1.622907e-01,47:1.579808e-01):2.609406e-01,53:9.160583e-01):2.111020e-01,(45:2.717314e-01,48:2.248849e-01):5.374990e-01):2.450408e-01):7.068142e-01,(20:2.505279e-01,(24:8.007510e-01,(15:1.239136e-01,14:2.135733e-01):1.489197e-01):4.742982e-02):7.073532e-01):8.615023e-02):1.425863e-01):5.057338e-02,((25:5.225598e-01,(37:6.801694e-01,36:4.836788e-01):2.153916e-01):5.201976e-01,(((35:3.068063e-01,42:1.756315e-01):1.105456e-01,41:1.783975e-01):1.764759e-01,38:1.665386e-01):6.318866e-01):4.776922e-01):9.507441e-02):2.072693e-01):2.932648e-02):6.931932e-01,((2:6.061132e-02,39:2.137902e-02):2.445453e-01,40:3.338215e-01):1.996020e-01):2.910392e-01):1.702367e-01,23:4.626326e-02):1.220343e-01,22:1.087017e-01,1:3.039977e-02);
   tree gen.22500 = [&U] (22:3.756942e-02,((((((((8:6.552790e-01,6:4.286967e-01):8.603646e-01,(((50:1.485035e-01,51:2.273472e-01):8.235800e-02,52:1.650180e-01):1.790110e+00,((25:3.267986e-01,(36:5.790170e-01,37:4.971850e-01):1.467465e-01):3.251138e-01,(38:1.492233e-01,(41:1.716393e-01,(35:1.923397e-01,42:3.232744e-01):9.461864e-02):2.378754e-01):6.023815e-01):4.202938e-01):1.357753e-02):7.358017e-02,(((((47:2.593268e-01,46:1.738784e-01):3.920078e-01,(45:2.851269e-01,48:1.963357e-01):5.222403e-01):8.636608e-03,53:8.816909e-01):2.414221e-01,49:1.066927e+00):6.292778e-01,(34:1.586320e+00,(((((17:6.712428e-01,19:8.804180e-01):3.539968e-01,(44:6.438433e-01,(43:3.642313e-01,54:1.010025e+00):2.461041e-01):1.107496e+00):4.075377e-02,10:1.040583e+00):3.086086e-01,((26:8.843199e-01,12:6.057310e-01):2.802430e-01,((((15:1.873251e-01,14:2.153296e-01):1.202829e-01,20:3.585058e-01):1.848016e-01,24:4.797511e-01):8.395353e-01,11:8.637132e-01):1.171020e-01):4.774119e-01):1.512496e-01,((((61:4.405201e-01,60:6.387627e-01):5.066007e-01,16:1.048363e+00):4.625789e-01,((21:7.548318e-02,13:2.251815e-01):1.439529e-01,9:1.085237e-01):5.636653e-01):2.324963e-01,18:9.126668e-01):2.878474e-01):1.081052e-01):3.599998e-02):2.425108e-01):2.716728e-01,((((5:9.749556e-02,4:3.943018e-02):3.884514e-01,55:8.937551e-01):3.928110e-01,3:5.988151e-01):1.357481e-01,((((29:4.183169e-02,(27:1.782019e-01,((28:3.306632e-03,32:1.123019e-02):1.390340e-01,31:8.136072e-02):7.608892e-02):3.409502e-02):6.047477e-02,30:5.196461e-02):3.914817e-02,33:1.577788e-02):8.210298e-01,((67:7.389285e-02,70:3.302402e-01):2.009043e-01,(69:1.981966e-01,68:1.781629e-01):1.383235e-01):6.727794e-01):7.569837e-01):3.250665e-01):4.861891e-02,(62:6.432681e-01,(((66:4.270523e-02,63:4.485731e-02):6.818093e-02,(65:1.860835e-01,59:5.207608e-02):1.266490e-01):4.233566e-01,((58:2.215006e-03,64:5.616125e-04):1.515585e-02,(56:5.356883e-02,57:1.993892e-02):1.953643e-02):2.885000e-01):3.483991e-01):8.526553e-01):1.071620e+00,(40:2.102035e-01,(2:2.367339e-02,39:1.613192e-02):2.092885e-01):4.493805e-01):3.112872e-01,7:6.594084e-01):2.316747e-01,23:9.980571e-02):1.138199e-01,1:9.707589e-02);
   tree gen.23000 = [&U] (22:9.238192e-02,(23:6.140030e-02,(((40:1.958497e-01,(39:1.272281e-02,2:1.575360e-02):2.453621e-01):6.744563e-01,(((((65:2.500414e-01,59:3.557664e-02):4.101429e-02,(66:3.285203e-02,63:1.070775e-01):1.157944e-01):5.002383e-01,((58:5.862215e-03,64:1.533176e-02):5.548057e-03,(57:1.742492e-02,56:2.659330e-02):1.385349e-02):3.848690e-01):3.476053e-01,62:3.868429e-01):8.018844e-01,((((55:8.874276e-01,(5:8.196336e-02,4:3.950491e-02):6.728056e-01):3.562608e-01,3:3.074528e-01):4.960550e-01,(((69:2.976967e-01,68:2.066702e-01):1.550280e-02,(67:8.953591e-02,70:1.759180e-01):1.079683e-01):4.786040e-01,((33:2.464207e-02,((31:7.222820e-02,(27:1.951958e-01,(32:2.083825e-02,28:2.332849e-03):5.290115e-02):1.196286e-02):6.057691e-02,29:1.046924e-01):1.151355e-02):2.841760e-02,30:1.957682e-03):9.969021e-01):1.095764e+00):1.908445e-01,(((((49:1.134327e+00,((45:2.993520e-01,48:2.037360e-01):4.774907e-01,((46:1.388584e-01,47:1.912611e-01):3.147615e-01,53:8.199501e-01):1.299795e-01):1.999599e-01):9.689421e-01,(((41:2.285475e-01,(35:1.863150e-01,42:3.528611e-01):1.095079e-01):1.602703e-01,38:1.228170e-01):7.356703e-01,((37:4.600690e-01,36:5.326508e-01):3.194106e-01,25:7.338695e-01):1.913136e-01):2.897154e-01):4.725121e-01,(8:5.992132e-01,6:4.574552e-01):1.117243e+00):5.317487e-02,(((51:3.592694e-01,50:3.308070e-01):1.260359e-01,52:8.480452e-02):1.386721e+00,34:1.669641e+00):1.399038e-01):1.682170e-02,(((10:1.055554e+00,((19:5.701540e-01,17:7.010364e-01):3.411560e-01,(44:5.815923e-01,(43:4.035485e-01,54:7.759866e-01):2.361159e-01):7.657029e-01):2.879568e-01):1.394619e-01,((18:8.311091e-01,((16:8.610300e-01,(61:4.866614e-01,60:4.448945e-01):5.164831e-01):1.928713e-01,(9:1.343337e-01,(21:8.659631e-02,13:2.749533e-01):1.427548e-01):4.876185e-01):6.982222e-01):1.702029e-01,(12:7.441979e-01,26:1.049439e+00):2.670844e-01):5.970760e-02):1.213943e-01,(11:7.167672e-01,(20:1.993354e-01,((14:1.651288e-01,15:1.138229e-01):1.426898e-01,24:6.929894e-01):7.898311e-02):8.469062e-01):3.002809e-01):4.297478e-01):2.480292e-01):1.555355e-01):7.853787e-01):1.743975e-01,7:6.471343e-01):1.630532e-01):1.072692e-01,1:5.925286e-02);
   tree gen.23500 = [&U] (((7:4.613235e-01,((((((66:4.162509e-02,63:8.752560e-02):9.909667e-02,(65:2.149073e-01,59:1.074512e-01):8.774002e-02):3.900161e-01,((64:1.823047e-02,58:2.025385e-03):2.102204e-02,(56:1.074708e-02,57:3.649079e-02):1.700174e-02):3.269564e-01):3.918716e-01,62:5.083525e-01):1.051646e+00,(((((68:3.670490e-01,69:3.130219e-01):1.973042e-01,(70:2.768150e-01,67:1.623166e-01):2.220739e-01):1.109168e+00,((33:5.149760e-02,(((27:2.275319e-01,(28:2.441307e-03,32:8.803882e-04):8.137316e-02):4.969787e-02,31:5.344359e-02):6.710926e-02,29:4.583123e-02):1.673241e-02):1.520125e-02,30:9.709733e-02):5.777845e-01):8.425812e-01,((55:1.451134e+00,(4:1.166820e-02,5:1.081213e-01):3.156519e-01):4.542307e-01,3:7.462700e-01):3.321649e-01):3.554493e-01,(((8:7.420556e-01,6:6.446191e-01):1.124003e+00,(((52:2.421391e-01,(51:3.043028e-01,50:3.858355e-01):5.077433e-03):1.218314e+00,34:1.076536e+00):3.062567e-01,((11:1.070167e+00,(((((16:1.080600e+00,(60:5.252317e-01,61:4.896845e-01):7.219786e-01):4.046623e-01,((21:7.447922e-02,9:1.781945e-01):2.551044e-01,13:1.167334e-01):3.611893e-01):4.968217e-01,18:1.454521e+00):8.057908e-02,((19:4.759223e-01,17:7.190865e-01):2.150411e-01,(10:8.246009e-01,((43:9.706222e-01,54:7.913155e-01):6.143977e-02,44:5.416424e-01):1.274902e+00):2.738806e-01):4.400698e-01):2.172141e-01,(26:9.332117e-01,12:7.719980e-01):1.445929e-01):4.469112e-02):2.538587e-01,((49:1.282714e+00,(((46:1.665889e-01,47:3.149416e-01):3.108840e-01,53:9.702635e-01):8.909398e-02,(45:2.337478e-01,48:2.755099e-01):3.839118e-01):3.257583e-01):8.302424e-01,((20:2.512508e-01,(15:1.127877e-01,14:2.262109e-01):1.669514e-01):1.721298e-01,24:7.580588e-01):8.438423e-01):7.270363e-02):2.928074e-01):1.653888e-01):1.107569e-03,((25:7.143439e-01,(37:4.916959e-01,36:6.433261e-01):2.707034e-01):2.317434e-01,(((35:4.109367e-01,42:2.721013e-01):1.687109e-01,41:1.704029e-01):2.320658e-01,38:2.664887e-01):1.028172e+00):4.683054e-01):2.151522e-01):1.321198e-01):8.308869e-01,((2:5.591285e-02,39:1.654301e-02):4.249890e-01,40:2.496458e-01):6.085762e-01):3.792013e-01):3.753927e-01,23:1.387342e-01):9.553126e-02,22:7.334459e-02,1:7.184138e-02);
   tree gen.24000 = [&U] (((7:4.244236e-01,((((((66:8.049707e-02,63:8.052469e-02):9.117022e-02,(65:1.977175e-01,59:4.763593e-02):8.907832e-02):4.553581e-01,((64:1.079605e-02,58:1.615774e-03):1.934055e-02,(56:9.887454e-03,57:1.972726e-02):1.742117e-02):5.144727e-01):3.092393e-01,62:5.574103e-01):7.586174e-01,(((((68:1.692797e-01,69:2.879842e-01):1.081605e-01,(70:2.973996e-01,67:1.963941e-01):2.090804e-01):9.709639e-01,((((27:2.093323e-01,(28:2.482289e-03,32:6.249653e-04):7.486436e-02):4.572268e-02,31:7.883975e-02):3.618428e-02,30:6.756704e-02):3.465503e-02,(33:2.909844e-02,29:4.426857e-02):2.449449e-02):7.825008e-01):9.575395e-01,((55:1.335062e+00,(4:1.073489e-02,5:1.141167e-01):3.462986e-01):4.178981e-01,3:8.282602e-01):3.558817e-01):5.074621e-02,((((25:6.572056e-01,(37:4.523666e-01,36:5.514314e-01):7.960074e-02):2.700227e-01,(((35:2.336081e-01,42:2.503367e-01):2.001209e-01,41:1.567729e-01):1.845322e-01,38:2.451731e-01):8.456957e-01):5.935229e-01,((((11:9.960548e-01,(((18:1.338179e+00,((19:4.378547e-01,17:7.116564e-01):2.716872e-01,(10:1.111075e+00,((54:7.280205e-01,44:6.111340e-01):8.812097e-02,43:6.478804e-01):1.012158e+00):2.519737e-01):4.048699e-01):1.897950e-01,((16:6.517541e-01,(60:4.832200e-01,61:3.156186e-01):6.318509e-01):5.555705e-01,((21:6.438968e-02,9:1.639413e-01):1.214415e-01,13:2.051742e-01):4.486481e-01):3.737862e-01):5.382734e-02,(26:8.585668e-01,12:8.377277e-01):1.109676e-01):4.111641e-02):2.335533e-01,(20:2.988192e-01,((15:1.555346e-01,14:1.694743e-01):1.049107e-01,24:9.403902e-01):5.522783e-02):5.991014e-01):6.617541e-02,(49:9.627248e-01,(((46:1.532640e-01,47:2.582118e-01):2.860173e-01,53:9.655312e-01):8.193505e-02,(45:3.703734e-01,48:3.102957e-01):5.302748e-01):2.138812e-01):7.638337e-01):3.529819e-01,(8:6.827007e-01,6:5.930579e-01):8.476917e-01):7.200371e-02):2.536753e-03,((52:2.227711e-01,(51:3.912970e-01,50:2.628784e-01):3.913585e-03):1.120864e+00,34:9.206217e-01):4.056698e-01):1.742292e-01):1.602192e-01):7.587730e-01,((2:5.144055e-02,39:1.521978e-02):3.235936e-01,40:2.296774e-01):4.221732e-01):3.488701e-01):3.453661e-01,23:9.284182e-02):1.280839e-01,22:5.603695e-02,1:5.721170e-02);
   tree gen.24500 = [&U] (22:7.654058e-02,(23:1.111030e-01,(((40:1.245065e-01,(39:1.986063e-02,2:5.252547e-03):3.549912e-01):4.179583e-01,(((((65:1.686174e-01,59:9.711885e-02):6.287346e-02,(66:2.062970e-02,63:6.591460e-02):1.720604e-01):3.560084e-01,((64:7.979605e-04,58:7.039659e-03):1.845233e-02,(57:2.022565e-02,56:2.536743e-02):3.449735e-02):3.097730e-01):4.191171e-01,62:3.808839e-01):5.367255e-01,((((55:9.201680e-01,(5:5.967738e-02,4:4.224432e-03):5.924001e-01):4.911190e-01,3:2.932801e-01):4.009833e-01,(((69:3.141669e-01,68:1.895497e-01):1.043366e-02,(67:1.752546e-01,70:2.461312e-01):1.201000e-01):1.528051e+00,((33:7.375050e-02,((((32:1.987767e-02,28:7.130634e-03):2.886539e-02,27:1.583197e-01):1.892266e-02,31:9.624134e-02):7.141739e-02,29:5.685907e-02):3.567262e-03):2.614883e-02,30:3.093600e-03):9.555107e-01):5.823490e-01):1.339248e-01,(((11:9.946228e-01,((20:1.795680e-01,(14:1.628795e-01,15:1.334999e-01):2.210597e-01):1.642430e-01,24:5.764128e-01):5.494526e-01):1.842774e-01,((((16:8.213389e-01,(61:3.413177e-01,60:5.611075e-01):3.304691e-01):3.882767e-01,((13:2.323225e-01,21:8.849293e-02):4.693131e-02,9:1.224296e-01):5.491267e-01):2.054562e-01,(12:8.312468e-01,26:9.615966e-01):3.150490e-01):1.828166e-01,((10:7.703508e-01,((19:6.567792e-01,17:5.111297e-01):4.176250e-01,(44:3.846154e-01,(43:5.261212e-01,54:6.034835e-01):4.211607e-01):7.878691e-01):1.077137e-01):3.168827e-01,18:9.220616e-01):1.194586e-01):1.713516e-01):2.852085e-01,(((52:1.176676e-01,(50:2.685306e-01,51:3.522258e-01):6.653961e-02):1.172717e+00,34:8.569420e-01):3.054620e-01,((((41:2.726647e-01,(35:2.821004e-01,42:3.309963e-01):1.688651e-01):2.436688e-01,38:1.478631e-01):4.994929e-01,((37:4.487167e-01,36:4.366356e-01):1.905714e-01,25:7.000402e-01):1.653952e-01):1.974336e-01,((49:8.752169e-01,((45:2.111192e-01,48:3.056196e-01):4.084864e-01,((46:1.402397e-01,47:1.946070e-01):6.355387e-01,53:7.250761e-01):1.627284e-01):6.018151e-02):9.537129e-01,(8:7.189445e-01,6:6.225322e-01):6.821842e-01):7.477597e-02):2.454672e-01):1.809166e-01):1.056299e-01):1.029525e-01):7.563870e-01):3.407347e-01,7:5.490097e-01):1.854505e-01):8.695880e-02,1:6.911669e-02);
   tree gen.25000 = [&U] (22:7.342344e-02,(23:6.333527e-02,(((40:1.642257e-01,(39:4.434158e-02,2:5.589684e-03):3.777764e-01):4.447851e-01,(((((65:1.859910e-01,59:1.033525e-01):6.372196e-02,(66:2.700764e-02,63:4.614059e-02):1.821885e-01):3.788589e-01,((64:1.028747e-03,58:5.152933e-03):1.963670e-02,(57:2.605008e-02,56:5.005627e-02):3.852497e-02):3.019497e-01):3.069529e-01,62:5.292441e-01):9.649081e-01,((((55:9.935492e-01,(5:7.119224e-02,4:6.234165e-03):6.304236e-01):5.226417e-01,3:3.121044e-01):3.793098e-01,(((69:3.343319e-01,68:1.765835e-01):1.110335e-02,(67:1.427677e-01,70:2.619292e-01):1.278087e-01):1.016525e+00,(((((32:6.593614e-03,28:1.104608e-02):8.183700e-02,27:1.684815e-01):1.035109e-02,31:1.024186e-01):4.187905e-02,(29:6.031470e-02,33:7.848421e-02):1.613867e-02):3.052293e-02,30:3.292164e-03):1.016841e+00):6.197274e-01):9.627777e-02,(((((19:6.989349e-01,17:4.619168e-01):4.494889e-01,(10:1.012552e+00,(44:4.093021e-01,(43:5.133727e-01,54:6.422183e-01):3.766461e-01):5.753699e-01):1.124137e-01):9.631810e-02,18:7.808429e-01):1.274311e-01,((((16:9.169256e-01,(61:3.632253e-01,60:6.191008e-01):3.469688e-01):4.131984e-01,(21:9.126286e-02,(13:1.432869e-01,9:2.312651e-01):5.374886e-02):5.843727e-01):2.186435e-01,(12:9.532907e-01,26:9.633854e-01):3.352705e-01):1.945508e-01,(11:1.076278e+00,((20:2.884398e-01,(14:2.009584e-01,15:1.778279e-01):1.376714e-01):2.471778e-01,24:6.134101e-01):5.847194e-01):1.753540e-01):1.853023e-01):2.627870e-01,(((51:3.748336e-01,(50:4.699814e-01,52:1.252202e-01):5.360565e-02):1.200243e+00,34:8.010957e-01):3.250682e-01,(((((41:2.586947e-01,(35:1.671148e-01,42:5.191534e-01):7.292005e-02):3.190361e-01,38:1.573538e-01):7.124590e-01,((37:4.775178e-01,36:5.161882e-01):2.028033e-01,25:7.449726e-01):1.649600e-01):3.986597e-01,((49:9.313931e-01,((46:1.492410e-01,47:2.070980e-01):6.763311e-01,53:7.716154e-01):1.273407e-01):4.542982e-02,(45:2.246700e-01,48:3.252359e-01):4.347053e-01):1.014927e+00):1.125597e-01,(8:9.534684e-01,6:6.624897e-01):7.248210e-01):1.444271e-01):6.226461e-02):1.124097e-01):2.615393e-01):7.299664e-01):4.776693e-01,7:5.842481e-01):1.973537e-01):9.254029e-02,1:7.457021e-02);
   tree gen.25500 = [&U] ((23:9.906170e-02,(7:3.931753e-01,(((2:4.658081e-02,39:1.791787e-02):3.894946e-01,40:1.784919e-01):4.634691e-01,(((62:4.645546e-01,(((59:9.934632e-02,65:2.138895e-01):4.233497e-02,(66:3.032304e-02,63:6.286324e-02):1.386543e-01):4.330801e-01,((57:2.340030e-02,56:2.354864e-02):8.537324e-03,(58:1.254168e-02,64:3.638263e-03):6.918817e-03):4.934085e-01):3.082526e-01):1.088016e+00,(((34:1.091697e+00,(51:2.890754e-01,(52:2.540140e-01,50:2.514518e-01):4.465567e-02):1.407858e+00):2.031418e-01,((((48:1.618513e-01,45:2.637402e-01):4.919054e-01,((47:2.571405e-01,46:1.443741e-01):2.989909e-01,53:8.734665e-01):3.303593e-01):1.804258e-01,49:1.022732e+00):9.967741e-01,((6:4.957326e-01,8:6.097248e-01):1.257496e+00,(((36:4.099172e-01,37:5.931316e-01):1.772858e-01,25:5.101786e-01):1.664758e-01,(38:1.235901e-01,((42:2.732610e-01,35:2.170670e-01):1.157036e-01,41:2.242684e-01):2.379148e-01):6.921730e-01):4.519655e-01):1.709342e-02):1.236364e-01):7.883671e-02,((24:7.450251e-01,((14:2.912271e-01,15:7.105489e-02):8.688844e-02,20:3.646836e-01):1.590196e-01):8.414456e-01,(11:1.032992e+00,((((54:9.423883e-01,(43:6.979655e-01,44:4.448822e-01):1.593181e-01):7.462985e-01,(17:5.693286e-01,19:8.282953e-01):4.890949e-01):6.919106e-02,10:9.598175e-01):3.969128e-01,((12:9.372051e-01,26:7.531771e-01):3.428756e-01,(18:1.004062e+00,(((21:1.346706e-01,13:2.220457e-01):1.388729e-01,9:1.095399e-01):5.777028e-01,(16:1.104715e+00,(60:3.818064e-01,61:4.576724e-01):8.459086e-01):4.228051e-01):2.701620e-01):1.407374e-01):8.866842e-02):8.531711e-02):2.104356e-03):2.537377e-01):1.555821e-01):7.465582e-02,(((55:7.974730e-01,(4:5.316714e-02,5:6.437417e-02):7.006184e-01):3.003341e-01,3:6.945477e-01):2.729888e-01,((29:4.532550e-02,((33:6.581316e-02,30:5.340681e-02):3.016842e-02,(31:3.828543e-02,((32:7.224907e-05,28:3.298066e-03):6.360207e-02,27:2.870891e-01):2.819728e-02):4.301062e-02):1.485936e-03):8.527180e-01,((67:8.181366e-02,70:4.667015e-01):8.699742e-02,(68:1.124460e-01,69:4.351219e-01):7.160773e-02):1.353785e+00):5.392425e-01):3.272189e-01):8.254544e-01):3.965569e-01):3.485908e-01):1.704934e-01,22:4.504765e-02,1:5.560676e-02);
   tree gen.26000 = [&U] ((23:6.003161e-02,(7:7.920344e-01,(((2:2.115683e-02,39:4.698434e-02):3.856164e-01,40:2.112881e-01):3.107552e-01,(((((55:1.156304e+00,(4:2.413256e-02,5:5.792566e-02):5.708218e-01):2.938838e-01,3:5.292869e-01):2.920312e-01,((29:1.509194e-02,((31:2.843873e-02,((32:7.993333e-04,28:4.682482e-03):3.681105e-02,27:1.657012e-01):3.031438e-02):2.797087e-02,(33:3.347070e-02,30:3.945621e-02):5.121880e-02):6.839360e-02):8.091673e-01,((70:1.873789e-01,67:2.147888e-01):1.481351e-01,(68:2.960001e-01,69:3.755686e-01):1.400365e-01):6.099152e-01):6.987354e-01):3.109186e-01,(((((25:4.473657e-01,(36:4.322816e-01,37:5.800970e-01):1.809431e-01):2.829970e-01,(38:9.867491e-02,((42:1.376116e-01,35:2.514309e-01):1.665727e-01,41:2.656821e-01):3.838310e-01):9.940754e-01):3.653982e-01,(52:1.439623e-01,(51:4.275751e-01,50:2.903494e-01):1.533460e-02):1.437082e+00):8.365220e-03,(34:1.238878e+00,(((26:1.006473e+00,((18:9.064783e-01,((13:2.042285e-01,(21:8.441206e-02,9:1.491932e-01):3.693026e-02):5.195535e-01,(16:8.311304e-01,(60:4.038671e-01,61:3.849547e-01):4.043937e-01):1.695040e-01):1.337701e-01):5.696758e-02,12:9.813819e-01):3.824317e-02):1.675614e-01,(((24:9.950298e-01,((14:1.486609e-01,15:8.229605e-02):4.021135e-02,20:3.045593e-01):1.516060e-01):4.727680e-01,11:1.218055e+00):2.855260e-01,((19:6.921570e-01,17:6.412844e-01):3.338975e-01,(10:6.926268e-01,((44:7.288162e-01,43:7.552712e-01):1.244416e-01,54:7.721119e-01):8.823082e-01):8.191333e-02):5.040862e-01):1.140504e-01):1.538867e-01,(((45:2.466054e-01,48:2.563305e-01):2.030740e-01,((46:1.423303e-01,47:2.940516e-01):2.231723e-01,53:7.699950e-01):2.525934e-01):2.117246e-01,49:9.473913e-01):1.150101e+00):6.947015e-02):2.310817e-01):1.528902e-01,(6:4.077816e-01,8:7.852460e-01):8.422343e-01):1.155158e-01):2.836857e-01,(62:5.539096e-01,(((56:3.784881e-02,57:2.908744e-02):3.996244e-02,(58:8.885356e-03,64:6.843101e-03):1.815850e-02):3.631715e-01,((59:9.363590e-02,65:2.114412e-01):3.691631e-02,(63:5.507037e-02,66:1.869039e-02):1.131760e-01):3.974923e-01):3.046558e-01):1.039878e+00):8.403237e-01):1.747550e-01):1.698265e-01):1.541996e-01,22:2.969806e-02,1:7.008583e-02);
   tree gen.26500 = [&U] ((23:2.694974e-02,(7:6.239116e-01,(((2:4.145850e-02,39:1.683433e-02):4.129850e-01,40:1.861069e-01):4.507869e-01,((62:5.252678e-01,(((59:6.199101e-02,65:1.879331e-01):7.966485e-02,(66:4.126260e-02,63:1.213738e-01):7.232561e-02):2.933597e-01,((57:3.035654e-02,56:2.779360e-02):3.723054e-02,(58:1.722091e-03,64:6.613260e-03):4.197948e-02):2.776736e-01):3.876929e-01):1.002382e+00,((((55:9.572720e-01,(4:2.878516e-02,5:8.228517e-02):7.845408e-01):3.713031e-01,3:7.610120e-01):3.504595e-01,(((((31:4.242307e-02,((32:1.095068e-04,28:2.166885e-03):7.594118e-02,27:2.474731e-01):2.063340e-02):4.974441e-02,29:7.083789e-02):1.483892e-02,33:4.598040e-02):4.726666e-02,30:5.733725e-02):7.323705e-01,(68:4.829399e-02,((67:1.132935e-01,70:4.182587e-01):1.827102e-01,69:4.851174e-01):4.434546e-02):1.175729e+00):6.799347e-01):2.526877e-01,(((34:9.975548e-01,(52:3.048628e-01,(50:2.676023e-01,51:2.985674e-01):2.786378e-02):1.595548e+00):1.484486e-01,((((36:4.346393e-01,37:5.990825e-01):1.975647e-01,25:5.423900e-01):2.824527e-01,(38:2.352520e-01,((42:2.538173e-01,35:2.697095e-01):7.130670e-02,41:2.377940e-01):1.821433e-01):7.943969e-01):4.924763e-01,((((48:1.822692e-01,45:2.197783e-01):3.761743e-01,((47:2.726486e-01,46:1.549645e-01):2.687247e-01,53:9.261452e-01):1.522731e-01):2.606696e-01,49:1.084413e+00):1.055202e+00,(6:6.611624e-01,8:6.120908e-01):9.331298e-01):5.875455e-02):4.401258e-02):8.359134e-02,(11:1.095292e+00,(((10:1.017704e+00,((54:9.641130e-01,(43:7.702029e-01,44:8.871433e-01):1.678730e-01):8.720702e-01,(17:4.857291e-01,19:1.177602e+00):3.136373e-01):1.773926e-01):5.889234e-01,((((13:2.354373e-01,(21:1.408400e-01,9:2.544733e-01):1.146181e-01):6.086685e-01,(16:8.401043e-01,(60:4.267595e-01,61:5.293077e-01):5.650828e-01):3.872833e-01):2.878896e-01,18:1.223887e+00):1.178971e-01,(12:8.493304e-01,26:8.517180e-01):3.568929e-01):1.492252e-01):1.294556e-01,(((14:2.971719e-01,15:1.256091e-01):1.141260e-01,24:8.984657e-01):6.079813e-02,20:2.610274e-01):7.569949e-01):2.198452e-03):3.572519e-01):3.534513e-01):2.579125e-01):7.419292e-01):4.204732e-01):3.696143e-01):1.349670e-01,22:5.443211e-02,1:1.094155e-01);
   tree gen.27000 = [&U] ((23:3.358133e-02,(7:6.162480e-01,(((2:4.094926e-02,39:1.151557e-02):4.079122e-01,40:2.262892e-01):2.452011e-01,((62:5.188159e-01,(((59:6.122956e-02,65:1.586260e-01):1.376575e-01,(66:5.093395e-02,63:1.557059e-01):7.959018e-02):3.463809e-01,((57:6.435078e-02,56:3.454344e-02):1.242922e-02,(58:3.231461e-03,64:7.997729e-03):4.146384e-02):4.024311e-01):2.386310e-01):9.900698e-01,((((55:1.120931e+00,(4:2.843158e-02,5:8.127444e-02):6.867298e-01):2.503790e-01,3:7.516643e-01):2.843410e-01,((((31:7.445399e-02,((32:3.622704e-02,28:2.987412e-03):9.116245e-02,27:2.444333e-01):1.946439e-02):4.927026e-02,29:3.794140e-02):3.197719e-02,(30:1.252139e-01,33:2.696305e-02):3.106782e-02):7.233747e-01,(((67:1.172543e-01,70:4.131212e-01):3.045349e-01,69:3.960369e-01):6.405890e-02,68:4.948107e-02):1.223866e+00):7.235991e-01):2.961295e-01,(((34:9.853017e-01,(52:3.011181e-01,(50:2.581319e-01,51:4.167591e-01):1.658002e-02):1.463272e+00):2.179612e-01,((((48:1.800304e-01,45:1.601711e-01):3.973605e-01,((47:3.011479e-01,46:1.381186e-01):5.315185e-01,53:9.147692e-01):2.844233e-01):1.434059e-01,49:1.071093e+00):1.065644e+00,((((36:6.644535e-01,37:5.917239e-01):2.758516e-01,25:6.379446e-01):3.531203e-01,(38:1.209944e-01,((42:2.799205e-01,35:2.663966e-01):9.015710e-02,41:3.511822e-01):1.799060e-01):8.191401e-01):1.465117e-01,(6:6.530413e-01,8:7.324968e-01):1.041412e+00):8.451006e-02):2.144318e-01):1.143388e-02,((((17:6.857312e-01,19:1.163137e+00):3.789709e-01,(((44:9.054901e-01,43:7.607424e-01):2.609062e-01,54:5.699494e-01):7.938311e-01,10:1.005203e+00):1.752136e-01):4.435171e-01,((((13:2.183286e-01,(21:7.337691e-02,9:2.513476e-01):1.132102e-01):6.011921e-01,(16:8.297852e-01,(60:4.229396e-01,61:5.228061e-01):6.503896e-01):3.409019e-01):3.769701e-01,18:1.208853e+00):1.164489e-01,(12:9.063457e-01,26:8.412562e-01):3.525091e-01):2.090767e-01):2.175938e-01,((20:2.630368e-01,(24:8.874297e-01,(14:2.935217e-01,15:8.188299e-02):1.127242e-01):1.096543e-01):7.161309e-01,11:1.132532e+00):1.914555e-01):3.528637e-01):3.491098e-01):1.728172e-01):7.328159e-01):4.083973e-01):2.177738e-01):2.252244e-01,22:3.650432e-02,1:7.988884e-02);
   tree gen.27500 = [&U] (((7:6.469791e-01,((((((66:3.985377e-02,63:7.655754e-02):1.489975e-01,(65:2.582993e-01,59:2.912721e-02):1.941324e-02):6.450482e-01,((56:8.374818e-03,57:4.973352e-02):3.218130e-02,(64:2.229914e-03,58:1.298686e-02):1.268430e-02):3.959456e-01):3.413557e-01,62:6.080003e-01):5.387929e-01,((((55:9.104759e-01,(4:2.607940e-02,5:9.833452e-02):6.865670e-01):4.710098e-01,3:6.256006e-01):3.423432e-01,((((70:2.254862e-01,67:1.453925e-01):3.081903e-01,68:1.883202e-01):9.928707e-02,69:2.670716e-01):1.138919e+00,((((27:1.697629e-01,(28:1.888987e-02,32:4.971740e-04):6.520725e-02):7.283672e-02,31:2.067950e-02):5.887189e-02,(30:7.384603e-02,33:4.130780e-02):2.207930e-02):1.241149e-02,29:2.331176e-02):4.661887e-01):1.059693e+00):1.240949e-01,(((25:7.759906e-01,(37:4.672256e-01,36:4.639868e-01):1.005949e-01):2.617131e-01,(((35:2.426115e-01,42:2.389351e-01):5.616030e-02,41:2.551911e-01):1.938397e-01,38:1.523507e-01):1.027898e+00):5.144836e-01,((((11:1.302312e+00,((26:6.063465e-01,12:1.241816e+00):2.425300e-01,(((15:1.535437e-01,14:1.928491e-01):1.455535e-01,20:3.152768e-01):8.593923e-02,24:1.051533e+00):7.773999e-01):5.027327e-02):1.013886e-01,((((16:8.214147e-01,(60:6.328386e-01,61:2.602405e-01):5.567684e-01):4.562524e-01,((9:2.273493e-01,21:1.091117e-01):4.809638e-02,13:1.905888e-01):3.843870e-01):4.059571e-01,18:9.405240e-01):3.052731e-01,((19:6.678321e-01,17:5.538310e-01):4.019403e-01,(10:9.735253e-01,(44:7.255039e-01,(54:9.251554e-01,43:7.237337e-01):1.969978e-01):6.325473e-01):1.410411e-01):4.962214e-01):1.169894e-01):2.555396e-01,((49:9.989128e-01,(((46:1.400368e-01,47:2.578672e-01):3.155242e-01,53:8.080837e-01):3.254363e-01,(45:2.687060e-01,48:3.788178e-01):3.613174e-01):2.255577e-01):1.023840e+00,((52:2.402489e-01,(50:2.538151e-01,51:3.329494e-01):2.592557e-02):1.702095e+00,34:8.462284e-01):3.429379e-01):1.736514e-01):8.856057e-02,(8:7.244891e-01,6:5.158596e-01):1.051593e+00):2.915408e-02):3.355769e-01):2.834426e-01):9.129939e-01,((2:5.565406e-02,39:1.639572e-02):3.643446e-01,40:1.570804e-01):7.172690e-01):2.680210e-01):2.641713e-01,23:2.779080e-02):1.805452e-01,22:4.267903e-02,1:7.077900e-02);
   tree gen.28000 = [&U] (((7:7.184139e-01,((((((66:2.251061e-02,63:1.235989e-01):1.654487e-01,(65:2.341417e-01,59:4.787376e-02):5.138792e-02):5.107538e-01,((56:1.888824e-02,57:6.905156e-02):2.409075e-02,(64:2.476125e-03,58:4.198183e-03):1.408481e-02):4.758941e-01):1.467361e-01,62:6.751314e-01):7.917533e-01,((((55:1.011004e+00,(4:2.116503e-02,5:1.200296e-01):5.932230e-01):5.230154e-01,3:6.946750e-01):3.181119e-01,((68:2.693573e-01,((70:2.503828e-01,67:1.220494e-01):3.616243e-01,69:3.045266e-01):1.258741e-01):1.264671e+00,((((27:1.672868e-01,31:2.297607e-02):4.035118e-02,(28:2.233039e-02,32:5.520684e-04):8.123722e-02):6.537211e-02,(30:5.096999e-02,33:3.204113e-02):1.667818e-02):2.698094e-02,29:3.640841e-02):9.422769e-01):1.113388e+00):2.711000e-01,(((((26:7.536096e-01,12:1.378929e+00):2.693084e-01,((((16:9.121096e-01,(60:6.547250e-01,61:2.889744e-01):6.182428e-01):3.942645e-01,((9:2.741661e-01,21:1.202295e-01):2.545434e-02,13:2.116322e-01):5.041074e-01):4.419388e-01,18:6.963252e-01):2.413217e-01,(((19:7.958405e-01,17:6.149812e-01):6.307589e-01,(44:7.896839e-01,(43:8.368424e-01,54:1.027305e+00):2.153094e-01):7.023887e-01):7.204505e-02,10:1.187444e+00):4.045744e-01):1.299066e-01):1.125832e-01,(11:1.344721e+00,(((15:1.704970e-01,14:2.141422e-01):1.101404e-01,20:4.014904e-01):9.542804e-02,24:7.487224e-01):6.094083e-01):7.106000e-02):2.837545e-01,((49:1.293192e+00,(((46:1.050346e-01,47:2.863391e-01):3.503621e-01,53:8.973066e-01):3.764943e-01,(45:2.983747e-01,48:4.206442e-01):4.012115e-01):1.806227e-01):1.136885e+00,(((52:2.662570e-01,51:3.867935e-01):1.585105e-02,50:2.818396e-01):1.890028e+00,34:9.396630e-01):3.059337e-01):1.571848e-01):1.585085e-01,((8:8.044821e-01,6:6.192868e-01):1.167703e+00,((25:7.387711e-01,(37:6.125625e-01,36:2.962424e-01):8.301846e-02):3.125920e-01,(((35:2.693990e-01,42:2.653167e-01):6.236113e-02,41:2.674478e-01):3.917291e-01,38:7.110935e-02):1.000309e+00):5.712893e-01):3.513689e-02):3.726289e-01):2.185843e-01):1.143125e+00,((2:2.619455e-02,39:1.820602e-02):3.624455e-01,40:1.484907e-01):5.441577e-01):2.472205e-01):2.097447e-01,23:1.530193e-02):2.004798e-01,22:4.739135e-02,1:7.169272e-02);
   tree gen.28500 = [&U] (((7:5.652031e-01,((((((66:2.363217e-02,63:7.220546e-02):1.296317e-01,(65:2.458075e-01,59:4.887527e-02):5.394825e-02):5.175569e-01,((56:6.137158e-03,57:3.692240e-02):4.724620e-02,(64:1.774862e-03,58:7.758971e-03):1.658739e-02):4.582036e-01):2.380790e-01,62:7.087688e-01):8.312013e-01,((((55:1.248754e+00,(4:4.017968e-02,5:6.345302e-02):8.862071e-01):4.085244e-01,3:5.615377e-01):1.772002e-01,((69:3.570817e-01,((70:2.539342e-01,67:1.565860e-01):2.561765e-01,68:2.550383e-01):1.703485e-01):7.898669e-01,(((((28:1.577402e-02,32:5.795744e-04):1.014756e-01,27:1.756217e-01):2.867986e-02,31:8.231974e-02):4.980533e-02,29:3.822241e-02):3.821568e-02,(30:4.977040e-02,33:3.363753e-02):2.072339e-02):9.892244e-01):9.614602e-01):2.935265e-01,(((((((26:7.911570e-01,12:9.642882e-01):2.827263e-01,(((16:8.941225e-01,(60:4.555825e-01,61:4.896186e-01):7.022430e-01):4.139082e-01,((9:1.636296e-01,21:1.262198e-01):3.421425e-02,13:2.221765e-01):7.910703e-01):4.639577e-01,(18:1.137870e+00,(((54:7.245023e-01,(43:8.785368e-01,44:7.519193e-01):2.260369e-01):7.373842e-01,(19:8.354920e-01,17:8.033641e-01):3.738882e-01):7.298010e-02,10:1.141683e+00):5.399573e-01):5.765113e-02):3.166852e-02):1.915081e-01,(11:1.411720e+00,(((15:1.136775e-01,14:2.248115e-01):2.030059e-01,20:3.087901e-01):1.838249e-01,24:7.860264e-01):5.344063e-01):2.525624e-01):2.018701e-01,(49:1.294817e+00,(((46:1.719822e-01,47:2.779991e-01):4.693907e-01,53:8.330450e-01):1.991235e-01,(45:2.019139e-01,48:4.416022e-01):4.212013e-01):1.896220e-01):9.686399e-01):1.527084e-01,((51:2.613385e-01,(50:2.823694e-01,52:2.795228e-01):1.046671e-02):1.822901e+00,34:9.864803e-01):4.731595e-01):2.370264e-01,((25:7.755793e-01,(37:4.998495e-01,36:5.091861e-01):2.092778e-01):2.220239e-01,(((35:3.355789e-01,42:2.785357e-01):6.546818e-02,41:2.347962e-01):4.816323e-01,38:1.046379e-01):7.645966e-01):6.826132e-01):3.997769e-02,(8:9.290029e-01,6:6.501418e-01):7.839179e-01):1.432186e-01):2.501845e-01):1.192569e+00,((2:4.905488e-02,39:1.964906e-02):3.654142e-01,40:1.334394e-01):5.650054e-01):2.595379e-01):2.088836e-01,23:9.872294e-02):1.055973e-01,22:4.975255e-02,1:6.115964e-02);
   tree gen.29000 = [&U] (((7:5.024360e-01,((((((66:4.888345e-02,63:9.104003e-02):1.027862e-01,(65:2.185100e-01,59:6.802195e-02):8.031477e-02):3.616043e-01,((56:9.256815e-03,57:3.707421e-02):4.199940e-02,(64:1.646194e-03,58:8.147823e-03):9.479691e-03):4.073191e-01):2.116398e-01,62:6.300585e-01):7.388946e-01,((((55:1.110077e+00,(4:7.825091e-02,5:3.600352e-02):9.151589e-01):3.631569e-01,3:4.991777e-01):1.313108e-01,(((70:2.548813e-01,67:1.391968e-01):2.565110e-01,(68:2.072883e-01,69:3.174270e-01):1.585527e-01):1.068433e+00,(((((28:1.402228e-02,32:8.373910e-03):8.520841e-02,27:2.513257e-01):4.549410e-02,31:7.317795e-02):4.427434e-02,(30:4.424329e-02,33:2.990201e-02):5.860482e-02):2.289728e-02,29:2.019378e-02):5.853950e-01):7.432596e-01):2.562612e-01,((8:6.399393e-01,6:3.415950e-01):9.960462e-01,(((25:6.894495e-01,(37:5.756292e-01,36:4.526399e-01):8.103278e-02):1.836175e-01,(((35:2.126942e-01,42:3.515698e-01):1.171038e-01,41:2.087216e-01):2.639465e-01,38:9.301759e-02):6.710790e-01):3.329476e-01,(((((26:8.865261e-01,12:8.572019e-01):2.513289e-01,(((16:8.261769e-01,(60:4.527362e-01,61:4.352454e-01):6.242574e-01):3.346750e-01,((9:1.272644e-01,21:1.122028e-01):4.998856e-02,13:1.975033e-01):7.032202e-01):4.077935e-01,(18:1.180344e+00,((19:7.427088e-01,17:4.862531e-01):2.301345e-01,((44:6.449644e-01,(43:7.809734e-01,54:6.181361e-01):2.010856e-01):6.832382e-01,10:1.014896e+00):6.444408e-02):4.799938e-01):5.124885e-02):5.027549e-02):1.625302e-01,(11:1.254945e+00,(((15:1.357720e-01,14:1.303103e-01):1.804616e-01,20:2.465939e-01):1.180398e-01,24:7.583734e-01):4.735069e-01):2.245148e-01):1.303863e-01,(49:1.151025e+00,(((46:1.528832e-01,47:2.471267e-01):4.172638e-01,53:7.405336e-01):1.958205e-01,(45:1.397989e-01,48:3.227363e-01):5.882118e-01):1.162151e-01):7.550756e-01):1.357498e-01,((50:2.342269e-01,(51:3.195811e-01,52:2.696619e-01):8.665911e-03):1.358223e+00,34:8.769295e-01):4.206141e-01):9.780860e-02):6.588015e-02):2.750369e-01):8.830605e-02):1.007902e+00,((2:4.360723e-02,39:1.746699e-02):3.248342e-01,40:1.844019e-01):2.217231e-01):3.727708e-01):1.856866e-01,23:1.223733e-01):9.387052e-02,22:4.422742e-02,1:5.436773e-02);
   tree gen.29500 = [&U] ((23:4.023957e-02,(7:4.729200e-01,(((2:6.401212e-02,39:1.303825e-02):2.457239e-01,40:1.948485e-01):2.875513e-01,((62:6.415283e-01,(((58:4.897724e-03,64:1.641837e-02):1.319331e-02,(56:2.155271e-02,57:2.100978e-02):2.574536e-02):2.994775e-01,((59:4.327507e-02,65:1.892507e-01):7.603938e-02,(63:1.062181e-01,66:2.719918e-02):8.764919e-02):5.368534e-01):2.855017e-01):6.968760e-01,(((((((24:8.268059e-01,((14:1.828418e-01,15:9.387526e-02):1.882736e-01,20:2.810088e-01):1.236202e-01):6.802797e-01,11:1.146792e+00):3.881749e-01,((((9:1.122006e-01,(13:2.256659e-01,21:1.132973e-01):1.292594e-01):6.016748e-01,(16:8.250496e-01,(60:5.748009e-01,61:6.008422e-01):3.445422e-01):2.301004e-01):1.459876e-01,18:1.027825e+00):4.488834e-01,(12:1.004556e+00,26:1.007122e+00):3.225323e-01):7.523748e-02):1.493988e-01,((19:7.088334e-01,17:7.873931e-01):6.345540e-02,(((44:7.774584e-01,54:5.532083e-01):4.184590e-02,43:7.326222e-01):6.650748e-01,10:9.195627e-01):1.767661e-01):3.414179e-01):2.329773e-01,((((45:2.240069e-01,48:2.059824e-01):4.673288e-01,((46:1.909195e-01,47:1.441829e-01):3.919855e-01,53:9.583395e-01):1.356368e-01):9.178475e-02,49:1.001141e+00):4.910692e-01,(34:9.027737e-01,(52:1.395486e-01,(50:2.573118e-01,51:3.192457e-01):4.810002e-02):1.136129e+00):1.518824e-01):1.514948e-01):1.488693e-01,((6:4.873374e-01,8:5.376032e-01):1.037195e+00,((25:5.138931e-01,(37:6.012192e-01,36:5.339229e-01):1.898710e-01):3.820027e-01,(38:2.355355e-01,((42:3.032493e-01,35:3.284787e-01):7.742433e-02,41:2.448872e-01):9.921222e-02):6.819914e-01):6.670417e-01):2.709786e-02):8.306681e-02,(((55:1.144152e+00,(4:1.118147e-01,5:5.034969e-02):7.442418e-01):3.147833e-01,3:7.097401e-01):1.894846e-01,(((33:6.581330e-02,(29:6.600781e-02,(27:2.407208e-01,((32:5.932463e-03,28:6.155965e-03):8.845053e-02,31:1.084970e-01):1.377872e-02):1.404829e-02):5.534451e-02):5.369324e-02,30:3.438329e-03):5.656808e-01,(((70:3.938503e-01,67:2.187449e-01):1.123891e-01,68:1.783697e-01):4.949844e-02,69:2.918504e-01):8.390488e-01):8.469941e-01):2.178183e-01):1.077554e-01):7.289385e-01):4.213345e-01):4.186322e-01):1.087887e-01,22:3.877725e-02,1:9.635918e-02);
   tree gen.30000 = [&U] ((23:7.252123e-02,(7:4.425264e-01,(((2:5.866621e-02,39:1.220031e-02):2.299318e-01,40:3.577609e-01):2.690710e-01,((62:6.002987e-01,(((58:6.832008e-03,64:6.649712e-03):2.082045e-02,(56:2.203679e-02,57:1.965953e-02):3.316317e-02):4.156493e-01,((59:4.833067e-02,65:1.770879e-01):6.560936e-02,(63:1.223624e-01,66:5.544713e-02):1.036313e-01):5.023509e-01):1.851220e-01):6.520892e-01,(((((34:6.505586e-01,(52:1.634802e-01,(50:2.252827e-01,51:2.987285e-01):5.860784e-02):1.185441e+00):3.289417e-01,(((24:7.736689e-01,((14:1.268642e-01,15:8.784210e-02):9.112499e-02,20:2.629490e-01):7.632570e-02):6.365595e-01,11:1.386662e+00):1.742976e-01,((((9:1.049897e-01,(13:3.110994e-01,21:1.060159e-01):9.122535e-02):5.630064e-01,(16:1.003131e+00,(60:6.339836e-01,61:5.622273e-01):2.939143e-01):2.624031e-01):1.689570e-01,18:9.617686e-01):4.088380e-01,((12:1.079607e+00,26:7.046380e-01):5.951720e-01,(((19:6.739389e-01,17:7.367891e-01):2.268277e-01,((54:5.176548e-01,44:8.233114e-01):1.535633e-01,43:5.819016e-01):6.223318e-01):1.782242e-01,10:8.604644e-01):3.515794e-01):1.517764e-01):4.367750e-02):8.200390e-02):1.648621e-01,(((45:2.096104e-01,48:2.269266e-01):2.584122e-01,((46:1.786495e-01,47:1.349166e-01):3.667934e-01,53:8.967491e-01):1.342205e-01):2.644361e-01,49:7.098627e-01):6.074880e-01):1.286029e-01,((6:4.560172e-01,8:7.917531e-01):9.645229e-01,((25:4.808663e-01,(37:5.464073e-01,36:4.149884e-01):1.572597e-01):3.574522e-01,(38:1.836347e-01,((42:2.837601e-01,35:2.418742e-01):9.298559e-02,41:2.291488e-01):1.570264e-01):6.381612e-01):6.177394e-01):2.663287e-02):1.613254e-01,(((55:1.014339e+00,(4:1.046286e-01,5:8.057039e-02):7.147436e-01):4.946328e-01,3:4.478749e-01):4.844091e-01,(((33:6.158362e-02,(29:1.071188e-02,((31:6.014600e-02,(32:5.512630e-03,28:3.079592e-03):1.131804e-01):2.862004e-02,27:2.252501e-01):2.882634e-02):5.880983e-02):5.024249e-02,30:3.270252e-03):1.109080e+00,((70:3.685384e-01,67:1.983592e-01):2.569204e-01,(69:2.675434e-01,68:2.246997e-01):8.199037e-02):7.851249e-01):7.925596e-01):2.038196e-01):1.828113e-01):6.820912e-01):4.060979e-01):3.917276e-01):1.562229e-01,22:5.413438e-02,1:5.558183e-02);
   tree gen.30500 = [&U] ((23:3.348872e-02,((((39:4.972555e-02,2:2.434459e-02):3.464343e-01,40:2.045507e-01):3.224397e-01,(((((66:1.979211e-02,63:1.072503e-01):1.137650e-01,(59:1.195578e-01,65:2.024216e-01):9.812230e-02):3.458185e-01,((56:2.502869e-02,57:5.505636e-02):6.094684e-03,(58:5.213248e-04,64:2.825773e-04):9.519136e-03):2.972728e-01):2.335622e-01,62:5.335965e-01):1.025745e+00,(((8:6.533716e-01,6:6.079817e-01):7.759464e-01,(((((((15:9.628104e-02,14:1.487623e-01):5.698809e-02,20:2.356520e-01):1.997228e-01,24:7.308348e-01):6.446744e-01,(11:1.044499e+00,((((12:7.816004e-01,26:1.076054e+00):2.991355e-01,18:1.237775e+00):1.648118e-02,((13:1.717375e-01,(21:1.364056e-01,9:1.765032e-01):1.783700e-01):4.659584e-01,(16:1.020038e+00,(60:4.640657e-01,61:4.091327e-01):8.734367e-01):4.474720e-01):2.731676e-01):7.883378e-02,((10:9.791011e-01,(43:7.313749e-01,(54:6.870677e-01,44:7.290551e-01):2.370488e-02):7.612985e-01):2.881472e-01,(19:7.818208e-01,17:8.310408e-01):3.008528e-01):3.608037e-01):1.248776e-01):1.765653e-01):1.729278e-01,(49:1.239080e+00,(((47:1.820438e-01,46:1.833672e-01):4.291235e-01,53:6.543735e-01):3.752196e-01,(48:1.731047e-01,45:4.243231e-01):3.952366e-01):1.023763e-01):1.029399e+00):1.384945e-01,(34:7.921138e-01,(52:3.165856e-01,(50:1.618851e-01,51:3.473830e-01):3.896528e-02):1.084282e+00):2.404247e-01):1.332911e-01,(((41:3.271911e-01,(42:2.512847e-01,35:2.967070e-01):6.516436e-02):2.051029e-01,38:2.234090e-01):5.241646e-01,(25:8.123782e-01,(36:4.317043e-01,37:6.675312e-01):1.935657e-01):3.125707e-01):3.782827e-01):1.352334e-01):2.402910e-01,((3:7.829509e-01,((5:6.636018e-02,4:4.787921e-02):6.785008e-01,55:9.320709e-01):3.779375e-01):3.658797e-01,(((70:2.322064e-01,67:1.846678e-01):1.076000e-01,(69:3.179889e-01,68:1.890022e-01):2.911372e-02):4.337735e-01,(30:7.450458e-03,(33:5.109319e-02,((31:6.404042e-02,(27:2.200044e-01,(32:3.017681e-02,28:7.077615e-03):9.052424e-02):2.395747e-02):7.607825e-02,29:3.818970e-02):1.861250e-02):3.191626e-02):1.088453e+00):7.227193e-01):2.428430e-01):1.521662e-01):7.065272e-01):3.110784e-01,7:5.515845e-01):2.538630e-01):1.338695e-01,22:3.413992e-02,1:9.452790e-02);
   tree gen.31000 = [&U] ((23:2.636258e-02,((((39:1.062254e-01,2:2.424359e-02):3.449969e-01,40:2.037020e-01):2.720641e-01,(((((66:4.792666e-02,63:5.635069e-02):1.132930e-01,(59:8.308949e-02,65:2.562159e-01):5.017275e-02):2.530873e-01,((56:1.902283e-02,57:4.864450e-02):1.889896e-02,(58:5.191619e-04,64:3.592243e-03):7.093197e-03):4.051270e-01):1.930660e-01,62:5.313827e-01):8.293024e-01,((((8:6.506608e-01,6:6.054592e-01):1.064086e+00,(((41:3.258336e-01,(42:2.588235e-01,35:2.367396e-01):6.489399e-02):2.042519e-01,38:1.450971e-01):6.450142e-01,(25:8.090077e-01,(36:4.299132e-01,37:3.931250e-01):1.336929e-01):2.087276e-01):3.962558e-01):1.299266e-01,((((((12:7.783576e-01,26:1.018030e+00):3.168480e-01,(((13:1.710250e-01,(21:1.358396e-01,9:1.757709e-01):9.302341e-02):4.267563e-01,(16:1.015806e+00,(60:6.864632e-01,61:4.074352e-01):8.698129e-01):3.643233e-01):4.780480e-01,18:1.184506e+00):1.543541e-03):1.867397e-01,(11:1.040165e+00,(((15:9.588157e-02,14:1.773104e-01):1.271021e-01,20:2.346743e-01):1.367641e-01,24:7.278026e-01):6.419997e-01):1.758327e-01):6.442887e-02,((10:9.750389e-01,((54:6.842171e-01,43:7.091846e-01):3.243994e-02,44:7.342774e-01):7.581399e-01):1.333947e-01,(19:7.785771e-01,17:7.556585e-01):4.229297e-01):3.466843e-01):9.817183e-02,(49:1.485430e+00,(((47:1.528875e-01,46:2.687908e-01):4.273431e-01,53:6.516586e-01):3.145622e-01,(48:1.723865e-01,45:4.225626e-01):3.935967e-01):1.019516e-01):1.025128e+00):8.138395e-02,(34:7.888274e-01,((52:3.078583e-01,50:1.599009e-01):5.744916e-02,51:3.459417e-01):1.467614e+00):3.138812e-01):1.721385e-01):2.554910e-01,((3:7.797024e-01,((5:2.569904e-02,4:6.409454e-02):6.756857e-01,55:7.917250e-01):4.178145e-01):2.626880e-01,((69:3.166695e-01,((70:2.401406e-01,67:1.747480e-01):8.649629e-02,68:2.006294e-01):3.244261e-02):8.428523e-01,(30:1.974173e-02,(33:4.165152e-02,(((31:6.377472e-02,27:2.190916e-01):2.297419e-02,(32:2.444598e-02,28:6.201187e-03):6.787420e-02):6.384851e-02,29:5.177410e-02):2.967301e-02):4.007014e-02):5.672886e-01):1.170704e+00):1.156806e-01):4.151616e-01):7.035959e-01):3.097877e-01,7:5.492960e-01):2.018721e-01):1.738505e-01,22:3.399828e-02,1:9.413570e-02);
   tree gen.31500 = [&U] ((23:3.812900e-02,((((39:9.559671e-02,2:2.623274e-02):3.566473e-01,40:2.138085e-01):2.812516e-01,(((((66:4.463123e-02,63:6.586747e-02):1.143490e-01,(59:4.209010e-02,65:2.259190e-01):5.930111e-02):2.616339e-01,((56:3.183220e-02,57:2.449941e-02):1.667154e-02,(58:1.441310e-03,64:2.194354e-03):5.588442e-03):4.722728e-01):1.995858e-01,62:8.051200e-01):8.573076e-01,((((70:2.292011e-01,67:3.055827e-01):1.120774e-01,(69:3.718980e-01,68:2.074046e-01):1.646056e-02):8.713151e-01,((30:4.558616e-02,(((31:7.258267e-02,27:2.427621e-01):5.069749e-02,(32:2.527151e-02,28:8.321076e-03):9.533883e-02):3.912140e-02,29:3.548453e-02):1.936375e-02):4.163684e-02,33:5.762145e-02):5.761036e-01):1.131370e+00,((3:8.060327e-01,((5:8.065684e-02,4:9.693851e-02):6.445362e-01,55:8.184613e-01):4.365854e-01):2.989756e-01,(((8:6.726333e-01,6:6.259054e-01):1.100019e+00,(((41:1.904136e-01,(42:4.066747e-01,35:2.693635e-01):2.197410e-01):2.705868e-01,38:8.767129e-02):7.341266e-01,(37:4.199498e-01,(36:4.444312e-01,25:8.330976e-01):1.222861e-01):6.537389e-01):4.106216e-01):1.234438e-01,(((49:1.181571e+00,(((47:3.258696e-01,46:1.654333e-01):4.417743e-01,53:8.252529e-01):2.814049e-01,(48:2.142614e-01,45:2.377591e-01):4.068883e-01):2.812071e-01):1.059746e+00,(34:1.027002e+00,((52:2.186048e-01,51:3.576240e-01):8.628194e-02,50:1.653007e-01):1.679356e+00):3.244809e-01):4.069610e-02,((((10:9.093554e-01,((54:7.229853e-01,43:7.454320e-01):7.503462e-02,44:7.513486e-01):9.312053e-01):2.032230e-01,(19:5.746384e-01,17:7.811768e-01):4.406295e-01):3.754284e-01,((((13:1.899933e-01,(21:1.404269e-01,9:1.817066e-01):4.323322e-02):4.988534e-01,(16:1.050110e+00,(60:4.570838e-01,61:4.211942e-01):6.740329e-01):2.173336e-01):3.502221e-01,(11:1.075291e+00,(((15:1.217647e-01,14:1.832981e-01):1.101700e-01,20:2.425992e-01):2.965475e-01,24:5.728692e-01):5.937488e-01):1.729393e-01):3.069963e-03,(12:8.193816e-01,26:1.052408e+00):3.423119e-01):2.052275e-01):7.421058e-02,18:1.224506e+00):1.311620e-01):1.779515e-01):3.526729e-01):1.067191e-01):1.998004e-01):7.273560e-01):3.202491e-01,7:5.296603e-01):2.086893e-01):1.295294e-01,22:7.484117e-02,1:6.905373e-02);
   tree gen.32000 = [&U] ((23:3.457282e-02,((((39:7.770035e-02,2:2.830942e-02):3.233839e-01,40:2.228090e-01):2.550201e-01,((((70:2.435389e-01,67:2.048373e-01):1.016243e-01,(69:3.372122e-01,68:1.880606e-01):1.492533e-02):7.063895e-01,((((31:6.396966e-02,27:2.201204e-01):8.186718e-02,(32:1.250829e-02,28:4.218175e-03):3.531775e-02):5.071422e-02,(30:6.952301e-02,33:5.902354e-02):1.189602e-02):1.327212e-02,29:3.217499e-02):7.408000e-01):7.017618e-01,(((3:7.308565e-01,((5:5.975213e-02,4:8.789735e-02):5.844223e-01,55:7.421259e-01):3.958664e-01):1.825385e-01,(((8:7.278759e-01,6:4.485918e-01):7.672658e-01,(((41:2.508240e-01,(42:3.687454e-01,35:2.442408e-01):1.055401e-01):2.453500e-01,38:7.949446e-02):5.810329e-01,(37:5.355830e-01,(36:4.029805e-01,25:7.553971e-01):1.481485e-01):4.309881e-01):5.380053e-01):9.123347e-04,(((((10:8.245425e-01,(54:6.547897e-01,(43:6.759078e-01,44:6.619602e-01):7.412814e-02):8.443546e-01):4.444210e-01,(19:5.210437e-01,17:7.083188e-01):4.343363e-01):3.404133e-01,(11:9.618174e-01,((((13:1.722732e-01,(21:7.428901e-02,9:1.647594e-01):1.136301e-01):4.313803e-01,(16:7.234124e-01,(60:4.308507e-01,61:3.819107e-01):6.957133e-01):3.796216e-01):4.125937e-01,(12:7.171497e-01,26:9.542533e-01):2.843175e-01):1.568098e-01,(((15:1.104081e-01,14:1.662024e-01):8.861733e-02,20:4.069523e-01):1.485237e-01,24:6.526628e-01):5.383716e-01):2.934312e-03):1.775485e-01):3.876524e-02,18:1.110300e+00):7.755957e-02,((34:9.312170e-01,((52:2.512714e-01,51:3.242695e-01):5.002204e-02,50:2.269339e-01):1.522728e+00):1.675533e-01,(49:1.071369e+00,(((47:2.954768e-01,46:1.500039e-01):4.005714e-01,53:7.482841e-01):2.551591e-01,(48:1.942779e-01,45:2.986789e-01):3.237878e-01):3.188490e-01):8.334332e-01):1.151833e-01):1.340269e-01):2.339982e-01):2.623728e-01,((((66:4.659857e-02,63:5.972421e-02):1.181953e-01,(59:6.379282e-02,65:2.048482e-01):5.887400e-02):2.372321e-01,(58:6.806685e-04,((56:2.162968e-02,57:1.841812e-02):3.285739e-02,64:5.633088e-03):1.859547e-03):4.923555e-01):1.809710e-01,62:7.300289e-01):1.025402e+00):1.118490e-01):7.483720e-01):4.387863e-01,7:5.576594e-01):2.193297e-01):1.174486e-01,22:7.015175e-02,1:2.390200e-02);
   tree gen.32500 = [&U] (22:3.050390e-02,(((((((((31:9.676277e-02,(27:2.633130e-01,(28:3.223118e-03,32:2.750551e-03):1.004832e-01):3.861890e-02):4.759026e-02,(29:3.939048e-02,(33:6.448733e-02,30:2.184799e-02):3.555376e-02):3.846237e-03):4.881520e-01,((68:2.749800e-01,(67:1.394538e-01,70:3.617177e-01):5.542087e-02):8.063730e-02,69:2.132135e-01):9.908734e-01):6.149530e-01,(((5:7.269032e-02,4:2.736902e-02):5.493403e-01,55:7.615107e-01):1.923214e-01,3:9.338946e-01):1.810712e-01):1.907063e-01,(((((25:8.072065e-01,(37:7.249278e-01,36:4.405402e-01):1.855694e-01):2.167949e-01,(38:2.051286e-01,(41:2.806318e-01,(35:2.366056e-01,42:3.968475e-01):7.073241e-02):1.718615e-01):6.773242e-01):7.141929e-01,(8:9.432099e-01,6:3.984734e-01):8.896503e-01):1.173329e-01,(((52:2.326751e-01,51:2.566356e-01):1.737005e-01,50:3.170921e-01):1.164629e+00,34:7.723719e-01):2.953317e-01):3.143392e-02,(((((61:3.200901e-01,60:3.718078e-01):7.061238e-01,16:7.469270e-01):5.577666e-01,((9:1.266353e-01,21:1.343045e-01):1.354222e-01,13:2.919242e-01):4.952179e-01):6.060609e-01,18:1.135625e+00):1.254997e-01,(((17:5.583042e-01,19:8.817225e-01):3.843218e-01,(((44:5.232179e-01,54:6.128240e-01):1.278304e-01,43:6.544855e-01):5.445185e-01,10:8.696019e-01):1.591630e-01):5.064905e-01,(((45:2.633337e-01,48:2.659118e-01):3.407291e-01,(49:1.000555e+00,((47:1.786797e-01,46:2.891679e-01):3.731234e-01,53:7.532975e-01):2.347490e-01):4.965212e-02):1.146468e+00,(((26:8.428198e-01,12:1.000637e+00):1.546359e-01,(((15:1.901748e-01,14:1.167260e-01):1.472701e-01,20:1.897437e-01):2.321816e-01,24:7.870097e-01):6.811114e-01):2.230355e-02,11:1.014585e+00):2.213204e-01):1.237111e-01):1.006079e-01):2.079071e-01):2.534628e-01):2.885248e-01,(62:8.432786e-01,(((66:6.662053e-02,63:9.456262e-02):1.134973e-01,(65:2.906187e-01,59:1.005076e-01):8.804757e-02):3.798119e-01,(64:4.027220e-03,((57:2.647143e-02,56:6.645325e-03):4.655458e-02,58:1.525097e-04):1.358905e-03):2.955372e-01):1.492112e-01):6.826479e-01):9.746736e-01,(40:3.142744e-01,(2:1.640327e-02,39:3.574196e-02):3.316056e-01):3.567229e-01):3.142594e-01,7:8.061234e-01):1.746612e-01,23:5.073421e-02):1.694038e-01,1:8.248798e-02);
   tree gen.33000 = [&U] ((23:7.270791e-02,(7:7.930871e-01,(((2:5.540182e-02,39:3.627615e-02):2.254147e-01,40:3.142290e-01):4.513594e-01,(((62:7.484874e-01,((59:6.332158e-02,65:2.611139e-01):8.096689e-02,(63:1.459992e-01,66:1.869871e-02):1.681835e-01):3.597990e-01):2.953552e-02,((64:6.478789e-03,(56:3.777301e-02,57:1.730757e-02):3.782745e-02):7.415803e-03,58:1.301789e-03):2.076735e-01):1.006443e+00,((((55:1.228798e+00,(4:7.522016e-02,5:5.307136e-02):4.632077e-01):5.093501e-01,3:6.954321e-01):1.834948e-01,((33:4.739776e-02,((29:3.999544e-02,(31:1.100133e-01,(27:1.918545e-01,(32:8.311957e-03,28:3.900401e-03):7.739500e-02):1.145535e-02):3.890418e-02):4.124227e-02,30:2.730570e-02):1.639028e-02):5.889963e-01,((68:1.907856e-01,69:4.764687e-01):7.802787e-02,(70:2.949002e-01,67:1.808420e-01):1.532401e-01):1.060268e+00):8.902309e-01):3.586129e-01,((((((24:7.229355e-01,(20:1.264084e-01,(14:2.192363e-01,15:1.935939e-01):1.277421e-01):2.010598e-01):7.159100e-01,(((45:3.708447e-01,48:3.019423e-01):3.480639e-01,((46:1.965704e-01,47:1.358741e-01):2.841666e-01,53:8.571511e-01):5.125778e-01):1.804975e-01,49:1.045732e+00):6.256915e-01):6.990532e-02,((12:9.133551e-01,26:8.641940e-01):4.327068e-01,(((((16:7.382402e-01,(60:5.319473e-01,61:3.675534e-01):8.320068e-01):2.336124e-01,18:9.666879e-01):1.600715e-01,((21:1.450678e-01,13:3.061174e-01):1.266294e-01,9:1.764334e-01):6.139738e-01):4.957660e-01,11:9.363674e-01):1.402425e-03,((10:1.111952e+00,(44:8.372378e-01,(54:6.542009e-01,43:7.756209e-01):1.471125e-01):8.160974e-01):1.114098e-01,(19:8.158198e-01,17:7.055543e-01):3.698460e-01):4.599093e-01):3.168427e-02):3.766870e-01):1.175978e-01,(34:6.254172e-01,(50:3.029884e-01,(51:3.094964e-01,52:2.142366e-01):3.657341e-02):1.700569e+00):1.670732e-01):1.033454e-01,((25:3.881542e-01,(37:4.756436e-01,36:4.378617e-01):2.699159e-01):3.192256e-01,(38:1.940427e-01,((42:4.426335e-01,35:1.949693e-01):1.568759e-01,41:1.777674e-01):1.648528e-01):7.093137e-01):3.121177e-01):1.992875e-01,(6:3.853552e-01,8:7.985148e-01):9.319970e-01):1.774750e-01):3.543906e-01):7.658529e-01):1.574067e-01):2.168611e-01):1.994510e-01,22:2.759619e-02,1:4.166743e-02);
   tree gen.33500 = [&U] ((23:3.723655e-02,(7:4.695553e-01,(((2:2.401466e-02,39:2.556596e-02):3.049941e-01,40:1.701605e-01):3.927478e-01,((((((((((21:1.255926e-01,(13:2.125174e-01,9:1.922682e-01):5.662662e-02):4.028520e-01,(16:7.864561e-01,(60:3.592236e-01,61:5.144494e-01):7.223261e-01):4.962370e-01):3.792552e-01,(12:9.043240e-01,26:6.369386e-01):7.368865e-02):1.918700e-01,18:1.084923e+00):1.282786e-01,((17:8.924243e-01,19:5.613043e-01):2.867009e-01,(((44:7.530298e-01,54:5.858990e-01):1.590819e-01,43:6.379332e-01):8.694620e-01,10:1.032480e+00):8.829035e-02):3.614596e-01):8.896411e-02,(((20:2.316299e-01,(15:1.025002e-01,14:1.951035e-01):1.558445e-01):2.012333e-01,24:7.726675e-01):6.833755e-01,11:7.634627e-01):2.290140e-01):1.212930e-01,(49:7.925144e-01,(((47:3.048773e-01,46:1.516155e-01):2.681273e-01,53:7.726684e-01):2.770234e-01,(48:2.123204e-01,45:2.151526e-01):5.440668e-01):2.517690e-01):1.189064e+00):4.964873e-02,((51:2.967555e-01,(50:2.859759e-01,52:3.154111e-01):1.285309e-02):1.380406e+00,34:6.579559e-01):4.153369e-01):1.695455e-01,((((36:5.149412e-01,37:5.749939e-01):1.027499e-01,25:5.653275e-01):6.613230e-02,(38:1.402764e-01,((42:3.764735e-01,35:3.135479e-01):7.970153e-02,41:1.642135e-01):2.951727e-01):8.200883e-01):3.171531e-01,(6:3.974594e-01,8:6.877353e-01):6.599970e-01):1.228216e-01):2.678014e-01,((((55:9.352502e-01,(4:3.335611e-02,5:5.485976e-02):5.864787e-01):5.447052e-01,3:5.040978e-01):3.728010e-01,((33:1.440725e-02,((29:4.461817e-02,(((32:3.793437e-03,28:8.121307e-03):9.503434e-02,27:2.728677e-01):7.401159e-03,31:9.757782e-02):4.465929e-02):1.590914e-02,30:8.246461e-02):3.729751e-02):5.916783e-01,((68:1.107437e-01,69:1.457514e-01):8.403315e-02,(67:1.365054e-01,70:3.017691e-01):2.739945e-01):7.609298e-01):9.603744e-01):2.155726e-01,(62:5.938111e-01,(((59:9.804900e-02,65:1.571109e-01):7.034465e-02,(66:4.128124e-02,63:7.991328e-02):1.436819e-01):5.015890e-01,((56:1.785157e-02,57:2.534772e-02):3.361263e-03,(58:8.945344e-04,64:3.601422e-03):1.276001e-02):2.480358e-01):2.625997e-01):1.158977e+00):2.066263e-02):9.526769e-01):3.942918e-01):3.913831e-01):1.844335e-01,22:6.178052e-02,1:7.100976e-02);
   tree gen.34000 = [&U] (22:3.723030e-02,(23:6.296226e-02,(((40:1.770351e-01,(39:4.511199e-02,2:1.418505e-02):3.951699e-01):3.112903e-01,(((((65:2.242591e-01,59:1.157574e-01):7.720755e-02,(66:4.103795e-02,63:1.179778e-01):5.150765e-02):3.899174e-01,((57:3.470219e-02,56:2.730731e-02):3.827975e-02,(58:1.198729e-03,64:3.808816e-04):2.783380e-02):2.769412e-01):2.894091e-01,62:5.224690e-01):8.603708e-01,((((12:7.176978e-01,26:1.088829e+00):1.923082e-01,(((((45:5.337605e-02,48:3.801653e-01):6.488202e-01,((46:1.372983e-01,47:2.261623e-01):3.964121e-01,53:8.198664e-01):8.740141e-02):2.519070e-01,49:8.569033e-01):1.265480e+00,(24:6.409818e-01,((14:1.373780e-01,15:1.329643e-01):1.739821e-01,20:2.097288e-01):2.135393e-01):5.436792e-01):8.217735e-02,((52:1.625018e-01,(51:3.274440e-01,50:1.810641e-01):6.377751e-02):1.309278e+00,34:1.206259e+00):3.356446e-01):5.790552e-02):2.318557e-01,((((16:1.122355e+00,(61:3.549022e-01,60:5.825791e-01):9.391368e-01):1.910070e-01,(13:1.108073e-01,(9:1.590996e-01,21:9.964250e-02):1.805699e-01):4.611232e-01):5.646841e-01,11:1.229629e+00):3.821981e-02,(18:1.110809e+00,(((19:8.862236e-01,17:6.654683e-01):3.178020e-01,10:1.457908e+00):1.272829e-02,((44:6.717602e-01,43:8.899909e-01):1.483632e-01,54:8.251006e-01):7.690073e-01):2.899296e-01):2.047224e-01):2.593600e-01):3.845959e-01,(((((41:2.219246e-01,(42:3.339146e-01,35:2.388346e-01):1.398694e-01):2.951607e-01,38:1.573082e-01):6.930396e-01,(25:7.106193e-01,(36:5.005099e-01,37:5.350023e-01):9.372821e-02):4.145210e-01):6.199254e-01,(8:6.667711e-01,6:7.695335e-01):9.635907e-01):6.451766e-02,(((55:9.543175e-01,(5:5.635282e-02,4:5.462859e-02):5.934536e-01):4.895546e-01,3:5.620888e-01):3.277443e-01,(((67:2.839503e-01,70:1.968813e-01):6.271001e-02,(68:1.335129e-01,69:3.134972e-01):6.033024e-02):6.776487e-01,(29:1.156011e-02,(((32:8.037819e-04,28:9.849987e-04):4.798824e-02,(27:2.180942e-01,31:1.123119e-01):2.440890e-02):5.673482e-02,(30:6.161290e-02,33:4.156353e-02):6.199972e-03):5.010917e-02):4.998220e-01):6.080554e-01):3.332255e-01):7.506219e-02):3.565296e-01):9.806260e-01):4.048996e-01,7:5.667112e-01):2.106664e-01):1.247940e-01,1:6.951559e-02);
   tree gen.34500 = [&U] (22:7.162634e-02,(((((((((31:8.222701e-02,((28:4.030407e-03,32:5.143993e-03):4.891605e-02,27:2.976626e-01):1.000685e-02):3.591086e-02,(29:6.129966e-02,(33:6.701554e-02,30:7.477964e-02):2.118759e-02):1.561346e-02):6.934796e-01,((68:2.602714e-01,69:4.432419e-01):1.942777e-02,(67:2.277205e-01,70:5.747384e-01):2.476737e-01):1.215621e+00):7.191132e-01,(((5:6.012819e-02,4:5.152346e-02):5.479724e-01,55:8.501266e-01):4.463786e-01,3:5.878724e-01):1.262617e-01):3.182290e-01,(((8:7.073507e-01,6:4.148951e-01):1.020681e+00,((25:5.789898e-01,(37:8.236896e-01,36:2.600056e-01):1.862495e-01):1.854592e-01,(38:1.860259e-01,(41:2.128292e-01,(35:3.254068e-01,42:3.853539e-01):8.758505e-02):1.425386e-01):7.716202e-01):6.246581e-01):6.766300e-03,((((51:3.288514e-01,52:2.089135e-01):2.407129e-01,50:2.290801e-01):1.138449e+00,34:7.664989e-01):5.478927e-01,(((20:2.127665e-01,(24:7.469515e-01,(15:9.011043e-02,14:2.389795e-01):1.289687e-01):8.146757e-02):5.196992e-01,((((17:7.952477e-01,19:6.028311e-01):4.578065e-01,(((44:5.397179e-01,43:8.830014e-01):1.996520e-01,54:6.463435e-01):4.794606e-01,10:8.241781e-01):2.187382e-01):5.132756e-01,(((((61:3.342511e-01,60:5.593875e-01):4.082818e-01,16:6.579950e-01):6.240307e-01,((9:1.856845e-01,21:1.954976e-01):1.034588e-01,13:8.921934e-02):6.287452e-01):2.307615e-01,18:9.378249e-01):1.633949e-01,(26:7.336200e-01,12:1.046671e+00):1.728917e-01):1.743065e-01):3.049803e-02,11:9.092111e-01):2.495935e-01):2.371271e-01,(((45:2.242277e-01,48:1.514574e-01):4.010181e-01,((47:2.049714e-01,46:1.734138e-01):5.109666e-01,53:9.356125e-01):8.940144e-02):3.575244e-01,49:8.043699e-01):7.098401e-01):9.557652e-02):1.462161e-01):6.521677e-02):2.409074e-01,(62:5.299368e-01,(((66:3.318958e-02,63:7.851596e-02):1.471977e-01,(65:2.151599e-01,59:6.662904e-02):5.386368e-02):2.686579e-01,((58:6.989030e-04,64:3.206692e-03):2.917260e-02,(57:3.039619e-02,56:1.624264e-02):5.653963e-02):3.264640e-01):2.097633e-01):7.857419e-01):6.718905e-01,(40:1.939208e-01,(2:3.409847e-02,39:2.189489e-02):3.141731e-01):5.736537e-01):2.932149e-01,7:5.082069e-01):2.427966e-01,23:4.529127e-02):2.012431e-01,1:6.149969e-02);
   tree gen.35000 = [&U] ((23:4.194746e-02,(7:5.567473e-01,(((2:1.619924e-02,39:5.193649e-02):3.399890e-01,40:1.575250e-01):4.214684e-01,(((((((36:5.740253e-01,37:5.441657e-01):2.160482e-01,25:4.770700e-01):1.320414e-01,(38:1.679683e-01,((42:3.275626e-01,35:2.722818e-01):8.906957e-02,41:2.167019e-01):2.283494e-01):1.128654e+00):5.026522e-01,(6:3.911081e-01,8:9.046362e-01):1.003737e+00):1.149672e-01,((((17:5.299172e-01,19:1.035616e+00):5.887601e-01,((44:6.909838e-01,(54:7.261753e-01,43:6.172265e-01):1.008586e-01):9.692236e-01,10:1.150946e+00):1.685531e-01):2.528522e-01,((11:1.149326e+00,(((13:2.369016e-01,(9:1.624982e-01,21:1.661282e-01):1.023564e-01):5.705805e-01,(16:8.825303e-01,(60:3.486649e-01,61:4.058752e-01):5.030820e-01):5.076304e-01):2.314824e-01,(18:1.244892e+00,(12:8.573440e-01,26:6.780159e-01):3.684866e-01):7.896207e-02):2.899823e-01):7.775887e-02,((20:2.813261e-01,(15:1.332215e-01,14:1.447295e-01):1.863012e-01):4.473834e-02,24:9.303480e-01):7.574546e-01):5.499395e-03):1.868068e-01,(49:1.019155e+00,(((47:2.951075e-01,46:1.654467e-01):5.224599e-01,53:8.881744e-01):1.480743e-01,(48:3.337562e-01,45:1.612313e-01):6.213698e-01):2.710948e-01):7.328298e-01):1.886070e-01):1.531591e-01,((52:2.712151e-01,(51:2.622815e-01,50:3.187886e-01):2.183512e-02):1.128507e+00,34:1.160848e+00):5.970332e-01):1.994466e-01,((((55:8.539395e-01,(4:8.781400e-02,5:8.589270e-02):5.655757e-01):6.072043e-01,3:5.638759e-01):2.052969e-01,((30:2.873308e-02,((29:8.880658e-02,((27:1.761934e-01,(32:5.153665e-02,28:1.475801e-02):4.894710e-02):2.414392e-02,31:8.198506e-02):2.256675e-02):2.150806e-02,33:1.858311e-02):1.655279e-02):5.322040e-01,(69:5.080194e-01,((67:2.001188e-01,70:3.522681e-01):4.281053e-01,68:6.712800e-02):1.616593e-01):1.290077e+00):6.420229e-01):1.686337e-01,(62:6.574148e-01,(((59:7.148428e-02,65:1.550757e-01):7.645612e-02,(66:4.656435e-02,63:8.908249e-02):8.896857e-02):3.804988e-01,((56:7.565338e-03,57:1.918363e-02):1.554016e-02,(58:6.934777e-03,64:2.142933e-03):1.288313e-02):3.430916e-01):3.260724e-01):9.568388e-01):1.224126e-01):9.810189e-01):3.734429e-01):3.268057e-01):1.642422e-01,22:5.199933e-02,1:3.577389e-02);
   tree gen.35500 = [&U] ((23:6.267144e-02,(7:5.283337e-01,(((2:1.639668e-02,39:3.420448e-02):3.971177e-01,40:1.311247e-01):3.999587e-01,(((62:6.238636e-01,(((59:3.199306e-02,65:1.430300e-01):3.340353e-02,(66:7.050532e-02,63:8.453616e-02):7.911783e-02):3.610801e-01,((56:7.179240e-03,57:2.466587e-02):4.225945e-02,(58:1.350491e-02,64:2.033569e-03):1.465157e-02):3.255819e-01):3.051715e-01):7.064273e-01,((((((36:5.447299e-01,37:5.163941e-01):1.188848e-01,25:4.527227e-01):1.973045e-01,(38:1.593960e-01,((42:3.108454e-01,35:2.583859e-01):1.399360e-01,41:2.056425e-01):1.968046e-01):1.059575e+00):4.769993e-01,(6:5.379192e-01,8:8.584680e-01):1.002067e+00):1.090998e-01,((52:2.573736e-01,(51:2.223165e-01,50:3.025192e-01):2.434543e-02):1.171693e+00,34:1.157487e+00):2.563447e-01):1.728061e-02,(((((44:9.095502e-01,54:6.891149e-01):9.107095e-02,43:5.857263e-01):9.092136e-01,((17:5.028728e-01,19:7.252711e-01):5.587127e-01,10:1.092208e+00):1.550626e-01):2.399479e-01,((11:1.090670e+00,(18:9.180082e-01,((12:7.387446e-01,26:1.148567e+00):2.334606e-01,((13:1.515260e-01,(9:1.542051e-01,21:1.464546e-01):4.660720e-02):5.414609e-01,(16:9.378579e-01,(60:4.438906e-01,61:5.461641e-01):5.595566e-01):4.383285e-01):1.508910e-01):1.009217e-03):3.212026e-01):2.449828e-01,(((15:1.264225e-01,14:1.373432e-01):1.771635e-01,20:2.669686e-01):4.825316e-02,24:9.680235e-01):7.084571e-01):3.726257e-02):1.385774e-01,(49:9.671421e-01,(((47:1.367312e-01,46:1.570031e-01):3.583771e-01,53:7.702567e-01):2.387174e-01,(48:3.567166e-01,45:1.530029e-01):5.998522e-01):2.572595e-01):6.954298e-01):2.476090e-01):2.607777e-01):1.125111e-01,(((55:1.014454e+00,(4:5.346409e-02,5:3.450411e-02):5.254341e-01):4.264088e-01,3:5.350984e-01):2.519836e-01,((((33:4.605385e-02,30:4.443250e-02):1.769253e-02,((27:1.672013e-01,(32:4.890648e-02,28:5.161324e-03):8.046173e-02):2.797143e-02,31:7.780095e-02):1.940189e-02):1.998115e-02,29:9.226834e-02):4.964884e-01,((69:4.820926e-01,68:7.342127e-02):1.485751e-01,(67:2.866863e-01,70:4.667481e-01):2.386216e-01):7.526853e-01):1.034593e+00):3.425205e-01):9.428608e-01):3.475520e-01):3.481366e-01):1.558601e-01,22:4.200226e-02,1:8.138708e-02);
   tree gen.36000 = [&U] (22:6.191825e-02,((((((((33:1.025122e-02,(30:3.895064e-02,((((28:2.130530e-03,32:3.010206e-03):7.893608e-02,27:2.746285e-01):4.867936e-02,31:9.162101e-02):6.165089e-02,29:5.163720e-02):3.254904e-02):1.505976e-03):4.260182e-01,(((67:2.887846e-01,70:1.932735e-01):1.836043e-01,68:2.488260e-01):6.076889e-03,69:3.360771e-01):8.975084e-01):1.179143e+00,(((5:5.357517e-02,4:3.645378e-02):4.441656e-01,55:7.457276e-01):4.561908e-01,3:5.350415e-01):2.061847e-01):2.240841e-01,((((((45:2.068762e-01,48:2.455165e-01):3.382547e-01,((47:3.400571e-01,46:1.254973e-01):3.229406e-01,53:1.066994e+00):1.711644e-01):3.702114e-01,49:7.051464e-01):5.602208e-01,(((11:1.157880e+00,((10:9.363711e-01,((44:4.322073e-01,(43:8.146718e-01,54:6.372878e-01):1.377573e-01):8.201714e-01,(17:5.880583e-01,19:9.102716e-01):1.892531e-01):3.394913e-01):4.735567e-01,(((((61:3.083856e-01,60:5.836694e-01):5.596755e-01,16:6.917265e-01):5.468169e-01,((9:1.866616e-01,21:6.619511e-02):1.799477e-01,13:5.143047e-02):5.872345e-01):2.490509e-01,18:1.140682e+00):4.143538e-02,(26:9.997741e-01,12:8.644639e-01):2.086347e-01):1.008777e-01):1.702674e-01):8.469451e-02,(20:1.681804e-01,((15:1.096623e-01,14:2.204865e-01):1.076126e-01,24:8.214360e-01):7.399140e-02):7.996417e-01):8.911532e-02,(((51:3.412260e-01,50:4.051784e-01):4.643351e-02,52:2.584329e-01):1.082035e+00,34:9.695584e-01):3.699607e-01):8.298630e-02):1.487244e-01,(8:5.758207e-01,6:6.126030e-01):9.372886e-01):5.433619e-02,((25:5.141607e-01,(37:4.104416e-01,36:4.872483e-01):2.726520e-01):2.378622e-02,(38:2.230642e-01,(41:2.213625e-01,(35:2.345914e-01,42:3.524237e-01):6.000786e-02):1.918973e-01):7.608122e-01):7.210015e-01):3.219330e-02):1.758018e-01,(62:6.864546e-01,(((66:4.471383e-02,63:7.639532e-02):7.735562e-02,(65:2.439898e-01,59:4.125387e-02):3.201966e-02):3.094490e-01,((58:1.147237e-02,64:5.305184e-03):1.279070e-02,(57:1.189135e-02,56:3.887128e-02):2.243289e-02):4.913887e-01):4.717298e-01):7.709013e-01):6.759955e-01,(40:3.132619e-01,(2:2.690061e-02,39:1.503184e-02):3.059687e-01):4.228516e-01):3.302904e-01,7:4.688801e-01):2.146870e-01,23:2.239151e-02):1.738476e-01,1:8.868507e-02);
   tree gen.36500 = [&U] (22:4.181035e-02,(23:7.700798e-02,(((40:2.474975e-01,(39:2.540101e-02,2:4.734824e-02):4.015874e-01):3.173707e-01,(((((65:2.023710e-01,59:9.464557e-02):5.179320e-02,(66:3.076980e-02,63:1.285139e-01):1.202376e-01):3.195628e-01,((57:3.643557e-02,56:3.126660e-02):2.071255e-02,(58:1.017209e-03,64:6.574433e-03):3.190509e-02):3.873555e-01):3.541187e-01,62:6.954183e-01):7.059168e-01,(((((((46:2.425838e-01,47:8.293548e-02):3.847313e-01,53:7.802006e-01):3.087929e-01,(49:1.097202e+00,(45:2.031476e-01,48:3.594139e-01):3.614029e-01):8.186558e-02):1.062749e+00,((12:1.162582e+00,26:7.775854e-01):1.776499e-01,((((10:1.463787e+00,((54:1.131356e+00,(44:5.804957e-01,43:1.136436e+00):4.165021e-02):7.692892e-01,(19:7.233354e-01,17:6.838507e-01):3.028693e-01):9.050335e-03):2.508843e-01,(18:1.096970e+00,((16:6.755432e-01,(61:5.426688e-01,60:3.559996e-01):5.965530e-01):6.867917e-01,(13:1.350214e-01,(9:2.242132e-01,21:1.417381e-01):9.419159e-02):5.820932e-01):3.596628e-01):1.592675e-01):1.547559e-01,11:1.519654e+00):1.300882e-01,(24:6.718996e-01,((14:1.958484e-01,15:1.745346e-01):1.314410e-01,20:2.457636e-01):3.148881e-01):1.105173e+00):6.361719e-02):2.774610e-01):1.373453e-02,(((52:2.043836e-01,50:4.108586e-01):1.004884e-01,51:3.836117e-01):1.637883e+00,34:1.232855e+00):1.291589e-01):1.713803e-01,((((41:2.607225e-01,(42:2.252043e-01,35:3.577225e-01):2.374870e-01):2.918746e-01,38:1.085725e-01):8.016007e-01,(25:5.769345e-01,(37:5.126497e-01,36:9.203639e-01):2.055602e-01):2.628203e-01):5.710217e-01,(8:7.611567e-01,6:4.910740e-01):8.507406e-01):1.314109e-01):2.042073e-01,(((55:1.087143e+00,(5:8.642833e-02,4:4.721749e-02):6.386691e-01):3.471936e-01,3:5.339931e-01):4.244231e-01,(((67:2.179130e-01,70:3.255109e-01):3.634510e-01,(69:3.981293e-01,68:1.369950e-01):1.190186e-02):1.181000e+00,(29:3.210489e-02,(((32:6.621959e-03,28:2.013297e-03):8.310716e-02,(31:1.322220e-01,27:2.350722e-01):1.890199e-02):5.493106e-02,(33:5.473047e-02,30:7.568520e-02):4.431130e-03):9.392466e-03):6.202104e-01):7.464457e-01):2.511278e-01):2.541197e-01):1.224892e+00):2.941130e-01,7:6.990590e-01):1.814760e-01):1.727622e-01,1:6.226478e-02);
   tree gen.37000 = [&U] (22:4.731201e-02,((((((((33:1.077259e-02,(30:3.408139e-02,(((27:2.885957e-01,31:1.474340e-01):1.981526e-02,(28:6.350034e-03,32:3.177319e-03):6.167143e-02):4.640302e-02,29:7.261747e-02):6.663673e-02):2.174177e-02):6.024055e-01,(68:1.663880e-01,((67:1.929773e-01,70:4.675721e-01):1.422698e-01,69:4.406219e-01):6.614951e-03):8.992939e-01):1.321678e+00,(((5:8.241864e-02,4:3.830777e-02):6.405159e-01,55:7.836543e-01):3.977179e-01,3:4.795030e-01):3.054551e-01):6.787901e-01,((8:7.833087e-01,6:3.487283e-01):8.777965e-01,(((38:8.403088e-02,(41:1.376196e-01,(35:2.420435e-01,42:3.658864e-01):1.693891e-01):4.539608e-01):7.166005e-01,((37:4.606047e-01,36:4.575631e-01):1.401440e-01,25:6.228981e-01):4.453915e-01):4.650356e-01,(((((((((61:3.601554e-01,60:6.133540e-01):9.801079e-01,16:7.269067e-01):5.746273e-01,((9:2.489660e-01,21:6.855211e-02):1.955103e-01,13:5.404616e-02):3.317837e-01):4.207003e-01,18:1.356247e+00):5.441998e-02,(((44:7.059532e-01,(43:8.561049e-01,54:7.759964e-01):1.345818e-01):1.068001e+00,10:9.839936e-01):1.554667e-01,(17:4.775638e-01,19:9.780161e-01):1.666188e-01):3.353135e-01):2.739169e-02,(26:9.671972e-01,12:8.743460e-01):2.115439e-01):1.922299e-01,(11:1.216768e+00,(24:8.658067e-01,((15:2.234901e-01,14:1.229234e-01):1.474734e-01,20:2.158407e-01):1.785581e-01):8.403103e-01):1.122541e-01):1.172175e-01,(((45:2.260754e-01,48:2.758716e-01):4.362764e-01,((47:2.156992e-01,46:1.167999e-01):3.998558e-01,53:9.034874e-01):6.981076e-02):1.649245e-01,49:7.410092e-01):1.203329e+00):1.889000e-01,((52:2.567709e-01,(51:2.524222e-01,50:2.640431e-01):4.789731e-02):1.744831e+00,34:1.018869e+00):3.402429e-01):1.107770e-01):4.891176e-02):1.369442e-01):1.083432e-01,(62:5.580094e-01,(((66:2.680235e-02,63:8.479894e-02):1.807447e-01,(65:2.563988e-01,59:4.335198e-02):1.810646e-02):2.611386e-01,((58:2.104505e-02,64:1.104327e-02):1.466390e-02,(57:1.249613e-02,56:2.552498e-02):2.505911e-02):4.606645e-01):2.369961e-01):8.101083e-01):6.254255e-01,(40:3.032072e-01,(2:2.430192e-02,39:2.586949e-02):2.944521e-01):4.952370e-01):3.126171e-01,7:4.927267e-01):3.121275e-01,23:1.086085e-01):8.767124e-02,1:8.585335e-02);
   tree gen.37500 = [&U] (22:6.545281e-02,(23:8.015338e-02,(((40:1.134609e-01,(39:3.631868e-02,2:5.160871e-02):3.744826e-01):2.999329e-01,(((((65:2.955190e-01,59:7.555291e-02):1.011056e-01,(66:3.797858e-02,63:4.775133e-02):7.805867e-02):3.801630e-01,((57:4.694197e-02,56:2.167758e-02):4.849729e-02,(58:9.430530e-04,64:2.931462e-03):2.211435e-02):3.823632e-01):3.501115e-01,62:6.358579e-01):1.231581e+00,(((((11:1.219926e+00,(24:6.265503e-01,((14:1.826298e-01,15:1.758862e-01):1.516881e-01,20:2.539967e-01):3.138655e-01):8.372068e-01):5.144479e-02,(((((44:3.631882e-01,(43:6.532613e-01,54:8.688193e-01):4.007087e-01):8.690638e-01,(19:8.143067e-01,17:8.836195e-01):3.423701e-01):1.352020e-01,10:1.364990e+00):2.214945e-01,(18:1.022931e+00,((16:8.847762e-01,(61:5.060418e-01,60:3.951710e-01):8.618031e-01):5.417836e-01,(9:1.348106e-01,(13:1.872423e-01,21:9.136211e-02):9.038073e-02):5.428053e-01):5.263034e-01):1.678245e-01):3.698362e-02,(12:1.070531e+00,26:7.251029e-01):1.554744e-01):2.277251e-01):4.128786e-01,((52:1.258149e-01,(50:2.011831e-01,51:3.695771e-01):1.058934e-01):1.547268e+00,34:1.013929e+00):3.476677e-01):1.511736e-01,((8:6.691043e-01,6:4.579294e-01):9.139257e-01,((((45:2.413392e-01,48:3.351556e-01):6.080142e-01,((46:2.004681e-01,47:1.407892e-01):3.587642e-01,53:1.120014e+00):1.407926e-01):4.580335e-01,49:9.802642e-01):9.392941e-01,(((41:2.572914e-01,(42:2.453416e-01,35:3.937544e-01):9.596777e-02):2.721748e-01,38:8.411059e-02):7.474974e-01,(25:6.650739e-01,(37:4.894329e-01,36:6.753353e-01):2.316244e-01):2.710578e-01):1.720750e-01):1.192607e-01):1.225414e-01):2.865365e-01,(((55:1.139212e+00,(5:7.485128e-02,4:3.663915e-02):7.265441e-01):4.745285e-01,3:4.979517e-01):3.712671e-01,((((67:2.032051e-01,70:2.443005e-01):1.878987e-01,69:4.180001e-01):1.164124e-02,68:2.770200e-01):9.172139e-01,(((31:1.157585e-01,((32:1.238892e-03,28:3.386092e-03):7.362632e-02,27:2.192062e-01):1.707524e-02):5.122354e-02,(33:4.154506e-02,30:7.876923e-02):1.100600e-02):3.867676e-03,29:5.373539e-02):7.205554e-01):6.960650e-01):2.610414e-01):3.206702e-02):1.142219e+00):4.548955e-01,7:5.917823e-01):2.657477e-01):1.474276e-01,1:7.726997e-02);
   tree gen.38000 = [&U] (22:5.725157e-02,(23:6.357992e-02,(((40:1.357614e-01,(39:2.945059e-02,2:3.479093e-03):3.862739e-01):2.988814e-01,((((((65:2.944829e-01,59:5.619032e-02):1.019443e-01,(66:2.258153e-02,63:1.010504e-01):8.805762e-02):3.788302e-01,((57:1.925963e-02,56:2.597493e-02):1.423310e-02,(58:9.397468e-04,64:2.703340e-03):3.033875e-02):2.708236e-01):2.509789e-01,62:6.336287e-01):9.749040e-01,((((((44:3.656956e-01,(43:6.009625e-01,54:8.657733e-01):4.371576e-01):9.310823e-01,(19:8.114518e-01,17:6.604130e-01):4.912740e-01):1.347280e-01,10:1.360204e+00):4.378360e-01,((((16:4.916481e-01,(61:5.042677e-01,60:4.720075e-01):8.587818e-01):6.312113e-01,(9:1.343380e-01,(13:1.865858e-01,21:1.025468e-01):9.006387e-02):5.409023e-01):3.973214e-01,18:9.499192e-01):1.976775e-01,((12:1.066778e+00,26:9.278331e-01):1.549293e-01,(11:1.070561e+00,(24:6.243537e-01,((14:2.018026e-01,15:1.870471e-01):2.121045e-01,20:2.531063e-01):3.806038e-01):8.342717e-01):1.003462e-01):2.269268e-01):1.505645e-01):1.474713e-01,((52:1.950414e-01,(50:2.004778e-01,51:3.682814e-01):6.933020e-02):1.553239e+00,34:7.374159e-01):3.938891e-01):2.928115e-01,((((45:2.404931e-01,48:2.477526e-01):6.058826e-01,((46:1.814676e-01,47:2.420931e-01):4.982627e-01,53:7.469592e-01):1.602186e-01):4.046982e-01,49:1.064640e+00):6.207537e-01,((8:6.667585e-01,6:4.563240e-01):9.135577e-01,(((41:3.002527e-01,(42:2.444815e-01,35:4.116523e-01):1.395115e-01):2.712206e-01,38:9.147478e-02):7.448768e-01,(25:6.627422e-01,(37:4.877170e-01,36:4.787717e-01):2.308124e-01):2.335592e-01):1.683425e-01):7.168170e-02):6.731553e-02):2.915562e-01):2.155201e-02,(((55:1.211009e+00,(5:7.458886e-02,4:2.570248e-02):7.239970e-01):5.829173e-01,3:6.198350e-01):2.365101e-01,(((67:2.024927e-01,70:2.434440e-01):1.831000e-01,(69:4.165346e-01,68:1.801578e-01):1.186625e-02):5.986818e-01,((31:5.849452e-02,((32:2.690095e-03,28:1.615911e-03):7.336819e-02,27:2.184377e-01):5.420439e-02):3.924392e-02,((33:3.779448e-02,30:7.849308e-02):2.142586e-02,29:5.179483e-02):2.624526e-02):6.232043e-01):6.936248e-01):2.601262e-01):8.261578e-01):4.118659e-01,7:5.897076e-01):2.556644e-01):1.115978e-01,1:4.717022e-02);
   tree gen.38500 = [&U] (22:5.725157e-02,(23:3.511401e-02,(((40:1.357614e-01,(39:3.026679e-02,2:7.910186e-02):3.349047e-01):4.397500e-01,(((((65:1.331781e-01,59:1.158337e-01):6.524530e-02,(66:3.332894e-02,63:7.342364e-02):1.740614e-01):3.788302e-01,((57:4.231149e-02,56:1.247083e-02):3.097798e-02,(58:9.397468e-04,64:3.264147e-03):1.895944e-02):4.479688e-01):3.639991e-01,62:5.473930e-01):9.724404e-01,(((((((19:6.409849e-01,17:6.604130e-01):6.154650e-01,10:1.360204e+00):5.052715e-02,(44:3.656956e-01,(43:8.214697e-01,54:8.790336e-01):4.371576e-01):9.933005e-01):3.226544e-01,((((16:8.195764e-01,(61:4.160907e-01,60:4.720075e-01):8.560013e-01):3.030965e-01,((13:2.532467e-01,21:9.817617e-02):6.377829e-02,9:1.374179e-01):5.333953e-01):2.111078e-01,18:9.499192e-01):1.961228e-01,((12:1.066778e+00,26:9.278331e-01):1.721515e-01,(11:1.070561e+00,(24:6.243537e-01,((14:1.643928e-01,15:1.870471e-01):1.790486e-01,20:2.774189e-01):2.590792e-01):8.342717e-01):1.003462e-01):1.846875e-01):3.545693e-01):2.858247e-01,((50:1.910507e-01,(52:1.950414e-01,51:3.682814e-01):4.836703e-02):1.553239e+00,34:7.374159e-01):5.575240e-01):1.247507e-01,((((45:2.404931e-01,48:3.372019e-01):6.058826e-01,((46:1.991564e-01,47:1.976990e-01):4.577064e-01,53:7.025741e-01):1.941833e-01):5.144461e-02,49:1.064640e+00):1.002191e+00,((8:7.232234e-01,6:4.563240e-01):8.400691e-01,(((41:1.965398e-01,(42:3.266559e-01,35:4.116523e-01):1.570668e-01):3.334462e-01,38:9.147478e-02):9.250140e-01,(25:6.659778e-01,(37:4.877170e-01,36:4.867726e-01):3.224065e-01):3.717488e-01):1.683425e-01):4.285088e-02):1.241767e-01):3.317588e-01,(((55:8.942909e-01,(5:7.458886e-02,4:2.014509e-02):7.239970e-01):4.889769e-01,3:5.842124e-01):4.466105e-01,(((67:1.692269e-01,70:2.434440e-01):2.286075e-01,(69:4.165346e-01,68:1.801578e-01):1.045709e-02):7.346679e-01,((31:6.651250e-02,((32:1.723287e-03,28:5.602425e-03):7.287701e-02,27:1.910058e-01):8.949649e-02):1.032412e-02,((33:1.207726e-02,30:7.939971e-02):2.713740e-02,29:5.142397e-02):6.272696e-03):9.486818e-01):6.936248e-01):2.601262e-01):2.156404e-02):9.661214e-01):2.278988e-01,7:5.897076e-01):2.226935e-01):1.115978e-01,1:4.717022e-02);
   tree gen.39000 = [&U] (22:5.725157e-02,(23:4.335749e-02,(((40:1.357614e-01,(39:7.748875e-03,2:6.536263e-02):5.314517e-01):3.169455e-01,(((((65:1.596320e-01,59:5.498342e-02):5.241413e-02,(66:3.059435e-02,63:5.135574e-02):1.740614e-01):3.227201e-01,((57:4.231149e-02,56:3.743294e-02):1.667967e-02,(58:7.124501e-04,64:6.881735e-03):1.840816e-02):4.479688e-01):3.161022e-01,62:5.473930e-01):9.724404e-01,((((((19:6.409849e-01,17:6.632014e-01):4.456857e-01,(10:1.359443e+00,(44:5.094732e-01,(43:8.253524e-01,54:8.790336e-01):4.593925e-01):7.184997e-01):6.418334e-02):3.463234e-01,((12:1.139608e+00,26:9.278331e-01):1.708361e-01,(11:1.070561e+00,(24:6.243537e-01,((14:1.643928e-01,15:1.060726e-01):8.336297e-02,20:3.262525e-01):2.366074e-01):7.629780e-01):1.706050e-01):1.936833e-01):1.204059e-01,(((16:8.195764e-01,(61:4.160907e-01,60:4.720075e-01):8.560013e-01):5.790067e-01,((21:9.744879e-02,9:1.431634e-01):6.962340e-02,13:1.690860e-01):5.333953e-01):4.126147e-01,18:9.499192e-01):2.081147e-01):2.858247e-01,(((50:1.910507e-01,(52:1.252402e-01,51:3.682814e-01):2.783805e-02):1.553239e+00,34:7.374159e-01):3.093348e-01,((((45:3.429539e-01,48:3.372019e-01):3.829641e-01,((46:2.536096e-01,47:1.976990e-01):3.982133e-01,53:7.025741e-01):1.760419e-01):2.805002e-01,49:1.064640e+00):9.885375e-01,((8:7.232234e-01,6:4.563240e-01):8.536071e-01,(((41:2.221947e-01,(42:3.266559e-01,35:2.481447e-01):1.047845e-01):2.782982e-01,38:9.147478e-02):9.250140e-01,(25:4.360482e-01,(37:6.166604e-01,36:4.867726e-01):2.053214e-01):7.440898e-02):4.568105e-01):8.371656e-03):1.200270e-01):1.302192e-01):3.317588e-01,(((55:1.119783e+00,(5:1.206913e-01,4:1.754874e-02):7.239970e-01):4.771381e-01,3:5.548697e-01):3.390723e-01,((68:1.801578e-01,((67:1.692269e-01,70:2.713891e-01):2.648009e-01,69:3.999525e-01):1.059832e-02):4.961023e-01,(29:6.737726e-02,((31:7.067820e-02,((32:1.478656e-03,28:3.059732e-03):5.551418e-02,27:1.910058e-01):7.439150e-02):2.902095e-02,(33:3.198458e-02,30:6.118553e-02):7.333547e-03):5.692446e-03):9.257406e-01):8.858403e-01):1.442528e-01):3.089088e-01):9.661214e-01):2.278988e-01,7:5.897076e-01):2.226935e-01):1.979609e-01,1:4.717022e-02);
   tree gen.39500 = [&U] (22:2.642504e-02,((((((8:7.889611e-01,6:4.811848e-01):9.314617e-01,((((((52:3.207012e-01,51:2.930933e-01):3.397551e-03,50:1.984713e-01):1.591560e+00,34:6.140412e-01):3.453284e-01,((((45:2.060804e-01,48:3.200322e-01):6.482994e-01,((47:2.580044e-01,46:2.066734e-01):3.541389e-01,53:7.769279e-01):2.419805e-01):3.535850e-01,49:8.905597e-01):8.511489e-01,((((((61:2.907339e-01,60:6.700405e-01):4.696624e-01,16:8.122168e-01):5.175682e-01,((9:2.238265e-01,21:7.867811e-02):6.447079e-02,13:1.280117e-01):4.496919e-01):3.907637e-01,18:1.120146e+00):3.161627e-01,(11:1.175124e+00,(24:6.684211e-01,((15:1.301164e-01,14:1.949790e-01):1.082290e-01,20:3.231649e-01):2.376610e-01):7.493844e-01):1.905170e-01):7.698851e-03,((26:7.772719e-01,12:7.182990e-01):6.245908e-02,((((44:9.744106e-01,54:9.569097e-01):1.897359e-02,43:8.412289e-01):8.126703e-01,(17:6.911568e-01,19:8.437300e-01):4.373590e-01):6.150237e-02,10:1.018082e+00):4.947311e-01):8.817674e-02):2.459555e-01):2.148120e-01):8.182382e-02,((38:9.449062e-02,(41:1.693479e-01,(35:2.611227e-01,42:2.692530e-01):5.731373e-02):2.304833e-01):7.488270e-01,((37:5.816591e-01,36:4.828624e-01):2.934843e-01,25:4.984059e-01):3.089230e-01):6.980133e-01):7.829267e-02,((((((((28:1.792413e-02,32:1.636962e-03):2.434869e-02,27:4.150279e-01):1.481029e-02,31:7.999668e-02):2.094834e-02,29:7.868171e-02):5.048916e-02,30:7.065913e-02):2.564400e-02,33:2.442731e-02):6.586395e-01,(((67:2.428486e-01,70:4.222758e-01):1.801834e-01,68:9.444654e-02):5.944827e-02,69:3.637745e-01):1.008359e+00):9.620096e-01,(((5:7.392975e-02,4:2.406586e-02):6.937023e-01,55:9.905704e-01):3.224533e-01,3:5.735344e-01):5.717758e-01):3.363169e-01):2.083881e-01):1.945829e-01,(62:6.784624e-01,(((66:5.648345e-02,63:5.823501e-02):1.577059e-01,(65:2.192471e-01,59:8.782468e-02):1.932991e-02):2.609738e-01,((57:1.222083e-02,56:3.134866e-02):4.302936e-02,(64:6.212851e-03,58:1.057568e-02):3.182057e-02):5.088140e-01):2.148009e-01):9.398048e-01):9.744164e-01,(40:2.283014e-01,(2:2.795379e-02,39:2.212535e-02):2.125660e-01):2.988269e-01):4.850816e-01,7:6.116208e-01):1.725951e-01,23:7.179055e-02):1.998068e-01,1:6.660836e-02);
   tree gen.40000 = [&U] ((23:8.178326e-02,((((39:3.000974e-02,2:3.559525e-02):4.421214e-01,40:1.317349e-01):4.140898e-01,(((((66:3.639462e-02,63:7.435787e-02):1.031327e-01,(59:5.010910e-02,65:2.493347e-01):1.066117e-01):2.858096e-01,((56:3.483949e-02,57:3.508319e-02):4.548314e-02,(64:2.148605e-03,58:2.886510e-03):2.637729e-02):4.051356e-01):9.731524e-02,62:6.348677e-01):8.627069e-01,(((3:5.813022e-01,((5:1.064254e-01,4:1.010821e-02):3.864487e-01,55:1.347235e+00):4.821144e-01):4.344001e-01,(((68:5.697644e-01,69:2.427297e-01):3.392303e-02,(70:2.973436e-01,67:2.778492e-01):1.607829e-01):5.378900e-01,((33:4.077792e-02,30:9.470209e-02):2.813542e-03,(((32:1.216604e-03,28:6.144441e-03):8.570316e-02,(31:9.225981e-02,27:1.655560e-01):6.644319e-03):5.750980e-02,29:2.432634e-02):3.248631e-02):6.837919e-01):8.738584e-01):4.530410e-01,((((((48:2.604219e-01,45:2.189724e-01):5.736877e-01,((47:1.389381e-01,46:1.818860e-01):3.191683e-01,53:8.666851e-01):2.606616e-01):3.574373e-01,49:7.147886e-01):7.934014e-01,(((41:2.272403e-01,(42:3.504003e-01,35:4.200357e-01):1.542000e-01):1.771583e-01,38:1.457906e-01):5.992132e-01,(25:4.195941e-01,(36:6.055024e-01,37:6.569888e-01):1.674455e-01):2.295486e-01):3.771180e-01):2.258719e-02,(8:6.808207e-01,6:4.570160e-01):1.101510e+00):2.198878e-01,(((18:1.571393e+00,((((43:5.845487e-01,54:6.901012e-01):7.720071e-02,44:4.525596e-01):5.006611e-01,10:1.437285e+00):3.741474e-01,(19:7.323745e-01,17:8.452740e-01):6.027109e-01):2.702650e-01):1.046290e-01,(11:9.323111e-01,((((15:2.288662e-01,14:2.080017e-01):1.263942e-01,20:2.794236e-01):1.172870e-01,24:6.968977e-01):7.829683e-01,((12:1.007518e+00,26:9.590175e-01):2.864544e-02,((13:1.898205e-01,(21:8.858707e-02,9:2.020121e-01):8.702173e-02):6.177712e-01,(16:7.151086e-01,(60:5.090649e-01,61:5.038691e-01):6.823305e-01):2.837518e-01):2.920675e-01):2.596321e-01):7.485531e-02):1.577144e-01):2.750884e-01,(34:8.651010e-01,((52:1.804203e-01,51:4.010674e-01):8.932457e-02,50:2.191374e-01):1.632358e+00):3.663686e-01):1.305484e-01):2.762626e-01):2.222268e-01):7.738986e-01):3.091619e-01,7:5.215555e-01):1.866786e-01):1.222075e-01,22:8.364123e-02,1:6.746206e-02);
   tree gen.40500 = [&U] (22:4.253555e-02,(23:7.426452e-02,(((40:1.976896e-01,(39:1.213231e-02,2:4.842988e-02):4.138262e-01):4.080677e-01,(((((65:2.489464e-01,59:8.032055e-02):8.237608e-02,(66:3.613296e-02,63:5.077117e-02):1.991625e-01):4.918847e-01,((57:1.868810e-02,56:3.238830e-02):4.933334e-02,(58:1.072146e-03,64:3.533936e-03):2.973945e-02):3.553475e-01):1.912309e-01,62:6.113640e-01):6.198078e-01,((((69:5.007675e-01,(68:2.317487e-01,(67:1.876761e-01,70:3.378667e-01):4.813863e-02):9.099044e-02):8.542072e-01,((30:2.989644e-02,(((27:1.820458e-01,(32:1.956096e-03,28:1.163897e-02):4.238836e-02):2.939798e-02,31:5.546673e-02):3.554154e-02,29:1.102668e-01):1.518683e-02):1.959667e-02,33:2.354084e-02):8.289783e-01):9.482509e-01,((55:1.433312e+00,(5:1.193175e-01,4:6.462563e-03):5.968774e-01):3.315802e-01,3:7.090620e-01):1.824965e-01):1.656891e-01,((((50:2.262520e-01,(51:3.454733e-01,52:3.502739e-01):4.795097e-02):1.551467e+00,34:6.534822e-01):4.486883e-01,(((8:8.753005e-01,6:4.511298e-01):6.955515e-01,(((45:2.926363e-01,48:2.764835e-01):4.208317e-01,((46:1.642327e-01,47:2.198426e-01):4.389734e-01,53:1.095551e+00):3.967502e-01):4.698684e-01,49:8.721654e-01):9.772853e-01):6.564049e-03,(((41:1.626284e-01,(42:3.229377e-01,35:2.696316e-01):1.719938e-01):3.126231e-01,38:1.160592e-01):9.866024e-01,(25:6.882769e-01,(37:7.366792e-01,36:3.649863e-01):2.738616e-01):2.085584e-01):2.028758e-01):2.555282e-01):2.416818e-02,((11:1.058375e+00,(24:5.832388e-01,((14:1.726302e-01,15:8.047140e-02):2.229731e-01,20:2.670804e-01):5.506300e-02):9.869772e-01):2.441669e-01,((12:9.117067e-01,26:9.451131e-01):1.513075e-01,((((16:7.614428e-01,(61:5.372056e-01,60:4.207396e-01):8.462577e-01):7.128072e-01,((9:2.577393e-01,21:7.259228e-02):4.361968e-02,13:2.302678e-01):4.521235e-01):6.305566e-01,18:1.177844e+00):7.355041e-02,((((54:7.735351e-01,44:7.749273e-01):1.352578e-01,43:1.086320e+00):4.673895e-01,(19:8.303503e-01,17:4.782334e-01):3.578074e-01):4.818511e-02,10:9.688873e-01):4.523779e-01):1.899497e-01):1.207486e-01):3.208798e-01):1.793631e-01):1.342342e-01):9.468846e-01):3.426242e-01,7:6.308528e-01):2.251111e-01):1.358696e-01,1:5.527752e-02);
   tree gen.41000 = [&U] (22:5.205949e-02,(23:7.610189e-02,(((40:2.647945e-01,(39:1.112479e-02,2:1.025609e-01):3.583604e-01):4.030167e-01,(((((65:2.551056e-01,59:3.860988e-02):4.778732e-02,(66:3.452072e-02,63:5.202730e-02):1.390531e-01):5.040544e-01,((57:2.171700e-02,56:4.623870e-02):5.055389e-02,(58:3.723307e-03,64:8.107514e-03):2.070969e-02):3.129558e-01):1.959622e-01,62:7.306533e-01):6.550958e-01,(((((69:3.543163e-01,68:2.374824e-01):8.929230e-02,(67:3.196613e-01,70:1.601289e-01):7.498000e-02):8.753411e-01,(33:1.337434e-02,(((((32:1.450021e-03,28:9.881934e-03):9.323254e-02,27:1.895557e-01):2.386887e-02,31:1.211850e-01):3.642087e-02,29:7.389829e-02):1.487320e-02,30:2.362928e-02):3.313474e-02):8.494880e-01):6.830467e-01,((55:1.086644e+00,(5:1.222696e-01,4:6.622453e-03):6.116447e-01):3.183409e-01,3:7.915046e-01):1.553086e-01):1.218047e-01,(((8:8.969562e-01,6:7.883079e-01):7.127601e-01,((((45:3.719131e-01,48:2.182448e-01):4.654646e-01,((46:1.284311e-01,47:2.716378e-01):4.498340e-01,53:7.171554e-01):4.065662e-01):5.113622e-01,49:8.937436e-01):1.001464e+00,(((41:1.666520e-01,(42:3.309275e-01,35:2.476428e-01):9.277649e-02):4.014044e-01,38:1.116517e-01):6.407754e-01,(25:5.333496e-01,(37:7.549053e-01,36:4.230554e-01):2.401489e-01):3.002266e-01):6.119906e-02):1.772788e-01):3.052392e-01,(((52:3.589400e-01,(51:3.540207e-01,50:2.585985e-01):2.196601e-02):1.244348e+00,34:1.187369e+00):2.459891e-01,((11:1.084560e+00,(24:5.976687e-01,((14:2.996935e-01,15:9.424255e-02):1.129417e-01,20:2.736882e-01):5.642531e-02):8.343032e-01):2.502079e-01,(((12:7.901035e-01,26:9.887731e-01):1.121406e-01,((16:7.802816e-01,(61:3.577326e-01,60:4.463511e-01):8.671949e-01):4.611249e-01,((9:2.675222e-01,21:7.438828e-02):3.892440e-02,13:2.318770e-01):6.948354e-01):6.242938e-01):8.660873e-02,(18:1.206985e+00,(((54:4.052346e-01,(43:7.955604e-01,44:8.113113e-01):2.138110e-01):4.789532e-01,10:1.280289e+00):1.746213e-01,(19:8.508939e-01,17:4.900654e-01):2.843832e-01):4.635702e-01):1.360279e-01):6.890673e-02):4.208740e-01):2.392090e-02):3.273901e-01):3.860132e-01):9.703115e-01):3.548162e-01,7:6.464607e-01):3.238761e-01):1.392311e-01,1:5.329810e-02);
   tree gen.41500 = [&U] (22:2.207116e-02,(23:1.291416e-01,(((((((8:1.139203e+00,6:2.750159e-01):9.804199e-01,((((53:7.589599e-01,(47:2.410569e-01,46:1.285462e-01):5.082063e-01):2.897563e-01,(48:3.226711e-01,45:1.948178e-01):4.676314e-01):2.840301e-01,49:6.592838e-01):1.137393e+00,(((36:2.958799e-01,25:5.775386e-01):3.490302e-02,37:5.771395e-01):3.238074e-01,(38:5.937928e-02,(35:2.247956e-01,(41:1.642522e-01,42:3.004163e-01):1.342800e-01):3.521270e-01):1.010805e+00):3.916356e-01):1.369366e-01):2.237670e-01,(((((12:1.152083e+00,26:7.845383e-01):2.784948e-01,11:9.474208e-01):1.036820e-01,((18:9.279650e-01,((16:7.422672e-01,(61:4.073733e-01,60:3.237492e-01):4.061773e-01):5.121845e-01,(13:1.436208e-01,(9:1.855666e-01,21:1.255084e-01):8.346411e-02):6.365710e-01):2.472453e-01):1.403280e-01,((17:6.141293e-01,19:5.754862e-01):3.602801e-01,(10:1.247270e+00,((54:7.934396e-01,43:6.812670e-01):1.074445e-01,44:6.031013e-01):6.336177e-01):1.168329e-01):1.937900e-01):1.928176e-01):2.128309e-01,(((14:2.268569e-01,15:1.200136e-01):7.458165e-02,20:2.487103e-01):5.689307e-02,24:8.932788e-01):7.289579e-01):2.940862e-01,(34:6.740651e-01,((51:3.246259e-01,50:2.661365e-01):2.400358e-02,52:1.313885e-01):1.314477e+00):3.547306e-01):7.278539e-02):1.966006e-01,((((69:3.891662e-01,(70:3.307359e-01,67:2.125338e-01):2.442778e-01):3.307347e-02,68:1.112987e-01):5.472997e-01,((30:2.817078e-02,(((31:8.916468e-02,(28:7.080775e-03,32:1.556096e-02):1.336498e-01):1.094043e-02,27:2.927186e-01):4.377597e-02,29:6.822227e-02):3.924542e-02):4.407899e-02,33:1.012903e-02):7.851532e-01):8.222816e-01,((55:1.486691e+00,(4:3.023081e-02,5:5.856226e-02):7.140819e-01):3.950604e-01,3:4.406204e-01):2.480439e-01):3.036995e-01):2.099235e-01,(62:7.708526e-01,(((57:1.461314e-02,56:1.583679e-02):1.830138e-02,(64:2.068187e-03,58:1.263543e-03):3.811620e-02):4.286567e-01,((66:4.547996e-02,63:6.966491e-02):1.277941e-01,(65:1.603909e-01,59:7.624053e-02):8.186682e-02):4.194840e-01):2.196430e-01):7.708330e-01):4.784999e-01,((39:4.052786e-02,2:3.739126e-02):2.656989e-01,40:2.933114e-01):2.145083e-01):6.746773e-01,7:5.484183e-01):1.247554e-01):5.637098e-02,1:1.247966e-01);
   tree gen.42000 = [&U] (22:5.363896e-02,(23:4.639908e-02,(7:5.278056e-01,(((2:1.821263e-02,39:2.972207e-02):2.269011e-01,40:3.822958e-01):4.414125e-01,((((((29:5.922415e-02,((31:8.796176e-02,27:3.805488e-01):5.035606e-02,(28:1.838542e-03,32:3.825349e-03):1.026220e-01):2.961362e-02):2.086447e-02,(30:7.220865e-02,33:6.512623e-02):2.639529e-02):8.447155e-01,(68:3.426629e-01,((67:1.929915e-01,70:2.689720e-01):1.809947e-01,69:3.291049e-01):4.621096e-02):9.466115e-01):5.757870e-01,((55:1.039496e+00,(4:3.250474e-02,5:5.947001e-02):6.604985e-01):3.013281e-01,3:8.220166e-01):3.929146e-01):4.693478e-01,(((((12:1.095236e+00,26:1.120183e+00):1.038909e-01,(((10:6.949450e-01,(54:6.442101e-01,(43:1.157615e+00,44:5.860421e-01):1.932431e-01):7.166199e-01):1.622623e-01,(17:5.582281e-01,19:9.656292e-01):2.515735e-01):6.701134e-01,(18:7.216509e-01,((16:8.918588e-01,(61:3.378871e-01,60:6.040105e-01):1.045219e+00):5.105354e-01,(13:2.146436e-01,(21:1.147242e-01,9:2.465139e-01):1.107476e-01):5.919703e-01):2.778510e-01):4.338936e-01):9.848302e-02):2.572645e-01,(((20:2.623729e-01,(14:9.588860e-02,15:1.854102e-01):1.541740e-01):7.483061e-02,24:7.580837e-01):4.803451e-01,11:1.149884e+00):2.395836e-01):3.188000e-01,((34:1.053877e+00,((51:3.578923e-01,52:2.576472e-01):9.789486e-02,50:2.208855e-01):1.467567e+00):5.033272e-01,(((48:2.968982e-01,45:1.809503e-01):6.958651e-01,((46:3.101591e-01,47:1.507178e-01):4.369423e-01,53:7.266421e-01):3.000757e-01):1.426027e-01,49:1.359065e+00):1.278949e+00):7.708930e-02):7.394160e-02,((8:8.743627e-01,6:5.958837e-01):8.702193e-01,((38:1.473158e-01,((42:3.639193e-01,35:2.062033e-01):6.178419e-02,41:1.553934e-01):3.391874e-01):6.894875e-01,((36:3.639216e-01,37:6.671271e-01):1.809187e-01,25:6.745385e-01):3.587722e-01):3.696480e-01):3.335159e-01):1.445363e-01):3.313110e-02,((((56:9.508326e-03,57:3.078605e-02):4.995188e-02,(58:3.499160e-03,64:7.638963e-03):1.471810e-02):3.830937e-01,((66:1.050984e-01,63:8.638659e-02):1.908697e-01,(65:2.072132e-01,59:9.386189e-02):5.571103e-02):5.697450e-01):3.543963e-01,62:5.053340e-01):1.010121e+00):1.324576e+00):3.896375e-01):2.855012e-01):1.211437e-01,1:5.522345e-02);
   tree gen.42500 = [&U] ((23:8.722689e-02,((((39:2.923253e-02,2:4.329444e-02):2.822719e-01,40:2.430601e-01):3.607688e-01,(((((66:2.994156e-02,63:7.546947e-02):1.237555e-01,(59:1.095544e-01,65:2.130625e-01):8.404144e-02):4.005983e-01,((56:3.687948e-02,57:3.639516e-02):1.408195e-02,(64:6.566761e-03,58:5.261159e-03):4.931815e-02):4.458623e-01):2.905156e-01,62:7.526172e-01):5.460240e-01,(((3:8.572309e-01,((5:1.027039e-01,4:3.615448e-02):6.958909e-01,55:1.242730e+00):4.284344e-01):1.096725e-01,((68:1.708930e-01,((70:3.604299e-01,67:9.050074e-02):3.024750e-01,69:3.242462e-01):4.613893e-02):1.105503e+00,((((27:2.253474e-01,(32:1.107595e-03,28:1.465592e-03):2.510408e-02):3.696141e-02,31:8.145992e-02):5.873295e-02,29:5.198418e-02):5.849047e-03,(33:6.992259e-02,30:6.303317e-02):5.522192e-03):6.380734e-01):1.067664e+00):3.553346e-01,((((((41:2.187539e-01,(42:2.626836e-01,35:2.282159e-01):7.908495e-02):4.134983e-01,38:1.641983e-01):5.407650e-01,(25:4.929729e-01,(36:5.208710e-01,37:5.516946e-01):2.349156e-01):2.745380e-01):3.910387e-01,((((48:2.985802e-01,45:1.824092e-01):3.062945e-01,((47:1.604902e-01,46:1.737782e-01):3.572730e-01,53:9.396050e-01):3.588693e-01):4.097590e-01,49:7.221536e-01):5.938775e-01,(34:8.182923e-01,(51:3.696184e-01,(52:2.287049e-01,50:1.836277e-01):3.778384e-02):1.913232e+00):4.950572e-01):2.805985e-01):2.090923e-01,(8:5.687961e-01,6:8.141971e-01):8.584293e-01):7.209529e-02,((((((15:9.724797e-02,14:1.773452e-01):1.060362e-01,20:2.713191e-01):1.531265e-01,24:8.310656e-01):6.226104e-01,(11:1.048811e+00,((13:1.624140e-01,(21:1.087140e-01,9:1.595356e-01):1.111768e-01):3.219119e-01,(16:8.848911e-01,(60:3.781869e-01,61:4.822885e-01):6.597097e-01):3.584707e-01):6.009354e-01):7.053611e-02):1.182599e-01,(12:7.851789e-01,26:9.613658e-01):2.328899e-01):2.544840e-01,(((((54:7.457614e-01,44:6.988298e-01):2.951357e-01,43:5.467520e-01):9.047426e-01,10:9.054893e-01):1.370508e-01,(19:7.206419e-01,17:7.615974e-01):4.366823e-01):3.445279e-01,18:1.277535e+00):2.724527e-01):3.309460e-01):3.502294e-01):3.002117e-01):7.649939e-01):3.822887e-01,7:6.696242e-01):8.344159e-02):1.145412e-01,22:4.009325e-02,1:7.700615e-02);
   tree gen.43000 = [&U] ((23:9.991735e-02,((((39:3.043151e-02,2:4.373938e-02):3.625142e-01,40:2.455581e-01):2.620610e-01,(((((66:8.590187e-02,63:6.307718e-02):8.304577e-02,(59:7.650162e-02,65:2.152521e-01):8.490513e-02):4.048675e-01,((56:4.039824e-02,57:3.676920e-02):2.802627e-03,(64:3.238908e-03,58:2.330033e-03):4.982499e-02):4.226156e-01):9.554381e-02,62:7.603518e-01):6.447546e-01,(((((5:1.037593e-01,4:1.685821e-02):6.976692e-01,55:8.274939e-01):2.516370e-01,(((70:3.095881e-01,67:2.321230e-01):3.132835e-01,(69:2.614266e-01,68:1.529963e-01):1.298972e-01):6.992184e-01,(((33:6.117940e-02,30:1.987316e-02):5.193872e-02,29:5.864418e-02):6.076158e-03,((27:2.662341e-01,(32:1.118978e-03,28:3.263701e-03):2.906714e-02):1.771815e-02,31:6.321551e-02):4.538307e-02):6.704826e-01):9.234217e-01):1.923815e-01,3:5.068849e-01):3.941051e-01,(((8:5.908645e-01,6:8.225646e-01):6.507502e-01,((((41:2.762879e-01,(42:3.089067e-01,35:2.907298e-01):1.474916e-01):4.177478e-01,38:1.658858e-01):5.463225e-01,(25:5.191389e-01,(36:4.986851e-01,37:5.573643e-01):1.801720e-01):2.746088e-01):5.177255e-01,((((48:3.016487e-01,45:2.424724e-01):3.094422e-01,((47:2.500128e-01,46:2.154120e-01):1.548884e-01,53:6.857591e-01):3.625574e-01):3.861520e-01,49:7.295751e-01):9.405513e-01,(34:6.036116e-01,(50:1.781277e-01,(52:1.558660e-01,51:3.719439e-01):4.019649e-02):1.142870e+00):3.266809e-02):1.909308e-01):1.813847e-01):1.115270e-01,((((20:2.628416e-01,((15:1.243253e-01,14:1.791678e-01):9.785189e-02,24:8.396064e-01):7.415159e-02):6.566956e-01,(12:6.952258e-01,26:7.114368e-01):2.830327e-01):1.101643e-01,(11:1.059590e+00,((13:1.640831e-01,(21:7.930040e-02,9:1.611751e-01):1.123194e-01):3.538468e-01,(16:9.037556e-01,(60:3.632015e-01,61:4.872450e-01):5.553936e-01):3.621547e-01):3.402090e-01):1.234435e-01):1.900797e-01,((((44:5.117663e-01,(54:7.737267e-01,43:5.523709e-01):1.853075e-01):9.140406e-01,10:9.147949e-01):2.255298e-01,(19:7.280479e-01,17:5.050195e-01):5.707188e-01):2.435882e-01,18:1.290664e+00):2.752527e-01):2.463315e-01):3.264796e-01):1.768730e-01):7.728557e-01):4.387112e-01,7:6.765059e-01):1.178271e-01):1.689956e-01,22:7.349192e-02,1:6.654630e-02);
   tree gen.43500 = [&U] ((23:1.059426e-01,(7:5.716169e-01,(((2:1.554036e-02,39:5.007738e-02):3.813675e-01,40:9.816247e-02):4.615073e-01,(((((55:1.238992e+00,(4:9.891781e-02,5:3.949509e-02):7.849908e-01):2.765972e-01,3:7.705474e-01):6.411996e-01,(((((31:8.407617e-02,(27:2.280522e-01,(32:8.604862e-04,28:2.496066e-02):5.984190e-02):2.054726e-02):5.000242e-02,29:4.376311e-02):3.400294e-02,30:6.772681e-02):3.202569e-03,33:3.761577e-02):5.551424e-01,(69:3.939902e-01,(68:1.447346e-01,(67:3.408107e-01,70:2.166713e-01):4.895176e-01):4.942653e-02):8.362392e-01):6.916800e-01):1.320445e-01,((((49:7.826359e-01,(((47:2.923291e-01,46:9.059611e-02):3.010995e-01,53:8.685201e-01):3.039093e-01,(48:3.398509e-01,45:3.503841e-01):4.990256e-01):2.991657e-01):1.061729e+00,(((((13:1.612798e-01,(9:2.100607e-01,21:1.433498e-01):1.716586e-01):3.940910e-01,(16:6.846791e-01,(60:7.044017e-01,61:3.977426e-01):4.674034e-01):2.638162e-01):5.277256e-01,11:1.048270e+00):2.423568e-01,(((15:2.125776e-01,14:1.279065e-01):4.022287e-02,20:4.692370e-01):1.095516e-01,24:9.441331e-01):7.758315e-01):2.410018e-01,((((43:8.388349e-01,(44:8.396254e-01,54:8.065310e-01):6.195643e-02):7.424124e-01,((17:5.456923e-01,19:9.663731e-01):3.892848e-01,10:1.126371e+00):1.691774e-01):2.691565e-01,18:1.045697e+00):2.975875e-01,(12:8.369879e-01,26:8.582550e-01):1.587456e-01):1.046538e-01):1.489712e-01):1.212460e-02,(34:1.272309e+00,((52:2.100796e-01,50:3.045213e-01):3.537978e-02,51:2.039897e-01):1.459162e+00):3.725919e-01):1.472460e-01,(((25:5.843434e-01,(36:3.793591e-01,37:6.599377e-01):2.627401e-01):2.115174e-01,(38:1.346221e-01,(41:1.755498e-01,(42:1.924289e-01,35:3.491851e-01):1.322369e-01):2.380359e-01):7.093221e-01):3.420258e-01,(6:5.645536e-01,8:7.245428e-01):1.017474e+00):7.746309e-02):2.332747e-01):4.785865e-01,(62:3.664300e-01,(((65:2.360671e-01,59:6.565436e-02):6.197328e-03,(66:2.477959e-02,63:8.582861e-02):2.114855e-01):4.230324e-01,((57:2.145719e-02,56:1.589991e-02):2.767577e-02,(58:5.145150e-03,64:1.376790e-02):2.632482e-02):5.881453e-01):2.277097e-01):6.919880e-01):6.364355e-01):2.924462e-01):2.184472e-01):1.449074e-01,22:7.741652e-02,1:6.025771e-02);
   tree gen.44000 = [&U] ((23:2.960535e-02,((((39:2.823561e-02,2:2.497099e-02):3.168709e-01,40:1.967349e-01):3.564069e-01,(((((66:7.934991e-02,63:7.702584e-02):1.804330e-01,(59:9.694631e-02,65:2.115361e-01):5.452342e-02):3.183568e-01,((56:8.832277e-03,57:2.730038e-02):9.413680e-03,(64:3.181159e-03,58:1.942663e-03):4.893661e-02):3.477501e-01):1.834457e-01,62:6.792637e-01):6.405835e-01,(((((70:1.456606e-01,67:2.216195e-01):1.429015e-01,(69:2.877167e-01,68:9.837356e-02):8.032504e-02):8.997852e-01,(30:3.777699e-02,(33:7.703443e-02,(29:5.958212e-02,(27:2.389074e-01,(31:4.945227e-02,(32:1.103541e-03,28:1.001822e-03):3.625743e-02):2.915135e-03):3.189491e-02):1.341425e-03):4.614634e-02):6.003015e-01):9.446442e-01,(((5:8.360116e-02,4:6.045639e-03):1.004666e+00,55:1.059574e+00):4.163454e-01,3:7.966025e-01):2.739682e-01):1.819390e-01,(((((((48:2.863658e-01,45:1.974239e-01):4.168808e-01,((47:2.897656e-01,46:1.857704e-01):4.375093e-01,53:1.174705e+00):1.347675e-01):1.841327e-01,49:7.514116e-01):8.684808e-01,(34:5.928493e-01,((51:3.498376e-01,52:2.423363e-01):1.691493e-02,50:3.025804e-01):1.561355e+00):1.711412e-01):2.309402e-01,(((((15:4.185370e-02,14:1.821151e-01):1.566261e-01,20:2.662686e-01):1.743820e-01,24:8.424448e-01):7.224187e-01,((12:6.828300e-01,26:7.110567e-01):2.071769e-01,(11:1.040697e+00,((13:1.414073e-01,(21:1.070032e-01,9:1.785698e-01):1.196641e-01):3.475378e-01,(16:8.876418e-01,(60:3.567256e-01,61:4.785574e-01):4.391593e-01):3.728370e-01):4.020609e-01):2.687800e-01):1.028770e-01):2.340727e-01,((((43:1.012343e+00,(54:8.782100e-01,44:5.026415e-01):5.313526e-02):6.969411e-01,10:1.134456e+00):8.025306e-02,(19:7.150669e-01,17:6.445225e-01):3.690641e-01):3.735997e-01,18:8.341675e-01):2.686651e-01):2.889520e-01):6.375898e-03,(((41:2.561108e-01,(42:3.688685e-01,35:1.964455e-01):8.912801e-02):2.947181e-01,38:1.492425e-01):8.844409e-01,(25:5.217533e-01,(36:4.444361e-01,37:5.967499e-01):1.659606e-01):2.399282e-01):4.067444e-01):2.348898e-01,(8:5.803294e-01,6:5.195560e-01):6.391474e-01):1.530433e-01):7.261262e-01):7.296572e-01):2.940289e-01,7:7.250426e-01):2.094727e-01):1.659824e-01,22:5.864678e-02,1:6.535978e-02);
   tree gen.44500 = [&U] ((23:7.358703e-02,(7:6.125488e-01,(((2:1.196406e-01,39:4.361434e-03):4.262915e-01,40:2.683515e-01):3.529841e-01,(((62:7.049025e-01,(((57:3.223860e-02,56:1.939964e-02):8.442405e-03,(64:1.317832e-02,58:3.791465e-03):9.563582e-03):3.623175e-01,((63:7.335101e-02,66:3.561876e-02):6.913251e-02,(65:1.449375e-01,59:8.162183e-02):1.100318e-01):3.876581e-01):1.508851e-01):7.778200e-01,(((55:1.303275e+00,(4:2.818657e-02,5:6.747426e-02):5.767175e-01):1.786590e-01,3:8.641525e-01):2.844309e-01,((30:4.607265e-03,(33:7.029258e-02,(((31:1.298828e-01,27:1.954425e-01):9.975627e-03,(32:3.463399e-03,28:4.546825e-03):8.886497e-02):2.456915e-02,29:4.927329e-02):2.206291e-02):6.267212e-02):7.904816e-01,((68:1.870195e-01,69:4.772526e-01):2.956070e-02,(70:2.261491e-01,67:9.920383e-02):1.097535e-01):1.263649e+00):6.624111e-01):4.276211e-01):9.295289e-02,(((((25:5.952757e-01,(37:6.414436e-01,36:4.170956e-01):2.738657e-01):4.184536e-01,(38:1.315960e-01,(41:2.572969e-01,(42:3.570211e-01,35:2.807594e-01):9.683742e-02):2.851546e-01):9.869046e-01):4.491142e-01,((49:6.804138e-01,((45:2.298007e-01,48:3.103984e-01):7.754477e-01,((46:1.976996e-01,47:2.841150e-01):3.904436e-01,53:9.239847e-01):2.503318e-01):2.851171e-01):6.346850e-01,(52:1.113999e-01,(50:2.935060e-01,51:3.981427e-01):8.443221e-02):1.834128e+00):2.530384e-01):1.871626e-01,(6:5.535715e-01,8:6.802193e-01):6.779243e-01):1.784227e-01,((((18:1.319297e+00,(((16:8.315503e-01,(60:4.819565e-01,61:4.487966e-01):3.371557e-01):4.589015e-01,((21:1.116949e-01,9:1.043726e-01):1.102437e-01,13:9.951999e-02):4.356670e-01):3.725066e-01,(((19:6.655347e-01,17:5.207166e-01):2.678921e-01,(44:5.365386e-01,(54:6.487569e-01,43:8.725223e-01):1.911437e-01):6.927385e-01):8.387626e-02,10:1.302504e+00):3.024131e-01):1.579796e-01):8.571116e-02,(26:1.038501e+00,12:9.629265e-01):8.419736e-02):1.894722e-01,((24:7.596668e-01,(20:1.447844e-01,(14:2.574215e-01,15:1.061730e-01):2.152878e-01):2.835937e-01):4.492375e-01,11:1.013791e+00):2.021810e-01):2.077874e-01,34:1.238095e+00):1.964438e-02):2.021752e-01):7.691274e-01):5.075627e-01):2.143497e-01):1.153862e-01,22:5.124348e-02,1:4.358795e-02);
   tree gen.45000 = [&U] ((23:1.255551e-01,(7:6.232209e-01,(((2:1.217251e-01,39:1.210936e-03):4.337185e-01,40:2.615220e-01):3.591340e-01,((((((52:9.230729e-02,(50:2.986196e-01,51:4.050793e-01):1.105823e-01):1.866084e+00,((25:6.056468e-01,(37:6.526191e-01,36:4.765418e-01):1.140705e-01):1.891969e-01,(38:1.695654e-01,(41:2.761929e-01,(42:3.632413e-01,35:2.128903e-01):1.701914e-01):2.901227e-01):7.148668e-01):2.552550e-01):1.436940e-02,((49:8.333121e-01,((45:1.973021e-01,48:3.158063e-01):8.056186e-01,((46:1.211223e-01,47:2.890650e-01):3.972461e-01,53:1.124447e+00):2.546933e-01):3.285792e-01):6.457428e-01,(6:5.632161e-01,8:4.839638e-01):1.130029e+00):9.269443e-02):3.132043e-01,((((18:1.342282e+00,(((16:8.460380e-01,(60:6.421027e-01,61:4.566157e-01):2.655352e-01):4.668967e-01,((21:1.410574e-01,9:1.061911e-01):1.184282e-01,13:1.880213e-01):4.432574e-01):7.436526e-01,(((19:9.956389e-01,17:7.326261e-01):3.340675e-01,(44:5.458865e-01,(54:6.600599e-01,43:8.877238e-01):1.270542e-01):7.873666e-01):2.756475e-01,10:9.310043e-01):3.076819e-01):1.523299e-01):8.712158e-02,(26:9.963694e-01,12:9.797031e-01):4.883497e-01):1.927733e-01,((24:7.729021e-01,(20:1.473069e-01,(14:2.619065e-01,15:9.344027e-02):2.719924e-01):2.885346e-01):5.723445e-01,11:1.031454e+00):2.057035e-01):4.290569e-01,34:1.259665e+00):1.366059e-01):9.749735e-02,(((55:1.167027e+00,(4:4.644000e-02,5:6.864983e-02):6.841228e-01):3.358272e-01,3:8.792082e-01):2.363203e-01,((30:1.495714e-02,(33:7.151725e-02,((31:6.683551e-02,(27:2.044607e-01,(32:4.758321e-03,28:1.075255e-02):8.066647e-02):2.803494e-02):4.196409e-02,29:5.021266e-02):3.108468e-02):3.764567e-02):8.582518e-01,((68:1.494715e-01,69:4.855675e-01):5.399647e-02,(70:3.237098e-01,67:1.433884e-01):1.480501e-01):7.014981e-01):6.739519e-01):2.725346e-01):1.381604e-01,(62:7.171836e-01,(((57:3.280027e-02,56:2.206454e-02):9.835267e-03,(64:9.808160e-03,58:4.274670e-03):9.730204e-03):2.837433e-01,((63:7.462896e-02,66:5.012028e-02):8.317585e-02,(65:1.474627e-01,59:5.052614e-02):1.119488e-01):4.657402e-01):2.264565e-01):7.913716e-01):7.825275e-01):5.164057e-01):2.180842e-01):1.107878e-01,22:5.213627e-02,1:7.656714e-02);
   tree gen.45500 = [&U] ((23:1.185147e-01,(7:5.882747e-01,(((2:8.099020e-02,39:1.143034e-03):4.093984e-01,40:1.739038e-01):3.592646e-01,(((((6:4.181143e-01,8:6.553215e-01):1.309426e+00,((((51:3.823651e-01,50:3.412562e-01):9.270056e-02,52:8.253817e-02):1.683399e+00,(49:7.865853e-01,((45:1.862387e-01,48:4.109131e-01):7.604447e-01,((46:2.135290e-01,47:1.348038e-01):4.053249e-01,53:1.061395e+00):7.818237e-02):3.101546e-01):6.095337e-01):1.330858e-01,((25:4.498950e-01,(37:6.160244e-01,36:4.498204e-01):1.204999e-01):2.372765e-01,(38:1.434036e-01,(41:2.607057e-01,(42:3.022006e-01,35:1.445970e-01):1.319424e-01):2.738545e-01):6.747817e-01):4.269638e-01):1.993622e-01):6.712924e-02,((((26:9.221590e-01,12:9.247677e-01):1.365571e-01,(((19:9.398099e-01,17:5.219805e-01):2.533116e-01,((44:6.384588e-01,(54:6.230480e-01,43:7.157978e-01):2.016635e-01):7.432161e-01,10:8.803024e-01):2.924770e-01):2.957132e-01,(18:1.039857e+00,((16:7.985976e-01,(60:6.060977e-01,61:3.377749e-01):2.810572e-01):3.322610e-01,((21:1.331478e-01,9:1.679868e-01):1.117875e-01,13:1.610473e-01):6.756925e-01):5.366064e-01):1.604408e-02):6.901569e-02):2.667048e-01,((24:8.739487e-01,(20:3.893734e-01,(14:2.877356e-01,15:7.653026e-02):2.160491e-01):2.051472e-02):7.542401e-01,11:9.736166e-01):1.973914e-01):2.188050e-01,34:1.189032e+00):1.816674e-01):9.203032e-02,(((55:1.101588e+00,(4:1.331522e-02,5:6.480039e-02):6.457616e-01):2.870229e-01,3:8.299078e-01):1.260560e-01,((30:1.411844e-02,(33:4.521215e-02,((31:1.083791e-01,(27:1.518031e-01,(32:1.235684e-02,28:1.014961e-02):6.449894e-02):3.694078e-02):7.997109e-02,29:3.323087e-02):2.073867e-02):5.552206e-02):9.297818e-01,((68:1.178881e-01,69:4.583400e-01):2.237068e-02,(70:3.135993e-01,67:2.469777e-01):1.871826e-01):6.621626e-01):6.361610e-01):3.972665e-01):1.304133e-01,(62:6.769686e-01,(((57:3.096105e-02,56:2.082730e-02):9.283769e-03,(64:8.819602e-03,58:3.032316e-03):3.604162e-02):2.237522e-01,((63:9.651137e-02,66:4.730985e-02):1.324484e-01,(65:2.178167e-01,59:4.769296e-02):1.056715e-01):4.396244e-01):2.111097e-01):7.469965e-01):7.386484e-01):1.968729e-01):3.712609e-01):1.045756e-01,22:5.944961e-02,1:1.193399e-01);
   tree gen.46000 = [&U] (22:1.758666e-02,((((((((33:3.828903e-02,((((28:1.300725e-02,32:5.848419e-03):7.869115e-02,(27:1.786223e-01,31:9.641543e-02):7.042423e-02):5.707936e-02,29:5.336943e-02):1.059845e-02,30:5.303785e-02):2.481629e-02):1.137486e+00,((67:1.796585e-01,70:1.642218e-01):2.734793e-01,(69:2.698167e-01,68:7.094341e-01):4.293519e-02):1.200093e+00):4.797630e-01,(((5:2.403351e-02,4:9.454530e-02):6.528741e-01,55:9.536395e-01):3.402453e-01,3:5.699243e-01):1.853090e-01):1.759724e-01,((((8:7.641355e-01,6:4.855567e-01):9.315625e-01,(((45:2.000506e-01,48:3.478780e-01):5.667317e-01,((47:4.025640e-01,46:1.178540e-01):2.883643e-01,53:7.373075e-01):2.803648e-01):3.009002e-01,49:1.115251e+00):1.056126e+00):1.150097e-02,((38:1.806515e-02,(41:2.178180e-01,(35:2.246083e-01,42:2.599047e-01):4.161937e-02):2.577352e-01):7.667896e-01,((37:6.650706e-01,36:4.064994e-01):1.035323e-01,25:5.837143e-01):2.032145e-01):2.654107e-01):3.815099e-01,(((52:4.551151e-02,(51:2.972544e-01,50:3.682637e-01):8.509508e-02):1.341388e+00,34:8.902218e-01):4.411775e-01,((((18:1.136414e+00,(((61:3.838803e-01,60:4.868498e-01):5.727496e-01,16:8.732536e-01):4.695621e-01,((9:1.768679e-01,21:1.626835e-01):6.158603e-02,13:2.195029e-01):3.259252e-01):4.742676e-01):1.266563e-01,(12:7.650423e-01,26:6.439594e-01):2.042662e-01):2.369407e-01,(11:1.043380e+00,(((15:1.046732e-01,14:1.862374e-01):8.743993e-02,20:2.866510e-01):7.546371e-02,24:1.066287e+00):7.852553e-01):2.364252e-02):2.673285e-01,(10:1.163922e+00,(((54:5.769594e-01,43:8.254026e-01):1.652051e-01,44:7.567795e-01):6.203987e-01,(17:4.813770e-01,19:8.105787e-01):6.142881e-01):7.372939e-02):3.243051e-01):2.406558e-01):4.878394e-02):3.318078e-01):2.709418e-01,(62:4.929468e-01,(((65:1.722757e-01,59:3.983174e-02):6.925588e-02,(66:1.739553e-02,63:1.003306e-01):1.084858e-01):3.666377e-01,(64:1.534596e-03,(58:3.126891e-03,(57:3.874209e-02,56:3.158880e-02):4.611051e-02):7.399381e-03):3.747838e-01):3.595269e-01):7.032422e-01):1.003651e+00,(40:2.717369e-01,(2:3.089682e-02,39:4.052054e-02):3.544120e-01):4.146665e-01):3.295535e-01,7:6.132633e-01):3.898693e-01,23:9.320033e-02):8.749430e-02,1:8.048002e-02);
   tree gen.46500 = [&U] (22:3.059703e-02,((((((((33:4.031695e-02,((((28:9.690093e-03,32:1.184136e-02):3.672749e-02,(27:2.252810e-01,31:1.018159e-01):5.414510e-02):2.615027e-02,29:7.525119e-02):2.888095e-02,30:4.592817e-02):3.694148e-02):1.197731e+00,(((67:2.941641e-01,70:2.419759e-01):2.884851e-01,68:4.824388e-01):3.471622e-02,69:3.029637e-01):5.701740e-01):5.155779e-01,(((5:2.280265e-02,4:8.660359e-02):6.874525e-01,55:7.906974e-01):2.387060e-01,3:6.001094e-01):3.112063e-01):3.836284e-01,((((8:8.046066e-01,6:5.112734e-01):9.809012e-01,(((45:2.106460e-01,48:2.757727e-01):6.186396e-01,((47:4.238851e-01,46:1.545720e-01):3.036370e-01,53:9.597430e-01):2.506000e-01):3.931805e-01,49:1.174318e+00):7.469962e-01):1.803950e-02,((38:1.937531e-02,(41:2.473960e-01,(35:2.365043e-01,42:2.736702e-01):5.463260e-02):2.750294e-01):8.074013e-01,((37:7.002950e-01,36:3.352580e-01):1.546021e-01,25:6.503509e-01):1.671387e-01):4.633769e-01):1.300292e-01,(((52:5.383099e-02,(51:3.707660e-01,50:3.877682e-01):6.896441e-02):1.412433e+00,34:9.373709e-01):1.660905e-01,(((18:1.068594e+00,((12:9.552443e-01,26:5.622772e-01):3.113270e-01,(((61:4.042119e-01,60:5.126350e-01):4.453612e-01,16:8.739622e-01):3.035011e-01,((9:2.117054e-01,21:1.652865e-01):5.109793e-02,13:2.311285e-01):4.994993e-01):3.241488e-01):7.601002e-02):1.544705e-01,((17:6.203192e-01,19:8.535097e-01):2.660841e-01,(((54:6.075171e-01,43:8.691186e-01):1.033227e-01,44:7.968611e-01):6.532571e-01,10:1.225567e+00):2.020131e-01):2.092484e-01):2.792412e-01,(11:7.933405e-01,(24:7.692185e-01,((15:1.562248e-01,14:2.062416e-01):9.341890e-02,20:3.018330e-01):9.112913e-02):5.286208e-01):3.630874e-01):2.499692e-01):2.270535e-02):1.699082e-01):2.852918e-01,(62:5.190549e-01,(((65:1.814000e-01,59:4.194137e-02):7.292391e-02,(66:1.752099e-02,63:1.020407e-01):1.798926e-01):3.860561e-01,((57:2.391602e-02,56:2.094279e-02):6.130513e-02,(64:1.413868e-02,58:5.216885e-03):5.437968e-03):3.946336e-01):2.522849e-01):1.081590e+00):6.750412e-01,(40:1.477273e-01,(2:4.035138e-02,39:1.386021e-02):3.731829e-01):3.837761e-01):3.142827e-01,7:6.457438e-01):1.879888e-01,23:1.378911e-01):1.170023e-01,1:5.598131e-02);
   tree gen.47000 = [&U] ((23:1.382606e-02,((((39:3.813402e-02,2:1.765448e-02):3.687700e-01,40:1.425873e-01):3.381284e-01,(((((66:1.907826e-02,63:6.764417e-02):9.165387e-02,(59:6.282988e-02,65:2.239250e-01):6.840963e-02):4.154445e-01,(64:1.890017e-03,((56:1.797180e-02,57:3.037601e-02):6.220273e-02,58:9.624150e-03):1.010908e-02):3.576361e-01):2.216076e-01,62:5.150646e-01):9.977558e-01,((8:6.984651e-01,6:5.769444e-01):7.871835e-01,(((((69:4.559012e-01,(70:3.410487e-01,67:2.986923e-01):1.363375e-01):1.788600e-02,68:3.021422e-01):1.006226e+00,(29:2.421032e-02,(((27:1.299744e-01,(32:8.076232e-03,28:4.857253e-03):3.795642e-02):2.048874e-02,31:7.367491e-02):3.738335e-02,(33:4.299877e-02,30:2.821393e-02):2.013430e-02):5.820017e-02):5.424293e-01):1.267493e+00,(((5:1.145320e-01,4:1.202109e-02):7.989307e-01,55:1.071596e+00):4.356196e-01,3:4.521633e-01):1.897373e-01):2.989424e-01,((((41:1.461481e-01,(42:2.292332e-01,35:3.128581e-01):8.320974e-02):2.684908e-01,38:1.433742e-01):6.223010e-01,(25:4.343240e-01,(36:3.644942e-01,37:4.595532e-01):1.785394e-01):3.793375e-01):4.076022e-01,(((((48:3.049732e-01,45:1.584029e-01):4.705789e-01,((47:2.357984e-01,46:1.638264e-01):3.490545e-01,53:6.104986e-01):1.952975e-01):4.603636e-01,49:1.001725e+00):9.895878e-01,(((11:9.713581e-01,(((15:1.028879e-01,14:3.240226e-01):7.117229e-02,20:3.912834e-01):3.165904e-01,24:5.316187e-01):6.674288e-01):4.308036e-02,((12:5.867204e-01,26:8.610512e-01):2.966784e-01,((13:1.797712e-01,(21:1.410495e-01,9:2.026632e-01):3.520721e-02):5.996550e-01,(16:7.901792e-01,(60:5.131189e-01,61:4.506324e-01):6.062463e-01):3.283052e-01):4.827544e-01):1.470086e-01):1.803159e-01,((((19:8.448003e-01,17:5.702396e-01):6.756421e-01,10:1.041203e+00):6.827245e-02,((43:6.458939e-01,54:6.409236e-01):5.365206e-03,44:4.974533e-01):7.788081e-01):3.245333e-01,18:1.004048e+00):9.729280e-02):1.913521e-01):1.726067e-01,(34:1.202683e+00,((50:3.144482e-01,51:2.760131e-01):1.320796e-02,52:2.743094e-01):1.176284e+00):4.302668e-01):2.422951e-01):1.371602e-01):4.164999e-02):1.324122e-01):9.386686e-01):2.322722e-01,7:5.177135e-01):2.025831e-01):1.661874e-01,22:5.254919e-02,1:5.190083e-02);
   tree gen.47500 = [&U] (22:7.807821e-02,(23:6.742376e-02,(7:7.190290e-01,(((2:2.833855e-02,39:1.266872e-02):3.394233e-01,40:1.465438e-01):7.029630e-01,(((((29:4.766438e-03,((30:6.985349e-02,33:5.606823e-02):3.501346e-02,(((28:1.919740e-03,32:2.773057e-02):4.708865e-02,27:2.592213e-01):2.750505e-02,31:7.969675e-02):6.192913e-02):1.765786e-02):1.161500e+00,((67:1.952410e-01,70:4.329400e-01):2.129552e-02,(69:3.770070e-01,68:2.143181e-01):1.178495e-01):1.002356e+00):6.008503e-01,((55:9.822446e-01,(4:1.014939e-01,5:3.272059e-02):7.358734e-01):7.987821e-01,3:6.952855e-01):1.429556e-01):1.903819e-01,((8:7.766452e-01,6:6.821126e-01):1.200741e+00,(((38:2.819544e-01,((42:4.358882e-01,35:3.263919e-01):2.666529e-01,41:1.800330e-01):2.236325e-01):8.375170e-01,((36:5.785982e-01,37:7.578385e-01):1.718224e-01,25:6.878362e-01):2.783121e-01):2.864792e-01,((((((43:6.136257e-01,54:8.844613e-01):2.785222e-01,44:6.149477e-01):8.086615e-01,((17:6.294075e-01,19:6.553003e-01):3.711668e-01,10:1.394587e+00):3.428782e-01):3.766189e-01,((((26:1.048644e+00,12:7.245998e-01):3.650440e-01,(11:9.518131e-01,((20:2.559434e-01,(14:2.526498e-01,15:1.754837e-01):1.667179e-01):2.450068e-01,24:5.681561e-01):5.470157e-01):3.513527e-01):9.395530e-02,((16:1.250370e+00,(61:5.193343e-01,60:6.417460e-01):2.536883e-01):6.310775e-01,((13:2.289889e-01,9:2.421093e-01):8.927841e-02,21:8.728249e-02):3.236706e-01):6.221943e-01):1.823599e-01,18:1.098557e+00):3.547997e-02):1.726927e-01,((((46:1.589363e-01,47:2.960534e-01):3.277780e-01,53:1.050758e+00):5.387681e-01,(48:2.205998e-01,45:2.109593e-01):5.109431e-01):3.236895e-01,49:9.738146e-01):1.214896e+00):8.734183e-02,(34:8.605998e-01,((50:3.323543e-01,51:2.387182e-01):3.219171e-02,52:1.483181e-01):1.140099e+00):3.221361e-01):2.760505e-01):3.804655e-01):7.159642e-02):1.161272e-01,((((64:1.013212e-03,58:3.344031e-03):4.568672e-02,(56:1.648367e-02,57:2.143505e-02):2.051550e-02):3.705493e-01,((66:4.509990e-02,63:8.043739e-02):1.537348e-01,(65:2.655623e-01,59:7.103640e-02):8.948381e-02):5.150554e-01):1.367047e-01,62:6.751780e-01):9.828553e-01):1.206257e+00):2.628745e-01):1.899603e-01):1.181625e-01,1:3.708121e-02);
   tree gen.48000 = [&U] (22:7.288794e-02,(23:6.564181e-02,(((40:2.106784e-01,(39:5.726044e-02,2:4.650742e-02):4.019212e-01):4.406105e-01,(((((65:1.898808e-01,59:5.403519e-02):2.907620e-02,(66:3.348129e-02,63:7.529466e-02):1.173853e-01):2.216494e-01,((57:4.467131e-02,56:3.006912e-02):3.579319e-02,(58:7.832889e-03,64:3.488946e-03):1.105166e-02):4.467378e-01):5.822630e-01,62:7.536361e-01):1.176861e+00,((((55:1.013008e+00,(5:8.457164e-02,4:4.363237e-02):8.961808e-01):2.387284e-01,3:5.051202e-01):3.818052e-01,(((69:2.063099e-01,68:2.180579e-01):3.006211e-02,(67:1.244324e-01,70:3.148395e-01):2.292904e-01):9.055059e-01,(29:2.022956e-02,((31:1.150733e-01,((32:1.856769e-02,28:8.313739e-03):7.939377e-02,27:2.022635e-01):8.928848e-03):1.635859e-02,(33:2.992171e-02,30:4.092742e-02):3.339820e-02):8.479559e-02):2.361498e-01):7.317865e-01):4.281406e-01,((((50:2.119274e-01,(52:2.807079e-01,51:3.420479e-01):7.308310e-02):1.988672e+00,34:9.141175e-01):3.313409e-01,((26:7.447255e-01,12:1.121946e+00):1.359896e-01,(((24:9.032819e-01,((14:1.570479e-01,15:9.797657e-02):1.257430e-01,20:3.360798e-01):1.099282e-01):4.683472e-01,11:9.960398e-01):1.690525e-01,((((16:8.862536e-01,(61:3.865959e-01,60:5.419508e-01):5.567137e-01):3.804673e-01,((21:1.138251e-01,13:2.055050e-01):5.806278e-02,9:1.298773e-01):9.336654e-01):1.448614e-01,18:8.869160e-01):1.308857e-01,(((44:5.768083e-01,(54:3.592355e-01,43:6.553846e-01):2.292365e-01):5.936186e-01,10:6.412876e-01):9.318742e-02,(19:8.109105e-01,17:6.034723e-01):3.519917e-01):2.935069e-01):1.582631e-01):9.026481e-02):1.260261e-01):2.000979e-01,((8:6.602942e-01,6:4.742117e-01):6.831161e-01,((((45:2.368707e-01,48:2.973429e-01):1.497614e-01,((46:1.588806e-01,47:2.687892e-01):4.512501e-01,53:1.005387e+00):3.357391e-01):2.980518e-01,49:1.233861e+00):6.770534e-01,(((41:2.611508e-01,(42:2.615556e-01,35:2.257149e-01):1.314930e-01):3.297360e-01,38:1.474228e-01):5.520921e-01,(25:3.653552e-01,(36:6.184295e-01,37:2.828337e-01):2.552354e-01):3.043947e-01):4.858334e-01):8.203602e-02):9.988353e-02):2.355877e-01):2.240188e-02):9.197099e-01):4.287304e-01,7:4.110998e-01):2.735600e-01):1.445548e-01,1:4.121217e-02);
   tree gen.48500 = [&U] ((23:7.893828e-02,(7:5.858230e-01,(((2:7.122780e-02,39:5.748067e-03):3.351469e-01,40:1.727051e-01):3.419051e-01,((((6:4.712738e-01,8:9.026316e-01):7.308460e-01,((34:1.052312e+00,((49:6.083705e-01,((45:2.013442e-01,48:2.968201e-01):5.905450e-01,((46:1.569112e-01,47:3.719706e-01):3.032773e-01,53:8.527237e-01):2.586868e-01):7.364711e-02):8.423162e-01,(((51:3.533846e-01,50:2.488764e-01):1.760459e-01,52:2.586739e-02):1.721148e+00,((25:5.716306e-01,(37:5.717846e-01,36:5.303436e-01):3.184469e-01):3.414085e-01,(38:4.542505e-02,(41:1.912283e-01,(42:3.640046e-01,35:2.643005e-01):1.375149e-01):2.303652e-01):7.210249e-01):4.323550e-01):4.023508e-02):2.742894e-01):1.395870e-01,(((((24:7.500276e-01,((14:1.594785e-01,15:1.787760e-01):1.951210e-01,20:2.807102e-01):3.479949e-02):6.305978e-01,11:8.526773e-01):2.881329e-01,((26:1.209982e+00,12:1.196063e+00):1.189260e-01,((16:1.029855e+00,(60:3.920755e-01,61:4.033325e-01):6.123815e-01):4.055515e-01,((21:1.245182e-01,9:2.601099e-01):1.424793e-01,13:1.395888e-01):5.046653e-01):4.324121e-01):1.910190e-01):1.037055e-01,(10:1.248578e+00,((54:6.646864e-01,(44:5.570342e-01,43:9.013073e-01):1.193460e-01):7.862218e-01,(19:7.234534e-01,17:6.012594e-01):3.615224e-01):1.510848e-01):3.986883e-01):3.803143e-02,18:9.613372e-01):3.132809e-01):2.218258e-01):2.568551e-03,(((55:9.661859e-01,(4:5.720398e-02,5:8.952505e-02):7.901759e-01):5.209462e-01,3:5.511867e-01):2.209740e-01,((33:4.552696e-02,(30:2.652271e-02,(((31:6.351105e-02,27:1.914140e-01):2.153636e-04,(32:1.072037e-02,28:5.055000e-03):1.336173e-01):5.521225e-02,29:4.639575e-02):3.974705e-02):1.345334e-02):1.146622e+00,((70:3.223704e-01,67:1.947600e-01):1.909101e-01,(68:1.103931e-01,69:4.129293e-01):1.343411e-01):1.236371e+00):6.217278e-01):2.894861e-01):1.935795e-01,(62:5.438630e-01,(((58:4.373693e-03,64:3.616475e-03):2.116149e-02,(57:3.262499e-02,56:1.982976e-02):2.881131e-02):4.805866e-01,((63:9.316977e-02,66:3.605308e-02):1.252640e-01,(65:2.931122e-01,59:5.956834e-02):3.316705e-02):4.510873e-01):3.889731e-01):7.635393e-01):9.406595e-01):2.987686e-01):3.508600e-01):1.307472e-01,22:5.950036e-02,1:6.602979e-02);
   tree gen.49000 = [&U] ((23:1.719155e-02,((((39:3.260677e-02,2:1.591142e-02):3.142677e-01,40:2.396207e-01):4.251935e-01,(((((((68:1.513863e-01,(70:2.529686e-01,67:1.314792e-01):1.785765e-01):1.361148e-02,69:3.197411e-01):6.834801e-01,((30:5.874516e-02,33:3.225125e-02):3.900590e-02,(29:5.899695e-02,(31:9.126136e-02,((32:1.660110e-02,28:3.724892e-03):7.711106e-02,27:2.107916e-01):3.377568e-02):2.710400e-02):1.115506e-02):7.366848e-01):8.738059e-01,(((5:6.962199e-02,4:5.690762e-03):9.345875e-01,55:7.826570e-01):3.551145e-01,3:9.348749e-01):5.156585e-02):3.528508e-01,((((66:6.671868e-02,63:6.887676e-02):1.069897e-01,(59:6.582997e-02,65:1.715424e-01):5.767074e-02):3.646363e-01,((58:5.695639e-03,64:3.950450e-03):1.191668e-02,(56:1.687755e-02,57:4.502237e-02):3.827871e-02):3.507611e-01):2.630307e-01,62:5.925795e-01):8.674158e-01):8.891256e-02,(8:6.643823e-01,6:5.036593e-01):1.197225e+00):6.869244e-02,((((41:3.552591e-01,(42:3.705872e-01,35:2.594686e-01):6.922970e-02):1.882327e-01,38:1.258082e-01):9.803231e-01,(25:4.996877e-01,(36:3.779865e-01,37:5.419957e-01):2.232703e-01):2.425756e-01):4.396555e-01,(((((48:1.839270e-01,45:3.407017e-01):5.776629e-01,((47:2.813854e-01,46:1.560218e-01):3.573875e-01,53:9.529339e-01):2.246889e-01):1.288524e-01,49:8.720935e-01):1.380677e+00,((11:9.947001e-01,(((15:1.522361e-01,14:1.999564e-01):5.445031e-02,20:3.495267e-01):1.619419e-01,24:6.452577e-01):6.523008e-01):2.106579e-01,((((19:9.440009e-01,17:6.560580e-01):2.173201e-01,((54:1.082426e+00,(44:4.946389e-01,43:9.801327e-01):4.556699e-01):8.197895e-01,10:1.392032e+00):7.596892e-02):3.312637e-01,(18:9.311319e-01,((13:1.745833e-01,(21:1.211417e-01,9:2.331630e-01):3.988952e-02):5.590486e-01,(16:8.441860e-01,(60:5.345793e-01,61:4.822041e-01):7.925080e-01):4.088284e-01):3.722071e-01):1.304368e-01):1.083188e-01,(12:1.033350e+00,26:6.371752e-01):2.952373e-01):1.797191e-01):8.239662e-02):1.388799e-01,(34:9.486937e-01,((52:2.463376e-01,51:2.968554e-01):3.848333e-02,50:4.280787e-01):1.278066e+00):3.995291e-01):2.572120e-01):1.286658e-01):9.720010e-01):4.628813e-01,7:8.017307e-01):4.148950e-01):1.390407e-01,22:1.951651e-02,1:1.832106e-01);
   tree gen.49500 = [&U] ((23:3.767430e-02,((((39:4.131013e-02,2:8.256810e-03):3.207523e-01,40:2.445650e-01):6.236170e-01,((((((66:5.610689e-02,63:7.029795e-02):1.091973e-01,(59:4.023649e-02,65:1.750820e-01):5.328262e-02):3.873930e-01,((58:5.813162e-03,64:3.196325e-03):1.456223e-02,(56:1.384687e-02,57:3.522303e-02):4.439948e-02):3.855263e-01):4.481541e-01,62:6.142458e-01):8.853139e-01,((8:6.780911e-01,6:3.028506e-01):9.143917e-01,(((((70:2.581883e-01,67:1.341921e-01):1.497751e-01,69:3.590167e-01):1.389234e-02,68:1.745413e-01):1.042812e+00,(((31:6.778036e-02,((32:1.402252e-02,28:1.916673e-03):1.007339e-01,27:2.432983e-01):1.200512e-02):4.726685e-02,29:6.021428e-02):1.160378e-02,(30:5.868350e-02,33:3.578391e-02):3.981074e-02):7.518854e-01):8.918359e-01,(((5:1.586413e-01,4:4.125300e-03):9.538716e-01,55:7.988061e-01):3.527350e-01,3:9.541650e-01):1.201495e-01):4.295796e-01):4.668144e-02):8.950902e-02,((((41:2.476484e-01,(42:3.782338e-01,35:2.793928e-01):1.270089e-01):3.200002e-01,38:7.804894e-02):9.228484e-01,(25:5.649113e-01,(36:3.857859e-01,37:5.531791e-01):2.777339e-01):2.475809e-01):4.487273e-01,(((((48:1.940873e-01,45:3.477317e-01):5.895822e-01,((47:2.577026e-01,46:1.893025e-01):3.647618e-01,53:9.725966e-01):5.708064e-02):2.692859e-01,49:8.842070e-01):1.384965e+00,(34:1.100321e+00,(52:2.499062e-01,(50:4.534547e-01,51:3.029807e-01):1.149846e-01):1.298074e+00):4.823055e-01):8.840352e-02,((11:1.015225e+00,(((15:1.553773e-01,14:2.040823e-01):1.038267e-01,20:3.567387e-01):1.652834e-01,24:5.792818e-01):6.657603e-01):2.150045e-01,((((19:9.634792e-01,17:6.678573e-01):3.701002e-01,((44:4.425226e-01,(43:5.470732e-01,54:1.104761e+00):4.600868e-01):8.240555e-01,10:1.144436e+00):6.136962e-02):3.351832e-01,(18:9.503447e-01,((9:2.259484e-01,(13:1.734619e-01,21:1.236414e-01):4.559344e-02):5.557446e-01,(16:7.438258e-01,(60:6.843188e-01,61:5.016059e-01):7.285046e-01):3.035025e-01):3.566976e-01):2.520508e-01):8.128984e-02,(12:1.054672e+00,26:8.606492e-01):3.280346e-01):1.871926e-01):2.428601e-01):1.444981e-01):8.185176e-02):9.920571e-01):3.095936e-01,7:7.610366e-01):2.376947e-01):1.419097e-01,22:3.658726e-02,1:8.560264e-02);
   tree gen.50000 = [&U] ((23:5.769163e-02,((((39:3.647642e-02,2:3.659923e-02):2.403220e-01,40:2.159484e-01):5.506474e-01,(((8:7.566894e-01,6:2.674140e-01):9.555706e-01,((((70:2.110537e-01,67:1.184903e-01):1.204858e-01,(68:1.799647e-01,69:3.170081e-01):1.339390e-02):9.207926e-01,((29:8.769554e-02,(30:4.510506e-02,33:3.159683e-02):2.586188e-02):7.219465e-03,((32:6.320881e-03,28:3.622875e-03):6.967175e-02,(31:8.358050e-02,27:2.148299e-01):1.070531e-02):4.547431e-02):6.606799e-01):7.874820e-01,(((5:1.400786e-01,4:3.642598e-03):8.422589e-01,55:6.670079e-01):4.109690e-01,3:8.425179e-01):9.373662e-02):2.701534e-01):1.906578e-02,(((((41:1.350530e-01,(42:3.339766e-01,35:2.467010e-01):1.529653e-01):3.557501e-01,38:8.072061e-02):6.621345e-01,(25:4.988109e-01,(36:4.765475e-01,37:5.172122e-01):2.859014e-01):8.307729e-02):5.900246e-01,(((((48:2.918438e-01,45:3.070435e-01):3.313034e-01,((47:1.697037e-01,46:1.951226e-01):2.717060e-01,53:8.587929e-01):1.340960e-01):1.748607e-01,49:1.023874e+00):6.802738e-01,(34:6.782258e-01,(52:2.271430e-01,(51:2.903429e-01,50:4.003959e-01):1.011000e-01):1.188115e+00):4.327355e-01):7.805941e-02,((((19:7.223498e-01,17:6.471344e-01):3.267947e-01,((44:3.447937e-01,(43:4.830600e-01,54:8.727611e-01):3.038354e-01):6.555307e-01,10:1.010525e+00):1.098793e-01):3.024435e-01,((12:1.169142e+00,26:6.505127e-01):1.970461e-01,(11:8.964329e-01,(((15:1.510917e-01,14:8.756640e-02):1.349983e-01,20:2.723826e-01):2.810341e-01,24:5.493715e-01):8.327394e-01):8.056400e-02):1.389402e-01):7.928925e-02,(18:8.391447e-01,((13:3.083241e-01,(21:1.091741e-01,9:1.244615e-01):3.797568e-02):8.249780e-01,(16:6.567906e-01,(60:6.042465e-01,61:4.429129e-01):6.432621e-01):4.650453e-01):2.068541e-01):2.225582e-01):1.183474e-01):7.449879e-02):2.932689e-01,((((66:1.635502e-02,63:6.207237e-02):9.341180e-02,(59:3.552841e-02,65:2.169303e-01):3.361609e-02):3.420641e-01,((58:7.437034e-03,64:2.145852e-03):1.025785e-02,(56:2.089955e-02,57:3.110158e-02):3.920429e-02):3.622987e-01):4.299893e-01,62:4.900288e-01):6.538172e-01):1.852385e-02):7.577450e-01):3.396600e-01,7:6.056487e-01):1.361760e-01):1.183327e-01,22:6.884986e-02,1:4.680285e-02);
   tree gen.50500 = [&U] (22:5.487713e-02,(23:1.020124e-01,(((40:2.076622e-01,(39:3.643961e-02,2:3.759257e-03):4.201216e-01):3.345593e-01,(((((65:2.037634e-01,59:1.293252e-01):7.000575e-02,(66:6.255033e-02,63:3.915703e-02):1.833270e-01):3.528083e-01,((57:3.144677e-02,56:2.859693e-02):3.204226e-02,(58:3.649594e-03,64:2.566445e-03):1.233691e-02):3.031005e-01):1.511357e-01,62:6.452365e-01):1.160013e+00,((((55:1.005681e+00,(5:6.169217e-02,4:2.050365e-02):4.141741e-01):5.183479e-01,3:6.009507e-01):1.062977e-01,(((67:2.073116e-01,70:3.766191e-01):1.013189e-01,(69:3.079290e-01,68:2.545209e-01):7.382407e-03):7.619689e-01,(29:6.311320e-03,(((27:2.213931e-01,(32:3.318737e-02,28:1.076462e-02):1.153899e-01):2.122943e-03,31:6.847757e-02):3.961248e-02,(33:4.285440e-02,30:6.116574e-02):4.625930e-02):5.152486e-02):5.759937e-01):8.731398e-01):2.016076e-01,(((((51:3.199141e-01,50:2.055879e-01):1.267060e-01,52:1.737615e-01):1.280789e+00,34:9.010305e-01):2.719956e-01,((((19:5.735786e-01,17:5.796013e-01):5.397424e-01,((44:6.336305e-01,(54:6.888995e-01,43:7.765319e-01):1.489572e-01):6.566518e-01,10:9.340267e-01):1.667409e-01):3.126952e-01,(((16:8.768564e-01,(61:4.038842e-01,60:4.875835e-01):7.461329e-01):4.826817e-01,((21:1.230757e-01,9:1.392732e-01):3.897137e-02,13:2.723918e-01):5.716833e-01):4.698735e-01,18:9.612151e-01):2.857375e-01):1.083317e-01,((11:1.122450e+00,(24:6.812511e-01,(20:3.664297e-01,(14:7.497997e-02,15:1.814445e-01):2.171383e-01):1.142983e-01):8.745437e-01):1.765801e-01,(26:8.406132e-01,12:1.115656e+00):3.384813e-01):1.504482e-01):3.025394e-01):1.776017e-01,(((((45:3.459538e-01,48:2.155512e-01):4.244051e-01,((46:2.480971e-01,47:1.528124e-01):5.030907e-01,53:8.128510e-01):1.040999e-01):2.238044e-01,49:1.520371e+00):9.951970e-01,(((41:1.389840e-01,(42:3.601907e-01,35:2.192004e-01):1.128741e-01):1.300013e-01,38:1.232597e-01):9.198382e-01,(25:6.182880e-01,(36:6.722656e-01,37:5.005115e-01):1.936232e-01):3.300803e-01):1.042377e-01):1.940555e-01,(8:8.585896e-01,6:4.800554e-01):8.138458e-01):1.440418e-01):2.067918e-01):2.973708e-01):6.531323e-01):3.962699e-01,7:6.365479e-01):3.805076e-01):1.065569e-01,1:4.863269e-02);
   tree gen.51000 = [&U] (((7:6.719471e-01,(((62:5.971362e-01,(((66:2.849201e-02,63:6.862444e-02):1.404455e-01,(65:1.853221e-01,59:3.136011e-02):5.927250e-02):4.443660e-01,((58:8.203824e-03,64:3.339834e-03):3.295401e-02,(57:3.355622e-02,56:8.559269e-03):2.284832e-02):3.142210e-01):3.794795e-01):8.061133e-01,((((55:1.085469e+00,(4:4.796329e-02,5:4.052732e-02):7.134280e-01):4.705926e-01,3:4.428967e-01):3.021303e-01,((68:2.954164e-01,((70:2.228939e-01,67:2.194727e-01):1.070350e-01,69:3.058452e-01):5.047292e-02):8.441520e-01,((33:5.665460e-02,((((28:1.737351e-02,32:4.663241e-03):5.548743e-02,27:2.539341e-01):2.216397e-02,31:2.962829e-02):2.691273e-02,29:4.820038e-02):1.480053e-02):7.214293e-02,30:3.965238e-02):5.453656e-01):6.404593e-01):4.351267e-01,((8:7.690559e-01,6:3.183655e-01):1.329404e+00,(((((11:9.545301e-01,((12:1.113925e+00,26:8.827249e-01):8.870158e-02,(((16:1.021441e+00,(60:4.219436e-01,61:4.689843e-01):4.973289e-01):4.728507e-01,(13:2.292329e-01,(21:1.084016e-01,9:1.397904e-01):8.244692e-02):5.720499e-01):3.729308e-01,(((10:1.204565e+00,((43:6.784003e-01,54:6.943731e-01):1.646372e-01,44:5.367247e-01):5.668617e-01):1.243314e-01,(19:8.402346e-01,17:5.228222e-01):2.467027e-01):3.140520e-01,18:8.120921e-01):1.317519e-01):1.507530e-01):1.895223e-01):4.144070e-02,((20:2.837319e-01,(15:1.565705e-01,14:1.808820e-01):1.320065e-01):2.469364e-01,24:7.058264e-01):5.456071e-01):1.251833e-01,(((45:2.590987e-01,48:2.112751e-01):2.569678e-01,((46:2.272890e-01,47:2.378436e-01):3.729066e-01,53:9.446022e-01):2.851320e-01):3.424255e-01,49:9.363147e-01):1.043831e+00):1.112049e-01,(((51:2.941606e-01,50:3.417801e-01):1.945078e-02,52:2.249946e-01):8.996213e-01,34:1.016530e+00):3.780542e-01):1.273859e-01,(((36:4.470904e-01,37:5.735539e-01):3.143898e-01,25:5.901430e-01):2.916824e-01,(((35:2.952985e-01,42:3.079878e-01):9.545085e-02,41:2.726283e-01):1.329212e-01,38:1.590189e-01):6.452641e-01):4.364625e-01):4.824544e-02):3.677359e-02):4.061399e-01):8.857417e-01,((2:2.820244e-02,39:3.649582e-02):3.076515e-01,40:1.987816e-01):5.353959e-01):2.255438e-01):3.527392e-01,23:7.295737e-02):1.067516e-01,22:7.501230e-02,1:5.003025e-02);
   tree gen.51500 = [&U] (((7:5.310164e-01,(((62:5.112728e-01,(((66:5.656505e-02,63:9.087405e-02):8.197107e-02,(65:1.634696e-01,59:5.027400e-02):8.112122e-02):3.575154e-01,((58:7.024180e-03,64:6.359726e-03):2.821549e-02,(57:4.887154e-02,56:9.546247e-03):1.121936e-02):2.690386e-01):2.907048e-01):6.902007e-01,(((((11:1.049158e+00,((((10:1.031358e+00,((43:5.501599e-01,54:5.945278e-01):2.096508e-01,44:4.191156e-01):4.853515e-01):2.118142e-01,(19:6.276387e-01,17:4.476446e-01):1.956958e-01):4.520311e-01,(((16:8.667983e-01,(60:3.361281e-01,61:2.936173e-01):4.854335e-01):4.692890e-01,(13:1.962711e-01,(21:4.788760e-02,9:1.292264e-01):8.675418e-02):4.897937e-01):3.387729e-01,18:6.758862e-01):1.176691e-01):1.269551e-01,((12:9.537519e-01,26:7.557961e-01):9.245634e-02,((20:2.429336e-01,(15:1.340569e-01,14:1.548726e-01):1.130250e-01):2.236198e-01,24:6.043343e-01):7.128892e-01):2.598289e-01):3.839877e-02):1.735936e-01,(((45:2.218424e-01,48:2.620129e-01):4.634656e-01,((46:8.287850e-02,47:2.516803e-01):3.443203e-01,53:8.087760e-01):2.441323e-01):2.748817e-01,49:8.016802e-01):8.937366e-01):2.799078e-02,((51:2.518626e-01,(50:2.874050e-01,52:3.288683e-01):1.775912e-02):1.012361e+00,34:8.703615e-01):4.021322e-01):4.919778e-02,(((36:3.828024e-01,37:5.438298e-01):1.545482e-01,25:5.052852e-01):2.497408e-01,(((35:2.528370e-01,42:2.637016e-01):8.081470e-02,41:1.379997e-01):1.289727e-01,38:1.820133e-01):7.466996e-01):4.444434e-01):2.224591e-01,((8:6.584719e-01,6:3.522262e-01):1.095248e+00,(((55:9.293874e-01,(4:3.650730e-02,5:3.469982e-02):6.108428e-01):4.029252e-01,3:3.792117e-01):2.586864e-01,(((68:1.475221e-01,69:2.396525e-01):3.834543e-02,(70:2.586147e-01,67:1.879143e-01):1.312483e-01):7.859171e-01,(((((28:9.722800e-03,32:3.992704e-03):4.750879e-02,31:2.536798e-02):3.227123e-02,27:2.759609e-01):1.791752e-02,(33:3.860389e-02,30:3.395068e-02):5.443388e-02):1.084621e-02,29:4.126955e-02):7.129107e-01):8.134461e-01):2.311306e-01):6.229868e-02):3.477403e-01):7.986066e-01,((2:2.075974e-02,39:3.124801e-02):2.738054e-01,40:1.701984e-01):2.292127e-01):4.202065e-01):3.020182e-01,23:5.493078e-02):1.112682e-01,22:1.066641e-01,1:6.347907e-02);
   tree gen.52000 = [&U] ((23:6.299172e-02,((((39:1.870674e-02,2:4.973710e-02):3.460017e-01,40:2.451042e-01):5.001677e-01,((((((41:1.384595e-01,(42:3.809310e-01,35:2.333909e-01):1.884007e-01):1.928471e-01,38:1.494336e-01):6.140441e-01,(25:5.006279e-01,(36:3.712621e-01,37:6.484171e-01):1.926014e-01):2.287220e-01):4.792426e-01,(34:1.077998e+00,(((11:1.052285e+00,(((15:1.654618e-01,14:1.130931e-01):1.393450e-01,20:3.395102e-01):1.387439e-01,24:6.806697e-01):7.907247e-01):1.338985e-01,((12:1.212633e+00,26:6.390620e-01):2.401000e-01,(((((54:7.729438e-01,43:6.783343e-01):1.595773e-01,44:7.866346e-01):7.008972e-01,10:8.539567e-01):1.135942e-01,(19:7.651763e-01,17:5.645416e-01):3.707979e-01):3.568955e-01,(18:9.587217e-01,((9:1.231595e-01,(21:1.425882e-01,13:3.073268e-01):1.509629e-01):4.357839e-01,(16:7.792648e-01,(60:6.257683e-01,61:3.372818e-01):5.083352e-01):4.134324e-01):4.505889e-01):4.595669e-02):1.481595e-01):1.371659e-01):1.221416e-01,((51:4.442328e-01,(50:3.235664e-01,52:2.206546e-01):3.830164e-03):1.465806e+00,(((48:1.911106e-01,45:2.450482e-01):4.401058e-01,((47:3.174627e-01,46:8.939797e-02):2.730349e-01,53:9.933371e-01):2.617341e-01):2.296056e-01,49:8.416069e-01):7.077215e-01):7.919513e-02):2.930877e-02):1.700582e-01):1.941829e-01,(((((68:3.352582e-01,69:3.847267e-01):5.705817e-02,(70:2.113013e-01,67:1.556104e-01):1.014388e-01):7.636660e-01,(33:2.936922e-02,(30:2.778345e-02,((((32:2.587560e-02,28:7.508826e-04):6.092554e-02,27:2.532550e-01):1.143359e-02,31:1.247245e-01):4.783724e-02,29:7.461694e-02):1.055065e-02):2.421040e-02):1.163989e+00):6.257077e-01,(((5:1.003333e-01,4:1.182348e-03):8.364330e-01,55:1.278144e+00):3.990583e-01,3:6.845994e-01):1.497929e-01):4.791847e-01,(8:9.502445e-01,6:4.460476e-01):7.286173e-01):6.111350e-02):3.066552e-01,((((66:3.151203e-02,63:8.798509e-02):1.378706e-01,(65:2.509161e-01,59:3.308461e-02):1.000277e-01):2.376497e-01,((58:2.233688e-03,64:8.805804e-03):1.317795e-02,(56:3.820544e-02,57:6.264447e-02):2.818455e-02):4.852053e-01):2.200617e-01,62:6.689696e-01):7.924594e-01):8.604552e-01):3.793104e-01,7:4.745238e-01):1.114186e-01):1.468222e-01,22:6.033275e-02,1:1.117626e-01);
   tree gen.52500 = [&U] ((23:3.253170e-02,((((39:1.939341e-02,2:1.714285e-02):4.232370e-01,40:2.007372e-01):2.267635e-01,((((((41:1.348123e-01,(42:3.708969e-01,35:2.272431e-01):1.158879e-01):1.877672e-01,38:1.454973e-01):5.978695e-01,(25:4.874407e-01,(36:3.614826e-01,37:6.313370e-01):1.875281e-01):2.226972e-01):4.666188e-01,((((((12:1.032484e+00,26:6.222284e-01):3.358819e-01,11:1.004749e+00):1.362365e-01,((((54:7.525835e-01,(43:6.604662e-01,44:7.529404e-01):6.586695e-02):9.243770e-01,10:8.314625e-01):1.011967e-01,(19:7.144076e-01,17:6.032917e-01):5.803055e-01):2.695584e-01,(18:7.209442e-01,((9:1.389741e-01,(21:2.094698e-01,13:2.992314e-01):5.554334e-02):4.243048e-01,(16:7.587381e-01,(60:5.114742e-01,61:4.928980e-01):5.006207e-01):4.369391e-01):6.372723e-01):3.665673e-01):1.442568e-01):1.960306e-01,(((15:1.010659e-01,14:1.069295e-01):1.028604e-01,20:3.305671e-01):1.047957e-01,24:6.627400e-01):7.698961e-01):1.709176e-01,(((48:1.986827e-01,45:3.415936e-01):4.285129e-01,((47:3.091004e-01,46:1.776707e-01):2.344313e-01,53:9.671715e-01):2.548397e-01):3.001235e-01,49:7.710727e-01):6.890793e-01):1.173664e-01,(((51:3.771972e-01,50:2.522487e-01):1.789463e-02,52:1.274514e-01):1.418864e+00,34:1.049602e+00):1.843342e-01):4.238251e-02):1.346175e-01,(((((68:3.264271e-01,69:4.021996e-01):5.555519e-02,(70:2.426319e-01,67:1.515115e-01):9.876674e-02):7.435502e-01,(30:3.486270e-02,((((27:2.003618e-01,31:1.214392e-01):4.961760e-02,(32:2.519401e-02,28:9.410635e-04):8.202465e-02):3.585543e-02,29:4.709648e-02):4.749740e-02,33:2.611348e-02):2.305984e-02):8.557961e-01):6.092258e-01,(((5:1.496235e-01,4:1.151204e-03):8.144004e-01,55:1.146860e+00):5.353444e-01,3:6.625757e-01):2.716769e-01):3.172233e-01,(8:9.252139e-01,6:4.111325e-01):7.094247e-01):4.445900e-02):1.486116e-01,((((66:4.930372e-02,63:8.566746e-02):8.146848e-02,(65:2.745312e-01,59:7.705209e-02):5.430341e-02):2.589304e-01,((58:7.903616e-03,64:4.000658e-03):1.326014e-02,(56:2.293319e-02,57:3.068984e-02):3.008249e-02):4.981631e-01):2.142651e-01,62:6.513482e-01):7.715851e-01):8.377898e-01):4.199221e-01,7:7.820180e-01):1.084837e-01):1.874906e-01,22:7.780422e-02,1:7.317385e-02);
   tree gen.53000 = [&U] (22:2.820685e-02,(23:9.658265e-02,(((40:2.450637e-01,(39:1.662930e-02,2:1.000404e-03):3.411507e-01):3.508347e-01,((((55:1.009034e+00,(5:9.214080e-02,4:1.374146e-02):6.616124e-01):7.627297e-01,3:5.793194e-01):2.359315e-01,((((((((41:2.025129e-01,(42:2.149912e-01,35:2.855544e-01):1.202130e-01):2.016045e-01,38:1.537244e-01):5.406811e-01,(25:6.290532e-01,(36:4.870840e-01,37:7.092218e-01):2.384415e-01):3.192794e-01):3.858867e-01,(((45:2.039420e-01,48:2.578767e-01):3.913020e-01,((46:1.793770e-01,47:2.093091e-01):2.084856e-01,53:9.406454e-01):2.995671e-01):3.464611e-01,49:6.337727e-01):8.598747e-01):2.523740e-02,(8:6.660621e-01,6:5.896189e-01):8.606255e-01):1.634542e-01,((((26:9.316072e-01,12:7.135052e-01):2.991056e-01,(((19:6.682175e-01,17:5.158352e-01):5.071105e-01,((44:5.241014e-01,(54:7.296690e-01,43:9.812807e-01):2.336052e-01):8.702190e-01,10:8.061051e-01):1.991685e-01):2.775552e-01,18:8.427643e-01):1.715722e-01):8.481181e-02,((16:5.536143e-01,(61:5.749217e-01,60:4.787728e-01):5.066682e-01):5.453275e-01,(13:2.388181e-01,(9:1.911033e-01,21:1.308847e-01):3.805978e-02):7.416595e-01):4.444835e-01):1.862771e-01,((((14:1.511465e-01,15:1.314434e-01):2.037231e-01,20:3.419270e-01):8.222126e-02,24:7.484686e-01):7.413281e-01,11:9.647611e-01):3.582958e-01):2.797086e-01):3.361359e-02,(((50:1.709155e-01,52:3.063611e-01):3.434610e-02,51:1.572579e-01):1.172315e+00,34:1.020835e+00):5.568324e-01):1.390807e-01,((((65:2.076199e-01,59:8.339731e-02):9.716565e-02,(66:7.477125e-02,63:3.865135e-02):1.316686e-01):3.252942e-01,((57:2.651717e-02,56:1.697605e-02):3.450462e-02,(58:3.483797e-03,64:1.284434e-02):2.347760e-02):2.709001e-01):1.422784e-01,62:6.309492e-01):1.300014e+00):6.049041e-02):1.546559e-02,((69:3.642674e-01,(68:2.248819e-01,(67:1.347914e-01,70:2.545029e-01):2.558317e-01):1.270904e-02):6.588400e-01,(((31:8.446384e-02,(27:1.801100e-01,(32:1.343745e-02,28:1.338041e-02):8.946376e-02):1.629851e-03):4.320465e-02,(30:2.312139e-02,33:7.074898e-02):5.477713e-02):6.409864e-02,29:1.259853e-02):5.136819e-01):7.569607e-01):7.955095e-01):4.849444e-01,7:5.812796e-01):1.891271e-01):9.409288e-02,1:1.198558e-01);
   tree gen.53500 = [&U] (((7:6.224225e-01,(((62:7.094647e-01,(((66:3.200324e-02,63:9.681112e-02):9.608109e-02,(65:1.916083e-01,59:5.472691e-02):9.082710e-02):2.883988e-01,((58:2.148368e-03,64:4.640145e-03):1.741958e-03,(57:2.304410e-02,56:1.961539e-02):3.528792e-02):4.236298e-01):2.388714e-01):8.498101e-01,(((((((12:8.009601e-01,26:8.858945e-01):7.082147e-02,((20:2.698054e-01,(15:1.496075e-01,14:1.545956e-01):8.725295e-02):2.821325e-01,24:5.852934e-01):6.864614e-01):2.557885e-01,(10:8.528874e-01,(((43:8.305511e-01,54:6.759936e-01):3.873443e-01,44:3.491707e-01):8.094769e-01,(19:8.246070e-01,17:6.224954e-01):3.693490e-01):2.260191e-01):3.030765e-01):1.099119e-01,(18:1.438536e+00,(((16:4.818760e-01,(60:5.299063e-01,61:5.416694e-01):4.809388e-01):4.085746e-01,(13:8.831101e-02,(21:1.001695e-01,9:1.617845e-01):9.007106e-02):5.636678e-01):5.006740e-01,11:7.061240e-01):1.201872e-01):1.391154e-01):6.700874e-02,(((50:2.682549e-01,(52:1.961850e-01,51:3.772197e-01):3.774576e-02):1.505238e+00,34:1.039124e+00):2.594890e-01,(((45:2.840128e-01,48:1.476478e-01):4.183868e-01,((46:6.155149e-02,47:2.950031e-01):6.073527e-01,53:8.331060e-01):2.075551e-01):3.881196e-01,49:1.017517e+00):8.101748e-01):5.216584e-03):3.564653e-01,((((36:3.674467e-01,37:7.174988e-01):1.924592e-01,25:5.777616e-01):2.114922e-01,(((35:2.787717e-01,42:3.395120e-01):1.396605e-01,41:1.509101e-01):1.743729e-01,38:2.160275e-01):8.164144e-01):4.623621e-01,(8:1.141925e+00,6:3.240515e-01):1.030539e+00):9.458961e-02):1.993517e-01,(((55:1.082689e+00,(4:4.389369e-02,5:4.342133e-02):5.660006e-01):3.065093e-01,3:5.493928e-01):1.698610e-01,(((68:1.783694e-01,69:4.125823e-01):2.187544e-02,(70:4.560954e-01,67:2.822009e-01):2.698046e-01):5.709406e-01,(((33:5.628556e-02,30:8.718849e-02):4.185832e-03,(((28:6.732856e-03,32:5.105007e-03):6.622567e-02,27:2.957765e-01):3.387167e-02,31:6.302564e-02):3.535334e-02):6.815968e-04,29:8.026497e-02):5.795910e-01):9.954892e-01):1.903820e-01):2.749261e-01):8.316091e-01,((2:3.323020e-02,39:3.272267e-02):4.505513e-01,40:2.292622e-01):3.549147e-01):1.799085e-01):2.829668e-01,23:1.165704e-01):9.039282e-02,22:3.620616e-02,1:1.129712e-01);
   tree gen.54000 = [&U] (22:4.682660e-02,(23:1.060420e-01,(((40:3.144412e-01,(39:1.752505e-02,2:1.094145e-03):3.217274e-01):2.944305e-01,((((((65:2.282120e-01,59:7.687106e-02):2.413374e-02,(66:3.036811e-02,63:1.317835e-01):1.028660e-01):4.037033e-01,((57:2.260457e-02,56:2.326885e-02):4.674058e-02,(58:6.558869e-03,64:1.391579e-02):1.047199e-02):5.561419e-01):2.347952e-01,62:6.935278e-01):1.428951e+00,((((((41:2.615284e-01,(42:3.282192e-01,35:2.404184e-01):1.892427e-01):1.813777e-01,38:1.680156e-01):9.223657e-01,(25:5.387376e-01,(36:5.353937e-01,37:4.767246e-01):1.112523e-01):5.544403e-01):2.734598e-01,((((45:1.882080e-01,48:2.834533e-01):5.229580e-01,((46:1.533452e-01,47:2.363990e-01):2.291635e-01,53:9.299442e-01):3.292786e-01):4.407620e-01,49:1.067390e+00):1.242273e+00,(8:7.321232e-01,6:6.868528e-01):8.852974e-01):1.622154e-02):1.992103e-01,(((50:1.938258e-01,(52:2.393090e-01,51:1.728550e-01):3.794521e-02):1.831061e+00,34:1.056793e+00):4.075784e-01,((18:1.288330e+00,((19:7.344924e-01,17:6.108374e-01):5.860662e-01,((44:5.760826e-01,(54:4.605489e-01,43:8.356006e-01):5.364690e-01):8.335777e-01,10:9.130920e-01):4.342588e-01):2.987374e-01):1.059862e-01,(((26:8.033200e-01,12:7.842718e-01):1.483132e-01,((16:1.208367e+00,(61:3.903815e-01,60:5.157096e-01):4.880057e-01):4.658947e-01,((13:2.625044e-01,21:1.014100e-01):3.408705e-02,9:2.006019e-01):7.765916e-01):4.246344e-01):2.125008e-01,((((14:1.716413e-01,15:2.079443e-01):3.301728e-02,20:3.621711e-01):2.263467e-01,24:7.816282e-01):5.967048e-01,11:8.496138e-01):1.851399e-01):3.160429e-01):2.177193e-01):8.429500e-02):6.529509e-02,((55:9.558283e-01,(5:1.279081e-01,4:2.273015e-02):5.344751e-01):5.533214e-01,3:9.728231e-01):8.232063e-01):5.897142e-01):1.060611e-01,((68:1.095823e-01,((67:2.114500e-01,70:4.728719e-01):2.872126e-01,69:4.246198e-01):6.486293e-03):7.238290e-01,(((31:6.975239e-02,((32:1.189660e-02,28:1.470750e-02):7.695751e-02,27:2.058422e-01):7.701289e-03):5.144057e-02,(30:8.285234e-02,33:8.258105e-02):3.933344e-03):7.153974e-02,29:7.168263e-03):9.963249e-01):8.320373e-01):8.936539e-01):5.330420e-01,7:6.389319e-01):2.041639e-01):1.087567e-01,1:1.317432e-01);
   tree gen.54500 = [&U] (22:9.093117e-02,((((((((((52:1.774320e-01,51:4.536979e-01):9.551992e-03,50:3.832686e-01):1.231870e+00,34:1.134384e+00):3.467877e-01,(18:1.319765e+00,(((((12:9.969923e-01,26:5.957335e-01):4.013895e-01,(((61:5.307296e-01,60:5.491626e-01):3.951281e-01,16:1.094651e+00):8.188893e-01,(13:1.468677e-01,(9:9.733412e-02,21:1.410707e-01):1.222190e-01):5.425748e-01):7.862939e-01):1.211758e-01,(24:7.985121e-01,(20:1.656476e-01,(15:1.028415e-01,14:1.868112e-01):1.829520e-01):2.667975e-01):7.508172e-01):1.801141e-02,11:9.914740e-01):2.842002e-01,((((43:9.247740e-01,44:6.633883e-01):5.384748e-02,54:4.035624e-01):6.354571e-01,10:1.243925e+00):1.168825e-01,(17:7.256810e-01,19:6.405611e-01):3.612850e-01):4.498964e-01):6.330363e-02):1.392254e-01):2.614150e-01,((8:7.337851e-01,6:4.806221e-01):1.004497e+00,((((36:4.986905e-01,37:5.543806e-01):3.068032e-01,25:3.774927e-01):1.234520e-01,(38:1.171934e-01,((35:1.978531e-01,42:2.277917e-01):7.034194e-02,41:2.389644e-01):2.956670e-01):6.146318e-01):2.978006e-01,(((45:3.340425e-01,48:3.579007e-01):3.036020e-01,((47:2.052685e-01,46:1.915079e-01):3.006826e-01,53:8.869098e-01):4.384627e-01):3.084101e-01,49:8.612924e-01):1.023095e+00):2.047193e-01):2.000161e-01):1.754541e-01,((((5:7.149561e-02,4:8.165824e-02):6.842025e-01,55:9.291294e-01):3.259307e-01,3:7.908211e-01):5.099637e-01,((((31:7.074945e-02,((33:5.293462e-02,30:6.040048e-02):2.444630e-02,29:4.169722e-02):2.668771e-02):1.091628e-02,(28:1.462573e-03,32:5.613615e-03):3.675208e-02):3.306352e-02,27:1.511688e-01):5.859736e-01,((70:1.717815e-01,67:1.847130e-01):1.588865e-01,(68:1.603345e-01,69:4.874259e-01):7.611761e-02):6.029638e-01):7.715633e-01):2.267535e-01):2.204515e-01,(62:5.843229e-01,(((65:2.126544e-01,59:4.580693e-02):6.269015e-02,(66:5.404509e-02,63:4.708161e-02):7.236032e-02):4.681597e-01,((57:6.262380e-02,56:2.895617e-02):3.993756e-02,(64:9.572384e-03,58:2.933680e-03):6.764997e-03):2.709605e-01):2.024778e-01):5.956286e-01):8.339962e-01,(40:2.895595e-01,(2:1.334817e-02,39:3.690877e-02):2.632112e-01):2.194512e-01):3.575730e-01,7:5.316140e-01):2.618686e-01,23:3.795413e-02):1.065113e-01,1:5.201757e-02);
   tree gen.55000 = [&U] (22:8.083285e-02,(((((((((52:1.638222e-01,(51:5.052680e-01,50:3.954601e-01):8.080135e-03):1.177058e+00,34:6.615222e-01):3.385917e-01,(18:1.089319e+00,((((24:7.623263e-01,(20:3.234708e-01,(15:9.345282e-02,14:1.783456e-01):1.746613e-01):1.529948e-01):7.167927e-01,((12:9.518120e-01,26:5.687369e-01):3.831999e-01,(((61:4.021255e-01,60:5.242764e-01):2.959299e-01,16:1.045045e+00):3.465586e-01,(13:1.402122e-01,(9:1.410287e-01,21:1.346779e-01):1.166804e-01):5.179872e-01):7.506617e-01):1.286197e-01):4.571082e-03,11:9.465438e-01):1.803744e-01,((((44:8.349829e-01,43:8.828664e-01):5.192800e-02,54:6.463507e-01):6.066603e-01,10:1.187555e+00):1.190290e-01,(17:7.225509e-01,19:1.015855e+00):2.701219e-01):4.295086e-01):1.468029e-01):2.392424e-01):1.899591e-01,((8:6.400894e-01,6:4.585818e-01):1.063255e+00,((((36:5.036646e-01,37:6.154044e-01):1.439287e-01,25:4.864788e-01):9.300403e-02,(38:5.312495e-02,((35:2.057301e-01,42:4.220011e-01):7.605960e-02,41:2.810715e-01):2.593469e-01):8.283424e-01):2.041349e-01,(((45:1.962001e-01,48:2.371202e-01):3.857325e-01,((47:1.959664e-01,46:9.514063e-02):2.897795e-01,53:8.467180e-01):1.257337e-01):1.396362e-01,49:1.079977e+00):7.373252e-01):1.954421e-01):1.348442e-01):2.304987e-01,((((5:5.535967e-02,4:6.423663e-02):6.531967e-01,55:8.870244e-01):3.095254e-01,3:7.549837e-01):2.533948e-01,((27:1.499011e-01,((31:1.121779e-01,((33:5.053580e-02,30:3.941765e-02):1.951335e-02,29:3.442368e-02):2.547831e-02):1.961702e-02,(28:2.526352e-03,32:7.628471e-03):7.161166e-02):1.415569e-02):7.818810e-01,((70:2.725445e-01,67:1.763424e-01):3.132237e-01,(69:3.071079e-01,68:1.081487e-01):2.479353e-02):9.382021e-01):6.379288e-01):2.924750e-01):2.104614e-01,(62:8.134924e-01,(((65:1.884423e-01,59:4.373111e-02):5.639976e-02,(66:4.993484e-02,63:7.366185e-02):6.734843e-02):4.543332e-01,((57:5.116644e-02,56:1.289796e-02):3.812772e-02,(64:1.475987e-03,58:7.687677e-03):5.672433e-03):2.586815e-01):2.257047e-01):7.236837e-01):7.962024e-01,(40:2.764376e-01,(2:1.274328e-02,39:4.008651e-02):2.512834e-01):2.095064e-01):6.024058e-01,7:5.429064e-01):1.814948e-01,23:5.372313e-02):9.257883e-02,1:6.703078e-02);
   tree gen.55500 = [&U] (22:7.151173e-02,(23:9.132590e-02,(((((((8:1.024731e+00,6:3.720094e-01):7.136947e-01,((25:5.072330e-01,(37:8.100473e-01,36:4.645761e-01):2.042641e-01):2.486512e-01,(38:1.413881e-01,((42:3.668879e-01,35:3.541099e-01):7.931519e-02,41:2.810195e-01):3.088221e-01):8.375174e-01):6.246735e-01):3.853068e-01,(((((49:1.151634e+00,(53:8.886417e-01,(47:3.067410e-01,46:1.827137e-01):3.689619e-01):2.436169e-01):3.591901e-02,(48:2.286834e-01,45:3.133931e-01):4.975985e-01):1.065183e+00,34:1.287638e+00):2.973529e-02,((52:1.596234e-01,50:2.781470e-01):3.119439e-02,51:2.708759e-01):1.414659e+00):1.095823e-01,(((((14:1.504006e-01,15:1.415155e-01):9.952915e-02,20:1.832711e-01):2.051000e-01,24:8.373421e-01):8.419775e-01,11:9.168803e-01):3.104046e-02,(((((16:1.228624e+00,(61:3.732226e-01,60:5.613984e-01):8.649476e-01):3.084495e-01,(13:1.560562e-01,(9:2.130922e-01,21:1.000249e-01):1.182337e-01):6.811242e-01):3.562981e-01,18:1.202983e+00):1.642471e-01,(12:7.988904e-01,26:7.447862e-01):3.224623e-01):1.575549e-01,(((17:5.880186e-01,19:6.500664e-01):3.992930e-01,((54:5.856663e-01,43:7.848620e-01):2.546877e-01,44:5.535956e-01):1.018048e+00):2.163443e-01,10:9.153790e-01):1.105763e-01):4.441936e-01):2.162988e-01):2.605305e-01):9.014996e-02,(((55:1.101040e+00,(4:3.881974e-02,5:5.893555e-02):6.969869e-01):2.565233e-01,3:4.040926e-01):3.975930e-01,((68:1.270475e-01,((70:2.114904e-01,67:1.275360e-01):3.207514e-01,69:6.627450e-01):9.408632e-02):9.622398e-01,((((27:2.958161e-01,(28:1.012405e-02,32:3.937333e-03):5.102227e-02):1.103594e-02,31:1.279968e-01):3.385179e-02,(33:6.486833e-02,30:5.191216e-02):8.852883e-03):6.855974e-03,29:7.497107e-02):6.213023e-01):9.255076e-01):5.577412e-01):3.227459e-01,((((56:1.689109e-02,57:5.209738e-02):2.505356e-02,(64:8.864415e-04,58:3.992318e-03):2.104808e-02):4.130570e-01,((66:4.092512e-02,63:1.043118e-01):5.543062e-02,(65:3.429257e-01,59:5.472782e-02):9.975812e-02):3.050770e-01):2.542925e-01,62:5.822869e-01):7.052065e-01):8.610649e-01,((39:1.222305e-02,2:4.970035e-02):3.454005e-01,40:2.517603e-01):3.899948e-01):3.269059e-01,7:6.674090e-01):2.593458e-01):8.526704e-02,1:2.458089e-02);
   tree gen.56000 = [&U] (22:8.659603e-02,(((((((((52:2.987403e-01,(51:5.412923e-01,50:2.139310e-01):1.289256e-02):1.677948e+00,34:7.086870e-01):3.627325e-01,(18:1.166985e+00,(((12:1.052587e+00,26:9.385036e-01):2.069391e-01,(((61:4.317028e-01,60:4.495289e-01):3.710047e-01,16:9.865393e-01):5.847316e-01,(13:2.032898e-01,(9:1.510837e-01,21:1.461860e-01):6.752902e-02):4.423850e-01):4.984343e-01):1.370329e-01,((((44:1.182095e+00,(43:5.231356e-01,54:6.829768e-01):1.717725e-02):5.697630e-01,10:9.648848e-01):2.563741e-01,(17:7.740669e-01,19:8.364867e-01):2.893809e-01):3.876480e-01,((24:8.166782e-01,(20:4.930756e-01,(15:1.301061e-01,14:1.398419e-01):1.579988e-01):2.063356e-01):7.645559e-01,11:1.014030e+00):1.304274e-01):5.062198e-03):2.405118e-01):1.929088e-01):5.852154e-02,((8:5.787499e-01,6:6.053400e-01):1.139062e+00,((((36:5.060632e-01,37:6.592811e-01):1.541904e-01,25:6.597491e-01):9.963497e-02,(38:1.004961e-01,((35:3.575282e-01,42:4.312202e-01):5.537747e-02,41:1.587481e-01):1.359438e-01):8.874011e-01):3.971846e-01,(((45:2.046271e-01,48:2.559570e-01):4.513029e-01,((47:2.898097e-01,46:1.684303e-01):5.726434e-01,53:8.691710e-01):1.748130e-01):3.582815e-01,49:1.156977e+00):7.462348e-01):2.179799e-01):1.844414e-01):2.161895e-01,((((5:7.551671e-02,4:6.881654e-02):5.746834e-01,55:1.033563e+00):3.908788e-01,3:7.004164e-01):4.030593e-01,((27:1.962278e-01,((28:9.442858e-04,32:5.124939e-03):1.042895e-01,(31:9.487868e-02,((33:5.413888e-02,30:4.089477e-02):4.408988e-02,29:5.405809e-02):4.949359e-02):1.628949e-02):8.106116e-03):4.608917e-01,((70:3.035137e-01,67:2.130790e-01):2.501450e-01,(69:4.515571e-01,68:1.737007e-01):5.964161e-02):1.078088e+00):4.473769e-01):1.826636e-01):2.236638e-01,(62:8.714923e-01,(((65:2.010202e-01,59:6.234491e-02):2.066425e-02,(66:5.349507e-02,63:1.398107e-01):1.245887e-01):3.946948e-01,((57:2.480634e-02,56:1.034911e-02):7.383876e-02,(64:1.785176e-03,58:4.753634e-03):1.444692e-02):2.596302e-01):3.506592e-01):7.752805e-01):6.864326e-01,(40:2.961469e-01,(2:1.042188e-02,39:4.788742e-02):3.102133e-01):3.341079e-01):3.463638e-01,7:4.902663e-01):2.424558e-01,23:1.167850e-01):6.623943e-02,1:7.375367e-02);
   tree gen.56500 = [&U] (22:7.905699e-02,(((((((((8:4.692004e-01,6:5.336030e-01):1.084486e+00,(((36:4.460913e-01,37:5.811518e-01):1.359178e-01,25:6.108767e-01):2.747132e-01,(38:1.209891e-01,((35:2.479442e-01,42:3.801176e-01):7.635721e-02,41:1.470346e-01):2.047681e-01):6.838064e-01):3.068167e-01):9.891156e-02,(((45:1.713804e-01,48:3.355545e-01):3.243021e-01,((47:2.554652e-01,46:1.114014e-01):5.047813e-01,53:7.499997e-01):1.286106e-01):3.156693e-01,49:1.019867e+00):4.842333e-01):1.781576e-01,((((52:2.674610e-01,50:1.903064e-01):1.241529e-02,51:4.754834e-01):1.448515e+00,34:6.247027e-01):3.137120e-01,((((24:7.198962e-01,(20:3.582911e-01,(15:1.146876e-01,14:1.590430e-01):1.392749e-01):2.230188e-01):6.739508e-01,11:8.938604e-01):1.764996e-01,((12:9.278486e-01,26:8.687507e-01):1.686059e-01,(18:1.043938e+00,(((61:3.805431e-01,60:5.558766e-01):2.953114e-01,16:7.163702e-01):3.310163e-01,(13:1.553998e-01,(9:1.027070e-01,21:1.238113e-01):1.160770e-01):5.532394e-01):2.318079e-01):1.195523e-01):2.130446e-01):8.767459e-03,((((44:1.039780e+00,54:9.001502e-01):4.728970e-02,43:4.611405e-01):7.098475e-01,10:9.166642e-01):1.639541e-02,(17:6.823347e-01,19:7.373572e-01):3.074104e-01):3.106810e-01):2.310080e-01):5.121103e-02):3.377647e-01,((((5:6.656746e-02,4:1.508651e-02):4.011352e-01,55:9.110785e-01):3.902688e-01,3:6.174122e-01):3.204230e-01,(((33:5.053677e-02,30:3.604846e-02):8.904292e-03,((((28:8.684741e-04,32:4.517599e-03):2.986951e-02,27:1.729735e-01):3.111773e-02,31:8.389270e-02):1.687911e-02,29:6.059694e-02):2.475925e-02):4.181814e-01,((70:2.675452e-01,67:7.993147e-02):2.205011e-01,(69:3.980445e-01,68:1.531160e-01):1.284113e-01):1.050663e+00):8.809848e-01):2.252628e-01):1.780288e-01,(62:7.682145e-01,(((65:1.771979e-01,59:1.019937e-01):3.427552e-02,(66:4.311873e-02,63:5.362316e-02):1.098241e-01):2.134392e-01,((57:2.400149e-02,56:1.007842e-02):6.508836e-02,(58:1.500378e-02,64:1.573621e-03):1.273486e-02):3.844001e-01):1.041427e-01):1.022062e+00):6.050856e-01,(40:2.610514e-01,(2:9.186812e-03,39:4.221243e-02):2.948134e-01):2.723147e-01):4.187059e-01,7:5.291960e-01):1.561390e-01,23:8.881518e-02):1.110678e-01,1:6.501335e-02);
   tree gen.57000 = [&U] ((23:9.089374e-02,(7:5.148235e-01,(((2:4.602333e-02,39:1.336672e-02):3.222606e-01,40:1.624313e-01):5.271599e-01,((((((((27:2.491228e-01,31:7.374704e-02):8.800011e-03,(32:5.921649e-03,28:5.176039e-03):7.337160e-02):5.488965e-02,(33:9.771970e-02,30:3.015507e-02):7.074355e-03):1.453526e-02,29:1.270861e-01):6.316210e-01,(68:5.396473e-02,((67:3.119178e-01,70:1.986303e-01):2.756597e-01,69:4.799517e-01):7.856959e-02):1.100338e+00):1.099275e+00,((55:1.023233e+00,(4:5.450777e-02,5:4.005505e-02):1.072068e+00):3.663266e-01,3:4.503654e-01):2.980834e-01):1.788203e-01,((34:8.879841e-01,((51:3.145258e-01,50:3.803934e-01):8.081803e-03,52:1.392315e-01):1.624008e+00):5.143750e-01,(((6:2.835920e-01,8:1.109584e+00):9.082033e-01,(((((47:1.880486e-01,46:2.610561e-01):3.868847e-01,53:9.210880e-01):2.144687e-01,(48:2.567641e-01,45:2.055039e-01):3.074545e-01):3.854148e-01,49:1.028254e+00):9.976475e-01,(((36:5.063802e-01,37:6.969056e-01):2.325736e-01,25:3.844394e-01):1.991236e-01,(38:7.892588e-02,(41:1.949294e-01,(42:3.599123e-01,35:2.423769e-01):1.343785e-01):2.267768e-01):9.387977e-01):5.390606e-01):2.430285e-02):4.654985e-01,(((26:7.909314e-01,12:1.115963e+00):5.098329e-01,(((44:6.567415e-01,(43:4.483617e-01,54:8.481645e-01):3.316602e-01):5.222609e-01,(10:1.240164e+00,(17:6.753586e-01,19:8.728669e-01):2.730419e-01):1.384359e-01):3.951996e-01,((((13:3.003325e-01,9:1.728218e-01):1.450821e-02,21:1.797204e-01):4.164299e-01,(16:5.188052e-01,(60:6.155170e-01,61:3.600142e-01):7.956172e-01):4.409175e-01):3.603030e-01,18:8.101934e-01):2.281775e-01):1.545532e-01):2.563593e-02,((((15:1.091200e-01,14:3.215270e-01):1.959539e-01,20:2.397522e-01):1.454562e-01,24:5.301034e-01):9.328791e-01,11:8.268052e-01):2.315492e-01):1.831051e-01):3.572260e-02):3.379086e-01):2.257213e-01,(62:6.156669e-01,(((66:5.101650e-02,63:4.835338e-02):1.237691e-01,(65:1.897668e-01,59:9.531467e-02):8.872226e-02):4.160474e-01,((58:5.110363e-03,64:7.015625e-04):3.551475e-02,(56:8.003987e-03,57:5.724259e-02):1.226052e-02):2.534296e-01):1.348837e-01):1.028627e+00):8.280564e-01):2.683060e-01):3.146888e-01):1.421061e-01,22:3.738849e-02,1:1.176815e-01);
   tree gen.57500 = [&U] (22:4.545522e-02,(((((((((52:1.315882e-01,(50:3.116703e-01,51:3.725169e-01):1.632297e-02):1.629174e+00,34:1.210921e+00):5.862640e-02,(((8:9.370844e-01,6:6.386227e-01):1.133662e+00,(((37:3.804203e-01,36:4.211500e-01):1.684056e-01,25:6.106109e-01):9.787255e-02,(38:1.264753e-01,((35:2.591871e-01,42:3.973537e-01):8.483729e-02,41:2.377733e-01):2.148146e-01):7.610268e-01):3.595745e-01):5.095915e-02,(((45:3.557538e-01,48:3.205311e-01):6.059619e-01,((47:3.153600e-01,46:1.144102e-01):2.873478e-01,53:7.840079e-01):2.335040e-01):4.167967e-02,49:9.036093e-01):9.221391e-01):1.598507e-01):9.598122e-02,(((24:5.464670e-01,(20:4.619851e-01,(15:1.913441e-01,14:2.290471e-01):7.796217e-02):1.079255e-01):7.045106e-01,11:7.737861e-01):1.376666e-01,(((12:9.268338e-01,26:9.081436e-01):3.087669e-01,(18:1.091274e+00,(((61:1.951408e-01,60:5.810824e-01):7.503917e-01,16:7.488534e-01):3.306473e-01,(9:1.075933e-01,(21:1.294254e-01,13:1.960160e-01):1.433957e-01):4.391183e-01):4.521904e-01):1.578250e-01):1.547914e-01,((54:9.475758e-01,(43:7.578876e-01,44:5.631657e-01):4.886156e-02):7.168688e-01,(10:9.582296e-01,(17:5.104201e-01,19:9.478380e-01):3.446951e-01):7.641277e-02):3.784978e-01):7.262106e-02):2.453404e-01):3.098331e-01,((((5:8.981881e-02,4:9.031736e-03):8.346776e-01,55:1.163118e+00):3.526251e-01,3:6.454083e-01):2.830211e-01,((((((28:2.529522e-04,32:1.921077e-03):5.916858e-02,27:1.792888e-01):1.331966e-02,31:8.959836e-02):1.354094e-02,29:7.009210e-02):1.903007e-02,(33:5.039600e-02,30:3.362392e-02):1.717085e-02):7.950523e-01,((70:2.536473e-01,67:1.860048e-01):3.332893e-02,(69:5.626987e-01,68:1.509398e-01):9.141853e-02):1.098305e+00):5.702583e-01):1.787043e-01):1.760918e-01,(62:8.030486e-01,(((65:1.434533e-01,59:7.542669e-02):3.582971e-02,(66:3.733521e-02,63:8.063415e-02):1.148040e-01):2.375515e-01,((57:3.828800e-02,56:1.939480e-02):1.735851e-02,(58:1.880965e-02,64:1.012685e-02):9.486377e-03):4.190709e-01):1.577390e-01):9.104562e-01):7.339000e-01,(40:1.823011e-01,(2:7.609463e-03,39:3.740644e-02):3.027555e-01):3.405316e-01):4.376918e-01,7:8.142899e-01):1.589257e-01,23:8.125610e-02):7.950892e-02,1:4.767305e-02);
   tree gen.58000 = [&U] (((7:5.703405e-01,(((62:6.260961e-01,(((66:1.904739e-02,63:7.289598e-02):7.192627e-02,(65:1.607635e-01,59:5.781895e-02):6.604067e-02):4.329694e-01,((64:6.010175e-03,(57:1.376472e-02,56:2.908537e-02):1.281332e-02):5.816298e-04,58:1.641482e-03):3.989860e-01):2.437677e-01):1.038163e+00,(((8:1.027075e+00,6:5.186488e-01):1.237907e+00,((((36:4.033937e-01,37:5.378118e-01):2.836533e-01,25:7.736917e-01):3.170856e-01,(((35:3.102966e-01,42:4.276514e-01):1.141198e-01,41:2.412470e-01):3.002315e-01,38:1.549534e-01):6.101730e-01):5.101065e-01,((((50:5.206991e-01,(51:3.986604e-01,52:2.948873e-01):6.370369e-02):1.359360e+00,34:8.118642e-01):2.497873e-01,(18:1.220966e+00,(((11:1.060760e+00,((16:8.528261e-01,(60:4.621666e-01,61:5.033110e-01):5.929943e-01):4.526155e-01,(13:9.068629e-02,(21:1.251930e-01,9:2.126861e-01):1.896520e-01):5.115393e-01):4.374955e-01):2.266439e-01,(((20:2.911583e-01,(15:1.352942e-01,14:1.945385e-01):8.331364e-02):2.807021e-01,24:4.169235e-01):5.433042e-01,(12:8.533026e-01,26:1.213442e+00):2.991952e-01):2.410482e-01):1.337698e-01,((10:9.973065e-01,(19:8.135399e-01,17:7.719286e-01):3.517581e-01):1.394604e-01,((44:1.026634e+00,43:7.693110e-01):1.147596e-01,54:5.973017e-01):9.452777e-01):4.858266e-01):2.142807e-02):3.084060e-01):1.642772e-02,(((45:2.667653e-01,48:2.274612e-01):5.008675e-01,((46:3.407089e-01,47:1.846896e-01):3.222874e-01,53:9.676938e-01):1.898089e-01):7.858257e-01,49:1.008046e+00):1.226254e+00):6.941606e-02):7.814865e-02):3.151981e-01,(((55:1.061710e+00,(4:6.051377e-02,5:9.479745e-02):7.504162e-01):2.305479e-01,3:4.021993e-01):1.194129e-01,(((68:2.591744e-01,69:5.840821e-01):8.578465e-03,(70:3.249526e-01,67:2.373540e-01):1.839469e-01):4.516756e-01,(((((31:1.310974e-01,27:2.994464e-01):1.162481e-02,(28:5.632248e-03,32:9.655748e-04):9.674840e-02):4.860604e-02,29:6.589713e-02):2.670847e-02,33:2.977412e-02):3.639112e-02,30:3.290859e-02):7.867159e-01):9.976351e-01):4.797040e-01):2.558870e-01):6.439480e-01,((2:3.204855e-02,39:5.455837e-02):3.842340e-01,40:1.887008e-01):2.721954e-01):4.072679e-01):2.143813e-01,23:5.928752e-02):1.652750e-01,22:7.145121e-02,1:3.920467e-02);
   tree gen.58500 = [&U] (22:1.200246e-01,(((((((((51:2.551853e-01,(52:3.418848e-01,50:3.499010e-01):2.869258e-02):1.475953e+00,34:8.327268e-01):1.655795e-01,(((24:6.134988e-01,(20:3.961900e-01,(15:2.054825e-01,14:2.244251e-01):1.068919e-01):2.688223e-01):8.233707e-01,11:8.687016e-01):1.545533e-01,((12:1.274272e+00,26:6.179015e-01):3.516404e-01,((18:1.072032e+00,(10:1.140981e+00,((44:6.783076e-01,(54:7.419095e-01,43:8.345865e-01):1.708195e-01):7.758154e-01,(17:6.267547e-01,19:8.854600e-01):3.864108e-01):1.182032e-01):3.557674e-01):2.736435e-01,(((61:4.446171e-01,60:5.144143e-01):3.960476e-01,16:8.507704e-01):5.232066e-01,((9:1.670347e-01,21:1.426543e-01):9.077642e-02,13:2.200601e-01):7.420580e-01):2.791727e-01):1.128493e-01):1.649911e-01):3.647215e-01):1.229226e-01,((8:1.018379e+00,6:3.788733e-01):9.149674e-01,((((37:4.238018e-01,36:4.728099e-01):2.958801e-01,25:6.632296e-01):2.853414e-01,(38:1.419084e-01,((35:2.909799e-01,42:4.166804e-01):1.408406e-01,41:2.049865e-01):1.979771e-01):8.543773e-01):5.594877e-01,(((45:6.945616e-02,48:3.936391e-01):4.923939e-01,((47:4.124102e-01,46:8.340445e-02):3.031418e-01,53:9.331596e-01):2.309297e-01):1.812532e-01,49:1.247025e+00):9.240996e-01):1.698776e-01):1.265328e-01):4.550773e-01,((((5:1.365445e-01,4:1.494383e-02):6.799240e-01,55:1.305791e+00):6.103745e-01,3:5.816834e-01):1.891742e-01,((30:4.859628e-02,(33:2.992015e-02,((31:7.535629e-02,((28:1.196741e-04,32:1.576087e-03):7.929940e-02,27:2.288987e-01):3.318216e-02):3.945259e-02,29:5.765818e-02):1.948664e-02):3.369950e-02):9.088677e-01,((70:2.847606e-01,67:1.847385e-01):3.741719e-02,(69:5.571714e-01,68:2.164568e-01):3.480506e-02):1.067052e+00):6.604807e-01):3.820482e-01):1.864110e-01,(62:6.405980e-01,(((65:2.377235e-01,59:5.666962e-02):5.209001e-02,(66:6.682709e-02,63:9.052504e-02):1.842728e-01):3.128447e-01,((57:3.302675e-02,56:7.014499e-03):4.074594e-02,(58:1.605208e-02,64:1.670282e-02):6.263538e-03):4.704757e-01):3.784712e-01):7.676208e-01):8.513392e-01,(40:3.083411e-01,(2:8.542869e-03,39:7.634996e-02):2.653073e-01):3.046231e-01):2.536398e-01,7:6.694465e-01):1.036760e-01,23:9.122329e-02):1.974773e-01,1:3.847960e-02);
   tree gen.59000 = [&U] ((23:1.145564e-01,(7:5.142026e-01,(((2:3.417128e-02,39:3.253721e-02):4.687338e-01,40:6.430526e-02):3.706059e-01,((((((29:8.265412e-02,(30:6.343141e-02,33:3.391469e-02):1.412744e-02):1.534371e-02,((31:7.752317e-02,(32:1.085366e-02,28:5.609628e-03):7.074821e-02):6.746389e-03,27:2.707767e-01):4.295844e-02):8.824745e-01,((67:1.134780e-01,70:3.518923e-01):9.547913e-02,(68:1.511518e-01,69:6.028082e-01):1.986728e-01):8.672814e-01):7.853912e-01,((55:8.964347e-01,(4:2.320783e-02,5:1.010364e-01):5.180528e-01):4.865792e-01,3:8.513622e-01):3.488092e-01):1.383935e-01,(((34:1.041642e+00,((51:3.428654e-01,52:2.401199e-01):6.938959e-03,50:3.553470e-01):1.170430e+00):4.255714e-01,(((((((15:8.919032e-02,14:1.995864e-01):6.157606e-02,20:3.213522e-01):2.333636e-01,24:9.702165e-01):5.572048e-01,11:1.214518e+00):2.224296e-01,(26:7.459007e-01,12:1.274309e+00):2.219860e-01):8.112574e-02,((17:5.477822e-01,19:7.670240e-01):2.544560e-01,(10:9.719536e-01,((44:7.189118e-01,43:7.905673e-01):2.282488e-01,54:1.197748e+00):5.574360e-01):1.067638e-01):4.989958e-01):1.468399e-01,(((13:2.328813e-01,(9:2.183388e-01,21:1.108956e-01):9.325500e-02):4.725232e-01,(16:8.548974e-01,(60:6.450725e-01,61:3.879766e-01):6.565128e-01):4.054354e-01):2.836690e-01,18:9.049369e-01):1.629073e-01):1.589452e-01):1.940430e-01,((6:3.970947e-01,8:7.775038e-01):1.152842e+00,((((37:6.695151e-01,36:6.214610e-01):2.176837e-01,25:7.806290e-01):2.527263e-01,(38:1.429255e-01,(41:2.616652e-01,(42:3.771943e-01,35:2.637928e-01):1.386922e-01):2.713800e-01):9.838763e-01):2.306902e-01,((((47:2.672710e-01,46:2.379558e-01):2.829169e-01,53:8.417762e-01):1.488733e-01,(48:2.934282e-01,45:2.388456e-01):4.769207e-01):1.790016e-01,49:1.077628e+00):9.336914e-01):2.665268e-01):2.567020e-01):1.685838e-01):2.440074e-01,(62:4.302284e-01,(((66:4.951663e-02,63:5.267510e-02):6.072014e-02,(65:2.458355e-01,59:9.100408e-02):8.054339e-02):4.053896e-01,(((58:4.238647e-03,64:4.764180e-04):2.823181e-02,56:1.662938e-02):2.473192e-03,57:2.325008e-02):3.730703e-01):2.983914e-01):6.475234e-01):6.798910e-01):2.067120e-01):2.639335e-01):1.162892e-01,22:5.968854e-02,1:8.307750e-02);
   tree gen.59500 = [&U] (22:5.262421e-02,((((((((((37:6.963243e-01,36:3.968917e-01):1.723885e-01,25:6.200534e-01):3.086604e-01,(38:1.420433e-01,((35:2.720371e-01,42:3.895545e-01):6.424725e-02,41:1.979032e-01):1.850888e-01):7.987574e-01):5.438356e-01,(((45:1.774226e-01,48:3.099738e-01):5.350575e-01,((47:1.865749e-01,46:1.394533e-01):2.834073e-01,53:8.724109e-01):2.556426e-01):2.651249e-01,49:9.882289e-01):5.726342e-01):1.583091e-01,((8:9.551075e-01,6:2.586859e-01):8.778530e-01,((((51:3.340079e-01,50:2.385585e-01):1.320674e-02,52:3.196281e-01):1.425721e+00,34:7.785163e-01):4.124308e-01,(((24:6.682047e-01,(20:3.703981e-01,(15:9.944459e-02,14:1.755672e-01):1.094880e-01):2.513220e-01):4.320445e-01,11:8.572460e-01):1.989182e-01,((12:9.244230e-01,26:6.932727e-01):2.023866e-01,((18:1.002242e+00,((10:8.737287e-01,(44:6.341498e-01,(54:4.408492e-01,43:6.796065e-01):1.599052e-01):7.677834e-01):2.689345e-01,(17:5.942011e-01,19:5.984123e-01):1.746180e-01):3.146590e-01):2.566456e-01,(((61:4.156726e-01,60:4.809259e-01):5.219174e-01,16:7.953852e-01):3.159499e-01,((9:9.882325e-02,21:1.447909e-01):1.136055e-01,13:1.737376e-01):5.015596e-01):4.451093e-01):1.041195e-01):9.453233e-02):1.084731e-01):7.145824e-02):5.339820e-02):3.720502e-01,((((5:1.275526e-01,4:2.053511e-02):5.946760e-01,55:8.090658e-01):4.558429e-01,3:3.922444e-01):1.439714e-01,((30:3.306848e-02,((((28:2.277042e-04,32:2.546657e-02):9.074033e-02,(31:7.432178e-02,27:2.158005e-01):2.125615e-02):3.049835e-02,29:2.246300e-02):1.501065e-02,33:4.548612e-02):1.786208e-02):9.439437e-01,((69:3.482642e-01,68:2.546470e-01):9.443327e-03,(70:2.054314e-01,67:1.981303e-01):2.486230e-01):1.404160e+00):6.174834e-01):2.175342e-01):2.995959e-01,(62:5.988951e-01,(((65:2.222477e-01,59:5.298043e-02):4.377555e-02,(66:5.109737e-02,63:8.388818e-02):1.168715e-01):2.924785e-01,((57:4.776300e-02,56:2.496778e-02):1.281209e-02,(58:4.858178e-03,64:1.014458e-02):1.409859e-02):4.557194e-01):1.890295e-01):7.176487e-01):7.410633e-01,(40:2.681002e-01,(2:1.157508e-02,39:4.190689e-02):2.897631e-01):4.509162e-01):4.040922e-01,7:5.956204e-01):1.856762e-01,23:1.029969e-01):1.887432e-01,1:3.017337e-02);
   tree gen.60000 = [&U] ((23:8.039574e-02,(7:5.041229e-01,(((2:2.245108e-02,39:3.189939e-02):4.354934e-01,40:7.651878e-02):2.659111e-01,(((((29:4.355153e-02,((((32:1.145205e-02,28:1.456249e-02):5.943540e-02,27:1.930853e-01):1.862243e-02,31:7.171428e-02):3.212055e-02,(30:8.548591e-02,33:2.840021e-02):3.646598e-02):2.886198e-02):6.258891e-01,((67:1.198854e-01,70:3.449942e-01):9.944606e-02,(68:1.481888e-01,69:5.909915e-01):1.797372e-01):1.000734e+00):1.003144e+00,((55:8.788622e-01,(4:5.881176e-02,5:6.812276e-02):6.171880e-01):4.770409e-01,3:5.015265e-01):4.012290e-01):2.704230e-01,(((34:7.805980e-01,((52:3.298249e-01,50:1.829996e-01):2.541679e-02,51:3.805510e-01):1.823298e+00):4.232952e-01,(((((((15:1.137985e-01,14:1.813150e-01):7.346649e-02,20:3.150528e-01):3.834923e-01,24:6.654971e-01):4.464785e-01,11:8.439446e-01):1.831247e-01,(26:9.805448e-01,12:1.369586e+00):1.808631e-01):1.492186e-01,((17:5.370442e-01,19:6.545986e-01):4.050036e-01,(10:1.064467e+00,((44:7.547008e-01,43:7.405459e-01):8.669722e-02,54:1.434556e+00):3.788107e-01):2.671615e-01):4.406308e-01):1.385983e-01,(((13:1.319263e-01,(9:2.173980e-01,21:1.218339e-01):9.949443e-02):4.833689e-01,(16:8.381390e-01,(60:5.733755e-01,61:3.944587e-01):7.290733e-01):4.309320e-01):2.355397e-01,18:1.168204e+00):2.222128e-01):2.355818e-01):9.924618e-02,((6:4.823313e-01,8:9.161412e-01):7.010570e-01,((((37:4.705396e-01,36:5.654678e-01):1.733363e-01,25:4.894925e-01):2.089282e-01,(38:2.496613e-01,(41:2.207052e-01,(42:2.152143e-01,35:3.172757e-01):1.352356e-01):2.660602e-01):7.685930e-01):1.391769e-01,((((47:1.391439e-01,46:3.187851e-01):2.773710e-01,53:8.252750e-01):2.588747e-01,(48:2.681648e-01,45:2.929351e-01):3.239295e-01):1.887249e-01,49:1.240071e+00):1.260610e+00):1.447572e-01):2.846824e-01):2.474520e-01):3.067649e-01,(62:9.244706e-01,(((66:2.404427e-02,63:1.267654e-01):7.375200e-02,(65:2.098573e-01,59:8.987903e-02):7.104503e-02):4.035470e-01,((58:4.048059e-03,64:4.843214e-04):2.203086e-02,(56:1.630340e-02,57:4.826856e-02):1.181140e-03):3.904411e-01):3.333311e-01):6.348302e-01):8.971393e-01):3.952623e-01):1.991825e-01):9.113417e-02,22:4.119960e-02,1:5.699373e-02);
   tree gen.60500 = [&U] (22:3.513914e-02,((((((((8:9.305485e-01,6:5.408329e-01):8.580887e-01,((((37:7.036873e-01,36:2.944465e-01):2.302478e-01,25:7.829603e-01):1.227700e-01,(38:8.885559e-02,((35:2.513842e-01,42:2.922622e-01):1.191465e-01,41:1.968518e-01):2.701763e-01):4.918263e-01):2.398249e-01,(((45:1.874317e-01,48:2.291988e-01):3.428244e-01,((47:1.817775e-01,46:2.100015e-01):2.075302e-01,53:5.822494e-01):1.453875e-01):3.973375e-01,49:7.729847e-01):5.579098e-01):1.243080e-01):2.064517e-01,(((50:3.498731e-01,(52:1.921022e-01,51:3.222713e-01):2.381176e-02):1.386720e+00,34:7.584981e-01):4.171698e-01,((((12:8.937432e-01,26:5.417916e-01):2.543973e-01,(18:9.764715e-01,(((44:5.663408e-01,(54:4.731997e-01,43:6.835140e-01):8.347911e-02):7.625487e-01,(17:7.994508e-01,19:5.414741e-01):3.325853e-01):1.083248e-01,10:8.512622e-01):3.065681e-01):1.111950e-01):9.755103e-02,(((61:2.851558e-01,60:4.502333e-01):6.724421e-01,16:7.749332e-01):3.940301e-01,((9:1.762974e-01,21:6.600536e-02):4.516302e-02,13:1.815881e-01):4.886628e-01):4.765282e-01):2.046525e-02,((24:6.025311e-01,(20:3.608739e-01,(15:1.436327e-01,14:1.710528e-01):1.066727e-01):2.448596e-01):7.449592e-01,11:8.029705e-01):2.140077e-01):1.961766e-01):1.458434e-01):2.159478e-01,((((5:5.088261e-02,4:3.358619e-02):5.893908e-01,55:7.635819e-01):3.370560e-01,3:7.667341e-01):7.354878e-02,(((30:3.131962e-02,33:5.131988e-02):4.481330e-03,((31:7.307827e-02,(27:2.102515e-01,(28:2.327583e-04,32:1.497854e-02):4.325075e-02):2.498505e-02):3.442639e-02,29:9.096817e-02):2.947543e-02):8.956838e-01,((70:1.931520e-01,67:1.930357e-01):1.920817e-01,(69:5.104958e-01,68:3.500923e-02):1.608632e-01):1.140135e+00):7.021056e-01):3.034376e-01):1.900125e-01,(62:5.009170e-01,(((65:2.096792e-01,59:5.161812e-02):5.551458e-02,(66:2.537126e-02,63:5.284549e-02):8.888843e-02):3.119870e-01,((57:3.540383e-02,56:3.251485e-02):3.504147e-03,(58:2.226512e-03,64:9.189348e-04):2.832394e-02):4.172867e-01):1.457756e-01):1.071042e+00):6.754442e-01,(40:3.631041e-01,(2:2.636108e-02,39:3.975098e-02):2.893058e-01):4.650357e-01):3.490648e-01,7:5.803050e-01):2.929020e-01,23:1.200329e-01):9.805812e-02,1:4.385813e-02);
   tree gen.61000 = [&U] (22:8.667368e-02,(23:1.070774e-01,(7:5.160718e-01,(((2:4.776241e-02,39:5.279682e-02):3.164605e-01,40:8.184681e-02):4.282626e-01,((((8:7.473477e-01,6:3.597826e-01):8.612111e-01,((((18:6.705073e-01,((17:7.402356e-01,19:6.480540e-01):2.807377e-01,(10:8.175091e-01,((54:5.535268e-01,43:5.467508e-01):2.293828e-02,44:5.491430e-01):6.138625e-01):1.342574e-01):3.634070e-01):1.606902e-01,(((12:1.053565e+00,26:7.039947e-01):1.638366e-01,((16:3.319180e-01,(61:3.755156e-01,60:4.925266e-01):6.852006e-01):6.808334e-01,(13:1.735090e-01,(21:7.595202e-02,9:2.072983e-01):6.015636e-02):6.972904e-01):4.042911e-01):1.709392e-01,(11:9.709165e-01,((20:2.968381e-01,(14:2.016956e-01,15:1.539852e-01):1.716458e-01):4.305352e-01,24:5.518589e-01):5.645729e-01):1.538534e-01):2.912205e-01):1.846771e-01,((49:8.403369e-01,((48:1.929516e-01,45:3.574353e-01):2.900660e-01,((46:1.657536e-01,47:1.880279e-01):6.064675e-01,53:7.369942e-01):1.956355e-01):2.170318e-01):6.209927e-01,(34:7.349118e-01,((52:2.391418e-01,50:3.697791e-01):3.695413e-03,51:2.883801e-01):1.555419e+00):3.429975e-01):1.120126e-01):1.409063e-01,((((42:3.784362e-01,35:2.628324e-01):1.235483e-01,41:2.543177e-01):2.339941e-01,38:1.085826e-01):8.170638e-01,(25:7.451468e-01,(36:4.970748e-01,37:7.242282e-01):1.069749e-01):2.386606e-01):4.383821e-01):8.286696e-02):6.803100e-02,(((((31:8.897301e-02,(27:2.185677e-01,(28:1.379714e-02,32:2.189202e-03):7.860689e-02):1.057725e-03):4.796644e-02,(33:3.928050e-02,30:6.674447e-02):2.086472e-02):4.115163e-02,29:5.588723e-03):1.250559e+00,(69:2.622117e-01,((67:1.853889e-01,70:1.796980e-01):1.545259e-01,68:2.033200e-01):5.841682e-02):6.351456e-01):4.972038e-01,((55:8.472426e-01,(4:4.807536e-02,5:8.408668e-02):7.790073e-01):1.940714e-01,3:4.444663e-01):4.663528e-01):3.021839e-01):3.834652e-01,((((56:1.881041e-02,57:3.502770e-02):2.107700e-02,(58:8.364674e-04,64:9.228773e-03):1.750086e-02):3.683275e-01,((66:1.966054e-02,63:4.855496e-02):1.480074e-01,(65:2.134783e-01,59:6.904588e-02):4.156704e-02):4.536240e-01):3.137567e-01,62:7.664567e-01):5.541397e-01):6.285881e-01):4.130727e-01):3.361988e-01):1.421527e-01,1:5.484372e-02);
   tree gen.61500 = [&U] (22:5.360490e-02,(23:5.089313e-02,(7:4.603356e-01,(((2:1.810002e-02,39:1.554064e-02):4.697168e-01,40:8.567512e-02):4.482942e-01,((((8:6.471136e-01,6:3.171624e-01):9.014935e-01,((((18:7.018696e-01,((17:7.748595e-01,19:6.783661e-01):2.938689e-01,(10:8.557473e-01,((54:1.066296e+00,43:5.723246e-01):2.077763e-02,44:7.493338e-01):6.425754e-01):1.095767e-01):3.804050e-01):1.682063e-01,(((12:9.044792e-01,26:7.369234e-01):5.652787e-02,((16:1.022526e+00,(61:3.930800e-01,60:5.562738e-01):3.815462e-01):2.290233e-01,(13:1.816248e-01,(21:9.441897e-02,9:3.262331e-01):6.297012e-02):6.020944e-01):4.802699e-01):1.257065e-01,(11:1.016330e+00,((20:3.036243e-01,(14:1.288671e-01,15:1.611878e-01):1.274000e-01):2.102112e-01,24:5.776716e-01):5.270301e-01):2.123448e-01):3.048420e-01):2.394277e-01,((49:8.796429e-01,((48:2.019767e-01,45:1.783407e-01):3.036336e-01,((46:2.140940e-01,47:2.633524e-01):6.099452e-01,53:9.165630e-01):5.103784e-02):4.502631e-01):6.500391e-01,(34:7.855470e-01,(51:3.144411e-01,(52:2.503275e-01,50:2.068171e-01):7.523955e-03):1.628173e+00):3.491094e-01):1.656991e-01):1.474971e-01,((((42:2.666793e-01,35:3.348138e-01):1.009300e-01,41:2.316895e-01):1.398271e-01,38:1.723589e-01):8.552812e-01,(25:5.997208e-01,(36:6.279983e-01,37:6.196242e-01):1.637323e-01):4.647158e-01):4.671041e-01):3.147879e-01):2.422313e-02,(((((31:9.313464e-02,(27:1.620287e-01,(28:1.503061e-02,32:2.260075e-03):8.230289e-02):3.518036e-02):7.772419e-02,(33:4.771469e-02,30:6.986638e-02):4.980827e-02):3.451187e-02,29:1.592429e-02):8.719316e-01,((67:1.873047e-01,70:1.881032e-01):1.617537e-01,(69:2.953597e-01,68:1.906895e-01):6.305754e-02):6.336826e-01):6.273298e-01,((55:8.868715e-01,(4:4.472842e-02,5:7.865133e-02):8.154446e-01):4.963480e-01,3:3.650413e-01):1.303263e-01):2.268096e-01):4.131968e-01,((((56:2.519749e-02,57:3.666609e-02):3.220308e-02,(58:1.076213e-03,64:4.450299e-03):1.866811e-02):2.706128e-01,((66:2.347411e-02,63:5.082608e-02):1.752706e-01,(65:2.666374e-01,59:7.149119e-02):4.351130e-02):2.551457e-01):5.002884e-01,62:4.728010e-01):7.373003e-01):7.202184e-01):2.300090e-01):2.714113e-01):1.612450e-01,1:6.705379e-02);
   tree gen.62000 = [&U] (22:3.621107e-02,(((((((((((17:7.638526e-01,19:8.733005e-01):3.968480e-01,((54:1.007869e+00,(43:7.756393e-01,44:8.979458e-01):1.244222e-01):8.003503e-01,10:1.018564e+00):1.042809e-01):2.189943e-01,(18:1.006259e+00,((12:9.210073e-01,26:8.937605e-01):1.373474e-01,(((61:5.479735e-01,60:3.774837e-01):4.679511e-01,16:8.994868e-01):4.186351e-01,((9:1.816755e-01,21:6.223496e-02):1.213560e-01,13:1.597416e-01):5.657053e-01):2.506529e-01):1.088641e-01):6.328092e-02):2.081063e-01,((24:6.209115e-01,(20:3.982244e-01,(15:7.527313e-02,14:2.381369e-01):8.038603e-02):3.180949e-01):6.043803e-01,11:8.247145e-01):3.908747e-01):1.005970e-01,(((50:2.631849e-01,(52:3.175197e-01,51:3.031983e-01):3.371090e-02):1.313073e+00,34:7.816364e-01):2.476986e-01,(((45:1.931494e-01,48:2.881070e-01):3.319215e-01,((47:2.549969e-01,46:1.753545e-01):2.310207e-01,53:7.598184e-01):2.582263e-01):3.693982e-01,49:1.231899e+00):5.840166e-01):3.504971e-01):9.256301e-02,((((37:7.251536e-01,36:4.991698e-01):1.042802e-01,25:4.173712e-01):4.044662e-01,(38:1.546056e-01,((35:1.854265e-01,42:3.011778e-01):1.055696e-01,41:1.663164e-01):2.453132e-01):4.984076e-01):2.471409e-01,(8:9.589353e-01,6:5.123268e-01):8.474322e-01):1.512224e-01):1.564923e-01,((((5:5.780409e-02,4:4.731503e-02):6.376224e-01,55:7.868753e-01):3.643911e-01,3:7.320599e-01):1.973127e-01,((33:3.088072e-02,(30:4.667999e-02,(((31:3.164415e-02,(28:3.198453e-04,32:1.830332e-02):7.914875e-02):3.149314e-02,27:2.066769e-01):5.059775e-02,29:4.278497e-02):2.399655e-02):5.789829e-03):7.021556e-01,((70:2.884113e-01,67:1.341464e-01):9.225692e-02,(69:3.117301e-01,68:2.568980e-01):3.323360e-02):1.061145e+00):7.875084e-01):3.496021e-01):2.967807e-01,(62:6.165099e-01,(((65:1.619218e-01,59:9.085924e-02):5.028621e-02,(66:3.497624e-02,63:8.895196e-02):7.473181e-02):2.465946e-01,((57:1.330423e-02,56:2.016690e-02):3.977202e-02,(58:3.337513e-03,64:3.818327e-03):2.711877e-02):4.338080e-01):2.372580e-01):6.460746e-01):7.518743e-01,(40:1.878399e-01,(2:1.974544e-02,39:3.484067e-02):3.389080e-01):2.719443e-01):4.277410e-01,7:4.158641e-01):4.092989e-01,23:1.597727e-01):3.700929e-02,1:4.519605e-02);
   tree gen.62500 = [&U] ((23:1.076965e-01,(7:5.009906e-01,(((2:6.409110e-03,39:3.585156e-02):3.187151e-01,40:2.967033e-01):3.914549e-01,((((((((30:4.755527e-02,33:7.064748e-02):5.553928e-02,(31:1.008839e-01,((32:2.233750e-02,28:1.449771e-02):4.713048e-02,27:2.104577e-01):6.216029e-03):3.832383e-02):6.854339e-03,29:8.934489e-02):4.435708e-01,((67:3.163124e-01,70:4.197372e-01):1.240096e-01,(69:2.850023e-01,68:3.060124e-01):4.426873e-02):7.604267e-01):8.606141e-01,(55:1.130737e+00,(4:3.961256e-02,5:3.826926e-02):6.620465e-01):6.043415e-01):2.038241e-01,3:3.795986e-01):4.862183e-01,(((((13:1.486554e-01,(9:1.517483e-01,21:1.217123e-01):2.005793e-01):4.346509e-01,(16:8.720303e-01,(60:3.839097e-01,61:5.099553e-01):2.899807e-01):3.054878e-01):8.256386e-01,(11:7.609230e-01,((((15:7.468370e-02,14:2.119471e-01):1.768672e-01,20:3.154914e-01):1.990752e-01,24:6.664236e-01):4.235935e-01,(26:9.320817e-01,12:9.187764e-01):3.228938e-01):2.379599e-01):1.209114e-01):4.223529e-02,(18:1.053809e+00,((17:5.541753e-01,19:7.208410e-01):5.677516e-01,(10:9.008776e-01,(44:7.557515e-01,(43:6.752021e-01,54:6.014107e-01):1.133380e-01):5.348664e-01):1.467714e-01):3.499375e-01):1.358343e-01):2.680276e-01,((34:4.785775e-01,(50:2.992824e-01,(52:1.699378e-01,51:3.573043e-01):1.893713e-02):1.506828e+00):7.262610e-01,((6:5.467936e-01,8:6.864661e-01):6.246212e-01,(((((47:2.777874e-01,46:1.451308e-01):2.802239e-01,53:8.123163e-01):2.201427e-01,(48:2.685381e-01,45:2.247259e-01):4.714723e-01):9.113870e-02,49:8.926314e-01):7.096934e-01,(((37:6.779082e-01,36:4.669382e-01):1.215749e-01,25:6.530908e-01):3.216364e-01,(38:3.121574e-01,(41:2.017389e-01,(42:3.201275e-01,35:2.250825e-01):1.066679e-01):1.756167e-01):6.106315e-01):2.987161e-01):3.323639e-01):3.429902e-01):1.643416e-02):2.233403e-01):3.896830e-01,(62:7.842950e-01,(((66:2.693024e-02,63:8.162643e-02):9.813124e-02,(65:2.404566e-01,59:4.804236e-02):4.386404e-02):4.673078e-01,((58:1.400347e-02,64:2.104040e-03):1.031294e-02,(56:1.742626e-02,57:2.548190e-02):1.863098e-02):3.759942e-01):2.071080e-01):5.279148e-01):8.286814e-01):2.743009e-01):2.909815e-01):5.038414e-02,22:4.042514e-02,1:5.704370e-02);
   tree gen.63000 = [&U] (22:1.103093e-01,((((((((24:7.698071e-01,(20:4.759611e-01,(15:7.178975e-02,14:2.846232e-01):1.337139e-01):1.418326e-01):8.781440e-01,(11:9.573077e-01,((10:1.207640e+00,((17:5.976678e-01,19:9.156429e-01):2.663867e-01,(54:9.134803e-01,(43:8.370287e-01,44:9.657078e-01):9.178010e-02):9.045872e-01):1.357108e-01):3.397687e-01,(18:1.133460e+00,((12:9.776675e-01,26:1.068230e+00):2.116060e-01,(((61:6.224270e-01,60:5.818154e-01):5.594788e-01,16:1.075074e+00):2.818104e-01,((9:2.369867e-01,21:9.458201e-02):1.450457e-01,13:2.080681e-01):7.971723e-01):5.034071e-01):2.721489e-02):2.014249e-02):4.093808e-01):2.125912e-01):1.956954e-01,(((52:4.540552e-01,(50:2.398573e-01,51:3.209790e-01):8.239516e-02):1.175633e+00,34:1.479051e+00):1.570721e-01,(((45:2.308537e-01,48:3.704263e-01):6.269499e-01,((47:2.201848e-01,46:2.239167e-01):4.840843e-01,53:7.697625e-01):3.219497e-01):3.305724e-01,49:7.135667e-01):1.135266e+00):1.311944e-01):2.737263e-01,(((8:6.768430e-01,6:6.123372e-01):8.842481e-01,(((37:4.473616e-01,36:6.338729e-01):2.408766e-01,25:4.988455e-01):4.089851e-01,(38:1.024294e-01,((35:3.326298e-01,42:3.499769e-01):7.822454e-02,41:2.111482e-01):3.229442e-01):6.444663e-01):6.597294e-01):1.853796e-01,((((5:3.608132e-02,4:4.879733e-02):9.180330e-01,55:9.404800e-01):3.588232e-01,3:8.733178e-01):4.409974e-01,(((33:6.650943e-02,((31:9.585507e-02,(27:2.520080e-01,(28:6.118398e-04,32:1.765095e-02):9.483065e-02):3.522930e-03):9.040223e-02,29:4.764438e-02):2.986123e-02):8.321288e-03,30:5.579231e-02):7.266061e-01,((70:3.814938e-01,67:2.675914e-01):1.758794e-01,(69:5.367277e-01,68:3.122947e-01):5.037057e-02):8.255195e-01):1.034881e+00):2.890096e-01):1.964587e-01):2.772027e-01,(62:7.368577e-01,(((65:1.705559e-01,59:1.025439e-01):6.018732e-02,(66:4.180389e-02,63:7.180604e-02):1.562687e-01):2.947319e-01,((57:4.843157e-02,56:2.783541e-02):1.768663e-02,(58:7.614605e-03,64:2.566807e-02):3.106141e-02):5.184910e-01):2.835727e-01):9.225937e-01):1.035634e+00,(40:3.211163e-01,(2:8.992501e-02,39:5.382393e-02):2.618382e-01):4.328357e-01):3.818969e-01,7:4.970442e-01):2.790475e-01,23:3.637780e-02):1.085858e-01,1:6.880562e-02);
   tree gen.63500 = [&U] (22:2.181924e-02,(23:7.531754e-02,(7:5.731784e-01,(((2:2.955475e-02,39:4.707232e-02):4.418195e-01,40:4.004493e-01):2.761037e-01,((((8:7.188859e-01,6:4.411852e-01):1.013985e+00,(((((42:3.090771e-01,35:2.807428e-01):2.097747e-01,41:2.628895e-01):2.725430e-01,38:8.159613e-02):5.388772e-01,(25:4.761935e-01,(36:4.083731e-01,37:4.756728e-01):2.221390e-01):3.525366e-01):5.873093e-01,(((18:9.179895e-01,((10:1.265099e+00,(17:7.338383e-01,19:7.173677e-01):4.137872e-01):3.819717e-02,((44:1.082265e+00,43:6.761298e-01):1.544594e-02,54:8.112308e-01):8.344402e-01):3.278703e-01):4.619827e-01,(((12:8.342158e-01,26:6.753677e-01):2.863621e-01,((16:7.659242e-01,(61:7.040057e-01,60:3.914396e-01):7.949553e-01):4.051228e-01,(13:1.795363e-01,(21:9.709358e-02,9:1.859741e-01):3.561305e-02):5.922818e-01):5.086774e-01):1.765082e-01,(11:1.162398e+00,((20:2.896185e-01,(14:1.447354e-01,15:1.600682e-01):1.097143e-01):2.383752e-01,24:5.535961e-01):6.385907e-01):7.030018e-02):1.574325e-01):1.771469e-01,((34:8.325118e-01,((50:2.636198e-01,52:2.434462e-01):2.560407e-02,51:2.528319e-01):1.074253e+00):2.896417e-01,((((46:2.447591e-01,47:1.516815e-01):4.659084e-01,53:7.976876e-01):1.750289e-01,(48:4.103270e-01,45:1.589107e-01):3.627394e-01):2.525405e-01,49:1.651281e+00):1.097632e+00):6.402427e-02):1.839209e-01):8.272185e-04):1.525324e-01,((((((31:6.049303e-02,(28:2.386019e-03,32:9.325223e-04):7.241960e-02):1.995904e-02,27:1.786429e-01):2.841183e-02,(33:7.373242e-02,30:6.072032e-02):4.404508e-02):3.887772e-02,29:3.556379e-02):9.512261e-01,(69:1.378827e-01,(68:2.349673e-01,(67:3.094777e-01,70:2.308924e-01):1.665293e-01):2.211648e-02):6.495095e-01):6.752540e-01,((55:1.027262e+00,(4:3.053323e-02,5:8.235099e-02):7.498398e-01):5.002095e-01,3:5.201415e-01):3.356927e-01):2.335395e-01):1.969721e-01,((((64:1.757356e-02,(56:3.310019e-02,57:4.103604e-02):2.560579e-02):4.374980e-03,58:4.446197e-03):3.237140e-01,((66:2.622807e-02,63:7.278128e-02):1.427101e-01,(65:1.869822e-01,59:6.813155e-02):3.859725e-02):3.252908e-01):3.415135e-01,62:5.532652e-01):8.315863e-01):1.022391e+00):3.373480e-01):2.653584e-01):1.342753e-01,1:1.183117e-01);
   tree gen.64000 = [&U] (22:7.029935e-02,(((((((((52:2.640028e-01,(50:3.101120e-01,51:3.297757e-01):2.940973e-02):1.580776e+00,34:1.130837e+00):5.378833e-01,((((45:1.791555e-01,48:3.448657e-01):5.365641e-01,((47:2.261252e-01,46:2.299577e-01):4.561288e-01,53:7.582557e-01):1.986012e-01):2.030102e-01,49:1.087643e+00):1.165894e+00,((12:1.004044e+00,26:1.316289e+00):1.875343e-01,((11:9.831349e-01,(24:7.905756e-01,(20:2.332540e-01,(15:7.372656e-02,14:2.403890e-01):1.072280e-01):9.386375e-02):7.194220e-01):1.715965e-01,((18:1.314736e+00,(((61:6.636604e-01,60:5.207753e-01):5.745729e-01,16:9.134766e-01):2.567885e-01,((9:2.043356e-01,21:1.481112e-01):8.205287e-02,13:2.158123e-01):7.403407e-01):5.862954e-01):2.795476e-01,((44:7.079735e-01,(54:8.190029e-01,43:9.331517e-01):1.221417e-01):1.055943e+00,(10:1.240221e+00,(17:6.137923e-01,19:8.033220e-01):1.415877e-01):3.571395e-01):2.442427e-01):4.175851e-01):7.312283e-02):1.672173e-01):1.218200e-01):1.628431e-01,((8:6.526441e-01,6:6.288574e-01):1.019254e+00,(((37:4.756941e-01,36:6.509742e-01):2.003153e-01,25:4.144161e-01):3.849381e-01,(38:1.350756e-01,((35:1.832597e-01,42:3.321278e-01):2.089593e-01,41:1.900793e-01):3.491978e-01):8.377171e-01):2.895392e-01):1.511528e-01):2.460767e-01,((((5:2.251457e-02,4:4.451262e-02):9.428005e-01,55:9.658531e-01):4.703859e-01,3:8.968790e-01):2.468860e-01,((29:6.866657e-02,(((28:1.266163e-03,32:1.698663e-02):1.068012e-01,(27:2.302087e-01,31:9.844114e-02):2.038285e-02):6.386901e-02,(30:7.685982e-02,33:3.398185e-02):8.115830e-03):1.941016e-02):4.249847e-01,(69:4.620930e-01,(68:1.862136e-01,(70:2.916103e-01,67:1.482498e-01):3.216638e-01):2.599716e-02):7.995786e-01):9.116288e-01):2.354057e-01):2.779340e-01,(62:7.567373e-01,(((65:3.117707e-01,59:1.053104e-01):1.127906e-01,(66:6.898697e-02,63:7.374329e-02):1.172281e-01):3.177622e-01,((57:4.496290e-02,56:7.556678e-03):1.488980e-02,(58:1.189374e-02,64:1.257180e-02):1.144227e-02):4.891187e-01):1.885354e-01):7.505867e-01):6.932050e-01,(40:4.178736e-01,(2:9.235110e-02,39:3.733421e-02):4.144588e-01):4.268128e-01):3.922000e-01,7:6.371650e-01):2.064415e-01,23:1.290272e-01):8.274827e-02,1:5.464440e-02);
   tree gen.64500 = [&U] ((23:4.546003e-02,(7:6.724864e-01,(((2:6.156071e-03,39:2.762069e-02):2.978230e-01,40:3.399674e-01):2.716668e-01,(((((((55:1.056616e+00,(4:2.135357e-02,5:6.604040e-02):6.186488e-01):3.545223e-01,3:5.272752e-01):2.542807e-01,(((33:4.310685e-02,30:2.708223e-02):1.625151e-03,((31:1.048479e-01,(27:1.888755e-01,(32:4.883881e-03,28:4.576536e-03):4.417042e-02):1.320009e-02):3.347422e-02,29:3.900692e-02):1.528825e-02):5.514300e-01,((67:1.666102e-01,70:2.598044e-01):3.940945e-02,(69:2.078583e-01,68:1.578343e-01):1.581607e-01):6.791022e-01):4.342370e-01):1.814610e-01,(34:7.324945e-01,(52:1.434070e-01,(51:3.802405e-01,50:2.311794e-01):5.101066e-02):1.190963e+00):3.982470e-01):2.300687e-01,(((((17:8.059049e-01,19:4.775069e-01):2.949342e-01,((44:6.022413e-01,43:7.968836e-01):1.354537e-01,54:4.093241e-01):9.947573e-01):2.079960e-01,10:1.019071e+00):2.023214e-01,(((13:1.761636e-01,(9:1.706442e-01,21:9.388171e-02):1.085561e-01):4.308814e-01,(16:8.383089e-01,(60:6.763737e-01,61:4.622111e-01):6.012430e-01):2.376967e-01):5.102272e-01,18:9.717843e-01):3.890597e-01):1.061416e-01,(11:1.045808e+00,((((15:1.158738e-01,14:2.466401e-01):4.867717e-02,20:3.502827e-01):3.869079e-01,24:6.809655e-01):3.861713e-01,(26:6.055991e-01,12:8.692244e-01):1.279809e-01):3.466321e-01):1.841042e-01):2.396600e-01):1.228651e-02,((6:3.861858e-01,8:8.387330e-01):8.119456e-01,(((((47:2.649934e-01,46:1.083202e-01):3.181944e-01,53:7.058135e-01):1.268162e-01,(48:2.322184e-01,45:2.514426e-01):3.784679e-01):4.693249e-01,49:7.801246e-01):7.173591e-01,(((37:5.734074e-01,36:4.066214e-01):9.677089e-02,25:6.102802e-01):3.299377e-01,(38:1.002439e-01,(41:1.884678e-01,(42:3.420904e-01,35:2.103282e-01):1.087211e-01):2.114403e-01):4.363657e-01):1.772545e-01):7.083084e-02):1.432675e-01):2.512327e-01,(62:7.328839e-01,(((66:5.392708e-02,63:8.009397e-02):6.344459e-02,(65:2.655005e-01,59:6.992771e-02):7.244943e-02):4.366754e-01,((58:2.402539e-04,64:5.103627e-03):3.972452e-02,(56:2.152146e-02,57:4.179057e-02):1.017374e-02):3.768717e-01):6.913534e-02):7.807250e-01):5.422314e-01):2.524296e-01):9.573151e-02):1.081010e-01,22:5.878906e-02,1:1.259307e-01);
   tree gen.65000 = [&U] (22:5.626636e-02,(23:1.253022e-01,(((((((55:1.059724e+00,(4:2.205729e-02,5:1.248878e-01):5.621906e-01):5.341532e-01,3:6.240220e-01):5.130046e-01,(((68:2.616970e-01,(70:2.892923e-01,67:2.392070e-01):2.055692e-01):1.393541e-01,69:4.489650e-01):1.022474e+00,((((27:2.374699e-01,(28:6.072534e-03,32:1.869596e-02):5.396585e-02):8.282099e-03,31:9.153886e-02):8.774751e-02,(30:1.055822e-01,33:6.838213e-02):3.073295e-02):2.347784e-02,29:4.422467e-02):8.221468e-01):7.977154e-01):4.806401e-01,((((((51:3.619079e-01,52:3.912025e-01):5.199707e-02,50:2.444304e-01):1.277296e+00,34:8.967066e-01):7.583777e-01,(((26:9.158343e-01,12:1.019271e+00):3.276665e-02,((18:1.016383e+00,((10:9.229560e-01,(17:5.167102e-01,19:8.017388e-01):4.108129e-01):1.523737e-01,(44:3.825075e-01,(43:4.148643e-01,54:1.096817e+00):4.596643e-01):8.238911e-01):2.102407e-01):2.803364e-01,((16:7.963978e-01,(61:3.230052e-01,60:5.128172e-01):8.949978e-01):3.633564e-01,(13:1.726189e-01,(9:1.938019e-01,21:1.036977e-01):1.052256e-01):8.346299e-01):4.045572e-01):1.770305e-01):2.571057e-01,((((14:2.347513e-01,15:7.730500e-02):1.483420e-01,20:2.999624e-01):3.383292e-01,24:6.775734e-01):5.030938e-01,11:1.373509e+00):3.508585e-01):3.473906e-01):1.388584e-01,(49:8.186522e-01,((48:3.178987e-01,45:2.033615e-01):4.328631e-01,(53:1.035496e+00,(47:2.554844e-01,46:3.285260e-01):4.499903e-01):2.939039e-01):4.285533e-01):6.655806e-01):7.719141e-02,((8:7.203852e-01,6:5.257874e-01):9.074970e-01,(((25:9.962652e-01,36:4.250347e-01):7.022722e-02,37:6.622732e-01):4.089244e-01,(38:8.935934e-02,((42:3.100471e-01,35:2.599542e-01):7.679819e-02,41:1.731112e-01):3.919164e-01):6.388538e-01):3.398200e-01):1.851494e-01):2.720057e-01):3.861842e-01,((((56:2.272508e-02,57:4.700099e-02):5.444493e-02,(58:6.549827e-03,64:1.168279e-03):2.150478e-02):4.794373e-01,((66:4.805422e-02,63:9.263494e-02):7.620250e-02,(65:2.426226e-01,59:5.648746e-02):6.239103e-02):3.171959e-01):5.156013e-01,62:6.399700e-01):5.851991e-01):1.109563e+00,((39:2.714982e-02,2:4.386073e-02):3.248007e-01,40:2.006832e-01):3.671574e-01):3.312495e-01,7:6.266117e-01):1.440929e-01):7.109395e-02,1:4.138040e-02);
   tree gen.65500 = [&U] ((23:6.415081e-02,(7:7.316557e-01,(((2:1.039524e-02,39:3.019732e-02):1.402041e-01,40:3.454397e-01):2.632563e-01,((62:6.917985e-01,(((56:3.653080e-02,57:1.772090e-02):1.113747e-02,(58:6.673215e-03,64:8.464550e-03):5.975044e-02):3.478620e-01,((63:8.773187e-02,66:2.438255e-02):1.380684e-01,(65:2.301481e-01,59:6.197602e-02):6.832294e-02):3.126945e-01):2.944573e-01):5.516232e-01,((((((((27:2.278463e-01,(32:4.312686e-03,28:1.220956e-02):6.262331e-02):3.383083e-02,31:1.348218e-01):1.061303e-01,29:5.089439e-02):7.000706e-03,30:6.254315e-02):6.470475e-02,33:6.873511e-03):1.063583e+00,((68:1.353896e-01,69:3.120177e-01):6.686292e-02,(70:4.232058e-01,67:1.025329e-01):1.782551e-01):7.246360e-01):8.622521e-01,(3:7.671269e-01,(55:9.682877e-01,(4:7.451555e-02,5:4.543342e-02):8.392403e-01):5.238387e-01):2.981052e-01):5.102614e-01,((((25:6.114762e-01,(37:7.078249e-01,36:6.532400e-01):1.051687e-01):4.188312e-01,(38:2.656844e-01,((42:3.659961e-01,35:2.367995e-01):1.537411e-01,41:1.804682e-01):2.673795e-01):5.191392e-01):4.301405e-01,(((((16:8.465335e-01,(60:4.254850e-01,61:5.959780e-01):4.694703e-01):6.009615e-01,(9:1.069718e-01,(13:1.891439e-01,21:1.053903e-01):1.041908e-01):5.250128e-01):3.334945e-01,18:7.567390e-01):3.348326e-01,(((10:4.972805e-01,((43:5.465019e-01,54:6.299145e-01):3.189119e-01,44:5.819096e-01):8.193495e-01):3.993671e-01,(19:8.025718e-01,17:6.269690e-01):4.974519e-01):4.101561e-01,(11:1.051497e+00,((26:9.638034e-01,12:1.135372e+00):8.862131e-02,((52:2.518352e-01,(51:2.130660e-01,50:2.347699e-01):1.083448e-01):1.386371e+00,(24:5.525144e-01,((14:1.762703e-01,15:1.561453e-01):7.433214e-02,20:2.193988e-01):1.963084e-01):3.532411e-01):5.644950e-01):1.316572e-01):3.150770e-01):5.754184e-02):6.234599e-02,(34:1.679777e+00,(((45:2.468351e-01,48:1.573580e-01):3.829620e-01,((46:2.475618e-01,47:3.232319e-01):5.733398e-01,53:7.579180e-01):1.735937e-01):3.718840e-01,49:7.928722e-01):7.171585e-01):7.196174e-02):1.092461e-01):1.908155e-01,(6:4.462280e-01,8:6.723378e-01):1.198952e+00):4.474351e-02):4.365684e-01):9.251185e-01):4.944490e-01):1.269406e-01):1.878597e-01,22:6.037128e-02,1:1.065680e-01);
   tree gen.66000 = [&U] (22:3.651362e-02,(23:6.854035e-02,(7:5.594145e-01,(((2:4.562353e-02,39:2.501100e-02):3.938389e-01,40:1.533159e-01):4.143586e-01,((((((((42:3.315822e-01,35:2.980660e-01):1.882377e-01,41:2.506374e-01):2.635451e-01,38:2.022680e-01):8.910706e-01,(25:4.729572e-01,(36:4.825706e-01,37:4.398672e-01):3.317025e-01):3.397015e-01):6.635480e-01,((34:8.489910e-01,(52:3.099371e-01,(50:2.272100e-01,51:2.310340e-01):1.615744e-02):1.422540e+00):1.440628e-01,(((((((16:1.047906e+00,(61:4.417088e-01,60:3.714976e-01):4.230277e-01):6.305406e-01,((9:1.765282e-01,21:1.760248e-01):4.574473e-02,13:1.929967e-01):7.641549e-01):2.356558e-01,18:9.868142e-01):4.827411e-01,((10:1.091024e+00,(17:8.223502e-01,19:8.247640e-01):3.513467e-01):4.223223e-02,((44:9.080671e-01,54:7.699084e-01):1.389588e-01,43:6.558032e-01):9.324093e-01):2.905078e-01):1.669747e-01,(12:1.118301e+00,26:9.058095e-01):2.858994e-01):1.039057e-01,(11:1.193229e+00,((20:4.031668e-01,(14:3.748391e-01,15:8.658105e-02):2.251621e-02):8.792774e-02,24:8.108791e-01):5.073568e-01):3.138805e-01):1.984653e-01,((((46:2.656143e-01,47:1.549390e-01):4.787129e-01,53:9.256834e-01):8.812129e-02,(48:2.169851e-01,45:4.328120e-01):4.915010e-01):1.261268e-01,49:1.106299e+00):9.721386e-01):1.331855e-01):5.841090e-02):6.960074e-02,(8:6.079381e-01,6:7.865456e-01):1.007626e+00):1.795147e-01,(((((33:3.620130e-02,30:8.310613e-02):1.656724e-02,((28:2.964800e-03,32:1.119444e-03):6.671239e-02,(27:2.135347e-01,31:1.032335e-01):3.177299e-03):4.770939e-02):3.187423e-02,29:3.715875e-02):8.266861e-01,(((67:2.730466e-01,70:2.078926e-01):2.323883e-01,68:2.045078e-01):7.071832e-02,69:3.787649e-01):7.001678e-01):8.364234e-01,((55:1.092941e+00,(4:9.523426e-03,5:4.976743e-02):7.585931e-01):8.325646e-02,3:8.559806e-01):4.442873e-01):6.146215e-01):1.632153e-01,((((56:2.942131e-02,57:3.915516e-02):3.670373e-02,(64:4.510694e-03,58:1.061072e-02):6.391984e-02):3.631204e-01,((66:8.078007e-02,63:5.302341e-02):1.172583e-01,(65:2.505030e-01,59:1.039350e-01):4.972480e-02):4.225752e-01):2.805717e-01,62:6.392635e-01):9.675667e-01):1.026735e+00):3.253125e-01):2.875169e-01):1.503275e-01,1:1.452632e-01);
   tree gen.66500 = [&U] (((7:5.839874e-01,(((62:7.540549e-01,(((66:3.238717e-02,63:6.424484e-02):1.886024e-01,(65:2.096672e-01,59:6.380050e-02):7.039676e-02):4.300020e-01,(57:2.972995e-02,((64:1.561304e-02,58:8.496723e-05):4.476456e-02,56:2.214339e-02):3.141701e-03):3.867358e-01):2.885297e-01):7.617986e-01,(((((((((20:5.243826e-01,(15:9.007180e-02,14:1.300537e-01):1.156654e-01):4.303250e-01,24:4.682967e-01):9.003516e-01,((12:9.938384e-01,26:7.769974e-01):1.348849e-01,((16:8.912093e-01,(60:6.928914e-01,61:5.280149e-01):4.616381e-01):3.577376e-01,(13:2.071867e-01,(21:1.194140e-01,9:2.603241e-01):4.883437e-02):7.823977e-01):2.754129e-01):1.690577e-01):1.918012e-01,11:1.043279e+00):1.222135e-01,(((19:6.197926e-01,17:9.108864e-01):3.537292e-01,(((44:1.032691e+00,54:1.070114e+00):5.458689e-03,43:7.331964e-01):9.998062e-01,10:9.709129e-01):2.956463e-01):4.061073e-01,18:1.199586e+00):1.894306e-01):1.244187e-01,(((45:1.784693e-01,48:2.639144e-01):4.901323e-01,((46:1.524634e-01,47:2.193728e-01):4.267668e-01,53:9.853760e-01):1.686214e-01):2.322240e-01,49:5.742551e-01):8.895358e-01):1.358874e-01,(((52:2.027620e-01,51:4.710696e-01):1.225234e-02,50:3.261538e-01):1.336187e+00,34:9.479736e-01):5.308978e-01):1.107214e-01,(((25:4.268223e-01,(37:5.931265e-01,36:4.727630e-01):1.949836e-01):3.792442e-01,(((35:3.391893e-01,42:3.908490e-01):2.428002e-01,41:1.887874e-01):2.606880e-01,38:1.697910e-01):9.536024e-01):3.573285e-01,(8:5.757884e-01,6:6.244200e-01):8.482175e-01):1.458293e-01):2.638021e-01,(((55:1.018643e+00,(4:2.866174e-02,5:7.981250e-02):6.758387e-01):5.348237e-01,3:5.950689e-01):3.729484e-01,(((68:2.260967e-01,69:3.508395e-01):1.021030e-01,(70:2.138973e-01,67:2.499414e-01):1.630471e-01):6.560541e-01,((33:4.390450e-02,30:2.716612e-02):2.424714e-02,((31:1.319218e-01,(27:2.002662e-01,(28:2.837634e-03,32:2.544557e-02):7.251438e-02):2.095987e-02):5.265950e-02,29:3.876825e-02):1.542840e-02):7.806123e-01):9.169357e-01):1.434711e-01):2.107661e-01):6.153781e-01,((2:2.445765e-02,39:2.416258e-02):4.849063e-01,40:1.609528e-01):3.797545e-01):2.716780e-01):2.657185e-01,23:1.061689e-01):1.527794e-01,22:3.369917e-02,1:2.685380e-02);
   tree gen.67000 = [&U] (((7:5.948694e-01,(((62:6.761261e-01,(((66:3.238717e-02,63:8.971313e-02):1.488100e-01,(65:2.096672e-01,59:4.896333e-02):2.907142e-02):4.300020e-01,((64:9.444031e-03,58:8.496723e-05):5.329252e-02,(57:2.972995e-02,56:1.408058e-02):1.264883e-02):3.987613e-01):2.885297e-01):7.617986e-01,((((((((12:9.938384e-01,26:7.769974e-01):1.760797e-01,((16:8.912093e-01,(60:5.735976e-01,61:4.239379e-01):8.323555e-01):3.577376e-01,(13:2.148671e-01,(21:1.194140e-01,9:1.957127e-01):1.218553e-01):8.025568e-01):2.754129e-01):3.228202e-01,(((20:5.243826e-01,(15:1.932166e-01,14:1.300537e-01):1.205795e-01):4.060121e-01,24:7.179571e-01):9.142136e-01,11:1.012098e+00):1.858379e-01):1.222135e-01,(((19:7.151628e-01,17:6.074334e-01):3.537292e-01,((44:1.032691e+00,(43:7.331964e-01,54:8.661600e-01):3.227848e-02):9.998062e-01,10:8.850928e-01):7.412161e-02):4.061073e-01,18:1.199586e+00):3.151371e-01):2.240296e-01,(((45:1.784693e-01,48:5.005689e-01):4.110426e-01,((46:1.208949e-01,47:2.193728e-01):4.267668e-01,53:9.853760e-01):1.718768e-01):2.315492e-01,49:5.742551e-01):1.151110e+00):1.358874e-01,(((51:4.512726e-01,52:2.119761e-01):1.302283e-02,50:3.350898e-01):1.336187e+00,34:9.479736e-01):5.308978e-01):6.619138e-02,(((25:5.409324e-01,(37:5.931265e-01,36:4.727630e-01):1.788861e-01):4.225637e-01,(((35:3.391893e-01,42:3.908490e-01):1.135400e-01,41:1.887874e-01):2.606880e-01,38:1.697910e-01):9.536024e-01):3.573285e-01,(8:6.301053e-01,6:6.244200e-01):1.098778e+00):2.693680e-01):8.393876e-02,(((55:1.018643e+00,(4:2.866174e-02,5:7.590353e-02):6.758387e-01):5.800683e-01,3:5.950689e-01):1.984349e-01,(((68:3.549339e-01,(70:4.139797e-01,67:2.499414e-01):2.901201e-01):1.380252e-01,69:3.508395e-01):9.303122e-01,((31:8.145692e-02,(27:2.002662e-01,(28:2.470029e-03,32:2.175797e-02):6.812484e-02):2.095987e-02):4.147752e-02,((33:4.547777e-02,30:8.103480e-02):3.173779e-02,29:8.521037e-02):2.946934e-02):8.660238e-01):6.228159e-01):5.646238e-01):2.554343e-01):8.828104e-01,((2:3.791592e-02,39:2.742003e-02):3.710183e-01,40:2.188200e-01):3.797545e-01):3.373897e-01):2.173536e-01,23:1.061689e-01):8.066696e-02,22:8.073642e-02,1:5.555004e-02);
   tree gen.67500 = [&U] (((7:5.361936e-01,(((62:6.094354e-01,(((66:2.919262e-02,63:7.143689e-02):1.182934e-01,(65:1.869415e-01,59:4.807248e-02):2.620392e-02):3.875882e-01,((64:1.183094e-02,58:7.658638e-05):4.514007e-02,(57:2.679750e-02,56:1.269172e-02):1.140120e-02):4.854570e-01):2.600702e-01):7.587654e-01,(((((((((((44:9.308304e-01,43:6.608766e-01):2.351877e-01,54:7.334580e-01):7.756401e-01,10:1.266911e+00):1.602842e-01,(19:6.446217e-01,17:4.598564e-01):3.930084e-01):2.832086e-01,18:1.081263e+00):6.280584e-02,(((20:3.325707e-01,(15:1.602321e-01,14:1.172257e-01):1.086860e-01):2.797055e-01,24:6.471404e-01):8.334680e-01,11:9.122682e-01):1.912466e-01):4.935104e-02,((12:8.958098e-01,26:7.003572e-01):2.570036e-01,((16:9.758176e-01,(60:7.244320e-01,61:3.821222e-01):7.502550e-01):1.399262e-01,(13:1.936734e-01,(21:1.076355e-01,9:2.674048e-01):6.966086e-02):7.509858e-01):4.509159e-01):2.087042e-01):1.395027e-01,(((45:1.608658e-01,48:4.511946e-01):3.704989e-01,((46:2.155567e-01,47:2.758494e-01):4.146357e-01,53:8.130181e-01):2.212176e-01):2.067490e-01,49:8.973016e-01):6.969169e-01):5.935474e-02,((51:4.067607e-01,(52:1.994588e-01,50:3.020378e-01):4.373251e-03):1.263314e+00,34:8.544689e-01):4.785319e-01):9.260746e-02,(((25:4.461695e-01,(37:5.346227e-01,36:4.779565e-01):3.262144e-01):3.808836e-01,(((35:3.057329e-01,42:2.684231e-01):1.009944e-01,41:1.163451e-01):2.579525e-01,38:1.497740e-01):9.039278e-01):3.774039e-01,(8:5.679540e-01,6:6.506795e-01):7.267670e-01):2.718457e-01):6.609455e-02,(((55:8.954729e-01,(4:6.145326e-02,5:9.404841e-02):7.049687e-01):4.965153e-01,3:5.363735e-01):2.712449e-01,(((69:3.162340e-01,68:2.237311e-01):1.080053e-01,(70:1.631033e-01,67:4.574238e-01):4.666697e-02):8.151951e-01,((31:7.342231e-02,(27:1.823913e-01,(28:2.226394e-03,32:1.185657e-02):4.185960e-02):2.047818e-02):3.738632e-02,((33:4.577357e-02,30:7.304182e-02):3.228275e-02,29:3.918595e-02):1.515742e-02):7.806023e-01):5.145352e-01):5.213621e-01):2.302392e-01):5.669258e-01,((2:3.417603e-02,39:5.690836e-02):3.113770e-01,40:2.331460e-01):3.138130e-01):3.469311e-01):2.324612e-01,23:9.569679e-02):5.703196e-02,22:9.512800e-02,1:7.382138e-02);
   tree gen.68000 = [&U] ((23:1.823426e-01,((((39:5.831550e-03,2:7.883433e-02):4.131784e-01,40:3.596298e-01):3.461131e-01,(((((5:9.479037e-02,4:6.555614e-02):5.690363e-01,55:1.161115e+00):5.719443e-01,3:8.849115e-01):3.612547e-01,(((((((48:3.087995e-01,45:2.770863e-01):3.507400e-01,((47:3.677277e-01,46:9.325839e-02):4.213665e-01,53:8.394040e-01):2.367815e-01):7.448225e-02,49:1.750613e+00):9.386753e-01,((50:3.491154e-01,(52:2.939616e-01,51:4.494913e-01):2.077218e-02):2.055742e+00,34:5.833098e-01):3.938982e-01):4.119566e-01,(((12:1.261217e+00,26:9.245693e-01):3.194099e-01,(11:1.280278e+00,(24:8.454566e-01,(20:3.460718e-01,(15:1.367935e-01,14:2.710290e-01):1.234060e-01):7.293436e-02):5.435964e-01):4.328929e-01):1.195660e-01,(((19:7.456877e-01,17:7.714176e-01):4.448569e-01,(10:9.974054e-01,(43:1.087026e+00,(44:9.181730e-01,54:6.758582e-01):5.663931e-02):7.738762e-01):3.743610e-02):3.845914e-01,(18:1.279456e+00,((13:2.380518e-01,(9:2.502059e-01,21:9.952592e-02):5.089556e-02):6.066838e-01,(16:9.427126e-01,(60:6.938779e-01,61:4.900729e-01):5.871734e-01):2.832506e-01):1.724539e-01):2.358662e-01):3.679631e-01):2.261895e-01):2.637097e-01,(((25:6.150685e-01,(36:6.878887e-01,37:7.609698e-01):2.481949e-01):3.943126e-01,((41:2.108887e-01,(42:3.658470e-01,35:3.863933e-01):5.547329e-02):2.739354e-01,38:1.112820e-01):6.410591e-01):8.141334e-01,(8:9.271592e-01,6:5.418612e-01):8.330514e-01):2.176918e-01):1.788320e-01,(((69:3.940359e-01,68:2.258265e-01):4.579431e-02,(70:3.609905e-01,67:3.360996e-01):1.629836e-01):5.796146e-01,(33:9.526430e-02,(30:7.577780e-02,(29:1.149244e-01,((32:5.940875e-04,28:2.711050e-05):9.976378e-02,(31:7.233611e-02,27:2.001406e-01):1.631943e-02):2.228088e-02):2.011006e-02):2.414824e-02):1.100837e+00):1.237744e+00):6.766863e-02):4.587649e-01,(((59:8.640422e-02,((66:3.104232e-02,63:5.910971e-02):1.571722e-01,65:2.611040e-01):4.541923e-02):3.752841e-01,((57:2.191348e-02,56:1.609329e-02):2.424582e-02,(58:1.486231e-03,64:7.421745e-04):2.909874e-02):2.838186e-01):2.204299e-01,62:6.026653e-01):9.208664e-01):1.285425e+00):4.696371e-01,7:9.883945e-01):2.130334e-01):9.677147e-02,22:8.441536e-02,1:1.081334e-01);
   tree gen.68500 = [&U] (((7:6.055276e-01,((((((25:4.846326e-01,(37:5.443301e-01,36:4.866350e-01):5.933008e-02):2.590136e-01,(((35:2.540394e-01,42:2.732970e-01):1.221622e-01,41:2.708092e-01):1.391715e-01,38:1.576878e-01):9.650463e-01):1.942132e-01,(8:7.735412e-01,6:6.624942e-01):7.453245e-01):3.035027e-01,((((20:2.276470e-01,(15:1.137208e-01,14:2.540845e-01):1.334747e-01):7.783769e-02,24:6.588909e-01):8.629395e-01,((((((43:7.693353e-01,44:7.678524e-01):8.598127e-02,54:7.883403e-01):5.005723e-01,10:1.269727e+00):3.104676e-01,(19:6.575810e-01,17:4.695341e-01):2.923806e-01):6.019358e-01,(18:1.095390e+00,((12:9.967980e-01,26:7.622330e-01):8.601406e-02,((16:8.563580e-01,(60:6.259461e-01,61:2.432235e-01):6.464980e-01):2.699466e-01,(13:1.586834e-01,(21:1.095899e-01,9:1.685699e-01):7.092573e-02):6.950851e-01):7.612842e-01):2.216342e-02):8.847860e-02):6.153333e-03,11:9.708621e-01):4.213750e-02):1.474421e-01,(((52:1.963948e-01,51:2.489216e-01):4.444608e-03,50:2.709659e-01):1.593283e+00,((((45:1.596732e-01,48:3.070885e-01):3.772262e-01,((46:1.883159e-01,47:1.189299e-01):2.935477e-01,53:1.042285e+00):1.206372e-01):3.160203e-01,49:1.037404e+00):7.708088e-01,34:8.936995e-01):6.325272e-02):3.752189e-01):1.550197e-01):2.660522e-01,((((55:9.669084e-01,(4:3.469554e-02,5:1.155153e-01):7.091605e-01):3.679305e-01,3:5.180159e-01):1.675599e-01,(((69:2.668565e-01,68:1.528806e-01):1.023780e-01,(70:1.660649e-01,67:2.587895e-01):1.283270e-01):8.514895e-01,(((31:7.475547e-02,(27:1.857031e-01,(28:2.466076e-03,32:1.200763e-02):3.050721e-02):4.877117e-02):2.779101e-02,29:3.406127e-02):2.463592e-02,(33:6.692171e-02,30:7.436808e-02):3.668679e-02):9.881843e-01):7.557962e-01):3.250589e-01,(62:6.205013e-01,(((66:2.646073e-02,63:7.754286e-02):1.204413e-01,(65:2.196984e-01,59:6.489521e-02):3.686885e-02):3.904745e-01,((64:8.852385e-03,58:1.950208e-05):1.871821e-02,(57:5.212204e-02,56:8.117320e-03):1.651646e-02):2.624288e-01):3.552512e-01):7.725427e-01):3.522766e-02):9.623145e-01,((2:3.479659e-02,39:1.544112e-02):3.764455e-01,40:2.373794e-01):3.238801e-01):3.904671e-01):2.937281e-01,23:1.051083e-01):9.120950e-02,22:6.843326e-02,1:7.516180e-02);
   tree gen.69000 = [&U] (22:1.014461e-01,((((((((((45:2.673320e-01,48:2.706585e-01):6.003725e-01,((47:3.269264e-01,46:2.126256e-01):3.762402e-01,53:1.215153e+00):4.239579e-01):1.970009e-01,49:1.081717e+00):1.078387e+00,((52:3.894460e-01,(51:3.130637e-01,50:3.266814e-01):2.270442e-02):1.515514e+00,34:6.704320e-01):5.228037e-01):1.175891e-01,(((26:1.004560e+00,((12:8.803825e-01,18:1.156518e+00):5.648147e-02,(((61:5.395074e-01,60:6.397509e-01):5.779452e-01,16:9.391002e-01):3.454853e-01,(13:2.068614e-01,(9:2.090985e-01,21:1.655951e-01):1.062600e-01):5.128709e-01):5.840455e-01):1.792600e-01):1.467244e-01,(11:9.118954e-01,(24:6.305829e-01,(20:4.370767e-01,(15:1.716803e-01,14:2.033576e-01):1.935154e-02):2.213423e-01):7.165723e-01):1.038428e-01):9.330021e-02,(((54:1.324005e+00,(44:9.856478e-01,43:6.148009e-01):1.726907e-01):7.187824e-01,10:1.041419e+00):1.462057e-01,(17:8.801165e-01,19:7.815509e-01):2.749142e-01):4.192063e-01):2.214904e-01):3.086288e-01,((((5:1.022270e-02,4:1.567003e-01):7.635939e-01,55:1.206056e+00):6.805368e-01,3:7.404086e-01):4.042015e-01,(((((37:6.513662e-01,36:3.714850e-01):3.042870e-01,25:7.032098e-01):2.018930e-01,(38:2.564036e-01,((35:3.133914e-01,42:3.482798e-01):4.036579e-02,41:3.643173e-01):1.417792e-01):9.411747e-01):6.344209e-01,(8:6.750982e-01,6:3.151452e-01):1.150632e+00):1.669375e-01,((((31:9.063964e-02,(27:2.060162e-01,(28:5.117592e-03,32:3.826753e-03):8.246315e-02):5.310170e-03):3.760595e-02,(33:6.160370e-02,30:3.633182e-02):1.811289e-02):6.810974e-02,29:3.773235e-03):8.174994e-01,((70:2.855281e-01,67:2.012188e-01):5.640047e-02,(69:4.515879e-01,68:4.210715e-01):1.099825e-01):6.645555e-01):1.335237e+00):7.681835e-02):1.724693e-01):2.212225e-01,(62:7.894830e-01,(((65:2.742326e-01,59:7.856425e-02):7.305525e-02,(66:1.885050e-02,63:1.040459e-01):1.418128e-01):4.083796e-01,((57:5.803458e-02,56:2.331550e-02):3.566674e-02,(58:1.149941e-02,64:1.331109e-02):1.529944e-02):5.048775e-01):2.418423e-01):7.432876e-01):7.533475e-01,(40:3.911231e-01,(2:1.773753e-02,39:3.038494e-02):2.651094e-01):5.704170e-01):5.076008e-01,7:5.503842e-01):2.360220e-01,23:1.009050e-01):1.714061e-01,1:9.499981e-02);
   tree gen.69500 = [&U] ((23:1.171571e-01,(7:6.755692e-01,(((2:3.110793e-02,39:2.895587e-02):2.880517e-01,40:2.618304e-01):3.229038e-01,((((((6:7.001395e-01,8:6.172862e-01):1.266988e+00,((49:1.058636e+00,(((47:3.213024e-01,46:1.481170e-01):5.035395e-01,53:7.298266e-01):2.326955e-01,(48:3.333846e-01,45:2.370804e-01):3.912482e-01):3.883120e-01):7.644182e-01,(((37:7.443775e-01,36:4.694717e-01):2.392252e-01,25:4.167221e-01):5.260207e-01,(38:8.346482e-02,((35:3.089504e-01,42:3.452572e-01):1.147473e-01,41:3.188163e-01):2.471434e-01):5.155107e-01):5.403359e-01):9.314862e-02):2.517239e-02,(18:9.984459e-01,((((26:9.379044e-01,12:9.750879e-01):2.567365e-01,(11:1.041792e+00,(((15:1.840853e-01,14:9.162398e-02):5.469548e-02,20:3.672705e-01):3.039127e-01,24:4.309757e-01):5.387487e-01):1.138390e-01):8.229821e-04,(((21:1.048468e-01,9:2.035375e-01):9.328204e-02,13:2.097005e-01):6.397643e-01,(16:9.027349e-01,(60:7.122457e-01,61:2.522105e-01):8.404775e-01):5.668710e-01):4.267353e-01):3.263827e-01,((17:6.023744e-01,19:5.983225e-01):5.598601e-01,(((43:7.055304e-01,44:5.454001e-01):2.178416e-01,54:6.596779e-01):6.430551e-01,10:1.019046e+00):1.577794e-01):1.593317e-01):1.920065e-01):2.558859e-01):2.884452e-02,(34:8.952656e-01,((52:2.314089e-01,51:2.616985e-01):5.384233e-02,50:3.527386e-01):1.354266e+00):4.272074e-01):2.826716e-01,(((55:1.207542e+00,(4:8.897768e-02,5:3.068615e-02):5.151835e-01):2.426190e-01,3:5.863547e-01):3.217333e-01,(((((31:1.249885e-01,(27:1.917968e-01,(32:5.670598e-03,28:1.303334e-02):9.952741e-02):4.323327e-02):5.592994e-02,29:2.096780e-02):3.761675e-02,30:5.586834e-02):1.168644e-02,33:3.980659e-02):7.010142e-01,((67:2.286865e-01,70:3.271830e-01):9.979370e-02,(69:4.741021e-01,68:2.452165e-01):7.602539e-02):1.131137e+00):6.686820e-01):1.065574e-01):2.343136e-01,(62:4.901543e-01,(((66:1.686949e-02,63:1.105863e-01):1.565602e-01,(65:2.702052e-01,59:1.025980e-01):3.371200e-02):3.920644e-01,((58:6.985439e-04,64:3.845704e-03):1.225814e-02,(56:1.873852e-02,57:2.399750e-02):1.353116e-02):2.808883e-01):2.649615e-01):9.170211e-01):9.854617e-01):5.101105e-01):2.822570e-01):1.653281e-01,22:3.576203e-02,1:1.114450e-01);
   tree gen.70000 = [&U] (((7:6.125955e-01,(((((34:9.041311e-01,(50:3.722533e-01,(52:2.074075e-01,51:3.122084e-01):4.656847e-03):1.656855e+00):4.177204e-01,((((45:3.861995e-01,48:2.467495e-01):4.144347e-01,(53:6.221039e-01,(46:1.661224e-01,47:2.974558e-01):4.503779e-01):1.473582e-01):2.490933e-01,49:1.049513e+00):7.674584e-01,(((37:8.113897e-01,(36:5.004981e-01,25:5.078434e-01):9.088459e-02):2.500009e-01,(((35:2.285687e-01,42:3.707873e-01):1.422058e-01,41:2.808910e-01):1.979893e-01,38:1.369682e-01):8.757501e-01):1.908067e-01,(8:5.177433e-01,6:4.169284e-01):8.957385e-01):1.176792e-01):2.186811e-01):1.657066e-01,((24:8.502275e-01,(20:4.075193e-01,(15:6.705260e-02,14:1.988750e-01):1.126780e-01):1.432013e-02):6.664929e-01,(11:9.821944e-01,((18:1.108176e+00,((12:1.008433e+00,26:7.711301e-01):8.931444e-02,((16:1.139073e+00,(60:6.332524e-01,61:4.786185e-01):6.817716e-01):2.932288e-01,(13:1.248982e-01,(21:1.108690e-01,9:1.470092e-01):1.548439e-01):3.941915e-01):2.859787e-01):6.118832e-02):9.538927e-02,((((44:8.278237e-01,43:6.015235e-01):1.530207e-01,54:8.205894e-01):5.266772e-01,10:7.444287e-01):3.966802e-02,(19:6.698459e-01,17:4.708605e-01):5.533081e-01):4.120491e-01):7.201532e-02):9.209738e-02):2.083266e-01):7.113967e-02,((((55:9.781946e-01,(4:2.230737e-02,5:1.070194e-01):5.766819e-01):3.841018e-01,3:4.045849e-01):4.919822e-01,(((68:1.941657e-01,69:3.852215e-01):1.265445e-01,(70:3.319896e-01,67:2.064336e-01):6.285693e-02):5.513684e-01,((((33:3.604021e-02,30:4.773608e-02):4.097718e-02,29:1.591614e-02):4.232503e-02,(31:6.980832e-02,27:2.538915e-01):1.622294e-02):3.563192e-02,(28:2.851621e-02,32:1.129040e-02):4.283985e-02):1.087523e+00):6.460104e-01):4.162376e-01,(62:5.936771e-01,(((66:2.808395e-02,63:8.016725e-02):1.303941e-01,(65:1.991365e-01,59:9.631024e-02):4.576695e-02):3.782836e-01,((64:8.853524e-04,58:1.205898e-05):3.309477e-02,(57:3.148418e-02,56:1.388147e-02):3.055401e-03):2.696974e-01):2.966516e-01):8.883418e-01):3.680792e-02):9.735470e-01,((2:1.216686e-02,39:5.229888e-02):4.145145e-01,40:1.864364e-01):2.436230e-01):3.701501e-01):3.135691e-01,23:5.973142e-02):1.157086e-01,22:3.745525e-02,1:8.593824e-02);
   tree gen.70500 = [&U] ((23:6.944996e-02,((((39:4.513999e-03,2:4.863169e-02):3.050298e-01,40:2.609633e-01):3.311200e-01,((((((5:4.997256e-02,4:8.079079e-02):6.606309e-01,55:9.852911e-01):4.166713e-01,3:7.089782e-01):2.260506e-01,(((69:3.303169e-01,68:2.341513e-01):4.583156e-02,(70:2.592494e-01,67:2.538566e-01):2.084214e-01):1.020320e+00,((33:3.492035e-02,(29:4.594006e-02,((32:6.775279e-04,28:7.385451e-05):5.810019e-02,(27:3.351383e-01,31:9.369128e-02):3.216465e-02):4.679390e-02):1.767624e-02):6.554004e-03,30:4.257909e-02):6.636264e-01):1.068834e+00):2.470273e-01,((((25:4.110036e-01,(36:5.837240e-01,37:5.905196e-01):8.715618e-02):5.077944e-01,((41:1.884090e-01,(42:2.746578e-01,35:2.892394e-01):1.404169e-01):2.804603e-01,38:5.424373e-02):5.522463e-01):5.440517e-01,(8:5.292471e-01,6:5.172367e-01):1.100778e+00):1.125593e-01,(((49:1.306410e+00,(((47:3.065903e-01,46:5.306368e-02):4.596341e-01,53:9.075394e-01):1.490940e-01,(48:2.766916e-01,45:2.408620e-01):4.752667e-01):1.042155e-02):1.275483e+00,((52:2.154119e-01,(50:4.330648e-01,51:3.976914e-01):2.486789e-03):1.256795e+00,34:9.379711e-01):2.875443e-01):2.026065e-01,((((12:1.219816e+00,26:1.164155e+00):7.143372e-02,(((16:8.852127e-01,(60:3.228754e-01,61:3.780874e-01):4.593748e-01):8.137968e-02,((13:3.288115e-01,21:1.294564e-01):7.923121e-02,9:1.300021e-01):6.363811e-01):4.699550e-01,18:1.007288e+00):2.452234e-01):6.560770e-02,(((19:6.321938e-01,17:6.287082e-01):6.333031e-01,(54:5.426228e-01,(43:9.642498e-01,44:5.607062e-01):7.669578e-02):7.098652e-01):4.912529e-02,10:1.086717e+00):4.269636e-01):1.050510e-01,(11:1.342033e+00,((20:3.523796e-01,(15:8.543712e-02,14:2.703053e-01):1.085116e-01):1.701891e-01,24:6.090772e-01):7.183105e-01):5.827819e-01):9.104306e-02):1.490787e-01):2.017938e-01):5.554084e-01,((((66:4.788447e-02,63:1.179051e-01):8.828510e-02,(65:1.932908e-01,59:7.259217e-02):4.434207e-02):3.504734e-01,((57:2.258855e-02,56:1.731826e-02):1.036151e-02,(58:3.951762e-04,64:1.537776e-03):2.202222e-02):3.212860e-01):3.060318e-01,62:5.796455e-01):9.539116e-01):7.115531e-01):2.436100e-01,7:4.488745e-01):2.559492e-01):2.070609e-01,22:4.956313e-02,1:8.839443e-02);
   tree gen.71000 = [&U] ((23:1.102894e-01,(7:5.416896e-01,(((2:2.968450e-02,39:5.398804e-02):3.180449e-01,40:3.452022e-01):2.449709e-01,((((6:6.652637e-01,8:7.078408e-01):1.204593e+00,(((34:1.110316e+00,((51:2.344889e-01,50:2.601316e-01):7.426581e-02,52:1.722955e-01):1.959789e+00):1.342947e-01,((49:1.005903e+00,(((47:1.304769e-01,46:1.455751e-01):4.885206e-01,53:9.712487e-01):2.397040e-01,(48:3.398957e-01,45:1.500105e-01):3.735222e-01):2.526631e-01):1.165725e+00,((18:1.253862e+00,((11:9.898972e-01,(((15:8.496937e-02,14:2.308252e-01):4.541074e-02,20:3.426719e-01):1.730557e-01,24:7.121612e-01):5.369934e-01):1.335181e-01,(12:1.023146e+00,(((13:1.965693e-01,(9:2.382590e-01,21:9.690646e-02):6.571896e-02):6.423826e-01,(16:7.207485e-01,(60:6.767669e-01,61:2.235268e-01):7.174352e-01):6.205048e-01):6.321023e-01,26:7.886175e-01):1.994333e-03):2.644249e-01):1.080648e-01):4.574192e-02,((17:5.723686e-01,19:5.685185e-01):6.083001e-01,((44:7.611478e-01,(43:6.043897e-01,54:6.268176e-01):2.102379e-01):7.570661e-01,10:9.605567e-01):3.615911e-01):2.857698e-01):2.841670e-01):1.040453e-01):1.410575e-01,(((37:5.137540e-01,36:5.496183e-01):2.461744e-01,25:4.607598e-01):2.162834e-01,(38:7.930721e-02,((35:2.093466e-01,42:3.726665e-01):1.316987e-01,41:2.432190e-01):4.305292e-01):4.898317e-01):5.248693e-01):5.496628e-02):1.542919e-01,(((55:9.071421e-01,(4:5.009895e-02,5:2.240887e-02):6.362205e-01):4.536713e-01,3:4.542176e-01):4.890081e-01,((29:9.405827e-03,((30:5.008833e-02,33:7.029737e-02):4.010024e-02,(31:8.088115e-02,(27:2.001327e-01,(32:7.993710e-03,28:8.563923e-03):4.701941e-02):4.255164e-02):4.425608e-02):5.964566e-02):5.732663e-01,((67:1.611981e-01,70:3.284837e-01):1.502482e-01,(69:3.473045e-01,68:2.552133e-01):1.715186e-02):8.019892e-01):8.962864e-01):1.622068e-01):1.376794e-01,(62:3.662001e-01,(((66:2.570151e-02,63:9.404699e-02):1.432590e-01,(65:3.061039e-01,59:9.480931e-02):5.059052e-02):4.077737e-01,(((58:2.370869e-03,64:2.127440e-04):2.462606e-02,56:3.264882e-02):7.896101e-03,57:4.119832e-02):5.510540e-01):2.967626e-01):1.194553e+00):7.184025e-01):3.873306e-01):2.889288e-01):8.783985e-02,22:8.297202e-02,1:8.031526e-02);
   tree gen.71500 = [&U] (22:6.056998e-02,(23:8.447748e-02,(7:6.615910e-01,(((2:2.037141e-02,39:4.713152e-02):3.085053e-01,40:1.401979e-01):5.029477e-01,(((3:8.264818e-01,((55:1.242755e+00,(4:6.023420e-03,5:2.004831e-01):4.789719e-01):6.764220e-01,((((31:1.115635e-01,((28:6.067670e-04,32:1.817360e-02):5.533449e-02,27:2.998497e-01):9.945252e-03):4.028775e-02,(33:1.022956e-01,30:7.286821e-02):1.216523e-02):6.603985e-02,29:2.064182e-02):9.927961e-01,((68:1.847258e-01,69:2.559214e-01):3.272126e-02,(67:1.830578e-01,70:3.267528e-01):1.393968e-01):1.046197e+00):9.692945e-01):5.873996e-02):2.908257e-01,(((8:7.186859e-01,6:6.923567e-01):5.672566e-01,((((42:2.843006e-01,35:2.887396e-01):1.455238e-01,41:2.526780e-01):3.011236e-01,38:1.089280e-01):8.039542e-01,(25:6.235788e-01,(36:4.462418e-01,37:6.919441e-01):1.937900e-01):3.438562e-01):1.956991e-01):1.355662e-01,(((34:6.747656e-01,(50:2.343024e-01,(51:3.777640e-01,52:2.142119e-01):3.805328e-02):1.223956e+00):3.347072e-01,(49:1.042558e+00,((48:3.180305e-01,45:2.178037e-01):5.578264e-01,((46:1.279800e-01,47:2.473376e-01):2.397540e-01,53:1.039000e+00):2.889409e-01):2.750905e-01):9.206403e-01):4.551961e-01,(((((20:2.814974e-01,(14:1.975056e-01,15:1.287663e-01):2.020287e-01):2.262704e-01,24:7.409693e-01):6.246182e-01,(11:8.672122e-01,(((9:1.656547e-01,21:1.551926e-01):6.744668e-02,13:2.061839e-01):3.810680e-01,(16:7.653936e-01,(61:3.771245e-01,60:3.179431e-01):4.974913e-01):5.437124e-01):6.600185e-01):8.548194e-02):1.749357e-01,(12:9.690210e-01,26:7.245821e-01):2.750439e-01):5.542973e-02,(18:1.095796e+00,((17:4.033583e-01,19:8.322599e-01):1.433716e-01,((54:5.539780e-01,(44:5.837683e-01,43:8.309400e-01):7.973603e-02):5.485303e-01,10:9.442234e-01):1.198095e-01):2.420420e-01):3.021946e-01):2.246338e-02):2.918339e-01):2.208432e-01):2.076596e-01,((((64:9.136797e-03,58:2.235360e-03):1.578136e-02,(56:2.259886e-02,57:1.736207e-02):3.086000e-02):4.165292e-01,((66:2.094550e-02,63:6.117263e-02):2.154047e-02,(65:2.782115e-01,59:8.521664e-02):1.100466e-01):4.682459e-01):2.595303e-01,62:3.496688e-01):8.437080e-01):7.471704e-01):4.745141e-01):1.914356e-01):8.706477e-02,1:7.019436e-02);
   tree gen.72000 = [&U] ((23:4.043578e-02,((((39:1.780856e-02,2:2.822496e-02):3.719011e-01,40:2.187032e-01):2.233268e-01,((((((5:3.824290e-02,4:2.927557e-02):6.158682e-01,55:6.241619e-01):3.737453e-01,3:4.203326e-01):4.489035e-01,(((70:2.494888e-01,67:3.238443e-01):1.213127e-01,(68:3.124463e-01,69:3.637953e-01):1.208426e-01):1.139335e+00,((33:4.179371e-02,30:5.293914e-02):4.409311e-03,(29:7.088671e-02,((27:1.510033e-01,31:1.146012e-01):1.794978e-02,(32:1.143862e-03,28:6.060103e-04):5.960777e-02):4.657269e-02):2.478252e-02):5.567000e-01):1.028593e+00):5.313052e-01,((((25:5.996603e-01,(36:5.760595e-01,37:7.023434e-01):5.390913e-02):3.326138e-01,((41:2.133956e-01,(42:2.657616e-01,35:2.921388e-01):1.651658e-01):2.084347e-01,38:8.772089e-02):5.161994e-01):4.526811e-01,(8:7.708995e-01,6:3.371364e-01):7.826772e-01):2.027368e-01,(((50:2.511313e-01,(52:2.548662e-01,51:3.741589e-01):6.163687e-03):1.079268e+00,34:9.417151e-01):2.628799e-01,((49:1.010581e+00,(((47:4.118405e-01,46:2.299106e-02):6.385091e-01,53:7.734171e-01):2.206094e-01,(48:2.488897e-01,45:2.325981e-01):6.863298e-01):1.412178e-01):6.663360e-01,((((43:7.497587e-01,(54:5.650690e-01,44:6.593215e-01):1.785825e-03):4.836209e-01,10:9.257644e-01):2.106808e-01,(19:5.559563e-01,17:6.968896e-01):3.012894e-01):3.232327e-01,(((12:1.077453e+00,26:7.979468e-01):9.875726e-02,(18:9.693645e-01,((16:7.612214e-01,(60:5.284899e-01,61:3.638525e-01):4.953603e-01):2.645644e-01,(9:1.095204e-01,(13:2.552748e-01,21:1.525505e-01):7.127858e-02):4.534881e-01):2.424699e-01):1.472779e-01):9.249527e-02,(11:9.719332e-01,((20:3.391127e-01,(15:1.382368e-01,14:1.467329e-01):1.044445e-01):2.064793e-01,24:4.869951e-01):6.505586e-01):2.898664e-01):1.152144e-01):1.139530e-01):1.223939e-01):1.139740e-01):1.239105e-01):2.908394e-01,((((66:3.417150e-02,63:8.167899e-02):1.240040e-01,(65:2.067727e-01,59:1.163100e-01):3.243945e-02):3.820707e-01,((57:2.358753e-02,56:5.472314e-03):3.212862e-02,(58:1.760034e-03,64:2.244772e-03):1.620244e-02):2.285011e-01):2.629579e-01,62:6.506537e-01):9.946519e-01):7.937474e-01):3.381539e-01,7:5.019829e-01):2.536590e-01):1.591313e-01,22:9.629053e-02,1:4.639269e-02);
   tree gen.72500 = [&U] (22:6.646443e-02,(23:8.348305e-02,(7:6.538031e-01,(((2:5.048518e-02,39:1.345326e-02):3.013737e-01,40:1.385476e-01):4.088274e-01,(((3:8.167529e-01,((55:1.213374e+00,(4:1.083711e-02,5:1.854489e-01):3.545413e-01):4.419009e-01,(((31:6.584850e-02,((28:3.596879e-04,32:1.048336e-02):1.009195e-01,27:2.114860e-01):4.138733e-02):4.728294e-02,(29:3.326435e-02,(33:3.379328e-02,30:6.409690e-02):2.609943e-02):5.951815e-02):1.214848e+00,(68:1.825514e-01,((67:8.079682e-02,70:2.599842e-01):1.419044e-01,69:2.371204e-01):4.595479e-02):6.746141e-01):8.924153e-01):5.013952e-02):2.223830e-01,((((49:9.514945e-01,((48:3.088069e-01,45:2.431953e-01):4.762508e-01,((46:1.210311e-01,47:2.444260e-01):4.900849e-01,53:1.026770e+00):3.041750e-01):4.929912e-01):7.847548e-01,(34:6.668226e-01,((51:2.479985e-01,52:2.503962e-01):1.393869e-01,50:2.106342e-01):1.435578e+00):5.143779e-01):1.620509e-01,((18:1.082897e+00,((17:3.567323e-01,19:8.224629e-01):4.444099e-01,(((54:8.930846e-01,43:7.797297e-01):2.047351e-01,44:5.497099e-01):9.942077e-01,10:9.331085e-01):1.535860e-01):2.480734e-01):2.555602e-01,((12:9.987916e-01,26:7.346345e-01):2.313910e-01,(((20:3.134121e-01,(14:1.030267e-01,15:1.062679e-01):1.134880e-01):2.141420e-01,24:7.322470e-01):6.172655e-01,(11:8.570038e-01,(((9:1.572710e-01,21:1.551609e-01):1.660015e-02,13:1.676099e-01):3.922393e-01,(16:7.563838e-01,(61:4.662684e-01,60:4.957718e-01):9.055308e-01):3.539389e-01):6.195125e-01):1.026943e-01):5.349896e-02):5.697046e-02):7.009745e-02):1.622943e-01,((8:7.102259e-01,6:4.555268e-01):9.924011e-01,((((42:2.809540e-01,35:3.658657e-01):1.494761e-01,41:1.477055e-01):2.446458e-01,38:1.699843e-01):6.067784e-01,(25:6.597459e-01,(36:4.409888e-01,37:5.140253e-01):2.207825e-01):2.324905e-01):6.808467e-01):5.064882e-02):4.384814e-01):1.993215e-01,((((64:1.322228e-02,58:4.881697e-03):1.249265e-02,(56:1.657926e-02,57:3.143290e-02):3.821032e-02):4.139207e-01,((66:5.012073e-02,63:6.045254e-02):9.907675e-02,(65:2.081648e-01,59:1.152664e-01):1.004271e-01):4.568125e-01):1.706678e-01,62:6.141604e-01):9.252665e-01):5.532796e-01):2.783645e-01):1.620948e-01):9.874088e-02,1:5.975993e-02);
   tree gen.73000 = [&U] (22:1.039319e-01,(23:1.236576e-01,(7:5.966619e-01,(((2:5.177090e-02,39:5.070035e-03):5.089400e-01,40:2.771161e-01):4.192390e-01,(((((55:1.244275e+00,(4:7.887036e-03,5:1.656057e-01):3.511589e-01):5.528928e-01,3:8.375532e-01):1.230672e-01,((((29:2.797912e-02,(33:2.587665e-02,30:1.004544e-01):2.676411e-02):8.297816e-02,((28:3.688482e-04,32:1.075034e-02):4.961191e-02,27:2.413458e-01):4.244135e-02):1.931007e-02,31:8.864566e-02):8.363963e-01,(68:1.812800e-01,((67:8.400060e-02,70:4.496996e-01):2.563403e-01,69:2.431592e-01):1.656652e-01):6.917945e-01):6.768243e-01):2.810006e-01,((((((42:2.881091e-01,35:3.751833e-01):1.720344e-01,41:1.514671e-01):1.694130e-01,38:1.743133e-01):7.274469e-01,(25:6.765477e-01,(36:4.169349e-01,37:4.478470e-01):2.264052e-01):2.206903e-01):6.521301e-01,(((49:9.757263e-01,((48:3.166713e-01,45:3.346825e-01):4.216678e-01,((46:1.241134e-01,47:3.507453e-01):4.586688e-01,53:1.052918e+00):3.119214e-01):5.055462e-01):8.537511e-01,(34:1.029159e+00,((51:1.617875e-01,50:2.159985e-01):1.102425e-01,52:2.947431e-01):1.491858e+00):7.580291e-01):2.901792e-04,((18:1.023140e+00,((17:5.023117e-01,19:8.434087e-01):2.143274e-01,(((54:8.144290e-01,43:7.995872e-01):4.937000e-01,44:3.561503e-01):1.166199e+00,10:9.568721e-01):1.924793e-01):2.025305e-01):2.620685e-01,((((20:3.213938e-01,(14:2.476612e-01,15:1.089742e-01):1.163782e-01):1.539760e-01,24:7.508952e-01):6.329855e-01,11:6.593155e-01):2.754474e-01,((12:1.024228e+00,26:7.533435e-01):3.735253e-01,(((9:1.612762e-01,21:4.434457e-02):1.545817e-01,13:9.290012e-02):4.022285e-01,(16:8.231562e-01,(61:4.781429e-01,60:3.665618e-01):4.139196e-01):6.847087e-01):6.231460e-01):5.446413e-02):5.842133e-02):1.636496e-01):1.558147e-01):3.655076e-02,(8:7.283133e-01,6:4.671278e-01):1.017675e+00):1.076504e-01):3.653379e-01,((((64:1.272199e-02,58:5.006020e-03):1.281080e-02,(56:1.700148e-02,57:2.046364e-02):1.736696e-02):4.244621e-01,((66:3.037530e-02,63:1.062135e-01):8.403510e-02,(65:2.134662e-01,59:4.896591e-02):3.180654e-02):3.144496e-01):1.750142e-01,62:7.385177e-01):9.884401e-01):8.135888e-01):2.854536e-01):2.702096e-01):1.208326e-01,1:4.829649e-02);
   tree gen.73500 = [&U] (22:1.205279e-02,((((((((((45:1.952292e-01,48:1.929982e-01):5.171083e-01,((47:2.097472e-01,46:1.484445e-01):3.925941e-01,53:8.996189e-01):1.137225e-01):3.203742e-01,49:1.054361e+00):7.379156e-01,((8:7.494841e-01,6:3.736315e-01):6.493253e-01,(((36:5.019022e-01,37:5.595852e-01):1.542186e-01,25:5.484677e-01):3.165303e-01,(38:9.387450e-02,((35:1.779488e-01,42:3.860635e-01):1.985294e-01,41:1.724471e-01):2.367950e-01):6.292171e-01):6.679800e-01):1.887119e-01):1.737075e-01,(((34:8.554364e-01,((((((28:1.036893e-02,32:1.107615e-02):4.956577e-02,27:2.144767e-01):2.343231e-02,31:9.199417e-02):2.708066e-02,(33:9.353003e-02,30:2.180138e-02):3.699226e-02):5.223925e-02,29:1.136328e-02):1.299878e+00,(69:7.278819e-01,((70:2.904532e-01,67:1.197923e-01):2.231764e-01,68:2.923731e-01):2.380181e-02):8.851570e-01):4.758381e-01):1.936653e-01,(52:2.240620e-01,(50:2.537233e-01,51:3.046840e-01):7.069056e-02):1.474406e+00):1.763948e-01,((11:1.283355e+00,(((17:7.405692e-01,19:7.798660e-01):2.143515e-01,(10:1.012318e+00,((43:4.105097e-01,54:5.897754e-01):4.538653e-01,44:4.457572e-01):6.679552e-01):1.998021e-01):2.463482e-01,((24:7.287521e-01,(20:2.600000e-01,(15:5.834394e-02,14:1.726443e-01):1.563349e-01):1.283442e-01):6.727870e-01,((26:8.970599e-01,12:7.738818e-01):1.401023e-01,(((61:3.096501e-01,60:5.303655e-01):5.612552e-01,16:6.399357e-01):4.614192e-01,(13:9.341733e-02,(9:2.348901e-01,21:1.237810e-01):1.795182e-01):5.929386e-01):4.122532e-01):1.006771e-01):2.124188e-01):4.917707e-02):1.372082e-01,18:1.271699e+00):9.736887e-02):1.017209e-01):9.500047e-02,(((5:8.621932e-02,4:3.429885e-02):3.473408e-01,55:1.051961e+00):5.150401e-01,3:4.833983e-01):5.033727e-01):2.616751e-01,(62:4.625596e-01,(((65:2.057209e-01,59:7.959071e-02):2.383643e-02,(66:3.094943e-02,63:6.370741e-02):1.384117e-01):3.309498e-01,((57:4.049442e-02,56:1.682583e-02):2.533800e-02,(58:9.900752e-03,64:7.434689e-04):1.618823e-02):3.231791e-01):3.780898e-01):4.486411e-01):6.881596e-01,(40:2.137454e-01,(2:3.637384e-02,39:2.819195e-02):3.381803e-01):3.575185e-01):3.797387e-01,7:6.045283e-01):1.397814e-01,23:6.523189e-02):1.124236e-01,1:8.126993e-02);
   tree gen.74000 = [&U] (22:5.301351e-02,(23:9.956753e-02,(7:6.332279e-01,(((2:2.552064e-02,39:4.941321e-03):3.736406e-01,40:1.721677e-01):4.550268e-01,(((((55:1.241718e+00,(4:5.487513e-03,5:5.457114e-02):6.118341e-01):2.539181e-01,3:8.358317e-01):4.354692e-01,((((33:4.591733e-02,30:1.002480e-01):1.024158e-02,(31:1.080566e-01,(27:2.030657e-01,(28:5.626164e-04,32:8.323522e-03):6.017190e-02):8.715307e-02):3.147592e-02):2.604200e-02,29:1.803222e-02):8.779047e-01,((67:1.997742e-01,70:3.031102e-01):3.938401e-01,(68:1.101905e-01,69:3.918103e-01):6.610210e-02):7.076848e-01):8.633654e-01):5.768603e-02,((((((42:2.080588e-01,35:3.744121e-01):1.079590e-01,41:2.041713e-01):2.652071e-01,38:1.239415e-01):5.162079e-01,(25:5.679614e-01,(36:4.160779e-01,37:4.469265e-01):2.192007e-01):1.888506e-01):5.309654e-01,(8:9.359826e-01,6:4.661676e-01):6.883607e-01):2.116912e-02,(((49:1.210431e+00,((48:3.152210e-01,45:2.687356e-01):2.870002e-01,((46:1.238583e-01,47:2.002701e-01):2.641392e-01,53:8.351386e-01):4.268151e-01):3.466819e-01):9.310983e-01,(34:6.297337e-01,((52:2.562169e-01,51:1.520034e-01):1.927330e-02,50:2.380278e-01):1.560359e+00):5.228569e-01):6.605661e-04,((11:1.171256e+00,(((20:3.207332e-01,(14:1.681151e-01,15:1.626576e-01):1.431649e-01):1.536595e-01,24:7.493518e-01):8.184394e-01,(12:1.022123e+00,26:7.293571e-01):2.429220e-01):2.009681e-02):2.036068e-01,((18:1.021037e+00,((17:5.506683e-01,19:8.416751e-01):4.444039e-01,(((54:5.937475e-01,43:6.410992e-01):1.979938e-01,44:5.897425e-01):5.499649e-01,10:9.549053e-01):1.920837e-01):2.091494e-01):7.811352e-02,(((9:1.609447e-01,21:1.098267e-01):1.542640e-01,13:1.229816e-01):5.614592e-01,(16:8.214642e-01,(61:4.434978e-01,60:3.981553e-01):3.779802e-01):5.538693e-01):6.638920e-01):7.888487e-02):2.210602e-01):2.135340e-01):2.393054e-01):2.854192e-01,(((64:1.221214e-02,(58:4.978068e-03,(56:1.756512e-02,57:2.673751e-02):1.663909e-02):4.893729e-03):4.235896e-01,((66:3.031286e-02,63:8.720933e-02):7.849385e-02,(65:2.130274e-01,59:3.748014e-02):7.628678e-02):2.462801e-01):1.909246e-01,62:7.369998e-01):1.068486e+00):6.558713e-01):2.541505e-01):2.237456e-01):7.425753e-02,1:1.001661e-01);
   tree gen.74500 = [&U] (((7:6.600226e-01,((((((55:1.108934e+00,(4:4.376521e-02,5:1.043524e-01):6.449894e-01):3.360901e-01,3:6.228312e-01):1.464176e-01,(((68:1.757398e-01,69:2.617115e-01):8.402830e-02,(70:3.731358e-01,67:2.350960e-01):1.048527e-01):6.859381e-01,(33:5.603404e-02,(30:4.571366e-02,(((27:3.590767e-01,31:1.270524e-01):1.493696e-02,(28:5.550962e-03,32:1.052835e-02):9.256331e-02):2.900737e-02,29:7.616283e-02):9.338779e-03):1.757757e-02):7.044273e-01):1.009238e+00):2.244079e-01,((((11:1.199726e+00,((20:2.352929e-01,(15:1.203890e-01,14:1.460789e-01):1.732636e-01):1.913015e-01,24:7.526210e-01):5.751611e-01):2.177978e-01,((((16:1.212977e+00,(60:3.949607e-01,61:5.871827e-01):8.549418e-01):3.232507e-01,(13:8.869261e-02,(21:1.339942e-01,9:2.287746e-01):1.499479e-01):6.391174e-01):4.078025e-01,(12:1.171631e+00,26:5.619488e-01):2.616174e-01):2.948441e-01,18:1.019626e+00):6.499788e-02):1.583424e-01,(((44:6.375150e-01,(43:9.094355e-01,54:4.234366e-01):9.784339e-02):5.905247e-01,10:9.192812e-01):2.720034e-01,(19:6.710157e-01,17:7.182586e-01):5.800632e-01):5.165297e-01):2.830822e-01,((34:8.691506e-01,(51:2.550620e-01,(52:1.970246e-01,50:1.815652e-01):4.982832e-02):1.426642e+00):5.198954e-01,(((25:7.692603e-01,(36:3.882091e-01,37:7.394616e-01):1.345025e-01):1.177104e-01,(((35:2.133869e-01,42:2.801671e-01):1.764849e-01,41:2.253050e-01):2.707342e-01,38:1.589884e-01):7.839442e-01):2.805479e-01,((8:7.047695e-01,6:4.984188e-01):8.965082e-01,(((45:1.469151e-01,48:3.549308e-01):5.092267e-01,(53:8.009479e-01,(46:1.571738e-01,47:2.147386e-01):2.677956e-01):4.374290e-01):1.251379e-01,49:7.898240e-01):1.087462e+00):1.545392e-01):2.580951e-01):1.171288e-01):8.679906e-02):4.187792e-01,(62:6.042440e-01,(((66:5.380235e-02,63:8.362222e-02):8.782147e-02,(65:1.622711e-01,59:5.627733e-02):4.078136e-02):4.093291e-01,((64:1.044464e-02,58:3.329457e-05):2.903551e-02,(56:1.904275e-02,57:4.811939e-02):1.940186e-02):2.562837e-01):4.205277e-01):6.632437e-01):8.144995e-01,((2:1.614515e-02,39:7.529973e-02):3.317551e-01,40:3.285986e-01):4.171563e-01):2.801705e-01):1.926876e-01,23:8.753345e-02):8.091413e-02,22:1.586343e-02,1:6.792024e-02);
   tree gen.75000 = [&U] ((23:2.294209e-02,((((39:8.375525e-03,2:4.046184e-02):3.496837e-01,40:3.103185e-01):3.754079e-01,(((((8:6.257733e-01,6:4.400559e-01):9.575129e-01,((25:5.709015e-01,(36:4.652843e-01,37:5.625215e-01):2.007344e-01):2.106141e-01,((41:2.434815e-01,(42:3.980401e-01,35:1.947088e-01):9.015300e-02):3.327478e-01,38:2.076233e-01):7.613321e-01):5.557150e-01):1.937754e-02,((((5:9.361923e-02,4:7.238403e-03):6.816225e-01,55:1.121118e+00):2.427000e-01,3:5.709876e-01):3.825604e-01,(((70:4.949573e-01,67:1.446696e-01):6.217574e-02,(68:2.473952e-01,69:2.855359e-01):1.060528e-01):8.626013e-01,((((32:7.896974e-04,28:3.588110e-03):7.080843e-02,(27:2.204532e-01,31:9.910841e-02):2.854427e-02):3.231256e-02,29:4.324592e-02):2.285678e-02,(33:4.676608e-02,30:4.230999e-02):6.138807e-03):7.168127e-01):8.561064e-01):5.911185e-01):2.492905e-01,(((((20:2.240955e-01,(15:3.052258e-01,14:1.386682e-01):1.388841e-01):1.312316e-01,24:8.753655e-01):6.895304e-01,(((((19:6.382056e-01,17:7.275906e-01):3.110345e-01,(43:5.617786e-01,(44:5.884516e-01,54:7.932629e-01):1.940985e-01):9.660444e-01):1.347457e-01,10:7.639108e-01):2.579376e-01,((((16:5.920727e-01,(60:6.210216e-01,61:2.947280e-01):3.264684e-01):6.005798e-01,(13:5.675940e-02,(9:1.844907e-01,21:6.772316e-02):1.874042e-01):9.076385e-01):1.896382e-01,(18:1.120994e+00,12:9.944453e-01):2.516731e-01):2.423118e-01,26:1.142026e+00):1.101019e-01):1.309429e-02,11:1.080692e+00):2.003532e-01):1.631521e-01,((51:3.876790e-01,(50:2.858802e-01,52:2.422537e-01):1.610520e-02):1.258340e+00,34:1.122631e+00):1.070238e-01):8.343038e-03,(((48:2.149005e-01,45:3.184967e-01):4.356124e-01,((47:4.399391e-01,46:5.470896e-02):4.350860e-01,53:7.320108e-01):3.156075e-01):3.101331e-01,49:1.421068e+00):9.527164e-01):1.453767e-01):1.780637e-01,((((66:4.270235e-02,63:4.908655e-02):8.825130e-02,(65:1.697916e-01,59:6.876004e-02):5.001915e-02):3.689440e-01,((56:1.153534e-02,57:4.299635e-02):3.386236e-03,(58:2.604444e-03,64:1.525741e-02):6.076229e-03):2.586588e-01):2.466759e-01,62:6.079833e-01):7.658630e-01):9.045876e-01):3.876775e-01,7:7.881493e-01):4.006161e-01):1.451661e-01,22:3.531115e-03,1:1.590488e-01);
   tree gen.75500 = [&U] (22:2.523394e-02,(23:7.580974e-02,(7:7.055463e-01,(((2:4.421458e-02,39:1.550819e-02):4.632522e-01,40:1.542125e-01):3.885271e-01,(((((55:1.160714e+00,(4:3.519498e-02,5:1.045185e-01):6.576674e-01):3.784721e-01,3:7.908966e-01):2.648734e-01,(((33:5.706231e-02,30:4.412642e-02):2.532156e-02,(29:3.407218e-02,((28:2.336164e-02,32:2.833994e-03):4.906633e-02,(31:1.192797e-01,27:2.282338e-01):2.862656e-04):3.958447e-02):5.755744e-04):1.494002e+00,(68:5.026853e-02,(69:3.065361e-01,(67:2.890467e-01,70:4.060513e-01):2.058122e-01):1.024184e-01):1.060768e+00):7.981487e-01):1.693270e-01,((((((42:4.250074e-01,35:2.491947e-01):1.461402e-01,41:2.703897e-01):2.156146e-01,38:2.222661e-01):9.529373e-01,(25:6.515805e-01,(36:5.999464e-01,37:8.020454e-01):1.646655e-01):4.250271e-01):2.630760e-01,(8:5.551373e-01,6:9.612783e-01):1.381327e+00):1.617893e-01,(((49:1.447086e+00,((48:2.836974e-01,45:1.592507e-01):5.071847e-01,((46:1.336354e-01,47:3.757281e-01):3.886969e-01,53:9.010629e-01):3.289216e-01):1.816419e-01):1.488134e+00,(((12:1.102807e+00,26:6.605562e-01):2.108041e-01,(((((9:2.092309e-01,21:1.064921e-01):8.010917e-02,13:1.644785e-01):6.008866e-01,(16:6.565082e-01,(61:4.990320e-01,60:4.295850e-01):3.754902e-01):6.297299e-01):2.700475e-01,18:1.119794e+00):2.490667e-01,(((17:5.714277e-01,19:9.081154e-01):5.447928e-01,((44:5.258174e-01,43:5.576763e-01):4.479590e-01,54:1.027951e+00):7.100738e-01):1.358676e-01,10:1.030284e+00):3.702012e-01):1.465443e-01):1.302505e-01,(((20:3.460513e-01,(14:1.128932e-01,15:1.026403e-01):1.312100e-01):1.906547e-01,24:8.085043e-01):8.321908e-01,11:1.082459e+00):1.396108e-01):1.097578e-01):1.421566e-01,(34:7.185972e-01,((51:3.756807e-01,52:2.816166e-01):2.925989e-02,50:2.610151e-01):1.783792e+00):4.947563e-01):1.776252e-01):2.573048e-01):4.630623e-01,(((((56:3.363086e-02,57:1.598436e-02):7.268625e-02,64:5.140880e-04):1.211401e-02,58:3.146013e-03):3.362728e-01,((66:2.601394e-02,63:8.363297e-02):1.188928e-01,(65:2.516437e-01,59:4.382562e-02):7.409962e-02):3.645663e-01):2.000826e-01,62:6.557846e-01):6.534768e-01):7.076445e-01):2.290016e-01):4.033176e-01):8.011929e-02,1:4.945662e-02);
   tree gen.76000 = [&U] (22:4.317183e-02,(23:7.973030e-02,(((((((55:7.569593e-01,(4:2.154513e-02,5:1.413523e-01):6.235502e-01):6.232022e-01,3:8.932790e-01):2.364568e-01,(((70:3.009365e-01,67:1.892610e-01):1.702605e-01,(68:1.698702e-01,69:3.571753e-01):1.366111e-01):7.854089e-01,(30:3.116188e-02,(((((28:6.097054e-03,32:2.429187e-03):1.067304e-01,27:1.947461e-01):5.186884e-02,31:5.699451e-02):3.993127e-02,29:9.842539e-02):1.980696e-02,33:5.380918e-02):2.034188e-02):6.266274e-01):8.840128e-01):1.492947e-01,(((8:9.076696e-01,6:7.698284e-01):1.426553e+00,(((25:7.264768e-01,36:4.850866e-01):6.039868e-02,37:4.975812e-01):3.394527e-01,(38:1.413042e-01,((42:3.288059e-01,35:2.731898e-01):1.115146e-01,41:1.911788e-01):3.164062e-01):6.875301e-01):4.019975e-01):6.020393e-02,(((51:2.658221e-01,(52:1.326148e-01,50:2.208628e-01):8.522357e-04):1.429047e+00,34:9.996761e-01):2.631509e-01,((((53:9.779331e-01,(47:3.327690e-01,46:1.673606e-01):3.127125e-01):3.579867e-01,(48:2.676515e-01,45:2.183547e-01):3.725875e-01):2.906536e-01,49:9.249595e-01):7.368180e-01,(((11:1.013585e+00,((26:7.157560e-01,12:7.251379e-01):2.763227e-01,((14:1.584130e-01,15:1.447489e-01):1.868327e-01,(20:2.091887e-01,24:9.398561e-01):1.636488e-02):5.515912e-01):2.335637e-01):3.350737e-01,((17:6.475615e-01,19:8.058065e-01):3.470606e-01,(10:1.228324e+00,(44:6.267619e-01,(43:7.638243e-01,54:4.707126e-01):4.210333e-02):8.371672e-01):5.965358e-03):5.699485e-01):1.391269e-01,(((16:8.561775e-01,(61:5.816588e-01,60:6.169834e-01):4.597494e-01):3.598017e-01,(21:3.212677e-02,(9:1.813786e-01,13:2.567986e-01):5.317532e-02):4.811494e-01):6.139268e-01,18:1.362795e+00):1.637622e-01):1.483273e-01):1.004010e-01):3.852964e-02):1.949924e-01):2.617810e-01,((((64:1.696132e-04,58:1.993375e-03):3.034258e-02,(57:4.318212e-02,56:2.037757e-02):5.110918e-03):2.798259e-01,((66:5.206951e-02,63:1.091604e-01):8.088595e-02,(65:1.564444e-01,59:4.634129e-02):4.981211e-02):4.072866e-01):1.978279e-01,62:9.819926e-01):5.874948e-01):9.368997e-01,((39:1.766034e-02,2:4.534410e-02):5.316564e-01,40:2.062544e-01):3.759749e-01):3.080488e-01,7:6.489471e-01):7.515479e-02):1.082069e-01,1:9.236937e-02);
   tree gen.76500 = [&U] (22:7.766666e-02,(23:8.611028e-02,(7:4.182027e-01,(((2:3.634691e-02,39:4.964753e-03):4.942783e-01,40:1.552309e-01):3.910930e-01,(((((55:1.242104e+00,(4:3.542740e-02,5:1.051790e-01):6.620107e-01):7.376376e-01,3:5.636220e-01):1.525757e-01,(((29:6.847282e-02,(33:3.380583e-02,30:5.658376e-02):3.752763e-02):7.665270e-04,(27:2.110589e-01,(31:1.105450e-01,(28:1.505107e-02,32:8.146779e-03):6.609538e-02):6.674894e-03):5.359959e-02):4.794194e-01,((67:3.864902e-01,70:3.731769e-01):2.758348e-01,(69:4.136508e-01,68:1.983098e-01):3.575876e-02):1.105577e+00):1.431507e+00):4.483950e-01,((((((42:4.278142e-01,35:1.780147e-01):1.272237e-01,41:2.520079e-01):1.768074e-01,38:2.237340e-01):9.592305e-01,((36:3.805183e-01,37:7.754083e-01):1.932777e-01,25:8.762499e-01):3.565778e-01):2.648134e-01,(8:6.493179e-01,6:5.269016e-01):1.207429e+00):1.776644e-01,((49:9.019492e-01,((48:2.629204e-01,45:2.762613e-01):5.246233e-01,((46:1.164163e-01,47:2.345564e-01):4.457821e-01,53:7.063752e-01):1.741912e-01):3.353040e-01):6.910717e-01,(((((20:2.484511e-01,(14:1.136387e-01,15:1.000092e-01):1.778361e-01):2.299853e-01,24:6.767926e-01):9.211320e-01,11:1.089608e+00):2.719934e-02,((18:1.351427e+00,((((9:2.274785e-01,21:1.868495e-01):1.069703e-01,13:1.087476e-01):5.582794e-01,(16:6.608438e-01,(61:5.023276e-01,60:3.973405e-01):3.779700e-01):3.492795e-01):7.178423e-01,(12:1.115417e+00,26:6.943840e-01):4.090252e-01):5.197765e-02):3.249132e-02,((17:5.980981e-01,19:8.424437e-01):6.764968e-01,((44:6.003552e-01,(43:7.062345e-01,54:8.809855e-01):4.322774e-01):7.729819e-01,10:9.555076e-01):1.960228e-01):2.371675e-01):2.315700e-01):2.436499e-01,(34:9.847712e-01,(50:1.641822e-01,(52:2.112884e-01,51:3.345215e-01):3.199086e-02):1.469057e+00):3.451586e-01):5.610934e-03):1.388365e-01):1.920096e-01):4.516764e-01,((((57:1.340218e-02,56:3.134696e-02):1.921731e-02,(58:7.510769e-04,64:4.888789e-04):1.730840e-02):4.043097e-01,((66:5.873862e-02,63:4.660689e-02):9.235089e-02,(65:2.672024e-01,59:7.899517e-02):5.659870e-02):3.237282e-01):4.600157e-01,62:4.656371e-01):8.307962e-01):5.734482e-01):2.835299e-01):2.420882e-01):6.482188e-02,1:6.204752e-02);
   tree gen.77000 = [&U] (22:3.754868e-02,(23:9.076384e-02,(((40:2.068691e-01,(39:3.187890e-02,2:6.017997e-02):3.604235e-01):2.495415e-01,(((((65:2.548098e-01,59:4.251887e-02):6.739007e-02,(66:6.412083e-02,63:5.976250e-02):9.479895e-02):3.631230e-01,((56:3.296501e-02,57:1.459894e-02):3.659324e-02,(64:5.159707e-04,58:3.293083e-04):2.643233e-02):2.997527e-01):3.078763e-01,62:6.658239e-01):7.705324e-01,(((((((41:1.975569e-01,(35:2.807738e-01,42:1.885920e-01):9.449688e-02):2.243200e-01,38:1.773738e-01):5.606191e-01,((36:3.013393e-01,37:5.190571e-01):2.694353e-01,25:7.639469e-01):1.794549e-01):3.976309e-01,(8:6.503390e-01,6:5.366733e-01):7.040087e-01):2.397064e-02,((45:3.193420e-01,48:1.770999e-01):6.725200e-01,(49:1.496543e+00,(53:8.027722e-01,(46:1.627893e-01,47:2.064987e-01):3.217469e-01):1.076994e-01):2.620530e-01):1.389203e+00):2.501987e-01,((((((16:8.385757e-01,(61:3.315504e-01,60:5.108687e-01):5.857004e-01):2.885524e-01,((21:9.627511e-02,9:2.602286e-01):9.463834e-02,13:2.548180e-01):5.114468e-01):3.238575e-01,11:1.142436e+00):1.428029e-01,(18:8.733999e-01,((10:9.768107e-01,((54:5.368121e-01,43:6.187183e-01):2.029556e-01,44:4.566678e-01):7.371834e-01):9.807332e-02,(19:3.352807e-01,17:9.254133e-01):5.528058e-01):2.471513e-01):2.932004e-01):6.546247e-02,((26:7.874844e-01,12:9.996479e-01):7.723187e-02,((20:2.687060e-01,(14:1.640621e-01,15:1.289557e-01):1.259639e-01):9.708164e-02,24:7.070591e-01):8.281871e-01):2.204347e-01):1.755793e-01,(((50:2.232367e-01,51:2.588132e-01):1.423379e-01,52:1.792664e-01):1.170605e+00,34:8.978454e-01):3.543161e-01):1.165690e-01):1.606984e-01,(((69:3.705818e-01,((67:1.339690e-01,70:2.002034e-01):1.885390e-01,68:1.564125e-01):6.022850e-02):9.039712e-01,(31:1.192225e-02,(((30:6.927874e-02,33:6.551871e-02):8.809098e-03,29:5.451829e-02):7.258655e-02,((32:2.487511e-02,28:2.205390e-03):8.834663e-02,27:1.817640e-01):3.164316e-02):3.929935e-02):1.172600e+00):6.291448e-01,((55:9.775030e-01,(5:6.840286e-02,4:7.457409e-03):7.398148e-01):4.718717e-01,3:7.046953e-01):3.452356e-01):1.692553e-01):1.917570e-01):7.386592e-01):3.711857e-01,7:5.704814e-01):2.338616e-01):1.157047e-01,1:5.490182e-02);
   tree gen.77500 = [&U] (22:3.625131e-02,(23:1.526512e-01,(((((((55:7.995392e-01,(4:4.370786e-02,5:6.283132e-02):7.965340e-01):3.755723e-01,3:5.695917e-01):3.136376e-01,(((69:3.335608e-01,68:1.779874e-01):1.783717e-01,(70:1.373888e-01,67:2.474766e-01):1.027348e-01):5.708571e-01,(((33:4.411699e-02,30:6.196273e-02):2.304955e-02,((27:2.057008e-01,(28:1.087476e-02,32:1.563429e-02):9.165587e-02):6.893917e-02,31:7.345388e-02):2.063491e-02):4.169985e-03,29:4.638890e-02):1.087912e+00):8.686740e-01):4.229717e-02,(((8:8.254087e-01,6:5.850706e-01):1.131495e+00,((25:7.673419e-01,(36:6.267813e-01,37:4.142442e-01):6.163298e-02):1.760193e-01,(38:4.489707e-02,((42:2.639105e-01,35:2.894138e-01):1.843987e-01,41:2.031289e-01):3.883276e-01):1.097055e+00):4.380688e-01):1.254476e-01,(((51:3.176105e-01,(50:4.777910e-01,52:1.400745e-01):1.205823e-03):1.305786e+00,34:1.333839e+00):3.182223e-01,((((53:9.432224e-01,(47:2.657249e-01,46:1.394791e-01):3.972942e-01):1.052022e-01,(48:3.302757e-01,45:2.306374e-01):5.923642e-01):1.075391e-01,49:1.334683e+00):1.443511e+00,((((17:4.064920e-01,19:7.681950e-01):3.490525e-01,(54:6.341566e-01,(43:8.452507e-01,44:6.933253e-01):6.581931e-02):9.926252e-01):2.471485e-01,10:1.152198e+00):2.081971e-01,(((26:7.380049e-01,12:8.596119e-01):2.529284e-01,(((16:9.591689e-01,(61:4.789058e-01,60:6.431782e-01):2.022172e-01):3.655625e-01,(21:5.517510e-02,(13:3.258258e-01,9:1.913067e-01):2.080529e-02):7.270087e-01):3.304261e-01,18:1.019506e+00):1.227592e-01):2.322993e-01,(11:1.022259e+00,(((14:1.625566e-01,15:1.021098e-01):1.119979e-01,20:2.472022e-01):5.400975e-02,24:6.951190e-01):1.024568e+00):1.645936e-01):2.698757e-01):1.802388e-01):7.899351e-02):6.464659e-02):3.511432e-01):1.810303e-01,((((64:8.760477e-04,58:1.295174e-04):3.746716e-02,(57:2.732255e-02,56:2.152383e-02):3.183768e-02):2.955664e-01,((66:3.091693e-02,63:8.543054e-02):1.402402e-01,(65:2.001866e-01,59:1.305066e-01):5.822529e-02):3.732493e-01):2.150741e-01,62:5.844036e-01):8.631804e-01):9.600123e-01,((39:3.685481e-02,2:5.661912e-02):3.196819e-01,40:2.273311e-01):3.978193e-01):5.793039e-01,7:6.642316e-01):3.568642e-01):1.277190e-01,1:1.069324e-01);
   tree gen.78000 = [&U] ((23:1.220274e-01,(7:8.722083e-01,(((2:1.661958e-03,39:4.211118e-02):4.146292e-01,40:1.073913e-01):5.495009e-01,((62:4.366332e-01,(((66:6.091310e-02,63:6.591466e-02):8.193916e-02,(65:2.404463e-01,59:5.465433e-02):4.427854e-02):3.438872e-01,(57:3.206085e-02,(56:1.926407e-02,(58:5.256781e-03,64:6.743361e-03):3.220375e-02):5.436259e-03):4.398135e-01):2.920325e-01):5.929813e-01,((3:8.543822e-01,(((((((31:9.976032e-02,27:2.819737e-01):1.213524e-02,(32:1.724364e-02,28:2.428964e-02):8.233734e-02):2.950040e-02,29:1.100617e-01):1.100701e-03,33:6.784147e-02):1.532511e-02,30:4.377551e-02):8.795864e-01,((69:4.767070e-01,68:2.310866e-01):1.109401e-01,(67:2.664761e-01,70:2.073722e-01):3.759082e-01):7.542401e-01):6.435497e-01,(55:1.163450e+00,(4:5.653543e-02,5:7.488413e-02):3.599681e-01):6.700157e-01):6.140528e-02):2.876820e-01,(((((18:1.143462e+00,((17:5.833692e-01,19:1.044785e+00):5.055293e-01,((44:1.023929e+00,(43:6.507824e-01,54:6.998077e-01):1.682511e-01):8.996443e-01,10:6.761651e-01):2.514394e-01):8.518718e-02):3.166921e-01,((((20:2.011106e-01,(15:1.437057e-01,14:2.193740e-01):1.434294e-01):9.322457e-02,24:7.887312e-01):7.203622e-01,((12:1.162218e+00,26:5.925098e-01):1.985826e-01,((13:1.001136e-01,(9:2.220946e-01,21:1.043214e-01):1.449765e-01):7.682231e-01,(16:8.014467e-01,(60:6.774755e-01,61:3.873696e-01):5.746537e-01):5.967047e-01):3.008611e-01):5.240941e-02):9.220746e-02,11:1.455893e+00):1.644080e-01):1.182999e-01,(((48:3.765033e-01,45:1.420436e-01):4.154283e-01,((47:2.582033e-01,46:1.384055e-01):1.855566e-01,53:9.124620e-01):1.766358e-01):2.036067e-01,49:7.844394e-01):8.929959e-01):1.104893e-01,((((37:6.553862e-01,36:2.527279e-01):2.690847e-01,25:4.335567e-01):4.012330e-01,(38:1.241434e-01,((35:1.648070e-01,42:2.418997e-01):9.585969e-02,41:3.076096e-01):3.558931e-01):6.143142e-01):4.571202e-01,(6:5.970255e-01,8:9.266619e-01):9.489333e-01):5.684041e-04):1.553125e-01,((51:3.014695e-01,(52:1.813291e-01,50:2.272604e-01):6.240200e-02):1.643881e+00,34:8.120490e-01):3.617697e-01):1.742476e-01):2.372229e-01):5.751818e-01):3.089866e-01):2.156380e-01):1.677143e-01,22:5.555302e-02,1:2.681432e-02);
   tree gen.78500 = [&U] (((7:4.350015e-01,((((((8:7.426242e-01,6:4.042165e-01):7.864924e-01,((49:8.468497e-01,((45:2.179959e-01,48:3.135409e-01):3.074180e-01,(53:8.291786e-01,(46:1.316266e-01,47:2.069790e-01):4.078997e-01):1.871944e-01):3.689682e-01):1.069211e+00,((25:6.930451e-01,(36:6.107487e-01,37:6.471496e-01):1.558117e-01):3.165126e-01,(((35:2.072876e-01,42:3.143716e-01):7.536757e-02,41:1.824065e-01):2.442040e-01,38:1.261154e-01):1.105384e+00):1.884019e-01):1.104780e-01):1.673556e-01,((34:1.217280e+00,((50:2.189375e-01,52:2.263975e-01):3.414628e-03,51:2.212266e-01):1.266108e+00):4.809700e-01,((((19:1.058052e+00,17:7.240268e-01):1.443390e-01,(((43:1.124936e+00,44:4.664541e-01):5.640289e-02,54:9.484654e-01):8.925223e-01,10:1.082579e+00):4.042401e-01):5.205909e-01,((((16:9.730494e-01,(60:5.867424e-01,61:5.050929e-01):5.632070e-01):3.719926e-01,(13:1.303468e-01,(21:8.702640e-02,9:1.759084e-01):5.517673e-02):5.595121e-01):1.744153e-01,(12:8.983274e-01,26:9.914023e-01):1.511064e-01):1.072972e-01,(11:1.028680e+00,((20:2.842029e-01,(15:1.697646e-01,14:1.374723e-01):9.392594e-02):3.340233e-01,24:8.784184e-01):6.418743e-01):7.677188e-02):2.554437e-01):8.316271e-02,18:1.096356e+00):2.995493e-01):1.186065e-01):1.582552e-01,(((55:1.157692e+00,(4:9.685525e-02,5:6.264692e-03):5.559069e-01):3.625256e-01,3:4.815288e-01):2.726143e-01,(((69:3.370253e-01,68:1.391739e-01):1.417943e-01,(70:1.949935e-01,67:2.001122e-01):5.684159e-02):7.507110e-01,(((29:5.290104e-02,(31:9.279008e-02,((28:5.541843e-03,32:1.029674e-02):9.353376e-02,27:1.643045e-01):2.664267e-02):4.865691e-02):2.907128e-02,33:4.158851e-02):6.258803e-02,30:1.113708e-02):5.673632e-01):8.219143e-01):2.232659e-01):1.729237e-01,(62:5.849055e-01,(((66:4.678711e-02,63:1.073357e-01):1.397902e-01,(65:1.940901e-01,59:9.773313e-02):6.472341e-02):3.325827e-01,((64:4.947723e-03,58:5.100147e-06):5.935447e-02,(56:2.383655e-02,57:3.071108e-02):2.661657e-02):2.947393e-01):3.626503e-01):8.687483e-01):6.340651e-01,((2:3.009984e-02,39:4.361636e-02):3.626930e-01,40:2.928948e-01):5.947423e-01):2.912230e-01):1.714651e-01,23:6.668988e-02):1.329455e-01,22:9.237358e-03,1:9.202010e-02);
   tree gen.79000 = [&U] (22:3.877800e-02,(23:1.193351e-01,(7:5.744099e-01,(((2:3.426866e-02,39:5.909857e-03):5.053967e-01,40:1.587227e-01):2.299636e-01,(((((55:9.857145e-01,(4:5.395259e-02,5:3.785744e-02):7.003607e-01):4.219682e-01,3:6.851554e-01):3.542711e-01,((((30:6.265645e-02,33:4.895876e-02):1.920506e-02,29:8.873677e-02):3.878144e-03,((27:1.653271e-01,31:7.678691e-02):2.720312e-02,(28:5.873792e-03,32:1.029323e-02):8.134298e-02):2.079427e-02):9.640095e-01,((68:1.728070e-01,(70:2.440825e-01,67:1.973209e-01):1.656313e-01):1.832117e-01,69:3.848329e-01):1.100095e+00):1.234799e+00):1.294313e-01,((((((42:2.936391e-01,35:2.365958e-01):1.376520e-01,41:3.174290e-01):1.438109e-01,38:2.531956e-01):6.270295e-01,((36:4.990343e-01,37:4.487478e-01):1.397451e-01,25:7.496443e-01):2.932981e-01):2.095694e-01,(8:8.009557e-01,6:3.152360e-01):9.105587e-01):2.565936e-01,((34:8.468625e-01,((51:3.479437e-01,52:2.688742e-01):9.859399e-02,50:2.268810e-01):1.454912e+00):3.963150e-01,(((12:8.240927e-01,26:7.100037e-01):2.641044e-01,((((((9:1.462953e-01,21:1.321323e-01):1.957385e-01,13:1.003395e-01):2.630279e-01,(16:7.858168e-01,(61:1.726907e-01,60:7.168220e-01):4.780655e-01):3.408432e-01):4.658163e-01,18:9.412793e-01):2.623148e-02,(((54:5.121877e-01,(43:8.672344e-01,44:6.089853e-01):2.372162e-01):7.104223e-01,(17:4.232667e-01,19:8.613940e-01):2.645205e-01):2.615213e-02,10:1.004997e+00):4.197491e-01):1.551604e-01,(((20:3.497401e-01,(14:1.882664e-01,15:4.770564e-02):4.107350e-02):1.354577e-01,24:6.920166e-01):9.418523e-01,11:8.858931e-01):4.314109e-01):5.855473e-02):1.075744e-01,(49:1.296988e+00,((48:2.318740e-01,45:2.345849e-01):3.301355e-01,((46:1.653331e-01,47:2.398326e-01):4.741817e-01,53:1.090016e+00):1.941118e-01):1.274304e-01):1.122984e+00):8.319657e-02):2.238787e-01):1.351728e-01):3.579915e-01,((((57:2.321763e-02,56:3.888335e-02):1.459850e-02,(58:4.099415e-03,64:5.318819e-03):2.580066e-03):4.046419e-01,((65:1.631804e-01,(66:3.350497e-02,63:6.875054e-02):2.509576e-01):1.998812e-02,59:1.268774e-01):3.231646e-01):4.507513e-01,62:6.122676e-01):5.312668e-01):6.873626e-01):3.961124e-01):2.677430e-01):6.605804e-02,1:8.276804e-02);
   tree gen.79500 = [&U] (((7:7.867415e-01,(((((((49:1.034434e+00,((45:1.800400e-01,48:3.491340e-01):5.562622e-01,(53:9.233068e-01,(46:1.733415e-01,47:2.304752e-01):3.768056e-01):2.487824e-01):3.714276e-01):1.144698e+00,((25:7.717194e-01,(36:6.264603e-01,37:8.629791e-01):1.907258e-01):3.524430e-01,(((35:2.308189e-01,42:3.500590e-01):1.662791e-01,41:2.078655e-01):2.870898e-01,38:1.633082e-01):1.020602e+00):4.893028e-01):7.118685e-02,(8:7.290509e-01,6:6.906820e-01):8.861254e-01):1.334033e-01,((34:9.518558e-01,((52:2.044461e-01,51:2.137496e-01):8.227353e-02,50:2.487144e-01):1.340453e+00):3.869185e-01,((((19:6.631839e-01,17:7.817013e-01):4.015320e-01,(((43:8.092581e-01,54:9.897183e-01):6.143367e-02,44:5.539100e-01):9.975074e-01,10:1.205474e+00):4.608677e-02):8.867266e-01,18:1.394769e+00):1.965262e-01,(11:1.145455e+00,((((16:1.083510e+00,(60:6.533493e-01,61:5.624310e-01):5.529882e-01):2.909815e-01,(13:1.941387e-01,(9:1.732086e-01,21:8.231017e-02):3.265234e-02):8.271260e-01):4.141062e-01,(12:1.000305e+00,26:1.103946e+00):1.753608e-01):2.431987e-01,((20:3.164655e-01,(15:2.015346e-01,14:2.608993e-01):1.641695e-01):3.719416e-01,24:9.781363e-01):8.939538e-01):1.681572e-01):2.157445e-01):3.348674e-01):1.826974e-01):1.992383e-01,(((55:7.982399e-01,(4:1.078502e-01,5:5.702316e-03):6.988964e-01):3.969713e-01,3:6.577394e-01):2.540060e-01,(((68:4.559228e-01,69:2.130868e-01):2.288758e-01,(70:2.248359e-01,67:1.591074e-01):6.973163e-02):1.034844e+00,(((29:5.890635e-02,((28:2.943122e-03,32:5.907389e-03):1.253984e-01,(31:1.033236e-01,27:1.966540e-01):2.864445e-02):3.411767e-02):4.138918e-02,33:6.692390e-02):2.216995e-02,30:1.059540e-02):5.628600e-01):1.184955e+00):3.715545e-01):4.880699e-01,(62:6.133846e-01,(((66:5.209837e-02,63:8.403303e-02):8.133764e-02,(65:2.189732e-01,59:7.191684e-02):9.913071e-02):4.968740e-01,((64:6.684117e-03,58:5.645458e-03):4.592437e-02,(56:2.613812e-02,57:2.093709e-02):3.064864e-02):2.622810e-01):4.078066e-01):9.673685e-01):7.735387e-01,((2:3.873856e-02,39:3.271682e-02):5.210694e-01,40:2.218627e-01):4.340498e-01):3.242826e-01):1.909298e-01,23:8.949771e-02):2.107054e-01,22:1.502755e-02,1:1.024662e-01);
   tree gen.80000 = [&U] (22:7.121645e-02,(23:9.940023e-02,(((40:3.473297e-01,(39:8.177783e-03,2:4.746046e-02):2.932753e-01):3.752724e-01,((((((67:3.901650e-01,70:3.619833e-01):1.952172e-01,(69:2.635833e-01,68:1.261701e-01):5.027954e-02):5.968090e-01,(((29:5.481129e-02,(31:7.874079e-02,(27:1.672807e-01,(32:3.823214e-03,28:2.687615e-03):3.829195e-02):8.001326e-03):7.970862e-02):2.647607e-02,30:4.426180e-02):4.634071e-02,33:3.348941e-02):1.070354e+00):7.098342e-01,((55:8.547644e-01,(5:6.102978e-02,4:4.916088e-02):7.170935e-01):7.245611e-01,3:4.945911e-01):2.096535e-01):2.491796e-01,(((8:8.061231e-01,6:4.206616e-01):9.149562e-01,(((41:1.764530e-01,(35:2.634555e-01,42:3.212627e-01):1.574392e-01):2.552032e-01,38:2.063510e-01):6.090720e-01,((36:4.970317e-01,37:5.512561e-01):8.480504e-02,25:5.601021e-01):2.539370e-01):5.217328e-01):1.289769e-01,(((((20:1.829661e-01,(14:1.977830e-01,15:5.295855e-02):1.509081e-01):1.371992e-01,24:5.257473e-01):7.197402e-01,11:9.051130e-01):2.709941e-01,((26:7.965054e-01,12:8.675601e-01):2.451691e-01,(((16:7.725404e-01,(61:3.537961e-01,60:5.263966e-01):5.588932e-01):1.259801e-01,((21:1.096302e-01,9:1.977516e-01):6.933559e-02,13:1.717162e-01):5.717360e-01):4.395320e-01,(18:8.028034e-01,((10:7.039248e-01,(19:7.450130e-01,17:5.925039e-01):4.457857e-01):1.657127e-01,(44:4.554082e-01,(54:7.569268e-01,43:7.822331e-01):1.791589e-01):7.027619e-01):4.024999e-01):2.948410e-01):2.025375e-01):1.586323e-01):3.245994e-02,(((52:1.999685e-01,(51:2.677968e-01,50:2.675191e-01):4.109032e-02):1.240140e+00,34:7.034519e-01):3.120297e-01,(49:8.186969e-01,((53:6.369514e-01,(46:1.053378e-01,47:2.418384e-01):2.401224e-01):3.227818e-01,(45:1.876684e-01,48:2.352675e-01):8.170922e-01):2.629130e-01):7.722718e-01):1.400871e-01):2.706035e-01):1.652048e-01):2.532284e-02,((((56:1.276156e-02,57:2.262336e-02):5.115278e-03,(64:8.280412e-05,58:2.736288e-03):2.722171e-02):3.562283e-01,((65:1.560136e-01,59:3.772130e-02):7.150561e-02,(66:2.984116e-02,63:8.320601e-02):1.394499e-01):3.687807e-01):3.897293e-01,62:5.328314e-01):9.626099e-01):7.615535e-01):4.118486e-01,7:5.001261e-01):3.324537e-01):8.133483e-02,1:1.058639e-01);
   tree gen.80500 = [&U] (((7:4.779935e-01,(((((((49:1.170522e+00,((53:7.782450e-01,(46:1.505285e-01,47:2.105455e-01):2.692476e-01):8.621023e-02,(45:1.992182e-01,48:4.420626e-01):3.815500e-01):2.536431e-01):9.302813e-01,((25:5.413345e-01,(36:4.136676e-01,37:7.651233e-01):1.221869e-01):4.064393e-01,(((35:2.046457e-01,42:3.103648e-01):1.768350e-01,41:1.842950e-01):2.164279e-01,38:2.104387e-01):6.543895e-01):3.297843e-01):1.548328e-01,(8:6.656508e-01,6:3.632602e-01):1.023016e+00):2.561193e-01,((34:1.230808e+00,((50:2.160021e-01,51:2.108247e-01):1.761070e-01,52:2.128518e-01):1.071485e+00):2.466932e-01,((((20:2.930816e-01,(15:9.639331e-02,14:2.312967e-01):1.455539e-01):2.383905e-01,24:8.512256e-01):4.824264e-01,11:9.754740e-01):2.122203e-01,((((16:7.971735e-01,(60:3.624113e-01,61:4.986552e-01):5.094392e-01):4.329425e-01,(13:1.463608e-01,(9:2.067847e-01,21:8.735553e-02):2.047028e-01):4.352757e-01):5.762949e-01,(12:6.460470e-01,26:7.258169e-01):2.788210e-01):1.286397e-01,((((44:4.911005e-01,(54:7.348801e-01,43:6.991228e-01):2.047716e-01):1.018364e+00,(19:8.022782e-01,17:6.930618e-01):5.415116e-01):5.512145e-02,10:1.157614e+00):6.748270e-01,18:9.508267e-01):4.154239e-01):2.520297e-01):1.278674e-01):1.960166e-01):1.113673e-01,(((55:9.188693e-01,(4:1.783467e-02,5:6.282047e-02):5.702309e-01):6.305320e-01,3:5.831563e-01):5.244055e-01,(((70:1.758039e-01,67:1.963669e-01):1.880731e-01,(69:2.398802e-01,68:2.059911e-01):3.532326e-02):9.567291e-01,(((29:5.370475e-02,((28:2.118872e-03,32:5.237533e-03):7.770249e-02,(31:9.160741e-02,27:2.252976e-01):1.053716e-02):5.420448e-02):3.122400e-02,33:3.784952e-02):4.576118e-02,30:9.393955e-03):5.568775e-01):1.016688e+00):1.706579e-01):2.755492e-01,(62:5.400392e-01,(((66:4.619078e-02,63:8.229835e-02):8.424244e-02,(65:2.505287e-01,59:5.769052e-02):6.905758e-02):4.484306e-01,((64:3.953987e-03,58:9.093121e-03):4.071687e-02,(56:8.117215e-03,57:3.239525e-02):3.134248e-02):2.325402e-01):3.774272e-01):7.156640e-01):6.980009e-01,((2:3.658455e-02,39:5.349066e-02):2.273671e-01,40:2.082278e-01):2.288471e-01):4.710043e-01):2.159388e-01,23:1.509275e-01):8.995567e-02,22:2.546297e-02,1:8.336488e-02);
   tree gen.81000 = [&U] ((23:6.638696e-02,((((39:4.997507e-02,2:1.738877e-02):3.841193e-01,40:8.757273e-02):3.676913e-01,(((((66:5.199606e-02,63:9.191528e-02):1.246047e-01,(65:1.754331e-01,59:4.320565e-02):5.194918e-02):4.718984e-01,((58:2.033134e-04,64:5.049982e-03):3.200850e-02,(56:1.775079e-02,57:4.348776e-02):1.645237e-02):2.715526e-01):1.710433e-01,62:6.161359e-01):8.242214e-01,(((((68:3.222535e-01,69:4.366907e-01):5.021627e-02,(70:2.650924e-01,67:2.572927e-01):2.427483e-01):1.162790e+00,((33:5.214049e-02,(29:2.332693e-02,((32:4.950359e-03,28:2.073678e-03):9.252981e-02,(27:2.192157e-01,31:7.159233e-02):5.722963e-02):3.091412e-02):2.148675e-02):4.344751e-02,30:2.713118e-02):1.065786e+00):6.709816e-01,(((5:1.088251e-01,4:4.525122e-03):1.113140e+00,55:1.040690e+00):9.469186e-02,3:5.772424e-01):2.809127e-01):2.982327e-01,((8:5.862746e-01,6:4.812452e-01):1.360138e+00,((((((19:8.187557e-01,17:5.175766e-01):3.338994e-01,(((43:8.407134e-01,44:7.252132e-01):9.424614e-02,54:6.155075e-01):8.567981e-01,10:1.494208e+00):4.022493e-02):3.105455e-01,(((16:8.096137e-01,(60:5.282617e-01,61:5.319098e-01):2.775996e-01):6.669807e-01,(13:1.309741e-01,(9:1.759781e-01,21:8.682909e-02):1.339651e-01):3.781055e-01):2.465801e-01,18:8.571182e-01):2.343747e-01):3.483506e-02,(((((15:4.963647e-02,14:2.568699e-01):1.778466e-01,20:2.675150e-01):3.368054e-01,24:8.031859e-01):6.001903e-01,11:9.571220e-01):1.380760e-01,(12:7.846216e-01,26:7.640433e-01):3.810794e-01):6.765441e-02):4.274100e-01,((49:1.049744e+00,(((47:2.795087e-01,46:1.842560e-01):3.227378e-01,53:9.199442e-01):3.921189e-01,(48:1.513841e-01,45:2.578851e-01):5.498914e-01):2.179969e-01):7.292831e-01,((52:1.902968e-01,(51:2.256302e-01,50:2.445057e-01):9.896859e-02):1.698193e+00,34:9.423076e-01):4.515777e-01):9.839597e-03):1.698376e-01,((25:5.881330e-01,(36:6.698563e-01,37:5.335118e-01):1.734080e-01):2.344588e-01,((41:4.041556e-01,(42:3.339533e-01,35:3.700440e-01):1.553117e-01):1.959727e-01,38:1.894212e-01):8.386733e-01):4.550130e-01):1.150268e-01):8.676269e-02):3.074250e-01):7.757970e-01):3.843227e-01,7:5.392926e-01):4.166825e-01):1.378547e-01,22:2.477050e-02,1:2.653389e-02);
   tree gen.81500 = [&U] ((23:8.372942e-02,((((39:2.742495e-02,2:1.179525e-02):3.532732e-01,40:1.448637e-01):3.605624e-01,(((((66:5.199606e-02,63:5.185535e-02):1.246047e-01,(65:1.397743e-01,59:7.453817e-02):1.026165e-01):4.718984e-01,((58:3.468703e-04,64:1.014035e-02):1.674901e-02,(56:1.775079e-02,57:2.472852e-02):1.157417e-02):2.935057e-01):1.804964e-01,62:6.161359e-01):9.143216e-01,((((25:4.444353e-01,(36:6.698563e-01,37:5.572107e-01):2.906549e-01):5.347646e-01,((41:4.136095e-01,(42:3.339533e-01,35:3.700440e-01):1.553117e-01):1.959727e-01,38:1.894212e-01):4.902124e-01):3.545732e-01,(8:6.550926e-01,6:4.812452e-01):1.360138e+00):2.044332e-01,((((68:3.222535e-01,(69:3.760277e-01,(70:2.650924e-01,67:2.572927e-01):3.028275e-01):4.724635e-02):1.099699e+00,((33:6.534317e-02,(29:6.690812e-02,(27:1.713871e-01,(31:8.390581e-02,(32:1.782939e-03,28:2.073678e-03):7.076329e-02):4.387609e-02):5.290309e-02):1.245662e-02):1.402523e-02,30:2.713118e-02):1.065786e+00):5.312183e-01,(((5:1.385491e-01,4:4.525122e-03):8.831084e-01,55:1.040690e+00):2.115470e-01,3:7.017254e-01):4.498261e-01):6.415236e-01,(((((19:8.501156e-01,17:6.607506e-01):4.644956e-01,(10:1.541790e+00,((43:8.407134e-01,54:6.082920e-01):9.097410e-02,44:6.769942e-01):9.083037e-01):3.985577e-02):3.642337e-01,(((16:8.096137e-01,(60:5.282617e-01,61:5.319098e-01):5.237563e-01):6.669807e-01,(13:1.309741e-01,(9:2.560364e-01,21:8.682909e-02):1.342896e-01):2.630727e-01):5.368840e-01,18:1.336591e+00):2.343747e-01):9.008003e-02,(((((15:7.028857e-02,14:2.568699e-01):1.115358e-01,20:2.675150e-01):2.043314e-01,24:8.031859e-01):6.001903e-01,11:9.135852e-01):1.203595e-01,(12:9.880660e-01,26:7.640433e-01):2.836840e-01):9.384383e-02):3.530697e-01,((49:1.049744e+00,(((47:2.795087e-01,46:1.604314e-01):3.227378e-01,53:9.199442e-01):1.707076e-01,(48:1.513841e-01,45:3.898274e-01):3.878879e-01):2.179969e-01):8.198483e-01,((52:2.230699e-01,(51:2.256302e-01,50:2.445057e-01):9.896859e-02):1.698193e+00,34:9.423076e-01):8.441641e-02):9.839597e-03):2.944934e-01):5.697130e-03):1.377878e-01):7.757970e-01):2.379301e-01,7:5.392926e-01):3.854853e-01):4.044859e-02,22:2.477050e-02,1:2.653389e-02);
   tree gen.82000 = [&U] (22:1.220525e-01,(23:5.920273e-02,(7:5.247082e-01,(((2:2.446209e-02,39:3.672040e-02):3.758008e-01,40:2.299898e-01):3.263165e-01,(((8:6.611778e-01,6:7.583814e-01):6.581446e-01,((((55:9.037225e-01,(4:4.655856e-02,5:6.144926e-02):4.778626e-01):6.361076e-01,3:6.234455e-01):1.814484e-01,(((30:5.552825e-02,33:3.214811e-02):3.739928e-02,(29:3.031405e-02,((28:2.140246e-02,32:1.038227e-02):8.598560e-02,(31:1.013305e-01,27:2.461409e-01):7.450687e-03):3.150909e-02):1.731957e-02):5.307976e-01,(((70:2.258638e-01,67:2.333191e-01):2.249477e-01,69:2.369685e-01):4.101926e-03,68:2.835080e-01):7.925735e-01):6.673247e-01):6.269852e-01,(((((42:3.081144e-01,35:3.101925e-01):3.581924e-02,41:2.016088e-01):2.357204e-01,38:1.201597e-01):7.622010e-01,((36:7.805760e-01,37:4.198650e-01):2.280177e-01,25:4.688881e-01):4.803673e-01):6.225066e-01,(((49:7.358302e-01,((48:2.216300e-01,45:2.327472e-01):4.016633e-01,((46:8.749007e-02,47:3.600833e-01):4.679491e-01,53:8.517547e-01):2.685057e-01):3.556345e-01):8.217052e-01,(34:5.555238e-01,((51:3.030868e-01,50:3.090888e-01):3.351878e-03,52:2.418840e-01):2.034269e+00):3.797199e-01):2.700003e-02,(((20:3.435277e-01,(14:1.391901e-01,15:1.770779e-01):8.631871e-02):2.224679e-01,24:8.632001e-01):4.512609e-01,((((10:1.054584e+00,((44:1.022191e+00,54:7.326677e-01):1.345434e-01,43:7.198041e-01):5.645453e-01):2.068035e-01,(17:6.458031e-01,19:6.531664e-01):6.323418e-01):2.812017e-01,(18:1.020436e+00,(11:9.993044e-01,((21:1.232312e-01,(9:1.987473e-01,13:1.653316e-01):1.776081e-02):9.182653e-01,(16:9.298647e-01,(61:4.095682e-01,60:5.329163e-01):2.241977e-01):2.770238e-01):1.893843e-01):7.642214e-02):2.182121e-01):2.713341e-02,(26:7.465610e-01,12:1.034082e+00):1.835302e-01):3.165630e-01):9.176199e-02):1.450771e-01):7.146629e-02):5.218395e-02):1.323215e-01,((((57:3.114706e-02,56:1.594841e-02):4.099766e-02,(58:1.579309e-03,64:6.383869e-03):1.831135e-02):3.463590e-01,((65:2.106956e-01,59:3.522828e-02):6.174661e-02,(66:2.355911e-02,63:5.412941e-02):8.190505e-02):3.169298e-01):6.701196e-02,62:8.939499e-01):8.108113e-01):8.810849e-01):2.199644e-01):1.318997e-01):9.314183e-02,1:3.521182e-02);
   tree gen.82500 = [&U] (((7:5.469659e-01,(((((((49:1.118005e+00,(53:7.653240e-01,(46:6.059219e-02,47:2.478380e-01):2.930011e-01):2.877139e-01):6.288659e-02,(45:1.742778e-01,48:3.317401e-01):3.465904e-01):6.765523e-01,((8:6.545992e-01,6:4.705173e-01):6.313684e-01,((25:6.279857e-01,(36:4.067996e-01,37:3.922955e-01):2.361760e-01):2.853537e-01,(((35:2.345932e-01,42:2.678007e-01):1.090941e-01,41:1.983290e-01):2.533442e-01,38:6.849600e-02):8.027297e-01):4.351424e-01):2.723521e-02):3.621906e-01,((34:6.300025e-01,((52:2.176765e-01,51:3.978769e-01):7.779478e-02,50:2.276803e-01):1.506712e+00):2.458604e-01,((((16:7.863526e-01,(60:4.279755e-01,61:4.394761e-01):5.900812e-01):5.484339e-01,(13:8.565890e-02,(9:1.743065e-01,21:7.292483e-02):1.873162e-01):5.188372e-01):4.915901e-01,(12:9.141652e-01,26:6.792529e-01):2.551221e-01):2.288245e-01,(((((54:7.082636e-01,43:4.381583e-01):1.906563e-01,44:6.743323e-01):9.092971e-01,(10:9.536979e-01,(19:8.121319e-01,17:4.415313e-01):2.860772e-01):1.119101e-01):4.053438e-01,18:1.047681e+00):2.098402e-01,(((20:2.861746e-01,(15:1.557186e-01,14:2.274565e-01):1.206491e-01):9.957987e-02,24:9.216118e-01):5.181426e-01,11:9.644433e-01):2.582506e-01):5.911858e-03):1.838667e-01):1.669749e-01):1.191848e-01,(((55:1.145066e+00,(4:2.209388e-02,5:7.322964e-02):6.229508e-01):2.576067e-01,3:6.764312e-01):4.440418e-01,(((69:3.552770e-01,68:1.094852e-01):1.284711e-01,(70:2.052800e-01,67:1.238066e-01):1.861634e-01):7.463155e-01,(((29:4.715766e-02,((31:6.388334e-02,27:1.802705e-01):2.740172e-02,(28:2.517729e-03,32:2.420019e-02):7.108956e-02):5.286751e-02):7.235395e-02,33:3.771859e-02):3.238407e-02,30:1.132840e-02):7.052836e-01):5.992562e-01):2.435564e-02):3.764835e-01,(62:4.278541e-01,(((66:3.462474e-02,63:6.391557e-02):1.163081e-01,(65:2.622335e-01,59:1.148541e-01):3.078562e-02):3.426564e-01,((64:1.131095e-02,58:7.211863e-03):2.246279e-02,(56:1.654774e-02,57:1.315654e-02):2.163649e-02):4.138537e-01):2.555012e-01):4.683123e-01):5.441268e-01,((2:2.833059e-02,39:2.103974e-02):3.832621e-01,40:1.786850e-01):4.437208e-01):3.311588e-01):1.840324e-01,23:4.522668e-02):1.093528e-01,22:3.302129e-02,1:4.282642e-02);
   tree gen.83000 = [&U] (22:2.627519e-02,(23:1.034234e-01,(((40:3.012327e-01,(39:2.367629e-02,2:2.020482e-02):2.639082e-01):2.057453e-01,(((((8:5.232298e-01,6:6.093334e-01):5.726536e-01,(((41:2.166936e-01,(35:3.603881e-01,42:3.104369e-01):8.779276e-02):1.827158e-01,38:1.538033e-01):7.399378e-01,((36:4.785723e-01,37:5.840796e-01):2.680728e-02,25:5.631596e-01):2.225278e-01):3.605318e-01):2.560772e-01,((((18:9.550341e-01,(((44:6.061224e-01,(54:4.880150e-01,43:9.405047e-01):2.474350e-01):8.611484e-01,10:1.073853e+00):1.309367e-01,(19:7.666386e-01,17:5.295214e-01):6.992442e-01):2.780779e-01):9.396668e-02,(26:9.932038e-01,12:1.067860e+00):1.215757e-01):8.685904e-02,(((16:7.315505e-01,(61:4.553092e-01,60:5.244317e-01):2.306197e-01):3.394500e-01,((21:1.790153e-01,9:2.110106e-01):1.998347e-01,13:7.895162e-02):6.429326e-01):4.490975e-01,11:8.621904e-01):3.958419e-01):2.553397e-01,((34:1.171066e+00,((49:1.023932e+00,((53:9.500173e-01,(46:1.705059e-01,47:4.058876e-01):4.164686e-01):4.028124e-01,(45:1.799930e-01,48:3.025217e-01):2.856681e-01):2.774120e-01):7.492976e-01,(52:1.921526e-01,(50:2.696152e-01,51:3.757476e-01):3.395421e-03):1.412943e+00):6.823231e-03):1.296698e-01,((20:4.452385e-01,(14:2.358148e-01,15:8.021231e-02):1.100473e-01):1.134157e-01,24:6.864493e-01):5.788017e-01):9.718977e-02):1.469332e-01):2.048444e-01,(((69:5.014768e-01,((67:1.524954e-01,70:3.110025e-01):1.769024e-01,68:6.260573e-02):9.595993e-02):1.214608e+00,((33:5.418320e-02,(29:4.036152e-02,((27:2.307463e-01,(32:8.928215e-03,28:3.711417e-03):5.507166e-02):2.666939e-02,31:5.559233e-02):4.199170e-02):4.245056e-02):9.805028e-03,30:2.926744e-02):5.597224e-01):6.297777e-01,((55:7.023347e-01,(5:1.364209e-01,4:1.217111e-02):8.224992e-01):5.385978e-01,3:5.188596e-01):1.035163e-01):5.061656e-01):2.950800e-01,(((64:8.894038e-04,((56:7.846042e-03,57:6.264970e-02):5.914615e-02,58:5.312538e-03):6.899623e-03):3.392997e-01,((65:2.469709e-01,59:8.455704e-02):6.926963e-02,(66:3.824904e-02,63:8.543186e-02):6.080864e-02):2.449875e-01):1.629347e-01,62:6.256461e-01):1.019733e+00):6.688444e-01):5.936243e-01,7:5.984215e-01):3.095067e-01):1.216483e-01,1:9.176162e-02);
   tree gen.83500 = [&U] (22:8.209007e-02,(23:4.084728e-02,(7:5.751656e-01,(((2:2.983689e-02,39:3.823670e-02):4.119389e-01,40:1.642922e-01):1.634253e-01,((((49:1.105749e+00,((48:2.373779e-01,45:3.545795e-01):3.303415e-01,((46:1.767728e-01,47:1.646436e-01):3.032200e-01,53:1.031738e+00):1.109242e-01):3.705069e-01):1.383985e+00,((34:1.076311e+00,((50:2.847156e-01,51:3.223292e-01):9.552066e-03,52:1.981492e-01):1.035945e+00):3.532882e-01,(((((((43:6.595698e-01,54:7.302079e-01):7.115145e-02,44:5.601285e-01):7.819408e-01,(17:7.372513e-01,19:7.159768e-01):2.377131e-01):1.182848e-01,10:1.213112e+00):1.284242e-01,((((21:8.555709e-02,9:2.334022e-01):6.916196e-02,13:1.804449e-01):1.015182e+00,(16:1.008573e+00,(61:3.752644e-01,60:5.841631e-01):3.585642e-01):1.625933e-01):3.837468e-01,18:1.032331e+00):4.602903e-01):1.143434e-01,(26:8.852400e-01,12:9.193196e-01):3.140843e-01):1.170059e-01,(11:1.091342e+00,((20:3.146877e-01,(14:2.247275e-01,15:1.460949e-01):1.296048e-01):7.844791e-02,24:1.012276e+00):5.565912e-01):3.158357e-01):1.413429e-01):5.318536e-02):2.396073e-01,((8:7.392296e-01,6:5.268022e-01):7.811779e-01,((((42:3.377436e-01,35:3.597587e-01):9.798470e-02,41:3.201728e-01):1.617426e-01,38:2.373388e-01):7.148762e-01,((36:3.887527e-01,37:4.602405e-01):4.620291e-01,25:5.762160e-01):2.718236e-01):4.923301e-01):1.243780e-01):1.865666e-01,((((55:1.112682e+00,(4:6.476619e-02,5:1.818727e-01):9.295187e-01):2.559762e-01,3:6.919233e-01):2.684370e-01,((((29:7.947550e-02,33:4.182038e-02):2.776642e-02,(((28:4.713538e-03,32:9.928783e-03):4.973649e-02,27:1.886923e-01):1.879707e-02,31:3.780064e-02):4.832674e-02):4.475234e-03,30:7.674555e-02):8.052643e-01,((70:2.762699e-01,67:1.127104e-01):2.377384e-01,(68:2.192771e-01,69:4.086032e-01):7.942399e-02):7.306959e-01):8.478522e-01):1.169055e-01,(((58:2.582986e-03,((57:1.513867e-02,56:3.951867e-02):4.089834e-02,64:1.872005e-03):1.000237e-02):3.985569e-01,((65:2.180140e-01,59:5.275903e-02):3.177393e-02,(66:1.492445e-02,63:7.774855e-02):1.173216e-01):3.695224e-01):3.196583e-01,62:9.799148e-01):7.092049e-01):2.996826e-02):1.043059e+00):4.543322e-01):1.953164e-01):1.219098e-01,1:7.115203e-02);
   tree gen.84000 = [&U] ((23:1.564320e-01,((((39:4.021536e-02,2:2.671809e-02):3.408418e-01,40:3.385489e-01):4.018472e-01,(((((66:5.261388e-02,63:8.917148e-02):7.035826e-02,(65:1.374371e-01,59:6.986015e-02):1.212435e-01):4.692496e-01,((58:4.057265e-04,64:4.597813e-03):2.517952e-02,(56:6.228080e-02,57:2.626022e-02):3.492980e-02):3.421396e-01):2.567923e-01,62:5.432167e-01):6.452841e-01,(((((70:2.324698e-01,67:2.303718e-01):1.391066e-01,(68:2.841575e-01,69:5.784520e-01):7.094726e-02):6.669064e-01,(((29:7.176236e-02,((27:1.919960e-01,(32:5.631555e-04,28:3.872643e-04):7.210422e-02):3.220450e-02,31:1.042398e-01):1.922195e-02):5.441871e-02,33:1.693488e-02):7.182658e-02,30:5.476519e-02):1.230942e+00):1.297318e+00,(((5:1.326629e-01,4:1.666298e-03):8.781514e-01,55:9.338805e-01):4.275288e-01,3:5.261530e-01):5.523388e-01):2.217320e-01,((8:7.619986e-01,6:5.985750e-01):1.487084e+00,((((((44:6.871397e-01,(43:4.416890e-01,54:8.248610e-01):4.310437e-01):9.655610e-01,((19:7.295870e-01,17:5.916443e-01):5.561588e-01,10:1.190518e+00):7.901661e-02):5.624487e-01,(((((15:7.108264e-02,14:1.716879e-01):8.320824e-02,20:3.168666e-01):1.227804e-01,24:7.257404e-01):8.403322e-01,11:6.875628e-01):2.357883e-01,(((16:7.912142e-01,(60:6.648085e-01,61:5.289241e-01):6.146001e-01):5.908772e-01,(13:6.648229e-02,(9:1.812184e-01,21:1.468028e-01):9.030243e-02):5.476979e-01):4.866552e-01,(12:8.581174e-01,26:8.303774e-01):1.431406e-01):2.078330e-01):1.194227e-01):1.518985e-01,18:1.146085e+00):2.471208e-01,((49:8.354950e-01,(((47:1.893308e-01,46:2.280752e-01):5.343228e-01,53:6.333301e-01):4.203165e-01,(48:2.508494e-01,45:2.674707e-01):5.533264e-01):2.245273e-01):1.028785e+00,((51:2.975696e-01,(52:2.865328e-01,50:2.686544e-01):2.817653e-02):1.645684e+00,34:9.370184e-01):1.981016e-01):2.078651e-01):8.673917e-02,((25:5.884640e-01,(36:3.947873e-01,37:7.900677e-01):9.694911e-02):3.434029e-01,((41:2.138074e-01,(42:3.151375e-01,35:1.914173e-01):9.256172e-02):1.250636e-01,38:3.920307e-01):9.620179e-01):3.353135e-01):1.999121e-01):1.297723e-01):1.912014e-01):7.871187e-01):3.721608e-01,7:6.291793e-01):8.700345e-02):9.870276e-02,22:1.190964e-02,1:7.107552e-02);
   tree gen.84500 = [&U] ((23:1.388080e-01,((((39:3.568462e-02,2:3.714904e-02):2.496090e-01,40:3.072222e-01):2.726475e-01,(((((66:3.073814e-02,63:7.912525e-02):1.358899e-01,(65:1.850034e-01,59:6.198957e-02):5.230357e-02):4.072423e-01,((58:3.600166e-04,64:3.205466e-03):1.589691e-02,(56:3.623066e-02,57:3.793789e-02):3.099454e-02):4.679431e-01):3.277961e-01,62:4.820169e-01):1.024261e+00,(((((70:2.078243e-01,67:3.285038e-01):1.234346e-01,(68:1.873712e-01,69:5.132825e-01):1.519754e-01):5.917714e-01,(((29:5.475261e-02,((27:2.127799e-01,(32:2.292089e-04,28:8.622487e-04):5.920416e-02):1.330301e-02,31:8.970946e-02):2.489826e-02):2.067855e-02,30:4.668950e-02):3.698414e-02,33:1.954171e-02):7.878561e-01):1.151160e+00,(((5:1.177169e-01,4:1.478569e-03):4.848498e-01,55:1.309242e+00):3.071941e-01,3:6.704064e-01):1.001155e-01):1.967512e-01,((8:6.761504e-01,6:5.097840e-01):1.038166e+00,((((((((43:9.726371e-01,44:6.097252e-01):1.674652e-03,54:7.813375e-01):1.047875e+00,(19:6.473903e-01,17:5.249885e-01):4.955226e-01):7.504448e-02,10:9.748614e-01):4.990821e-01,(((((15:1.761445e-01,14:1.523452e-01):6.447895e-02,20:2.442201e-01):1.732395e-01,24:6.439771e-01):7.456588e-01,11:6.101006e-01):3.296045e-01,(((16:7.020745e-01,(60:5.899099e-01,61:4.693345e-01):5.453580e-01):6.474392e-01,(13:6.311135e-02,(9:1.608020e-01,21:9.595931e-02):2.102851e-01):8.235149e-01):2.387100e-01,(12:7.614402e-01,26:7.368255e-01):1.981605e-01):2.439375e-01):7.676614e-02):8.727000e-02,18:8.656125e-01):1.614813e-01,((49:8.798083e-01,(((47:1.489263e-01,46:2.023798e-01):4.741250e-01,53:5.619779e-01):1.883121e-01,(48:2.225883e-01,45:3.039348e-01):4.909876e-01):6.619644e-02):1.215506e+00,((51:2.640448e-01,(52:2.542514e-01,50:2.383873e-01):6.452387e-02):1.460278e+00,34:8.314521e-01):1.873035e-01):1.844466e-01):1.350563e-01,((25:5.221665e-01,(36:3.457467e-01,37:5.876201e-01):3.230206e-01):3.047145e-01,((41:2.601034e-01,(42:2.796335e-01,35:2.620493e-01):8.213354e-02):1.109737e-01,38:2.008956e-01):8.536351e-01):2.975364e-01):2.138174e-01):2.758630e-01):1.696603e-01):6.984404e-01):3.302325e-01,7:5.283859e-01):7.617004e-02):1.079822e-01,22:4.244560e-02,1:1.003842e-01);
   tree gen.85000 = [&U] ((23:8.747157e-02,((((39:5.420817e-02,2:4.418326e-02):2.685568e-01,40:3.167965e-01):2.811443e-01,(((((66:3.169607e-02,63:5.153874e-02):1.401248e-01,(65:2.602967e-01,59:6.392142e-02):5.393356e-02):1.655249e-01,((58:2.529362e-04,64:3.563454e-03):1.639232e-02,(56:3.877361e-02,57:2.159462e-02):3.196046e-02):4.825261e-01):2.289901e-01,62:5.344804e-01):9.930725e-01,(((((68:2.811996e-01,(70:2.152593e-01,67:3.387414e-01):2.856722e-01):7.486299e-02,69:2.133352e-01):9.357757e-01,(((29:4.239928e-02,((27:2.194110e-01,(32:2.363520e-04,28:9.400790e-04):6.104921e-02):1.759550e-02,31:4.299799e-02):4.249305e-02):7.535330e-03,30:9.397864e-02):4.857366e-02,33:2.015071e-02):8.124090e-01):4.008872e-01,(((5:1.334365e-01,4:6.990151e-04):6.283064e-01,55:1.350043e+00):2.837211e-01,3:7.473750e-01):6.541832e-02):2.038005e-01,((8:6.972220e-01,6:5.256710e-01):1.070520e+00,(((49:8.241140e-01,(((47:1.535675e-01,46:2.086868e-01):5.166670e-01,53:5.794914e-01):2.235785e-01,(48:2.295250e-01,45:3.305024e-01):5.062888e-01):6.825939e-02):1.253386e+00,(((((((15:7.515978e-02,14:2.481069e-01):8.314685e-02,20:3.198781e-01):1.230833e-01,24:6.640461e-01):4.562521e-01,11:1.139547e+00):4.085299e-01,(((16:9.580594e-01,(60:5.985622e-01,61:4.243344e-01):5.623537e-01):3.696082e-01,(13:1.811231e-01,(9:1.658132e-01,21:9.894980e-02):6.109468e-02):5.990806e-01):3.844714e-01,(12:7.851699e-01,26:7.734058e-01):2.512431e-01):8.984191e-02):7.937880e-02,(((((43:1.002949e+00,44:6.287268e-01):2.056243e-03,54:8.914578e-01):5.521057e-01,(19:6.675656e-01,17:5.413493e-01):5.316757e-01):1.760342e-01,10:1.005242e+00):3.277719e-01,18:8.925886e-01):1.775726e-01):1.881816e-01,(((52:2.621750e-01,51:2.669996e-01):5.898061e-02,50:2.428394e-01):1.387257e+00,34:8.573636e-01):2.026812e-01):9.696861e-02):5.316322e-02,((25:5.384394e-01,(36:3.565216e-01,37:6.059328e-01):1.889801e-01):3.775999e-01,((41:2.050808e-01,(42:2.883480e-01,35:2.702159e-01):8.469316e-02):3.273928e-01,38:2.071563e-01):6.717917e-01):5.165667e-01):2.204809e-01):1.862139e-01):3.607222e-01):9.668228e-01):3.888877e-01,7:5.448526e-01):3.133177e-01):1.143059e-01,22:7.556241e-02,1:1.035126e-01);
   tree gen.85500 = [&U] (22:5.725340e-02,(23:1.393059e-01,(7:4.869963e-01,(((2:3.158428e-02,39:6.814914e-02):6.392355e-01,40:1.632064e-01):3.827243e-01,(((((57:1.470808e-02,56:3.388818e-02):3.440022e-02,(58:2.937080e-04,64:1.119197e-02):1.942093e-02):2.930957e-01,((65:2.515468e-01,59:6.133573e-02):1.214661e-02,(66:5.740403e-02,63:6.970949e-02):1.196453e-01):2.946959e-01):3.143697e-01,62:4.231951e-01):6.694323e-01,(((8:8.176277e-01,6:5.399437e-01):6.754042e-01,((((55:8.664673e-01,(4:4.244842e-02,5:8.392540e-02):5.700307e-01):6.455806e-01,3:6.189137e-01):2.099282e-01,((((((28:1.244523e-02,32:3.596984e-03):8.019631e-02,27:2.427159e-01):1.566204e-02,31:8.088132e-02):6.896272e-02,29:9.292521e-02):1.107933e-02,(30:7.862787e-02,33:5.763715e-02):3.764607e-02):6.471275e-01,((69:3.459781e-01,(70:3.038383e-01,67:5.600232e-02):1.497303e-01):6.192064e-02,68:2.480599e-01):5.759117e-01):8.896421e-01):4.467482e-01,((((42:2.874291e-01,35:2.993054e-01):1.327804e-01,41:1.566456e-01):1.680672e-01,38:2.490370e-01):8.180074e-01,((36:4.823284e-01,37:6.469560e-01):1.712257e-01,25:5.818159e-01):2.524438e-01):5.778478e-01):1.812277e-02):7.675601e-02,((34:7.140926e-01,(50:3.108173e-01,(51:3.533215e-01,52:1.690050e-01):2.019463e-03):1.155998e+00):3.669396e-01,((49:8.641102e-01,((48:2.318269e-01,45:2.702022e-01):6.011545e-01,((46:2.325318e-01,47:1.727587e-01):3.790213e-01,53:7.668378e-01):2.037471e-01):2.428362e-01):1.031845e+00,((((17:6.007532e-01,19:8.101204e-01):3.329047e-01,(10:7.105881e-01,((43:8.053591e-01,54:8.455564e-01):1.828859e-01,44:5.357659e-01):9.280008e-01):2.217121e-01):6.467902e-01,(18:1.421146e+00,((((21:1.138962e-01,9:2.234782e-01):8.933439e-02,13:1.678096e-01):6.234311e-01,(16:8.058234e-01,(61:4.767225e-01,60:5.479141e-01):6.943060e-01):2.490537e-01):2.186827e-01,(26:6.646623e-01,12:1.375306e+00):1.001953e-01):1.787036e-01):1.747734e-02):1.369568e-01,(11:1.145133e+00,(((14:1.558528e-01,15:1.885122e-01):1.241804e-01,20:3.448696e-01):1.986266e-01,24:9.349668e-01):7.308424e-01):1.199296e-01):1.812086e-01):1.380107e-01):2.438696e-01):3.886134e-01):1.064964e+00):2.476984e-01):2.559157e-01):1.728118e-01,1:8.162742e-02);
   tree gen.86000 = [&U] (22:6.173966e-02,((((((((((((45:3.352115e-01,48:2.810802e-01):4.105510e-01,((47:2.326468e-01,46:6.994661e-02):4.992891e-01,53:7.971749e-01):1.687455e-01):2.995051e-01,49:9.428830e-01):9.164996e-01,(((((((61:6.288946e-01,60:5.402726e-01):6.694336e-01,16:9.824937e-01):2.413682e-01,((13:2.676869e-01,21:1.740218e-01):5.082145e-03,9:1.834575e-01):5.971066e-01):3.985073e-01,18:1.459391e+00):3.068026e-01,(26:1.132208e+00,12:8.860874e-01):3.726680e-01):1.595188e-01,((17:5.667541e-01,19:6.569728e-01):4.727860e-01,(10:1.143772e+00,(54:6.578979e-01,(43:5.561977e-01,44:6.876298e-01):2.110300e-01):8.001045e-01):7.944630e-02):3.388122e-01):4.335645e-02,((24:9.162637e-01,(20:3.127761e-01,(15:9.966429e-02,14:1.724402e-01):2.241145e-01):1.886775e-01):5.885061e-01,11:1.035883e+00):3.238646e-01):2.808885e-01):8.349303e-03,(((50:2.948969e-01,52:1.323261e-01):4.483136e-03,51:3.526113e-01):1.991284e+00,34:7.089516e-01):3.406259e-01):6.226963e-02,((8:5.852375e-01,6:4.901752e-01):9.493245e-01,((37:7.079873e-01,(36:5.515526e-01,25:6.060864e-01):7.828570e-02):3.877522e-01,(38:1.015404e-01,((35:2.626952e-01,42:2.730432e-01):1.407478e-01,41:2.056141e-01):3.374328e-01):8.578734e-01):4.366531e-01):1.904770e-01):3.961249e-01,(62:9.582987e-01,(((66:3.333735e-02,63:4.872140e-02):7.716455e-02,(59:7.653307e-02,65:1.679069e-01):1.154251e-01):4.997024e-01,((57:1.726436e-02,56:2.499891e-02):3.423743e-02,(64:3.220962e-03,58:7.381565e-04):3.186496e-02):3.529468e-01):2.604564e-01):1.413599e+00):1.169428e-01,(((5:5.254417e-02,4:3.436534e-02):6.845770e-01,55:1.073375e+00):4.660605e-01,3:8.344136e-01):3.377675e-01):1.091404e-01,((33:5.812643e-02,((29:6.532589e-02,((28:1.046886e-03,32:1.437157e-02):5.233866e-02,(27:1.917698e-01,31:1.086202e-01):1.771914e-02):4.238418e-02):3.866379e-02,30:5.075187e-02):3.488932e-02):6.945642e-01,(69:3.429537e-01,(68:4.251973e-01,(70:2.790006e-01,67:1.630751e-01):2.309507e-01):2.434662e-01):4.756264e-01):8.701673e-01):9.546711e-01,(40:2.050876e-01,(2:8.541156e-02,39:2.421296e-02):4.420711e-01):5.640243e-01):2.624424e-01,7:8.154667e-01):2.946129e-01,23:8.159066e-02):1.304496e-01,1:7.720666e-02);
   tree gen.86500 = [&U] (22:3.812321e-02,(((((((((((((((61:4.162977e-01,60:4.409619e-01):6.556332e-01,16:7.916935e-01):4.321149e-01,((13:2.077333e-01,21:1.725689e-01):5.133942e-02,9:1.872236e-01):5.142511e-01):2.602528e-01,18:1.429306e+00):3.004779e-01,(26:1.108867e+00,12:8.678206e-01):3.649854e-01):1.562303e-01,(((17:5.550704e-01,19:7.612665e-01):3.005398e-01,((54:6.443353e-01,43:5.447317e-01):3.039372e-01,44:6.734542e-01):1.018630e+00):1.594727e-01,10:1.120193e+00):3.318275e-01):1.193102e-01,((24:1.065100e+00,(20:2.821364e-01,(15:1.995398e-01,14:1.688854e-01):1.247015e-01):1.021227e-01):5.723880e-01,11:1.014528e+00):2.562473e-01):1.263892e-01,((((51:3.317549e-01,50:2.750603e-01):1.862034e-02,52:1.349605e-01):2.029106e+00,34:6.964821e-01):2.424109e-01,(((45:3.003333e-01,48:2.752857e-01):4.259489e-01,((47:2.746943e-01,46:6.850466e-02):3.790756e-01,53:9.187997e-01):1.652668e-01):4.328153e-01,49:9.802461e-01):8.140568e-01):1.377086e-02):3.885916e-01,((8:5.731728e-01,6:5.760236e-01):9.297541e-01,((37:6.933921e-01,(36:3.931177e-01,25:7.463559e-01):1.175388e-01):3.797586e-01,(38:5.387765e-02,((35:2.572797e-01,42:2.674144e-01):1.378462e-01,41:1.881500e-01):3.304766e-01):8.401882e-01):4.276514e-01):6.915972e-02):2.197262e-01,(62:5.624243e-01,(((66:3.839617e-02,63:6.623417e-02):7.557380e-02,(59:7.495534e-02,65:1.950852e-01):8.742118e-02):5.134312e-01,((57:1.891080e-02,56:2.448356e-02):2.736151e-02,(64:4.383946e-03,58:7.229393e-04):3.120806e-02):4.353481e-01):2.656693e-01):1.384458e+00):1.145320e-01,(((5:1.342013e-01,4:1.673498e-02):6.704644e-01,55:1.051247e+00):4.564526e-01,3:8.172121e-01):3.085116e-01):2.899605e-01,((((29:6.397919e-02,((28:1.025304e-03,32:1.237829e-02):5.125969e-02,(27:2.189948e-01,31:1.133905e-01):2.345251e-02):6.268645e-02):1.008414e-02,30:8.447833e-02):2.981019e-02,33:3.667631e-02):6.802457e-01,((68:2.407655e-01,69:3.358836e-01):2.336652e-01,(70:2.732490e-01,67:1.932796e-01):1.068442e-01):4.658213e-01):8.522287e-01):9.349905e-01,(40:1.315320e-01,(2:8.365079e-02,39:2.371380e-02):4.329578e-01):5.523969e-01):2.766948e-01,7:7.986557e-01):2.002546e-01,23:8.321075e-02):1.110829e-01,1:7.273266e-02);
   tree gen.87000 = [&U] (22:3.900155e-02,(((((((((5:1.372933e-01,4:5.176389e-03):5.498181e-01,55:1.075467e+00):4.960589e-01,3:6.444209e-01):4.332259e-01,(62:5.753823e-01,(((66:3.928080e-02,63:6.776018e-02):1.079719e-01,(59:7.155226e-02,65:1.661605e-01):4.582516e-02):5.341444e-01,((57:5.617978e-02,56:3.349680e-02):8.417908e-03,(64:3.920445e-02,58:1.261751e-03):3.047679e-02):4.397030e-01):2.717902e-01):9.908896e-01):1.245393e-01,((((((26:8.642119e-01,12:8.878148e-01):2.380100e-01,((((61:4.258890e-01,60:5.941214e-01):6.707387e-01,16:8.591491e-01):4.072196e-01,((13:1.986982e-01,21:1.765448e-01):4.842137e-02,9:2.032773e-01):5.260992e-01):1.128326e-01,18:9.453284e-01):2.166772e-01):5.182582e-02,(((17:5.678590e-01,19:7.788057e-01):5.501815e-01,((54:5.523222e-01,43:5.572820e-01):5.928276e-01,44:6.889703e-01):1.042098e+00):1.422340e-02,10:1.146002e+00):5.261845e-01):8.673844e-02,((24:1.089640e+00,((15:1.957416e-01,14:1.681558e-01):1.113772e-01,20:2.283948e-01):1.074077e-01):6.303788e-01,11:1.037903e+00):2.621511e-01):1.335625e-01,(((51:3.144772e-01,50:2.851788e-01):2.489707e-02,52:1.380700e-01):2.075856e+00,(34:7.255303e-01,(((45:2.795899e-01,48:2.532631e-01):4.838554e-01,((47:2.810231e-01,46:8.901755e-02):3.878093e-01,53:1.200978e+00):1.823914e-01):4.427872e-01,49:1.002831e+00):1.012723e+00):1.885551e-01):2.035844e-01):4.159074e-01,((8:5.863784e-01,6:7.090332e-01):8.948742e-01,(((36:5.247741e-01,37:7.093675e-01):1.899733e-01,25:7.635516e-01):3.813390e-01,(38:5.511897e-02,((35:2.632073e-01,42:3.469001e-01):1.291741e-01,41:2.105955e-01):3.582569e-01):8.595458e-01):4.010081e-01):8.680057e-02):1.998212e-01):5.930638e-02,((((29:8.558673e-02,(27:2.315380e-01,((28:1.482272e-03,32:3.796145e-03):5.244069e-02,31:1.212817e-01):2.564142e-02):3.739508e-02):2.016841e-02,30:8.642467e-02):3.049700e-02,33:4.407607e-02):1.655482e+00,((68:2.704727e-01,69:4.605815e-01):5.368055e-02,(70:2.795445e-01,67:2.214336e-01):7.266727e-02):9.210147e-01):9.046501e-01):9.565322e-01,(40:3.351566e-01,(2:7.997478e-02,39:1.738140e-03):4.921631e-01):4.599037e-01):2.830697e-01,7:8.170564e-01):2.048684e-01,23:7.666795e-02):1.136422e-01,1:4.786683e-02);
   tree gen.87500 = [&U] ((23:1.394822e-01,((((39:1.965474e-02,2:4.030990e-02):4.772902e-01,40:2.321588e-01):2.508536e-01,(((((66:4.938881e-02,63:8.219848e-02):1.088754e-01,(65:2.738000e-01,59:4.248931e-02):6.959857e-02):4.386264e-01,((58:1.108943e-03,64:1.016733e-02):2.237379e-02,(56:9.216510e-03,57:1.403754e-02):3.553210e-02):2.556708e-01):1.911287e-01,62:8.238325e-01):8.405831e-01,(((((69:3.737090e-01,68:3.200963e-01):4.753064e-02,(70:4.210866e-01,67:2.791127e-01):1.745178e-01):1.130423e+00,(29:6.986200e-02,((((32:1.037455e-03,28:6.608466e-03):8.121070e-02,31:7.026181e-02):9.024637e-03,27:2.022715e-01):4.675273e-02,(30:6.885182e-02,33:5.532952e-02):8.161707e-03):1.983307e-02):5.679855e-01):1.097738e+00,(((5:1.043089e-01,4:9.622708e-04):5.514729e-01,55:1.229124e+00):4.854679e-01,3:4.840821e-01):3.554626e-01):9.208487e-02,((8:9.920282e-01,6:5.615713e-01):9.839830e-01,(((((50:1.578041e-01,51:3.384423e-01):3.849492e-01,52:1.732288e-01):1.205067e+00,34:8.347158e-01):4.305042e-01,((49:9.530655e-01,(((47:3.374037e-01,46:2.041412e-01):3.824116e-01,53:7.120507e-01):3.093447e-01,(48:2.079508e-01,45:2.756648e-01):3.611019e-01):3.559265e-01):8.589851e-01,((((15:1.585574e-01,14:1.859968e-01):9.558555e-02,20:3.293484e-01):2.459686e-01,24:5.756412e-01):6.654492e-01,(11:1.122336e+00,((12:9.571939e-01,26:8.014294e-01):1.946881e-01,(((16:8.622203e-01,(60:5.315111e-01,61:2.776761e-01):4.296284e-01):5.392476e-01,(13:1.798633e-01,(9:2.157836e-01,21:1.476953e-01):1.005137e-01):4.607192e-01):4.182903e-01,((10:1.037234e+00,((19:6.625333e-01,17:6.115024e-01):5.092377e-01,(44:6.393385e-01,(54:5.434440e-01,43:5.810111e-01):3.186472e-01):6.167399e-01):1.141747e-01):3.250060e-01,18:8.994908e-01):1.339207e-01):1.418734e-01):3.777577e-02):1.772324e-01):1.040385e-01):1.180262e-01):2.033153e-01,((25:6.055352e-01,(36:3.971702e-01,37:5.899267e-01):2.183880e-01):3.002004e-01,((41:2.620863e-01,(42:3.489200e-01,35:2.845954e-01):9.933348e-02):2.165722e-01,38:1.666343e-01):5.046989e-01):6.916794e-01):4.853716e-02):1.113308e-01):8.558135e-02):9.397780e-01):3.383645e-01,7:5.180724e-01):2.553985e-01):1.396824e-01,22:4.008845e-02,1:2.799627e-02);
   tree gen.88000 = [&U] (22:2.834028e-02,((((((((5:1.212861e-01,4:4.887991e-02):8.528512e-01,55:7.740790e-01):4.382230e-01,3:3.977455e-01):4.120558e-01,(((((28:6.040226e-04,32:3.353549e-03):7.015250e-02,(31:7.691722e-02,27:2.052520e-01):3.684305e-03):2.668564e-02,(30:7.055795e-02,33:2.327248e-02):1.487239e-02):4.889907e-03,29:3.493624e-02):1.440276e+00,((70:2.469522e-01,67:2.312340e-01):9.652686e-02,(68:2.389381e-01,69:4.767452e-01):9.982239e-02):7.018481e-01):8.148894e-01):1.553940e-01,((62:7.797367e-01,(((66:5.343309e-02,63:5.985996e-02):9.538339e-02,(59:5.154462e-02,65:2.625563e-01):4.668314e-02):2.972593e-01,((57:1.878862e-02,56:1.182368e-03):3.603093e-02,(64:2.455905e-02,58:2.378741e-03):3.049912e-02):3.692855e-01):1.684107e-01):8.002540e-01,((((((26:7.567963e-01,12:7.480642e-01):3.661621e-01,((((61:2.354547e-01,60:5.248523e-01):7.397258e-01,16:7.589801e-01):3.663147e-01,((13:3.338002e-01,21:6.568408e-02):3.356723e-02,9:1.844561e-01):7.905731e-01):1.561937e-01,18:7.190459e-01):2.168725e-01):5.008725e-02,((10:8.272796e-01,(54:4.352329e-01,(44:8.317448e-01,43:5.115892e-01):2.468593e-01):7.081220e-01):4.557951e-02,(17:5.016518e-01,19:6.880041e-01):4.841141e-01):6.271417e-01):1.523260e-01,((((15:1.074512e-01,14:1.650658e-01):7.192122e-02,24:9.328358e-01):4.205559e-02,20:2.474819e-01):6.715956e-01,11:8.490442e-01):2.315867e-01):2.258465e-01,(((52:9.897793e-02,(51:3.921736e-01,50:2.814005e-01):3.525825e-02):9.814525e-01,34:6.409401e-01):1.178821e-01,(((45:1.827781e-01,48:3.426034e-01):4.274423e-01,((47:2.482584e-01,46:7.863892e-02):5.463014e-01,53:6.497202e-01):1.611262e-01):2.326891e-01,49:1.199246e+00):6.313794e-01):1.244472e-01):1.796013e-01,((8:8.191805e-01,6:2.813032e-01):9.738388e-01,(((36:4.757837e-01,37:6.266617e-01):1.225594e-01,25:5.401774e-01):1.904452e-01,(38:9.350301e-02,((35:2.290383e-01,42:2.360530e-01):4.933712e-02,41:2.638831e-01):2.700807e-01):5.363725e-01):4.133324e-01):1.759929e-01):1.943654e-01):1.004095e-01):8.317711e-01,(40:2.571913e-01,(2:5.237378e-02,39:8.497688e-04):3.921896e-01):4.062831e-01):5.258655e-02,7:6.377513e-01):2.247613e-01,23:5.357530e-02):1.322183e-01,1:6.234989e-02);
   tree gen.88500 = [&U] (22:5.661514e-02,(23:7.314163e-02,(7:6.197269e-01,(((2:2.619443e-02,39:1.488960e-02):3.437176e-01,40:1.545538e-01):2.977403e-01,(((((((42:3.193347e-01,35:2.498907e-01):1.525566e-01,41:2.199623e-01):1.521270e-01,38:1.528472e-01):9.892164e-01,((36:5.210219e-01,37:5.773687e-01):1.784786e-01,25:3.594335e-01):1.342162e-01):3.665210e-01,(8:6.680643e-01,6:5.117358e-01):6.113212e-01):2.309156e-01,((((55:9.937384e-01,(4:5.665538e-02,5:6.579418e-02):5.400433e-01):2.679054e-01,3:5.326922e-01):2.940900e-01,(((30:3.365264e-02,33:6.189158e-02):2.174782e-02,(((28:1.943366e-02,32:1.725175e-03):5.780983e-02,(27:1.618665e-01,31:7.880764e-02):4.912990e-04):1.775157e-02,29:4.440714e-02):6.663712e-03):5.887775e-01,(((70:2.138774e-01,67:1.084781e-01):2.678004e-01,69:3.076518e-01):6.218382e-02,68:3.244798e-01):8.200407e-01):6.572559e-01):3.600919e-01,((((((48:1.944578e-01,45:2.461335e-01):5.523448e-01,((46:1.791710e-01,47:2.289663e-01):2.273640e-01,53:5.290131e-01):1.675572e-01):2.305237e-01,49:1.059734e+00):7.635866e-01,(24:8.249970e-01,(20:3.110406e-01,(14:1.305072e-01,15:1.189677e-01):7.775641e-02):2.712517e-02):5.907544e-01):1.168638e-01,(34:6.465736e-01,(50:3.737394e-01,(51:3.207425e-01,52:3.819255e-01):1.983896e-03):1.836198e+00):1.748228e-01):4.784085e-02,(11:1.044445e+00,(((10:6.539999e-01,((17:5.648955e-01,19:5.874899e-01):3.689637e-01,(44:3.633162e-01,(54:5.865206e-01,43:6.171536e-01):1.985103e-01):9.366638e-01):4.017439e-02):2.594553e-01,((((21:1.264991e-01,9:1.135224e-01):1.331721e-01,13:1.210737e-01):5.115527e-01,(16:6.719123e-01,(61:3.321549e-01,60:4.889987e-01):5.055944e-01):4.441626e-01):1.735633e-01,18:8.346663e-01):2.025236e-01):1.497583e-01,(26:8.075234e-01,12:6.584350e-01):3.285521e-01):1.038861e-01):1.973582e-01):3.619561e-01):9.654351e-02):6.463262e-02,((((57:1.888205e-02,56:4.470571e-02):4.647891e-02,(64:2.352037e-03,58:5.262654e-03):1.553291e-02):2.597441e-01,((65:2.281175e-01,59:5.277266e-02):8.320740e-02,(66:2.324237e-02,63:1.236405e-01):9.314501e-02):3.247649e-01):2.754566e-01,62:4.661153e-01):1.219087e+00):8.193404e-01):3.361657e-01):1.011981e-01):5.802127e-02,1:8.438327e-02);
   tree gen.89000 = [&U] (22:6.594752e-02,(23:8.519822e-02,(7:7.218820e-01,(((2:3.051229e-02,39:3.985118e-02):3.699217e-01,40:3.795623e-01):4.118778e-01,(((((((42:4.987430e-01,35:2.668546e-01):8.764268e-02,41:1.850777e-01):2.575826e-01,38:2.201755e-01):1.152278e+00,((36:6.069065e-01,37:4.763549e-01):1.195058e-01,25:6.163176e-01):4.132719e-01):4.269379e-01,((8:6.907922e-01,6:5.960897e-01):7.974154e-01,((((((48:2.212900e-01,45:4.576092e-01):4.230114e-01,((46:1.722857e-01,47:2.667088e-01):2.648424e-01,53:1.057805e+00):1.951772e-01):3.253930e-01,49:1.234419e+00):8.894554e-01,((14:1.520199e-01,15:8.846728e-02):1.253675e-01,(24:9.609885e-01,20:2.521443e-01):8.232586e-03):7.097150e-01):9.317298e-02,(34:7.531541e-01,(50:3.430548e-01,(51:3.736133e-01,52:3.444904e-01):2.310919e-03):1.782549e+00):1.729816e-01):1.612182e-01,(11:1.216610e+00,(((18:1.078169e+00,(26:1.003797e+00,12:7.669707e-01):3.312994e-01):1.337994e-01,(((21:1.473511e-01,9:1.490583e-01):1.551240e-01,13:1.079242e-01):6.908621e-01,(16:9.197499e-01,(61:3.869069e-01,60:5.439732e-01):5.117202e-01):3.943391e-01):4.827666e-01):8.700157e-02,((17:6.580123e-01,19:6.833026e-01):3.682055e-01,((44:7.421853e-01,(54:6.782523e-01,43:7.188845e-01):4.159575e-01):1.131325e+00,10:7.821881e-01):1.003613e-01):3.089345e-01):2.021650e-01):2.298905e-01):2.652588e-01):1.804448e-02):2.300741e-01,(((55:1.287156e+00,(4:4.008055e-02,5:4.606661e-02):7.215832e-01):5.325049e-01,3:8.047992e-01):1.597502e-01,(((30:3.496249e-02,(((28:1.958246e-02,32:3.211133e-03):6.733913e-02,(31:9.179821e-02,27:1.832456e-01):5.518212e-04):1.903679e-02,29:5.172717e-02):2.051248e-02):2.533271e-02,33:7.209372e-02):6.912003e-01,(((70:2.737114e-01,67:1.263595e-01):3.286815e-01,68:1.915159e-01):1.798992e-03,69:2.784270e-01):1.024721e+00):9.848888e-01):4.143070e-01):6.926739e-02,(((64:2.739744e-03,((57:1.964018e-02,56:5.207495e-02):5.289123e-02,58:6.213812e-03):1.296883e-02):4.892661e-01,((65:2.657201e-01,59:8.351597e-02):8.987908e-02,(66:3.719640e-02,63:1.153614e-01):9.416944e-02):4.583941e-01):4.224472e-01,62:5.429493e-01):7.271641e-01):9.543996e-01):3.915789e-01):9.598494e-02):8.444863e-02,1:1.032901e-01);
   tree gen.89500 = [&U] (22:6.286440e-02,(23:8.121511e-02,(7:6.865468e-01,(((2:3.083764e-03,39:3.634914e-02):3.526275e-01,40:3.618173e-01):3.926220e-01,(((((((42:4.273141e-01,35:2.103333e-01):1.244556e-01,41:1.764251e-01):2.250931e-01,38:2.098820e-01):1.098407e+00,((36:5.928175e-01,37:7.815323e-01):1.341372e-01,25:5.875041e-01):3.939510e-01):3.055954e-01,((8:9.186074e-01,6:5.682219e-01):7.601354e-01,((((((48:2.077589e-01,45:2.689897e-01):6.236494e-01,((46:8.748970e-02,47:2.542399e-01):3.765640e-01,53:1.008351e+00):9.676752e-02):1.764058e-01,49:9.277359e-01):9.067468e-01,(((14:1.367205e-01,15:1.065376e-01):1.208357e-01,24:9.964878e-01):2.189032e-03,20:2.403563e-01):6.765350e-01):9.530229e-02,(11:9.254003e-01,(((18:1.027763e+00,(26:9.568682e-01,12:7.311140e-01):3.158108e-01):8.217294e-02,(((21:1.404623e-01,9:2.186785e-01):1.478718e-01,13:1.028786e-01):7.357959e-01,(16:8.767506e-01,(61:3.688186e-01,60:5.185418e-01):4.877968e-01):3.759034e-01):6.543339e-01):2.202003e-01,((17:6.272495e-01,19:7.481780e-01):3.823446e-01,(((54:6.465432e-01,44:7.455654e-01):4.542379e-02,43:9.605538e-01):1.078435e+00,10:8.473107e-01):2.890671e-02):3.816912e-01):3.258468e-02):2.154788e-01):2.200908e-01,(34:7.179433e-01,((52:2.194900e-01,50:3.040649e-01):1.826232e-03,51:3.561465e-01):1.753528e+00):1.574274e-01):2.283762e-01):1.806389e-02):1.152429e-01,(((55:1.226980e+00,(4:3.820674e-02,5:4.391295e-02):6.878484e-01):3.292246e-01,3:7.671740e-01):3.680650e-01,((((27:1.746786e-01,(31:1.142615e-01,(28:3.704889e-02,32:3.061009e-03):6.419096e-02):1.590770e-02):3.610351e-02,29:3.200649e-02):4.141640e-02,(33:6.536961e-02,30:3.352093e-02):2.360781e-02):5.629349e-01,(69:2.608928e-01,(68:1.825623e-01,(70:4.759831e-01,67:2.824439e-01):2.388960e-01):1.930110e-03):7.962485e-01):9.797189e-01):3.204258e-01):2.572054e-01,((((64:9.203221e-04,58:1.234087e-02):1.561074e-02,(57:1.872198e-02,56:4.964039e-02):2.457915e-02):4.804140e-01,((65:2.532974e-01,59:7.961151e-02):1.232942e-01,(66:3.545743e-02,63:9.220841e-02):2.204730e-01):4.369637e-01):4.026973e-01,62:5.175658e-01):6.931684e-01):8.233748e-01):3.732722e-01):9.149754e-02):1.680473e-01,1:9.846114e-02);
   tree gen.90000 = [&U] ((23:7.544417e-02,(7:6.569853e-01,(((2:3.991027e-02,39:1.396750e-02):3.911155e-01,40:2.061591e-01):3.862341e-01,((62:6.792059e-01,(((65:1.918112e-01,59:7.375983e-02):1.226463e-01,(63:9.569510e-02,66:3.406202e-02):5.455185e-02):4.085590e-01,((56:1.567524e-02,57:4.224533e-02):2.083444e-02,(64:1.315409e-03,58:7.753328e-03):2.336106e-02):4.181435e-01):4.554511e-01):5.945897e-01,(((((((53:8.888031e-01,(46:1.932549e-01,47:1.871851e-01):2.969276e-01):2.411271e-01,(45:1.969065e-01,48:4.079012e-01):5.689817e-01):1.895961e-01,49:8.537874e-01):1.282847e+00,(34:1.292239e+00,(50:3.192252e-01,(51:4.739427e-01,52:9.328959e-02):6.367723e-02):1.676938e+00):2.984259e-01):1.326670e-01,((((26:1.242071e+00,((16:9.520580e-01,(60:6.372789e-01,61:4.139493e-01):5.179200e-01):4.646510e-01,((9:2.077875e-01,21:1.340282e-01):1.297571e-01,13:5.624935e-02):5.309894e-01):5.645875e-01):6.053191e-03,12:9.329730e-01):2.121394e-01,((24:6.219803e-01,(20:2.597472e-01,(14:1.438886e-01,15:1.986925e-01):1.366706e-01):1.860926e-02):8.951600e-01,11:8.573134e-01):2.290635e-01):2.407082e-01,((((54:1.183445e+00,43:6.164493e-01):1.543081e-01,44:8.375932e-01):9.015186e-01,(10:1.151838e+00,(19:8.484190e-01,17:8.288480e-01):4.092635e-01):6.018282e-04):3.162265e-01,18:9.670946e-01):1.281908e-01):3.275376e-01):1.396606e-01,((((36:5.562685e-01,25:6.627847e-01):1.889635e-01,37:6.129626e-01):1.472761e-01,(38:1.258931e-01,((42:3.074727e-01,35:3.275210e-01):1.280646e-01,41:3.309477e-01):1.547891e-01):8.532625e-01):4.729698e-01,(6:5.348833e-01,8:7.877604e-01):8.539714e-01):9.925869e-02):1.457977e-01,((((31:6.911207e-02,(27:2.698511e-01,(32:9.965353e-03,28:1.044680e-02):8.349628e-02):3.666583e-02):9.055250e-02,((30:6.836869e-02,29:1.166685e-01):7.295461e-03,33:3.866163e-02):4.022779e-03):1.021115e+00,(68:2.913523e-01,((70:1.187698e-01,67:1.642196e-01):2.312512e-01,69:6.018596e-01):2.968255e-02):5.850626e-01):8.973297e-01,((55:9.248964e-01,(4:2.754125e-02,5:7.351521e-02):9.376190e-01):4.181348e-01,3:5.504648e-01):4.061381e-01):3.336670e-01):3.663401e-01):1.045065e+00):2.586390e-01):2.637589e-01):2.046702e-01,22:7.957147e-03,1:7.254353e-02);
   tree gen.90500 = [&U] (22:5.899002e-02,(23:7.540251e-02,(7:5.740404e-01,(((2:6.187474e-03,39:3.483542e-02):2.485257e-01,40:2.954543e-01):2.009817e-01,((((((((42:4.095190e-01,35:2.015742e-01):9.109299e-02,41:3.130046e-01):2.051758e-01,38:1.218225e-01):5.646261e-01,((36:3.606778e-01,37:5.491620e-01):1.474168e-01,25:5.630380e-01):2.741039e-01):3.224633e-01,(8:5.984920e-01,6:5.272811e-01):9.441098e-01):8.070364e-02,((34:8.452726e-01,(52:2.612598e-01,(50:2.914024e-01,51:3.091142e-01):6.548150e-03):1.127650e+00):5.182746e-01,(((((18:1.690675e+00,(((21:9.197587e-02,9:2.010902e-01):1.417138e-01,13:9.859436e-02):7.051544e-01,(16:8.402392e-01,(61:4.066478e-01,60:4.278341e-01):5.177798e-01):3.602492e-01):2.662442e-01):1.379700e-01,((17:4.761784e-01,19:7.170208e-01):3.802814e-01,((44:5.593417e-01,(43:5.986876e-01,54:6.081941e-01):3.935280e-01):7.982809e-01,10:1.533893e+00):1.985672e-02):3.537361e-01):2.110303e-01,(26:8.216979e-01,12:7.006674e-01):2.953188e-01):7.998628e-02,(11:9.848716e-01,(((14:1.323037e-01,15:1.021010e-01):1.271950e-01,24:8.288035e-01):1.054765e-03,20:2.937106e-01):9.836490e-01):5.794763e-02):1.698194e-01,(((48:2.807066e-01,45:2.951391e-01):6.277371e-01,((46:8.727585e-02,47:2.731267e-01):3.719807e-01,53:8.409877e-01):2.051655e-01):3.370341e-01,49:9.494945e-01):9.086752e-01):2.437656e-01):2.103225e-01):2.363094e-01,(((55:8.427388e-01,(4:2.628949e-02,5:7.123139e-02):5.310762e-01):4.682559e-01,3:4.501789e-01):3.823944e-01,((30:1.664535e-02,(33:6.264735e-02,((31:7.198722e-02,(27:1.772161e-01,(28:1.657056e-02,32:3.019118e-03):5.365732e-02):4.499395e-02):2.537898e-02,29:1.333952e-02):3.748178e-02):3.459139e-02):9.521375e-01,(68:1.339168e-01,((70:4.561613e-01,67:1.655651e-01):2.406651e-01,69:2.315050e-01):7.945502e-04):7.525211e-01):9.416119e-01):1.863526e-01):3.650878e-01,((((64:3.576406e-03,58:6.327169e-03):3.893838e-02,(57:1.934352e-02,56:2.527844e-02):8.822395e-03):4.898635e-01,((65:2.427491e-01,59:6.655696e-02):6.396814e-02,(66:3.398084e-02,63:1.361574e-01):1.267102e-01):2.494449e-01):3.859274e-01,62:5.818952e-01):7.071660e-01):9.713823e-01):5.349514e-01):1.352770e-01):1.512105e-01,1:9.436082e-02);
   tree gen.91000 = [&U] (22:4.511522e-02,(23:7.149473e-02,(7:5.878787e-01,(((2:5.901764e-03,39:5.299984e-02):2.545169e-01,40:3.151006e-01):2.058267e-01,((((((((42:4.864424e-01,35:2.064334e-01):9.927337e-02,41:3.205501e-01):2.101219e-01,38:1.832099e-01):5.331332e-01,((36:4.515367e-01,37:5.624005e-01):1.509705e-01,25:5.766110e-01):3.257104e-01):3.243346e-01,(8:8.572556e-01,6:5.399921e-01):9.668692e-01):8.264914e-02,(((26:8.415063e-01,12:7.175582e-01):3.024379e-01,(((((43:6.131200e-01,(54:7.278198e-01,44:5.728256e-01):1.227758e-01):8.115972e-01,10:1.117155e+00):2.037934e-02,(17:5.082557e-01,19:7.433170e-01):3.938443e-01):3.561289e-01,(18:1.982302e+00,(((21:9.419310e-02,9:2.009071e-01):8.984310e-02,13:2.198755e-01):7.221533e-01,(16:8.604946e-01,(61:4.164508e-01,60:4.099832e-01):5.058769e-01):4.075898e-01):2.248632e-01):1.193399e-01):1.006252e-01,(11:1.008614e+00,((24:8.487832e-01,20:3.007909e-01):2.396103e-03,(14:1.354931e-01,15:1.107164e-01):7.745414e-02):1.007362e+00):1.635021e-01):8.073699e-02):2.409379e-01,((((48:2.874735e-01,45:3.022539e-01):3.455259e-01,((46:1.225812e-01,47:2.797109e-01):4.030216e-01,53:9.156274e-01):2.396208e-01):2.885220e-01,49:9.723837e-01):7.582787e-01,(34:8.656493e-01,(51:2.694446e-01,(52:2.538385e-01,50:3.008797e-01):1.325444e-02):1.154834e+00):6.629292e-01):1.025044e-01):2.113862e-01):1.654622e-01,(((55:8.630545e-01,(4:2.692324e-02,5:7.112265e-02):5.438787e-01):3.301901e-01,3:4.610312e-01):2.244729e-01,((30:2.778921e-02,(33:3.380314e-02,(((28:4.362537e-03,32:3.091899e-03):9.254090e-02,(31:5.053908e-02,27:1.814882e-01):5.747760e-03):2.824828e-02,29:1.366110e-02):3.608024e-02):2.259073e-02):9.750903e-01,(69:2.370858e-01,((70:4.671578e-01,67:2.762193e-01):2.464668e-01,68:1.701515e-01):7.876950e-02):1.014835e+00):9.643110e-01):1.908449e-01):3.383850e-01,((((64:3.662621e-03,58:8.929073e-03):3.942698e-02,(57:3.960022e-02,56:2.809890e-02):4.525844e-03):5.135116e-01,((65:2.486010e-01,59:6.581091e-02):3.772225e-02,(66:2.297976e-02,63:5.990673e-02):8.556687e-02):3.325830e-01):1.900295e-01,62:5.959227e-01):7.242134e-01):9.947991e-01):5.478473e-01):1.434815e-01):1.548557e-01,1:3.218501e-02);
   tree gen.91500 = [&U] ((23:5.182809e-02,(7:6.019761e-01,(((2:1.966090e-02,39:1.418976e-02):3.774676e-01,40:1.996734e-01):1.694159e-01,((62:4.652850e-01,(((65:3.084310e-01,(66:5.471362e-02,63:7.173540e-02):1.666120e-01):2.624612e-03,59:7.841009e-02):3.658621e-01,((57:3.030192e-02,56:1.170125e-02):3.137511e-02,(64:1.116817e-03,58:7.410685e-04):2.368638e-02):2.481593e-01):2.948954e-01):7.877152e-01,(((3:6.806817e-01,(55:9.131267e-01,(4:5.795324e-02,5:1.250948e-01):5.727547e-01):4.369977e-01):1.841225e-01,(((33:5.002203e-02,(((27:1.295928e-01,31:1.335819e-01):5.077873e-02,(32:3.680603e-03,28:7.271208e-03):8.865255e-02):2.325646e-02,29:5.982487e-02):1.449867e-02):1.985498e-02,30:8.484238e-03):8.264232e-01,((69:2.905131e-01,68:1.342018e-01):4.935378e-02,(67:1.733741e-01,70:3.587218e-01):1.409128e-01):9.404588e-01):6.982036e-01):3.484441e-01,(((6:5.341735e-01,8:7.565746e-01):1.101900e+00,((25:6.331069e-01,(36:4.544169e-01,37:4.209745e-01):1.778015e-01):3.092922e-01,(38:1.478277e-01,(41:2.553145e-01,(42:3.159624e-01,35:1.042570e-01):1.020997e-01):2.280763e-01):5.730308e-01):5.351525e-01):9.493693e-03,(((((50:2.763294e-01,51:3.165833e-01):3.807606e-03,52:2.171120e-01):1.313531e+00,34:1.023634e+00):6.388367e-01,(((20:2.931133e-01,(15:1.391883e-01,14:2.073200e-01):1.379714e-01):9.596668e-02,24:6.333294e-01):6.040974e-01,((((47:1.992732e-01,46:2.239856e-01):1.685144e-01,53:7.150196e-01):2.809773e-01,49:1.172245e+00):2.228292e-01,(48:2.878803e-01,45:1.793438e-01):4.273381e-01):7.787425e-01):5.502410e-02):1.721301e-01,((((18:9.840043e-01,((13:2.246921e-01,(9:2.382664e-01,21:6.723203e-02):5.061818e-02):6.780777e-01,(16:9.586789e-01,(60:5.215481e-01,61:3.395666e-01):6.996672e-01):2.379180e-01):4.982314e-01):1.803455e-01,((17:5.415266e-01,19:7.369589e-01):3.143845e-01,(10:6.810267e-01,((54:7.162017e-01,43:6.966837e-01):1.950003e-01,44:6.709436e-01):8.785189e-01):2.051669e-02):3.292516e-01):5.994427e-02,(12:1.309184e+00,26:5.418520e-01):2.452020e-01):1.164483e-01,11:1.002481e+00):1.354646e-01):1.766008e-01):3.440899e-01):2.387509e-01):7.728473e-01):4.934114e-01):3.378228e-01):1.409461e-01,22:5.401339e-02,1:9.252284e-02);
   tree gen.92000 = [&U] ((23:8.716763e-02,(7:6.374422e-01,(((2:4.608397e-02,39:2.449611e-02):4.818111e-01,40:1.901792e-01):5.105079e-01,((62:6.727218e-01,(((65:2.061358e-01,59:1.274884e-01):1.325456e-01,(63:3.859906e-02,66:2.931767e-02):9.100829e-02):3.743929e-01,((56:3.802676e-02,57:5.596359e-02):1.524076e-02,(64:6.850771e-03,58:5.918855e-03):1.369091e-02):3.379028e-01):1.531664e-01):7.410182e-01,((((34:1.075015e+00,(50:3.087378e-01,(52:2.138803e-01,51:3.598552e-01):8.198569e-03):1.550585e+00):1.143021e-01,((((53:7.650055e-01,(46:3.632314e-01,47:1.196463e-01):4.505732e-01):2.393753e-01,(45:2.246309e-01,48:3.376353e-01):2.826702e-01):4.444649e-01,49:9.858422e-01):1.002325e+00,(((((14:1.368687e-01,15:1.000143e-01):2.814753e-01,20:3.527802e-01):1.315202e-01,24:6.272744e-01):7.545801e-01,11:1.018832e+00):2.602533e-01,((26:8.411558e-01,12:1.043181e+00):7.245800e-02,(((16:8.194500e-01,(60:6.412362e-01,61:3.562921e-01):6.382091e-01):5.743548e-01,(13:6.585317e-02,(21:1.514599e-01,9:1.847405e-01):1.050224e-01):5.245055e-01):4.473779e-01,((((19:5.513158e-01,17:7.932519e-01):3.590597e-01,(43:6.429810e-01,(44:5.268575e-01,54:7.599417e-01):1.912920e-01):9.105045e-01):4.218169e-03,10:9.762893e-01):3.099217e-01,18:8.305151e-01):4.586928e-01):2.948097e-02):1.114871e-01):2.657265e-01):1.183141e-01):1.400655e-01,((((36:3.846926e-01,37:7.568319e-01):1.920638e-01,25:5.629375e-01):3.068354e-01,(38:9.919452e-02,((42:2.710953e-01,35:3.129848e-01):1.588033e-01,41:2.874402e-01):1.960483e-01):7.344152e-01):5.696511e-01,(6:5.389085e-01,8:8.621925e-01):7.099001e-01):3.000698e-01):2.016465e-01,(((33:6.767775e-02,((29:1.041862e-01,30:2.373678e-02):2.754422e-03,((31:1.003432e-01,27:1.420756e-01):2.822840e-02,(32:3.070372e-03,28:2.325789e-03):5.142310e-02):5.130487e-02):2.027581e-02):6.449536e-01,((70:3.447625e-01,67:2.406386e-01):1.599839e-01,(68:1.286353e-01,69:5.180292e-01):3.931371e-02):1.139675e+00):8.246855e-01,((55:1.166013e+00,(4:2.052807e-02,5:7.584987e-02):4.150052e-01):4.649234e-01,3:3.830642e-01):5.111822e-01):2.310334e-01):7.360179e-02):1.172189e+00):3.201694e-01):1.181830e-01):7.904349e-02,22:3.451654e-02,1:5.425431e-02);
[truncated: 42,523,313 more chars]
