# Supplementary material for: Deep mining reveals the diversity of endogenous viral elements in vertebrate genomes
Source: Nat Microbiol. 2024 Oct 22;9(11):3013–24. doi: 10.1038/s41564-024-01825-4 (PMC11521997; doi:10.1038/s41564-024-01825-4)
Supplement: Supplementary file 13 — Ectodomain tree files used to choose the ingroup for the time-calibrated evolutionary analysis. [file 41564_2024_1825_MOESM13_ESM.zip › Source_Data_Supplementary_Figure_4/ectodomain.linsi.manual-edit3.nex.run2.p]

[ID: 2271342904]
Gen	lnLike	lnPrior	TL	alpha
0	-3.805818e+04	1.284316e+02	2.740000e+00	1.000000e+00
500	-2.336449e+04	-3.362330e+02	7.905936e+01	7.678479e-01
1000	-2.114693e+04	-2.741230e+02	5.072469e+01	1.846210e+00
1500	-2.008113e+04	-2.724364e+02	5.005508e+01	2.033875e+00
2000	-1.919066e+04	-2.500722e+02	4.270993e+01	1.986350e+00
2500	-1.886559e+04	-2.584483e+02	4.542678e+01	1.703619e+00
3000	-1.863439e+04	-2.575035e+02	4.514395e+01	1.636472e+00
3500	-1.850126e+04	-2.599154e+02	4.582236e+01	1.951992e+00
4000	-1.839157e+04	-2.615283e+02	4.637105e+01	1.891214e+00
4500	-1.832991e+04	-2.630838e+02	4.697439e+01	1.628290e+00
5000	-1.832993e+04	-2.658239e+02	4.789141e+01	1.647291e+00
5500	-1.831133e+04	-2.780225e+02	5.226714e+01	1.517618e+00
6000	-1.828297e+04	-2.627521e+02	4.683413e+01	1.717335e+00
6500	-1.825966e+04	-2.705475e+02	4.957571e+01	1.501653e+00
7000	-1.825666e+04	-2.644556e+02	4.754140e+01	1.311587e+00
7500	-1.826150e+04	-2.561814e+02	4.479773e+01	1.396056e+00
8000	-1.827647e+04	-2.826219e+02	5.394962e+01	1.639943e+00
8500	-1.827121e+04	-2.631008e+02	4.702150e+01	1.504180e+00
9000	-1.825333e+04	-2.623837e+02	4.675665e+01	1.581794e+00
9500	-1.824808e+04	-2.624915e+02	4.684713e+01	1.417691e+00
10000	-1.824238e+04	-2.686483e+02	4.888013e+01	1.593684e+00
10500	-1.825395e+04	-2.726866e+02	5.012637e+01	2.083437e+00
11000	-1.824595e+04	-2.629305e+02	4.691112e+01	1.664650e+00
11500	-1.823608e+04	-2.731636e+02	5.055712e+01	1.353606e+00
12000	-1.823435e+04	-2.732790e+02	5.054047e+01	1.515519e+00
12500	-1.823060e+04	-2.669492e+02	4.837962e+01	1.344402e+00
13000	-1.824320e+04	-2.584155e+02	4.550998e+01	1.413634e+00
13500	-1.824129e+04	-2.550694e+02	4.443507e+01	1.425764e+00
14000	-1.823896e+04	-2.637870e+02	4.718109e+01	1.713674e+00
14500	-1.825448e+04	-2.746155e+02	5.094992e+01	1.713674e+00
15000	-1.823392e+04	-2.600933e+02	4.597061e+01	1.675810e+00
15500	-1.822434e+04	-2.724889e+02	5.025278e+01	1.530511e+00
16000	-1.822278e+04	-2.707431e+02	4.968462e+01	1.387928e+00
16500	-1.822754e+04	-2.696408e+02	4.926828e+01	1.471655e+00
17000	-1.824321e+04	-2.864665e+02	5.542923e+01	1.656861e+00
17500	-1.824437e+04	-2.662746e+02	4.808907e+01	1.518080e+00
18000	-1.823968e+04	-2.547334e+02	4.428489e+01	1.565287e+00
18500	-1.824133e+04	-2.668983e+02	4.830787e+01	1.502523e+00
19000	-1.825207e+04	-2.620218e+02	4.664010e+01	1.571056e+00
19500	-1.822910e+04	-2.832843e+02	5.429752e+01	1.393342e+00
20000	-1.824636e+04	-2.684017e+02	4.877890e+01	1.639155e+00
20500	-1.822556e+04	-2.689735e+02	4.905184e+01	1.424785e+00
21000	-1.823056e+04	-2.642500e+02	4.747236e+01	1.310590e+00
21500	-1.823677e+04	-2.704352e+02	4.957208e+01	1.399704e+00
22000	-1.823948e+04	-2.602880e+02	4.605575e+01	1.610284e+00
22500	-1.824224e+04	-2.743318e+02	5.089179e+01	1.591105e+00
23000	-1.823787e+04	-2.714137e+02	4.983339e+01	1.637087e+00
23500	-1.823967e+04	-2.613252e+02	4.635658e+01	1.731970e+00
24000	-1.823605e+04	-2.603980e+02	4.613538e+01	1.477474e+00
24500	-1.824757e+04	-2.483634e+02	4.229681e+01	1.640821e+00
25000	-1.824818e+04	-2.621588e+02	4.656910e+01	1.922240e+00
25500	-1.825558e+04	-2.588899e+02	4.562993e+01	1.518101e+00
26000	-1.823986e+04	-2.736911e+02	5.073050e+01	1.398232e+00
26500	-1.824934e+04	-2.724620e+02	5.025044e+01	1.510220e+00
27000	-1.823827e+04	-2.621929e+02	4.671229e+01	1.524483e+00
27500	-1.822748e+04	-2.757652e+02	5.133440e+01	1.802555e+00
28000	-1.822926e+04	-2.660657e+02	4.806624e+01	1.376033e+00
28500	-1.823343e+04	-2.743274e+02	5.088979e+01	1.592251e+00
29000	-1.822368e+04	-2.697778e+02	4.931450e+01	1.476569e+00
29500	-1.822535e+04	-2.664168e+02	4.815157e+01	1.477457e+00
30000	-1.822572e+04	-2.581922e+02	4.545512e+01	1.359853e+00
30500	-1.823199e+04	-2.702099e+02	4.935969e+01	1.779590e+00
31000	-1.822849e+04	-2.662293e+02	4.802190e+01	1.669638e+00
31500	-1.822186e+04	-2.815515e+02	5.351555e+01	1.711582e+00
32000	-1.823733e+04	-2.538824e+02	4.410406e+01	1.288817e+00
32500	-1.822051e+04	-2.698251e+02	4.929337e+01	1.584215e+00
33000	-1.824868e+04	-2.958746e+02	5.929591e+01	1.507372e+00
33500	-1.821173e+04	-2.586105e+02	4.546779e+01	1.739001e+00
34000	-1.820577e+04	-2.796189e+02	5.275751e+01	1.794969e+00
34500	-1.823991e+04	-2.670962e+02	4.833916e+01	1.609261e+00
35000	-1.821646e+04	-2.725542e+02	5.026546e+01	1.560248e+00
35500	-1.821572e+04	-2.595029e+02	4.581991e+01	1.547035e+00
36000	-1.822955e+04	-2.687077e+02	4.891693e+01	1.547035e+00
36500	-1.822548e+04	-2.854396e+02	5.509029e+01	1.498009e+00
37000	-1.822587e+04	-2.668337e+02	4.826135e+01	1.573584e+00
37500	-1.822584e+04	-2.593945e+02	4.578846e+01	1.535119e+00
38000	-1.822606e+04	-2.630259e+02	4.696100e+01	1.610542e+00
38500	-1.823206e+04	-2.711507e+02	4.983352e+01	1.373636e+00
39000	-1.823085e+04	-2.701854e+02	4.939024e+01	1.667863e+00
39500	-1.823667e+04	-2.560929e+02	4.469474e+01	1.630958e+00
40000	-1.823090e+04	-2.663772e+02	4.810778e+01	1.565941e+00
40500	-1.824003e+04	-2.704648e+02	4.958952e+01	1.379737e+00
41000	-1.826354e+04	-2.646375e+02	4.746650e+01	1.715416e+00
41500	-1.822521e+04	-2.640901e+02	4.735207e+01	1.507705e+00
42000	-1.823941e+04	-2.781664e+02	5.228795e+01	1.605299e+00
42500	-1.823364e+04	-2.636702e+02	4.722709e+01	1.459772e+00
43000	-1.824517e+04	-2.680306e+02	4.852708e+01	1.997200e+00
43500	-1.823392e+04	-2.572022e+02	4.506282e+01	1.587934e+00
44000	-1.824140e+04	-2.663163e+02	4.809328e+01	1.547430e+00
44500	-1.821578e+04	-2.621186e+02	4.664693e+01	1.647204e+00
45000	-1.822352e+04	-2.621342e+02	4.667853e+01	1.567492e+00
45500	-1.823531e+04	-2.664321e+02	4.816344e+01	1.457950e+00
46000	-1.823209e+04	-2.720278e+02	5.004417e+01	1.656060e+00
46500	-1.823206e+04	-2.842192e+02	5.447340e+01	1.870794e+00
47000	-1.823853e+04	-2.625008e+02	4.682105e+01	1.505330e+00
47500	-1.823603e+04	-2.740429e+02	5.080676e+01	1.538099e+00
48000	-1.822068e+04	-2.755356e+02	5.128934e+01	1.696854e+00
48500	-1.822991e+04	-2.719110e+02	4.999730e+01	1.671389e+00
49000	-1.824005e+04	-2.701853e+02	4.942158e+01	1.578387e+00
49500	-1.824654e+04	-2.630724e+02	4.704286e+01	1.411904e+00
50000	-1.823882e+04	-2.548782e+02	4.433030e+01	1.566181e+00
50500	-1.825322e+04	-2.679043e+02	4.865209e+01	1.508458e+00
51000	-1.824109e+04	-2.635571e+02	4.713857e+01	1.610634e+00
51500	-1.824228e+04	-2.599786e+02	4.596167e+01	1.588450e+00
52000	-1.822471e+04	-2.770982e+02	5.193506e+01	1.493383e+00
52500	-1.821617e+04	-2.750426e+02	5.115387e+01	1.577102e+00
53000	-1.822847e+04	-2.647858e+02	4.756031e+01	1.585827e+00
53500	-1.823731e+04	-2.634079e+02	4.708903e+01	1.609378e+00
54000	-1.822733e+04	-2.774497e+02	5.204050e+01	1.558492e+00
54500	-1.822502e+04	-2.606718e+02	4.622152e+01	1.488895e+00
55000	-1.824071e+04	-2.707032e+02	4.956870e+01	1.677340e+00
55500	-1.823779e+04	-2.710353e+02	4.965458e+01	1.765350e+00
56000	-1.823637e+04	-2.598924e+02	4.598324e+01	1.436234e+00
56500	-1.822799e+04	-2.570266e+02	4.503576e+01	1.496736e+00
57000	-1.825182e+04	-2.562349e+02	4.468958e+01	1.789156e+00
57500	-1.822952e+04	-2.735190e+02	5.061315e+01	1.552829e+00
58000	-1.824169e+04	-2.749975e+02	5.124147e+01	1.290510e+00
58500	-1.822724e+04	-2.710294e+02	4.976950e+01	1.433604e+00
59000	-1.823454e+04	-2.756804e+02	5.136022e+01	1.646719e+00
59500	-1.824023e+04	-2.683138e+02	4.876134e+01	1.602016e+00
60000	-1.824791e+04	-2.769909e+02	5.189752e+01	1.488106e+00
60500	-1.823700e+04	-2.574621e+02	4.514931e+01	1.578458e+00
61000	-1.826255e+04	-2.684115e+02	4.874669e+01	1.741997e+00
61500	-1.823164e+04	-2.600445e+02	4.604428e+01	1.401868e+00
62000	-1.823273e+04	-2.657527e+02	4.780163e+01	1.840271e+00
62500	-1.822720e+04	-2.630543e+02	4.703884e+01	1.405875e+00
63000	-1.824115e+04	-2.733742e+02	5.059081e+01	1.470242e+00
63500	-1.823032e+04	-2.604122e+02	4.607161e+01	1.686091e+00
64000	-1.824553e+04	-2.692976e+02	4.908789e+01	1.645426e+00
64500	-1.823373e+04	-2.735344e+02	5.053945e+01	1.773733e+00
65000	-1.823613e+04	-2.757025e+02	5.143368e+01	1.467084e+00
65500	-1.823197e+04	-2.523898e+02	4.352074e+01	1.665276e+00
66000	-1.824620e+04	-2.602542e+02	4.606766e+01	1.540162e+00
66500	-1.823473e+04	-2.736112e+02	5.068939e+01	1.432685e+00
67000	-1.825422e+04	-2.597142e+02	4.580238e+01	1.812094e+00
67500	-1.823710e+04	-2.608903e+02	4.628660e+01	1.509590e+00
68000	-1.823897e+04	-2.619381e+02	4.652933e+01	1.821766e+00
68500	-1.824073e+04	-2.580420e+02	4.532708e+01	1.606114e+00
69000	-1.825058e+04	-2.905832e+02	5.707386e+01	1.632545e+00
69500	-1.824097e+04	-2.688362e+02	4.902870e+01	1.354006e+00
70000	-1.824766e+04	-2.779562e+02	5.219971e+01	1.633617e+00
70500	-1.822724e+04	-2.754891e+02	5.131544e+01	1.578548e+00
71000	-1.821434e+04	-2.689046e+02	4.901274e+01	1.468331e+00
71500	-1.821943e+04	-2.593984e+02	4.579264e+01	1.526243e+00
72000	-1.821572e+04	-2.620772e+02	4.668475e+01	1.491827e+00
72500	-1.822891e+04	-2.684490e+02	4.882068e+01	1.565871e+00
73000	-1.822974e+04	-2.700379e+02	4.942111e+01	1.432330e+00
73500	-1.824359e+04	-2.727702e+02	5.041482e+01	1.357825e+00
74000	-1.824268e+04	-2.610871e+02	4.631655e+01	1.615381e+00
74500	-1.824161e+04	-2.721556e+02	5.012403e+01	1.558994e+00
75000	-1.824228e+04	-2.736119e+02	5.064539e+01	1.555882e+00
75500	-1.824641e+04	-2.631374e+02	4.701590e+01	1.557629e+00
76000	-1.824278e+04	-2.614872e+02	4.643543e+01	1.654999e+00
76500	-1.823346e+04	-2.604623e+02	4.611365e+01	1.608001e+00
77000	-1.823687e+04	-2.621312e+02	4.666023e+01	1.619750e+00
77500	-1.823703e+04	-2.580305e+02	4.531898e+01	1.619750e+00
78000	-1.823757e+04	-2.770853e+02	5.191703e+01	1.529520e+00
78500	-1.823711e+04	-2.647822e+02	4.757518e+01	1.538238e+00
79000	-1.823890e+04	-2.733831e+02	5.059533e+01	1.466559e+00
79500	-1.822772e+04	-2.716227e+02	4.997174e+01	1.455124e+00
80000	-1.823629e+04	-2.707625e+02	4.970385e+01	1.352748e+00
80500	-1.822727e+04	-2.672581e+02	4.837538e+01	1.665633e+00
81000	-1.823953e+04	-2.738107e+02	5.069104e+01	1.627552e+00
81500	-1.823972e+04	-2.561795e+02	4.476104e+01	1.509285e+00
82000	-1.823145e+04	-2.765034e+02	5.156854e+01	1.898434e+00
82500	-1.822859e+04	-2.685136e+02	4.884527e+01	1.559538e+00
83000	-1.823615e+04	-2.524130e+02	4.355910e+01	1.564863e+00
83500	-1.822421e+04	-2.674980e+02	4.845083e+01	1.686082e+00
84000	-1.824129e+04	-2.610352e+02	4.631499e+01	1.568246e+00
84500	-1.825059e+04	-2.670601e+02	4.831003e+01	1.658061e+00
85000	-1.822486e+04	-2.679946e+02	4.869677e+01	1.469410e+00
85500	-1.822793e+04	-2.776035e+02	5.214104e+01	1.439744e+00
86000	-1.821628e+04	-2.657121e+02	4.790265e+01	1.502474e+00
86500	-1.822915e+04	-2.693819e+02	4.912451e+01	1.624635e+00
87000	-1.823740e+04	-2.657295e+02	4.785538e+01	1.658846e+00
87500	-1.823623e+04	-2.615000e+02	4.647177e+01	1.557808e+00
88000	-1.824479e+04	-2.664698e+02	4.824000e+01	1.272029e+00
88500	-1.823591e+04	-2.601901e+02	4.602399e+01	1.609468e+00
89000	-1.827201e+04	-2.728896e+02	5.034270e+01	1.679069e+00
89500	-1.823642e+04	-2.667748e+02	4.831309e+01	1.363833e+00
90000	-1.824748e+04	-2.641490e+02	4.741199e+01	1.388680e+00
90500	-1.822993e+04	-2.601435e+02	4.604317e+01	1.504236e+00
91000	-1.823136e+04	-2.702697e+02	4.951307e+01	1.402037e+00
91500	-1.823287e+04	-2.684806e+02	4.881634e+01	1.609933e+00
92000	-1.822609e+04	-2.690451e+02	4.894560e+01	1.801874e+00
92500	-1.822271e+04	-2.661214e+02	4.799060e+01	1.653454e+00
93000	-1.823297e+04	-2.477930e+02	4.204843e+01	1.896254e+00
93500	-1.822208e+04	-2.623144e+02	4.677557e+01	1.455612e+00
94000	-1.821994e+04	-2.594756e+02	4.578057e+01	1.640502e+00
94500	-1.822256e+04	-2.718298e+02	4.991974e+01	1.809073e+00
95000	-1.824021e+04	-2.651477e+02	4.776752e+01	1.335738e+00
95500	-1.822315e+04	-2.667436e+02	4.833601e+01	1.265797e+00
96000	-1.824486e+04	-2.594444e+02	4.583224e+01	1.450742e+00
96500	-1.824098e+04	-2.719246e+02	4.995327e+01	1.809203e+00
97000	-1.822555e+04	-2.746157e+02	5.092760e+01	1.775686e+00
97500	-1.822099e+04	-2.813922e+02	5.349861e+01	1.597050e+00
98000	-1.822105e+04	-2.711823e+02	4.986146e+01	1.326230e+00
98500	-1.822421e+04	-2.658525e+02	4.803970e+01	1.240610e+00
99000	-1.821983e+04	-2.745626e+02	5.094417e+01	1.676677e+00
99500	-1.823688e+04	-2.694766e+02	4.919482e+01	1.517733e+00
100000	-1.823776e+04	-2.688541e+02	4.893525e+01	1.640675e+00
100500	-1.823280e+04	-2.636539e+02	4.709026e+01	1.851768e+00
101000	-1.823925e+04	-2.561847e+02	4.473199e+01	1.605648e+00
101500	-1.824407e+04	-2.554848e+02	4.443371e+01	1.845507e+00
102000	-1.823550e+04	-2.665854e+02	4.821376e+01	1.464233e+00
102500	-1.824301e+04	-2.681351e+02	4.866808e+01	1.692930e+00
103000	-1.821767e+04	-2.626498e+02	4.689097e+01	1.444342e+00
103500	-1.821848e+04	-2.615373e+02	4.652609e+01	1.430784e+00
104000	-1.823498e+04	-2.678002e+02	4.861939e+01	1.499087e+00
104500	-1.823719e+04	-2.786194e+02	5.245789e+01	1.600013e+00
105000	-1.821372e+04	-2.678975e+02	4.865226e+01	1.501153e+00
105500	-1.821950e+04	-2.711495e+02	4.982696e+01	1.391009e+00
106000	-1.821797e+04	-2.739661e+02	5.083209e+01	1.391009e+00
106500	-1.822504e+04	-2.630370e+02	4.704035e+01	1.384034e+00
107000	-1.823334e+04	-2.750269e+02	5.121458e+01	1.394040e+00
107500	-1.821617e+04	-2.646031e+02	4.756534e+01	1.388256e+00
108000	-1.822925e+04	-2.864576e+02	5.542048e+01	1.670335e+00
108500	-1.823567e+04	-2.808822e+02	5.338443e+01	1.389066e+00
109000	-1.823103e+04	-2.690720e+02	4.896996e+01	1.758697e+00
109500	-1.824580e+04	-2.618074e+02	4.650256e+01	1.772037e+00
110000	-1.824383e+04	-2.701387e+02	4.938440e+01	1.637774e+00
110500	-1.823201e+04	-2.670888e+02	4.835968e+01	1.542079e+00
111000	-1.823517e+04	-2.781695e+02	5.224868e+01	1.714499e+00
111500	-1.824385e+04	-2.755277e+02	5.138925e+01	1.414318e+00
112000	-1.821637e+04	-2.679470e+02	4.857016e+01	1.788565e+00
112500	-1.822574e+04	-2.788732e+02	5.254067e+01	1.631102e+00
113000	-1.823018e+04	-2.691417e+02	4.904089e+01	1.624431e+00
113500	-1.825167e+04	-2.561398e+02	4.471657e+01	1.609229e+00
114000	-1.823725e+04	-2.734476e+02	5.063601e+01	1.417682e+00
114500	-1.824033e+04	-2.739803e+02	5.076121e+01	1.602061e+00
115000	-1.823727e+04	-2.591299e+02	4.568805e+01	1.579118e+00
115500	-1.824700e+04	-2.651704e+02	4.769011e+01	1.586730e+00
116000	-1.822943e+04	-2.643844e+02	4.739061e+01	1.687488e+00
116500	-1.824992e+04	-2.881075e+02	5.613111e+01	1.516365e+00
117000	-1.823295e+04	-2.684673e+02	4.879699e+01	1.652581e+00
117500	-1.821900e+04	-2.841119e+02	5.460023e+01	1.434613e+00
118000	-1.820881e+04	-2.648702e+02	4.765034e+01	1.403983e+00
118500	-1.821510e+04	-2.804422e+02	5.326319e+01	1.270383e+00
119000	-1.825968e+04	-2.560143e+02	4.464215e+01	1.717723e+00
119500	-1.822860e+04	-2.728546e+02	5.031315e+01	1.726928e+00
120000	-1.824095e+04	-2.637083e+02	4.723237e+01	1.482151e+00
120500	-1.822391e+04	-2.781692e+02	5.228894e+01	1.605444e+00
121000	-1.824858e+04	-2.961075e+02	5.926246e+01	1.820355e+00
121500	-1.823688e+04	-2.737327e+02	5.066120e+01	1.632649e+00
122000	-1.825212e+04	-2.628975e+02	4.692840e+01	1.579755e+00
122500	-1.823579e+04	-2.701782e+02	4.943091e+01	1.544638e+00
123000	-1.824693e+04	-2.623306e+02	4.672654e+01	1.619344e+00
123500	-1.823373e+04	-2.568226e+02	4.491426e+01	1.672339e+00
124000	-1.823709e+04	-2.631222e+02	4.694968e+01	1.740660e+00
124500	-1.823432e+04	-2.527542e+02	4.370722e+01	1.429551e+00
125000	-1.821897e+04	-2.598805e+02	4.592773e+01	1.594239e+00
125500	-1.822985e+04	-2.680415e+02	4.868480e+01	1.550954e+00
126000	-1.823384e+04	-2.740300e+02	5.076805e+01	1.632766e+00
126500	-1.823267e+04	-2.631980e+02	4.707374e+01	1.445262e+00
127000	-1.824011e+04	-2.642070e+02	4.745166e+01	1.328913e+00
127500	-1.824052e+04	-2.784010e+02	5.244609e+01	1.413330e+00
128000	-1.823759e+04	-2.583269e+02	4.553979e+01	1.233038e+00
128500	-1.823642e+04	-2.621564e+02	4.672249e+01	1.457357e+00
129000	-1.824098e+04	-2.592468e+02	4.577692e+01	1.422884e+00
129500	-1.824197e+04	-2.522087e+02	4.351486e+01	1.503153e+00
130000	-1.823616e+04	-2.634192e+02	4.706818e+01	1.683057e+00
130500	-1.823486e+04	-2.657277e+02	4.790526e+01	1.510418e+00
131000	-1.823547e+04	-2.660126e+02	4.800602e+01	1.499498e+00
131500	-1.823744e+04	-2.675789e+02	4.853179e+01	1.531753e+00
132000	-1.824132e+04	-2.595040e+02	4.577568e+01	1.683932e+00
132500	-1.822605e+04	-2.670747e+02	4.831421e+01	1.660448e+00
133000	-1.824892e+04	-2.747871e+02	5.105737e+01	1.588072e+00
133500	-1.822632e+04	-2.680790e+02	4.871567e+01	1.499230e+00
134000	-1.823305e+04	-2.562748e+02	4.476141e+01	1.603390e+00
134500	-1.822554e+04	-2.598130e+02	4.587290e+01	1.694668e+00
135000	-1.823867e+04	-2.718033e+02	4.994209e+01	1.719443e+00
135500	-1.823942e+04	-2.769112e+02	5.182926e+01	1.594237e+00
136000	-1.823916e+04	-2.788179e+02	5.263306e+01	1.327597e+00
136500	-1.824195e+04	-2.652679e+02	4.777122e+01	1.445036e+00
137000	-1.823326e+04	-2.667741e+02	4.823423e+01	1.593206e+00
137500	-1.823779e+04	-2.660950e+02	4.791452e+01	1.850512e+00
138000	-1.822605e+04	-2.676657e+02	4.852678e+01	1.633165e+00
138500	-1.822652e+04	-2.589521e+02	4.561350e+01	1.630871e+00
139000	-1.822558e+04	-2.713702e+02	4.986107e+01	1.515234e+00
139500	-1.824271e+04	-2.621923e+02	4.661948e+01	1.803728e+00
140000	-1.824722e+04	-2.716376e+02	4.990008e+01	1.672328e+00
140500	-1.823384e+04	-2.592242e+02	4.569174e+01	1.662100e+00
141000	-1.822469e+04	-2.672427e+02	4.838763e+01	1.614554e+00
141500	-1.823027e+04	-2.700658e+02	4.937919e+01	1.579769e+00
142000	-1.824277e+04	-2.730863e+02	5.041993e+01	1.659573e+00
142500	-1.823656e+04	-2.772034e+02	5.192847e+01	1.616444e+00
143000	-1.823516e+04	-2.697066e+02	4.924069e+01	1.616444e+00
143500	-1.824060e+04	-2.794916e+02	5.285491e+01	1.407095e+00
144000	-1.824004e+04	-2.595913e+02	4.581538e+01	1.649275e+00
144500	-1.821779e+04	-2.734478e+02	5.057724e+01	1.581727e+00
145000	-1.821931e+04	-2.574917e+02	4.516765e+01	1.550981e+00
145500	-1.824001e+04	-2.777938e+02	5.214852e+01	1.609797e+00
146000	-1.823470e+04	-2.678788e+02	4.867825e+01	1.407279e+00
146500	-1.823265e+04	-2.791798e+02	5.274125e+01	1.399392e+00
147000	-1.824469e+04	-2.732621e+02	5.047103e+01	1.692482e+00
147500	-1.823652e+04	-2.686071e+02	4.891259e+01	1.458965e+00
148000	-1.823467e+04	-2.706689e+02	4.963155e+01	1.464410e+00
148500	-1.822815e+04	-2.712840e+02	4.990734e+01	1.298253e+00
149000	-1.822897e+04	-2.707285e+02	4.961210e+01	1.579212e+00
149500	-1.823539e+04	-2.743048e+02	5.091748e+01	1.492901e+00
150000	-1.823124e+04	-2.622754e+02	4.673618e+01	1.535150e+00
150500	-1.823593e+04	-2.643159e+02	4.740161e+01	1.586358e+00
151000	-1.823917e+04	-2.638471e+02	4.724781e+01	1.574928e+00
151500	-1.824178e+04	-2.657955e+02	4.793044e+01	1.504220e+00
152000	-1.824696e+04	-2.603723e+02	4.606282e+01	1.672997e+00
152500	-1.823892e+04	-2.645518e+02	4.753680e+01	1.421452e+00
153000	-1.823404e+04	-2.682059e+02	4.869348e+01	1.690230e+00
153500	-1.823067e+04	-2.697784e+02	4.926880e+01	1.607840e+00
154000	-1.822698e+04	-2.644383e+02	4.744833e+01	1.570063e+00
154500	-1.822850e+04	-2.648396e+02	4.754235e+01	1.692833e+00
155000	-1.822107e+04	-2.723312e+02	5.022651e+01	1.446585e+00
155500	-1.822788e+04	-2.649865e+02	4.762461e+01	1.596333e+00
156000	-1.823368e+04	-2.668597e+02	4.817458e+01	1.853016e+00
156500	-1.822541e+04	-2.633779e+02	4.708007e+01	1.606133e+00
157000	-1.825091e+04	-2.711776e+02	4.977063e+01	1.578574e+00
157500	-1.823044e+04	-2.657598e+02	4.788106e+01	1.613580e+00
158000	-1.822484e+04	-2.685379e+02	4.892720e+01	1.347663e+00
158500	-1.822902e+04	-2.589553e+02	4.563135e+01	1.579139e+00
159000	-1.824103e+04	-2.561096e+02	4.463344e+01	1.840392e+00
159500	-1.823428e+04	-2.611500e+02	4.635318e+01	1.567098e+00
160000	-1.824735e+04	-2.623776e+02	4.673166e+01	1.650886e+00
160500	-1.823210e+04	-2.675454e+02	4.850685e+01	1.570696e+00
161000	-1.822760e+04	-2.728044e+02	5.042640e+01	1.359577e+00
161500	-1.824434e+04	-2.588980e+02	4.560698e+01	1.596914e+00
162000	-1.825430e+04	-2.530379e+02	4.381303e+01	1.373791e+00
162500	-1.823558e+04	-2.635892e+02	4.708989e+01	1.788156e+00
163000	-1.821844e+04	-2.654535e+02	4.781133e+01	1.512457e+00
163500	-1.824286e+04	-2.555854e+02	4.458289e+01	1.475379e+00
164000	-1.824188e+04	-2.661787e+02	4.808256e+01	1.441264e+00
164500	-1.824049e+04	-2.527595e+02	4.372871e+01	1.365795e+00
165000	-1.824344e+04	-2.706335e+02	4.970650e+01	1.216202e+00
165500	-1.823347e+04	-2.922644e+02	5.777874e+01	1.573939e+00
166000	-1.822643e+04	-2.723523e+02	5.026940e+01	1.347316e+00
166500	-1.822105e+04	-2.682831e+02	4.871690e+01	1.699695e+00
167000	-1.822974e+04	-2.673859e+02	4.851499e+01	1.387560e+00
167500	-1.823658e+04	-2.693304e+02	4.911648e+01	1.596181e+00
168000	-1.823477e+04	-2.681118e+02	4.872133e+01	1.515660e+00
168500	-1.824889e+04	-2.755210e+02	5.132060e+01	1.596233e+00
169000	-1.824359e+04	-2.764376e+02	5.161859e+01	1.695660e+00
169500	-1.824976e+04	-2.497474e+02	4.270779e+01	1.668600e+00
170000	-1.823394e+04	-2.735268e+02	5.057457e+01	1.668130e+00
170500	-1.823562e+04	-2.685059e+02	4.891562e+01	1.349008e+00
171000	-1.825004e+04	-2.808685e+02	5.322593e+01	1.795594e+00
171500	-1.824427e+04	-2.699119e+02	4.935703e+01	1.489179e+00
172000	-1.823208e+04	-2.599530e+02	4.600212e+01	1.439156e+00
172500	-1.822643e+04	-2.766255e+02	5.165867e+01	1.773966e+00
173000	-1.824461e+04	-2.674163e+02	4.842273e+01	1.686034e+00
173500	-1.824181e+04	-2.886500e+02	5.638407e+01	1.422084e+00
174000	-1.822849e+04	-2.855263e+02	5.520512e+01	1.290093e+00
174500	-1.822954e+04	-2.653354e+02	4.783234e+01	1.332509e+00
175000	-1.824118e+04	-2.759836e+02	5.152293e+01	1.503472e+00
175500	-1.823101e+04	-2.688706e+02	4.899327e+01	1.490278e+00
176000	-1.823247e+04	-2.734651e+02	5.064759e+01	1.402913e+00
176500	-1.821768e+04	-2.641755e+02	4.734030e+01	1.628081e+00
177000	-1.821276e+04	-2.621411e+02	4.666194e+01	1.624433e+00
177500	-1.822537e+04	-2.659720e+02	4.790032e+01	1.769170e+00
178000	-1.823964e+04	-2.807495e+02	5.329194e+01	1.501359e+00
178500	-1.823593e+04	-2.658420e+02	4.799259e+01	1.368278e+00
179000	-1.822870e+04	-2.650290e+02	4.765502e+01	1.549039e+00
179500	-1.822986e+04	-2.695712e+02	4.927851e+01	1.372813e+00
180000	-1.824757e+04	-2.575877e+02	4.518245e+01	1.600883e+00
180500	-1.822933e+04	-2.610031e+02	4.634170e+01	1.455058e+00
181000	-1.824001e+04	-2.571369e+02	4.498117e+01	1.777510e+00
181500	-1.823369e+04	-2.644348e+02	4.742840e+01	1.625742e+00
182000	-1.823513e+04	-2.579136e+02	4.534906e+01	1.409549e+00
182500	-1.823146e+04	-2.719190e+02	5.011302e+01	1.353402e+00
183000	-1.824451e+04	-2.701118e+02	4.937730e+01	1.631164e+00
183500	-1.823951e+04	-2.730463e+02	5.046500e+01	1.493606e+00
184000	-1.822444e+04	-2.704422e+02	4.958108e+01	1.381130e+00
184500	-1.823011e+04	-2.656736e+02	4.793985e+01	1.354666e+00
185000	-1.822946e+04	-2.618060e+02	4.655368e+01	1.616018e+00
185500	-1.824586e+04	-2.666469e+02	4.824085e+01	1.446626e+00
186000	-1.825128e+04	-2.581353e+02	4.531869e+01	1.725498e+00
186500	-1.823988e+04	-2.614085e+02	4.645649e+01	1.512469e+00
187000	-1.821945e+04	-2.741226e+02	5.091122e+01	1.328012e+00
187500	-1.822099e+04	-2.678013e+02	4.861255e+01	1.520042e+00
188000	-1.822590e+04	-2.653665e+02	4.774229e+01	1.628906e+00
188500	-1.824549e+04	-2.727005e+02	5.035179e+01	1.464567e+00
189000	-1.823524e+04	-2.579233e+02	4.527166e+01	1.659307e+00
189500	-1.822727e+04	-2.681825e+02	4.876752e+01	1.452861e+00
190000	-1.824482e+04	-2.671184e+02	4.837613e+01	1.523729e+00
190500	-1.823675e+04	-2.674885e+02	4.853041e+01	1.445444e+00
191000	-1.821500e+04	-2.825221e+02	5.395039e+01	1.538070e+00
191500	-1.822058e+04	-2.650869e+02	4.769968e+01	1.475021e+00
192000	-1.821639e+04	-2.632761e+02	4.708989e+01	1.475021e+00
192500	-1.824254e+04	-2.646313e+02	4.754946e+01	1.463478e+00
193000	-1.824212e+04	-2.779475e+02	5.222555e+01	1.555037e+00
193500	-1.824078e+04	-2.710231e+02	4.977299e+01	1.417373e+00
194000	-1.824536e+04	-2.673649e+02	4.836742e+01	1.795570e+00
194500	-1.822691e+04	-2.747138e+02	5.104467e+01	1.549804e+00
195000	-1.822819e+04	-2.765163e+02	5.173121e+01	1.466714e+00
195500	-1.823740e+04	-2.650155e+02	4.766156e+01	1.516207e+00
196000	-1.824009e+04	-2.655835e+02	4.786367e+01	1.488508e+00
196500	-1.824318e+04	-2.614527e+02	4.638545e+01	1.771944e+00
197000	-1.824813e+04	-2.713516e+02	4.977431e+01	1.742229e+00
197500	-1.826788e+04	-2.691181e+02	4.914804e+01	1.293292e+00
198000	-1.823007e+04	-2.631268e+02	4.705990e+01	1.415348e+00
198500	-1.825190e+04	-2.723843e+02	5.028860e+01	1.325400e+00
199000	-1.822842e+04	-2.689063e+02	4.897298e+01	1.584275e+00
199500	-1.824615e+04	-2.704391e+02	4.951113e+01	1.576973e+00
200000	-1.825405e+04	-2.769565e+02	5.184916e+01	1.585414e+00
200500	-1.823115e+04	-2.659237e+02	4.797946e+01	1.488503e+00
201000	-1.822658e+04	-2.639068e+02	4.731533e+01	1.433684e+00
201500	-1.823798e+04	-2.777759e+02	5.209209e+01	1.744738e+00
202000	-1.825019e+04	-2.782065e+02	5.239162e+01	1.365641e+00
202500	-1.823115e+04	-2.658656e+02	4.785628e+01	1.792348e+00
203000	-1.824838e+04	-2.693434e+02	4.918327e+01	1.417678e+00
203500	-1.824176e+04	-2.660596e+02	4.807539e+01	1.343139e+00
204000	-1.824337e+04	-2.606989e+02	4.624669e+01	1.439499e+00
204500	-1.824495e+04	-2.616980e+02	4.655359e+01	1.508321e+00
205000	-1.825269e+04	-2.676825e+02	4.857103e+01	1.521573e+00
205500	-1.823430e+04	-2.597768e+02	4.591127e+01	1.540845e+00
206000	-1.823715e+04	-2.751020e+02	5.121502e+01	1.467893e+00
206500	-1.822637e+04	-2.713152e+02	4.984930e+01	1.493548e+00
207000	-1.822613e+04	-2.716407e+02	4.998181e+01	1.444800e+00
207500	-1.822728e+04	-2.704384e+02	4.950958e+01	1.580723e+00
208000	-1.822692e+04	-2.528709e+02	4.372316e+01	1.495045e+00
208500	-1.826392e+04	-2.716901e+02	4.995629e+01	1.566180e+00
209000	-1.824019e+04	-2.661332e+02	4.805769e+01	1.468619e+00
209500	-1.822938e+04	-2.668401e+02	4.827369e+01	1.543956e+00
210000	-1.823950e+04	-2.548208e+02	4.429250e+01	1.628521e+00
210500	-1.825197e+04	-2.567698e+02	4.494888e+01	1.511290e+00
211000	-1.823960e+04	-2.754999e+02	5.133821e+01	1.526754e+00
211500	-1.823782e+04	-2.782645e+02	5.244210e+01	1.287611e+00
212000	-1.824869e+04	-2.657903e+02	4.796010e+01	1.411931e+00
212500	-1.825850e+04	-2.485944e+02	4.231842e+01	1.800188e+00
213000	-1.823332e+04	-2.698082e+02	4.928540e+01	1.590164e+00
213500	-1.824277e+04	-2.719342e+02	5.008483e+01	1.447870e+00
214000	-1.825750e+04	-2.849509e+02	5.478222e+01	1.802771e+00
214500	-1.823150e+04	-2.649473e+02	4.765302e+01	1.473210e+00
215000	-1.822674e+04	-2.734179e+02	5.054917e+01	1.630162e+00
215500	-1.825404e+04	-2.606256e+02	4.621306e+01	1.468474e+00
216000	-1.823622e+04	-2.707232e+02	4.967110e+01	1.406432e+00
216500	-1.823657e+04	-2.656427e+02	4.793165e+01	1.347853e+00
217000	-1.822207e+04	-2.620521e+02	4.662559e+01	1.645115e+00
217500	-1.823133e+04	-2.671391e+02	4.838781e+01	1.510503e+00
218000	-1.823114e+04	-2.674458e+02	4.853380e+01	1.392837e+00
218500	-1.822719e+04	-2.582038e+02	4.542927e+01	1.451463e+00
219000	-1.823781e+04	-2.783693e+02	5.239537e+01	1.518304e+00
219500	-1.823504e+04	-2.608353e+02	4.626210e+01	1.529063e+00
220000	-1.822137e+04	-2.701806e+02	4.939421e+01	1.651702e+00
220500	-1.823104e+04	-2.757071e+02	5.143020e+01	1.481266e+00
221000	-1.823789e+04	-2.707965e+02	4.962143e+01	1.620726e+00
221500	-1.823748e+04	-2.635779e+02	4.714216e+01	1.620726e+00
222000	-1.824843e+04	-2.585839e+02	4.557769e+01	1.373143e+00
222500	-1.824111e+04	-2.625794e+02	4.682717e+01	1.565500e+00
223000	-1.823747e+04	-2.658165e+02	4.798801e+01	1.356178e+00
223500	-1.824803e+04	-2.944266e+02	5.858124e+01	1.779942e+00
224000	-1.822416e+04	-2.662791e+02	4.803487e+01	1.681364e+00
224500	-1.822470e+04	-2.689579e+02	4.895720e+01	1.681364e+00
225000	-1.822410e+04	-2.611251e+02	4.630733e+01	1.681364e+00
225500	-1.824508e+04	-2.765149e+02	5.167455e+01	1.620002e+00
226000	-1.823993e+04	-2.748044e+02	5.118116e+01	1.263632e+00
226500	-1.824908e+04	-2.599367e+02	4.590530e+01	1.719120e+00
227000	-1.822995e+04	-2.681779e+02	4.867626e+01	1.712120e+00
227500	-1.822412e+04	-2.712698e+02	4.983043e+01	1.501513e+00
228000	-1.824454e+04	-2.829729e+02	5.410872e+01	1.574560e+00
228500	-1.824811e+04	-2.604183e+02	4.617205e+01	1.386062e+00
229000	-1.823574e+04	-2.628136e+02	4.684895e+01	1.734328e+00
229500	-1.824594e+04	-2.638422e+02	4.729920e+01	1.417040e+00
230000	-1.824813e+04	-2.763471e+02	5.158761e+01	1.689906e+00
230500	-1.825621e+04	-2.814660e+02	5.355496e+01	1.522058e+00
231000	-1.823555e+04	-2.841388e+02	5.449713e+01	1.728850e+00
231500	-1.822371e+04	-2.618605e+02	4.658315e+01	1.581522e+00
232000	-1.824930e+04	-2.772078e+02	5.196508e+01	1.521358e+00
232500	-1.824700e+04	-2.737657e+02	5.059034e+01	1.863044e+00
233000	-1.823625e+04	-2.606983e+02	4.615754e+01	1.710219e+00
233500	-1.822163e+04	-2.674010e+02	4.836734e+01	1.831978e+00
234000	-1.823588e+04	-2.728223e+02	5.044024e+01	1.338832e+00
234500	-1.822539e+04	-2.615796e+02	4.651994e+01	1.491635e+00
235000	-1.822526e+04	-2.767631e+02	5.168288e+01	1.845457e+00
235500	-1.822458e+04	-2.736949e+02	5.075072e+01	1.345801e+00
236000	-1.822606e+04	-2.608852e+02	4.631947e+01	1.404611e+00
236500	-1.822843e+04	-2.540467e+02	4.404015e+01	1.656707e+00
237000	-1.824081e+04	-2.481901e+02	4.226107e+01	1.585999e+00
237500	-1.823287e+04	-2.821001e+02	5.365480e+01	1.892895e+00
238000	-1.824204e+04	-2.618407e+02	4.657717e+01	1.579818e+00
238500	-1.824284e+04	-2.650029e+02	4.766045e+01	1.506831e+00
239000	-1.823836e+04	-2.717278e+02	4.997920e+01	1.539224e+00
239500	-1.822561e+04	-2.850250e+02	5.498881e+01	1.344358e+00
240000	-1.823613e+04	-2.712687e+02	4.979217e+01	1.608663e+00
240500	-1.823614e+04	-2.813833e+02	5.347798e+01	1.642689e+00
241000	-1.823267e+04	-2.680242e+02	4.863338e+01	1.682536e+00
241500	-1.824277e+04	-2.653381e+02	4.770748e+01	1.703258e+00
242000	-1.822847e+04	-2.589150e+02	4.562845e+01	1.547734e+00
242500	-1.824584e+04	-2.884325e+02	5.622311e+01	1.609424e+00
243000	-1.823327e+04	-2.834363e+02	5.423884e+01	1.698213e+00
243500	-1.822717e+04	-2.736892e+02	5.062846e+01	1.680299e+00
244000	-1.822627e+04	-2.654759e+02	4.781624e+01	1.520466e+00
244500	-1.822962e+04	-2.652507e+02	4.763029e+01	1.843816e+00
245000	-1.822213e+04	-2.620066e+02	4.663588e+01	1.568522e+00
245500	-1.822870e+04	-2.862607e+02	5.550131e+01	1.267107e+00
246000	-1.822041e+04	-2.804196e+02	5.322543e+01	1.348032e+00
246500	-1.822885e+04	-2.699526e+02	4.940810e+01	1.384086e+00
247000	-1.823034e+04	-2.668915e+02	4.826220e+01	1.628910e+00
247500	-1.823437e+04	-2.736801e+02	5.071111e+01	1.441140e+00
248000	-1.823334e+04	-2.717748e+02	5.001282e+01	1.491342e+00
248500	-1.823013e+04	-2.784641e+02	5.236332e+01	1.699584e+00
249000	-1.822985e+04	-2.643086e+02	4.742534e+01	1.508585e+00
249500	-1.824039e+04	-2.707437e+02	4.969243e+01	1.366419e+00
250000	-1.822356e+04	-2.683577e+02	4.882357e+01	1.466263e+00
250500	-1.823501e+04	-2.692785e+02	4.919082e+01	1.331115e+00
251000	-1.823135e+04	-2.628780e+02	4.693044e+01	1.554131e+00
251500	-1.823296e+04	-2.678054e+02	4.863693e+01	1.453469e+00
252000	-1.823250e+04	-2.771411e+02	5.196553e+01	1.453469e+00
252500	-1.823495e+04	-2.839453e+02	5.459619e+01	1.278448e+00
253000	-1.824145e+04	-2.624233e+02	4.683777e+01	1.377510e+00
253500	-1.824159e+04	-2.667451e+02	4.819484e+01	1.679185e+00
254000	-1.824594e+04	-2.765586e+02	5.167272e+01	1.668720e+00
254500	-1.823634e+04	-2.755330e+02	5.132558e+01	1.594609e+00
255000	-1.824428e+04	-2.713726e+02	4.983170e+01	1.600716e+00
255500	-1.824540e+04	-2.772106e+02	5.198828e+01	1.461123e+00
256000	-1.824583e+04	-2.656583e+02	4.784376e+01	1.621894e+00
256500	-1.824245e+04	-2.780730e+02	5.224724e+01	1.621894e+00
257000	-1.822481e+04	-2.717677e+02	4.995829e+01	1.638067e+00
257500	-1.822421e+04	-2.596928e+02	4.590039e+01	1.490187e+00
258000	-1.822460e+04	-2.663932e+02	4.817421e+01	1.387587e+00
258500	-1.824231e+04	-2.578165e+02	4.522234e+01	1.705692e+00
259000	-1.825417e+04	-2.667141e+02	4.828000e+01	1.399627e+00
259500	-1.823682e+04	-2.639365e+02	4.731994e+01	1.449690e+00
260000	-1.825117e+04	-2.702054e+02	4.943468e+01	1.561102e+00
260500	-1.823753e+04	-2.683739e+02	4.874139e+01	1.719766e+00
261000	-1.823502e+04	-2.679205e+02	4.859221e+01	1.698106e+00
261500	-1.825799e+04	-2.757191e+02	5.141067e+01	1.546913e+00
262000	-1.823020e+04	-2.633690e+02	4.714215e+01	1.411864e+00
262500	-1.822175e+04	-2.622215e+02	4.669066e+01	1.618256e+00
263000	-1.823638e+04	-2.787627e+02	5.255773e+01	1.474756e+00
263500	-1.825394e+04	-2.654495e+02	4.784507e+01	1.409207e+00
264000	-1.825066e+04	-2.711378e+02	4.968464e+01	1.782568e+00
264500	-1.823387e+04	-2.571934e+02	4.503773e+01	1.657459e+00
265000	-1.823015e+04	-2.653230e+02	4.777666e+01	1.484149e+00
265500	-1.825023e+04	-2.693838e+02	4.921421e+01	1.369432e+00
266000	-1.824507e+04	-2.778767e+02	5.219849e+01	1.557411e+00
266500	-1.824370e+04	-2.580676e+02	4.538289e+01	1.458822e+00
267000	-1.824893e+04	-2.682261e+02	4.873844e+01	1.580490e+00
267500	-1.823281e+04	-2.584338e+02	4.540228e+01	1.764985e+00
268000	-1.823103e+04	-2.687542e+02	4.891193e+01	1.607983e+00
268500	-1.823889e+04	-2.796833e+02	5.295949e+01	1.319540e+00
269000	-1.823792e+04	-2.678107e+02	4.860686e+01	1.545928e+00
269500	-1.822435e+04	-2.659482e+02	4.805338e+01	1.296237e+00
270000	-1.823615e+04	-2.527735e+02	4.367566e+01	1.550213e+00
270500	-1.823920e+04	-2.626422e+02	4.688192e+01	1.463948e+00
271000	-1.823653e+04	-2.600991e+02	4.599336e+01	1.611991e+00
271500	-1.825124e+04	-2.591802e+02	4.566107e+01	1.712471e+00
272000	-1.824007e+04	-2.622754e+02	4.675523e+01	1.477799e+00
272500	-1.824231e+04	-2.609625e+02	4.629913e+01	1.543717e+00
273000	-1.823381e+04	-2.739933e+02	5.080384e+01	1.496558e+00
273500	-1.823132e+04	-2.658939e+02	4.798935e+01	1.429670e+00
274000	-1.824212e+04	-2.689422e+02	4.902833e+01	1.461052e+00
274500	-1.824931e+04	-2.664541e+02	4.816930e+01	1.462843e+00
275000	-1.823972e+04	-2.737674e+02	5.067567e+01	1.627020e+00
275500	-1.823448e+04	-2.803801e+02	5.307224e+01	1.715744e+00
276000	-1.823295e+04	-2.656204e+02	4.785164e+01	1.560781e+00
276500	-1.823411e+04	-2.646513e+02	4.747975e+01	1.689965e+00
277000	-1.823540e+04	-2.527593e+02	4.368594e+01	1.502960e+00
277500	-1.822106e+04	-2.649387e+02	4.772286e+01	1.258463e+00
278000	-1.822961e+04	-2.573106e+02	4.511225e+01	1.542306e+00
278500	-1.822778e+04	-2.619526e+02	4.660199e+01	1.616797e+00
279000	-1.823156e+04	-2.605765e+02	4.613003e+01	1.672268e+00
279500	-1.822504e+04	-2.736627e+02	5.055101e+01	1.869733e+00
280000	-1.822332e+04	-2.689634e+02	4.904327e+01	1.439325e+00
280500	-1.824534e+04	-2.766962e+02	5.176315e+01	1.559488e+00
281000	-1.824663e+04	-2.828373e+02	5.406008e+01	1.566060e+00
281500	-1.823770e+04	-2.719486e+02	5.011976e+01	1.363977e+00
282000	-1.823732e+04	-2.590760e+02	4.570516e+01	1.472577e+00
282500	-1.824425e+04	-2.651894e+02	4.763773e+01	1.760460e+00
283000	-1.822563e+04	-2.722316e+02	5.021121e+01	1.389965e+00
283500	-1.823938e+04	-2.466284e+02	4.181655e+01	1.506844e+00
284000	-1.823561e+04	-2.588200e+02	4.561450e+01	1.495710e+00
284500	-1.822815e+04	-2.627599e+02	4.693829e+01	1.412500e+00
285000	-1.824722e+04	-2.616423e+02	4.647808e+01	1.680996e+00
285500	-1.823582e+04	-2.708923e+02	4.957504e+01	1.848403e+00
286000	-1.824245e+04	-2.583723e+02	4.540660e+01	1.690073e+00
286500	-1.825137e+04	-2.684073e+02	4.885898e+01	1.413646e+00
287000	-1.823211e+04	-2.558347e+02	4.459972e+01	1.671702e+00
287500	-1.822973e+04	-2.579767e+02	4.534157e+01	1.495950e+00
288000	-1.822700e+04	-2.842172e+02	5.460442e+01	1.528980e+00
288500	-1.823647e+04	-2.640631e+02	4.729722e+01	1.643835e+00
289000	-1.822525e+04	-2.702689e+02	4.952496e+01	1.367381e+00
289500	-1.824326e+04	-2.709709e+02	4.981724e+01	1.239954e+00
290000	-1.823494e+04	-2.715409e+02	4.990676e+01	1.556792e+00
290500	-1.822443e+04	-2.652904e+02	4.771843e+01	1.623234e+00
291000	-1.822527e+04	-2.644048e+02	4.741492e+01	1.635792e+00
291500	-1.823064e+04	-2.678337e+02	4.860935e+01	1.561660e+00
292000	-1.822802e+04	-2.633037e+02	4.709055e+01	1.500693e+00
292500	-1.823892e+04	-2.643405e+02	4.744164e+01	1.492120e+00
293000	-1.823025e+04	-2.556438e+02	4.462202e+01	1.410495e+00
293500	-1.824425e+04	-2.770169e+02	5.195355e+01	1.361792e+00
294000	-1.822518e+04	-2.712138e+02	4.978695e+01	1.568567e+00
294500	-1.824224e+04	-2.735022e+02	5.058959e+01	1.601694e+00
295000	-1.823999e+04	-2.610150e+02	4.632952e+01	1.503898e+00
295500	-1.825182e+04	-2.665929e+02	4.824549e+01	1.379129e+00
296000	-1.823476e+04	-2.715320e+02	4.996732e+01	1.376925e+00
296500	-1.823628e+04	-2.675398e+02	4.860667e+01	1.275528e+00
297000	-1.823875e+04	-2.597016e+02	4.589739e+01	1.508151e+00
297500	-1.823207e+04	-2.829027e+02	5.409695e+01	1.535119e+00
298000	-1.824619e+04	-2.748293e+02	5.108972e+01	1.540862e+00
298500	-1.824517e+04	-2.655919e+02	4.777323e+01	1.763134e+00
299000	-1.822850e+04	-2.636167e+02	4.711658e+01	1.735936e+00
299500	-1.823589e+04	-2.596278e+02	4.587278e+01	1.509803e+00
300000	-1.823381e+04	-2.783516e+02	5.248923e+01	1.247807e+00
300500	-1.824150e+04	-2.730028e+02	5.045600e+01	1.475295e+00
301000	-1.823642e+04	-2.571675e+02	4.503107e+01	1.652317e+00
301500	-1.823079e+04	-2.621176e+02	4.668748e+01	1.523973e+00
302000	-1.823837e+04	-2.748918e+02	5.102526e+01	1.781501e+00
302500	-1.823232e+04	-2.738324e+02	5.077623e+01	1.412374e+00
303000	-1.825580e+04	-2.753053e+02	5.123743e+01	1.609410e+00
303500	-1.823806e+04	-2.641264e+02	4.729367e+01	1.717710e+00
304000	-1.824363e+04	-2.691449e+02	4.914532e+01	1.327933e+00
304500	-1.823347e+04	-2.718014e+02	5.004109e+01	1.438333e+00
305000	-1.824636e+04	-2.709936e+02	4.974178e+01	1.476311e+00
305500	-1.822917e+04	-2.707954e+02	4.961628e+01	1.634265e+00
306000	-1.823855e+04	-2.770627e+02	5.199386e+01	1.298125e+00
306500	-1.823407e+04	-2.715862e+02	4.987552e+01	1.690364e+00
307000	-1.823559e+04	-2.804036e+02	5.316938e+01	1.480921e+00
307500	-1.823857e+04	-2.737152e+02	5.077129e+01	1.308928e+00
308000	-1.822406e+04	-2.648951e+02	4.758795e+01	1.613339e+00
308500	-1.823975e+04	-2.653084e+02	4.779335e+01	1.420416e+00
309000	-1.822371e+04	-2.677234e+02	4.859888e+01	1.481673e+00
309500	-1.824384e+04	-2.629944e+02	4.685299e+01	1.902944e+00
310000	-1.823955e+04	-2.687973e+02	4.898935e+01	1.428248e+00
310500	-1.822585e+04	-2.715838e+02	4.996967e+01	1.422102e+00
311000	-1.822945e+04	-2.718938e+02	5.001870e+01	1.593834e+00
311500	-1.823318e+04	-2.775042e+02	5.215037e+01	1.315165e+00
312000	-1.824854e+04	-2.676527e+02	4.861320e+01	1.369458e+00
312500	-1.824685e+04	-2.676259e+02	4.852410e+01	1.601137e+00
313000	-1.822563e+04	-2.535707e+02	4.392322e+01	1.554017e+00
313500	-1.824204e+04	-2.669532e+02	4.831310e+01	1.542210e+00
314000	-1.823436e+04	-2.660659e+02	4.794023e+01	1.745884e+00
314500	-1.824310e+04	-2.872139e+02	5.570176e+01	1.709977e+00
315000	-1.822270e+04	-2.668573e+02	4.831909e+01	1.428855e+00
315500	-1.825112e+04	-2.616784e+02	4.657571e+01	1.421942e+00
316000	-1.824191e+04	-2.648899e+02	4.759590e+01	1.584651e+00
316500	-1.824380e+04	-2.686807e+02	4.898952e+01	1.311128e+00
317000	-1.822438e+04	-2.791231e+02	5.263585e+01	1.625331e+00
317500	-1.822295e+04	-2.770647e+02	5.197453e+01	1.352573e+00
318000	-1.823756e+04	-2.598820e+02	4.598678e+01	1.415081e+00
318500	-1.822651e+04	-2.761491e+02	5.152477e+01	1.663946e+00
319000	-1.823126e+04	-2.759844e+02	5.157756e+01	1.354703e+00
319500	-1.824074e+04	-2.506287e+02	4.297020e+01	1.690598e+00
320000	-1.823009e+04	-2.675782e+02	4.858052e+01	1.389752e+00
320500	-1.823149e+04	-2.649910e+02	4.766955e+01	1.468086e+00
321000	-1.823605e+04	-2.657985e+02	4.791313e+01	1.558031e+00
321500	-1.823182e+04	-2.704090e+02	4.952285e+01	1.513491e+00
322000	-1.824295e+04	-2.730029e+02	5.044893e+01	1.495157e+00
322500	-1.823571e+04	-2.556189e+02	4.457975e+01	1.518785e+00
323000	-1.823249e+04	-2.657057e+02	4.791809e+01	1.450636e+00
323500	-1.822211e+04	-2.691827e+02	4.914147e+01	1.376789e+00
324000	-1.822213e+04	-2.672198e+02	4.843302e+01	1.459676e+00
324500	-1.822577e+04	-2.597313e+02	4.593651e+01	1.418140e+00
325000	-1.822755e+04	-2.815488e+02	5.358102e+01	1.536073e+00
325500	-1.822738e+04	-2.679813e+02	4.862500e+01	1.663903e+00
326000	-1.823958e+04	-2.575294e+02	4.521696e+01	1.435390e+00
326500	-1.823017e+04	-2.666913e+02	4.827401e+01	1.394316e+00
327000	-1.822182e+04	-2.697944e+02	4.930992e+01	1.506188e+00
327500	-1.825353e+04	-2.678219e+02	4.865275e+01	1.424112e+00
328000	-1.824724e+04	-2.652845e+02	4.772643e+01	1.593720e+00
328500	-1.823986e+04	-2.687207e+02	4.894735e+01	1.472446e+00
329000	-1.822929e+04	-2.721986e+02	5.012126e+01	1.609760e+00
329500	-1.823099e+04	-2.570808e+02	4.506761e+01	1.451611e+00
330000	-1.823410e+04	-2.633320e+02	4.706362e+01	1.609436e+00
330500	-1.822904e+04	-2.701972e+02	4.946433e+01	1.468395e+00
331000	-1.823298e+04	-2.607652e+02	4.623332e+01	1.546455e+00
331500	-1.824332e+04	-2.808339e+02	5.320717e+01	1.810806e+00
332000	-1.825262e+04	-2.670041e+02	4.834397e+01	1.503095e+00
332500	-1.822888e+04	-2.620117e+02	4.662175e+01	1.616232e+00
333000	-1.824387e+04	-2.768446e+02	5.179853e+01	1.611435e+00
333500	-1.823853e+04	-2.818747e+02	5.370664e+01	1.530920e+00
334000	-1.822541e+04	-2.759404e+02	5.159626e+01	1.259564e+00
334500	-1.822805e+04	-2.691218e+02	4.904919e+01	1.580763e+00
335000	-1.823072e+04	-2.821773e+02	5.372568e+01	1.783445e+00
335500	-1.823426e+04	-2.641587e+02	4.740550e+01	1.417603e+00
336000	-1.823717e+04	-2.843420e+02	5.456953e+01	1.744227e+00
336500	-1.823345e+04	-2.724801e+02	5.016790e+01	1.760097e+00
337000	-1.823085e+04	-2.684057e+02	4.880663e+01	1.563137e+00
337500	-1.822785e+04	-2.672623e+02	4.841706e+01	1.548540e+00
338000	-1.823012e+04	-2.618931e+02	4.664422e+01	1.429927e+00
338500	-1.822803e+04	-2.696880e+02	4.923783e+01	1.605987e+00
339000	-1.823956e+04	-2.683561e+02	4.879806e+01	1.538252e+00
339500	-1.823637e+04	-2.690936e+02	4.908923e+01	1.437510e+00
340000	-1.823590e+04	-2.678604e+02	4.861196e+01	1.580821e+00
340500	-1.824145e+04	-2.648477e+02	4.759619e+01	1.541566e+00
341000	-1.824479e+04	-2.644388e+02	4.747506e+01	1.491355e+00
341500	-1.824433e+04	-2.793013e+02	5.273508e+01	1.537425e+00
342000	-1.823640e+04	-2.708797e+02	4.971700e+01	1.432696e+00
342500	-1.824801e+04	-2.594650e+02	4.580478e+01	1.555565e+00
343000	-1.823490e+04	-2.774812e+02	5.203511e+01	1.604590e+00
343500	-1.824143e+04	-2.690833e+02	4.903205e+01	1.591423e+00
344000	-1.823616e+04	-2.676214e+02	4.859882e+01	1.379895e+00
344500	-1.823709e+04	-2.785171e+02	5.248100e+01	1.435468e+00
345000	-1.823850e+04	-2.623277e+02	4.670464e+01	1.682385e+00
345500	-1.823739e+04	-2.699862e+02	4.930141e+01	1.722312e+00
346000	-1.823973e+04	-2.831930e+02	5.422211e+01	1.498568e+00
346500	-1.823306e+04	-2.595118e+02	4.577160e+01	1.704213e+00
347000	-1.823064e+04	-2.729644e+02	5.034962e+01	1.734539e+00
347500	-1.824005e+04	-2.795246e+02	5.288083e+01	1.370857e+00
348000	-1.823284e+04	-2.729088e+02	5.039314e+01	1.557080e+00
348500	-1.824179e+04	-2.635386e+02	4.713849e+01	1.592417e+00
349000	-1.824174e+04	-2.790312e+02	5.264941e+01	1.497014e+00
349500	-1.823400e+04	-2.705539e+02	4.961374e+01	1.400010e+00
350000	-1.822672e+04	-2.597088e+02	4.586809e+01	1.605157e+00
350500	-1.822974e+04	-2.706231e+02	4.966615e+01	1.320291e+00
351000	-1.821581e+04	-2.716224e+02	4.994767e+01	1.522758e+00
351500	-1.822481e+04	-2.841779e+02	5.462153e+01	1.445363e+00
352000	-1.823329e+04	-2.702933e+02	4.940193e+01	1.742422e+00
352500	-1.825119e+04	-2.623319e+02	4.670956e+01	1.671749e+00
353000	-1.822900e+04	-2.639975e+02	4.730218e+01	1.563428e+00
353500	-1.822008e+04	-2.793652e+02	5.278388e+01	1.470672e+00
354000	-1.822702e+04	-2.784005e+02	5.240087e+01	1.534694e+00
354500	-1.821599e+04	-2.698859e+02	4.933119e+01	1.536990e+00
355000	-1.822312e+04	-2.677146e+02	4.863087e+01	1.380266e+00
355500	-1.822435e+04	-2.545703e+02	4.425036e+01	1.511656e+00
356000	-1.823102e+04	-2.775191e+02	5.210168e+01	1.461953e+00
356500	-1.824638e+04	-2.684554e+02	4.886603e+01	1.441433e+00
357000	-1.823659e+04	-2.688521e+02	4.897150e+01	1.534346e+00
357500	-1.823403e+04	-2.616135e+02	4.650928e+01	1.557749e+00
358000	-1.823681e+04	-2.614033e+02	4.636901e+01	1.772428e+00
358500	-1.823876e+04	-2.745709e+02	5.098140e+01	1.581968e+00
359000	-1.823370e+04	-2.709696e+02	4.973454e+01	1.472865e+00
359500	-1.824377e+04	-2.706914e+02	4.963647e+01	1.472865e+00
360000	-1.823124e+04	-2.718235e+02	5.004469e+01	1.450241e+00
360500	-1.823107e+04	-2.772263e+02	5.207285e+01	1.247357e+00
361000	-1.823847e+04	-2.586469e+02	4.551507e+01	1.629359e+00
361500	-1.822388e+04	-2.751168e+02	5.120048e+01	1.522775e+00
362000	-1.823694e+04	-2.753755e+02	5.131512e+01	1.465799e+00
362500	-1.822021e+04	-2.666773e+02	4.824996e+01	1.450395e+00
363000	-1.825283e+04	-2.752228e+02	5.128267e+01	1.402394e+00
363500	-1.823286e+04	-2.661491e+02	4.805429e+01	1.494466e+00
364000	-1.822930e+04	-2.580169e+02	4.528191e+01	1.721098e+00
364500	-1.820853e+04	-2.763020e+02	5.170947e+01	1.311777e+00
365000	-1.823498e+04	-2.724244e+02	5.020177e+01	1.609211e+00
365500	-1.823455e+04	-2.639308e+02	4.735153e+01	1.350050e+00
366000	-1.822457e+04	-2.689153e+02	4.903844e+01	1.405152e+00
366500	-1.822126e+04	-2.663968e+02	4.819750e+01	1.323123e+00
367000	-1.822159e+04	-2.651880e+02	4.764216e+01	1.745955e+00
367500	-1.823710e+04	-2.613484e+02	4.638705e+01	1.662773e+00
368000	-1.824294e+04	-2.663067e+02	4.815533e+01	1.356317e+00
368500	-1.823833e+04	-2.514431e+02	4.329627e+01	1.444274e+00
369000	-1.823620e+04	-2.758446e+02	5.147697e+01	1.490474e+00
369500	-1.823690e+04	-2.650356e+02	4.772253e+01	1.356374e+00
370000	-1.823868e+04	-2.644562e+02	4.749615e+01	1.446215e+00
370500	-1.823704e+04	-2.639954e+02	4.739251e+01	1.292851e+00
371000	-1.823175e+04	-2.564745e+02	4.480690e+01	1.660404e+00
371500	-1.825611e+04	-2.629022e+02	4.698633e+01	1.410903e+00
372000	-1.823432e+04	-2.669604e+02	4.829012e+01	1.616386e+00
372500	-1.824554e+04	-2.705322e+02	4.956749e+01	1.509709e+00
373000	-1.823578e+04	-2.793993e+02	5.286455e+01	1.288995e+00
373500	-1.824210e+04	-2.754101e+02	5.141624e+01	1.222585e+00
374000	-1.824055e+04	-2.744708e+02	5.099601e+01	1.441407e+00
374500	-1.824444e+04	-2.708045e+02	4.968302e+01	1.453840e+00
375000	-1.823775e+04	-2.600324e+02	4.590025e+01	1.830207e+00
375500	-1.823506e+04	-2.616695e+02	4.646690e+01	1.741984e+00
376000	-1.823486e+04	-2.644791e+02	4.747613e+01	1.528481e+00
376500	-1.823990e+04	-2.735527e+02	5.065625e+01	1.466412e+00
377000	-1.823754e+04	-2.677493e+02	4.856304e+01	1.611562e+00
377500	-1.822934e+04	-2.615862e+02	4.652107e+01	1.494843e+00
378000	-1.821236e+04	-2.562738e+02	4.480664e+01	1.460544e+00
378500	-1.824541e+04	-2.728872e+02	5.031815e+01	1.745546e+00
379000	-1.822354e+04	-2.600946e+02	4.595914e+01	1.712207e+00
379500	-1.823416e+04	-2.707136e+02	4.955841e+01	1.716916e+00
380000	-1.824184e+04	-2.623894e+02	4.677686e+01	1.526750e+00
380500	-1.824472e+04	-2.645947e+02	4.755079e+01	1.422887e+00
381000	-1.822956e+04	-2.673854e+02	4.843949e+01	1.606447e+00
381500	-1.823497e+04	-2.632345e+02	4.712000e+01	1.343525e+00
382000	-1.823431e+04	-2.683432e+02	4.872529e+01	1.735592e+00
382500	-1.824711e+04	-2.559605e+02	4.463670e+01	1.681021e+00
383000	-1.823993e+04	-2.699891e+02	4.941883e+01	1.390002e+00
383500	-1.824101e+04	-2.644481e+02	4.748373e+01	1.474902e+00
384000	-1.822403e+04	-2.654937e+02	4.784495e+01	1.453775e+00
384500	-1.822525e+04	-2.625797e+02	4.677172e+01	1.732437e+00
385000	-1.823164e+04	-2.591630e+02	4.573238e+01	1.475903e+00
385500	-1.824031e+04	-2.593120e+02	4.575690e+01	1.549585e+00
386000	-1.823413e+04	-2.570432e+02	4.504763e+01	1.476323e+00
386500	-1.822527e+04	-2.718920e+02	5.004843e+01	1.508219e+00
387000	-1.823572e+04	-2.541361e+02	4.407517e+01	1.634542e+00
387500	-1.823040e+04	-2.631913e+02	4.701457e+01	1.615518e+00
388000	-1.821902e+04	-2.586743e+02	4.552661e+01	1.621141e+00
388500	-1.821932e+04	-2.686665e+02	4.896190e+01	1.376408e+00
389000	-1.822876e+04	-2.674095e+02	4.849097e+01	1.480937e+00
389500	-1.822831e+04	-2.762976e+02	5.154058e+01	1.769126e+00
390000	-1.824388e+04	-2.633194e+02	4.706008e+01	1.607400e+00
390500	-1.822994e+04	-2.718130e+02	5.011122e+01	1.252486e+00
391000	-1.822866e+04	-2.747231e+02	5.112016e+01	1.350580e+00
391500	-1.823600e+04	-2.598371e+02	4.595017e+01	1.482135e+00
392000	-1.823763e+04	-2.600384e+02	4.598123e+01	1.588395e+00
392500	-1.823862e+04	-2.717224e+02	4.988502e+01	1.799755e+00
393000	-1.822860e+04	-2.661754e+02	4.810613e+01	1.368994e+00
393500	-1.824747e+04	-2.733776e+02	5.058687e+01	1.484658e+00
394000	-1.824073e+04	-2.696810e+02	4.925961e+01	1.536727e+00
394500	-1.822937e+04	-2.680029e+02	4.870663e+01	1.449235e+00
395000	-1.823265e+04	-2.861596e+02	5.541487e+01	1.386627e+00
395500	-1.823959e+04	-2.658188e+02	4.789496e+01	1.631747e+00
396000	-1.822183e+04	-2.817805e+02	5.365563e+01	1.571059e+00
396500	-1.822648e+04	-2.692397e+02	4.909044e+01	1.580214e+00
397000	-1.822329e+04	-2.881414e+02	5.612568e+01	1.563967e+00
397500	-1.821635e+04	-2.682764e+02	4.876156e+01	1.563967e+00
398000	-1.823930e+04	-2.648931e+02	4.766223e+01	1.391811e+00
398500	-1.822294e+04	-2.607879e+02	4.621056e+01	1.638420e+00
399000	-1.823176e+04	-2.815528e+02	5.352879e+01	1.677875e+00
399500	-1.821675e+04	-2.658479e+02	4.796081e+01	1.467438e+00
400000	-1.823186e+04	-2.725462e+02	5.027108e+01	1.536493e+00
400500	-1.822319e+04	-2.737905e+02	5.069374e+01	1.599897e+00
401000	-1.821403e+04	-2.713007e+02	4.985915e+01	1.451156e+00
401500	-1.823971e+04	-2.731836e+02	5.052865e+01	1.453046e+00
402000	-1.824177e+04	-2.714223e+02	4.985029e+01	1.597805e+00
402500	-1.822499e+04	-2.795161e+02	5.277934e+01	1.633791e+00
403000	-1.825461e+04	-2.635923e+02	4.723004e+01	1.373084e+00
403500	-1.821945e+04	-2.700248e+02	4.945420e+01	1.324898e+00
404000	-1.822889e+04	-2.677305e+02	4.856620e+01	1.583609e+00
404500	-1.823898e+04	-2.679513e+02	4.864675e+01	1.570905e+00
405000	-1.822925e+04	-2.597509e+02	4.596212e+01	1.359359e+00
405500	-1.823195e+04	-2.585937e+02	4.542524e+01	1.853786e+00
406000	-1.824152e+04	-2.735054e+02	5.063929e+01	1.466364e+00
406500	-1.822365e+04	-2.723226e+02	5.022044e+01	1.455021e+00
407000	-1.823110e+04	-2.713126e+02	4.981298e+01	1.593660e+00
407500	-1.824832e+04	-2.737961e+02	5.075231e+01	1.442541e+00
408000	-1.823752e+04	-2.721798e+02	5.005122e+01	1.788184e+00
408500	-1.823618e+04	-2.684281e+02	4.890633e+01	1.297982e+00
409000	-1.823254e+04	-2.727649e+02	5.039135e+01	1.418136e+00
409500	-1.822635e+04	-2.678297e+02	4.866377e+01	1.400067e+00
410000	-1.822587e+04	-2.632771e+02	4.706985e+01	1.535915e+00
410500	-1.822655e+04	-2.673111e+02	4.839391e+01	1.664735e+00
411000	-1.824187e+04	-2.734608e+02	5.051960e+01	1.755549e+00
411500	-1.821920e+04	-2.565045e+02	4.481752e+01	1.657170e+00
412000	-1.823951e+04	-2.583731e+02	4.546581e+01	1.507738e+00
412500	-1.825673e+04	-2.711025e+02	4.978392e+01	1.465823e+00
413000	-1.822845e+04	-2.791698e+02	5.257774e+01	1.828078e+00
413500	-1.823744e+04	-2.774594e+02	5.203537e+01	1.582143e+00
414000	-1.823703e+04	-2.756220e+02	5.139404e+01	1.495409e+00
414500	-1.823497e+04	-2.703063e+02	4.954110e+01	1.358902e+00
415000	-1.824483e+04	-2.710588e+02	4.979577e+01	1.388611e+00
415500	-1.823172e+04	-2.827471e+02	5.409472e+01	1.385361e+00
416000	-1.824039e+04	-2.603275e+02	4.599674e+01	1.830095e+00
416500	-1.823610e+04	-2.728212e+02	5.044826e+01	1.315278e+00
417000	-1.823212e+04	-2.674828e+02	4.851561e+01	1.482651e+00
417500	-1.824148e+04	-2.675927e+02	4.861143e+01	1.314638e+00
418000	-1.825377e+04	-2.659692e+02	4.796823e+01	1.566990e+00
418500	-1.824646e+04	-2.674146e+02	4.847018e+01	1.546399e+00
419000	-1.824228e+04	-2.717138e+02	4.994126e+01	1.632282e+00
419500	-1.823764e+04	-2.699797e+02	4.930960e+01	1.692487e+00
420000	-1.824033e+04	-2.626156e+02	4.680325e+01	1.673622e+00
420500	-1.824217e+04	-2.646536e+02	4.750700e+01	1.611503e+00
421000	-1.825180e+04	-2.657306e+02	4.788677e+01	1.567663e+00
421500	-1.824727e+04	-2.796312e+02	5.283980e+01	1.587067e+00
422000	-1.822947e+04	-2.729085e+02	5.038085e+01	1.591142e+00
422500	-1.823875e+04	-2.664655e+02	4.817223e+01	1.465645e+00
423000	-1.823253e+04	-2.636899e+02	4.719017e+01	1.589525e+00
423500	-1.824328e+04	-2.715358e+02	4.985542e+01	1.696797e+00
424000	-1.823623e+04	-2.775067e+02	5.201501e+01	1.684714e+00
424500	-1.823189e+04	-2.654626e+02	4.768067e+01	1.906887e+00
425000	-1.823753e+04	-2.623830e+02	4.678931e+01	1.482921e+00
425500	-1.822201e+04	-2.757552e+02	5.144711e+01	1.482921e+00
426000	-1.822552e+04	-2.703992e+02	4.951199e+01	1.534635e+00
426500	-1.824967e+04	-2.696648e+02	4.925317e+01	1.538929e+00
427000	-1.824525e+04	-2.606510e+02	4.617004e+01	1.624888e+00
427500	-1.824324e+04	-2.670337e+02	4.836407e+01	1.474229e+00
428000	-1.824107e+04	-2.772291e+02	5.196386e+01	1.545977e+00
428500	-1.824510e+04	-2.673418e+02	4.848387e+01	1.433792e+00
429000	-1.823006e+04	-2.680267e+02	4.865446e+01	1.623952e+00
429500	-1.822634e+04	-2.743168e+02	5.098198e+01	1.326285e+00
430000	-1.823107e+04	-2.758442e+02	5.146722e+01	1.516827e+00
430500	-1.824609e+04	-2.645424e+02	4.746192e+01	1.633913e+00
431000	-1.824136e+04	-2.683739e+02	4.876642e+01	1.647383e+00
431500	-1.824302e+04	-2.660903e+02	4.799049e+01	1.622752e+00
432000	-1.822270e+04	-2.776583e+02	5.206383e+01	1.703755e+00
432500	-1.823421e+04	-2.611099e+02	4.633070e+01	1.595230e+00
433000	-1.823835e+04	-2.529579e+02	4.371906e+01	1.595230e+00
433500	-1.823932e+04	-2.652851e+02	4.775391e+01	1.513326e+00
434000	-1.823300e+04	-2.658116e+02	4.795451e+01	1.449650e+00
434500	-1.823759e+04	-2.637231e+02	4.724825e+01	1.449650e+00
435000	-1.823478e+04	-2.572239e+02	4.506536e+01	1.601753e+00
435500	-1.822505e+04	-2.687659e+02	4.885721e+01	1.777361e+00
436000	-1.824083e+04	-2.705974e+02	4.962016e+01	1.425231e+00
436500	-1.823167e+04	-2.615411e+02	4.646283e+01	1.625895e+00
437000	-1.822547e+04	-2.691104e+02	4.901369e+01	1.671352e+00
437500	-1.822169e+04	-2.740034e+02	5.083405e+01	1.422787e+00
438000	-1.822866e+04	-2.660042e+02	4.802484e+01	1.435870e+00
438500	-1.823588e+04	-2.780062e+02	5.226959e+01	1.494713e+00
439000	-1.825090e+04	-2.707005e+02	4.958101e+01	1.639540e+00
439500	-1.823649e+04	-2.629027e+02	4.699900e+01	1.373462e+00
440000	-1.824596e+04	-2.554113e+02	4.451708e+01	1.508736e+00
440500	-1.824891e+04	-2.637106e+02	4.722422e+01	1.508736e+00
441000	-1.823113e+04	-2.679034e+02	4.862851e+01	1.575844e+00
441500	-1.823098e+04	-2.575744e+02	4.515512e+01	1.672623e+00
442000	-1.823687e+04	-2.711153e+02	4.980549e+01	1.417568e+00
442500	-1.823677e+04	-2.639920e+02	4.739314e+01	1.287615e+00
443000	-1.824409e+04	-2.604388e+02	4.605394e+01	1.766634e+00
443500	-1.823143e+04	-2.633856e+02	4.704414e+01	1.721371e+00
444000	-1.824349e+04	-2.714785e+02	4.981352e+01	1.758075e+00
444500	-1.822766e+04	-2.654780e+02	4.774827e+01	1.722756e+00
445000	-1.823567e+04	-2.692054e+02	4.912680e+01	1.441587e+00
445500	-1.823712e+04	-2.817516e+02	5.366368e+01	1.520902e+00
446000	-1.822603e+04	-2.576828e+02	4.523209e+01	1.541719e+00
446500	-1.823176e+04	-2.768334e+02	5.176175e+01	1.700495e+00
447000	-1.823464e+04	-2.751011e+02	5.116380e+01	1.608166e+00
447500	-1.824456e+04	-2.717290e+02	4.997001e+01	1.566345e+00
448000	-1.825299e+04	-2.634614e+02	4.716713e+01	1.429696e+00
448500	-1.824128e+04	-2.647652e+02	4.750283e+01	1.735469e+00
449000	-1.823887e+04	-2.705932e+02	4.949184e+01	1.785992e+00
449500	-1.825541e+04	-2.791756e+02	5.278739e+01	1.271689e+00
450000	-1.824182e+04	-2.688803e+02	4.885806e+01	1.889355e+00
450500	-1.824035e+04	-2.615319e+02	4.646506e+01	1.609976e+00
451000	-1.823109e+04	-2.631090e+02	4.696117e+01	1.693103e+00
451500	-1.822577e+04	-2.800846e+02	5.302577e+01	1.544121e+00
452000	-1.822284e+04	-2.639613e+02	4.735923e+01	1.357637e+00
452500	-1.822242e+04	-2.625997e+02	4.690767e+01	1.344142e+00
453000	-1.822724e+04	-2.716827e+02	4.997845e+01	1.496222e+00
453500	-1.823640e+04	-2.720724e+02	5.006575e+01	1.639882e+00
454000	-1.824013e+04	-2.646653e+02	4.757419e+01	1.424241e+00
454500	-1.823626e+04	-2.698196e+02	4.930417e+01	1.547841e+00
455000	-1.823198e+04	-2.788997e+02	5.257925e+01	1.553946e+00
455500	-1.824551e+04	-2.771701e+02	5.199860e+01	1.392582e+00
456000	-1.824006e+04	-2.596728e+02	4.591747e+01	1.417907e+00
456500	-1.824246e+04	-2.637766e+02	4.721944e+01	1.588960e+00
457000	-1.824306e+04	-2.657071e+02	4.786492e+01	1.608419e+00
457500	-1.822120e+04	-2.772822e+02	5.194721e+01	1.644367e+00
458000	-1.823312e+04	-2.719531e+02	5.009674e+01	1.433313e+00
458500	-1.821826e+04	-2.616431e+02	4.645460e+01	1.752792e+00
459000	-1.821524e+04	-2.627175e+02	4.687735e+01	1.552872e+00
459500	-1.822183e+04	-2.702560e+02	4.951370e+01	1.386587e+00
460000	-1.822034e+04	-2.696223e+02	4.923660e+01	1.543814e+00
460500	-1.823201e+04	-2.702480e+02	4.935981e+01	1.817265e+00
461000	-1.823394e+04	-2.740908e+02	5.078128e+01	1.656766e+00
461500	-1.824413e+04	-2.768128e+02	5.178110e+01	1.627144e+00
462000	-1.824307e+04	-2.740884e+02	5.076814e+01	1.690853e+00
462500	-1.823613e+04	-2.597331e+02	4.591433e+01	1.487858e+00
463000	-1.824682e+04	-2.748045e+02	5.105944e+01	1.599669e+00
463500	-1.824104e+04	-2.705811e+02	4.962538e+01	1.394049e+00
464000	-1.823102e+04	-2.770470e+02	5.187607e+01	1.602662e+00
464500	-1.826195e+04	-2.564611e+02	4.489670e+01	1.365754e+00
465000	-1.822726e+04	-2.678706e+02	4.860235e+01	1.618829e+00
465500	-1.822730e+04	-2.757880e+02	5.151468e+01	1.330539e+00
466000	-1.823477e+04	-2.813185e+02	5.351454e+01	1.481262e+00
466500	-1.824342e+04	-2.637976e+02	4.716684e+01	1.766761e+00
467000	-1.824155e+04	-2.693382e+02	4.901925e+01	1.883185e+00
467500	-1.824689e+04	-2.703049e+02	4.946766e+01	1.566613e+00
468000	-1.822346e+04	-2.578890e+02	4.532655e+01	1.454784e+00
468500	-1.822811e+04	-2.636162e+02	4.721182e+01	1.451266e+00
469000	-1.823830e+04	-2.621694e+02	4.671235e+01	1.500841e+00
469500	-1.823139e+04	-2.627350e+02	4.686702e+01	1.601440e+00
470000	-1.823842e+04	-2.585698e+02	4.549646e+01	1.609724e+00
470500	-1.824293e+04	-2.635089e+02	4.708789e+01	1.713826e+00
471000	-1.822453e+04	-2.655120e+02	4.785180e+01	1.451884e+00
471500	-1.823664e+04	-2.750959e+02	5.116025e+01	1.612830e+00
472000	-1.822065e+04	-2.651655e+02	4.771888e+01	1.497039e+00
472500	-1.822771e+04	-2.691536e+02	4.899533e+01	1.767280e+00
473000	-1.823526e+04	-2.851453e+02	5.484951e+01	1.823542e+00
473500	-1.822857e+04	-2.678348e+02	4.847377e+01	1.956224e+00
474000	-1.823515e+04	-2.569270e+02	4.505223e+01	1.345749e+00
474500	-1.824325e+04	-2.670970e+02	4.840059e+01	1.431194e+00
475000	-1.822748e+04	-2.632785e+02	4.707645e+01	1.517592e+00
475500	-1.823222e+04	-2.750292e+02	5.115979e+01	1.547348e+00
476000	-1.825313e+04	-2.696491e+02	4.925987e+01	1.504031e+00
476500	-1.823106e+04	-2.731524e+02	5.053917e+01	1.392530e+00
477000	-1.823459e+04	-2.701403e+02	4.948601e+01	1.349720e+00
477500	-1.823563e+04	-2.568089e+02	4.492235e+01	1.633278e+00
478000	-1.822738e+04	-2.630224e+02	4.700206e+01	1.483996e+00
478500	-1.822998e+04	-2.741012e+02	5.084445e+01	1.491760e+00
479000	-1.822564e+04	-2.631958e+02	4.706951e+01	1.455706e+00
479500	-1.823342e+04	-2.794100e+02	5.277331e+01	1.543768e+00
480000	-1.824061e+04	-2.824342e+02	5.392208e+01	1.524448e+00
480500	-1.823360e+04	-2.672280e+02	4.842403e+01	1.494032e+00
481000	-1.823440e+04	-2.705906e+02	4.954817e+01	1.623127e+00
481500	-1.823178e+04	-2.655999e+02	4.784369e+01	1.563656e+00
482000	-1.822337e+04	-2.756080e+02	5.138780e+01	1.498624e+00
482500	-1.823410e+04	-2.609676e+02	4.631529e+01	1.499720e+00
483000	-1.824261e+04	-2.674635e+02	4.848753e+01	1.544944e+00
483500	-1.824434e+04	-2.873059e+02	5.583159e+01	1.472391e+00
484000	-1.824358e+04	-2.724931e+02	5.026180e+01	1.509402e+00
484500	-1.824001e+04	-2.814989e+02	5.365750e+01	1.284489e+00
485000	-1.824418e+04	-2.652833e+02	4.769502e+01	1.685182e+00
485500	-1.823514e+04	-2.621629e+02	4.672071e+01	1.469129e+00
486000	-1.823413e+04	-2.602724e+02	4.613415e+01	1.355584e+00
486500	-1.822941e+04	-2.658977e+02	4.788531e+01	1.739015e+00
487000	-1.824078e+04	-2.743066e+02	5.096016e+01	1.376408e+00
487500	-1.823530e+04	-2.649340e+02	4.763215e+01	1.521571e+00
488000	-1.824914e+04	-2.505792e+02	4.295240e+01	1.699287e+00
488500	-1.825621e+04	-2.708270e+02	4.973739e+01	1.322176e+00
489000	-1.824251e+04	-2.583569e+02	4.535679e+01	1.828938e+00
489500	-1.822929e+04	-2.755575e+02	5.138479e+01	1.456333e+00
490000	-1.823674e+04	-2.504753e+02	4.297760e+01	1.513049e+00
490500	-1.823582e+04	-2.746890e+02	5.105403e+01	1.499125e+00
491000	-1.823658e+04	-2.700285e+02	4.939343e+01	1.501897e+00
491500	-1.823217e+04	-2.648635e+02	4.757343e+01	1.624707e+00
492000	-1.823014e+04	-2.792509e+02	5.276212e+01	1.414604e+00
492500	-1.822782e+04	-2.730994e+02	5.037450e+01	1.799795e+00
493000	-1.825953e+04	-2.518100e+02	4.342034e+01	1.409635e+00
493500	-1.823576e+04	-2.660009e+02	4.805776e+01	1.336094e+00
494000	-1.823259e+04	-2.621357e+02	4.658408e+01	1.853934e+00
494500	-1.822724e+04	-2.773772e+02	5.202855e+01	1.518468e+00
495000	-1.822178e+04	-2.659655e+02	4.802956e+01	1.383312e+00
495500	-1.824542e+04	-2.615140e+02	4.646962e+01	1.578269e+00
496000	-1.823266e+04	-2.678948e+02	4.863188e+01	1.557474e+00
496500	-1.823494e+04	-2.603723e+02	4.609167e+01	1.585051e+00
497000	-1.824173e+04	-2.695560e+02	4.926899e+01	1.384850e+00
497500	-1.822773e+04	-2.723236e+02	5.027225e+01	1.310607e+00
498000	-1.822351e+04	-2.667177e+02	4.821411e+01	1.595543e+00
498500	-1.822713e+04	-2.580566e+02	4.535522e+01	1.533541e+00
499000	-1.822693e+04	-2.559969e+02	4.467603e+01	1.593698e+00
499500	-1.825294e+04	-2.678172e+02	4.869714e+01	1.290971e+00
500000	-1.823195e+04	-2.658275e+02	4.793204e+01	1.531531e+00
500500	-1.822476e+04	-2.581924e+02	4.533178e+01	1.741967e+00
501000	-1.822801e+04	-2.623025e+02	4.679528e+01	1.384425e+00
501500	-1.822228e+04	-2.693816e+02	4.922443e+01	1.337985e+00
502000	-1.823488e+04	-2.692858e+02	4.916825e+01	1.403127e+00
502500	-1.822522e+04	-2.547392e+02	4.426155e+01	1.645116e+00
503000	-1.822894e+04	-2.747936e+02	5.104935e+01	1.616702e+00
503500	-1.823929e+04	-2.710548e+02	4.979936e+01	1.374458e+00
504000	-1.823651e+04	-2.579922e+02	4.533076e+01	1.544952e+00
504500	-1.824735e+04	-2.720299e+02	5.015524e+01	1.345483e+00
505000	-1.825031e+04	-2.579262e+02	4.527525e+01	1.651123e+00
505500	-1.825121e+04	-2.830748e+02	5.419899e+01	1.440697e+00
506000	-1.824603e+04	-2.771188e+02	5.189850e+01	1.613408e+00
506500	-1.824059e+04	-2.570287e+02	4.505919e+01	1.425734e+00
507000	-1.823703e+04	-2.630970e+02	4.699153e+01	1.590109e+00
507500	-1.824068e+04	-2.642167e+02	4.737424e+01	1.568433e+00
508000	-1.821913e+04	-2.690775e+02	4.904393e+01	1.551572e+00
508500	-1.822599e+04	-2.716901e+02	4.993347e+01	1.630521e+00
509000	-1.823813e+04	-2.565879e+02	4.490090e+01	1.479432e+00
509500	-1.823426e+04	-2.743739e+02	5.088709e+01	1.646204e+00
510000	-1.823077e+04	-2.626998e+02	4.685833e+01	1.592322e+00
510500	-1.824147e+04	-2.660203e+02	4.797024e+01	1.612188e+00
511000	-1.822475e+04	-2.541115e+02	4.404509e+01	1.705806e+00
511500	-1.824102e+04	-2.698732e+02	4.936227e+01	1.435506e+00
512000	-1.823946e+04	-2.698967e+02	4.940856e+01	1.326864e+00
512500	-1.823952e+04	-2.793922e+02	5.275620e+01	1.571795e+00
513000	-1.823265e+04	-2.678239e+02	4.857552e+01	1.649928e+00
513500	-1.823242e+04	-2.531747e+02	4.375397e+01	1.700006e+00
514000	-1.823455e+04	-2.688201e+02	4.899619e+01	1.431299e+00
514500	-1.822507e+04	-2.628819e+02	4.700230e+01	1.342771e+00
515000	-1.823935e+04	-2.663981e+02	4.816224e+01	1.427464e+00
515500	-1.824181e+04	-2.702679e+02	4.955175e+01	1.290238e+00
516000	-1.823514e+04	-2.733371e+02	5.057755e+01	1.470165e+00
516500	-1.823070e+04	-2.652177e+02	4.774566e+01	1.470171e+00
517000	-1.824226e+04	-2.571246e+02	4.501098e+01	1.672058e+00
517500	-1.822602e+04	-2.732142e+02	5.040205e+01	1.837495e+00
518000	-1.823991e+04	-2.683806e+02	4.872752e+01	1.766508e+00
518500	-1.823273e+04	-2.698638e+02	4.925750e+01	1.725528e+00
519000	-1.823550e+04	-2.697536e+02	4.933203e+01	1.402320e+00
519500	-1.823436e+04	-2.518364e+02	4.335386e+01	1.651061e+00
520000	-1.823353e+04	-2.633133e+02	4.707136e+01	1.567586e+00
520500	-1.823955e+04	-2.692733e+02	4.909983e+01	1.586833e+00
521000	-1.824629e+04	-2.632059e+02	4.701669e+01	1.623759e+00
521500	-1.823737e+04	-2.585894e+02	4.547303e+01	1.701680e+00
522000	-1.824686e+04	-2.756614e+02	5.145915e+01	1.356082e+00
522500	-1.823765e+04	-2.688495e+02	4.903394e+01	1.352268e+00
523000	-1.824493e+04	-2.701394e+02	4.945574e+01	1.435097e+00
523500	-1.824842e+04	-2.717943e+02	4.993959e+01	1.717464e+00
524000	-1.824096e+04	-2.639514e+02	4.726945e+01	1.614752e+00
524500	-1.824278e+04	-2.663592e+02	4.812929e+01	1.484944e+00
525000	-1.824987e+04	-2.547648e+02	4.427076e+01	1.641512e+00
525500	-1.823748e+04	-2.745248e+02	5.098664e+01	1.521358e+00
526000	-1.825020e+04	-2.682738e+02	4.876682e+01	1.546163e+00
526500	-1.823174e+04	-2.810329e+02	5.340203e+01	1.493124e+00
527000	-1.825305e+04	-2.722069e+02	5.017533e+01	1.465994e+00
527500	-1.824131e+04	-2.759717e+02	5.151058e+01	1.525427e+00
528000	-1.823156e+04	-2.649027e+02	4.761963e+01	1.527218e+00
528500	-1.822941e+04	-2.598893e+02	4.593099e+01	1.593011e+00
529000	-1.822938e+04	-2.659532e+02	4.794876e+01	1.608086e+00
529500	-1.823274e+04	-2.656773e+02	4.792194e+01	1.411013e+00
530000	-1.823020e+04	-2.786661e+02	5.257031e+01	1.344380e+00
530500	-1.827233e+04	-2.726578e+02	5.034496e+01	1.440958e+00
531000	-1.824767e+04	-2.710116e+02	4.973945e+01	1.500950e+00
531500	-1.824258e+04	-2.678266e+02	4.862355e+01	1.513405e+00
532000	-1.824317e+04	-2.646381e+02	4.749548e+01	1.630092e+00
532500	-1.825032e+04	-2.694782e+02	4.925334e+01	1.351831e+00
533000	-1.824052e+04	-2.791526e+02	5.269414e+01	1.498509e+00
533500	-1.823993e+04	-2.594666e+02	4.571372e+01	1.836904e+00
534000	-1.823902e+04	-2.582514e+02	4.535002e+01	1.744418e+00
534500	-1.824154e+04	-2.599401e+02	4.593582e+01	1.628995e+00
535000	-1.825010e+04	-2.558085e+02	4.465001e+01	1.487128e+00
535500	-1.823804e+04	-2.568279e+02	4.493963e+01	1.598274e+00
536000	-1.824215e+04	-2.816689e+02	5.364680e+01	1.482748e+00
536500	-1.824056e+04	-2.610901e+02	4.632082e+01	1.605455e+00
537000	-1.822544e+04	-2.731921e+02	5.046220e+01	1.647186e+00
537500	-1.824195e+04	-2.655801e+02	4.786435e+01	1.483068e+00
538000	-1.824027e+04	-2.682129e+02	4.870966e+01	1.650510e+00
538500	-1.825742e+04	-2.678268e+02	4.856964e+01	1.669929e+00
539000	-1.824488e+04	-2.713136e+02	4.987350e+01	1.423525e+00
539500	-1.823213e+04	-2.633141e+02	4.714903e+01	1.336458e+00
540000	-1.824798e+04	-2.656661e+02	4.786537e+01	1.566045e+00
540500	-1.821826e+04	-2.661571e+02	4.809720e+01	1.376807e+00
541000	-1.824479e+04	-2.551895e+02	4.447331e+01	1.425089e+00
541500	-1.824914e+04	-2.718761e+02	5.008468e+01	1.390258e+00
542000	-1.822730e+04	-2.778823e+02	5.225841e+01	1.401004e+00
542500	-1.823519e+04	-2.710342e+02	4.981535e+01	1.308616e+00
543000	-1.822831e+04	-2.817957e+02	5.370739e+01	1.449896e+00
543500	-1.822563e+04	-2.791265e+02	5.270476e+01	1.443931e+00
544000	-1.824021e+04	-2.727208e+02	5.037071e+01	1.431831e+00
544500	-1.823828e+04	-2.766192e+02	5.174646e+01	1.527967e+00
545000	-1.823724e+04	-2.516842e+02	4.334857e+01	1.515956e+00
545500	-1.824701e+04	-2.842737e+02	5.457262e+01	1.667931e+00
546000	-1.824143e+04	-2.768409e+02	5.190079e+01	1.329274e+00
546500	-1.824532e+04	-2.688577e+02	4.891284e+01	1.708901e+00
547000	-1.823492e+04	-2.749053e+02	5.109002e+01	1.616055e+00
547500	-1.822449e+04	-2.673814e+02	4.843312e+01	1.620977e+00
548000	-1.823888e+04	-2.666875e+02	4.812072e+01	1.838364e+00
548500	-1.824079e+04	-2.639740e+02	4.734361e+01	1.416780e+00
549000	-1.822352e+04	-2.637111e+02	4.723845e+01	1.466823e+00
549500	-1.823623e+04	-2.820595e+02	5.383852e+01	1.368989e+00
550000	-1.824498e+04	-2.712707e+02	4.979161e+01	1.612246e+00
550500	-1.822765e+04	-2.754258e+02	5.130802e+01	1.535645e+00
551000	-1.824379e+04	-2.746392e+02	5.102284e+01	1.535645e+00
551500	-1.824447e+04	-2.687657e+02	4.887766e+01	1.718215e+00
552000	-1.824135e+04	-2.711358e+02	4.976264e+01	1.559422e+00
552500	-1.823538e+04	-2.700292e+02	4.939138e+01	1.508417e+00
553000	-1.823827e+04	-2.642434e+02	4.742275e+01	1.451075e+00
553500	-1.824137e+04	-2.649917e+02	4.763468e+01	1.571817e+00
554000	-1.821955e+04	-2.726257e+02	5.038923e+01	1.284908e+00
554500	-1.824721e+04	-2.600721e+02	4.598407e+01	1.613466e+00
555000	-1.823315e+04	-2.679381e+02	4.867727e+01	1.469370e+00
555500	-1.823267e+04	-2.670786e+02	4.837011e+01	1.501547e+00
556000	-1.824327e+04	-2.690741e+02	4.904786e+01	1.536846e+00
556500	-1.823741e+04	-2.659135e+02	4.788528e+01	1.754973e+00
557000	-1.822855e+04	-2.752030e+02	5.121113e+01	1.579565e+00
557500	-1.823882e+04	-2.835434e+02	5.435217e+01	1.510130e+00
558000	-1.822986e+04	-2.642837e+02	4.739956e+01	1.560257e+00
558500	-1.822533e+04	-2.735053e+02	5.068033e+01	1.351938e+00
559000	-1.823860e+04	-2.735003e+02	5.058413e+01	1.615052e+00
559500	-1.824097e+04	-2.613020e+02	4.642659e+01	1.496599e+00
560000	-1.823969e+04	-2.683531e+02	4.881910e+01	1.474477e+00
560500	-1.822887e+04	-2.612461e+02	4.644200e+01	1.393931e+00
561000	-1.824403e+04	-2.593438e+02	4.579306e+01	1.470336e+00
561500	-1.822468e+04	-2.691865e+02	4.913259e+01	1.406008e+00
562000	-1.821913e+04	-2.665684e+02	4.814782e+01	1.640010e+00
562500	-1.822591e+04	-2.691230e+02	4.901581e+01	1.677822e+00
563000	-1.822915e+04	-2.734063e+02	5.050574e+01	1.739756e+00
563500	-1.822999e+04	-2.638539e+02	4.724903e+01	1.578071e+00
564000	-1.822903e+04	-2.631411e+02	4.700415e+01	1.596416e+00
564500	-1.822649e+04	-2.585246e+02	4.554217e+01	1.423394e+00
565000	-1.823243e+04	-2.574742e+02	4.520454e+01	1.418767e+00
565500	-1.824721e+04	-2.686054e+02	4.889378e+01	1.511416e+00
566000	-1.823116e+04	-2.691259e+02	4.902435e+01	1.656236e+00
566500	-1.824419e+04	-2.804639e+02	5.320442e+01	1.448121e+00
567000	-1.823412e+04	-2.674108e+02	4.850315e+01	1.446800e+00
567500	-1.824097e+04	-2.833773e+02	5.425249e+01	1.603609e+00
568000	-1.823965e+04	-2.689394e+02	4.896083e+01	1.652328e+00
568500	-1.823100e+04	-2.664648e+02	4.813700e+01	1.568055e+00
569000	-1.822697e+04	-2.741324e+02	5.080412e+01	1.634944e+00
569500	-1.825390e+04	-2.582211e+02	4.541969e+01	1.498370e+00
570000	-1.824283e+04	-2.741618e+02	5.096113e+01	1.228927e+00
570500	-1.822392e+04	-2.706279e+02	4.957418e+01	1.586417e+00
571000	-1.823772e+04	-2.639556e+02	4.727716e+01	1.595980e+00
571500	-1.822095e+04	-2.801901e+02	5.308755e+01	1.484997e+00
572000	-1.822618e+04	-2.708964e+02	4.969901e+01	1.500356e+00
572500	-1.821326e+04	-2.689265e+02	4.895796e+01	1.647764e+00
573000	-1.823725e+04	-2.693117e+02	4.913167e+01	1.533829e+00
573500	-1.821978e+04	-2.733728e+02	5.061376e+01	1.404919e+00
574000	-1.822992e+04	-2.658811e+02	4.799514e+01	1.399921e+00
574500	-1.822467e+04	-2.749242e+02	5.106024e+01	1.717212e+00
575000	-1.823464e+04	-2.639260e+02	4.727634e+01	1.568847e+00
575500	-1.822183e+04	-2.621484e+02	4.666645e+01	1.618125e+00
576000	-1.821781e+04	-2.711951e+02	4.983958e+01	1.400910e+00
576500	-1.821703e+04	-2.658556e+02	4.789510e+01	1.668168e+00
577000	-1.823123e+04	-2.674473e+02	4.856969e+01	1.290201e+00
577500	-1.824222e+04	-2.758259e+02	5.149261e+01	1.428861e+00
578000	-1.824340e+04	-2.543032e+02	4.415336e+01	1.552772e+00
578500	-1.823454e+04	-2.659517e+02	4.798944e+01	1.487171e+00
579000	-1.822742e+04	-2.762154e+02	5.158265e+01	1.571801e+00
579500	-1.823791e+04	-2.679432e+02	4.861591e+01	1.652168e+00
580000	-1.824685e+04	-2.781329e+02	5.233945e+01	1.432723e+00
580500	-1.823181e+04	-2.515058e+02	4.322606e+01	1.734744e+00
581000	-1.824825e+04	-2.652037e+02	4.774032e+01	1.471950e+00
581500	-1.824324e+04	-2.700219e+02	4.941696e+01	1.428103e+00
582000	-1.823565e+04	-2.670173e+02	4.827371e+01	1.721152e+00
582500	-1.824549e+04	-2.670854e+02	4.844441e+01	1.292146e+00
583000	-1.823447e+04	-2.803530e+02	5.304442e+01	1.762821e+00
583500	-1.824663e+04	-2.826705e+02	5.401328e+01	1.521781e+00
584000	-1.823140e+04	-2.650156e+02	4.768821e+01	1.437576e+00
584500	-1.823356e+04	-2.560725e+02	4.468535e+01	1.639993e+00
585000	-1.823538e+04	-2.635750e+02	4.707074e+01	1.831179e+00
585500	-1.822230e+04	-2.702548e+02	4.949558e+01	1.436955e+00
586000	-1.824608e+04	-2.620210e+02	4.673151e+01	1.294792e+00
586500	-1.824205e+04	-2.528585e+02	4.371467e+01	1.509940e+00
587000	-1.823632e+04	-2.643026e+02	4.739914e+01	1.580433e+00
587500	-1.823963e+04	-2.687092e+02	4.895804e+01	1.430228e+00
588000	-1.824081e+04	-2.652886e+02	4.778565e+01	1.423202e+00
588500	-1.825426e+04	-2.643412e+02	4.746295e+01	1.429679e+00
589000	-1.823765e+04	-2.706003e+02	4.962386e+01	1.417579e+00
589500	-1.823880e+04	-2.577988e+02	4.525518e+01	1.585967e+00
590000	-1.825528e+04	-2.778370e+02	5.220397e+01	1.502892e+00
590500	-1.824696e+04	-2.678183e+02	4.859175e+01	1.597314e+00
591000	-1.822910e+04	-2.583822e+02	4.540904e+01	1.692461e+00
591500	-1.823843e+04	-2.656030e+02	4.789154e+01	1.426043e+00
592000	-1.824149e+04	-2.663117e+02	4.808200e+01	1.575918e+00
592500	-1.823612e+04	-2.829359e+02	5.420149e+01	1.295286e+00
593000	-1.824998e+04	-2.636306e+02	4.723984e+01	1.382192e+00
593500	-1.824054e+04	-2.709551e+02	4.976594e+01	1.369370e+00
594000	-1.823716e+04	-2.665274e+02	4.818312e+01	1.495711e+00
594500	-1.824042e+04	-2.711744e+02	4.981708e+01	1.443870e+00
595000	-1.823888e+04	-2.571242e+02	4.502637e+01	1.623687e+00
595500	-1.822294e+04	-2.721560e+02	5.009170e+01	1.650333e+00
596000	-1.822805e+04	-2.758982e+02	5.157153e+01	1.284970e+00
596500	-1.823611e+04	-2.614309e+02	4.649737e+01	1.411177e+00
597000	-1.823042e+04	-2.604564e+02	4.616346e+01	1.450261e+00
597500	-1.823680e+04	-2.655938e+02	4.789609e+01	1.403415e+00
598000	-1.823997e+04	-2.736026e+02	5.057231e+01	1.750276e+00
598500	-1.823649e+04	-2.534924e+02	4.389875e+01	1.553952e+00
599000	-1.824567e+04	-2.626866e+02	4.691383e+01	1.412633e+00
599500	-1.823398e+04	-2.633857e+02	4.701509e+01	1.808298e+00
600000	-1.823025e+04	-2.695836e+02	4.922647e+01	1.534119e+00
600500	-1.821606e+04	-2.665654e+02	4.815695e+01	1.610275e+00
601000	-1.822590e+04	-2.766852e+02	5.172797e+01	1.644419e+00
601500	-1.823811e+04	-2.750334e+02	5.113297e+01	1.625598e+00
602000	-1.824504e+04	-2.641813e+02	4.738736e+01	1.494054e+00
602500	-1.824928e+04	-2.569658e+02	4.499239e+01	1.571350e+00
603000	-1.822686e+04	-2.800342e+02	5.300806e+01	1.540862e+00
603500	-1.823556e+04	-2.713668e+02	4.984589e+01	1.554767e+00
604000	-1.824811e+04	-2.594385e+02	4.573974e+01	1.728803e+00
604500	-1.824031e+04	-2.647706e+02	4.755866e+01	1.575547e+00
605000	-1.822913e+04	-2.675950e+02	4.845882e+01	1.759863e+00
605500	-1.823308e+04	-2.688251e+02	4.899411e+01	1.442327e+00
606000	-1.822961e+04	-2.632143e+02	4.710568e+01	1.366056e+00
606500	-1.823207e+04	-2.643503e+02	4.732730e+01	1.841580e+00
607000	-1.822859e+04	-2.545610e+02	4.420981e+01	1.631133e+00
607500	-1.825245e+04	-2.580613e+02	4.538246e+01	1.453854e+00
608000	-1.824537e+04	-2.545742e+02	4.425355e+01	1.505481e+00
608500	-1.824036e+04	-2.787173e+02	5.256980e+01	1.396900e+00
609000	-1.823572e+04	-2.648094e+02	4.756071e+01	1.608244e+00
609500	-1.823091e+04	-2.648434e+02	4.760273e+01	1.517903e+00
610000	-1.823167e+04	-2.697420e+02	4.930102e+01	1.479317e+00
610500	-1.823272e+04	-2.594614e+02	4.575540e+01	1.703578e+00
611000	-1.826001e+04	-2.672545e+02	4.838834e+01	1.624318e+00
611500	-1.822326e+04	-2.743028e+02	5.094507e+01	1.414440e+00
612000	-1.823284e+04	-2.603009e+02	4.606244e+01	1.602840e+00
612500	-1.823576e+04	-2.662599e+02	4.815594e+01	1.307678e+00
613000	-1.822575e+04	-2.577337e+02	4.529443e+01	1.399110e+00
613500	-1.823275e+04	-2.609322e+02	4.629974e+01	1.511539e+00
614000	-1.823805e+04	-2.604136e+02	4.616129e+01	1.414046e+00
614500	-1.823130e+04	-2.623927e+02	4.675982e+01	1.581265e+00
615000	-1.822524e+04	-2.615712e+02	4.658298e+01	1.292752e+00
615500	-1.822191e+04	-2.598178e+02	4.595700e+01	1.441948e+00
616000	-1.821919e+04	-2.600643e+02	4.603304e+01	1.455960e+00
616500	-1.822873e+04	-2.698520e+02	4.932075e+01	1.532839e+00
617000	-1.824177e+04	-2.647515e+02	4.749594e+01	1.742129e+00
617500	-1.823330e+04	-2.652173e+02	4.767312e+01	1.683815e+00
618000	-1.824379e+04	-2.660872e+02	4.794004e+01	1.767695e+00
618500	-1.826519e+04	-2.627849e+02	4.698088e+01	1.309963e+00
619000	-1.824341e+04	-2.679513e+02	4.861828e+01	1.653426e+00
619500	-1.823119e+04	-2.676992e+02	4.858594e+01	1.495054e+00
620000	-1.822626e+04	-2.706406e+02	4.962681e+01	1.449533e+00
620500	-1.823786e+04	-2.662533e+02	4.813384e+01	1.365749e+00
621000	-1.823036e+04	-2.587936e+02	4.549862e+01	1.826889e+00
621500	-1.823671e+04	-2.623391e+02	4.673277e+01	1.609063e+00
622000	-1.823690e+04	-2.646455e+02	4.758869e+01	1.361608e+00
622500	-1.823253e+04	-2.630862e+02	4.704794e+01	1.410575e+00
623000	-1.822693e+04	-2.657699e+02	4.793738e+01	1.458211e+00
623500	-1.823240e+04	-2.730107e+02	5.048894e+01	1.391117e+00
624000	-1.822887e+04	-2.762961e+02	5.162082e+01	1.548038e+00
624500	-1.823500e+04	-2.549381e+02	4.421891e+01	1.979343e+00
625000	-1.823700e+04	-2.671046e+02	4.831724e+01	1.681552e+00
625500	-1.824372e+04	-2.695669e+02	4.930941e+01	1.280162e+00
626000	-1.823496e+04	-2.652152e+02	4.769218e+01	1.625496e+00
626500	-1.822889e+04	-2.590555e+02	4.563253e+01	1.675666e+00
627000	-1.822309e+04	-2.706205e+02	4.956069e+01	1.617405e+00
627500	-1.824411e+04	-2.692373e+02	4.912159e+01	1.488428e+00
628000	-1.824486e+04	-2.677376e+02	4.857880e+01	1.554121e+00
628500	-1.822718e+04	-2.647097e+02	4.752945e+01	1.601133e+00
629000	-1.824366e+04	-2.556066e+02	4.457535e+01	1.520272e+00
629500	-1.823620e+04	-2.594093e+02	4.586454e+01	1.316608e+00
630000	-1.822626e+04	-2.725346e+02	5.024622e+01	1.594648e+00
630500	-1.823352e+04	-2.767557e+02	5.171491e+01	1.750604e+00
631000	-1.822774e+04	-2.781451e+02	5.225413e+01	1.675396e+00
631500	-1.823621e+04	-2.698356e+02	4.933521e+01	1.475140e+00
632000	-1.825576e+04	-2.679682e+02	4.859445e+01	1.739332e+00
632500	-1.823727e+04	-2.717987e+02	5.006440e+01	1.369954e+00
633000	-1.823724e+04	-2.627904e+02	4.694260e+01	1.430144e+00
633500	-1.824570e+04	-2.742327e+02	5.090602e+01	1.452541e+00
634000	-1.824657e+04	-2.821861e+02	5.378812e+01	1.628041e+00
634500	-1.822386e+04	-2.708938e+02	4.962284e+01	1.714052e+00
635000	-1.823729e+04	-2.800331e+02	5.310674e+01	1.276937e+00
635500	-1.823290e+04	-2.652853e+02	4.770889e+01	1.646283e+00
636000	-1.823373e+04	-2.594987e+02	4.587732e+01	1.366754e+00
636500	-1.822328e+04	-2.633220e+02	4.707256e+01	1.572765e+00
637000	-1.823382e+04	-2.674911e+02	4.850888e+01	1.510516e+00
637500	-1.823951e+04	-2.612598e+02	4.635646e+01	1.666967e+00
638000	-1.823483e+04	-2.730555e+02	5.040426e+01	1.672646e+00
638500	-1.824269e+04	-2.542950e+02	4.414885e+01	1.558880e+00
639000	-1.824940e+04	-2.838204e+02	5.455613e+01	1.257353e+00
639500	-1.826542e+04	-2.600376e+02	4.600319e+01	1.520468e+00
640000	-1.824414e+04	-2.769508e+02	5.190433e+01	1.429526e+00
640500	-1.823876e+04	-2.710560e+02	4.979596e+01	1.385271e+00
641000	-1.824460e+04	-2.704811e+02	4.957512e+01	1.436956e+00
641500	-1.822278e+04	-2.697883e+02	4.928853e+01	1.561256e+00
642000	-1.824008e+04	-2.804380e+02	5.327317e+01	1.239651e+00
642500	-1.822556e+04	-2.633679e+02	4.705915e+01	1.658692e+00
643000	-1.823152e+04	-2.694088e+02	4.912964e+01	1.636846e+00
643500	-1.823637e+04	-2.771686e+02	5.200728e+01	1.367562e+00
644000	-1.824101e+04	-2.732627e+02	5.045362e+01	1.741745e+00
644500	-1.824312e+04	-2.643558e+02	4.739196e+01	1.654925e+00
645000	-1.824559e+04	-2.565927e+02	4.480352e+01	1.789230e+00
645500	-1.822883e+04	-2.699540e+02	4.939809e+01	1.414015e+00
646000	-1.821945e+04	-2.691237e+02	4.911645e+01	1.389558e+00
646500	-1.823086e+04	-2.690407e+02	4.895423e+01	1.772637e+00
647000	-1.821926e+04	-2.692988e+02	4.912033e+01	1.553495e+00
647500	-1.822148e+04	-2.655319e+02	4.782403e+01	1.553495e+00
648000	-1.823625e+04	-2.677014e+02	4.863851e+01	1.344907e+00
648500	-1.823072e+04	-2.556428e+02	4.451635e+01	1.742561e+00
649000	-1.822826e+04	-2.813059e+02	5.344048e+01	1.664409e+00
649500	-1.823932e+04	-2.716470e+02	4.990311e+01	1.673201e+00
650000	-1.825814e+04	-2.628090e+02	4.695664e+01	1.406609e+00
650500	-1.822501e+04	-2.682841e+02	4.873102e+01	1.659920e+00
651000	-1.822940e+04	-2.669579e+02	4.835815e+01	1.415671e+00
651500	-1.823908e+04	-2.651655e+02	4.774293e+01	1.426053e+00
652000	-1.822705e+04	-2.664283e+02	4.814328e+01	1.513081e+00
652500	-1.823703e+04	-2.631871e+02	4.708293e+01	1.406806e+00
653000	-1.823961e+04	-2.570793e+02	4.497464e+01	1.740215e+00
653500	-1.823731e+04	-2.744343e+02	5.098977e+01	1.422153e+00
654000	-1.825061e+04	-2.691197e+02	4.899495e+01	1.734548e+00
654500	-1.824745e+04	-2.767265e+02	5.183303e+01	1.399336e+00
655000	-1.824281e+04	-2.667736e+02	4.822227e+01	1.627642e+00
655500	-1.824219e+04	-2.584667e+02	4.544080e+01	1.678671e+00
656000	-1.823088e+04	-2.634301e+02	4.713209e+01	1.502971e+00
656500	-1.823912e+04	-2.665502e+02	4.816844e+01	1.561511e+00
657000	-1.823770e+04	-2.625553e+02	4.679458e+01	1.639330e+00
657500	-1.824086e+04	-2.708382e+02	4.958450e+01	1.767316e+00
658000	-1.824236e+04	-2.815071e+02	5.357084e+01	1.521223e+00
658500	-1.824316e+04	-2.624409e+02	4.673271e+01	1.711053e+00
659000	-1.823529e+04	-2.640444e+02	4.732628e+01	1.538685e+00
659500	-1.824141e+04	-2.628097e+02	4.689738e+01	1.585010e+00
660000	-1.824290e+04	-2.618598e+02	4.651590e+01	1.784012e+00
660500	-1.823058e+04	-2.800214e+02	5.302638e+01	1.479304e+00
661000	-1.823657e+04	-2.608608e+02	4.625855e+01	1.565338e+00
661500	-1.823835e+04	-2.743406e+02	5.091282e+01	1.541520e+00
662000	-1.823459e+04	-2.749560e+02	5.106979e+01	1.722585e+00
662500	-1.823554e+04	-2.671635e+02	4.844425e+01	1.370673e+00
663000	-1.822999e+04	-2.673091e+02	4.846400e+01	1.458853e+00
663500	-1.823464e+04	-2.712041e+02	4.978025e+01	1.577848e+00
664000	-1.824308e+04	-2.605197e+02	4.618762e+01	1.439995e+00
664500	-1.825251e+04	-2.691093e+02	4.902047e+01	1.650723e+00
665000	-1.823985e+04	-2.549320e+02	4.434715e+01	1.566514e+00
665500	-1.823601e+04	-2.763719e+02	5.164933e+01	1.545894e+00
666000	-1.823731e+04	-2.671743e+02	4.843473e+01	1.409135e+00
666500	-1.824346e+04	-2.738608e+02	5.074741e+01	1.520934e+00
667000	-1.822261e+04	-2.598969e+02	4.597253e+01	1.473543e+00
667500	-1.825169e+04	-2.574844e+02	4.517615e+01	1.517192e+00
668000	-1.824059e+04	-2.631059e+02	4.693124e+01	1.779697e+00
668500	-1.823102e+04	-2.674079e+02	4.837401e+01	1.819401e+00
669000	-1.822370e+04	-2.697664e+02	4.925898e+01	1.623930e+00
669500	-1.822049e+04	-2.649906e+02	4.767230e+01	1.459594e+00
670000	-1.823212e+04	-2.667206e+02	4.820444e+01	1.626615e+00
670500	-1.823818e+04	-2.635037e+02	4.717354e+01	1.452870e+00
671000	-1.823766e+04	-2.784577e+02	5.243541e+01	1.498839e+00
671500	-1.823662e+04	-2.631180e+02	4.705506e+01	1.421088e+00
672000	-1.822840e+04	-2.697158e+02	4.920669e+01	1.722965e+00
672500	-1.824048e+04	-2.723171e+02	5.021631e+01	1.461062e+00
673000	-1.823867e+04	-2.628003e+02	4.691776e+01	1.514469e+00
673500	-1.825493e+04	-2.676588e+02	4.855981e+01	1.530349e+00
674000	-1.823693e+04	-2.749631e+02	5.109996e+01	1.646372e+00
674500	-1.822424e+04	-2.670468e+02	4.832327e+01	1.606160e+00
675000	-1.823716e+04	-2.689977e+02	4.908156e+01	1.363627e+00
675500	-1.824446e+04	-2.605586e+02	4.611944e+01	1.686588e+00
676000	-1.822051e+04	-2.653025e+02	4.767893e+01	1.751849e+00
676500	-1.822382e+04	-2.623262e+02	4.675820e+01	1.519605e+00
677000	-1.823933e+04	-2.627063e+02	4.689979e+01	1.474362e+00
677500	-1.821821e+04	-2.595019e+02	4.578577e+01	1.650851e+00
678000	-1.822655e+04	-2.585426e+02	4.545304e+01	1.716729e+00
678500	-1.822266e+04	-2.597700e+02	4.595837e+01	1.389953e+00
679000	-1.823194e+04	-2.644551e+02	4.748188e+01	1.487465e+00
679500	-1.824480e+04	-2.587042e+02	4.555127e+01	1.574918e+00
680000	-1.823558e+04	-2.693905e+02	4.915606e+01	1.542780e+00
680500	-1.823074e+04	-2.681602e+02	4.885429e+01	1.180048e+00
681000	-1.822769e+04	-2.646579e+02	4.750853e+01	1.611219e+00
681500	-1.823399e+04	-2.674507e+02	4.858570e+01	1.247187e+00
682000	-1.824826e+04	-2.566548e+02	4.494743e+01	1.400809e+00
682500	-1.824744e+04	-2.571622e+02	4.502655e+01	1.661148e+00
683000	-1.824224e+04	-2.803875e+02	5.316139e+01	1.486041e+00
683500	-1.823494e+04	-2.713449e+02	4.981103e+01	1.631530e+00
684000	-1.822884e+04	-2.749611e+02	5.111565e+01	1.601017e+00
684500	-1.822493e+04	-2.616434e+02	4.655866e+01	1.438373e+00
685000	-1.824596e+04	-2.777179e+02	5.224333e+01	1.277397e+00
685500	-1.824091e+04	-2.653797e+02	4.777400e+01	1.548683e+00
686000	-1.823736e+04	-2.709483e+02	4.976006e+01	1.379244e+00
686500	-1.823299e+04	-2.726257e+02	5.039435e+01	1.270620e+00
687000	-1.824621e+04	-2.683156e+02	4.882538e+01	1.418917e+00
687500	-1.824372e+04	-2.733540e+02	5.056124e+01	1.532539e+00
688000	-1.823205e+04	-2.645399e+02	4.755047e+01	1.369047e+00
688500	-1.824405e+04	-2.599113e+02	4.597432e+01	1.482435e+00
689000	-1.823938e+04	-2.622893e+02	4.675874e+01	1.481168e+00
689500	-1.824012e+04	-2.518851e+02	4.337467e+01	1.632383e+00
690000	-1.824531e+04	-2.567580e+02	4.493617e+01	1.539168e+00
690500	-1.825610e+04	-2.777693e+02	5.219534e+01	1.458514e+00
691000	-1.824479e+04	-2.713752e+02	4.988257e+01	1.459507e+00
691500	-1.824864e+04	-2.756997e+02	5.145986e+01	1.392457e+00
692000	-1.824928e+04	-2.669116e+02	4.832192e+01	1.474902e+00
692500	-1.823453e+04	-2.708680e+02	4.965049e+01	1.609642e+00
693000	-1.821943e+04	-2.661888e+02	4.811332e+01	1.361338e+00
693500	-1.822832e+04	-2.591699e+02	4.572045e+01	1.519471e+00
694000	-1.822745e+04	-2.615651e+02	4.650704e+01	1.516163e+00
694500	-1.822513e+04	-2.586266e+02	4.554516e+01	1.516163e+00
695000	-1.823112e+04	-2.658167e+02	4.792999e+01	1.526686e+00
695500	-1.824272e+04	-2.659456e+02	4.798236e+01	1.501852e+00
696000	-1.824424e+04	-2.641078e+02	4.734313e+01	1.552001e+00
696500	-1.823375e+04	-2.602571e+02	4.604742e+01	1.604895e+00
697000	-1.822796e+04	-2.740420e+02	5.080683e+01	1.536959e+00
697500	-1.824419e+04	-2.776635e+02	5.213392e+01	1.519021e+00
698000	-1.824488e+04	-2.575895e+02	4.520646e+01	1.528057e+00
698500	-1.824424e+04	-2.709794e+02	4.974734e+01	1.446427e+00
699000	-1.824943e+04	-2.739674e+02	5.081197e+01	1.448161e+00
699500	-1.824251e+04	-2.808408e+02	5.314812e+01	1.974621e+00
700000	-1.825175e+04	-2.667025e+02	4.817554e+01	1.693010e+00
700500	-1.824894e+04	-2.697510e+02	4.926558e+01	1.589597e+00
701000	-1.824067e+04	-2.601632e+02	4.590918e+01	1.933701e+00
701500	-1.824492e+04	-2.864281e+02	5.551853e+01	1.390683e+00
702000	-1.823232e+04	-2.686574e+02	4.887172e+01	1.627045e+00
702500	-1.823300e+04	-2.740528e+02	5.078542e+01	1.607253e+00
703000	-1.823397e+04	-2.682988e+02	4.881443e+01	1.433666e+00
703500	-1.822847e+04	-2.765070e+02	5.163525e+01	1.719464e+00
704000	-1.823618e+04	-2.679506e+02	4.858535e+01	1.748156e+00
704500	-1.823912e+04	-2.695119e+02	4.926091e+01	1.363864e+00
705000	-1.822930e+04	-2.659555e+02	4.788861e+01	1.787141e+00
705500	-1.823515e+04	-2.544137e+02	4.406406e+01	1.947521e+00
706000	-1.823511e+04	-2.526447e+02	4.367318e+01	1.429339e+00
706500	-1.822962e+04	-2.742180e+02	5.083386e+01	1.637923e+00
707000	-1.822667e+04	-2.664001e+02	4.814870e+01	1.469075e+00
707500	-1.822913e+04	-2.775606e+02	5.206499e+01	1.602964e+00
708000	-1.823631e+04	-2.628745e+02	4.691382e+01	1.600558e+00
708500	-1.823501e+04	-2.779832e+02	5.207280e+01	2.004384e+00
709000	-1.824597e+04	-2.705310e+02	4.954033e+01	1.585769e+00
709500	-1.823597e+04	-2.679915e+02	4.866127e+01	1.569059e+00
710000	-1.822858e+04	-2.891610e+02	5.656607e+01	1.476616e+00
710500	-1.823189e+04	-2.704307e+02	4.955596e+01	1.440969e+00
711000	-1.824780e+04	-2.671263e+02	4.834512e+01	1.621938e+00
711500	-1.823397e+04	-2.695511e+02	4.927201e+01	1.371334e+00
712000	-1.823209e+04	-2.673304e+02	4.841106e+01	1.634139e+00
712500	-1.822674e+04	-2.648382e+02	4.754332e+01	1.688495e+00
713000	-1.822577e+04	-2.755585e+02	5.139886e+01	1.418689e+00
713500	-1.823632e+04	-2.678215e+02	4.868606e+01	1.327394e+00
714000	-1.823294e+04	-2.657921e+02	4.791342e+01	1.550772e+00
714500	-1.823717e+04	-2.701288e+02	4.941074e+01	1.552789e+00
715000	-1.823231e+04	-2.777459e+02	5.216663e+01	1.512851e+00
715500	-1.823875e+04	-2.674365e+02	4.852333e+01	1.414001e+00
716000	-1.823822e+04	-2.622772e+02	4.678171e+01	1.399913e+00
716500	-1.823698e+04	-2.637933e+02	4.727729e+01	1.433375e+00
717000	-1.824765e+04	-2.726024e+02	5.020319e+01	1.783270e+00
717500	-1.823335e+04	-2.706534e+02	4.967668e+01	1.320773e+00
718000	-1.823246e+04	-2.649855e+02	4.759581e+01	1.680526e+00
718500	-1.823824e+04	-2.765543e+02	5.176807e+01	1.404164e+00
719000	-1.824815e+04	-2.673769e+02	4.847493e+01	1.494900e+00
719500	-1.824166e+04	-2.630591e+02	4.702343e+01	1.456778e+00
720000	-1.824372e+04	-2.630314e+02	4.700835e+01	1.474225e+00
720500	-1.824424e+04	-2.691324e+02	4.908200e+01	1.497098e+00
721000	-1.824372e+04	-2.658982e+02	4.794194e+01	1.573157e+00
721500	-1.824525e+04	-2.644899e+02	4.745588e+01	1.599327e+00
722000	-1.825194e+04	-2.597773e+02	4.590173e+01	1.570621e+00
722500	-1.824909e+04	-2.717484e+02	5.004207e+01	1.382555e+00
723000	-1.822709e+04	-2.756037e+02	5.139331e+01	1.479129e+00
723500	-1.823573e+04	-2.780457e+02	5.226875e+01	1.536459e+00
724000	-1.823987e+04	-2.541108e+02	4.409803e+01	1.536459e+00
724500	-1.822887e+04	-2.648204e+02	4.757951e+01	1.563637e+00
725000	-1.824512e+04	-2.609214e+02	4.631825e+01	1.444509e+00
725500	-1.824854e+04	-2.859017e+02	5.532375e+01	1.361678e+00
726000	-1.823197e+04	-2.673855e+02	4.843051e+01	1.632658e+00
726500	-1.822753e+04	-2.738434e+02	5.074169e+01	1.519436e+00
727000	-1.824399e+04	-2.631419e+02	4.697520e+01	1.683925e+00
727500	-1.823469e+04	-2.686632e+02	4.897816e+01	1.326297e+00
728000	-1.824204e+04	-2.597422e+02	4.593508e+01	1.433417e+00
728500	-1.824150e+04	-2.559503e+02	4.462317e+01	1.713408e+00
729000	-1.823663e+04	-2.533153e+02	4.390993e+01	1.341091e+00
729500	-1.822828e+04	-2.861895e+02	5.542811e+01	1.382787e+00
730000	-1.823046e+04	-2.682205e+02	4.871232e+01	1.650394e+00
730500	-1.823955e+04	-2.700342e+02	4.944437e+01	1.362271e+00
731000	-1.823079e+04	-2.767944e+02	5.182934e+01	1.477261e+00
731500	-1.822833e+04	-2.712193e+02	4.990346e+01	1.244514e+00
732000	-1.822788e+04	-2.660513e+02	4.793021e+01	1.760683e+00
732500	-1.824014e+04	-2.623754e+02	4.673727e+01	1.631850e+00
733000	-1.823744e+04	-2.674951e+02	4.849212e+01	1.563185e+00
733500	-1.823849e+04	-2.723132e+02	5.021130e+01	1.471294e+00
734000	-1.822861e+04	-2.782405e+02	5.238679e+01	1.412643e+00
734500	-1.823303e+04	-2.688105e+02	4.901444e+01	1.369339e+00
735000	-1.823525e+04	-2.603697e+02	4.604001e+01	1.740133e+00
735500	-1.822482e+04	-2.564117e+02	4.481573e+01	1.569973e+00
736000	-1.823894e+04	-2.555858e+02	4.449368e+01	1.757111e+00
736500	-1.823010e+04	-2.617490e+02	4.655572e+01	1.552858e+00
737000	-1.823692e+04	-2.483033e+02	4.225429e+01	1.721703e+00
737500	-1.824673e+04	-2.577082e+02	4.513952e+01	1.854955e+00
738000	-1.823951e+04	-2.622281e+02	4.667685e+01	1.666529e+00
738500	-1.826130e+04	-2.725328e+02	5.035020e+01	1.301301e+00
739000	-1.823844e+04	-2.635884e+02	4.701716e+01	2.004884e+00
739500	-1.824033e+04	-2.633421e+02	4.708103e+01	1.567546e+00
740000	-1.824646e+04	-2.641507e+02	4.726972e+01	1.813331e+00
740500	-1.823514e+04	-2.776863e+02	5.213809e+01	1.530551e+00
741000	-1.821881e+04	-2.674108e+02	4.848916e+01	1.487518e+00
741500	-1.823584e+04	-2.588219e+02	4.560680e+01	1.521354e+00
742000	-1.821886e+04	-2.590499e+02	4.567153e+01	1.549961e+00
742500	-1.824683e+04	-2.603426e+02	4.608912e+01	1.563079e+00
743000	-1.822913e+04	-2.630625e+02	4.701836e+01	1.475390e+00
743500	-1.824153e+04	-2.714368e+02	4.992052e+01	1.413808e+00
744000	-1.823744e+04	-2.634164e+02	4.713912e+01	1.468353e+00
744500	-1.824295e+04	-2.674697e+02	4.852262e+01	1.449217e+00
745000	-1.824262e+04	-2.659849e+02	4.794856e+01	1.640371e+00
745500	-1.824565e+04	-2.568287e+02	4.491860e+01	1.664900e+00
746000	-1.822955e+04	-2.632669e+02	4.700569e+01	1.717612e+00
746500	-1.825336e+04	-2.531601e+02	4.373401e+01	1.749434e+00
747000	-1.824811e+04	-2.615461e+02	4.663035e+01	1.124705e+00
747500	-1.823471e+04	-2.712421e+02	4.977458e+01	1.631933e+00
748000	-1.822922e+04	-2.701403e+02	4.942554e+01	1.522034e+00
748500	-1.823261e+04	-2.632710e+02	4.702642e+01	1.659745e+00
749000	-1.823597e+04	-2.692947e+02	4.918214e+01	1.372159e+00
749500	-1.824725e+04	-2.660193e+02	4.795810e+01	1.646746e+00
750000	-1.824216e+04	-2.824569e+02	5.398231e+01	1.389280e+00
750500	-1.823622e+04	-2.672960e+02	4.847989e+01	1.399653e+00
751000	-1.823010e+04	-2.687235e+02	4.886321e+01	1.717647e+00
751500	-1.822570e+04	-2.665332e+02	4.823386e+01	1.353357e+00
752000	-1.823548e+04	-2.691254e+02	4.909233e+01	1.460471e+00
752500	-1.822926e+04	-2.734254e+02	5.062072e+01	1.438116e+00
753000	-1.825010e+04	-2.709507e+02	4.977734e+01	1.332718e+00
753500	-1.824599e+04	-2.639388e+02	4.727453e+01	1.587060e+00
754000	-1.823435e+04	-2.734549e+02	5.063308e+01	1.433157e+00
754500	-1.823991e+04	-2.619491e+02	4.658033e+01	1.678671e+00
755000	-1.824996e+04	-2.680504e+02	4.866615e+01	1.613902e+00
755500	-1.825090e+04	-2.545529e+02	4.426274e+01	1.455054e+00
756000	-1.824761e+04	-2.678925e+02	4.864268e+01	1.523949e+00
756500	-1.823613e+04	-2.587910e+02	4.555185e+01	1.659945e+00
757000	-1.824061e+04	-2.647089e+02	4.759741e+01	1.399187e+00
757500	-1.824150e+04	-2.639449e+02	4.727165e+01	1.601753e+00
758000	-1.824095e+04	-2.745469e+02	5.094495e+01	1.658842e+00
758500	-1.824639e+04	-2.502050e+02	4.287384e+01	1.581885e+00
759000	-1.825090e+04	-2.729297e+02	5.041641e+01	1.512860e+00
759500	-1.823372e+04	-2.705063e+02	4.953971e+01	1.562854e+00
760000	-1.823639e+04	-2.622490e+02	4.671819e+01	1.562854e+00
760500	-1.824923e+04	-2.581676e+02	4.541861e+01	1.448225e+00
761000	-1.824238e+04	-2.579827e+02	4.536490e+01	1.429566e+00
761500	-1.824005e+04	-2.571918e+02	4.501191e+01	1.736436e+00
762000	-1.823901e+04	-2.597155e+02	4.590334e+01	1.503927e+00
762500	-1.823468e+04	-2.717369e+02	4.994923e+01	1.632911e+00
763000	-1.824038e+04	-2.604538e+02	4.610402e+01	1.628831e+00
763500	-1.823123e+04	-2.854935e+02	5.512783e+01	1.455590e+00
764000	-1.823644e+04	-2.720843e+02	5.015024e+01	1.413943e+00
764500	-1.824897e+04	-2.562562e+02	4.476374e+01	1.577443e+00
765000	-1.822359e+04	-2.702889e+02	4.946591e+01	1.555528e+00
765500	-1.823266e+04	-2.721116e+02	5.002271e+01	1.800281e+00
766000	-1.825119e+04	-2.599027e+02	4.598127e+01	1.452630e+00
766500	-1.822036e+04	-2.706932e+02	4.955738e+01	1.699512e+00
767000	-1.822835e+04	-2.577122e+02	4.529435e+01	1.377865e+00
767500	-1.822617e+04	-2.618530e+02	4.655912e+01	1.646639e+00
768000	-1.824126e+04	-2.741398e+02	5.083676e+01	1.551687e+00
768500	-1.824476e+04	-2.672760e+02	4.834671e+01	1.767001e+00
769000	-1.824158e+04	-2.700608e+02	4.942618e+01	1.440706e+00
769500	-1.823920e+04	-2.706057e+02	4.960688e+01	1.471284e+00
770000	-1.823557e+04	-2.632467e+02	4.704528e+01	1.579021e+00
770500	-1.822683e+04	-2.700966e+02	4.944505e+01	1.422709e+00
771000	-1.823206e+04	-2.627115e+02	4.682789e+01	1.695483e+00
771500	-1.823049e+04	-2.686504e+02	4.896030e+01	1.364944e+00
772000	-1.822656e+04	-2.619699e+02	4.662866e+01	1.553609e+00
772500	-1.824369e+04	-2.663752e+02	4.806436e+01	1.691046e+00
773000	-1.822913e+04	-2.815766e+02	5.366778e+01	1.335189e+00
773500	-1.823878e+04	-2.808403e+02	5.329191e+01	1.592267e+00
774000	-1.824574e+04	-2.737419e+02	5.080340e+01	1.246366e+00
774500	-1.824513e+04	-2.690624e+02	4.907213e+01	1.455456e+00
775000	-1.824278e+04	-2.669428e+02	4.829915e+01	1.572443e+00
775500	-1.823721e+04	-2.744288e+02	5.088150e+01	1.716533e+00
776000	-1.823945e+04	-2.571107e+02	4.496755e+01	1.793862e+00
776500	-1.824450e+04	-2.544731e+02	4.419299e+01	1.596694e+00
777000	-1.824266e+04	-2.523721e+02	4.347676e+01	1.789428e+00
777500	-1.824002e+04	-2.792694e+02	5.279630e+01	1.341679e+00
778000	-1.823265e+04	-2.635858e+02	4.713318e+01	1.655470e+00
778500	-1.824604e+04	-2.711152e+02	4.970121e+01	1.713007e+00
779000	-1.823015e+04	-2.651479e+02	4.769390e+01	1.553142e+00
779500	-1.823675e+04	-2.536816e+02	4.395588e+01	1.560564e+00
780000	-1.822003e+04	-2.569204e+02	4.498275e+01	1.555986e+00
780500	-1.822734e+04	-2.608087e+02	4.623224e+01	1.593254e+00
781000	-1.823457e+04	-2.690795e+02	4.898960e+01	1.709723e+00
781500	-1.823509e+04	-2.661508e+02	4.806766e+01	1.457038e+00
782000	-1.823407e+04	-2.603811e+02	4.612941e+01	1.478710e+00
782500	-1.822511e+04	-2.688210e+02	4.895417e+01	1.553164e+00
783000	-1.821724e+04	-2.637394e+02	4.725205e+01	1.454578e+00
783500	-1.822758e+04	-2.617528e+02	4.651029e+01	1.693999e+00
784000	-1.824082e+04	-2.630184e+02	4.702997e+01	1.396492e+00
784500	-1.821917e+04	-2.650755e+02	4.763613e+01	1.651281e+00
785000	-1.822038e+04	-2.690793e+02	4.910500e+01	1.377941e+00
785500	-1.823394e+04	-2.673044e+02	4.840285e+01	1.631982e+00
786000	-1.823253e+04	-2.682049e+02	4.865099e+01	1.812279e+00
786500	-1.823213e+04	-2.656141e+02	4.786869e+01	1.504301e+00
787000	-1.823979e+04	-2.632993e+02	4.707702e+01	1.536728e+00
787500	-1.823662e+04	-2.702002e+02	4.943894e+01	1.543770e+00
788000	-1.823606e+04	-2.629427e+02	4.699339e+01	1.430342e+00
788500	-1.824603e+04	-2.623342e+02	4.676209e+01	1.515985e+00
789000	-1.822810e+04	-2.693950e+02	4.918674e+01	1.459359e+00
789500	-1.823707e+04	-2.630921e+02	4.697815e+01	1.625364e+00
790000	-1.822103e+04	-2.655045e+02	4.780989e+01	1.567807e+00
790500	-1.822538e+04	-2.801611e+02	5.303743e+01	1.589529e+00
791000	-1.823780e+04	-2.593051e+02	4.574164e+01	1.589529e+00
791500	-1.822544e+04	-2.755968e+02	5.139964e+01	1.454863e+00
792000	-1.822861e+04	-2.646236e+02	4.758205e+01	1.359283e+00
792500	-1.822426e+04	-2.656874e+02	4.783899e+01	1.664973e+00
793000	-1.822918e+04	-2.635386e+02	4.717120e+01	1.494776e+00
793500	-1.825708e+04	-2.579318e+02	4.525974e+01	1.704893e+00
794000	-1.822911e+04	-2.570720e+02	4.507511e+01	1.419464e+00
794500	-1.823027e+04	-2.758971e+02	5.136880e+01	1.839864e+00
795000	-1.824869e+04	-2.571155e+02	4.508016e+01	1.447269e+00
795500	-1.824337e+04	-2.549491e+02	4.439645e+01	1.427603e+00
796000	-1.824121e+04	-2.629164e+02	4.689842e+01	1.688588e+00
796500	-1.824389e+04	-2.550675e+02	4.435140e+01	1.688588e+00
797000	-1.823941e+04	-2.648716e+02	4.759035e+01	1.582715e+00
797500	-1.823644e+04	-2.566730e+02	4.489509e+01	1.582715e+00
798000	-1.823404e+04	-2.629774e+02	4.702374e+01	1.374159e+00
798500	-1.823522e+04	-2.616001e+02	4.651206e+01	1.536026e+00
799000	-1.823562e+04	-2.795852e+02	5.282396e+01	1.583443e+00
799500	-1.823499e+04	-2.706276e+02	4.960231e+01	1.506174e+00
800000	-1.824204e+04	-2.600124e+02	4.593737e+01	1.696608e+00
800500	-1.824364e+04	-2.678163e+02	4.861495e+01	1.528064e+00
801000	-1.823723e+04	-2.761645e+02	5.154807e+01	1.615610e+00
801500	-1.824326e+04	-2.692850e+02	4.910180e+01	1.592871e+00
802000	-1.824126e+04	-2.626660e+02	4.682855e+01	1.647931e+00
802500	-1.823340e+04	-2.730000e+02	5.046939e+01	1.435015e+00
803000	-1.823031e+04	-2.576437e+02	4.522404e+01	1.527642e+00
803500	-1.824605e+04	-2.658570e+02	4.788659e+01	1.694592e+00
804000	-1.823573e+04	-2.666255e+02	4.818497e+01	1.588460e+00
804500	-1.822867e+04	-2.692926e+02	4.921467e+01	1.276883e+00
805000	-1.823240e+04	-2.697480e+02	4.927826e+01	1.550388e+00
805500	-1.823551e+04	-2.744473e+02	5.088022e+01	1.738634e+00
806000	-1.825000e+04	-2.681529e+02	4.869035e+01	1.646328e+00
806500	-1.822957e+04	-2.716205e+02	4.997681e+01	1.438616e+00
807000	-1.824631e+04	-2.690692e+02	4.908518e+01	1.424778e+00
807500	-1.823013e+04	-2.731112e+02	5.042227e+01	1.677931e+00
808000	-1.824580e+04	-2.675076e+02	4.856655e+01	1.359681e+00
808500	-1.824779e+04	-2.776088e+02	5.216706e+01	1.374585e+00
809000	-1.823549e+04	-2.819349e+02	5.377704e+01	1.405897e+00
809500	-1.823623e+04	-2.720611e+02	5.014243e+01	1.412760e+00
810000	-1.823735e+04	-2.788531e+02	5.259960e+01	1.452610e+00
810500	-1.823760e+04	-2.658818e+02	4.796715e+01	1.482678e+00
811000	-1.823862e+04	-2.730209e+02	5.043754e+01	1.544889e+00
811500	-1.824456e+04	-2.663004e+02	4.805636e+01	1.639733e+00
812000	-1.824124e+04	-2.579782e+02	4.535767e+01	1.447554e+00
812500	-1.822639e+04	-2.678232e+02	4.864982e+01	1.433931e+00
813000	-1.824859e+04	-2.644135e+02	4.738158e+01	1.743481e+00
813500	-1.824633e+04	-2.629119e+02	4.693833e+01	1.564411e+00
814000	-1.823849e+04	-2.641072e+02	4.733128e+01	1.586596e+00
814500	-1.824004e+04	-2.719179e+02	5.003017e+01	1.585563e+00
815000	-1.824673e+04	-2.852793e+02	5.511541e+01	1.273284e+00
815500	-1.823313e+04	-2.696810e+02	4.933640e+01	1.317219e+00
816000	-1.825503e+04	-2.726549e+02	5.025727e+01	1.683940e+00
816500	-1.823373e+04	-2.795328e+02	5.286934e+01	1.409678e+00
817000	-1.824561e+04	-2.786274e+02	5.256507e+01	1.319736e+00
817500	-1.824049e+04	-2.645611e+02	4.757762e+01	1.309879e+00
818000	-1.823166e+04	-2.635656e+02	4.716670e+01	1.535198e+00
818500	-1.823843e+04	-2.710403e+02	4.975739e+01	1.478814e+00
819000	-1.825236e+04	-2.637819e+02	4.723637e+01	1.543846e+00
819500	-1.824579e+04	-2.740611e+02	5.071387e+01	1.814416e+00
820000	-1.823336e+04	-2.715740e+02	4.996334e+01	1.430113e+00
820500	-1.822626e+04	-2.655234e+02	4.783696e+01	1.506909e+00
821000	-1.823018e+04	-2.728597e+02	5.044708e+01	1.357023e+00
821500	-1.823255e+04	-2.709975e+02	4.973936e+01	1.487135e+00
822000	-1.823129e+04	-2.684251e+02	4.887267e+01	1.392006e+00
822500	-1.824209e+04	-2.641590e+02	4.741611e+01	1.386457e+00
823000	-1.823115e+04	-2.762861e+02	5.164776e+01	1.464461e+00
823500	-1.824065e+04	-2.575787e+02	4.516539e+01	1.645021e+00
824000	-1.824518e+04	-2.621013e+02	4.666199e+01	1.584438e+00
824500	-1.822390e+04	-2.824712e+02	5.388799e+01	1.650830e+00
825000	-1.823154e+04	-2.675357e+02	4.857131e+01	1.373969e+00
825500	-1.823684e+04	-2.694308e+02	4.921028e+01	1.427697e+00
826000	-1.822955e+04	-2.650471e+02	4.766829e+01	1.527919e+00
826500	-1.825047e+04	-2.555259e+02	4.443289e+01	1.889241e+00
827000	-1.823610e+04	-2.695503e+02	4.919829e+01	1.581487e+00
827500	-1.824078e+04	-2.844512e+02	5.467453e+01	1.581487e+00
828000	-1.824444e+04	-2.644549e+02	4.745671e+01	1.561871e+00
828500	-1.822915e+04	-2.721985e+02	5.013766e+01	1.563578e+00
829000	-1.823767e+04	-2.715211e+02	4.998124e+01	1.326804e+00
829500	-1.823135e+04	-2.743703e+02	5.097798e+01	1.390803e+00
830000	-1.822963e+04	-2.658658e+02	4.790254e+01	1.656534e+00
830500	-1.823181e+04	-2.742903e+02	5.092106e+01	1.468441e+00
831000	-1.822889e+04	-2.756789e+02	5.141049e+01	1.507191e+00
831500	-1.823568e+04	-2.677925e+02	4.867408e+01	1.333012e+00
832000	-1.822948e+04	-2.637753e+02	4.722980e+01	1.556793e+00
832500	-1.824839e+04	-2.696800e+02	4.929791e+01	1.426119e+00
833000	-1.824871e+04	-2.563655e+02	4.479037e+01	1.603311e+00
833500	-1.823800e+04	-2.664598e+02	4.817207e+01	1.460511e+00
834000	-1.822635e+04	-2.721840e+02	5.010929e+01	1.628876e+00
834500	-1.826237e+04	-2.706268e+02	4.951898e+01	1.742298e+00
835000	-1.823007e+04	-2.754902e+02	5.143870e+01	1.241057e+00
835500	-1.824302e+04	-2.535194e+02	4.393972e+01	1.449999e+00
836000	-1.823684e+04	-2.671380e+02	4.841517e+01	1.429806e+00
836500	-1.822749e+04	-2.698830e+02	4.929886e+01	1.626490e+00
837000	-1.825376e+04	-2.803719e+02	5.307183e+01	1.708717e+00
837500	-1.822988e+04	-2.693414e+02	4.914941e+01	1.512721e+00
838000	-1.826120e+04	-2.600835e+02	4.601644e+01	1.525933e+00
838500	-1.822677e+04	-2.693395e+02	4.919361e+01	1.384166e+00
839000	-1.824199e+04	-2.564169e+02	4.486279e+01	1.427752e+00
839500	-1.824089e+04	-2.638013e+02	4.721016e+01	1.641309e+00
840000	-1.824070e+04	-2.601248e+02	4.599219e+01	1.641309e+00
840500	-1.824617e+04	-2.700347e+02	4.927861e+01	1.836023e+00
841000	-1.822913e+04	-2.826060e+02	5.394957e+01	1.624143e+00
841500	-1.822356e+04	-2.694201e+02	4.915271e+01	1.581995e+00
842000	-1.822211e+04	-2.646653e+02	4.751653e+01	1.594911e+00
842500	-1.823118e+04	-2.642137e+02	4.737511e+01	1.562838e+00
843000	-1.823901e+04	-2.744428e+02	5.099658e+01	1.411806e+00
843500	-1.824278e+04	-2.664459e+02	4.823029e+01	1.276464e+00
844000	-1.823430e+04	-2.621572e+02	4.669348e+01	1.545507e+00
844500	-1.825550e+04	-2.617602e+02	4.648909e+01	1.765547e+00
845000	-1.823851e+04	-2.653298e+02	4.776482e+01	1.525869e+00
845500	-1.824216e+04	-2.661373e+02	4.800988e+01	1.612886e+00
846000	-1.823344e+04	-2.555284e+02	4.455995e+01	1.490605e+00
846500	-1.822827e+04	-2.613058e+02	4.641806e+01	1.526241e+00
847000	-1.823978e+04	-2.624947e+02	4.681155e+01	1.527778e+00
847500	-1.824368e+04	-2.645553e+02	4.753940e+01	1.417281e+00
848000	-1.823668e+04	-2.559535e+02	4.464157e+01	1.658731e+00
848500	-1.822438e+04	-2.589752e+02	4.569032e+01	1.417500e+00
849000	-1.823645e+04	-2.790282e+02	5.265721e+01	1.473108e+00
849500	-1.823097e+04	-2.676652e+02	4.854012e+01	1.593889e+00
850000	-1.824322e+04	-2.821616e+02	5.386849e+01	1.392411e+00
850500	-1.823414e+04	-2.692003e+02	4.899807e+01	1.806159e+00
851000	-1.822367e+04	-2.683648e+02	4.883529e+01	1.439540e+00
851500	-1.823102e+04	-2.628959e+02	4.696382e+01	1.472034e+00
852000	-1.823880e+04	-2.760879e+02	5.162154e+01	1.337937e+00
852500	-1.822352e+04	-2.558535e+02	4.458682e+01	1.731024e+00
853000	-1.822974e+04	-2.510419e+02	4.317087e+01	1.450066e+00
853500	-1.823963e+04	-2.906766e+02	5.721797e+01	1.368576e+00
854000	-1.823981e+04	-2.747578e+02	5.108917e+01	1.470873e+00
854500	-1.823200e+04	-2.750076e+02	5.115693e+01	1.533651e+00
855000	-1.823465e+04	-2.534124e+02	4.390899e+01	1.441162e+00
855500	-1.822658e+04	-2.684699e+02	4.882332e+01	1.579072e+00
856000	-1.823284e+04	-2.652690e+02	4.775505e+01	1.493792e+00
856500	-1.823340e+04	-2.623557e+02	4.670067e+01	1.722309e+00
857000	-1.822950e+04	-2.636396e+02	4.722814e+01	1.426039e+00
857500	-1.823156e+04	-2.677924e+02	4.861556e+01	1.502339e+00
858000	-1.822978e+04	-2.600789e+02	4.599654e+01	1.582094e+00
858500	-1.823599e+04	-2.578197e+02	4.519489e+01	1.794230e+00
859000	-1.823849e+04	-2.659626e+02	4.805831e+01	1.296197e+00
859500	-1.823877e+04	-2.629784e+02	4.692596e+01	1.668060e+00
860000	-1.822352e+04	-2.615023e+02	4.647318e+01	1.555827e+00
860500	-1.821939e+04	-2.555715e+02	4.456877e+01	1.505995e+00
861000	-1.824657e+04	-2.628851e+02	4.697981e+01	1.413351e+00
861500	-1.824061e+04	-2.598972e+02	4.598486e+01	1.436111e+00
862000	-1.824557e+04	-2.600700e+02	4.601272e+01	1.523763e+00
862500	-1.822120e+04	-2.722812e+02	5.025176e+01	1.325655e+00
863000	-1.824094e+04	-2.584759e+02	4.550653e+01	1.484719e+00
863500	-1.822084e+04	-2.670708e+02	4.840149e+01	1.402344e+00
864000	-1.822373e+04	-2.642010e+02	4.732993e+01	1.684446e+00
864500	-1.822563e+04	-2.743855e+02	5.084840e+01	1.765093e+00
865000	-1.825395e+04	-2.650725e+02	4.774735e+01	1.320075e+00
865500	-1.822716e+04	-2.614630e+02	4.643592e+01	1.629328e+00
866000	-1.822208e+04	-2.661034e+02	4.799896e+01	1.611002e+00
866500	-1.823606e+04	-2.736738e+02	5.057593e+01	1.811368e+00
867000	-1.822265e+04	-2.675318e+02	4.854752e+01	1.439050e+00
867500	-1.822422e+04	-2.700003e+02	4.942190e+01	1.392445e+00
868000	-1.823687e+04	-2.538883e+02	4.409667e+01	1.318215e+00
868500	-1.824456e+04	-2.574606e+02	4.514036e+01	1.604768e+00
869000	-1.823070e+04	-2.574378e+02	4.516719e+01	1.498554e+00
869500	-1.824019e+04	-2.632317e+02	4.709249e+01	1.422893e+00
870000	-1.822567e+04	-2.679395e+02	4.856099e+01	1.807651e+00
870500	-1.824177e+04	-2.690651e+02	4.894411e+01	1.826231e+00
871000	-1.822310e+04	-2.679377e+02	4.870238e+01	1.396367e+00
871500	-1.822540e+04	-2.635228e+02	4.709664e+01	1.701523e+00
872000	-1.822414e+04	-2.593893e+02	4.580121e+01	1.490851e+00
872500	-1.824510e+04	-2.723566e+02	5.020695e+01	1.526883e+00
873000	-1.822640e+04	-2.732432e+02	5.056169e+01	1.420457e+00
873500	-1.823056e+04	-2.681830e+02	4.876820e+01	1.451324e+00
874000	-1.823799e+04	-2.577134e+02	4.520834e+01	1.646128e+00
874500	-1.823073e+04	-2.736198e+02	5.064514e+01	1.564486e+00
875000	-1.824771e+04	-2.644717e+02	4.752301e+01	1.382164e+00
875500	-1.824547e+04	-2.723920e+02	5.026220e+01	1.407216e+00
876000	-1.823730e+04	-2.700079e+02	4.933066e+01	1.660434e+00
876500	-1.822482e+04	-2.522011e+02	4.344744e+01	1.713174e+00
877000	-1.825758e+04	-2.621182e+02	4.668850e+01	1.521501e+00
877500	-1.824714e+04	-2.657457e+02	4.785194e+01	1.685189e+00
878000	-1.823531e+04	-2.810609e+02	5.333593e+01	1.696206e+00
878500	-1.822853e+04	-2.767448e+02	5.180782e+01	1.486279e+00
879000	-1.823748e+04	-2.694938e+02	4.919533e+01	1.533510e+00
879500	-1.821238e+04	-2.728088e+02	5.036585e+01	1.533510e+00
880000	-1.823252e+04	-2.571298e+02	4.505707e+01	1.533510e+00
880500	-1.823190e+04	-2.616545e+02	4.653088e+01	1.533510e+00
881000	-1.825010e+04	-2.736238e+02	5.066589e+01	1.510660e+00
881500	-1.824394e+04	-2.798452e+02	5.284983e+01	1.774280e+00
882000	-1.824019e+04	-2.789452e+02	5.247563e+01	1.878030e+00
882500	-1.823539e+04	-2.742594e+02	5.090700e+01	1.476524e+00
883000	-1.823010e+04	-2.775270e+02	5.215522e+01	1.324811e+00
883500	-1.822443e+04	-2.665414e+02	4.817811e+01	1.524444e+00
884000	-1.824168e+04	-2.706498e+02	4.952867e+01	1.737798e+00
884500	-1.823982e+04	-2.659982e+02	4.802474e+01	1.430193e+00
885000	-1.824117e+04	-2.723161e+02	5.021840e+01	1.454226e+00
885500	-1.823686e+04	-2.723722e+02	5.020031e+01	1.561184e+00
886000	-1.823211e+04	-2.631054e+02	4.692501e+01	1.797858e+00
886500	-1.823240e+04	-2.703542e+02	4.946935e+01	1.611100e+00
887000	-1.823363e+04	-2.760053e+02	5.151608e+01	1.543949e+00
887500	-1.824160e+04	-2.794498e+02	5.280697e+01	1.493438e+00
888000	-1.824851e+04	-2.771694e+02	5.185217e+01	1.790072e+00
888500	-1.825883e+04	-2.585862e+02	4.537349e+01	2.006536e+00
889000	-1.822935e+04	-2.685064e+02	4.887710e+01	1.460521e+00
889500	-1.823704e+04	-2.597758e+02	4.592909e+01	1.485337e+00
890000	-1.822895e+04	-2.639868e+02	4.732457e+01	1.486234e+00
890500	-1.823319e+04	-2.683933e+02	4.882898e+01	1.486234e+00
891000	-1.822796e+04	-2.617731e+02	4.654945e+01	1.595972e+00
891500	-1.822231e+04	-2.562353e+02	4.470192e+01	1.750694e+00
892000	-1.824065e+04	-2.620181e+02	4.670986e+01	1.357063e+00
892500	-1.822841e+04	-2.671608e+02	4.834985e+01	1.642677e+00
893000	-1.823713e+04	-2.646865e+02	4.756692e+01	1.466981e+00
893500	-1.822256e+04	-2.653798e+02	4.775542e+01	1.603516e+00
894000	-1.822621e+04	-2.668132e+02	4.828443e+01	1.485767e+00
894500	-1.824666e+04	-2.661849e+02	4.807086e+01	1.481720e+00
895000	-1.823542e+04	-2.738020e+02	5.065161e+01	1.728676e+00
895500	-1.823019e+04	-2.644047e+02	4.750676e+01	1.363314e+00
896000	-1.823168e+04	-2.764171e+02	5.166426e+01	1.550363e+00
896500	-1.822918e+04	-2.722578e+02	5.018650e+01	1.485539e+00
897000	-1.823668e+04	-2.705801e+02	4.959177e+01	1.488626e+00
897500	-1.821378e+04	-2.692570e+02	4.914306e+01	1.446491e+00
898000	-1.823240e+04	-2.664050e+02	4.803393e+01	1.810051e+00
898500	-1.822565e+04	-2.583747e+02	4.540293e+01	1.703870e+00
899000	-1.824327e+04	-2.798682e+02	5.293766e+01	1.562636e+00
899500	-1.823617e+04	-2.749594e+02	5.116034e+01	1.476069e+00
900000	-1.822111e+04	-2.666199e+02	4.819050e+01	1.566670e+00
900500	-1.824812e+04	-2.695307e+02	4.925207e+01	1.407936e+00
901000	-1.823103e+04	-2.658227e+02	4.797999e+01	1.385992e+00
901500	-1.821545e+04	-2.635997e+02	4.714287e+01	1.640455e+00
902000	-1.823050e+04	-2.687326e+02	4.897062e+01	1.417385e+00
902500	-1.821741e+04	-2.732312e+02	5.045517e+01	1.705998e+00
903000	-1.823272e+04	-2.671184e+02	4.837954e+01	1.513850e+00
903500	-1.823323e+04	-2.671704e+02	4.840789e+01	1.483366e+00
904000	-1.822663e+04	-2.691609e+02	4.911215e+01	1.439031e+00
904500	-1.823558e+04	-2.663137e+02	4.807554e+01	1.596842e+00
905000	-1.822217e+04	-2.676892e+02	4.853844e+01	1.622793e+00
905500	-1.825087e+04	-2.781752e+02	5.235774e+01	1.425706e+00
906000	-1.822266e+04	-2.648176e+02	4.756552e+01	1.602156e+00
906500	-1.823510e+04	-2.653075e+02	4.781735e+01	1.348740e+00
907000	-1.822804e+04	-2.624630e+02	4.673168e+01	1.736304e+00
907500	-1.822437e+04	-2.744493e+02	5.096947e+01	1.493342e+00
908000	-1.824714e+04	-2.647784e+02	4.759988e+01	1.461373e+00
908500	-1.823136e+04	-2.716072e+02	5.001406e+01	1.320342e+00
909000	-1.824412e+04	-2.620294e+02	4.669596e+01	1.410224e+00
909500	-1.825368e+04	-2.637182e+02	4.726026e+01	1.408946e+00
910000	-1.826811e+04	-2.586675e+02	4.556096e+01	1.508326e+00
910500	-1.822917e+04	-2.533103e+02	4.375955e+01	1.817725e+00
911000	-1.823117e+04	-2.628261e+02	4.685093e+01	1.740806e+00
911500	-1.823025e+04	-2.790327e+02	5.262481e+01	1.564534e+00
912000	-1.823765e+04	-2.647337e+02	4.758706e+01	1.454593e+00
912500	-1.822891e+04	-2.820828e+02	5.372201e+01	1.698581e+00
913000	-1.823003e+04	-2.665945e+02	4.814340e+01	1.679020e+00
913500	-1.822844e+04	-2.675977e+02	4.843776e+01	1.823704e+00
914000	-1.824283e+04	-2.672239e+02	4.832774e+01	1.770260e+00
914500	-1.825285e+04	-2.795586e+02	5.266605e+01	1.979829e+00
915000	-1.824775e+04	-2.686974e+02	4.896916e+01	1.386371e+00
915500	-1.823740e+04	-2.668804e+02	4.832430e+01	1.436745e+00
916000	-1.823497e+04	-2.692174e+02	4.911551e+01	1.485965e+00
916500	-1.824885e+04	-2.635439e+02	4.715673e+01	1.543223e+00
917000	-1.824221e+04	-2.630383e+02	4.698929e+01	1.538148e+00
917500	-1.824318e+04	-2.596148e+02	4.584520e+01	1.581364e+00
918000	-1.824603e+04	-2.475337e+02	4.206062e+01	1.596257e+00
918500	-1.824013e+04	-2.683714e+02	4.875045e+01	1.691062e+00
919000	-1.822991e+04	-2.714111e+02	4.987255e+01	1.523729e+00
919500	-1.824385e+04	-2.682400e+02	4.869953e+01	1.706901e+00
920000	-1.824547e+04	-2.738315e+02	5.068469e+01	1.666023e+00
920500	-1.823694e+04	-2.606805e+02	4.623610e+01	1.453334e+00
921000	-1.824038e+04	-2.750108e+02	5.112910e+01	1.613683e+00
921500	-1.823995e+04	-2.760231e+02	5.146234e+01	1.709046e+00
922000	-1.823246e+04	-2.791595e+02	5.264559e+01	1.635562e+00
922500	-1.824103e+04	-2.693495e+02	4.920983e+01	1.347677e+00
923000	-1.823569e+04	-2.689273e+02	4.911803e+01	1.188596e+00
923500	-1.823407e+04	-2.751288e+02	5.121730e+01	1.488432e+00
924000	-1.822731e+04	-2.587814e+02	4.555943e+01	1.626968e+00
924500	-1.823343e+04	-2.760777e+02	5.160318e+01	1.377967e+00
925000	-1.825098e+04	-2.711697e+02	4.971585e+01	1.725984e+00
925500	-1.823971e+04	-2.692833e+02	4.910645e+01	1.577801e+00
926000	-1.823300e+04	-2.738345e+02	5.074809e+01	1.492734e+00
926500	-1.823382e+04	-2.577510e+02	4.524795e+01	1.560690e+00
927000	-1.824194e+04	-2.659242e+02	4.799066e+01	1.456151e+00
927500	-1.823487e+04	-2.717471e+02	4.998131e+01	1.552559e+00
928000	-1.825179e+04	-2.580766e+02	4.535944e+01	1.540487e+00
928500	-1.825604e+04	-2.694148e+02	4.915099e+01	1.581572e+00
929000	-1.825413e+04	-2.628148e+02	4.685134e+01	1.728263e+00
929500	-1.823684e+04	-2.691182e+02	4.914076e+01	1.314325e+00
930000	-1.825125e+04	-2.684802e+02	4.871510e+01	1.902005e+00
930500	-1.823515e+04	-2.605394e+02	4.613653e+01	1.615359e+00
931000	-1.823862e+04	-2.636823e+02	4.722333e+01	1.483017e+00
931500	-1.825383e+04	-2.668976e+02	4.823201e+01	1.723194e+00
932000	-1.824153e+04	-2.599635e+02	4.594884e+01	1.612586e+00
932500	-1.823100e+04	-2.699494e+02	4.935327e+01	1.537366e+00
933000	-1.823969e+04	-2.783024e+02	5.239522e+01	1.451893e+00
933500	-1.824163e+04	-2.653713e+02	4.778073e+01	1.520414e+00
934000	-1.821723e+04	-2.670948e+02	4.837722e+01	1.496956e+00
934500	-1.823360e+04	-2.767743e+02	5.182839e+01	1.459743e+00
935000	-1.822532e+04	-2.581164e+02	4.540528e+01	1.438222e+00
935500	-1.822382e+04	-2.678950e+02	4.867316e+01	1.438222e+00
936000	-1.822137e+04	-2.617535e+02	4.654097e+01	1.601960e+00
936500	-1.823584e+04	-2.653176e+02	4.780704e+01	1.389247e+00
937000	-1.824718e+04	-2.632279e+02	4.710279e+01	1.388251e+00
937500	-1.824368e+04	-2.621765e+02	4.674089e+01	1.422038e+00
938000	-1.822102e+04	-2.727608e+02	5.038397e+01	1.434764e+00
938500	-1.822705e+04	-2.648659e+02	4.760221e+01	1.541937e+00
939000	-1.823590e+04	-2.820682e+02	5.386614e+01	1.305169e+00
939500	-1.823333e+04	-2.601819e+02	4.606857e+01	1.465106e+00
940000	-1.822412e+04	-2.719514e+02	5.004844e+01	1.567654e+00
940500	-1.822973e+04	-2.644995e+02	4.751542e+01	1.432404e+00
941000	-1.822726e+04	-2.646814e+02	4.759142e+01	1.389398e+00
941500	-1.822211e+04	-2.689059e+02	4.901862e+01	1.452618e+00
942000	-1.823202e+04	-2.585910e+02	4.545703e+01	1.752749e+00
942500	-1.822603e+04	-2.659221e+02	4.795552e+01	1.557124e+00
943000	-1.822666e+04	-2.547270e+02	4.432667e+01	1.426480e+00
943500	-1.822889e+04	-2.674174e+02	4.856260e+01	1.280897e+00
944000	-1.822891e+04	-2.587396e+02	4.558498e+01	1.506302e+00
944500	-1.823531e+04	-2.738553e+02	5.080793e+01	1.347273e+00
945000	-1.823326e+04	-2.820602e+02	5.378286e+01	1.515935e+00
945500	-1.822827e+04	-2.674299e+02	4.850158e+01	1.470498e+00
946000	-1.823566e+04	-2.586574e+02	4.556587e+01	1.483028e+00
946500	-1.825539e+04	-2.717830e+02	4.999066e+01	1.562101e+00
947000	-1.823228e+04	-2.569529e+02	4.503983e+01	1.410378e+00
947500	-1.824167e+04	-2.591511e+02	4.570409e+01	1.550969e+00
948000	-1.823094e+04	-2.567375e+02	4.494425e+01	1.493465e+00
948500	-1.824482e+04	-2.632523e+02	4.705344e+01	1.560156e+00
949000	-1.824162e+04	-2.770648e+02	5.191626e+01	1.511115e+00
949500	-1.824199e+04	-2.711822e+02	4.983783e+01	1.393001e+00
950000	-1.824536e+04	-2.565253e+02	4.482000e+01	1.670145e+00
950500	-1.822950e+04	-2.716467e+02	4.992091e+01	1.622676e+00
951000	-1.824256e+04	-2.749588e+02	5.123701e+01	1.264123e+00
951500	-1.823343e+04	-2.651505e+02	4.759681e+01	1.842526e+00
952000	-1.822866e+04	-2.573336e+02	4.511254e+01	1.564451e+00
952500	-1.823048e+04	-2.675808e+02	4.858838e+01	1.369504e+00
953000	-1.822732e+04	-2.626439e+02	4.684313e+01	1.582025e+00
953500	-1.823100e+04	-2.718884e+02	5.009076e+01	1.385438e+00
954000	-1.821900e+04	-2.672401e+02	4.849416e+01	1.302246e+00
954500	-1.822165e+04	-2.635575e+02	4.716340e+01	1.536965e+00
955000	-1.821961e+04	-2.738492e+02	5.069698e+01	1.649548e+00
955500	-1.824057e+04	-2.630083e+02	4.700854e+01	1.450554e+00
956000	-1.824749e+04	-2.582120e+02	4.538856e+01	1.585687e+00
956500	-1.822929e+04	-2.672618e+02	4.846701e+01	1.402826e+00
957000	-1.822843e+04	-2.695140e+02	4.923298e+01	1.445898e+00
957500	-1.823748e+04	-2.659925e+02	4.795642e+01	1.624900e+00
958000	-1.824543e+04	-2.617260e+02	4.656723e+01	1.495114e+00
958500	-1.822968e+04	-2.568581e+02	4.484175e+01	1.934849e+00
959000	-1.823571e+04	-2.642052e+02	4.725754e+01	1.904064e+00
959500	-1.822984e+04	-2.529580e+02	4.372531e+01	1.575268e+00
960000	-1.823473e+04	-2.569900e+02	4.491496e+01	1.837493e+00
960500	-1.823870e+04	-2.593137e+02	4.576567e+01	1.524370e+00
961000	-1.823774e+04	-2.747776e+02	5.100075e+01	1.735079e+00
961500	-1.822391e+04	-2.699012e+02	4.929890e+01	1.644491e+00
962000	-1.823261e+04	-2.669988e+02	4.823967e+01	1.801957e+00
962500	-1.823249e+04	-2.636132e+02	4.716868e+01	1.576936e+00
963000	-1.824057e+04	-2.601923e+02	4.602270e+01	1.615534e+00
963500	-1.824043e+04	-2.657535e+02	4.789854e+01	1.555944e+00
964000	-1.823306e+04	-2.717565e+02	4.998165e+01	1.560962e+00
964500	-1.824317e+04	-2.567577e+02	4.495750e+01	1.472177e+00
965000	-1.824117e+04	-2.626754e+02	4.690096e+01	1.440017e+00
965500	-1.824285e+04	-2.714252e+02	4.987035e+01	1.544035e+00
966000	-1.824843e+04	-2.751294e+02	5.113525e+01	1.715238e+00
966500	-1.824400e+04	-2.589800e+02	4.568717e+01	1.431968e+00
967000	-1.824682e+04	-2.654621e+02	4.781229e+01	1.518307e+00
967500	-1.823455e+04	-2.782427e+02	5.229303e+01	1.667933e+00
968000	-1.823704e+04	-2.638886e+02	4.728560e+01	1.503891e+00
968500	-1.824839e+04	-2.850712e+02	5.498470e+01	1.401139e+00
969000	-1.823412e+04	-2.712268e+02	4.981163e+01	1.511705e+00
969500	-1.822594e+04	-2.641655e+02	4.737756e+01	1.507410e+00
970000	-1.821729e+04	-2.704278e+02	4.948743e+01	1.633144e+00
970500	-1.821006e+04	-2.757009e+02	5.142499e+01	1.489345e+00
971000	-1.822403e+04	-2.781087e+02	5.225224e+01	1.644063e+00
971500	-1.824607e+04	-2.727407e+02	5.046929e+01	1.175950e+00
972000	-1.822499e+04	-2.694006e+02	4.911677e+01	1.665510e+00
972500	-1.823892e+04	-2.523187e+02	4.350190e+01	1.654977e+00
973000	-1.823454e+04	-2.600224e+02	4.596313e+01	1.627780e+00
973500	-1.823868e+04	-2.778463e+02	5.213022e+01	1.711841e+00
974000	-1.825780e+04	-2.661565e+02	4.800000e+01	1.661029e+00
974500	-1.825162e+04	-2.663360e+02	4.809376e+01	1.565811e+00
975000	-1.825543e+04	-2.660364e+02	4.785160e+01	1.976834e+00
975500	-1.825081e+04	-2.640720e+02	4.735176e+01	1.490543e+00
976000	-1.824568e+04	-2.688075e+02	4.885661e+01	1.820728e+00
976500	-1.823344e+04	-2.799470e+02	5.301084e+01	1.446216e+00
977000	-1.825340e+04	-2.652542e+02	4.771381e+01	1.600616e+00
977500	-1.824303e+04	-2.749731e+02	5.113779e+01	1.551931e+00
978000	-1.822911e+04	-2.660129e+02	4.790906e+01	1.784449e+00
978500	-1.822923e+04	-2.777822e+02	5.221447e+01	1.419705e+00
979000	-1.823209e+04	-2.685443e+02	4.885262e+01	1.569043e+00
979500	-1.823756e+04	-2.642644e+02	4.740861e+01	1.514080e+00
980000	-1.823192e+04	-2.626713e+02	4.690129e+01	1.434853e+00
980500	-1.824298e+04	-2.836230e+02	5.435122e+01	1.592180e+00
981000	-1.823003e+04	-2.626335e+02	4.682240e+01	1.633898e+00
981500	-1.823241e+04	-2.704681e+02	4.954918e+01	1.497725e+00
982000	-1.825993e+04	-2.547029e+02	4.429828e+01	1.492338e+00
982500	-1.823130e+04	-2.591095e+02	4.567816e+01	1.589160e+00
983000	-1.824076e+04	-2.694598e+02	4.919182e+01	1.509585e+00
983500	-1.823507e+04	-2.705949e+02	4.958961e+01	1.509585e+00
984000	-1.822612e+04	-2.707083e+02	4.972063e+01	1.250977e+00
984500	-1.821999e+04	-2.695815e+02	4.916650e+01	1.703849e+00
985000	-1.821548e+04	-2.668637e+02	4.830162e+01	1.486096e+00
985500	-1.822392e+04	-2.648735e+02	4.762369e+01	1.486096e+00
986000	-1.824709e+04	-2.675312e+02	4.858598e+01	1.326903e+00
986500	-1.822429e+04	-2.727999e+02	5.040519e+01	1.414463e+00
987000	-1.821966e+04	-2.808319e+02	5.342403e+01	1.233955e+00
987500	-1.823886e+04	-2.577740e+02	4.526288e+01	1.537269e+00
988000	-1.823608e+04	-2.700835e+02	4.943162e+01	1.447939e+00
988500	-1.823026e+04	-2.624417e+02	4.679902e+01	1.512349e+00
989000	-1.823183e+04	-2.670384e+02	4.828138e+01	1.719870e+00
989500	-1.825194e+04	-2.689564e+02	4.897933e+01	1.616113e+00
990000	-1.823963e+04	-2.612819e+02	4.636604e+01	1.660014e+00
990500	-1.824547e+04	-2.842142e+02	5.469855e+01	1.282382e+00
991000	-1.823627e+04	-2.677144e+02	4.851620e+01	1.712530e+00
991500	-1.823625e+04	-2.586020e+02	4.550950e+01	1.601603e+00
992000	-1.823648e+04	-2.625974e+02	4.682498e+01	1.590102e+00
992500	-1.823081e+04	-2.794465e+02	5.279184e+01	1.530690e+00
993000	-1.823250e+04	-2.887513e+02	5.647052e+01	1.306375e+00
993500	-1.822647e+04	-2.589591e+02	4.554992e+01	1.834011e+00
994000	-1.823215e+04	-2.646419e+02	4.751234e+01	1.583928e+00
994500	-1.822859e+04	-2.559108e+02	4.466840e+01	1.531612e+00
995000	-1.822583e+04	-2.605993e+02	4.607965e+01	1.848706e+00
995500	-1.822161e+04	-2.634526e+02	4.716688e+01	1.421628e+00
996000	-1.823268e+04	-2.697283e+02	4.924796e+01	1.617337e+00
996500	-1.823491e+04	-2.709947e+02	4.972856e+01	1.514945e+00
997000	-1.822351e+04	-2.636346e+02	4.724591e+01	1.368069e+00
997500	-1.822747e+04	-2.590891e+02	4.567422e+01	1.580952e+00
998000	-1.823252e+04	-2.590710e+02	4.565888e+01	1.610007e+00
998500	-1.824396e+04	-2.644762e+02	4.748569e+01	1.497186e+00
[truncated: 18,003 more rows]
