# Supplementary material for: Deep mining reveals the diversity of endogenous viral elements in vertebrate genomes
Source: Nat Microbiol. 2024 Oct 22;9(11):3013–24. doi: 10.1038/s41564-024-01825-4 (PMC11521997; doi:10.1038/s41564-024-01825-4)
Supplement: Supplementary file 13 — Ectodomain tree files used to choose the ingroup for the time-calibrated evolutionary analysis. [file 41564_2024_1825_MOESM13_ESM.zip › Source_Data_Supplementary_Figure_4/ectodomain.linsi.manual-edit3.nex.run2.t]

#NEXUS
[ID: 2271342904]
[Param: tree]
begin trees;
   translate
       1 Zaire_ebolavirus,
       2 Marburg_virus,
       3 Tapajos_virus,
       4 Mabuya1_ERV,
       5 Mabuya2_ERV,
       6 Podarcis_muralis_ERV,
       7 Lloviu_cuevavirus,
       8 Hemicordylus_capensis_ERV,
       9 Sphaeramia_orbicularis_ERV,
      10 Archocentrus_centrarchus_ERV,
      11 Brienomyrus_brachyistius_ERV,
      12 Pristis_pectinata_ERV,
      13 Larimichthys_crocea_ERV,
      14 Accipiter_gentilis_ERV,
      15 Aquila_chrysaetos_ERV,
      16 Clarias_gariepinus_ERV,
      17 Tachysurus_fulvidraco_ERV,
      18 Melanotaenia_boesemani_ERV,
      19 Danio_rerio_ERV,
      20 Falco_rusticolus_ERV,
      21 Epinephelus_moara_ERV,
      22 Bundibugyo_ebolavirus,
      23 Bombali_ebolavirus,
      24 Caretta_caretta_ERV,
      25 Crotalus_tigris_ERV,
      26 Geotrypetes_seraphini_ERV,
      27 CAS_virus,
      28 University_of_Giessen_virus_1,
      29 Porto_Alegre_virus-1,
      30 Aramboia_boa_virus-1,
      31 ROUT_virus,
      32 S5-like_reptarenavirus,
      33 S10-like_virus,
      34 Astyanax_mexicanus_ERV,
      35 Coturnix_japonica_ERV,
      36 Mauremys_reevesii_ERV,
      37 Pogona_vitticeps_ERV,
      38 Gallus_gallus_ERV,
      39 Ravn_virus,
      40 Mengla_dianlovirus,
      41 Avian_leukosis_virus,
      42 Rous_sarcoma_virus,
      43 Rhinella_marina_endogenous_retrovirus,
      44 Atlantic_salmon_swim_bladder_sarcoma_virus,
      45 Woolly_monkey_sarcoma_virus,
      46 Mason-Pfizer_monkey_virus,
      47 Squirrel_monkey_retrovirus,
      48 Feline_leukemia_virus,
      49 HTLV1,
      50 HUMER41,
      51 HUMRIRT,
      52 HUMERVA34A,
      53 HUMRGH2,
      54 HUMRTVLA,
      55 Vkomodoensis1,
      56 Aradiata1,
      57 Aradiata2,
      58 Leucoraja_erinacea_ERV,
      59 Scanicula4,
      60 Chiloscyllium_punctatum_ERV,
      61 Cplagiosum1,
      62 Cplagiosum2,
      63 Scanicula1,
      64 Leucoraja_erinacea_ERV2,
      65 Scanicula2,
      66 Scanicula3,
      67 Csyrichta6,
      68 Csyrichta7,
      69 Csyrichta9,
      70 Csyrichta10;
   tree gen.0 = [&U] (58:2.000000e-02,(((70:2.000000e-02,(69:2.000000e-02,65:2.000000e-02):2.000000e-02):2.000000e-02,(23:2.000000e-02,17:2.000000e-02):2.000000e-02):2.000000e-02,(35:2.000000e-02,(((64:2.000000e-02,39:2.000000e-02):2.000000e-02,(62:2.000000e-02,((34:2.000000e-02,(24:2.000000e-02,(53:2.000000e-02,13:2.000000e-02):2.000000e-02):2.000000e-02):2.000000e-02,((15:2.000000e-02,11:2.000000e-02):2.000000e-02,(((49:2.000000e-02,(61:2.000000e-02,(26:2.000000e-02,(32:2.000000e-02,(((57:2.000000e-02,(60:2.000000e-02,47:2.000000e-02):2.000000e-02):2.000000e-02,12:2.000000e-02):2.000000e-02,(55:2.000000e-02,((66:2.000000e-02,54:2.000000e-02):2.000000e-02,((((40:2.000000e-02,20:2.000000e-02):2.000000e-02,(56:2.000000e-02,19:2.000000e-02):2.000000e-02):2.000000e-02,8:2.000000e-02):2.000000e-02,7:2.000000e-02):2.000000e-02):2.000000e-02):2.000000e-02):2.000000e-02):2.000000e-02):2.000000e-02):2.000000e-02):2.000000e-02,(38:2.000000e-02,4:2.000000e-02):2.000000e-02):2.000000e-02,((27:2.000000e-02,(25:2.000000e-02,((44:2.000000e-02,22:2.000000e-02):2.000000e-02,9:2.000000e-02):2.000000e-02):2.000000e-02):2.000000e-02,(36:2.000000e-02,((51:2.000000e-02,(52:2.000000e-02,48:2.000000e-02):2.000000e-02):2.000000e-02,(16:2.000000e-02,2:2.000000e-02):2.000000e-02):2.000000e-02):2.000000e-02):2.000000e-02):2.000000e-02):2.000000e-02):2.000000e-02):2.000000e-02):2.000000e-02,(37:2.000000e-02,(41:2.000000e-02,(((59:2.000000e-02,43:2.000000e-02):2.000000e-02,((29:2.000000e-02,18:2.000000e-02):2.000000e-02,(46:2.000000e-02,(45:2.000000e-02,(67:2.000000e-02,5:2.000000e-02):2.000000e-02):2.000000e-02):2.000000e-02):2.000000e-02):2.000000e-02,((63:2.000000e-02,(21:2.000000e-02,(33:2.000000e-02,(30:2.000000e-02,6:2.000000e-02):2.000000e-02):2.000000e-02):2.000000e-02):2.000000e-02,(68:2.000000e-02,(31:2.000000e-02,((42:2.000000e-02,14:2.000000e-02):2.000000e-02,(10:2.000000e-02,(50:2.000000e-02,(28:2.000000e-02,3:2.000000e-02):2.000000e-02):2.000000e-02):2.000000e-02):2.000000e-02):2.000000e-02):2.000000e-02):2.000000e-02):2.000000e-02):2.000000e-02):2.000000e-02):2.000000e-02):2.000000e-02):2.000000e-02,1:2.000000e-02);
   tree gen.500 = [&U] (23:2.780701e-01,((((((11:1.221177e+00,12:6.526902e-01):4.800411e-01,((54:4.876465e-01,((13:8.738194e-01,16:5.587135e-01):3.995821e-01,(4:4.422261e-02,5:4.800411e-01):1.217247e+00):4.584365e-01):4.765997e-01,36:4.800411e-01):5.919211e-01):6.181111e-01,((((55:6.673515e-01,(60:1.462981e+00,6:6.239359e-01):4.800411e-01):9.687370e-01,10:7.793963e-01):5.213139e-01,(46:5.999724e-01,(33:1.020961e-01,((32:4.800411e-01,27:4.800411e-01):3.403199e-01,31:2.540276e-01):2.704624e-01):5.015249e-01):8.037027e-01):5.957258e-01,(((17:9.778634e-01,26:1.158536e+00):4.771812e-01,(((51:4.800411e-01,50:4.800411e-01):6.215405e-01,52:4.098771e-01):4.093295e-01,24:4.800411e-01):4.870372e-01):4.285882e-01,((9:5.592998e-01,34:4.864395e-01):5.427938e-01,((40:4.634097e-01,((28:2.297259e-01,(30:3.161250e-01,29:4.232728e-01):4.567944e-01):4.814772e-01,68:4.446581e-01):3.568412e-01):9.404282e-01,3:6.392639e-01):4.036829e-01):6.326897e-01):5.449876e-01):1.375761e-01):2.257554e-01,((43:9.519035e-01,(((47:7.607424e-01,49:5.035035e-01):1.820686e-01,53:4.800411e-01):8.016320e-01,38:1.213220e+00):2.562957e-01):7.180708e-01,(48:5.234072e-01,37:4.125009e-01):6.137886e-01):2.660104e-01):8.859610e-01,(((57:3.371725e-01,56:3.180879e-01):4.084607e-01,(58:7.221248e-01,64:1.420025e-01):4.461948e-01):7.989563e-01,(((20:8.857474e-01,35:7.342694e-01):4.823194e-01,(((18:4.800411e-01,21:1.821828e+00):5.771139e-01,(61:5.028298e-01,19:8.919566e-01):9.640401e-01):8.681012e-01,((59:4.297844e-01,65:4.800411e-01):1.070981e+00,(63:5.663206e-01,66:5.875272e-01):2.748421e-03):3.483092e-01):9.080551e-02):5.239561e-01,39:4.800411e-01):3.972370e-01):7.993350e-01):2.846537e-01,(22:4.619651e-01,(((41:8.733371e-01,(((45:6.038244e-01,8:7.006270e-01):4.560293e-01,((15:4.779467e-01,14:5.768068e-01):1.493527e+00,(67:5.613010e-01,62:5.600752e-01):6.641163e-01):9.027446e-01):4.069718e-01,(25:4.918744e-01,44:1.372367e+00):2.381225e-01):5.151973e-01):7.478457e-02,42:5.076323e-01):3.243471e-01,(((69:7.813426e-01,70:1.084058e-01):7.960773e-01,7:1.232900e+00):3.722226e-01,2:8.311361e-01):5.507898e-01):4.890449e-01):4.800411e-01):4.398644e-01,1:7.564772e-01);
   tree gen.1000 = [&U] (22:8.860440e-02,(23:2.517771e-01,((((46:3.793779e-01,47:3.737275e-01):2.196260e-01,53:9.965915e-01):4.877738e-01,((49:8.188042e-01,45:3.097794e-01):2.300553e-01,48:8.987426e-01):4.718537e-01):3.289747e-01,((3:5.795746e-01,(8:6.111182e-01,6:5.023188e-01):7.100288e-01):2.849966e-01,((55:7.702368e-01,51:2.900169e-01):7.775026e-01,((37:3.602317e-01,25:3.029156e-01):1.673550e-01,(52:3.268051e-01,((26:5.658456e-01,(((54:9.685162e-01,44:3.024345e-01):5.019182e-01,18:6.108747e-01):2.004937e-01,(((19:3.029156e-01,17:8.851294e-01):3.038333e-01,10:5.748626e-01):3.244069e-01,((((50:5.894124e-01,34:4.690267e-01):5.641050e-01,(((60:5.731083e-01,16:3.029156e-01):2.298310e-01,61:5.590753e-01):2.630244e-01,((43:3.782065e-01,35:6.124814e-01):9.734998e-03,38:4.780430e-01):4.639502e-01):2.494543e-01):2.501082e-01,(13:3.029156e-01,((9:1.778402e-01,21:6.904638e-02):8.869806e-01,((66:4.777888e-01,42:5.201273e-01):4.338270e-01,(((((68:2.563431e-01,((70:1.351988e-01,67:1.193073e-01):2.723521e-01,69:5.580349e-01):3.852045e-01):8.766755e-01,11:3.029156e-01):3.228313e-01,12:5.767385e-01):3.288704e-01,24:4.695886e-01):9.343490e-02,(20:2.021022e-01,(15:1.299242e-01,14:2.347708e-01):1.821134e-01):3.526803e-01):4.477952e-01):3.088932e-01):3.681570e-02):3.539505e-01):3.482740e-01,41:3.877614e-01):1.852292e-01):1.236822e-02):3.738074e-01):3.965399e-01,((((36:3.829209e-01,(62:1.895702e+00,((31:2.360688e-01,(((30:2.664943e-01,33:3.569995e-01):1.963062e-01,(28:1.804208e-01,32:2.817211e-01):2.032168e-01):1.382280e-01,29:5.306625e-01):1.335204e-01):1.422676e-01,27:3.013456e-01):3.582967e-01):1.795645e-01):2.836053e-01,(((64:2.285334e-01,57:2.669586e-01):6.902106e-02,(56:3.184215e-01,58:1.777416e-01):1.056919e-01):3.321690e-01,((59:5.259744e-01,65:1.347421e-01):2.136021e-01,63:1.220902e-01):2.633657e-01):1.029390e+00):1.748427e-01,((39:3.029156e-01,2:2.985431e-01):8.917119e-02,(40:3.214831e-01,7:6.090667e-01):6.993346e-01):3.376798e-01):1.509937e-01,(4:1.234889e-01,5:3.746013e-01):6.802335e-01):5.276379e-01):2.349585e-01):9.789870e-02):5.796585e-02):5.476398e-01):1.297533e-02):1.827663e-01):2.769038e-01,1:1.770051e-01);
   tree gen.1500 = [&U] (22:6.444635e-02,(23:2.434415e-01,((((56:3.078794e-01,((57:6.769796e-02,58:1.351462e-01):4.739824e-02,64:1.720900e-01):1.094897e-01):3.211717e-01,((59:4.364086e-01,65:1.680184e-01):2.834223e-01,63:1.180482e-01):3.440885e-01):8.769022e-01,(((39:2.807498e-01,2:1.981651e-01):6.088212e-02,40:3.108397e-01):3.176551e-01,7:7.808110e-01):5.270696e-01):5.377335e-02,((((46:3.668177e-01,47:2.091066e-01):2.743648e-01,53:9.635970e-01):3.611630e-01,((49:9.431602e-01,48:4.352971e-01):2.306823e-01,45:2.995235e-01):4.461742e-01):4.630396e-01,((((((16:5.026041e-01,(61:5.786884e-01,60:5.835210e-01):2.373555e-01):8.893008e-01,(34:4.956687e-01,(((9:1.447303e-01,21:8.031608e-02):8.048897e-01,13:2.928869e-01):6.836818e-02,((((68:1.395329e-01,(70:2.242539e-01,67:1.153574e-01):2.633353e-01):1.093582e-01,69:7.922297e-01):8.766357e-01,(66:4.619705e-01,((38:2.603496e-01,((41:3.749236e-01,35:5.922038e-01):4.227416e-01,43:3.656851e-01):9.415938e-03):5.258478e-01,42:3.900983e-01):2.475060e-01):2.388369e-01):2.632231e-01,(((11:3.488893e-01,12:5.576443e-01):3.179823e-01,24:4.540418e-01):7.119911e-02,(20:1.954111e-01,(15:1.256227e-01,14:1.764885e-01):1.581930e-01):3.133574e-01):4.770271e-01):4.784425e-01):4.668410e-01):3.393621e-01):3.480485e-03,((50:5.698986e-01,51:3.021902e-01):1.665294e-01,52:4.597360e-01):2.792465e-02):1.236043e-01,((26:5.471120e-01,((19:4.469903e-01,17:7.191046e-01):5.097731e-01,(10:5.558304e-01,((54:1.301836e+00,44:3.405179e-01):4.853010e-01,18:8.854560e-01):3.713033e-01):3.136667e-01):3.460214e-01):3.834115e-01,(4:1.194005e-01,5:2.283237e-01):8.478076e-01):1.877173e-01):7.198544e-02,(62:1.832759e+00,(37:3.420392e-01,(25:9.161445e-01,(36:3.099380e-01,((31:2.459546e-01,((28:1.400147e-01,32:2.103204e-01):1.964888e-01,((30:2.576713e-01,33:3.652605e-01):1.233958e-01,29:2.764015e-01):7.840261e-02):9.164971e-02):1.103407e-01,27:2.913688e-01):5.034052e-01):1.437084e-01):1.802217e-01):5.178665e-01):3.398779e-03):4.565003e-01,(55:7.661982e-01,(3:6.482852e-01,(8:5.908857e-01,6:3.345228e-01):1.105246e+00):9.500343e-02):5.295089e-01):2.211957e-01):2.429375e-01):4.377221e-01):6.715373e-02,1:5.739246e-02);
   tree gen.2000 = [&U] (22:5.412221e-02,(23:1.167630e-01,(7:3.529532e-01,(((39:2.915851e-02,2:6.723891e-02):2.825368e-01,40:5.168967e-01):2.667675e-01,(((41:3.148618e-01,(35:4.714863e-01,(43:3.212325e-01,38:2.186422e-01):3.909867e-01):3.457902e-01):4.409921e-02,42:3.276055e-01):2.647986e-01,((((26:4.594660e-01,(((19:6.926778e-01,17:3.186401e-01):4.281087e-01,((54:1.139639e+00,44:2.859678e-01):4.806743e-01,18:7.436081e-01):3.718839e-01):1.678225e-01,10:6.741146e-01):2.905896e-01):4.409612e-01,((49:7.920683e-01,(((46:3.080544e-01,47:1.756082e-01):3.681255e-01,53:7.217563e-01):2.420035e-01,(48:1.635729e-01,45:2.590904e-01):1.663267e-01):4.169514e-01):4.034152e-01,((55:6.434552e-01,((8:4.962273e-01,6:2.809331e-01):6.755384e-01,3:6.555703e-01):9.843365e-02):2.442186e-01,((37:2.926379e-01,(25:7.693804e-01,36:2.602867e-01):1.002870e-01):2.770566e-01,((31:9.259642e-02,((28:8.393491e-02,32:1.766276e-01):1.402366e-01,((30:7.528685e-02,33:1.924404e-01):1.066164e-01,29:1.605968e-01):6.352912e-02):7.696765e-02):1.073526e-01,27:1.100488e-01):1.167118e+00):2.408743e-01):3.219532e-03):6.017464e-02):4.483403e-03,(((4:9.084744e-02,5:1.006691e-01):7.700454e-01,((68:1.291620e-01,(70:2.062811e-01,67:1.663543e-01):2.211496e-01):9.706561e-02,69:4.348324e-01):8.373642e-01):1.453098e-01,(((((9:1.215449e-01,21:5.039858e-01):2.581821e-01,13:2.413045e-01):4.666179e-01,34:9.900547e-01):8.546160e-02,((16:5.393203e-01,(61:4.859839e-01,60:3.426911e-01):3.878878e-01):7.013807e-01,((50:4.786022e-01,51:4.687757e-01):1.183027e-01,52:2.538234e-01):2.286605e-02):1.717163e-01):3.920868e-01,((((15:7.657152e-02,14:1.721171e-01):1.003809e-01,20:1.898947e-01):5.971456e-02,24:8.474167e-01):3.099942e-01,(11:2.929981e-01,12:4.683110e-01):5.377958e-01):2.690561e-01):1.447601e-01):2.025741e-02):1.394056e-01,((((56:2.585578e-01,57:5.458098e-02):9.496986e-02,(64:1.505316e-01,58:1.134961e-01):6.821263e-02):2.581787e-01,((59:1.084759e-01,65:1.411023e-01):1.371016e-01,(66:7.715399e-01,63:1.189044e-01):1.576194e-01):2.889663e-01):7.335560e-01,62:4.271744e-01):9.914054e-01):2.538955e-01):3.225595e-01):3.482451e-01):3.797676e-01):7.135562e-02,1:4.819833e-02);
   tree gen.2500 = [&U] (22:6.517334e-02,(23:7.137978e-02,(7:4.896725e-01,(((39:1.447243e-02,2:5.154476e-02):2.572366e-01,40:5.184226e-01):3.803358e-01,((((((26:4.510779e-01,(((19:6.765308e-01,17:3.112123e-01):4.102008e-01,((54:1.173675e+00,44:5.174198e-01):4.694693e-01,18:7.262738e-01):1.136981e-01):1.356257e-01,10:8.360295e-01):4.206685e-01):4.120963e-01,((55:1.008566e+00,((8:4.112091e-01,6:2.743842e-01):8.338073e-01,3:6.225297e-01):3.025012e-02):1.621740e-01,(((37:6.062373e-01,(25:7.514454e-01,36:2.542192e-01):1.145783e-01):5.850034e-01,(((28:3.286131e-02,32:1.211723e-01):1.905434e-02,(31:8.966871e-02,((30:6.781110e-02,33:1.879544e-01):9.398869e-02,29:1.568531e-01):4.030717e-02):7.073144e-02):2.033927e-01,27:6.314093e-02):1.943480e+00):1.600958e-01,(49:8.463455e-01,(((46:3.008734e-01,47:1.290860e-01):4.304813e-01,53:7.930558e-01):2.644817e-01,(48:1.597598e-01,45:2.726583e-01):1.741060e-01):2.246177e-01):7.275364e-01):8.451424e-02):4.198749e-03):7.408559e-03,(4:3.666075e-02,5:1.188010e-01):7.837982e-01):1.993022e-02,((51:4.578481e-01,(52:2.479065e-01,50:4.073347e-01):1.187417e-01):1.136410e+00,((34:1.437864e+00,((11:4.827689e-01,12:4.573942e-01):2.212959e-01,(((9:1.152396e-01,21:2.479164e-01):4.456651e-01,13:2.203777e-01):7.565882e-01,(16:1.022249e+00,(61:5.174163e-01,60:3.347026e-01):2.588426e-01):3.312984e-01):1.461538e-01):1.235226e-01):4.264066e-01,(20:1.854681e-01,((15:8.464155e-02,14:1.194905e-01):1.110472e-01,24:7.576771e-01):1.295226e-01):2.148120e-01):1.367420e-01):1.413856e-01):1.031202e-01,(((43:3.137443e-01,((41:2.311587e-01,(42:8.382222e-02,35:3.903096e-01):8.054493e-02):3.634391e-01,38:1.095543e-01):4.151760e-01):4.235445e-01,68:9.927936e-02):1.922419e-01,(69:2.901699e-01,(70:2.497070e-01,67:1.921190e-01):1.443555e-01):7.405896e-02):1.485961e+00):2.435181e-01,((((56:2.436285e-01,57:4.183765e-02):5.477722e-02,(64:6.906412e-02,58:1.654979e-02):1.940053e-01):3.791802e-01,((59:9.375077e-02,65:1.378130e-01):7.750729e-02,(66:4.763045e-01,63:1.161326e-01):1.539451e-01):3.289009e-01):5.054354e-01,62:4.172166e-01):9.682947e-01):3.761818e-01):3.401272e-01):2.414528e-01):5.592890e-02,1:7.275038e-02);
   tree gen.3000 = [&U] (22:4.340968e-02,(23:7.485127e-02,(7:5.619725e-01,(((39:1.391412e-02,2:5.405191e-02):2.473129e-01,40:4.984229e-01):3.656632e-01,((((4:3.524645e-02,5:1.142179e-01):7.624538e-01,((((8:3.898471e-01,6:2.162351e-01):7.819516e-01,(55:1.150389e+00,3:5.985137e-01):3.630211e-02):1.781137e-01,(((41:1.695228e-01,(42:1.594833e-01,35:3.752522e-01):5.777251e-02):1.853093e-01,38:2.283686e-01):1.127538e+00,(43:3.016406e-01,((54:1.128397e+00,44:4.974588e-01):4.513581e-01,(18:6.982556e-01,(((19:7.798513e-01,17:5.097580e-01):3.358377e-01,10:7.934570e-01):8.103131e-02,26:1.022003e+00):2.380090e-01):2.202242e-01):4.633308e-01):5.231034e-01):1.305595e-01):6.185744e-03,(((37:5.828499e-01,(25:7.224561e-01,36:2.444119e-01):1.287879e-01):5.212715e-01,(49:8.136952e-01,(((46:2.892663e-01,47:1.936946e-01):3.383690e-01,53:7.624613e-01):2.132698e-01,(48:1.985336e-01,45:2.621396e-01):3.341337e-01):1.778594e-01):6.870137e-01):1.540715e-01,((((28:2.704060e-02,32:1.136954e-01):5.161456e-02,(31:8.620947e-02,((30:9.044187e-02,33:1.429350e-01):8.948525e-02,29:1.508020e-01):4.448050e-02):7.682372e-02):7.789523e-02,27:6.070508e-02):1.868504e+00,((69:3.037537e-01,68:9.544936e-02):1.900131e-01,(70:2.833047e-01,67:1.847075e-01):4.948995e-02):1.799062e-01):6.100742e-01):7.083430e-02):1.170893e-02):9.730718e-02,(((50:2.941062e-01,51:4.401852e-01):1.280186e-01,52:7.763390e-02):1.209656e+00,((34:1.141284e+00,(12:8.506628e-01,(11:8.650413e-01,(((9:1.107939e-01,21:1.229860e-01):3.739161e-01,13:2.118759e-01):5.454204e-01,(16:9.828127e-01,(61:4.974554e-01,60:4.917769e-01):1.870150e-01):4.608674e-01):2.455667e-01):1.866560e-01):1.187574e-01):2.646892e-01,(((15:8.197828e-02,14:2.153141e-01):1.455636e-01,20:1.783131e-01):2.257059e-01,24:5.800980e-01):2.682425e-01):1.965002e-01):1.645116e-01):2.546288e-01,((((64:6.639976e-02,58:1.591133e-02):1.865209e-01,(56:2.342298e-01,57:2.370826e-02):1.043825e-02):3.618206e-01,((59:5.101772e-02,65:1.500403e-01):7.451721e-02,(66:4.579296e-01,63:1.116524e-01):1.480062e-01):3.555342e-01):3.889795e-01,62:3.354397e-01):5.758279e-01):8.353419e-01):2.303496e-01):9.098694e-02):7.848335e-02,1:5.473703e-02);
   tree gen.3500 = [&U] (22:4.239569e-02,(23:7.310285e-02,(7:4.407826e-01,(((39:1.358910e-02,2:5.278933e-02):1.736057e-01,40:4.867804e-01):3.571218e-01,((((4:4.649199e-02,5:1.115500e-01):8.999759e-01,((((8:4.661950e-01,6:3.261072e-01):7.636863e-01,(55:1.123518e+00,3:2.797254e-01):4.038981e-01):2.799381e-01,((((41:1.554594e-01,(42:1.566519e-01,35:3.664869e-01):5.642302e-02):3.205498e-01,38:2.230343e-01):1.045012e+00,(49:7.946884e-01,(((46:2.825094e-01,47:1.995891e-01):3.304652e-01,53:7.446513e-01):3.238015e-01,(48:2.649035e-01,45:3.174008e-01):2.812064e-01):1.737048e-01):6.709660e-01):9.355308e-02,(((((28:2.852918e-02,32:1.046751e-01):3.124419e-02,(31:4.466834e-02,((30:8.832927e-02,33:1.433341e-01):8.739499e-02,29:7.346625e-02):1.166567e-02):9.671459e-02):7.607570e-02,27:1.345642e-01):1.199769e+00,((69:2.966585e-01,68:6.013771e-02):5.024795e-01,(70:3.226934e-01,67:2.431164e-01):9.579488e-02):9.969618e-01):1.981132e-01,(37:4.525626e-01,(25:7.055805e-01,36:1.980917e-01):2.241682e-01):2.899106e-01):1.865438e-01):1.857474e-01):8.401499e-03,(10:7.661928e-01,((18:9.239018e-01,(44:4.858389e-01,(54:1.108893e+00,43:4.940125e-01):2.759698e-01):6.145860e-01):1.753661e-01,((19:7.616350e-01,17:5.113859e-01):3.279930e-01,26:1.026730e+00):8.349425e-02):2.245393e-01):1.621668e-01):1.190861e-02):9.503422e-02,(((50:2.767647e-01,51:5.155910e-01):1.250282e-01,52:7.582048e-02):1.587133e+00,(((12:8.307925e-01,(11:9.202684e-01,(((9:1.246889e-01,21:1.201132e-01):3.651819e-01,13:2.069268e-01):4.558995e-01,(16:1.014673e+00,(61:4.858356e-01,60:7.314487e-01):2.063200e-01):3.845058e-01):2.901918e-01):3.533749e-01):1.000784e-01,(((15:1.166650e-01,14:2.233563e-01):1.512237e-01,20:1.741480e-01):3.014123e-01,24:5.665477e-01):4.409811e-01):2.585065e-01,34:1.114625e+00):5.286161e-02):5.905141e-02):2.486810e-01,((((64:3.519785e-02,58:1.553966e-02):1.401521e-01,(56:1.849224e-01,57:2.231263e-02):1.464091e-02):3.533690e-01,((59:5.678513e-02,65:2.168462e-01):8.246682e-02,(66:2.435229e-01,63:6.913270e-02):2.309444e-01):1.971094e-01):5.726712e-01,62:3.276043e-01):4.763613e-01):8.158294e-01):1.757029e-01):3.165886e-01):6.315729e-02,1:5.345845e-02);
   tree gen.4000 = [&U] (22:3.825959e-02,(23:8.695787e-02,(7:5.705665e-01,(((39:1.358910e-02,2:4.591695e-02):1.736057e-01,40:4.867804e-01):3.571218e-01,(((((((((8:4.661950e-01,6:4.131798e-01):6.415036e-01,(55:1.123518e+00,3:5.164297e-01):4.038981e-01):2.695031e-01,(4:4.649199e-02,5:7.480548e-02):8.999759e-01):5.511242e-02,(((41:1.554594e-01,(42:1.566519e-01,35:2.190973e-01):5.254744e-02):3.180606e-01,38:2.230343e-01):1.129525e+00,((((((28:2.852918e-02,32:1.647974e-02):5.292438e-02,(31:4.179865e-02,((30:8.832927e-02,33:9.777629e-02):4.781099e-02,29:6.266913e-02):2.493403e-02):3.258575e-02):1.330402e-01,27:1.345642e-01):1.208633e+00,((69:2.584182e-01,68:2.290456e-01):1.870791e-01,(70:2.697573e-01,67:1.445939e-01):1.009423e-01):7.623079e-01):1.981132e-01,(37:4.525626e-01,(25:7.055805e-01,36:5.245290e-01):4.804826e-02):2.899106e-01):1.788667e-01,(49:7.946884e-01,(((46:1.433374e-01,47:1.995891e-01):3.304652e-01,53:6.456124e-01):1.650101e-01,(48:2.649035e-01,45:3.755274e-01):4.923177e-01):1.737048e-01):9.100487e-01):4.920188e-02):3.068960e-01):1.252008e-01,(18:9.990073e-01,(26:1.026730e+00,(((44:4.858389e-01,(54:8.655238e-01,43:6.058191e-01):3.757615e-01):6.145860e-01,(19:7.616350e-01,17:5.411288e-01):3.948268e-01):1.753661e-01,10:7.655787e-01):1.004101e-01):1.192158e-01):4.217404e-01):8.622224e-02,((12:1.084211e+00,(11:6.550120e-01,(((9:1.246889e-01,21:1.070438e-01):2.083551e-01,13:1.401362e-01):5.611209e-01,(16:8.655622e-01,(61:4.418820e-01,60:4.948215e-01):2.535086e-01):3.680360e-01):2.671651e-01):2.235654e-01):1.302952e-01,(((15:1.110383e-01,14:2.233563e-01):1.997996e-01,20:2.091478e-01):1.308565e-01,24:7.020589e-01):6.514144e-01):3.109587e-01):8.467954e-02,34:1.162793e+00):3.590971e-02,((50:3.203022e-01,51:3.302863e-01):3.391534e-01,52:4.810228e-02):1.665989e+00):2.501809e-01,((((64:2.633796e-02,58:1.087431e-02):8.384176e-02,(57:2.231263e-02,56:1.322599e-01):1.065228e-02):3.647411e-01,((59:7.712374e-02,65:1.864474e-01):8.246682e-02,(66:2.435229e-01,63:6.913270e-02):1.387690e-01):3.903841e-01):5.726712e-01,62:3.122174e-01):8.877303e-01):7.252110e-01):3.053760e-01):2.689955e-01):7.782486e-02,1:1.072189e-01);
   tree gen.4500 = [&U] (22:5.807674e-02,(23:1.103512e-01,(7:5.722819e-01,(((39:1.680457e-02,2:2.391628e-02):1.741276e-01,40:4.585399e-01):2.651184e-01,(((((((64:2.119876e-02,58:1.796970e-02):5.076372e-02,(57:2.845593e-02,56:4.222361e-02):3.641256e-02):3.658378e-01,((59:7.735562e-02,65:1.834981e-01):6.375525e-02,(66:7.463850e-02,63:8.628971e-02):2.931770e-01):3.915578e-01):2.513027e-01,62:3.433343e-01):9.536970e-01,34:1.166289e+00):1.994331e-01,((50:2.253227e-01,51:2.954707e-01):3.401731e-01,52:4.824691e-02):1.530772e+00):2.460994e-02,((((((55:1.126896e+00,(4:5.161223e-02,5:7.503039e-02):9.633704e-01):4.244213e-02,3:5.179824e-01):6.045283e-01,(8:7.246416e-01,6:4.561192e-01):7.648799e-01):1.556746e-01,(((41:1.559268e-01,(42:1.571229e-01,35:3.037919e-01):1.320762e-01):1.784928e-01,38:1.115299e-01):8.396422e-01,((((31:4.192432e-02,((28:4.147648e-03,32:1.491168e-02):6.146367e-02,((30:6.630310e-02,33:6.056802e-02):5.507013e-02,29:2.365966e-02):3.863424e-02):4.013461e-02):2.018459e-01,27:1.006246e-02):7.850907e-01,((69:3.782944e-01,68:1.458524e-01):1.092891e-01,(70:2.962167e-01,67:2.232760e-01):9.177286e-02):9.526229e-01):1.022957e+00,((49:7.013074e-01,(((46:2.400977e-01,47:2.611949e-01):3.314588e-01,53:8.360014e-01):5.961577e-02,(48:1.870142e-01,45:3.766564e-01):4.576888e-01):4.422238e-01):9.878224e-01,(37:4.539233e-01,(25:7.077019e-01,36:5.261060e-01):8.672166e-02):3.009750e-01):1.997423e-01):7.732952e-02):2.290454e-01):2.127724e-02,(18:1.002011e+00,(26:9.540394e-01,(((44:4.872996e-01,(54:7.430950e-01,43:4.842338e-01):3.916363e-01):1.037818e+00,(19:7.625033e-01,17:5.005512e-01):2.536665e-01):3.014079e-01,10:7.678804e-01):2.032009e-01):1.553446e-01):4.230084e-01):1.605965e-01,(((12:1.051720e+00,(((9:1.341423e-01,21:1.523326e-01):2.089815e-01,13:1.405575e-01):5.965845e-01,(16:7.169998e-01,(61:4.432105e-01,60:4.963092e-01):3.114692e-01):3.145897e-01):3.441955e-01):2.901511e-01,11:8.126048e-01):1.937094e-01,(20:1.802378e-01,(24:7.041697e-01,(15:8.722097e-02,14:2.240279e-01):1.900259e-01):4.709876e-02):6.834175e-01):2.860685e-01):7.872636e-02):7.233317e-01):2.921045e-01):2.698042e-01):5.482379e-02,1:5.671721e-02);
   tree gen.5000 = [&U] (22:9.067589e-02,(23:6.550330e-02,(7:5.600702e-01,(((39:1.644598e-02,2:3.411909e-02):1.704120e-01,40:4.487553e-01):4.798553e-01,((((((64:4.676846e-03,58:1.205582e-02):1.156011e-02,(57:2.784872e-02,56:4.132261e-02):5.180349e-02):2.026900e-01,((59:7.570496e-02,65:1.795825e-01):3.726524e-02,(66:7.681171e-02,63:8.444840e-02):1.249879e-01):3.832025e-01):3.505979e-01,62:3.360081e-01):1.014570e+00,(((50:3.333444e-01,51:3.610193e-01):1.320496e-01,52:5.537046e-02):1.436716e+00,34:1.141402e+00):1.395792e-01):2.474639e-02,(((((8:7.091787e-01,6:7.961258e-01):9.315732e-01,(((18:9.806293e-01,10:7.642972e-01):2.180099e-01,(((54:7.927486e-01,44:4.919829e-01):3.810126e-01,43:4.555105e-01):8.458404e-01,(19:7.462325e-01,17:4.898701e-01):1.569825e-01):3.084839e-01):1.914653e-01,26:1.316929e+00):4.149716e-01):4.280045e-02,(((4:4.039617e-02,5:7.342934e-02):9.506445e-01,55:1.102849e+00):4.236210e-02,3:6.773731e-01):5.097169e-01):1.224505e-01,(((49:7.388182e-01,(((46:1.154431e-01,47:2.021628e-01):3.243859e-01,53:8.569763e-01):3.002479e-02,(48:1.962362e-01,45:3.686191e-01):4.460353e-01):4.327874e-01):9.667437e-01,((36:5.221538e-01,37:6.561078e-01):1.044702e-01,25:6.212393e-01):5.911427e-01):1.466814e-01,((((31:7.805347e-02,((28:2.902378e-03,32:1.687498e-02):6.359383e-02,((30:5.509703e-02,33:5.380384e-02):4.833874e-02,29:2.374754e-02):6.059688e-02):4.135688e-02):2.055385e-01,27:5.368750e-03):8.320519e-01,((68:1.380379e-01,(70:2.898958e-01,67:2.185116e-01):8.814742e-02):4.196784e-03,69:3.702222e-01):1.474051e+00):9.258809e-01,((41:2.863905e-01,(42:1.537701e-01,35:2.973094e-01):1.292578e-01):2.876331e-01,38:2.108913e-01):6.366569e-01):1.280002e-01):3.123813e-01):7.835598e-02,((12:1.029277e+00,(11:9.238799e-01,(((9:1.312799e-01,21:9.676512e-02):1.582869e-01,13:1.375582e-01):6.151250e-01,(16:7.795702e-01,(61:4.337530e-01,60:4.429533e-01):3.567146e-01):3.078768e-01):3.077806e-01):3.274086e-01):1.104129e-01,((20:1.763918e-01,(15:1.286020e-01,14:1.572965e-01):1.569240e-01):9.661379e-02,24:6.112685e-01):6.688343e-01):3.460172e-01):1.278307e-01):7.078968e-01):2.858714e-01):2.640470e-01):5.365392e-02,1:5.550695e-02);
   tree gen.5500 = [&U] ((23:2.539674e-02,(7:6.733718e-01,(((39:3.907891e-02,2:3.480017e-02):4.794630e-01,40:1.613916e-01):2.701772e-01,((((((49:1.006340e+00,((45:4.337447e-01,48:1.646505e-01):5.783786e-01,(53:1.090476e+00,(47:2.096694e-01,46:3.178794e-01):4.770094e-01):6.575107e-02):4.604348e-01):8.369041e-01,((50:1.500525e-01,(51:3.552476e-01,52:2.410858e-01):1.347490e-01):1.241172e+00,34:8.442403e-01):4.809210e-01):2.161158e-01,((((((54:5.500682e-01,44:6.986946e-01):8.774899e-02,43:9.388717e-01):9.471718e-01,(10:1.374978e+00,(17:8.189375e-01,19:7.171188e-01):2.907179e-01):2.727328e-01):2.915646e-01,18:1.310565e+00):8.455359e-02,((26:6.541345e-01,(9:1.302326e-01,(13:3.234980e-01,21:1.368256e-01):4.069119e-02):7.618956e-01):1.248179e-01,(((61:3.860582e-01,60:3.577223e-01):6.806401e-01,16:1.047501e+00):4.223020e-01,12:1.007403e+00):1.322771e-01):1.395161e-01):1.558105e-01,((24:6.413072e-01,((14:1.408576e-01,15:1.799842e-01):7.099107e-02,20:2.895176e-01):3.561521e-01):7.012771e-01,11:1.084146e+00):4.674464e-02):2.286168e-01):1.211423e-01,(((36:5.105752e-01,25:1.142491e+00):3.902740e-02,37:5.185213e-01):4.279980e-01,(((42:2.060117e-01,35:1.799505e-01):2.913953e-02,41:2.911941e-01):1.595892e-01,38:2.294864e-01):7.377524e-01):6.818849e-01):4.286407e-01,(((8:9.762556e-01,6:4.394750e-01):9.544869e-01,(3:1.039192e+00,((4:1.538594e-01,5:4.429870e-02):8.596309e-01,55:1.018447e+00):2.510364e-01):1.875900e-01):3.590352e-02,(((70:3.170131e-01,67:3.701760e-01):9.592475e-02,(69:5.604966e-01,68:1.605368e-01):1.896149e-01):8.536944e-01,(29:1.655824e-01,(((27:3.013422e-01,(28:2.681660e-02,32:2.423531e-04):4.213539e-02):9.721067e-02,31:9.235448e-02):5.066771e-02,(30:3.521334e-02,33:9.197138e-02):9.506843e-02):3.045900e-02):9.121293e-01):6.236262e-01):3.822398e-01):3.379571e-01,(62:7.061975e-01,(((59:6.879662e-02,65:2.142125e-01):4.833695e-02,(63:7.903034e-02,66:1.713979e-02):1.567702e-01):2.426502e-01,((57:1.464090e-02,56:3.729683e-02):1.721634e-02,(58:1.700233e-02,64:2.846668e-02):4.848453e-02):5.212620e-01):7.435458e-01):5.337992e-01):7.343174e-01):5.759715e-01):1.503704e-01):1.110947e-01,22:4.692164e-02,1:4.441687e-02);
   tree gen.6000 = [&U] ((23:4.687404e-02,(7:6.240321e-01,(((39:2.730110e-02,2:3.045310e-02):4.556137e-01,40:1.483767e-01):2.943546e-01,((((((50:1.331731e-01,(51:3.149277e-01,52:1.619203e-01):9.295655e-02):1.168358e+00,34:7.761593e-01):4.120728e-01,((49:9.251872e-01,((45:3.987668e-01,48:2.292908e-01):5.317372e-01,(53:6.447404e-01,(47:1.927613e-01,46:1.498624e-01):4.867977e-01):8.316992e-02):2.984103e-01):7.694148e-01,(((((17:7.379372e-01,19:8.318980e-01):2.858880e-01,((54:4.596736e-01,(44:4.468367e-01,43:8.413813e-01):1.075807e-01):8.275403e-01,10:1.306780e+00):8.077193e-02):3.489922e-01,18:1.204879e+00):7.773505e-02,((26:6.013840e-01,(13:3.054211e-01,(9:1.197305e-01,21:1.166274e-01):3.739275e-02):7.004551e-01):1.147524e-01,(((61:3.549258e-01,60:5.140394e-01):5.153715e-01,16:9.630291e-01):3.882468e-01,12:9.261646e-01):1.486825e-01):2.403942e-01):1.432456e-01,((24:5.403193e-01,((14:1.526221e-01,15:1.486583e-01):1.398052e-01,20:2.661704e-01):3.222538e-01):6.000595e-01,11:9.967189e-01):2.263095e-01):1.100568e-01):1.540272e-01):1.315587e-01,(((36:4.694015e-01,25:5.554698e-01):3.588017e-02,37:4.767069e-01):3.394616e-01,(((42:1.893985e-01,35:1.654390e-01):3.389367e-02,41:2.677117e-01):1.467197e-01,38:1.791488e-01):7.838128e-01):4.995378e-01):1.411982e-01,(((3:9.553898e-01,((4:9.697798e-02,5:7.620375e-02):6.737598e-01,55:1.154696e+00):3.701401e-01):3.009554e-01,(8:9.023101e-01,6:3.378437e-01):8.875600e-01):3.451094e-02,(((67:3.403244e-01,70:3.616318e-01):7.064287e-04,(69:4.808469e-01,68:1.475908e-01):1.656831e-01):7.751492e-01,((((27:2.549920e-01,(28:2.465406e-02,32:3.670840e-04):6.087780e-02):4.926273e-02,31:9.013746e-02):2.112968e-02,(30:2.484227e-02,33:1.090145e-01):8.867968e-02):1.183817e-02,29:1.519871e-01):6.652916e-01):9.490313e-01):1.663453e-01):5.210539e-01,(62:3.688969e-01,(((59:6.324874e-02,65:1.969381e-01):4.443898e-02,(63:8.574628e-02,66:1.575760e-02):8.433317e-02):4.272708e-01,((57:1.093038e-02,56:1.782629e-02):1.582798e-02,(58:1.563123e-02,64:2.198288e-02):1.984795e-02):4.796174e-01):3.861291e-01):6.743357e-01):7.112508e-01):2.882463e-01):1.704512e-01):1.386127e-01,22:1.040017e-01,1:2.421269e-02);
   tree gen.6500 = [&U] ((23:6.594424e-02,(7:6.566176e-01,(((39:4.002002e-02,2:3.204329e-02):3.468581e-01,40:1.561246e-01):4.243242e-01,(((((8:9.494266e-01,6:5.828055e-01):9.718762e-01,(((67:3.580953e-01,70:3.065354e-01):1.203607e-01,(69:2.656457e-01,68:1.552977e-01):1.098393e-01):6.382492e-01,((33:8.631557e-02,(29:9.023702e-02,((27:1.923002e-01,(28:1.354401e-02,32:1.903023e-04):8.079445e-02):5.183512e-02,31:9.484423e-02):2.223303e-02):5.929779e-02):7.218907e-03,30:4.671202e-02):9.695141e-01):6.295648e-01):1.274461e-02,(3:6.359386e-01,((4:1.020419e-01,5:4.008107e-02):6.001985e-01,55:7.962294e-01):7.127594e-01):4.474886e-01):1.605782e-01,(((25:4.970066e-01,(36:4.939126e-01,37:5.015994e-01):6.921033e-02):3.961826e-01,(((42:3.253889e-01,35:3.914966e-01):1.237515e-01,41:2.816910e-01):1.543810e-01,38:2.072913e-01):8.247417e-01):5.303041e-01,(((50:1.969351e-01,(51:3.313725e-01,52:2.530204e-01):6.183387e-02):1.229366e+00,34:8.166885e-01):3.512977e-01,((11:1.048765e+00,(((((61:3.734592e-01,60:5.408814e-01):5.163361e-01,16:1.013316e+00):4.173823e-01,((13:3.213695e-01,9:1.295315e-01):2.299383e-02,21:1.227174e-01):9.337485e-01):3.149091e-01,26:6.327868e-01):1.083158e-01,((((10:1.824706e+00,(44:4.737966e-01,(43:8.707995e-01,54:8.330556e-01):1.848262e-01):8.707525e-01):4.897611e-02,(17:7.577996e-01,19:6.784160e-01):2.940816e-01):6.276702e-01,18:7.447886e-01):1.903170e-01,12:1.079885e+00):2.453838e-01):1.072167e-01):1.508327e-01,((49:9.734983e-01,((45:2.780484e-01,48:2.828810e-01):6.583081e-01,(53:5.648772e-01,(47:1.881074e-01,46:1.576879e-01):5.205807e-01):8.751286e-02):3.429803e-01):8.501990e-01,(24:7.128774e-01,((14:1.321834e-01,15:1.564208e-01):7.595138e-02,20:2.800692e-01):3.507526e-01):4.465244e-01):1.434594e-01):2.149527e-01):2.118297e-01):1.635656e-01):4.779240e-01,(62:3.881598e-01,(((59:1.107424e-01,65:2.072217e-01):4.675948e-02,(63:8.813312e-02,66:1.453275e-02):8.397176e-02):4.460650e-01,((57:1.706496e-02,56:3.567487e-02):2.641669e-02,(58:8.041770e-03,64:2.313078e-02):2.255509e-02):5.046619e-01):3.970506e-01):1.022844e+00):6.540491e-01):2.284416e-01):1.662089e-01):1.685530e-01,22:6.416141e-02,1:3.006749e-02);
   tree gen.7000 = [&U] ((23:3.709277e-02,(7:7.860992e-01,(((39:5.824085e-02,2:3.019314e-02):3.501467e-01,40:1.471101e-01):4.746981e-01,((((8:5.852846e-01,6:5.491547e-01):9.084229e-01,((((67:1.631370e-01,70:4.329629e-01):1.134112e-01,(69:3.184170e-01,68:1.463309e-01):6.954614e-02):6.340402e-01,((33:5.098693e-02,(29:1.011935e-01,((28:1.276199e-02,32:1.793144e-04):6.079987e-02,(27:1.811969e-01,31:8.027800e-02):4.859857e-02):4.495249e-02):6.744691e-02):2.974977e-02,30:3.242804e-02):1.331672e+00):9.218751e-01,(3:3.478398e-01,((4:9.615011e-02,5:5.336660e-02):6.680003e-01,55:7.502556e-01):5.047491e-01):5.852585e-01):9.929928e-02):5.016935e-01,(((25:7.176323e-01,(36:4.815473e-01,37:4.726374e-01):1.069370e-01):3.171003e-01,(((42:3.066012e-01,35:3.758800e-01):1.873696e-01,41:1.542492e-01):1.454672e-01,38:3.226185e-01):7.555621e-01):3.952124e-01,(((50:2.270954e-01,(51:3.122393e-01,52:2.384112e-01):8.836103e-02):1.179927e+00,34:7.695335e-01):2.513729e-01,((11:9.882103e-01,(((((10:1.194117e+00,(44:4.464399e-01,(43:6.893610e-01,54:7.849555e-01):2.426869e-01):8.204758e-01):3.425394e-01,(17:7.564156e-01,19:7.660200e-01):3.029727e-01):4.590200e-01,18:9.098558e-01):2.276339e-01,(((61:3.431486e-01,60:5.096512e-01):4.865232e-01,16:1.058637e+00):5.277013e-01,(9:1.220524e-01,(21:1.896787e-01,13:3.028139e-01):2.771269e-02):5.796050e-01):2.614856e-01):3.575803e-02,(26:9.489270e-01,12:1.043454e+00):6.268908e-03):1.639558e-01):1.421237e-01,((49:9.172892e-01,((45:2.619611e-01,48:2.931296e-01):3.416233e-01,(53:5.322616e-01,(47:1.772462e-01,46:1.905755e-01):4.858496e-01):1.000799e-01):3.231768e-01):5.630061e-01,(24:6.481692e-01,((14:2.152431e-01,15:1.166270e-01):1.465015e-01,20:2.370840e-01):2.592336e-01):4.207423e-01):1.151467e-01):1.466150e-01):2.039029e-01):2.724392e-01):2.063366e-01,(62:5.592284e-01,(((59:1.043482e-01,65:1.952569e-01):8.681420e-02,(63:8.869800e-02,66:1.968285e-02):9.750495e-02):3.523905e-01,((57:3.099197e-02,56:4.179276e-02):6.596837e-03,(58:7.577443e-03,64:1.881536e-02):2.706530e-02):2.712186e-01):4.382732e-01):9.637857e-01):4.964104e-01):3.180963e-01):1.566121e-01):1.287512e-01,22:6.087016e-02,1:3.539987e-02);
   tree gen.7500 = [&U] ((23:3.446870e-02,(7:7.304879e-01,(((39:3.971806e-02,2:4.407681e-02):3.262592e-01,40:2.673761e-01):4.411164e-01,(((((((67:1.515961e-01,70:4.023337e-01):2.443933e-01,(69:2.696972e-01,68:1.785702e-01):2.500174e-02):6.122756e-01,(33:2.143057e-02,((29:9.403476e-02,((27:1.695534e-01,31:7.459887e-02):4.371637e-02,(28:8.643206e-03,32:1.525075e-04):5.649869e-02):4.615787e-02):5.984904e-02,30:3.013397e-02):2.883882e-02):1.232585e+00):5.109272e-01,(3:5.011401e-01,((4:4.682351e-02,5:3.991954e-02):6.836484e-01,55:6.971801e-01):2.561781e-01):4.035158e-01):2.858543e-01,(8:5.438796e-01,6:5.103057e-01):8.441581e-01):4.607092e-01,(((25:4.821318e-01,(36:4.474810e-01,37:4.392015e-01):7.361708e-02):2.347337e-01,(((42:3.196302e-01,35:3.492890e-01):9.081043e-02,41:1.906278e-01):4.822885e-02,38:2.232611e-01):8.602975e-01):3.672538e-01,((49:8.145855e-01,((45:2.434291e-01,48:2.319009e-01):3.174558e-01,(53:4.946076e-01,(47:2.119081e-01,46:1.770935e-01):4.907043e-01):1.484589e-01):2.421179e-01):4.923852e-01,((11:9.183010e-01,(((((((10:1.109641e+00,(44:4.996974e-01,(43:5.587534e-01,54:7.294252e-01):2.255184e-01):6.344073e-01):3.183070e-01,(17:7.029043e-01,19:7.951258e-01):3.452433e-01):4.265475e-01,18:8.454896e-01):2.186233e-01,(((61:3.188732e-01,60:4.735968e-01):5.736530e-01,16:9.065064e-01):5.495501e-01,((21:1.815564e-01,9:1.158232e-01):1.631317e-02,13:2.813918e-01):5.508814e-01):3.754749e-01):3.224995e-02,12:9.245446e-01):5.642183e-03,26:8.817968e-01):8.961125e-02,(24:5.715069e-01,((14:1.270689e-01,15:1.083764e-01):1.352215e-01,20:2.203119e-01):2.440231e-01):5.224932e-01):9.034963e-02):4.572820e-02,((51:3.679756e-01,(52:3.138152e-01,50:2.442373e-01):7.785111e-02):1.186580e+00,34:8.218536e-01):3.283894e-01):1.148602e-01):2.814795e-01):2.543519e-01):1.289128e-01,(62:5.196668e-01,(((59:6.091382e-02,65:1.814438e-01):3.414177e-02,(63:7.576347e-02,66:1.829042e-02):9.060714e-02):3.274613e-01,((57:3.764069e-02,56:1.664695e-02):2.279516e-02,(58:4.817441e-03,64:8.122880e-03):4.813724e-02):2.892414e-01):2.797260e-01):1.025393e+00):9.705900e-01):1.349514e-01):2.339925e-01):1.490517e-01,22:2.849839e-02,1:3.998958e-02);
   tree gen.8000 = [&U] ((23:9.690521e-02,((((62:8.514311e-01,(((59:5.984986e-02,65:2.213849e-01):3.748089e-02,(66:5.864453e-02,63:9.071199e-02):1.346884e-01):3.771910e-01,((56:2.679196e-02,57:9.608219e-03):2.750619e-02,(58:7.816114e-03,64:1.021613e-02):4.575127e-02):3.827338e-01):1.865350e-01):8.389018e-01,((((68:6.383581e-02,(69:6.776869e-01,(67:3.038600e-01,70:2.204026e-01):2.877161e-01):3.433732e-02):7.518297e-01,(((((27:2.569025e-01,31:6.239849e-02):1.591181e-02,(28:9.523091e-03,32:1.799526e-02):9.274368e-02):7.185344e-02,30:4.567877e-02):1.592031e-02,33:4.543990e-02):4.788384e-04,29:9.558814e-02):8.090448e-01):1.034459e+00,(((34:8.330566e-01,(52:2.585313e-01,(51:3.808847e-01,50:2.279226e-01):1.290070e-02):1.760821e+00):2.871102e-01,((6:7.818867e-01,8:9.259392e-01):1.072891e+00,(((37:7.434868e-01,36:4.372109e-01):1.465238e-01,25:4.959237e-01):1.789673e-01,(38:1.318465e-01,((35:2.695856e-01,42:1.701509e-01):1.392304e-01,41:1.296726e-01):2.224770e-01):8.340063e-01):3.586821e-01):1.850240e-01):6.337097e-02,((((19:1.064730e+00,17:8.507710e-01):1.355942e-01,((54:1.078309e+00,43:5.775793e-01):1.659503e-02,44:1.006540e+00):1.061009e+00):1.077793e-01,10:1.616989e+00):6.678449e-01,(((18:1.229865e+00,((61:3.925572e-01,60:7.218332e-01):3.597081e-01,((21:1.171563e-01,(13:2.637381e-01,9:1.553301e-01):5.107307e-02):7.593440e-01,16:9.550629e-01):2.756778e-02):6.961222e-01):8.574872e-02,(12:1.016418e+00,26:1.166185e+00):1.645992e-01):2.872880e-01,((49:8.725054e-01,((53:5.098506e-01,(46:2.509710e-01,47:2.703669e-01):4.251708e-01):2.003407e-01,(48:2.775462e-01,45:1.729477e-01):5.175865e-01):2.532406e-01):1.270456e+00,(11:1.188021e+00,(((15:1.742128e-01,14:1.281781e-01):1.205615e-01,20:2.894949e-01):2.129431e-01,24:6.183250e-01):7.050233e-01):9.724026e-02):9.139804e-02):5.741100e-02):5.507212e-01):2.245048e-01):2.257818e-01,(3:1.243882e+00,((4:2.112573e-02,5:9.706251e-02):6.950127e-01,55:1.102465e+00):8.790904e-01):4.132712e-01):1.573014e-01):7.813585e-01,(40:3.140830e-01,(39:6.422378e-02,2:1.299439e-02):3.802833e-01):5.995728e-01):2.808518e-01,7:7.429012e-01):1.102521e-01):1.498185e-01,22:4.766749e-02,1:9.240829e-02);
   tree gen.8500 = [&U] (22:4.367734e-02,(((((39:3.084478e-02,2:3.892750e-02):3.560649e-01,40:2.252468e-01):3.879041e-01,(((3:6.638721e-01,((((65:1.559865e-01,59:5.277151e-02):3.264724e-02,(66:4.995495e-02,63:5.323539e-02):4.378351e-02):2.898009e-01,((56:3.290706e-02,57:5.106576e-02):5.102113e-02,(64:4.404957e-03,58:3.379274e-02):1.947595e-02):3.410573e-01):3.154623e-01,62:4.934506e-01):9.499709e-01):1.645288e-01,(((((24:8.001861e-01,(14:1.936942e-01,15:6.882880e-02):9.202819e-02):9.044740e-02,20:2.956162e-01):7.550647e-01,(((12:9.031589e-01,26:1.064434e+00):3.894805e-01,11:7.795371e-01):7.945304e-02,((10:6.937518e-01,(((43:4.471609e-01,44:5.349792e-01):5.000942e-01,54:1.039795e+00):6.954192e-01,(17:4.772631e-01,19:7.185182e-01):4.179037e-01):3.016899e-02):2.120019e-01,(((16:1.077719e+00,(60:3.730300e-01,61:5.208718e-01):8.098244e-01):3.789163e-01,(9:1.923884e-01,(21:1.412033e-01,13:2.173303e-01):5.918753e-02):7.437993e-01):2.565832e-01,18:9.430835e-01):2.005221e-01):1.388932e-01):2.433092e-01):1.698766e-01,((51:2.625299e-01,(52:2.304679e-01,50:3.051534e-01):5.950688e-02):1.003517e+00,34:1.294296e+00):2.524659e-01):3.783134e-02,((((25:6.299816e-01,(36:5.191633e-01,37:3.926925e-01):1.452403e-01):3.992252e-01,(38:1.476595e-01,(41:2.379989e-01,(42:2.413876e-01,35:2.268055e-01):8.795700e-02):1.403126e-01):9.372632e-01):1.960568e-01,(49:8.649804e-01,(((47:2.031032e-01,46:7.908470e-02):5.170658e-01,53:6.764831e-01):1.503204e-01,(48:3.291959e-01,45:1.163299e-01):5.102817e-01):2.697429e-01):9.707130e-01):9.243001e-02,(6:5.695877e-01,8:6.768397e-01):9.825195e-01):1.298450e-01):2.559776e-01):1.236208e-01,(((27:1.852380e-01,((28:5.919567e-03,32:2.219996e-03):4.332653e-02,(31:1.323043e-01,((33:2.719537e-02,30:3.335742e-02):1.563533e-02,29:4.622407e-02):1.984573e-02):2.877315e-02):5.210539e-02):7.214813e-01,(69:2.027607e-01,((67:1.785776e-01,70:2.563928e-01):2.694931e-01,68:2.199226e-01):1.328526e-01):1.226139e+00):3.690079e-01,((4:2.291628e-02,5:1.016339e-01):7.139134e-01,55:1.468866e+00):3.116653e-01):2.555720e-01):8.093083e-01):2.796418e-01,7:4.332083e-01):2.819658e-01,23:9.625074e-02):1.148180e-01,1:6.995931e-02);
   tree gen.9000 = [&U] (22:1.021058e-01,(23:6.418104e-02,(7:5.112974e-01,(((39:1.774333e-02,2:3.725843e-02):3.687878e-01,40:3.343072e-01):4.407931e-01,((((((((((9:2.208331e-01,21:8.301311e-02):7.596431e-02,13:1.408376e-01):4.044126e-01,(16:7.434434e-01,(61:2.547271e-01,60:4.684610e-01):5.544012e-01):4.051712e-01):3.075499e-01,(12:6.840462e-01,26:5.668119e-01):2.489236e-01):8.998436e-02,18:9.690657e-01):2.188032e-01,((19:7.686811e-01,17:6.999210e-01):4.337773e-01,((43:5.487449e-01,(44:5.121172e-01,54:5.739580e-01):2.994201e-01):1.356255e+00,10:1.108964e+00):2.665508e-04):2.253152e-01):5.525223e-03,(11:1.154348e+00,(20:2.626531e-01,((15:7.327934e-02,14:2.334289e-01):6.617026e-02,24:8.910269e-01):3.216150e-02):8.155869e-01):1.032783e-01):3.536303e-01,(34:1.001283e+00,((50:2.934072e-01,51:2.370688e-01):1.051668e-01,52:1.799414e-01):1.400802e+00):1.526990e-01):4.498210e-02,((((8:7.746150e-01,6:4.535158e-01):7.672054e-01,(((37:4.945303e-01,(36:5.340246e-01,25:5.570200e-01):7.013105e-02):1.166739e-01,((41:3.160084e-01,(42:3.605484e-01,35:2.650326e-01):1.113018e-01):1.718365e-01,38:1.197294e-01):7.185529e-01):3.357952e-01,(49:9.143320e-01,(((46:6.632705e-02,47:2.644331e-01):3.519139e-01,53:7.348786e-01):4.660410e-01,(48:2.955887e-01,45:3.613077e-01):4.930501e-01):1.651079e-01):8.190475e-01):3.526525e-01):1.027214e-01,(((28:1.624480e-03,32:1.972412e-03):1.249628e-02,(((29:9.689242e-02,(30:6.254793e-02,33:2.013434e-02):3.126726e-02):5.198345e-02,31:6.369834e-02):9.378571e-03,27:1.930572e-01):7.471385e-02):6.739034e-01,((70:3.476292e-01,67:2.647657e-01):9.138040e-02,(68:2.746603e-01,69:2.752003e-01):1.481285e-01):1.027314e+00):8.302802e-01):8.365466e-02,(((4:5.464454e-02,5:6.276312e-02):8.878428e-01,55:7.366973e-01):5.255105e-01,3:5.997927e-01):2.529312e-01):2.672989e-02):9.926969e-02,((((64:1.735826e-03,58:1.369215e-03):3.002975e-02,(57:1.220191e-02,56:1.510701e-02):2.851203e-02):4.957544e-01,((59:5.594161e-02,65:1.790051e-01):1.939842e-02,(66:2.892682e-02,63:5.647746e-02):1.182166e-01):2.232679e-01):3.710734e-01,62:4.168983e-01):8.624247e-01):1.445378e+00):3.478269e-01):2.164666e-01):1.176576e-01,1:2.941327e-02);
   tree gen.9500 = [&U] (22:1.054367e-01,(23:6.627477e-02,(7:6.218609e-01,(((39:2.017006e-02,2:1.988381e-02):3.808185e-01,40:1.266066e-01):2.261898e-01,((((((((28:1.677474e-03,32:1.451588e-03):1.290393e-02,((29:1.000533e-01,(30:6.458838e-02,33:7.665855e-02):1.410408e-02):5.367926e-02,(27:1.993552e-01,31:4.502913e-02):4.638591e-02):3.432715e-02):7.148664e-01,(69:4.765318e-01,(68:2.144664e-01,(70:2.659952e-01,67:2.293205e-01):1.188312e-01):1.606546e-01):1.087866e+00):8.573657e-01,(((4:5.642716e-02,5:8.948572e-02):9.168062e-01,55:7.607300e-01):3.623959e-01,3:6.193592e-01):3.737968e-01):1.529957e-01,((8:7.998846e-01,6:3.510883e-01):9.152130e-01,((((36:3.418602e-01,37:5.271266e-01):1.463454e-01,25:6.622183e-01):1.100969e-01,((41:2.044746e-01,(42:2.512044e-01,35:2.422781e-01):1.144446e-01):2.729338e-01,38:7.412174e-02):5.130321e-01):2.321191e-01,(49:7.971747e-01,(((46:6.849078e-02,47:3.918598e-01):3.322056e-01,53:6.163906e-01):1.259733e-01,(48:4.075982e-01,45:1.945071e-01):5.091345e-01):4.841142e-01):6.652632e-01):2.859141e-01):7.293933e-02):3.339666e-02,((((15:7.566987e-02,14:1.491346e-01):1.562587e-01,20:3.507925e-01):3.288609e-02,24:9.200942e-01):8.166084e-01,(11:1.192006e+00,((((((9:2.280372e-01,21:8.536047e-02):8.399445e-02,13:1.405107e-01):6.877720e-01,(16:7.676961e-01,(61:4.427936e-01,60:5.142305e-01):5.811744e-01):3.621211e-01):3.175829e-01,(12:6.595320e-01,26:5.853026e-01):2.214855e-01):6.638122e-02,18:1.000679e+00):8.757265e-02,((43:8.330560e-01,(44:5.288236e-01,54:5.017181e-01):2.866625e-01):1.022150e+00,((19:5.478319e-01,17:7.227539e-01):3.165201e-01,10:1.185657e+00):5.909425e-04):1.923266e-01):9.084551e-02):2.027920e-01):2.517183e-01):7.132026e-02,(34:1.107051e+00,((50:3.029788e-01,51:3.644245e-01):1.085975e-01,52:2.469692e-01):1.638000e+00):3.181325e-01):3.127892e-01,((((64:3.696293e-03,58:2.138429e-03):2.566283e-02,(57:1.259997e-02,56:2.988681e-02):3.683443e-02):5.119270e-01,((59:5.776655e-02,65:1.848446e-01):3.476774e-02,(66:4.267109e-02,63:5.831988e-02):1.256078e-01):4.056337e-01):3.208839e-01,62:4.304984e-01):9.209144e-01):6.703386e-01):6.070535e-01):1.196259e-01):1.179211e-01,1:2.939439e-02);
   tree gen.10000 = [&U] (22:7.005710e-02,(((((39:3.054082e-02,2:1.845486e-02):4.566258e-01,40:1.897616e-01):4.546282e-01,(((27:1.793791e-01,((28:6.050335e-03,32:5.101725e-03):5.777013e-02,(31:1.127034e-01,((33:6.916748e-02,30:3.355594e-02):1.632074e-02,29:6.635928e-02):3.750964e-02):4.589200e-02):5.517835e-02):7.431137e-01,((67:1.150979e-01,70:2.175169e-01):2.229748e-01,(69:3.258528e-01,68:2.242269e-01):1.054264e-02):1.206756e+00):5.282220e-01,(((3:7.468719e-01,((4:4.077448e-02,5:1.118128e-01):6.994614e-01,55:1.037914e+00):5.096079e-01):1.140162e-01,((((65:2.547217e-01,59:9.017209e-02):4.784376e-02,(66:5.462596e-02,63:5.359202e-02):9.137792e-02):4.902866e-01,((56:1.444566e-02,57:3.005605e-02):3.217656e-02,(64:7.514705e-04,58:8.598363e-03):8.760163e-03):2.971457e-01):4.270511e-01,62:2.886422e-01):1.775243e+00):8.921393e-02,((((26:7.645179e-01,((11:7.967577e-01,12:8.887875e-01):3.967046e-01,((10:1.142937e+00,((17:4.811366e-01,19:7.343909e-01):4.187864e-01,((54:7.359894e-01,43:5.972748e-01):1.543850e-01,44:5.169832e-01):7.453711e-01):1.609782e-01):2.781496e-01,(((16:8.223158e-01,(60:4.078205e-01,61:5.465067e-01):4.050878e-01):5.604620e-01,((9:2.394127e-01,21:1.289168e-01):1.196509e-01,13:2.730803e-01):5.604819e-01):2.374813e-01,18:1.165674e+00):2.094738e-01):2.453225e-01):1.443835e-01):1.214293e-02,(24:8.534340e-01,((14:1.594366e-01,15:1.049364e-01):1.513882e-01,20:2.692766e-01):1.181397e-01):6.908267e-01):4.864152e-01,(((51:2.775284e-01,50:2.914988e-01):4.222621e-02,52:1.844853e-01):1.007146e+00,34:1.322888e+00):4.373322e-01):7.510419e-02,(((25:7.567149e-01,(36:5.523927e-01,37:4.013674e-01):6.884382e-02):2.630695e-01,(38:1.275787e-01,(41:1.381584e-01,(42:3.607067e-01,35:2.318158e-01):1.126899e-01):2.985814e-01):7.890396e-01):3.195380e-01,((49:1.361336e+00,(((47:4.280458e-01,46:3.957187e-02):5.153306e-01,53:7.976820e-01):2.174091e-01,(48:3.364681e-01,45:2.216515e-01):3.985102e-01):6.486822e-02):8.137005e-01,(6:4.338443e-01,8:5.818937e-01):6.744414e-01):2.061577e-01):2.059691e-01):1.994185e-01):2.238543e-01):9.460119e-01):4.533394e-01,7:6.823321e-01):1.927422e-01,23:4.470333e-02):1.799719e-01,1:6.243309e-02);
   tree gen.10500 = [&U] (22:6.511224e-02,(((((39:4.219629e-02,2:3.735665e-02):2.849869e-01,40:3.095696e-01):4.546282e-01,(((27:1.945761e-01,((28:3.319545e-03,32:5.101725e-03):2.605292e-02,(31:7.012649e-02,((30:5.140942e-02,33:7.155029e-02):9.363037e-03,29:7.412914e-02):2.644413e-02):2.013014e-02):7.691829e-02):7.431137e-01,(69:3.258528e-01,((67:1.200362e-01,70:2.175169e-01):1.068573e-01,68:1.904739e-01):1.981431e-01):5.536278e-01):6.451885e-01,((((((65:2.547217e-01,59:9.116427e-02):4.281166e-02,(66:5.462596e-02,63:7.293020e-02):1.123551e-01):4.902866e-01,((56:1.444566e-02,57:3.005605e-02):3.217656e-02,(64:1.265504e-03,58:1.311853e-02):7.444406e-03):2.971457e-01):4.270511e-01,62:5.087601e-01):1.213483e+00,(3:7.468719e-01,((4:3.044970e-02,5:1.140217e-01):6.994614e-01,55:1.037914e+00):3.983258e-01):2.478012e-01):6.404058e-02,((((50:2.358348e-01,(52:1.844853e-01,51:2.648204e-01):7.778395e-02):9.700616e-01,34:1.322888e+00):4.489696e-01,((6:7.303240e-01,8:5.613842e-01):1.205865e+00,(((((47:2.659326e-01,46:3.760035e-02):5.531904e-01,53:7.576129e-01):3.151166e-01,49:1.328199e+00):1.145918e-02,(48:2.241072e-01,45:2.193134e-01):4.671011e-01):8.087285e-01,(((25:8.590681e-01,36:4.439426e-01):1.320330e-01,37:3.626674e-01):4.966088e-01,(38:1.275787e-01,(41:1.137211e-01,(42:3.607067e-01,35:2.508973e-01):1.459964e-01):3.800365e-01):7.457357e-01):2.532860e-01):6.367377e-02):2.595457e-01):1.033705e-02,(((26:7.628185e-01,(24:8.534340e-01,((14:2.357265e-01,15:1.049364e-01):1.513882e-01,20:2.621564e-01):1.908664e-01):6.615772e-01):1.766514e-01,(((17:6.136442e-01,19:9.330578e-01):4.561736e-01,((54:8.508482e-01,(43:9.202059e-01,44:1.045809e+00):9.457275e-02):7.390304e-01,10:8.964699e-01):2.549108e-02):2.609669e-01,(((16:8.212493e-01,(60:4.078205e-01,61:5.465067e-01):6.675597e-01):4.746124e-01,((9:2.394127e-01,21:1.289168e-01):9.333380e-02,13:2.730803e-01):5.955409e-01):2.481601e-01,18:1.327444e+00):4.161962e-01):2.516282e-01):3.509623e-03,(11:7.967577e-01,12:8.887875e-01):2.436776e-01):4.969932e-01):1.839701e-01):2.472505e-01):8.286503e-01):4.533394e-01,7:6.823321e-01):3.370661e-01,23:6.228995e-02):1.845810e-01,1:6.675505e-02);
   tree gen.11000 = [&U] (22:5.543853e-02,(23:3.970193e-02,(7:5.816369e-01,(((39:2.151654e-02,2:5.347779e-02):2.550788e-01,40:2.233278e-01):4.129261e-01,(((((8:6.240011e-01,6:5.404366e-01):8.863199e-01,(((38:1.958052e-01,(41:2.445355e-01,(35:1.917696e-01,42:3.159984e-01):8.023185e-02):1.083094e-01):7.382297e-01,((37:4.933088e-01,36:5.218230e-01):3.115646e-01,25:6.186844e-01):1.698431e-01):7.406799e-01,(((((32:8.710116e-04,28:4.236813e-03):4.855368e-02,(31:1.113961e-01,((33:3.404047e-02,30:6.942371e-02):2.657454e-02,29:2.647367e-02):2.823776e-02):4.404149e-02):1.660885e-01,27:2.623469e-02):8.767529e-01,(((67:2.607292e-01,70:1.980901e-01):2.717733e-01,69:2.592921e-01):5.157833e-02,68:6.569084e-02):7.102405e-01):5.748217e-01,34:1.730601e+00):1.461822e-01):4.712325e-04):2.654934e-02,(((4:3.614296e-02,5:1.175401e-01):5.616106e-01,55:1.155019e+00):3.506762e-01,3:5.135954e-01):4.674094e-01):1.279650e-01,(((49:7.877363e-01,((48:3.938884e-01,45:2.618006e-01):4.906224e-01,((46:2.832453e-01,47:2.287047e-01):4.391295e-01,53:7.119280e-01):2.406824e-01):6.873988e-02):8.568637e-01,((52:1.581814e-01,(50:2.293382e-01,51:2.705200e-01):6.350876e-02):1.633065e+00,(24:7.569638e-01,((15:8.846948e-02,14:1.626660e-01):1.284371e-01,20:3.247758e-01):1.717012e-01):5.096831e-01):7.865118e-02):2.138084e-01,(11:7.887728e-01,((26:8.709641e-01,12:9.964311e-01):1.887000e-01,(((19:6.478297e-01,17:6.380769e-01):2.766031e-01,(10:1.121253e+00,(54:6.354042e-01,(43:8.084591e-01,44:6.488907e-01):3.022197e-02):8.898533e-01):1.290786e-01):5.080058e-01,((((9:2.198594e-01,21:7.854037e-02):1.285768e-01,13:1.779482e-01):5.023301e-01,((60:4.825128e-01,61:3.600137e-01):3.906948e-01,16:6.084705e-01):6.464645e-01):5.347120e-01,18:9.681196e-01):4.753208e-02):3.459749e-02):2.714400e-01):2.664552e-01):3.246256e-01):1.611662e-01,((((57:1.061404e-02,56:1.717967e-02):3.430628e-02,(58:3.748381e-03,64:1.326208e-02):4.044403e-03):3.652513e-01,((59:5.214667e-02,65:2.705025e-01):7.251186e-02,(63:7.367748e-02,66:3.154198e-02):1.432262e-01):4.362006e-01):2.996798e-01,62:5.619912e-01):5.805547e-01):9.761546e-01):2.087152e-01):1.707422e-01):4.128017e-02,1:9.452552e-02);
   tree gen.11500 = [&U] ((23:1.191965e-01,(7:5.583787e-01,(((39:8.577252e-02,2:1.044136e-02):4.458874e-01,40:1.531137e-01):5.349345e-01,((3:6.755298e-01,(((4:4.043897e-02,5:1.091800e-01):7.957615e-01,55:1.162297e+00):4.044796e-01,((69:2.874730e-01,(68:1.011173e-01,(67:1.726955e-01,70:2.358119e-01):3.553382e-01):1.229739e-01):8.555794e-01,(30:6.007807e-02,(33:4.723851e-02,(29:3.276741e-02,(27:2.606070e-01,(31:1.097157e-01,(28:2.177653e-02,32:1.231360e-03):1.091940e-01):6.864047e-03):5.338878e-02):3.125265e-02):3.271232e-03):5.420705e-01):1.459446e+00):7.414826e-02):4.101154e-01,((((8:5.797869e-01,6:4.589197e-01):9.504231e-01,((25:6.964108e-01,(36:3.973057e-01,37:5.944705e-01):2.377330e-01):2.910666e-01,(((42:3.483193e-01,35:3.457728e-01):1.205573e-01,41:2.545522e-01):8.996593e-02,38:2.781754e-01):7.365107e-01):2.929680e-01):3.978584e-02,((((52:3.164679e-01,51:2.998280e-01):1.162268e-02,50:2.656364e-01):1.424168e+00,34:7.290051e-01):4.667180e-01,((49:9.973441e-01,((53:8.015548e-01,(47:1.991866e-01,46:1.242521e-01):4.535521e-01):3.329143e-01,(45:3.630086e-01,48:1.419304e-01):4.505847e-01):3.286800e-01):8.727227e-01,((((17:7.094884e-01,19:9.231861e-01):2.330691e-01,(10:1.069872e+00,((44:4.819219e-01,43:7.991257e-01):2.857679e-02,54:6.376121e-01):1.084263e+00):9.058719e-02):5.094593e-01,(11:9.935156e-01,(((((61:2.919117e-01,60:5.920170e-01):1.168598e+00,16:8.905438e-01):4.710089e-01,((21:1.141618e-01,9:2.106568e-01):2.115587e-02,13:1.809781e-01):4.665215e-01):2.277664e-01,18:1.133323e+00):2.816108e-01,(12:9.847991e-01,26:8.373117e-01):3.646970e-01):6.149685e-02):1.992130e-03):1.840245e-01,(24:6.484629e-01,(20:2.865904e-01,(14:2.001353e-01,15:6.735613e-02):1.614765e-01):5.464185e-02):6.822192e-01):1.792563e-01):1.730297e-01):1.708842e-01):3.297501e-01,(62:4.825494e-01,(((63:5.195388e-02,66:5.216170e-02):1.743130e-01,(65:2.554227e-01,59:1.095806e-01):4.243412e-02):4.294442e-01,((57:4.977078e-02,56:2.441700e-02):1.258385e-02,(58:7.296490e-03,64:6.135604e-03):3.821108e-02):4.269701e-01):3.803981e-01):1.136940e+00):8.310117e-02):1.199507e+00):2.810767e-01):3.463941e-01):7.356659e-02,22:5.809725e-02,1:9.427792e-02);
   tree gen.12000 = [&U] ((23:1.191965e-01,(7:5.583787e-01,(((39:8.577252e-02,2:7.421866e-03):3.495083e-01,40:1.531137e-01):5.349345e-01,(((((8:5.797869e-01,6:4.147764e-01):9.504231e-01,((25:7.324426e-01,(36:4.042611e-01,37:6.544519e-01):1.402462e-01):2.910666e-01,(((42:3.483193e-01,35:3.758636e-01):1.314385e-01,41:2.597887e-01):1.656931e-01,38:2.410694e-01):9.024335e-01):2.929680e-01):6.591740e-02,(((52:2.814836e-01,(51:2.833338e-01,50:3.073871e-01):1.158095e-02):1.444320e+00,34:7.290051e-01):4.967887e-01,((49:9.973441e-01,((53:8.015548e-01,(47:1.991866e-01,46:1.242521e-01):2.992972e-01):2.990083e-01,(45:2.661454e-01,48:1.936715e-01):4.505847e-01):4.667020e-01):8.727227e-01,(((((44:5.830537e-01,(43:7.991257e-01,54:8.734884e-01):4.967642e-02):8.191730e-01,10:1.069872e+00):8.913734e-02,(17:4.292650e-01,19:7.201881e-01):2.415899e-01):5.035101e-01,((11:9.935156e-01,(24:6.484629e-01,(20:2.865904e-01,(14:2.001353e-01,15:6.735613e-02):1.415149e-01):3.940383e-02):6.822192e-01):1.840245e-01,(12:9.714325e-01,26:9.049826e-01):4.126038e-01):8.476206e-02):1.912315e-03,((((61:5.416398e-01,60:5.920170e-01):1.168598e+00,16:8.905438e-01):4.754680e-01,(21:8.809493e-02,(13:1.754670e-01,9:2.464835e-01):3.688152e-02):5.591216e-01):4.413224e-01,18:1.112395e+00):2.410880e-01):2.469400e-01):2.182327e-02):1.844149e-01):1.940118e-01,(((((69:4.555202e-01,68:7.402910e-02):1.186256e-01,(67:1.755450e-01,70:2.358119e-01):2.451956e-01):8.555794e-01,((29:5.260526e-02,((27:2.647328e-01,31:1.200672e-01):6.952830e-03,(28:7.550589e-03,32:1.751665e-03):1.067057e-01):5.338878e-02):5.302412e-02,(33:4.723851e-02,30:6.007807e-02):3.271232e-03):3.474507e-01):1.459446e+00,((4:2.044687e-02,5:1.302439e-01):9.292102e-01,55:1.162297e+00):5.429225e-01):7.409187e-02,3:7.216110e-01):4.086221e-01):6.242973e-02,(62:4.825494e-01,(((63:5.563281e-02,66:3.254920e-02):1.936213e-01,(65:2.554227e-01,59:6.579695e-02):7.452489e-02):3.836029e-01,((57:4.977078e-02,56:3.334677e-02):1.046459e-02,(58:3.751819e-03,64:3.920440e-03):3.921709e-02):4.269701e-01):3.803981e-01):1.136940e+00):9.468083e-01):2.810767e-01):3.428033e-01):9.553875e-02,22:5.809725e-02,1:9.427792e-02);
   tree gen.12500 = [&U] ((23:6.472490e-02,(7:6.275612e-01,(((39:8.671470e-02,2:7.503392e-03):3.223915e-01,40:1.338078e-01):4.458746e-01,((((((69:4.385743e-01,68:1.110773e-01):3.147289e-03,(67:1.844706e-01,70:3.054234e-01):1.220728e-01):1.004746e+00,(29:1.145956e-02,((31:1.220896e-01,(27:2.676408e-01,(28:5.908194e-03,32:1.770906e-03):5.610398e-02):6.372308e-02):7.257181e-02,(33:4.134437e-02,30:1.220569e-01):3.220694e-03):6.466490e-02):2.272763e-01):1.288552e+00,(3:4.467584e-01,((4:2.067147e-02,5:1.423741e-01):5.611809e-01,55:9.909326e-01):3.407500e-01):3.316533e-01):2.518890e-01,(62:4.878500e-01,(((63:5.624391e-02,66:5.545060e-02):1.641253e-01,(65:1.826222e-01,59:6.651971e-02):7.534352e-02):4.109512e-01,((57:5.380678e-02,56:3.560274e-02):1.057954e-02,(58:3.793031e-03,64:5.657206e-03):3.964788e-02):2.270153e-01):2.980699e-01):1.149429e+00):6.311550e-02,(((8:6.906905e-01,6:4.193326e-01):1.197519e+00,((25:6.613073e-01,(36:3.497955e-01,37:6.616408e-01):2.281184e-01):2.942639e-01,(((42:3.248058e-01,35:3.799924e-01):1.312360e-01,41:2.626424e-01):2.760696e-01,38:1.289107e-01):6.670037e-01):4.466205e-01):4.377679e-02,(((52:2.672506e-01,(51:3.234632e-01,50:3.107636e-01):1.953710e-02):1.460185e+00,34:6.837847e-01):4.817313e-01,((49:1.008300e+00,((53:7.711549e-01,(47:2.013746e-01,46:1.426354e-01):3.612949e-01):2.340848e-01,(45:3.185686e-01,48:1.957990e-01):6.138279e-01):1.850329e-01):8.850091e-01,(((12:9.855521e-01,26:9.149235e-01):3.335695e-01,(11:9.821625e-01,(24:6.555860e-01,(20:2.897385e-01,(14:1.729395e-01,15:9.400666e-02):1.430694e-01):2.280450e-01):5.667831e-01):9.805209e-02):1.933321e-03,(((((54:7.056016e-01,44:5.894583e-01):3.842487e-02,43:8.079038e-01):8.946335e-01,10:1.003581e+00):2.787611e-01,(17:4.339803e-01,19:6.030319e-01):2.700195e-01):4.870338e-01,((((61:5.475895e-01,60:5.985201e-01):6.672301e-01,16:9.003261e-01):5.266621e-01,(13:1.876027e-01,(21:8.906262e-02,9:2.589429e-01):3.554908e-02):5.029220e-01):2.101691e-01,18:1.124614e+00):2.697987e-01):9.768295e-02):2.496526e-01):9.140928e-02):1.011914e-01):2.669318e-01):1.145202e+00):2.841642e-01):1.427724e-01):1.005291e-01,22:4.319826e-02,1:5.307701e-02);
   tree gen.13000 = [&U] ((23:3.842443e-02,(7:5.957200e-01,(((39:7.950930e-02,2:7.122685e-03):3.060340e-01,40:7.386625e-02):6.637873e-01,((62:6.166644e-01,(((63:1.017865e-01,66:5.263714e-02):4.895035e-02,(65:1.733563e-01,59:6.314463e-02):7.152073e-02):3.901003e-01,((57:5.107673e-02,56:3.379633e-02):9.629439e-03,(58:3.600580e-03,64:5.370170e-03):3.395441e-02):4.104482e-01):2.829464e-01):8.256049e-01,((((8:8.372973e-01,6:3.899187e-01):1.136759e+00,((49:9.571404e-01,((53:7.171698e-01,(47:2.011893e-01,46:1.353983e-01):3.324519e-01):2.222078e-01,(45:2.829267e-01,48:2.480845e-01):3.387814e-01):2.886330e-01):7.376006e-01,(((((24:6.223228e-01,(20:2.750378e-01,(14:1.641649e-01,15:1.652259e-01):1.358103e-01):2.164744e-01):4.615392e-01,11:9.323295e-01):1.327078e-01,(12:9.355471e-01,26:8.685021e-01):2.301469e-01):8.281241e-02,((((61:3.531192e-01,60:3.272364e-01):6.333762e-01,16:8.546453e-01):4.999402e-01,(13:1.780841e-01,(21:1.771700e-01,9:1.761521e-01):3.377702e-02):4.774047e-01):2.579928e-01,(18:1.067554e+00,((((43:7.935267e-01,44:5.595504e-01):4.590616e-02,54:6.698008e-01):8.492415e-01,10:1.147715e+00):2.646173e-01,(17:4.119610e-01,19:5.688358e-01):2.096827e-01):3.356675e-01):2.561097e-01):2.159275e-01):6.073573e-03,((51:3.039699e-01,(52:2.514856e-01,50:2.949961e-01):1.029515e-02):1.328879e+00,34:6.490908e-01):3.587018e-01):8.677135e-02):1.581025e-01):1.975357e-02,((25:6.277539e-01,(36:3.320476e-01,37:4.921857e-01):9.094195e-02):2.185898e-01,(((42:3.083258e-01,35:2.258832e-01):1.068705e-01,41:2.493164e-01):2.338380e-01,38:1.223700e-01):6.711890e-01):4.532359e-01):2.533882e-01,((((69:2.333181e-01,68:1.803102e-01):1.590682e-03,(67:1.751109e-01,70:4.643736e-01):1.345603e-01):9.790113e-01,(29:1.087813e-02,((((28:1.049359e-02,32:2.460909e-03):5.387695e-02,27:2.419576e-01):2.533685e-02,31:7.160722e-02):9.870604e-02,(33:4.184737e-02,30:1.158639e-01):1.390490e-03):4.229328e-02):2.157448e-01):1.223174e+00,(3:5.550432e-01,((4:1.962264e-02,5:9.048230e-02):5.327077e-01,55:8.510795e-01):3.335028e-01):1.453803e-01):5.902285e-01):6.230939e-02):1.087097e+00):3.584187e-01):1.355284e-01):1.338382e-01,22:3.417548e-02,1:5.038399e-02);
   tree gen.13500 = [&U] ((23:4.043567e-02,(7:5.893545e-01,(((39:4.441482e-02,2:7.046577e-03):3.864631e-01,40:7.307697e-02):4.354020e-01,((62:5.722880e-01,(((63:1.006989e-01,66:4.070083e-02):1.093331e-01,(65:1.715040e-01,59:6.246991e-02):2.811432e-02):4.788795e-01,((57:5.053096e-02,56:3.774079e-02):8.168047e-03,(58:2.545230e-03,64:5.312788e-03):1.744553e-02):2.713880e-01):1.701594e-01):8.167830e-01,(((((25:6.237327e-01,(36:2.950526e-01,37:4.869266e-01):2.330541e-01):1.660998e-01,(((42:3.113141e-01,35:2.234695e-01):8.688749e-02,41:2.466524e-01):2.189179e-01,38:7.893338e-02):7.788367e-01):7.581282e-01,(((49:8.585185e-01,((53:7.095066e-01,(47:2.758355e-01,46:1.339515e-01):2.666171e-01):3.037183e-01,(45:1.985446e-01,48:2.454336e-01):5.106053e-01):1.638463e-01):8.838284e-01,((11:9.223672e-01,((((61:3.493460e-01,60:3.521062e-01):4.449203e-01,16:9.074821e-01):5.357578e-01,(13:1.330148e-01,(21:9.781120e-02,9:8.773018e-02):1.209111e-01):4.723035e-01):3.202708e-01,(18:7.259692e-01,(((44:5.535714e-01,(43:5.356332e-01,54:6.626438e-01):2.512939e-01):8.401671e-01,10:8.258838e-01):2.617898e-01,(17:3.519088e-01,19:5.627576e-01):2.074422e-01):3.320808e-01):1.742268e-01):3.387675e-01):4.126437e-02,((24:6.760371e-01,(20:2.626583e-01,(14:1.624107e-01,15:7.981734e-02):1.343591e-01):1.481672e-01):4.566075e-01,(12:9.553099e-01,26:8.592219e-01):1.624780e-01):2.600110e-01):1.011886e-01):3.081758e-02,((51:3.623096e-01,(50:2.325277e-01,52:2.539054e-01):1.164249e-02):1.418194e+00,34:5.641660e-01):4.816109e-01):1.564132e-01):1.954250e-02,(8:8.283505e-01,6:4.403343e-01):7.075897e-01):9.805640e-02,((((69:2.308250e-01,68:1.641715e-01):2.420265e-02,(67:1.732398e-01,70:4.594116e-01):1.266163e-01):9.530368e-01,(29:2.410578e-02,(30:1.203056e-01,(33:4.613236e-02,(((28:2.113718e-02,32:4.127216e-03):5.241610e-02,27:1.931272e-01):7.114327e-02,31:7.084207e-02):1.667235e-02):8.124615e-03):3.909871e-02):5.241994e-01):9.577845e-01,(3:5.491124e-01,((4:1.488256e-02,5:7.268479e-02):8.349187e-01,55:8.419855e-01):2.680329e-01):1.426965e-01):6.220105e-01):1.399551e-01):1.075481e+00):3.545888e-01):1.340802e-01):1.299547e-01,22:7.230447e-02,1:4.984562e-02);
   tree gen.14000 = [&U] (22:7.320130e-02,(((((39:4.401902e-02,2:2.816110e-02):4.079198e-01,40:1.900774e-01):2.485289e-01,(((((66:4.027929e-02,63:8.115811e-02):1.407516e-01,(65:2.375649e-01,59:6.327362e-02):6.218659e-02):4.027312e-01,((56:1.269060e-02,57:3.219779e-02):4.097240e-02,(58:4.197878e-03,64:5.672472e-03):1.979693e-02):2.517178e-01):1.804956e-01,62:6.856214e-01):1.085406e+00,(((((4:2.366342e-02,5:6.621945e-02):7.695592e-01,55:1.313942e+00):1.943007e-01,3:6.428157e-01):4.438254e-01,((27:1.077928e-01,((((30:5.427439e-02,33:3.863701e-02):2.045989e-03,29:9.988492e-02):3.223136e-02,31:1.268008e-01):2.750976e-02,(28:1.852795e-02,32:1.120717e-03):3.448560e-02):1.208248e-01):8.406248e-01,((69:4.510257e-01,68:3.392314e-01):2.286352e-02,(67:2.644971e-01,70:2.796781e-01):3.232505e-01):7.937470e-01):6.905403e-01):2.953918e-01,(((6:5.142067e-01,8:6.855700e-01):8.563717e-01,((25:4.690147e-01,(37:5.542020e-01,36:5.727128e-01):2.614029e-01):1.870522e-01,(38:5.595279e-02,(41:1.779807e-01,(42:3.710963e-01,35:1.731703e-01):1.136308e-01):3.163612e-01):7.463812e-01):3.958846e-01):1.526676e-01,((49:9.504572e-01,((48:2.960088e-01,45:2.592551e-01):2.270183e-01,((47:2.197092e-01,46:7.636112e-02):4.200994e-01,53:9.245824e-01):3.247526e-01):1.391805e-01):1.156331e+00,(((((26:7.826882e-01,12:7.504980e-01):1.587602e-01,11:7.402086e-01):1.338464e-01,((18:9.673052e-01,(((21:9.183973e-02,13:2.440782e-01):1.216028e-01,9:4.913625e-02):5.075292e-01,(16:8.441170e-01,(60:4.378018e-01,61:2.658377e-01):3.898984e-01):4.833832e-01):4.001911e-01):2.287036e-01,(((54:8.811505e-01,(43:6.028163e-01,44:7.905360e-01):5.607700e-01):3.977253e-01,10:8.319975e-01):1.044045e-01,(17:5.225528e-01,19:6.570908e-01):3.864336e-01):2.913420e-01):1.767379e-01):8.423439e-02,(((14:1.626667e-01,15:1.511398e-01):1.091404e-01,24:8.074263e-01):7.742645e-02,20:2.311437e-01):9.333354e-01):5.401274e-02,(((50:3.065341e-01,52:2.329907e-01):3.113662e-02,51:1.418915e-01):1.396857e+00,34:7.758674e-01):5.903485e-01):9.186788e-02):1.752676e-01):3.286478e-01):3.975867e-02):7.941935e-01):3.913554e-01,7:6.034785e-01):2.839253e-01,23:6.217096e-02):9.238272e-02,1:7.555774e-02);
   tree gen.14500 = [&U] (22:5.513570e-02,(((((39:4.844852e-02,2:3.384991e-02):4.489675e-01,40:1.461194e-01):3.328143e-01,(((((66:1.093006e-01,63:8.932480e-02):1.224071e-01,(65:2.614704e-01,59:7.304863e-02):5.715648e-02):4.432568e-01,((56:1.397050e-02,57:2.145397e-02):2.540606e-02,(58:4.620298e-03,64:6.243276e-03):3.420043e-02):3.814888e-01):1.881629e-01,62:7.546134e-01):8.468068e-01,(((((4:4.824788e-02,5:6.491645e-02):8.469976e-01,55:1.446159e+00):2.138526e-01,3:7.789067e-01):2.346504e-01,((27:1.186397e-01,((((30:5.114955e-02,33:3.656830e-02):6.755802e-03,29:6.811530e-02):9.210863e-02,(28:1.161970e-02,32:1.218279e-03):4.729154e-02):2.467670e-02,31:9.194926e-02):1.629014e-01):9.252143e-01,((67:2.583118e-01,70:1.821786e-01):4.877377e-01,(69:6.825287e-01,68:3.546420e-01):1.856923e-01):9.615611e-01):7.600272e-01):3.251162e-01,(((6:7.139953e-01,8:7.545568e-01):7.998284e-01,((25:3.896260e-01,(37:6.273031e-01,36:4.132635e-01):3.982456e-01):3.955260e-01,(38:8.407265e-02,(41:2.925796e-01,(42:3.896563e-01,35:1.809730e-01):1.250651e-01):2.293060e-01):8.214872e-01):5.615807e-01):2.050480e-01,((((18:9.354244e-01,(((21:1.607946e-01,13:2.079871e-01):1.210495e-01,9:5.195619e-02):6.388456e-01,(16:9.290579e-01,(60:5.441530e-01,61:2.925881e-01):2.106553e-01):5.320246e-01):5.529983e-01):3.184326e-01,((((54:5.896917e-01,(43:6.634759e-01,44:6.697776e-01):3.237696e-01):8.346081e-01,10:9.157189e-01):5.253336e-02,(17:5.751356e-01,19:7.232118e-01):5.702950e-01):4.958301e-01,(26:8.614478e-01,12:8.260184e-01):1.747357e-01):2.709282e-01):2.659248e-01,11:8.146935e-01):4.208491e-02,((24:8.886752e-01,(20:2.667083e-01,(14:1.790353e-01,15:1.663486e-01):1.201229e-01):8.721566e-02):9.887928e-01,(((52:2.564358e-01,(50:3.080844e-01,51:1.454623e-01):3.006011e-02):1.597996e+00,34:9.489546e-01):3.192236e-01,(49:1.046099e+00,((48:3.257953e-01,45:2.717721e-01):3.597646e-01,((47:1.729207e-01,46:2.251905e-01):4.623728e-01,53:6.818723e-01):3.263444e-01):3.040143e-01):7.749829e-01):4.879135e-02):5.420423e-02):2.592014e-01):1.647743e-01):5.629392e-02):7.300343e-01):6.249985e-01,7:6.642047e-01):3.124958e-01,23:7.245817e-02):9.501789e-02,1:9.723717e-02);
   tree gen.15000 = [&U] ((23:1.169936e-01,(((((((58:4.748163e-03,64:4.610732e-03):4.209251e-03,(56:1.154704e-02,57:3.484420e-02):2.624223e-02):2.913614e-01,((59:6.168202e-02,65:2.089150e-01):1.733521e-02,(63:5.839681e-02,66:7.802880e-02):1.079040e-01):3.899757e-01):1.870941e-01,62:4.639091e-01):6.547097e-01,(((((11:1.137617e+00,(((12:8.643897e-01,26:6.720697e-01):1.765387e-01,((((44:5.562188e-01,54:8.422047e-01):1.499302e-01,43:6.355237e-01):5.363232e-01,10:6.832853e-01):1.748175e-01,(17:4.381452e-01,19:8.340898e-01):3.147500e-01):4.411946e-01):9.101762e-02,(((16:8.871689e-01,(60:6.196686e-01,61:4.630493e-01):5.799475e-01):2.675697e-01,(13:1.212697e-01,(9:2.465203e-01,21:1.237546e-01):9.304157e-02):4.260446e-01):2.769054e-01,18:1.116902e+00):3.792288e-01):1.664892e-01):1.241440e-01,(49:1.265635e+00,(((47:2.275622e-01,46:1.274075e-01):4.008062e-01,53:6.637767e-01):1.910220e-01,(48:2.074301e-01,45:1.472080e-01):5.534535e-01):2.650017e-01):8.735111e-01):1.893064e-02,(20:2.146981e-01,((14:1.658495e-01,15:7.326948e-02):1.713946e-01,24:8.330757e-01):7.137294e-02):5.986696e-01):2.379967e-01,(((51:3.462857e-01,50:2.983115e-01):1.067477e-01,52:8.560743e-02):1.521718e+00,34:1.130699e+00):2.179987e-01):4.740936e-02,(((6:6.071840e-01,8:9.299011e-01):8.651526e-01,((((5:7.050828e-02,4:5.934339e-02):7.716462e-01,55:7.177583e-01):3.985264e-01,3:4.411899e-01):2.280756e-01,(((30:7.885198e-02,(29:2.499637e-02,(31:1.051184e-01,((28:7.143219e-03,32:7.938875e-03):8.649019e-02,27:1.542812e-01):2.231822e-02):4.423010e-02):3.825452e-02):1.035663e-02,33:2.276816e-02):5.645549e-01,((69:3.675590e-01,(67:1.309842e-01,70:3.074424e-01):1.756834e-01):3.284459e-02,68:2.212100e-01):9.858154e-01):7.093568e-01):2.580523e-01):9.075197e-02,(((41:2.252268e-01,(35:2.554781e-01,42:2.555866e-01):4.014329e-02):2.202983e-01,38:1.254926e-01):6.443349e-01,((36:4.977740e-01,37:4.938147e-01):3.599867e-01,25:4.880130e-01):2.297288e-01):7.372550e-01):7.000170e-02):5.085034e-01):4.879926e-01,((39:1.315697e-02,2:2.539724e-02):2.287973e-01,40:2.955363e-01):4.043541e-01):5.357632e-01,7:7.309700e-01):8.236973e-02):1.178123e-01,22:5.460854e-02,1:8.075463e-02);
   tree gen.15500 = [&U] ((23:9.288611e-02,(((((((58:5.104480e-03,64:4.047818e-03):4.492054e-03,(56:5.480160e-03,57:5.236519e-02):2.673868e-02):3.247369e-01,((59:6.874770e-02,65:2.328462e-01):1.932095e-02,(63:1.074681e-01,66:4.734292e-02):1.843768e-01):4.929205e-01):1.631105e-01,62:5.170498e-01):6.978855e-01,(((((11:1.299744e+00,(24:8.438888e-01,((14:1.848475e-01,15:1.765572e-01):1.910279e-01,20:2.392918e-01):1.075626e-01):5.537233e-01):1.848515e-01,(((((54:9.736100e-01,43:7.083230e-01):1.603687e-01,44:6.199336e-01):7.148739e-01,10:9.385511e-01):2.426590e-01,(17:4.883347e-01,19:9.074676e-01):3.952328e-01):3.406749e-01,((((16:9.887942e-01,(60:3.596814e-01,61:4.284000e-01):6.399393e-01):3.855037e-01,(13:1.351612e-01,(9:2.828707e-01,21:1.379307e-01):1.036995e-01):4.748480e-01):3.098563e-01,18:1.413974e+00):3.254198e-01,(12:9.634056e-01,26:7.490553e-01):2.220993e-01):1.002175e-01):1.846942e-01):1.745222e-01,(49:1.275071e+00,(((47:2.536295e-01,46:1.638245e-01):4.524930e-01,53:7.398123e-01):3.471096e-01,(48:2.311912e-01,45:1.640706e-01):6.168516e-01):2.752844e-01):1.020284e+00):3.758477e-02,(((51:3.359528e-01,50:2.574913e-01):1.171412e-01,52:9.541377e-02):1.702952e+00,34:1.252844e+00):1.808951e-01):1.884127e-01,(((((5:6.298767e-02,4:6.614117e-02):9.579128e-01,55:7.999775e-01):5.100557e-01,3:9.846464e-01):2.474537e-01,(((30:8.788447e-02,(29:2.785971e-02,(31:1.089615e-01,((28:9.112093e-03,32:2.354883e-03):5.592133e-02,27:1.770284e-01):2.064180e-02):5.043855e-02):6.870795e-02):1.828378e-02,33:2.537625e-02):7.192687e-01,((68:2.475052e-01,69:2.227000e-01):2.692608e-02,(67:1.134192e-01,70:2.931329e-01):1.771940e-01):7.251178e-01):7.516664e-01):2.876121e-01,((((41:3.624337e-01,(35:2.827883e-01,42:3.375517e-01):5.115204e-02):1.935399e-01,38:2.682301e-01):8.724720e-01,((36:5.547940e-01,37:5.503812e-01):4.012232e-01,25:4.105300e-01):2.560442e-01):4.140540e-01,(6:4.493231e-01,8:6.641911e-01):8.761954e-01):1.185411e-01):5.969089e-02):4.300873e-01):6.915778e-01,((39:1.466410e-02,2:3.593902e-02):2.550060e-01,40:3.351844e-01):3.355541e-01):6.001472e-01,7:8.147026e-01):1.200377e-01):1.037818e-01,22:6.869694e-02,1:7.114851e-02);
   tree gen.16000 = [&U] ((23:1.080707e-01,(((((((56:9.121254e-03,57:3.292160e-02):1.097922e-02,(58:5.403031e-03,64:1.348957e-03):7.382481e-03):3.224090e-01,((59:5.851184e-02,65:2.383534e-01):9.588296e-03,(63:1.155415e-01,66:4.700355e-02):1.823964e-01):5.221360e-01):2.541593e-01,62:5.133434e-01):9.439795e-01,((((24:8.378394e-01,((14:1.835225e-01,15:1.242081e-01):1.896585e-01,20:2.375764e-01):3.788179e-02):6.925979e-01,((((((54:9.666308e-01,43:7.032454e-01):8.548273e-02,44:6.154897e-01):9.156519e-01,10:9.318232e-01):2.677022e-01,(17:4.848341e-01,19:9.009625e-01):3.923996e-01):3.410572e-01,((((16:1.031580e+00,(60:2.850403e-01,61:4.752606e-01):6.272186e-01):1.378335e-01,(13:1.464516e-01,(9:2.808430e-01,21:8.523184e-02):1.029561e-01):5.326490e-01):3.773325e-01,18:1.403838e+00):2.698021e-01,(12:1.009252e+00,26:7.436858e-01):2.205072e-01):9.949913e-02):1.097581e-01,11:1.290427e+00):2.970953e-01):5.016086e-02,((((51:3.335445e-01,50:2.556455e-01):1.163015e-01,52:9.472980e-02):1.690745e+00,(49:9.450271e-01,(((47:2.518113e-01,46:1.460976e-01):4.492494e-01,53:7.345090e-01):1.923235e-01,(48:2.295339e-01,45:1.628945e-01):6.124298e-01):1.446060e-01):1.121324e+00):3.656288e-02,34:1.323627e+00):9.637418e-02):2.296008e-01,(((((41:2.376390e-01,(35:3.163657e-01,42:3.351320e-01):7.867546e-02):2.667713e-01,38:8.960004e-02):8.241679e-01,((36:5.508170e-01,37:6.652697e-01):2.219786e-01,25:4.223746e-01):3.446564e-01):5.476727e-01,((((5:6.253615e-02,4:1.543374e-02):5.277427e-01,55:1.352030e+00):3.079169e-01,3:9.775880e-01):3.350769e-01,(((30:8.239488e-02,(29:3.063322e-02,(31:1.031515e-01,((28:9.046774e-03,32:1.298469e-03):5.458423e-02,27:1.757594e-01):1.845036e-02):4.957952e-02):4.855251e-02):6.282063e-02,33:2.519434e-02):7.141127e-01,((68:2.177931e-01,69:2.211036e-01):1.045225e-01,(67:1.688830e-01,70:2.393326e-01):1.897356e-01):7.229642e-01):7.462782e-01):1.484117e-01):1.040128e-01,(6:5.893745e-01,8:6.594299e-01):9.017887e-01):1.292475e-01):2.783022e-01):6.866203e-01,((39:1.455898e-02,2:3.568139e-02):3.389937e-01,40:3.327817e-01):3.838767e-01):5.068114e-01,7:6.170592e-01):1.820753e-01):1.495389e-01,22:7.294238e-02,1:5.290167e-02);
   tree gen.16500 = [&U] ((23:7.870850e-02,(((((((56:5.999418e-03,57:1.872349e-02):1.795907e-02,(58:3.672497e-03,64:2.438709e-03):1.258919e-02):3.316613e-01,((59:3.055344e-02,65:2.451935e-01):4.442046e-02,(63:7.123949e-02,66:4.835242e-02):1.565506e-01):3.182096e-01):2.606537e-01,62:4.572461e-01):9.976863e-01,(((((24:8.567373e-01,(14:1.887891e-01,15:1.413225e-01):1.756259e-01):1.509731e-02,20:2.388081e-01):7.472909e-01,((((((54:4.944215e-01,43:7.373040e-01):5.901508e-02,44:7.391433e-01):9.419286e-01,10:9.585640e-01):2.474970e-01,(17:4.987475e-01,19:8.201742e-01):3.810462e-01):3.459512e-01,((((16:9.959346e-01,(60:4.405045e-01,61:4.888993e-01):6.452181e-01):2.200052e-01,(13:1.506543e-01,(9:2.725545e-01,21:8.767776e-02):1.169992e-01):4.941148e-01):3.881609e-01,18:1.444124e+00):3.432768e-01,(12:1.038215e+00,26:7.650275e-01):2.719151e-01):1.484639e-01):4.647869e-02,11:1.327458e+00):1.698874e-01):5.241088e-02,(((51:3.786173e-01,50:4.090540e-01):1.453120e-01,52:9.744829e-02):1.001344e+00,(34:1.361611e+00,(49:9.721468e-01,(((47:1.986411e-01,46:1.502902e-01):4.621416e-01,53:7.555874e-01):1.389747e-01,(48:2.829393e-01,45:1.921498e-01):3.307944e-01):1.904267e-01):1.354954e+00):1.848142e-02):7.705583e-02):1.907408e-01,((((41:2.444585e-01,(35:3.254445e-01,42:3.525955e-01):1.147521e-01):2.957681e-01,38:8.769126e-02):8.478193e-01,((36:4.845717e-01,37:5.971058e-01):1.447001e-01,25:4.344956e-01):3.490685e-01):4.273604e-01,(((((5:6.433076e-02,4:1.433702e-02):5.428875e-01,55:1.047458e+00):4.938522e-01,3:5.711935e-01):1.434119e-01,(((30:8.475939e-02,(29:3.151231e-02,(31:6.069387e-02,((28:5.242287e-03,32:1.092709e-03):6.770691e-02,27:1.808032e-01):1.657402e-02):2.475086e-02):5.736119e-02):6.462341e-02,33:2.591735e-02):7.346057e-01,((68:2.327598e-01,69:2.274487e-01):6.864977e-02,(67:2.871101e-01,70:2.261581e-01):2.653934e-01):7.437113e-01):6.719739e-01):2.830449e-01,(6:2.682121e-01,8:1.119954e+00):1.228278e+00):1.229608e-01):2.916108e-02):4.006605e-01):1.205877e+00,((39:1.388021e-02,2:4.850187e-02):3.344595e-01,40:2.653880e-01):5.102445e-01):3.132171e-01,7:6.347671e-01):1.873003e-01):1.805749e-01,22:7.503562e-02,1:7.859810e-02);
   tree gen.17000 = [&U] ((23:9.961494e-02,((((62:6.440612e-01,(((59:5.177522e-02,65:2.189617e-01):7.264654e-02,(66:6.696449e-02,63:9.517973e-02):6.179333e-02):6.373057e-01,((64:3.097706e-03,58:1.121753e-03):7.090247e-03,(56:1.461231e-02,57:1.279228e-02):3.012781e-02):2.737469e-01):4.629122e-01):1.111597e+00,(((((4:5.290029e-02,5:2.262133e-01):9.429172e-01,55:9.958253e-01):1.801202e-01,3:9.637930e-01):1.065067e-01,(((69:4.218442e-01,(67:2.180883e-01,70:3.438439e-01):2.673808e-01):1.691189e-01,68:1.077307e-01):8.270755e-01,(29:3.464106e-02,((31:6.198508e-02,((28:2.457553e-03,32:1.660143e-02):7.434869e-02,27:2.696295e-01):5.422163e-02):2.467389e-02,(33:7.987344e-02,30:5.881772e-02):1.249048e-02):7.546883e-02):1.149781e+00):1.096559e+00):7.643998e-01,((6:3.882868e-01,8:9.566882e-01):1.018202e+00,((((37:6.953098e-01,36:5.814679e-01):2.078869e-01,25:7.265848e-01):2.201386e-01,(38:2.148192e-01,((42:2.986046e-01,35:2.611712e-01):1.285452e-01,41:3.166623e-01):2.929835e-01):9.656555e-01):8.107950e-01,((((51:2.415015e-01,52:1.953921e-01):9.063956e-02,50:1.627010e-01):1.447239e+00,(34:1.104044e+00,(49:8.482698e-01,((48:2.086482e-01,45:2.834923e-01):6.678342e-01,(53:8.994519e-01,(46:1.613333e-01,47:4.279201e-01):3.457493e-01):2.164057e-01):1.943279e-01):1.309250e+00):6.585142e-02):2.654566e-01,((24:6.754561e-01,((15:1.089967e-01,14:1.785016e-01):1.674783e-01,20:3.566313e-01):2.600816e-01):9.648248e-01,(((((((61:5.597192e-01,60:5.749198e-01):4.882517e-01,16:9.099584e-01):3.896964e-01,(13:1.767879e-01,(9:2.523937e-01,21:1.319735e-01):1.672068e-01):6.678172e-01):5.890344e-01,18:1.288591e+00):8.991266e-02,(26:8.904518e-01,12:9.688372e-01):3.405757e-01):2.233667e-01,((19:6.278720e-01,17:9.610994e-01):6.962438e-01,(((43:6.540149e-01,54:5.582721e-01):2.251805e-01,44:8.074016e-01):4.941116e-01,10:1.419817e+00):9.703698e-02):7.624126e-01):1.928134e-01,11:1.320843e+00):1.241986e-01):1.473425e-01):1.954535e-01):6.898096e-02):1.508572e-01):1.322738e-01):1.078787e+00,(40:2.293676e-01,(39:1.332392e-02,2:4.425559e-02):3.377625e-01):2.772793e-01):4.965837e-01,7:7.918961e-01):1.554159e-01):1.494457e-01,22:3.334852e-02,1:8.005427e-02);
   tree gen.17500 = [&U] ((23:1.091286e-01,(((((((56:1.225926e-02,57:1.746086e-02):1.910921e-02,(58:3.686242e-03,64:7.383350e-04):7.260614e-03):4.875793e-01,((59:3.916371e-02,65:3.692555e-01):4.677939e-02,(63:6.534423e-02,66:2.422131e-02):1.601331e-01):3.195011e-01):3.802538e-01,62:5.445873e-01):6.677514e-01,(((((41:3.270128e-01,(35:1.854470e-01,42:2.874450e-01):1.511611e-01):2.777182e-01,38:9.760951e-02):6.392488e-01,((36:3.570891e-01,37:5.331723e-01):2.295320e-01,25:6.021830e-01):4.513431e-01):3.158031e-01,((((12:6.739258e-01,26:7.368119e-01):3.829209e-01,((((16:1.062819e+00,(60:4.452181e-01,61:4.216788e-01):4.442044e-01):3.575375e-01,(13:9.901331e-02,(9:2.019302e-01,21:1.690913e-01):2.091853e-01):5.253078e-01):2.703397e-01,18:1.087826e+00):4.593504e-01,(10:9.371088e-01,((43:7.754488e-01,(44:7.578600e-01,54:6.124116e-01):1.757272e-01):9.701526e-01,(17:3.102151e-01,19:1.008488e+00):3.792705e-01):1.530149e-01):3.176231e-01):1.883937e-01):1.357664e-01,(11:1.076806e+00,((24:7.418952e-01,(14:1.905917e-01,15:1.445566e-01):1.293581e-01):2.532328e-02,20:3.649514e-01):7.643918e-01):1.674768e-01):1.341739e-01,((34:1.078526e+00,(49:9.943933e-01,(((47:1.403173e-01,46:2.597683e-01):4.466451e-01,53:7.728782e-01):3.253516e-01,(48:2.403315e-01,45:2.517795e-01):5.693786e-01):1.373518e-01):9.645497e-01):4.366195e-02,((51:2.480260e-01,52:1.902966e-01):7.746019e-02,50:3.874218e-01):1.299495e+00):1.691422e-01):1.716941e-01):1.158379e-01,(((((5:6.580290e-02,4:2.672084e-02):5.228434e-01,55:8.403526e-01):5.677838e-01,3:5.068571e-01):2.977720e-01,(((29:4.534309e-02,((31:8.006622e-02,27:1.849406e-01):8.750689e-03,(28:4.814633e-03,32:4.226541e-04):5.011304e-02):6.211183e-02):5.312592e-02,(33:2.767301e-02,30:8.265778e-02):3.553909e-02):7.312580e-01,((67:3.051579e-01,70:2.582285e-01):1.148561e-01,(68:2.399968e-01,69:2.445826e-01):1.952474e-01):5.058075e-01):6.873513e-01):5.826403e-01,(6:2.833326e-01,8:1.145583e+00):8.439809e-01):2.724963e-01):1.353453e-01):1.157798e+00,((39:2.817988e-02,2:3.488979e-02):3.926319e-01,40:1.592101e-01):2.928647e-01):3.183093e-01,7:6.492931e-01):2.490349e-01):4.385583e-02,22:4.675636e-02,1:8.523816e-02);
   tree gen.18000 = [&U] ((23:1.780292e-02,(((((((56:1.503709e-02,57:1.608273e-02):6.850681e-03,(58:4.733029e-03,64:4.679707e-03):6.741747e-03):2.553134e-01,((59:5.293265e-02,65:3.401114e-01):8.897740e-02,(63:6.018681e-02,66:5.434177e-02):4.886978e-02):4.238032e-01):3.283403e-01,62:4.738821e-01):7.918478e-01,(((((41:2.821363e-01,(35:1.757794e-01,42:3.218404e-01):9.214136e-02):2.264255e-01,38:1.018243e-01):5.887949e-01,((36:3.086100e-01,37:4.910907e-01):2.356291e-01,25:5.546545e-01):4.157200e-01):4.849334e-01,((((12:8.233589e-01,26:6.786577e-01):3.526982e-01,(11:9.918170e-01,(24:8.393111e-01,(20:3.361469e-01,(14:1.187022e-01,15:1.331472e-01):1.304856e-01):1.978068e-01):5.451594e-01):3.160084e-01):9.184498e-02,((((16:7.789298e-01,(60:4.208554e-01,61:5.686416e-01):3.955259e-01):3.293182e-01,(13:1.250025e-01,(9:1.575843e-01,21:1.498183e-01):1.926749e-01):6.620736e-01):2.455436e-01,18:5.936603e-01):4.230953e-01,(((54:5.422664e-01,(43:7.142450e-01,44:5.841384e-01):3.846294e-01):7.741238e-01,10:8.446498e-01):9.289321e-02,(17:5.840881e-01,19:9.288915e-01):2.345491e-01):2.160336e-01):1.735244e-01):1.235840e-01,(((51:3.371437e-01,52:2.143936e-01):8.112723e-02,50:2.982064e-01):1.196930e+00,(34:9.934010e-01,(49:9.159090e-01,(((47:1.540068e-01,46:2.370352e-01):3.983887e-01,53:7.118773e-01):1.052251e-01,(48:2.213629e-01,45:2.129284e-01):3.177251e-01):2.953532e-01):8.884208e-01):4.474466e-02):1.418423e-02):1.719145e-01):1.013249e-01,(((((5:6.060929e-02,4:2.461185e-02):6.721837e-01,55:7.740262e-01):4.017640e-01,3:4.943784e-01):2.736608e-01,((((33:2.287418e-02,30:5.275305e-02):5.295140e-02,(27:1.703439e-01,((28:2.236920e-03,32:2.736352e-04):4.615778e-02,31:6.094015e-02):1.455624e-02):5.646726e-02):1.871403e-02,29:5.269312e-02):6.836123e-01,((67:2.130034e-01,70:2.378474e-01):1.018254e-01,(69:2.252785e-01,68:1.518392e-01):1.740372e-01):5.649843e-01):8.835014e-01):1.168341e-01,(6:3.408692e-01,8:1.055165e+00):7.773681e-01):2.509890e-01):9.877478e-02):8.080247e-01,((39:1.614329e-02,2:3.571442e-02):3.616427e-01,40:2.644177e-01):2.162883e-01):3.942749e-01,7:5.652429e-01):2.293793e-01):1.936550e-01,22:4.399198e-02,1:5.078559e-02);
   tree gen.18500 = [&U] (22:3.982514e-02,((((((((59:6.443548e-02,65:1.924377e-01):2.925427e-02,(66:2.848048e-02,63:9.787503e-02):9.325015e-02):2.972711e-01,((56:3.243495e-02,57:2.018612e-02):2.214648e-02,(58:3.296401e-03,64:5.037984e-03):6.806821e-03):3.356070e-01):2.735905e-01,62:6.276844e-01):8.424744e-01,((((8:6.592421e-01,6:4.646870e-01):7.798770e-01,((38:1.903309e-01,((42:3.347189e-01,35:3.239108e-01):5.564317e-02,41:2.496128e-01):2.125715e-01):7.384543e-01,(25:9.604317e-01,(36:5.806755e-01,37:6.754864e-01):1.311287e-01):1.675822e-01):3.902446e-01):2.826428e-01,((((((48:1.095722e-01,45:3.863878e-01):5.686328e-01,(53:9.920631e-01,(46:1.706950e-01,47:1.824375e-01):2.747452e-01):1.978966e-01):5.779945e-01,49:1.179420e+00):7.291830e-01,(24:7.209392e-01,((14:1.377306e-01,15:1.847351e-01):1.515916e-01,20:2.279881e-01):4.125844e-01):6.940864e-01):2.277780e-02,(11:9.604839e-01,(((((60:4.604991e-01,61:5.079045e-01):5.389122e-01,16:6.861396e-01):6.164075e-01,((21:8.264495e-02,9:2.019344e-01):1.955192e-01,13:8.013562e-02):2.912854e-01):5.953915e-01,(26:5.896470e-01,12:7.924780e-01):5.182619e-01):7.634987e-02,(18:1.071891e+00,((10:9.532120e-01,(19:9.630558e-01,17:5.930411e-01):2.438490e-01):5.881408e-02,(44:5.546152e-01,(54:8.831829e-01,43:4.694168e-01):3.803726e-01):4.507541e-01):2.800718e-01):3.414449e-02):6.524994e-02):2.423068e-01):4.094197e-02,(34:9.589540e-01,(50:1.970735e-01,(51:3.697900e-01,52:2.436886e-01):7.379716e-02):1.109304e+00):4.085569e-01):1.245530e-01):1.932226e-01,((((5:6.377164e-02,4:4.704550e-02):9.442418e-01,55:1.324962e+00):3.692363e-01,3:8.170714e-01):2.512901e-01,((((70:3.092543e-01,67:2.071682e-01):1.201007e-01,69:2.864043e-01):1.342204e-02,68:2.414016e-01):6.131933e-01,(((((32:7.916789e-03,28:1.720721e-02):7.969374e-02,31:8.137933e-02):8.855449e-03,27:1.886874e-01):2.233688e-02,29:4.615322e-02):1.903501e-02,(30:9.243027e-02,33:4.522012e-02):3.102318e-02):5.738312e-01):1.187852e+00):4.047923e-01):6.870931e-02):1.147242e+00,(40:1.847274e-01,(2:4.796826e-02,39:1.867654e-02):2.726798e-01):5.145446e-01):2.766040e-01,7:6.544276e-01):1.941286e-01,23:5.502197e-02):1.509461e-01,1:1.856820e-02);
   tree gen.19000 = [&U] ((23:1.087888e-01,((((((((41:1.837691e-01,(35:2.401107e-01,42:3.349393e-01):1.264167e-01):3.457258e-01,38:1.064267e-01):6.154079e-01,((36:3.578754e-01,37:4.645327e-01):2.383377e-01,25:5.613237e-01):3.287582e-01):5.360232e-01,((((12:7.870995e-01,26:7.093324e-01):1.874846e-01,(11:8.323690e-01,(24:5.940484e-01,(20:3.532048e-01,(14:1.863772e-01,15:8.361943e-02):5.918273e-02):1.091341e-01):4.369390e-01):1.717866e-01):1.602474e-01,((((16:8.526966e-01,(60:4.810421e-01,61:3.975359e-01):5.855401e-01):3.661365e-01,(13:9.040434e-02,(9:1.367945e-01,21:2.206113e-01):1.376729e-01):7.085002e-01):3.669623e-01,18:6.346093e-01):3.774182e-01,(((43:8.319873e-01,(54:1.057083e+00,44:5.944986e-01):2.760354e-01):4.239153e-01,10:9.145876e-01):2.958198e-01,(17:3.680208e-01,19:8.055956e-01):2.714891e-01):2.319341e-01):3.093437e-01):2.727786e-01,((49:8.335924e-01,(((47:2.413743e-01,46:2.411075e-01):4.914487e-01,53:7.440536e-01):1.642108e-01,(48:1.330925e-01,45:2.479764e-01):4.508698e-01):2.774998e-01):4.975097e-01,34:9.718575e-01):2.378010e-01):1.571783e-01):8.969250e-02,((52:2.240840e-01,50:3.128340e-01):1.065652e-01,51:1.942942e-01):1.443944e+00):1.412602e-02,(((((5:1.046067e-01,4:2.003060e-02):7.025659e-01,55:7.504490e-01):3.975829e-01,3:4.920830e-01):4.480514e-02,(((((27:2.494005e-01,(28:2.893910e-03,32:3.838877e-04):2.916835e-02):3.340743e-02,31:1.335236e-01):3.171739e-02,(33:3.690918e-02,30:4.552873e-02):1.304699e-02):1.387018e-02,29:3.230025e-02):8.534548e-01,(69:3.113883e-01,(68:1.322614e-01,(67:2.156387e-01,70:3.888732e-01):5.561992e-02):7.387368e-02):7.101995e-01):1.304837e+00):4.795829e-01,(((((56:1.213108e-02,57:1.259130e-02):1.132614e-02,(58:1.303441e-03,64:2.115431e-03):2.365510e-02):3.053745e-01,((59:1.090230e-01,65:2.144592e-01):3.081901e-02,(63:6.166228e-02,66:4.657172e-02):8.886325e-02):4.429588e-01):2.768619e-01,62:6.135107e-01):1.352017e+00,(6:3.562762e-01,8:1.221619e+00):8.125045e-01):1.156851e-01):1.332595e-01):1.111969e+00,((39:1.687295e-02,2:3.732868e-02):1.967104e-01,40:2.763692e-01):2.260644e-01):5.161439e-01,7:5.938570e-01):1.535712e-01):1.212018e-01,22:7.293484e-02,1:1.090951e-01);
   tree gen.19500 = [&U] (22:3.764002e-02,(23:6.167070e-02,(7:5.359685e-01,(((((8:1.001634e+00,6:3.892263e-01):9.933805e-01,(((38:1.806346e-01,((42:2.599651e-01,35:2.353822e-01):1.052890e-01,41:1.731162e-01):2.450588e-01):6.435264e-01,(25:5.935148e-01,(36:5.787490e-01,37:7.234676e-01):2.208714e-01):2.391976e-01):6.425796e-01,((((49:1.129123e+00,((53:6.370199e-01,(47:3.730148e-01,46:1.299032e-01):4.751722e-01):3.208008e-01,(45:2.314856e-01,48:2.796128e-01):4.399135e-01):1.764461e-01):9.383588e-01,34:1.118576e+00):6.755153e-03,((52:3.731340e-01,51:4.784406e-01):5.239306e-02,50:2.025941e-01):1.887071e+00):2.029089e-01,((((18:1.073569e+00,(((21:1.374926e-01,13:3.554808e-01):4.203181e-02,9:2.039975e-01):6.872108e-01,(16:8.011644e-01,(60:6.701612e-01,61:3.103206e-01):9.926506e-01):6.038545e-01):2.078486e-01):3.662810e-01,(12:9.950382e-01,26:1.157199e+00):1.375021e-01):1.425350e-01,(24:8.041735e-01,((15:1.799490e-01,14:2.290965e-01):1.342907e-01,20:3.111571e-01):1.677397e-01):6.618538e-01):4.784063e-02,((((19:8.907119e-01,17:5.272263e-01):5.199310e-01,10:1.214007e+00):3.044049e-01,((44:5.811986e-01,43:7.614018e-01):9.212409e-02,54:6.980823e-01):6.641923e-01):4.188581e-01,11:1.441221e+00):2.312864e-01):1.132970e-01):3.014311e-01):1.821196e-01):2.587772e-01,(((29:6.519086e-02,((33:4.676504e-02,30:1.013957e-01):3.199891e-02,(31:8.005818e-02,(27:1.721186e-01,(28:5.900178e-03,32:3.157150e-03):7.354225e-02):1.139476e-02):3.956141e-02):6.224567e-03):8.776422e-01,((70:2.877920e-01,67:2.515597e-01):2.558895e-01,(68:2.114924e-01,69:2.889630e-01):1.154535e-01):1.247853e+00):7.901547e-01,(3:6.791523e-01,(55:1.040536e+00,(4:4.032067e-02,5:9.197018e-02):9.392650e-01):7.039875e-01):4.596536e-01):5.021343e-01):1.574693e-01,(62:6.140980e-01,(((56:1.369010e-02,57:2.960353e-02):3.333730e-02,(58:9.084217e-03,64:8.942447e-03):4.170246e-02):5.605462e-01,((65:2.447184e-01,59:8.956696e-02):6.031092e-02,(63:6.275674e-02,66:1.984469e-02):1.264035e-01):4.035128e-01):4.084542e-01):9.995960e-01):1.051553e+00,((2:3.126967e-02,39:1.760331e-02):3.448976e-01,40:2.955811e-01):3.209142e-01):4.293463e-01):4.162702e-01):8.785053e-02,1:6.316321e-02);
   tree gen.20000 = [&U] ((23:1.576830e-01,((((((((5:8.659777e-02,4:1.961304e-02):5.964778e-01,55:1.200867e+00):4.288073e-01,3:7.302221e-01):3.647491e-02,((30:4.954952e-02,(33:5.328514e-02,((27:2.578554e-01,(31:1.440100e-01,(28:4.461060e-03,32:7.242762e-03):6.211620e-02):8.350275e-03):4.025558e-02,29:6.098436e-02):3.342385e-02):2.516521e-02):8.041922e-01,((68:2.365831e-01,69:2.882751e-01):6.047811e-02,(67:1.891545e-01,70:3.857827e-01):1.050358e-01):9.013850e-01):5.785667e-01):3.229890e-01,((6:5.944206e-01,8:9.380673e-01):1.204269e+00,(((((41:2.001485e-01,(35:2.589680e-01,42:2.327869e-01):2.737923e-01):3.679870e-01,38:4.042074e-02):6.637393e-01,((36:4.526268e-01,37:5.127989e-01):8.514159e-02,25:6.599108e-01):3.652673e-01):4.543816e-01,((52:2.483644e-01,50:3.470841e-01):6.374313e-02,51:2.473257e-01):1.518408e+00):1.126341e-01,((((12:8.750367e-01,26:6.363378e-01):3.410168e-01,(11:8.945035e-01,(20:3.548944e-01,(24:6.935271e-01,(14:2.445869e-01,15:9.923761e-02):1.173035e-01):6.911387e-02):8.038917e-01):1.668533e-01):4.551216e-02,((((16:6.606059e-01,(60:4.682259e-01,61:4.771504e-01):6.875044e-01):4.543313e-01,(13:6.179882e-02,(9:9.333814e-02,21:1.720507e-01):1.556981e-01):5.004955e-01):3.710327e-01,18:7.576937e-01):1.987904e-01,((((43:8.579095e-01,44:7.969019e-01):8.361466e-02,54:1.137812e+00):6.330655e-01,10:6.426521e-01):3.190522e-01,(17:3.969236e-01,19:9.190974e-01):6.967067e-01):2.782259e-01):3.497297e-01):1.514182e-01,((49:1.009982e+00,(((47:1.897788e-01,46:2.012123e-01):4.978375e-01,53:5.811211e-01):5.384367e-01,(48:2.587824e-01,45:3.568564e-01):3.773913e-01):2.029908e-01):6.884544e-01,34:1.035197e+00):3.593397e-01):2.485501e-01):1.388850e-01):5.726438e-02):1.808986e-01,((((56:1.332610e-02,(58:2.113686e-03,64:1.158190e-02):2.918890e-02):7.605294e-03,57:1.745847e-02):4.297873e-01,((59:5.234942e-02,65:2.140693e-01):3.323940e-02,(63:8.051961e-02,66:3.114981e-02):7.845166e-02):3.987290e-01):2.888419e-01,62:5.548121e-01):1.051171e+00):8.032640e-01,((39:2.416337e-02,2:4.026031e-02):4.575667e-01,40:2.268829e-01):1.883104e-01):4.498435e-01,7:5.221866e-01):2.051285e-01):1.209649e-01,22:6.886020e-02,1:7.228507e-02);
   tree gen.20500 = [&U] (22:4.138726e-02,((((((((59:6.783229e-02,65:2.430201e-01):3.984673e-02,(66:4.093890e-02,63:1.134887e-01):8.788155e-02):3.675168e-01,(((56:3.382845e-02,57:1.995516e-02):1.648169e-02,58:6.867488e-03):2.784813e-03,64:1.033526e-02):3.515553e-01):1.918373e-01,62:7.615488e-01):5.936444e-01,(((((8:9.129384e-01,6:6.903743e-01):7.895904e-01,(24:8.851971e-01,((14:1.889663e-01,15:1.062239e-01):1.523600e-01,20:2.836443e-01):7.694085e-02):8.193975e-01):3.379333e-02,((((48:2.195374e-01,45:2.804247e-01):4.919059e-01,(53:1.094719e+00,(46:1.315832e-01,47:2.360671e-01):2.389567e-01):2.282193e-01):2.470593e-01,49:1.276702e+00):1.130781e+00,((38:1.793171e-01,((42:3.626234e-01,35:2.658439e-01):1.279148e-01,41:1.989400e-01):1.681114e-01):7.453724e-01,(25:4.372837e-01,(36:4.507444e-01,37:4.593127e-01):1.937271e-01):1.631003e-01):3.511522e-01):1.225529e-01):8.012229e-02,(((11:1.149562e+00,((((60:4.475308e-01,61:2.783694e-01):7.109191e-01,16:8.826504e-01):3.195588e-01,((21:9.707383e-02,9:1.951284e-01):1.552629e-01,13:1.418755e-01):3.467218e-01):2.545928e-01,(26:8.318291e-01,12:8.337023e-01):2.603118e-01):1.421953e-01):1.107685e-01,(18:1.119214e+00,((10:1.255643e+00,(19:9.938999e-01,17:5.594008e-01):2.967678e-01):9.693473e-02,((54:8.618323e-01,44:5.487171e-01):1.927539e-01,43:8.761325e-01):9.098881e-01):1.761063e-01):1.420740e-01):2.639661e-01,(34:1.095852e+00,(51:3.182770e-01,(52:2.718206e-01,50:3.719462e-01):9.363333e-02):1.367308e+00):3.798302e-01):1.931567e-01):1.365279e-01,((((5:7.852449e-02,4:2.920917e-02):6.195648e-01,55:8.931519e-01):3.858196e-01,3:5.574219e-01):2.428750e-01,(((70:3.006959e-01,67:2.714766e-01):2.355100e-01,(68:3.443852e-01,69:3.865912e-01):6.650895e-02):7.350059e-01,(29:6.514985e-02,((27:1.813884e-01,(31:9.473883e-02,(32:8.811281e-03,28:1.549072e-02):6.631798e-02):4.085766e-03):2.792135e-02,(33:6.825348e-02,30:5.776433e-02):3.230645e-02):5.879710e-03):8.801218e-01):7.997763e-01):2.701441e-01):1.649386e-01):1.084421e+00,(40:2.663183e-01,(2:2.511471e-02,39:2.191836e-02):3.956952e-01):4.870810e-01):2.761955e-01,7:6.035118e-01):2.581301e-01,23:6.416172e-02):1.563771e-01,1:3.109348e-02);
   tree gen.21000 = [&U] (22:3.964058e-02,((((((((59:7.451559e-02,65:2.327638e-01):2.048921e-02,(66:5.401166e-02,63:6.498548e-02):1.003067e-01):3.794048e-01,(58:4.836873e-03,(64:3.111350e-03,(56:2.693933e-02,57:3.180335e-02):3.089961e-02):1.774462e-03):3.319198e-01):1.837411e-01,62:5.494514e-01):9.639329e-01,((((((8:8.744093e-01,6:6.612381e-01):7.562669e-01,((24:9.541361e-01,(14:1.809912e-01,15:1.017409e-01):1.459299e-01):5.186774e-02,20:2.716735e-01):9.010023e-01):2.264921e-02,((((48:1.717586e-01,45:2.685898e-01):4.108188e-01,(53:7.502132e-01,(46:1.260299e-01,47:2.261043e-01):1.558713e-01):3.433132e-01):1.973699e-01,49:1.222821e+00):1.536172e+00,((38:1.459247e-01,((42:3.554113e-01,35:2.336521e-01):8.487423e-02,41:1.905440e-01):2.757552e-01):7.927029e-01,(25:4.188288e-01,(36:4.317214e-01,37:4.642960e-01):1.855511e-01):1.562169e-01):2.182789e-01):1.101154e-01):1.361711e-01,(34:1.049603e+00,(52:1.443193e-01,(51:2.776938e-01,50:2.838565e-01):1.128959e-01):1.574840e+00):3.540592e-01):1.786265e-01,((26:7.722701e-01,12:7.985172e-01):1.191450e-01,((11:8.220616e-01,(((60:4.286435e-01,61:5.005263e-01):6.303883e-01,16:8.453995e-01):3.179771e-01,((21:1.680507e-01,9:1.868933e-01):1.487102e-01,13:1.358878e-01):4.159634e-01):2.438481e-01):2.335384e-01,(18:1.071979e+00,((19:8.831967e-01,17:5.357922e-01):2.741397e-01,(((54:8.254600e-01,43:8.391567e-01):1.597139e-01,44:5.449956e-01):8.714877e-01,10:1.202651e+00):1.097939e-02):2.704813e-01):1.360780e-01):8.854030e-02):2.528259e-01):1.988136e-01,((((5:1.107536e-01,4:9.170133e-03):5.934170e-01,55:8.554578e-01):3.695366e-01,3:5.338967e-01):4.446975e-01,(((70:2.880055e-01,67:2.120718e-01):1.038714e-01,(68:3.298509e-01,69:3.702757e-01):6.233923e-02):1.098721e+00,(((33:6.537295e-02,30:3.254402e-02):1.832457e-02,((27:1.772476e-01,(32:1.269453e-02,28:1.483696e-02):6.872468e-02):1.211398e-02,31:4.831205e-02):2.449366e-02):7.227377e-03,29:6.372304e-02):7.458923e-01):7.607531e-01):3.061228e-01):8.589262e-02):6.945538e-01,(40:2.550787e-01,(2:2.556374e-02,39:1.034977e-02):3.789955e-01):4.241481e-01):2.645391e-01,7:5.420267e-01):2.472361e-01,23:6.145387e-02):1.720070e-01,1:3.451675e-02);
   tree gen.21500 = [&U] (22:3.492844e-03,(23:1.342247e-01,(7:4.612961e-01,((((((8:7.888226e-01,6:7.447641e-01):9.806300e-01,((38:1.430438e-01,((42:3.290837e-01,35:1.818936e-01):1.958746e-01,41:2.385635e-01):1.998765e-01):1.191514e+00,(25:5.479045e-01,(36:4.319819e-01,37:5.743826e-01):2.053972e-01):2.759527e-01):5.288685e-01):7.966489e-02,((((49:1.331521e+00,((53:7.638236e-01,(47:1.897946e-01,46:1.179737e-01):3.824567e-01):2.845542e-01,(45:2.136964e-01,48:1.752560e-01):5.755470e-01):2.317288e-01):9.516585e-01,(34:1.059611e+00,(52:1.968461e-01,(50:2.496780e-01,51:3.658096e-01):1.406494e-01):1.716511e+00):2.706901e-02):2.179186e-01,(24:8.774456e-01,((15:1.805725e-01,14:1.891758e-01):8.899979e-02,20:3.214987e-01):2.708499e-01):7.112117e-01):1.497326e-01,((((12:1.031427e+00,(18:8.741217e-01,(((9:2.661672e-01,13:2.145734e-01):4.254910e-02,21:9.288836e-02):6.372397e-01,(16:7.195519e-01,(60:5.455412e-01,61:3.895539e-01):5.249679e-01):4.570560e-01):3.637473e-01):1.720731e-01):5.690352e-02,26:1.019063e+00):2.282185e-01,((19:8.222626e-01,17:5.672782e-01):2.356207e-01,(10:8.717155e-01,(54:6.257427e-01,(43:5.393061e-01,44:6.280180e-01):3.641458e-01):8.843346e-01):1.974447e-01):6.246372e-01):3.958125e-03,11:1.330466e+00):1.518103e-01):2.809344e-01):1.282164e-01,(62:5.486758e-01,(((56:1.886370e-02,57:2.067696e-02):1.821240e-02,(58:1.417220e-03,64:5.734826e-03):1.556808e-02):3.125413e-01,((65:1.251850e-01,59:5.097602e-02):7.754170e-02,(63:8.602284e-02,66:2.762330e-02):1.729884e-01):3.979218e-01):4.994992e-01):7.152088e-01):1.421969e-01,(((((33:7.288659e-02,30:3.578451e-02):2.716647e-02,((27:1.480562e-01,(28:9.018783e-03,32:2.023895e-03):7.218272e-02):1.003873e-02,31:7.604121e-02):4.990140e-02):1.083478e-02,29:4.152389e-02):7.152630e-01,((70:3.045459e-01,67:1.754015e-01):7.376266e-02,(68:2.771445e-01,69:3.011529e-01):7.167150e-02):1.044537e+00):7.420684e-01,(3:7.514357e-01,(55:9.963156e-01,(4:3.884413e-02,5:1.087236e-01):5.097661e-01):5.312979e-01):3.416617e-01):3.544588e-01):5.811053e-01,((2:5.211010e-02,39:8.113976e-03):2.066397e-01,40:3.282144e-01):3.236876e-01):2.814910e-01):3.163704e-01):8.379403e-02,1:1.498305e-01);
   tree gen.22000 = [&U] (22:4.381752e-03,(23:1.230272e-01,(7:4.418487e-01,(((((((((51:3.352924e-01,52:1.814399e-01):1.015884e-01,50:2.288490e-01):1.739897e+00,(34:9.712142e-01,(49:1.220441e+00,((53:7.001027e-01,(47:2.944753e-01,46:1.560404e-01):4.333962e-01):1.855836e-01,(45:1.958691e-01,48:1.780243e-01):5.275328e-01):2.558491e-01):8.535985e-01):2.555308e-02):2.855347e-01,((15:9.738482e-02,14:1.733940e-01):7.620964e-02,(24:8.042459e-01,20:1.360956e-01):1.064879e-01):6.982115e-01):5.356878e-02,((((12:9.453816e-01,26:6.824471e-01):1.157409e-01,(18:1.237781e+00,(((9:2.370190e-01,21:1.277453e-01):7.262074e-02,13:1.966729e-01):5.840789e-01,(16:7.456087e-01,(60:5.143546e-01,61:3.079452e-01):4.811732e-01):3.307953e-01):4.793883e-01):3.053944e-02):1.196642e-01,((19:4.843906e-01,17:6.730105e-01):3.816706e-01,(10:7.989938e-01,((54:7.186523e-01,43:4.943152e-01):2.380446e-01,44:4.914186e-01):7.278144e-01):2.099703e-01):3.233463e-01):1.588030e-01,11:1.219474e+00):1.200281e-01):1.700998e-01,(((38:1.690010e-01,((42:3.016303e-01,35:1.667193e-01):1.795341e-01,41:2.186617e-01):1.832021e-01):1.092113e+00,(25:5.021963e-01,(36:3.959444e-01,37:5.264655e-01):1.882622e-01):2.529317e-01):5.068627e-01,(8:7.230161e-01,6:5.643078e-01):8.988223e-01):8.968471e-02):1.663298e-01,(62:3.745701e-01,(((56:1.729002e-02,57:4.738655e-02):3.071470e-02,(58:1.185298e-02,64:4.406198e-03):1.385977e-02):2.864680e-01,((65:1.471942e-01,59:6.869090e-02):5.247738e-02,(63:8.020683e-02,66:2.315464e-02):1.560811e-01):3.647257e-01):3.490705e-01):6.555435e-01):4.172293e-02,((((33:8.970596e-02,30:3.702407e-02):3.410277e-02,(((27:1.357048e-01,31:9.916444e-02):1.350723e-02,(28:6.744232e-03,32:1.059450e-03):1.234607e-01):4.165339e-02,29:4.436256e-02):8.934947e-03):1.162168e+00,((70:2.088976e-01,67:1.607689e-01):1.304652e-01,(68:1.936947e-01,69:2.432860e-01):6.569240e-02):8.276561e-01):1.239179e+00,(3:5.344093e-01,(55:9.131994e-01,(4:3.560362e-02,5:4.739589e-02):4.409189e-01):4.869751e-01):3.131590e-01):3.248886e-01):6.125793e-01,((2:5.256367e-02,39:7.437079e-03):1.894011e-01,40:3.008336e-01):2.966844e-01):2.580080e-01):2.674092e-01):1.330540e-01,1:1.187702e-01);
   tree gen.22500 = [&U] ((23:1.170868e-01,(((((((56:3.440422e-02,57:2.473781e-02):3.549454e-02,(58:6.907698e-03,64:3.473878e-03):1.762280e-02):3.184409e-01,((59:5.814494e-02,65:2.936722e-01):7.937451e-02,(63:7.375826e-02,66:3.170360e-02):1.604382e-01):3.949518e-01):3.128836e-01,62:8.885145e-01):7.479777e-01,(((6:5.478570e-01,8:8.349238e-01):9.212502e-01,((((49:1.099221e+00,(((47:3.325860e-01,46:1.399882e-01):3.799475e-01,53:6.716118e-01):2.260031e-01,(48:2.996367e-01,45:1.780563e-01):3.110015e-01):6.197894e-01):6.117841e-01,34:1.270915e+00):3.025163e-01,(((11:8.531446e-01,((20:3.646643e-01,(14:3.495184e-01,15:1.474957e-01):4.664175e-02):2.570711e-01,24:6.956276e-01):1.177791e+00):2.003539e-01,((((16:6.737825e-01,(60:4.029150e-01,61:6.634042e-01):5.928037e-01):4.108091e-01,(13:9.390434e-02,(9:2.241922e-01,21:1.179855e-01):1.915287e-01):6.423194e-01):4.723355e-01,(12:9.411706e-01,26:7.211628e-01):3.876862e-01):4.625044e-02,18:1.307115e+00):2.432301e-01):2.867647e-02,((10:1.207762e+00,(44:6.215767e-01,(43:9.084539e-01,54:8.064465e-01):9.346776e-02):6.809071e-01):4.197837e-02,(17:5.323328e-01,19:8.774523e-01):3.574575e-01):5.029113e-01):1.274501e-01):1.790866e-01,(((51:4.320171e-01,50:3.457806e-01):2.997951e-01,52:1.810687e-02):1.361962e+00,(((41:2.299794e-01,(35:2.570960e-01,42:3.210736e-01):9.182625e-02):3.833906e-01,38:1.200837e-01):5.862154e-01,(25:5.190134e-01,(36:4.233994e-01,37:5.028202e-01):5.799174e-02):5.888928e-01):3.488906e-01):3.209567e-01):2.015213e-01):2.578095e-01,((((5:1.457774e-01,4:5.970561e-02):8.295219e-01,55:8.304053e-01):6.008819e-01,3:4.791142e-01):1.957398e-01,(((30:1.807953e-02,(((31:7.983592e-02,(28:8.154914e-03,32:2.813313e-03):8.469749e-02):3.879076e-02,27:2.435192e-01):2.834070e-02,29:3.168523e-02):4.438499e-02):2.469361e-02,33:4.402503e-02):1.333019e+00,((67:1.693186e-01,70:2.417827e-01):1.615712e-01,(69:2.746811e-01,68:3.451830e-01):3.035124e-02):8.189992e-01):9.323665e-01):2.489738e-01):2.931776e-01):6.075538e-01,((39:1.062707e-02,2:4.565048e-02):3.860204e-01,40:2.528005e-01):3.166359e-01):3.274632e-01,7:6.520473e-01):1.658125e-01):1.234813e-01,22:3.056055e-02,1:1.273865e-01);
   tree gen.23000 = [&U] (22:7.630660e-02,(23:1.027633e-01,(7:5.432491e-01,(((39:2.176564e-02,2:3.033734e-02):3.324777e-01,40:2.886013e-01):1.202309e-01,((((((36:6.310216e-01,37:6.711482e-01):8.561455e-02,25:6.339993e-01):2.264604e-01,((41:1.561550e-01,(42:2.631198e-01,35:2.730293e-01):1.328199e-01):4.270593e-01,38:7.649833e-02):1.101490e+00):4.836910e-01,(((34:1.158307e+00,(52:1.408369e-01,(50:2.124607e-01,51:2.317943e-01):8.510096e-02):1.348385e+00):3.427706e-01,(((49:1.106511e+00,(((46:2.235391e-01,47:2.158663e-01):2.854753e-01,53:7.102740e-01):1.580798e-01,(48:1.784895e-01,45:4.526614e-01):6.548946e-01):2.470632e-01):9.458787e-01,(24:9.924326e-01,(20:2.681810e-01,(15:1.686444e-01,14:1.948303e-01):1.619271e-01):3.221807e-02):5.963777e-01):1.248120e-01,(((10:1.357237e+00,(((43:6.465208e-01,54:5.784494e-01):4.816200e-01,44:6.309325e-01):6.940368e-01,(19:6.713389e-01,17:5.968366e-01):4.471184e-01):9.268928e-02):2.149499e-01,18:1.019542e+00):7.842101e-02,(((((9:1.861853e-01,21:1.601142e-01):1.638539e-01,13:3.984776e-02):5.817141e-01,(16:6.831555e-01,(61:6.026975e-01,60:6.144344e-01):6.371278e-01):4.533161e-01):2.839753e-01,(26:6.893810e-01,12:7.885208e-01):2.663699e-01):2.437019e-01,11:1.109339e+00):9.306676e-02):1.255600e-01):9.356361e-02):2.596947e-01,(8:9.042533e-01,6:3.830179e-01):1.127971e+00):2.288492e-02):1.444268e-01,((((30:8.265042e-02,33:7.674669e-02):2.406501e-02,((27:1.933591e-01,(31:4.544994e-02,(32:1.934319e-03,28:1.890359e-02):7.295120e-02):1.581353e-02):5.066794e-02,29:1.850094e-02):1.735576e-02):1.010946e+00,((69:2.373217e-01,68:1.137234e-01):2.802134e-01,(67:2.323353e-01,70:2.493018e-01):1.881987e-01):1.125870e+00):6.981328e-01,(((4:1.094171e-01,5:7.272084e-02):6.047196e-01,55:1.046879e+00):6.028200e-01,3:6.944876e-01):3.028621e-01):3.420566e-01):3.498747e-01,((((57:7.029688e-02,56:2.321147e-02):3.264963e-02,(64:1.502400e-03,58:3.205177e-03):2.237917e-02):4.484506e-01,((59:8.167904e-02,65:2.078095e-01):9.153395e-02,(66:3.111099e-02,63:8.053677e-02):1.551151e-01):3.627881e-01):1.867434e-01,62:5.882600e-01):9.901066e-01):7.394335e-01):4.221122e-01):1.879537e-01):7.207872e-02,1:7.063612e-02);
   tree gen.23500 = [&U] ((23:1.455989e-01,(((((((56:2.587884e-02,57:1.837351e-02):2.829994e-02,(58:2.131141e-03,64:1.161752e-02):1.999259e-02):4.144481e-01,((59:5.842209e-02,65:2.269870e-01):4.960821e-02,(63:6.423310e-02,66:2.820725e-02):6.982408e-02):3.614591e-01):8.072394e-02,62:8.179160e-01):6.036615e-01,(((6:5.013976e-01,8:7.641206e-01):7.958718e-01,((((51:3.364386e-01,50:2.883868e-01):3.007294e-01,52:1.120049e-02):8.390549e-01,(((41:2.104767e-01,(35:2.503154e-01,42:2.592651e-01):8.865281e-02):2.915923e-01,38:8.249747e-02):6.112970e-01,(25:7.119828e-01,(36:3.987728e-01,37:3.864311e-01):1.118139e-01):2.428646e-01):4.937366e-01):2.506352e-01,(((49:1.006004e+00,(((47:3.043821e-01,46:1.281169e-01):3.458428e-01,53:6.981404e-01):3.408153e-01,(48:2.952243e-01,45:3.513906e-01):3.589658e-01):4.404338e-01):9.511073e-01,34:1.136914e+00):1.710713e-01,(((((12:9.069824e-01,26:8.677843e-01):1.679686e-01,((16:6.166444e-01,(60:4.124190e-01,61:4.353352e-01):5.425327e-01):3.983930e-01,(13:1.218399e-01,(9:2.051802e-01,21:8.210988e-02):1.752867e-01):4.470775e-01):4.322805e-01):7.358131e-03,18:1.196269e+00):1.477332e-01,(((17:4.444359e-01,19:1.077126e+00):2.753697e-01,((43:8.514309e-01,54:6.942474e-01):3.647169e-02,44:6.051894e-01):7.136134e-01):5.453201e-02,10:1.105341e+00):3.401128e-01):3.033574e-02,(11:9.025655e-01,((20:3.353322e-01,(14:3.198785e-01,15:1.195804e-01):1.360330e-01):1.185962e-01,24:6.366370e-01):8.487189e-01):9.191287e-02):2.354704e-01):7.068648e-02):3.170744e-01):1.638461e-01,((((5:7.320280e-02,4:5.464246e-02):4.294039e-01,55:8.566176e-01):2.915222e-01,3:6.952571e-01):3.580296e-01,(((30:6.348070e-02,((31:8.878050e-02,(27:2.082545e-01,(28:7.463361e-03,32:1.933885e-03):5.341667e-02):3.630556e-02):5.051323e-02,29:2.989470e-02):2.258896e-02):2.290894e-02,33:2.811378e-02):1.279641e+00,((68:2.932785e-01,69:3.650706e-01):7.111891e-02,(67:2.062924e-01,70:2.408391e-01):4.354740e-02):7.495464e-01):5.466183e-01):1.060166e-01):3.730241e-01):8.097691e-01,((39:1.016729e-02,2:2.841053e-02):4.475864e-01,40:2.313625e-01):4.749347e-01):2.518837e-01,7:5.967524e-01):8.898004e-02):1.535452e-01,22:1.867069e-02,1:1.261320e-01);
   tree gen.24000 = [&U] (22:6.946708e-02,(23:1.020906e-01,(7:6.921628e-01,(((39:1.533811e-02,2:4.788613e-02):2.772671e-01,40:2.621640e-01):3.298738e-01,((((8:8.267413e-01,6:3.524183e-01):9.736536e-01,(((34:8.227337e-01,((50:3.571036e-01,51:2.274414e-01):5.872256e-02,52:1.326999e-01):1.096487e+00):6.487473e-01,(((49:1.005149e+00,(((46:1.255099e-01,47:1.961595e-01):3.034992e-01,53:6.256981e-01):3.903119e-01,(48:3.169347e-01,45:4.111953e-01):4.407523e-01):2.385426e-01):9.243038e-01,((20:2.357146e-01,(15:1.413225e-01,14:1.769828e-01):1.303753e-01):1.490654e-02,24:6.069684e-01):5.417465e-01):4.253573e-02,((((((9:1.604979e-01,21:1.057368e-01):1.558613e-01,13:4.043383e-02):5.284261e-01,(16:7.238230e-01,(61:3.395038e-01,60:5.581491e-01):6.387041e-01):3.320097e-01):4.677125e-01,(26:5.692270e-01,12:7.162884e-01):1.679928e-01):2.071184e-01,((((43:5.707343e-01,(54:8.782669e-01,44:5.964707e-01):2.937932e-01):9.156579e-01,10:7.151631e-01):6.737627e-02,(19:5.251269e-01,17:7.549644e-01):2.556504e-01):3.091302e-01,18:1.141573e+00):1.217717e-01):7.496421e-02,11:1.007718e+00):1.368904e-01):8.508360e-02):1.348699e-01,(((36:4.296145e-01,37:6.272079e-01):1.664386e-01,25:6.056139e-01):1.078885e-01,((41:1.355797e-01,(42:4.367963e-01,35:1.869285e-01):1.387706e-01):2.413946e-01,38:1.441552e-01):1.000588e+00):4.134435e-01):1.763823e-01):1.401790e-01,(((((31:8.063416e-02,((30:5.044954e-02,33:4.036772e-02):1.536831e-02,29:2.408335e-02):2.183741e-02):1.668892e-02,27:1.756464e-01):3.368527e-02,(32:2.238114e-03,28:6.505596e-03):4.772882e-02):8.264259e-01,((69:3.095471e-01,68:8.474064e-02):3.104204e-01,(70:3.423686e-01,67:1.579777e-01):2.825047e-02):1.104747e+00):6.865482e-01,(((4:5.041167e-02,5:6.605924e-02):5.933706e-01,55:9.963607e-01):4.500841e-01,3:6.151741e-01):2.586714e-01):4.569010e-01):2.941684e-01,((((57:2.441537e-02,56:2.187506e-02):1.612129e-02,(64:1.054492e-03,58:4.559978e-03):2.821699e-02):2.501124e-01,((59:7.419683e-02,65:2.184614e-01):5.184750e-02,(66:3.310705e-02,63:5.973915e-02):1.597083e-01):5.069423e-01):1.349179e-01,62:6.813639e-01):9.080084e-01):6.708612e-01):3.967734e-01):1.435459e-01):1.370203e-01,1:5.579173e-02);
   tree gen.24500 = [&U] (22:8.936369e-02,(((((39:2.678231e-02,2:2.158918e-02):3.288257e-01,40:2.558879e-01):3.943404e-01,(((((25:5.109933e-01,(37:3.682274e-01,36:5.233970e-01):1.364791e-01):2.117169e-01,(38:1.289762e-02,(41:9.881920e-02,(35:2.486008e-01,42:2.054039e-01):5.260216e-02):3.313421e-01):9.579460e-01):6.376376e-01,((((24:6.517915e-01,((14:1.474148e-01,15:1.429128e-01):9.396806e-02,20:3.051801e-01):1.880441e-01):9.783638e-01,(((((44:6.985909e-01,(54:8.893332e-01,43:4.378580e-01):1.399212e-01):4.728370e-01,(17:5.852334e-01,19:5.076205e-01):3.440457e-01):1.361024e-01,10:7.710474e-01):2.734530e-01,11:1.157912e+00):5.276301e-02,((((((9:1.829716e-01,21:1.450050e-01):1.246320e-01,13:1.453958e-01):4.583066e-01,(16:9.737908e-01,(60:4.298212e-01,61:4.171693e-01):4.978701e-01):2.898195e-01):2.528342e-01,18:8.340013e-01):2.374990e-01,12:9.006506e-01):1.634523e-02,26:8.017579e-01):1.356929e-01):5.538755e-02):1.412668e-01,((49:1.088603e+00,(48:4.065161e-01,45:1.506872e-01):3.953592e-01):3.175402e-02,((47:2.549266e-01,46:8.678886e-02):3.240565e-01,53:7.000657e-01):3.089668e-01):5.915786e-01):2.825623e-02,((52:7.131494e-02,(51:3.629575e-01,50:3.026164e-01):1.540915e-01):1.154919e+00,34:1.044510e+00):9.145186e-02):2.954150e-01):3.528472e-02,((6:4.116024e-01,8:6.700277e-01):7.460298e-01,((((4:7.966852e-02,5:5.170067e-02):6.032421e-01,55:7.208844e-01):3.869505e-01,3:6.381468e-01):2.642579e-01,(((((28:1.118632e-02,32:1.442139e-02):5.022911e-02,27:1.811089e-01):5.372322e-02,31:7.413958e-02):4.934017e-02,((33:1.008451e-01,30:3.909126e-02):3.128436e-02,29:2.671448e-02):1.212824e-02):5.661784e-01,((68:1.297469e-01,69:3.214372e-01):2.657148e-02,(67:1.222619e-01,70:3.366060e-01):1.166175e-01):5.374166e-01):8.701301e-01):1.603968e-01):1.241399e-03):2.608118e-01,((((66:2.381043e-02,63:8.208453e-02):8.349732e-02,(65:1.795529e-01,59:5.613492e-02):3.458578e-02):2.916745e-01,((64:4.087529e-03,58:8.603545e-04):2.436101e-02,(56:2.240207e-02,57:2.130278e-02):3.408888e-02):3.045852e-01):1.826971e-01,62:6.396115e-01):4.629536e-01):6.901910e-01):4.163559e-01,7:3.712189e-01):1.455723e-01,23:5.216044e-02):1.351865e-01,1:6.411217e-02);
   tree gen.25000 = [&U] ((23:1.374206e-01,(((((((56:1.364758e-02,57:2.856601e-02):2.317883e-02,(58:1.030785e-02,64:2.777011e-03):2.439659e-02):4.365806e-01,((59:6.907604e-02,65:2.206084e-01):1.237671e-01,(63:5.672850e-02,66:2.378947e-02):1.118562e-01):3.135723e-01):3.636482e-01,62:5.604285e-01):8.971128e-01,((6:4.474029e-01,8:6.869995e-01):5.926025e-01,((((((41:2.625092e-01,(35:2.010448e-01,42:2.744194e-01):1.448824e-01):2.093511e-01,38:1.295203e-01):8.492874e-01,((36:3.706769e-01,25:7.148540e-01):8.408274e-02,37:5.220451e-01):3.732715e-01):4.740581e-01,((51:3.282637e-01,50:2.445056e-01):2.530996e-01,52:1.429401e-01):1.114440e+00):1.133444e-01,(((11:7.857367e-01,((20:3.834861e-01,(14:2.020198e-01,15:8.177643e-02):3.549712e-02):1.366317e-01,24:8.694399e-01):5.507093e-01):1.776868e-01,(((12:8.902264e-01,26:9.474327e-01):2.404933e-01,(((16:6.942930e-01,(60:4.913289e-01,61:4.885136e-01):4.685507e-01):4.659563e-01,(13:1.260213e-01,(9:1.677189e-01,21:1.257505e-01):1.785494e-01):4.345139e-01):4.201328e-01,18:8.258093e-01):4.426380e-01):7.864223e-02,(((54:6.828435e-01,(43:8.220580e-01,44:5.652929e-01):1.744197e-01):6.849846e-01,10:7.720503e-01):7.474238e-02,(17:4.355693e-01,19:1.048606e+00):3.897819e-01):2.688141e-01):7.231969e-02):2.715754e-01,((49:1.048330e+00,(((47:2.932905e-01,46:4.698708e-02):2.808814e-01,53:9.477002e-01):2.713720e-01,(48:2.869281e-01,45:1.981290e-01):3.488784e-01):2.429864e-01):9.258155e-01,34:1.104965e+00):4.404617e-02):2.312777e-01):3.127661e-01,((((5:5.339020e-02,4:6.328482e-02):9.087937e-01,55:1.251095e+00):1.378934e-01,3:9.409347e-01):5.414348e-01,((29:3.356519e-02,((30:6.613306e-02,33:6.413016e-02):7.389375e-02,(((28:5.144339e-03,32:3.657959e-03):4.152164e-02,31:9.342762e-02):1.501551e-02,27:2.494561e-01):3.335986e-02):3.079802e-02):6.327791e-01,((69:3.265736e-01,68:6.725960e-02):4.739621e-02,(70:2.563930e-01,67:9.326272e-02):8.604863e-02):4.119819e-01):5.312575e-01):2.526874e-01):4.699145e-02):2.724878e-01):6.810064e-01,((39:1.337411e-02,2:4.687947e-02):3.955215e-01,40:2.474707e-01):3.763540e-01):3.046602e-01,7:7.010590e-01):3.158618e-01):1.805842e-01,22:4.366649e-02,1:1.225875e-01);
   tree gen.25500 = [&U] (22:9.337846e-02,(23:1.256068e-01,(7:3.645655e-01,(((39:3.742948e-02,2:2.646057e-02):2.710970e-01,40:3.314466e-01):3.172189e-01,((((((34:8.137496e-01,((50:3.636645e-01,51:4.065914e-01):1.227802e-01,52:6.718286e-02):8.278176e-01):4.501382e-01,(((49:1.000954e+00,(((46:2.714849e-01,47:1.978426e-01):2.359626e-01,53:6.230864e-01):2.435083e-01,(48:2.120071e-01,45:2.242549e-01):2.632337e-01):2.992519e-01):7.220039e-01,(24:6.044348e-01,((15:1.510148e-01,14:2.252693e-01):1.512515e-01,20:2.084325e-01):3.823066e-01):5.733983e-01):1.476432e-01,(((((19:5.229350e-01,17:5.616485e-01):3.640013e-01,10:8.576223e-01):3.224390e-01,(54:8.746009e-01,(44:5.800841e-01,43:5.683519e-01):2.264870e-01):4.813976e-01):3.558221e-01,(18:1.136808e+00,((((9:2.495151e-01,21:1.268449e-01):1.534010e-01,13:6.710890e-02):3.056456e-01,(16:5.278917e-01,(61:4.444923e-01,60:4.882962e-01):5.667896e-01):7.605846e-01):2.459244e-01,(26:9.865649e-01,12:9.703282e-01):2.436230e-01):9.349469e-02):1.089255e-01):5.647075e-02,11:1.029402e+00):2.015722e-01):2.459299e-01):9.717722e-02,(((36:3.636165e-01,37:5.333372e-01):2.104883e-01,25:5.030762e-01):4.361478e-01,((41:1.576077e-01,(42:3.828333e-01,35:3.286725e-01):1.602244e-01):2.224415e-01,38:1.764992e-01):7.277093e-01):4.747773e-01):1.393409e-01,(8:6.908162e-01,6:4.543057e-01):1.053038e+00):1.336968e-01,(((((31:7.950950e-02,27:2.775565e-01):3.374793e-02,((30:9.631236e-02,33:4.205553e-02):1.431640e-02,29:2.166318e-02):4.464826e-02):1.832410e-02,(32:2.797968e-03,28:9.459632e-03):6.830656e-02):6.175644e-01,((69:3.796848e-01,68:2.250859e-01):6.573106e-02,(70:1.998106e-01,67:1.487926e-01):1.550538e-01):1.144726e+00):8.801359e-01,(((4:6.874352e-02,5:8.440655e-02):5.908938e-01,55:9.814823e-01):3.179583e-01,3:5.530044e-01):3.973115e-01):9.922549e-02):3.263220e-01,((((57:6.597998e-03,56:1.323663e-02):1.003264e-02,(64:6.240843e-04,58:4.325637e-03):3.993879e-02):2.270583e-01,((59:4.854533e-02,65:1.785795e-01):1.297105e-01,(66:5.532137e-02,63:1.337361e-01):6.596701e-02):4.241365e-01):3.349256e-01,62:4.688617e-01):6.178686e-01):6.918855e-01):3.421189e-01):3.582914e-01):1.087701e-01,1:9.748902e-02);
   tree gen.26000 = [&U] (22:8.853674e-02,((((((((59:8.390106e-02,65:3.452095e-01):1.194860e-01,(66:3.781750e-02,63:5.130902e-02):1.032471e-01):3.900258e-01,((57:1.267693e-02,56:3.807000e-03):2.895189e-02,(58:3.158681e-04,64:5.519085e-03):5.042163e-02):3.974091e-01):1.387305e-01,62:6.267404e-01):1.135171e+00,((((((5:9.779856e-02,4:3.332330e-03):7.347206e-01,55:8.519463e-01):5.583266e-01,3:5.212742e-01):4.373616e-01,(((69:2.387259e-01,(70:3.470208e-01,67:9.772787e-02):2.737207e-01):5.110681e-03,68:3.040479e-01):5.699410e-01,((29:6.395600e-02,(30:3.514433e-02,33:3.231065e-02):1.809234e-02):1.051918e-02,(((32:1.067300e-02,28:1.380637e-03):8.838665e-02,27:1.555594e-01):4.211125e-02,31:1.737567e-01):3.424288e-02):9.772049e-01):8.221683e-01):2.318505e-01,(((38:9.109846e-02,((42:3.193197e-01,35:2.219438e-01):9.662294e-02,41:1.956991e-01):3.503220e-01):9.545658e-01,(25:5.257495e-01,(36:4.923516e-01,37:6.313234e-01):1.712007e-01):2.023983e-01):3.872129e-01,(((((((10:1.119625e+00,(54:1.143763e+00,(43:9.265076e-01,44:6.747060e-01):2.445843e-01):5.960850e-01):1.207210e-01,(19:7.786906e-01,17:6.833772e-01):5.614139e-01):2.397008e-01,((((60:4.612537e-01,61:4.485588e-01):4.326752e-01,16:9.920159e-01):6.907908e-01,((21:8.605300e-02,9:2.318360e-01):7.230502e-02,13:1.726468e-01):4.043315e-01):5.362088e-01,18:9.002619e-01):1.675483e-01):2.053013e-01,11:1.156624e+00):1.167700e-01,(26:6.858000e-01,12:8.047459e-01):2.185099e-01):2.609921e-01,(((14:1.671074e-01,15:1.493757e-01):1.789269e-01,20:3.236087e-01):2.699872e-01,24:5.383490e-01):8.209632e-01):2.292295e-02,((((53:8.959224e-01,(46:1.620156e-01,47:3.407171e-01):5.028928e-01):1.488848e-01,49:1.143351e+00):2.556509e-01,(48:1.737151e-01,45:2.933428e-01):3.489033e-01):1.063754e+00,(34:9.913264e-01,(52:2.010320e-01,(50:2.339807e-01,51:5.184954e-01):5.231160e-03):1.496174e+00):1.252353e-01):4.164671e-01):2.451893e-01):1.874944e-01):7.902728e-02,(8:1.211490e+00,6:4.700073e-01):8.426422e-01):3.912416e-01):8.551868e-01,(40:2.042893e-01,(2:4.789033e-02,39:5.042416e-02):5.228713e-01):3.541027e-01):2.162308e-01,7:6.639492e-01):1.557107e-01,23:8.854973e-02):1.643430e-01,1:5.962783e-02);
   tree gen.26500 = [&U] ((23:1.948269e-02,(((((((56:2.000779e-02,57:1.885636e-02):3.516596e-02,(58:1.364445e-02,64:6.009536e-03):1.213862e-02):4.032206e-01,((59:3.398475e-02,65:2.317273e-01):1.037676e-01,(63:8.360451e-02,66:7.312645e-02):9.980487e-02):2.972148e-01):6.860754e-02,62:5.886747e-01):9.892484e-01,((((((5:1.064149e-01,4:5.458971e-02):7.938973e-01,55:8.159068e-01):5.539433e-01,3:5.732758e-01):3.409498e-01,((29:4.241116e-02,((31:1.435104e-01,(27:2.460196e-01,(28:3.784562e-04,32:1.916144e-03):6.671676e-02):3.433387e-04):3.854298e-02,(30:4.433395e-02,33:6.006825e-02):3.457846e-02):2.155730e-02):8.229623e-01,((69:3.458282e-01,68:4.240309e-02):2.977648e-01,(70:2.970505e-01,67:1.441636e-01):1.849910e-01):4.327462e-01):7.040672e-01):4.536173e-01,(((((41:2.757400e-01,(35:3.250768e-01,42:2.549836e-01):2.010423e-01):3.053122e-01,38:2.068002e-01):9.220229e-01,(25:7.520053e-01,(36:3.843823e-01,37:6.015214e-01):2.110001e-01):3.427864e-01):3.854362e-01,((51:2.880080e-01,50:3.023479e-01):7.736201e-02,52:9.868399e-02):1.638893e+00):5.087441e-02,(6:4.299432e-01,8:6.555113e-01):9.184523e-01):5.971746e-02):1.314075e-01,(((11:1.353135e+00,(((18:9.476738e-01,((10:9.014433e-01,(17:4.620348e-01,19:1.101457e+00):4.544763e-01):2.829037e-02,((54:5.155710e-01,43:9.697260e-01):2.676756e-01,44:5.641154e-01):7.992540e-01):4.510868e-01):2.542621e-01,(12:9.257227e-01,26:8.641571e-01):1.198949e-01):8.345326e-02,((16:6.655941e-01,(60:5.038685e-01,61:6.472420e-01):6.765458e-01):4.107759e-01,(13:1.402484e-01,(9:1.653301e-01,21:1.126055e-01):1.929028e-01):6.240743e-01):5.809643e-01):6.079187e-02):1.948181e-01,((20:3.326578e-01,(14:1.827213e-01,15:1.675779e-01):4.555813e-02):1.694601e-01,24:9.091782e-01):5.165772e-01):2.730502e-01,((49:8.255287e-01,(((47:3.080726e-01,46:8.482048e-02):3.989562e-01,53:7.622842e-01):3.731794e-01,(48:3.428390e-01,45:3.285427e-01):2.445654e-01):4.598724e-01):1.021189e+00,34:1.319130e+00):2.139809e-01):2.301860e-01):7.388474e-02):1.132098e+00,((39:1.421198e-02,2:2.429829e-02):2.787382e-01,40:2.023021e-01):3.900124e-01):3.801225e-01,7:1.136167e+00):2.174229e-01):1.515632e-01,22:9.709203e-02,1:2.086551e-02);
   tree gen.27000 = [&U] (22:8.180181e-02,((((((((59:8.866700e-02,65:2.032632e-01):8.515990e-02,(66:2.727642e-02,63:3.627735e-02):8.566009e-02):3.186871e-01,(((57:1.175744e-02,56:1.989141e-02):4.228074e-02,64:1.018856e-02):9.079914e-04,58:1.440585e-04):3.421272e-01):3.549453e-01,62:4.806151e-01):8.801814e-01,(((((5:1.193768e-01,4:6.172450e-03):5.468978e-01,55:9.057451e-01):4.321727e-01,3:5.804728e-01):1.370920e-01,(((68:9.924436e-02,(70:3.373199e-01,67:8.253401e-02):2.657365e-01):2.072602e-02,69:1.314271e-01):1.282393e+00,((27:1.838137e-01,((32:1.005217e-02,28:1.279851e-03):9.137995e-02,31:9.963047e-02):3.210410e-02):4.771175e-02,((33:3.172513e-02,30:4.874926e-02):1.250021e-02,29:5.711105e-02):2.221981e-02):2.858695e-01):1.134322e+00):2.720662e-01,((((38:1.508896e-01,((42:2.790637e-01,35:1.981059e-01):1.618844e-01,41:2.049939e-01):1.654121e-01):9.589350e-01,(25:5.728560e-01,(36:5.560455e-01,37:5.611799e-01):2.683424e-01):3.233466e-02):7.164630e-01,((((((10:1.004901e+00,((43:6.647653e-01,54:5.763433e-01):1.654899e-01,44:5.387586e-01):7.293327e-01):1.654783e-01,(19:7.691051e-01,17:6.478099e-01):4.089611e-01):5.166981e-01,((((60:6.658496e-01,61:2.453223e-01):4.648259e-01,16:9.602880e-01):3.014024e-01,((9:2.796227e-01,21:8.294202e-02):2.913971e-02,13:1.586490e-01):4.057461e-01):6.104497e-01,18:8.345427e-01):7.711777e-02):2.182817e-01,(26:8.295916e-01,12:8.442900e-01):1.706592e-01):2.243696e-01,((((14:1.717759e-01,15:1.503203e-01):1.658652e-01,20:2.192726e-01):2.502781e-01,24:6.941415e-01):5.112320e-01,11:1.022459e+00):5.235701e-02):1.117939e-01,(((49:1.059886e+00,(53:8.826246e-01,(46:1.319398e-01,47:2.149798e-01):3.387014e-01):1.541141e-01):4.967810e-02,(48:1.610339e-01,45:3.095807e-01):2.868887e-01):1.046271e+00,(34:1.055196e+00,(50:2.964190e-01,(52:2.363169e-01,51:3.122011e-01):7.421403e-03):1.369342e+00):9.022207e-02):3.837793e-01):4.491725e-01):8.033594e-02,(8:1.123051e+00,6:2.087426e-01):8.653771e-01):3.401806e-02):3.891100e-01):7.369224e-01,(40:1.893761e-01,(2:4.439433e-02,39:4.674319e-02):4.012209e-01):3.282532e-01):2.923923e-01,7:5.564339e-01):2.483240e-01,23:3.828065e-02):1.240229e-01,1:5.511450e-02);
   tree gen.27500 = [&U] (22:8.988152e-02,(23:4.893919e-02,(7:5.386517e-01,(((39:3.816068e-02,2:6.762464e-02):2.972452e-01,40:3.493505e-01):2.998326e-01,(((((56:3.146720e-02,57:2.494996e-02):2.883962e-02,(64:4.009432e-03,58:4.285992e-03):1.090017e-02):3.935669e-01,((59:5.184248e-02,65:2.419348e-01):2.793458e-02,(63:7.719335e-02,66:6.886688e-02):1.141751e-01):3.629528e-01):2.242681e-01,62:8.600437e-01):7.343772e-01,((((((38:1.733579e-01,(41:3.697857e-01,(35:2.355816e-01,42:4.865913e-01):9.291460e-02):1.837862e-01):8.291957e-01,(37:7.062631e-01,(36:6.563092e-01,25:5.384400e-01):1.800012e-01):4.556425e-01):3.872237e-01,(49:8.134861e-01,((48:3.897858e-01,45:1.819525e-01):4.197006e-01,(53:9.574305e-01,(46:1.286629e-01,47:2.109374e-01):3.172930e-01):2.456946e-01):2.169177e-01):1.074349e+00):2.130010e-01,(8:9.490758e-01,6:3.470128e-01):1.232227e+00):9.422263e-02,(((((13:1.498811e-01,(21:1.351407e-01,9:1.530850e-01):1.145507e-01):4.419419e-01,((60:3.491260e-01,61:4.543582e-01):5.600081e-01,16:1.564880e+00):6.928253e-01):3.246041e-01,18:1.432650e+00):9.362648e-02,(((19:6.842592e-01,17:6.103586e-01):3.602712e-01,((44:8.032086e-01,(43:9.890556e-01,54:7.315516e-01):1.512645e-01):6.699318e-01,10:1.319423e+00):3.616782e-02):5.276308e-01,((26:8.751090e-01,12:1.088452e+00):1.996289e-01,((24:6.855569e-01,((15:8.937141e-02,14:1.981372e-01):2.274862e-01,20:2.737221e-01):2.429782e-01):6.128472e-01,11:1.137554e+00):1.130593e-01):1.532873e-01):1.333309e-01):1.762655e-01,(34:1.077812e+00,(52:1.613302e-01,(50:2.874661e-01,51:4.193205e-01):7.270627e-02):9.985062e-01):4.277539e-01):1.915457e-01):1.004190e-01,(((((30:6.457092e-02,33:8.641713e-02):1.284970e-02,(31:8.446823e-02,((32:5.905338e-03,28:4.387408e-03):6.847739e-02,27:2.241042e-01):1.429849e-03):2.488848e-02):8.010455e-02,29:8.904390e-03):9.014577e-01,(((67:1.618443e-01,70:2.043625e-01):1.765639e-01,68:1.273848e-01):4.276388e-02,69:4.122350e-01):8.998994e-01):6.227887e-01,(((4:6.182798e-02,5:6.973003e-02):6.865478e-01,55:9.301245e-01):4.429180e-01,3:5.360814e-01):5.724629e-01):3.017145e-01):4.905042e-01):8.868502e-01):2.908790e-01):3.078452e-01):1.054059e-01,1:6.411415e-02);
   tree gen.28000 = [&U] (22:4.405555e-02,(23:1.170846e-01,(7:5.846230e-01,(((39:3.662108e-02,2:4.506099e-02):2.184015e-01,40:3.352560e-01):2.877358e-01,(((((56:3.019765e-02,57:1.784551e-02):1.883518e-02,(64:3.847671e-03,58:1.065759e-02):1.978792e-02):3.580258e-01,((59:4.975089e-02,65:2.321740e-01):2.267647e-02,(63:9.698519e-02,66:6.608844e-02):1.095687e-01):3.483094e-01):1.034118e-01,62:8.253451e-01):7.047487e-01,((((((38:1.547311e-01,(41:3.548667e-01,(35:2.360162e-01,42:2.468644e-01):7.817290e-02):2.708766e-01):7.957417e-01,(37:6.777688e-01,(36:6.298304e-01,25:5.167166e-01):1.146577e-01):3.479655e-01):4.303761e-01,(49:1.043495e+00,((48:3.492383e-01,45:1.867866e-01):4.027678e-01,(53:9.188029e-01,(46:2.445459e-01,47:1.843499e-01):3.204808e-01):2.326873e-01):2.081661e-01):1.038909e+00):1.705536e-01,(8:9.107853e-01,6:3.330126e-01):1.182513e+00):1.170235e-01,((((((13:1.438342e-01,(21:1.512809e-01,9:1.533767e-01):1.040480e-01):4.241117e-01,((60:4.346852e-01,61:4.360271e-01):3.689370e-01,16:1.501744e+00):6.648733e-01):5.539983e-01,18:8.051781e-01):8.984911e-02,((44:7.708031e-01,(43:6.956391e-01,54:4.904621e-01):1.605279e-01):7.459289e-01,((19:6.566527e-01,17:5.857336e-01):3.520468e-01,10:1.132052e+00):1.641173e-01):1.545573e-01):1.412891e-01,(11:7.923612e-01,((24:6.578980e-01,((15:1.132302e-01,14:1.901433e-01):8.140823e-02,20:2.626788e-01):1.597883e-01):6.362550e-01,(26:6.396406e-01,12:1.143823e+00):3.284148e-01):1.171945e-01):1.628639e-01):1.046669e-01,(34:1.034328e+00,(52:1.692684e-01,(50:3.991492e-01,51:4.024030e-01):2.397981e-02):1.516223e+00):3.073300e-01):1.250589e-01):1.246194e-01,((((33:8.293063e-02,(29:3.327461e-02,(((32:7.351252e-03,28:4.210398e-03):5.859172e-02,27:2.296532e-01):3.277219e-03,31:8.106035e-02):7.091690e-02):3.071386e-02):1.250365e-02,30:6.196581e-02):8.092388e-01,((67:1.473232e-01,70:2.130546e-01):9.323517e-02,(68:1.128272e-01,69:3.956034e-01):1.299552e-02):8.256600e-01):9.199288e-01,(((4:5.933353e-02,5:6.691676e-02):9.102652e-01,55:9.246880e-01):4.250485e-01,3:4.602436e-01):4.608998e-01):3.924198e-02):4.832020e-01):6.885293e-01):2.791435e-01):1.278739e-01):1.236588e-01,1:5.060593e-02);
   tree gen.28500 = [&U] (22:7.321068e-02,(23:1.201242e-01,(7:6.774309e-01,(((39:3.757180e-02,2:4.464771e-02):2.240714e-01,40:3.439595e-01):5.816779e-01,(((((56:1.588653e-02,57:3.202468e-02):3.681698e-02,(64:1.012521e-02,58:7.650030e-03):1.501664e-02):2.837798e-01,((59:5.104247e-02,65:3.042242e-01):3.854420e-02,(63:6.262536e-02,66:5.118455e-02):1.454479e-01):2.570474e-01):2.470001e-01,62:7.387035e-01):7.852242e-01,((((((38:1.587481e-01,(41:4.005178e-01,(35:2.523184e-01,42:1.949871e-01):1.480300e-01):2.193761e-01):8.163999e-01,(25:8.638929e-01,(36:6.461814e-01,37:5.708970e-01):9.928179e-02):3.987735e-01):4.415490e-01,(49:1.070585e+00,((48:3.529900e-01,45:1.916358e-01):4.813524e-01,(53:9.426559e-01,(46:2.508945e-01,47:1.891358e-01):2.888011e-01):2.488011e-01):4.478835e-01):6.732370e-01):2.066562e-01,(8:9.344301e-01,6:3.416579e-01):9.818956e-01):1.390266e-01,(((((19:9.836427e-01,17:4.598038e-01):3.218013e-01,(((43:7.136985e-01,44:9.163928e-01):1.634196e-01,54:5.186767e-01):7.843759e-01,10:1.161441e+00):9.972714e-02):3.792677e-01,(11:6.704624e-01,((24:6.749776e-01,((15:1.161697e-01,14:3.013211e-01):2.048796e-01,20:2.694982e-01):1.599030e-01):6.527728e-01,(26:1.026096e+00,12:1.173518e+00):3.369408e-01):2.072590e-01):2.243209e-01):9.605085e-02,(((13:1.475682e-01,(21:1.151040e-01,9:1.573585e-01):1.067492e-01):5.338524e-01,((60:4.459701e-01,61:4.473468e-01):4.924349e-01,16:7.852731e-01):6.545947e-01):5.683806e-01,18:7.638526e-01):1.726595e-01):2.650037e-01,(34:9.743422e-01,((51:4.128497e-01,52:1.510349e-01):2.398471e-02,50:4.095115e-01):1.525685e+00):4.125057e-01):1.746857e-01):1.602343e-01,((((33:8.508358e-02,30:6.357449e-02):5.108939e-02,(29:3.687975e-02,((27:2.394415e-01,(32:1.551169e-02,28:4.319704e-03):5.956385e-02):7.969805e-03,31:1.111765e-01):7.091407e-02):2.467203e-02):7.362164e-01,((67:1.836868e-01,70:2.185857e-01):6.754464e-02,(68:1.157563e-01,69:6.014493e-01):1.333290e-02):9.351044e-01):9.438110e-01,(((4:9.484155e-02,5:6.865398e-02):1.054853e+00,55:9.486937e-01):4.880588e-01,3:4.721919e-01):4.069742e-01):8.931995e-02):4.956882e-01):9.104978e-01):3.244010e-01):1.015897e-01):9.466458e-02,1:9.865231e-02);
   tree gen.29000 = [&U] (22:7.224794e-02,(23:1.551168e-01,(7:6.685225e-01,(((39:2.698607e-02,2:4.853978e-02):2.211249e-01,40:2.913307e-01):5.166595e-01,(((((56:2.974703e-02,57:3.234670e-02):2.718677e-02,(64:9.317680e-03,58:7.549431e-03):7.672080e-03):3.956023e-01,((59:5.037125e-02,65:3.002236e-01):4.744749e-02,(63:6.180182e-02,66:5.051146e-02):1.546664e-01):2.693491e-01):2.147681e-01,62:5.322479e-01):1.007549e+00,((((((38:1.566605e-01,(41:2.428023e-01,(35:3.337888e-01,42:3.770257e-01):1.449312e-01):2.008550e-01):8.056641e-01,((36:6.164677e-01,25:8.721648e-01):1.011366e-01,37:5.633896e-01):3.935295e-01):2.261353e-01,(49:1.111036e+00,((48:3.483481e-01,45:1.891157e-01):3.794840e-01,(53:9.302598e-01,(46:2.475952e-01,47:1.866486e-01):2.708997e-01):2.455293e-01):4.419938e-01):1.051400e+00):4.316361e-01,(8:9.221422e-01,6:3.371650e-01):9.689835e-01):9.907454e-02,(((((11:7.697921e-01,(24:6.661016e-01,((15:1.146421e-01,14:2.582646e-01):2.021854e-01,20:2.058853e-01):3.172766e-01):5.515177e-01):2.653322e-01,(26:1.012603e+00,12:5.829657e-01):3.333593e-01):2.157507e-01,((19:7.536922e-01,17:4.537573e-01):6.261812e-01,((54:4.881028e-01,(43:6.822287e-01,44:9.043420e-01):2.023420e-01):7.657462e-01,10:1.146168e+00):9.841571e-02):3.742803e-01):5.803223e-02,(((13:8.803476e-02,(21:6.269103e-02,9:2.667012e-01):2.217475e-01):5.268322e-01,((60:4.401055e-01,61:4.414641e-01):6.331921e-01,16:7.934891e-01):5.975644e-01):5.975041e-01,18:1.145608e+00):6.136310e-02):2.146833e-01,(34:9.615295e-01,(51:2.797621e-01,(52:1.469903e-01,50:2.258751e-01):2.384843e-02):1.441861e+00):2.680435e-01):1.494578e-01):1.580829e-01,(((((33:6.138750e-02,30:3.684334e-02):5.040710e-02,29:4.421415e-02):4.288280e-03,((32:1.169336e-02,28:1.797152e-03):7.406989e-02,(31:1.097145e-01,27:2.362928e-01):1.385335e-02):1.761499e-02):6.876310e-01,((67:1.812713e-01,70:2.157113e-01):9.617700e-02,(68:1.142340e-01,69:4.088216e-01):6.893142e-03):9.438854e-01):9.313997e-01,(((4:7.844464e-02,5:6.775117e-02):6.215894e-01,55:9.037227e-01):4.558689e-01,3:4.659825e-01):4.016224e-01):9.291659e-02):2.999117e-01):8.986795e-01):3.350468e-01):1.035883e-01):5.294327e-02,1:9.808979e-02);
   tree gen.29500 = [&U] (22:4.874134e-02,(23:1.511178e-01,(7:6.266576e-01,(((39:2.629036e-02,2:4.785294e-02):2.299207e-01,40:2.838201e-01):3.871642e-01,(((((56:2.898013e-02,57:2.715907e-02):1.910147e-02,(64:8.183233e-03,58:9.512162e-03):9.742312e-03):3.854034e-01,((59:4.466997e-02,65:2.924837e-01):1.026178e-01,(63:6.020854e-02,66:2.772463e-02):1.506790e-01):2.808544e-01):4.727593e-01,62:5.185263e-01):8.172111e-01,((((((38:2.173657e-01,(41:2.566474e-01,(35:3.251835e-01,42:3.422570e-01):4.722659e-02):1.744774e-01):7.848936e-01,((36:6.005748e-01,25:4.508149e-01):8.776280e-02,37:7.709026e-01):3.039847e-01):3.195775e-01,(49:1.082392e+00,((48:3.393675e-01,45:1.247002e-01):5.826990e-01,(53:1.043352e+00,(46:1.939131e-01,47:1.769333e-01):4.138821e-01):2.657744e-01):1.985187e-01):1.006969e+00):1.082495e-01,(8:6.577026e-01,6:2.528188e-01):9.440026e-01):1.642127e-01,(((((11:9.100036e-01,(24:6.489291e-01,((15:1.116865e-01,14:2.516064e-01):1.969729e-01,20:2.918235e-01):3.090970e-01):5.161005e-01):2.584918e-01,(26:9.864977e-01,12:1.071026e+00):4.180202e-01):2.101885e-01,((19:7.342616e-01,17:4.420592e-01):4.757617e-01,(((43:5.730522e-01,54:6.672838e-01):2.517094e-01,44:8.391229e-01):5.727266e-01,10:1.116619e+00):9.666263e-02):3.646311e-01):5.653613e-02,(((13:8.576518e-02,(21:8.481575e-02,9:2.073499e-01):2.789616e-01):6.923147e-01,((60:4.137968e-01,61:5.757277e-01):5.141365e-01,16:7.730325e-01):3.019442e-01):5.153405e-01,18:1.116074e+00):3.085201e-02):2.738351e-01,(34:9.367407e-01,(52:1.452693e-01,(50:2.124479e-01,51:2.869677e-01):2.345575e-02):1.404689e+00):2.573446e-01):2.653371e-01):1.830032e-01,(((29:3.539616e-02,((31:1.145765e-01,((32:1.528852e-02,28:1.587830e-03):7.320415e-02,27:2.302011e-01):7.933650e-03):3.252110e-02,(33:5.980490e-02,30:3.589350e-02):2.180439e-02):2.171772e-02):8.126468e-01,(69:2.899207e-01,(68:1.112890e-01,(67:1.765980e-01,70:3.273228e-01):1.918841e-01):7.664394e-03):8.868347e-01):6.287762e-01,(((4:4.029850e-02,5:6.600451e-02):6.055645e-01,55:8.804242e-01):3.527392e-01,3:4.539692e-01):3.912684e-01):2.451258e-01):2.866524e-01):8.755111e-01):3.026114e-01):1.696954e-01):5.157836e-02,1:1.026474e-01);
   tree gen.30000 = [&U] (22:5.948154e-02,(23:1.401253e-01,(7:5.810737e-01,(((39:2.437796e-02,2:4.437205e-02):2.751303e-01,40:2.762199e-01):3.752980e-01,(((((56:2.502398e-02,57:1.793368e-02):1.402742e-02,(64:2.618009e-03,58:4.228858e-03):1.642147e-02):3.787662e-01,((59:4.142061e-02,65:2.685525e-01):5.634187e-02,(63:5.582889e-02,66:3.479724e-02):9.899046e-02):3.250062e-01):2.408264e-01,62:4.808080e-01):7.577660e-01,((((((38:1.472649e-01,(41:1.892552e-01,(35:2.442269e-01,42:2.333145e-01):1.253904e-01):2.279564e-01):9.043503e-01,(25:6.585648e-01,(36:5.568882e-01,37:6.809029e-01):9.806545e-02):2.765969e-01):2.963310e-01,(49:1.003658e+00,((48:3.283498e-01,45:1.982392e-01):4.381774e-01,(53:9.674571e-01,(46:1.798076e-01,47:3.003078e-01):2.185149e-01):1.683064e-01):1.840782e-01):9.337208e-01):9.187284e-02,(8:6.098604e-01,6:2.727710e-01):1.006621e+00):1.136270e-01,((((11:1.040197e+00,((24:6.017251e-01,((15:1.035623e-01,14:2.333042e-01):1.826448e-01,20:1.625602e-01):2.866129e-01):4.771674e-01,(26:7.217198e-01,12:9.931179e-01):2.718093e-01):8.818401e-02):1.759103e-01,((19:8.698084e-01,17:4.099032e-01):4.411541e-01,(((43:7.995146e-01,44:7.780840e-01):3.251088e-01,54:5.635114e-01):5.981847e-01,10:1.098163e+00):1.639133e-01):3.381074e-01):5.242361e-02,(((13:4.460831e-02,(21:7.052172e-02,9:1.922670e-01):2.586696e-01):3.175279e-01,((60:3.466998e-01,61:5.338485e-01):4.767375e-01,16:5.989837e-01):3.745541e-01):4.778539e-01,18:8.852543e-01):2.860779e-02):2.475190e-01,(34:1.201929e+00,(51:3.063081e-01,(52:1.414359e-01,50:2.410407e-01):2.148571e-02):1.350107e+00):2.386250e-01):2.460361e-01):8.364632e-02,((((33:7.608297e-02,30:3.328256e-02):2.131536e-02,((31:8.218106e-02,((32:2.279589e-02,28:3.803612e-03):7.197932e-02,27:2.134560e-01):7.356546e-03):7.224552e-02,29:3.282139e-02):2.125753e-02):7.535338e-01,((68:1.057548e-01,69:4.221538e-01):7.339849e-02,(67:1.884655e-01,70:3.414830e-01):1.029339e-01):9.457274e-01):7.368351e-01,(((4:7.373223e-02,5:3.532133e-02):4.794315e-01,55:8.163810e-01):2.647964e-01,3:4.201482e-01):3.855616e-01):2.795219e-01):2.658009e-01):8.118252e-01):2.805991e-01):1.573516e-01):5.380342e-02,1:9.140791e-02);
   tree gen.30500 = [&U] (22:5.161779e-02,(23:1.162174e-01,(7:6.492198e-01,(((39:2.723691e-02,2:4.957583e-02):2.923444e-01,40:3.086140e-01):4.193115e-01,((((64:3.073043e-03,((56:2.492039e-02,57:2.207087e-02):2.757634e-02,58:2.943933e-03):1.845590e-02):4.231865e-01,((59:4.627826e-02,65:1.557632e-01):1.168985e-01,(63:1.012690e-01,66:3.887812e-02):1.157482e-01):2.976076e-01):3.083854e-01,62:5.371953e-01):7.883458e-01,((((((38:1.645356e-01,(41:2.892811e-01,(35:2.728689e-01,42:2.237608e-01):6.806481e-02):2.546903e-01):5.935144e-01,(25:7.357987e-01,(36:5.878816e-01,37:7.607565e-01):1.095662e-01):1.604094e-01):3.616843e-01,(49:1.121363e+00,((48:3.668573e-01,45:8.434301e-02):3.611452e-01,(53:1.080917e+00,(46:2.008947e-01,47:3.384958e-01):4.156979e-01):1.880447e-01):2.201847e-01):1.043224e+00):1.736975e-01,(8:6.813825e-01,6:6.075532e-01):1.124673e+00):1.789458e-01,((((((24:7.681299e-01,((15:1.157077e-01,14:1.209267e-01):2.040647e-01,20:1.918002e-01):1.585997e-01):6.909248e-01,(26:8.063603e-01,12:8.708343e-01):2.260813e-01):9.606962e-02,11:1.162187e+00):1.986740e-01,((19:9.718162e-01,17:5.877034e-01):3.471603e-01,(((43:8.932786e-01,44:5.611143e-01):2.880147e-01,54:6.026728e-01):5.473050e-01,10:6.122726e-01):1.836934e-01):3.777593e-01):5.857165e-02,(((13:3.990709e-02,(21:7.879223e-02,9:2.148153e-01):2.890054e-01):5.816946e-01,((60:4.915184e-01,61:5.964562e-01):8.290229e-01,16:6.692302e-01):6.403099e-01):4.727743e-01,18:9.890735e-01):1.932167e-01):1.597717e-01,(34:9.787949e-01,(51:3.472880e-01,(52:2.881673e-01,50:2.693090e-01):1.966862e-02):1.261301e+00):4.471816e-01):2.543108e-01):1.094338e-01,(((((31:1.715260e-01,((32:2.208555e-02,28:7.260472e-04):8.727702e-02,27:1.808972e-01):4.666847e-03):1.615792e-02,29:3.667056e-02):3.629636e-02,(30:6.478160e-02,33:4.446714e-02):2.385621e-02):8.220558e-01,(68:9.435431e-02,(69:4.716624e-01,(67:2.105680e-01,70:2.285293e-01):9.828656e-02):1.088065e-01):1.089084e+00):8.232483e-01,(((4:4.784804e-02,5:3.946367e-02):5.790613e-01,55:9.121230e-01):2.653711e-01,3:7.338968e-01):3.955347e-01):3.762938e-01):2.129879e-01):6.702911e-01):4.610535e-01):2.724181e-01):1.202732e-01,1:6.133842e-02);
   tree gen.31000 = [&U] (22:2.440251e-02,(((((39:1.245543e-02,2:3.176887e-02):2.532711e-01,40:3.065526e-01):2.960429e-01,((((((4:7.541359e-02,5:9.736903e-02):7.788758e-01,55:7.161464e-01):4.470045e-01,3:4.456498e-01):1.962723e-01,((((29:4.298225e-02,((27:1.459604e-01,(28:4.381512e-03,32:8.476221e-03):8.964572e-02):7.631245e-02,31:1.072577e-01):2.295142e-02):5.764805e-02,30:1.784329e-02):1.866341e-02,33:4.256983e-02):8.493836e-01,(((67:1.595671e-01,70:3.578452e-01):1.740791e-01,68:1.047464e-01):6.789459e-02,69:4.224923e-01):5.593381e-01):7.647695e-01):1.932205e-01,((((25:5.128576e-01,(37:5.419548e-01,36:4.769133e-01):2.008989e-01):5.432172e-01,(38:1.859529e-01,(41:2.036032e-01,(35:2.007821e-01,42:3.222199e-01):1.327665e-01):2.762890e-01):6.659166e-01):3.576527e-01,((((49:1.102036e+00,(((47:1.570220e-01,46:2.570333e-01):2.943755e-01,53:7.655530e-01):1.646104e-01,(48:2.549120e-01,45:2.265914e-01):4.959926e-01):3.132254e-01):1.126727e+00,((18:1.288013e+00,((((9:1.784624e-01,21:1.746105e-01):1.422675e-01,13:1.312694e-01):5.750924e-01,(16:8.101297e-01,(60:3.679283e-01,61:5.432245e-01):5.101980e-01):6.434579e-01):3.939591e-01,(26:7.788388e-01,12:8.232333e-01):3.329980e-01):3.853035e-02):7.273415e-02,(((((43:6.264411e-01,44:5.167296e-01):1.239181e-01,54:5.930838e-01):6.835252e-01,10:1.237603e+00):9.321232e-02,(17:6.790624e-01,19:8.086877e-01):4.476359e-01):4.137225e-01,11:7.347575e-01):2.568145e-01):2.525227e-01):8.472839e-03,(24:9.415629e-01,((14:1.680308e-01,15:1.371074e-01):1.851163e-01,20:2.362439e-01):7.939164e-02):9.502277e-01):1.021434e-01,((50:2.956995e-01,(51:4.142469e-01,52:1.593931e-01):9.994224e-02):1.348811e+00,34:7.679007e-01):5.557532e-01):1.539861e-01):1.269635e-01,(6:3.456531e-01,8:8.237856e-01):1.089465e+00):1.448952e-01):3.130302e-01,((((66:3.111196e-02,63:1.077267e-01):1.074695e-01,(65:2.134438e-01,59:4.585715e-02):3.763113e-02):3.882943e-01,((58:2.604386e-04,64:3.818300e-03):1.578120e-02,(56:6.119721e-03,57:3.301472e-02):2.607131e-02):2.717073e-01):4.165352e-01,62:5.087698e-01):1.269060e+00):7.028226e-01):2.966702e-01,7:5.057094e-01):2.759197e-01,23:8.195108e-02):1.031551e-01,1:1.041546e-01);
   tree gen.31500 = [&U] (22:5.566384e-02,(23:4.613860e-02,(7:6.423923e-01,(((39:3.323764e-02,2:3.851522e-02):3.104579e-01,40:3.435633e-01):4.214443e-01,(((((56:1.134129e-02,57:5.223093e-02):4.255211e-02,(58:1.066708e-03,64:5.897464e-03):4.941691e-03):4.231169e-01,((59:4.791389e-02,65:3.011746e-01):7.034826e-02,(63:1.478924e-01,66:7.371362e-02):1.211727e-01):2.892602e-01):1.384710e-01,62:5.977613e-01):9.793273e-01,((((((38:1.194498e-01,(41:1.711365e-01,(35:2.580305e-01,42:3.244605e-01):8.922008e-02):2.815291e-01):8.919800e-01,(25:6.186992e-01,(36:5.050683e-01,37:7.964088e-01):2.333328e-01):2.748944e-01):2.828371e-01,(49:1.173915e+00,((53:1.131573e+00,(46:2.103095e-01,47:3.301276e-01):4.351793e-01):2.395443e-01,(48:3.824015e-01,45:1.627145e-01):6.434139e-01):2.995517e-01):1.092114e+00):1.945444e-01,(8:6.865487e-01,6:6.360257e-01):1.011342e+00):1.384778e-01,((((((24:6.617446e-01,((15:1.211302e-01,14:2.421961e-01):1.220347e-01,20:3.066929e-01):1.442685e-01):6.355126e-01,11:8.640118e-01):1.846395e-01,(26:9.326709e-01,12:9.116452e-01):1.594673e-01):3.220792e-01,((19:6.324854e-01,17:9.255018e-01):5.505414e-01,(((43:7.440192e-01,44:8.581527e-01):9.230254e-02,54:7.413936e-01):9.039730e-01,10:8.294518e-01):1.675652e-01):6.833934e-01):1.381322e-01,(((13:1.487573e-01,(21:1.608386e-01,9:3.167326e-01):1.782920e-01):4.067934e-01,((60:7.898119e-01,61:7.199630e-01):7.082905e-01,16:1.355346e+00):6.484424e-01):5.600302e-01,18:1.035426e+00):2.079149e-01):1.212088e-01,(34:1.174744e+00,((52:3.050451e-01,50:2.671093e-01):3.703625e-03,51:3.083032e-01):1.443502e+00):2.484247e-01):2.972647e-01):3.150293e-01,((((31:1.370512e-01,((32:9.116782e-03,28:1.486039e-03):6.701045e-02,27:2.962141e-01):3.954026e-02):1.278102e-02,((33:5.530801e-02,30:7.663194e-02):2.212688e-02,29:3.838909e-02):1.668221e-03):4.432180e-01,((67:2.405493e-01,70:2.392391e-01):2.177222e-01,(69:3.802934e-01,68:3.627147e-01):8.694411e-02):8.978104e-01):8.864944e-01,(((4:9.303271e-02,5:3.834606e-02):5.384466e-01,55:1.183463e+00):3.202663e-01,3:9.435841e-01):3.775361e-01):3.503726e-01):1.622459e-01):7.611602e-01):3.815338e-01):1.802447e-01):1.983901e-01,1:6.421299e-02);
   tree gen.32000 = [&U] (22:2.365736e-02,(((((39:1.150434e-02,2:6.994666e-02):2.815077e-01,40:2.236650e-01):2.832575e-01,((((((4:3.716919e-02,5:6.990791e-02):6.709789e-01,55:1.005032e+00):1.313830e-01,3:5.455511e-01):4.659230e-01,((((29:5.365975e-02,((31:7.828353e-02,(28:2.172911e-03,32:1.052370e-02):7.790945e-02):1.251977e-02,27:2.404794e-01):3.179517e-02):7.753193e-02,30:1.607140e-02):2.541663e-02,33:6.139638e-02):8.234470e-01,((67:1.419756e-01,70:1.889913e-01):1.958635e-01,(69:4.006025e-01,68:1.737832e-01):4.531008e-02):5.259158e-01):5.239398e-01):3.146576e-01,(((((((18:8.321346e-01,(((9:1.403152e-01,21:1.151537e-01):1.292721e-01,13:1.873664e-01):5.546180e-01,(16:7.853918e-01,(60:3.566934e-01,61:3.472429e-01):5.146308e-01):7.210448e-01):2.428886e-01):6.038186e-02,(26:7.554835e-01,12:8.715541e-01):2.111780e-01):2.068057e-01,((((43:5.933398e-01,54:6.439096e-01):5.372293e-02,44:7.155869e-01):9.815497e-01,10:6.317799e-01):2.329863e-01,(17:6.785267e-01,19:7.839938e-01):3.377412e-01):2.427570e-01):9.860010e-02,11:9.345879e-01):2.436479e-01,((49:1.068385e+00,(((47:1.312894e-01,46:2.395934e-01):3.941888e-01,53:6.822919e-01):1.171215e-01,(48:2.662184e-01,45:2.196722e-01):4.808471e-01):4.318299e-01):7.893991e-01,(24:7.088791e-01,(20:2.290300e-01,(14:1.627176e-01,15:1.426667e-01):1.897303e-01):1.469865e-01):9.007077e-01):5.384319e-02):7.205739e-02,((((52:1.563027e-01,51:2.805738e-01):7.206687e-02,50:1.618004e-01):1.260443e+00,34:9.469355e-01):3.728117e-01,((25:4.971971e-01,(37:4.239555e-01,36:5.599195e-01):1.719697e-01):5.146578e-01,(38:1.911788e-01,((42:3.597628e-01,41:2.312597e-01):6.433672e-02,35:3.056841e-01):9.725704e-02):5.941901e-01):4.005755e-01):4.914046e-02):2.123809e-02,(6:3.350983e-01,8:6.664244e-01):7.952117e-01):2.055267e-01):3.216196e-01,((((66:2.127688e-02,63:6.066862e-02):8.145203e-02,(65:2.311462e-01,59:4.445687e-02):1.269550e-01):4.739897e-01,((58:2.524859e-04,64:4.972156e-04):1.993730e-02,(56:1.417959e-02,57:4.092743e-02):3.478399e-02):2.554753e-01):2.799602e-01,62:5.606454e-01):6.280003e-01):5.397275e-01):2.339948e-01,7:4.902672e-01):1.727407e-01,23:7.746790e-02):1.138193e-01,1:7.022960e-02);
   tree gen.32500 = [&U] (22:3.328226e-02,((((((((59:9.590202e-02,65:2.368821e-01):2.939607e-02,(66:4.562462e-02,63:8.623033e-02):1.002928e-01):3.844525e-01,((57:1.682883e-02,56:8.958919e-03):1.123666e-02,(58:4.784785e-03,64:3.720862e-03):8.669259e-03):3.916231e-01):2.630596e-01,62:5.773356e-01):1.011431e+00,((((((26:8.463116e-01,12:8.552288e-01):2.099082e-01,(((44:7.051192e-01,(54:6.849508e-01,43:4.880500e-01):2.004718e-01):8.049139e-01,(10:1.082619e+00,(19:7.305139e-01,17:5.262644e-01):2.401929e-01):4.476644e-02):3.686546e-01,((((60:5.019534e-01,61:4.475929e-01):4.697096e-01,16:1.087110e+00):3.392857e-01,((9:1.770709e-01,21:1.173571e-01):1.015665e-01,13:1.719909e-01):5.219315e-01):1.870163e-01,18:1.136826e+00):2.993074e-01):9.195846e-02):5.615440e-02,(11:1.103111e+00,(((14:1.285588e-01,15:1.790467e-01):8.883749e-02,20:3.434882e-01):1.611395e-01,24:8.090816e-01):4.533317e-01):2.277137e-01):2.037655e-01,((49:1.052504e+00,(((46:1.004631e-01,47:2.724609e-01):5.115962e-01,53:9.857455e-01):7.556439e-02,(48:1.617202e-01,45:2.775167e-01):7.679049e-01):2.527568e-01):1.120372e+00,(34:6.556486e-01,(50:2.077375e-01,(52:3.381266e-01,51:1.800839e-01):3.258202e-02):1.944745e+00):3.145253e-01):3.279414e-02):3.325080e-01,((38:1.599256e-01,((42:1.860920e-01,35:2.723102e-01):9.762510e-02,41:1.010191e-01):2.457197e-01):1.047903e+00,(25:4.311462e-01,(36:5.790186e-01,37:6.182356e-01):1.879364e-01):4.749541e-01):6.182494e-01):1.682389e-01,((8:7.567594e-01,6:5.083047e-01):1.125199e+00,((((5:5.167608e-02,4:7.002088e-02):8.509655e-01,55:1.191411e+00):2.626377e-01,3:6.019246e-01):3.150024e-01,(((70:3.264893e-01,67:2.463736e-01):1.618767e-01,(68:2.162121e-01,69:2.954565e-01):3.325143e-02):5.039566e-01,((((32:2.795566e-03,28:7.124919e-04):4.327617e-02,27:1.747060e-01):1.880272e-02,31:1.137680e-01):4.715064e-02,((33:3.376682e-02,30:8.153804e-02):2.460110e-02,29:3.541101e-02):1.112050e-03):7.563614e-01):1.189810e+00):2.364104e-01):5.179313e-02):3.210287e-02):1.069048e+00,(40:2.265762e-01,(2:5.618342e-02,39:1.977977e-02):4.676974e-01):3.783934e-01):2.865690e-01,7:6.019373e-01):1.909775e-01,23:8.530176e-02):1.745628e-01,1:6.639461e-02);
   tree gen.33000 = [&U] (22:1.176440e-01,(23:1.202774e-01,(7:8.985552e-01,(((62:6.056816e-01,(((57:3.248182e-02,56:4.127043e-03):2.250581e-02,(58:4.591494e-03,64:9.002354e-03):2.335567e-02):4.474517e-01,((65:1.828118e-01,59:5.517567e-02):8.639186e-02,(63:1.080797e-01,66:1.414093e-02):1.911711e-01):5.321503e-01):2.933371e-01):8.631833e-01,(((((52:2.413640e-01,(50:3.203810e-01,51:5.684103e-01):2.141021e-03):1.786185e+00,34:1.710342e+00):3.427627e-01,(18:1.213036e+00,(11:1.471616e+00,(((13:1.695421e-01,(9:2.049736e-01,21:1.473650e-01):2.065932e-01):9.511465e-01,(16:9.880377e-01,(60:4.512732e-01,61:4.912124e-01):4.603034e-01):6.989544e-01):3.887142e-01,(((((54:7.059431e-01,(44:1.008005e+00,43:8.073914e-01):7.933316e-01):7.721379e-01,10:1.236383e+00):2.475253e-02,(19:8.124668e-01,17:6.971453e-01):8.103976e-01):3.801450e-01,(12:1.098953e+00,26:1.189165e+00):2.863903e-01):2.030847e-02,((20:4.965533e-01,(15:1.737437e-01,14:1.664006e-01):6.182001e-02):2.375248e-01,24:8.221074e-01):1.209064e+00):2.565600e-02):6.962589e-02):7.460638e-02):2.927946e-01):1.193083e-01,((((38:6.174798e-02,(41:2.455559e-01,(35:3.177745e-01,42:4.631892e-01):1.449848e-01):3.714088e-01):1.044139e+00,(25:7.286937e-01,(36:3.942128e-01,37:6.010109e-01):1.536443e-01):1.857388e-01):4.246238e-01,(((53:9.044367e-01,(47:2.084285e-01,46:2.483780e-01):2.409005e-01):2.325747e-01,(45:2.495734e-01,48:4.295173e-01):7.144624e-01):1.340514e-01,49:1.362816e+00):1.256452e+00):1.974313e-01,(8:6.394486e-01,6:1.095001e+00):1.215207e+00):1.360264e-01):2.184163e-01,(((((33:7.557246e-02,30:7.217552e-02):2.417688e-02,((31:7.621977e-02,27:2.493145e-01):1.679259e-02,(28:1.475304e-02,32:3.809527e-02):1.326815e-01):2.661564e-02):1.490816e-02,29:9.012063e-02):9.972491e-01,((68:2.517001e-01,69:4.551082e-01):1.483981e-01,(70:2.096377e-01,67:3.722658e-01):2.230703e-01):1.582269e+00):6.058066e-01,(3:7.705020e-01,(55:9.636269e-01,(4:3.156788e-02,5:5.541655e-02):7.493974e-01):3.557004e-01):3.687669e-01):1.956969e-01):4.992450e-01):1.065676e+00,((2:4.438386e-02,39:4.222346e-02):3.272856e-01,40:2.380899e-01):3.665660e-01):6.041811e-01):3.515323e-01):1.322676e-01,1:1.841239e-02);
   tree gen.33500 = [&U] (22:5.366195e-02,(23:8.545256e-02,(7:6.422688e-01,(((39:1.916796e-02,2:3.898415e-02):3.521151e-01,40:2.530392e-01):3.941566e-01,(((((56:3.289412e-02,57:5.780005e-02):2.115983e-02,(58:7.529698e-04,64:2.540875e-03):4.502248e-03):4.351778e-01,((59:7.277058e-02,65:2.365412e-01):6.385259e-02,(63:6.342791e-02,66:2.543513e-02):9.925303e-02):3.361941e-01):2.205227e-01,62:6.125137e-01):6.963068e-01,((((49:7.020729e-01,((53:8.080036e-01,(46:1.341673e-01,47:2.573007e-01):4.187449e-01):2.424134e-01,(48:3.252393e-01,45:1.438534e-01):4.894794e-01):3.588776e-01):8.684915e-01,((8:4.946464e-01,6:6.562469e-01):1.064040e+00,((38:5.987946e-02,(41:1.923424e-01,(35:2.627339e-01,42:2.623931e-01):7.966455e-02):2.477412e-01):7.326363e-01,(25:6.716413e-01,(36:5.190247e-01,37:5.560260e-01):9.173702e-02):2.355930e-01):3.275509e-01):1.454778e-01):1.567960e-01,((((((54:6.605720e-01,(44:6.852123e-01,43:6.059302e-01):4.496714e-02):9.149603e-01,(19:7.214952e-01,17:6.937942e-01):2.547241e-01):1.016196e-01,10:1.077100e+00):3.482470e-01,(((13:1.534118e-01,(21:1.421949e-01,9:1.493522e-01):4.862518e-02):5.627717e-01,((60:3.911013e-01,61:4.406423e-01):5.214523e-01,16:6.403927e-01):4.188835e-01):1.563059e-01,18:8.427627e-01):2.569684e-01):1.233947e-01,(((((15:1.056334e-01,14:1.404482e-01):1.172465e-01,20:2.772525e-01):1.349107e-01,24:7.844147e-01):7.057669e-01,11:7.698211e-01):2.408745e-01,(26:7.005443e-01,12:8.446404e-01):2.740956e-01):3.115350e-01):1.774154e-01,(34:8.183221e-01,(50:2.311252e-01,(52:2.762936e-01,51:2.972301e-01):7.267582e-03):1.352663e+00):1.514785e-01):1.384854e-01):3.267145e-01,(((29:2.179036e-02,(((32:4.992608e-03,28:5.731341e-03):1.217575e-01,(27:2.036943e-01,31:9.514728e-02):2.048494e-02):3.061456e-02,(33:6.194319e-02,30:4.450397e-02):4.179108e-02):5.521210e-03):9.009929e-01,((69:2.529313e-01,68:9.298446e-02):1.405645e-01,(67:2.150501e-01,70:3.151796e-01):1.318183e-01):6.305536e-01):7.251538e-01,(((4:1.120747e-01,5:3.399096e-02):4.052008e-01,55:9.622119e-01):3.561019e-01,3:8.096355e-01):2.185261e-01):1.587815e-01):3.570580e-01):7.149493e-01):4.272351e-01):2.007089e-01):1.037576e-01,1:7.799141e-02);
   tree gen.34000 = [&U] (22:6.207670e-02,(23:1.038197e-01,(7:7.491804e-01,(((39:1.966373e-02,2:4.509728e-02):4.073304e-01,40:2.927184e-01):3.942329e-01,(((((56:9.643272e-03,57:3.505155e-02):3.602911e-02,(58:8.710433e-04,64:2.900498e-03):3.696180e-03):5.034182e-01,((59:8.035549e-02,65:2.736333e-01):8.179434e-02,(63:7.337407e-02,66:2.942363e-02):1.148169e-01):3.889129e-01):2.551030e-01,62:7.085622e-01):9.200705e-01,((((8:1.140373e+00,6:4.055267e-01):1.230893e+00,(((38:6.926918e-02,(41:2.209803e-01,(35:3.039333e-01,42:3.846095e-01):1.865865e-01):2.509163e-01):8.475213e-01,(25:7.769617e-01,(36:6.004132e-01,37:6.432167e-01):1.007213e-01):2.219220e-01):3.789143e-01,(49:1.108182e+00,((53:9.347071e-01,(46:1.552061e-01,47:2.917271e-01):5.018277e-01):2.688565e-01,(48:3.097079e-01,45:2.747051e-01):4.326830e-01):3.590601e-01):1.004680e+00):1.682902e-01):1.813833e-01,(((((19:8.346332e-01,17:8.025884e-01):2.597408e-01,(10:1.026184e+00,(43:7.009464e-01,(44:7.130851e-01,54:7.641566e-01):1.128386e-01):1.058436e+00):4.662184e-02):4.126027e-01,(((13:1.422474e-01,(21:1.501324e-01,9:1.727722e-01):4.825775e-02):6.850653e-01,((60:6.852681e-01,61:5.097397e-01):6.184683e-01,16:7.408130e-01):4.845688e-01):3.854481e-01,18:9.749167e-01):3.086184e-01):9.768869e-02,(((((15:6.587087e-02,14:2.251931e-01):9.562161e-02,20:3.207286e-01):4.137504e-01,24:9.879885e-01):4.459281e-01,11:1.140964e+00):1.521335e-01,(26:1.062472e+00,12:9.770889e-01):3.385048e-01):1.559960e-01):1.649203e-01,(34:9.466436e-01,(50:2.700833e-01,(51:3.408398e-01,52:3.025716e-01):1.665258e-02):1.603699e+00):1.868305e-01):7.779538e-02):2.404082e-01,((((((27:2.546439e-01,31:8.511343e-02):2.514873e-02,(32:8.088176e-03,28:9.956301e-03):8.776116e-02):3.765446e-02,(33:6.855425e-02,30:8.015378e-02):4.808307e-02):6.043978e-03,29:2.520732e-02):6.173577e-01,(69:2.967687e-01,(68:1.484855e-01,(67:2.487722e-01,70:4.095879e-01):1.524887e-01):7.811475e-02):1.037657e+00):8.388655e-01,(((4:1.324083e-01,5:2.237383e-02):7.303209e-01,55:1.185065e+00):3.566812e-01,3:5.657033e-01):3.323113e-01):3.441896e-01):2.577759e-01):8.270608e-01):4.115989e-01):2.435646e-01):1.041190e-01,1:6.575718e-02);
   tree gen.34500 = [&U] ((23:3.158059e-02,((((62:4.455989e-01,(((59:1.023879e-01,65:1.264232e-01):4.339440e-02,(66:4.919581e-02,63:1.023473e-01):1.261975e-01):2.627443e-01,((57:2.981384e-02,56:2.887129e-02):2.630740e-02,(64:6.029169e-03,58:4.636507e-03):3.003658e-02):4.953880e-01):4.897994e-01):8.550305e-01,((((34:1.040472e+00,(50:3.268778e-01,(52:1.911088e-01,51:3.460955e-01):2.732514e-02):1.079655e+00):5.977825e-01,((18:1.010891e+00,(((61:4.191989e-01,60:4.423944e-01):6.819047e-01,16:8.388754e-01):4.433836e-01,(9:7.419673e-02,(13:1.514900e-01,21:8.853552e-02):1.340840e-01):5.196100e-01):2.975054e-01):2.941103e-01,((((26:7.343975e-01,12:1.261723e+00):5.415902e-02,(((15:1.372120e-01,14:1.249707e-01):6.877775e-02,20:4.077706e-01):2.965247e-01,24:5.994050e-01):8.777699e-01):1.021090e-01,(((54:5.316919e-01,(44:7.048957e-01,43:1.021044e+00):3.318645e-01):5.987291e-01,(19:7.767363e-01,17:4.560426e-01):5.220558e-01):9.485896e-03,10:1.069769e+00):4.992746e-01):2.312974e-01,11:1.281230e+00):1.579647e-02):1.072037e-01):1.732224e-01,((6:3.500382e-01,8:6.092017e-01):8.250003e-01,(((25:5.187735e-01,(37:7.134183e-01,36:4.864542e-01):2.488883e-01):2.307195e-01,(38:1.859984e-01,((42:3.515511e-01,35:2.009845e-01):1.475732e-01,41:2.244923e-01):1.453894e-01):4.266156e-01):3.123408e-01,(49:1.359849e+00,((48:3.819944e-01,45:2.619801e-01):2.881971e-01,(53:1.141013e+00,(46:1.783014e-01,47:2.242370e-01):2.433244e-01):2.699567e-01):1.466700e-01):8.647014e-01):2.317575e-01):9.132070e-02):3.164908e-01,(((((69:2.580771e-01,68:2.320082e-01):7.542793e-02,(67:1.504634e-01,70:2.866865e-01):1.183649e-01):7.187475e-01,((30:4.648478e-02,33:5.222198e-02):3.750219e-02,(29:4.644172e-02,(31:1.165109e-01,(27:1.801965e-01,(28:1.796960e-02,32:1.244472e-02):9.507044e-02):6.413901e-03):7.124465e-02):3.937956e-03):7.094906e-01):8.200276e-01,3:7.937423e-01):1.456552e-01,((4:6.697104e-02,5:2.183030e-02):5.522478e-01,55:1.198989e+00):6.427759e-01):3.640098e-01):2.337218e-01):7.304255e-01,(40:1.989873e-01,(39:1.938946e-02,2:2.487316e-02):4.574491e-01):2.112557e-01):3.570642e-01,7:5.361066e-01):1.849070e-01):1.710091e-01,22:6.753282e-02,1:7.081685e-02);
   tree gen.35000 = [&U] (22:6.001920e-02,(23:1.203730e-01,(7:5.574520e-01,(((39:4.835542e-02,2:1.927752e-02):3.907609e-01,40:1.734846e-01):4.219687e-01,(((((56:1.082199e-02,57:1.658544e-02):3.443396e-02,(64:8.534251e-03,58:4.791453e-03):1.975829e-03):2.683387e-01,((59:5.172412e-02,65:2.625024e-01):1.016795e-01,(63:5.213453e-02,66:2.126432e-02):1.008292e-01):3.730925e-01):2.237282e-01,62:6.797391e-01):8.741467e-01,(((((8:8.340531e-01,6:4.235069e-01):1.440637e+00,(49:1.063103e+00,((53:5.957156e-01,(46:1.749943e-01,47:2.321488e-01):4.814142e-01):2.579199e-01,(48:1.932763e-01,45:3.237550e-01):5.639198e-01):5.106514e-01):7.592911e-01):2.696569e-03,((38:8.692581e-02,(41:2.465142e-01,(35:2.344821e-01,42:2.559267e-01):1.503999e-01):2.268212e-01):8.130455e-01,(25:5.062877e-01,(36:3.981870e-01,37:4.295163e-01):2.979179e-01):2.733683e-01):4.643042e-01):1.842685e-01,((34:1.382668e+00,((51:4.105329e-01,52:2.208359e-01):3.480817e-02,50:2.744893e-01):1.604563e+00):2.008595e-01,((((10:9.844406e-01,((19:8.344845e-01,17:7.699404e-01):4.464737e-01,((44:6.972413e-01,43:6.437127e-01):1.094933e-01,54:9.076642e-01):9.776676e-01):9.941079e-03):3.880868e-01,(((13:1.218665e-01,(21:1.440253e-01,9:1.278333e-01):7.458160e-02):7.089502e-01,((60:5.758405e-01,61:3.695633e-01):6.497267e-01,16:8.427942e-01):5.777142e-01):3.005209e-01,18:1.169365e+00):2.286093e-01):1.650774e-01,(26:1.019252e+00,12:8.186086e-01):2.654542e-01):3.318413e-01,((((15:7.370609e-02,14:2.355214e-01):1.678207e-01,20:3.076819e-01):4.555574e-02,24:7.438070e-01):6.297163e-01,11:1.080943e+00):2.515006e-01):1.816943e-01):6.454671e-02):2.956092e-01,((((((27:2.429682e-01,(32:1.398993e-02,28:9.551295e-03):5.790261e-02):1.950861e-02,31:8.165115e-02):4.881789e-02,(33:5.123024e-02,30:4.717848e-02):2.178840e-02):2.921052e-02,29:1.007303e-02):7.061269e-01,(69:4.462417e-01,(68:1.910710e-01,(67:1.762605e-01,70:1.978993e-01):1.021914e-01):9.912831e-03):8.093224e-01):9.940027e-01,(((4:7.412384e-02,5:1.484225e-02):9.613448e-01,55:9.507117e-01):4.717402e-01,3:6.405946e-01):2.279733e-01):1.114020e-01):2.414096e-01):7.934174e-01):2.738966e-01):3.031965e-01):7.486840e-02,1:8.834464e-02);
   tree gen.35500 = [&U] (22:4.936163e-02,(23:6.623186e-02,(7:5.437511e-01,(((39:4.552096e-02,2:1.814753e-02):3.678556e-01,40:1.633154e-01):3.592864e-01,(((((56:2.108257e-02,57:2.437992e-02):3.241553e-02,(64:1.324269e-03,58:2.344248e-03):1.600175e-02):2.569740e-01,((59:1.033577e-01,65:2.471152e-01):9.366727e-02,(63:3.960879e-02,66:2.001786e-02):6.456688e-02):4.391418e-01):3.168590e-01,62:4.858392e-01):6.841610e-01,((((49:1.000787e+00,((53:7.508954e-01,(46:1.421499e-01,47:2.692630e-01):4.800640e-01):3.982429e-02,(48:1.819469e-01,45:3.047774e-01):3.114419e-01):1.907206e-01):7.612238e-01,((8:8.019405e-01,6:5.954541e-01):1.197942e+00,((38:8.183046e-02,(41:2.320642e-01,(35:2.207374e-01,42:3.923378e-01):1.415839e-01):2.135256e-01):7.653870e-01,(25:4.558944e-01,(36:3.748464e-01,37:7.559813e-01):1.512992e-01):2.579661e-01):4.370879e-01):1.119389e-03):1.321069e-01,((34:6.907427e-01,((51:3.864686e-01,52:2.078911e-01):2.250741e-02,50:2.989648e-01):1.448253e+00):1.890857e-01,(((18:1.100820e+00,((26:6.494686e-01,12:7.706240e-01):2.498940e-01,((13:1.992525e-01,(21:1.355829e-01,9:1.203401e-01):7.739410e-02):6.196928e-01,((60:5.420863e-01,61:3.825554e-01):6.116415e-01,16:7.141661e-01):5.718725e-01):3.372265e-01):1.471124e-01):1.237070e-01,(10:9.267354e-01,((19:7.855693e-01,17:6.016218e-01):4.556406e-01,((44:7.367125e-01,54:9.476518e-01):1.849962e-01,43:6.717939e-01):9.203595e-01):7.220708e-02):2.589211e-01):7.509748e-02,((((15:6.938564e-02,14:2.217158e-01):1.579835e-01,20:3.257652e-01):1.711049e-01,24:7.002071e-01):6.176441e-01,11:1.017581e+00):2.194605e-01):3.003199e-01):1.218735e-01):2.933217e-01,((((((27:1.924821e-01,(32:1.060686e-02,28:7.824815e-03):5.450852e-02):1.338469e-02,31:7.686499e-02):4.527191e-02,(33:2.862303e-02,30:4.441301e-02):3.042890e-02):4.481355e-02,29:1.088131e-02):6.647357e-01,((69:1.952033e-01,68:1.030631e-01):2.745526e-02,(67:1.654741e-01,70:1.862990e-01):1.051395e-01):7.284460e-01):9.428658e-01,(((4:6.977890e-02,5:1.397224e-02):6.033955e-01,55:9.808004e-01):4.391031e-01,3:4.351608e-01):1.845636e-01):1.048719e-01):2.272589e-01):7.792896e-01):2.127934e-01):2.854239e-01):1.483112e-01,1:1.008542e-01);
   tree gen.36000 = [&U] (22:5.031474e-02,(23:5.586711e-02,(7:5.908444e-01,(((39:2.690174e-02,2:1.261361e-02):5.033679e-01,40:1.774599e-01):4.357878e-01,(((((56:2.315869e-02,57:2.352452e-02):2.877743e-02,(64:1.694204e-03,58:2.547279e-03):2.449001e-02):2.509866e-01,((59:1.123093e-01,65:2.685174e-01):1.375950e-01,(63:4.303923e-02,66:8.606408e-02):7.015889e-02):4.771751e-01):4.202551e-01,62:6.587430e-01):6.816520e-01,(((34:7.505667e-01,((52:2.255003e-01,51:4.199399e-01):3.303113e-02,50:2.079912e-01):1.573683e+00):4.045237e-01,(((((38:1.198498e-01,(41:2.521629e-01,(35:3.024713e-01,42:2.036542e-01):1.538462e-01):2.227715e-01):8.353963e-01,(25:6.303643e-01,(36:4.276692e-01,37:8.214554e-01):2.120391e-01):1.790275e-01):2.745111e-01,(49:1.087463e+00,((53:7.661956e-01,(46:1.079455e-01,47:2.781697e-01):5.434430e-01):8.341566e-02,(48:1.517504e-01,45:3.311736e-01):3.209585e-01):2.072385e-01):6.616320e-01):4.695155e-02,(8:6.008917e-01,6:4.643608e-01):1.384522e+00):1.096689e-01,(((((26:1.102680e+00,12:6.215185e-01):1.631151e-01,(((21:1.473255e-01,9:1.514927e-01):8.461650e-02,13:2.270327e-01):6.733633e-01,((60:4.320034e-01,61:4.531233e-01):7.728809e-01,16:7.547933e-01):6.214014e-01):3.664331e-01):3.667363e-01,18:1.196160e+00):7.088187e-02,((((54:8.288244e-01,43:7.299767e-01):1.687316e-01,44:8.005178e-01):1.000070e+00,10:7.972578e-01):1.080468e-01,(19:8.536060e-01,17:6.537272e-01):3.814769e-01):4.666804e-01):6.608337e-02,((((15:7.539501e-02,14:2.409182e-01):1.656697e-01,20:2.937224e-01):1.343865e-01,24:7.608507e-01):6.711371e-01,11:1.105712e+00):2.384676e-01):2.386996e-01):8.000643e-02):3.169633e-01,((((33:3.110202e-02,(29:1.182372e-02,((32:6.158575e-03,28:1.361714e-02):9.663716e-02,(27:2.091527e-01,31:8.352212e-02):2.396235e-02):4.111918e-02):4.688740e-02):4.241812e-02,30:4.825953e-02):7.780705e-01,((69:2.121095e-01,68:1.354646e-01):2.320800e-02,(67:1.798055e-01,70:2.809082e-01):1.142454e-01):7.915354e-01):7.580514e-01,(((4:9.471563e-02,5:1.944259e-02):6.556544e-01,55:1.025773e+00):4.771330e-01,3:4.986736e-01):3.079189e-01):9.724652e-02):2.791062e-01):8.796106e-01):2.312231e-01):2.090588e-01):1.611561e-01,1:1.095890e-01);
   tree gen.36500 = [&U] ((23:3.999786e-02,(((((((56:1.378457e-02,57:5.465930e-02):2.290477e-02,(64:4.797382e-03,58:3.943373e-03):4.663539e-02):4.636359e-01,((59:9.212832e-02,65:2.385042e-01):6.907527e-02,(63:8.388197e-02,66:4.664489e-02):2.166040e-01):3.174197e-01):1.393944e-01,62:8.030349e-01):9.843530e-01,(((((5:8.337654e-02,4:1.128531e-01):7.277541e-01,55:1.490506e+00):4.998356e-01,3:6.629826e-01):1.295026e-01,((((((28:2.557656e-02,32:6.101089e-03):6.334823e-02,27:2.564043e-01):2.367694e-02,31:5.837825e-02):3.797388e-02,29:5.232970e-02):9.436874e-03,(33:8.153274e-02,30:4.643893e-02):6.973127e-02):1.061484e+00,(69:5.670054e-02,((70:2.700125e-01,67:2.653360e-01):2.093106e-01,68:1.704547e-01):1.295716e-01):7.669210e-01):7.485057e-01):5.578787e-01,((6:4.516429e-01,8:9.696437e-01):1.032281e+00,((((41:2.617457e-01,(35:3.143761e-01,42:3.498868e-01):1.999183e-01):2.788890e-01,38:2.566056e-01):8.728954e-01,((37:7.504799e-01,36:4.107949e-01):2.283149e-01,25:6.880508e-01):2.870076e-01):4.297068e-01,(((11:1.219565e+00,((((14:1.675726e-01,15:1.809304e-01):2.481817e-01,20:2.426212e-01):2.287006e-01,24:7.190722e-01):7.687652e-01,((26:9.278038e-01,12:9.975716e-01):2.680717e-01,((16:1.045342e+00,(60:5.550314e-01,61:5.129425e-01):7.047633e-01):3.263667e-01,(13:1.359850e-01,(9:1.626687e-01,21:1.870970e-01):1.760896e-01):7.301599e-01):5.386408e-01):1.009686e-01):2.606618e-01):1.278727e-01,((((17:8.239859e-01,19:8.296036e-01):4.973403e-01,((54:7.338237e-01,43:8.835467e-01):4.748583e-02,44:8.800875e-01):8.486595e-01):7.426288e-02,10:1.578885e+00):2.562399e-01,18:1.190482e+00):1.852222e-01):2.596598e-01,(((50:3.011481e-01,(51:2.424089e-01,52:2.964085e-01):5.080080e-02):1.625371e+00,34:1.015051e+00):3.619680e-01,((((47:4.002774e-01,46:7.058672e-02):4.552657e-01,53:1.114287e+00):1.647545e-01,(48:3.617642e-01,45:3.413005e-01):5.312827e-01):2.097086e-01,49:1.290849e+00):8.308815e-01):1.961453e-02):3.686883e-01):3.626914e-01):3.339437e-02):3.412661e-01):1.035292e+00,((39:1.596253e-02,2:3.328138e-02):2.490465e-01,40:2.837615e-01):3.169997e-01):4.312178e-01,7:6.717758e-01):2.617016e-01):1.404378e-01,22:6.397544e-02,1:7.678410e-02);
   tree gen.37000 = [&U] (22:8.408360e-02,(23:3.324661e-02,(7:6.509972e-01,(((39:3.185293e-02,2:2.279185e-02):4.569736e-01,40:1.835923e-01):3.259070e-01,(((((56:9.171737e-03,57:2.417054e-02):1.123999e-02,(64:1.755345e-03,58:2.938291e-03):3.079728e-02):2.498264e-01,((59:6.894356e-02,65:2.484042e-01):8.406076e-02,(63:6.069783e-02,66:3.940685e-02):4.577447e-02):4.631939e-01):2.923224e-01,62:5.162316e-01):1.015853e+00,(((((38:1.180292e-01,(41:2.332747e-01,(35:2.798148e-01,42:3.648569e-01):1.305570e-01):2.060850e-01):9.160244e-01,((25:5.831472e-01,36:3.956349e-01):7.959403e-02,37:7.599247e-01):3.645808e-01):3.138738e-01,((8:6.693990e-01,6:5.070132e-01):7.706473e-01,(49:1.108024e+00,((53:8.214456e-01,(46:2.017444e-01,47:2.573336e-01):1.777983e-01):2.194008e-01,(48:2.841418e-01,45:3.194399e-01):2.969172e-01):1.917154e-01):7.110687e-01):1.011396e-02):1.942151e-01,((34:1.363052e+00,(52:2.383994e-01,(50:1.924118e-01,51:2.341046e-01):1.011074e-01):1.350052e+00):3.446556e-01,(((((21:1.629769e-01,9:1.649535e-01):9.421903e-02,13:2.484044e-01):6.229253e-01,((60:6.243095e-01,61:4.191824e-01):6.051293e-01,16:8.499822e-01):1.715051e-01):4.245067e-01,18:9.397749e-01):1.452639e-01,((((19:5.869698e-01,17:6.047601e-01):4.083909e-01,10:1.016919e+00):1.338381e-01,((43:6.752982e-01,44:7.294783e-01):1.294054e-01,54:4.707603e-01):9.024971e-01):5.774227e-01,((26:1.068765e+00,12:7.235979e-01):3.098215e-01,((((15:6.974758e-02,14:1.721164e-01):2.927534e-01,20:2.253313e-01):9.080012e-02,24:7.038596e-01):5.457057e-01,11:1.003279e+00):2.504769e-01):2.735393e-01):5.813349e-02):2.148409e-01):1.311616e-01):2.599399e-01,(((30:5.646477e-02,((29:4.998826e-02,(((32:5.075198e-03,28:6.684705e-03):5.973169e-02,27:2.031791e-01):3.064018e-02,31:9.105868e-02):4.179843e-02):3.066377e-02,33:1.996150e-02):1.246306e-02):5.983949e-01,((68:1.269079e-01,69:5.991865e-01):3.669311e-02,(67:3.039564e-01,70:2.598669e-01):2.387707e-01):1.164586e+00):7.694160e-01,(((4:9.186563e-02,5:6.474742e-02):5.180368e-01,55:1.077461e+00):3.776941e-01,3:8.411017e-01):6.757849e-02):2.906580e-01):2.005904e-01):9.454798e-01):2.739094e-01):2.167532e-01):1.747369e-01,1:4.866892e-02);
   tree gen.37500 = [&U] (22:5.384366e-02,(23:2.038199e-02,(7:5.643337e-01,(((39:2.914690e-02,2:1.973380e-02):4.504745e-01,40:1.809812e-01):3.472235e-01,(((((57:1.581143e-02,56:9.094944e-03):1.095658e-02,(64:1.730380e-03,58:1.458991e-02):3.661817e-02):3.889125e-01,((59:6.098265e-02,65:2.448714e-01):6.846233e-02,(63:7.903550e-02,66:8.649350e-02):8.337063e-02):3.901602e-01):1.246297e-01,62:5.088897e-01):1.001406e+00,((((8:6.598787e-01,6:5.437239e-01):7.596871e-01,(((38:1.163506e-01,(41:1.264600e-01,(35:2.758353e-01,42:3.596679e-01):1.287002e-01):2.905156e-01):9.029966e-01,(25:5.748536e-01,(37:7.491170e-01,36:3.884584e-01):7.723936e-02):4.174055e-01):4.707062e-01,(49:6.835320e-01,((53:8.097629e-01,(46:1.988751e-01,47:2.536738e-01):1.953703e-01):2.483272e-01,(48:1.658434e-01,45:3.148968e-01):5.511498e-01):3.401937e-01):6.898772e-01):1.029964e-02):1.075212e-01,((34:8.451122e-01,(52:1.648549e-01,(50:1.896753e-01,51:3.756401e-01):9.966947e-02):1.330852e+00):3.397539e-01,(((((21:9.573159e-02,9:1.626075e-01):1.054578e-01,13:1.163632e-01):5.935600e-01,((60:4.885899e-01,61:4.132207e-01):5.100309e-01,16:6.845826e-01):3.936044e-01):4.184693e-01,18:9.264093e-01):1.381457e-01,(((19:6.155099e-01,17:7.348759e-01):3.952517e-01,(10:7.646156e-01,((43:9.102446e-01,44:7.191035e-01):2.193557e-01,54:4.640651e-01):8.677388e-01):1.077292e-01):3.547563e-01,((26:5.415943e-01,12:7.133068e-01):1.736280e-01,((((15:1.183695e-01,14:1.810200e-01):1.681912e-01,20:2.221266e-01):1.006928e-01,24:7.542554e-01):6.516289e-01,11:9.890107e-01):4.003220e-02):1.258020e-01):2.153831e-01):1.735536e-01):1.312267e-01):3.238458e-01,(((33:5.907700e-02,((29:7.803346e-02,(((32:3.349169e-03,28:1.290508e-02):4.417772e-02,27:2.002895e-01):3.020441e-02,31:1.129638e-01):4.128000e-02):3.960690e-02,30:5.566172e-02):1.228581e-02):6.291794e-01,((68:6.081681e-02,69:5.753938e-01):4.400920e-02,(67:1.460022e-01,70:2.292407e-01):1.879168e-01):1.148024e+00):7.349334e-01,(((4:9.055911e-02,5:6.382658e-02):6.670341e-01,55:8.345570e-01):3.723225e-01,3:6.523923e-01):3.153051e-01):5.197179e-01):1.210018e-01):6.493034e-01):2.700139e-01):1.525347e-01):2.142697e-01,1:4.797675e-02);
   tree gen.38000 = [&U] (22:5.582915e-02,(23:6.133305e-02,(7:5.101100e-01,(((39:3.022169e-02,2:2.046149e-02):4.019772e-01,40:1.345985e-01):3.994434e-01,(((((57:7.646647e-03,56:2.623025e-02):8.813516e-03,(64:3.041842e-03,58:1.313141e-02):2.513228e-02):4.032536e-01,((59:6.323139e-02,65:2.539011e-01):9.847922e-02,(63:8.194994e-02,66:8.341574e-02):1.479303e-01):3.463722e-01):1.532916e-01,62:5.276550e-01):1.038333e+00,(((((38:1.206410e-01,(41:1.311232e-01,(35:3.168280e-01,42:3.729306e-01):1.370764e-01):3.793346e-01):9.038699e-01,(25:5.960514e-01,(37:7.767407e-01,36:4.027828e-01):2.694834e-01):4.327974e-01):3.574247e-01,((49:8.534383e-01,((53:8.373320e-01,(46:2.062087e-01,47:1.048324e-01):2.650560e-01):1.598550e-01,(48:2.682697e-01,45:3.265086e-01):4.571081e-01):3.527383e-01):5.703815e-01,(8:7.144009e-01,6:5.637737e-01):7.620779e-01):1.151196e-02):2.027035e-01,((34:8.762758e-01,(50:2.435165e-01,(52:1.709339e-01,51:4.734718e-01):1.065380e-01):1.175515e+00):3.117797e-01,(((((21:1.503000e-01,9:1.990910e-01):6.245676e-02,13:1.206541e-01):6.210428e-01,((60:5.769845e-01,61:4.284582e-01):5.288383e-01,16:7.098266e-01):6.203067e-01):2.888500e-01,18:9.605707e-01):9.857095e-02,(((19:6.454344e-01,17:7.619744e-01):4.098266e-01,(10:7.928108e-01,((43:9.438099e-01,44:7.456205e-01):1.409475e-01,54:5.866955e-01):8.997367e-01):1.434436e-01):4.087289e-01,((26:5.577467e-01,12:1.080952e+00):2.255060e-01,((((15:9.260670e-02,14:1.777004e-01):2.094842e-01,20:2.122798e-01):1.044059e-01,24:7.820686e-01):6.082976e-01,11:1.025480e+00):8.973797e-02):1.304409e-01):1.155041e-01):1.799534e-01):1.371460e-01):1.657571e-01,(((((29:7.086633e-02,(((32:2.586306e-03,28:8.260654e-03):1.018524e-01,27:2.292790e-01):3.455011e-02,31:1.171293e-01):4.738884e-02):3.854608e-02,30:7.027709e-02):1.149317e-03,33:4.321236e-02):6.716393e-01,((67:1.088537e-01,70:4.516823e-01):1.185059e-01,(68:1.718168e-01,69:3.702942e-01):4.584318e-02):5.660142e-01):1.058798e+00,(((4:9.389848e-02,5:6.618018e-02):4.976426e-01,55:8.706937e-01):4.036209e-01,3:6.764493e-01):3.039181e-01):2.920565e-01):2.907991e-01):5.940519e-01):3.160622e-01):1.625590e-01):1.676310e-01,1:4.974589e-02);
   tree gen.38500 = [&U] ((23:7.746924e-02,((((62:5.524256e-01,(((66:2.861534e-02,63:1.970771e-01):1.162934e-01,(59:4.540991e-02,65:1.562008e-01):1.294884e-01):3.286859e-01,((57:4.136452e-02,56:1.409727e-02):3.756816e-02,(58:1.402420e-04,64:4.789793e-03):2.744973e-02):3.976897e-01):3.186521e-01):8.476985e-01,((((((25:6.651435e-01,36:6.373083e-01):1.379592e-02,37:6.262296e-01):6.055321e-01,(38:1.592425e-01,((42:2.049938e-01,35:3.193159e-01):1.048972e-01,41:1.906728e-01):2.630116e-01):6.488909e-01):1.878871e-01,(49:1.130047e+00,((48:3.379469e-01,45:1.292262e-01):3.868157e-01,(53:9.408029e-01,(46:1.279691e-01,47:2.525951e-01):2.830359e-01):2.039257e-01):3.408237e-01):1.111077e+00):1.911786e-01,(((34:8.539205e-01,(52:1.808397e-01,(50:3.061830e-01,51:3.540224e-01):9.889872e-02):1.524116e+00):2.643880e-01,((18:1.037573e+00,(((61:5.216635e-01,60:5.206312e-01):3.741184e-01,16:8.600672e-01):4.313850e-01,(9:5.051361e-02,(13:2.860820e-01,21:1.112017e-01):1.056206e-01):7.058065e-01):3.467184e-01):1.262110e-01,(((((44:7.510166e-01,(43:9.529074e-01,54:6.699527e-01):5.498239e-02):8.291597e-01,10:1.300503e+00):1.313578e-02,(19:5.634789e-01,17:7.706016e-01):5.823198e-01):3.665109e-01,(26:7.343353e-01,12:8.802941e-01):3.271734e-01):3.520866e-02,((((15:1.114689e-01,14:3.073919e-01):1.370557e-01,20:3.373237e-01):3.730293e-01,24:4.378008e-01):8.371485e-01,11:8.704940e-01):3.454982e-01):1.997136e-01):2.007980e-01):8.765505e-02,(6:5.044469e-01,8:9.849495e-01):1.394352e+00):5.259460e-02):2.529870e-01,((((4:7.698011e-02,5:6.238809e-02):8.260253e-01,55:8.210756e-01):3.471223e-01,3:5.340835e-01):6.470678e-01,(((68:1.778982e-01,(67:2.387663e-01,70:2.704523e-01):1.383125e-01):4.027634e-02,69:2.595353e-01):1.186564e+00,(((29:7.178448e-02,(((28:3.785748e-03,32:4.838020e-03):8.766543e-02,27:2.736993e-01):1.262455e-02,31:7.741424e-02):3.658086e-02):6.489648e-03,33:4.816849e-02):2.608983e-02,30:3.099512e-02):6.021496e-01):7.778860e-01):9.670259e-02):2.249605e-01):7.632519e-01,(40:3.349957e-01,(39:3.604172e-02,2:2.172551e-02):2.751551e-01):2.371994e-01):4.100146e-01,7:6.398908e-01):1.658189e-01):1.106960e-01,22:8.569367e-02,1:3.492837e-02);
   tree gen.39000 = [&U] (22:6.475207e-02,(23:4.385500e-02,(7:5.424574e-01,(((62:7.099832e-01,(((58:3.724889e-03,64:5.326854e-03):6.447074e-03,(57:2.662605e-02,56:2.048415e-02):1.191596e-02):3.555366e-01,((65:2.548385e-01,59:9.529647e-02):7.738127e-02,(63:9.477605e-02,66:2.379372e-02):9.639020e-02):4.911858e-01):1.363097e-01):6.240991e-01,(((((52:3.401775e-01,(51:2.529920e-01,50:2.695726e-01):2.047511e-02):1.587365e+00,34:1.063816e+00):3.691728e-01,((((19:9.335320e-01,17:3.150553e-01):4.122224e-01,((44:7.049953e-01,(43:1.053109e+00,54:8.333585e-01):3.430019e-02):6.702542e-01,10:8.708316e-01):1.823977e-01):3.169808e-01,(((12:8.328765e-01,26:8.876640e-01):8.466580e-02,(11:1.107095e+00,(24:6.886825e-01,(20:3.733421e-01,(15:8.862819e-02,14:2.309613e-01):8.813472e-02):1.733587e-01):5.196234e-01):3.357018e-01):1.812004e-01,((13:1.837640e-01,(9:2.514453e-01,21:1.065444e-01):1.601056e-01):7.188760e-01,(16:7.130685e-01,(60:4.575668e-01,61:4.170688e-01):5.261530e-01):4.864290e-01):4.725002e-01):1.488304e-01):3.342211e-01,18:1.109449e+00):1.090888e-01):1.504247e-01,(((49:1.276727e+00,((45:1.923854e-01,48:3.173697e-01):3.987847e-01,(53:7.938487e-01,(47:2.045663e-01,46:1.271944e-01):2.653521e-01):1.667348e-01):2.859581e-01):6.210876e-01,((38:2.799671e-02,(41:2.763730e-01,(35:2.310424e-01,42:2.809303e-01):7.950461e-02):3.561732e-01):9.241781e-01,(25:6.482887e-01,(36:6.648184e-01,37:5.329408e-01):7.052365e-02):1.622776e-01):3.785180e-01):2.424953e-01,(8:7.121609e-01,6:5.675900e-01):6.574486e-01):2.729714e-01):1.923145e-01,(((29:2.670770e-02,(((28:4.382854e-03,32:1.479866e-04):8.394527e-02,(27:2.044184e-01,31:7.356879e-02):1.739362e-02):6.376836e-02,(33:4.105173e-02,30:5.681351e-02):4.363501e-03):2.000790e-02):5.528390e-01,((68:2.734184e-01,(70:4.181405e-01,67:3.059141e-01):8.641492e-02):2.064228e-02,69:4.270109e-01):1.974896e+00):8.162221e-01,(3:4.730721e-01,(55:7.238990e-01,(4:6.161206e-02,5:3.534998e-02):5.838125e-01):4.560859e-01):3.067630e-01):2.124776e-01):1.100092e-01):1.169690e+00,((2:5.747468e-02,39:3.018547e-02):3.838239e-01,40:2.131695e-01):5.454635e-01):3.249964e-01):2.605162e-01):1.571651e-01,1:3.079500e-02);
   tree gen.39500 = [&U] ((23:6.006391e-02,((((((6:5.408880e-01,8:7.177209e-01):1.085477e+00,((((41:2.405031e-01,(35:2.081188e-01,42:2.792488e-01):1.224874e-01):1.869597e-01,38:1.629336e-01):6.333155e-01,(25:4.039874e-01,(37:5.664254e-01,36:4.355748e-01):1.490801e-01):2.600180e-01):4.842971e-01,(((34:9.181243e-01,(51:2.391728e-01,(52:2.116977e-01,50:2.773352e-01):4.104716e-02):1.423784e+00):2.863999e-01,((((47:1.723776e-01,46:1.784728e-01):2.892712e-01,53:8.001061e-01):2.070249e-01,(48:2.308703e-01,45:1.715251e-01):3.844270e-01):2.550708e-01,49:9.143053e-01):9.641851e-01):4.724281e-02,((((((16:7.080563e-01,(60:4.238121e-01,61:4.727763e-01):4.816205e-01):2.432943e-01,((21:8.133764e-02,9:2.046568e-01):1.470153e-01,13:1.623696e-01):7.034024e-01):5.365771e-01,(11:1.034005e+00,((20:3.330222e-01,(14:1.583857e-01,15:1.313765e-01):3.399105e-02):1.008728e-01,24:6.856616e-01):5.113373e-01):2.302568e-01):7.010533e-02,(26:8.241881e-01,12:7.059717e-01):1.038573e-01):2.146248e-01,(((44:7.241803e-01,(54:3.558933e-01,43:9.925016e-01):7.659908e-02):8.777127e-01,(17:7.149002e-01,19:4.388149e-01):5.231786e-01):1.153121e-02,10:9.952506e-01):2.260019e-01):1.152603e-01,18:8.839660e-01):1.465185e-01):7.767496e-02):2.539501e-02):1.628868e-01,(3:5.625317e-01,(((29:2.052950e-02,(((31:7.075182e-02,27:2.282565e-01):2.997971e-02,(28:1.597928e-02,32:5.823766e-03):5.968765e-02):4.589975e-02,(33:3.584221e-02,30:4.053383e-02):3.276604e-02):6.188190e-02):9.268342e-01,((69:3.457645e-01,68:1.002809e-01):6.013245e-02,(70:4.368309e-01,67:2.023036e-01):2.362890e-01):5.553052e-01):9.444483e-01,((5:1.955330e-02,4:7.063701e-02):3.001172e-01,55:9.392903e-01):4.367450e-01):1.611919e-01):2.918516e-01):3.566257e-01,(((((56:5.366087e-03,57:1.918147e-02):2.706101e-02,64:3.864799e-03):4.034836e-03,58:9.782126e-03):3.615874e-01,((59:4.718106e-02,65:2.116011e-01):4.401311e-02,(63:9.172936e-02,66:1.574971e-02):8.726097e-02):3.188635e-01):1.576485e-01,62:4.367512e-01):8.012990e-01):8.670496e-01,((39:2.236576e-02,2:6.641126e-02):3.803025e-01,40:1.184922e-01):4.909370e-01):2.888722e-01,7:4.058249e-01):2.679416e-01):2.137536e-01,22:3.889128e-02,1:9.587287e-02);
   tree gen.40000 = [&U] ((23:5.277384e-02,(((((((6:6.497077e-01,8:7.787307e-01):1.177748e+00,(((41:1.967171e-01,(35:3.285632e-01,42:3.029864e-01):1.328995e-01):1.633923e-01,38:1.491440e-01):6.871505e-01,(25:4.171041e-01,(37:6.145743e-01,36:4.543988e-01):1.355710e-01):2.821209e-01):5.254648e-01):7.867039e-02,((((29:1.032828e-02,((31:1.078764e-01,(27:2.476594e-01,(28:3.614101e-03,32:6.318815e-03):8.338084e-02):2.128180e-02):8.628524e-02,(33:5.310704e-02,30:4.397940e-02):4.349647e-02):3.518879e-02):8.106317e-01,((70:2.662186e-01,67:1.957598e-01):4.182350e-01,(69:3.751562e-01,68:1.133362e-01):6.598955e-02):4.756823e-01):1.024731e+00,((5:2.992704e-02,4:7.557104e-02):4.227571e-01,55:9.754822e-01):4.853434e-01):2.228290e-01,3:3.835993e-01):3.166604e-01):1.498637e-01,(((((((26:9.559416e-01,12:7.659827e-01):1.569683e-01,((16:9.953762e-01,(60:5.078454e-01,61:5.954571e-01):6.044394e-01):1.550893e-01,((21:1.690498e-01,9:2.220537e-01):1.069837e-01,13:1.412187e-01):8.828055e-01):4.673896e-01):9.369335e-02,18:7.324186e-01):1.583129e-01,(((43:6.167517e-01,44:7.857392e-01):7.927798e-02,54:4.848485e-01):7.997305e-01,(10:1.079852e+00,(17:7.940065e-01,19:4.761163e-01):5.516312e-01):1.308623e-02):2.322084e-01):1.225036e-01,(11:1.065921e+00,((20:3.613307e-01,(14:1.718492e-01,15:8.738433e-02):1.395077e-01):1.424971e-01,24:7.553015e-01):8.933641e-01):1.829670e-01):1.281258e-01,((((47:1.870306e-01,46:1.936439e-01):3.138607e-01,53:8.681191e-01):2.246231e-01,(48:2.997143e-01,45:2.864556e-01):4.171052e-01):3.341808e-01,49:9.920258e-01):1.080147e+00):9.620213e-02,(34:9.961694e-01,((50:2.348632e-01,51:2.595036e-01):6.148885e-02,52:1.372060e-01):1.524925e+00):5.215473e-01):1.249573e-01):3.869406e-01,((((56:5.822231e-03,57:2.081199e-02):3.019881e-02,(64:4.148543e-03,58:1.061365e-02):3.448973e-03):3.923241e-01,((59:5.435395e-02,65:2.295883e-01):2.476120e-02,(63:7.308030e-02,66:1.685943e-02):1.148547e-01):3.790124e-01):3.563174e-01,62:4.738772e-01):6.651084e-01):8.077231e-01,((39:2.426696e-02,2:7.205654e-02):4.126300e-01,40:2.262663e-01):3.010891e-01):3.134278e-01,7:6.390616e-01):2.755193e-01):1.194051e-01,22:8.698679e-02,1:8.042517e-02);
   tree gen.40500 = [&U] ((23:5.283537e-02,((((((((41:1.788678e-01,(35:3.303805e-01,42:2.615634e-01):1.336345e-01):1.673547e-01,38:9.802280e-02):6.909511e-01,(25:4.194111e-01,(37:6.179735e-01,36:4.951797e-01):1.363208e-01):2.840384e-01):4.638972e-01,(((5:1.435989e-02,4:7.598902e-02):5.972917e-01,55:9.808776e-01):8.110195e-01,(((29:9.160710e-03,((31:1.185469e-01,(27:2.296376e-01,(28:5.242015e-03,32:1.123333e-02):8.384203e-02):1.279410e-02):6.757551e-02,(33:5.340078e-02,30:5.109052e-02):2.794981e-02):8.594630e-02):8.151154e-01,((70:2.676910e-01,67:3.000464e-01):2.262649e-01,(69:3.772312e-01,68:1.281788e-01):4.125215e-02):4.172496e-01):1.492659e+00,3:7.418041e-01):1.169004e-01):3.184119e-01):1.237022e-01,((6:6.533012e-01,8:7.830379e-01):1.184262e+00,((((((47:1.880651e-01,46:2.194875e-01):3.221468e-01,53:8.729207e-01):2.258655e-01,(48:2.925447e-01,45:2.577643e-01):4.194122e-01):3.360291e-01,49:9.975127e-01):1.086121e+00,(34:1.138156e+00,((50:2.702619e-01,51:2.609389e-01):8.053871e-02,52:1.707067e-01):1.533360e+00):2.253274e-01):5.397555e-02,((((26:6.785342e-01,12:7.702194e-01):3.854712e-01,(18:6.837242e-01,((16:1.202230e+00,(60:5.729788e-01,61:3.009203e-01):5.446247e-01):6.942716e-01,(21:8.141778e-02,(9:2.232818e-01,13:1.419998e-01):5.831662e-02):1.010533e+00):2.639338e-01):2.437879e-01):1.608474e-01,(10:1.115975e+00,((44:7.900852e-01,(43:6.405017e-01,54:6.805947e-01):2.576890e-01):6.121636e-01,(17:5.552879e-01,19:8.522820e-01):5.451821e-01):9.222302e-03):2.541226e-01):1.150222e-01,(11:1.071817e+00,((20:3.633292e-01,(14:1.671887e-01,15:8.786766e-02):1.204532e-01):1.702770e-01,24:7.594791e-01):7.520991e-01):1.064212e-01):2.608686e-01):1.254485e-01):8.835431e-02):4.034872e-01,((((56:1.574249e-02,57:2.839873e-02):2.240289e-02,(64:8.299333e-03,58:6.860988e-03):5.473028e-03):3.944940e-01,((59:7.550281e-02,65:1.095705e-01):2.489815e-02,(63:6.584261e-02,66:1.961637e-02):1.429938e-01):3.811088e-01):3.186271e-01,62:4.764983e-01):5.523096e-01):9.349580e-01,((39:2.440118e-02,2:3.113170e-02):4.049616e-01,40:1.363495e-01):3.739920e-01):3.433321e-01,7:7.749261e-01):2.784843e-01):1.332350e-01,22:3.788047e-02,1:4.028180e-02);
   tree gen.41000 = [&U] (22:1.381196e-01,(((((((((((18:7.326278e-01,((19:7.778104e-01,17:7.469978e-01):4.975243e-01,(10:9.500599e-01,(54:3.590353e-01,(44:5.130172e-01,43:8.005740e-01):2.917151e-01):5.772641e-01):2.216625e-02):1.797010e-01):1.819092e-01,(11:8.348768e-01,(((14:2.345545e-01,15:7.626478e-02):1.253263e-01,20:3.860269e-01):3.158908e-01,24:5.425239e-01):7.074482e-01):2.665236e-01):3.135501e-02,((((60:5.378326e-01,61:5.980672e-01):7.164736e-01,16:9.201170e-01):2.513948e-01,(9:1.109776e-01,(21:7.127309e-02,13:2.880212e-01):1.387660e-01):6.264866e-01):8.562013e-01,(26:7.139037e-01,12:8.169208e-01):2.899465e-01):5.061509e-02):1.316375e-01,(49:8.417730e-01,(((46:1.149768e-01,47:2.432149e-01):1.769413e-01,53:7.973650e-01):2.437136e-01,(48:3.468414e-01,45:2.805162e-01):2.734809e-01):2.620762e-01):7.751458e-01):4.199238e-02,(34:6.024337e-01,((51:3.056898e-01,50:3.858435e-01):1.566200e-02,52:1.544261e-01):1.368029e+00):5.366134e-01):9.675862e-02,((38:2.432997e-01,((42:2.794063e-01,35:2.838767e-01):1.257943e-01,41:1.335369e-01):1.926484e-01):1.132084e+00,((36:5.281870e-01,37:7.953099e-01):7.952342e-02,25:7.142588e-01):1.350561e-01):6.602716e-01):8.389073e-02,(8:8.023252e-01,6:5.041965e-01):7.429596e-01):1.331177e-01,(((((59:1.179650e-01,65:2.908234e-01):4.044557e-02,(66:4.671265e-02,63:6.147992e-02):9.100013e-02):2.116369e-01,((64:8.882969e-03,58:1.897898e-03):2.785984e-02,(56:2.263752e-02,57:1.951033e-02):2.633102e-02):5.292002e-01):1.913553e-01,62:6.413374e-01):7.270097e-01,((((5:9.566521e-02,4:1.716444e-02):8.888322e-01,55:9.711975e-01):2.528899e-01,3:8.230058e-01):6.849528e-01,((((70:2.577072e-01,67:1.719826e-01):1.420803e-01,69:2.953292e-01):4.587768e-02,68:2.734806e-01):7.828894e-01,(30:4.812923e-02,(((31:6.915356e-02,((32:1.876188e-03,28:7.479363e-04):2.251068e-02,27:1.120864e-01):1.191053e-01):3.741688e-02,29:3.434861e-02):2.397343e-02,33:4.014628e-02):9.877567e-03):8.851300e-01):6.911093e-01):2.405543e-01):2.307795e-01):9.648682e-01,(40:2.172539e-01,(2:5.773758e-02,39:1.285886e-02):2.533652e-01):3.298441e-01):3.214413e-01,7:6.279994e-01):2.673714e-01,23:4.584688e-02):1.540542e-01,1:4.659107e-02);
   tree gen.41500 = [&U] ((23:5.696202e-02,(7:7.250711e-01,(((39:1.739359e-03,2:4.683767e-02):3.223038e-01,40:3.524262e-01):4.949624e-01,(((((((51:3.703922e-01,52:2.025542e-01):4.546757e-02,50:2.145652e-01):8.378803e-01,34:1.155265e+00):5.490174e-01,((((((61:3.141514e-01,60:3.279104e-01):5.697577e-01,16:7.163903e-01):5.021755e-01,((9:2.536688e-01,21:1.260064e-01):2.027044e-01,13:2.032486e-01):3.989296e-01):3.582597e-01,(26:6.442060e-01,12:1.059986e+00):2.234992e-01):2.057440e-01,((24:7.035950e-01,(20:3.561789e-01,(14:2.579118e-01,15:8.601617e-02):5.564105e-02):1.858298e-01):6.365968e-01,11:8.898719e-01):2.851781e-01):1.534485e-01,((((43:7.907618e-01,(44:6.652797e-01,54:8.716347e-01):3.276602e-02):7.181413e-01,10:7.856040e-01):7.860818e-02,(17:5.859632e-01,19:6.336140e-01):4.212674e-01):3.485174e-01,18:1.223118e+00):2.554737e-01):1.756864e-01):1.266267e-01,((8:9.506141e-01,6:3.090211e-01):9.722981e-01,(((45:2.473487e-01,48:3.466819e-01):2.672317e-01,((53:7.792286e-01,(47:1.331748e-01,46:2.333026e-01):4.743068e-01):2.148235e-01,49:1.126588e+00):1.251436e-01):1.021240e+00,(((37:6.347982e-01,36:4.395371e-01):2.496925e-01,25:5.721836e-01):2.370884e-01,(((42:2.925701e-01,35:1.874348e-01):1.327424e-01,41:1.969842e-01):2.465577e-01,38:5.533658e-02):7.637129e-01):3.007356e-01):1.819153e-01):3.827148e-01):2.154595e-01,((((4:7.816915e-02,5:4.637563e-02):6.445839e-01,55:1.187186e+00):3.258070e-01,3:5.723333e-01):1.259312e-01,((((70:2.798885e-01,67:2.014086e-01):1.432261e-01,68:4.000756e-01):2.694969e-01,69:2.267354e-01):8.879083e-01,(33:7.120196e-03,((29:4.627064e-02,(31:9.924870e-02,((28:1.921069e-03,32:6.852261e-03):9.488023e-02,27:1.439504e-01):7.912320e-03):2.580233e-02):3.054753e-02,30:4.481333e-02):2.212119e-02):5.264088e-01):8.498511e-01):1.909672e-01):3.671390e-01,(62:7.705487e-01,(((63:5.635618e-02,66:4.731156e-02):9.855021e-02,(65:2.220562e-01,59:7.026841e-02):4.612785e-02):2.975750e-01,((58:2.374651e-03,64:3.379084e-04):1.706518e-02,(56:2.392413e-02,57:3.121184e-02):3.592135e-02):4.341620e-01):2.325962e-01):6.535177e-01):7.340931e-01):2.751212e-01):9.376158e-02):1.158979e-01,22:5.794208e-02,1:8.453928e-02);
   tree gen.42000 = [&U] ((23:6.153301e-02,(7:6.346906e-01,(((39:1.878936e-03,2:9.960588e-02):3.481675e-01,40:4.165170e-01):3.519989e-01,((((((51:4.001149e-01,(52:3.743188e-01,50:2.351540e-01):8.886047e-02):1.382880e+00,34:1.247971e+00):9.027984e-02,((((((61:3.393609e-01,60:6.390955e-01):3.015727e-01,16:1.227683e+00):4.675266e-01,((9:1.545704e-01,21:1.361179e-01):2.189707e-01,13:1.396888e-01):4.309422e-01):3.786718e-01,(26:6.959012e-01,12:1.211367e+00):1.433684e-01):1.548010e-01,((24:7.600560e-01,(20:3.847609e-01,(14:3.583933e-01,15:1.247775e-01):4.840118e-02):1.808896e-01):6.876814e-01,11:9.612809e-01):1.440294e-01):1.657622e-01,((((43:8.542176e-01,(44:7.186659e-01,54:9.415802e-01):3.539537e-02):8.979306e-01,10:8.486459e-01):2.382112e-01,(17:6.329846e-01,19:9.543138e-01):3.099422e-01):3.255716e-01,18:1.321269e+00):2.768987e-01):1.622074e-01):1.365262e-01,((((45:2.671975e-01,48:3.745019e-01):5.276399e-01,((53:8.417589e-01,(47:2.190379e-01,46:2.520243e-01):5.123682e-01):2.834493e-01,49:1.216992e+00):8.606145e-02):1.153295e+00,(8:1.026897e+00,6:4.756137e-01):1.052550e+00):8.529509e-02,(((37:6.857384e-01,36:4.748083e-01):2.409194e-01,25:8.086651e-01):3.271190e-01,(((42:3.160478e-01,35:2.591696e-01):1.328791e-01,41:2.127915e-01):4.453351e-01,38:5.788611e-02):8.249981e-01):2.766732e-01):4.134262e-01):1.376784e-01,((((4:6.686709e-02,5:5.009710e-02):8.858416e-01,55:8.721810e-01):6.690824e-01,3:6.182609e-01):9.896277e-02,((((70:2.847385e-01,67:1.566020e-01):5.552831e-01,68:3.195888e-01):2.444143e-01,69:3.065007e-01):9.397564e-01,(33:7.691566e-03,((29:5.676958e-02,(((28:2.075228e-03,32:7.402130e-03):8.028592e-02,31:1.454877e-01):4.144353e-03,27:1.525983e-01):4.305977e-02):6.640889e-02,30:2.730443e-02):2.389634e-02):8.570284e-01):9.180485e-01):4.485522e-01):1.162664e-01,(62:5.031829e-01,(((63:6.087856e-02,66:4.303122e-02):1.064585e-01,(65:2.398754e-01,59:5.331502e-02):1.069456e-01):2.905917e-01,((58:2.565208e-03,64:1.350551e-04):2.194648e-02,(56:2.584396e-02,57:5.117407e-02):2.291929e-02):4.690019e-01):2.049546e-01):7.824330e-01):7.930014e-01):2.113209e-01):1.399355e-01):1.211965e-01,22:8.790256e-02,1:9.132325e-02);
   tree gen.42500 = [&U] (22:5.177714e-02,(((((((38:2.362796e-01,((42:3.128830e-01,35:3.095192e-01):1.429923e-01,41:1.645298e-01):1.343371e-01):5.852780e-01,((37:5.299453e-01,36:5.732954e-01):1.400236e-01,25:6.225216e-01):3.487272e-01):4.360048e-01,(((49:8.174847e-01,(((46:1.323201e-01,47:2.498850e-01):4.991979e-01,53:7.743579e-01):2.014856e-01,(48:2.603030e-01,45:2.796977e-01):5.027228e-01):5.560011e-01):7.430673e-01,((34:8.998961e-01,(51:2.017287e-01,(52:2.475832e-01,50:2.778251e-01):1.114005e-01):1.231973e+00):2.911486e-01,(((18:1.091813e+00,(((60:3.799337e-01,61:3.433906e-01):7.215765e-01,16:6.946460e-01):4.695084e-01,((21:1.558474e-01,9:1.424009e-01):1.148570e-01,13:1.135812e-01):4.427318e-01):6.270672e-01):2.794109e-01,((10:7.889811e-01,(54:7.439364e-01,(44:7.008547e-01,43:6.602347e-01):3.568919e-01):6.226693e-01):6.466737e-02,(19:6.817324e-01,17:7.254440e-01):2.786436e-01):3.846208e-01):4.779260e-02,((26:8.783190e-01,12:9.964024e-01):2.806562e-01,((((14:2.238299e-01,15:1.194140e-01):8.608750e-02,20:1.938891e-01):1.892040e-01,24:6.962890e-01):6.398355e-01,11:1.010786e+00):4.566579e-02):2.220412e-01):1.496384e-01):6.603448e-02):1.363739e-01,((8:8.055933e-01,6:3.702256e-01):1.040275e+00,(((5:1.025384e-01,4:3.995243e-03):5.663898e-01,55:1.028858e+00):4.732333e-01,3:8.243850e-01):4.036486e-01):7.285933e-02):2.708837e-02):3.517381e-01,(((68:2.817810e-01,((70:4.849049e-01,67:2.167306e-01):3.160966e-01,69:2.551677e-01):1.619846e-02):5.979558e-01,((((((32:2.747561e-03,28:7.225200e-04):6.501061e-02,27:2.378539e-01):1.967158e-03,31:1.450962e-01):4.660997e-02,29:2.586738e-02):3.190331e-02,33:2.919646e-02):3.825945e-03,30:4.674052e-02):7.360145e-01):6.046248e-01,((((59:8.495812e-02,65:2.936556e-01):7.774211e-02,(66:1.705918e-02,63:9.952665e-02):9.706390e-02):2.712975e-01,((64:6.582978e-03,58:4.677358e-04):1.490745e-02,(56:1.296181e-02,57:2.928485e-02):2.389049e-02):4.075208e-01):3.327618e-01,62:6.924086e-01):7.646410e-01):1.893701e-01):6.805877e-01,(40:2.373258e-01,(2:2.557126e-02,39:8.012618e-03):2.757754e-01):2.906535e-01):3.997159e-01,7:7.337806e-01):2.621592e-01,23:5.088323e-02):1.091530e-01,1:8.563474e-02);
   tree gen.43000 = [&U] ((23:1.251310e-01,(7:5.154519e-01,(((39:8.521305e-03,2:5.763968e-02):4.178926e-01,40:2.140102e-01):3.975167e-01,((((((((50:3.191039e-01,52:2.336729e-01):1.351586e-01,51:2.459125e-01):1.236255e+00,34:7.791084e-01):3.748929e-01,((((24:7.031084e-01,(20:2.435848e-01,(14:3.571352e-01,15:1.729509e-01):2.042741e-01):1.196562e-01):6.093244e-01,11:9.342351e-01):6.173154e-02,((((61:2.593258e-01,60:6.484919e-01):5.946920e-01,16:7.411756e-01):2.197908e-01,((9:1.650802e-01,21:1.318296e-01):1.592997e-01,13:1.731070e-01):4.751502e-01):5.201964e-01,(26:8.558720e-01,12:1.177285e+00):3.571758e-02):1.053900e-01):1.703309e-01,(((((43:8.301840e-01,44:6.756828e-01):9.198861e-02,54:4.313155e-01):6.879448e-01,10:9.332099e-01):1.091236e-01,(17:6.487224e-01,19:8.540323e-01):5.744282e-01):2.204548e-01,18:1.284095e+00):1.607987e-01):3.263798e-01):1.685457e-01,(((49:1.214318e+00,(53:7.129173e-01,(47:3.187156e-01,46:1.732890e-01):4.071953e-01):2.514167e-01):6.570461e-02,(45:2.778151e-01,48:2.807395e-01):4.261022e-01):1.058081e+00,(((37:7.128436e-01,36:5.090540e-01):7.888314e-02,25:4.792460e-01):3.782769e-01,(((42:3.071557e-01,35:2.885607e-01):9.935561e-02,41:1.737548e-01):4.115275e-01,38:9.598444e-02):8.022168e-01):2.104640e-01):4.348364e-01):8.434585e-02,(8:8.917950e-01,6:5.763355e-01):8.831876e-01):3.427791e-02,((((4:5.060200e-02,5:1.029319e-01):8.962166e-01,55:8.547161e-01):3.735865e-01,3:6.008660e-01):2.897452e-01,((((70:2.544506e-01,67:2.240463e-01):1.987962e-01,69:2.657748e-01):2.420960e-01,68:2.976387e-01):7.941429e-01,(33:7.475162e-03,((29:6.008955e-02,(31:7.500225e-02,((28:2.069895e-03,32:2.312572e-03):1.102791e-01,27:1.483049e-01):5.537347e-03):3.259093e-02):6.454046e-02,30:2.807500e-02):2.804953e-02):6.580201e-01):6.104767e-01):4.633696e-01):1.708656e-01,(62:6.453696e-01,(((63:1.016643e-01,66:2.155580e-02):1.296576e-01,(65:2.402620e-01,59:1.013964e-01):2.412262e-01):3.341487e-01,((58:7.476360e-04,64:4.004629e-04):2.856336e-02,(56:3.562724e-02,57:2.572371e-02):3.772434e-02):4.550671e-01):1.991881e-01):6.365446e-01):1.012193e+00):3.580334e-01):2.055056e-01):1.087653e-01,22:9.399598e-02,1:6.674942e-02);
   tree gen.43500 = [&U] ((23:1.239518e-01,((((62:5.351260e-01,(((66:6.081590e-02,63:3.254706e-02):9.300644e-02,(59:5.820074e-02,65:1.673405e-01):1.148466e-01):3.958919e-01,((64:8.387008e-03,58:4.586649e-04):6.648555e-03,(57:2.858640e-02,56:1.387177e-02):2.957069e-02):4.222405e-01):2.122804e-01):8.447844e-01,(((((69:3.374737e-01,68:9.158470e-02):1.850383e-01,(67:1.357576e-01,70:2.400434e-01):1.577704e-01):7.603257e-01,((((27:2.408195e-01,31:5.522932e-02):2.122389e-02,(28:8.379866e-04,32:1.873869e-02):4.689767e-02):1.796613e-02,(30:2.443803e-02,33:5.119705e-02):4.149038e-02):4.717754e-02,29:6.185439e-03):6.304467e-01):6.886994e-01,(3:4.848425e-01,((4:7.044644e-03,5:8.476925e-02):6.454055e-01,55:1.057990e+00):4.514246e-01):3.518527e-01):3.318262e-01,(((34:1.026735e+00,(52:1.852062e-01,(50:1.877819e-01,51:2.663200e-01):1.408642e-01):1.010345e+00):1.627755e-01,((((((15:7.970075e-02,14:2.548319e-01):2.011553e-01,20:1.842144e-01):2.151850e-01,24:6.139844e-01):5.687902e-01,(26:7.932432e-01,12:9.919282e-01):1.819590e-01):3.156771e-02,11:8.351998e-01):1.706043e-01,((10:1.029616e+00,((19:5.241725e-01,17:8.644832e-01):4.654856e-01,(43:5.410742e-01,(54:7.493559e-01,44:6.051552e-01):2.271944e-01):8.840026e-01):1.242851e-01):3.825513e-01,(18:1.216737e+00,(((61:2.454499e-01,60:4.834517e-01):4.743897e-01,16:8.452193e-01):3.108235e-01,((13:2.455627e-01,21:1.219418e-01):6.048684e-02,9:2.189183e-01):5.910539e-01):3.423631e-01):1.812301e-01):1.625197e-01):2.052491e-01):1.190140e-01,((49:1.277967e+00,((48:2.679737e-01,45:1.342827e-01):3.913647e-01,(53:6.624129e-01,(46:2.382185e-01,47:1.165287e-01):3.013016e-01):4.491638e-01):2.108841e-01):8.707485e-01,((6:4.867742e-01,8:5.524798e-01):9.277408e-01,((25:5.226378e-01,(36:4.134515e-01,37:4.198210e-01):2.280013e-01):2.733698e-01,(38:4.569156e-02,((42:2.246619e-01,35:2.290343e-01):8.190114e-02,41:2.757161e-01):2.455560e-01):5.286779e-01):2.228853e-01):6.515473e-03):3.132447e-01):1.569757e-01):1.775938e-01):7.604463e-01,(40:1.505487e-01,(39:6.171891e-02,2:8.137397e-03):3.027561e-01):3.350549e-01):4.042001e-01,7:6.895216e-01):1.971047e-01):1.206782e-01,22:3.563217e-02,1:5.620953e-02);
   tree gen.44000 = [&U] (22:7.045606e-02,(((((39:1.757756e-02,2:4.378976e-02):2.175425e-01,40:3.380078e-01):3.968642e-01,(((((66:3.563256e-02,63:7.370726e-02):1.475966e-01,(65:2.562702e-01,59:4.651178e-02):1.275133e-01):3.614203e-01,((56:2.278760e-02,57:2.207911e-02):3.249577e-02,(64:2.751534e-03,58:9.486084e-04):6.041852e-03):3.927204e-01):2.953523e-01,62:6.036578e-01):9.649289e-01,((((11:8.767022e-01,((12:9.851622e-01,26:1.100959e+00):7.551887e-02,((((9:1.107520e-01,21:1.160560e-01):1.076513e-01,13:9.906528e-02):3.650271e-01,(16:6.924815e-01,(60:6.406467e-01,61:3.360768e-01):5.702426e-01):5.412737e-01):5.742482e-01,(18:1.096421e+00,((17:5.940847e-01,19:6.681609e-01):5.808168e-01,(10:1.317795e+00,(54:9.909507e-01,(44:6.120435e-01,43:1.082021e+00):4.281796e-02):4.558462e-01):1.905732e-01):2.810092e-01):1.423290e-01):1.105952e-01):1.783442e-01):2.039686e-01,(((14:2.426816e-01,15:1.600191e-01):8.831156e-02,20:3.570950e-01):5.425759e-02,24:8.179826e-01):6.225426e-01):1.755591e-01,(((51:3.347600e-01,(52:3.255583e-01,50:3.226329e-01):4.706116e-02):1.628658e+00,34:1.262014e+00):2.596312e-01,((49:1.021405e+00,(((47:1.763385e-01,46:2.656813e-01):2.692174e-01,53:8.335034e-01):1.570455e-01,(48:2.531667e-01,45:2.937812e-01):7.223952e-01):3.925945e-01):1.294800e+00,((6:3.875463e-01,8:7.066448e-01):6.586726e-01,((25:4.464068e-01,(37:6.228516e-01,36:4.551459e-01):1.404258e-01):3.787466e-01,(38:7.513673e-02,(41:2.446764e-01,(42:2.608865e-01,35:2.934107e-01):7.820516e-02):4.159762e-01):7.762654e-01):3.965088e-01):1.977567e-01):8.216856e-02):2.739166e-02):1.589607e-01,((((4:1.081964e-02,5:8.969465e-02):7.992153e-01,55:9.260429e-01):1.899442e-01,3:4.211835e-01):2.316179e-01,((((((28:1.391712e-02,32:2.672954e-03):8.797987e-02,(27:1.303225e-01,31:6.995280e-02):4.981830e-02):4.254223e-02,29:1.284025e-01):3.639122e-03,30:3.122446e-02):7.821648e-03,33:6.731336e-02):4.915569e-01,((67:3.601605e-01,70:3.714375e-01):9.506643e-02,(68:1.687367e-01,69:2.704764e-01):3.805468e-02):8.325922e-01):6.224297e-01):3.262640e-01):8.217825e-02):5.267143e-01):2.811647e-01,7:5.124425e-01):1.682294e-01,23:5.422094e-02):1.235739e-01,1:6.508649e-02);
   tree gen.44500 = [&U] ((23:9.545537e-02,(7:5.712736e-01,(((39:3.921357e-03,2:2.571226e-02):4.120605e-01,40:1.597763e-01):3.241848e-01,(((((((((43:7.404408e-01,44:6.549141e-01):2.447671e-01,54:4.948980e-01):6.071913e-01,10:8.661250e-01):1.936237e-01,(17:5.779151e-01,19:6.868367e-01):3.281880e-01):2.075418e-01,18:1.122983e+00):1.473200e-01,(((12:1.116380e+00,26:5.855600e-01):2.848903e-01,(((61:4.826099e-01,60:6.018743e-01):6.075505e-01,16:9.330994e-01):4.498387e-01,((9:2.102179e-01,21:1.351464e-01):1.550948e-01,13:1.606630e-01):4.396415e-01):3.025606e-01):1.918878e-01,(((20:2.562090e-01,(14:2.633735e-01,15:1.397582e-01):8.843320e-02):2.267143e-01,24:8.443428e-01):6.153358e-01,11:9.377553e-01):1.670759e-01):1.450714e-01):3.607792e-01,((((((45:3.471002e-01,48:2.018527e-01):6.002901e-01,(53:6.341212e-01,(47:2.958044e-01,46:1.065072e-01):4.049739e-01):2.224909e-01):1.364185e-01,49:1.172258e+00):9.820198e-01,(((37:4.631931e-01,36:4.724601e-01):2.690278e-01,25:5.285463e-01):1.659851e-01,(((42:2.643354e-01,35:2.611530e-01):1.372208e-01,41:2.196476e-01):2.569068e-01,38:5.399996e-02):6.184912e-01):4.014300e-01):9.704633e-02,(8:5.415710e-01,6:6.983060e-01):7.873287e-01):1.617603e-01,((51:2.203893e-01,(50:4.009993e-01,52:1.524596e-01):2.684860e-02):1.614233e+00,34:1.061135e+00):3.448574e-01):4.464234e-02):1.806879e-01,((((4:6.027296e-02,5:2.545355e-02):6.355183e-01,55:1.052214e+00):2.199054e-01,3:5.260517e-01):1.503692e-01,((((70:2.367270e-01,67:9.257414e-02):1.492577e-01,68:2.662122e-01):2.591235e-02,69:3.581432e-01):1.175865e+00,(33:2.148369e-02,((29:1.020147e-01,(31:6.961063e-02,((28:1.545109e-03,32:3.950994e-04):9.227456e-02,27:2.437919e-01):4.084308e-02):2.861853e-02):5.745586e-02,30:6.679966e-02):4.289572e-02):7.187665e-01):9.530435e-01):3.340154e-01):1.868466e-01,(62:4.556267e-01,(((63:1.082995e-01,66:4.478511e-02):1.250085e-01,(65:1.996221e-01,59:6.728532e-02):2.734742e-02):3.051927e-01,((58:1.217527e-02,64:5.198088e-04):1.639727e-02,(56:1.074189e-02,57:3.401504e-02):1.080408e-02):2.703482e-01):2.098718e-01):6.454946e-01):6.873954e-01):3.265444e-01):2.399856e-01):8.142535e-02,22:2.856349e-02,1:8.911081e-02);
   tree gen.45000 = [&U] ((23:6.118659e-02,(7:3.215938e-01,(((39:3.107915e-03,2:5.236361e-02):2.966828e-01,40:1.654766e-01):3.357506e-01,(((((((((43:7.668570e-01,44:6.782790e-01):1.463921e-01,54:5.125541e-01):7.886082e-01,10:8.970252e-01):2.005315e-01,(17:5.985330e-01,19:6.867930e-01):3.991583e-01):3.389834e-01,18:9.642994e-01):2.419560e-01,(((12:1.156208e+00,26:6.064506e-01):3.001226e-01,(((61:4.998276e-01,60:6.233469e-01):6.292256e-01,16:9.663890e-01):4.264078e-01,((9:2.177177e-01,21:1.399679e-01):1.195889e-01,13:1.006997e-01):5.557676e-01):3.867507e-01):1.853799e-01,(((20:2.359549e-01,(14:2.120397e-01,15:1.447442e-01):1.519357e-01):1.958483e-01,24:6.440422e-01):6.204138e-01,11:9.712110e-01):3.153374e-01):1.037194e-01):3.736505e-01,((((((45:4.314918e-01,48:2.090540e-01):3.448464e-01,(53:6.567443e-01,(47:3.063576e-01,46:1.462281e-01):6.046829e-01):2.603489e-01):9.347588e-02,49:1.112722e+00):9.979583e-01,(8:5.852184e-01,6:6.335145e-01):8.941948e-01):9.204921e-02,(((37:6.806391e-01,36:3.300178e-01):1.071738e-01,25:5.489145e-01):1.719068e-01,(((42:2.737660e-01,35:2.704700e-01):1.421163e-01,41:2.385375e-01):2.716342e-01,38:5.592648e-02):6.405567e-01):3.271761e-01):1.386331e-01,((52:2.918451e-01,(50:2.174189e-01,51:4.717765e-01):3.788061e-02):1.032982e+00,34:7.182682e-01):4.730888e-01):5.180405e-02):2.077261e-01,((((4:6.242328e-02,5:2.636164e-02):6.581912e-01,55:1.089753e+00):2.277508e-01,3:5.932341e-01):1.557338e-01,(((70:2.399390e-01,67:2.652522e-01):1.096848e-01,(68:6.912983e-02,69:3.709204e-01):1.638219e-02):8.919201e-01,(33:2.072128e-02,((29:1.525611e-01,(31:6.411649e-02,((28:6.865613e-03,32:4.091951e-04):4.895476e-02,27:2.524895e-01):3.173249e-02):2.963953e-02):2.860523e-02,30:4.130539e-02):2.416490e-02):7.444095e-01):8.278451e-01):3.459318e-01):2.014848e-01,(62:4.850997e-01,(((63:6.646525e-02,66:3.641276e-02):1.294684e-01,(65:1.965454e-01,59:6.968581e-02):2.505352e-02):4.522708e-01,((58:1.260964e-02,64:2.954185e-04):1.698227e-02,(56:1.100238e-02,57:3.522857e-02):1.118953e-02):4.658710e-01):1.849709e-01):7.520012e-01):8.566597e-01):3.381943e-01):2.906582e-01):9.775432e-02,22:4.588632e-02,1:9.228995e-02);
   tree gen.45500 = [&U] ((23:1.700382e-01,((((62:6.279965e-01,(((66:3.038258e-02,63:5.107588e-02):1.132536e-01,(59:4.307855e-02,65:1.384424e-01):9.215828e-02):5.371920e-01,(((57:4.400978e-02,56:2.404583e-02):1.853625e-02,58:1.830329e-03):7.029996e-03,64:1.166766e-02):2.879396e-01):3.089963e-01):6.100580e-01,(((((69:2.894154e-01,68:1.858202e-01):7.677976e-02,(67:1.505037e-01,70:4.051378e-01):7.856488e-02):9.635018e-01,(((((27:2.316588e-01,(28:3.985763e-03,32:4.956293e-03):5.394160e-02):1.722034e-03,31:9.857077e-02):5.659864e-02,29:3.958467e-02):1.564403e-02,30:7.336674e-02):2.902315e-02,33:5.862040e-02):6.733156e-01):5.146059e-01,(3:4.547025e-01,((4:1.342928e-02,5:8.413725e-02):7.378836e-01,55:1.022559e+00):2.866029e-01):3.490336e-01):2.568527e-01,(((34:8.748002e-01,(50:1.824181e-01,(51:3.674919e-01,52:2.306064e-01):2.517953e-02):1.686662e+00):3.903150e-01,((18:8.953475e-01,(((61:3.558210e-01,60:4.958640e-01):5.063817e-01,16:1.156916e+00):3.882096e-01,((21:1.383892e-01,9:2.332032e-01):9.079189e-02,13:1.990874e-01):5.205684e-01):3.923676e-01):3.140131e-01,((10:1.131916e+00,((54:1.044281e+00,(43:8.794142e-01,44:6.469062e-01):6.527784e-02):7.351439e-01,(19:5.181053e-01,17:6.871943e-01):3.810568e-01):1.399077e-02):2.556749e-01,((26:9.261761e-01,12:1.163553e+00):1.910264e-01,((((15:1.457689e-01,14:2.589563e-01):1.042483e-01,20:3.301106e-01):1.505329e-01,24:7.929337e-01):5.683670e-01,11:1.055516e+00):3.341970e-01):8.210293e-02):9.835530e-02):2.051183e-01):6.573851e-02,((6:5.970915e-01,8:7.016949e-01):1.025463e+00,((49:1.561444e+00,((53:6.153307e-01,(46:1.989072e-01,47:1.479758e-01):2.786953e-01):6.926936e-01,(48:2.931089e-01,45:2.873570e-01):2.854487e-01):2.489185e-01):4.864543e-01,((25:6.356899e-01,(36:4.338426e-01,37:6.287131e-01):2.951436e-01):2.334575e-01,(38:1.261336e-01,((42:3.548720e-01,35:2.446081e-01):1.220971e-01,41:2.552298e-01):1.787091e-01):7.816637e-01):2.308224e-01):2.085034e-01):2.271551e-01):2.753839e-01):2.720561e-01):4.880663e-01,(40:2.941073e-01,(39:2.086215e-02,2:2.814598e-02):3.545196e-01):2.185841e-01):3.151071e-01,7:3.851145e-01):2.518832e-01):4.610383e-02,22:1.401854e-01,1:9.175405e-02);
   tree gen.46000 = [&U] (22:2.935995e-02,(((((39:1.690156e-02,2:5.274311e-02):2.789080e-01,40:2.363104e-01):3.456872e-01,(((((66:4.117735e-02,63:4.805556e-02):5.752616e-02,(65:2.479867e-01,59:4.235386e-02):9.302254e-02):3.693444e-01,((56:2.894284e-02,57:3.086090e-02):2.563577e-02,(64:4.845547e-05,58:4.927048e-03):2.600342e-02):2.105119e-01):1.804972e-01,62:7.221270e-01):9.552547e-01,((((((((9:2.254702e-01,21:6.199223e-02):1.557989e-01,13:1.146111e-01):6.781344e-01,(16:9.250178e-01,(60:5.182307e-01,61:5.258794e-01):5.182667e-01):7.255355e-01):6.066757e-01,(11:8.186560e-01,((12:9.845161e-01,26:1.143586e+00):1.247852e-01,(((14:2.474990e-01,15:8.856081e-02):1.667213e-01,24:6.345723e-01):8.044588e-02,20:2.241911e-01):6.276123e-01):1.938621e-01):9.899142e-02):1.870110e-01,((10:1.203717e+00,((17:5.744199e-01,19:5.512462e-01):2.993039e-01,((43:8.235741e-01,44:6.513397e-01):6.438159e-02,54:1.159959e+00):7.836224e-01):1.513915e-02):2.883065e-01,18:9.631570e-01):2.162188e-01):2.419220e-01,(((51:3.570176e-01,50:2.363747e-01):5.307223e-02,52:2.410944e-01):1.735072e+00,34:9.190613e-01):4.858315e-01):8.713086e-02,((6:6.753838e-01,8:7.322399e-01):1.049092e+00,((49:1.103951e+00,(((47:3.903925e-01,46:1.024965e-01):3.988189e-01,53:1.127838e+00):2.040432e-01,(48:1.615717e-01,45:3.055168e-01):5.253561e-01):2.590638e-01):7.875788e-01,((25:4.121510e-01,(37:5.425816e-01,36:3.870551e-01):2.075026e-01):3.957272e-01,(38:6.369120e-02,(41:2.569607e-01,(42:2.979379e-01,35:2.471701e-01):1.098005e-01):3.705217e-01):9.974348e-01):3.373533e-01):2.718185e-03):2.434399e-01):7.238147e-02,((((4:2.533383e-02,5:1.147103e-01):9.330123e-01,55:9.047490e-01):2.919252e-01,3:6.479625e-01):1.871462e-01,((30:3.654391e-02,((29:1.044483e-01,(((28:2.875086e-03,32:1.889702e-03):7.732525e-02,27:1.742755e-01):1.116380e-03,31:7.456765e-02):6.307948e-02):1.045240e-02,33:6.415803e-02):3.751624e-02):5.368826e-01,((68:7.971840e-02,69:5.564405e-01):7.716436e-02,(67:1.138547e-01,70:4.326069e-01):1.343663e-01):1.064804e+00):8.305572e-01):1.579782e-01):3.532233e-01):9.075671e-01):3.646455e-01,7:6.852154e-01):3.174923e-01,23:5.817834e-02):1.280499e-01,1:5.280012e-02);
   tree gen.46500 = [&U] ((23:4.017227e-02,((((62:6.891540e-01,(((66:4.505687e-02,63:6.630878e-02):1.325122e-01,(59:5.615180e-02,65:2.429568e-01):8.612838e-02):4.176705e-01,((57:4.449765e-02,56:3.548271e-02):2.173858e-02,(58:3.621478e-03,64:1.865951e-03):1.437593e-02):3.159807e-01):3.390880e-01):6.694686e-01,((((69:4.258413e-01,((67:1.651605e-01,70:1.994979e-01):1.423895e-01,68:3.394259e-01):3.624784e-02):1.057332e+00,(29:3.262308e-02,((((28:5.334975e-03,32:1.211335e-02):6.110982e-02,27:2.960364e-01):5.678763e-03,31:1.063920e-01):3.571007e-02,(33:4.266546e-02,30:7.974889e-02):5.582200e-02):2.903106e-02):4.588504e-01):9.068990e-01,(3:4.811566e-01,((4:1.729444e-02,5:9.233097e-02):5.014087e-01,55:1.122141e+00):6.334076e-01):4.887078e-01):4.154237e-01,(((18:9.845028e-01,(((61:3.807379e-01,60:6.266793e-01):4.217718e-01,16:1.241284e+00):2.584121e-01,((21:1.518662e-01,9:1.353515e-01):1.443059e-01,13:1.536036e-01):8.493135e-01):4.164404e-01):6.017996e-02,(((19:8.271414e-01,17:5.480465e-01):4.936141e-01,(((54:5.178399e-01,44:7.336192e-01):1.399013e-01,43:1.059507e+00):1.067323e+00,10:1.242147e+00):5.108102e-03):3.272597e-01,(((((15:2.258086e-01,14:1.454977e-01):1.293460e-01,20:2.883446e-01):1.235057e-01,24:8.701537e-01):7.612083e-01,11:1.190918e+00):1.908508e-01,(26:1.339868e+00,12:8.994383e-01):1.898090e-01):2.895651e-01):2.081475e-01):1.112384e-01,((34:1.169866e+00,((50:4.182469e-01,51:3.495194e-01):1.849633e-02,52:1.442681e-01):1.809215e+00):6.334525e-01,((6:1.024335e+00,8:7.700296e-01):1.125328e+00,((49:1.713506e+00,((53:9.015608e-01,(46:2.182778e-01,47:1.623864e-01):3.058361e-01):3.263695e-01,(48:1.678702e-01,45:3.523071e-01):4.009137e-01):3.613881e-01):5.249387e-01,((25:6.975966e-01,(36:5.513498e-01,37:7.205386e-01):1.761782e-01):4.081967e-01,(38:2.045681e-01,((42:3.894313e-01,35:2.922528e-01):1.173737e-01,41:2.244665e-01):2.970815e-01):1.042740e+00):4.710592e-01):1.876463e-01):1.045811e-01):1.358739e-01):1.556040e-01):4.816875e-01):1.068725e+00,(40:1.430031e-01,(39:2.289382e-02,2:3.088698e-02):4.280953e-01):4.356634e-01):3.142680e-01,7:6.512628e-01):2.425113e-01):2.190213e-01,22:1.099075e-01,1:3.316012e-02);
   tree gen.47000 = [&U] (22:2.856733e-02,(23:9.621404e-02,(7:2.693384e-01,(((39:4.901002e-02,2:4.101259e-02):2.626983e-01,40:2.658084e-01):3.818446e-01,((62:6.747475e-01,((((57:4.083939e-02,56:1.506296e-02):4.808730e-02,64:4.143366e-03):6.029131e-03,58:1.297862e-03):3.981961e-01,((59:6.665040e-02,65:2.469393e-01):5.452846e-02,(66:4.175867e-02,63:1.015500e-01):1.354564e-01):3.404714e-01):1.188246e-01):5.974876e-01,((((((18:9.021052e-01,((19:7.938509e-01,17:4.970276e-01):2.590390e-01,(10:7.354033e-01,((43:8.465137e-01,44:5.701729e-01):1.261395e-01,54:7.908090e-01):6.722562e-01):2.587761e-01):3.793942e-01):3.057862e-01,(((13:1.244821e-01,(9:2.203773e-01,21:1.179083e-01):1.169228e-01):4.126959e-01,(16:8.741118e-01,(61:6.479055e-01,60:3.454838e-01):5.232671e-01):5.373469e-01):5.814548e-01,(12:1.205600e+00,26:6.481493e-01):1.852930e-01):1.213469e-01):5.376374e-03,((24:7.983015e-01,((15:9.282622e-02,14:1.488724e-01):3.285980e-02,20:2.640810e-01):7.475495e-02):6.056505e-01,11:7.461058e-01):2.051151e-01):2.247798e-01,((49:1.240263e+00,((48:3.707526e-01,45:1.360857e-01):4.432299e-01,((46:1.692061e-01,47:2.911031e-01):4.901876e-01,53:9.119647e-01):4.196468e-01):1.554927e-01):7.220691e-01,((52:2.294419e-01,(51:2.580734e-01,50:2.052731e-01):1.978769e-03):1.298508e+00,34:1.039378e+00):1.860043e-01):1.428544e-01):1.200452e-01,((25:4.957129e-01,(36:3.434121e-01,37:7.167873e-01):3.799214e-01):2.325188e-01,(38:1.260150e-01,(41:1.791677e-01,(42:2.840400e-01,35:2.899968e-01):5.499195e-02):1.956592e-01):5.910830e-01):4.848221e-01):9.661620e-02,((8:8.788238e-01,6:3.194851e-01):1.249856e+00,(((29:6.995168e-02,(((27:2.841736e-01,(32:3.529388e-03,28:6.180563e-03):5.258557e-02):2.113633e-02,31:8.663244e-02):8.784648e-02,(30:4.763856e-02,33:5.402646e-02):3.315569e-02):2.373642e-02):1.174422e+00,((69:3.166402e-01,68:1.832479e-01):4.928204e-02,(70:4.119089e-01,67:1.616740e-01):1.231514e-01):6.096849e-01):7.007346e-01,(((4:4.784785e-02,5:4.788610e-02):5.861124e-01,55:1.201402e+00):5.971596e-01,3:4.174650e-01):1.096434e-01):1.274636e-01):4.325812e-02):5.938480e-01):6.976310e-01):3.852834e-01):2.825949e-01):6.649151e-02,1:8.025029e-02);
   tree gen.47500 = [&U] ((23:6.109990e-02,(7:5.580446e-01,(((39:1.176334e-02,2:3.980647e-02):5.129219e-01,40:1.975771e-01):4.247690e-01,(((((8:7.889240e-01,6:5.424041e-01):7.136210e-01,((((37:8.518780e-01,36:2.621077e-01):1.661828e-01,25:5.066088e-01):2.668585e-01,(((42:3.219187e-01,35:2.160259e-01):9.675849e-02,41:1.756364e-01):1.262694e-01,38:2.358211e-01):7.734570e-01):3.088648e-01,(49:8.786878e-01,((53:7.522773e-01,(47:2.292264e-01,46:1.147152e-01):2.590128e-01):2.885998e-01,(45:3.796528e-01,48:2.635967e-01):4.196638e-01):4.018063e-01):8.993203e-01):1.005748e-01):4.134152e-01,(((52:2.530346e-01,(51:3.464128e-01,50:2.944787e-01):9.721385e-02):1.447206e+00,34:8.538350e-01):2.868936e-01,((((44:6.099285e-01,(43:8.860058e-01,54:7.289736e-01):2.831813e-01):6.516980e-01,10:1.060982e+00):2.092240e-01,(17:6.913527e-01,19:7.891950e-01):2.164967e-01):4.228722e-01,((((12:1.103141e+00,26:8.490776e-01):2.122136e-01,(((61:5.501120e-01,60:4.909547e-01):6.925279e-01,16:8.915990e-01):4.602573e-01,((9:1.867981e-01,21:1.631006e-01):1.082058e-01,13:1.406162e-01):4.581595e-01):2.206029e-01):1.865970e-01,((20:2.302623e-01,(24:9.427195e-01,(14:1.946498e-01,15:1.644831e-01):7.545237e-02):8.321121e-02):1.278809e+00,11:1.285931e+00):8.346143e-02):1.299927e-01,18:1.346882e+00):5.497399e-02):3.336054e-01):1.217311e-01):3.206696e-01,((((4:2.045274e-02,5:1.403962e-01):6.109003e-01,55:1.202969e+00):4.000670e-01,3:7.395636e-01):4.480922e-01,(((69:3.451751e-01,68:1.410369e-01):6.647593e-02,(70:3.939475e-01,67:4.291256e-01):4.137214e-01):7.506307e-01,(33:4.343509e-02,(((31:6.767186e-02,((28:1.218159e-02,32:2.168986e-03):1.858479e-02,27:1.972075e-01):7.295855e-02):4.484664e-02,30:6.031259e-02):1.464992e-02,29:4.266571e-02):3.977990e-02):8.168986e-01):5.106153e-01):5.854996e-01):1.003740e-01,(62:5.467720e-01,(((63:4.597730e-02,66:9.181753e-02):1.424836e-01,(65:2.220972e-01,59:6.238976e-02):1.181824e-01):4.029021e-01,((58:5.826699e-03,64:7.578445e-03):1.368767e-02,(56:1.816505e-02,57:4.475113e-02):1.091697e-02):3.451485e-01):2.696837e-01):1.095446e+00):6.984459e-01):2.822816e-01):3.675782e-01):1.310857e-01,22:5.679162e-02,1:4.469504e-02);
   tree gen.48000 = [&U] ((23:9.355938e-03,((((62:5.534031e-01,(((66:4.471393e-02,63:6.656221e-02):1.390337e-01,(59:7.413542e-02,65:2.595987e-01):4.689455e-02):4.402949e-01,((57:3.033503e-02,56:1.379332e-02):2.369781e-02,(58:9.166717e-03,64:1.826474e-03):2.376318e-02):3.850676e-01):4.372666e-01):1.338909e+00,(((((69:4.098929e-01,68:2.388157e-01):8.565329e-02,(67:2.879998e-01,70:3.175071e-01):1.362910e-01):9.241664e-01,(29:6.026859e-02,((33:3.893782e-02,30:7.676217e-02):3.782188e-02,((27:1.789293e-01,(28:6.816108e-03,32:1.497120e-02):6.647053e-02):2.712891e-02,31:1.273990e-01):3.064850e-02):1.157129e-02):7.206726e-01):6.762449e-01,(3:4.511121e-01,((4:1.547414e-02,5:1.893530e-01):8.005930e-01,55:9.621130e-01):3.419555e-01):3.635619e-01):1.761297e-01,(((34:1.091743e+00,((50:2.679905e-01,52:1.993608e-01):8.164724e-04,51:3.764596e-01):1.674391e+00):4.046889e-01,((6:5.087100e-01,8:7.411907e-01):1.006463e+00,((49:1.395556e+00,((53:8.223350e-01,(46:2.697397e-01,47:1.572051e-01):4.784853e-01):1.492432e-01,(48:3.085970e-01,45:2.206867e-01):4.398299e-01):3.246717e-01):1.294558e+00,((25:5.469858e-01,(36:4.186757e-01,37:7.437190e-01):1.217508e-01):2.969108e-01,(38:1.276325e-01,((42:3.399070e-01,35:2.063219e-01):8.264552e-02,41:2.003506e-01):2.175189e-01):8.690390e-01):3.917387e-01):2.341493e-01):1.754495e-01):1.575077e-02,(((((61:4.560050e-01,60:6.493809e-01):6.268092e-01,16:8.393938e-01):5.074974e-01,((21:2.498502e-01,9:2.574199e-01):6.219738e-02,13:2.199436e-01):6.874161e-01):4.614761e-01,((((((15:2.173517e-01,14:1.430944e-01):7.773040e-02,20:2.775457e-01):1.359324e-01,24:8.375651e-01):5.969554e-01,(26:9.583439e-01,12:9.490127e-01):3.060249e-01):1.122189e-01,((19:7.596801e-01,17:6.224481e-01):5.527868e-01,(((43:5.031696e-01,44:7.621114e-01):3.292496e-01,54:6.093691e-01):6.028687e-01,10:1.132220e+00):6.525561e-02):4.582917e-01):7.900848e-02,11:1.146316e+00):1.719531e-02):5.160880e-02,18:9.773282e-01):3.788471e-01):1.043380e-01):1.675881e-01):8.942562e-01,(40:2.401012e-01,(39:2.936578e-02,2:4.332079e-02):4.159163e-01):4.756579e-01):2.975633e-01,7:6.237832e-01):2.079518e-01):1.692501e-01,22:4.390854e-02,1:1.050679e-01);
   tree gen.48500 = [&U] ((23:7.990981e-02,(7:6.321471e-01,(((39:1.423283e-02,2:2.834833e-02):5.065831e-01,40:1.669281e-01):3.408442e-01,(((((68:2.143683e-01,(70:4.999675e-01,67:2.204766e-01):2.630895e-01):9.034780e-02,69:5.355258e-01):7.496085e-01,((33:4.052035e-02,(((28:5.454231e-03,32:6.075811e-04):5.647992e-02,(31:1.272745e-01,27:2.897854e-01):1.909007e-02):4.204780e-02,29:2.104180e-02):3.538186e-02):1.215565e-02,30:2.250640e-02):7.805190e-01):6.476099e-01,((((4:1.532109e-02,5:8.095045e-02):5.805820e-01,55:7.116802e-01):5.340582e-01,3:7.028599e-01):5.103432e-01,(((8:8.487795e-01,6:6.799946e-01):6.981953e-01,((((37:8.730921e-01,36:3.612168e-01):1.944788e-01,25:6.115757e-01):3.640244e-01,(((42:3.059422e-01,35:1.972961e-01):9.173576e-02,41:2.678113e-01):1.246602e-01,38:2.677930e-01):7.350712e-01):2.857605e-01,(49:8.350795e-01,((53:7.149426e-01,(47:2.719572e-01,46:7.793940e-02):4.710597e-01):2.742769e-01,(45:3.485171e-01,48:1.478332e-01):3.988363e-01):2.097803e-01):1.021743e+00):2.229776e-01):2.630623e-01,((((52:1.397127e-01,51:3.529713e-01):4.425658e-02,50:2.798641e-01):2.171422e+00,34:1.050518e+00):1.444047e-01,(18:1.240277e+00,(((((44:5.822500e-01,43:8.559501e-01):1.378639e-01,54:7.483120e-01):7.486301e-01,10:1.008327e+00):1.903947e-01,(17:6.570416e-01,19:7.500282e-01):2.695386e-01):3.915022e-01,((11:1.321207e+00,((24:8.599691e-01,(14:1.637855e-01,15:1.691044e-01):5.532268e-02):4.801230e-02,20:3.932200e-01):9.841163e-01):6.625051e-03,((12:1.139033e+00,26:8.029935e-01):2.085861e-01,(((61:4.043968e-01,60:7.287752e-01):7.009165e-01,16:8.455963e-01):2.353747e-01,((9:1.375839e-01,21:1.550061e-01):8.613521e-02,13:2.091048e-01):5.211648e-01):1.686599e-01):2.977037e-01):1.884786e-01):6.071988e-02):2.215339e-01):5.145249e-02):3.047551e-01):2.238543e-02):5.491704e-01,(62:4.780423e-01,(((63:5.954023e-02,66:8.726073e-02):1.667434e-01,(65:2.366990e-01,59:6.863983e-02):4.331778e-02):4.271698e-01,((58:2.981657e-03,64:1.483867e-04):1.328885e-02,(56:3.978532e-02,57:2.058458e-02):1.543297e-02):3.265900e-01):2.119099e-01):8.684138e-01):6.964777e-01):2.682723e-01):1.922334e-01):1.144638e-01,22:3.602485e-02,1:7.505109e-02);
   tree gen.49000 = [&U] ((23:6.949170e-03,((((((69:3.915123e-01,(68:2.481477e-01,(67:3.954948e-01,70:2.402098e-01):1.622934e-01):6.824431e-02):9.814748e-01,(29:6.306645e-02,((30:6.050461e-02,((27:1.709057e-01,(28:9.121293e-03,32:1.712841e-02):4.259168e-02):1.164956e-02,31:6.032565e-02):8.443689e-02):1.732120e-02,33:7.897527e-02):3.153983e-02):1.048836e+00):3.684548e-01,(3:5.548658e-01,((4:1.030526e-02,5:7.871949e-02):7.269448e-01,55:9.189697e-01):6.990524e-01):2.219082e-01):3.851629e-01,(((((((19:1.142143e+00,17:6.533125e-01):2.164987e-01,(((43:4.692325e-01,44:7.279366e-01):3.144853e-01,54:4.100709e-01):7.410230e-01,10:9.057644e-01):6.232940e-02):5.067232e-01,(((((15:1.573842e-01,14:2.114459e-01):1.943621e-01,20:2.650999e-01):1.298369e-01,24:9.965586e-01):7.910098e-01,(26:7.786796e-01,12:1.018716e+00):1.007618e-01):3.205079e-01,((((61:4.355567e-01,60:5.899671e-01):6.515379e-01,16:8.460671e-01):3.257300e-01,((21:1.792121e-01,9:1.101003e-01):8.493008e-02,13:2.264437e-01):4.222007e-01):5.338967e-01,11:1.036872e+00):1.178590e-02):1.228600e-01):5.841513e-02,18:1.082918e+00):4.297680e-01,(34:1.042787e+00,(51:3.630733e-01,(52:1.791202e-01,50:2.756097e-01):8.132134e-04):1.599307e+00):6.259323e-01):9.318641e-04,((49:8.548172e-01,((53:7.140828e-01,(46:1.475526e-01,47:2.773051e-01):2.982664e-01):1.453591e-01,(48:2.947588e-01,45:1.719917e-01):5.208335e-01):2.742076e-01):1.222833e+00,((6:4.975970e-01,8:7.079540e-01):8.288218e-01,((25:5.169488e-01,(36:3.999014e-01,37:6.528960e-01):2.857150e-01):2.209628e-01,(38:1.168442e-01,((42:3.681124e-01,35:1.778986e-01):2.058018e-01,41:1.913664e-01):2.077648e-01):7.124470e-01):4.869859e-01):3.897467e-02):2.672196e-01):1.700550e-01,(62:7.357201e-01,(((66:7.341180e-02,63:3.898367e-02):1.543876e-01,(59:5.316538e-02,65:2.479577e-01):5.409169e-02):4.496995e-01,((57:2.834966e-02,56:2.230710e-02):2.263515e-02,(58:9.726870e-03,64:3.129095e-03):2.167707e-02):3.245085e-01):1.702963e-01):1.189769e+00):6.447003e-02):8.578439e-01,(40:1.597655e-01,(39:2.192602e-02,2:3.103848e-02):3.483155e-01):4.543283e-01):2.183971e-01,7:4.635702e-01):3.756287e-01):1.850367e-01,22:6.195861e-02,1:9.838178e-02);
   tree gen.49500 = [&U] (22:3.404331e-02,(((((39:3.183304e-02,2:2.352624e-02):2.772020e-01,40:3.638185e-01):2.560536e-01,(((((66:2.125964e-02,63:6.599653e-02):9.489473e-02,(65:1.621999e-01,59:3.153029e-02):7.374629e-02):5.604901e-01,(((56:3.190380e-02,57:5.657217e-02):2.758027e-02,64:9.950014e-04):2.331511e-03,58:2.144781e-03):3.178389e-01):3.612183e-01,62:4.075743e-01):7.874888e-01,((((((12:1.115793e+00,26:6.301077e-01):2.992963e-01,((((9:1.570299e-01,21:1.326787e-01):6.315971e-02,13:2.357715e-01):4.020747e-01,(16:1.031902e+00,(60:4.904924e-01,61:4.963650e-01):6.168524e-01):4.609490e-01):2.447403e-01,((((44:5.697045e-01,(54:8.839449e-01,43:4.686593e-01):2.103154e-01):6.983978e-01,(17:5.432522e-01,19:9.899420e-01):5.157091e-01):6.990570e-02,10:1.166980e+00):4.869492e-01,18:1.182817e+00):7.677382e-02):5.421089e-02):1.378094e-01,(11:1.033599e+00,(24:5.022275e-01,((14:2.802067e-01,15:1.256489e-01):6.634167e-02,20:2.925406e-01):3.780496e-01):4.724219e-01):1.912026e-01):1.352767e-01,(((49:1.180391e+00,(((47:2.167992e-01,46:1.172103e-01):2.497463e-01,53:1.038456e+00):2.714060e-01,(48:2.861495e-01,45:1.829904e-01):4.025830e-01):2.477325e-01):8.927082e-01,(6:6.754601e-01,8:7.257649e-01):7.044706e-01):2.598451e-02,((25:5.537578e-01,(37:4.655908e-01,36:3.693221e-01):1.626859e-01):2.144646e-01,(38:1.432831e-01,(41:1.177938e-01,(42:3.320023e-01,35:1.342440e-01):1.376017e-01):1.589066e-01):4.308484e-01):4.712450e-01):2.210678e-01):1.242963e-01,((50:2.257834e-01,(52:1.840683e-01,51:3.314387e-01):4.367285e-03):1.283497e+00,34:7.553942e-01):4.771438e-01):2.805628e-01,((((4:1.367310e-02,5:1.139574e-01):6.837838e-01,55:1.247321e+00):2.358673e-01,3:6.002344e-01):3.043165e-01,(((28:1.395334e-03,32:8.099163e-04):1.114055e-02,(((33:5.273012e-02,30:7.063035e-02):1.007964e-02,29:1.000400e-01):7.282868e-02,(31:5.365597e-02,27:1.987181e-01):6.583220e-02):3.571212e-02):7.917927e-01,((67:2.065662e-01,70:1.914702e-01):3.981945e-01,(69:5.782086e-01,68:1.910780e-01):8.132098e-02):7.548252e-01):5.577239e-01):2.546782e-01):2.374049e-01):9.130518e-01):2.735965e-01,7:4.507112e-01):2.388281e-01,23:1.297052e-01):1.219524e-01,1:9.946304e-02);
   tree gen.50000 = [&U] ((23:6.075551e-03,((((((((69:3.141375e-01,68:4.217239e-01):2.106496e-02,(67:2.652832e-01,70:3.153357e-01):1.304401e-01):7.401542e-01,(((30:3.077429e-02,33:5.926791e-02):4.767104e-02,((27:2.156810e-01,(28:5.110524e-03,32:1.497510e-02):6.676247e-02):6.072351e-03,31:5.976969e-02):2.457520e-02):2.261157e-02,29:2.891430e-02):1.047272e+00):4.659748e-01,(3:3.705237e-01,((4:9.204695e-03,5:7.472018e-02):6.355566e-01,55:8.034409e-01):3.686339e-01):5.748346e-01):1.705151e-01,(62:4.319136e-01,(((66:2.250431e-02,63:7.267035e-02):5.952145e-02,(59:4.459250e-02,65:2.167856e-01):9.125945e-02):5.496177e-01,((57:2.797795e-02,56:6.715198e-03):1.760059e-02,(58:1.787865e-03,64:4.563391e-04):2.098114e-02):2.420946e-01):2.764882e-01):9.933457e-01):9.893600e-02,((((25:4.519603e-01,(36:3.496275e-01,37:7.118500e-01):8.811207e-02):2.202006e-01,(38:1.317070e-01,((42:3.709113e-01,35:1.516126e-01):1.551282e-01,41:2.223926e-01):1.118727e-01):7.729490e-01):2.801475e-01,((((26:6.763924e-01,(12:8.906477e-01,((((19:6.979127e-01,17:5.711810e-01):6.980193e-01,((44:6.364237e-01,(54:5.961979e-01,43:6.334593e-01):1.016465e-01):1.062085e+00,10:7.918957e-01):6.472575e-02):2.159114e-01,18:8.853691e-01):6.648888e-02,(((61:3.808005e-01,60:3.937015e-01):4.656424e-01,16:9.741022e-01):5.322369e-01,((21:1.056832e-01,9:9.148142e-02):8.850924e-02,13:1.142837e-01):3.622376e-01):5.131712e-01):2.407107e-01):6.121325e-02):1.173156e-01,(11:9.199054e-01,(((15:1.403683e-01,14:1.848639e-01):9.907582e-02,20:2.104111e-01):1.452530e-01,24:8.712757e-01):5.982649e-01):2.592148e-02):2.138625e-01,(49:9.732565e-01,((48:3.919002e-01,45:1.745579e-01):4.553567e-01,((46:1.004239e-01,47:2.169939e-01):2.503695e-01,53:6.364973e-01):2.287579e-01):2.014226e-01):9.773324e-01):9.194919e-02,(34:5.492574e-01,(52:1.566020e-01,(50:2.246535e-01,51:2.132058e-01):7.842779e-02):1.420409e+00):5.269798e-01):7.871021e-02):1.678610e-01,(6:5.739161e-01,8:6.189532e-01):8.285179e-01):1.422969e-01):7.499996e-01,(40:2.638694e-01,(39:4.541854e-02,2:1.336751e-02):2.756388e-01):2.200983e-01):5.236887e-01,7:4.800358e-01):2.503131e-01):1.847350e-01,22:3.277242e-02,1:6.230726e-02);
   tree gen.50500 = [&U] ((23:1.447040e-01,(((((((34:1.030494e+00,((50:1.943656e-01,52:1.535336e-01):2.225669e-02,51:3.057610e-01):2.073793e+00):2.447505e-01,(((((18:9.440243e-01,((16:4.313497e-01,(60:5.445066e-01,61:5.584996e-01):5.115411e-01):7.391022e-01,((21:1.466069e-01,9:2.554461e-01):2.219879e-01,13:1.295446e-01):5.399988e-01):5.344801e-01):4.687294e-02,(26:8.913581e-01,12:8.725142e-01):1.269904e-01):2.266735e-01,(11:7.663916e-01,((17:6.387828e-01,19:8.272383e-01):2.580809e-01,(10:1.068624e+00,((44:8.049727e-01,43:7.155009e-01):3.098792e-01,54:6.947221e-01):6.333515e-01):2.703679e-02):4.115497e-01):1.252283e-01):1.837136e-01,(20:2.018752e-01,((14:1.607402e-01,15:1.200331e-01):1.673134e-01,24:7.679783e-01):7.628364e-02):5.556156e-01):8.193871e-02,((48:4.015169e-01,45:2.043319e-01):7.626078e-01,(((47:4.241801e-01,46:2.136554e-01):3.159229e-01,53:6.254316e-01):4.756824e-01,49:1.151032e+00):2.102925e-02):9.748251e-01):2.670895e-01):4.189267e-02,((6:3.563730e-01,8:8.447270e-01):1.111336e+00,(((41:1.924723e-01,(35:2.486117e-01,42:3.693866e-01):1.089137e-01):1.803795e-01,38:2.205671e-01):6.568346e-01,(25:5.467338e-01,(37:6.139255e-01,36:4.088618e-01):3.151202e-01):2.981927e-01):4.734198e-01):5.590408e-02):2.300680e-01,(((33:3.864768e-02,((29:7.097530e-02,((31:1.196745e-01,27:1.532601e-01):2.072326e-02,(28:4.394015e-02,32:7.811983e-04):4.847120e-02):4.354534e-02):3.358710e-02,30:3.189964e-02):1.747572e-02):8.511739e-01,((70:2.024402e-01,67:8.200168e-02):1.274030e-01,(69:2.681019e-01,68:3.506535e-01):7.403375e-02):1.203659e+00):6.490999e-01,(((5:1.265358e-01,4:2.027505e-02):4.844276e-01,55:1.024587e+00):3.156505e-01,3:7.273087e-01):4.206215e-01):3.368324e-01):2.194201e-01,((((58:1.023657e-02,64:3.652150e-03):5.908182e-02,(57:7.397864e-02,56:3.552297e-02):7.593258e-03):3.098102e-01,((65:2.746242e-01,59:1.034463e-01):4.868237e-02,(63:9.139804e-02,66:5.083698e-02):6.929277e-02):3.615666e-01):2.851135e-01,62:5.630071e-01):4.961351e-01):8.044574e-01,((39:1.737638e-02,2:2.507953e-02):4.606801e-01,40:1.795028e-01):2.389467e-01):4.167828e-01,7:6.481904e-01):1.155558e-01):9.429002e-02,22:5.435203e-02,1:4.665768e-02);
   tree gen.51000 = [&U] (22:5.441019e-02,(((((39:6.897994e-02,2:1.383081e-02):3.046265e-01,40:4.193249e-01):3.112207e-01,((((11:1.139567e+00,((((54:8.426276e-01,(43:9.439176e-01,44:7.142850e-01):1.644187e-01):8.351233e-01,10:9.375284e-01):1.961249e-01,(17:5.158317e-01,19:5.589201e-01):4.169776e-01):2.840834e-01,(18:1.123115e+00,((((9:1.491039e-01,21:1.087403e-01):8.438161e-02,13:1.064633e-01):7.269290e-01,(16:9.003212e-01,(60:4.764063e-01,61:5.114635e-01):4.746549e-01):3.970269e-01):4.413296e-01,(12:9.671307e-01,26:7.586473e-01):3.054761e-01):1.099455e-01):5.927296e-02):1.008282e-01):2.178878e-01,((24:7.554675e-01,((14:1.169437e-01,15:1.950650e-01):1.373663e-01,20:2.697140e-01):2.208055e-01):6.758446e-01,((((51:2.830736e-01,52:2.882669e-01):2.077213e-02,50:3.133923e-01):1.140061e+00,34:7.854039e-01):4.059631e-01,((49:1.120811e+00,(((47:2.905837e-01,46:2.508070e-01):2.051781e-01,53:1.048064e+00):2.019407e-01,(48:4.316020e-01,45:1.232188e-01):5.871568e-01):2.402766e-01):7.071663e-01,(((25:5.737788e-01,(37:5.062756e-01,36:2.993244e-01):1.031951e-01):2.363163e-01,(38:9.713725e-02,(41:2.030327e-01,(42:4.489838e-01,35:2.007629e-01):1.548834e-01):2.676007e-01):8.071118e-01):4.474591e-01,(6:5.104400e-01,8:5.572691e-01):1.054059e+00):2.227890e-01):3.589191e-01):9.632621e-02):1.701172e-01):2.352378e-01,((((4:1.244519e-02,5:6.457885e-02):7.893189e-01,55:1.043190e+00):2.244846e-01,3:6.167468e-01):2.963094e-01,(((28:2.441677e-03,((31:6.083355e-02,((33:8.565516e-02,30:3.447016e-02):2.491134e-02,29:6.831170e-02):2.189993e-02):2.412576e-02,27:2.351534e-01):6.559017e-02):4.607544e-03,32:9.806924e-03):5.520753e-01,((69:2.626558e-01,68:1.938677e-01):2.914353e-02,(67:1.898862e-01,70:3.234249e-01):2.028068e-01):1.133246e+00):4.931524e-01):4.138560e-01):1.716188e-01,((((66:2.407339e-02,63:7.895707e-02):1.132460e-01,(65:1.830482e-01,59:4.784431e-02):3.694667e-02):2.978906e-01,((56:1.050095e-02,57:5.406670e-02):2.004320e-02,(64:1.366002e-03,58:5.897552e-04):6.456253e-03):3.128882e-01):2.450823e-01,62:3.870021e-01):6.508038e-01):7.153974e-01):2.335255e-01,7:4.536565e-01):2.606102e-01,23:2.456996e-02):1.149166e-01,1:1.075879e-01);
   tree gen.51500 = [&U] (22:2.343862e-02,((((((((59:8.829792e-02,65:2.230761e-01):1.577099e-02,(66:1.612799e-02,63:7.525347e-02):1.403131e-01):3.900766e-01,((56:9.812438e-03,57:2.373858e-02):1.579573e-02,(58:1.508943e-03,64:6.363146e-03):2.999765e-02):3.939800e-01):2.902569e-01,62:4.445736e-01):8.400448e-01,(((((5:1.001602e-01,4:1.376693e-02):7.634321e-01,55:8.258872e-01):6.192157e-01,3:4.610473e-01):3.053375e-02,(((69:3.090209e-01,68:9.654348e-02):1.139847e-02,(67:1.974879e-01,70:2.367137e-01):2.959803e-01):5.750211e-01,(33:1.746647e-02,((29:2.615652e-02,((32:2.347732e-03,28:3.192031e-02):3.424984e-02,(31:1.225528e-01,27:2.117744e-01):3.671217e-02):2.911088e-02):2.329448e-02,30:6.967691e-02):2.328770e-02):6.898618e-01):7.173639e-01):2.849319e-01,(((34:8.690174e-01,(51:3.811691e-01,(52:2.905002e-01,50:2.093639e-01):1.524179e-02):1.789841e+00):2.625368e-01,((((((46:2.172925e-01,47:3.107116e-01):3.125600e-01,53:8.158990e-01):2.799607e-01,(48:2.908107e-01,45:2.435729e-01):2.986916e-01):2.412580e-01,49:1.062668e+00):6.534366e-01,((((14:1.465404e-01,15:1.805685e-01):1.221736e-01,20:2.819822e-01):3.555414e-01,24:6.922915e-01):6.275540e-01,(11:8.884984e-01,((((44:7.005356e-01,(43:4.889039e-01,54:8.414280e-01):1.738508e-01):5.920416e-01,(19:4.618881e-01,17:8.159953e-01):5.494972e-01):1.701695e-01,10:1.011548e+00):3.400193e-01,((((60:5.020734e-01,61:3.462219e-01):3.845365e-01,16:9.171279e-01):3.606280e-01,((9:2.097356e-01,13:1.794134e-01):8.006636e-02,21:4.623573e-02):5.547182e-01):4.889324e-01,(18:9.798589e-01,(12:7.671580e-01,26:6.072427e-01):3.666087e-01):5.959092e-02):8.524842e-02):4.329972e-02):4.580028e-01):1.345320e-01):1.348789e-01,((38:1.966235e-01,((35:3.193338e-01,42:3.700045e-01):1.215274e-01,41:1.462637e-01):2.445981e-01):9.662458e-01,((37:4.574998e-01,36:4.919374e-01):2.447098e-01,25:5.380465e-01):2.374669e-01):3.317196e-01):5.089273e-02):1.352890e-01,(8:7.167937e-01,6:3.288720e-01):9.331514e-01):1.963942e-01):2.794967e-01):5.034692e-01,(40:4.010509e-01,(2:3.236695e-02,39:3.767300e-03):2.150718e-01):4.621797e-01):3.364030e-01,7:5.269848e-01):2.610483e-01,23:4.914572e-02):1.758430e-01,1:1.104552e-01);
   tree gen.52000 = [&U] (22:8.001956e-02,(((((39:2.668144e-02,2:2.487606e-02):3.885558e-01,40:3.843004e-01):1.924551e-01,((((((52:1.750750e-01,(51:3.463319e-01,50:3.646782e-01):4.008688e-02):1.543503e+00,34:8.720611e-01):6.601893e-01,((24:5.902882e-01,((14:2.342991e-01,15:1.557956e-01):1.270849e-01,20:3.431039e-01):3.134430e-01):7.504136e-01,(11:1.180497e+00,(((((44:5.434856e-01,(43:7.432218e-01,54:9.355984e-01):3.585462e-01):4.736908e-01,10:1.040970e+00):1.486137e-01,(17:6.236096e-01,19:5.957189e-01):5.864239e-01):3.569362e-01,18:1.169450e+00):1.589225e-01,((12:1.073839e+00,26:9.062895e-01):2.507066e-01,(((9:1.640129e-01,21:1.393989e-01):1.047010e-01,13:1.182099e-01):4.731599e-01,(16:7.782841e-01,(60:5.684496e-01,61:5.678956e-01):6.567215e-01):3.628370e-01):3.818779e-01):2.554529e-01):2.362718e-01):9.912075e-02):3.353360e-01):4.391212e-02,((6:4.346868e-01,8:9.653978e-01):9.628982e-01,(((25:5.858012e-01,(37:5.393922e-01,36:6.297573e-01):1.657287e-01):2.773494e-01,(38:1.078548e-01,(41:2.838596e-01,(42:3.057762e-01,35:3.717551e-01):1.260059e-01):3.362679e-01):8.961641e-01):2.805519e-01,(49:1.244475e+00,(((47:2.086905e-01,46:1.607284e-01):3.619579e-01,53:1.163701e+00):2.518561e-01,(48:4.863480e-01,45:1.351849e-01):6.215723e-01):2.484738e-01):8.322202e-01):2.271402e-01):6.555805e-02):4.875614e-02,((((4:1.077938e-02,5:6.969250e-02):7.961045e-01,55:9.729489e-01):4.326436e-01,3:6.059776e-01):4.298917e-01,((27:1.500004e-01,((32:2.817090e-03,28:2.544547e-03):4.657722e-02,(31:9.120847e-02,((33:3.954339e-02,30:6.353032e-02):3.203821e-02,29:8.904668e-02):1.922243e-02):4.826357e-03):3.631693e-02):9.373408e-01,((69:2.244258e-01,68:2.152580e-01):5.387701e-03,(67:3.218897e-01,70:3.841949e-01):3.547019e-01):8.224629e-01):1.402655e+00):2.427123e-01):3.084336e-01,((((66:1.969458e-02,63:4.780432e-02):1.257409e-01,(65:2.032447e-01,59:6.047269e-02):3.091332e-02):3.307582e-01,((56:2.704777e-02,57:3.292531e-02):3.725193e-02,(64:1.044657e-03,58:2.081212e-03):2.706926e-03):3.063316e-01):4.414433e-01,62:6.110678e-01):1.038439e+00):7.943304e-01):2.592914e-01,7:5.495720e-01):2.013477e-01,23:3.048915e-02):1.976105e-01,1:9.696458e-02);
   tree gen.52500 = [&U] (22:7.921635e-02,(((((39:3.773438e-02,2:3.775726e-02):3.638204e-01,40:1.214081e-01):3.999010e-01,((((52:1.639297e-01,(51:4.008724e-01,50:2.672202e-01):1.693230e-01):1.445244e+00,34:9.791632e-01):4.022383e-01,(((((((44:8.667541e-01,(43:8.304604e-01,54:8.281280e-01):1.036405e-01):6.030902e-01,10:9.747020e-01):9.253874e-02,(17:5.839106e-01,19:8.789429e-01):5.639468e-01):3.508694e-01,18:1.095003e+00):1.704782e-01,(((12:1.005478e+00,26:8.485951e-01):3.312847e-01,(((9:1.535718e-01,21:9.556769e-02):8.532302e-02,13:1.106847e-01):5.798679e-01,(16:8.464525e-01,(60:5.322621e-01,61:5.317434e-01):6.149147e-01):3.397388e-01):5.138322e-01):1.474620e-01,((24:8.057133e-01,((14:2.193836e-01,15:1.458777e-01):1.189946e-01,20:3.212619e-01):2.028752e-01):5.890069e-01,11:1.063110e+00):1.218617e-01):4.084159e-01):4.341831e-01,((6:4.795677e-01,8:9.039406e-01):8.515510e-01,(((25:7.795393e-01,(37:5.459681e-01,36:5.183293e-01):1.866210e-01):2.596934e-01,(38:1.009888e-01,(41:2.255256e-01,(42:4.299469e-01,35:2.693443e-01):1.857221e-01):2.765088e-01):6.833105e-01):2.626920e-01,((((47:1.853627e-01,46:1.694493e-01):3.862494e-01,53:1.089620e+00):2.389000e-01,(48:2.322536e-01,45:2.260872e-01):5.987071e-01):2.188180e-01,49:1.341700e+00):8.153773e-01):4.820783e-01):1.646284e-01):7.499917e-02,((((4:6.489849e-02,5:6.525588e-02):7.454245e-01,55:9.720208e-01):2.257810e-01,3:8.429794e-01):4.025248e-01,((27:2.270608e-01,((32:1.654105e-03,28:2.382561e-03):5.991858e-02,(31:8.540214e-02,((33:3.702606e-02,30:5.948599e-02):2.088974e-02,29:6.179249e-02):6.464156e-02):2.535801e-02):1.520881e-02):8.776697e-01,(((67:3.013982e-01,70:4.285849e-01):3.349537e-01,69:2.131594e-01):5.348162e-02,68:9.916417e-02):7.999004e-01):9.396047e-01):2.753329e-01):1.119892e-02):5.903459e-01,((((66:1.844082e-02,63:9.061066e-02):1.177363e-01,(65:1.903062e-01,59:5.662300e-02):6.030682e-02):3.250720e-01,((56:3.278544e-02,57:3.583054e-02):4.862046e-02,(64:8.331313e-04,58:9.744605e-04):1.081553e-02):2.821572e-01):4.133410e-01,62:4.810261e-01):7.651414e-01):7.094294e-01):3.864196e-01,7:6.235832e-01):2.450469e-01,23:3.718750e-02):1.075124e-01,1:4.833862e-02);
   tree gen.53000 = [&U] (22:7.248357e-02,(((((39:2.934738e-02,2:3.454819e-02):3.027449e-01,40:1.913464e-01):3.652278e-01,((((52:1.483511e-01,(51:2.383743e-01,50:1.849665e-01):1.324471e-01):1.322410e+00,34:1.521165e+00):3.291460e-01,((((6:3.257411e-01,8:8.271127e-01):7.791757e-01,(((25:7.132844e-01,(37:4.995650e-01,36:5.148832e-01):2.472860e-01):1.629994e-01,(38:9.240553e-02,(41:1.531057e-01,(42:3.934048e-01,35:2.464521e-01):1.699372e-01):2.151581e-01):6.252344e-01):2.403652e-01,((((47:1.659854e-01,46:1.718902e-01):4.478290e-01,53:7.705665e-01):1.409386e-01,(48:2.125139e-01,45:2.606396e-01):3.990004e-01):3.562381e-01,49:1.227666e+00):6.862457e-01):4.411054e-01):1.241928e-01,(((((43:7.598777e-01,(54:7.577435e-01,44:7.930867e-01):1.966464e-01):4.972275e-01,10:1.103417e+00):1.839710e-01,(17:5.342827e-01,19:9.202034e-01):4.454860e-01):3.210482e-01,18:1.001936e+00):2.110085e-01,(11:9.727539e-01,((24:6.030182e-01,((14:2.505828e-01,15:1.026181e-01):1.216690e-01,20:3.547763e-01):1.285422e-01):5.389459e-01,((12:7.806158e-01,26:7.764711e-01):5.718068e-02,(((9:1.964538e-01,21:1.049814e-01):1.437628e-01,13:2.314219e-01):5.579498e-01,(16:1.070943e+00,(60:4.870240e-01,61:3.868688e-01):6.648225e-01):5.909588e-01):3.064372e-01):9.042972e-02):1.254660e-01):2.719931e-01):4.065448e-01):7.540160e-02,((((4:5.938262e-02,5:5.970963e-02):6.820692e-01,55:8.894065e-01):3.744191e-01,3:5.894213e-01):3.175254e-01,(((29:5.654060e-02,((27:1.163061e-01,(32:3.061674e-03,28:1.957515e-03):5.100075e-02):3.433280e-02,31:1.442573e-01):6.379357e-02):1.454758e-02,(33:5.023971e-02,30:3.849485e-02):1.795005e-02):8.233701e-01,(((67:1.935213e-01,70:4.209694e-01):3.359321e-01,68:1.153392e-01):9.024309e-02,69:1.950425e-01):8.173931e-01):8.597455e-01):1.176918e-01):7.008041e-02):5.401711e-01,((((66:1.470392e-02,63:8.290946e-02):8.977116e-02,(65:1.741316e-01,59:5.181049e-02):1.070521e-01):4.783410e-01,((56:1.938333e-02,57:3.278522e-02):2.506496e-02,(64:7.235896e-04,58:8.916389e-04):9.619880e-03):2.581760e-01):2.618762e-01,62:4.401426e-01):7.001102e-01):6.491334e-01):3.535769e-01,7:5.705834e-01):2.677737e-01,23:2.294555e-02):1.614410e-01,1:3.540108e-02);
   tree gen.53500 = [&U] (22:1.035595e-01,((((((((59:7.708725e-02,65:2.202188e-01):9.537497e-02,(66:6.303665e-02,63:9.228268e-02):1.103118e-01):3.852807e-01,((56:2.689622e-02,57:3.746149e-02):2.951101e-02,(58:1.139769e-02,64:4.130880e-03):8.768388e-03):2.846750e-01):4.636447e-01,62:4.848591e-01):6.089763e-01,(((((5:4.950890e-02,4:4.859989e-02):5.340136e-01,55:1.031483e+00):3.873677e-01,3:6.820483e-01):3.680968e-01,(((67:1.712766e-01,70:1.423711e-01):2.587825e-01,(69:2.552538e-01,68:1.238567e-01):5.765084e-02):6.441642e-01,(33:1.156564e-02,((29:4.265197e-02,((27:2.698301e-01,(32:4.864785e-03,28:6.517753e-03):9.401559e-02):2.264679e-02,31:1.273812e-01):5.302364e-02):2.718692e-02,30:3.873291e-02):5.144423e-02):5.451000e-01):9.764970e-01):2.655573e-01,(((((((14:2.235703e-01,15:1.575856e-01):1.606154e-01,20:2.589146e-01):2.289103e-01,24:5.707852e-01):6.008848e-01,((((46:9.800314e-02,47:3.315928e-01):3.408829e-01,53:1.052671e+00):3.331212e-01,(48:5.247679e-01,45:1.214536e-01):6.600236e-01):2.060067e-01,49:1.024894e+00):1.028134e+00):6.779817e-02,(11:1.113825e+00,((((((60:5.147670e-01,61:2.728117e-01):8.282948e-01,16:9.290897e-01):3.895250e-01,(13:1.815186e-01,(9:1.332011e-01,21:2.234948e-01):1.016354e-01):4.918051e-01):3.324878e-01,18:9.190274e-01):1.085852e-01,(12:7.274616e-01,26:8.578178e-01):3.613265e-01):1.182794e-01,((54:4.734371e-01,(44:6.651469e-01,43:9.320190e-01):5.046789e-03):1.082438e+00,(10:9.057608e-01,(19:5.101018e-01,17:6.598025e-01):4.104771e-01):7.744591e-02):2.054312e-01):4.991664e-02):2.821932e-01):1.510958e-01,(34:9.084781e-01,((51:2.016735e-01,50:2.006298e-01):2.247047e-02,52:2.728756e-01):1.338446e+00):2.864039e-01):2.089538e-01,((8:7.004659e-01,6:5.729907e-01):8.779739e-01,((38:2.389738e-01,((35:3.099339e-01,42:4.035329e-01):1.176806e-01,41:2.077123e-01):1.038298e-01):9.962132e-01,((37:6.102014e-01,36:3.360889e-01):8.236565e-02,25:4.463973e-01):2.180839e-01):5.103355e-01):8.661434e-02):1.552046e-01):2.597917e-01):8.828287e-01,(40:3.149242e-01,(2:8.167788e-02,39:9.676435e-03):3.165775e-01):2.653636e-01):2.624487e-01,7:4.708981e-01):1.937154e-01,23:7.350545e-02):1.258213e-01,1:1.242879e-02);
   tree gen.54000 = [&U] (22:5.212181e-02,(((((39:6.496256e-02,2:1.023986e-02):4.120493e-01,40:1.487227e-01):3.399027e-01,((((((4:4.262241e-02,5:7.622762e-02):9.446135e-01,55:1.251926e+00):2.239608e-01,3:6.539425e-01):3.667900e-01,(((33:3.168308e-02,30:4.550087e-02):7.295071e-03,(29:7.274639e-02,((27:2.043442e-01,(32:7.794780e-04,28:1.303951e-03):8.894195e-02):1.189380e-02,31:1.287077e-01):4.891136e-02):2.807208e-02):1.112955e+00,(((67:1.495359e-01,70:4.649947e-01):3.653730e-01,69:3.004370e-01):1.160682e-01,68:2.967320e-01):9.068694e-01):8.292908e-01):2.320661e-01,((((6:4.093747e-01,8:6.267955e-01):8.991066e-01,(((25:7.313278e-01,(37:4.894977e-01,36:5.137552e-01):3.201373e-01):2.194034e-01,(38:1.178575e-01,(41:2.365102e-01,(42:3.169075e-01,35:2.734300e-01):1.169653e-01):3.136046e-01):6.936759e-01):6.936202e-01,((((47:2.229954e-01,46:3.787372e-01):5.243592e-01,53:1.133850e+00):2.186149e-01,(48:2.357768e-01,45:2.857426e-01):4.255039e-01):2.746852e-01,49:1.396478e+00):7.918558e-01):3.199274e-02):1.788711e-01,((((((43:1.101472e+00,44:5.739913e-01):1.666802e-01,54:7.859390e-01):4.116044e-01,10:1.381698e+00):1.716396e-01,(17:5.927681e-01,19:7.963427e-01):3.278983e-01):3.954221e-01,18:1.034267e+00):2.002413e-01,(11:1.109907e+00,(((12:8.735642e-01,26:9.236256e-01):1.997389e-01,(((9:1.494551e-01,21:1.164733e-01):1.084712e-01,13:2.561699e-01):6.589138e-01,(16:6.424296e-01,(60:5.403362e-01,61:5.132939e-01):7.993374e-01):4.015360e-01):4.857672e-01):1.981105e-01,(24:6.690278e-01,((14:2.843816e-01,15:1.387984e-01):1.475815e-01,20:3.742543e-01):1.312974e-01):7.821785e-01):8.040240e-02):1.692681e-01):4.936244e-01):2.891306e-02,((52:1.076977e-01,(51:3.225336e-01,50:3.607275e-01):4.519953e-02):1.467168e+00,34:7.989901e-01):4.085896e-01):8.738437e-02):4.533132e-01,((((66:2.979744e-02,63:1.310600e-01):8.139701e-02,(65:2.090581e-01,59:1.421167e-01):4.234603e-02):4.932501e-01,((56:2.032665e-02,57:3.743654e-02):3.690966e-02,(64:1.531662e-03,58:8.219570e-04):2.300896e-02):3.068389e-01):2.996149e-01,62:4.883229e-01):7.767481e-01):1.082788e+00):3.435080e-01,7:4.421449e-01):4.056709e-01,23:7.657129e-02):1.115904e-01,1:8.520305e-02);
   tree gen.54500 = [&U] (22:4.491558e-02,(((((39:2.305164e-02,2:8.093177e-03):3.771173e-01,40:1.508813e-01):2.321556e-01,((((((4:3.672955e-02,5:9.770422e-02):8.140137e-01,55:1.078838e+00):1.929966e-01,3:5.635301e-01):3.160786e-01,((30:2.027150e-02,((29:6.268866e-02,((32:6.717094e-04,28:1.123670e-03):8.128296e-02,(31:4.026719e-02,27:3.014049e-01):1.350169e-02):3.637191e-02):3.531953e-02,33:4.015603e-02):2.083213e-02):7.046718e-01,((69:3.562004e-01,68:1.006965e-01):1.662323e-01,(67:1.740745e-01,70:2.312716e-01):3.050179e-01):1.099673e+00):8.963581e-01):4.246070e-01,((((((25:6.302164e-01,(37:4.218211e-01,36:4.427248e-01):3.342789e-01):1.680584e-01,(38:1.668382e-01,(41:2.357292e-01,(42:2.730927e-01,35:3.152410e-01):1.245620e-01):2.511901e-01):5.886989e-01):3.231718e-01,((((47:1.451879e-01,46:3.263740e-01):4.693129e-01,53:9.770867e-01):9.586743e-02,(48:2.361213e-01,45:2.681372e-01):4.284066e-01):4.190055e-01,49:1.203404e+00):7.346718e-01):2.685407e-02,(6:5.841400e-01,8:5.401364e-01):8.178041e-01):1.600410e-01,(((((54:6.587297e-01,(44:4.677134e-01,43:9.847423e-01):1.517735e-01):6.702234e-01,10:1.190668e+00):1.479092e-01,(17:5.700520e-01,19:6.862425e-01):2.825640e-01):3.407521e-01,18:8.912721e-01):2.204020e-01,(11:9.629050e-01,(((12:7.527875e-01,26:7.959276e-01):1.721235e-01,(((9:1.287918e-01,21:1.202923e-01):2.944460e-02,13:2.054443e-01):4.941532e-01,(16:5.536090e-01,(60:5.095546e-01,61:4.423273e-01):4.180685e-01):4.192151e-01):3.736729e-01):1.245715e-01,(24:5.765298e-01,((14:1.068534e-01,15:1.259204e-01):1.022741e-01,20:2.542021e-01):1.734892e-01):6.740365e-01):7.651406e-02):1.418727e-01):2.911303e-01):4.687460e-02,(((51:4.306600e-01,52:9.614934e-02):1.260858e-01,50:3.108542e-01):1.291259e+00,34:9.656217e-01):5.294078e-01):2.565771e-01):2.084002e-01,((((66:5.095151e-02,63:1.129400e-01):7.014327e-02,(65:1.801543e-01,59:1.224680e-01):4.406477e-02):2.906356e-01,((56:2.953336e-02,57:3.226066e-02):2.805192e-02,(64:7.407973e-04,58:7.083154e-04):1.259061e-02):2.811241e-01):3.478037e-01,62:4.208087e-01):6.873843e-01):9.262371e-01):2.960155e-01,7:4.857692e-01):2.173643e-01,23:6.598475e-02):1.367385e-01,1:7.342310e-02);
   tree gen.55000 = [&U] (22:4.032127e-02,((((((((59:9.882767e-02,65:2.216370e-01):7.212656e-02,(66:1.260370e-02,63:7.232370e-02):1.455057e-01):3.025541e-01,(((56:8.419556e-03,57:3.799766e-02):2.733157e-02,58:7.812470e-03):9.573278e-03,64:2.857454e-03):4.065958e-01):3.476191e-01,62:5.022730e-01):9.650233e-01,(((((5:3.934916e-02,4:4.633463e-02):6.974246e-01,55:9.204417e-01):2.463136e-01,3:4.645192e-01):1.637694e-01,((69:4.506283e-01,(68:1.918798e-01,(67:2.412945e-01,70:3.409730e-01):1.157828e-01):1.049671e-01):9.168690e-01,(29:3.180190e-02,((31:5.566963e-02,((32:6.368070e-03,28:1.739373e-02):8.606211e-02,27:3.023049e-01):3.615584e-02):2.689407e-02,(33:2.601658e-02,30:8.930521e-02):1.205283e-01):2.648168e-02):7.114389e-01):9.087791e-01):5.224271e-01,(((((((46:2.371177e-02,47:3.072872e-01):5.056624e-01,53:8.930084e-01):2.269908e-01,(48:3.593015e-01,45:1.724135e-01):3.891785e-01):2.680058e-01,49:1.350531e+00):7.388775e-01,(((((44:5.763855e-01,(43:9.558810e-01,54:8.054392e-01):9.620930e-02):1.123327e+00,10:9.382916e-01):5.974652e-02,(19:8.222761e-01,17:7.610224e-01):2.273753e-01):1.948530e-01,((18:1.083307e+00,(((60:3.851144e-01,61:4.383123e-01):6.442715e-01,16:9.290442e-01):7.108555e-02,(13:1.618172e-01,(9:3.393857e-01,21:1.470658e-01):7.871045e-02):7.008911e-01):6.345527e-01):2.255104e-03,(12:8.254436e-01,26:1.003532e+00):2.417264e-01):1.492903e-01):1.629657e-01,((((14:2.681211e-01,15:1.913957e-01):1.632228e-01,20:3.477644e-01):2.987994e-01,24:7.812457e-01):5.554298e-01,11:1.112964e+00):1.101319e-01):1.027670e-01):1.883039e-01,(34:8.823167e-01,((51:2.789194e-01,50:3.971434e-01):2.547131e-02,52:1.248542e-01):1.740310e+00):1.410293e-01):2.339977e-01,((8:6.401686e-01,6:5.439724e-01):7.705220e-01,((38:1.708281e-01,((35:2.719917e-01,42:2.511065e-01):8.911319e-02,41:2.249297e-01):2.388463e-01):1.031993e+00,((37:6.321171e-01,36:4.496655e-01):1.200406e-01,25:5.057250e-01):2.746524e-01):3.314081e-01):1.181090e-01):9.023138e-02):2.267233e-01):8.747457e-01,(40:2.926115e-01,(2:4.884231e-02,39:2.594452e-02):3.242052e-01):4.609465e-01):4.394358e-01,7:7.581997e-01):1.541129e-01,23:3.871171e-02):1.765842e-01,1:6.390457e-02);
   tree gen.55500 = [&U] (22:2.365026e-02,((((((((59:9.886136e-02,65:2.217125e-01):8.638898e-02,(66:1.558745e-02,63:5.329252e-02):1.167756e-01):5.967752e-01,(((56:8.508108e-03,57:3.801062e-02):2.799621e-02,58:7.815133e-03):4.861020e-03,64:2.858428e-03):4.067345e-01):3.477376e-01,62:5.024442e-01):9.653523e-01,(((((5:2.460213e-02,4:1.097275e-01):7.979917e-01,55:8.452912e-01):3.801829e-01,3:4.646776e-01):1.638253e-01,((68:1.898835e-01,(69:2.815053e-01,(67:2.247658e-01,70:2.792795e-01):1.134369e-01):1.004372e-01):9.988163e-01,(29:1.892520e-02,((31:7.340953e-02,((32:2.110984e-03,28:7.162860e-03):7.863734e-02,27:3.024079e-01):3.616817e-02):1.892169e-02,(33:2.602545e-02,30:4.401886e-02):2.493513e-02):5.751172e-02):7.116815e-01):9.090889e-01):2.561685e-01,(((((((46:1.171618e-01,47:3.073920e-01):4.893224e-01,53:8.933129e-01):2.338581e-01,(48:3.594240e-01,45:2.181341e-01):3.893112e-01):2.326044e-01,49:8.965473e-01):8.523495e-01,(((((44:5.045141e-01,(43:9.562069e-01,54:1.434372e+00):9.281971e-02):8.788239e-01,10:9.049241e-01):5.804156e-02,(19:1.030682e+00,17:5.322852e-01):5.029130e-01):1.873666e-01,(18:1.083677e+00,((12:8.250535e-01,26:7.251915e-01):3.215815e-01,(((60:4.223436e-01,61:4.384617e-01):6.444912e-01,16:6.589533e-01):4.104819e-01,(13:2.374038e-01,(9:3.395014e-01,21:1.471160e-01):9.463795e-02):6.427977e-01):5.405302e-01):8.259872e-02):8.902428e-02):1.630212e-01,((((14:2.832237e-01,15:9.229384e-02):1.111257e-01,20:3.478829e-01):2.989013e-01,24:7.815120e-01):5.556192e-01,11:1.113344e+00):1.172981e-01):1.200771e-01):1.122073e-01,(34:8.826175e-01,((50:2.824885e-01,52:1.008626e-01):5.774245e-02,51:2.790145e-01):1.740904e+00):1.293978e-01):2.062838e-01,((8:6.403869e-01,6:7.802058e-01):1.002053e+00,((38:2.037607e-01,((35:3.168908e-01,42:2.511921e-01):5.828390e-02,41:2.250063e-01):1.494803e-01):8.781671e-01,((37:7.171178e-01,36:4.498188e-01):1.200815e-01,25:5.058975e-01):2.702271e-01):3.315211e-01):4.462333e-02):3.709516e-01):4.598644e-03):8.750439e-01,(40:2.927113e-01,(2:5.429895e-02,39:3.613558e-02):3.683234e-01):4.611037e-01):4.395856e-01,7:6.461982e-01):2.087613e-01,23:2.475486e-02):1.766444e-01,1:1.317708e-01);
   tree gen.56000 = [&U] (22:1.569161e-02,(((((((((59:9.318691e-02,65:2.048991e-01):1.422054e-01,(66:1.425100e-02,63:4.872329e-02):1.067634e-01):5.230991e-01,((56:6.670107e-03,57:5.176637e-02):2.499642e-02,(64:4.604167e-03,58:1.814124e-03):1.042405e-02):3.597499e-01):3.179231e-01,62:5.427404e-01):9.427840e-01,(((8:7.645215e-01,6:3.906856e-01):9.032381e-01,((((((46:1.399962e-01,47:2.435944e-01):4.457915e-01,53:8.167214e-01):1.420094e-01,(48:3.286075e-01,45:1.994316e-01):4.193907e-01):4.437679e-01,49:8.196785e-01):7.792702e-01,((((12:7.543146e-01,26:6.910369e-01):2.940095e-01,(((60:6.187311e-01,61:4.008686e-01):3.795943e-01,16:7.177154e-01):3.696614e-01,(13:1.681378e-01,(9:1.753785e-01,21:1.029220e-01):8.652382e-02):3.170255e-01):6.780053e-01):1.247755e-01,(18:9.907636e-01,((10:8.273371e-01,((44:4.612578e-01,54:1.041372e+00):8.157040e-02,43:8.023825e-01):7.692826e-01):5.081051e-02,(19:7.775928e-01,17:4.866478e-01):4.597939e-01):3.609365e-01):1.158765e-01):3.330026e-01,((((14:2.237007e-01,15:7.120021e-02):1.028241e-01,20:3.180559e-01):1.608738e-01,24:4.973310e-01):5.079811e-01,11:1.017887e+00):1.072411e-01):1.477264e-01):4.779995e-02,(34:1.137521e+00,(52:9.221480e-02,(51:3.627657e-01,50:2.582683e-01):5.931701e-02):1.613348e+00):1.931551e-01):1.313235e-01):4.984465e-02,((38:1.763341e-01,((35:2.897210e-01,42:3.350673e-01):5.328672e-02,41:3.333276e-01):1.366640e-01):8.028742e-01,((37:5.268945e-01,36:4.112519e-01):6.497446e-02,25:4.738183e-01):2.470582e-01):3.030969e-01):4.040435e-01):3.285228e-03,((((5:1.529048e-02,4:1.003196e-01):7.295730e-01,55:1.106815e+00):1.758788e-01,3:8.553485e-01):3.806701e-01,(((68:2.583055e-01,69:2.640527e-01):4.392867e-02,(67:2.099903e-01,70:2.813400e-01):1.379944e-01):9.131791e-01,(29:8.361589e-03,(30:7.536980e-02,(33:5.840831e-02,(31:7.316895e-02,((32:4.147729e-03,28:7.642081e-03):4.458574e-02,27:2.249486e-01):1.736831e-02):4.412369e-02):2.159171e-03):5.156094e-02):3.231674e-01):5.609462e-01):2.600508e-01):8.000188e-01,(40:2.676146e-01,(2:4.023127e-02,39:3.291663e-02):3.367439e-01):4.215693e-01):4.018961e-01,7:5.907940e-01):1.908624e-01,23:3.305408e-02):1.696515e-01,1:1.207867e-01);
   tree gen.56500 = [&U] (22:2.730691e-02,(((((39:3.605148e-02,2:3.147216e-02):3.062029e-01,40:1.477134e-01):2.791293e-01,((((((4:6.654760e-02,5:3.180211e-02):7.678334e-01,55:6.155688e-01):2.405584e-01,3:6.468750e-01):3.134160e-01,((29:7.587525e-02,((33:9.654862e-02,30:4.341652e-02):3.823442e-02,(((32:2.946227e-03,28:2.239921e-03):6.657711e-02,27:2.234442e-01):1.479799e-02,31:6.812719e-02):6.099332e-02):9.826935e-03):3.563360e-01,(69:3.596154e-01,((67:2.863229e-01,70:3.260732e-01):1.037267e-01,68:2.289107e-01):1.460531e-02):9.999341e-01):1.336044e+00):2.437165e-01,(((((50:2.379982e-01,51:2.954643e-01):1.582774e-02,52:2.156616e-01):1.382649e+00,34:7.814995e-01):4.698671e-01,((6:3.564966e-01,8:7.623077e-01):1.091694e+00,((49:9.444099e-01,(((47:2.597897e-01,46:2.427151e-01):3.408819e-01,53:6.620561e-01):2.752636e-01,(48:2.196283e-01,45:2.417867e-01):3.463211e-01):3.223168e-01):9.162652e-01,((25:4.296694e-01,(37:6.247676e-01,36:4.321742e-01):1.717314e-01):2.355872e-01,(38:8.394993e-02,(41:1.455490e-01,(42:3.641370e-01,35:3.540409e-01):7.232308e-02):2.209251e-01):7.046954e-01):5.197036e-01):1.636591e-03):1.050656e-01):1.480526e-02,((11:8.289561e-01,(24:5.087473e-01,((14:1.632747e-01,15:1.454261e-01):5.018684e-02,20:2.507365e-01):2.354411e-01):6.676041e-01):9.541377e-02,(((((54:6.521241e-01,43:6.948805e-01):2.091671e-02,44:7.635023e-01):6.248570e-01,(10:1.029919e+00,(17:3.918152e-01,19:8.922803e-01):6.306011e-01):3.649525e-02):2.254127e-01,18:9.392197e-01):1.402556e-01,((12:6.833948e-01,26:7.654496e-01):1.659079e-01,((13:1.935924e-01,(9:1.939362e-01,21:1.639164e-01):9.134661e-02):7.793869e-01,(16:8.853879e-01,(60:3.379038e-01,61:2.492982e-01):5.787414e-01):4.596075e-01):2.067237e-01):1.782443e-01):2.051512e-01):2.811408e-01):1.580664e-01):1.535227e-01,((((59:6.330356e-02,65:2.310018e-01):2.336269e-02,(66:7.034476e-02,63:8.043309e-02):1.531872e-01):3.231608e-01,((56:3.092030e-02,57:2.418779e-02):1.602710e-02,(64:4.477699e-03,58:9.474133e-04):3.112799e-02):3.112488e-01):1.447032e-01,62:6.022511e-01):8.467421e-01):9.217344e-01):2.148259e-01,7:4.231301e-01):2.059229e-01,23:4.670993e-02):1.236697e-01,1:9.310790e-02);
   tree gen.57000 = [&U] ((23:8.757212e-02,(7:6.318771e-01,(((39:3.114834e-02,2:2.608644e-02):3.469941e-01,40:2.367739e-01):1.849592e-01,((((68:1.233445e-01,(69:3.948906e-01,(70:1.352985e-01,67:2.441506e-01):3.330762e-01):6.706629e-02):9.401129e-01,(((27:2.196633e-01,((28:5.216440e-03,32:2.059570e-03):7.539788e-02,31:1.252309e-01):5.565309e-02):2.177621e-02,(30:6.626825e-02,33:3.268457e-02):3.616365e-02):5.651673e-02,29:1.793128e-02):3.686478e-01):7.092752e-01,(((4:7.823428e-02,5:1.453730e-02):9.134876e-01,55:1.128044e+00):2.692317e-01,3:4.659522e-01):2.956536e-01):1.967131e-01,((62:5.616420e-01,(((63:6.229509e-02,66:3.301058e-02):1.369769e-01,(65:2.422870e-01,59:7.567160e-02):3.824952e-02):4.898776e-01,((56:1.195027e-02,57:6.165027e-02):4.809282e-02,(58:2.315268e-03,64:5.371655e-03):1.077791e-02):2.936209e-01):1.150404e-01):9.194571e-01,((((49:8.799610e-01,((53:5.977491e-01,(47:3.008168e-01,46:1.591136e-01):4.472867e-01):2.016930e-01,(45:2.053117e-01,48:2.086652e-01):3.345124e-01):1.048200e-01):6.942884e-01,(34:6.517707e-01,((51:1.828946e-01,52:1.614112e-01):2.107377e-02,50:2.626325e-01):1.143326e+00):3.568891e-01):1.540314e-01,(((((26:8.825947e-01,12:1.120401e+00):2.906825e-01,(((61:4.626647e-01,60:4.539760e-01):8.513467e-01,16:7.163114e-01):2.056848e-01,((9:2.137831e-01,21:8.262325e-02):2.342296e-01,13:8.221462e-02):4.281892e-01):4.684284e-01):1.078270e-01,(((14:1.518964e-01,15:1.464346e-01):1.513676e-01,20:2.419351e-01):3.456722e-02,24:7.927275e-01):5.358795e-01):2.518733e-02,11:1.442061e+00):2.623501e-01,(((17:4.166060e-01,19:1.016285e+00):3.294531e-01,((44:4.295038e-01,(43:7.387264e-01,54:5.304025e-01):3.563696e-01):5.281702e-01,10:1.052751e+00):2.140935e-01):3.358008e-01,18:8.563998e-01):1.050605e-01):5.752076e-02):1.469950e-01,((8:5.235566e-01,6:4.597453e-01):7.028575e-01,(((37:3.795772e-01,36:6.254310e-01):2.346044e-01,25:4.299479e-01):3.932351e-01,(((35:2.493583e-01,42:3.005751e-01):1.500544e-01,41:3.085721e-01):2.016871e-01,38:1.803698e-01):5.262046e-01):2.301632e-01):4.593739e-02):2.793290e-01):1.573754e-02):8.224104e-01):4.849606e-01):2.753169e-01):1.295051e-01,22:6.863795e-02,1:5.807617e-02);
   tree gen.57500 = [&U] (22:3.224080e-02,((((((((38:1.046620e-01,((35:2.097907e-01,42:3.213332e-01):1.587901e-01,41:2.387581e-01):2.151015e-01):6.827653e-01,((37:6.190664e-01,36:6.140558e-01):1.302109e-01,25:5.970122e-01):2.010120e-01):3.260728e-01,(8:9.984668e-01,6:5.523376e-01):8.130586e-01):1.303654e-01,((((((46:1.639082e-01,47:2.714360e-01):3.093162e-01,53:8.931958e-01):5.024718e-02,(48:3.305273e-01,45:1.687084e-01):5.087267e-01):5.082101e-01,49:7.361621e-01):9.886292e-01,(((((12:8.778876e-01,26:7.557426e-01):4.838309e-01,(18:8.346470e-01,(((44:6.423027e-01,(43:8.775142e-01,54:7.168493e-01):9.097158e-02):1.084817e+00,10:9.596454e-01):1.810907e-01,(19:8.935744e-01,17:5.322154e-01):4.842678e-01):1.929294e-01):3.170054e-01):4.750288e-02,(((60:7.674826e-01,61:3.132726e-01):5.167969e-01,16:1.176494e+00):5.504312e-01,(13:1.444216e-01,(9:1.918002e-01,21:1.125592e-01):1.505228e-01):4.127153e-01):5.268466e-01):1.987265e-01,(((14:2.446471e-01,15:1.586319e-01):2.025288e-01,20:2.485741e-01):1.439653e-01,24:8.887161e-01):4.050940e-01):1.332336e-02,11:1.253787e+00):2.751836e-01):5.895390e-02,(34:1.062627e+00,(52:1.048302e-01,(51:2.390611e-01,50:2.001713e-01):2.121901e-01):1.764415e+00):1.797427e-01):2.010504e-01):2.120726e-01,(((((5:3.233075e-02,4:9.563285e-02):6.721256e-01,55:1.210452e+00):4.087765e-01,3:6.515101e-01):3.185509e-01,(((68:2.324964e-01,69:2.481396e-01):5.127928e-02,(67:3.003082e-01,70:3.599816e-01):9.566006e-02):1.193841e+00,(29:7.847766e-03,((33:8.498308e-02,(31:1.427229e-01,((32:4.891391e-03,28:9.520475e-03):5.348773e-02,27:2.702897e-01):2.357276e-02):4.825524e-02):8.422298e-03,30:8.322204e-02):2.057512e-02):5.152103e-01):9.317924e-01):4.377525e-01,((((59:4.513329e-02,65:1.453465e-01):1.111025e-01,(66:3.589412e-02,63:5.328553e-02):8.963071e-02):5.244729e-01,((56:2.977481e-02,57:2.831176e-02):2.721052e-02,(64:7.129845e-03,58:1.722007e-03):4.958831e-03):4.058846e-01):3.775948e-01,62:6.854244e-01):8.465324e-01):4.414601e-03):1.002241e+00,(40:2.557936e-01,(2:3.670685e-02,39:1.236585e-02):4.646150e-01):3.436452e-01):3.514361e-01,7:7.521418e-01):2.334237e-01,23:8.722313e-02):8.547246e-02,1:7.203888e-02);
   tree gen.58000 = [&U] ((23:9.725291e-02,(7:7.017289e-01,(((39:3.459168e-02,2:2.897020e-02):2.969994e-01,40:2.629484e-01):2.054058e-01,((62:6.042232e-01,(((63:4.427071e-02,66:3.800100e-02):1.521193e-01,(65:2.733427e-01,59:7.520189e-02):6.971974e-02):5.440319e-01,((56:4.794507e-02,57:2.241687e-02):1.615548e-02,(58:2.488173e-02,64:5.941556e-03):7.755122e-03):3.295407e-01):1.045400e-01):1.095727e+00,((((68:6.056201e-02,((70:4.612033e-01,67:1.226769e-01):1.501359e-01,69:4.780722e-01):4.211183e-02):1.044039e+00,(30:4.177863e-02,(((31:9.247497e-02,((28:1.194928e-03,32:5.145634e-03):7.126781e-02,27:2.541114e-01):1.826920e-02):4.481897e-02,29:5.665978e-02):6.635339e-02,33:5.692978e-02):2.771329e-02):7.866037e-01):8.893068e-01,(((4:8.642710e-02,5:6.147711e-02):7.643772e-01,55:1.252746e+00):4.060336e-01,3:6.064799e-01):2.645229e-01):4.725222e-01,(((8:7.056199e-01,6:4.757574e-01):9.517681e-01,((((53:6.638282e-01,(47:3.340710e-01,46:1.245464e-01):3.123995e-01):2.307410e-01,((45:1.939142e-01,48:1.969179e-01):5.467759e-01,49:1.073551e+00):1.099617e-01):1.411736e+00,(34:7.238217e-01,(50:1.196626e-01,(52:2.331761e-01,51:3.132334e-01):5.758654e-02):1.154260e+00):3.963420e-01):8.170907e-03,((((26:9.467407e-01,12:8.206182e-01):5.509932e-01,(((61:3.661588e-01,60:5.041615e-01):8.973906e-01,16:7.954971e-01):2.284225e-01,((9:1.625264e-01,21:9.995977e-02):1.634652e-01,13:1.455224e-01):5.445586e-01):3.406736e-01):1.662173e-01,((((14:2.586698e-01,15:6.980136e-02):1.055051e-01,20:3.051102e-01):2.119828e-01,24:8.803607e-01):5.474261e-01,11:9.566412e-01):7.121188e-02):3.291198e-01,(((17:4.626603e-01,19:1.128631e+00):2.743417e-01,(((44:9.972895e-01,43:7.618255e-01):3.425829e-01,54:1.111010e+00):6.284895e-01,10:1.105290e+00):2.217909e-01):5.126467e-01,18:9.885072e-01):1.177283e-01):1.444618e-01):1.172005e-01):1.434227e-01,(((37:5.494411e-01,36:4.831198e-01):2.293263e-01,25:4.774771e-01):4.523936e-01,(((42:3.261936e-01,35:2.769240e-01):9.758733e-02,41:2.505006e-01):1.812668e-01,38:1.715306e-01):1.096367e+00):3.151200e-01):2.955324e-01):3.457002e-01):9.113896e-01):5.385713e-01):3.057522e-01):1.438214e-01,22:7.976602e-02,1:7.950791e-02);
   tree gen.58500 = [&U] (22:3.804284e-02,((((((((38:1.482497e-01,((35:3.311177e-01,42:2.620597e-01):6.137527e-02,41:2.277230e-01):2.051599e-01):5.751812e-01,((37:4.453936e-01,36:6.420801e-01):1.725728e-01,25:4.063211e-01):3.776275e-01):8.259237e-01,(8:8.092127e-01,6:5.334088e-01):7.560447e-01):8.411214e-02,((((((46:2.145259e-01,47:2.182876e-01):3.012587e-01,53:5.942480e-01):3.037413e-01,(48:3.152508e-01,45:2.321130e-01):5.092563e-01):1.293304e-01,49:1.226675e+00):1.416842e+00,(34:1.013514e+00,(50:2.127812e-01,(52:2.004707e-01,51:2.188861e-01):9.013804e-02):1.431544e+00):1.753472e-01):1.185621e-01,(((18:1.381957e+00,(((54:5.752939e-01,(44:8.091857e-01,43:8.660022e-01):1.811412e-01):1.239509e+00,10:1.293902e+00):2.390673e-01,(19:9.380098e-01,17:5.076172e-01):3.729270e-01):2.191678e-01):2.515076e-01,((12:1.004340e+00,26:8.600424e-01):2.796307e-01,(((60:5.879233e-01,61:6.152683e-01):3.816777e-01,16:1.122118e+00):4.196148e-01,(13:2.114339e-01,(9:1.829355e-01,21:8.663928e-02):1.321660e-01):5.532328e-01):2.353081e-01):2.656087e-02):1.423718e-01,(11:1.092108e+00,(((14:2.333399e-01,15:1.197706e-01):1.009500e-01,20:2.947074e-01):1.294710e-02,24:7.336402e-01):7.987304e-01):2.313758e-01):1.714714e-01):1.872337e-01):1.219876e-01,(((((5:8.598228e-02,4:2.548637e-02):6.410609e-01,55:1.120169e+00):1.959948e-01,3:6.213982e-01):2.109406e-01,(((68:2.217507e-01,69:2.366710e-01):9.999540e-02,(67:2.122688e-01,70:3.151481e-01):2.286536e-01):1.138663e+00,(29:1.210998e-02,((31:9.987429e-02,((32:4.665318e-03,28:1.185697e-02):4.467665e-02,27:2.401834e-01):2.767239e-02):3.028069e-02,(33:8.839431e-02,30:9.035618e-02):1.151329e-02):1.496328e-02):4.594030e-01):8.882804e-01):3.084465e-01,((((59:7.647181e-02,65:2.380159e-01):7.803450e-02,(66:3.423515e-02,63:4.053332e-02):1.405031e-01):4.860578e-01,((56:2.839866e-02,57:2.700323e-02):4.908723e-02,(64:6.685304e-04,58:1.816732e-03):2.173347e-02):3.942123e-01):2.681691e-01,62:4.572743e-01):8.074069e-01):3.491491e-03):9.559185e-01,(40:1.893574e-01,(2:3.016696e-02,39:2.496488e-02):4.089696e-01):3.464745e-01):3.351933e-01,7:6.908547e-01):9.082677e-02,23:5.640074e-02):1.038017e-01,1:5.740336e-02);
   tree gen.59000 = [&U] (22:5.771853e-02,((((((((59:1.032599e-01,65:1.545447e-01):5.045358e-02,(66:3.365160e-02,63:6.616589e-02):1.289722e-01):2.778232e-01,((56:2.791460e-02,57:5.915027e-02):6.605358e-02,(64:1.606927e-04,58:2.286099e-03):3.759953e-02):3.417855e-01):3.185709e-01,62:5.429015e-01):7.936445e-01,(((((5:1.136587e-01,4:3.105692e-02):8.852617e-01,55:1.206482e+00):3.248082e-01,3:8.020256e-01):1.174710e-01,(((69:4.761651e-01,68:3.077622e-01):9.653816e-02,(67:3.255388e-01,70:2.792806e-01):2.269996e-01):1.084332e+00,((29:4.255475e-02,(31:7.961619e-02,((32:1.083142e-02,28:8.158925e-03):5.300079e-02,27:2.360894e-01):3.354301e-02):3.572410e-02):1.985366e-02,(33:8.739707e-02,30:8.881605e-02):1.365028e-02):5.076475e-01):8.731395e-01):6.089680e-01,((((38:1.303516e-01,((35:3.254737e-01,42:2.961609e-01):6.032912e-02,41:2.139762e-01):2.016629e-01):5.653771e-01,((37:4.378019e-01,36:6.311357e-01):2.532654e-01,25:6.304132e-01):3.711907e-01):8.338738e-01,((((((46:2.108693e-01,47:2.145669e-01):6.130787e-01,53:5.841189e-01):9.264686e-02,(48:3.098773e-01,45:2.624730e-01):4.614053e-01):2.476666e-01,49:1.205766e+00):1.135544e+00,(34:9.962385e-01,(50:2.091543e-01,(52:1.970537e-01,51:3.860632e-01):8.860162e-02):1.407144e+00):1.723584e-01):4.669124e-02,((18:9.992703e-01,((54:4.601784e-01,(44:8.193071e-01,43:8.512410e-01):1.186046e-01):1.276427e+00,(10:1.271847e+00,(19:9.220213e-01,17:4.989648e-01):3.665704e-01):6.527953e-02):4.314523e-01):2.211219e-01,(((12:9.872207e-01,26:8.453829e-01):1.438210e-01,(((60:8.039054e-01,61:4.178165e-01):7.580077e-01,16:1.005686e+00):5.002272e-01,(13:2.078300e-01,(9:1.798173e-01,21:1.448311e-01):9.502343e-02):5.868278e-01):2.312972e-01):3.290280e-01,(11:1.073493e+00,((14:2.343018e-01,15:1.652163e-01):9.382195e-02,(20:2.958832e-01,24:7.063695e-01):1.300103e-02):6.786876e-01):2.371720e-01):1.852569e-01):1.988258e-01):2.301978e-01):7.934935e-02,(8:7.954196e-01,6:5.173371e-01):7.365031e-01):1.156113e-01):1.536859e-02):9.327121e-01,(40:1.861298e-01,(2:2.965276e-02,39:2.453935e-02):4.558661e-01):5.792188e-01):4.276698e-01,7:6.790790e-01):8.927861e-02,23:5.543938e-02):1.020324e-01,1:5.642491e-02);
   tree gen.59500 = [&U] (22:4.448682e-02,(23:8.336388e-02,(7:5.118387e-01,((((3:8.904975e-01,((55:1.060862e+00,(4:1.838976e-02,5:1.831067e-01):8.463194e-01):2.677088e-01,((((33:5.831697e-02,30:3.374375e-02):2.638618e-02,((31:7.840155e-02,(28:1.812960e-03,32:3.085183e-04):8.466629e-02):4.384073e-03,27:1.719758e-01):3.122685e-02):1.738035e-03,29:7.818243e-02):9.964011e-01,((68:2.243765e-01,69:2.170175e-01):1.444711e-02,(70:3.636806e-01,67:1.957287e-01):1.912605e-01):5.815577e-01):8.971823e-01):2.173428e-01):3.097151e-01,((((24:8.892582e-01,(20:2.676295e-01,(15:9.982438e-02,14:1.948409e-01):1.382510e-01):5.185430e-02):7.771843e-01,((34:8.659186e-01,(50:9.065811e-02,(51:3.071821e-01,52:2.147684e-01):9.178544e-02):9.289330e-01):4.709334e-01,(((45:2.981603e-01,48:1.994983e-01):3.845177e-01,(53:1.049243e+00,(47:4.236011e-01,46:1.255251e-02):3.544763e-01):4.193744e-01):1.576684e-01,49:1.358086e+00):8.534280e-01):1.080720e-01):1.437435e-01,(((11:1.055060e+00,12:8.703163e-01):9.427244e-02,26:8.129062e-01):1.803308e-01,(((19:5.877628e-01,17:6.888773e-01):3.148373e-01,(10:7.284606e-01,(54:1.092463e+00,(44:6.711778e-01,43:5.715099e-01):1.072921e-01):8.049081e-01):2.375236e-01):4.132385e-01,(18:1.191083e+00,(((9:1.851051e-01,21:1.233557e-01):7.563800e-02,13:1.690355e-01):4.619053e-01,(16:7.637937e-01,(60:6.929269e-01,61:4.625651e-01):9.008239e-01):3.484533e-01):3.630019e-01):1.276048e-01):1.914113e-01):1.070377e-01):2.836615e-01,((8:5.561258e-01,6:6.494021e-01):1.101818e+00,(((37:4.024687e-01,36:7.118164e-01):3.884939e-01,25:6.481867e-01):2.372543e-01,(38:9.716660e-02,(41:2.227180e-01,(35:2.230040e-01,42:3.256074e-01):1.194851e-01):2.932559e-01):7.313440e-01):5.211454e-01):2.017793e-02):1.912009e-01):2.618976e-01,(62:4.914092e-01,(((64:1.488877e-03,58:1.664482e-02):7.879202e-03,(57:2.201197e-02,56:1.938360e-02):2.821053e-02):3.751507e-01,((65:1.961328e-01,59:1.057977e-01):1.193213e-01,(63:9.173108e-02,66:5.201679e-02):7.654650e-02):3.992196e-01):2.599970e-01):7.551044e-01):7.305355e-01,((2:2.388558e-02,39:1.668979e-03):3.049271e-01,40:2.048577e-01):3.522592e-01):2.855928e-01):4.821537e-01):8.218563e-02,1:5.645163e-02);
   tree gen.60000 = [&U] ((23:5.259283e-02,(((((((64:2.244592e-03,58:1.412709e-02):8.743933e-03,(57:2.811865e-02,56:1.451733e-02):2.602873e-02):4.047566e-01,((65:2.568627e-01,59:7.497679e-02):1.050484e-01,(63:8.898257e-02,66:3.952767e-02):1.089282e-01):2.404637e-01):2.385535e-01,62:7.287583e-01):6.931620e-01,((((33:1.385585e-02,(30:3.271335e-02,((31:9.218320e-02,(27:2.335306e-01,(28:6.531439e-04,32:1.459435e-02):3.386710e-02):9.780805e-02):4.844224e-02,29:4.721424e-02):5.697798e-03):1.122161e-01):6.832006e-01,(((70:2.101042e-01,67:1.243064e-01):1.639935e-01,68:3.335753e-01):6.269013e-02,69:3.294901e-01):9.836806e-01):1.076723e+00,(3:4.979488e-01,((5:7.608072e-02,4:6.701508e-02):5.801720e-01,55:1.494386e+00):3.933096e-01):2.274439e-01):2.478305e-01,((((34:9.586446e-01,(52:1.914121e-01,(50:1.240831e-01,51:3.254559e-01):2.011237e-01):1.586939e+00):2.873147e-01,(((((16:6.986088e-01,(60:8.563264e-01,61:4.019098e-01):8.059784e-01):3.079371e-01,((21:1.238331e-01,9:2.274955e-01):1.805766e-01,13:1.451259e-01):4.991286e-01):4.725904e-01,(18:1.166859e+00,(((44:5.869365e-01,(54:1.196569e+00,43:6.741957e-01):3.175052e-01):4.893858e-01,10:1.235329e+00):2.454826e-01,(17:8.915883e-01,19:1.237410e+00):3.031061e-01):2.900918e-01):1.019392e-01):1.668194e-01,(26:1.045929e+00,12:8.229638e-01):2.972124e-01):5.247723e-02,(((20:2.793346e-01,(14:2.040057e-01,15:1.078977e-01):2.966355e-01):2.179109e-01,24:8.204547e-01):5.026173e-01,11:9.073724e-01):1.500011e-01):1.041478e-01):1.366781e-01,(49:6.700487e-01,((48:3.601698e-01,45:1.556488e-01):4.867157e-01,((47:2.981423e-01,46:1.353170e-01):4.053045e-01,53:7.379006e-01):1.944306e-01):5.104163e-01):9.723124e-01):2.541667e-02,((6:5.530799e-01,8:8.566867e-01):1.102256e+00,((((42:4.267528e-01,35:4.579183e-01):3.216745e-02,41:2.361314e-01):2.819967e-01,38:1.278205e-01):9.616114e-01,(25:5.490850e-01,(37:4.584399e-01,36:6.394706e-01):2.124368e-01):3.041306e-01):5.758803e-01):1.314804e-01):3.123750e-01):1.593396e-01):1.095147e+00,((39:3.641044e-02,2:3.652116e-02):4.531180e-01,40:2.941553e-01):4.296358e-01):5.057872e-01,7:5.147779e-01):1.392593e-01):2.640032e-01,22:1.918275e-02,1:1.241832e-01);
   tree gen.60500 = [&U] (22:5.236030e-02,((((((((59:4.756500e-02,65:1.787069e-01):7.153523e-02,(66:2.938189e-02,63:5.180728e-02):1.223704e-01):1.646594e-01,((56:2.325503e-02,57:2.549484e-02):5.441554e-02,(64:7.675534e-05,58:2.894511e-03):3.279120e-02):3.247163e-01):1.536045e-01,62:6.458658e-01):9.206063e-01,(((((38:1.182505e-01,((35:3.192819e-01,42:2.742563e-01):2.752647e-02,41:2.142171e-01):1.818067e-01):5.183416e-01,((37:7.502307e-01,36:3.496923e-01):7.432447e-02,25:5.718894e-01):2.520383e-01):3.096889e-01,(((34:1.371312e+00,((52:2.050225e-01,50:1.952741e-01):1.422506e-02,51:3.028561e-01):1.394633e+00):1.671118e-01,(((((14:1.240374e-01,15:1.158731e-01):9.216561e-02,24:6.298291e-01):6.539787e-02,20:2.132533e-01):8.507628e-01,11:9.738360e-01):9.970700e-02,(((12:8.955731e-01,26:5.176044e-01):2.586778e-01,(((60:6.744309e-01,61:2.943285e-01):6.787240e-01,16:9.123240e-01):4.452383e-01,(13:1.064560e-01,(9:1.631242e-01,21:9.203450e-02):8.752223e-02):6.732468e-01):2.640634e-01):2.513614e-01,(18:1.015949e+00,((19:8.364265e-01,17:4.565390e-01):3.588854e-01,(10:7.018363e-01,(44:6.240053e-01,(43:7.114109e-01,54:4.064868e-01):8.088702e-02):6.703069e-01):1.667309e-01):3.480119e-01):8.351614e-02):1.109740e-01):2.696429e-01):9.356074e-02,((((46:1.905692e-01,47:1.946478e-01):3.903447e-01,53:6.803780e-01):1.440670e-01,(48:2.811102e-01,45:2.609577e-01):3.874409e-01):2.204877e-01,49:9.458831e-01):6.857530e-01):2.382764e-01):1.307767e-01,(8:6.309271e-01,6:6.341782e-01):8.211534e-01):1.511092e-01,((((5:7.398793e-02,4:1.315185e-02):7.070470e-01,55:1.116552e+00):3.722368e-01,3:5.910009e-01):2.554700e-01,(((67:1.836735e-01,70:2.353319e-01):1.161260e-01,(68:2.052740e-01,69:4.380200e-01):5.256203e-02):9.785962e-01,(33:1.488629e-02,(30:6.376770e-02,(29:4.086252e-02,((31:1.088788e-01,(32:9.825899e-03,28:5.394795e-03):5.760585e-02):4.422105e-02,27:1.924269e-01):3.556935e-02):3.837668e-02):4.456891e-02):6.519607e-01):7.454274e-01):5.882962e-01):4.503236e-02):7.560253e-01,(40:1.918220e-01,(2:5.362783e-02,39:1.089726e-02):2.732761e-01):3.019992e-01):3.611054e-01,7:8.744823e-01):6.689519e-02,23:4.547964e-02):1.876072e-01,1:8.307377e-02);
   tree gen.61000 = [&U] (22:6.127440e-02,(23:1.183367e-01,(7:6.102131e-01,(((39:2.489203e-02,2:2.827085e-02):3.369028e-01,40:2.257927e-01):3.283179e-01,(((((((31:6.961144e-02,(32:1.675367e-02,28:1.375049e-03):3.757844e-02):9.796479e-03,27:2.120153e-01):4.950627e-02,(29:5.416736e-02,(30:5.762688e-02,33:2.907538e-02):2.444237e-02):3.670442e-02):1.012350e+00,(69:3.575021e-01,(68:2.693177e-01,(67:1.682321e-01,70:2.419189e-01):1.307999e-01):4.634710e-02):5.496351e-01):7.665260e-01,(((4:1.350109e-02,5:7.395085e-02):8.178479e-01,55:6.520993e-01):8.245715e-01,3:4.437900e-01):2.015936e-01):3.043273e-01,((8:1.072759e+00,6:2.987689e-01):8.812208e-01,((((36:6.071510e-01,37:7.351537e-01):1.078053e-01,25:4.963929e-01):3.418471e-01,(38:1.994944e-01,((35:2.653284e-01,42:5.165522e-01):1.623367e-01,41:2.116897e-01):2.494593e-01):7.274645e-01):4.535426e-01,((((((46:1.603594e-01,47:3.387146e-01):4.141540e-01,(49:1.609992e+00,53:8.764140e-01):5.508545e-02):4.585389e-03,(45:7.966011e-02,48:5.145977e-01):4.503617e-01):1.032181e+00,(((15:1.165171e-01,14:1.530820e-01):2.483830e-02,24:8.523089e-01):2.079017e-01,20:1.095730e-01):4.753613e-01):4.753297e-02,((12:7.534114e-01,26:9.660905e-01):3.291167e-02,((((13:1.889225e-01,(9:2.246037e-01,21:1.853465e-01):3.659891e-02):5.406414e-01,((60:5.460840e-01,61:2.875830e-01):5.616290e-01,16:9.435980e-01):2.977844e-01):5.765867e-01,(18:1.077934e+00,(((44:6.734005e-01,54:6.824843e-01):2.359079e-01,43:7.259574e-01):6.956366e-01,((19:7.956204e-01,17:6.560744e-01):4.073154e-01,10:8.848621e-01):3.004403e-02):2.138763e-01):1.706035e-01):1.767585e-01,11:1.184439e+00):1.012346e-01):1.172863e-01):2.811130e-01,((50:2.255897e-01,(51:3.700859e-01,52:3.239869e-01):1.024120e-01):1.538840e+00,34:1.010151e+00):8.521559e-02):7.750648e-02):2.503713e-01):3.429912e-02):3.620992e-01,((((59:4.090180e-02,65:3.386962e-01):5.093801e-02,(63:6.318994e-02,66:4.971413e-02):1.360962e-01):5.397113e-01,(((64:2.044282e-03,58:7.236327e-05):5.399744e-02,56:1.182532e-02):8.564929e-03,57:1.521638e-02):3.480208e-01):2.963531e-01,62:6.511912e-01):7.259905e-01):1.088731e+00):2.451871e-01):2.189688e-01):1.036547e-01,1:6.757305e-02);
   tree gen.61500 = [&U] (22:3.247307e-02,(23:1.172856e-01,(7:6.574974e-01,((((((8:9.640463e-01,6:3.267557e-01):6.481257e-01,(((36:4.482795e-01,37:6.329211e-01):8.211942e-02,25:6.745878e-01):1.759952e-01,(38:1.554092e-01,(41:2.153760e-01,(35:1.973764e-01,42:3.886587e-01):6.467667e-02):2.675011e-01):9.081842e-01):4.711952e-01):1.309157e-01,(((55:8.894701e-01,(4:6.214984e-02,5:3.367393e-02):5.370625e-01):3.271027e-01,3:5.038111e-01):8.079557e-02,((33:6.312727e-02,(30:3.348288e-02,(29:6.850396e-02,(27:1.719521e-01,((28:7.327321e-04,32:1.107239e-04):5.977351e-02,31:7.016630e-02):5.977595e-03):3.152244e-02):7.902678e-03):9.579704e-04):6.543943e-01,((70:2.903278e-01,67:2.166153e-01):2.652444e-01,(69:2.056036e-01,68:2.874607e-01):5.230131e-02):8.028089e-01):9.192955e-01):3.173989e-01):2.336353e-01,((((24:7.806562e-01,(20:2.435534e-01,(15:1.061758e-01,14:1.753767e-01):1.817617e-01):1.598762e-01):4.696244e-01,(((45:1.749512e-01,48:2.832388e-01):4.059438e-01,(53:9.133300e-01,(47:2.395401e-01,46:1.080913e-01):3.179751e-01):4.803459e-02):2.798962e-01,49:1.072876e+00):1.338217e+00):1.467792e-01,(34:8.691666e-01,((51:2.649239e-01,50:2.774033e-01):1.004347e-01,52:2.096315e-01):1.815779e+00):2.533905e-01):1.042029e-01,((((18:7.370595e-01,((19:7.123145e-01,17:5.174934e-01):2.508988e-01,(10:7.287882e-01,((43:6.375328e-01,44:7.255948e-01):4.805321e-02,54:6.283054e-01):7.232231e-01):2.491850e-01):2.751366e-01):2.539289e-01,(12:1.001128e+00,26:4.996869e-01):2.178625e-01):2.276626e-01,(((9:2.223321e-01,21:1.020123e-01):1.314038e-01,13:1.314962e-01):3.893916e-01,(16:6.648565e-01,(60:4.572779e-01,61:3.708015e-01):5.776734e-01):2.804844e-01):8.931183e-01):5.533126e-02,11:1.165182e+00):5.183293e-02):2.931752e-01):3.535356e-01,(62:5.159786e-01,(((64:1.963068e-03,58:1.393315e-02):6.703112e-03,(57:1.337473e-02,56:1.717687e-02):2.956565e-02):3.230186e-01,((65:2.012971e-01,59:1.232533e-01):5.460659e-02,(63:8.451271e-02,66:5.194633e-02):7.022362e-02):3.217248e-01):2.961145e-01):8.080390e-01):6.690783e-01,((2:3.818856e-02,39:3.665540e-03):3.181915e-01,40:2.151404e-01):3.318640e-01):4.235830e-01):1.907931e-01):1.366616e-01,1:1.163526e-01);
   tree gen.62000 = [&U] (22:4.283783e-02,(23:1.210902e-01,(7:5.856928e-01,((((((8:9.953189e-01,6:3.373553e-01):6.691502e-01,(((36:4.936719e-01,37:6.534524e-01):7.846947e-02,25:6.964706e-01):2.597852e-01,(38:1.604505e-01,(41:2.242754e-01,(35:2.611165e-01,42:2.815898e-01):9.686933e-02):1.433416e-01):5.207749e-01):3.180003e-01):2.461648e-01,(((55:9.183235e-01,(4:6.345752e-02,5:3.476627e-02):8.368045e-01):3.377135e-01,3:5.201542e-01):8.485490e-02,((33:6.517505e-02,(30:6.454533e-02,(29:5.482690e-02,((27:1.744312e-01,(28:8.638409e-04,32:2.603399e-04):7.567411e-02):1.384697e-03,31:7.244242e-02):2.697645e-02):7.375453e-03):5.741638e-03):6.756221e-01,((68:2.383389e-01,69:2.804824e-01):5.166676e-02,(70:2.997457e-01,67:1.553822e-01):2.662699e-01):3.634955e-01):9.491164e-01):4.746796e-01):6.135635e-02,(((24:7.126946e-01,(20:2.514541e-01,(15:7.864263e-02,14:1.810657e-01):1.876578e-01):1.366419e-01):6.804933e-01,((34:8.973614e-01,((51:2.735177e-01,52:2.164317e-01):1.036927e-01,50:2.864020e-01):1.874680e+00):2.616102e-01,(49:1.546633e+00,((53:9.429574e-01,(47:2.318897e-01,46:8.377994e-02):3.282899e-01):4.959277e-02,(45:1.806264e-01,48:2.924267e-01):4.229404e-01):3.795611e-01):1.359318e+00):8.144532e-02):1.075831e-01,((((10:7.513415e-01,(43:6.374369e-01,(44:7.772113e-01,54:6.260422e-01):9.623532e-03):8.590418e-01):1.060388e-01,(19:8.584503e-01,17:5.342803e-01):2.631633e-01):5.240398e-01,((18:7.886425e-01,(((9:2.605379e-01,21:1.053214e-01):1.267024e-01,13:1.357618e-01):4.020231e-01,(16:9.718941e-01,(60:4.721115e-01,61:3.828299e-01):5.483745e-01):4.397604e-01):9.220901e-01):2.484221e-01,(12:1.033604e+00,26:6.138681e-01):3.179554e-01):9.110662e-02):6.138561e-02,11:1.021276e+00):2.043255e-01):2.595948e-01):4.045420e-01,(62:6.706638e-01,(((64:8.882754e-04,58:4.977628e-03):6.920553e-03,(57:4.357195e-02,56:2.596276e-02):5.412027e-03):3.334969e-01,((65:1.586626e-01,59:3.655551e-02):5.637797e-02,(63:9.394384e-02,66:5.897490e-02):7.250159e-02):3.791781e-01):3.057201e-01):7.038885e-01):6.907824e-01,((2:3.900739e-02,39:1.569875e-02):3.285133e-01,40:2.221193e-01):3.396082e-01):4.850566e-01):2.647708e-01):8.225784e-02,1:1.201269e-01);
   tree gen.62500 = [&U] (22:6.989180e-02,(23:1.154299e-01,(7:5.583150e-01,((((((55:9.424736e-01,(4:5.148556e-02,5:4.908792e-02):7.976887e-01):4.191805e-01,3:6.335685e-01):1.749295e-01,((((27:1.662776e-01,31:6.905615e-02):1.286361e-03,(28:9.388892e-04,32:1.599334e-04):7.449639e-02):1.811227e-02,(29:3.796877e-02,(33:3.340801e-02,30:6.152820e-02):8.138523e-03):1.540344e-02):6.555086e-01,((70:2.025128e-01,67:2.654973e-01):1.312183e-01,(68:1.964940e-01,69:2.772402e-01):4.677521e-02):8.252790e-01):1.141485e+00):3.190998e-01,((((34:8.554149e-01,(52:2.063147e-01,(50:2.730143e-01,51:2.607323e-01):8.033697e-02):1.773637e+00):1.096233e-01,((45:1.529960e-01,48:2.787574e-01):3.145593e-01,(49:7.228785e-01,(53:8.988795e-01,(47:2.249360e-01,46:1.771019e-01):3.123513e-01):1.172429e-01):4.577720e-01):1.231363e+00):7.763821e-02,((11:1.109275e+00,(((10:9.033846e-01,((54:5.989852e-01,44:7.408811e-01):5.991564e-02,43:1.077181e+00):7.859258e-01):6.159389e-02,(19:8.183226e-01,17:5.093057e-01):3.138652e-01):5.402323e-01,((18:1.256017e+00,(((9:2.483592e-01,21:1.003982e-01):1.207798e-01,13:1.294157e-01):3.832308e-01,(16:9.264635e-01,(60:4.500430e-01,61:3.649348e-01):5.474004e-01):5.270250e-01):3.017285e-01):2.486909e-02,(12:9.852884e-01,26:5.851733e-01):3.132009e-01):9.001132e-02):5.737231e-02):1.282802e-01,(24:7.213784e-01,(20:2.397000e-01,(15:6.927031e-02,14:1.726019e-01):1.135177e-01):3.115308e-01):6.486841e-01):1.556899e-01):3.131734e-01,((8:9.487934e-01,6:2.631293e-01):6.378712e-01,(((36:4.705956e-01,37:3.948994e-01):2.150505e-01,25:6.639146e-01):3.541584e-01,(38:1.434750e-01,(41:2.137918e-01,(35:2.489108e-01,42:2.684271e-01):7.157806e-02):2.790041e-01):4.604994e-01):3.702556e-01):2.346580e-01):1.032417e-01):3.595548e-01,(62:7.056950e-01,(((64:4.326761e-04,58:3.367690e-03):5.219000e-03,(57:4.153520e-02,56:2.474915e-02):5.009166e-03):3.153300e-01,((65:1.512460e-01,59:6.623956e-02):6.759300e-02,(63:8.955250e-02,66:5.093672e-02):7.820325e-02):3.614537e-01):4.818558e-01):6.618437e-01):7.991088e-01,((2:2.283051e-02,39:1.496492e-02):3.131571e-01,40:2.080584e-01):3.462724e-01):3.452149e-01):2.151416e-01):1.504533e-01,1:1.216774e-01);
   tree gen.63000 = [&U] (22:4.223416e-02,(23:8.584362e-02,(7:8.267677e-01,(((39:1.588573e-02,2:2.550090e-02):3.675298e-01,40:1.038614e-01):4.451159e-01,((((((8:7.143717e-01,6:5.062588e-01):1.008251e+00,(((((46:1.568452e-01,47:1.883769e-01):4.519089e-01,53:9.879573e-01):1.872009e-01,(48:2.811489e-01,45:2.402828e-01):7.770144e-01):1.883259e-01,49:1.008497e+00):8.207366e-01,((25:5.302221e-01,(36:6.443935e-01,37:5.523446e-01):2.490256e-01):9.876524e-02,(38:9.028694e-02,(41:3.271755e-01,(42:4.007069e-01,35:1.843266e-01):3.128581e-02):2.638547e-01):7.530018e-01):1.959929e-01):1.510106e-01):2.905917e-01,((((4:2.448970e-02,5:8.682472e-02):6.412566e-01,55:1.013108e+00):4.665158e-01,3:5.380962e-01):2.940140e-01,((((33:7.802391e-02,30:5.527266e-02):2.034400e-02,(29:6.986811e-02,(31:1.262185e-01,(27:2.316882e-01,(32:5.072360e-04,28:6.628803e-04):8.055998e-02):7.547115e-03):4.721686e-02):6.042534e-03):5.601921e-01,((69:3.604164e-01,68:2.176572e-01):3.772121e-02,(70:2.888180e-01,67:3.335950e-01):1.712125e-01):1.361279e+00):4.829058e-01,34:1.145990e+00):2.753490e-01):3.973177e-01):1.094304e-01,((((13:8.638409e-02,(9:1.359080e-01,21:9.724920e-02):1.668606e-01):5.876296e-01,(16:8.503299e-01,(61:4.003561e-01,60:5.001473e-01):6.255945e-01):3.282406e-01):5.010194e-01,(18:8.203261e-01,((10:1.406015e+00,((54:6.378405e-01,43:7.137034e-01):5.915071e-01,44:6.020199e-01):9.327308e-01):7.076512e-02,(19:5.548578e-01,17:8.343879e-01):6.107528e-01):2.115358e-01):1.582371e-01):3.005473e-01,(11:1.115149e+00,((24:8.358219e-01,((15:1.850387e-01,14:1.897419e-01):2.148786e-01,20:3.310096e-01):1.724858e-01):5.830707e-01,(12:8.681017e-01,26:8.257775e-01):5.029704e-01):3.127201e-01):4.411679e-02):2.465951e-01):2.241944e-01,(52:1.395704e-01,(50:1.407355e-01,51:3.449941e-01):1.619241e-01):1.810378e+00):1.071714e-01,((((58:5.326523e-03,64:4.208454e-03):2.438717e-02,(56:3.090475e-02,57:5.199731e-02):1.182993e-02):3.425833e-01,((65:1.635004e-01,59:6.861420e-02):5.879791e-02,(66:8.500291e-03,63:9.653107e-02):8.397294e-02):4.146657e-01):3.474552e-01,62:5.284050e-01):8.586069e-01):9.071930e-01):3.902960e-01):1.512305e-01):1.349514e-01,1:1.024231e-01);
   tree gen.63500 = [&U] ((23:8.955184e-02,(7:4.925180e-01,(((39:2.292267e-02,2:2.746004e-02):3.054268e-01,40:2.507899e-01):4.039150e-01,(((((63:7.591508e-02,66:1.504001e-02):1.167421e-01,(65:2.467677e-01,59:7.906714e-02):3.434395e-02):2.657090e-01,((58:2.887914e-03,64:1.198784e-03):1.322866e-02,(56:3.558125e-02,57:1.548113e-02):2.487326e-02):2.782828e-01):2.414943e-01,62:8.083111e-01):9.919541e-01,(((8:7.168142e-01,6:4.076996e-01):1.191291e+00,((((68:1.564269e-01,69:5.051036e-01):4.729138e-02,(67:2.006562e-01,70:3.251254e-01):2.411399e-01):6.529326e-01,(30:3.626954e-03,(33:3.498983e-02,((31:1.504843e-01,((28:1.217167e-02,32:1.318014e-02):3.441296e-02,27:2.086083e-01):2.142585e-02):6.249686e-02,29:2.907839e-02):2.717111e-02):3.150767e-02):8.225049e-01):7.109676e-01,(((4:6.457510e-02,5:1.736319e-02):5.831607e-01,55:1.098364e+00):2.145073e-01,3:8.280526e-01):2.695624e-01):2.821386e-01):2.506768e-02,((((37:4.424752e-01,36:5.952495e-01):1.604790e-01,25:5.705511e-01):1.551557e-01,((41:2.036672e-01,(42:4.877559e-01,35:2.484505e-01):1.063291e-01):2.310324e-01,38:1.530591e-01):6.754935e-01):5.179816e-01,(((((17:5.475340e-01,19:8.411131e-01):2.410112e-01,(10:7.180401e-01,((43:6.399303e-01,54:6.408398e-01):9.026723e-03,44:7.303995e-01):6.839678e-01):3.030357e-01):4.103975e-01,(((26:6.898081e-01,12:9.217585e-01):3.833828e-01,(((61:3.353122e-01,60:3.985614e-01):6.651925e-01,16:5.393325e-01):3.823574e-01,((9:1.731076e-01,21:1.309335e-01):1.880138e-01,13:8.146152e-02):6.121148e-01):4.183394e-01):8.499169e-02,((((14:1.873264e-01,15:1.186075e-01):1.554431e-01,20:2.630495e-01):6.245557e-02,24:6.405050e-01):5.150822e-01,11:8.446891e-01):2.237646e-01):6.189508e-02):1.516349e-01,18:1.073859e+00):3.268880e-01,((34:1.159763e+00,((51:4.197031e-01,50:2.018016e-01):1.672330e-01,52:1.547357e-01):1.486874e+00):8.305622e-02,(49:7.914164e-01,((45:2.658039e-01,48:1.804736e-01):4.158453e-01,(53:7.911597e-01,(47:2.698564e-01,46:5.936069e-02):3.407763e-01):3.494072e-01):1.697185e-01):9.859587e-01):1.533654e-01):1.079292e-01):1.565683e-01):3.401796e-01):6.966104e-01):1.395213e-01):2.450176e-01):9.604315e-02,22:2.713968e-02,1:4.408296e-02);
   tree gen.64000 = [&U] (22:5.181290e-02,(((((39:6.348126e-03,2:4.946660e-02):4.340025e-01,40:1.430780e-01):3.853759e-01,((((((4:4.275075e-02,5:3.420402e-02):8.332731e-01,55:1.102747e+00):3.497908e-01,3:8.837823e-01):1.236151e-01,(((32:1.295819e-02,28:1.029783e-02):7.175295e-02,(27:2.543750e-01,(31:1.106115e-01,(29:4.815231e-02,(33:3.895119e-02,30:2.312176e-02):7.767830e-03):5.681858e-02):9.073182e-02):2.527996e-02):7.197215e-01,(69:2.838917e-01,((67:3.383092e-01,70:3.284180e-01):2.022428e-01,68:3.709217e-01):1.986346e-02):3.249800e-01):8.405338e-01):2.267803e-01,(((((36:4.109865e-01,37:7.748247e-01):2.269376e-01,25:7.068211e-01):3.821156e-01,(38:9.587711e-02,(41:2.526387e-01,(42:3.711230e-01,35:2.702586e-01):1.536389e-01):3.161798e-01):8.595676e-01):4.002864e-01,((6:3.604191e-01,8:5.328045e-01):1.126435e+00,(((48:2.965607e-01,45:2.231839e-01):4.695358e-01,((47:1.435843e-01,46:1.828323e-01):2.452499e-01,53:1.043450e+00):2.644496e-01):1.943240e-01,49:1.120882e+00):1.128560e+00):2.250225e-01):5.067877e-02,((((((12:8.994032e-01,26:6.135991e-01):2.371370e-01,(24:6.314487e-01,((14:1.297855e-01,15:2.040511e-01):1.311522e-01,20:3.196817e-01):1.579101e-01):8.441874e-01):3.099640e-01,((13:1.459354e-01,(9:1.276432e-01,21:1.156377e-01):1.189076e-01):4.034303e-01,(16:8.824095e-01,(60:5.607201e-01,61:4.124172e-01):5.418545e-01):4.370232e-01):5.921422e-01):1.629397e-01,(18:1.081708e+00,((10:1.252474e+00,((44:5.693319e-01,43:6.054451e-01):1.281503e-01,54:6.574573e-01):7.556019e-01):2.360417e-01,(17:8.688790e-01,19:7.774048e-01):3.781705e-01):3.590963e-01):1.699759e-01):2.206983e-01,11:1.173206e+00):1.330482e-01,((50:3.661454e-01,(52:2.716485e-01,51:3.041343e-01):4.437177e-02):1.079969e+00,34:7.464592e-01):3.451966e-01):2.048005e-01):1.961435e-01):1.831071e-01,((((56:2.769605e-02,57:2.415710e-02):1.084153e-02,(64:4.212161e-04,58:4.739262e-03):1.069671e-02):4.143701e-01,((59:7.161967e-02,65:1.820737e-01):6.015982e-02,(66:1.445765e-02,63:7.492721e-02):1.302275e-01):4.216231e-01):3.184004e-01,62:7.330631e-01):6.112939e-01):8.463752e-01):3.237565e-01,7:4.550051e-01):2.981738e-01,23:7.011266e-02):9.914762e-02,1:1.205474e-01);
   tree gen.64500 = [&U] (22:3.671942e-02,(23:1.001857e-01,(7:6.281335e-01,(((39:2.378593e-02,2:1.460445e-02):3.194096e-01,40:1.623104e-01):4.297296e-01,((((((56:5.526855e-02,57:4.692270e-02):2.321650e-02,(64:5.108996e-03,58:6.578495e-04):2.116728e-02):5.439301e-01,((65:1.866709e-01,59:4.396782e-02):8.074990e-02,(66:4.770170e-02,63:6.584264e-02):9.304708e-02):2.681244e-01):2.115777e-01,62:6.782835e-01):1.108060e+00,(52:1.506104e-01,(50:2.845424e-01,51:3.114230e-01):1.995318e-01):1.634212e+00):1.998646e-01,(((((4:5.891245e-02,5:3.057542e-02):7.658945e-01,55:9.145236e-01):3.477382e-01,3:5.316599e-01):6.131926e-01,(((29:5.269833e-02,((27:2.953841e-01,(32:6.175071e-04,28:2.647167e-04):6.560667e-02):6.853244e-03,31:1.591718e-01):3.932136e-02):8.500785e-03,(30:8.372690e-02,33:4.513250e-02):3.660449e-02):1.113835e+00,(((70:2.798680e-01,67:2.478118e-01):3.089813e-01,69:2.906567e-01):3.279172e-02,68:1.763576e-01):1.036280e+00):4.967317e-01):1.132821e-01,((((8:8.510280e-01,6:5.386296e-01):9.485800e-01,(((((46:2.971426e-01,47:2.263194e-01):4.909698e-01,53:8.502211e-01):2.882548e-01,(48:2.537905e-01,45:2.561493e-01):3.493432e-01):2.198782e-01,49:7.780125e-01):7.408713e-01,((25:7.652881e-01,(36:4.876678e-01,37:4.791994e-01):2.024795e-01):2.403497e-01,(38:5.402995e-02,((35:2.951285e-01,42:2.706295e-01):3.537582e-02,41:2.016765e-01):2.772737e-01):8.749752e-01):3.411168e-01):8.801726e-02):3.682237e-01,34:1.259066e+00):1.197367e-01,((((((13:1.111343e-01,(9:1.906686e-01,21:1.384714e-01):1.938323e-01):5.304478e-01,(16:1.013237e+00,(61:5.115598e-01,60:4.466903e-01):9.018330e-01):3.432932e-01):6.926317e-01,11:8.439578e-01):6.970379e-02,((24:9.686440e-01,((15:1.079251e-01,14:1.712782e-01):1.678867e-01,20:1.846269e-01):2.070015e-01):7.753759e-01,(12:7.836274e-01,26:8.857962e-01):2.316385e-01):2.476914e-01):2.132622e-01,((10:1.377462e+00,(54:7.711930e-01,(43:6.442535e-01,44:8.509657e-01):6.097756e-01):4.164536e-01):1.885232e-01,(19:5.008650e-01,17:6.800853e-01):4.435404e-01):2.415246e-01):1.588645e-01,18:8.296010e-01):2.147777e-01):2.428169e-01):3.122101e-01):8.189148e-01):3.328413e-01):1.897469e-01):1.126041e-01,1:9.245643e-02);
   tree gen.65000 = [&U] ((23:1.106640e-01,((((((((69:3.957666e-01,(67:2.366966e-01,70:2.497067e-01):2.547012e-01):5.631358e-02,68:2.850530e-01):6.892287e-01,(((33:2.229029e-02,30:6.050580e-02):7.741020e-03,((31:5.912749e-02,27:2.226480e-01):6.399302e-03,(28:3.635641e-02,32:9.905460e-03):9.170524e-02):2.613811e-02):5.132978e-03,29:1.060277e-01):1.147452e+00):4.403533e-01,(3:5.674214e-01,((4:3.527246e-02,5:1.071141e-01):8.287549e-01,55:1.122934e+00):4.770635e-01):2.441086e-01):4.756464e-01,((((((((46:1.770206e-01,47:2.435469e-01):3.269363e-01,53:6.618585e-01):1.987451e-01,(48:2.481896e-01,45:3.432506e-01):4.591163e-01):4.227646e-01,49:9.548672e-01):8.828383e-01,(((51:4.276651e-01,52:2.991896e-01):1.344552e-01,50:2.141631e-01):1.617779e+00,34:9.223971e-01):2.117490e-01):9.104078e-02,(((12:8.707736e-01,26:1.328619e+00):3.771543e-01,(18:9.929966e-01,((((54:5.190972e-01,44:6.067467e-01):2.020776e-01,43:6.708548e-01):1.023898e+00,10:9.313337e-01):1.153906e-01,(19:7.876336e-01,17:7.984552e-01):2.208887e-01):4.722549e-01):1.120801e-01):1.179932e-01,(((20:2.775833e-01,(15:1.256050e-01,14:2.288071e-01):1.728957e-01):5.651720e-02,24:9.134718e-01):8.354535e-01,(11:1.101708e+00,(((61:6.405493e-01,60:3.868977e-01):6.372982e-01,16:8.536458e-01):6.721536e-01,(13:1.377161e-01,(21:1.063613e-01,9:3.442209e-01):2.113899e-01):3.609075e-01):5.725606e-01):9.188989e-02):2.648066e-01):1.782599e-01):2.874597e-01,((37:6.527667e-01,(36:6.026674e-01,25:8.591288e-01):1.387411e-01):5.942293e-01,(38:1.754827e-01,((42:3.465124e-01,35:2.510318e-01):8.815092e-02,41:1.596124e-01):2.104515e-01):6.116318e-01):4.740082e-01):6.748835e-02,(6:5.808400e-01,8:6.944190e-01):1.028049e+00):1.678016e-01):2.582569e-01,(62:5.734546e-01,(((66:3.788939e-02,63:5.012958e-02):9.829019e-02,(59:8.040264e-02,65:2.778748e-01):9.200004e-02):3.219750e-01,((64:1.076967e-02,58:3.407333e-03):1.594631e-02,(57:2.792006e-02,56:3.136194e-02):2.629837e-02):3.030683e-01):2.928614e-01):6.495486e-01):8.804678e-01,(40:3.423201e-01,(39:2.319633e-02,2:1.757872e-02):5.012217e-01):3.905746e-01):5.615187e-01,7:6.801178e-01):1.433308e-01):1.022546e-01,22:5.875548e-02,1:5.566882e-02);
   tree gen.65500 = [&U] ((23:6.868736e-02,((((((((69:4.037328e-01,68:1.134438e-01):6.608749e-02,(67:1.723089e-01,70:2.123816e-01):2.215192e-01):6.105333e-01,((30:1.862198e-02,(((28:3.092201e-02,32:3.956120e-03):7.799753e-02,(27:1.904983e-01,31:5.028936e-02):5.466930e-03):2.100750e-02,29:9.017916e-02):4.365722e-03):3.964846e-02,33:1.895843e-02):1.076927e+00):3.745311e-01,(3:4.826057e-01,((4:2.309175e-02,5:8.212911e-02):7.048761e-01,55:9.550827e-01):4.057540e-01):1.552276e-01):3.211847e-01,((((((((46:1.578904e-01,47:3.153302e-01):4.412320e-01,53:5.307133e-01):1.203525e-01,(48:2.406796e-01,45:1.599667e-01):3.904895e-01):4.805771e-01,49:8.121377e-01):8.179576e-01,(((51:2.219211e-01,52:2.544680e-01):6.964605e-02,50:1.746453e-01):1.213921e+00,34:7.845211e-01):1.800977e-01):2.006545e-01,(((12:7.406141e-01,26:8.203184e-01):2.577010e-01,(18:8.445677e-01,((((54:7.225149e-01,43:5.705782e-01):1.671239e-01,44:5.260844e-01):8.708501e-01,10:7.921219e-01):1.693797e-01,(19:6.699015e-01,17:3.949125e-01):3.208252e-01):3.159653e-01):1.075505e-01):1.809112e-01,((24:7.769300e-01,((15:8.984409e-02,14:1.431482e-01):1.427722e-01,20:2.560651e-01):6.065988e-02):7.390202e-01,(11:7.771502e-01,(((61:4.086913e-01,60:3.290659e-01):5.420376e-01,16:8.680538e-01):5.716830e-01,(13:1.171309e-01,(21:9.046285e-02,9:1.783380e-01):1.037829e-01):3.662843e-01):4.869766e-01):2.148424e-01):3.397474e-02):9.400657e-02):2.104449e-01,((25:7.307099e-01,(36:5.125832e-01,37:5.551939e-01):1.660262e-01):5.410773e-01,(38:1.617086e-01,((42:2.995901e-01,35:2.135086e-01):8.210232e-02,41:2.266767e-01):7.884189e-02):6.543034e-01):3.103783e-01):4.677917e-02,(6:4.940185e-01,8:5.906202e-01):9.026877e-01):1.424473e-01):2.526896e-01,(62:4.765277e-01,(((66:3.222585e-02,63:4.263642e-02):8.359819e-02,(59:7.051189e-02,65:2.943864e-01):8.328353e-02):3.858189e-01,((64:5.199473e-03,58:3.838504e-03):7.010390e-03,(57:2.374669e-02,56:2.001202e-02):2.514696e-02):2.650962e-01):2.766059e-01):5.524568e-01):7.759849e-01,(40:2.911515e-01,(39:4.575050e-02,2:1.309204e-02):4.263012e-01):3.321931e-01):4.775853e-01,7:5.340385e-01):2.038370e-01):6.963606e-02,22:4.370935e-02,1:5.491202e-02);
   tree gen.66000 = [&U] (22:1.929119e-02,(23:8.894583e-02,(7:7.823894e-01,(((39:2.545906e-02,2:2.911337e-02):3.638201e-01,40:2.641867e-01):2.150205e-01,((((((59:5.012541e-02,65:2.071401e-01):6.944823e-02,(63:9.951531e-02,66:2.301393e-02):1.090648e-01):3.624635e-01,((64:5.756856e-03,58:8.587905e-03):2.637907e-02,(57:1.014677e-02,56:2.053613e-02):2.965912e-02):2.533215e-01):2.428242e-01,62:8.346471e-01):6.672479e-01,((((36:5.682759e-01,37:6.638051e-01):1.372213e-01,25:4.588601e-01):1.748206e-01,(38:3.061234e-01,((35:2.534940e-01,42:4.103555e-01):8.075586e-02,41:1.313827e-01):1.794051e-01):9.698063e-01):7.569096e-01,((8:9.506466e-01,6:5.983091e-01):8.868549e-01,((34:7.311030e-01,(51:2.008058e-01,(52:2.776457e-01,50:3.164018e-01):1.527102e-02):1.302466e+00):3.217740e-01,(((((53:9.043478e-01,(46:1.599648e-01,47:2.197861e-01):4.151976e-01):2.052426e-01,(45:2.927350e-01,48:1.006462e-01):5.816771e-01):5.371821e-02,49:1.239437e+00):1.228720e+00,(24:6.277715e-01,(20:2.670589e-01,(15:1.703866e-01,14:1.666351e-01):1.356365e-01):1.560941e-01):5.741295e-01):6.956242e-02,(11:8.500142e-01,(((10:1.073965e+00,(19:6.002069e-01,17:4.927274e-01):4.392450e-01):4.870770e-02,((43:5.929170e-01,54:5.625341e-01):3.374015e-01,44:4.783839e-01):4.744387e-01):2.002775e-01,(18:1.291665e+00,(((13:1.383137e-01,(21:9.068667e-02,9:2.012827e-01):6.513109e-02):6.560015e-01,((60:4.934012e-01,61:4.071449e-01):6.018520e-01,16:1.098302e+00):3.158136e-01):2.306075e-01,(26:8.249602e-01,12:9.094395e-01):1.485099e-01):1.124366e-01):6.683738e-02):1.037834e-01):2.016722e-01):1.267814e-01):1.027126e-02):2.285809e-02):2.759341e-01):3.158499e-03,((((30:3.161307e-02,(29:9.016727e-02,(31:6.956176e-02,(27:2.479752e-01,(32:4.191152e-03,28:1.092155e-02):3.296007e-02):7.300195e-03):5.130030e-02):3.335070e-02):2.617125e-02,33:3.985991e-02):8.196185e-01,((69:1.830668e-01,68:8.245680e-02):5.349388e-03,(67:2.185360e-01,70:2.623811e-01):4.123990e-02):4.417771e-01):6.265423e-01,(((4:2.445064e-02,5:1.150104e-01):5.398971e-01,55:9.120435e-01):5.816066e-01,3:6.872519e-01):3.217488e-01):4.885266e-01):6.654489e-01):2.920661e-01):2.938347e-01):9.924644e-02,1:1.031788e-01);
   tree gen.66500 = [&U] ((23:5.045564e-02,((((((((69:4.274136e-01,68:8.404995e-02):5.756862e-02,(67:3.228469e-01,70:3.736344e-01):7.574131e-02):7.628666e-01,((33:5.930369e-02,((((28:1.754043e-02,32:1.054535e-02):8.177247e-02,27:2.110499e-01):6.265100e-03,31:5.828482e-02):1.872681e-02,29:8.804821e-02):1.703544e-02):3.022135e-02,30:2.149412e-02):9.473406e-01):7.375854e-01,(3:5.766743e-01,((4:2.203872e-02,5:1.446632e-01):7.898662e-01,55:9.201709e-01):4.674510e-01):3.603221e-01):1.730717e-01,(((((((46:1.961822e-01,47:1.830869e-01):2.775881e-01,53:8.669098e-01):4.291378e-01,(48:3.396821e-01,45:1.778809e-01):3.818511e-01):1.649199e-01,49:1.473430e+00):9.062017e-01,(((51:3.992450e-01,52:2.408794e-01):1.114484e-01,50:2.290556e-01):1.343964e+00,34:8.691580e-01):4.471703e-01):9.435283e-02,(((10:1.169424e+00,((19:7.706079e-01,17:4.375170e-01):3.853303e-01,(44:5.828402e-01,(43:6.260859e-01,54:9.262063e-01):1.841232e-01):9.935615e-01):2.114784e-02):5.307169e-01,((12:8.205141e-01,26:9.088172e-01):5.255197e-01,((((61:4.527823e-01,60:6.488098e-01):9.239629e-01,16:9.617024e-01):3.690291e-01,(13:1.101967e-01,(21:1.123127e-01,9:1.436728e-01):1.790499e-01):1.565035e-01):9.745533e-01,(11:8.609919e-01,((20:2.468096e-01,(15:1.004115e-01,14:2.021331e-01):1.280188e-01):1.496437e-01,24:1.059195e+00):9.145859e-01):1.214759e-01):3.344592e-02):3.168658e-01):9.274696e-02,18:9.356826e-01):1.886626e-01):2.347031e-01,(((25:6.976753e-01,(36:5.779647e-01,37:5.095652e-01):1.828668e-01):3.474738e-01,(38:1.939711e-01,((42:3.432670e-01,35:2.030515e-01):2.652337e-02,41:2.511314e-01):1.827230e-01):7.248919e-01):4.103284e-01,(6:6.468527e-01,8:6.543384e-01):7.648328e-01):1.059554e-01):1.631552e-01):3.576170e-01,(62:7.608024e-01,(((66:3.235613e-02,63:4.723619e-02):1.172955e-01,(59:7.811896e-02,65:3.088613e-01):5.774124e-02):4.380520e-01,((64:3.911570e-04,58:2.336832e-03):1.472913e-02,(57:5.330883e-02,56:1.589740e-02):2.979398e-02):4.583998e-01):1.871200e-01):7.998137e-01):9.230859e-01,(40:2.453700e-01,(39:5.516743e-02,2:1.213262e-02):1.770505e-01):4.615485e-01):5.522796e-01,7:5.916524e-01):1.664197e-01):9.115472e-02,22:9.673783e-02,1:2.379361e-02);
   tree gen.67000 = [&U] (22:4.913493e-02,(23:1.582954e-01,(7:4.102045e-01,(((39:2.481965e-02,2:5.544184e-02):3.491905e-01,40:1.282756e-01):3.602328e-01,(((((59:6.207657e-02,65:1.988108e-01):6.980466e-02,(63:7.035952e-02,66:1.452605e-02):1.098384e-01):4.287677e-01,((64:4.492659e-03,58:1.906786e-02):1.180470e-02,(57:1.827007e-02,56:2.317414e-02):2.558900e-02):1.853112e-01):2.859727e-01,62:8.232514e-01):8.524019e-01,(((((30:5.020208e-02,33:3.038654e-02):2.383609e-02,(29:5.364750e-02,((32:6.376593e-03,28:1.881083e-02):6.471810e-02,(27:2.343170e-01,31:9.730406e-02):3.639922e-02):7.109555e-02):4.066502e-02):6.211651e-01,(68:1.683779e-01,((67:2.338888e-01,70:2.593495e-01):1.944112e-01,69:3.299319e-01):7.069581e-02):9.941912e-01):5.541028e-01,(((4:3.713554e-02,5:9.935500e-02):5.181873e-01,55:6.628549e-01):5.957794e-01,3:5.096096e-01):3.212375e-01):3.516150e-02,((((36:4.937148e-01,37:6.371127e-01):2.471776e-01,25:3.853328e-01):2.669673e-01,(38:2.938138e-01,((35:2.738412e-01,42:3.938547e-01):6.815558e-02,41:1.471054e-01):2.295351e-01):7.675191e-01):3.766058e-01,((8:9.124200e-01,6:5.367570e-01):8.511935e-01,((34:6.656280e-01,((51:2.182766e-01,52:1.868772e-01):5.794258e-02,50:3.036789e-01):1.242876e+00):6.413090e-01,(((((53:6.593929e-01,(46:1.233306e-01,47:2.004798e-01):4.159390e-01):1.969896e-01,(45:4.764068e-01,48:1.581452e-01):3.966442e-01):2.040006e-01,49:1.008521e+00):1.616258e+00,(24:8.027454e-01,(20:1.702613e-01,(15:9.195406e-02,14:2.286138e-01):1.702996e-01):3.439941e-01):4.786107e-01):8.350809e-02,(((((19:8.153933e-01,17:4.729143e-01):4.554803e-01,10:1.016294e+00):7.654723e-02,((43:5.690751e-01,54:5.722663e-01):1.377664e-01,44:7.065987e-01):6.448640e-01):2.227161e-01,(18:7.941149e-01,((26:7.917876e-01,12:8.753551e-01):1.644331e-01,((13:1.647508e-01,(21:8.824787e-02,9:1.473119e-01):1.503507e-01):4.780885e-01,((60:4.863551e-01,61:6.085425e-01):5.641623e-01,16:1.027257e+00):3.031144e-01):3.144793e-01):6.592314e-02):1.573879e-01):1.227348e-01,11:9.958490e-01):2.151879e-01):4.237049e-02):3.069593e-02):2.680987e-02):1.586615e-01):2.241381e-01):6.826058e-01):2.468064e-01):3.510493e-01):6.984971e-02,1:6.794952e-02);
   tree gen.67500 = [&U] (22:4.278460e-02,(23:8.600367e-02,(7:6.737780e-01,(((39:1.700545e-02,2:2.498688e-02):3.562747e-01,40:1.814473e-01):3.675410e-01,(((((59:1.010581e-01,65:2.757075e-01):4.854049e-02,(63:1.142030e-01,66:2.927203e-02):5.916435e-02):4.374663e-01,((64:5.498034e-03,58:1.443847e-02):1.603952e-02,(57:2.008245e-02,56:2.364428e-02):2.187605e-02):3.863720e-01):1.348858e-01,62:6.797830e-01):8.486244e-01,((((((((32:5.178763e-03,28:7.150142e-03):6.126740e-02,27:2.568961e-01):3.938044e-02,31:9.927811e-02):3.185193e-02,(30:5.122056e-02,33:3.507680e-02):2.431967e-02):2.844550e-02,29:4.075630e-02):6.430865e-01,((67:1.978925e-01,70:2.646110e-01):8.840427e-02,(69:3.366254e-01,68:1.515136e-01):1.862415e-01):1.014361e+00):5.653442e-01,(((4:6.053382e-02,5:5.696560e-02):5.151002e-01,55:9.603667e-01):2.592998e-01,3:5.199483e-01):2.008832e-01):2.691358e-01,((((36:4.741884e-01,37:4.371857e-01):4.893939e-01,25:5.209915e-01):1.584833e-01,(38:1.266016e-01,((35:2.793967e-01,42:2.760056e-01):6.953828e-02,41:1.853469e-01):2.341918e-01):7.830901e-01):5.406706e-01,((8:9.309308e-01,6:5.476465e-01):8.684621e-01,(((((53:6.727704e-01,(46:2.665695e-01,47:2.045471e-01):5.306526e-01):1.395175e-01,(45:4.860719e-01,48:1.613536e-01):6.162845e-01):1.907186e-01,49:1.028982e+00):1.191206e+00,(24:8.190311e-01,(20:3.363172e-01,(15:1.038987e-01,14:1.044384e-01):1.737545e-01):8.623104e-02):4.883206e-01):8.722874e-02,((34:8.070847e-01,(52:1.906685e-01,(50:3.098398e-01,51:2.718511e-01):1.336334e-02):1.210395e+00):3.746751e-01,((((10:1.105951e+00,(19:8.319356e-01,17:4.825086e-01):4.667206e-01):7.312740e-02,((43:5.806203e-01,44:7.931684e-01):1.953410e-01,54:6.881173e-01):7.126340e-01):4.052503e-01,(((26:8.125131e-01,12:6.892937e-01):1.672043e-01,18:8.102255e-01):8.354349e-02,((13:1.824800e-01,(21:9.003820e-02,9:1.503005e-01):7.787597e-02):4.877877e-01,((60:4.962220e-01,61:6.208883e-01):5.756077e-01,16:1.051550e+00):1.947679e-01):2.774023e-01):1.441720e-01):1.172203e-01,11:1.016052e+00):1.748527e-01):1.509902e-01):2.217135e-02):2.258154e-02):2.439545e-01):2.050300e-01):6.634765e-01):2.431125e-01):2.024885e-01):2.088542e-01,1:4.305711e-02);
   tree gen.68000 = [&U] (22:7.717966e-02,(23:6.268153e-02,(7:6.112874e-01,(((39:2.045052e-02,2:8.635189e-03):3.250653e-01,40:3.541000e-01):2.700546e-01,(((((((4:3.285033e-02,5:8.207227e-02):6.216790e-01,55:6.909933e-01):3.825781e-01,3:6.651124e-01):4.701773e-01,((((30:8.618695e-02,33:2.667694e-02):1.432123e-02,29:3.773049e-02):7.190572e-04,((27:2.406687e-01,(32:1.013461e-04,28:1.423500e-04):1.078991e-01):1.070255e-03,31:8.320643e-02):2.352294e-02):9.430607e-01,((70:2.109241e-01,67:1.146374e-01):8.841603e-02,(69:3.833715e-01,68:2.017648e-01):1.137833e-01):7.222822e-01):1.456289e-01):2.502417e-01,(52:1.749880e-01,(50:4.516688e-01,51:3.729430e-01):9.163057e-02):1.199614e+00):2.443386e-03,(34:1.243346e+00,(((8:7.937258e-01,6:3.000478e-01):9.220964e-01,(((25:5.697419e-01,(36:3.680619e-01,37:5.340721e-01):1.396274e-01):1.612902e-01,(38:1.989734e-01,((35:2.640839e-01,42:2.262347e-01):1.608356e-01,41:2.120258e-01):2.329820e-01):8.770462e-01):4.631046e-01,(((48:3.208254e-01,45:2.481155e-01):3.594439e-01,((46:1.259624e-01,47:1.754658e-01):4.030581e-01,53:8.935104e-01):1.898407e-01):3.498025e-01,49:7.984705e-01):8.773862e-01):9.064734e-02):2.295603e-01,((11:8.732713e-01,(24:8.091511e-01,((15:1.552582e-01,14:2.176192e-01):1.510833e-01,20:2.956793e-01):3.103620e-01):7.390184e-01):2.820896e-01,((((10:9.311329e-01,(43:5.630645e-01,(44:6.874213e-01,54:5.924022e-01):3.245916e-02):1.150104e+00):1.031008e-01,(19:7.703991e-01,17:7.356317e-01):4.661089e-01):4.889820e-01,18:8.524892e-01):8.248587e-02,(((13:1.630405e-01,(9:2.599175e-01,21:1.076804e-01):1.061815e-01):4.380963e-01,(16:7.055521e-01,(61:5.153267e-01,60:4.854170e-01):8.742503e-01):2.760047e-01):3.452592e-01,(12:6.674012e-01,26:8.937252e-01):2.632230e-01):1.438676e-01):2.241558e-01):3.125037e-01):4.099985e-02):2.839822e-01):3.469808e-01,((((56:1.344482e-02,57:1.849745e-02):1.611878e-02,(64:9.259688e-03,58:2.142522e-03):1.900815e-02):4.658145e-01,((65:1.608322e-01,59:7.299484e-02):4.246349e-02,(66:4.020930e-02,63:8.913583e-02):6.302168e-02):2.396606e-01):3.071690e-01,62:9.449500e-01):5.125457e-01):6.208939e-01):3.845733e-01):8.578483e-02):1.053941e-01,1:7.858783e-02);
   tree gen.68500 = [&U] (22:7.681708e-02,(23:5.500787e-02,(7:6.084156e-01,(((39:5.703395e-02,2:8.594622e-03):3.210068e-01,40:1.749732e-01):2.687859e-01,((((((4:3.998793e-02,5:9.744925e-02):4.888822e-01,55:6.866116e-01):4.833106e-01,3:4.280133e-01):4.679685e-01,(((29:3.402639e-02,((27:2.395381e-01,(32:1.008700e-04,28:3.018019e-04):1.002806e-01):1.021453e-03,31:9.400933e-02):2.731838e-02):1.285782e-02,(30:8.578205e-02,33:2.655161e-02):3.833780e-02):1.125031e+00,((70:1.958326e-01,67:1.140988e-01):6.183252e-02,(69:3.815704e-01,68:1.839151e-01):6.078172e-02):4.224133e-01):6.480071e-01):6.436824e-02,((((52:1.763677e-01,(50:3.392695e-01,51:2.554969e-01):9.120010e-02):1.120572e+00,34:1.237505e+00):1.638854e-01,(((25:5.670652e-01,(36:6.027289e-01,37:5.667590e-01):2.442387e-01):2.955720e-01,(38:2.356598e-01,((35:2.628432e-01,42:3.272202e-01):4.852465e-02,41:2.024618e-01):3.272688e-01):8.729259e-01):2.416563e-01,((8:7.230353e-01,6:2.986382e-01):9.486439e-01,(((48:3.193181e-01,45:1.965950e-01):3.734928e-01,((46:2.143250e-01,47:2.200575e-01):2.629452e-01,53:8.893127e-01):3.042759e-01):2.161087e-01,49:7.947193e-01):8.669527e-01):1.495981e-01):3.898734e-01):3.273127e-02,((11:8.691688e-01,(24:5.871035e-01,((15:1.090024e-01,14:2.165969e-01):1.474379e-01,20:2.942902e-01):4.884912e-01):7.355465e-01):2.056094e-01,((10:9.267585e-01,(((54:5.776892e-01,43:5.715533e-01):2.621052e-02,44:5.065909e-01):8.876317e-01,(19:7.667798e-01,17:6.632734e-01):3.553173e-01):1.008606e-01):3.954716e-01,((((13:1.622745e-01,(9:2.586964e-01,21:1.071746e-01):9.451103e-02):5.542743e-01,(16:7.524354e-01,(61:5.129057e-01,60:6.754489e-01):5.366591e-01):5.368818e-01):1.768956e-01,(12:7.972960e-01,26:8.895265e-01):4.886853e-02):1.430441e-01,18:7.992594e-01):1.088910e-01):1.707917e-01):2.716483e-01):6.795173e-02):1.836319e-01,((((56:1.338165e-02,57:3.562547e-02):1.604305e-02,(64:9.216187e-03,58:2.332841e-03):1.891885e-02):5.268903e-01,((65:1.600767e-01,59:7.265192e-02):4.226400e-02,(66:5.502585e-02,63:5.365657e-02):6.272561e-02):2.774384e-01):3.057259e-01,62:8.635800e-01):5.686674e-01):7.802897e-01):3.827666e-01):8.538182e-02):9.203555e-02,1:6.125607e-02);
   tree gen.69000 = [&U] ((23:9.540974e-02,(7:5.251652e-01,(((39:3.253685e-02,2:6.691051e-02):3.022110e-01,40:3.698905e-01):3.734954e-01,(((((63:1.168607e-01,66:4.251628e-02):1.203772e-01,(65:2.328729e-01,59:4.766196e-02):9.505634e-02):5.764066e-01,((56:1.751776e-02,57:1.824081e-02):6.557819e-03,(64:3.794186e-03,58:3.986663e-03):5.801101e-02):6.334611e-01):3.492936e-01,62:8.322544e-01):1.316518e+00,((((34:1.456979e+00,((49:1.309105e+00,((45:3.406114e-01,48:3.537088e-01):5.017343e-01,(53:8.357831e-01,(47:3.028135e-01,46:2.271802e-01):4.716363e-01):5.235580e-01):1.649480e-01):1.164864e+00,(((((17:7.485881e-01,19:7.170349e-01):4.844358e-01,10:1.166216e+00):1.331896e-01,((54:8.072350e-01,44:5.027478e-01):3.922997e-01,43:9.149265e-01):6.845695e-01):5.499572e-01,(((((61:6.203498e-01,60:4.169955e-01):9.473826e-01,16:7.254642e-01):2.144476e-01,((9:3.349727e-01,21:9.216592e-02):1.016808e-01,13:9.468156e-02):6.035634e-01):6.244651e-01,18:1.037319e+00):8.747533e-02,11:1.188487e+00):1.573268e-01):8.856102e-02,((26:1.008896e+00,12:8.383071e-01):1.414302e-01,(((14:2.602271e-01,15:1.208676e-01):1.163068e-01,20:2.526693e-01):1.214407e-01,24:9.318867e-01):8.545465e-01):1.212113e-01):2.310543e-02):1.233116e-01):2.932353e-01,((51:4.571844e-01,50:2.584569e-01):3.929416e-02,52:2.005460e-01):1.973768e+00):2.161981e-01,((25:7.231402e-01,(37:8.605298e-01,36:6.561233e-01):2.554009e-01):6.001781e-01,((41:1.477418e-01,(42:5.225870e-01,35:2.466463e-01):1.610151e-01):3.965233e-01,38:1.079157e-01):9.627993e-01):4.065299e-01):1.442423e-01,((8:5.877221e-01,6:8.561715e-01):1.451456e+00,((((67:2.658542e-01,70:3.252293e-01):2.861862e-01,(69:5.280788e-01,68:2.925227e-01):4.015262e-02):8.818063e-01,((((((28:1.357578e-02,32:9.417200e-04):1.220059e-01,27:2.087514e-01):4.522575e-02,31:7.327229e-02):4.979125e-02,30:1.167385e-01):1.120871e-02,29:8.320595e-02):3.336492e-02,33:3.923539e-02):9.971809e-01):8.029342e-01,(((4:4.286465e-02,5:9.410851e-02):7.481403e-01,55:8.062472e-01):6.293221e-01,3:7.925867e-01):1.629151e-01):3.999087e-01):7.003817e-02):2.390664e-01):9.775946e-01):5.854252e-01):2.344190e-01):1.306947e-01,22:1.008826e-01,1:7.630914e-02);
   tree gen.69500 = [&U] (22:5.223855e-02,(((((39:5.341611e-02,2:2.153713e-02):3.025443e-01,40:1.953648e-01):2.838950e-01,((((((((((36:4.016399e-01,37:4.992085e-01):4.198226e-01,25:5.994408e-01):3.599272e-01,(38:1.684727e-01,(41:1.923433e-01,(42:2.927536e-01,35:3.166357e-01):1.308623e-01):3.655249e-01):8.626267e-01):3.064588e-01,(((48:2.474277e-01,45:2.728673e-01):5.338168e-01,((47:1.830920e-01,46:1.240907e-01):5.892822e-01,53:8.925808e-01):9.444958e-02):2.851881e-01,49:8.676317e-01):7.808867e-01):6.618843e-02,(6:4.695217e-01,8:8.077083e-01):8.564613e-01):4.208407e-01,(((4:3.476589e-02,5:5.361628e-02):6.766061e-01,55:9.412606e-01):5.717796e-01,3:7.684310e-01):4.777265e-01):1.634076e-01,((50:1.436710e-01,(51:3.393374e-01,52:2.248620e-01):5.102358e-02):1.160117e+00,34:9.311013e-01):3.686716e-01):1.558562e-02,((((10:9.349284e-01,((54:9.689040e-01,(44:5.186281e-01,43:9.311439e-01):2.761721e-01):7.590606e-01,(17:6.177207e-01,19:8.352696e-01):3.730492e-01):1.598428e-01):3.065749e-01,18:1.646029e+00):1.842618e-02,((((21:1.869302e-01,9:1.822644e-01):9.657768e-02,13:8.627125e-02):3.554512e-01,(16:9.472752e-01,(60:4.540641e-01,61:4.894100e-01):5.559521e-01):5.275180e-01):3.543991e-01,(26:7.826490e-01,12:6.466910e-01):1.507240e-01):1.666256e-01):1.054727e-01,(11:1.102736e+00,(24:7.487411e-01,((14:1.148179e-01,15:1.062872e-01):1.326504e-01,20:2.773793e-01):9.891753e-02):8.218979e-01):1.640762e-01):3.748517e-01):1.459288e-01,(((27:2.249459e-01,(31:9.615924e-02,(32:1.617890e-03,28:6.244414e-03):1.207985e-01):9.699697e-03):2.900260e-02,((33:4.526568e-02,30:3.797825e-02):1.427613e-02,29:4.162050e-02):3.960152e-03):1.250451e+00,((67:2.396724e-01,70:3.101789e-01):1.193244e-01,(68:1.464810e-01,69:4.007110e-01):5.687491e-02):5.803695e-01):9.616061e-01):5.379650e-01,((((64:5.651896e-03,58:7.595380e-03):2.007953e-02,(56:3.066404e-02,57:1.313807e-02):4.742766e-02):2.438458e-01,((66:4.026150e-02,63:7.688139e-02):1.132189e-01,(65:2.065306e-01,59:1.117557e-01):6.665345e-02):3.610174e-01):2.482371e-01,62:6.484514e-01):6.851716e-01):5.862455e-01):3.800501e-01,7:4.284008e-01):4.130757e-01,23:1.834235e-01):6.491808e-02,1:4.977776e-02);
   tree gen.70000 = [&U] (22:3.712216e-02,((((((((59:4.394827e-02,65:2.025509e-01):1.247938e-01,(66:2.725363e-02,63:6.345940e-02):6.705375e-02):4.566547e-01,((56:1.845649e-02,57:7.447430e-02):2.514473e-02,(58:2.812604e-03,64:1.439036e-03):4.037946e-02):4.287901e-01):1.458387e-01,62:6.581696e-01):1.006136e+00,(((((5:8.538160e-02,4:3.890689e-03):7.435005e-01,55:1.276882e+00):5.901908e-01,3:1.048484e+00):3.207225e-01,((((67:1.799742e-01,70:4.653568e-01):3.053666e-01,68:1.516355e-01):1.833064e-01,69:2.731263e-01):9.980876e-01,(((31:1.391912e-01,(27:2.374591e-01,(32:5.859961e-03,28:2.524190e-02):6.443581e-02):5.470578e-03):2.413662e-02,29:4.430993e-02):1.462665e-02,(30:6.793028e-02,33:9.336403e-02):1.646365e-02):9.589621e-01):1.034630e+00):2.802244e-01,((((38:2.515767e-01,(41:2.724062e-01,(35:2.714657e-01,42:1.975016e-01):7.755400e-02):2.936355e-01):1.011560e+00,(25:8.281398e-01,(37:6.283225e-01,36:6.807982e-01):2.136088e-01):3.751637e-01):6.214588e-01,(8:6.870382e-01,6:5.338654e-01):8.967297e-01):1.982497e-01,(((((14:1.634133e-01,15:1.266182e-01):8.414679e-02,24:9.404027e-01):8.081322e-02,20:3.666907e-01):1.003866e+00,((11:1.139876e+00,(((19:8.692645e-01,17:4.659669e-01):3.542080e-01,(10:9.200055e-01,((54:5.525316e-01,43:6.636620e-01):3.581674e-01,44:6.394090e-01):5.568599e-01):3.105721e-01):3.095967e-01,(((((60:2.948872e-01,61:3.593094e-01):6.505626e-01,16:7.716898e-01):3.730829e-01,(21:1.049316e-01,(9:1.563171e-01,13:2.477928e-01):3.923911e-02):6.331416e-01):3.182027e-01,18:9.342595e-01):2.516475e-02,(12:7.305160e-01,26:7.006997e-01):5.336972e-01):3.956986e-02):2.041795e-01):6.326651e-02,(49:1.409443e+00,((48:3.387889e-01,45:2.320552e-01):4.516153e-01,((46:2.120890e-01,47:2.776513e-01):5.048653e-01,53:1.057264e+00):1.334641e-01):2.569351e-01):1.014843e+00):5.406934e-02):1.156112e-01,(34:8.559244e-01,((50:3.639802e-01,51:2.917310e-01):3.498242e-02,52:2.394346e-01):1.380098e+00):4.157421e-01):1.246300e-01):8.980871e-02):1.302060e-01):9.599198e-01,(40:3.942424e-01,(2:4.459468e-02,39:5.896021e-02):4.212570e-01):5.861008e-01):2.080472e-01,7:7.908965e-01):2.470986e-01,23:1.473907e-01):9.894724e-02,1:6.867308e-02);
   tree gen.70500 = [&U] ((23:8.440495e-02,(((((((6:2.457602e-01,8:9.967600e-01):1.031998e+00,(((10:1.256719e+00,((19:7.941164e-01,17:6.884665e-01):4.419352e-01,((54:7.952601e-01,43:7.148112e-01):2.230817e-01,44:7.147678e-01):6.688857e-01):1.375849e-01):3.045376e-01,18:1.108522e+00):1.953588e-01,(((12:9.297329e-01,26:1.109873e+00):6.667685e-02,(((61:5.404308e-01,60:7.785935e-01):1.070508e+00,16:9.611811e-01):1.922267e-01,(13:2.289878e-01,(21:1.116971e-01,9:2.433039e-01):6.279071e-02):6.659517e-01):3.019029e-01):2.106815e-01,(11:1.414070e+00,((20:3.391089e-01,(15:1.030123e-01,14:2.411819e-01):1.688584e-01):3.820737e-01,24:5.924225e-01):5.628833e-01):2.498984e-01):1.078071e-01):2.695722e-01):8.080072e-02,((34:8.227287e-01,(52:2.537216e-01,(51:3.057763e-01,50:3.022242e-01):1.871650e-02):1.107645e+00):4.081753e-01,(((25:6.958639e-01,(36:5.098513e-01,37:5.943578e-01):1.093515e-01):3.062564e-01,(38:6.916140e-02,(41:2.744481e-01,(35:3.583167e-01,42:4.688180e-01):5.708396e-03):3.544813e-01):8.110725e-01):2.524864e-01,(49:1.192730e+00,(((46:1.413970e-01,47:2.542049e-01):4.060836e-01,53:1.022682e+00):2.053595e-01,(48:2.189647e-01,45:4.161372e-01):4.224988e-01):1.460968e-01):1.135000e+00):3.255588e-01):5.329115e-02):2.006290e-01,((((67:2.322997e-01,70:2.148581e-01):6.277879e-02,(68:1.161025e-01,69:1.477841e-01):7.835447e-02):5.548138e-01,((((31:9.665116e-02,(27:2.098213e-01,(28:2.883009e-03,32:1.412082e-02):6.358447e-02):3.633956e-02):5.195913e-02,29:7.139018e-02):1.254385e-02,33:1.014216e-01):5.320039e-02,30:1.526616e-02):7.512266e-01):9.251651e-01,(3:5.075705e-01,((4:3.254404e-02,5:6.457286e-02):8.832760e-01,55:9.163900e-01):4.731218e-01):2.118631e-01):4.056880e-01):1.629918e-02,(62:6.345293e-01,(((66:3.560536e-02,63:9.773419e-02):1.794331e-01,(65:3.164342e-01,59:8.429328e-02):4.572405e-02):4.044758e-01,((64:5.766429e-03,58:3.681061e-03):1.336233e-02,(57:3.347235e-02,56:2.893323e-02):1.869888e-02):3.851512e-01):2.548746e-01):1.184856e+00):1.084584e+00,(40:2.221299e-01,(39:1.875794e-02,2:6.372599e-02):5.122413e-01):3.780675e-01):3.013431e-01,7:6.176037e-01):2.092885e-01):1.600386e-01,22:6.647284e-02,1:7.127628e-02);
   tree gen.71000 = [&U] ((23:6.473392e-02,(((((((6:4.608604e-01,8:9.098364e-01):1.068856e+00,(((10:1.147125e+00,((19:7.220605e-01,17:6.284280e-01):4.037729e-01,((54:7.259085e-01,43:6.524752e-01):2.036276e-01,44:6.524356e-01):6.869181e-01):6.889924e-02):2.779801e-01,18:1.011852e+00):2.399915e-01,(11:1.334799e+00,(((12:8.486545e-01,26:8.653274e-01):3.402311e-02,(((61:4.933019e-01,60:7.106953e-01):7.705769e-01,16:1.018053e+00):3.780985e-01,(13:2.090186e-01,(21:1.233011e-01,9:2.220863e-01):1.112256e-01):7.349017e-01):3.018237e-01):1.595164e-01,((20:2.155857e-01,(15:8.430668e-02,14:2.201493e-01):1.244562e-01):3.487545e-01,24:7.148027e-01):7.063155e-01):6.151103e-02):2.111587e-01):2.361970e-01):7.375439e-02,((34:7.338528e-01,((51:4.146302e-01,52:2.371920e-01):4.248298e-02,50:2.758684e-01):1.857971e+00):3.101195e-01,(((25:6.351802e-01,(36:4.653891e-01,37:5.425261e-01):2.666611e-01):2.795489e-01,(38:9.577701e-02,(41:2.505145e-01,(35:2.935109e-01,42:2.495068e-01):1.628383e-01):3.657441e-01):7.403420e-01):1.881560e-01,(49:1.088716e+00,(((46:1.879046e-01,47:2.031084e-01):3.644489e-01,53:9.039330e-01):3.296922e-01,(48:1.998696e-01,45:3.798475e-01):3.856543e-01):1.740609e-01):9.351290e-01):2.971681e-01):9.774197e-02):1.831329e-01,((((67:1.801038e-01,70:2.397092e-01):5.730409e-02,(68:1.059776e-01,69:1.348965e-01):4.647465e-02):6.344895e-01,((((31:9.356802e-02,(27:1.711905e-01,(28:4.759178e-03,32:5.158432e-03):5.803951e-02):1.948964e-02):3.549846e-02,29:1.007623e-01):1.546748e-02,33:6.217656e-02):4.856099e-02,30:6.325428e-03):6.857150e-01):7.778896e-01,(3:5.364103e-01,((4:8.531677e-02,5:6.005518e-02):6.703924e-01,55:9.683043e-01):4.500925e-01):1.639621e-01):1.190563e-01):3.784456e-01,(62:7.015979e-01,(((66:4.676179e-02,63:6.410061e-02):1.184471e-01,(65:2.158417e-01,59:7.694238e-02):5.279050e-02):3.692031e-01,((64:1.279892e-02,58:2.803192e-03):1.158213e-02,(57:2.769154e-02,56:3.070595e-02):1.913151e-02):3.989625e-01):2.608256e-01):7.912655e-01):9.027415e-01,(40:3.068431e-01,(39:1.712213e-02,2:7.251908e-02):3.076240e-01):3.450977e-01):6.113802e-01,7:5.307467e-01):1.530173e-01):1.730743e-01,22:3.409039e-02,1:6.506055e-02);
   tree gen.71500 = [&U] ((23:5.955196e-02,(((((((((25:6.523977e-01,(36:4.377979e-01,37:4.990968e-01):1.815160e-01):2.569836e-01,(38:8.811004e-02,(41:2.616725e-01,(35:2.700153e-01,42:3.256252e-01):3.945296e-02):2.819570e-01):6.810775e-01):1.730941e-01,(49:1.001564e+00,(((46:1.339316e-01,47:1.868495e-01):4.171638e-01,53:8.315730e-01):1.927188e-01,(48:1.152351e-01,45:3.494406e-01):3.547826e-01):1.601272e-01):6.668833e-01):1.628283e-01,(6:4.239685e-01,8:8.370038e-01):1.207570e+00):3.863508e-02,((34:8.975278e-01,((51:3.996595e-01,52:2.182047e-01):3.199468e-02,50:1.325519e-01):1.709240e+00):2.852944e-01,(((10:9.390611e-01,((19:6.954846e-01,17:5.184529e-01):2.808908e-01,((54:6.677994e-01,43:6.002444e-01):3.618082e-01,44:6.002080e-01):6.558084e-01):1.916434e-01):2.557277e-01,18:1.265562e+00):2.366864e-01,(((12:7.807195e-01,26:7.416270e-01):3.388919e-02,(((61:4.538129e-01,60:6.538040e-01):5.110295e-01,16:9.365573e-01):3.478317e-01,(13:1.728587e-01,(21:1.125767e-01,9:1.545413e-01):9.665790e-02):6.089000e-01):3.029179e-01):2.563734e-01,(11:1.178048e+00,((20:1.983280e-01,(15:7.755791e-02,14:1.666397e-01):1.783519e-01):2.183826e-01,24:6.575826e-01):6.250309e-01):1.638685e-01):9.705497e-02):2.164346e-01):7.540431e-02):1.684730e-01,((((67:2.329667e-01,70:2.205204e-01):5.271689e-02,(68:2.809733e-01,69:1.240980e-01):1.002306e-01):5.836985e-01,((((31:1.422606e-01,(27:2.087198e-01,(28:4.378204e-03,32:3.355098e-03):5.339344e-02):2.038621e-02):3.265680e-02,29:6.720002e-02):2.447553e-02,33:5.752261e-02):3.950854e-02,30:4.505366e-03):6.308234e-01):7.156194e-01,(3:6.623715e-01,((4:7.848714e-02,5:1.701132e-02):6.167274e-01,55:9.117954e-01):4.090506e-01):1.569790e-01):2.944596e-01):1.055172e-01,(62:6.454348e-01,(((66:4.301850e-02,63:6.106585e-02):1.089653e-01,(65:2.773977e-01,59:7.078313e-02):4.496576e-02):3.815510e-01,((64:7.039655e-03,58:1.265071e-02):4.286577e-03,(57:2.332218e-02,56:2.281901e-02):1.760003e-02):3.187288e-01):2.943480e-01):7.279245e-01):8.317679e-01,(40:3.287485e-01,(39:1.514353e-02,2:5.267462e-02):2.510956e-01):5.361473e-01):3.450877e-01,7:4.882603e-01):2.899274e-01):1.592196e-01,22:6.949169e-02,1:9.303587e-02);
   tree gen.72000 = [&U] ((23:1.117389e-01,(((((3:5.009607e-01,((4:5.849016e-02,5:9.773486e-03):9.099427e-01,55:9.323490e-01):4.182714e-01):3.959247e-01,((((67:2.541068e-01,70:2.254914e-01):5.390522e-02,(68:2.591920e-01,69:3.203244e-01):8.136233e-02):5.968561e-01,((((31:1.454674e-01,(27:2.134248e-01,(28:7.240125e-03,32:2.428719e-03):6.096452e-02):1.741205e-02):1.340019e-02,29:4.562353e-02):2.742803e-02,33:5.905531e-02):3.890978e-02,30:3.582673e-03):1.053591e+00):5.559884e-01,(((((25:7.061367e-01,(36:4.476667e-01,37:5.103474e-01):1.059150e-01):2.627765e-01,(38:1.572344e-01,(41:2.675711e-01,(35:2.761019e-01,42:3.329654e-01):4.709276e-02):2.612539e-01):6.964302e-01):2.395430e-01,(49:7.832512e-01,(((46:1.563451e-01,47:2.429488e-01):2.726907e-01,53:8.503182e-01):2.251163e-01,(48:2.218129e-01,45:3.573176e-01):3.627801e-01):1.197670e-01):1.095082e+00):7.778831e-02,(6:4.335255e-01,8:8.558714e-01):9.215681e-01):5.810420e-02,((34:9.177597e-01,(51:3.349836e-01,(50:1.325372e-01,52:2.961541e-01):3.342937e-02):1.747769e+00):2.917254e-01,((((10:9.602293e-01,((54:6.828528e-01,43:5.240369e-01):1.965860e-01,44:6.137378e-01):6.747752e-01):2.802080e-01,(19:7.057766e-01,17:5.168235e-01):2.872227e-01):2.614923e-01,18:7.669495e-01):1.604753e-01,(((12:7.983184e-01,26:1.076404e+00):5.544199e-02,(((61:4.640427e-01,60:6.685419e-01):5.225491e-01,16:6.233177e-01):4.195028e-01,(13:1.767552e-01,(21:1.151144e-01,9:1.580250e-01):9.883675e-02):6.226257e-01):3.024530e-01):1.183524e-01,(11:1.204603e+00,((20:2.053666e-01,(15:8.328563e-02,14:1.491879e-01):1.266398e-01):1.454175e-01,24:7.481221e-01):7.231260e-01):7.444659e-02):1.860654e-01):3.130561e-01):5.989124e-02):3.241073e-01):1.429460e-01):1.796798e-01,(62:5.603073e-01,(((66:4.398822e-02,63:6.244238e-02):1.114216e-01,(65:2.836508e-01,59:7.237871e-02):5.306386e-02):2.927269e-01,((64:5.557436e-04,58:3.286754e-03):1.005436e-02,(57:3.564530e-02,56:1.856990e-02):1.989492e-02):3.259135e-01):3.009832e-01):1.091239e+00):1.089818e+00,(40:2.508672e-01,(39:2.525119e-02,2:2.059171e-02):3.527238e-01):5.686993e-01):1.597075e-01,7:4.992666e-01):2.324194e-01):7.366133e-02,22:4.021682e-02,1:9.513307e-02);
   tree gen.72500 = [&U] (22:5.874370e-02,((((((((59:7.625501e-02,65:1.857463e-01):1.420246e-01,(66:7.642116e-02,63:9.053667e-02):7.648330e-02):3.244368e-01,((64:1.250293e-03,58:1.075722e-02):2.353164e-02,(56:1.769633e-02,57:4.640599e-02):2.683457e-02):2.963266e-01):4.266708e-01,62:5.418851e-01):7.851941e-01,(((((((14:1.206049e-01,15:1.787012e-01):8.548472e-02,24:7.965008e-01):2.520116e-02,20:2.232391e-01):8.687464e-01,(11:1.133060e+00,(((19:7.300527e-01,17:6.716341e-01):3.501220e-01,(10:1.058923e+00,(44:5.579909e-01,(43:8.137082e-01,54:6.608929e-01):1.630340e-01):7.896018e-01):1.718948e-01):2.721225e-01,(((12:9.449558e-01,18:1.121088e+00):1.444807e-01,(((60:5.714880e-01,61:6.252626e-01):5.171390e-01,16:1.015005e+00):4.136418e-01,((21:8.990767e-02,9:1.300276e-01):1.089165e-01,13:2.674607e-01):4.230370e-01):2.651750e-01):2.172856e-01,26:8.800368e-01):1.725176e-01):6.412399e-02):1.968374e-01):1.651790e-01,((49:7.463227e-01,((48:2.129260e-01,45:2.525556e-01):3.643994e-01,((46:1.234144e-01,47:2.677220e-01):3.786814e-01,53:7.498970e-01):4.371241e-01):4.043372e-01):8.955624e-01,(34:8.621020e-01,((50:3.355655e-01,51:1.851163e-01):1.751678e-02,52:2.276301e-01):1.976041e+00):1.863800e-01):2.068005e-01):2.503331e-01,(((38:2.261166e-01,(41:1.806609e-01,(35:3.813783e-01,42:2.625609e-01):1.263549e-01):1.765888e-01):8.372534e-01,(25:4.289770e-01,(37:5.271018e-01,36:4.941475e-01):1.772943e-01):2.865662e-01):6.437441e-01,(8:4.550082e-01,6:6.190182e-01):9.364381e-01):6.182704e-02):9.537132e-02,((((5:9.246562e-02,4:6.318202e-02):5.066631e-01,55:1.202070e+00):4.648746e-01,3:6.718025e-01):1.834622e-01,(((68:3.180899e-01,69:4.855105e-01):8.504667e-02,(67:2.096085e-01,70:2.349578e-01):1.557829e-01):4.309186e-01,(30:3.952998e-02,((29:4.940985e-02,((32:2.559549e-03,28:1.610585e-02):5.148868e-02,(31:6.729745e-02,27:2.305092e-01):1.268527e-02):3.446724e-02):2.774908e-02,33:4.403673e-02):3.057635e-02):9.897485e-01):8.741510e-01):2.665202e-01):2.624887e-01):9.828846e-01,(40:1.887271e-01,(2:3.924595e-02,39:1.480881e-02):4.284643e-01):4.969425e-01):3.942592e-01,7:4.823084e-01):1.330696e-01,23:1.489515e-01):1.351814e-01,1:6.296062e-02);
   tree gen.73000 = [&U] (22:5.084464e-02,((((((((59:7.800842e-02,65:1.901986e-01):6.388120e-02,(66:7.817839e-02,63:6.069279e-02):9.929320e-02):3.318969e-01,((64:2.532124e-03,58:1.100457e-02):2.407273e-02,(56:2.892361e-02,57:4.747305e-02):2.709002e-02):3.031403e-01):3.404742e-01,62:5.543452e-01):7.043709e-01,((((((14:1.165455e-01,15:1.828102e-01):2.199007e-01,(20:2.283723e-01,24:8.390563e-01):1.190632e-02):6.779189e-01,(11:1.159114e+00,(((19:1.067189e+00,17:6.870776e-01):3.581727e-01,(10:9.149326e-01,((44:5.708213e-01,43:8.324186e-01):1.308783e-01,54:6.760894e-01):8.274818e-01):2.303375e-01):2.783797e-01,(((12:7.112772e-01,18:1.146867e+00):1.478029e-01,(((60:5.846288e-01,61:5.047154e-01):5.290301e-01,16:1.038344e+00):4.167023e-01,((21:1.818119e-01,9:1.330175e-01):1.114209e-01,13:1.392988e-01):4.327643e-01):3.084872e-01):9.208442e-02,26:9.002723e-01):1.982770e-01):2.367309e-02):1.952530e-01):2.356001e-01,((49:9.938827e-01,((48:2.178220e-01,45:2.583628e-01):3.727783e-01,((46:1.262521e-01,47:2.738780e-01):3.873887e-01,53:7.801958e-01):4.471753e-01):3.684917e-01):1.214693e+00,(34:8.819251e-01,((50:3.281887e-01,51:1.893729e-01):1.107938e-02,52:1.651168e-01):2.042968e+00):1.079751e-01):3.090149e-01):1.165746e-01,(((38:1.351364e-01,(41:1.131068e-01,(35:3.901477e-01,42:2.685982e-01):2.038733e-01):1.806493e-01):8.565051e-01,(25:5.575815e-01,(37:7.710455e-01,36:4.105504e-01):2.965492e-01):1.871540e-01):4.433659e-01,(8:5.300430e-01,6:6.332518e-01):9.579705e-01):2.858108e-01):1.261244e-01,((((5:5.494120e-02,4:6.885656e-02):5.285520e-01,55:1.229711e+00):2.771963e-01,3:6.872500e-01):1.876808e-01,(((69:4.966743e-01,68:3.025848e-01):5.199885e-02,(67:2.635736e-01,70:2.961937e-01):2.413637e-01):4.359278e-01,(30:4.043893e-02,(33:4.504931e-02,(29:8.481957e-02,(31:6.884488e-02,(27:2.878473e-01,(32:3.353141e-03,28:7.925863e-03):5.279323e-02):1.342501e-02):5.340455e-02):3.360657e-02):1.363723e-02):9.726453e-01):5.672535e-01):3.914093e-01):2.626306e-01):1.005485e+00,(40:2.355257e-01,(2:4.876554e-02,39:1.514932e-02):3.250440e-01):5.308938e-01):2.757664e-01,7:4.933986e-01):2.380705e-01,23:8.726840e-02):1.213948e-01,1:4.500328e-02);
   tree gen.73500 = [&U] ((23:8.163869e-02,((((((3:6.539653e-01,((4:1.299791e-01,5:6.616042e-03):9.011582e-01,55:1.062088e+00):3.854137e-01):3.007546e-01,(((68:1.718380e-01,69:2.891603e-01):3.823623e-02,(67:1.902277e-01,70:1.914772e-01):2.561882e-02):8.481136e-01,(((((31:9.857249e-02,27:2.431234e-01):6.390746e-02,(28:1.157497e-02,32:9.054332e-04):5.335027e-02):3.115371e-02,29:4.949391e-02):4.587166e-02,33:7.021742e-02):4.314220e-02,30:6.824372e-03):6.069025e-01):9.867523e-01):2.536088e-01,(((((25:7.337047e-01,(36:4.104861e-01,37:9.603001e-01):1.474644e-01):1.860281e-01,(38:8.587407e-02,(41:2.521654e-01,(35:2.215994e-01,42:4.281598e-01):1.464677e-01):2.199224e-01):6.997365e-01):4.375630e-01,(49:9.278487e-01,(((46:1.313090e-01,47:1.818408e-01):2.907611e-01,53:8.463639e-01):2.087727e-01,(48:2.207392e-01,45:2.679200e-01):4.608249e-01):3.246596e-01):8.464420e-01):2.444067e-01,(6:3.579242e-01,8:9.749681e-01):1.049807e+00):9.376755e-02,((34:7.499141e-01,((50:3.454640e-01,51:1.905855e-01):5.711348e-02,52:1.636739e-01):1.883513e+00):4.871198e-01,(((20:4.370362e-01,(15:6.825542e-02,14:2.233217e-01):1.251739e-01):3.661431e-01,24:7.931963e-01):5.856514e-01,(((12:8.233612e-01,26:9.128333e-01):2.390261e-01,(((61:6.911809e-01,60:4.616159e-01):5.711470e-01,16:9.162909e-01):1.630188e-01,(13:1.714116e-01,(21:9.399149e-02,9:1.886262e-01):1.404888e-01):5.638772e-01):4.919524e-01):2.243055e-01,((((10:9.970982e-01,((54:7.778736e-01,43:5.036069e-01):1.856848e-01,44:5.726668e-01):7.686719e-01):1.244204e-01,(19:9.016503e-01,17:6.037826e-01):4.411392e-01):5.444042e-02,18:1.209283e+00):3.938449e-01,11:1.121812e+00):1.646153e-02):1.227076e-01):3.912724e-01):1.031493e-01):4.507810e-01):2.567545e-01,(62:9.268114e-01,(((66:1.017107e-02,63:8.897977e-02):1.960217e-01,(65:3.265062e-01,59:4.967381e-02):5.533787e-02):3.395801e-01,((58:1.024416e-02,(57:4.034707e-02,56:1.280660e-02):8.340056e-02):1.775935e-03,64:7.143817e-03):4.140183e-01):1.176621e-01):9.899979e-01):8.986712e-01,(40:2.145751e-01,(39:1.415704e-02,2:4.488732e-02):3.145889e-01):3.179077e-01):3.534137e-01,7:5.470010e-01):2.832448e-01):2.909796e-01,22:1.044958e-02,1:1.285643e-01);
   tree gen.74000 = [&U] (22:3.698314e-02,((((((((59:6.484999e-02,65:2.137354e-01):4.192645e-02,(66:2.315864e-02,63:8.425711e-02):9.509386e-02):3.092015e-01,((64:1.469997e-03,58:3.738642e-03):1.809133e-03,(56:1.365457e-02,57:2.611786e-02):1.613886e-02):3.731570e-01):2.505255e-01,62:4.527751e-01):6.448961e-01,(((((24:8.292347e-01,(20:2.185012e-01,(14:1.304317e-01,15:2.046576e-01):8.670304e-02):1.142450e-01):6.448244e-01,((((19:9.798979e-01,17:6.886358e-01):4.388658e-01,(10:9.457803e-01,((44:5.317881e-01,43:7.754971e-01):3.593082e-01,54:7.649657e-01):5.420045e-01):1.531925e-01):2.289252e-01,(((12:8.477944e-01,18:6.311502e-01):1.784171e-01,(((60:6.583387e-01,61:4.702025e-01):3.796568e-01,16:8.513076e-01):3.201759e-01,((21:1.693794e-01,9:2.242283e-01):1.509343e-01,13:1.297735e-01):4.529355e-01):1.450269e-01):1.126488e-01,26:9.581641e-01):1.101844e-01):9.484249e-02,11:7.808006e-01):4.846681e-01):2.194896e-01,(((49:9.259201e-01,((48:2.176002e-01,45:3.142028e-01):4.300120e-01,((46:1.172687e-01,47:1.667728e-01):2.844442e-01,53:5.964729e-01):3.145166e-01):1.822902e-01):1.097032e+00,34:9.206949e-01):2.118375e-01,(50:1.566544e-01,(52:1.448372e-01,51:2.891672e-01):1.422674e-01):1.351792e+00):1.716169e-01):1.584716e-01,(((38:2.060218e-01,(41:1.957343e-01,(35:2.836958e-01,42:2.502313e-01):1.468890e-01):1.832582e-01):7.979366e-01,(25:5.926019e-01,(37:5.128134e-01,36:3.824767e-01):2.762709e-01):1.883674e-01):5.710492e-01,(8:6.740842e-01,6:5.899495e-01):6.648311e-01):2.662668e-01):1.403343e-01,((((5:6.191982e-02,4:3.010657e-02):6.513138e-01,55:6.722889e-01):6.734509e-01,3:7.970258e-01):5.637784e-01,(((69:2.674638e-01,68:2.468002e-01):1.607212e-02,(67:3.533287e-01,70:3.116052e-01):3.270766e-01):7.250206e-01,((((31:1.045056e-01,(27:2.688111e-01,(32:5.880923e-03,28:5.222390e-03):9.132850e-02):1.425061e-03):4.907589e-02,29:1.320585e-02):7.962093e-02,33:2.650591e-02):1.386731e-03,30:5.435935e-02):9.503898e-01):7.079416e-01):3.243767e-01):1.907998e-01):6.427256e-01,(40:2.854980e-01,(2:4.543091e-02,39:1.860790e-02):3.285934e-01):3.501098e-01):2.569093e-01,7:5.632971e-01):2.217910e-01,23:1.018972e-01):1.112144e-01,1:4.063786e-02);
   tree gen.74500 = [&U] (22:3.810508e-02,((((((((59:3.977773e-02,65:2.202193e-01):4.940630e-02,(66:1.390176e-02,63:7.126952e-02):1.253967e-01):3.185815e-01,(((56:1.406880e-02,57:1.994716e-02):1.726255e-02,58:3.798677e-03):9.057324e-04,64:2.429011e-03):3.706196e-01):2.219509e-01,62:6.790130e-01):5.976075e-01,(((((38:1.937735e-01,(41:1.626808e-01,(35:4.908594e-01,42:2.411877e-01):1.241893e-01):2.509444e-01):8.221430e-01,(25:6.105793e-01,(37:5.073988e-01,36:3.775177e-01):1.214506e-01):3.185922e-01):3.332392e-01,(8:6.945335e-01,6:6.593064e-01):6.849996e-01):1.368155e-01,((((5:6.379824e-02,4:6.825101e-02):6.710722e-01,55:6.926837e-01):6.938809e-01,3:8.494380e-01):5.808814e-01,(((67:3.011634e-01,70:1.841849e-01):1.620712e-01,(69:2.817705e-01,68:1.962120e-01):1.035013e-02):1.008553e+00,(((((27:2.414835e-01,31:9.740626e-02):4.164989e-02,(32:6.059328e-03,28:5.380818e-03):9.409907e-02):7.165856e-02,29:1.360647e-02):8.658723e-02,30:7.171156e-02):1.477423e-03,33:6.715157e-02):6.442449e-01):8.008051e-01):3.188201e-01):2.049020e-01,(((20:2.346468e-01,((14:2.136124e-01,15:2.108662e-01):8.933329e-02,24:8.543906e-01):1.596845e-01):8.103096e-01,(((49:1.065721e+00,((48:2.242013e-01,45:3.237345e-01):3.807665e-01,((46:2.112873e-01,47:2.966841e-01):2.428384e-01,53:1.121062e+00):3.240578e-01):2.897786e-01):7.947991e-01,34:9.486254e-01):1.319890e-01,((51:2.979395e-01,50:1.966863e-01):1.424686e-01,52:1.918289e-01):1.902363e+00):2.353979e-01):4.392301e-02,((((19:8.186668e-01,17:7.095265e-01):4.374006e-01,(((44:5.479206e-01,43:7.990228e-01):3.702083e-01,54:6.711167e-01):4.427181e-01,10:9.744718e-01):2.362845e-01):3.399112e-01,(((12:8.735134e-01,18:1.333704e+00):2.187273e-01,(((60:6.783103e-01,61:4.844667e-01):3.800628e-01,16:7.796317e-01):7.554458e-01,((21:1.367590e-01,9:2.310305e-01):1.555131e-01,13:1.781441e-01):4.228634e-01):5.074409e-01):9.916214e-02,26:9.872312e-01):1.975983e-01):3.889906e-02,11:8.044872e-01):4.993711e-01):1.613529e-01):4.286809e-01):1.010037e+00,(40:2.941590e-01,(2:4.921808e-02,39:2.170429e-02):3.710190e-01):3.607308e-01):2.647030e-01,7:5.803855e-01):1.666695e-01,23:1.049884e-01):8.257628e-02,1:1.133703e-01);
   tree gen.75000 = [&U] (22:5.614364e-02,(23:2.526465e-01,(7:4.501122e-01,(((39:2.534120e-02,2:3.427620e-02):2.280148e-01,40:2.474043e-01):4.504100e-01,((((((((27:1.307888e-01,(32:7.615504e-03,28:8.430324e-03):8.109441e-02):7.410304e-03,31:1.111098e-01):4.887759e-02,29:3.527407e-02):1.116016e-01,(30:5.984105e-02,33:6.036081e-02):1.505262e-02):5.848336e-01,((69:4.971005e-01,68:2.805486e-01):2.134944e-02,(70:6.043663e-01,67:1.732840e-01):7.107984e-02):9.507449e-01):8.980024e-01,(3:8.122921e-01,((4:7.393293e-02,5:4.685195e-02):6.086570e-01,55:9.017120e-01):1.602058e-01):2.435168e-01):6.002241e-01,((34:9.861876e-01,((51:4.624870e-01,50:1.936684e-01):7.774845e-02,52:2.436913e-01):1.455368e+00):2.342626e-01,((((((48:3.147704e-01,45:2.543235e-01):6.992095e-01,((46:2.654710e-01,47:2.226051e-01):3.148505e-01,53:8.407524e-01):2.071815e-01):1.986418e-01,49:9.872448e-01):1.187063e+00,((25:5.962188e-01,(36:4.997266e-01,37:5.729973e-01):2.965035e-01):2.899454e-01,(38:1.746487e-01,((35:3.833923e-01,42:2.684059e-01):1.077467e-01,41:1.600305e-01):2.349411e-01):9.066875e-01):3.589634e-01):1.267841e-01,(8:9.289971e-01,6:5.779949e-01):1.484803e+00):1.331831e-01,(((((13:4.227673e-02,(9:2.560618e-01,21:1.313581e-01):1.829725e-01):4.349599e-01,(16:5.666400e-01,(61:3.884619e-01,60:5.073951e-01):4.102271e-01):6.909014e-01):4.547737e-01,(26:7.755150e-01,12:1.041478e+00):3.282979e-01):1.254384e-01,(18:1.133878e+00,((19:5.745195e-01,17:5.582129e-01):2.798467e-01,((44:6.714769e-01,(43:1.224175e+00,54:8.270516e-01):1.741707e-01):7.658183e-01,10:8.250995e-01):3.403005e-01):3.526889e-01):1.767193e-01):3.654652e-02,(11:9.182277e-01,(24:8.825814e-01,((15:1.359437e-01,14:1.641227e-01):1.380187e-01,20:3.334189e-01):2.354029e-01):1.024407e+00):1.048901e-01):3.637852e-01):9.132985e-02):1.630341e-01):1.086520e-01,((((56:1.421783e-02,57:5.864253e-02):2.565512e-02,(58:1.629739e-03,64:4.007193e-03):1.320939e-02):3.263675e-01,((65:2.140030e-01,59:7.103323e-02):2.772480e-02,(66:3.800841e-02,63:4.614693e-02):1.326799e-01):4.333548e-01):2.038608e-01,62:6.858608e-01):8.714582e-01):6.173897e-01):3.058113e-01):3.310794e-01):2.269225e-02,1:6.147453e-02);
   tree gen.75500 = [&U] (22:9.069795e-02,(23:3.394600e-02,(7:5.813175e-01,(((62:5.982995e-01,(((64:1.307887e-02,58:1.183307e-02):1.030075e-02,(56:2.595013e-02,57:4.608697e-02):5.765640e-02):3.509339e-01,((65:2.476423e-01,(63:8.194929e-02,66:3.455830e-02):2.170231e-01):8.917045e-03,59:7.107493e-02):2.758431e-01):1.860326e-01):7.945540e-01,(((((37:5.646957e-01,36:3.951232e-01):3.298191e-01,25:6.143375e-01):3.251616e-01,(38:2.151549e-01,((35:1.958391e-01,42:3.732523e-01):2.270632e-01,41:2.109077e-01):2.289876e-01):5.648409e-01):4.197747e-01,((((34:7.081533e-01,((51:2.791360e-01,50:2.786394e-01):5.224757e-02,52:8.207756e-02):1.484147e+00):2.076090e-01,(((45:2.115465e-01,48:2.626340e-01):3.031079e-01,(53:8.662617e-01,(47:3.184396e-01,46:8.302923e-02):4.060113e-01):2.223883e-01):2.128423e-01,49:7.594836e-01):1.207819e+00):3.245764e-02,((11:1.241399e+00,((((9:1.461254e-01,(21:1.079029e-01,13:2.465893e-01):1.268419e-01):3.988958e-01,(16:9.316421e-01,(60:5.035547e-01,61:5.222696e-01):5.271601e-01):2.589942e-01):3.829889e-01,(26:1.067847e+00,12:9.396621e-01):3.132361e-01):7.820710e-02,(24:8.645143e-01,((15:1.194551e-01,14:1.908017e-01):1.523388e-01,20:2.357066e-01):2.363823e-01):5.405697e-01):1.880375e-02):1.919649e-01,(18:1.112520e+00,((10:8.202829e-01,(43:7.613979e-01,(54:5.356466e-01,44:6.347153e-01):2.031567e-02):9.207756e-01):7.730233e-02,(19:6.252967e-01,17:5.716645e-01):3.853420e-01):2.699153e-01):2.593204e-01):2.538216e-01):8.174018e-02,(8:6.125228e-01,6:5.734593e-01):7.780132e-01):7.902524e-03):1.536651e-01,(((29:2.209401e-02,(((27:1.916909e-01,(28:3.097451e-03,32:2.300819e-04):5.634915e-02):1.628172e-02,31:4.096959e-02):4.990949e-02,(30:6.726085e-02,33:7.052073e-02):4.529047e-02):8.503144e-03):2.697517e-01,(69:3.590708e-01,(68:3.146356e-01,(70:2.333513e-01,67:3.011987e-01):2.565572e-01):6.266563e-02):8.026059e-01):1.253439e+00,((55:1.318819e+00,(4:6.666692e-02,5:1.086639e-01):6.580069e-01):2.436961e-01,3:8.074605e-01):4.352886e-01):6.780632e-02):4.141133e-01):6.750619e-01,((2:1.237196e-02,39:2.567073e-02):3.709819e-01,40:2.359458e-01):1.639380e-01):4.808766e-01):1.541157e-01):7.467919e-02,1:9.610248e-02);
   tree gen.76000 = [&U] (22:8.096404e-02,((((((((59:8.707672e-02,65:2.223692e-01):2.924486e-02,(66:7.133622e-02,63:8.022535e-02):8.841599e-02):3.425430e-01,((56:4.044781e-02,57:3.051399e-02):7.412707e-03,(58:3.373402e-03,64:6.451109e-04):1.063609e-02):2.878638e-01):2.108544e-01,62:5.424790e-01):6.918959e-01,(((((5:3.599583e-02,4:7.143460e-02):7.671852e-01,55:9.185216e-01):3.251807e-01,3:6.443491e-01):4.166675e-01,(((69:2.074829e-01,(67:2.552801e-01,70:4.140996e-01):4.533162e-02):9.568873e-03,68:3.445163e-01):7.900181e-01,((30:5.069069e-02,33:6.086020e-02):4.433966e-02,(((31:7.936051e-02,(32:1.869333e-02,28:4.689147e-03):9.443150e-02):2.703817e-02,27:2.417458e-01):4.337177e-02,29:2.613774e-02):3.366937e-02):8.350294e-01):5.511460e-01):5.407969e-01,((((38:2.465304e-01,(41:2.333840e-01,(35:2.027422e-01,42:3.824980e-01):1.139192e-01):2.945989e-01):7.826353e-01,(25:6.241307e-01,(37:4.956783e-01,36:3.325141e-01):3.675281e-01):4.728562e-01):5.025581e-01,(((34:9.547225e-01,((52:2.921802e-01,51:3.289881e-01):2.478321e-02,50:2.108101e-01):1.154254e+00):2.626527e-01,(49:9.386776e-01,((48:2.103281e-01,45:2.357472e-01):3.470133e-01,((46:1.860999e-01,47:2.152183e-01):3.835778e-01,53:9.662900e-01):1.587453e-01):2.295448e-01):7.064210e-01):4.662716e-02,((((14:1.174314e-01,15:1.483665e-01):6.183107e-02,20:2.728070e-01):2.060331e-01,24:7.035229e-01):5.997284e-01,((((((60:4.047608e-01,61:2.613365e-01):8.225547e-01,16:9.089383e-01):5.015223e-01,((21:6.478274e-02,9:1.923595e-01):1.601934e-01,13:8.374062e-02):5.564440e-01):4.032096e-01,(26:8.982770e-01,(12:8.714803e-01,18:1.261136e+00):1.218516e-01):5.246216e-02):2.123910e-01,((19:1.070956e+00,17:6.096945e-01):1.279982e-01,(((44:8.532158e-01,43:4.243792e-01):1.868637e-01,54:5.214861e-01):6.400676e-01,10:9.326686e-01):1.945227e-01):3.660268e-01):8.842390e-03,11:7.518692e-01):2.160956e-01):9.184608e-02):6.356798e-02):2.625912e-01,(8:8.613959e-01,6:3.890866e-01):9.560187e-01):1.214535e-01):7.442865e-02):8.739912e-01,(40:2.266083e-01,(2:2.916590e-02,39:3.418326e-02):3.267901e-01):2.078422e-01):4.123671e-01,7:5.834589e-01):1.887067e-01,23:5.491869e-02):1.824764e-01,1:7.249852e-02);
   tree gen.76500 = [&U] (22:6.917684e-02,((((((((59:6.997640e-02,65:2.155960e-01):4.346956e-02,(66:5.803388e-02,63:7.778175e-02):1.164485e-01):4.410862e-01,((56:2.190581e-02,57:2.766865e-02):3.274161e-02,(58:2.366237e-03,64:9.408106e-04):1.928193e-02):2.357890e-01):4.776241e-01,62:6.034690e-01):6.708213e-01,((8:8.351585e-01,6:4.869844e-01):9.268992e-01,((((38:2.390213e-01,(41:2.262753e-01,(35:1.965668e-01,42:3.708474e-01):6.299410e-02):2.856257e-01):7.587969e-01,(25:6.051202e-01,(37:4.805803e-01,36:3.507650e-01):3.563335e-01):4.584534e-01):4.892442e-01,(((49:9.100863e-01,((48:1.877131e-01,45:2.285665e-01):3.223597e-01,((46:1.729043e-01,47:1.560902e-01):5.206676e-01,53:9.368576e-01):9.199737e-02):1.061173e-01):7.210155e-01,(((26:8.878366e-01,((((60:3.924321e-01,61:2.533764e-01):3.609334e-01,16:8.812527e-01):4.862463e-01,((21:1.611171e-01,9:1.488421e-01):1.222691e-01,13:9.047068e-02):5.394952e-01):3.700724e-01,(12:8.795114e-01,18:1.222723e+00):1.387973e-01):3.304032e-02):9.628908e-03,((19:1.038335e+00,17:5.199810e-01):2.826491e-01,(((44:8.615077e-01,43:8.880712e-01):1.143297e-01,54:5.056021e-01):7.232493e-01,10:9.042603e-01):1.455724e-01):3.548779e-01):1.853495e-01,((((14:1.138546e-01,15:1.438474e-01):8.782891e-02,20:2.924085e-01):1.997575e-01,24:7.237832e-01):8.337803e-01,11:8.377631e-01):7.509252e-02):2.471820e-01):7.166583e-02,(34:9.256424e-01,((51:3.126924e-01,50:2.004325e-01):2.484517e-02,52:2.716464e-01):1.298516e+00):2.529143e-01):5.915467e-02):3.091897e-01,((((5:3.489942e-02,4:6.925877e-02):7.438174e-01,55:8.905442e-01):3.152760e-01,3:6.247228e-01):2.849010e-01,(((69:2.475290e-01,68:1.844445e-01):4.796492e-02,(67:1.635012e-01,70:3.262742e-01):1.776673e-01):7.648845e-01,((31:7.694326e-02,(27:1.681586e-01,(32:1.095376e-02,28:7.715831e-03):9.599362e-02):2.600293e-02):4.179438e-02,((33:9.113205e-02,30:4.616029e-02):2.856455e-02,29:2.962623e-02):5.207972e-02):7.524601e-01):5.343586e-01):5.271588e-01):1.331231e-01):1.093711e-01):8.473701e-01,(40:1.890771e-01,(2:2.827753e-02,39:2.602362e-02):2.900876e-01):2.986848e-01):2.445348e-01,7:5.656872e-01):3.176963e-01,23:7.885743e-02):1.058317e-01,1:6.218954e-02);
   tree gen.77000 = [&U] (22:7.873701e-02,((((((((59:8.439533e-02,65:2.225952e-01):5.077637e-02,(66:5.803388e-02,63:1.111312e-01):1.164485e-01):4.410862e-01,((56:2.190581e-02,57:2.305299e-02):2.215583e-02,(58:2.366237e-03,64:8.890659e-04):1.928193e-02):4.285512e-01):4.740243e-01,62:4.112864e-01):6.057533e-01,(((((5:8.018932e-02,4:6.944866e-02):5.588214e-01,55:9.117350e-01):3.642311e-01,3:6.913674e-01):4.087531e-01,((69:2.404914e-01,((67:1.635012e-01,70:3.262742e-01):1.724624e-01,68:1.844445e-01):2.903884e-02):7.648845e-01,(((31:7.694326e-02,(27:1.681586e-01,(32:1.095376e-02,28:7.715831e-03):1.242499e-01):4.113629e-02):6.165859e-02,(33:6.842113e-02,30:4.683039e-02):2.093745e-02):6.660455e-02,29:4.155741e-02):7.621114e-01):5.343586e-01):1.841495e-01,((((38:1.140755e-01,(41:2.262753e-01,(35:1.965668e-01,42:3.708474e-01):1.003757e-01):2.856257e-01):7.587969e-01,(25:6.051202e-01,(37:6.287117e-01,36:5.025456e-01):3.161137e-01):4.584534e-01):5.178363e-01,((((49:1.367387e+00,((46:1.561668e-01,47:1.560902e-01):5.206676e-01,53:6.207170e-01):1.457323e-01):1.043638e-01,(48:1.877131e-01,45:2.285665e-01):3.318499e-01):8.121956e-01,((((((60:3.924321e-01,61:4.159077e-01):3.969587e-01,16:8.812527e-01):3.554742e-01,((21:1.611171e-01,9:2.084980e-01):9.459087e-02,13:1.319164e-01):4.975288e-01):3.700724e-01,(12:6.548736e-01,18:1.222723e+00):3.072278e-01):3.063799e-01,(((19:8.882950e-01,17:5.199810e-01):3.570376e-01,((44:8.615077e-01,(43:8.880712e-01,54:4.847998e-01):1.156567e-01):4.876897e-01,10:9.042603e-01):1.455724e-01):3.548779e-01,26:8.878366e-01):1.124420e-02):4.179361e-02,((((14:2.545349e-01,15:1.387751e-01):8.782891e-02,20:3.457210e-01):1.997575e-01,24:7.237832e-01):5.440764e-01,11:6.831214e-01):2.618347e-01):2.357695e-01):2.074513e-01,(34:9.256424e-01,(51:2.087059e-01,(50:2.485208e-01,52:1.643194e-01):3.538220e-02):1.368955e+00):4.215553e-01):2.560669e-02):2.455072e-01,(8:9.227324e-01,6:4.505001e-01):9.268992e-01):1.274622e-01):2.195876e-01):8.417967e-01,(40:1.890771e-01,(2:2.405732e-02,39:1.721150e-02):3.880296e-01):2.583318e-01):5.530485e-01,7:5.303758e-01):2.476153e-01,23:7.885743e-02):1.058317e-01,1:3.969472e-02);
   tree gen.77500 = [&U] (22:1.157382e-01,((((((((59:7.221520e-02,65:2.140546e-01):2.147279e-02,(66:3.683024e-02,63:1.312015e-01):1.119806e-01):4.241624e-01,((56:2.106532e-02,57:2.031944e-02):2.130575e-02,(58:2.275448e-03,64:2.022010e-03):3.878123e-02):4.376153e-01):2.330999e-01,62:3.262195e-01):5.825115e-01,(((((5:5.341429e-02,4:6.678403e-02):5.373803e-01,55:8.913122e-01):2.835304e-01,3:6.648408e-01):3.375972e-01,((((67:1.645292e-01,70:3.137556e-01):1.627753e-01,68:8.349099e-02):2.719768e-02,69:4.525789e-01):7.168711e-01,(33:5.984518e-02,((((31:1.224408e-01,27:1.887306e-01):3.790687e-02,(32:1.058972e-02,28:7.238678e-03):1.062798e-01):5.975510e-02,29:4.535022e-02):7.260641e-02,30:4.299629e-02):1.252501e-03):7.328705e-01):5.138561e-01):3.797809e-01,((((38:1.656744e-01,(41:2.175935e-01,(35:1.890249e-01,42:3.566186e-01):9.388640e-02):1.985009e-01):7.296831e-01,(25:5.819027e-01,(37:4.647039e-01,36:6.352259e-01):4.508373e-02):4.408633e-01):4.979678e-01,((34:6.841635e-01,(51:2.187872e-01,(50:1.623896e-01,52:3.135366e-01):3.148538e-02):1.316431e+00):4.397436e-01,((49:1.108375e+00,((48:2.318826e-01,45:2.597379e-01):5.649227e-01,((46:1.794857e-01,47:1.914497e-01):3.540628e-01,53:5.969011e-01):1.172657e-01):1.221127e-01):1.014649e+00,((((((43:8.539974e-01,54:6.560879e-01):1.084386e-01,44:5.920679e-01):7.243976e-01,(19:8.542126e-01,17:4.508897e-01):3.433386e-01):2.006069e-01,10:8.113750e-01):4.773547e-01,(26:8.012354e-01,(12:6.910399e-01,((((60:5.769035e-01,61:3.852095e-01):3.673176e-01,16:8.474405e-01):3.418352e-01,((21:1.549353e-01,9:1.544911e-01):7.443052e-02,13:1.817231e-01):4.674267e-01):3.470349e-01,18:1.129183e+00):2.826093e-01):2.965873e-01):9.579946e-02):1.093665e-01,((((14:2.447688e-01,15:1.290073e-01):1.542529e-01,20:3.324562e-01):1.541691e-01,24:6.960129e-01):5.232011e-01,11:6.569112e-01):2.517885e-01):2.267234e-01):1.408460e-01):2.308382e-01):1.361878e-01,(8:6.652925e-01,6:4.332151e-01):1.133115e+00):4.238482e-02):3.651222e-01):5.816860e-01,(40:2.137303e-01,(2:5.277756e-02,39:1.964324e-02):3.731416e-01):2.484200e-01):5.318289e-01,7:5.100262e-01):2.381147e-01,23:7.731979e-02):4.894140e-02,1:5.518273e-02);
   tree gen.78000 = [&U] ((23:7.407621e-02,((((((3:6.871780e-01,((4:9.616944e-02,5:6.426581e-05):1.177254e+00,55:1.299238e+00):3.328215e-01):2.472261e-01,(((69:5.673901e-01,68:1.499108e-01):9.292753e-02,(67:1.345718e-01,70:1.809475e-01):1.309662e-01):1.009795e+00,(33:4.134488e-02,(30:3.242841e-02,(29:2.886332e-02,((27:1.870069e-01,31:1.309106e-01):2.185810e-02,(28:1.203486e-02,32:8.217942e-03):6.848276e-02):3.282721e-02):1.655227e-02):1.211088e-02):1.183764e+00):1.199159e+00):2.979150e-01,((((11:1.065791e+00,(((15:1.392712e-01,14:1.402405e-01):5.924278e-02,20:3.268655e-01):8.299919e-02,24:7.588162e-01):7.863503e-01):6.380157e-02,((((19:1.028156e+00,17:4.356804e-01):4.095633e-01,((54:8.041393e-01,(43:1.020413e+00,44:8.680330e-01):1.578041e-01):7.561501e-01,10:9.131036e-01):1.797315e-01):2.975469e-01,18:1.263615e+00):1.558467e-01,((((61:4.746804e-01,60:6.182863e-01):7.232446e-01,16:8.387108e-01):5.839163e-01,(13:3.767691e-02,(21:1.280903e-01,9:2.369772e-01):2.252455e-01):6.330454e-01):1.914751e-01,(12:7.735814e-01,26:8.338468e-01):4.327619e-01):1.303622e-01):1.220967e-01):3.731149e-01,(34:9.829015e-01,((52:2.765191e-01,51:4.194999e-01):2.957701e-02,50:2.144736e-01):1.880679e+00):3.472068e-01):7.350521e-02,((6:3.843804e-01,8:7.656239e-01):8.331991e-01,(((25:6.715199e-01,(36:6.704044e-01,37:5.681744e-01):8.720812e-02):2.837126e-01,(38:9.574960e-02,(41:2.208707e-01,(35:3.738458e-01,42:2.532016e-01):7.399112e-02):3.068468e-01):7.053878e-01):2.989487e-01,(49:1.237787e+00,((48:1.425799e-01,45:5.296620e-01):7.551829e-01,(53:7.156992e-01,(46:9.049973e-02,47:3.820688e-01):5.938035e-01):2.512798e-01):8.447246e-02):6.543569e-01):1.145415e-01):2.029633e-01):2.028349e-01):8.780407e-02,(62:4.956830e-01,(((66:1.519525e-02,63:1.035356e-01):8.428715e-02,(65:1.984287e-01,59:9.643999e-02):4.211070e-02):3.143682e-01,(58:5.859780e-03,((57:3.950978e-02,56:2.068301e-02):6.699785e-02,64:7.291215e-04):5.244695e-04):3.171042e-01):2.017129e-01):1.085428e+00):8.749896e-01,(40:1.178530e-01,(39:3.008474e-02,2:6.972404e-02):2.896021e-01):5.198628e-01):3.591280e-01,7:6.013805e-01):2.744189e-01):1.576482e-01,22:1.095245e-01,1:3.696052e-02);
   tree gen.78500 = [&U] ((23:8.859449e-02,(7:7.774211e-01,(((39:3.088714e-02,2:1.052081e-02):3.589191e-01,40:1.932973e-01):5.442825e-01,((((((4:4.321342e-02,5:8.355816e-02):8.065176e-01,55:1.049037e+00):8.917473e-02,3:6.487287e-01):4.353624e-01,(((70:2.795187e-01,67:2.903631e-01):3.120705e-01,(68:1.562511e-01,69:4.487564e-01):1.573848e-01):7.310412e-01,(30:3.117807e-02,((29:2.749666e-02,((27:1.476218e-01,(28:1.689982e-03,32:2.919287e-02):8.136060e-02):2.132145e-03,31:1.038102e-01):2.635460e-02):4.083154e-02,33:5.350498e-02):1.288228e-02):5.644482e-01):7.677897e-01):2.111710e-01,((((18:9.240031e-01,(((61:5.168799e-01,60:2.606972e-01):5.599839e-01,16:9.431039e-01):4.772550e-01,((9:1.632194e-01,21:1.108120e-01):6.339588e-02,13:1.891250e-01):4.280441e-01):2.485283e-01):6.202244e-02,(((26:8.250780e-01,12:9.363339e-01):4.073004e-01,(11:7.552055e-01,(((14:1.259514e-01,15:1.363848e-01):1.529657e-01,20:3.799961e-01):7.243471e-02,24:6.847632e-01):7.467147e-01):1.132674e-01):5.528920e-02,(10:9.558330e-01,((17:6.821098e-01,19:6.441844e-01):5.882958e-01,(44:3.862167e-01,(43:8.159777e-01,54:6.251710e-01):3.298287e-01):1.045735e+00):2.159762e-01):2.896752e-01):1.951835e-01):1.770264e-01,((34:8.008957e-01,(50:3.539775e-01,(51:3.104516e-01,52:1.721751e-01):2.746162e-02):1.197037e+00):3.336026e-01,(49:7.432247e-01,((45:1.966332e-01,48:3.789954e-01):4.414648e-01,(53:9.545500e-01,(47:1.776598e-01,46:1.991339e-01):3.332761e-01):9.843480e-02):5.493916e-01):1.336714e+00):7.175897e-02):1.353921e-01,((8:6.975564e-01,6:3.605569e-01):1.303430e+00,(((36:5.704793e-01,37:5.995955e-01):7.343922e-02,25:4.608198e-01):2.985008e-01,((41:1.630616e-01,(42:3.244675e-01,35:1.926545e-01):1.808401e-01):1.557251e-01,38:3.012629e-01):8.225220e-01):4.952158e-01):2.244370e-02):1.228635e-01):3.732074e-01,((((63:7.208496e-02,66:2.319041e-02):7.439663e-02,(65:2.350431e-01,59:6.307616e-02):5.263178e-02):3.891683e-01,((64:9.374006e-03,58:5.181250e-03):1.890128e-02,(56:9.504156e-03,57:2.081420e-02):3.051420e-02):4.511268e-01):2.073336e-01,62:4.311913e-01):7.709809e-01):7.883499e-01):3.018891e-01):1.146603e-01):9.954270e-02,22:8.785383e-03,1:1.402359e-01);
   tree gen.79000 = [&U] ((23:1.241998e-01,(7:8.746284e-01,(((39:1.472062e-02,2:2.302704e-02):4.037977e-01,40:2.174669e-01):5.253501e-01,((((((4:2.833900e-02,5:1.082291e-01):6.344662e-01,55:9.156675e-01):5.671543e-01,3:7.298446e-01):1.463103e-01,((((70:3.597237e-01,67:2.728162e-01):1.710675e-01,68:9.249175e-02):1.654605e-02,69:6.711365e-01):8.224492e-01,((30:1.932024e-02,(29:3.093479e-02,(27:1.366487e-01,((28:2.128894e-03,32:2.590137e-02):7.286802e-02,31:1.143241e-01):2.441276e-03):2.964993e-02):3.102944e-02):8.238209e-03,33:4.924680e-02):7.930949e-01):9.513924e-01):2.650575e-01,((((36:5.204611e-01,37:4.491103e-01):1.819759e-01,25:6.144277e-01):3.358248e-01,((41:1.834505e-01,(42:3.650384e-01,35:2.167437e-01):1.384378e-01):1.751966e-01,38:3.389323e-01):9.253686e-01):5.571367e-01,((8:7.106059e-01,6:5.020942e-01):1.479106e+00,((34:8.713474e-01,((52:1.193887e-01,50:3.982382e-01):5.689972e-02,51:3.641528e-01):1.346712e+00):3.669086e-01,(((18:1.020529e+00,(((61:5.041985e-01,60:2.932943e-01):7.466436e-01,16:1.061028e+00):5.369301e-01,((9:2.019271e-01,21:1.246677e-01):8.961653e-02,13:1.576788e-01):4.815659e-01):2.796039e-01):8.615049e-02,((11:9.455736e-01,((((14:2.376058e-01,15:8.786326e-02):1.050311e-01,20:2.250830e-01):7.856566e-02,24:6.557359e-01):7.608832e-01,(26:9.282442e-01,12:9.531501e-01):3.857134e-02):2.489063e-01):2.184315e-02,(10:1.075349e+00,((17:7.673996e-01,19:7.247321e-01):6.753919e-01,(44:4.496631e-01,(43:9.560620e-01,54:7.833188e-01):8.910652e-02):1.135298e+00):1.241585e-01):3.639063e-01):1.966366e-01):1.109110e-01,(49:8.361562e-01,((45:2.212199e-01,48:1.831000e-01):5.872444e-01,(53:5.871406e-01,(47:2.141327e-01,46:2.240332e-01):3.749483e-01):2.642049e-01):3.638466e-01):1.503854e+00):7.853267e-02):1.771409e-01):3.097265e-02):2.406663e-01):1.216638e-01,((((63:1.113610e-01,66:5.677554e-02):1.388181e-01,(65:2.644325e-01,59:9.316896e-02):3.117711e-02):3.925718e-01,((64:2.453828e-03,58:1.134282e-02):2.126466e-02,(56:1.069254e-02,57:5.204426e-02):8.833292e-03):5.075349e-01):2.332582e-01,62:4.851067e-01):8.673829e-01):9.312628e-01):2.079761e-01):1.289972e-01):1.119893e-01,22:8.196095e-02,1:4.398055e-02);
   tree gen.79500 = [&U] (22:7.893742e-02,(23:5.669743e-02,(7:7.468418e-01,(((39:1.110511e-02,2:7.841906e-02):3.394706e-01,40:3.262420e-01):2.505543e-01,((((((56:1.440972e-02,57:2.487460e-02):5.533359e-02,64:2.714210e-03):6.503263e-03,58:1.663937e-03):4.058480e-01,((65:2.231045e-01,59:4.625463e-02):3.507232e-02,(66:1.960464e-02,63:6.919678e-02):1.274437e-01):4.172855e-01):2.795913e-01,62:9.351295e-01):6.795793e-01,(((3:5.916406e-01,((4:2.367618e-02,5:8.416054e-02):5.480468e-01,55:8.092079e-01):4.094530e-01):2.571721e-01,(((30:4.650022e-02,33:8.150979e-02):3.927758e-02,(((27:2.137187e-01,31:7.388934e-02):1.251227e-02,(32:2.992135e-03,28:5.906362e-04):7.298162e-02):4.985695e-02,29:3.779047e-02):1.133193e-02):1.077683e+00,(((70:3.419683e-01,67:1.679349e-01):2.151044e-01,68:1.035434e-01):2.973343e-02,69:3.124247e-01):7.481218e-01):4.310166e-01):4.604052e-01,(((((((13:4.975764e-02,(9:2.135822e-01,21:8.779747e-02):2.348791e-01):6.080968e-01,(16:9.018049e-01,(61:4.972440e-01,60:7.495055e-01):5.196724e-01):3.413716e-01):3.777387e-01,(12:9.545308e-01,26:1.012238e+00):2.691334e-01):1.017369e-01,(24:8.551268e-01,((15:1.803873e-01,14:1.633078e-01):1.287394e-01,20:2.278121e-01):9.883491e-02):5.720528e-01):2.163028e-01,(((18:1.305814e+00,(44:4.337739e-01,(43:6.639771e-01,54:6.901571e-01):3.829387e-01):8.839610e-01):2.496421e-01,((19:7.793768e-01,17:4.664035e-01):3.017434e-01,10:1.292888e+00):1.087088e-01):4.917253e-01,11:9.789569e-01):1.074249e-01):2.703349e-01,(34:1.293979e+00,(52:1.987727e-01,(51:2.695856e-01,50:3.286219e-01):3.492058e-02):1.521974e+00):3.409965e-01):8.392459e-02,(((((48:3.264425e-01,45:2.077412e-01):5.178502e-01,((46:1.750151e-01,47:2.871033e-01):5.923222e-01,53:7.955174e-01):1.384283e-02):3.028567e-01,49:1.010298e+00):9.748813e-01,((25:6.859529e-01,(36:4.188794e-01,37:7.004636e-01):3.589554e-01):2.647804e-01,(38:1.678973e-01,((42:2.367434e-01,35:2.882635e-01):1.602880e-01,41:1.700899e-01):3.073950e-01):9.903985e-01):5.882597e-01):2.218942e-01,(8:8.146547e-01,6:3.097665e-01):7.271739e-01):2.620245e-01):1.149931e-01):5.842522e-02):8.654401e-01):3.001441e-01):2.422297e-01):1.410378e-01,1:4.334769e-02);
   tree gen.80000 = [&U] ((23:1.005663e-01,(7:4.445231e-01,(((39:6.251774e-03,2:2.052840e-02):4.463705e-01,40:2.167473e-01):6.379696e-01,((((((4:2.823145e-02,5:1.239116e-01):5.503254e-01,55:9.011914e-01):5.581880e-01,3:3.588196e-01):1.618342e-01,((((70:3.337863e-01,67:2.699946e-01):8.537471e-02,69:3.190808e-01):6.117968e-02,68:8.396541e-02):8.839690e-01,((33:4.603457e-02,(29:3.629054e-02,(31:4.865416e-02,(27:2.064919e-01,(28:3.135390e-03,32:8.760251e-03):4.372359e-02):7.765722e-03):2.479199e-02):4.475787e-04):2.330233e-02,30:1.917866e-02):6.942898e-01):8.481986e-01):4.696589e-01,((((36:5.376331e-01,37:7.392116e-01):2.299542e-01,25:5.846720e-01):3.192949e-01,((41:1.869820e-01,(42:2.740423e-01,35:2.218361e-01):1.488846e-01):2.155375e-01,38:1.950431e-01):9.107391e-01):2.334766e-01,((8:5.947410e-01,6:7.284856e-01):8.013278e-01,(((18:1.071044e+00,(((61:2.439048e-01,60:8.571083e-01):8.009637e-01,16:1.179015e+00):2.267751e-01,((9:1.911651e-01,21:1.226968e-01):8.927727e-02,13:2.204491e-01):3.969812e-01):4.754733e-01):1.153530e-01,(((26:8.738956e-01,12:8.085898e-01):9.769523e-02,((((14:1.535674e-01,15:1.556716e-01):1.232492e-01,20:2.155230e-01):3.724005e-01,24:6.453691e-01):5.614326e-01,11:1.265227e+00):2.159748e-01):2.403560e-01,((17:6.366609e-01,19:7.961508e-01):3.959510e-01,(10:1.058348e+00,(54:7.709350e-01,(43:8.786569e-01,44:4.893811e-01):2.605789e-01):8.422883e-01):1.787831e-01):4.966908e-01):1.229065e-01):3.127604e-02,((49:9.795672e-01,((45:2.752247e-01,48:3.158298e-01):5.779605e-01,(53:7.764409e-01,(47:1.508844e-01,46:2.204914e-01):3.406963e-01):2.228215e-01):1.998794e-01):9.013822e-01,(34:1.037893e+00,((50:3.182949e-01,52:1.960288e-01):1.459774e-02,51:3.202750e-01):1.413464e+00):5.246340e-01):1.064394e-01):2.795278e-01):1.685386e-02):4.438630e-01):3.091979e-01,((((63:1.096004e-01,66:4.160114e-02):7.642566e-02,(65:2.724612e-01,59:7.999105e-02):4.317952e-02):4.994482e-01,((64:9.240465e-03,58:7.237429e-03):1.983587e-02,(56:1.052350e-02,57:3.740125e-02):1.948398e-02):3.372991e-01):1.375272e-01,62:5.922107e-01):8.536701e-01):1.238005e+00):2.762364e-01):2.496407e-01):7.743019e-02,22:4.397146e-02,1:5.601736e-02);
   tree gen.80500 = [&U] (22:4.452949e-02,(23:7.088127e-02,(7:7.187637e-01,(((39:7.383807e-03,2:2.981522e-02):4.558831e-01,40:1.360482e-01):3.309953e-01,(((((((56:8.741855e-03,57:4.717248e-02):2.500829e-02,(64:1.753968e-03,58:1.361046e-02):5.044179e-02):4.086150e-01,((65:2.005293e-01,59:8.996470e-02):3.173719e-02,(66:2.805112e-02,63:6.659528e-02):9.670548e-02):3.848901e-01):3.598010e-01,62:6.856913e-01):9.162648e-01,((((((48:2.904093e-01,45:2.375502e-01):5.900266e-01,((46:1.920878e-01,47:2.702158e-01):4.361471e-01,53:5.380835e-01):2.098390e-01):2.492484e-01,49:1.048318e+00):8.801800e-01,((25:6.830099e-01,(36:2.517352e-01,37:6.741291e-01):1.966569e-01):2.819925e-01,(38:1.677714e-01,((42:3.651608e-01,35:2.557761e-01):1.174370e-01,41:1.873742e-01):2.039957e-01):9.531637e-01):1.728312e-01):2.673377e-01,(8:5.498780e-01,6:7.325568e-01):5.773177e-01):1.019654e-01,((((((13:6.592400e-02,(9:2.055524e-01,21:1.464316e-01):2.494580e-01):3.838041e-01,(16:9.133279e-01,(61:3.954179e-01,60:7.213272e-01):7.651353e-01):4.056233e-01):5.766314e-01,(12:9.186445e-01,26:8.781729e-01):1.558812e-02):2.766408e-01,((24:7.025745e-01,((15:1.855083e-01,14:1.571681e-01):1.857614e-01,20:1.985333e-01):9.511913e-02):6.597828e-01,11:9.784786e-01):1.150986e-01):1.845324e-01,(((19:7.664059e-01,17:4.995449e-01):2.542951e-01,(10:1.244281e+00,(44:4.174658e-01,(43:6.390144e-01,54:6.389220e-01):2.431003e-01):8.507277e-01):2.318111e-01):1.825253e-01,18:1.256721e+00):3.008575e-01):2.608512e-01,(34:1.174872e+00,((51:2.794757e-01,52:2.818245e-01):6.327312e-02,50:1.892785e-01):1.483276e+00):3.116709e-01):7.463822e-02):8.085821e-02):1.850819e-01,(3:5.693974e-01,((4:4.154225e-02,5:9.045274e-02):7.940252e-01,55:1.058539e+00):3.882101e-01):2.445205e-01):3.615046e-01,(((30:4.475201e-02,33:7.010067e-02):1.254136e-02,((31:9.557857e-02,((32:2.205978e-03,28:1.017383e-03):7.047682e-02,27:2.056838e-01):1.318846e-02):3.107377e-02,29:4.374605e-02):1.839577e-02):1.037166e+00,((68:7.002457e-02,69:4.593606e-01):6.188008e-02,(70:2.225344e-01,67:2.616884e-01):3.526566e-01):6.862591e-01):4.300911e-01):7.464822e-01):2.680653e-01):2.135245e-01):1.305597e-01,1:9.505681e-02);
   tree gen.81000 = [&U] (22:5.330539e-02,((((((((59:8.850647e-02,65:1.658058e-01):8.982165e-02,(66:4.778531e-02,63:8.476167e-02):1.175902e-01):5.218034e-01,((57:4.617415e-02,(58:1.170091e-03,64:8.382902e-04):3.205888e-02):1.124535e-02,56:1.398599e-02):3.508846e-01):3.661541e-01,62:5.899826e-01):9.207141e-01,(((((5:8.570459e-02,4:6.215420e-02):7.361047e-01,55:8.622838e-01):4.463329e-01,3:8.396557e-01):2.353279e-01,(((68:1.162043e-01,(67:2.073463e-01,70:1.811499e-01):2.096000e-01):1.169599e-01,69:2.569591e-01):6.753213e-01,(30:6.090284e-02,(((31:7.406479e-02,(27:2.864804e-01,(32:2.765110e-03,28:7.084230e-03):1.025904e-01):1.514525e-02):7.295687e-02,29:4.755689e-02):6.659315e-02,33:4.151629e-02):1.689148e-03):1.149163e+00):1.136397e+00):1.266831e-01,((((38:4.129624e-02,(41:2.810910e-01,(35:2.371619e-01,42:3.338702e-01):3.081107e-02):3.938347e-01):1.082488e+00,(25:6.935855e-01,(36:5.068273e-01,37:5.618690e-01):8.145715e-02):1.521567e-01):6.974626e-01,(8:8.379509e-01,6:4.548718e-01):8.646220e-01):3.280209e-01,((34:9.804918e-01,(52:1.660382e-01,(51:3.087967e-01,50:2.807452e-01):1.911318e-02):1.568595e+00):4.329011e-01,((((48:2.097919e-01,45:2.884514e-01):2.622879e-01,(53:1.018753e+00,(46:1.816446e-01,47:2.332171e-01):4.165713e-01):1.095492e-01):3.056878e-01,49:1.214667e+00):6.914136e-01,(((26:7.677792e-01,12:1.020204e+00):7.315048e-02,((((60:5.885279e-01,61:4.882941e-01):7.516915e-01,16:9.932150e-01):1.822083e-01,(13:9.962190e-02,(9:2.348268e-01,21:1.076378e-01):1.977093e-01):9.912609e-01):2.462290e-01,(18:1.048089e+00,(((44:6.307836e-01,54:8.082421e-01):1.370808e-01,43:6.969717e-01):8.653111e-01,((19:7.663238e-01,17:3.577050e-01):6.998049e-01,10:8.180706e-01):4.150520e-02):3.923791e-01):2.033438e-01):2.189207e-01):2.860279e-01,(((20:2.383770e-01,(14:1.203027e-01,15:1.074896e-01):1.754880e-01):2.496393e-01,24:6.190134e-01):3.806872e-01,11:1.264571e+00):2.850298e-01):3.023559e-01):2.521990e-01):1.145749e-01):2.479583e-01):4.860136e-01):7.647305e-01,(40:2.883876e-01,(2:7.372919e-02,39:1.002200e-02):2.975792e-01):3.575614e-01):2.755876e-01,7:4.719201e-01):3.658131e-01,23:1.292318e-01):6.726098e-02,1:3.922821e-02);
   tree gen.81500 = [&U] (22:2.551887e-02,(23:1.200720e-01,(7:5.603217e-01,(((39:6.691028e-03,2:4.630237e-02):4.027211e-01,40:1.660072e-01):4.610769e-01,(((((57:2.926342e-02,((64:1.589404e-03,58:7.653510e-04):3.378773e-02,56:1.817376e-02):7.362649e-03):3.055511e-01,((65:2.403978e-01,59:8.152385e-02):4.342804e-02,(66:2.541925e-02,63:6.034704e-02):1.196253e-01):3.720902e-01):2.228890e-01,62:5.662283e-01):9.140489e-01,((((((48:2.631619e-01,45:2.152622e-01):2.332894e-01,((46:1.066825e-01,47:2.448631e-01):3.485618e-01,53:8.722398e-01):1.230168e-01):2.981713e-01,49:1.041408e+00):5.581071e-01,((25:5.915365e-01,(36:3.859769e-01,37:4.955125e-01):2.242402e-01):3.945420e-01,(38:1.520304e-01,((42:3.309000e-01,35:2.346051e-01):8.127617e-02,41:1.895979e-01):1.812758e-01):8.637340e-01):2.732396e-01):1.994515e-01,(8:7.331658e-01,6:6.638253e-01):9.749618e-01):1.279547e-01,(((((13:1.220827e-01,(9:2.052268e-01,21:7.650138e-02):1.355847e-01):6.890831e-01,(16:8.233850e-01,(61:3.583182e-01,60:4.363858e-01):6.933472e-01):3.397922e-01):2.288250e-01,(((24:5.169826e-01,((15:2.084014e-01,14:1.703997e-01):1.164821e-01,20:1.666506e-01):2.317622e-01):3.976440e-01,11:9.661985e-01):1.699486e-01,(12:7.150748e-01,26:7.381875e-01):1.191898e-02):3.428910e-01):1.241466e-01,(((19:6.944986e-01,17:4.335861e-01):2.208106e-01,(10:8.190803e-01,((54:1.041815e+00,44:4.735306e-01):1.794188e-01,43:5.790594e-01):8.119350e-01):1.107962e-01):3.824204e-01,18:8.168661e-01):1.012635e-01):1.030277e-01,(34:1.064641e+00,((51:3.031263e-01,52:2.810412e-01):6.385189e-02,50:4.204965e-01):1.344109e+00):2.628492e-01):2.124921e-01):3.771954e-01):4.245125e-02,((3:4.643985e-01,((4:3.611072e-02,5:8.196609e-02):8.665216e-01,55:9.945897e-01):3.517867e-01):6.744176e-01,(((31:1.022566e-01,((32:2.879586e-03,28:4.066766e-04):6.997629e-02,27:2.368615e-01):1.944835e-02):2.204783e-02,(29:5.345431e-02,(33:3.595607e-02,30:3.937436e-02):2.919650e-02):1.481083e-02):9.554706e-01,((68:6.345458e-02,69:4.558555e-01):1.551685e-02,(70:2.640802e-01,67:2.474521e-01):1.048162e-01):6.257957e-01):5.111792e-01):1.776104e-02):4.685768e-01):1.733731e-01):2.398805e-01):1.046415e-01,1:5.734878e-02);
   tree gen.82000 = [&U] (22:5.764285e-02,(23:6.134579e-02,(7:4.320785e-01,(((39:8.114784e-03,2:5.615486e-02):3.349616e-01,40:3.337533e-01):4.646250e-01,((((31:1.074762e-01,((32:4.023776e-03,28:3.068827e-04):8.237591e-02,27:2.267660e-01):1.039844e-02):2.460745e-02,(29:8.876155e-02,(33:4.360701e-02,30:1.073541e-01):2.961505e-02):5.015639e-03):8.232975e-01,((68:1.176339e-01,69:5.528551e-01):6.800604e-02,(70:3.202728e-01,67:3.001064e-01):1.271196e-01):7.589561e-01):7.225083e-01,(((3:6.774763e-01,((4:2.714227e-02,5:9.940731e-02):1.050905e+00,55:1.145238e+00):4.266419e-01):5.203690e-01,((((((48:3.191590e-01,45:2.610670e-01):3.165026e-01,((46:1.151908e-01,47:2.106409e-01):3.371125e-01,53:1.057840e+00):3.792623e-01):8.626850e-02,49:1.110198e+00):6.798191e-01,((25:5.750279e-01,(36:4.681073e-01,37:6.009505e-01):2.719553e-01):2.589939e-01,(38:1.283903e-01,((42:4.013108e-01,35:2.845258e-01):6.823354e-02,41:2.299416e-01):1.428523e-01):6.808382e-01):3.158667e-01):2.089909e-01,(8:8.891731e-01,6:4.658720e-01):1.182420e+00):2.224230e-01,((((19:8.422780e-01,17:7.657880e-01):6.486783e-01,(10:8.876855e-01,((54:1.142321e+00,43:7.958197e-01):7.936452e-02,44:5.591386e-01):8.835021e-01):1.343721e-01):4.637940e-01,(18:9.906836e-01,((((13:1.480601e-01,(9:3.372163e-01,21:9.416046e-02):1.644352e-01):6.614481e-01,(16:9.985897e-01,(61:4.345632e-01,60:5.292425e-01):6.546330e-01):4.120951e-01):1.930425e-01,(26:1.037188e+00,12:7.840776e-01):3.010658e-01):1.181340e-01,((24:6.269891e-01,((15:1.601059e-01,14:1.621874e-01):1.764419e-01,20:2.777710e-01):2.810779e-01):4.822570e-01,11:9.650508e-01):2.379909e-01):3.252852e-01):6.128390e-02):2.405018e-01,(34:9.324232e-01,(51:4.623674e-01,(52:3.961435e-01,50:3.602687e-01):1.211428e-04):1.616105e+00):1.710406e-01):1.448350e-01):4.448238e-01):6.073319e-02,(((((64:2.584046e-03,58:1.365829e-02):3.156502e-02,56:2.484266e-02):3.389905e-03,57:3.440958e-02):5.339450e-01,((65:2.915511e-01,59:8.504437e-02):5.852949e-02,(66:3.082811e-02,63:6.875868e-02):1.450799e-01):4.512657e-01):2.703166e-01,62:6.639956e-01):1.108546e+00):1.762313e-02):9.335998e-01):2.102644e-01):1.765007e-01):2.188558e-01,1:6.035138e-02);
   tree gen.82500 = [&U] (22:6.901117e-02,(23:5.456349e-02,(7:5.742026e-01,(((39:6.208732e-02,2:2.885768e-02):3.247808e-01,40:1.856016e-01):4.858572e-01,(((((59:4.142932e-02,65:2.342344e-01):1.046536e-01,(63:9.542069e-02,66:1.798842e-02):1.253178e-01):2.082637e-01,(57:1.636679e-02,(56:1.454556e-02,(64:2.616132e-03,58:4.305392e-03):1.310461e-02):8.490458e-03):4.617551e-01):4.178903e-01,62:6.044188e-01):9.585376e-01,((((((49:1.057483e+00,((45:3.202483e-01,48:2.669144e-01):5.189365e-01,(53:9.105305e-01,(46:1.479068e-01,47:2.267972e-01):3.298616e-01):1.419909e-01):4.339331e-01):6.816751e-01,34:1.241722e+00):3.214099e-02,((((20:2.705543e-01,(15:1.216763e-01,14:2.236143e-01):1.242540e-01):2.463614e-01,24:7.868661e-01):5.746213e-01,11:7.649029e-01):9.466704e-02,((12:1.066392e+00,26:1.003067e+00):1.238723e-01,((((9:2.001631e-01,21:9.782674e-02):1.748035e-01,13:1.029929e-01):4.502968e-01,((60:4.144377e-01,61:3.982809e-01):3.559570e-01,16:9.723134e-01):4.403269e-01):3.815328e-01,(18:1.163170e+00,((10:1.242869e+00,((54:9.953434e-01,43:8.658066e-01):1.427653e-01,44:3.981151e-01):7.034618e-01):1.744936e-01,(19:8.471146e-01,17:8.061961e-01):3.111120e-01):3.059195e-01):2.097978e-01):1.610264e-01):1.703392e-01):2.186682e-01):1.150714e-01,((50:2.809347e-01,51:2.680465e-01):2.896635e-02,52:2.187983e-01):1.626670e+00):3.832197e-02,(((25:9.671223e-01,(37:6.165397e-01,36:5.454770e-01):2.702608e-01):1.344629e-01,(38:1.667211e-01,((35:2.141875e-01,42:2.659830e-01):6.943776e-02,41:2.053106e-01):2.734649e-01):8.061147e-01):6.172573e-01,(8:6.460668e-01,6:4.620354e-01):9.987736e-01):1.850621e-01):6.280170e-02,((((4:4.844335e-02,5:3.634744e-02):5.594354e-01,55:1.098779e+00):5.355701e-01,3:6.058901e-01):2.028164e-01,((((30:2.909058e-02,33:3.501934e-02):5.146813e-02,29:4.558265e-02):1.439264e-02,(31:5.007089e-02,(27:2.276709e-01,(32:3.209008e-03,28:7.538522e-03):5.181695e-02):6.325998e-02):1.872513e-02):9.675271e-01,((69:3.953548e-01,68:1.139273e-01):8.971527e-02,(67:1.112201e-01,70:2.624912e-01):1.474998e-01):6.254733e-01):9.869533e-01):1.899969e-01):1.892207e-01):8.165243e-01):4.199353e-01):4.876159e-02):1.234853e-01,1:5.774795e-02);
   tree gen.83000 = [&U] (22:6.417729e-02,(23:7.778958e-02,(7:6.176945e-01,(((39:5.397446e-03,2:3.960582e-02):2.841418e-01,40:1.714262e-01):3.628712e-01,((((((((31:5.343383e-02,27:2.036764e-01):1.473103e-02,(32:1.034976e-03,28:1.928239e-04):8.045041e-02):4.371491e-02,(33:3.727585e-02,30:7.071068e-02):2.681878e-02):4.195345e-03,29:5.860269e-02):5.573251e-01,(69:3.211477e-01,(68:1.666334e-01,(70:1.921895e-01,67:1.718374e-01):2.799298e-01):4.441154e-02):5.365901e-01):8.197218e-01,(((34:1.011777e+00,(50:2.972664e-01,(51:3.214891e-01,52:3.171672e-01):4.082915e-02):1.238180e+00):2.163914e-01,((((((54:5.412988e-01,43:4.612584e-01):6.717919e-02,44:4.789577e-01):6.484091e-01,10:8.244278e-01):1.212383e-01,(19:7.144890e-01,17:6.919853e-01):3.055014e-01):4.527225e-01,18:8.027112e-01):6.240027e-02,((((13:1.087459e-01,(9:1.646957e-01,21:9.749932e-02):1.394874e-01):7.110752e-01,(16:8.470854e-01,(61:4.775344e-01,60:3.429282e-01):6.643588e-01):3.495728e-01):1.513617e-01,(26:8.455806e-01,12:6.651186e-01):1.483450e-01):9.964054e-02,((24:8.513642e-01,((15:1.701803e-01,14:1.505680e-01):1.501291e-01,20:2.356281e-01):1.409224e-01):6.633735e-01,11:8.186349e-01):3.260562e-01):1.620915e-01):3.935577e-01):2.055128e-01,(((((48:2.717687e-01,45:2.627040e-01):5.625414e-01,((46:1.151856e-01,47:2.456142e-01):2.482191e-01,53:9.616214e-01):3.020875e-01):1.909264e-01,49:9.795889e-01):9.249677e-01,((25:4.078168e-01,(36:4.903136e-01,37:4.196660e-01):2.056876e-01):2.746040e-01,(38:1.317983e-01,((42:2.304692e-01,35:3.404350e-01):9.511537e-02,41:1.603456e-01):1.244467e-01):5.438357e-01):4.726177e-01):2.739253e-03,(8:6.206499e-01,6:3.409171e-01):8.095840e-01):1.976448e-01):2.888735e-01):1.533519e-02,(3:5.362286e-01,((4:3.567023e-02,5:8.298971e-02):7.842882e-01,55:6.495769e-01):4.598185e-01):2.329804e-01):6.265391e-02,((((57:2.692467e-02,56:2.008470e-02):1.755872e-03,(64:1.084923e-03,58:1.440155e-02):5.001380e-02):3.273614e-01,((65:1.477501e-01,59:2.840398e-02):5.583071e-02,(66:3.247668e-02,63:8.848072e-02):6.495510e-02):4.789805e-01):2.921570e-01,62:5.632553e-01):1.009425e+00):7.547785e-01):9.853729e-02):2.055823e-01):1.513609e-01,1:5.871389e-02);
   tree gen.83500 = [&U] (22:9.558468e-02,(((((((((38:2.677380e-01,(41:3.258407e-01,(35:2.415999e-01,42:3.401179e-01):6.842599e-02):1.974923e-01):7.331057e-01,(25:6.680840e-01,(36:5.179782e-01,37:4.225603e-01):2.467308e-01):1.888604e-01):3.969944e-01,(8:1.053765e+00,6:3.522424e-01):9.225525e-01):1.410539e-01,((((26:6.073950e-01,12:9.044141e-01):2.065859e-01,(((19:9.887627e-01,17:6.093943e-01):2.971536e-01,(((54:7.292408e-01,43:7.874615e-01):9.960967e-04,44:5.670076e-01):8.115310e-01,10:1.119980e+00):2.084959e-01):4.513368e-01,(18:8.383353e-01,(((60:4.656362e-01,61:5.168569e-01):5.106979e-01,16:9.402380e-01):5.751735e-01,(13:2.582630e-01,(9:2.184945e-01,21:1.296636e-01):7.059828e-02):7.179830e-01):2.122968e-01):2.163826e-01):2.343197e-01):1.216640e-01,(((20:3.692412e-01,(14:1.850863e-01,15:1.090520e-01):7.647733e-02):3.222881e-01,24:6.542935e-01):5.107666e-01,11:1.280986e+00):2.987558e-01):2.738090e-01,((34:1.013796e+00,((50:4.259858e-01,51:2.618956e-01):1.381328e-02,52:1.976179e-01):1.514425e+00):4.064952e-01,(((48:3.021598e-01,45:2.160727e-01):4.673147e-01,(53:6.835453e-01,(46:2.005727e-01,47:1.445778e-01):3.466160e-01):1.462225e-01):5.842440e-01,49:1.008517e+00):8.492785e-01):6.870611e-02):1.023928e-01):3.565373e-01,((((5:9.874927e-02,4:3.949591e-02):6.459273e-01,55:6.698413e-01):4.989686e-01,3:4.937529e-01):3.895389e-01,(((68:2.085083e-01,69:3.967235e-01):9.628462e-02,(67:1.967990e-01,70:1.441945e-01):1.510293e-01):7.241890e-01,(29:1.707812e-02,((30:8.042752e-02,33:4.701938e-02):6.255216e-02,(31:7.545076e-02,(27:1.671578e-01,(32:5.457354e-03,28:1.376272e-02):5.361107e-02):2.160622e-02):4.349762e-02):4.933429e-02):7.239839e-01):5.038449e-01):2.293174e-01):1.818740e-01,((((59:1.135868e-01,65:2.848244e-01):8.149063e-02,(66:2.156062e-02,63:6.144119e-02):1.392486e-01):2.827021e-01,((57:3.094682e-02,56:1.793300e-02):1.546225e-02,(58:3.455031e-03,64:6.304974e-03):5.004360e-02):3.574507e-01):3.364208e-01,62:6.666228e-01):9.270053e-01):8.668352e-01,(40:2.739103e-01,(2:3.165712e-02,39:1.477927e-02):3.242627e-01):4.812509e-01):2.494252e-01,7:4.387833e-01):1.973311e-01,23:8.986441e-02):1.162409e-01,1:5.138304e-02);
   tree gen.84000 = [&U] (22:3.079665e-02,(((((39:7.988896e-03,2:4.613567e-02):3.229931e-01,40:2.927682e-01):3.309888e-01,(((((56:2.076072e-02,57:1.479040e-02):3.186205e-02,(64:1.834041e-03,58:4.514794e-03):8.132827e-03):3.077861e-01,(((66:5.378478e-02,63:5.993018e-02):1.344713e-01,65:1.814061e-01):1.604422e-02,59:8.026565e-02):2.890722e-01):3.644278e-01,62:5.541139e-01):9.541696e-01,(((((((36:4.439951e-01,37:5.945272e-01):2.134279e-01,25:6.655185e-01):3.891537e-01,(38:1.121915e-01,(41:2.909834e-01,(42:3.686132e-01,35:1.501100e-01):7.972373e-02):3.107954e-01):8.316646e-01):3.332242e-01,(6:4.903209e-01,8:5.150760e-01):1.258580e+00):2.688338e-01,(34:1.264732e+00,((((48:2.356630e-01,45:2.647400e-01):3.569454e-01,((47:1.894763e-01,46:2.485467e-01):5.124047e-01,53:7.139542e-01):1.834098e-01):4.000362e-01,49:9.284869e-01):8.830706e-01,((((14:2.346664e-01,15:1.042118e-01):6.825338e-02,20:3.938729e-01):1.074012e-01,24:6.056760e-01):7.048975e-01,((18:9.627212e-01,(((43:5.265049e-01,54:7.589649e-01):1.660961e-01,44:7.303805e-01):7.567153e-01,(10:9.636778e-01,(17:7.182016e-01,19:1.011882e+00):4.929345e-01):2.806222e-02):1.523136e-01):2.557738e-01,((26:8.843364e-01,12:8.527791e-01):1.735645e-01,(((13:1.732742e-01,(9:1.450859e-01,21:1.393540e-01):8.663117e-02):4.761293e-01,(16:7.432625e-01,(60:4.413188e-01,61:4.432574e-01):4.986894e-01):3.050348e-01):1.429320e-01,11:1.160669e+00):2.153844e-01):1.146648e-01):3.272593e-01):2.751214e-02):5.492579e-02):1.860526e-01):9.788167e-02,(52:1.463782e-01,(50:2.620754e-01,51:3.708365e-01):1.315947e-01):1.057744e+00):1.098260e-01,((((4:4.756841e-02,5:1.127976e-01):1.023890e+00,55:7.206180e-01):1.311520e-01,3:5.116669e-01):2.136700e-01,(((((31:7.521422e-02,27:1.712544e-01):1.629041e-02,(32:6.986725e-03,28:4.518636e-03):1.159615e-01):1.228830e-02,29:6.435986e-02):2.166823e-04,(33:8.666310e-02,30:7.641973e-02):2.531281e-02):9.121326e-01,((70:1.879483e-01,67:2.019581e-01):1.780991e-01,(68:3.252747e-01,69:2.548220e-01):4.881699e-02):6.805117e-01):7.320078e-01):3.413971e-01):1.283399e-01):5.978650e-01):3.128077e-01,7:4.296950e-01):1.213611e-01,23:8.944692e-02):1.365617e-01,1:1.001899e-01);
   tree gen.84500 = [&U] (22:5.326401e-02,(((((39:7.604313e-03,2:2.334466e-02):2.432691e-01,40:3.060137e-01):3.233946e-01,((((((36:4.640824e-01,37:6.214248e-01):2.230838e-01,25:7.645677e-01):2.587270e-01,(38:1.108801e-01,(41:3.041482e-01,(42:2.417304e-01,35:3.003487e-01):8.333060e-02):2.897651e-01):1.076521e+00):3.483000e-01,(6:5.198738e-01,8:8.562505e-01):1.381545e+00):2.427048e-01,(((((48:2.082037e-01,45:2.767174e-01):3.567123e-01,((47:1.980486e-01,46:1.285085e-01):5.355870e-01,53:7.462550e-01):3.833446e-01):1.628283e-01,49:6.324314e-01):8.679884e-01,(((((14:2.452832e-01,15:1.470826e-01):1.635623e-01,20:2.693557e-01):7.718973e-02,24:6.330781e-01):7.523998e-01,((18:1.111164e+00,((((43:5.503251e-01,54:7.933021e-01):1.736107e-01,44:8.994881e-01):7.909508e-01,(17:7.443634e-01,19:7.873118e-01):2.462677e-01):2.469778e-01,10:1.007277e+00):1.181721e-01):2.673455e-01,((26:8.894895e-01,12:8.913606e-01):3.119014e-01,(((13:1.811135e-01,(9:2.409071e-01,21:1.456587e-01):1.841957e-01):4.710100e-01,(16:7.704882e-01,(60:4.612850e-01,61:5.262407e-01):4.136619e-01):4.017861e-01):1.493986e-01,11:1.213180e+00):3.452596e-01):2.501827e-03):3.420652e-01):5.877421e-02,34:1.321952e+00):1.709920e-03):2.701403e-01,(52:1.530006e-01,(50:2.739323e-01,51:2.956134e-01):1.389896e-01):1.146327e+00):1.592666e-02):1.634090e-01,(((((56:2.163147e-02,57:1.545955e-02):2.021233e-02,(64:5.769090e-04,58:3.936471e-03):4.948283e-03):3.217110e-01,(((66:3.839709e-02,63:8.575448e-02):1.938087e-01,65:1.896134e-01):7.822931e-03,59:1.497097e-01):3.021505e-01):3.809153e-01,62:5.791832e-01):9.973383e-01,((((4:1.075517e-01,5:5.475533e-02):1.070213e+00,55:7.532203e-01):1.236217e-01,3:5.348158e-01):2.570179e-01,((((((32:4.812743e-03,28:4.723069e-03):5.710536e-02,27:2.375822e-01):2.807009e-02,31:9.808239e-02):1.023993e-02,29:3.334806e-02):3.095448e-03,(33:9.379271e-02,30:7.987712e-02):2.656334e-02):9.709021e-01,((70:2.512579e-01,67:2.110951e-01):8.391745e-02,(68:3.725839e-01,69:2.663507e-01):5.102558e-02):4.389962e-01):8.219240e-01):2.906571e-01):5.860819e-02):9.275262e-01):2.654398e-01,7:4.491354e-01):3.357800e-01,23:1.318775e-01):6.089172e-02,1:8.381907e-02);
   tree gen.85000 = [&U] (22:1.568586e-02,(23:2.938002e-02,(7:7.080357e-01,(((39:5.712973e-02,2:3.491641e-02):3.593753e-01,40:2.511126e-01):3.369128e-01,(((((34:6.360315e-01,(52:1.868783e-01,(51:4.309571e-01,50:1.330808e-01):9.393817e-02):1.228497e+00):2.979394e-01,(((11:7.773888e-01,((20:2.267438e-01,24:9.110615e-01):1.242182e-02,(15:1.871388e-01,14:1.725894e-01):1.434961e-01):8.923090e-01):7.101137e-02,(((13:6.181419e-02,(9:1.927244e-01,21:1.078591e-01):1.319134e-01):6.544422e-01,(16:8.317401e-01,(61:4.931752e-01,60:5.304575e-01):7.664042e-01):3.747227e-01):3.524727e-01,(26:9.692513e-01,12:1.184033e+00):2.093031e-01):2.556942e-01):1.234054e-01,(((((43:6.977529e-01,54:5.754728e-01):1.437671e-01,44:6.365645e-01):7.239055e-01,10:1.243271e+00):3.022956e-01,(19:7.256953e-01,17:6.274250e-01):3.813934e-01):3.318627e-01,18:1.029517e+00):2.656652e-01):1.633224e-01):1.094452e-01,((((48:2.461916e-01,45:1.599669e-01):3.580784e-01,((46:1.134382e-01,47:2.407823e-01):3.432684e-01,53:8.607269e-01):2.301623e-01):3.281428e-01,49:1.647833e+00):8.350005e-01,((8:7.038242e-01,6:4.718107e-01):8.910353e-01,((25:5.742440e-01,(36:5.620246e-01,37:5.185297e-01):2.785430e-01):3.339942e-01,(38:1.643415e-01,((42:2.456687e-01,35:3.046817e-01):1.640656e-01,41:3.508616e-01):1.915076e-01):8.400784e-01):3.037930e-01):1.316812e-02):9.078094e-02):2.922056e-01,(((29:5.596535e-02,((31:7.081709e-02,((32:3.373506e-03,28:1.034750e-03):9.795407e-02,27:2.043425e-01):3.076143e-02):3.772305e-02,(33:4.248683e-02,30:5.917803e-02):1.533809e-02):9.516595e-03):9.717567e-01,((70:3.801892e-01,67:1.710870e-01):1.620673e-01,(69:3.427991e-01,68:2.869863e-01):1.360975e-02):8.281821e-01):7.875452e-01,(3:4.492300e-01,((4:5.276714e-02,5:9.768309e-02):8.871240e-01,55:5.516333e-01):4.741063e-01):5.965833e-01):2.603224e-01):1.057210e-01,((((57:2.483271e-02,56:1.788058e-02):4.251472e-03,(64:2.328190e-03,58:4.728714e-03):4.076094e-02):3.065865e-01,((65:1.889806e-01,59:7.451999e-02):8.016496e-02,(66:2.862734e-02,63:6.306814e-02):1.271318e-01):4.595150e-01):2.997370e-01,62:6.456345e-01):6.592340e-01):9.424765e-01):3.042840e-01):1.729071e-01):1.089242e-01,1:4.276271e-02);
   tree gen.85500 = [&U] (22:1.700001e-02,(23:8.477613e-02,(7:6.471873e-01,(((39:3.871025e-02,2:1.344139e-02):4.340125e-01,40:2.788116e-01):3.736241e-01,(((((34:7.061890e-01,(52:2.074919e-01,(51:2.122637e-01,50:1.477603e-01):1.245702e-01):1.706233e+00):6.012466e-01,(((11:8.453904e-01,(20:1.639635e-01,((15:1.452945e-01,14:2.191689e-01):2.614323e-01,24:9.863982e-01):4.120135e-02):7.056371e-01):8.762324e-02,(((13:1.386377e-01,(9:1.910599e-01,21:1.258737e-01):1.464642e-01):7.557183e-01,(16:6.448351e-01,(61:5.475750e-01,60:5.889697e-01):9.002429e-01):2.982587e-01):4.399825e-01,(26:1.076165e+00,12:9.829569e-01):1.797326e-01):1.628205e-01):3.690191e-01,(((((54:6.389504e-01,43:7.496095e-01):1.602794e-01,44:6.712629e-01):6.147887e-01,10:1.254723e+00):1.822854e-01,(19:8.057432e-01,17:6.966332e-01):4.234630e-01):3.684689e-01,18:1.143078e+00):1.463240e-01):1.256259e-01):1.207864e-01,((((25:6.375860e-01,(36:4.395178e-01,37:5.757262e-01):9.995061e-02):3.324344e-01,(38:1.824692e-01,((42:2.633883e-01,35:3.382897e-01):2.026226e-01,41:2.003054e-01):2.126318e-01):9.327433e-01):5.722181e-01,(8:7.446587e-01,6:5.238539e-01):9.605471e-01):1.437963e-02,(((48:2.733478e-01,45:1.776120e-01):3.149950e-01,((46:2.271747e-01,47:2.673418e-01):3.811327e-01,53:9.556695e-01):1.079725e-01):5.089033e-01,49:1.829597e+00):9.271053e-01):5.254245e-02):3.019807e-01,(((29:4.161461e-02,((31:9.200147e-02,((32:3.745621e-03,28:5.712646e-04):1.188585e-01,27:2.268825e-01):1.485570e-02):3.979866e-02,(33:7.113481e-02,30:6.570567e-02):5.414940e-02):2.262995e-03):1.078946e+00,((70:2.858644e-01,67:1.887782e-01):1.799442e-01,(69:3.806116e-01,68:1.421795e-01):2.039843e-02):9.195348e-01):1.170080e+00,(3:5.116113e-01,((4:7.075904e-02,5:1.325940e-01):9.849783e-01,55:8.131203e-01):5.264027e-01):6.205867e-01):2.890373e-01):6.613307e-02,((((57:2.757189e-02,56:1.985290e-02):7.598081e-03,(64:1.028242e-03,58:6.382834e-03):3.275690e-02):3.170797e-01,((65:3.028480e-01,59:6.848473e-02):7.275165e-02,(66:3.458800e-02,63:7.002488e-02):1.411551e-01):3.397342e-01):3.327995e-01,62:7.168513e-01):8.134718e-01):6.539583e-01):3.606893e-01):3.130672e-01):7.321826e-02,1:6.352742e-02);
   tree gen.86000 = [&U] ((23:3.261463e-02,(7:6.896454e-01,(((39:6.030583e-02,2:1.320888e-02):3.700084e-01,40:2.841274e-01):3.097075e-01,(((((63:7.645278e-02,66:3.299677e-02):8.119451e-02,(65:2.771087e-01,59:5.631905e-02):7.164948e-02):2.988606e-01,((64:1.293810e-03,58:3.105426e-03):1.024693e-02,(56:2.498869e-02,57:2.388505e-02):9.449181e-03):3.536725e-01):2.668028e-01,62:8.249537e-01):6.455230e-01,(((((4:8.470579e-02,5:3.867941e-02):6.360191e-01,55:7.006600e-01):3.776995e-01,3:6.769164e-01):3.966451e-02,((69:2.815007e-01,(68:1.194722e-01,(70:2.477132e-01,67:2.138693e-01):1.010152e-01):6.718931e-02):6.376076e-01,(33:1.942626e-02,((((28:2.923732e-03,32:2.878020e-03):1.402931e-01,(31:8.057721e-02,27:2.484639e-01):1.030618e-02):4.709570e-02,29:7.867518e-02):2.116401e-02,30:5.174003e-02):3.339912e-02):6.515220e-01):8.231119e-01):1.881529e-01,(((34:1.132885e+00,(52:3.938092e-01,(51:3.729169e-01,50:2.716897e-01):1.446860e-02):1.353806e+00):4.952757e-01,((((14:2.066252e-01,15:1.074319e-01):1.494842e-01,20:2.614051e-01):2.222317e-01,24:6.504953e-01):7.446586e-01,(11:1.089007e+00,((((44:4.088462e-01,(54:8.575260e-01,43:4.644325e-01):2.519235e-01):8.233111e-01,10:1.044374e+00):1.526849e-01,(17:4.659103e-01,19:9.042013e-01):5.783365e-01):2.988259e-01,(18:1.209316e+00,((26:7.307387e-01,12:1.090199e+00):1.822987e-01,(((61:3.649545e-01,60:4.739048e-01):6.543937e-01,16:7.931993e-01):5.722576e-01,((9:1.338869e-01,21:9.721990e-02):8.764860e-02,13:1.036001e-01):6.814940e-01):5.358172e-01):9.972002e-03):9.951111e-02):1.076685e-01):1.852131e-01):9.405216e-02):8.750478e-03,((((25:6.545528e-01,(36:5.420768e-01,37:4.840486e-01):1.641086e-01):2.024316e-01,((41:2.370522e-01,(42:3.564700e-01,35:3.325749e-01):1.200084e-01):2.690672e-01,38:7.195059e-02):9.382988e-01):4.061801e-01,(((53:1.106155e+00,(47:2.795241e-01,46:1.243497e-01):3.817133e-01):1.204275e-01,(45:1.928845e-01,48:2.712903e-01):4.615133e-01):1.507061e-01,49:1.117336e+00):1.097507e+00):1.382703e-01,(8:7.264918e-01,6:6.144430e-01):7.717795e-01):2.054585e-01):3.125963e-01):2.864782e-01):6.458611e-01):3.363595e-01):1.321625e-01):1.529345e-01,22:6.393457e-02,1:6.043515e-02);
   tree gen.86500 = [&U] (22:5.850682e-02,(((((((8:6.415964e-01,6:7.374917e-01):6.379075e-01,(((38:1.741824e-01,(41:1.293641e-01,(35:2.917434e-01,42:3.258203e-01):2.218479e-01):1.433983e-01):6.827859e-01,(25:5.183574e-01,(36:5.185873e-01,37:6.776489e-01):8.878653e-02):3.547093e-01):4.963143e-01,(((34:1.157408e+00,((50:2.729333e-01,52:2.170997e-01):3.294072e-02,51:5.141111e-01):1.343761e+00):2.764111e-01,(((48:2.946187e-01,45:2.131753e-01):5.627217e-01,(53:7.254915e-01,(46:1.814852e-01,47:2.248348e-01):2.532959e-01):4.320029e-01):1.876923e-01,49:8.467328e-01):1.322767e+00):4.035974e-02,(((((20:4.233323e-01,(14:1.614633e-01,15:1.931924e-01):5.698496e-02):3.208090e-01,24:7.456296e-01):5.544069e-01,11:1.057162e+00):1.610116e-01,(26:7.852662e-01,12:9.402016e-01):9.879045e-02):3.625873e-01,((18:9.055641e-01,(((60:5.233996e-01,61:4.847817e-01):6.195334e-01,16:7.821183e-01):6.250028e-01,(13:1.585643e-01,(9:2.182534e-01,21:1.336156e-01):1.959864e-01):7.292555e-01):3.453869e-01):1.252331e-01,((19:4.499901e-01,17:7.638493e-01):5.096763e-01,(((54:7.098668e-01,43:7.966151e-01):1.144422e-01,44:4.883168e-01):6.672715e-01,10:8.587872e-01):1.503666e-01):4.605116e-01):1.604389e-01):1.286666e-01):1.206685e-01):7.375085e-02):1.257376e-01,((((5:7.817956e-02,4:6.544403e-02):8.585174e-01,55:1.134501e+00):3.604424e-01,3:5.252872e-01):1.965511e-01,((68:1.969007e-01,(69:3.931755e-01,(67:1.817232e-01,70:2.571073e-01):1.847605e-01):1.073810e-01):1.175102e+00,((27:2.175477e-01,(32:1.013908e-02,28:7.905631e-03):5.101333e-02):1.523812e-02,(31:5.880680e-02,(29:3.881703e-02,(30:7.999984e-02,33:3.822158e-02):2.844183e-02):4.675246e-02):6.567771e-02):9.946264e-01):8.975905e-01):3.956308e-01):2.906200e-01,((((59:6.170378e-02,65:2.026681e-01):9.545951e-02,(66:2.019262e-02,63:1.058077e-01):8.476017e-02):3.551050e-01,(58:1.098430e-03,((56:2.262812e-02,57:3.718715e-02):2.827860e-02,64:9.204191e-04):2.156874e-04):3.903719e-01):2.660550e-01,62:7.858594e-01):6.836769e-01):7.415012e-01,(40:1.674722e-01,(2:4.406380e-02,39:4.244226e-02):2.986453e-01):2.635562e-01):4.472304e-01,7:6.023356e-01):1.382897e-01,23:6.499920e-02):7.554958e-02,1:5.895716e-02);
   tree gen.87000 = [&U] ((23:4.964623e-02,((((((((33:1.363087e-02,(30:4.561734e-02,((31:6.597041e-02,(27:1.922173e-01,(28:2.168889e-02,32:6.044913e-03):6.010765e-02):7.625127e-02):1.708026e-02,29:5.513142e-02):4.547356e-02):5.519053e-02):8.011456e-01,((68:1.696002e-01,(67:1.574990e-01,70:2.497943e-01):1.634122e-01):1.051845e-01,69:2.341017e-01):6.932692e-01):9.901744e-01,(((5:7.957909e-02,4:3.976376e-02):4.309695e-01,55:1.059249e+00):6.337815e-01,3:6.197107e-01):1.501775e-01):1.852031e-01,(((25:5.091272e-01,(37:5.582210e-01,36:6.025983e-01):1.952042e-01):7.579028e-01,(((42:3.980859e-01,35:3.068445e-01):9.318334e-02,41:2.210815e-01):1.861623e-01,38:1.189780e-01):6.395485e-01):8.336624e-01,(((50:2.733017e-01,(52:1.861641e-01,51:1.851892e-01):2.181591e-02):1.462831e+00,34:7.554862e-01):3.663157e-01,((49:8.936691e-01,((48:3.044271e-01,45:1.642768e-01):6.364065e-01,((47:2.456848e-01,46:1.321041e-01):4.225504e-01,53:8.258016e-01):2.496720e-01):4.402509e-01):1.045870e+00,(11:8.887352e-01,(((26:9.749488e-01,12:6.823577e-01):1.503929e-01,((18:1.202120e+00,((16:6.897161e-01,(60:4.286869e-01,61:3.805249e-01):4.761151e-01):2.779093e-01,(13:1.754205e-01,(9:1.356808e-01,21:1.881084e-01):9.250857e-02):6.303672e-01):3.756499e-01):9.720932e-02,((((54:6.480846e-01,43:7.987502e-01):3.901830e-02,44:5.829713e-01):7.259656e-01,10:8.087976e-01):2.772642e-01,(17:5.768771e-01,19:8.280083e-01):1.816237e-01):5.207182e-01):4.325590e-02):3.111545e-02,(((14:1.794501e-01,15:1.434307e-01):1.591655e-01,20:2.411240e-01):5.948636e-02,24:8.244000e-01):1.090515e+00):4.334354e-02):1.156720e-01):1.812284e-01):1.132996e-01):3.206224e-01):1.036792e-01,(6:4.266643e-01,8:6.820005e-01):1.182139e+00):2.190901e-01,(((58:6.253210e-03,((56:1.461996e-02,57:2.691123e-02):4.449212e-02,64:4.366701e-03):9.810345e-04):3.515013e-01,((63:7.526768e-02,66:6.898692e-02):9.273676e-02,(65:2.730031e-01,59:7.517955e-02):5.171449e-02):4.244798e-01):4.063373e-01,62:4.753220e-01):6.270472e-01):8.344651e-01,((39:6.068391e-02,2:2.362235e-02):3.218987e-01,40:2.177752e-01):2.357872e-01):3.931477e-01,7:7.415862e-01):2.438050e-01):1.371764e-01,22:8.302128e-02,1:4.991645e-02);
   tree gen.87500 = [&U] ((23:1.017504e-01,(((((((33:1.692211e-02,(30:4.512602e-02,(((31:6.525988e-02,27:1.901471e-01):5.692562e-02,(28:2.145529e-02,32:5.979806e-03):7.440460e-02):3.619715e-02,29:5.453762e-02):8.185149e-02):5.349824e-02):5.507686e-01,((68:2.240731e-01,(67:1.618672e-01,70:1.778219e-01):1.504229e-01):6.007022e-02,69:1.147863e-01):7.237504e-01):8.226257e-01,(((5:6.834122e-02,4:1.808088e-02):4.263278e-01,55:1.073473e+00):6.269553e-01,3:6.130361e-01):1.958763e-01):1.832084e-01,((((25:7.369220e-01,(37:6.674561e-01,36:5.961080e-01):1.909275e-01):2.687984e-01,(((42:3.603327e-01,35:3.035396e-01):9.049087e-02,41:1.670127e-01):3.065103e-01,38:1.400610e-01):7.762383e-01):8.246834e-01,((((52:1.841590e-01,(51:2.731194e-01,50:2.955448e-01):4.368934e-02):1.447076e+00,34:7.839782e-01):2.792704e-01,(((26:9.644481e-01,12:9.536637e-01):1.487731e-01,(((18:1.189172e+00,((16:9.808378e-01,(60:4.770693e-01,61:3.764265e-01):2.814998e-01):2.961253e-01,(13:1.735311e-01,(9:1.342194e-01,21:1.860824e-01):9.151221e-02):6.235778e-01):3.806953e-01):1.588044e-01,((((54:6.631866e-01,44:4.446743e-01):6.855063e-03,43:7.901473e-01):6.956166e-01,10:8.000864e-01):2.511412e-01,(17:5.706639e-01,19:8.615505e-01):1.796675e-01):3.477050e-01):6.400331e-02,11:8.480526e-01):4.533234e-02):2.453391e-02,(((14:1.906325e-01,15:1.199216e-01):1.574512e-01,20:2.271930e-01):5.884566e-02,24:7.200331e-01):1.001746e+00):1.144261e-01):5.078050e-02,(49:8.840438e-01,((48:3.011482e-01,45:1.625074e-01):6.991600e-01,((47:3.358004e-01,46:1.320991e-01):3.691106e-01,53:8.169073e-01):5.868046e-02):1.863588e-01):1.070184e+00):2.407396e-01):2.150439e-01,(6:6.318404e-01,8:5.689922e-01):1.081195e+00):9.866021e-02):2.215246e-01,((((64:2.985380e-03,58:2.564564e-03):1.567935e-03,(56:1.256564e-02,57:2.662139e-02):4.904883e-02):3.502909e-01,((63:7.445700e-02,66:2.944172e-02):9.612090e-02,(65:1.731655e-01,59:4.405248e-02):4.762954e-02):4.199080e-01):5.119431e-01,62:5.963275e-01):4.997180e-01):7.166373e-01,((39:5.429192e-02,2:1.502449e-02):3.184317e-01,40:2.154297e-01):3.730102e-01):2.473825e-01,7:6.841447e-01):1.856649e-01):1.356990e-01,22:8.212710e-02,1:4.937882e-02);
   tree gen.88000 = [&U] (22:4.230892e-02,((((((((8:7.066199e-01,6:7.204790e-01):7.036804e-01,((38:2.161614e-01,(41:3.012584e-01,(35:2.331681e-01,42:4.022321e-01):9.867797e-02):1.776399e-01):5.794102e-01,(25:5.962142e-01,(36:4.353762e-01,37:6.532872e-01):9.136609e-02):2.613807e-01):4.396726e-01):4.438084e-01,(((((48:2.878224e-01,45:2.082578e-01):4.510428e-01,(53:7.483923e-01,(46:1.576481e-01,47:2.196483e-01):3.068857e-01):1.144564e-01):4.500319e-01,49:6.735668e-01):1.048184e+00,(34:8.694324e-01,(50:2.799785e-01,(51:4.302056e-01,52:1.518960e-01):1.648539e-02):2.075138e+00):1.541093e-01):8.006901e-02,((18:8.212881e-01,(((60:5.113256e-01,61:4.735986e-01):3.536561e-01,16:7.640762e-01):4.817435e-01,(13:1.281871e-01,(9:1.297752e-01,21:8.136101e-02):1.178685e-01):4.906274e-01):3.741905e-01):3.146003e-01,(((((20:4.135667e-01,(14:1.577386e-01,15:1.109902e-01):7.375591e-02):2.490985e-01,24:5.513625e-01):7.045384e-01,11:1.153450e+00):2.312558e-01,(26:5.160675e-01,12:1.003542e+00):3.140898e-01):9.709619e-02,((19:9.056531e-01,17:3.005983e-01):5.675560e-01,((54:6.666332e-01,(43:7.609811e-01,44:8.216249e-01):5.004414e-02):8.490083e-01,10:9.980942e-01):2.640143e-01):4.043034e-01):4.770520e-02):1.015319e-01):3.111496e-01):1.712202e-02,((((5:9.345208e-02,4:3.229971e-02):7.660554e-01,55:1.108330e+00):6.480133e-01,3:4.723796e-01):1.799923e-01,(((67:1.809774e-01,70:2.040818e-01):2.209650e-01,(69:1.735425e-01,68:6.054220e-01):1.385151e-02):6.677590e-01,((32:7.360022e-03,28:6.239607e-03):1.924579e-02,((31:1.025887e-01,(29:2.196553e-02,(30:7.194202e-02,33:5.579837e-02):1.997713e-02):3.712439e-02):4.777581e-02,27:2.179222e-01):6.746660e-02):7.333731e-01):1.471110e+00):4.481017e-01):1.794449e-01,((((59:6.918555e-02,65:1.928771e-01):5.644645e-02,(66:4.132786e-02,63:8.967758e-02):9.485378e-02):3.740056e-01,(((56:2.204904e-02,57:1.978764e-02):2.420752e-02,58:1.943143e-03):3.291444e-03,64:5.380212e-03):3.965698e-01):3.113156e-01,62:4.684142e-01):8.526718e-01):6.848660e-01,(40:1.980962e-01,(2:4.539957e-02,39:1.804365e-02):3.269005e-01):2.547919e-01):1.930325e-01,7:5.054765e-01):2.702714e-01,23:2.578965e-02):2.019106e-01,1:1.059971e-01);
   tree gen.88500 = [&U] ((23:1.602334e-01,(((((((33:1.178685e-02,(30:4.265083e-02,((31:6.279293e-02,(27:1.971496e-01,(28:1.884151e-02,32:1.951736e-02):8.929162e-02):3.818704e-02):3.086308e-02,29:5.654607e-02):4.979744e-02):1.789244e-02):7.673509e-01,((68:2.323250e-01,69:2.806624e-01):2.305996e-01,(67:3.357616e-01,70:2.653076e-01):1.892062e-01):6.830192e-01):8.529204e-01,(((5:5.386781e-02,4:1.874674e-02):1.034504e+00,55:1.359907e+00):1.154219e-01,3:8.334023e-01):2.722389e-01):1.453335e-01,((((25:4.204943e-01,(37:4.043603e-01,36:5.609315e-01):1.886516e-01):4.111971e-01,(((42:3.788933e-01,35:1.674601e-01):1.063477e-01,41:1.751346e-01):2.790652e-01,38:1.452190e-01):5.356669e-01):4.431588e-01,((((11:8.232628e-01,((26:8.481071e-01,12:9.887841e-01):1.614499e-01,((16:1.005813e+00,(60:5.378299e-01,61:3.384140e-01):4.197334e-01):3.679685e-01,(13:8.655451e-02,(9:1.770805e-01,21:6.541023e-02):1.293107e-01):5.898223e-01):2.762149e-01):1.616440e-01):1.028271e-01,(18:1.232986e+00,((((54:4.460434e-01,43:5.168527e-01):2.286009e-01,44:4.610503e-01):8.543112e-01,10:9.165412e-01):6.092213e-02,(17:6.303520e-01,19:6.131101e-01):4.840677e-01):2.374958e-01):1.044619e-01):6.886381e-02,(((14:2.039732e-01,15:1.237222e-01):7.746548e-02,20:3.303092e-01):1.561715e-01,24:7.203970e-01):8.624650e-01):1.988149e-01,((49:1.171361e+00,((48:3.122385e-01,45:1.684920e-01):3.218455e-01,((47:2.916230e-01,46:1.369639e-01):3.827038e-01,53:6.809672e-01):1.418289e-01):2.064398e-01):8.188990e-01,(((51:4.380685e-01,52:2.214748e-01):3.547162e-02,50:3.744482e-01):1.416607e+00,34:7.142013e-01):1.110664e-01):2.708683e-01):7.666029e-02):1.957910e-01,(6:4.149759e-01,8:7.704753e-01):7.107103e-01):7.838493e-02):5.270076e-01,((((64:2.792500e-04,58:3.477126e-03):1.319040e-02,(56:1.113098e-02,57:1.805493e-02):1.210964e-02):4.344828e-01,((63:7.719902e-02,66:6.359122e-02):9.966073e-02,(65:1.840895e-01,59:7.042709e-02):5.166866e-02):2.615749e-01):2.220963e-01,62:6.182883e-01):5.886565e-01):5.979815e-01,((39:1.314571e-02,2:2.397228e-02):4.603156e-01,40:2.287788e-01):2.984496e-01):2.955172e-01,7:7.093395e-01):1.576050e-01):1.162412e-01,22:6.241063e-02,1:4.877084e-02);
   tree gen.89000 = [&U] (22:2.513826e-02,(((((39:1.625578e-02,2:1.738867e-02):3.805428e-01,40:1.816534e-01):3.875290e-01,(((((56:3.218309e-02,57:6.294278e-02):1.384056e-02,(64:6.030925e-04,58:7.851717e-04):1.735457e-02):5.432456e-01,((66:4.560551e-02,63:5.434795e-02):5.844430e-02,(65:2.440337e-01,59:4.763476e-02):9.381813e-02):2.702429e-01):4.397641e-01,62:5.981877e-01):1.244602e+00,(((((((50:3.292092e-01,51:1.866876e-01):1.361024e-01,52:5.305272e-02):1.750423e+00,((((48:2.788237e-01,45:1.955837e-01):4.922272e-01,((47:1.691804e-01,46:1.833980e-01):4.578701e-01,53:7.671672e-01):3.508384e-01):4.120153e-01,49:1.288235e+00):6.369702e-01,((((12:1.272886e+00,26:1.026361e+00):9.165299e-02,34:1.472193e+00):3.575539e-03,((11:1.042706e+00,((13:2.259080e-02,(9:2.453625e-01,21:1.395198e-01):2.614910e-01):5.742940e-01,(16:7.493362e-01,(60:5.735035e-01,61:3.375482e-01):1.099155e+00):1.807825e-01):4.398735e-01):6.796981e-02,(((14:1.338923e-01,15:9.797605e-02):7.212328e-02,20:3.964914e-01):3.268994e-01,24:6.900043e-01):4.517978e-01):1.292066e-01):1.372705e-01,(((43:5.367995e-01,(54:7.024528e-01,44:6.130142e-01):1.193518e-01):9.096119e-01,10:9.729180e-01):3.999624e-01,(18:1.439663e+00,(17:8.236545e-01,19:5.195929e-01):3.488620e-01):9.266589e-02):4.484354e-01):4.387638e-01):9.108767e-02):2.119942e-02,((37:4.776587e-01,(36:5.021979e-01,25:6.716095e-01):1.103314e-01):4.764359e-01,(38:5.453052e-02,(41:2.586517e-01,(42:2.920147e-01,35:3.223131e-01):9.678988e-02):3.278350e-01):7.479599e-01):4.059581e-01):1.835311e-01,(6:3.878776e-01,8:1.100376e+00):1.169353e+00):1.361025e-01,(((33:4.202424e-02,30:4.244514e-02):1.860345e-02,(29:2.777878e-02,(27:2.184041e-01,(31:8.721257e-02,(32:3.262413e-03,28:2.655952e-03):1.191941e-01):1.110885e-02):1.576300e-01):3.393176e-03):6.796155e-01,((70:2.874322e-01,67:2.215337e-01):6.299209e-02,(68:2.614251e-01,69:2.741096e-01):5.202961e-02):6.137520e-01):8.614303e-01):4.190198e-01,(((4:2.393682e-02,5:1.029168e-01):8.226078e-01,55:7.020758e-01):2.563951e-01,3:4.405152e-01):4.777247e-01):3.881227e-01):6.486135e-01):2.190270e-01,7:5.153940e-01):2.008746e-01,23:1.005068e-01):1.262008e-01,1:1.507879e-01);
   tree gen.89500 = [&U] ((23:7.616816e-02,(7:3.908412e-01,(((39:1.909521e-02,2:2.215858e-02):2.586737e-01,40:3.867606e-01):6.315191e-01,(((((63:9.872038e-02,66:1.932277e-02):1.274880e-01,(65:2.668944e-01,59:8.766686e-02):4.073779e-02):4.611983e-01,((64:3.647622e-03,58:1.451200e-03):1.852042e-02,(56:1.588512e-02,57:3.135365e-02):5.279653e-02):2.591190e-01):3.480510e-01,62:7.287622e-01):6.547512e-01,(((((68:1.668452e-01,69:3.785923e-01):8.390711e-02,(70:1.992231e-01,67:1.687839e-01):2.123827e-01):8.886536e-01,(29:2.128515e-02,((33:3.439678e-02,30:4.081590e-02):5.419232e-02,(31:6.397080e-02,((28:1.618332e-03,32:1.149445e-02):6.790495e-02,27:1.618843e-01):1.733643e-02):3.884416e-02):5.057887e-02):7.099197e-01):6.966598e-01,(((4:8.589490e-02,5:1.644894e-02):9.554382e-01,55:1.140389e+00):3.931052e-01,3:4.763269e-01):2.933732e-01):4.071003e-01,(((8:9.310543e-01,6:4.609030e-01):7.178593e-01,(((((47:1.349793e-01,46:2.110632e-01):3.353294e-01,53:8.494104e-01):3.313562e-01,(45:2.457328e-01,48:2.908950e-01):4.230863e-01):8.067428e-02,49:1.047437e+00):8.860575e-01,((25:5.455308e-01,(36:5.197726e-01,37:5.919552e-01):1.636820e-01):1.918688e-01,((41:1.494984e-01,(42:3.453110e-01,35:2.894422e-01):1.260318e-01):2.414591e-01,38:1.659125e-01):7.278506e-01):1.013563e-01):1.256113e-01):3.384123e-01,(((11:8.012103e-01,((20:2.313494e-01,(14:1.434869e-01,15:1.512850e-01):1.103417e-01):1.482600e-01,24:6.686932e-01):7.524194e-01):1.675828e-01,((10:9.556724e-01,((17:8.312302e-01,19:7.945563e-01):4.196421e-01,((54:8.596651e-01,44:6.389788e-01):1.705228e-01,43:7.383626e-01):4.373034e-01):1.597845e-01):2.692172e-01,((18:1.514147e+00,(((61:4.300337e-01,60:3.056680e-01):6.187854e-01,16:8.042691e-01):5.464853e-01,((9:1.952153e-01,21:1.473100e-01):8.775217e-02,13:7.126042e-02):6.978058e-01):5.593133e-01):2.282748e-01,(12:1.033693e+00,26:6.587335e-01):9.322600e-02):1.944497e-01):1.418896e-01):2.323688e-01,(34:1.108853e+00,((52:2.330846e-01,50:3.099585e-01):7.869036e-02,51:4.068481e-01):1.365208e+00):1.599952e-01):1.364552e-01):2.014625e-01):3.539039e-01):6.049754e-01):3.304054e-01):2.374814e-01):1.434772e-01,22:3.008114e-02,1:1.934834e-01);
   tree gen.90000 = [&U] ((23:5.940432e-02,(((((((30:5.827174e-02,(33:2.603333e-02,(((31:6.428825e-02,(28:1.821314e-02,32:4.168112e-03):9.059506e-02):1.172193e-02,27:2.185158e-01):5.235905e-02,29:6.165295e-02):4.885213e-02):5.533429e-02):1.000975e+00,((70:2.387876e-01,(68:1.247546e-01,69:5.928994e-01):3.680316e-01):7.676426e-03,67:1.879668e-01):5.982255e-01):5.828244e-01,(((5:1.147069e-01,4:1.821278e-02):5.194780e-01,55:6.893546e-01):2.639716e-01,3:4.821643e-01):1.297887e-01):4.277264e-01,(((((((26:8.683035e-01,12:7.436148e-01):1.315821e-01,((16:4.654753e-01,(60:5.506375e-01,61:4.488148e-01):7.454291e-01):8.225384e-01,(13:1.675704e-01,(9:2.102471e-01,21:6.280541e-02):1.328782e-01):6.174390e-01):3.663948e-01):2.465342e-01,(11:8.527854e-01,(((14:2.088305e-01,15:1.579304e-01):9.762971e-02,20:3.451270e-01):2.003977e-01,24:7.138341e-01):8.328537e-01):1.711117e-01):5.467151e-02,(18:9.424306e-01,((((54:1.136267e+00,43:5.291608e-01):1.637138e-01,44:5.737872e-01):1.051708e+00,10:7.040803e-01):2.768574e-01,(17:6.956135e-01,19:4.533016e-01):2.224922e-01):4.074639e-01):8.615151e-02):2.880930e-01,((49:1.199256e+00,((48:1.564945e-01,45:2.834214e-01):4.701956e-01,((47:2.847082e-01,46:7.677815e-02):3.480058e-01,53:8.290698e-01):2.667405e-01):1.045111e-01):9.733654e-01,(((50:3.356471e-01,51:2.782408e-01):2.846821e-02,52:2.267489e-01):1.450341e+00,34:8.701698e-01):7.617637e-02):1.516822e-01):1.237073e-01,(6:4.320589e-01,8:7.885256e-01):1.269360e+00):1.302931e-01,((25:6.641319e-01,(37:6.544196e-01,36:3.507855e-01):1.040499e-01):2.671778e-01,(((42:4.464945e-01,35:1.514041e-01):1.094723e-01,41:1.772555e-01):3.382509e-01,38:1.005850e-01):5.546611e-01):5.696269e-01):2.358960e-01):2.906133e-01,((((64:6.115588e-04,58:7.764801e-03):2.172165e-02,(56:1.617505e-02,57:5.724004e-03):1.017114e-02):3.457230e-01,((63:9.517403e-02,66:2.681216e-02):1.092158e-01,(65:1.884734e-01,59:7.210420e-02):6.706930e-02):3.851172e-01):3.125512e-01,62:4.813800e-01):6.026745e-01):1.034836e+00,((39:2.360178e-02,2:3.861425e-02):3.996304e-01,40:1.788599e-01):2.481526e-01):5.369145e-01,7:6.725969e-01):1.884901e-01):1.214863e-01,22:2.719571e-02,1:1.608431e-01);
   tree gen.90500 = [&U] (22:2.556085e-02,((((((((34:6.821456e-01,(52:2.806528e-01,(51:4.046517e-01,50:3.428515e-01):1.718243e-02):1.425434e+00):7.505032e-01,((((((20:3.221511e-01,(14:1.965046e-01,15:1.391113e-01):8.665893e-02):2.023094e-01,24:6.775969e-01):5.920908e-01,11:1.241576e+00):1.622321e-01,(26:5.986381e-01,12:1.007740e+00):3.647034e-01):5.376950e-02,((18:8.510195e-01,(((60:3.851395e-01,61:3.925855e-01):5.218763e-01,16:7.219635e-01):4.381870e-01,((21:8.156088e-02,9:1.436568e-01):1.391227e-01,13:1.419060e-01):4.542122e-01):4.585786e-01):2.818660e-01,((((43:8.279927e-01,44:6.565577e-01):1.573949e-01,54:6.899198e-01):7.753143e-01,(19:3.681314e-01,17:6.055360e-01):2.222865e-01):2.226409e-01,10:9.973208e-01):3.283556e-01):1.102473e-01):1.303286e-01,(((48:4.425940e-01,45:1.268017e-01):3.111964e-01,(53:7.326201e-01,(46:1.375015e-01,47:2.947116e-01):3.152666e-01):1.936341e-01):2.902240e-01,49:8.462406e-01):6.135393e-01):1.093451e-01):2.100857e-01,((8:6.974157e-01,6:5.019927e-01):1.043277e+00,((38:1.871444e-01,(41:2.910291e-01,(35:2.368858e-01,42:3.353547e-01):6.759495e-02):1.639220e-01):8.009409e-01,(25:4.198525e-01,(36:5.915076e-01,37:5.920068e-01):2.307581e-01):1.620182e-01):6.223600e-01):2.768888e-02):1.557845e-01,((((5:5.937748e-02,4:5.646874e-02):5.057806e-01,55:8.328711e-01):3.071973e-01,3:5.178112e-01):1.408625e-01,((69:1.103563e-01,(68:3.636440e-01,(67:1.620499e-01,70:2.276372e-01):3.266619e-01):6.740203e-02):1.093977e+00,(29:5.529756e-02,((30:5.494708e-02,33:3.313645e-02):2.427434e-02,((27:2.055511e-01,(32:4.487141e-03,28:2.998688e-03):4.216431e-02):2.231905e-02,31:5.590548e-02):2.829296e-02):2.145283e-02):1.033340e+00):9.251630e-01):3.309626e-01):1.928993e-01,((((59:7.351792e-02,65:1.927021e-01):5.177230e-02,(66:5.430635e-02,63:9.566439e-02):1.050156e-01):2.822071e-01,((56:3.651619e-02,57:2.346880e-02):1.702119e-02,(64:1.026639e-03,58:6.784114e-03):5.932037e-03):3.786277e-01):2.118562e-01,62:5.231900e-01):8.880447e-01):7.330823e-01,(40:3.100062e-01,(2:4.315851e-02,39:1.130840e-02):2.402146e-01):2.161533e-01):2.743045e-01,7:4.664422e-01):2.047712e-01,23:5.428656e-02):2.256947e-01,1:8.174913e-02);
   tree gen.91000 = [&U] (22:8.879505e-02,((((((8:7.832378e-01,6:4.942211e-01):1.161218e+00,((((38:2.101739e-01,(41:2.030602e-01,(35:2.660363e-01,42:2.612706e-01):7.742502e-02):1.079328e-01):8.995025e-01,(25:4.715184e-01,(36:5.480621e-01,37:6.031489e-01):2.754669e-01):1.819557e-01):5.229078e-01,(((((48:4.970584e-01,45:1.343900e-01):3.494914e-01,(53:8.227744e-01,(46:1.162734e-01,47:3.309780e-01):3.540624e-01):3.562898e-01):3.259382e-01,49:9.503767e-01):6.890398e-01,(34:7.660886e-01,((51:2.394817e-01,50:3.910593e-01):7.087869e-03,52:3.050488e-01):1.564372e+00):3.981809e-01):8.580059e-02,((11:1.394361e+00,((18:1.351166e+00,(((60:4.381829e-01,61:4.408960e-01):6.052597e-01,16:8.108064e-01):4.921090e-01,((21:1.175957e-01,9:1.613348e-01):1.562427e-01,13:1.593685e-01):5.106108e-01):2.649572e-01):1.678641e-01,((19:6.122784e-01,17:5.747715e-01):3.908102e-01,(((43:8.684296e-01,44:6.551536e-01):1.799634e-01,54:7.393786e-01):5.797319e-01,10:1.123444e+00):1.521692e-01):3.687621e-01):1.146727e-01):1.202487e-01,(((20:3.617941e-01,(14:1.942849e-01,15:1.785374e-01):9.732294e-02):3.678981e-01,24:5.414226e-01):7.581286e-01,(26:1.023116e+00,12:1.097436e+00):1.523232e-01):1.746205e-01):8.425160e-02):3.370325e-01):1.110808e-01,((((5:7.702294e-02,4:6.363287e-02):5.680206e-01,55:9.353619e-01):3.450001e-01,3:5.815316e-01):2.332886e-01,((69:1.239365e-01,(68:2.000066e-01,(67:3.648789e-01,70:2.556496e-01):2.836694e-01):1.551810e-01):1.219885e+00,(((30:6.456380e-02,33:7.384636e-02):2.878050e-02,29:6.210233e-02):6.932338e-03,((27:2.308457e-01,(32:4.088638e-03,28:3.292954e-02):4.735293e-02):1.187458e-02,31:6.278506e-02):3.177461e-02):1.160500e+00):5.235607e-01):2.647117e-01):1.295341e-01):1.574131e-01,((((59:4.418079e-02,65:2.164155e-01):3.146653e-02,(66:6.098914e-02,63:1.074366e-01):1.179386e-01):3.169348e-01,(64:1.152975e-03,((56:2.397795e-02,57:2.635681e-02):3.611048e-02,58:7.618949e-03):6.537948e-03):4.163336e-01):2.379266e-01,62:5.875724e-01):8.119199e-01):8.736380e-01,(40:3.481547e-01,(2:4.846948e-02,39:7.454255e-03):2.718564e-01):3.000045e-01):2.706221e-01,7:5.238413e-01):2.299698e-01,23:1.396156e-01):2.291405e-01,1:4.922631e-02);
   tree gen.91500 = [&U] ((23:7.008011e-02,(7:5.450027e-01,(((39:5.287618e-02,2:4.293728e-02):3.846697e-01,40:1.330091e-01):3.727089e-01,(((((63:9.805314e-02,66:5.982461e-02):1.936820e-01,(65:2.209748e-01,59:8.989651e-02):6.064097e-02):3.508799e-01,((64:6.841329e-03,58:1.220810e-02):2.258915e-03,(56:9.096450e-03,57:3.697394e-02):5.009125e-02):3.412489e-01):2.600568e-01,62:8.273212e-01):6.342998e-01,((((((69:3.787055e-01,68:2.333922e-01):7.016597e-03,(70:2.457710e-01,67:2.987498e-01):2.703848e-01):8.571372e-01,((((28:4.881625e-04,32:5.088530e-03):1.582704e-01,(27:1.589757e-01,31:6.894362e-02):7.085071e-03):8.363599e-02,(30:7.237554e-02,33:4.081385e-02):7.560697e-02):1.123492e-02,29:2.828496e-02):5.537749e-01):7.647511e-01,(((4:6.146310e-02,5:4.392105e-02):9.563852e-01,55:1.056231e+00):4.307227e-01,3:5.061903e-01):2.558824e-01):2.767624e-01,(((11:7.957950e-01,(24:8.279552e-01,((14:1.413202e-01,15:1.435298e-01):6.961401e-02,20:3.080648e-01):2.582533e-01):3.905241e-01):1.672250e-01,((((17:4.785996e-01,19:8.286714e-01):5.569291e-01,(44:7.509667e-01,(43:6.724072e-01,54:1.032451e+00):2.396846e-01):8.702003e-01):1.629891e-01,10:1.067803e+00):2.988352e-01,(((12:8.020288e-01,26:6.542811e-01):1.861283e-01,(((61:4.092036e-01,60:4.406122e-01):6.564519e-01,16:6.850500e-01):4.046411e-01,((9:1.523801e-01,21:1.343564e-01):1.151662e-01,13:1.101479e-01):5.908539e-01):3.401884e-01):1.702431e-01,18:8.034047e-01):9.894128e-02):2.582615e-01):2.493754e-01,(34:7.493304e-01,((51:2.833798e-01,50:4.267541e-01):1.291401e-01,52:1.547592e-01):1.505436e+00):2.652759e-01):1.507901e-01):1.921254e-03,((8:8.513542e-01,6:3.663322e-01):1.505822e+00,(((((47:3.175169e-01,46:1.027299e-01):3.469040e-01,53:9.796331e-01):1.163016e-01,(45:2.207476e-01,48:2.889289e-01):4.571057e-01):2.421944e-01,49:1.232418e+00):9.816155e-01,((25:5.783796e-01,(36:4.176558e-01,37:5.485917e-01):3.113289e-01):3.480974e-01,((41:1.637633e-01,(42:3.227672e-01,35:2.404202e-01):1.842038e-01):2.493498e-01,38:1.726368e-01):9.139031e-01):1.698466e-01):2.419780e-01):1.635204e-01):3.463592e-01):8.169487e-01):3.991766e-01):1.538513e-01):1.230868e-01,22:4.474338e-02,1:1.421331e-01);
   tree gen.92000 = [&U] (22:2.118747e-02,(((((((((5:6.645233e-02,4:4.566492e-02):5.573330e-01,55:9.070909e-01):4.169632e-01,3:5.257040e-01):2.519649e-01,((69:2.195009e-01,(68:1.477518e-01,(67:2.672795e-01,70:2.092017e-01):1.776606e-01):2.097556e-01):9.631736e-01,(29:5.976676e-02,((30:4.936691e-02,33:2.386050e-02):2.107190e-02,((27:2.412107e-01,(32:2.105396e-03,28:2.387059e-02):9.950150e-02):1.136582e-02,31:6.088740e-02):8.737915e-02):4.938459e-02):9.128579e-01):7.624814e-01):2.764737e-01,((((38:2.633735e-01,(41:2.456275e-01,(35:2.579954e-01,42:2.533738e-01):6.242312e-02):1.737301e-01):8.171303e-01,(25:4.572669e-01,(36:3.519772e-01,37:9.191086e-01):2.653667e-01):2.643194e-01):4.385960e-01,(((((48:4.820350e-01,45:1.269804e-01):5.253757e-01,(53:7.979063e-01,(46:1.082083e-01,47:3.209743e-01):4.402506e-01):1.807437e-01):4.167030e-01,49:1.358532e+00):6.682138e-01,((((20:2.784901e-01,(14:1.884127e-01,15:1.889480e-01):1.305889e-01):3.090978e-01,24:6.689132e-01):7.102987e-01,11:1.313645e+00):8.095876e-02,((26:8.971413e-01,12:8.569608e-01):1.602881e-01,((18:1.046133e+00,(((60:4.249390e-01,61:4.579059e-01):5.869659e-01,16:1.213717e+00):2.355896e-01,((21:1.012209e-01,9:1.564586e-01):1.246590e-01,13:1.533449e-01):4.951778e-01):3.709772e-01):2.140238e-01,((((54:6.924446e-01,43:8.334377e-01):2.261824e-01,44:5.343418e-01):5.936083e-01,(19:7.510520e-01,17:5.573992e-01):2.323253e-01):1.909188e-01,10:1.089488e+00):3.576164e-01):4.209649e-02):2.984726e-01):1.905065e-01):1.067351e-01,(34:7.429339e-01,((52:2.070779e-01,50:3.729123e-01):1.163481e-02,51:2.473393e-01):1.558179e+00):4.627800e-01):1.457095e-01):5.264433e-02,(8:1.019187e+00,6:4.532042e-01):9.349957e-01):1.931026e-01):2.428408e-01,((((59:7.038801e-02,65:2.098744e-01):1.298039e-01,(66:1.698879e-02,63:7.465510e-02):6.529374e-02):3.073555e-01,((56:4.194466e-02,57:1.603563e-02):2.203130e-02,(58:4.446434e-03,64:3.697242e-03):2.422840e-02):3.525743e-01):3.028682e-01,62:6.562530e-01):7.799390e-01):6.207974e-01,(40:2.895498e-01,(2:4.700451e-02,39:6.051447e-03):2.428498e-01):4.702888e-01):3.190534e-01,7:7.363294e-01):2.152035e-01,23:1.022590e-01):1.524744e-01,1:9.486168e-02);
[truncated: 42,523,313 more chars]
