# Supplementary material for: Deep mining reveals the diversity of endogenous viral elements in vertebrate genomes
Source: Nat Microbiol. 2024 Oct 22;9(11):3013–24. doi: 10.1038/s41564-024-01825-4 (PMC11521997; doi:10.1038/s41564-024-01825-4)
Supplement: Supplementary file 13 — Ectodomain tree files used to choose the ingroup for the time-calibrated evolutionary analysis. [file 41564_2024_1825_MOESM13_ESM.zip › Source_Data_Supplementary_Figure_4/ectodomain.linsi.manual-edit3.nex.trprobs]

#NEXUS
[This file contains the trees that were found during the MCMC
search, sorted by posterior probability. "p" indicates the
posterior probability of the tree whereas "P" indicates the
cumulative posterior probability.]

begin trees;
   translate
    1 Zaire_ebolavirus,
    2 Marburg_virus,
    3 Tapajos_virus,
    4 Mabuya1_ERV,
    5 Mabuya2_ERV,
    6 Podarcis_muralis_ERV,
    7 Lloviu_cuevavirus,
    8 Hemicordylus_capensis_ERV,
    9 Sphaeramia_orbicularis_ERV,
   10 Archocentrus_centrarchus_ERV,
   11 Brienomyrus_brachyistius_ERV,
   12 Pristis_pectinata_ERV,
   13 Larimichthys_crocea_ERV,
   14 Accipiter_gentilis_ERV,
   15 Aquila_chrysaetos_ERV,
   16 Clarias_gariepinus_ERV,
   17 Tachysurus_fulvidraco_ERV,
   18 Melanotaenia_boesemani_ERV,
   19 Danio_rerio_ERV,
   20 Falco_rusticolus_ERV,
   21 Epinephelus_moara_ERV,
   22 Bundibugyo_ebolavirus,
   23 Bombali_ebolavirus,
   24 Caretta_caretta_ERV,
   25 Crotalus_tigris_ERV,
   26 Geotrypetes_seraphini_ERV,
   27 CAS_virus,
   28 University_of_Giessen_virus_1,
   29 Porto_Alegre_virus-1,
   30 Aramboia_boa_virus-1,
   31 ROUT_virus,
   32 S5-like_reptarenavirus,
   33 S10-like_virus,
   34 Astyanax_mexicanus_ERV,
   35 Coturnix_japonica_ERV,
   36 Mauremys_reevesii_ERV,
   37 Pogona_vitticeps_ERV,
   38 Gallus_gallus_ERV,
   39 Ravn_virus,
   40 Mengla_dianlovirus,
   41 Avian_leukosis_virus,
   42 Rous_sarcoma_virus,
   43 Rhinella_marina_endogenous_retrovirus,
   44 Atlantic_salmon_swim_bladder_sarcoma_virus,
   45 Woolly_monkey_sarcoma_virus,
   46 Mason-Pfizer_monkey_virus,
   47 Squirrel_monkey_retrovirus,
   48 Feline_leukemia_virus,
   49 HTLV1,
   50 HUMER41,
   51 HUMRIRT,
   52 HUMERVA34A,
   53 HUMRGH2,
   54 HUMRTVLA,
   55 Vkomodoensis1,
   56 Aradiata1,
   57 Aradiata2,
   58 Leucoraja_erinacea_ERV,
   59 Scanicula4,
   60 Chiloscyllium_punctatum_ERV,
   61 Cplagiosum1,
   62 Cplagiosum2,
   63 Scanicula1,
   64 Leucoraja_erinacea_ERV2,
   65 Scanicula2,
   66 Scanicula3,
   67 Csyrichta6,
   68 Csyrichta7,
   69 Csyrichta9,
   70 Csyrichta10;
   tree tree_1 [p = 0.000, P = 0.000] = [&W 0.000200] (22,(23,(7,((40,(39,2)),((62,(((66,63),(65,59)),((64,58),(57,56)))),(((((51,(52,50)),34),((((26,12),((24,(20,(15,14))),11)),((19,17),((54,(44,43)),10))),(18,(((61,60),16),(13,(21,9)))))),(((49,((53,(47,46)),(48,45))),((38,(41,(42,35))),((37,36),25))),(8,6))),((((69,68),(70,67)),(29,((33,30),(31,((32,28),27))))),((55,(5,4)),3))))))),1);
   tree tree_2 [p = 0.000, P = 0.000] = [&W 0.000200] (22,(23,(7,((40,(39,2)),((62,(((66,63),(65,59)),((64,58),(57,56)))),(((((52,(51,50)),34),((18,((19,17),((44,(54,43)),10))),(((24,(20,(15,14))),11),((26,12),(((61,60),16),(13,(21,9))))))),(((49,((53,(47,46)),(48,45))),((38,(41,(42,35))),((37,36),25))),(8,6))),((((69,68),(70,67)),(30,(33,(29,(31,((32,28),27)))))),((55,(5,4)),3))))))),1);
   tree tree_3 [p = 0.000, P = 0.001] = [&W 0.000200] (22,(23,(7,((40,(39,2)),((62,(((66,63),(65,59)),((64,58),(57,56)))),((((((52,51),50),34),((18,((19,17),((44,(54,43)),10))),(((24,(20,(15,14))),11),((26,12),(((61,60),16),(13,(21,9))))))),(((49,((53,(47,46)),(48,45))),((38,(41,(42,35))),((37,36),25))),(8,6))),((((69,68),(70,67)),(29,((33,30),(31,((32,28),27))))),((55,(5,4)),3))))))),1);
   tree tree_4 [p = 0.000, P = 0.001] = [&W 0.000167] (22,(23,(7,((40,(39,2)),((62,(((66,63),(65,59)),((64,58),(57,56)))),(((((52,(51,50)),34),((18,((19,17),((44,(54,43)),10))),(((24,(20,(15,14))),11),((26,12),(((61,60),16),(13,(21,9))))))),(((49,((53,(47,46)),(48,45))),((38,(41,(42,35))),((37,36),25))),(8,6))),((((69,68),(70,67)),((33,30),(29,(31,((32,28),27))))),((55,(5,4)),3))))))),1);
   tree tree_5 [p = 0.000, P = 0.001] = [&W 0.000167] (22,(23,(7,((40,(39,2)),((62,(((66,63),(65,59)),((64,58),(57,56)))),(((((52,(51,50)),34),((18,((19,17),((54,(44,43)),10))),(((24,(20,(15,14))),11),((26,12),(((61,60),16),(13,(21,9))))))),(((49,((53,(47,46)),(48,45))),((38,(41,(42,35))),((37,36),25))),(8,6))),((((69,68),(70,67)),(29,((33,30),(31,((32,28),27))))),((55,(5,4)),3))))))),1);
   tree tree_6 [p = 0.000, P = 0.001] = [&W 0.000167] (22,(23,(7,((40,(39,2)),((62,(((66,63),(65,59)),((64,58),(57,56)))),(((((52,(51,50)),34),(((24,(20,(15,14))),11),(((19,17),((44,(54,43)),10)),(18,((26,12),(((61,60),16),(13,(21,9)))))))),(((49,((53,(47,46)),(48,45))),((38,(41,(42,35))),((37,36),25))),(8,6))),((((69,68),(70,67)),(30,(33,(29,(31,((32,28),27)))))),((55,(5,4)),3))))))),1);
   tree tree_7 [p = 0.000, P = 0.001] = [&W 0.000167] (22,(23,(7,((40,(39,2)),((62,(((66,63),(65,59)),((64,58),(57,56)))),(((((51,(52,50)),34),((18,((19,17),((44,(54,43)),10))),(((24,(20,(15,14))),11),((26,12),(((61,60),16),(13,(21,9))))))),(((49,((53,(47,46)),(48,45))),((38,(41,(42,35))),((37,36),25))),(8,6))),((((69,68),(70,67)),(33,(30,(29,(31,((32,28),27)))))),((55,(5,4)),3))))))),1);
   tree tree_8 [p = 0.000, P = 0.001] = [&W 0.000167] (22,(23,(7,((40,(39,2)),((62,(((66,63),(65,59)),((64,58),(57,56)))),(((((52,(51,50)),34),((((26,12),((24,(20,(15,14))),11)),((19,17),((54,(44,43)),10))),(18,(((61,60),16),(13,(21,9)))))),(((49,((53,(47,46)),(48,45))),((38,(41,(42,35))),((37,36),25))),(8,6))),((((69,68),(70,67)),(30,(33,(29,(31,((32,28),27)))))),((55,(5,4)),3))))))),1);
   tree tree_9 [p = 0.000, P = 0.002] = [&W 0.000167] (22,(23,(7,((40,(39,2)),((62,(((66,63),(65,59)),((64,58),(57,56)))),(((((52,(51,50)),34),((((26,12),((24,(20,(15,14))),11)),((19,17),((54,(44,43)),10))),(18,(((61,60),16),(13,(21,9)))))),(((49,((53,(47,46)),(48,45))),((38,(41,(42,35))),((37,36),25))),(8,6))),((((69,68),(70,67)),(33,(30,(29,(31,((32,28),27)))))),((55,(5,4)),3))))))),1);
   tree tree_10 [p = 0.000, P = 0.002] = [&W 0.000133] (22,(23,(7,((40,(39,2)),((62,(((66,63),(65,59)),((64,58),(57,56)))),(((((52,(51,50)),34),(((24,(20,(15,14))),11),((18,((19,17),((44,(54,43)),10))),((26,12),(((61,60),16),(13,(21,9))))))),(((49,((53,(47,46)),(48,45))),((38,(41,(42,35))),((37,36),25))),(8,6))),((((69,68),(70,67)),(30,(33,(29,(31,((32,28),27)))))),((55,(5,4)),3))))))),1);
   tree tree_11 [p = 0.000, P = 0.002] = [&W 0.000133] (22,(23,(7,((40,(39,2)),((62,(((66,63),(65,59)),((64,58),(57,56)))),(((((52,(51,50)),34),((((26,12),((24,(20,(15,14))),11)),((19,17),((54,(44,43)),10))),(18,(((61,60),16),(13,(21,9)))))),(((49,((53,(47,46)),(48,45))),((38,(41,(42,35))),((37,36),25))),(8,6))),((((69,68),(70,67)),((33,30),(29,(31,((32,28),27))))),((55,(5,4)),3))))))),1);
   tree tree_12 [p = 0.000, P = 0.002] = [&W 0.000133] (22,(23,(7,((40,(39,2)),((62,(((66,63),(65,59)),((64,58),(57,56)))),(((((52,(51,50)),34),((((26,12),((24,(20,(15,14))),11)),((19,17),((54,(44,43)),10))),(18,(((61,60),16),(13,(21,9)))))),(((38,(41,(42,35))),((37,36),25)),((49,((53,(47,46)),(48,45))),(8,6)))),((((69,68),(70,67)),(33,(30,(29,(31,((32,28),27)))))),((55,(5,4)),3))))))),1);
   tree tree_13 [p = 0.000, P = 0.002] = [&W 0.000133] (22,(23,(7,((40,(39,2)),((62,(((66,63),(65,59)),((64,58),(57,56)))),(((((52,(51,50)),34),((18,((19,17),((54,(44,43)),10))),(((24,(20,(15,14))),11),((26,12),(((61,60),16),(13,(21,9))))))),(((49,((53,(47,46)),(48,45))),((38,(41,(42,35))),((37,36),25))),(8,6))),((((69,68),(70,67)),(29,((33,30),((32,28),(31,27))))),((55,(5,4)),3))))))),1);
   tree tree_14 [p = 0.000, P = 0.002] = [&W 0.000133] (22,(23,(7,((40,(39,2)),((62,(((66,63),(65,59)),((64,58),(57,56)))),((((((52,51),50),34),((18,((19,17),((44,(54,43)),10))),(((24,(20,(15,14))),11),((26,12),(((61,60),16),(13,(21,9))))))),(((49,((53,(47,46)),(48,45))),((38,(41,(42,35))),((37,36),25))),(8,6))),((((69,68),(70,67)),(33,(30,(29,(31,((32,28),27)))))),((55,(5,4)),3))))))),1);
   tree tree_15 [p = 0.000, P = 0.002] = [&W 0.000133] (22,(23,(7,((40,(39,2)),((62,(((66,63),(65,59)),((64,58),(57,56)))),(((((52,(51,50)),34),(((((24,(20,(15,14))),(26,12)),11),((19,17),((54,(44,43)),10))),(18,(((61,60),16),(13,(21,9)))))),(((49,((53,(47,46)),(48,45))),((38,(41,(42,35))),((37,36),25))),(8,6))),((((69,68),(70,67)),(30,(33,(29,(31,((32,28),27)))))),((55,(5,4)),3))))))),1);
   tree tree_16 [p = 0.000, P = 0.003] = [&W 0.000133] (22,(23,(7,((40,(39,2)),((62,(((66,63),(65,59)),((64,58),(57,56)))),(((((52,(51,50)),34),((((26,12),((24,(20,(15,14))),11)),((19,17),((44,(54,43)),10))),(18,(((61,60),16),(13,(21,9)))))),(((49,((53,(47,46)),(48,45))),((38,(41,(42,35))),((37,36),25))),(8,6))),((((69,68),(70,67)),((33,30),(29,(31,((32,28),27))))),((55,(5,4)),3))))))),1);
   tree tree_17 [p = 0.000, P = 0.003] = [&W 0.000133] (22,(23,(7,((40,(39,2)),((62,(((66,63),(65,59)),((64,58),(57,56)))),(((((52,(51,50)),34),((18,((19,17),(((54,44),43),10))),(((24,(20,(15,14))),11),((26,12),(((61,60),16),(13,(21,9))))))),(((49,((53,(47,46)),(48,45))),((38,(41,(42,35))),((37,36),25))),(8,6))),((((69,68),(70,67)),(29,((33,30),(31,((32,28),27))))),((55,(5,4)),3))))))),1);
   tree tree_18 [p = 0.000, P = 0.003] = [&W 0.000133] (22,(23,(7,((40,(39,2)),((62,(((66,63),(65,59)),((64,58),(57,56)))),(((((52,(51,50)),34),((49,((53,(47,46)),(48,45))),(((24,(20,(15,14))),11),(((19,17),((44,(54,43)),10)),((26,12),(18,(((61,60),16),(13,(21,9))))))))),(((38,(41,(42,35))),((37,36),25)),(8,6))),((((69,68),(70,67)),(30,(33,(29,(31,((32,28),27)))))),((55,(5,4)),3))))))),1);
   tree tree_19 [p = 0.000, P = 0.003] = [&W 0.000133] (22,(23,(7,((40,(39,2)),((62,(((66,63),(65,59)),((64,58),(57,56)))),(((((52,(51,50)),34),(((((24,(20,(15,14))),(26,12)),11),((19,17),((54,(44,43)),10))),(18,(((61,60),16),(13,(21,9)))))),(((49,((53,(47,46)),(48,45))),((38,(41,(42,35))),((37,36),25))),(8,6))),((((69,68),(70,67)),((33,30),(29,(31,((32,28),27))))),((55,(5,4)),3))))))),1);
   tree tree_20 [p = 0.000, P = 0.003] = [&W 0.000133] (22,(23,(7,((40,(39,2)),((62,(((66,63),(65,59)),((64,58),(57,56)))),(((((52,(51,50)),34),(((24,(20,(15,14))),11),(((19,17),((54,(44,43)),10)),((26,12),(18,(((61,60),16),(13,(21,9)))))))),(((49,((53,(47,46)),(48,45))),((38,(41,(42,35))),((37,36),25))),(8,6))),((((69,68),(70,67)),(29,((33,30),((32,28),(31,27))))),((55,(5,4)),3))))))),1);
   tree tree_21 [p = 0.000, P = 0.003] = [&W 0.000133] (22,(23,(7,((40,(39,2)),((62,(((66,63),(65,59)),((64,58),(57,56)))),((((((52,51),50),34),((18,((19,17),((54,(44,43)),10))),(((24,(20,(15,14))),11),((26,12),(((61,60),16),(13,(21,9))))))),(((49,((53,(47,46)),(48,45))),((38,(41,(42,35))),((37,36),25))),(8,6))),((((69,68),(70,67)),((33,30),(29,(31,((32,28),27))))),((55,(5,4)),3))))))),1);
   tree tree_22 [p = 0.000, P = 0.003] = [&W 0.000133] (22,(23,(7,((40,(39,2)),((62,(((66,63),(65,59)),((64,58),(57,56)))),(((((24,(20,(15,14))),11),((18,((19,17),((44,(54,43)),10))),((26,12),(((61,60),16),(13,(21,9)))))),(((52,(51,50)),34),(((49,((53,(47,46)),(48,45))),((38,(41,(42,35))),((37,36),25))),(8,6)))),((((69,68),(70,67)),(29,((33,30),(31,((32,28),27))))),((55,(5,4)),3))))))),1);
   tree tree_23 [p = 0.000, P = 0.003] = [&W 0.000133] (22,(23,(7,((40,(39,2)),((62,(((66,63),(65,59)),((64,58),(57,56)))),(((((52,(51,50)),34),((49,((53,(47,46)),(48,45))),(((24,(20,(15,14))),11),(((19,17),((44,(54,43)),10)),(18,((26,12),(((61,60),16),(13,(21,9))))))))),(((38,(41,(42,35))),((37,36),25)),(8,6))),((((69,68),(70,67)),(33,(30,(29,(31,((32,28),27)))))),((55,(5,4)),3))))))),1);
   tree tree_24 [p = 0.000, P = 0.004] = [&W 0.000133] (22,(23,(7,((40,(39,2)),((62,(((66,63),(65,59)),((64,58),(57,56)))),(((((52,(51,50)),34),((18,((19,17),((44,(54,43)),10))),(((24,(20,(15,14))),11),((26,12),(((61,60),16),(13,(21,9))))))),(((49,((53,(47,46)),(48,45))),((38,(41,(42,35))),((37,36),25))),(8,6))),(((69,(68,(70,67))),(30,(33,(29,(31,((32,28),27)))))),((55,(5,4)),3))))))),1);
   tree tree_25 [p = 0.000, P = 0.004] = [&W 0.000133] (22,(23,(7,((40,(39,2)),((62,(((66,63),(65,59)),((64,58),(57,56)))),((((((52,51),50),34),((((26,12),((24,(20,(15,14))),11)),((19,17),((54,(44,43)),10))),(18,(((61,60),16),(13,(21,9)))))),(((49,((53,(47,46)),(48,45))),((38,(41,(42,35))),((37,36),25))),(8,6))),((((69,68),(70,67)),((33,30),(29,(31,((32,28),27))))),((55,(5,4)),3))))))),1);
   tree tree_26 [p = 0.000, P = 0.004] = [&W 0.000133] (22,(23,(7,((40,(39,2)),((62,(((66,63),(65,59)),((64,58),(57,56)))),((((((52,51),50),34),((18,((19,17),((44,(54,43)),10))),(((24,(20,(15,14))),11),((26,12),(((61,60),16),(13,(21,9))))))),(((49,((53,(47,46)),(48,45))),((38,(41,(42,35))),((37,36),25))),(8,6))),((((69,68),(70,67)),(30,(33,(29,(31,((32,28),27)))))),((55,(5,4)),3))))))),1);
   tree tree_27 [p = 0.000, P = 0.004] = [&W 0.000100] (22,(23,(7,((40,(39,2)),((62,(((66,63),(65,59)),((64,58),(57,56)))),(((((52,(51,50)),34),((18,((19,17),((54,(44,43)),10))),(11,((24,(20,(15,14))),((26,12),(((61,60),16),(13,(21,9)))))))),(((49,((53,(47,46)),(48,45))),((38,(41,(42,35))),((37,36),25))),(8,6))),((((69,68),(70,67)),(29,((33,30),(31,((32,28),27))))),((55,(5,4)),3))))))),1);
   tree tree_28 [p = 0.000, P = 0.004] = [&W 0.000100] (22,(23,(7,((40,(39,2)),((62,(((66,63),(65,59)),((64,58),(57,56)))),((((((52,51),50),34),(18,(((19,17),((44,(54,43)),10)),(((24,(20,(15,14))),11),((26,12),(((61,60),16),(13,(21,9)))))))),(((49,((53,(47,46)),(48,45))),((38,(41,(42,35))),((37,36),25))),(8,6))),((((69,68),(70,67)),(29,((33,30),(31,((32,28),27))))),((55,(5,4)),3))))))),1);
   tree tree_29 [p = 0.000, P = 0.004] = [&W 0.000100] (22,(23,(7,((40,(39,2)),((62,(((66,63),(65,59)),((64,58),(57,56)))),((((((52,51),50),34),((18,((19,17),((54,(44,43)),10))),(((24,(20,(15,14))),11),((26,12),(((61,60),16),(13,(21,9))))))),(((49,((53,(47,46)),(48,45))),((38,(41,(42,35))),((37,36),25))),(8,6))),((((69,68),(70,67)),(29,((33,30),(31,((32,28),27))))),((55,(5,4)),3))))))),1);
   tree tree_30 [p = 0.000, P = 0.004] = [&W 0.000100] (22,(23,(7,((40,(39,2)),((62,(((66,63),(65,59)),((64,58),(57,56)))),(((((51,(52,50)),34),((18,((19,17),((44,(54,43)),10))),(11,((24,(20,(15,14))),((26,12),(((61,60),16),(13,(21,9)))))))),(((49,((53,(47,46)),(48,45))),((38,(41,(42,35))),((37,36),25))),(8,6))),((((69,68),(70,67)),(29,((33,30),(31,((32,28),27))))),((55,(5,4)),3))))))),1);
   tree tree_31 [p = 0.000, P = 0.004] = [&W 0.000100] (22,(23,(7,((40,(39,2)),((62,(((66,63),(65,59)),((64,58),(57,56)))),(((((51,(52,50)),34),((18,((19,17),((54,(44,43)),10))),(((24,(20,(15,14))),11),((26,12),(((61,60),16),(13,(21,9))))))),(((49,((53,(47,46)),(48,45))),((38,(41,(42,35))),((37,36),25))),(8,6))),((((69,68),(70,67)),(29,((33,30),(31,((32,28),27))))),((55,(5,4)),3))))))),1);
   tree tree_32 [p = 0.000, P = 0.004] = [&W 0.000100] (22,(23,(7,((40,(39,2)),((62,(((66,63),(65,59)),((64,58),(57,56)))),((((((52,51),50),34),((49,((53,(47,46)),(48,45))),(((24,(20,(15,14))),11),((26,12),(((19,17),((54,(44,43)),10)),(18,(((61,60),16),(13,(21,9))))))))),(((38,(41,(42,35))),((37,36),25)),(8,6))),((((69,68),(70,67)),(33,(30,(29,(31,((32,28),27)))))),((55,(5,4)),3))))))),1);
   tree tree_33 [p = 0.000, P = 0.005] = [&W 0.000100] (22,(23,(7,((40,(39,2)),((62,(((66,63),(65,59)),((64,58),(57,56)))),(((((52,(51,50)),34),((49,((53,(47,46)),(48,45))),(((24,(20,(15,14))),11),((26,12),((18,((19,17),((44,(54,43)),10))),(((61,60),16),(13,(21,9)))))))),(((38,(41,(42,35))),((37,36),25)),(8,6))),((((69,68),(70,67)),(29,((33,30),((32,28),(31,27))))),((55,(5,4)),3))))))),1);
   tree tree_34 [p = 0.000, P = 0.005] = [&W 0.000100] (22,(23,(7,((40,(39,2)),((62,(((66,63),(65,59)),((64,58),(57,56)))),(((((52,(51,50)),34),((18,((19,17),((44,(54,43)),10))),(11,((24,(20,(15,14))),((26,12),(((61,60),16),(13,(21,9)))))))),(((49,((53,(47,46)),(48,45))),((38,(41,(42,35))),((37,36),25))),(8,6))),((((69,68),(70,67)),(29,((33,30),(31,((32,28),27))))),((55,(5,4)),3))))))),1);
   tree tree_35 [p = 0.000, P = 0.005] = [&W 0.000100] (22,(23,(7,((40,(39,2)),((62,(((66,63),(65,59)),((64,58),(57,56)))),(((((52,(51,50)),34),(((((24,(20,(15,14))),(26,12)),11),((19,17),((54,(44,43)),10))),(18,(((61,60),16),(13,(21,9)))))),(((49,((53,(47,46)),(48,45))),((38,(41,(42,35))),((37,36),25))),(8,6))),((((69,68),(70,67)),(33,(30,(29,((32,28),(31,27)))))),((55,(5,4)),3))))))),1);
   tree tree_36 [p = 0.000, P = 0.005] = [&W 0.000100] (22,(23,(7,((40,(39,2)),((62,(((66,63),(65,59)),((64,58),(57,56)))),((((((52,51),50),34),((((26,12),((24,(20,(15,14))),11)),((19,17),((44,(54,43)),10))),(18,(((61,60),16),(13,(21,9)))))),(((49,((53,(47,46)),(48,45))),((38,(41,(42,35))),((37,36),25))),(8,6))),((((69,68),(70,67)),(30,(33,(29,(31,((32,28),27)))))),((55,(5,4)),3))))))),1);
   tree tree_37 [p = 0.000, P = 0.005] = [&W 0.000100] (22,(23,(7,((40,(39,2)),((62,(((66,63),(65,59)),((64,58),(57,56)))),(((((52,(51,50)),34),(((((24,(20,(15,14))),(26,12)),11),((19,17),((54,(44,43)),10))),(18,(((61,60),16),(13,(21,9)))))),(((49,((53,(47,46)),(48,45))),((38,(41,(42,35))),((37,36),25))),(8,6))),((((69,68),(70,67)),(33,(30,(29,(31,((32,28),27)))))),((55,(5,4)),3))))))),1);
   tree tree_38 [p = 0.000, P = 0.005] = [&W 0.000100] (22,(23,(7,((40,(39,2)),((62,(((66,63),(65,59)),((64,58),(57,56)))),(((((49,((53,(47,46)),(48,45))),((52,(51,50)),34)),((18,((19,17),((44,(54,43)),10))),(((24,(20,(15,14))),11),((26,12),(((61,60),16),(13,(21,9))))))),(((38,(41,(42,35))),((37,36),25)),(8,6))),((((69,68),(70,67)),(29,((33,30),((32,28),(31,27))))),((55,(5,4)),3))))))),1);
   tree tree_39 [p = 0.000, P = 0.005] = [&W 0.000100] (22,(23,(7,((40,(39,2)),((62,(((66,63),(65,59)),((64,58),(57,56)))),(((((51,(52,50)),34),((((26,12),((24,(20,(15,14))),11)),((19,17),((54,(44,43)),10))),(18,(((61,60),16),(13,(21,9)))))),(((49,((53,(47,46)),(48,45))),((38,(41,(42,35))),((37,36),25))),(8,6))),((((69,68),(70,67)),(30,(33,(29,(31,((32,28),27)))))),((55,(5,4)),3))))))),1);
   tree tree_40 [p = 0.000, P = 0.005] = [&W 0.000100] (22,(23,(7,((40,(39,2)),((62,(((66,63),(65,59)),((64,58),(57,56)))),(((((52,(51,50)),34),((18,((44,(54,43)),((19,17),10))),(((24,(20,(15,14))),11),((26,12),(((61,60),16),(13,(21,9))))))),(((49,((53,(47,46)),(48,45))),((38,(41,(42,35))),((37,36),25))),(8,6))),((((69,68),(70,67)),(29,((33,30),(31,((32,28),27))))),((55,(5,4)),3))))))),1);
   tree tree_41 [p = 0.000, P = 0.005] = [&W 0.000100] (22,(23,(7,((40,(39,2)),((62,(((66,63),(65,59)),((64,58),(57,56)))),((((((52,51),50),34),(((24,(20,(15,14))),11),(((19,17),((54,(44,43)),10)),((26,12),(18,(((61,60),16),(13,(21,9)))))))),(((38,(41,(42,35))),((37,36),25)),((49,((53,(47,46)),(48,45))),(8,6)))),((((69,68),(70,67)),(33,(30,(29,(31,((32,28),27)))))),((55,(5,4)),3))))))),1);
   tree tree_42 [p = 0.000, P = 0.005] = [&W 0.000100] (22,(23,(7,((40,(39,2)),((62,(((66,63),(65,59)),((64,58),(57,56)))),(((((52,(51,50)),34),((49,((53,(47,46)),(48,45))),(((24,(20,(15,14))),11),((26,12),((18,((19,17),((44,(54,43)),10))),(((61,60),16),(13,(21,9)))))))),(((38,(41,(42,35))),((37,36),25)),(8,6))),((((69,68),(70,67)),(29,((33,30),(31,((32,28),27))))),((55,(5,4)),3))))))),1);
   tree tree_43 [p = 0.000, P = 0.006] = [&W 0.000100] (22,(23,(7,((40,(39,2)),((62,(((66,63),(65,59)),((64,58),(57,56)))),(((((52,(51,50)),34),(((24,(20,(15,14))),11),(((19,17),((54,(44,43)),10)),(18,((26,12),(((61,60),16),(13,(21,9)))))))),(((49,((53,(47,46)),(48,45))),((38,(41,(42,35))),((37,36),25))),(8,6))),((((69,68),(70,67)),(33,(30,(29,(31,((32,28),27)))))),((55,(5,4)),3))))))),1);
   tree tree_44 [p = 0.000, P = 0.006] = [&W 0.000100] (22,(23,(7,((40,(39,2)),((62,(((66,63),(65,59)),((64,58),(57,56)))),((((((52,51),50),34),(((((24,(20,(15,14))),(26,12)),11),((19,17),((54,(44,43)),10))),(18,(((61,60),16),(13,(21,9)))))),(((49,((53,(47,46)),(48,45))),((38,(41,(42,35))),((37,36),25))),(8,6))),((((69,68),(70,67)),(29,((33,30),(31,((32,28),27))))),((55,(5,4)),3))))))),1);
   tree tree_45 [p = 0.000, P = 0.006] = [&W 0.000100] (22,(23,(7,((40,(39,2)),((62,(((66,63),(65,59)),((64,58),(57,56)))),(((((52,(51,50)),34),(((26,12),((24,(20,(15,14))),11)),(((19,17),((44,(54,43)),10)),(18,(((61,60),16),(13,(21,9))))))),(((49,((53,(47,46)),(48,45))),((38,(41,(42,35))),((37,36),25))),(8,6))),((((69,68),(70,67)),((33,30),(29,((32,28),(31,27))))),((55,(5,4)),3))))))),1);
   tree tree_46 [p = 0.000, P = 0.006] = [&W 0.000100] (22,(23,(7,((40,(39,2)),((62,(((66,63),(65,59)),((64,58),(57,56)))),(((((52,(51,50)),34),(((24,(20,(15,14))),11),(((19,17),((44,(54,43)),10)),(18,((26,12),(((61,60),16),(13,(21,9)))))))),(((49,((53,(47,46)),(48,45))),((38,(41,(42,35))),((37,36),25))),(8,6))),((((69,68),(70,67)),(33,(30,(29,(31,((32,28),27)))))),((55,(5,4)),3))))))),1);
   tree tree_47 [p = 0.000, P = 0.006] = [&W 0.000100] (22,(23,(7,((40,(39,2)),((62,(((66,63),(65,59)),((64,58),(57,56)))),(((((52,(51,50)),34),((18,((19,17),((54,(44,43)),10))),(((24,(20,(15,14))),11),((26,12),(((61,60),16),(13,(21,9))))))),(((49,((53,(47,46)),(48,45))),((38,(41,(42,35))),((37,36),25))),(8,6))),(((68,(69,(70,67))),(29,((33,30),(31,((32,28),27))))),((55,(5,4)),3))))))),1);
   tree tree_48 [p = 0.000, P = 0.006] = [&W 0.000100] (22,(23,(7,((40,(39,2)),((62,(((66,63),(65,59)),((64,58),(57,56)))),(((((52,(51,50)),34),(18,(((19,17),((54,(44,43)),10)),(11,(((24,(20,(15,14))),(26,12)),(((61,60),16),(13,(21,9)))))))),(((49,((53,(47,46)),(48,45))),((38,(41,(42,35))),((37,36),25))),(8,6))),((((69,68),(70,67)),(29,((33,30),(31,((32,28),27))))),((55,(5,4)),3))))))),1);
   tree tree_49 [p = 0.000, P = 0.006] = [&W 0.000100] (22,(23,(7,((40,(39,2)),((62,(((66,63),(65,59)),((64,58),(57,56)))),(((((49,((53,(47,46)),(48,45))),((52,(51,50)),34)),(((24,(20,(15,14))),11),((26,12),((18,((19,17),((44,(54,43)),10))),(((61,60),16),(13,(21,9))))))),(((38,(41,(42,35))),((37,36),25)),(8,6))),((((69,68),(70,67)),((33,30),(29,((31,(32,28)),27)))),((55,(5,4)),3))))))),1);
   tree tree_50 [p = 0.000, P = 0.006] = [&W 0.000100] (22,(23,(7,((40,(39,2)),((62,(((66,63),(65,59)),((64,58),(57,56)))),(((((49,((53,(47,46)),(48,45))),(((52,51),50),34)),((((26,12),((24,(20,(15,14))),11)),((19,17),((54,(44,43)),10))),(18,(((61,60),16),(13,(21,9)))))),(((38,(41,(42,35))),((37,36),25)),(8,6))),((((69,68),(70,67)),(29,((33,30),((32,28),(31,27))))),((55,(5,4)),3))))))),1);
   tree tree_51 [p = 0.000, P = 0.006] = [&W 0.000100] (22,(23,(7,((40,(39,2)),((62,(((66,63),(65,59)),((64,58),(57,56)))),((((((52,51),50),34),(((24,(20,(15,14))),11),((18,((19,17),((44,(54,43)),10))),((26,12),(((61,60),16),(13,(21,9))))))),(((49,((53,(47,46)),(48,45))),((38,(41,(42,35))),((37,36),25))),(8,6))),((((69,68),(70,67)),((33,30),(29,(31,((32,28),27))))),((55,(5,4)),3))))))),1);
   tree tree_52 [p = 0.000, P = 0.006] = [&W 0.000100] (22,(23,(7,((40,(39,2)),((62,(((66,63),(65,59)),((64,58),(57,56)))),(((((52,(51,50)),34),(((((24,(20,(15,14))),(26,12)),11),((19,17),((44,(54,43)),10))),(18,(((61,60),16),(13,(21,9)))))),(((49,((53,(47,46)),(48,45))),((38,(41,(42,35))),((37,36),25))),(8,6))),(((69,(68,(70,67))),(29,((33,30),(31,((32,28),27))))),((55,(5,4)),3))))))),1);
   tree tree_53 [p = 0.000, P = 0.007] = [&W 0.000100] (22,(23,(7,((40,(39,2)),((62,(((66,63),(65,59)),((64,58),(57,56)))),((((((52,51),50),34),(((((24,(20,(15,14))),(26,12)),11),((19,17),((44,(54,43)),10))),(18,(((61,60),16),(13,(21,9)))))),(((49,((53,(47,46)),(48,45))),((38,(41,(42,35))),((37,36),25))),(8,6))),(((68,(69,(70,67))),(29,((33,30),(31,((32,28),27))))),((55,(5,4)),3))))))),1);
   tree tree_54 [p = 0.000, P = 0.007] = [&W 0.000100] (22,(23,(7,((40,(39,2)),((62,(((66,63),(65,59)),((64,58),(57,56)))),(((((49,((53,(47,46)),(48,45))),((52,(51,50)),34)),(((24,(20,(15,14))),11),((((44,(54,43)),(19,17)),10),((26,12),(18,(((61,60),16),(13,(21,9)))))))),(((38,(41,(42,35))),((37,36),25)),(8,6))),((((69,68),(70,67)),((33,30),(29,(31,((32,28),27))))),((55,(5,4)),3))))))),1);
   tree tree_55 [p = 0.000, P = 0.007] = [&W 0.000100] (22,(23,(7,((40,(39,2)),((62,(((66,63),(65,59)),((64,58),(57,56)))),((((((52,51),50),34),((18,((19,17),((44,(54,43)),10))),(((24,(20,(15,14))),11),((26,12),(((61,60),16),(13,(21,9))))))),(((49,((53,(47,46)),(48,45))),((38,(41,(42,35))),((37,36),25))),(8,6))),(((69,(68,(70,67))),((33,30),(29,(31,((32,28),27))))),((55,(5,4)),3))))))),1);
   tree tree_56 [p = 0.000, P = 0.007] = [&W 0.000100] (22,(23,(7,((40,(39,2)),((62,(((66,63),(65,59)),((64,58),(57,56)))),((((((52,51),50),34),((49,((53,(47,46)),(48,45))),(((24,(20,(15,14))),11),((26,12),(((19,17),((44,(54,43)),10)),(18,(((61,60),16),(13,(21,9))))))))),(((38,(41,(42,35))),((37,36),25)),(8,6))),((((69,68),(70,67)),(29,((33,30),(31,((32,28),27))))),((55,(5,4)),3))))))),1);
   tree tree_57 [p = 0.000, P = 0.007] = [&W 0.000100] (22,(23,(7,((40,(39,2)),((62,(((66,63),(65,59)),((64,58),(57,56)))),(((((52,(51,50)),34),((49,((53,(47,46)),(48,45))),((((26,12),((24,(20,(15,14))),11)),((19,17),((54,(44,43)),10))),(18,(((61,60),16),(13,(21,9))))))),(((38,(41,(42,35))),((37,36),25)),(8,6))),((((69,68),(70,67)),(29,((33,30),(31,((32,28),27))))),((55,(5,4)),3))))))),1);
   tree tree_58 [p = 0.000, P = 0.007] = [&W 0.000100] (22,(23,(7,((40,(39,2)),((62,(((66,63),(65,59)),((64,58),(57,56)))),(((((51,(52,50)),34),((18,((19,17),((54,(44,43)),10))),(((24,(20,(15,14))),11),((26,12),(((61,60),16),(13,(21,9))))))),(((49,((53,(47,46)),(48,45))),((38,(41,(42,35))),((37,36),25))),(8,6))),((((69,68),(70,67)),(33,(30,(29,(31,((32,28),27)))))),((55,(5,4)),3))))))),1);
   tree tree_59 [p = 0.000, P = 0.007] = [&W 0.000100] (22,(23,(7,((40,(39,2)),((62,(((66,63),(65,59)),((64,58),(57,56)))),(((((52,(51,50)),34),((((26,12),((24,(20,(15,14))),11)),(((44,(54,43)),(19,17)),10)),(18,(((61,60),16),(13,(21,9)))))),(((49,((53,(47,46)),(48,45))),((38,(41,(42,35))),((37,36),25))),(8,6))),((((69,68),(70,67)),(33,(30,(29,(31,((32,28),27)))))),((55,(5,4)),3))))))),1);
   tree tree_60 [p = 0.000, P = 0.007] = [&W 0.000100] (22,(23,(7,((40,(39,2)),((62,(((66,63),(65,59)),((64,58),(57,56)))),((((((52,51),50),34),((49,((53,(47,46)),(48,45))),(((24,(20,(15,14))),11),(((19,17),(((54,44),43),10)),((26,12),(18,(((61,60),16),(13,(21,9))))))))),(((38,(41,(42,35))),((37,36),25)),(8,6))),((((69,68),(70,67)),(33,(30,(29,((32,28),(31,27)))))),((55,(5,4)),3))))))),1);
   tree tree_61 [p = 0.000, P = 0.007] = [&W 0.000100] (22,(23,(7,((40,(39,2)),((62,(((66,63),(65,59)),((64,58),(57,56)))),((((((52,51),50),34),(((24,(20,(15,14))),11),(((19,17),((54,(44,43)),10)),((26,12),(18,(((61,60),16),(13,(21,9)))))))),(((49,((53,(47,46)),(48,45))),((38,(41,(42,35))),((37,36),25))),(8,6))),((((69,68),(70,67)),(30,(33,(29,(31,((32,28),27)))))),((55,(5,4)),3))))))),1);
   tree tree_62 [p = 0.000, P = 0.007] = [&W 0.000100] (22,(23,(7,((40,(39,2)),((62,(((66,63),(65,59)),((64,58),(57,56)))),((((((52,51),50),34),((18,((44,(54,43)),((19,17),10))),(((24,(20,(15,14))),11),((26,12),(((61,60),16),(13,(21,9))))))),(((49,((53,(47,46)),(48,45))),((38,(41,(42,35))),((37,36),25))),(8,6))),((((69,68),(70,67)),((33,30),(29,(31,((32,28),27))))),((55,(5,4)),3))))))),1);
   tree tree_63 [p = 0.000, P = 0.008] = [&W 0.000100] (22,(23,(7,((40,(39,2)),((62,(((66,63),(65,59)),((64,58),(57,56)))),(((((52,(51,50)),34),((((26,12),((24,(20,(15,14))),11)),(((44,(54,43)),(19,17)),10)),(18,(((61,60),16),(13,(21,9)))))),(((49,((53,(47,46)),(48,45))),((38,(41,(42,35))),((37,36),25))),(8,6))),((((69,68),(70,67)),(29,((33,30),(31,((32,28),27))))),((55,(5,4)),3))))))),1);
   tree tree_64 [p = 0.000, P = 0.008] = [&W 0.000100] (22,(23,(7,((40,(39,2)),((62,(((66,63),(65,59)),((64,58),(57,56)))),((((((52,51),50),34),((18,((19,17),((44,(54,43)),10))),(((24,(20,(15,14))),11),((26,12),(((61,60),16),(21,(13,9))))))),(((49,((53,(47,46)),(48,45))),((38,(41,(42,35))),((37,36),25))),(8,6))),((((69,68),(70,67)),(30,(33,(29,(31,((32,28),27)))))),((55,(5,4)),3))))))),1);
   tree tree_65 [p = 0.000, P = 0.008] = [&W 0.000100] (22,(23,(7,((40,(39,2)),((62,(((66,63),(65,59)),((64,58),(57,56)))),(((((52,(51,50)),34),((18,((44,(54,43)),((19,17),10))),(((24,(20,(15,14))),11),((26,12),(((61,60),16),(13,(21,9))))))),(((49,((53,(47,46)),(48,45))),((38,(41,(42,35))),((37,36),25))),(8,6))),((((69,68),(70,67)),((33,30),(29,((32,28),(31,27))))),((55,(5,4)),3))))))),1);
   tree tree_66 [p = 0.000, P = 0.008] = [&W 0.000100] (22,(23,(7,((40,(39,2)),((62,(((66,63),(65,59)),((64,58),(57,56)))),((((((52,51),50),34),((((26,12),((24,(20,(15,14))),11)),(((44,(54,43)),(19,17)),10)),(18,(((61,60),16),(13,(21,9)))))),(((49,((53,(47,46)),(48,45))),((38,(41,(42,35))),((37,36),25))),(8,6))),((((69,68),(70,67)),(30,(33,(29,((32,28),(31,27)))))),((55,(5,4)),3))))))),1);
   tree tree_67 [p = 0.000, P = 0.008] = [&W 0.000100] (22,(23,(7,((40,(39,2)),((62,(((66,63),(65,59)),((64,58),(57,56)))),(((((52,(51,50)),34),((((26,12),((24,(20,(15,14))),11)),((19,17),((54,(44,43)),10))),(18,(((61,60),16),(13,(21,9)))))),(((49,((53,(47,46)),(48,45))),((38,(41,(42,35))),((37,36),25))),(8,6))),((((69,68),(70,67)),(29,((33,30),(31,((32,28),27))))),((55,(5,4)),3))))))),1);
   tree tree_68 [p = 0.000, P = 0.008] = [&W 0.000100] (22,(23,(7,((40,(39,2)),((62,(((66,63),(65,59)),((64,58),(57,56)))),(((((52,51),50),34),((((24,(20,(15,14))),11),((18,((19,17),((44,(54,43)),10))),((26,12),(((61,60),16),(13,(21,9)))))),(((49,((53,(47,46)),(48,45))),((38,(41,(42,35))),((37,36),25))),(8,6)))),((((69,68),(70,67)),(29,((33,30),((32,28),(31,27))))),((55,(5,4)),3))))))),1);
   tree tree_69 [p = 0.000, P = 0.008] = [&W 0.000100] (22,(23,(7,((40,(39,2)),((62,(((66,63),(65,59)),((64,58),(57,56)))),(((((52,(51,50)),34),((((26,12),((24,(20,(15,14))),11)),((19,17),((54,(44,43)),10))),(18,(((61,60),16),(13,(21,9)))))),(((49,((53,(47,46)),(48,45))),((38,(41,(42,35))),((37,36),25))),(8,6))),(((69,(68,(70,67))),(29,((33,30),(31,((32,28),27))))),((55,(5,4)),3))))))),1);
   tree tree_70 [p = 0.000, P = 0.008] = [&W 0.000100] (22,(23,(7,((40,(39,2)),((62,(((66,63),(65,59)),((64,58),(57,56)))),(((((52,(51,50)),34),((((26,12),((24,(20,(15,14))),11)),((19,17),(((54,44),43),10))),(18,(((61,60),16),(13,(21,9)))))),(((49,((53,(47,46)),(48,45))),((38,(41,(42,35))),((37,36),25))),(8,6))),((((69,68),(70,67)),(29,((33,30),(31,((32,28),27))))),((55,(5,4)),3))))))),1);
   tree tree_71 [p = 0.000, P = 0.008] = [&W 0.000100] (22,(23,(7,((40,(39,2)),((62,(((66,63),(65,59)),((64,58),(57,56)))),(((((38,(41,(42,35))),((37,36),25)),((((52,51),50),34),((49,((53,(47,46)),(48,45))),(((24,(20,(15,14))),11),(((19,17),((44,(54,43)),10)),(18,((26,12),(((61,60),16),(13,(21,9)))))))))),(8,6)),((((69,68),(70,67)),((33,30),(29,(31,((32,28),27))))),((55,(5,4)),3))))))),1);
   tree tree_72 [p = 0.000, P = 0.008] = [&W 0.000100] (22,(23,(7,((40,(39,2)),((62,(((66,63),(65,59)),((64,58),(57,56)))),((((((52,51),50),34),(((24,(20,(15,14))),11),((26,12),((18,((19,17),((44,(54,43)),10))),(((61,60),16),(13,(21,9))))))),(((49,((53,(47,46)),(48,45))),((38,(41,(42,35))),((37,36),25))),(8,6))),((((69,68),(70,67)),(33,(30,(29,(31,((32,28),27)))))),((55,(5,4)),3))))))),1);
   tree tree_73 [p = 0.000, P = 0.009] = [&W 0.000100] (22,(23,(7,((40,(39,2)),((62,(((66,63),(65,59)),((64,58),(57,56)))),(((((52,(51,50)),34),((((26,12),((24,(20,(15,14))),11)),((19,17),((44,(54,43)),10))),(18,(((61,60),16),(13,(21,9)))))),(((49,((53,(47,46)),(48,45))),((38,(41,(42,35))),((37,36),25))),(8,6))),((((69,68),(70,67)),(33,(30,(29,(31,((32,28),27)))))),((55,(5,4)),3))))))),1);
   tree tree_74 [p = 0.000, P = 0.009] = [&W 0.000100] (22,(23,(7,((40,(39,2)),((62,(((66,63),(65,59)),((64,58),(57,56)))),((((((52,51),50),34),((((26,12),((24,(20,(15,14))),11)),((19,17),((44,(54,43)),10))),(18,(((61,60),16),(13,(21,9)))))),(((49,((53,(47,46)),(48,45))),((38,(41,(42,35))),((37,36),25))),(8,6))),((((69,68),(70,67)),(33,(30,(29,(31,((32,28),27)))))),((55,(5,4)),3))))))),1);
   tree tree_75 [p = 0.000, P = 0.009] = [&W 0.000100] (22,(23,(7,((40,(39,2)),((62,(((66,63),(65,59)),((64,58),(57,56)))),(((((52,(51,50)),34),(((24,(20,(15,14))),11),((18,((19,17),((44,(54,43)),10))),((26,12),(((61,60),16),(13,(21,9))))))),(((38,(41,(42,35))),((37,36),25)),((49,((53,(47,46)),(48,45))),(8,6)))),((((69,68),(70,67)),((33,30),(29,(31,((32,28),27))))),((55,(5,4)),3))))))),1);
   tree tree_76 [p = 0.000, P = 0.009] = [&W 0.000100] (22,(23,(7,((40,(39,2)),((62,(((66,63),(65,59)),((64,58),(57,56)))),((((((52,51),50),34),((((26,12),((24,(20,(15,14))),11)),((19,17),((54,(44,43)),10))),(18,(((61,60),16),(13,(21,9)))))),(((49,((53,(47,46)),(48,45))),((38,(41,(42,35))),((37,36),25))),(8,6))),(((69,(68,(70,67))),(30,(33,(29,((32,28),(31,27)))))),((55,(5,4)),3))))))),1);
   tree tree_77 [p = 0.000, P = 0.009] = [&W 0.000100] (22,(23,(7,((40,(39,2)),((62,(((66,63),(65,59)),((64,58),(57,56)))),(((((52,(51,50)),34),(((24,(20,(15,14))),11),((18,((19,17),((44,(54,43)),10))),((26,12),(((61,60),16),(13,(21,9))))))),(((49,((53,(47,46)),(48,45))),((38,(41,(42,35))),((37,36),25))),(8,6))),((((69,68),(70,67)),(29,((33,30),(31,((32,28),27))))),((55,(5,4)),3))))))),1);
   tree tree_78 [p = 0.000, P = 0.009] = [&W 0.000100] (22,(23,(7,((40,(39,2)),((62,(((66,63),(65,59)),((64,58),(57,56)))),(((((49,((53,(47,46)),(48,45))),(((52,51),50),34)),(((((24,(20,(15,14))),(26,12)),11),((19,17),((44,(54,43)),10))),(18,(((61,60),16),(13,(21,9)))))),(((38,(41,(42,35))),((37,36),25)),(8,6))),((((69,68),(70,67)),(33,(30,(29,(31,((32,28),27)))))),((55,(5,4)),3))))))),1);
   tree tree_79 [p = 0.000, P = 0.009] = [&W 0.000100] (22,(23,(7,((40,(39,2)),((62,(((66,63),(65,59)),((64,58),(57,56)))),(((((49,((53,(47,46)),(48,45))),((52,(51,50)),34)),((18,((19,17),((44,(54,43)),10))),(((24,(20,(15,14))),11),((26,12),(((61,60),16),(13,(21,9))))))),(((38,(41,(42,35))),((37,36),25)),(8,6))),((((69,68),(70,67)),(30,(33,(29,(31,((32,28),27)))))),((55,(5,4)),3))))))),1);
   tree tree_80 [p = 0.000, P = 0.009] = [&W 0.000100] (22,(23,(7,((40,(39,2)),((62,(((66,63),(65,59)),((64,58),(57,56)))),(((((49,((53,(47,46)),(48,45))),(((52,51),50),34)),(((26,12),((24,(20,(15,14))),11)),(((19,17),((44,(54,43)),10)),(18,(((61,60),16),(13,(21,9))))))),(((38,(41,(42,35))),((37,36),25)),(8,6))),((((69,68),(70,67)),(29,((33,30),(31,((32,28),27))))),((55,(5,4)),3))))))),1);
   tree tree_81 [p = 0.000, P = 0.009] = [&W 0.000100] (22,(23,(7,((40,(39,2)),((62,(((66,63),(65,59)),((64,58),(57,56)))),(((((52,(51,50)),34),((49,((53,(47,46)),(48,45))),(((24,(20,(15,14))),11),(((19,17),((44,(54,43)),10)),(18,((26,12),(((61,60),16),(13,(21,9))))))))),(((38,(41,(42,35))),((37,36),25)),(8,6))),(((69,(68,(70,67))),(30,(33,(29,(31,((32,28),27)))))),((55,(5,4)),3))))))),1);
   tree tree_82 [p = 0.000, P = 0.009] = [&W 0.000100] (22,(23,(7,((40,(39,2)),((62,(((66,63),(65,59)),((64,58),(57,56)))),((((((52,51),50),34),(((24,(20,(15,14))),11),(((19,17),((44,(54,43)),10)),(18,((26,12),(((61,60),16),(13,(21,9)))))))),(((49,((53,(47,46)),(48,45))),((38,(41,(42,35))),((37,36),25))),(8,6))),((((69,68),(70,67)),(29,((33,30),(31,((32,28),27))))),((55,(5,4)),3))))))),1);
   tree tree_83 [p = 0.000, P = 0.010] = [&W 0.000100] (22,(23,(7,((40,(39,2)),((62,(((66,63),(65,59)),((64,58),(57,56)))),(((((52,(51,50)),34),((49,((53,(47,46)),(48,45))),(((24,(20,(15,14))),11),(((19,17),((44,(54,43)),10)),((26,12),(18,(((61,60),16),(13,(21,9))))))))),(((38,(41,(42,35))),((37,36),25)),(8,6))),((((69,68),(70,67)),(33,(30,(29,((32,28),(31,27)))))),((55,(5,4)),3))))))),1);
   tree tree_84 [p = 0.000, P = 0.010] = [&W 0.000067] (22,(23,(7,((40,(39,2)),((62,(((66,63),(65,59)),((64,58),(57,56)))),((((((52,51),50),34),(((49,((53,(47,46)),(48,45))),(20,(24,(15,14)))),(11,(((19,17),((54,(44,43)),10)),((26,12),(18,(((61,60),16),(13,(21,9))))))))),(((38,(41,(42,35))),((37,36),25)),(8,6))),((((69,68),(70,67)),(33,(30,(29,(31,((32,28),27)))))),((55,(5,4)),3))))))),1);
   tree tree_85 [p = 0.000, P = 0.010] = [&W 0.000067] (22,(23,(7,((40,(39,2)),((62,(((66,63),(65,59)),((64,58),(57,56)))),((((((52,51),50),34),(((((24,(20,(15,14))),(26,12)),11),((19,17),((54,(44,43)),10))),(18,(((61,60),16),(13,(21,9)))))),(((49,((53,(47,46)),(48,45))),((38,(41,(42,35))),((37,36),25))),(8,6))),((((69,68),(70,67)),(33,(30,(29,((32,28),(31,27)))))),((55,(5,4)),3))))))),1);
   tree tree_86 [p = 0.000, P = 0.010] = [&W 0.000067] (22,(23,(7,((40,(39,2)),((62,(((66,63),(65,59)),((64,58),(57,56)))),(((((52,(51,50)),34),(((24,(20,(15,14))),11),((18,(((44,(54,43)),(19,17)),10)),((26,12),(((61,60),16),(13,(21,9))))))),(((49,((53,(47,46)),(48,45))),((38,(41,(42,35))),((37,36),25))),(8,6))),((((69,68),(70,67)),((33,30),(29,(31,((32,28),27))))),((55,(5,4)),3))))))),1);
   tree tree_87 [p = 0.000, P = 0.010] = [&W 0.000067] (22,(23,(7,((40,(39,2)),((62,(((66,63),(65,59)),((64,58),(57,56)))),((((38,(41,(42,35))),((37,36),25)),((((52,(51,50)),34),(((49,((53,(47,46)),(48,45))),(20,(24,(15,14)))),(11,(((19,17),((54,(44,43)),10)),((26,12),(18,(((61,60),16),(13,(21,9))))))))),(8,6))),((((69,68),(70,67)),(33,(30,(29,(31,((32,28),27)))))),((55,(5,4)),3))))))),1);
   tree tree_88 [p = 0.000, P = 0.010] = [&W 0.000067] (22,(23,(7,((40,(39,2)),((62,(((66,63),(65,59)),((64,58),(57,56)))),((((18,((19,17),((54,(44,43)),10))),(((24,(20,(15,14))),11),((26,12),(((61,60),16),(13,(21,9)))))),(((52,(51,50)),34),(((49,((53,(47,46)),(48,45))),((38,(41,(42,35))),((37,36),25))),(8,6)))),((((69,68),(70,67)),(33,(30,(29,(31,((32,28),27)))))),((55,(5,4)),3))))))),1);
   tree tree_89 [p = 0.000, P = 0.010] = [&W 0.000067] (22,(23,(7,((40,(39,2)),((62,(((66,63),(65,59)),((64,58),(57,56)))),(((((52,(51,50)),34),(((24,(20,(15,14))),11),((18,((19,17),((54,(44,43)),10))),((26,12),(((61,60),16),(13,(21,9))))))),(((49,((53,(47,46)),(48,45))),((38,(41,(42,35))),((37,36),25))),(8,6))),(((69,(68,(70,67))),((33,30),(29,(31,((32,28),27))))),((55,(5,4)),3))))))),1);
   tree tree_90 [p = 0.000, P = 0.010] = [&W 0.000067] (22,(23,(7,((40,(39,2)),((62,(((66,63),(65,59)),((64,58),(57,56)))),((((((52,51),50),34),((18,(((44,(54,43)),(19,17)),10)),(11,((20,(24,(15,14))),((26,12),(((61,60),16),(13,(21,9)))))))),(((49,((53,(47,46)),(48,45))),((38,(41,(42,35))),((37,36),25))),(8,6))),(((69,(68,(70,67))),((33,30),(29,(31,((32,28),27))))),((55,(5,4)),3))))))),1);
   tree tree_91 [p = 0.000, P = 0.010] = [&W 0.000067] (22,(23,(7,((40,(39,2)),(((62,(((66,63),(65,59)),((64,58),(57,56)))),((((52,(51,50)),34),(((24,(20,(15,14))),11),(((19,17),((54,(44,43)),10)),((26,12),(18,(((61,60),16),(13,(21,9)))))))),(((49,((53,(47,46)),(48,45))),((38,(41,(42,35))),((37,36),25))),(8,6)))),(((68,(69,(70,67))),(30,(33,(29,(31,((32,28),27)))))),((55,(5,4)),3)))))),1);
   tree tree_92 [p = 0.000, P = 0.010] = [&W 0.000067] (22,(23,(7,((40,(39,2)),((62,(((66,63),(65,59)),((64,58),(57,56)))),((((((49,((53,(47,46)),(48,45))),((52,(51,50)),34)),(20,(24,(15,14)))),(11,(((19,17),((54,(44,43)),10)),((26,12),(18,(((61,60),16),(13,(21,9)))))))),(((38,(41,(42,35))),((37,36),25)),(8,6))),((((69,68),(70,67)),(30,(33,(29,(31,((32,28),27)))))),((55,(5,4)),3))))))),1);
   tree tree_93 [p = 0.000, P = 0.010] = [&W 0.000067] (22,(23,(7,((40,(39,2)),((62,(((66,63),(65,59)),((64,58),(57,56)))),(((((49,((53,(47,46)),(48,45))),((52,(51,50)),34)),(((24,(20,(15,14))),11),((18,((19,17),((44,(54,43)),10))),((26,12),(((61,60),16),(13,(21,9))))))),(((38,(41,(42,35))),((37,36),25)),(8,6))),((((69,68),(70,67)),((33,30),(29,(31,((32,28),27))))),((55,(5,4)),3))))))),1);
   tree tree_94 [p = 0.000, P = 0.010] = [&W 0.000067] (22,(23,(7,((40,(39,2)),((62,(((66,63),(65,59)),((64,58),(57,56)))),((((((52,51),50),34),(((24,(20,(15,14))),11),((18,((((54,44),43),(19,17)),10)),((26,12),(((61,60),16),(13,(21,9))))))),((49,((53,(47,46)),(48,45))),(((38,(41,(42,35))),((37,36),25)),(8,6)))),(((68,(69,(70,67))),((33,30),(29,(31,((32,28),27))))),((55,(5,4)),3))))))),1);
   tree tree_95 [p = 0.000, P = 0.010] = [&W 0.000067] (22,(23,(7,((40,(39,2)),(((69,(68,(70,67))),(29,((33,30),(31,((32,28),27))))),((62,(((66,63),(65,59)),((64,58),(57,56)))),(((((51,(52,50)),34),((18,((19,17),((54,(44,43)),10))),(((24,(20,(15,14))),11),((26,12),(((61,60),16),(13,(21,9))))))),(((49,((53,(47,46)),(48,45))),((38,(41,(42,35))),((37,36),25))),(8,6))),((55,(5,4)),3))))))),1);
   tree tree_96 [p = 0.000, P = 0.010] = [&W 0.000067] (22,(23,(7,((40,(39,2)),((62,(((66,63),(65,59)),((64,58),(57,56)))),((((((52,51),50),34),((49,((53,(47,46)),(48,45))),(((24,(20,(15,14))),11),((((44,(54,43)),(19,17)),10),((26,12),(18,(((61,60),16),(13,(21,9))))))))),(((38,(41,(42,35))),((37,36),25)),(8,6))),((((69,68),(70,67)),((33,30),(29,(31,((32,28),27))))),((55,(5,4)),3))))))),1);
   tree tree_97 [p = 0.000, P = 0.010] = [&W 0.000067] (22,(23,(7,((40,(39,2)),((62,(((66,63),(65,59)),((64,58),(57,56)))),(((((52,(51,50)),34),(((24,(20,(15,14))),11),((18,((19,17),((44,(54,43)),10))),((26,12),(((61,60),16),(13,(21,9))))))),(((49,((53,(47,46)),(48,45))),((38,(41,(42,35))),((37,36),25))),(8,6))),((((69,68),(70,67)),((33,30),(29,(31,((32,28),27))))),((55,(5,4)),3))))))),1);
   tree tree_98 [p = 0.000, P = 0.011] = [&W 0.000067] (22,(23,(7,((40,(39,2)),((62,(((66,63),(65,59)),((64,58),(57,56)))),(((((38,(41,(42,35))),((37,36),25)),((((52,51),50),34),((49,((53,(47,46)),(48,45))),(((24,(20,(15,14))),11),((26,12),((((44,(54,43)),(19,17)),10),(18,(((61,60),16),(13,(21,9)))))))))),(8,6)),(((68,(69,(70,67))),(33,(30,(29,(31,((32,28),27)))))),((55,(5,4)),3))))))),1);
   tree tree_99 [p = 0.000, P = 0.011] = [&W 0.000067] (22,(23,(7,((40,(39,2)),((62,(((66,63),(65,59)),((64,58),(57,56)))),(((((51,(52,50)),34),((49,((53,(47,46)),(48,45))),(((24,(20,(15,14))),11),(((54,(44,43)),((19,17),10)),(18,((26,12),(((61,60),16),(13,(21,9))))))))),(((38,(41,(42,35))),((37,36),25)),(8,6))),((((69,68),(70,67)),(29,((33,30),(31,((32,28),27))))),((55,(5,4)),3))))))),1);
   tree tree_100 [p = 0.000, P = 0.011] = [&W 0.000067] (22,(23,(7,((40,(39,2)),((62,(((66,63),(65,59)),((64,58),(57,56)))),(((((52,(51,50)),34),(((24,(20,(15,14))),11),(((19,17),((44,(54,43)),10)),(18,((26,12),(((61,60),16),(13,(21,9)))))))),(((49,((53,(47,46)),(48,45))),((38,(41,(42,35))),((37,36),25))),(8,6))),((((69,68),(70,67)),(29,((33,30),(31,((32,28),27))))),((55,(5,4)),3))))))),1);
   tree tree_101 [p = 0.000, P = 0.011] = [&W 0.000067] (22,(23,(7,((40,(39,2)),((62,(((66,63),(65,59)),((64,58),(57,56)))),(((((52,(51,50)),34),(((24,(20,(15,14))),11),(((54,(44,43)),((19,17),10)),(18,((26,12),(((61,60),16),(13,(21,9)))))))),(((38,(41,(42,35))),((37,36),25)),((49,((53,(47,46)),(48,45))),(8,6)))),((((69,68),(70,67)),(29,((33,30),(31,((32,28),27))))),((55,(5,4)),3))))))),1);
   tree tree_102 [p = 0.000, P = 0.011] = [&W 0.000067] (22,(23,(7,((40,(39,2)),((62,(((66,63),(65,59)),((64,58),(57,56)))),(((((52,(51,50)),34),(((24,(20,(15,14))),11),((26,12),(((19,17),(((54,44),43),10)),(18,(((61,60),16),(21,(13,9)))))))),(((49,((53,(47,46)),(48,45))),((38,(41,(42,35))),((37,36),25))),(8,6))),((((69,68),(70,67)),(29,((33,30),(31,((32,28),27))))),((55,(5,4)),3))))))),1);
   tree tree_103 [p = 0.000, P = 0.011] = [&W 0.000067] (22,(23,(7,((40,(39,2)),((62,(((66,63),(65,59)),((64,58),(57,56)))),(((((52,(51,50)),34),(((24,(20,(15,14))),11),((18,((19,17),((54,(44,43)),10))),((26,12),(((61,60),16),(13,(21,9))))))),(((49,((53,(47,46)),(48,45))),((38,(41,(42,35))),((37,36),25))),(8,6))),((((69,68),(70,67)),(33,(30,(29,(31,((32,28),27)))))),((55,(5,4)),3))))))),1);
   tree tree_104 [p = 0.000, P = 0.011] = [&W 0.000067] (22,(23,(7,((40,(39,2)),((62,(((66,63),(65,59)),((64,58),(57,56)))),(((((51,(52,50)),34),((((26,12),((24,(20,(15,14))),11)),(((54,(44,43)),(19,17)),10)),(18,(((61,60),16),(13,(21,9)))))),(((49,((53,(47,46)),(48,45))),((38,(41,(42,35))),((37,36),25))),(8,6))),((((69,68),(70,67)),(29,((33,30),((31,(32,28)),27)))),((55,(5,4)),3))))))),1);
   tree tree_105 [p = 0.000, P = 0.011] = [&W 0.000067] (22,(23,(7,((40,(39,2)),((62,(((66,63),(65,59)),((64,58),(57,56)))),(((((38,(41,(42,35))),((37,36),25)),((((49,((53,(47,46)),(48,45))),(((52,51),50),34)),(24,(20,(15,14)))),(11,(((19,17),((44,(54,43)),10)),(18,((26,12),(((61,60),16),(13,(21,9))))))))),(8,6)),((((69,68),(70,67)),((33,30),(29,(31,((32,28),27))))),((55,(5,4)),3))))))),1);
   tree tree_106 [p = 0.000, P = 0.011] = [&W 0.000067] (22,(23,(7,((40,(39,2)),((62,(((66,63),(65,59)),((64,58),(57,56)))),(((((52,(51,50)),34),(((24,(20,(15,14))),11),(((19,17),((44,(54,43)),10)),(18,((26,12),(((61,60),16),(13,(21,9)))))))),((49,((53,(47,46)),(48,45))),(((38,(41,(42,35))),((37,36),25)),(8,6)))),((((69,68),(70,67)),(29,((33,30),(31,((32,28),27))))),((55,(5,4)),3))))))),1);
   tree tree_107 [p = 0.000, P = 0.011] = [&W 0.000067] (22,(23,(7,((40,(39,2)),((62,(((66,63),(65,59)),((64,58),(57,56)))),((((((52,51),50),34),(((((24,(20,(15,14))),(26,12)),11),((19,17),((54,(44,43)),10))),(18,(((61,60),16),(13,(21,9)))))),(((49,((53,(47,46)),(48,45))),((38,(41,(42,35))),((37,36),25))),(8,6))),((((69,68),(70,67)),(29,((33,30),((32,28),(31,27))))),((55,(5,4)),3))))))),1);
   tree tree_108 [p = 0.000, P = 0.011] = [&W 0.000067] (22,(23,(7,((40,(39,2)),((62,(((66,63),(65,59)),((64,58),(57,56)))),(((((51,(52,50)),34),(((((24,(20,(15,14))),(26,12)),11),((19,17),((54,(44,43)),10))),(18,(((61,60),16),(13,(21,9)))))),(((49,((53,(47,46)),(48,45))),((38,(41,(42,35))),((37,36),25))),(8,6))),((((69,68),(70,67)),(29,((33,30),((32,28),(31,27))))),((55,(5,4)),3))))))),1);
   tree tree_109 [p = 0.000, P = 0.011] = [&W 0.000067] (22,(23,(7,((40,(39,2)),((62,(((66,63),(65,59)),((64,58),(57,56)))),(((((51,(52,50)),34),((((26,12),((24,(20,(15,14))),11)),((19,17),((44,(54,43)),10))),(18,(((61,60),16),(13,(21,9)))))),(((49,((53,(47,46)),(48,45))),((38,(41,(42,35))),((37,36),25))),(8,6))),((((69,68),(70,67)),(29,((33,30),(31,((32,28),27))))),((55,(5,4)),3))))))),1);
   tree tree_110 [p = 0.000, P = 0.011] = [&W 0.000067] (22,(23,(7,((40,(39,2)),((62,(((66,63),(65,59)),((64,58),(57,56)))),((((((52,51),50),34),((49,((53,(47,46)),(48,45))),((24,(20,(15,14))),(11,((26,12),((18,((19,17),((44,(54,43)),10))),(((61,60),16),(13,(21,9))))))))),(((38,(41,(42,35))),((37,36),25)),(8,6))),((((69,68),(70,67)),(33,(30,(29,(31,((32,28),27)))))),((55,(5,4)),3))))))),1);
   tree tree_111 [p = 0.000, P = 0.011] = [&W 0.000067] (22,(23,(7,((40,(39,2)),((62,(((66,63),(65,59)),((64,58),(57,56)))),((((((52,51),50),34),((((26,12),((24,(20,(15,14))),11)),((19,17),((54,(44,43)),10))),(18,(((61,60),16),(13,(21,9)))))),(((49,((53,(47,46)),(48,45))),((38,(41,(42,35))),((37,36),25))),(8,6))),(((68,(69,(70,67))),(29,((33,30),(31,((32,28),27))))),((55,(5,4)),3))))))),1);
   tree tree_112 [p = 0.000, P = 0.011] = [&W 0.000067] (22,(23,(7,((40,(39,2)),((62,(((66,63),(65,59)),((64,58),(57,56)))),(((((52,(51,50)),34),((49,((53,(47,46)),(48,45))),(((24,(20,(15,14))),11),(((19,17),((54,(44,43)),10)),((26,12),(18,(((61,60),16),(13,(21,9))))))))),(((38,(41,(42,35))),((37,36),25)),(8,6))),((((69,68),(70,67)),(30,(33,(29,((32,28),(31,27)))))),((55,(5,4)),3))))))),1);
   tree tree_113 [p = 0.000, P = 0.012] = [&W 0.000067] (22,(23,(7,((40,(39,2)),((62,(((66,63),(65,59)),((64,58),(57,56)))),((((((52,51),50),34),((((26,12),((24,(20,(15,14))),11)),((19,17),((54,(44,43)),10))),(18,(((61,60),16),(13,(21,9)))))),(((49,((53,(47,46)),(48,45))),((38,(41,(42,35))),((37,36),25))),(8,6))),(((69,(68,(70,67))),(29,((33,30),(31,((32,28),27))))),((55,(5,4)),3))))))),1);
   tree tree_114 [p = 0.000, P = 0.012] = [&W 0.000067] (22,(23,(7,((40,(39,2)),((62,(((66,63),(65,59)),((64,58),(57,56)))),(((((49,((53,(47,46)),(48,45))),((52,(51,50)),34)),((((26,12),((24,(20,(15,14))),11)),((19,17),((54,(44,43)),10))),(18,(((61,60),16),(13,(21,9)))))),(((38,(41,(42,35))),((37,36),25)),(8,6))),(((68,(69,(70,67))),(29,((33,30),(31,((32,28),27))))),((55,(5,4)),3))))))),1);
   tree tree_115 [p = 0.000, P = 0.012] = [&W 0.000067] (22,(23,(7,((40,(39,2)),((62,(((66,63),(65,59)),((64,58),(57,56)))),((((38,(41,(42,35))),((37,36),25)),(((((52,51),50),34),((49,((53,(47,46)),(48,45))),((18,((19,17),((44,(54,43)),10))),(((24,(20,(15,14))),11),((26,12),(((61,60),16),(13,(21,9)))))))),(8,6))),((((69,68),(70,67)),(29,((33,30),(31,((32,28),27))))),((55,(5,4)),3))))))),1);
   tree tree_116 [p = 0.000, P = 0.012] = [&W 0.000067] (22,(23,(7,((40,(39,2)),((62,(((66,63),(65,59)),((64,58),(57,56)))),(((((51,(52,50)),34),(18,(((19,17),((54,(44,43)),10)),(11,((24,(20,(15,14))),((26,12),(((61,60),16),(13,(21,9))))))))),(((49,((53,(47,46)),(48,45))),((38,(41,(42,35))),((37,36),25))),(8,6))),((((69,68),(70,67)),(29,((33,30),(31,((32,28),27))))),((55,(5,4)),3))))))),1);
   tree tree_117 [p = 0.000, P = 0.012] = [&W 0.000067] (22,(23,(7,((40,(39,2)),((62,(((66,63),(65,59)),((64,58),(57,56)))),((((((52,51),50),34),(18,(((19,17),((54,(44,43)),10)),(11,((24,(20,(15,14))),((26,12),(((61,60),16),(13,(21,9))))))))),(((49,((53,(47,46)),(48,45))),((38,(41,(42,35))),((37,36),25))),(8,6))),((((69,68),(70,67)),(29,((33,30),((31,(32,28)),27)))),((55,(5,4)),3))))))),1);
   tree tree_118 [p = 0.000, P = 0.012] = [&W 0.000067] (22,(23,(7,((40,(39,2)),((62,(((66,63),(65,59)),((64,58),(57,56)))),((((((52,51),50),34),((49,((53,(47,46)),(48,45))),((((26,12),((24,(20,(15,14))),11)),((19,17),((54,(44,43)),10))),(18,(((61,60),16),(13,(21,9))))))),(((38,(41,(42,35))),((37,36),25)),(8,6))),((((69,68),(70,67)),(29,((33,30),(31,((32,28),27))))),((55,(5,4)),3))))))),1);
   tree tree_119 [p = 0.000, P = 0.012] = [&W 0.000067] (22,(23,(7,((40,(39,2)),((62,(((66,63),(65,59)),((64,58),(57,56)))),(((((52,(51,50)),34),((49,((53,(47,46)),(48,45))),(((24,(20,(15,14))),11),((18,((19,17),((44,(54,43)),10))),((26,12),(((61,60),16),(13,(21,9)))))))),(((38,(41,(42,35))),((37,36),25)),(8,6))),((((69,68),(70,67)),(33,(30,(29,(31,((32,28),27)))))),((55,(5,4)),3))))))),1);
   tree tree_120 [p = 0.000, P = 0.012] = [&W 0.000067] (22,(23,(7,((40,(39,2)),((62,(((66,63),(65,59)),((64,58),(57,56)))),(((((52,(51,50)),34),((49,((53,(47,46)),(48,45))),(((24,(20,(15,14))),11),(((19,17),((44,(54,43)),10)),((26,12),(18,(((61,60),16),(13,(21,9))))))))),(((38,(41,(42,35))),((37,36),25)),(8,6))),(((69,(68,(70,67))),(33,(30,(29,((31,(32,28)),27))))),((55,(5,4)),3))))))),1);
   tree tree_121 [p = 0.000, P = 0.012] = [&W 0.000067] (22,(23,(7,((40,(39,2)),((62,(((66,63),(65,59)),((64,58),(57,56)))),(((((51,(52,50)),34),(((24,(20,(15,14))),11),(((19,17),((54,(44,43)),10)),((26,12),(18,(((61,60),16),(13,(21,9)))))))),(((49,((53,(47,46)),(48,45))),((38,(41,(42,35))),((37,36),25))),(8,6))),(((68,(69,(70,67))),(33,(30,(29,((31,(32,28)),27))))),((55,(5,4)),3))))))),1);
   tree tree_122 [p = 0.000, P = 0.012] = [&W 0.000067] (22,(23,(7,((40,(39,2)),((62,(((66,63),(65,59)),((64,58),(57,56)))),(((((24,(20,(15,14))),11),((18,((19,17),(((54,44),43),10))),((26,12),(((61,60),16),(13,(21,9)))))),(((52,(51,50)),34),(((49,((53,(47,46)),(48,45))),((38,(41,(42,35))),((37,36),25))),(8,6)))),((((69,68),(70,67)),(30,(33,(29,(31,((32,28),27)))))),((55,(5,4)),3))))))),1);
   tree tree_123 [p = 0.000, P = 0.012] = [&W 0.000067] (22,(23,(7,((40,(39,2)),((62,(((66,63),(65,59)),((64,58),(57,56)))),(((((51,(52,50)),34),(((((24,(20,(15,14))),(26,12)),11),((19,17),((44,(54,43)),10))),(18,(((61,60),16),(13,(21,9)))))),(((49,((53,(47,46)),(48,45))),((38,(41,(42,35))),((37,36),25))),(8,6))),((((69,68),(70,67)),(29,((33,30),(31,((32,28),27))))),((55,(5,4)),3))))))),1);
   tree tree_124 [p = 0.000, P = 0.012] = [&W 0.000067] (22,(23,(7,((40,(39,2)),((62,(((66,63),(65,59)),((64,58),(57,56)))),(((((51,(52,50)),34),(((((24,(20,(15,14))),(26,12)),11),((19,17),((54,(44,43)),10))),(18,(((61,60),16),(13,(21,9)))))),(((49,((53,(47,46)),(48,45))),((38,(41,(42,35))),((37,36),25))),(8,6))),((((69,68),(70,67)),(29,((33,30),(31,((32,28),27))))),((55,(5,4)),3))))))),1);
   tree tree_125 [p = 0.000, P = 0.012] = [&W 0.000067] (22,(23,(7,((40,(39,2)),((62,(((66,63),(65,59)),((64,58),(57,56)))),(((((52,(51,50)),34),((18,((44,(54,43)),((19,17),10))),(((24,(20,(15,14))),11),(26,(12,(((61,60),16),(13,(21,9)))))))),(((49,((53,(47,46)),(48,45))),((38,(41,(42,35))),((37,36),25))),(8,6))),((((69,68),(70,67)),(((33,30),29),(31,((32,28),27)))),((55,(5,4)),3))))))),1);
   tree tree_126 [p = 0.000, P = 0.012] = [&W 0.000067] (22,(23,(7,((40,(39,2)),((62,(((66,63),(65,59)),((64,58),(57,56)))),(((((49,((53,(47,46)),(48,45))),((51,(52,50)),34)),(((24,(20,(15,14))),11),((18,((19,17),((44,(54,43)),10))),((26,12),(((61,60),16),(13,(21,9))))))),(((38,(41,(42,35))),((37,36),25)),(8,6))),((((69,68),(70,67)),(30,(33,(29,(31,((32,28),27)))))),((55,(5,4)),3))))))),1);
   tree tree_127 [p = 0.000, P = 0.012] = [&W 0.000067] (22,(23,(7,((40,(39,2)),((62,(((66,63),(65,59)),((64,58),(57,56)))),(((((51,(52,50)),34),(((24,(20,(15,14))),11),((18,((19,17),((44,(54,43)),10))),((26,12),(((61,60),16),(13,(21,9))))))),(((49,((53,(47,46)),(48,45))),((38,(41,(42,35))),((37,36),25))),(8,6))),((((69,68),(70,67)),(30,(33,(29,(31,((32,28),27)))))),((55,(5,4)),3))))))),1);
   tree tree_128 [p = 0.000, P = 0.013] = [&W 0.000067] (22,(23,(7,((40,(39,2)),((62,(((66,63),(65,59)),((64,58),(57,56)))),(((((52,(51,50)),34),(((24,(20,(15,14))),11),(((19,17),((54,(44,43)),10)),(18,((26,12),(((61,60),16),(13,(21,9)))))))),(((49,((53,(47,46)),(48,45))),((38,(41,(42,35))),((37,36),25))),(8,6))),((((69,68),(70,67)),(29,((33,30),((32,28),(31,27))))),((55,(5,4)),3))))))),1);
   tree tree_129 [p = 0.000, P = 0.013] = [&W 0.000067] (22,(23,(7,((40,(39,2)),((62,(((66,63),(65,59)),((64,58),(57,56)))),(((((51,(52,50)),34),(18,(((19,17),((54,(44,43)),10)),(11,((24,(20,(15,14))),((26,12),(((61,60),16),(13,(21,9))))))))),(((49,((53,(47,46)),(48,45))),((38,(41,(42,35))),((37,36),25))),(8,6))),((((69,68),(70,67)),(33,(30,(29,(31,((32,28),27)))))),((55,(5,4)),3))))))),1);
   tree tree_130 [p = 0.000, P = 0.013] = [&W 0.000067] (22,(23,(7,((40,(39,2)),((62,(((66,63),(65,59)),((64,58),(57,56)))),((((((52,51),50),34),(((24,(20,(15,14))),11),((18,((19,17),((44,(54,43)),10))),((26,12),(((61,60),16),(13,(21,9))))))),((49,((53,(47,46)),(48,45))),(((38,(41,(42,35))),((37,36),25)),(8,6)))),((((69,68),(70,67)),(33,(30,(29,(31,((32,28),27)))))),((55,(5,4)),3))))))),1);
   tree tree_131 [p = 0.000, P = 0.013] = [&W 0.000067] (22,(23,(7,((40,(39,2)),((62,(((66,63),(65,59)),((64,58),(57,56)))),((((49,((53,(47,46)),(48,45))),(((52,(51,50)),34),(((24,(20,(15,14))),11),(((19,17),((54,(44,43)),10)),((26,12),(18,(((61,60),16),(13,(21,9))))))))),(((38,(41,(42,35))),((37,36),25)),(8,6))),((((69,68),(70,67)),((33,30),(29,((31,(32,28)),27)))),((55,(5,4)),3))))))),1);
   tree tree_132 [p = 0.000, P = 0.013] = [&W 0.000067] (22,(23,(7,((40,(39,2)),((62,(((66,63),(65,59)),((64,58),(57,56)))),((((((52,51),50),34),(((24,(20,(15,14))),11),((18,((19,17),((54,(44,43)),10))),((26,12),(((61,60),16),(13,(21,9))))))),(((49,((53,(47,46)),(48,45))),((38,(41,(42,35))),((37,36),25))),(8,6))),((((69,68),(70,67)),(33,(30,(29,(31,((32,28),27)))))),((55,(5,4)),3))))))),1);
   tree tree_133 [p = 0.000, P = 0.013] = [&W 0.000067] (22,(23,(7,((40,(39,2)),((62,(((66,63),(65,59)),((64,58),(57,56)))),(((((52,(51,50)),34),(((24,(20,(15,14))),11),((18,((19,17),((44,(54,43)),10))),((26,12),(((61,60),16),(13,(21,9))))))),(((49,((53,(47,46)),(48,45))),((38,(41,(42,35))),((37,36),25))),(8,6))),((((69,68),(70,67)),(33,(30,(29,(31,((32,28),27)))))),((55,(5,4)),3))))))),1);
   tree tree_134 [p = 0.000, P = 0.013] = [&W 0.000067] (22,(23,(7,((40,(39,2)),((62,(((66,63),(65,59)),((64,58),(57,56)))),(((((49,((53,(47,46)),(48,45))),(((52,51),50),34)),(((24,(20,(15,14))),11),(((19,17),((54,(44,43)),10)),(18,((26,12),(((61,60),16),(13,(21,9)))))))),(((38,(41,(42,35))),((37,36),25)),(8,6))),((((69,68),(70,67)),(29,((33,30),(31,((32,28),27))))),((55,(5,4)),3))))))),1);
   tree tree_135 [p = 0.000, P = 0.013] = [&W 0.000067] (22,(23,(7,((40,(39,2)),((62,(((66,63),(65,59)),((64,58),(57,56)))),(((((52,(51,50)),34),(18,(((19,17),((54,(44,43)),10)),(11,((24,(20,(15,14))),((26,12),(((61,60),16),(13,(21,9))))))))),(((49,((53,(47,46)),(48,45))),((38,(41,(42,35))),((37,36),25))),(8,6))),((((69,68),(70,67)),(33,(30,(29,(31,((32,28),27)))))),((55,(5,4)),3))))))),1);
   tree tree_136 [p = 0.000, P = 0.013] = [&W 0.000067] (22,(23,(7,((40,(39,2)),((62,(((66,63),(65,59)),((64,58),(57,56)))),(((((52,(51,50)),34),((((26,12),((24,(20,(15,14))),11)),((19,17),((44,(54,43)),10))),(18,(((61,60),16),(13,(21,9)))))),(((49,((53,(47,46)),(48,45))),((38,(41,(42,35))),((37,36),25))),(8,6))),(((68,(69,(70,67))),(29,((33,30),((32,28),(31,27))))),((55,(5,4)),3))))))),1);
   tree tree_137 [p = 0.000, P = 0.013] = [&W 0.000067] (22,(23,(7,((40,(39,2)),((62,(((66,63),(65,59)),((64,58),(57,56)))),(((((51,(52,50)),34),((49,((53,(47,46)),(48,45))),(((24,(20,(15,14))),11),((18,((19,17),((44,(54,43)),10))),((26,12),(((61,60),16),(13,(21,9)))))))),(((38,(41,(42,35))),((37,36),25)),(8,6))),(((68,(69,(70,67))),(33,(30,(29,(31,((32,28),27)))))),((55,(5,4)),3))))))),1);
   tree tree_138 [p = 0.000, P = 0.013] = [&W 0.000067] (22,(23,(7,((40,(39,2)),((62,(((66,63),(65,59)),((64,58),(57,56)))),((((51,(52,50)),34),((((24,(20,(15,14))),11),(((19,17),((54,(44,43)),10)),(18,((26,12),(((61,60),16),(13,(21,9))))))),((49,((53,(47,46)),(48,45))),(((38,(41,(42,35))),((37,36),25)),(8,6))))),((((69,68),(70,67)),(29,((33,30),(31,((32,28),27))))),((55,(5,4)),3))))))),1);
   tree tree_139 [p = 0.000, P = 0.013] = [&W 0.000067] (22,(23,(7,((40,(39,2)),((62,(((66,63),(65,59)),((64,58),(57,56)))),((((((52,51),50),34),((((26,12),((24,(20,(15,14))),11)),(((54,(44,43)),(19,17)),10)),(18,(((61,60),16),(13,(21,9)))))),(((49,((53,(47,46)),(48,45))),((38,(41,(42,35))),((37,36),25))),(8,6))),(((69,(68,(70,67))),(29,((33,30),((32,28),(31,27))))),((55,(5,4)),3))))))),1);
   tree tree_140 [p = 0.000, P = 0.013] = [&W 0.000067] (22,(23,(7,((40,(39,2)),((62,(((66,63),(65,59)),((64,58),(57,56)))),(((((49,((53,(47,46)),(48,45))),((52,(51,50)),34)),(((24,(20,(15,14))),11),((18,((19,17),((44,(54,43)),10))),((26,12),(((61,60),16),(13,(21,9))))))),(((38,(41,(42,35))),((37,36),25)),(8,6))),((((69,68),(70,67)),(29,((33,30),(31,((32,28),27))))),((55,(5,4)),3))))))),1);
   tree tree_141 [p = 0.000, P = 0.013] = [&W 0.000067] (22,(23,(7,((40,(39,2)),((62,(((66,63),(65,59)),((64,58),(57,56)))),(((((51,(52,50)),34),((49,((53,(47,46)),(48,45))),(((24,(20,(15,14))),(26,12)),(11,((((54,44),43),((19,17),10)),(18,(((61,60),16),(13,(21,9))))))))),(((38,(41,(42,35))),((37,36),25)),(8,6))),(((68,(69,(70,67))),(30,(33,(29,(31,((32,28),27)))))),((55,(5,4)),3))))))),1);
   tree tree_142 [p = 0.000, P = 0.013] = [&W 0.000067] (22,(23,(7,((40,(39,2)),((62,(((66,63),(65,59)),((64,58),(57,56)))),((((((52,51),50),34),((49,((53,(47,46)),(48,45))),(((24,(20,(15,14))),11),((18,((19,17),((44,(54,43)),10))),((26,12),(((61,60),16),(13,(21,9)))))))),(((38,(41,(42,35))),((37,36),25)),(8,6))),((((69,68),(70,67)),(29,((33,30),(31,((32,28),27))))),((55,(5,4)),3))))))),1);
   tree tree_143 [p = 0.000, P = 0.014] = [&W 0.000067] (22,(23,(7,((40,(39,2)),((62,(((66,63),(65,59)),((64,58),(57,56)))),(((((49,((53,(47,46)),(48,45))),((51,(52,50)),34)),(((24,(20,(15,14))),(26,12)),(11,(((19,17),((44,(54,43)),10)),(18,(((61,60),16),(13,(21,9)))))))),(((38,(41,(42,35))),((37,36),25)),(8,6))),((((69,68),(70,67)),((33,30),(29,(31,((32,28),27))))),((55,(5,4)),3))))))),1);
   tree tree_144 [p = 0.000, P = 0.014] = [&W 0.000067] (22,(23,(7,((40,(39,2)),((62,(((66,63),(65,59)),((64,58),(57,56)))),((((((52,51),50),34),(((24,(20,(15,14))),11),((18,((19,17),((44,(54,43)),10))),((26,12),(((61,60),16),(13,(21,9))))))),(((38,(41,(42,35))),((37,36),25)),((49,((53,(47,46)),(48,45))),(8,6)))),((((69,68),(70,67)),(29,((33,30),(31,((32,28),27))))),((55,(5,4)),3))))))),1);
   tree tree_145 [p = 0.000, P = 0.014] = [&W 0.000067] (22,(23,(7,((40,(39,2)),((62,(((66,63),(65,59)),((64,58),(57,56)))),((((((52,51),50),34),((18,(((44,(54,43)),(19,17)),10)),(((24,(20,(15,14))),11),((26,12),(((61,60),16),(13,(21,9))))))),(((49,((53,(47,46)),(48,45))),((38,(41,(42,35))),((37,36),25))),(8,6))),((((69,68),(70,67)),((33,30),(29,(31,((32,28),27))))),((55,(5,4)),3))))))),1);
   tree tree_146 [p = 0.000, P = 0.014] = [&W 0.000067] (22,(23,(7,((40,(39,2)),((62,(((66,63),(65,59)),((64,58),(57,56)))),(((((52,(51,50)),34),((18,((19,17),((54,(44,43)),10))),(11,((24,(20,(15,14))),((26,12),(((61,60),16),(13,(21,9)))))))),(((38,(41,(42,35))),((37,36),25)),((49,((53,(47,46)),(48,45))),(8,6)))),(((68,(69,(70,67))),(33,(30,(29,((32,28),(31,27)))))),((55,(5,4)),3))))))),1);
   tree tree_147 [p = 0.000, P = 0.014] = [&W 0.000067] (22,(23,(7,((40,(39,2)),((62,(((66,63),(65,59)),((64,58),(57,56)))),(((((49,((53,(47,46)),(48,45))),(((52,51),50),34)),(((24,(20,(15,14))),11),((18,((19,17),((44,(54,43)),10))),((26,12),(((61,60),16),(13,(21,9))))))),(((38,(41,(42,35))),((37,36),25)),(8,6))),((((69,68),(70,67)),(29,((33,30),(31,((32,28),27))))),((55,(5,4)),3))))))),1);
   tree tree_148 [p = 0.000, P = 0.014] = [&W 0.000067] (22,(23,(7,((40,(39,2)),((62,(((66,63),(65,59)),((64,58),(57,56)))),(((((52,(51,50)),34),((18,(((44,(54,43)),(19,17)),10)),(((24,(20,(15,14))),11),((26,12),(((61,60),16),(13,(21,9))))))),(((49,((53,(47,46)),(48,45))),((38,(41,(42,35))),((37,36),25))),(8,6))),((((69,68),(70,67)),((33,30),(29,(31,((32,28),27))))),((55,(5,4)),3))))))),1);
   tree tree_149 [p = 0.000, P = 0.014] = [&W 0.000067] (22,(23,(7,((40,(39,2)),((62,(((66,63),(65,59)),((64,58),(57,56)))),(((((52,(51,50)),34),((18,(((44,(54,43)),(19,17)),10)),(((24,(20,(15,14))),11),((26,12),(((61,60),16),(13,(21,9))))))),(((49,((53,(47,46)),(48,45))),((38,(41,(42,35))),((37,36),25))),(8,6))),(((68,(69,(70,67))),((33,30),(29,(31,((32,28),27))))),((55,(5,4)),3))))))),1);
   tree tree_150 [p = 0.000, P = 0.014] = [&W 0.000067] (22,(23,(7,((40,(39,2)),((62,(((66,63),(65,59)),((64,58),(57,56)))),((((52,(51,50)),34),(((18,((19,17),((44,(54,43)),10))),(((24,(20,(15,14))),11),((26,12),(((61,60),16),(13,(21,9)))))),(((49,((53,(47,46)),(48,45))),((38,(41,(42,35))),((37,36),25))),(8,6)))),((((69,68),(70,67)),(30,(33,(29,(31,((32,28),27)))))),((55,(5,4)),3))))))),1);
   tree tree_151 [p = 0.000, P = 0.014] = [&W 0.000067] (22,(23,(7,((40,(39,2)),((62,(((66,63),(65,59)),((64,58),(57,56)))),(((((52,(51,50)),34),((18,((44,(54,43)),((19,17),10))),(11,((24,(20,(15,14))),((26,12),(((61,60),16),(13,(21,9)))))))),(((49,((53,(47,46)),(48,45))),((38,(41,(42,35))),((37,36),25))),(8,6))),((((69,68),(70,67)),(29,((33,30),(31,((32,28),27))))),((55,(5,4)),3))))))),1);
   tree tree_152 [p = 0.000, P = 0.014] = [&W 0.000067] (22,(23,(7,((40,(39,2)),((62,(((66,63),(65,59)),((64,58),(57,56)))),((((((52,51),50),34),((18,(((44,(54,43)),(19,17)),10)),(11,((24,(20,(15,14))),((26,12),(((61,60),16),(13,(21,9)))))))),(((49,((53,(47,46)),(48,45))),((38,(41,(42,35))),((37,36),25))),(8,6))),((((69,68),(70,67)),(29,((33,30),(31,((32,28),27))))),((55,(5,4)),3))))))),1);
   tree tree_153 [p = 0.000, P = 0.014] = [&W 0.000067] (22,(23,(7,((40,(39,2)),((62,(((66,63),(65,59)),((64,58),(57,56)))),((((((52,51),50),34),((18,((44,(54,43)),((19,17),10))),(11,((24,(20,(15,14))),((26,12),(((61,60),16),(13,(21,9)))))))),(((49,((53,(47,46)),(48,45))),((38,(41,(42,35))),((37,36),25))),(8,6))),((((69,68),(70,67)),(29,((33,30),(31,((32,28),27))))),((55,(5,4)),3))))))),1);
   tree tree_154 [p = 0.000, P = 0.014] = [&W 0.000067] (22,(23,(7,((40,(39,2)),((62,(((66,63),(65,59)),((64,58),(57,56)))),((((((52,51),50),34),((18,((19,17),((44,(54,43)),10))),(11,((24,(20,(15,14))),((26,12),(((61,60),16),(13,(21,9)))))))),(((49,((53,(47,46)),(48,45))),((38,(41,(42,35))),((37,36),25))),(8,6))),((((69,68),(70,67)),(29,((33,30),(31,((32,28),27))))),((55,(5,4)),3))))))),1);
   tree tree_155 [p = 0.000, P = 0.014] = [&W 0.000067] (22,(23,(7,((40,(39,2)),((62,(((66,63),(65,59)),((64,58),(57,56)))),(((((49,((53,(47,46)),(48,45))),((52,(51,50)),34)),(((24,(20,(15,14))),11),(18,(((19,17),((54,(44,43)),10)),((26,12),(((61,60),16),(13,(21,9)))))))),(((38,(41,(42,35))),((37,36),25)),(8,6))),((((69,68),(70,67)),(33,(30,(29,(31,((32,28),27)))))),((55,(5,4)),3))))))),1);
   tree tree_156 [p = 0.000, P = 0.014] = [&W 0.000067] (22,(23,(7,((40,(39,2)),((62,(((66,63),(65,59)),((64,58),(57,56)))),((((((52,51),50),34),(((24,(20,(15,14))),11),((18,((19,17),((54,(44,43)),10))),((26,12),(((61,60),16),(13,(21,9))))))),(((49,((53,(47,46)),(48,45))),((38,(41,(42,35))),((37,36),25))),(8,6))),(((69,(68,(70,67))),(29,((33,30),(31,((32,28),27))))),((55,(5,4)),3))))))),1);
   tree tree_157 [p = 0.000, P = 0.014] = [&W 0.000067] (22,(23,(7,((40,(39,2)),((62,(((66,63),(65,59)),((64,58),(57,56)))),(((((52,(51,50)),34),(((24,(20,(15,14))),11),((18,((19,17),(((54,44),43),10))),((26,12),(((61,60),16),(13,(21,9))))))),((49,((53,(47,46)),(48,45))),(((38,(41,(42,35))),((37,36),25)),(8,6)))),((((69,68),(70,67)),(29,((33,30),(31,((32,28),27))))),((55,(5,4)),3))))))),1);
   tree tree_158 [p = 0.000, P = 0.015] = [&W 0.000067] (22,(23,(7,((40,(39,2)),((62,(((66,63),(65,59)),((64,58),(57,56)))),(((((51,(52,50)),34),((18,((19,17),((44,(54,43)),10))),(((24,(20,(15,14))),11),((26,12),(((61,60),16),(13,(21,9))))))),(((38,(41,(42,35))),((37,36),25)),((49,((53,(47,46)),(48,45))),(8,6)))),((((69,68),(70,67)),(30,(33,(29,(31,((32,28),27)))))),((55,(5,4)),3))))))),1);
   tree tree_159 [p = 0.000, P = 0.015] = [&W 0.000067] (22,(23,(7,((40,(39,2)),((62,(((66,63),(65,59)),((64,58),(57,56)))),(((((52,(51,50)),34),(((24,(20,(15,14))),11),((18,((44,(54,43)),((19,17),10))),((26,12),(((61,60),16),(13,(21,9))))))),(((49,((53,(47,46)),(48,45))),((38,(41,(42,35))),((37,36),25))),(8,6))),((((69,68),(70,67)),(29,((33,30),(31,((32,28),27))))),((55,(5,4)),3))))))),1);
   tree tree_160 [p = 0.000, P = 0.015] = [&W 0.000067] (22,(23,(7,((40,(39,2)),((62,(((66,63),(65,59)),((64,58),(57,56)))),((((((52,51),50),34),(((24,(20,(15,14))),11),((18,((19,17),((44,(54,43)),10))),((26,12),(((61,60),16),(13,(21,9))))))),(((49,((53,(47,46)),(48,45))),((38,(41,(42,35))),((37,36),25))),(8,6))),((((69,68),(70,67)),(29,((33,30),(31,((32,28),27))))),((55,(5,4)),3))))))),1);
   tree tree_161 [p = 0.000, P = 0.015] = [&W 0.000067] (22,(23,(7,((40,(39,2)),((62,(((66,63),(65,59)),((64,58),(57,56)))),(((((38,(41,(42,35))),((37,36),25)),(((49,((53,(47,46)),(48,45))),(((52,51),50),34)),(((((24,(20,(15,14))),(26,12)),11),((19,17),((54,(44,43)),10))),(18,(((61,60),16),(13,(21,9))))))),(8,6)),((((69,68),(70,67)),(33,(30,(29,(31,((32,28),27)))))),((55,(5,4)),3))))))),1);
   tree tree_162 [p = 0.000, P = 0.015] = [&W 0.000067] (22,(23,(7,((40,(39,2)),((62,(((66,63),(65,59)),((64,58),(57,56)))),((((49,((53,(47,46)),(48,45))),(((52,(51,50)),34),(((24,(20,(15,14))),11),((26,12),((((44,(54,43)),(19,17)),10),(18,(((61,60),16),(13,(21,9))))))))),(((38,(41,(42,35))),((37,36),25)),(8,6))),((((69,68),(70,67)),(33,(30,(29,(31,((32,28),27)))))),((55,(5,4)),3))))))),1);
   tree tree_163 [p = 0.000, P = 0.015] = [&W 0.000067] (22,(23,(7,((40,(39,2)),((62,(((66,63),(65,59)),((64,58),(57,56)))),((((18,((19,17),((44,(54,43)),10))),(((24,(20,(15,14))),11),((26,12),(((61,60),16),(13,(21,9)))))),(((52,(51,50)),34),((49,((53,(47,46)),(48,45))),(((38,(41,(42,35))),((37,36),25)),(8,6))))),((((69,68),(70,67)),(33,(30,(29,((31,(32,28)),27))))),((55,(5,4)),3))))))),1);
   tree tree_164 [p = 0.000, P = 0.015] = [&W 0.000067] (22,(23,(7,((40,(39,2)),((62,(((66,63),(65,59)),((64,58),(57,56)))),(((((49,((53,(47,46)),(48,45))),(((52,51),50),34)),((24,(20,(15,14))),(11,(((19,17),((54,(44,43)),10)),((26,12),(18,(((61,60),16),(13,(21,9))))))))),(((38,(41,(42,35))),((37,36),25)),(8,6))),((((69,68),(70,67)),(33,(30,(29,(31,((32,28),27)))))),((55,(5,4)),3))))))),1);
   tree tree_165 [p = 0.000, P = 0.015] = [&W 0.000067] (22,(23,(7,((40,(39,2)),((62,(((66,63),(65,59)),((64,58),(57,56)))),(((((52,(51,50)),34),(((24,(20,(15,14))),11),((18,((19,17),((44,(54,43)),10))),((26,12),(((61,60),16),(13,(21,9))))))),(((49,((53,(47,46)),(48,45))),((38,(41,(42,35))),((37,36),25))),(8,6))),((((69,68),(70,67)),(29,((33,30),((32,28),(31,27))))),((55,(5,4)),3))))))),1);
   tree tree_166 [p = 0.000, P = 0.015] = [&W 0.000067] (22,(23,(7,((40,(39,2)),((62,(((66,63),(65,59)),((64,58),(57,56)))),(((((52,(51,50)),34),((49,((53,(47,46)),(48,45))),(((24,(20,(15,14))),11),((18,((44,(54,43)),((19,17),10))),((26,12),(((61,60),16),(13,(21,9)))))))),(((38,(41,(42,35))),((37,36),25)),(8,6))),(((69,(68,(70,67))),(29,((33,30),((32,28),(31,27))))),((55,(5,4)),3))))))),1);
   tree tree_167 [p = 0.000, P = 0.015] = [&W 0.000067] (22,(23,(7,((40,(39,2)),((62,(((66,63),(65,59)),((64,58),(57,56)))),(((((52,(51,50)),34),(((24,(20,(15,14))),11),((26,12),(((19,17),((44,(54,43)),10)),(18,(((61,60),16),(13,(21,9)))))))),(((49,((53,(47,46)),(48,45))),((38,(41,(42,35))),((37,36),25))),(8,6))),((((69,68),(70,67)),(33,(30,(29,(31,((32,28),27)))))),((55,(5,4)),3))))))),1);
   tree tree_168 [p = 0.000, P = 0.015] = [&W 0.000067] (22,(23,(7,((40,(39,2)),((62,(((66,63),(65,59)),((64,58),(57,56)))),(((((52,(51,50)),34),((49,((53,(47,46)),(48,45))),(((24,(20,(15,14))),11),((26,12),(((19,17),((44,(54,43)),10)),(18,(((61,60),16),(13,(21,9))))))))),(((38,(41,(42,35))),((37,36),25)),(8,6))),(((69,(68,(70,67))),(33,(30,(29,(31,((32,28),27)))))),((55,(5,4)),3))))))),1);
   tree tree_169 [p = 0.000, P = 0.015] = [&W 0.000067] (22,(23,(7,((40,(39,2)),((62,(((66,63),(65,59)),((64,58),(57,56)))),((((((52,51),50),34),((49,((53,(47,46)),(48,45))),(((24,(20,(15,14))),11),((26,12),((((44,(54,43)),(19,17)),10),(18,(((61,60),16),(13,(21,9))))))))),(((38,(41,(42,35))),((37,36),25)),(8,6))),((((69,68),(70,67)),(33,(30,(29,(31,((32,28),27)))))),((55,(5,4)),3))))))),1);
   tree tree_170 [p = 0.000, P = 0.015] = [&W 0.000067] (22,(23,(7,((40,(39,2)),((62,(((66,63),(65,59)),((64,58),(57,56)))),((((((52,51),50),34),((49,((53,(47,46)),(48,45))),((24,(20,(15,14))),(11,(((19,17),((44,(54,43)),10)),((26,12),(18,(((61,60),16),(13,(21,9)))))))))),(((38,(41,(42,35))),((37,36),25)),(8,6))),(((68,(69,(70,67))),(33,(30,(29,(31,((32,28),27)))))),((55,(5,4)),3))))))),1);
   tree tree_171 [p = 0.000, P = 0.015] = [&W 0.000067] (22,(23,(7,((40,(39,2)),((62,(((66,63),(65,59)),((64,58),(57,56)))),((((((52,51),50),34),((18,((19,17),((54,(44,43)),10))),(11,((24,(20,(15,14))),((26,12),(((61,60),16),(13,(21,9)))))))),(((49,((53,(47,46)),(48,45))),((38,(41,(42,35))),((37,36),25))),(8,6))),((((69,68),(70,67)),(30,(33,(29,(31,((32,28),27)))))),((55,(5,4)),3))))))),1);
   tree tree_172 [p = 0.000, P = 0.015] = [&W 0.000067] (22,(23,(7,((40,(39,2)),((62,(((66,63),(65,59)),((64,58),(57,56)))),(((((51,(52,50)),34),((49,((53,(47,46)),(48,45))),((18,((19,17),((54,(44,43)),10))),(((24,(20,(15,14))),11),((26,12),(((61,60),16),(13,(21,9)))))))),(((38,(41,(42,35))),((37,36),25)),(8,6))),((((69,68),(70,67)),((33,30),(29,(31,((32,28),27))))),((55,(5,4)),3))))))),1);
   tree tree_173 [p = 0.000, P = 0.016] = [&W 0.000067] (22,(23,(7,((40,(39,2)),((62,(((66,63),(65,59)),((64,58),(57,56)))),(((((52,(51,50)),34),(18,(((19,17),((44,(54,43)),10)),(((26,12),((24,(20,(15,14))),11)),(((61,60),16),(13,(21,9))))))),(((49,((53,(47,46)),(48,45))),((38,(41,(42,35))),((37,36),25))),(8,6))),((((69,68),(70,67)),(30,(33,(29,((32,28),(31,27)))))),((55,(5,4)),3))))))),1);
   tree tree_174 [p = 0.000, P = 0.016] = [&W 0.000067] (22,(23,(7,((40,(39,2)),((62,(((66,63),(65,59)),((64,58),(57,56)))),(((((49,((53,(47,46)),(48,45))),((52,(51,50)),34)),((((24,(20,(15,14))),11),((19,17),((54,(44,43)),10))),((26,12),(18,(((61,60),16),(13,(21,9))))))),(((38,(41,(42,35))),((37,36),25)),(8,6))),((((69,68),(70,67)),(33,(30,(29,(31,((32,28),27)))))),((55,(5,4)),3))))))),1);
   tree tree_175 [p = 0.000, P = 0.016] = [&W 0.000067] (22,(23,(7,((40,(39,2)),((62,(((66,63),(65,59)),((64,58),(57,56)))),((((((52,51),50),34),((49,((53,(47,46)),(48,45))),((24,(20,(15,14))),(11,(((19,17),((44,(54,43)),10)),((26,12),(18,(((61,60),16),(13,(21,9)))))))))),(((38,(41,(42,35))),((37,36),25)),(8,6))),((((69,68),(70,67)),((33,30),(29,(31,((32,28),27))))),((55,(5,4)),3))))))),1);
   tree tree_176 [p = 0.000, P = 0.016] = [&W 0.000067] (22,(23,(7,((40,(39,2)),((62,(((66,63),(65,59)),((64,58),(57,56)))),((((((52,51),50),34),((18,((19,17),((44,(54,43)),10))),(11,((24,(20,(15,14))),((26,12),(((61,60),16),(13,(21,9)))))))),((((49,(53,(47,46))),(48,45)),((38,(41,(42,35))),((37,36),25))),(8,6))),(((69,(68,(70,67))),(33,(30,(29,((32,28),(31,27)))))),((55,(5,4)),3))))))),1);
   tree tree_177 [p = 0.000, P = 0.016] = [&W 0.000067] (22,(23,(7,((40,(39,2)),((62,(((66,63),(65,59)),((64,58),(57,56)))),(((((51,(52,50)),34),((18,(((54,44),43),((19,17),10))),(((24,(20,(15,14))),11),((26,12),(((61,60),16),(13,(21,9))))))),(((49,((53,(47,46)),(48,45))),((38,(41,(42,35))),((37,36),25))),(8,6))),((((69,68),(70,67)),((33,30),(29,(31,((32,28),27))))),((55,(5,4)),3))))))),1);
   tree tree_178 [p = 0.000, P = 0.016] = [&W 0.000067] (22,(23,(7,((40,(39,2)),((62,(((66,63),(65,59)),((64,58),(57,56)))),(((((52,(51,50)),34),((18,((19,17),((44,(54,43)),10))),(11,((24,(20,(15,14))),((26,12),(((61,60),16),(13,(21,9)))))))),(((49,((53,(47,46)),(48,45))),((38,(41,(42,35))),((37,36),25))),(8,6))),(((69,(68,(70,67))),((33,30),(29,(31,((32,28),27))))),((55,(5,4)),3))))))),1);
   tree tree_179 [p = 0.000, P = 0.016] = [&W 0.000067] (22,(23,(7,((40,(39,2)),((62,(((66,63),(65,59)),((64,58),(57,56)))),(((((52,(51,50)),34),((18,((19,17),((44,(54,43)),10))),(11,((24,(20,(15,14))),((26,12),(((61,60),16),(13,(21,9)))))))),(((49,((53,(47,46)),(48,45))),((38,(41,(42,35))),((37,36),25))),(8,6))),((((69,68),(70,67)),((33,30),(29,(31,((32,28),27))))),((55,(5,4)),3))))))),1);
   tree tree_180 [p = 0.000, P = 0.016] = [&W 0.000067] (22,(23,(7,((40,(39,2)),((62,(((66,63),(65,59)),((64,58),(57,56)))),(((((52,(51,50)),34),((49,((53,(47,46)),(48,45))),((18,((19,17),((44,(54,43)),10))),(((24,(20,(15,14))),11),((26,12),(((61,60),16),(13,(21,9)))))))),(((38,(41,(42,35))),((37,36),25)),(8,6))),((((69,68),(70,67)),((33,30),(29,(31,((32,28),27))))),((55,(5,4)),3))))))),1);
   tree tree_181 [p = 0.000, P = 0.016] = [&W 0.000067] (22,(23,(7,((40,(39,2)),((62,(((66,63),(65,59)),((64,58),(57,56)))),((((38,(41,(42,35))),((37,36),25)),((((52,(51,50)),34),((49,((53,(47,46)),(48,45))),(((24,(20,(15,14))),11),(((19,17),((54,(44,43)),10)),((26,12),(18,(((61,60),16),(13,(21,9))))))))),(8,6))),((((69,68),(70,67)),(29,((33,30),(31,((32,28),27))))),((55,(5,4)),3))))))),1);
   tree tree_182 [p = 0.000, P = 0.016] = [&W 0.000067] (22,(23,(7,((40,(39,2)),((62,(((66,63),(65,59)),((64,58),(57,56)))),(((((49,((53,(47,46)),(48,45))),((52,(51,50)),34)),((18,((19,17),((54,(44,43)),10))),(11,((24,(20,(15,14))),((26,12),(((61,60),16),(13,(21,9)))))))),(((38,(41,(42,35))),((37,36),25)),(8,6))),((((69,68),(70,67)),((33,30),(29,(31,((32,28),27))))),((55,(5,4)),3))))))),1);
   tree tree_183 [p = 0.000, P = 0.016] = [&W 0.000067] (22,(23,(7,((40,(39,2)),((62,(((66,63),(65,59)),((64,58),(57,56)))),(((((52,(51,50)),34),((24,(20,(15,14))),(11,(((19,17),((44,(54,43)),10)),((26,12),(18,(((61,60),16),(13,(21,9))))))))),(((49,((53,(47,46)),(48,45))),((38,(41,(42,35))),((37,36),25))),(8,6))),((((69,68),(70,67)),((33,30),(29,((32,28),(31,27))))),((55,(5,4)),3))))))),1);
   tree tree_184 [p = 0.000, P = 0.016] = [&W 0.000067] (22,(23,(7,((40,(39,2)),((62,(((66,63),(65,59)),((64,58),(57,56)))),(((((49,((53,(47,46)),(48,45))),((52,(51,50)),34)),(((((24,(20,(15,14))),(26,12)),11),((19,17),(((54,44),43),10))),(18,(((61,60),16),(13,(21,9)))))),(((38,(41,(42,35))),((37,36),25)),(8,6))),(((68,(69,(70,67))),(33,(30,(29,(31,((32,28),27)))))),((55,(5,4)),3))))))),1);
   tree tree_185 [p = 0.000, P = 0.016] = [&W 0.000067] (22,(23,(7,((40,(39,2)),((62,(((66,63),(65,59)),((64,58),(57,56)))),(((((49,((53,(47,46)),(48,45))),((51,(52,50)),34)),(((24,(20,(15,14))),11),(((19,17),((44,(54,43)),10)),((26,12),(18,(((61,60),16),(13,(21,9)))))))),(((38,(41,(42,35))),((37,36),25)),(8,6))),((((69,68),(70,67)),(33,(30,(29,(31,((32,28),27)))))),((55,(5,4)),3))))))),1);
   tree tree_186 [p = 0.000, P = 0.016] = [&W 0.000067] (22,(23,(7,((40,(39,2)),((62,(((66,63),(65,59)),((64,58),(57,56)))),((((52,(51,50)),34),((((24,(20,(15,14))),11),((18,((19,17),((44,(54,43)),10))),((26,12),(((61,60),16),(13,(21,9)))))),(((49,((53,(47,46)),(48,45))),((38,(41,(42,35))),((37,36),25))),(8,6)))),(((68,(69,(70,67))),(33,(30,(29,((32,28),(31,27)))))),((55,(5,4)),3))))))),1);
   tree tree_187 [p = 0.000, P = 0.016] = [&W 0.000067] (22,(23,(7,((40,(39,2)),((62,(((66,63),(65,59)),((64,58),(57,56)))),(((((52,(51,50)),34),((18,((19,17),((44,(54,43)),10))),(((24,(20,(15,14))),11),((26,12),(((61,60),16),(13,(21,9))))))),(((49,((53,(47,46)),(48,45))),((38,(41,(42,35))),((37,36),25))),(8,6))),(((68,(69,(70,67))),(33,(30,(29,(31,((32,28),27)))))),((55,(5,4)),3))))))),1);
   tree tree_188 [p = 0.000, P = 0.017] = [&W 0.000067] (22,(23,(7,((40,(39,2)),((62,(((66,63),(65,59)),((64,58),(57,56)))),(((((52,(51,50)),34),((49,((53,(47,46)),(48,45))),((18,((19,17),((44,(54,43)),10))),(((24,(20,(15,14))),11),((26,12),(((61,60),16),(13,(21,9)))))))),(((38,(41,(42,35))),((37,36),25)),(8,6))),((((69,68),(70,67)),(33,(30,(29,(31,((32,28),27)))))),((55,(5,4)),3))))))),1);
   tree tree_189 [p = 0.000, P = 0.017] = [&W 0.000067] (22,(23,(7,((40,(39,2)),((62,(((66,63),(65,59)),((64,58),(57,56)))),((((((52,51),50),34),((49,((53,(47,46)),(48,45))),((18,((19,17),((44,(54,43)),10))),(((24,(20,(15,14))),11),((26,12),(((61,60),16),(13,(21,9)))))))),(((38,(41,(42,35))),((37,36),25)),(8,6))),((((69,68),(70,67)),(33,(30,(29,(31,((32,28),27)))))),((55,(5,4)),3))))))),1);
   tree tree_190 [p = 0.000, P = 0.017] = [&W 0.000067] (22,(23,(7,((40,(39,2)),((62,(((66,63),(65,59)),((64,58),(57,56)))),(((((38,(41,(42,35))),((37,36),25)),((((52,51),50),34),((49,((53,(47,46)),(48,45))),(((24,(20,(15,14))),11),((26,12),(((19,17),((44,(54,43)),10)),(18,(((61,60),16),(13,(21,9)))))))))),(8,6)),((((69,68),(70,67)),(30,(33,(29,((32,28),(31,27)))))),((55,(5,4)),3))))))),1);
   tree tree_191 [p = 0.000, P = 0.017] = [&W 0.000067] (22,(23,(7,((40,(39,2)),((62,(((66,63),(65,59)),((64,58),(57,56)))),(((((52,(51,50)),34),((18,((19,17),((54,(44,43)),10))),(((24,(20,(15,14))),11),((26,12),(((61,60),16),(13,(21,9))))))),(((38,(41,(42,35))),((37,36),25)),((49,((53,(47,46)),(48,45))),(8,6)))),((((69,68),(70,67)),(33,(30,(29,(31,((32,28),27)))))),((55,(5,4)),3))))))),1);
   tree tree_192 [p = 0.000, P = 0.017] = [&W 0.000067] (22,(23,(7,((40,(39,2)),((62,(((66,63),(65,59)),((64,58),(57,56)))),(((((51,(52,50)),34),((49,((53,(47,46)),(48,45))),((((44,(54,43)),(19,17)),10),(((24,(20,(15,14))),11),((26,12),(18,(((61,60),16),(13,(21,9))))))))),(((38,(41,(42,35))),((37,36),25)),(8,6))),((((69,68),(70,67)),(29,((33,30),((32,28),(31,27))))),((55,(5,4)),3))))))),1);
   tree tree_193 [p = 0.000, P = 0.017] = [&W 0.000067] (22,(23,(7,((40,(39,2)),((62,(((66,63),(65,59)),((64,58),(57,56)))),((((((52,51),50),34),((18,((19,17),((44,(54,43)),10))),(((24,(20,(15,14))),11),((26,12),(((61,60),16),(13,(21,9))))))),(((38,(41,(42,35))),((37,36),25)),((49,((53,(47,46)),(48,45))),(8,6)))),((((69,68),(70,67)),(33,(30,(29,(31,((32,28),27)))))),((55,(5,4)),3))))))),1);
   tree tree_194 [p = 0.000, P = 0.017] = [&W 0.000067] (22,(23,(7,((40,(39,2)),((62,(((66,63),(65,59)),((64,58),(57,56)))),((((((52,51),50),34),((49,((53,(47,46)),(48,45))),((24,(20,(15,14))),(11,(((19,17),((44,(54,43)),10)),((26,12),(18,(((61,60),16),(13,(21,9)))))))))),(((38,(41,(42,35))),((37,36),25)),(8,6))),((((69,68),(70,67)),(((33,30),29),(31,((32,28),27)))),((55,(5,4)),3))))))),1);
   tree tree_195 [p = 0.000, P = 0.017] = [&W 0.000067] (22,(23,(7,((40,(39,2)),((62,(((66,63),(65,59)),((64,58),(57,56)))),(((((52,(51,50)),34),((18,((44,(54,43)),((19,17),10))),(((24,(20,(15,14))),11),((26,12),(((61,60),16),(13,(21,9))))))),(((49,((53,(47,46)),(48,45))),((38,(41,(42,35))),((37,36),25))),(8,6))),((((69,68),(70,67)),(33,(30,(29,(31,((32,28),27)))))),((55,(5,4)),3))))))),1);
   tree tree_196 [p = 0.000, P = 0.017] = [&W 0.000067] (22,(23,(7,((40,(39,2)),((62,(((66,63),(65,59)),((64,58),(57,56)))),(((((38,(41,(42,35))),((37,36),25)),((((52,51),50),34),((49,((53,(47,46)),(48,45))),(((24,(20,(15,14))),11),(((26,12),(18,((19,17),((54,(44,43)),10)))),(((61,60),16),(13,(21,9)))))))),(8,6)),((((69,68),(70,67)),(33,(30,(29,(31,((32,28),27)))))),((55,(5,4)),3))))))),1);
   tree tree_197 [p = 0.000, P = 0.017] = [&W 0.000067] (22,(23,(7,((40,(39,2)),((62,(((66,63),(65,59)),((64,58),(57,56)))),(((((38,(41,(42,35))),((37,36),25)),(((49,((53,(47,46)),(48,45))),((52,(51,50)),34)),(((24,(20,(15,14))),11),((26,12),(((19,17),((44,(54,43)),10)),(18,(((61,60),16),(13,(21,9))))))))),(8,6)),((((69,68),(70,67)),(33,(30,(29,(31,((32,28),27)))))),((55,(5,4)),3))))))),1);
   tree tree_198 [p = 0.000, P = 0.017] = [&W 0.000067] (22,(23,(7,((40,(39,2)),((62,(((66,63),(65,59)),((64,58),(57,56)))),((((((52,51),50),34),((49,((53,(47,46)),(48,45))),(((24,(20,(15,14))),11),((((44,(54,43)),(19,17)),10),((26,12),(18,(((61,60),16),(13,(21,9))))))))),(((38,(41,(42,35))),((37,36),25)),(8,6))),((((69,68),(70,67)),(30,(33,(29,(31,((32,28),27)))))),((55,(5,4)),3))))))),1);
   tree tree_199 [p = 0.000, P = 0.017] = [&W 0.000067] (22,(23,(7,((40,(39,2)),((62,(((66,63),(65,59)),((64,58),(57,56)))),((((((52,51),50),34),((18,(((54,44),43),((19,17),10))),(((24,(20,(15,14))),11),((26,12),(((61,60),16),(13,(21,9))))))),(((38,(41,(42,35))),((37,36),25)),((49,((53,(47,46)),(48,45))),(8,6)))),((((69,68),(70,67)),(33,(30,(29,(31,((32,28),27)))))),((55,(5,4)),3))))))),1);
   tree tree_200 [p = 0.000, P = 0.017] = [&W 0.000067] (22,(23,(7,((40,(39,2)),((62,(((66,63),(65,59)),((64,58),(57,56)))),(((((52,(51,50)),34),(((((24,(20,(15,14))),(26,12)),11),((54,(44,43)),((19,17),10))),(18,(((61,60),16),(13,(21,9)))))),(((49,((53,(47,46)),(48,45))),((38,(41,(42,35))),((37,36),25))),(8,6))),((((69,68),(70,67)),(30,(33,(29,(31,((32,28),27)))))),((55,(5,4)),3))))))),1);
   tree tree_201 [p = 0.000, P = 0.017] = [&W 0.000067] (22,(23,(7,((40,(39,2)),((62,(((66,63),(65,59)),((64,58),(57,56)))),(((((52,(51,50)),34),(((((24,(20,(15,14))),(26,12)),11),(((44,(54,43)),(19,17)),10)),(18,(((61,60),16),(13,(21,9)))))),(((49,((53,(47,46)),(48,45))),((38,(41,(42,35))),((37,36),25))),(8,6))),((((69,68),(70,67)),(30,(33,(29,(31,((32,28),27)))))),((55,(5,4)),3))))))),1);
   tree tree_202 [p = 0.000, P = 0.017] = [&W 0.000067] (22,(23,(7,((40,(39,2)),((62,(((66,63),(65,59)),((64,58),(57,56)))),(((((38,(41,(42,35))),((37,36),25)),(((49,((53,(47,46)),(48,45))),((51,(52,50)),34)),(((24,(20,(15,14))),11),((26,12),(((19,17),((44,(54,43)),10)),(18,(((61,60),16),(13,(21,9))))))))),(8,6)),((((69,68),(70,67)),(30,(33,(29,(31,((32,28),27)))))),((55,(5,4)),3))))))),1);
   tree tree_203 [p = 0.000, P = 0.018] = [&W 0.000067] (22,(23,(7,((40,(39,2)),((62,(((66,63),(65,59)),((64,58),(57,56)))),((((((52,51),50),34),(((((24,(20,(15,14))),(26,12)),11),((19,17),((54,(44,43)),10))),(18,(((61,60),16),(13,(21,9)))))),(((49,((53,(47,46)),(48,45))),((38,(41,(42,35))),((37,36),25))),(8,6))),((((69,68),(70,67)),(30,(33,(29,(31,((32,28),27)))))),((55,(5,4)),3))))))),1);
   tree tree_204 [p = 0.000, P = 0.018] = [&W 0.000067] (22,(23,(7,((40,(39,2)),((62,(((66,63),(65,59)),((64,58),(57,56)))),(((((52,(51,50)),34),(((((24,(20,(15,14))),(26,12)),11),((19,17),((54,(44,43)),10))),(18,(((61,60),16),(13,(21,9)))))),(((49,((53,(47,46)),(48,45))),((38,(41,(42,35))),((37,36),25))),(8,6))),(((68,(69,(70,67))),(30,(33,(29,(31,((32,28),27)))))),((55,(5,4)),3))))))),1);
   tree tree_205 [p = 0.000, P = 0.018] = [&W 0.000067] (22,(23,(7,((40,(39,2)),((62,(((66,63),(65,59)),((64,58),(57,56)))),(((((51,(52,50)),34),(((((24,(20,(15,14))),(26,12)),11),((19,17),((44,(54,43)),10))),(18,(((61,60),16),(13,(21,9)))))),(((49,((53,(47,46)),(48,45))),((38,(41,(42,35))),((37,36),25))),(8,6))),((((69,68),(70,67)),(33,(30,(29,(31,((32,28),27)))))),((55,(5,4)),3))))))),1);
   tree tree_206 [p = 0.000, P = 0.018] = [&W 0.000067] (22,(23,(7,((40,(39,2)),((62,(((66,63),(65,59)),((64,58),(57,56)))),(((((52,(51,50)),34),((18,((19,17),(((54,44),43),10))),(11,((24,(20,(15,14))),((26,12),(((61,60),16),(13,(21,9)))))))),(((49,((53,(47,46)),(48,45))),((38,(41,(42,35))),((37,36),25))),(8,6))),((((69,68),(70,67)),(29,((33,30),((31,(32,28)),27)))),((55,(5,4)),3))))))),1);
   tree tree_207 [p = 0.000, P = 0.018] = [&W 0.000067] (22,(23,(7,((40,(39,2)),((62,(((66,63),(65,59)),((64,58),(57,56)))),(((((49,((53,(47,46)),(48,45))),(((52,51),50),34)),(((24,(20,(15,14))),11),((((44,(54,43)),(19,17)),10),((26,12),(18,(((61,60),16),(13,(21,9)))))))),(((38,(41,(42,35))),((37,36),25)),(8,6))),((((69,68),(70,67)),(33,(30,(29,(31,((32,28),27)))))),((55,(5,4)),3))))))),1);
   tree tree_208 [p = 0.000, P = 0.018] = [&W 0.000067] (22,(23,(7,((40,(39,2)),((62,(((66,63),(65,59)),((64,58),(57,56)))),(((((52,(51,50)),34),(((24,(20,(15,14))),11),(((19,17),((44,(54,43)),10)),((26,12),(18,(((61,60),16),(13,(21,9)))))))),(((49,((53,(47,46)),(48,45))),((38,(41,(42,35))),((37,36),25))),(8,6))),((((69,68),(70,67)),(33,(30,(29,(31,((32,28),27)))))),((55,(5,4)),3))))))),1);
   tree tree_209 [p = 0.000, P = 0.018] = [&W 0.000067] (22,(23,(7,((40,(39,2)),((62,(((66,63),(65,59)),((64,58),(57,56)))),(((((52,(51,50)),34),((18,((19,17),((44,(54,43)),10))),(11,((24,(20,(15,14))),((26,12),(((61,60),16),(13,(21,9)))))))),(((49,((53,(47,46)),(48,45))),((38,(41,(42,35))),((37,36),25))),(8,6))),((((69,68),(70,67)),(29,((33,30),((32,28),(31,27))))),((55,(5,4)),3))))))),1);
   tree tree_210 [p = 0.000, P = 0.018] = [&W 0.000067] (22,(23,(7,((40,(39,2)),((62,(((66,63),(65,59)),((64,58),(57,56)))),((((((52,51),50),34),((49,((53,(47,46)),(48,45))),(((24,(20,(15,14))),11),(((26,12),(18,((19,17),((44,(54,43)),10)))),(((61,60),16),(13,(21,9))))))),(((38,(41,(42,35))),((37,36),25)),(8,6))),((((69,68),(70,67)),(30,(33,(29,(31,((32,28),27)))))),((55,(5,4)),3))))))),1);
   tree tree_211 [p = 0.000, P = 0.018] = [&W 0.000067] (22,(23,(7,((40,(39,2)),((62,(((66,63),(65,59)),((64,58),(57,56)))),((((((52,51),50),34),(18,((((26,12),((24,(20,(15,14))),11)),((19,17),((54,(44,43)),10))),(((61,60),16),(13,(21,9)))))),(((49,((53,(47,46)),(48,45))),((38,(41,(42,35))),((37,36),25))),(8,6))),(((69,(68,(70,67))),(30,(33,(29,(31,((32,28),27)))))),((55,(5,4)),3))))))),1);
   tree tree_212 [p = 0.000, P = 0.018] = [&W 0.000067] (22,(23,(7,((40,(39,2)),((62,(((66,63),(65,59)),((64,58),(57,56)))),((((((52,51),50),34),((18,((44,(54,43)),((19,17),10))),(((24,(20,(15,14))),11),((26,12),(((61,60),16),(13,(21,9))))))),(((49,((53,(47,46)),(48,45))),((38,(41,(42,35))),((37,36),25))),(8,6))),(((69,(68,(70,67))),(30,(33,(29,(31,((32,28),27)))))),((55,(5,4)),3))))))),1);
   tree tree_213 [p = 0.000, P = 0.018] = [&W 0.000067] (22,(23,(7,((40,(39,2)),((62,(((66,63),(65,59)),((64,58),(57,56)))),((((((52,51),50),34),(((24,(20,(15,14))),11),((((54,(44,43)),(19,17)),10),((26,12),(18,(((61,60),16),(13,(21,9)))))))),(((49,((53,(47,46)),(48,45))),((38,(41,(42,35))),((37,36),25))),(8,6))),((((69,68),(70,67)),(33,(30,(29,(31,((32,28),27)))))),((55,(5,4)),3))))))),1);
   tree tree_214 [p = 0.000, P = 0.018] = [&W 0.000067] (22,(23,(7,((40,(39,2)),((62,(((66,63),(65,59)),((64,58),(57,56)))),((((((52,51),50),34),(18,((((26,12),((24,(20,(15,14))),11)),((19,17),(((54,44),43),10))),(((61,60),16),(13,(21,9)))))),(((38,(41,(42,35))),((37,36),25)),((49,((53,(47,46)),(48,45))),(8,6)))),((((69,68),(70,67)),(33,(30,(29,(31,((32,28),27)))))),((55,(5,4)),3))))))),1);
   tree tree_215 [p = 0.000, P = 0.018] = [&W 0.000067] (22,(23,(7,((40,(39,2)),((62,(((66,63),(65,59)),((64,58),(57,56)))),(((((52,(51,50)),34),((18,(((44,(54,43)),(19,17)),10)),(((24,(20,(15,14))),11),((26,12),(((61,60),16),(13,(21,9))))))),(((49,((53,(47,46)),(48,45))),((38,(41,(42,35))),((37,36),25))),(8,6))),((((69,68),(70,67)),(30,(33,(29,(31,((32,28),27)))))),((55,(5,4)),3))))))),1);
   tree tree_216 [p = 0.000, P = 0.018] = [&W 0.000067] (22,(23,(7,((40,(39,2)),((62,(((66,63),(65,59)),((64,58),(57,56)))),(((((38,(41,(42,35))),((37,36),25)),((((52,51),50),34),((49,((53,(47,46)),(48,45))),((26,12),(((24,(20,(15,14))),11),(((19,17),(((54,44),43),10)),(18,(((61,60),16),(13,(21,9)))))))))),(8,6)),((((69,68),(70,67)),(33,(30,(29,(31,((32,28),27)))))),((55,(5,4)),3))))))),1);
   tree tree_217 [p = 0.000, P = 0.018] = [&W 0.000067] (22,(23,(7,((40,(39,2)),((62,(((66,63),(65,59)),((64,58),(57,56)))),(((((24,(20,(15,14))),11),((18,(((54,(44,43)),(19,17)),10)),((26,12),(((61,60),16),(13,(21,9)))))),((((52,51),50),34),(((49,((53,(47,46)),(48,45))),((38,(41,(42,35))),((37,36),25))),(8,6)))),(((69,(68,(70,67))),((33,30),(29,((32,28),(31,27))))),((55,(5,4)),3))))))),1);
   tree tree_218 [p = 0.000, P = 0.019] = [&W 0.000067] (22,(23,(7,((40,(39,2)),((62,(((66,63),(65,59)),((64,58),(57,56)))),(((((52,(51,50)),34),((18,((19,17),((44,(54,43)),10))),(11,((24,(20,(15,14))),((26,12),(((61,60),16),(13,(21,9)))))))),(((49,((53,(47,46)),(48,45))),((38,(41,(42,35))),((37,36),25))),(8,6))),(((69,(68,(70,67))),(((33,30),29),(31,((32,28),27)))),((55,(5,4)),3))))))),1);
   tree tree_219 [p = 0.000, P = 0.019] = [&W 0.000067] (22,(23,(7,((40,(39,2)),((62,(((66,63),(65,59)),((64,58),(57,56)))),(((((52,(51,50)),34),(((((24,(20,(15,14))),(26,12)),11),((19,17),((44,(54,43)),10))),(18,(((61,60),16),(13,(21,9)))))),(((49,((53,(47,46)),(48,45))),((38,(41,(42,35))),((37,36),25))),(8,6))),((((69,68),(70,67)),(33,(30,(29,(31,((32,28),27)))))),((55,(5,4)),3))))))),1);
   tree tree_220 [p = 0.000, P = 0.019] = [&W 0.000067] (22,(23,(7,((40,(39,2)),((62,(((66,63),(65,59)),((64,58),(57,56)))),(((((51,(52,50)),34),((49,((53,(47,46)),(48,45))),((18,((19,17),((54,(44,43)),10))),(((24,(20,(15,14))),11),((26,12),(((61,60),16),(13,(21,9)))))))),(((38,(41,(42,35))),((37,36),25)),(8,6))),((((69,68),(70,67)),(33,(30,(29,(31,((32,28),27)))))),((55,(5,4)),3))))))),1);
   tree tree_221 [p = 0.000, P = 0.019] = [&W 0.000067] (22,(23,(7,((40,(39,2)),((62,(((66,63),(65,59)),((64,58),(57,56)))),((((((52,51),50),34),(((19,17),((54,(44,43)),10)),(((24,(20,(15,14))),11),((26,12),(18,(((61,60),16),(13,(21,9)))))))),(((38,(41,(42,35))),((37,36),25)),((49,((53,(47,46)),(48,45))),(8,6)))),((((69,68),(70,67)),(29,((33,30),(31,((32,28),27))))),((55,(5,4)),3))))))),1);
   tree tree_222 [p = 0.000, P = 0.019] = [&W 0.000067] (22,(23,(7,((40,(39,2)),((62,(((66,63),(65,59)),((64,58),(57,56)))),((((((52,51),50),34),((18,((19,17),((44,(54,43)),10))),(11,((24,(20,(15,14))),((26,12),(((61,60),16),(13,(21,9)))))))),(((38,(41,(42,35))),((37,36),25)),((49,((53,(47,46)),(48,45))),(8,6)))),((((69,68),(70,67)),(29,((33,30),((32,28),(31,27))))),((55,(5,4)),3))))))),1);
   tree tree_223 [p = 0.000, P = 0.019] = [&W 0.000067] (22,(23,(7,((40,(39,2)),((62,(((66,63),(65,59)),((64,58),(57,56)))),(((((52,(51,50)),34),(((((24,(20,(15,14))),(26,12)),11),(((44,(54,43)),(19,17)),10)),(18,(((61,60),16),(13,(21,9)))))),(((49,((53,(47,46)),(48,45))),((38,(41,(42,35))),((37,36),25))),(8,6))),((((69,68),(70,67)),(33,(30,(29,(31,((32,28),27)))))),((55,(5,4)),3))))))),1);
   tree tree_224 [p = 0.000, P = 0.019] = [&W 0.000067] (22,(23,(7,((40,(39,2)),((62,(((66,63),(65,59)),((64,58),(57,56)))),(((((52,(51,50)),34),((49,((53,(47,46)),(48,45))),(((24,(20,(15,14))),11),(((19,17),((54,(44,43)),10)),((26,12),(18,(((61,60),16),(13,(21,9))))))))),(((38,(41,(42,35))),((37,36),25)),(8,6))),(((69,(68,(70,67))),(33,(30,(29,(31,((32,28),27)))))),((55,(5,4)),3))))))),1);
   tree tree_225 [p = 0.000, P = 0.019] = [&W 0.000067] (22,(23,(7,((40,(39,2)),((62,(((66,63),(65,59)),((64,58),(57,56)))),((((((52,51),50),34),((49,((53,(47,46)),(48,45))),(((24,(20,(15,14))),11),(((19,17),((54,(44,43)),10)),((26,12),(18,(((61,60),16),(13,(21,9))))))))),(((38,(41,(42,35))),((37,36),25)),(8,6))),((((69,68),(70,67)),(33,(30,(29,(31,((32,28),27)))))),((55,(5,4)),3))))))),1);
   tree tree_226 [p = 0.000, P = 0.019] = [&W 0.000067] (22,(23,(7,((40,(39,2)),((62,(((66,63),(65,59)),((64,58),(57,56)))),(((((38,(41,(42,35))),((37,36),25)),(((52,(51,50)),34),((49,((53,(47,46)),(48,45))),((26,12),(((24,(20,(15,14))),11),(((19,17),((44,(54,43)),10)),(18,(((61,60),16),(13,(21,9)))))))))),(8,6)),((((69,68),(70,67)),(29,((33,30),(31,((32,28),27))))),((55,(5,4)),3))))))),1);
   tree tree_227 [p = 0.000, P = 0.019] = [&W 0.000067] (22,(23,(7,((40,(39,2)),((62,(((66,63),(65,59)),((64,58),(57,56)))),((((((52,51),50),34),((((26,12),((24,(20,(15,14))),11)),((19,17),((54,(44,43)),10))),(18,(((61,60),16),(13,(21,9)))))),(((49,((53,(47,46)),(48,45))),((38,(41,(42,35))),((37,36),25))),(8,6))),((((69,68),(70,67)),(29,((33,30),(31,((32,28),27))))),((55,(5,4)),3))))))),1);
   tree tree_228 [p = 0.000, P = 0.019] = [&W 0.000067] (22,(23,(7,((40,(39,2)),((62,(((66,63),(65,59)),((64,58),(57,56)))),((((((52,51),50),34),((((26,12),((24,(20,(15,14))),11)),(((54,(44,43)),(19,17)),10)),(18,(((61,60),16),((21,13),9))))),(((49,((53,(47,46)),(48,45))),((38,(41,(42,35))),((37,36),25))),(8,6))),((((69,68),(70,67)),(33,(30,(29,(31,((32,28),27)))))),((55,(5,4)),3))))))),1);
   tree tree_229 [p = 0.000, P = 0.019] = [&W 0.000067] (22,(23,(7,((40,(39,2)),((62,(((66,63),(65,59)),((64,58),(57,56)))),(((((51,(52,50)),34),((49,((53,(47,46)),(48,45))),(((26,12),((24,(20,(15,14))),11)),(((19,17),((44,(54,43)),10)),(18,(((61,60),16),(13,(21,9)))))))),(((38,(41,(42,35))),((37,36),25)),(8,6))),((((69,68),(70,67)),(33,(30,(29,(31,((32,28),27)))))),((55,(5,4)),3))))))),1);
   tree tree_230 [p = 0.000, P = 0.019] = [&W 0.000067] (22,(23,(7,((40,(39,2)),((62,(((66,63),(65,59)),((64,58),(57,56)))),((((((26,12),((24,(20,(15,14))),11)),((19,17),((54,(44,43)),10))),(18,(((61,60),16),(13,(21,9))))),(((51,(52,50)),34),(((49,((53,(47,46)),(48,45))),((38,(41,(42,35))),((37,36),25))),(8,6)))),((((69,68),(70,67)),((33,30),(29,(31,((32,28),27))))),((55,(5,4)),3))))))),1);
   tree tree_231 [p = 0.000, P = 0.019] = [&W 0.000067] (22,(23,(7,((40,(39,2)),((62,(((66,63),(65,59)),((64,58),(57,56)))),((((((52,51),50),34),((((26,12),((24,(20,(15,14))),11)),(((44,(54,43)),(19,17)),10)),(18,(((61,60),16),((21,13),9))))),(((38,(41,(42,35))),((37,36),25)),((49,((53,(47,46)),(48,45))),(8,6)))),((((69,68),(70,67)),(33,(30,(29,(31,((32,28),27)))))),((55,(5,4)),3))))))),1);
   tree tree_232 [p = 0.000, P = 0.019] = [&W 0.000067] (22,(23,(7,((40,(39,2)),((62,(((66,63),(65,59)),((64,58),(57,56)))),((((((52,51),50),34),((((26,12),((24,(20,(15,14))),11)),(((54,(44,43)),(19,17)),10)),(18,(((61,60),16),((21,13),9))))),(((49,((53,(47,46)),(48,45))),((38,(41,(42,35))),((37,36),25))),(8,6))),(((68,(69,(70,67))),(33,(30,(29,(31,((32,28),27)))))),((55,(5,4)),3))))))),1);
   tree tree_233 [p = 0.000, P = 0.020] = [&W 0.000067] (22,(23,(7,((40,(39,2)),((62,(((66,63),(65,59)),((64,58),(57,56)))),(((((38,(41,(42,35))),((37,36),25)),((((52,51),50),34),((49,((53,(47,46)),(48,45))),(((26,12),((24,(20,(15,14))),11)),((18,((19,17),((44,(54,43)),10))),(((61,60),16),(13,(21,9)))))))),(8,6)),(((69,(68,(70,67))),((33,30),(29,(31,((32,28),27))))),((55,(5,4)),3))))))),1);
   tree tree_234 [p = 0.000, P = 0.020] = [&W 0.000067] (22,(23,(7,((40,(39,2)),((62,(((66,63),(65,59)),((64,58),(57,56)))),(((((52,(51,50)),34),((((26,12),((24,(20,(15,14))),11)),((19,17),((54,(44,43)),10))),(18,(((61,60),16),(13,(21,9)))))),(((49,((53,(47,46)),(48,45))),((38,(41,(42,35))),((37,36),25))),(8,6))),(((69,(68,(70,67))),(30,(33,(29,(31,((32,28),27)))))),((55,(5,4)),3))))))),1);
   tree tree_235 [p = 0.000, P = 0.020] = [&W 0.000067] (22,(23,(7,((40,(39,2)),((62,(((66,63),(65,59)),((64,58),(57,56)))),(((((49,((53,(47,46)),(48,45))),((52,(51,50)),34)),(((24,(20,(15,14))),11),((26,12),((18,((19,17),(((54,44),43),10))),(((61,60),16),(13,(21,9))))))),(((38,(41,(42,35))),((37,36),25)),(8,6))),((((69,68),(70,67)),((33,30),(29,(31,((32,28),27))))),((55,(5,4)),3))))))),1);
   tree tree_236 [p = 0.000, P = 0.020] = [&W 0.000067] (22,(23,(7,((40,(39,2)),((62,(((66,63),(65,59)),((64,58),(57,56)))),(((((52,(51,50)),34),(((24,(20,(15,14))),11),((26,12),((18,((19,17),((44,(54,43)),10))),(((61,60),16),(13,(21,9))))))),((((49,(53,(47,46))),(48,45)),((38,(41,(42,35))),((37,36),25))),(8,6))),((((69,68),(70,67)),((33,30),(29,(31,((32,28),27))))),((55,(5,4)),3))))))),1);
   tree tree_237 [p = 0.000, P = 0.020] = [&W 0.000067] (22,(23,(7,((40,(39,2)),((62,(((66,63),(65,59)),((64,58),(57,56)))),((((((49,((53,(47,46)),(48,45))),(((52,51),50),34)),((38,(41,(42,35))),((37,36),25))),((18,((19,17),((44,(54,43)),10))),(((24,(20,(15,14))),11),((26,12),(((61,60),16),(13,(21,9))))))),(8,6)),(((68,(69,(70,67))),(30,(33,(29,(31,((32,28),27)))))),((55,(5,4)),3))))))),1);
   tree tree_238 [p = 0.000, P = 0.020] = [&W 0.000067] (22,(23,(7,((40,(39,2)),((62,(((66,63),(65,59)),((64,58),(57,56)))),((((((52,51),50),34),(((24,(20,(15,14))),11),((26,12),((18,((19,17),((44,(54,43)),10))),(((61,60),16),(13,(21,9))))))),(((49,((53,(47,46)),(48,45))),((38,(41,(42,35))),((37,36),25))),(8,6))),((((69,68),(70,67)),((33,30),(29,(31,((32,28),27))))),((55,(5,4)),3))))))),1);
   tree tree_239 [p = 0.000, P = 0.020] = [&W 0.000067] (22,(23,(7,((40,(39,2)),((62,(((66,63),(65,59)),((64,58),(57,56)))),((((((52,51),50),34),((((26,12),((24,(20,(15,14))),11)),(((54,(44,43)),(19,17)),10)),(18,(((61,60),16),(13,(21,9)))))),(((49,((53,(47,46)),(48,45))),((38,(41,(42,35))),((37,36),25))),(8,6))),((((69,68),(70,67)),(30,(33,(29,(31,((32,28),27)))))),((55,(5,4)),3))))))),1);
   tree tree_240 [p = 0.000, P = 0.020] = [&W 0.000067] (22,(23,(7,((40,(39,2)),((62,(((66,63),(65,59)),((64,58),(57,56)))),(((((38,(41,(42,35))),((37,36),25)),(((52,(51,50)),34),((49,((53,(47,46)),(48,45))),(((24,(20,(15,14))),11),((18,((19,17),((44,(54,43)),10))),((26,12),(((61,60),16),(13,(21,9))))))))),(8,6)),((((69,68),(70,67)),(30,(33,(29,(31,((32,28),27)))))),((55,(5,4)),3))))))),1);
   tree tree_241 [p = 0.000, P = 0.020] = [&W 0.000067] (22,(23,(7,((40,(39,2)),((62,(((66,63),(65,59)),((64,58),(57,56)))),(((((49,((53,(47,46)),(48,45))),(((52,51),50),34)),(((24,(20,(15,14))),11),((26,12),((18,((44,(54,43)),((19,17),10))),(((61,60),16),(13,(21,9))))))),(((38,(41,(42,35))),((37,36),25)),(8,6))),((((69,68),(70,67)),(30,(33,(29,(31,((32,28),27)))))),((55,(5,4)),3))))))),1);
   tree tree_242 [p = 0.000, P = 0.020] = [&W 0.000067] (22,(23,(7,((40,(39,2)),((62,(((66,63),(65,59)),((64,58),(57,56)))),((((((52,51),50),34),((49,((53,(47,46)),(48,45))),(((24,(20,(15,14))),11),((18,((19,17),((44,(54,43)),10))),((26,12),(((61,60),16),(21,(13,9)))))))),(((38,(41,(42,35))),((37,36),25)),(8,6))),((((69,68),(70,67)),(29,((33,30),(31,((32,28),27))))),((55,(5,4)),3))))))),1);
   tree tree_243 [p = 0.000, P = 0.020] = [&W 0.000067] (22,(23,(7,((40,(39,2)),((62,(((66,63),(65,59)),((64,58),(57,56)))),(((((49,((53,(47,46)),(48,45))),(((52,51),50),34)),((((26,12),((24,(20,(15,14))),11)),((19,17),((44,(54,43)),10))),(18,(((61,60),16),(13,(21,9)))))),(((38,(41,(42,35))),((37,36),25)),(8,6))),((((69,68),(70,67)),(33,(30,(29,(31,((32,28),27)))))),((55,(5,4)),3))))))),1);
   tree tree_244 [p = 0.000, P = 0.020] = [&W 0.000067] (22,(23,(7,((40,(39,2)),((62,(((66,63),(65,59)),((64,58),(57,56)))),((((((52,51),50),34),(((24,(20,(15,14))),11),((26,12),((18,((19,17),((54,(44,43)),10))),(((61,60),16),(13,(21,9))))))),((49,((53,(47,46)),(48,45))),(((38,(41,(42,35))),((37,36),25)),(8,6)))),((((69,68),(70,67)),(30,(33,(29,(31,((32,28),27)))))),((55,(5,4)),3))))))),1);
   tree tree_245 [p = 0.000, P = 0.020] = [&W 0.000067] (22,(23,(7,((40,(39,2)),((62,(((66,63),(65,59)),((64,58),(57,56)))),(((((52,(51,50)),34),((49,((53,(47,46)),(48,45))),((((26,12),((24,(20,(15,14))),11)),((19,17),((44,(54,43)),10))),(18,(((61,60),16),(13,(21,9))))))),(((38,(41,(42,35))),((37,36),25)),(8,6))),(((68,(69,(70,67))),((33,30),(29,(31,((32,28),27))))),((55,(5,4)),3))))))),1);
   tree tree_246 [p = 0.000, P = 0.020] = [&W 0.000067] (22,(23,(7,((40,(39,2)),((62,(((66,63),(65,59)),((64,58),(57,56)))),(((18,(((19,17),((54,(44,43)),10)),(((24,(20,(15,14))),11),((26,12),(((61,60),16),(13,(21,9))))))),(((52,(51,50)),34),(((49,((53,(47,46)),(48,45))),((38,(41,(42,35))),((37,36),25))),(8,6)))),((((69,68),(70,67)),(30,(33,(29,((32,28),(31,27)))))),((55,(5,4)),3))))))),1);
   tree tree_247 [p = 0.000, P = 0.020] = [&W 0.000067] (22,(23,(7,((40,(39,2)),((62,(((66,63),(65,59)),((64,58),(57,56)))),((((((26,12),((24,(20,(15,14))),11)),(((54,(44,43)),(19,17)),10)),(18,(((61,60),16),((21,13),9)))),(((52,(51,50)),34),(((49,((53,(47,46)),(48,45))),((38,(41,(42,35))),((37,36),25))),(8,6)))),((((69,68),(70,67)),(30,(33,(29,(31,((32,28),27)))))),((55,(5,4)),3))))))),1);
   tree tree_248 [p = 0.000, P = 0.021] = [&W 0.000067] (22,(23,(7,((40,(39,2)),((62,(((66,63),(65,59)),((64,58),(57,56)))),(((((38,(41,(42,35))),((37,36),25)),(((49,((53,(47,46)),(48,45))),((52,(51,50)),34)),((18,((19,17),((54,(44,43)),10))),(((24,(20,(15,14))),11),((26,12),(((61,60),16),(13,(21,9)))))))),(8,6)),((((69,68),(70,67)),(30,(33,(29,(31,((32,28),27)))))),((55,(5,4)),3))))))),1);
   tree tree_249 [p = 0.000, P = 0.021] = [&W 0.000067] (22,(23,(7,((40,(39,2)),((62,(((66,63),(65,59)),((64,58),(57,56)))),(((((52,(51,50)),34),((49,((53,(47,46)),(48,45))),(((24,(20,(15,14))),11),((26,12),((18,((19,17),(((54,44),43),10))),(((61,60),16),(13,(21,9)))))))),(((38,(41,(42,35))),((37,36),25)),(8,6))),((((69,68),(70,67)),(30,(33,(29,(31,((32,28),27)))))),((55,(5,4)),3))))))),1);
   tree tree_250 [p = 0.000, P = 0.021] = [&W 0.000067] (22,(23,(7,((40,(39,2)),((62,(((66,63),(65,59)),((64,58),(57,56)))),(((((38,(41,(42,35))),((37,36),25)),(((49,((53,(47,46)),(48,45))),((52,(51,50)),34)),((18,((19,17),((44,(54,43)),10))),(((24,(20,(15,14))),11),((26,12),(((61,60),16),(13,(21,9)))))))),(8,6)),((((69,68),(70,67)),(30,(33,(29,(31,((32,28),27)))))),((55,(5,4)),3))))))),1);
   tree tree_251 [p = 0.000, P = 0.021] = [&W 0.000067] (22,(23,(7,((40,(39,2)),((62,(((66,63),(65,59)),((64,58),(57,56)))),(((((52,(51,50)),34),((((26,12),((24,(20,(15,14))),11)),((((54,44),43),(19,17)),10)),(18,(((61,60),16),(13,(21,9)))))),(((49,((53,(47,46)),(48,45))),((38,(41,(42,35))),((37,36),25))),(8,6))),((((69,68),(70,67)),((33,30),(29,(31,((32,28),27))))),((55,(5,4)),3))))))),1);
   tree tree_252 [p = 0.000, P = 0.021] = [&W 0.000067] (22,(23,(7,((40,(39,2)),((62,(((66,63),(65,59)),(57,((64,58),56)))),(((((49,((53,(47,46)),(48,45))),(((52,51),50),34)),(((24,(20,(15,14))),11),(((19,17),(((54,44),43),10)),(18,((26,12),(((61,60),16),(13,(21,9)))))))),(((38,(41,(42,35))),((37,36),25)),(8,6))),((((69,68),(70,67)),(33,(30,(29,(31,((32,28),27)))))),((55,(5,4)),3))))))),1);
   tree tree_253 [p = 0.000, P = 0.021] = [&W 0.000067] (22,(23,(7,((40,(39,2)),((62,(((66,63),(65,59)),((64,58),(57,56)))),(((((49,((53,(47,46)),(48,45))),(((52,51),50),34)),(((26,12),((24,(20,(15,14))),11)),(((19,17),((44,(54,43)),10)),(18,(((61,60),16),(13,(21,9))))))),(((38,(41,(42,35))),((37,36),25)),(8,6))),((((69,68),(70,67)),(30,(33,(29,(31,((32,28),27)))))),((55,(5,4)),3))))))),1);
   tree tree_254 [p = 0.000, P = 0.021] = [&W 0.000067] (22,(23,(7,((40,(39,2)),((62,(((66,63),(65,59)),(64,(58,(57,56))))),(((((52,(51,50)),34),(((24,(20,(15,14))),11),(((19,17),((54,(44,43)),10)),(18,((26,12),(((61,60),16),(13,(21,9)))))))),(((49,((53,(47,46)),(48,45))),((38,(41,(42,35))),((37,36),25))),(8,6))),(((69,(68,(70,67))),(33,(30,(29,(31,((32,28),27)))))),((55,(5,4)),3))))))),1);
   tree tree_255 [p = 0.000, P = 0.021] = [&W 0.000067] (22,(23,(7,((40,(39,2)),((62,(((66,63),(65,59)),((64,58),(57,56)))),((((((26,12),((24,(20,(15,14))),11)),((19,17),((54,(44,43)),10))),(18,(((61,60),16),(13,(21,9))))),(((52,(51,50)),34),(((49,((53,(47,46)),(48,45))),((38,(41,(42,35))),((37,36),25))),(8,6)))),(((68,(69,(70,67))),((33,30),(29,(31,((32,28),27))))),((55,(5,4)),3))))))),1);
   tree tree_256 [p = 0.000, P = 0.021] = [&W 0.000067] (22,(23,(7,((40,(39,2)),((62,(((66,63),(65,59)),((64,58),(57,56)))),(((((52,(51,50)),34),((49,((53,(47,46)),(48,45))),(((24,(20,(15,14))),11),((26,12),((18,(((44,(54,43)),(19,17)),10)),(((61,60),16),(13,(21,9)))))))),(((38,(41,(42,35))),((37,36),25)),(8,6))),(((68,(69,(70,67))),(33,(30,(29,((32,28),(31,27)))))),((55,(5,4)),3))))))),1);
   tree tree_257 [p = 0.000, P = 0.021] = [&W 0.000067] (22,(23,(7,((40,(39,2)),((62,(((66,63),(65,59)),((64,58),(57,56)))),(((((52,(51,50)),34),(((26,12),((24,(20,(15,14))),11)),(((19,17),(((54,44),43),10)),(18,(((61,60),16),(13,(21,9))))))),(((49,((53,(47,46)),(48,45))),((38,(41,(42,35))),((37,36),25))),(8,6))),((((69,68),(70,67)),((33,30),(29,(31,((32,28),27))))),((55,(5,4)),3))))))),1);
   tree tree_258 [p = 0.000, P = 0.021] = [&W 0.000067] (22,(23,(7,((40,(39,2)),((62,(((66,63),(65,59)),((64,58),(57,56)))),(((((49,((53,(47,46)),(48,45))),((52,(51,50)),34)),(((24,(20,(15,14))),11),(((19,17),((54,(44,43)),10)),(18,((26,12),(((61,60),16),(13,(21,9)))))))),(((38,(41,(42,35))),((37,36),25)),(8,6))),((((69,68),(70,67)),(33,(30,(29,(31,((32,28),27)))))),((55,(5,4)),3))))))),1);
   tree tree_259 [p = 0.000, P = 0.021] = [&W 0.000067] (22,(23,(7,((40,(39,2)),((62,(((66,63),(65,59)),((64,58),(57,56)))),(((((38,(41,(42,35))),((37,36),25)),(((52,(51,50)),34),((49,((53,(47,46)),(48,45))),(((24,(20,(15,14))),11),((18,((19,17),((44,(54,43)),10))),((26,12),(((61,60),16),(13,(21,9))))))))),(8,6)),((((69,68),(70,67)),(33,(30,(29,(31,((32,28),27)))))),((55,(5,4)),3))))))),1);
   tree tree_260 [p = 0.000, P = 0.021] = [&W 0.000067] (22,(23,(7,((40,(39,2)),((62,(((66,63),(65,59)),((64,58),(57,56)))),(((((52,(51,50)),34),(18,(((19,17),((44,(54,43)),10)),(((24,(20,(15,14))),11),((26,12),(((61,60),16),(13,(21,9)))))))),(((49,((53,(47,46)),(48,45))),((38,(41,(42,35))),((37,36),25))),(8,6))),((((69,68),(70,67)),(30,(33,(29,(31,((32,28),27)))))),((55,(5,4)),3))))))),1);
   tree tree_261 [p = 0.000, P = 0.021] = [&W 0.000067] (22,(23,(7,((40,(39,2)),((62,(((66,63),(65,59)),((64,58),(57,56)))),(((((52,(51,50)),34),((18,((19,17),((44,(54,43)),10))),(((24,(20,(15,14))),(26,12)),(11,(((61,60),16),(13,(21,9))))))),(((49,((53,(47,46)),(48,45))),((38,(41,(42,35))),((37,36),25))),(8,6))),((((69,68),(70,67)),(29,((33,30),(31,((32,28),27))))),((55,(5,4)),3))))))),1);
   tree tree_262 [p = 0.000, P = 0.021] = [&W 0.000067] (22,(23,(7,((40,(39,2)),((62,(((66,63),(65,59)),((64,58),(57,56)))),(((((49,((53,(47,46)),(48,45))),(((52,51),50),34)),(((26,12),((24,(20,(15,14))),11)),(((19,17),((54,(44,43)),10)),(18,(((61,60),16),(13,(21,9))))))),(((38,(41,(42,35))),((37,36),25)),(8,6))),(((69,(68,(70,67))),(30,(33,(29,(31,((32,28),27)))))),((55,(5,4)),3))))))),1);
   tree tree_263 [p = 0.000, P = 0.022] = [&W 0.000067] (22,(23,(7,((40,(39,2)),((62,(((66,63),(65,59)),((64,58),(57,56)))),(((((24,(20,(15,14))),11),(((19,17),((44,(54,43)),10)),(18,((26,12),(((61,60),16),(13,(21,9))))))),(((52,(51,50)),34),(((49,((53,(47,46)),(48,45))),((38,(41,(42,35))),((37,36),25))),(8,6)))),((((69,68),(70,67)),(33,(30,(29,(31,((32,28),27)))))),((55,(5,4)),3))))))),1);
   tree tree_264 [p = 0.000, P = 0.022] = [&W 0.000067] (22,(23,(7,((40,(39,2)),((62,(((66,63),(65,59)),((64,58),(57,56)))),(((((52,(51,50)),34),(18,(((19,17),((44,(54,43)),10)),(((24,(20,(15,14))),11),((26,12),(((61,60),16),(13,(21,9)))))))),(((49,((53,(47,46)),(48,45))),((38,(41,(42,35))),((37,36),25))),(8,6))),((((69,68),(70,67)),((33,30),(29,(31,((32,28),27))))),((55,(5,4)),3))))))),1);
   tree tree_265 [p = 0.000, P = 0.022] = [&W 0.000067] (22,(23,(7,((40,(39,2)),((62,(((66,63),(65,59)),((64,58),(57,56)))),(((((52,(51,50)),34),(((26,12),((24,(20,(15,14))),11)),(((19,17),((44,(54,43)),10)),(18,(((61,60),16),(13,(21,9))))))),(((49,((53,(47,46)),(48,45))),((38,(41,(42,35))),((37,36),25))),(8,6))),((((69,68),(70,67)),(30,(33,(29,(31,((32,28),27)))))),((55,(5,4)),3))))))),1);
   tree tree_266 [p = 0.000, P = 0.022] = [&W 0.000067] (22,(23,(7,((40,(39,2)),((62,(((66,63),(65,59)),((64,58),(57,56)))),(((((38,(41,(42,35))),((37,36),25)),((((52,51),50),34),((49,((53,(47,46)),(48,45))),((18,((19,17),((54,(44,43)),10))),(((24,(20,(15,14))),11),((26,12),(((61,60),16),(13,(21,9))))))))),(8,6)),(((68,(69,(70,67))),((33,30),(29,(31,((32,28),27))))),((55,(5,4)),3))))))),1);
   tree tree_267 [p = 0.000, P = 0.022] = [&W 0.000067] (22,(23,(7,((40,(39,2)),((62,(((66,63),(65,59)),((64,58),(57,56)))),(((((38,(41,(42,35))),((37,36),25)),((((52,51),50),34),((49,((53,(47,46)),(48,45))),((18,((19,17),((44,(54,43)),10))),(((24,(20,(15,14))),11),((26,12),(((61,60),16),(13,(21,9))))))))),(8,6)),((((69,68),(70,67)),((33,30),(29,(31,((32,28),27))))),((55,(5,4)),3))))))),1);
   tree tree_268 [p = 0.000, P = 0.022] = [&W 0.000067] (22,(23,(7,((40,(39,2)),((62,(((66,63),(65,59)),((64,58),(57,56)))),((((52,(51,50)),34),(((((26,12),((24,(20,(15,14))),11)),((44,(54,43)),((19,17),10))),(18,(((61,60),16),(13,(21,9))))),(((49,((53,(47,46)),(48,45))),((38,(41,(42,35))),((37,36),25))),(8,6)))),((((69,68),(70,67)),(30,(33,(29,(31,((32,28),27)))))),((55,(5,4)),3))))))),1);
   tree tree_269 [p = 0.000, P = 0.022] = [&W 0.000067] (22,(23,(7,((40,(39,2)),((62,(((66,63),(65,59)),((64,58),(57,56)))),(((((52,51),50),34),(((((26,12),((24,(20,(15,14))),11)),((19,17),((54,(44,43)),10))),(18,(((61,60),16),(13,(21,9))))),(((49,((53,(47,46)),(48,45))),((38,(41,(42,35))),((37,36),25))),(8,6)))),((((69,68),(70,67)),(30,(33,(29,(31,((32,28),27)))))),((55,(5,4)),3))))))),1);
   tree tree_270 [p = 0.000, P = 0.022] = [&W 0.000067] (22,(23,(7,((40,(39,2)),((62,(((66,63),(65,59)),((64,58),(57,56)))),((((((26,12),((24,(20,(15,14))),11)),((19,17),((54,(44,43)),10))),(18,(((61,60),16),(13,(21,9))))),((((52,51),50),34),(((49,((53,(47,46)),(48,45))),((38,(41,(42,35))),((37,36),25))),(8,6)))),((((69,68),(70,67)),((33,30),(29,(31,((32,28),27))))),((55,(5,4)),3))))))),1);
   tree tree_271 [p = 0.000, P = 0.022] = [&W 0.000067] (22,(23,(7,((40,(39,2)),((62,(((66,63),(65,59)),((64,58),(57,56)))),(((((51,(52,50)),34),(((26,12),((24,(20,(15,14))),11)),(((19,17),((54,(44,43)),10)),(18,(((61,60),16),(13,(21,9))))))),(((49,((53,(47,46)),(48,45))),((38,(41,(42,35))),((37,36),25))),(8,6))),((((69,68),(70,67)),(30,(33,(29,(31,((32,28),27)))))),((55,(5,4)),3))))))),1);
   tree tree_272 [p = 0.000, P = 0.022] = [&W 0.000067] (22,(23,(7,((40,(39,2)),((62,(((66,63),(65,59)),((64,58),(57,56)))),((((((52,51),50),34),(((26,12),((24,(20,(15,14))),11)),(((19,17),((44,(54,43)),10)),(18,(((61,60),16),(13,(21,9))))))),(((49,((53,(47,46)),(48,45))),((38,(41,(42,35))),((37,36),25))),(8,6))),((((69,68),(70,67)),(30,(33,(29,(31,((32,28),27)))))),((55,(5,4)),3))))))),1);
   tree tree_273 [p = 0.000, P = 0.022] = [&W 0.000067] (22,(23,(7,((40,(39,2)),((62,(((66,63),(65,59)),(58,(64,(57,56))))),(((((52,(51,50)),34),(18,((((54,(44,43)),(19,17)),10),(((24,(20,(15,14))),11),((26,12),(((61,60),16),(13,(21,9)))))))),(((49,((53,(47,46)),(48,45))),((38,(41,(42,35))),((37,36),25))),(8,6))),((((69,68),(70,67)),((33,30),(29,(31,((32,28),27))))),((55,(5,4)),3))))))),1);
   tree tree_274 [p = 0.000, P = 0.022] = [&W 0.000067] (22,(23,(7,((40,(39,2)),((62,(((66,63),(65,59)),((64,58),(57,56)))),(((((52,51),50),34),((49,((53,(47,46)),(48,45))),(((24,(20,(15,14))),11),((26,12),((18,((19,17),((54,(44,43)),10))),(((61,60),16),(13,(21,9)))))))),((((38,(41,(42,35))),((37,36),25)),(8,6)),(((69,(68,(70,67))),(29,((33,30),(31,((32,28),27))))),((55,(5,4)),3)))))))),1);
   tree tree_275 [p = 0.000, P = 0.022] = [&W 0.000067] (22,(23,(7,((40,(39,2)),((62,(((66,63),(65,59)),((64,58),(57,56)))),((((69,68),(70,67)),(33,(30,(29,((32,28),(31,27)))))),(((((52,(51,50)),34),((49,((53,(47,46)),(48,45))),((((26,12),((24,(20,(15,14))),11)),((19,17),((54,(44,43)),10))),(18,(((61,60),16),(13,(21,9))))))),(((38,(41,(42,35))),(37,(36,25))),(8,6))),((55,(5,4)),3))))))),1);
   tree tree_276 [p = 0.000, P = 0.022] = [&W 0.000067] (22,(23,(7,((40,(39,2)),((62,(((66,63),(65,59)),((64,58),(57,56)))),((((((52,51),50),34),((((26,12),((24,(20,(15,14))),11)),(((54,(44,43)),(19,17)),10)),(18,(((61,60),16),((21,13),9))))),(((38,(41,(42,35))),((37,36),25)),((49,((53,(47,46)),(48,45))),(8,6)))),((((69,68),(70,67)),(((33,30),29),((32,28),(31,27)))),((55,(5,4)),3))))))),1);
   tree tree_277 [p = 0.000, P = 0.022] = [&W 0.000067] (22,(23,(7,((40,(39,2)),((62,(((66,63),(65,59)),((64,58),(57,56)))),((((38,(41,(42,35))),((37,36),25)),((((52,(51,50)),34),((49,((53,(47,46)),(48,45))),(((24,(20,(15,14))),11),((26,12),((18,((19,17),((44,(54,43)),10))),(((61,60),16),(13,(21,9)))))))),(8,6))),((((69,68),(70,67)),(33,(30,(29,(31,((32,28),27)))))),((55,(5,4)),3))))))),1);
   tree tree_278 [p = 0.000, P = 0.023] = [&W 0.000067] (22,(23,(7,((40,(39,2)),((62,(((66,63),(65,59)),((64,58),(57,56)))),((((38,(41,(42,35))),((37,36),25)),((((49,((53,(47,46)),(48,45))),((52,(51,50)),34)),(((24,(20,(15,14))),11),((26,12),((18,((44,(54,43)),((19,17),10))),(((61,60),16),(13,(21,9))))))),(8,6))),((((69,68),(70,67)),(33,(30,(29,(31,((32,28),27)))))),((55,(5,4)),3))))))),1);
   tree tree_279 [p = 0.000, P = 0.023] = [&W 0.000067] (22,(23,(7,((40,(39,2)),((62,(((66,63),(65,59)),((64,58),(57,56)))),(((((38,(41,(42,35))),((37,36),25)),((((52,51),50),34),((49,((53,(47,46)),(48,45))),(((24,(20,(15,14))),11),((26,12),((18,((19,17),((44,(54,43)),10))),(((61,60),16),(13,(21,9))))))))),(8,6)),((((69,68),(70,67)),(33,(30,(29,(31,((32,28),27)))))),((55,(5,4)),3))))))),1);
   tree tree_280 [p = 0.000, P = 0.023] = [&W 0.000067] (22,(23,(7,((40,(39,2)),((62,(((66,63),(65,59)),((64,58),(57,56)))),((((((52,51),50),34),(18,((((44,(54,43)),(19,17)),10),(((24,(20,(15,14))),11),((26,12),(((61,60),16),(13,(21,9)))))))),(((49,((53,(47,46)),(48,45))),((38,(41,(42,35))),((37,36),25))),(8,6))),(((68,(69,(70,67))),(((33,30),29),((32,28),(31,27)))),((55,(5,4)),3))))))),1);
   tree tree_281 [p = 0.000, P = 0.023] = [&W 0.000067] (22,(23,(7,((40,(39,2)),((62,(((66,63),(65,59)),((64,58),(57,56)))),((((38,(41,(42,35))),((37,36),25)),((((49,((53,(47,46)),(48,45))),((52,(51,50)),34)),(((24,(20,(15,14))),11),(((19,17),((44,(54,43)),10)),(18,((26,12),(((61,60),16),(13,(21,9)))))))),(8,6))),((((69,68),(70,67)),((33,30),(29,(31,((32,28),27))))),((55,(5,4)),3))))))),1);
   tree tree_282 [p = 0.000, P = 0.023] = [&W 0.000067] (22,(23,(7,((40,(39,2)),((62,(((66,63),(65,59)),((64,58),(57,56)))),(((((38,(41,(42,35))),((37,36),25)),(((49,((53,(47,46)),(48,45))),(((52,51),50),34)),(((24,(20,(15,14))),11),((18,((19,17),((44,(54,43)),10))),((26,12),(((61,60),16),(21,(13,9)))))))),(8,6)),(((69,(68,(70,67))),(29,((33,30),(31,((32,28),27))))),((55,(5,4)),3))))))),1);
   tree tree_283 [p = 0.000, P = 0.023] = [&W 0.000067] (22,(23,(7,((40,(39,2)),((62,(((66,63),(65,59)),((64,58),(57,56)))),(((((38,(41,(42,35))),((37,36),25)),(((49,((53,(47,46)),(48,45))),((52,(51,50)),34)),(((26,12),((24,(20,(15,14))),11)),(((19,17),((44,(54,43)),10)),(18,(((61,60),16),(13,(21,9)))))))),(8,6)),((((69,68),(70,67)),(29,((33,30),(31,((32,28),27))))),((55,(5,4)),3))))))),1);
   tree tree_284 [p = 0.000, P = 0.023] = [&W 0.000067] (22,(23,(7,((40,(39,2)),((62,(((66,63),(65,59)),((64,58),(57,56)))),(((((38,(41,(42,35))),((37,36),25)),((((52,51),50),34),((49,((53,(47,46)),(48,45))),(((26,12),((24,(20,(15,14))),11)),(((19,17),((54,(44,43)),10)),(18,(((61,60),16),(13,(21,9))))))))),(8,6)),((((69,68),(70,67)),(29,((33,30),(31,((32,28),27))))),((55,(5,4)),3))))))),1);
   tree tree_285 [p = 0.000, P = 0.023] = [&W 0.000067] (22,(23,(7,((40,(39,2)),((62,(((66,63),(65,59)),((64,58),(57,56)))),(((((38,(41,(42,35))),((37,36),25)),(((52,(51,50)),34),((49,((53,(47,46)),(48,45))),(((24,(20,(15,14))),11),((26,12),((18,((19,17),((44,(54,43)),10))),(((61,60),16),(13,(21,9))))))))),(8,6)),(((69,(68,(70,67))),(29,((33,30),((32,28),(31,27))))),((55,(5,4)),3))))))),1);
   tree tree_286 [p = 0.000, P = 0.023] = [&W 0.000067] (22,(23,(7,((40,(39,2)),((62,(((66,63),(65,59)),((64,58),(57,56)))),(((((38,(41,(42,35))),((37,36),25)),((((52,51),50),34),((49,((53,(47,46)),(48,45))),(((24,(20,(15,14))),11),((26,12),((18,((44,(54,43)),((19,17),10))),(((61,60),16),(13,(21,9))))))))),(8,6)),((((69,68),(70,67)),(33,(30,(29,((32,28),(31,27)))))),((55,(5,4)),3))))))),1);
   tree tree_287 [p = 0.000, P = 0.023] = [&W 0.000067] (22,(23,(7,((40,(39,2)),((62,(((66,63),(65,59)),((64,58),(57,56)))),(((((38,(41,(42,35))),((37,36),25)),(((49,((53,(47,46)),(48,45))),((52,(51,50)),34)),((((26,12),((24,(20,(15,14))),11)),((19,17),((54,(44,43)),10))),(18,(((61,60),16),(13,(21,9))))))),(8,6)),((((69,68),(70,67)),(30,(33,(29,(31,((32,28),27)))))),((55,(5,4)),3))))))),1);
   tree tree_288 [p = 0.000, P = 0.023] = [&W 0.000067] (22,(23,(7,((40,(39,2)),((62,(((66,63),(65,59)),((64,58),(57,56)))),(((((51,(52,50)),34),((18,(((54,(44,43)),(19,17)),10)),(((24,(20,(15,14))),11),((26,12),(((61,60),16),(21,(13,9))))))),(((49,((53,(47,46)),(48,45))),((38,(41,(42,35))),((37,36),25))),(8,6))),((((69,68),(70,67)),(30,(33,(29,(31,((32,28),27)))))),((55,(5,4)),3))))))),1);
   tree tree_289 [p = 0.000, P = 0.023] = [&W 0.000067] (22,(23,(7,((40,(39,2)),((62,(((66,63),(65,59)),((64,58),(57,56)))),(((((38,(41,(42,35))),((37,36),25)),((49,((53,(47,46)),(48,45))),((((52,51),50),34),((((26,12),((24,(20,(15,14))),11)),((19,17),((54,(44,43)),10))),(18,(((61,60),16),(13,(21,9)))))))),(8,6)),((((69,68),(70,67)),(29,((33,30),(31,((32,28),27))))),((55,(5,4)),3))))))),1);
   tree tree_290 [p = 0.000, P = 0.023] = [&W 0.000067] (22,(23,(7,((40,(39,2)),((62,(((66,63),(65,59)),((64,58),(57,56)))),(((((38,(41,(42,35))),((37,36),25)),(((49,((53,(47,46)),(48,45))),(((52,51),50),34)),((((26,12),((24,(20,(15,14))),11)),((19,17),((54,(44,43)),10))),(18,(((61,60),16),(13,(21,9))))))),(8,6)),((((69,68),(70,67)),(30,(33,(29,((32,28),(31,27)))))),((55,(5,4)),3))))))),1);
   tree tree_291 [p = 0.000, P = 0.023] = [&W 0.000067] (22,(23,(7,((40,(39,2)),((62,(((66,63),(65,59)),((64,58),(57,56)))),(((((38,(41,(42,35))),((37,36),25)),(((49,((53,(47,46)),(48,45))),((52,(51,50)),34)),(((24,(20,(15,14))),11),(((19,17),((44,(54,43)),10)),(18,((26,12),(((61,60),16),(13,(21,9))))))))),(8,6)),((((69,68),(70,67)),(30,(33,(29,(31,((32,28),27)))))),((55,(5,4)),3))))))),1);
   tree tree_292 [p = 0.000, P = 0.023] = [&W 0.000067] (22,(23,(7,((40,(39,2)),((62,(((66,63),(65,59)),((64,58),(57,56)))),((((((52,51),50),34),((49,((53,(47,46)),(48,45))),((24,(20,(15,14))),((26,12),((18,((19,17),((44,(54,43)),10))),(11,(((61,60),16),(13,(21,9))))))))),(((38,(41,(42,35))),((37,36),25)),(8,6))),((((69,68),(70,67)),(29,((33,30),(31,((32,28),27))))),((55,(5,4)),3))))))),1);
   tree tree_293 [p = 0.000, P = 0.024] = [&W 0.000067] (22,(23,(7,((40,(39,2)),((62,(((66,63),(65,59)),((64,58),(57,56)))),(((((38,(41,(42,35))),((37,36),25)),(((52,(51,50)),34),((49,((53,(47,46)),(48,45))),(((26,12),((24,(20,(15,14))),11)),(((19,17),((44,(54,43)),10)),(18,(((61,60),16),(13,(21,9))))))))),(8,6)),((((69,68),(70,67)),(33,(30,(29,(31,((32,28),27)))))),((55,(5,4)),3))))))),1);
   tree tree_294 [p = 0.000, P = 0.024] = [&W 0.000067] (22,(23,(7,((40,(39,2)),((62,(((66,63),(65,59)),((64,58),(57,56)))),((((((52,51),50),34),((49,((53,(47,46)),(48,45))),((24,(20,(15,14))),((26,12),((18,((19,17),((54,(44,43)),10))),(11,(((61,60),16),(13,(21,9))))))))),(((38,(41,(42,35))),((37,36),25)),(8,6))),((((69,68),(70,67)),(29,((33,30),(31,((32,28),27))))),((55,(5,4)),3))))))),1);
   tree tree_295 [p = 0.000, P = 0.024] = [&W 0.000067] (22,(23,(7,((40,(39,2)),((62,(((66,63),(65,59)),((64,58),(57,56)))),(((((38,(41,(42,35))),((37,36),25)),(((49,((53,(47,46)),(48,45))),((51,(52,50)),34)),(((24,(20,(15,14))),11),((26,12),((18,((19,17),((44,(54,43)),10))),(((61,60),16),(13,(21,9)))))))),(8,6)),((((69,68),(70,67)),(30,(33,(29,((32,28),(31,27)))))),((55,(5,4)),3))))))),1);
   tree tree_296 [p = 0.000, P = 0.024] = [&W 0.000067] (22,(23,(7,((40,(39,2)),((62,(((66,63),(65,59)),((64,58),(57,56)))),(((((52,(51,50)),34),(((49,((53,(47,46)),(48,45))),(24,(20,(15,14)))),((26,12),((18,((19,17),((44,(54,43)),10))),(11,(((61,60),16),(13,(21,9)))))))),(((38,(41,(42,35))),((37,36),25)),(8,6))),((((69,68),(70,67)),(29,((33,30),(31,((32,28),27))))),((55,(5,4)),3))))))),1);
   tree tree_297 [p = 0.000, P = 0.024] = [&W 0.000067] (22,(23,(7,((40,(39,2)),((62,(((66,63),(65,59)),((64,58),(57,56)))),(((((51,(52,50)),34),((((26,12),((24,(20,(15,14))),11)),((19,17),((44,(54,43)),10))),(18,(((61,60),16),(13,(21,9)))))),(((49,((53,(47,46)),(48,45))),((38,(41,(42,35))),((37,36),25))),(8,6))),((((69,68),(70,67)),(33,(30,(29,(31,((32,28),27)))))),((55,(5,4)),3))))))),1);
   tree tree_298 [p = 0.000, P = 0.024] = [&W 0.000067] (22,(23,(7,((40,(39,2)),((62,(((66,63),(65,59)),((64,58),(57,56)))),(((((52,(51,50)),34),((49,((53,(47,46)),(48,45))),((((26,12),((24,(20,(15,14))),11)),((19,17),(((54,44),43),10))),(18,(((61,60),16),(13,(21,9))))))),(((38,(41,(42,35))),((37,36),25)),(8,6))),((((69,68),(70,67)),(33,(30,(29,(31,((32,28),27)))))),((55,(5,4)),3))))))),1);
   tree tree_299 [p = 0.000, P = 0.024] = [&W 0.000067] (22,(23,(7,((40,(39,2)),((62,(((66,63),(65,59)),((64,58),(57,56)))),((((((52,51),50),34),((((26,12),((24,(20,(15,14))),11)),((19,17),((54,(44,43)),10))),(18,(((61,60),16),(13,(21,9)))))),(((49,((53,(47,46)),(48,45))),((38,(41,(42,35))),((37,36),25))),(8,6))),((((69,68),(70,67)),(33,(30,(29,(31,((32,28),27)))))),((55,(5,4)),3))))))),1);
   tree tree_300 [p = 0.000, P = 0.024] = [&W 0.000067] (22,(23,(7,((40,(39,2)),((62,(((66,63),(65,59)),((64,58),(57,56)))),((((((52,51),50),34),((((26,12),((24,(20,(15,14))),11)),((19,17),((54,(44,43)),10))),(18,(((61,60),16),(13,(21,9)))))),(((49,((53,(47,46)),(48,45))),((38,(41,(42,35))),((37,36),25))),(8,6))),(((69,(68,(70,67))),(33,(30,(29,(31,((32,28),27)))))),((55,(5,4)),3))))))),1);
   tree tree_301 [p = 0.000, P = 0.024] = [&W 0.000067] (22,(23,(7,((40,(39,2)),((62,(((66,63),(65,59)),((64,58),(57,56)))),(((((52,(51,50)),34),((((26,12),((24,(20,(15,14))),11)),((19,17),(((54,44),43),10))),(18,(((61,60),16),(13,(21,9)))))),(((49,((53,(47,46)),(48,45))),((38,(41,(42,35))),((37,36),25))),(8,6))),((((69,68),(70,67)),(33,(30,(29,(31,((32,28),27)))))),((55,(5,4)),3))))))),1);
   tree tree_302 [p = 0.000, P = 0.024] = [&W 0.000067] (22,(23,(7,((40,(39,2)),((62,(((66,63),(65,59)),((64,58),(57,56)))),(((((38,(41,(42,35))),((37,36),25)),((((52,51),50),34),((49,((53,(47,46)),(48,45))),((18,((19,17),((54,(44,43)),10))),(((24,(20,(15,14))),11),((26,12),(((61,60),16),(13,(21,9))))))))),(8,6)),(((69,(68,(70,67))),(33,(30,(29,(31,((32,28),27)))))),((55,(5,4)),3))))))),1);
   tree tree_303 [p = 0.000, P = 0.024] = [&W 0.000067] (22,(23,(7,((40,(39,2)),((62,(((66,63),(65,59)),((64,58),(57,56)))),((((((52,51),50),34),(((24,(20,(15,14))),11),((18,((19,17),((44,(54,43)),10))),((26,12),(((61,60),16),(21,(13,9))))))),(((49,((53,(47,46)),(48,45))),((38,(41,(42,35))),((37,36),25))),(8,6))),(((68,(69,(70,67))),(33,(30,(29,((31,(32,28)),27))))),((55,(5,4)),3))))))),1);
   tree tree_304 [p = 0.000, P = 0.024] = [&W 0.000067] (22,(23,(7,((40,(39,2)),((62,(((66,63),(65,59)),((64,58),(57,56)))),((((((52,51),50),34),((((26,12),((24,(20,(15,14))),11)),(((54,(44,43)),(19,17)),10)),(18,(((61,60),16),((21,13),9))))),(((49,((53,(47,46)),(48,45))),((38,(41,(42,35))),((37,36),25))),(8,6))),((((69,68),(70,67)),(33,(30,(29,((32,28),(31,27)))))),((55,(5,4)),3))))))),1);
   tree tree_305 [p = 0.000, P = 0.024] = [&W 0.000067] (22,(23,(7,((40,(39,2)),((62,(((66,63),(65,59)),((64,58),(57,56)))),(((((52,(51,50)),34),(18,(((19,17),((44,(54,43)),10)),(((24,(20,(15,14))),11),((26,12),(((61,60),16),(13,(21,9)))))))),(((49,((53,(47,46)),(48,45))),((38,(41,(42,35))),((37,36),25))),(8,6))),((((69,68),(70,67)),(29,((33,30),(31,((32,28),27))))),((55,(5,4)),3))))))),1);
   tree tree_306 [p = 0.000, P = 0.024] = [&W 0.000067] (22,(23,(7,((40,(39,2)),((62,(((66,63),(65,59)),((64,58),(57,56)))),(((((49,((53,(47,46)),(48,45))),(((52,51),50),34)),(((24,(20,(15,14))),11),((26,12),((18,((19,17),(((54,44),43),10))),(((61,60),16),(13,(21,9))))))),(((38,(41,(42,35))),((37,36),25)),(8,6))),((((69,68),(70,67)),(33,(30,(29,(31,((32,28),27)))))),((55,(5,4)),3))))))),1);
   tree tree_307 [p = 0.000, P = 0.024] = [&W 0.000067] (22,(23,(7,((40,(39,2)),((62,(((66,63),(65,59)),((64,58),(57,56)))),(((((49,((53,(47,46)),(48,45))),(((52,51),50),34)),(((24,(20,(15,14))),11),((26,12),((18,((19,17),((44,(54,43)),10))),(((61,60),16),(13,(21,9))))))),(((38,(41,(42,35))),((37,36),25)),(8,6))),(((68,(69,(70,67))),(33,(30,(29,(31,((32,28),27)))))),((55,(5,4)),3))))))),1);
   tree tree_308 [p = 0.000, P = 0.025] = [&W 0.000067] (22,(23,(7,((40,(39,2)),((62,(((66,63),(65,59)),((64,58),(57,56)))),((((((52,51),50),34),((((26,12),((24,(20,(15,14))),11)),((19,17),(((54,44),43),10))),(18,(((61,60),16),(13,(21,9)))))),(((49,((53,(47,46)),(48,45))),((38,(41,(42,35))),((37,36),25))),(8,6))),(((68,(69,(70,67))),(33,(30,(29,(31,((32,28),27)))))),((55,(5,4)),3))))))),1);
   tree tree_309 [p = 0.000, P = 0.025] = [&W 0.000067] (22,(23,(7,((40,(39,2)),((62,(((66,63),(65,59)),((64,58),(57,56)))),(((((52,(51,50)),34),((((26,12),((24,(20,(15,14))),11)),((((54,44),43),(19,17)),10)),(18,(((61,60),16),(13,(21,9)))))),(((49,((53,(47,46)),(48,45))),((38,(41,(42,35))),((37,36),25))),(8,6))),((((69,68),(70,67)),(33,(30,(29,(31,((32,28),27)))))),((55,(5,4)),3))))))),1);
   tree tree_310 [p = 0.000, P = 0.025] = [&W 0.000067] (22,(23,(7,((40,(39,2)),((62,(((66,63),(65,59)),((64,58),(57,56)))),(((((52,(51,50)),34),((49,((53,(47,46)),(48,45))),((24,(20,(15,14))),((26,12),(((19,17),((54,(44,43)),10)),(11,(18,(((61,60),16),(13,(21,9)))))))))),(((38,(41,(42,35))),((37,36),25)),(8,6))),((((69,68),(70,67)),(29,((33,30),(31,((32,28),27))))),((55,(5,4)),3))))))),1);
   tree tree_311 [p = 0.000, P = 0.025] = [&W 0.000067] (22,(23,(7,((40,(39,2)),((62,(((66,63),(65,59)),((64,58),(57,56)))),((((((52,51),50),34),((((26,12),((24,(20,(15,14))),11)),((((54,44),43),(19,17)),10)),(18,(((61,60),16),(13,(21,9)))))),(((49,((53,(47,46)),(48,45))),((38,(41,(42,35))),((37,36),25))),(8,6))),((((69,68),(70,67)),(33,(30,(29,(31,((32,28),27)))))),((55,(5,4)),3))))))),1);
   tree tree_312 [p = 0.000, P = 0.025] = [&W 0.000067] (22,(23,(7,((40,(39,2)),((62,(((66,63),(65,59)),((64,58),(57,56)))),(((((52,(51,50)),34),(18,(((19,17),((54,(44,43)),10)),(((24,(20,(15,14))),11),((26,12),(((61,60),16),(13,(21,9)))))))),(((49,((53,(47,46)),(48,45))),((38,(41,(42,35))),((37,36),25))),(8,6))),((((69,68),(70,67)),(((33,30),29),(31,((32,28),27)))),((55,(5,4)),3))))))),1);
   tree tree_313 [p = 0.000, P = 0.025] = [&W 0.000067] (22,(23,(7,((40,(39,2)),((62,(((66,63),(65,59)),((64,58),(57,56)))),(((((52,(51,50)),34),((((26,12),((24,(20,(15,14))),11)),(((54,(44,43)),(19,17)),10)),(18,(((61,60),16),(13,(21,9)))))),(((49,((53,(47,46)),(48,45))),((38,(41,(42,35))),((37,36),25))),(8,6))),((((69,68),(70,67)),(33,(30,(29,(31,((32,28),27)))))),((55,(5,4)),3))))))),1);
   tree tree_314 [p = 0.000, P = 0.025] = [&W 0.000067] (22,(23,(7,((40,(39,2)),((62,(((66,63),(65,59)),((64,58),(57,56)))),(((((52,(51,50)),34),(18,(((19,17),((54,(44,43)),10)),(((24,(20,(15,14))),11),((26,12),(((61,60),16),(13,(21,9)))))))),(((49,((53,(47,46)),(48,45))),((38,(41,(42,35))),((37,36),25))),(8,6))),((((69,68),(70,67)),(29,((33,30),((32,28),(31,27))))),((55,(5,4)),3))))))),1);
   tree tree_315 [p = 0.000, P = 0.025] = [&W 0.000067] (22,(23,(7,((40,(39,2)),((62,(((66,63),(65,59)),((64,58),(57,56)))),(((((52,(51,50)),34),((49,((53,(47,46)),(48,45))),(((24,(20,(15,14))),11),((26,12),((18,((19,17),((44,(54,43)),10))),(((61,60),16),(13,(21,9)))))))),(((38,(41,(42,35))),((37,36),25)),(8,6))),((((69,68),(70,67)),(33,(30,(29,(31,((32,28),27)))))),((55,(5,4)),3))))))),1);
   tree tree_316 [p = 0.000, P = 0.025] = [&W 0.000067] (22,(23,(7,((40,(39,2)),((62,(((66,63),(65,59)),((64,58),(57,56)))),(((((38,(41,(42,35))),((37,36),25)),(((52,(51,50)),34),((49,((53,(47,46)),(48,45))),((18,((19,17),((44,(54,43)),10))),(((24,(20,(15,14))),11),((26,12),(((61,60),16),(13,(21,9))))))))),(8,6)),((((69,68),(70,67)),(33,(30,(29,(31,((32,28),27)))))),((55,(5,4)),3))))))),1);
   tree tree_317 [p = 0.000, P = 0.025] = [&W 0.000067] (22,(23,(7,((40,(39,2)),((62,(((66,63),(65,59)),((64,58),(57,56)))),(((((52,(51,50)),34),(((24,(20,(15,14))),11),((26,12),((18,(((44,(54,43)),(19,17)),10)),(((61,60),16),(13,(21,9))))))),(((49,((53,(47,46)),(48,45))),((38,(41,(42,35))),((37,36),25))),(8,6))),(((69,(68,(70,67))),(33,(30,(29,(31,((32,28),27)))))),((55,(5,4)),3))))))),1);
   tree tree_318 [p = 0.000, P = 0.025] = [&W 0.000067] (22,(23,(7,((40,(39,2)),((62,(((66,63),(65,59)),((64,58),(57,56)))),(((((51,(52,50)),34),((((26,12),((24,(20,(15,14))),11)),((19,17),((54,(44,43)),10))),(18,(((61,60),16),(13,(21,9)))))),(((49,((53,(47,46)),(48,45))),((38,(41,(42,35))),((37,36),25))),(8,6))),((((69,68),(70,67)),(33,(30,(29,(31,((32,28),27)))))),((55,(5,4)),3))))))),1);
   tree tree_319 [p = 0.000, P = 0.025] = [&W 0.000067] (22,(23,(7,((40,(39,2)),((62,(((66,63),(65,59)),((64,58),(57,56)))),(((((52,(51,50)),34),((((26,12),((24,(20,(15,14))),11)),((19,17),((54,(44,43)),10))),(18,(((61,60),16),(13,(21,9)))))),(((49,((53,(47,46)),(48,45))),((38,(41,(42,35))),((37,36),25))),(8,6))),(((68,(69,(70,67))),(33,(30,(29,(31,((32,28),27)))))),((55,(5,4)),3))))))),1);
   tree tree_320 [p = 0.000, P = 0.025] = [&W 0.000067] (22,(23,(7,((40,(39,2)),((62,(((66,63),(65,59)),((64,58),(57,56)))),((((((52,51),50),34),(((26,12),((24,(20,(15,14))),11)),(((19,17),((44,(54,43)),10)),(18,(((61,60),16),(13,(21,9))))))),(((49,((53,(47,46)),(48,45))),((38,(41,(42,35))),((37,36),25))),(8,6))),((((69,68),(70,67)),((33,30),(29,(31,((32,28),27))))),((55,(5,4)),3))))))),1);
   tree tree_321 [p = 0.000, P = 0.025] = [&W 0.000067] (22,(23,(7,((40,(39,2)),((62,(((66,63),(65,59)),((64,58),(57,56)))),((((((52,51),50),34),(((24,(20,(15,14))),11),((((44,(54,43)),(19,17)),10),(18,((26,12),(((61,60),16),(13,(21,9)))))))),(((49,((53,(47,46)),(48,45))),((38,(41,(42,35))),((37,36),25))),(8,6))),((((69,68),(70,67)),((33,30),(29,((31,(32,28)),27)))),((55,(5,4)),3))))))),1);
   tree tree_322 [p = 0.000, P = 0.025] = [&W 0.000067] (22,(23,(7,((40,(39,2)),((62,(((66,63),(65,59)),((64,58),(57,56)))),(((((52,(51,50)),34),((49,((53,(47,46)),(48,45))),(((24,(20,(15,14))),11),((26,12),((18,((19,17),((44,(54,43)),10))),(((61,60),16),(13,(21,9)))))))),(((38,(41,(42,35))),((37,36),25)),(8,6))),((((69,68),(70,67)),(((33,30),29),(31,((32,28),27)))),((55,(5,4)),3))))))),1);
   tree tree_323 [p = 0.000, P = 0.026] = [&W 0.000067] (22,(23,(7,((40,(39,2)),((62,(((66,63),(65,59)),(58,(64,(57,56))))),(((((52,(51,50)),34),(((24,(20,(15,14))),11),(((19,17),((44,(54,43)),10)),((26,12),(18,(((61,60),16),(13,(21,9)))))))),(((49,((53,(47,46)),(48,45))),((38,(41,(42,35))),((37,36),25))),(8,6))),((((69,68),(70,67)),(29,((33,30),(31,((32,28),27))))),((55,(5,4)),3))))))),1);
   tree tree_324 [p = 0.000, P = 0.026] = [&W 0.000067] (22,(23,(7,((40,(39,2)),((62,(((66,63),(65,59)),((64,58),(57,56)))),(((((52,(51,50)),34),((49,((53,(47,46)),(48,45))),(((26,12),((24,(20,(15,14))),11)),(((19,17),((44,(54,43)),10)),(18,(((61,60),16),(13,(21,9)))))))),(((38,(41,(42,35))),((37,36),25)),(8,6))),((((69,68),(70,67)),(29,((33,30),(31,((32,28),27))))),((55,(5,4)),3))))))),1);
   tree tree_325 [p = 0.000, P = 0.026] = [&W 0.000067] (22,(23,(7,((40,(39,2)),((62,(((66,63),(65,59)),((64,58),(57,56)))),((((((52,51),50),34),(((24,(20,(15,14))),11),(((19,17),((44,(54,43)),10)),((26,12),(18,(((61,60),16),(13,(21,9)))))))),(((49,((53,(47,46)),(48,45))),((38,(41,(42,35))),((37,36),25))),(8,6))),((((69,68),(70,67)),(29,((33,30),(31,((32,28),27))))),((55,(5,4)),3))))))),1);
   tree tree_326 [p = 0.000, P = 0.026] = [&W 0.000067] (22,(23,(7,((40,(39,2)),((62,(((66,63),(65,59)),((64,58),(57,56)))),(((((52,(51,50)),34),((((26,12),((24,(20,(15,14))),11)),((19,17),(((54,44),43),10))),(18,(((61,60),16),(13,(21,9)))))),(((49,((53,(47,46)),(48,45))),((38,(41,(42,35))),((37,36),25))),(8,6))),((((69,68),(70,67)),(30,(33,(29,((32,28),(31,27)))))),((55,(5,4)),3))))))),1);
   tree tree_327 [p = 0.000, P = 0.026] = [&W 0.000067] (22,(23,(7,((40,(39,2)),((62,(((66,63),(65,59)),((64,58),(57,56)))),(((((49,((53,(47,46)),(48,45))),(((52,51),50),34)),(((24,(20,(15,14))),11),((((44,(54,43)),(19,17)),10),((26,12),(18,(((61,60),16),(13,(21,9)))))))),(((38,(41,(42,35))),((37,36),25)),(8,6))),((((69,68),(70,67)),(29,((33,30),(31,((32,28),27))))),((55,(5,4)),3))))))),1);
   tree tree_328 [p = 0.000, P = 0.026] = [&W 0.000067] (22,(23,(7,((40,(39,2)),((62,(((66,63),(65,59)),((64,58),(57,56)))),((((((52,51),50),34),((49,((53,(47,46)),(48,45))),((24,(20,(15,14))),(11,((26,12),((18,((19,17),((44,(54,43)),10))),(((61,60),16),(13,(21,9))))))))),(((38,(41,(42,35))),((37,36),25)),(8,6))),((((69,68),(70,67)),(29,((33,30),(31,((32,28),27))))),((55,(5,4)),3))))))),1);
   tree tree_329 [p = 0.000, P = 0.026] = [&W 0.000067] (22,(23,(7,((40,(39,2)),((62,(((66,63),(65,59)),((64,58),(57,56)))),(((((52,(51,50)),34),((((24,(20,(15,14))),(26,12)),11),(((19,17),((54,(44,43)),10)),(18,(((61,60),16),(13,(21,9))))))),(((38,(41,(42,35))),((37,36),25)),((49,((53,(47,46)),(48,45))),(8,6)))),((((69,68),(70,67)),(30,(33,(29,(31,((32,28),27)))))),((55,(5,4)),3))))))),1);
   tree tree_330 [p = 0.000, P = 0.026] = [&W 0.000067] (22,(23,(7,((40,(39,2)),((62,(((66,63),(65,59)),((64,58),(57,56)))),(((((52,(51,50)),34),(((49,((53,(47,46)),(48,45))),(24,(20,(15,14)))),(11,(((19,17),((44,(54,43)),10)),(18,((26,12),(((61,60),16),(13,(21,9))))))))),(((38,(41,(42,35))),((37,36),25)),(8,6))),((((69,68),(70,67)),(30,(33,(29,(31,((32,28),27)))))),((55,(5,4)),3))))))),1);
   tree tree_331 [p = 0.000, P = 0.026] = [&W 0.000067] (22,(23,(7,((40,(39,2)),((62,(((66,63),(65,59)),((64,58),(57,56)))),((((((52,51),50),34),(((24,(20,(15,14))),11),(((19,17),((44,(54,43)),10)),((26,12),(18,(((61,60),16),(13,(21,9)))))))),(((49,((53,(47,46)),(48,45))),((38,(41,(42,35))),((37,36),25))),(8,6))),(((69,(68,(70,67))),(29,((33,30),(31,((32,28),27))))),((55,(5,4)),3))))))),1);
   tree tree_332 [p = 0.000, P = 0.026] = [&W 0.000067] (22,(23,(7,((40,(39,2)),((62,(((66,63),(65,59)),((64,58),(57,56)))),(((((52,(51,50)),34),((49,((53,(47,46)),(48,45))),((((26,12),((24,(20,(15,14))),11)),((19,17),((54,(44,43)),10))),(18,(((61,60),16),(13,(21,9))))))),(((38,(41,(42,35))),((37,36),25)),(8,6))),(((68,(69,(70,67))),(33,(30,(29,((32,28),(31,27)))))),((55,(5,4)),3))))))),1);
   tree tree_333 [p = 0.000, P = 0.026] = [&W 0.000067] (22,(23,(7,((40,(39,2)),((62,(((66,63),(65,59)),((64,58),(57,56)))),(((((26,12),((24,(20,(15,14))),11)),((((44,(54,43)),(19,17)),10),(18,(((61,60),16),(13,(21,9)))))),((((52,51),50),34),(((49,((53,(47,46)),(48,45))),((38,(41,(42,35))),((37,36),25))),(8,6)))),((((69,68),(70,67)),(29,((33,30),(31,((32,28),27))))),((55,(5,4)),3))))))),1);
   tree tree_334 [p = 0.000, P = 0.026] = [&W 0.000067] (22,(23,(7,((40,(39,2)),((62,(((66,63),(65,59)),((64,58),(57,56)))),(((((52,(51,50)),34),((((26,12),((24,(20,(15,14))),11)),((19,17),((54,(44,43)),10))),(18,(((61,60),16),(21,(13,9)))))),(((49,((53,(47,46)),(48,45))),((38,(41,(42,35))),((37,36),25))),(8,6))),((((69,68),(70,67)),(33,(30,(29,(31,((32,28),27)))))),((55,(5,4)),3))))))),1);
   tree tree_335 [p = 0.000, P = 0.026] = [&W 0.000067] (22,(23,(7,((40,(39,2)),((62,(((66,63),(65,59)),((64,58),(57,56)))),(((((52,(51,50)),34),((((26,12),((24,(20,(15,14))),11)),((19,17),((54,(44,43)),10))),(18,(((61,60),16),(21,(13,9)))))),(((49,((53,(47,46)),(48,45))),((38,(41,(42,35))),((37,36),25))),(8,6))),((((69,68),(70,67)),(29,((33,30),((32,28),(31,27))))),((55,(5,4)),3))))))),1);
   tree tree_336 [p = 0.000, P = 0.026] = [&W 0.000067] (22,(23,(7,((40,(39,2)),((62,(((66,63),(65,59)),((64,58),(57,56)))),(((((52,(51,50)),34),((((26,12),((24,(20,(15,14))),11)),(((54,44),43),((19,17),10))),(18,(((61,60),16),(21,(13,9)))))),(((49,((53,(47,46)),(48,45))),((38,(41,(42,35))),((37,36),25))),(8,6))),((((69,68),(70,67)),(30,(33,(29,(31,((32,28),27)))))),((55,(5,4)),3))))))),1);
   tree tree_337 [p = 0.000, P = 0.026] = [&W 0.000067] (22,(23,(7,((40,(39,2)),((62,(((66,63),(65,59)),((64,58),(57,56)))),(((((49,((53,(47,46)),(48,45))),(((52,51),50),34)),(((26,12),((24,(20,(15,14))),11)),(((19,17),((44,(54,43)),10)),(18,(((61,60),16),(13,(21,9))))))),(((38,(41,(42,35))),((37,36),25)),(8,6))),((((69,68),(70,67)),((33,30),(29,((32,28),(31,27))))),((55,(5,4)),3))))))),1);
   tree tree_338 [p = 0.000, P = 0.027] = [&W 0.000067] (22,(23,(7,((40,(39,2)),((62,(((66,63),(65,59)),((64,58),(57,56)))),(((((((52,51),50),34),((49,((53,(47,46)),(48,45))),((38,(41,(42,35))),((37,36),25)))),(18,(((19,17),((44,(54,43)),10)),(((24,(20,(15,14))),11),((26,12),(((61,60),16),(13,(21,9)))))))),(8,6)),((((69,68),(70,67)),(29,((33,30),(31,((32,28),27))))),((55,(5,4)),3))))))),1);
   tree tree_339 [p = 0.000, P = 0.027] = [&W 0.000067] (22,(23,(7,((40,(39,2)),((62,(((66,63),(65,59)),((64,58),(57,56)))),(((((51,(52,50)),34),((49,((53,(47,46)),(48,45))),(((24,(20,(15,14))),11),(((19,17),((44,(54,43)),10)),((26,12),(18,(((61,60),16),(13,(21,9))))))))),(((38,(41,(42,35))),((37,36),25)),(8,6))),((((69,68),(70,67)),(29,((33,30),(31,((32,28),27))))),((55,(5,4)),3))))))),1);
   tree tree_340 [p = 0.000, P = 0.027] = [&W 0.000067] (22,(23,(7,((40,(39,2)),((62,(((66,63),(65,59)),((64,58),(57,56)))),(((((52,(51,50)),34),((49,((53,(47,46)),(48,45))),((((26,12),((24,(20,(15,14))),11)),((19,17),((54,(44,43)),10))),(18,(((61,60),16),(13,(21,9))))))),(((38,(41,(42,35))),((37,36),25)),(8,6))),((((69,68),(70,67)),(33,(30,(29,((32,28),(31,27)))))),((55,(5,4)),3))))))),1);
   tree tree_341 [p = 0.000, P = 0.027] = [&W 0.000067] (22,(23,(7,((40,(39,2)),((62,(((66,63),(65,59)),((64,58),(57,56)))),(((((51,(52,50)),34),((((26,12),((24,(20,(15,14))),11)),((19,17),((44,(54,43)),10))),(18,(((61,60),16),(13,(21,9)))))),(((49,((53,(47,46)),(48,45))),((38,(41,(42,35))),((37,36),25))),(8,6))),(((69,(68,(70,67))),(33,(30,(29,((32,28),(31,27)))))),((55,(5,4)),3))))))),1);
   tree tree_342 [p = 0.000, P = 0.027] = [&W 0.000067] (22,(23,(7,((40,(39,2)),((62,(((66,63),(65,59)),((64,58),(57,56)))),(((((52,(51,50)),34),(((26,12),((24,(20,(15,14))),11)),(((19,17),((44,(54,43)),10)),(18,(((61,60),16),(13,(21,9))))))),(((49,((53,(47,46)),(48,45))),((38,(41,(42,35))),((37,36),25))),(8,6))),((((69,68),(70,67)),(29,((33,30),(31,((32,28),27))))),((55,(5,4)),3))))))),1);
   tree tree_343 [p = 0.000, P = 0.027] = [&W 0.000067] (22,(23,(7,((40,(39,2)),((62,(((66,63),(65,59)),((64,58),(57,56)))),((((((52,51),50),34),((((26,12),((24,(20,(15,14))),11)),((19,17),((54,(44,43)),10))),(18,(((61,60),16),(13,(21,9)))))),(((49,((53,(47,46)),(48,45))),((38,(41,(42,35))),((37,36),25))),(8,6))),((((69,68),(70,67)),(33,(30,(29,((32,28),(31,27)))))),((55,(5,4)),3))))))),1);
   tree tree_344 [p = 0.000, P = 0.027] = [&W 0.000067] (22,(23,(7,((40,(39,2)),((62,(((66,63),(65,59)),((64,58),(57,56)))),(((((52,(51,50)),34),((((26,12),((24,(20,(15,14))),11)),(((54,(44,43)),(19,17)),10)),(18,(((61,60),16),(13,(21,9)))))),(((49,((53,(47,46)),(48,45))),((38,(41,(42,35))),((37,36),25))),(8,6))),(((69,(68,(70,67))),(29,((33,30),(31,((32,28),27))))),((55,(5,4)),3))))))),1);
   tree tree_345 [p = 0.000, P = 0.027] = [&W 0.000067] (22,(23,(7,((40,(39,2)),((62,(((66,63),(65,59)),((64,58),(57,56)))),(((((52,(51,50)),34),((((26,12),((24,(20,(15,14))),11)),(((54,(44,43)),(19,17)),10)),(18,(((61,60),16),(13,(21,9)))))),(((49,((53,(47,46)),(48,45))),((38,(41,(42,35))),((37,36),25))),(8,6))),((((69,68),(70,67)),(29,((33,30),(31,((32,28),27))))),((55,(5,4)),3))))))),1);
   tree tree_346 [p = 0.000, P = 0.027] = [&W 0.000067] (22,(23,(7,((40,(39,2)),((62,(((66,63),(65,59)),((64,58),(57,56)))),(((((52,(51,50)),34),(((49,((53,(47,46)),(48,45))),(24,(20,(15,14)))),(11,((26,12),((18,((19,17),((44,(54,43)),10))),(((61,60),16),(13,(21,9)))))))),(((38,(41,(42,35))),((37,36),25)),(8,6))),((((69,68),(70,67)),(30,(33,(29,(31,((32,28),27)))))),((55,(5,4)),3))))))),1);
   tree tree_347 [p = 0.000, P = 0.027] = [&W 0.000067] (22,(23,(7,((40,(39,2)),((62,(((66,63),(65,59)),((64,58),(57,56)))),((((52,(51,50)),34),((((24,(20,(15,14))),11),(((19,17),((54,(44,43)),10)),(18,((26,12),(((61,60),16),(13,(21,9))))))),(((49,((53,(47,46)),(48,45))),((38,(41,(42,35))),((37,36),25))),(8,6)))),((((69,68),(70,67)),(30,(33,(29,((32,28),(31,27)))))),((55,(5,4)),3))))))),1);
   tree tree_348 [p = 0.000, P = 0.027] = [&W 0.000067] (22,(23,(7,((40,(39,2)),((62,(((66,63),(65,59)),((64,58),(57,56)))),((((38,(41,(42,35))),((37,36),25)),((((52,(51,50)),34),(((49,((53,(47,46)),(48,45))),(24,(20,(15,14)))),(11,(((19,17),((44,(54,43)),10)),(18,((26,12),(((61,60),16),(13,(21,9))))))))),(8,6))),((((69,68),(70,67)),(29,((33,30),((32,28),(31,27))))),((55,(5,4)),3))))))),1);
   tree tree_349 [p = 0.000, P = 0.027] = [&W 0.000067] (22,(23,(7,((40,(39,2)),((62,(((66,63),(65,59)),((64,58),(57,56)))),((((((52,51),50),34),((((26,12),((24,(20,(15,14))),11)),(((44,(54,43)),(19,17)),10)),(18,(((61,60),16),(13,(21,9)))))),(((49,((53,(47,46)),(48,45))),((38,(41,(42,35))),((37,36),25))),(8,6))),((((69,68),(70,67)),(29,((33,30),(31,((32,28),27))))),((55,(5,4)),3))))))),1);
   tree tree_350 [p = 0.000, P = 0.027] = [&W 0.000067] (22,(23,(7,((40,(39,2)),((62,(((66,63),(65,59)),((64,58),(57,56)))),((((((52,51),50),34),((49,((53,(47,46)),(48,45))),(((24,(20,(15,14))),11),(((19,17),((44,(54,43)),10)),(18,((26,12),(((61,60),16),(13,(21,9))))))))),(((38,(41,(42,35))),((37,36),25)),(8,6))),((((69,68),(70,67)),((33,30),(29,((32,28),(31,27))))),((55,(5,4)),3))))))),1);
   tree tree_351 [p = 0.000, P = 0.027] = [&W 0.000067] (22,(23,(7,((40,(39,2)),((62,(((66,63),(65,59)),((64,58),(57,56)))),((((((52,51),50),34),((((26,12),((24,(20,(15,14))),11)),(((54,44),43),((19,17),10))),(18,(((61,60),16),(13,(21,9)))))),(((49,((53,(47,46)),(48,45))),((38,(41,(42,35))),((37,36),25))),(8,6))),((((69,68),(70,67)),(29,((33,30),(31,((32,28),27))))),((55,(5,4)),3))))))),1);
   tree tree_352 [p = 0.000, P = 0.027] = [&W 0.000067] (22,(23,(7,((40,(39,2)),((62,(((66,63),(65,59)),((64,58),(57,56)))),(((((49,((53,(47,46)),(48,45))),(((52,51),50),34)),((((26,12),((24,(20,(15,14))),11)),(((44,(54,43)),(19,17)),10)),(18,(((61,60),16),(13,(21,9)))))),(((38,(41,(42,35))),((37,36),25)),(8,6))),((((69,68),(70,67)),(29,((33,30),(31,((32,28),27))))),((55,(5,4)),3))))))),1);
   tree tree_353 [p = 0.000, P = 0.028] = [&W 0.000067] (22,(23,(7,((40,(39,2)),((62,(((66,63),(65,59)),((64,58),(57,56)))),((((((52,51),50),34),((((26,12),((24,(20,(15,14))),11)),(((54,(44,43)),(19,17)),10)),(18,(((61,60),16),(13,(21,9)))))),(((49,((53,(47,46)),(48,45))),((38,(41,(42,35))),((37,36),25))),(8,6))),((((69,68),(70,67)),(29,((33,30),(31,((32,28),27))))),((55,(5,4)),3))))))),1);
   tree tree_354 [p = 0.000, P = 0.028] = [&W 0.000067] (22,(23,(7,((40,(39,2)),((62,(((66,63),(65,59)),((64,58),(57,56)))),(((((49,((53,(47,46)),(48,45))),((52,(51,50)),34)),(((24,(20,(15,14))),11),(((19,17),((44,(54,43)),10)),((26,12),(18,(((61,60),16),(13,(21,9)))))))),(((38,(41,(42,35))),((37,36),25)),(8,6))),((((69,68),(70,67)),((33,30),(29,((32,28),(31,27))))),((55,(5,4)),3))))))),1);
   tree tree_355 [p = 0.000, P = 0.028] = [&W 0.000067] (22,(23,(7,((40,(39,2)),((62,(((66,63),(65,59)),((64,58),(57,56)))),((((49,((53,(47,46)),(48,45))),((38,(41,(42,35))),((37,36),25))),((((51,(52,50)),34),((18,(((44,(54,43)),(19,17)),10)),(((24,(20,(15,14))),11),((26,12),(((61,60),16),(13,(21,9))))))),(8,6))),((((69,68),(70,67)),((33,30),(29,(31,((32,28),27))))),((55,(5,4)),3))))))),1);
   tree tree_356 [p = 0.000, P = 0.028] = [&W 0.000067] (22,(23,(7,((40,(39,2)),((62,(((66,63),(65,59)),((64,58),(57,56)))),(((((49,((53,(47,46)),(48,45))),(((52,51),50),34)),((((24,(20,(15,14))),(26,12)),11),(((19,17),((44,(54,43)),10)),(18,(((61,60),16),(13,(21,9))))))),(((38,(41,(42,35))),((37,36),25)),(8,6))),((((69,68),(70,67)),(33,(30,(29,(31,((32,28),27)))))),((55,(5,4)),3))))))),1);
   tree tree_357 [p = 0.000, P = 0.028] = [&W 0.000067] (22,(23,(7,((40,(39,2)),((62,(((66,63),(65,59)),((64,58),(57,56)))),((((38,(41,(42,35))),((37,36),25)),((((52,(51,50)),34),((49,((53,(47,46)),(48,45))),(((24,(20,(15,14))),11),((18,((19,17),((44,(54,43)),10))),((26,12),(((61,60),16),(13,(21,9)))))))),(8,6))),((((69,68),(70,67)),(29,((33,30),(31,((32,28),27))))),((55,(5,4)),3))))))),1);
   tree tree_358 [p = 0.000, P = 0.028] = [&W 0.000067] (22,(23,(7,((40,(39,2)),((62,(((66,63),(65,59)),((64,58),(57,56)))),(((((52,(51,50)),34),((49,((53,(47,46)),(48,45))),(((24,(20,(15,14))),11),((((54,(44,43)),(19,17)),10),((26,12),(18,(((61,60),16),(13,(21,9))))))))),(((38,(41,(42,35))),((37,36),25)),(8,6))),((((69,68),(70,67)),(29,((33,30),(31,((32,28),27))))),((55,(5,4)),3))))))),1);
   tree tree_359 [p = 0.000, P = 0.028] = [&W 0.000067] (22,(23,(7,((40,(39,2)),((62,(((66,63),(65,59)),((64,58),(57,56)))),(((((52,(51,50)),34),(((24,(20,(15,14))),11),(((19,17),(((54,44),43),10)),(18,((26,12),(((61,60),16),(13,(21,9)))))))),(((49,((53,(47,46)),(48,45))),((38,(41,(42,35))),((37,36),25))),(8,6))),((((69,68),(70,67)),(33,(30,(29,((32,28),(31,27)))))),((55,(5,4)),3))))))),1);
   tree tree_360 [p = 0.000, P = 0.028] = [&W 0.000067] (22,(23,(7,((40,(39,2)),((62,(((66,63),(65,59)),((64,58),(57,56)))),((((((52,51),50),34),((49,((53,(47,46)),(48,45))),(((24,(20,(15,14))),11),((((44,(54,43)),(19,17)),10),((26,12),(18,(((61,60),16),(13,(21,9))))))))),(((38,(41,(42,35))),((37,36),25)),(8,6))),((((69,68),(70,67)),(29,((33,30),(31,((32,28),27))))),((55,(5,4)),3))))))),1);
   tree tree_361 [p = 0.000, P = 0.028] = [&W 0.000067] (22,(23,(7,((40,(39,2)),((62,(((66,63),(65,59)),((64,58),(57,56)))),(((((52,(51,50)),34),(((24,(20,(15,14))),11),((((44,(54,43)),(19,17)),10),((26,12),(18,(((61,60),16),(13,(21,9)))))))),(((49,((53,(47,46)),(48,45))),((38,(41,(42,35))),((37,36),25))),(8,6))),((((69,68),(70,67)),(29,((33,30),(31,((32,28),27))))),((55,(5,4)),3))))))),1);
   tree tree_362 [p = 0.000, P = 0.028] = [&W 0.000067] (22,(23,(7,((40,(39,2)),((62,(((66,63),(65,59)),((64,58),(57,56)))),((((((24,(20,(15,14))),(26,12)),11),(((19,17),((44,(54,43)),10)),(18,(((61,60),16),(13,(21,9)))))),((((52,51),50),34),(((38,(41,(42,35))),((37,36),25)),((49,((53,(47,46)),(48,45))),(8,6))))),((((69,68),(70,67)),(33,(30,(29,(31,((32,28),27)))))),((55,(5,4)),3))))))),1);
   tree tree_363 [p = 0.000, P = 0.028] = [&W 0.000067] (22,(23,(7,((40,(39,2)),((62,(((66,63),(65,59)),((64,58),(57,56)))),(((((52,(51,50)),34),(((24,(20,(15,14))),11),(((19,17),((44,(54,43)),10)),(18,((26,12),(((61,60),16),(13,(21,9)))))))),(((49,((53,(47,46)),(48,45))),((38,(41,(42,35))),((37,36),25))),(8,6))),((((69,68),(70,67)),(30,(33,(29,((32,28),(31,27)))))),((55,(5,4)),3))))))),1);
   tree tree_364 [p = 0.000, P = 0.028] = [&W 0.000067] (22,(23,(7,((40,(39,2)),((62,(((66,63),(65,59)),((64,58),(57,56)))),(((((51,(52,50)),34),((((26,12),((24,(20,(15,14))),11)),((19,17),((54,(44,43)),10))),(18,(((61,60),16),(13,(21,9)))))),(((49,((53,(47,46)),(48,45))),((38,(41,(42,35))),((37,36),25))),(8,6))),(((69,(68,(70,67))),((33,30),(29,((32,28),(31,27))))),((55,(5,4)),3))))))),1);
   tree tree_365 [p = 0.000, P = 0.028] = [&W 0.000067] (22,(23,(7,((40,(39,2)),((62,(((66,63),(65,59)),((64,58),(57,56)))),(((((52,(51,50)),34),((49,((53,(47,46)),(48,45))),(((24,(20,(15,14))),11),((((54,(44,43)),(19,17)),10),((26,12),(18,(((61,60),16),(13,(21,9))))))))),(((38,(41,(42,35))),((37,36),25)),(8,6))),(((69,(68,(70,67))),(29,((33,30),(31,((32,28),27))))),((55,(5,4)),3))))))),1);
   tree tree_366 [p = 0.000, P = 0.028] = [&W 0.000067] (22,(23,(7,((40,(39,2)),((62,(((66,63),(65,59)),((64,58),(57,56)))),(((((52,(51,50)),34),(((24,(20,(15,14))),11),((((54,(44,43)),(19,17)),10),((26,12),(18,(((61,60),16),(13,(21,9)))))))),(((49,((53,(47,46)),(48,45))),((38,(41,(42,35))),((37,36),25))),(8,6))),((((69,68),(70,67)),(29,((33,30),(31,((32,28),27))))),((55,(5,4)),3))))))),1);
   tree tree_367 [p = 0.000, P = 0.028] = [&W 0.000067] (22,(23,(7,((40,(39,2)),((62,(((66,63),(65,59)),((64,58),(57,56)))),((((((52,51),50),34),((((26,12),((24,(20,(15,14))),11)),((19,17),((54,(44,43)),10))),(18,(((61,60),16),(13,(21,9)))))),(((38,(41,(42,35))),((37,36),25)),((49,((53,(47,46)),(48,45))),(8,6)))),((((69,68),(70,67)),((33,30),(29,(31,((32,28),27))))),((55,(5,4)),3))))))),1);
   tree tree_368 [p = 0.000, P = 0.029] = [&W 0.000067] (22,(23,(7,((40,(39,2)),((62,(((66,63),(65,59)),((64,58),(57,56)))),(((((52,(51,50)),34),((49,((53,(47,46)),(48,45))),(((24,(20,(15,14))),11),((((44,(54,43)),(19,17)),10),(18,((26,12),(((61,60),16),(13,(21,9))))))))),(((38,(41,(42,35))),((37,36),25)),(8,6))),((((69,68),(70,67)),(30,(33,(29,(31,((32,28),27)))))),((55,(5,4)),3))))))),1);
   tree tree_369 [p = 0.000, P = 0.029] = [&W 0.000067] (22,(23,(7,((40,(39,2)),((62,(((66,63),(65,59)),((64,58),(57,56)))),((((((52,51),50),34),(((26,12),((24,(20,(15,14))),11)),(((19,17),((54,(44,43)),10)),(18,(((61,60),16),(13,(21,9))))))),(((49,((53,(47,46)),(48,45))),((38,(41,(42,35))),((37,36),25))),(8,6))),((((69,68),(70,67)),(30,(33,(29,((32,28),(31,27)))))),((55,(5,4)),3))))))),1);
   tree tree_370 [p = 0.000, P = 0.029] = [&W 0.000067] (22,(23,(7,((40,(39,2)),((62,(((66,63),(65,59)),((64,58),(57,56)))),(((((51,(52,50)),34),((((26,12),((24,(20,(15,14))),11)),((19,17),((54,(44,43)),10))),(18,(((61,60),16),(13,(21,9)))))),(((49,((53,(47,46)),(48,45))),((38,(41,(42,35))),((37,36),25))),(8,6))),((((69,68),(70,67)),((33,30),(29,(31,((32,28),27))))),((55,(5,4)),3))))))),1);
   tree tree_371 [p = 0.000, P = 0.029] = [&W 0.000067] (22,(23,(7,((40,(39,2)),((62,(((66,63),(65,59)),((64,58),(57,56)))),(((((52,(51,50)),34),(18,((((54,(44,43)),(19,17)),10),(((24,(20,(15,14))),11),((26,12),(((61,60),16),(13,(21,9)))))))),(((49,((53,(47,46)),(48,45))),((38,(41,(42,35))),((37,36),25))),(8,6))),((((69,68),(70,67)),(33,(30,(29,(31,((32,28),27)))))),((55,(5,4)),3))))))),1);
   tree tree_372 [p = 0.000, P = 0.029] = [&W 0.000067] (22,(23,(7,((40,(39,2)),((62,(((66,63),(65,59)),((64,58),(57,56)))),(((((52,(51,50)),34),((((26,12),((24,(20,(15,14))),11)),((19,17),((54,(44,43)),10))),(18,(((61,60),16),(13,(21,9)))))),(((38,(41,(42,35))),((37,36),25)),((49,((53,(47,46)),(48,45))),(8,6)))),((((69,68),(70,67)),((33,30),(29,(31,((32,28),27))))),((55,(5,4)),3))))))),1);
   tree tree_373 [p = 0.000, P = 0.029] = [&W 0.000067] (22,(23,(7,((40,(39,2)),((62,(((66,63),(65,59)),((64,58),(57,56)))),(((((49,((53,(47,46)),(48,45))),((52,(51,50)),34)),((((24,(20,(15,14))),(26,12)),11),(((19,17),((44,(54,43)),10)),(18,(((61,60),16),(13,(21,9))))))),(((38,(41,(42,35))),((37,36),25)),(8,6))),((((69,68),(70,67)),(29,((33,30),(31,((32,28),27))))),((55,(5,4)),3))))))),1);
   tree tree_374 [p = 0.000, P = 0.029] = [&W 0.000067] (22,(23,(7,((40,(39,2)),((62,(((66,63),(65,59)),((64,58),(57,56)))),((((((52,51),50),34),((49,((53,(47,46)),(48,45))),(((24,(20,(15,14))),11),((26,12),((18,(((44,(54,43)),(19,17)),10)),(((61,60),16),(13,(21,9)))))))),(((38,(41,(42,35))),((37,36),25)),(8,6))),((((69,68),(70,67)),(29,((33,30),(31,((32,28),27))))),((55,(5,4)),3))))))),1);
   tree tree_375 [p = 0.000, P = 0.029] = [&W 0.000067] (22,(23,(7,((40,(39,2)),((62,(((66,63),(65,59)),((64,58),(57,56)))),((((((52,51),50),34),((49,((53,(47,46)),(48,45))),(((24,(20,(15,14))),11),(((19,17),((44,(54,43)),10)),(18,((26,12),(((61,60),16),(13,(21,9))))))))),(((38,(41,(42,35))),((37,36),25)),(8,6))),((((69,68),(70,67)),(30,(33,(29,(31,((32,28),27)))))),((55,(5,4)),3))))))),1);
   tree tree_376 [p = 0.000, P = 0.029] = [&W 0.000067] (22,(23,(7,((40,(39,2)),((62,(((66,63),(65,59)),((64,58),(57,56)))),(((((49,((53,(47,46)),(48,45))),(((52,51),50),34)),((((26,12),((24,(20,(15,14))),11)),((19,17),((54,(44,43)),10))),(18,(((61,60),16),(13,(21,9)))))),(((38,(41,(42,35))),((37,36),25)),(8,6))),(((68,(69,(70,67))),((33,30),(29,(31,((32,28),27))))),((55,(5,4)),3))))))),1);
   tree tree_377 [p = 0.000, P = 0.029] = [&W 0.000067] (22,(23,(7,((40,(39,2)),((62,(((66,63),(65,59)),((64,58),(57,56)))),(((((49,((53,(47,46)),(48,45))),((52,(51,50)),34)),((((26,12),((24,(20,(15,14))),11)),((19,17),((54,(44,43)),10))),(18,(((61,60),16),(13,(21,9)))))),(((38,(41,(42,35))),((37,36),25)),(8,6))),((((69,68),(70,67)),((33,30),(29,(31,((32,28),27))))),((55,(5,4)),3))))))),1);
   tree tree_378 [p = 0.000, P = 0.029] = [&W 0.000067] (22,(23,(7,((40,(39,2)),((62,(((66,63),(65,59)),((64,58),(57,56)))),((((((52,51),50),34),(18,(((19,17),((54,(44,43)),10)),(((24,(20,(15,14))),11),((26,12),(((61,60),16),(13,(21,9)))))))),(((49,((53,(47,46)),(48,45))),((38,(41,(42,35))),((37,36),25))),(8,6))),((((69,68),(70,67)),(33,(30,(29,(31,((32,28),27)))))),((55,(5,4)),3))))))),1);
   tree tree_379 [p = 0.000, P = 0.029] = [&W 0.000067] (22,(23,(7,((40,(39,2)),((62,(((66,63),(65,59)),((64,58),(57,56)))),((((((52,51),50),34),(18,(((19,17),((44,(54,43)),10)),(((24,(20,(15,14))),11),((26,12),(((61,60),16),(13,(21,9)))))))),((49,((53,(47,46)),(48,45))),(((38,(41,(42,35))),((37,36),25)),(8,6)))),((((69,68),(70,67)),(33,(30,(29,(31,((32,28),27)))))),((55,(5,4)),3))))))),1);
   tree tree_380 [p = 0.000, P = 0.029] = [&W 0.000067] (22,(23,(7,((40,(39,2)),((62,(((66,63),(65,59)),((64,58),(57,56)))),(((((38,(41,(42,35))),((37,36),25)),((((52,51),50),34),((49,((53,(47,46)),(48,45))),(((24,(20,(15,14))),11),((18,((19,17),((54,(44,43)),10))),((26,12),(((61,60),16),(13,(21,9))))))))),(8,6)),(((69,(68,(70,67))),(30,(33,(29,(31,((32,28),27)))))),((55,(5,4)),3))))))),1);
   tree tree_381 [p = 0.000, P = 0.029] = [&W 0.000067] (22,(23,(7,((40,(39,2)),((62,(((66,63),(65,59)),((64,58),(57,56)))),(((((38,(41,(42,35))),((37,36),25)),(((52,(51,50)),34),((49,((53,(47,46)),(48,45))),((18,((19,17),((44,(54,43)),10))),(((24,(20,(15,14))),11),((26,12),(((61,60),16),(13,(21,9))))))))),(8,6)),((((69,68),(70,67)),(30,(33,(29,((32,28),(31,27)))))),((55,(5,4)),3))))))),1);
   tree tree_382 [p = 0.000, P = 0.029] = [&W 0.000067] (22,(23,(7,((40,(39,2)),((62,(((66,63),(65,59)),((64,58),(57,56)))),((((49,((53,(47,46)),(48,45))),((((52,51),50),34),(((26,12),((24,(20,(15,14))),11)),(((19,17),((44,(54,43)),10)),(18,(((61,60),16),(13,(21,9)))))))),(((38,(41,(42,35))),((37,36),25)),(8,6))),((((69,68),(70,67)),((33,30),(29,(31,((32,28),27))))),((55,(5,4)),3))))))),1);
   tree tree_383 [p = 0.000, P = 0.030] = [&W 0.000067] (22,(23,(7,((40,(39,2)),((62,(((66,63),(65,59)),((64,58),(57,56)))),(((((38,(41,(42,35))),((37,36),25)),((((52,51),50),34),((49,((53,(47,46)),(48,45))),(((24,(20,(15,14))),11),((18,((19,17),((44,(54,43)),10))),((26,12),(((61,60),16),(13,(21,9))))))))),(8,6)),((((69,68),(70,67)),(30,(33,(29,(31,((32,28),27)))))),((55,(5,4)),3))))))),1);
   tree tree_384 [p = 0.000, P = 0.030] = [&W 0.000067] (22,(23,(7,((40,(39,2)),((62,(((66,63),(65,59)),((64,58),(57,56)))),(((((52,(51,50)),34),((((26,12),((24,(20,(15,14))),11)),((19,17),((54,(44,43)),10))),(18,(((61,60),16),(13,(21,9)))))),((49,((53,(47,46)),(48,45))),(((38,(41,(42,35))),((37,36),25)),(8,6)))),(((69,(68,(70,67))),((33,30),(29,(31,((32,28),27))))),((55,(5,4)),3))))))),1);
   tree tree_385 [p = 0.000, P = 0.030] = [&W 0.000067] (22,(23,(7,((40,(39,2)),((62,(((66,63),(65,59)),((64,58),(57,56)))),(((((51,(52,50)),34),(((24,(20,(15,14))),11),(((19,17),((54,(44,43)),10)),((26,12),(18,(((61,60),16),(13,(21,9)))))))),((49,((53,(47,46)),(48,45))),(((38,(41,(42,35))),((37,36),25)),(8,6)))),((((69,68),(70,67)),(((33,30),29),(31,((32,28),27)))),((55,(5,4)),3))))))),1);
   tree tree_386 [p = 0.000, P = 0.030] = [&W 0.000067] (22,(23,(7,((40,(39,2)),((62,(((66,63),(65,59)),((64,58),(57,56)))),(((((52,(51,50)),34),((49,((53,(47,46)),(48,45))),(((24,(20,(15,14))),11),(((19,17),((44,(54,43)),10)),((26,12),(18,(((61,60),16),(13,(21,9))))))))),(((38,(41,(42,35))),((37,36),25)),(8,6))),((((69,68),(70,67)),(((33,30),29),(31,((32,28),27)))),((55,(5,4)),3))))))),1);
   tree tree_387 [p = 0.000, P = 0.030] = [&W 0.000067] (22,(23,(7,((40,(39,2)),((62,(((66,63),(65,59)),((64,58),(57,56)))),(((((52,(51,50)),34),((((26,12),((24,(20,(15,14))),11)),((19,17),((44,(54,43)),10))),(18,(((61,60),16),(13,(21,9)))))),(((49,((53,(47,46)),(48,45))),((38,(41,(42,35))),((37,36),25))),(8,6))),(((69,(68,(70,67))),((33,30),(29,(31,((32,28),27))))),((55,(5,4)),3))))))),1);
   tree tree_388 [p = 0.000, P = 0.030] = [&W 0.000067] (22,(23,(7,((40,(39,2)),((62,(((66,63),(65,59)),((64,58),(57,56)))),(((((52,(51,50)),34),(18,(((19,17),((54,(44,43)),10)),(((24,(20,(15,14))),11),((26,12),(((61,60),16),(13,(21,9)))))))),(((49,((53,(47,46)),(48,45))),((38,(41,(42,35))),((37,36),25))),(8,6))),(((68,(69,(70,67))),(33,(30,(29,(31,((32,28),27)))))),((55,(5,4)),3))))))),1);
   tree tree_389 [p = 0.000, P = 0.030] = [&W 0.000067] (22,(23,(7,((40,(39,2)),((62,(((66,63),(65,59)),((64,58),(57,56)))),(((((24,(20,(15,14))),11),(((19,17),((44,(54,43)),10)),(18,((26,12),(((61,60),16),(13,(21,9))))))),((((52,51),50),34),(((49,((53,(47,46)),(48,45))),((38,(41,(42,35))),((37,36),25))),(8,6)))),((((69,68),(70,67)),(30,(33,(29,(31,((32,28),27)))))),((55,(5,4)),3))))))),1);
   tree tree_390 [p = 0.000, P = 0.030] = [&W 0.000067] (22,(23,(7,((40,(39,2)),((62,(((66,63),(65,59)),((64,58),(57,56)))),((((((52,51),50),34),((49,((53,(47,46)),(48,45))),(((24,(20,(15,14))),11),((26,12),((18,((19,17),((44,(54,43)),10))),(((61,60),16),(13,(21,9)))))))),(((38,(41,(42,35))),((37,36),25)),(8,6))),(((69,(68,(70,67))),(29,((33,30),(31,((32,28),27))))),((55,(5,4)),3))))))),1);
   tree tree_391 [p = 0.000, P = 0.030] = [&W 0.000067] (22,(23,(7,((40,(39,2)),((62,(((66,63),(65,59)),((64,58),(57,56)))),(((((52,(51,50)),34),(((26,12),((24,(20,(15,14))),11)),(((19,17),((54,(44,43)),10)),(18,(((61,60),16),(13,(21,9))))))),(((49,((53,(47,46)),(48,45))),((38,(41,(42,35))),((37,36),25))),(8,6))),((((69,68),(70,67)),((33,30),(29,((32,28),(31,27))))),((55,(5,4)),3))))))),1);
   tree tree_392 [p = 0.000, P = 0.030] = [&W 0.000067] (22,(23,(7,((40,(39,2)),((62,(((66,63),(65,59)),((64,58),(57,56)))),(((((52,(51,50)),34),((((26,12),((24,(20,(15,14))),11)),((19,17),((54,(44,43)),10))),(18,(((61,60),16),(21,(13,9)))))),(((49,((53,(47,46)),(48,45))),((38,(41,(42,35))),((37,36),25))),(8,6))),((((69,68),(70,67)),((33,30),(29,(31,((32,28),27))))),((55,(5,4)),3))))))),1);
   tree tree_393 [p = 0.000, P = 0.030] = [&W 0.000067] (22,(23,(7,((40,(39,2)),((62,(((66,63),(65,59)),((64,58),(57,56)))),((((((52,51),50),34),(((24,(20,(15,14))),11),((((54,(44,43)),(19,17)),10),(18,((26,12),(((61,60),16),(13,(21,9)))))))),(((49,((53,(47,46)),(48,45))),((38,(41,(42,35))),((37,36),25))),(8,6))),((((69,68),(70,67)),((33,30),(29,(31,((32,28),27))))),((55,(5,4)),3))))))),1);
   tree tree_394 [p = 0.000, P = 0.030] = [&W 0.000067] (22,(23,(7,((40,(39,2)),((62,(((66,63),(65,59)),((64,58),(57,56)))),(((((52,(51,50)),34),(((24,(20,(15,14))),11),(((19,17),((44,(54,43)),10)),((26,12),(18,(((61,60),16),(13,(21,9)))))))),(((49,((53,(47,46)),(48,45))),((38,(41,(42,35))),((37,36),25))),(8,6))),((((69,68),(70,67)),(29,((33,30),((31,(32,28)),27)))),((55,(5,4)),3))))))),1);
   tree tree_395 [p = 0.000, P = 0.030] = [&W 0.000067] (22,(23,(7,((40,(39,2)),((62,(((66,63),(65,59)),((64,58),(57,56)))),(((((49,((53,(47,46)),(48,45))),((51,(52,50)),34)),(((24,(20,(15,14))),11),(((54,(44,43)),((19,17),10)),(18,((26,12),(((61,60),16),(13,(21,9)))))))),(((38,(41,(42,35))),((37,36),25)),(8,6))),((((69,68),(70,67)),((33,30),(29,(31,((32,28),27))))),((55,(5,4)),3))))))),1);
   tree tree_396 [p = 0.000, P = 0.030] = [&W 0.000067] (22,(23,(7,((40,(39,2)),((62,(((66,63),(65,59)),((64,58),(57,56)))),(((((52,(51,50)),34),((49,((53,(47,46)),(48,45))),(((24,(20,(15,14))),11),(((19,17),((54,(44,43)),10)),(18,((26,12),(((61,60),16),(13,(21,9))))))))),(((38,(41,(42,35))),((37,36),25)),(8,6))),((((69,68),(70,67)),((33,30),(29,(31,((32,28),27))))),((55,(5,4)),3))))))),1);
   tree tree_397 [p = 0.000, P = 0.030] = [&W 0.000067] (22,(23,(7,((40,(39,2)),((62,(((66,63),(65,59)),((64,58),(57,56)))),(((((52,(51,50)),34),((((26,12),((24,(20,(15,14))),11)),((19,17),((44,(54,43)),10))),(18,(((61,60),16),(13,(21,9)))))),(((49,((53,(47,46)),(48,45))),((38,(41,(42,35))),((37,36),25))),(8,6))),((((69,68),(70,67)),(33,(30,(29,((32,28),(31,27)))))),((55,(5,4)),3))))))),1);
   tree tree_398 [p = 0.000, P = 0.031] = [&W 0.000067] (22,(23,(7,((40,(39,2)),((62,(((66,63),(65,59)),((64,58),(57,56)))),(((((51,(52,50)),34),(((26,12),((24,(20,(15,14))),11)),(((19,17),((44,(54,43)),10)),(18,(((61,60),16),(13,(21,9))))))),(((49,((53,(47,46)),(48,45))),((38,(41,(42,35))),((37,36),25))),(8,6))),((((69,68),(70,67)),((33,30),(29,((32,28),(31,27))))),((55,(5,4)),3))))))),1);
   tree tree_399 [p = 0.000, P = 0.031] = [&W 0.000067] (22,(23,(7,((40,(39,2)),((62,(((66,63),(65,59)),((64,58),(57,56)))),((((((52,51),50),34),(((24,(20,(15,14))),11),(((19,17),((54,(44,43)),10)),(18,((26,12),(((61,60),16),(13,(21,9)))))))),(((49,((53,(47,46)),(48,45))),((38,(41,(42,35))),((37,36),25))),(8,6))),(((69,(68,(70,67))),((33,30),(29,(31,((32,28),27))))),((55,(5,4)),3))))))),1);
   tree tree_400 [p = 0.000, P = 0.031] = [&W 0.000067] (22,(23,(7,((40,(39,2)),((62,(((66,63),(65,59)),((64,58),(57,56)))),(((((49,((53,(47,46)),(48,45))),((52,(51,50)),34)),((((26,12),((24,(20,(15,14))),11)),(((54,(44,43)),(19,17)),10)),(18,(((61,60),16),(21,(13,9)))))),(((38,(41,(42,35))),((37,36),25)),(8,6))),((((69,68),(70,67)),(30,(33,(29,(31,((32,28),27)))))),((55,(5,4)),3))))))),1);
   tree tree_401 [p = 0.000, P = 0.031] = [&W 0.000067] (22,(23,(7,((40,(39,2)),((62,(((66,63),(65,59)),((64,58),(57,56)))),(((((52,(51,50)),34),((49,((53,(47,46)),(48,45))),(((24,(20,(15,14))),11),(((19,17),((44,(54,43)),10)),(18,((26,12),(((61,60),16),(13,(21,9))))))))),(((38,(41,(42,35))),((37,36),25)),(8,6))),((((69,68),(70,67)),((33,30),(29,(31,((32,28),27))))),((55,(5,4)),3))))))),1);
   tree tree_402 [p = 0.000, P = 0.031] = [&W 0.000067] (22,(23,(7,((40,(39,2)),((62,(((66,63),(65,59)),((64,58),(57,56)))),((((((52,51),50),34),(((26,12),((24,(20,(15,14))),11)),(((19,17),((54,(44,43)),10)),(18,(((61,60),16),(13,(21,9))))))),(((49,((53,(47,46)),(48,45))),((38,(41,(42,35))),((37,36),25))),(8,6))),((((69,68),(70,67)),(33,(30,(29,((32,28),(31,27)))))),((55,(5,4)),3))))))),1);
   tree tree_403 [p = 0.000, P = 0.031] = [&W 0.000067] (22,(23,(7,((40,(39,2)),((62,(((66,63),(65,59)),((64,58),(57,56)))),(((((52,(51,50)),34),((49,((53,(47,46)),(48,45))),(((26,12),((24,(20,(15,14))),11)),(((19,17),((54,(44,43)),10)),(18,(((61,60),16),(13,(21,9)))))))),(((38,(41,(42,35))),((37,36),25)),(8,6))),(((69,(68,(70,67))),(33,(30,(29,((32,28),(31,27)))))),((55,(5,4)),3))))))),1);
   tree tree_404 [p = 0.000, P = 0.031] = [&W 0.000067] (22,(23,(7,((40,(39,2)),((62,(((66,63),(65,59)),((64,58),(57,56)))),(((((49,((53,(47,46)),(48,45))),((38,(41,(42,35))),((37,36),25))),((((52,51),50),34),((18,((19,17),((54,(44,43)),10))),(((24,(20,(15,14))),11),((26,12),(((61,60),16),(13,(21,9)))))))),(8,6)),((((69,68),(70,67)),(29,((33,30),(31,((32,28),27))))),((55,(5,4)),3))))))),1);
   tree tree_405 [p = 0.000, P = 0.031] = [&W 0.000067] (22,(23,(7,((40,(39,2)),((62,(((66,63),(65,59)),((64,58),(57,56)))),(((((52,(51,50)),34),((49,((53,(47,46)),(48,45))),(((24,(20,(15,14))),11),((26,12),((18,(((44,(54,43)),(19,17)),10)),(((61,60),16),(13,(21,9)))))))),(((38,(41,(42,35))),((37,36),25)),(8,6))),((((69,68),(70,67)),(29,((33,30),(31,((32,28),27))))),((55,(5,4)),3))))))),1);
   tree tree_406 [p = 0.000, P = 0.031] = [&W 0.000067] (22,(23,(7,((40,(39,2)),((62,(((66,63),(65,59)),((64,58),(57,56)))),(((((52,(51,50)),34),((((24,(20,(15,14))),(26,12)),11),(((19,17),((54,(44,43)),10)),(18,(((61,60),16),(13,(21,9))))))),(((49,((53,(47,46)),(48,45))),((38,(41,(42,35))),((37,36),25))),(8,6))),((((69,68),(70,67)),(29,((33,30),((32,28),(31,27))))),((55,(5,4)),3))))))),1);
   tree tree_407 [p = 0.000, P = 0.031] = [&W 0.000067] (22,(23,(7,((40,(39,2)),((62,(((66,63),(65,59)),((64,58),(57,56)))),(((((49,((53,(47,46)),(48,45))),((52,(51,50)),34)),(((24,(20,(15,14))),11),(((19,17),((44,(54,43)),10)),(18,((26,12),(((61,60),16),(13,(21,9)))))))),(((38,(41,(42,35))),((37,36),25)),(8,6))),((((69,68),(70,67)),(30,(33,(29,(31,((32,28),27)))))),((55,(5,4)),3))))))),1);
   tree tree_408 [p = 0.000, P = 0.031] = [&W 0.000067] (22,(23,(7,((40,(39,2)),((62,(((66,63),(65,59)),((64,58),(57,56)))),((((((52,51),50),34),((((26,12),((24,(20,(15,14))),11)),((19,17),((44,(54,43)),10))),(18,(((61,60),16),(13,(21,9)))))),(((49,((53,(47,46)),(48,45))),((38,(41,(42,35))),((37,36),25))),(8,6))),((((69,68),(70,67)),(30,(33,(29,((31,(32,28)),27))))),((55,(5,4)),3))))))),1);
   tree tree_409 [p = 0.000, P = 0.031] = [&W 0.000067] (22,(23,(7,((40,(39,2)),((62,(((65,(66,63)),59),((64,58),(57,56)))),(((((52,(51,50)),34),((49,((53,(47,46)),(48,45))),(((24,(20,(15,14))),11),((26,12),((18,((19,17),((54,(44,43)),10))),(((61,60),16),(13,(21,9)))))))),(((38,(41,(42,35))),((37,36),25)),(8,6))),((((69,68),(70,67)),(29,((33,30),(31,((32,28),27))))),((55,(5,4)),3))))))),1);
   tree tree_410 [p = 0.000, P = 0.031] = [&W 0.000067] (22,(23,(7,((40,(39,2)),((62,(((66,63),(65,59)),((64,58),(57,56)))),((((((52,51),50),34),((((26,12),((24,(20,(15,14))),11)),((19,17),((44,(54,43)),10))),(18,(((61,60),16),(13,(21,9)))))),(((49,((53,(47,46)),(48,45))),((38,(41,(42,35))),((37,36),25))),(8,6))),(((69,(68,(70,67))),(30,(33,(29,((31,(32,28)),27))))),((55,(5,4)),3))))))),1);
   tree tree_411 [p = 0.000, P = 0.031] = [&W 0.000067] (22,(23,(7,((40,(39,2)),((62,(((66,63),(65,59)),((64,58),(57,56)))),(((((52,(51,50)),34),(((24,(20,(15,14))),11),((26,12),((18,((44,(54,43)),((19,17),10))),(((61,60),16),(13,(21,9))))))),(((49,((53,(47,46)),(48,45))),((38,(41,(42,35))),((37,36),25))),(8,6))),(((69,(68,(70,67))),(29,((33,30),(31,((32,28),27))))),((55,(5,4)),3))))))),1);
   tree tree_412 [p = 0.000, P = 0.031] = [&W 0.000067] (22,(23,(7,((40,(39,2)),((62,(((66,63),(65,59)),((64,58),(57,56)))),(((((38,(41,(42,35))),((37,36),25)),((((52,51),50),34),((49,((53,(47,46)),(48,45))),((18,((19,17),((44,(54,43)),10))),(((24,(20,(15,14))),11),((26,12),(((61,60),16),(13,(21,9))))))))),(8,6)),((((69,68),(70,67)),(29,((33,30),(31,((32,28),27))))),((55,(5,4)),3))))))),1);
   tree tree_413 [p = 0.000, P = 0.032] = [&W 0.000067] (22,(23,(7,((40,(39,2)),((62,(((66,63),(65,59)),((64,58),(57,56)))),(((((52,(51,50)),34),((((24,(20,(15,14))),(26,12)),(((44,(54,43)),(19,17)),10)),(11,(18,(((61,60),16),(13,(21,9))))))),(((49,((53,(47,46)),(48,45))),((38,(41,(42,35))),((37,36),25))),(8,6))),((((69,68),(70,67)),(30,(33,(29,(31,((32,28),27)))))),((55,(5,4)),3))))))),1);
   tree tree_414 [p = 0.000, P = 0.032] = [&W 0.000067] (22,(23,(7,((40,(39,2)),((62,(((66,63),(65,59)),((64,58),(57,56)))),(((((49,((53,(47,46)),(48,45))),((38,(41,(42,35))),((37,36),25))),((((52,51),50),34),((18,((19,17),((44,(54,43)),10))),(11,((24,(20,(15,14))),((26,12),(((61,60),16),(13,(21,9))))))))),(8,6)),((((69,68),(70,67)),(29,((33,30),(31,((32,28),27))))),((55,(5,4)),3))))))),1);
   tree tree_415 [p = 0.000, P = 0.032] = [&W 0.000067] (22,(23,(7,((40,(39,2)),((62,(((66,63),(65,59)),((64,58),(57,56)))),(((((52,(51,50)),34),((49,((53,(47,46)),(48,45))),(((24,(20,(15,14))),11),(((19,17),((44,(54,43)),10)),((18,(26,12)),(((61,60),16),(13,(21,9)))))))),(((38,(41,(42,35))),((37,36),25)),(8,6))),((((69,68),(70,67)),((33,30),(29,(31,((32,28),27))))),((55,(5,4)),3))))))),1);
   tree tree_416 [p = 0.000, P = 0.032] = [&W 0.000067] (22,(23,(7,((40,(39,2)),((62,(((66,63),(65,59)),((64,58),(57,56)))),((((52,(51,50)),34),(((24,(20,(15,14))),(11,((18,((19,17),((44,(54,43)),10))),((26,12),(((61,60),16),(13,(21,9))))))),((49,((53,(47,46)),(48,45))),(((38,(41,(42,35))),((37,36),25)),(8,6))))),((((69,68),(70,67)),(29,((33,30),(31,((32,28),27))))),((55,(5,4)),3))))))),1);
   tree tree_417 [p = 0.000, P = 0.032] = [&W 0.000067] (22,(23,(7,((40,(39,2)),((62,(((66,63),(65,59)),((64,58),(57,56)))),(((((38,(41,(42,35))),((37,36),25)),((49,((53,(47,46)),(48,45))),(((52,(51,50)),34),((18,((19,17),((54,(44,43)),10))),(((20,(24,(15,14))),11),((26,12),(((61,60),16),(13,(21,9))))))))),(8,6)),((((69,68),(70,67)),((33,30),(29,((32,28),(31,27))))),((55,(5,4)),3))))))),1);
   tree tree_418 [p = 0.000, P = 0.032] = [&W 0.000067] (22,(23,(7,((40,(39,2)),((62,(((66,63),(65,59)),((64,58),(57,56)))),(((((38,(41,(42,35))),((37,36),25)),(((51,(52,50)),34),((49,((53,(47,46)),(48,45))),(((24,(20,(15,14))),11),(((19,17),((44,(54,43)),10)),((26,12),(18,(((61,60),16),(13,(21,9)))))))))),(8,6)),((((69,68),(70,67)),(33,(30,(29,(31,((32,28),27)))))),((55,(5,4)),3))))))),1);
   tree tree_419 [p = 0.000, P = 0.032] = [&W 0.000067] (22,(23,(7,((40,(39,2)),((62,(((66,63),(65,59)),((64,58),(57,56)))),((((18,(((44,(54,43)),(19,17)),10)),(((24,(20,(15,14))),11),((26,12),(((61,60),16),(13,(21,9)))))),(((52,(51,50)),34),(((49,((53,(47,46)),(48,45))),((38,(41,(42,35))),((37,36),25))),(8,6)))),((((69,68),(70,67)),((33,30),(29,((31,(32,28)),27)))),((55,(5,4)),3))))))),1);
   tree tree_420 [p = 0.000, P = 0.032] = [&W 0.000067] (22,(23,(7,((40,(39,2)),((62,(((66,63),(65,59)),((64,58),(57,56)))),(((((38,(41,(42,35))),((37,36),25)),(((52,(51,50)),34),((49,((53,(47,46)),(48,45))),(((24,(20,(15,14))),11),((((44,(54,43)),(19,17)),10),((26,12),(18,(((61,60),16),(13,(21,9)))))))))),(8,6)),((((69,68),(70,67)),((33,30),(29,(31,((32,28),27))))),((55,(5,4)),3))))))),1);
   tree tree_421 [p = 0.000, P = 0.032] = [&W 0.000067] (22,(23,(7,((40,(39,2)),((62,(((66,63),(65,59)),((64,58),(57,56)))),((((((52,51),50),34),((49,((53,(47,46)),(48,45))),((18,(((44,(54,43)),(19,17)),10)),(((24,(20,(15,14))),11),((26,12),(((61,60),16),(13,(21,9)))))))),(((38,(41,(42,35))),((37,36),25)),(8,6))),(((68,(69,(70,67))),(29,((33,30),(31,((32,28),27))))),((55,(5,4)),3))))))),1);
   tree tree_422 [p = 0.000, P = 0.032] = [&W 0.000067] (22,(23,(7,((40,(39,2)),((62,(((66,63),(65,59)),((64,58),(57,56)))),(((((52,(51,50)),34),((49,((53,(47,46)),(48,45))),((24,(20,(15,14))),(11,((18,((19,17),((54,(44,43)),10))),((26,12),(((61,60),16),(13,(21,9))))))))),(((38,(41,(42,35))),((37,36),25)),(8,6))),((((69,68),(70,67)),(33,(30,(29,(31,((32,28),27)))))),((55,(5,4)),3))))))),1);
   tree tree_423 [p = 0.000, P = 0.032] = [&W 0.000067] (22,(23,(7,((40,(39,2)),((62,(((66,63),(65,59)),(58,(64,(57,56))))),(((((51,(52,50)),34),((49,((53,(47,46)),(48,45))),(((24,(20,(15,14))),11),((26,12),(((19,17),((44,(54,43)),10)),(18,(((61,60),16),(13,(21,9))))))))),(((38,(41,(42,35))),((37,36),25)),(8,6))),(((69,(68,(70,67))),(29,((33,30),((32,28),(31,27))))),((55,(5,4)),3))))))),1);
   tree tree_424 [p = 0.000, P = 0.032] = [&W 0.000067] (22,(23,(7,((40,(39,2)),((62,(((66,63),(65,59)),((64,58),(57,56)))),(((((52,(51,50)),34),((49,((53,(47,46)),(48,45))),(((24,(20,(15,14))),11),((26,12),(((19,17),((54,(44,43)),10)),(18,(((61,60),16),(13,(21,9))))))))),(((38,(41,(42,35))),((37,36),25)),(8,6))),((((69,68),(70,67)),(29,((33,30),(31,((32,28),27))))),((55,(5,4)),3))))))),1);
   tree tree_425 [p = 0.000, P = 0.032] = [&W 0.000067] (22,(23,(7,((40,(39,2)),((62,(((66,63),(65,59)),((64,58),(57,56)))),(((((49,(53,(47,46))),(48,45)),(((52,(51,50)),34),(((24,(20,(15,14))),11),((26,12),((((54,(44,43)),(19,17)),10),(18,(((61,60),16),(13,(21,9))))))))),(((38,(41,(42,35))),((37,36),25)),(8,6))),((((69,68),(70,67)),(30,(33,(29,((32,28),(31,27)))))),((55,(5,4)),3))))))),1);
   tree tree_426 [p = 0.000, P = 0.032] = [&W 0.000067] (22,(23,(7,((40,(39,2)),((62,(((66,63),(65,59)),((64,58),(57,56)))),((((((52,51),50),34),((49,((53,(47,46)),(48,45))),(((24,(20,(15,14))),11),((26,12),((((54,(44,43)),(19,17)),10),(18,(((61,60),16),(13,(21,9))))))))),(((38,(41,(42,35))),((37,36),25)),(8,6))),(((69,(68,(70,67))),(29,((33,30),(31,((32,28),27))))),((55,(5,4)),3))))))),1);
   tree tree_427 [p = 0.000, P = 0.032] = [&W 0.000067] (22,(23,(7,((40,(39,2)),(((62,(((66,63),(65,59)),((64,58),(57,56)))),((((38,(41,(42,35))),((37,36),25)),((((52,51),50),34),((49,((53,(47,46)),(48,45))),(((24,(20,(15,14))),11),((((44,(54,43)),(19,17)),10),((26,12),(18,(((61,60),16),(13,(21,9)))))))))),(8,6))),((((69,68),(70,67)),(33,(30,(29,(31,((32,28),27)))))),((55,(5,4)),3)))))),1);
   tree tree_428 [p = 0.000, P = 0.033] = [&W 0.000067] (22,(23,(7,((40,(39,2)),((62,(((66,63),(65,59)),((64,58),(57,56)))),((((((52,51),50),34),((18,((19,17),(((54,44),43),10))),(11,((24,(20,(15,14))),((26,12),(((61,60),16),(13,(21,9)))))))),(((49,((53,(47,46)),(48,45))),((38,(41,(42,35))),((37,36),25))),(8,6))),((((69,68),(70,67)),(33,(30,(29,(31,((32,28),27)))))),((55,(5,4)),3))))))),1);
   tree tree_429 [p = 0.000, P = 0.033] = [&W 0.000067] (22,(23,(7,((40,(39,2)),((62,(((66,63),(65,59)),((64,58),(57,56)))),(((((38,(41,(42,35))),((37,36),25)),(((49,((53,(47,46)),(48,45))),((52,(51,50)),34)),((18,((19,17),((44,(54,43)),10))),(11,((24,(20,(15,14))),((26,12),(((61,60),16),(13,(21,9))))))))),(8,6)),((((69,68),(70,67)),(30,(33,(29,(31,((32,28),27)))))),((55,(5,4)),3))))))),1);
   tree tree_430 [p = 0.000, P = 0.033] = [&W 0.000067] (22,(23,(7,((40,(39,2)),((62,(((66,63),(65,59)),((64,58),(57,56)))),(((((52,(51,50)),34),((18,((19,17),((44,(54,43)),10))),(((24,(20,(15,14))),11),((26,12),(((61,60),16),(13,(21,9))))))),(((38,(41,(42,35))),((37,36),25)),((49,((53,(47,46)),(48,45))),(8,6)))),((((69,68),(70,67)),(29,((33,30),(31,((32,28),27))))),((55,(5,4)),3))))))),1);
   tree tree_431 [p = 0.000, P = 0.033] = [&W 0.000067] (22,(23,(7,((40,(39,2)),((62,(((66,63),(65,59)),((64,58),(57,56)))),((((49,((53,(47,46)),(48,45))),(((52,(51,50)),34),(((24,(20,(15,14))),11),((26,12),(((19,17),((44,(54,43)),10)),(18,(((61,60),16),(13,(21,9))))))))),(((38,(41,(42,35))),((37,36),25)),(8,6))),((((69,68),(70,67)),(29,((33,30),(31,((32,28),27))))),((55,(5,4)),3))))))),1);
   tree tree_432 [p = 0.000, P = 0.033] = [&W 0.000067] (22,(23,(7,((40,(39,2)),((62,(((66,63),(65,59)),((64,58),(57,56)))),((((((52,51),50),34),((49,((53,(47,46)),(48,45))),((18,((19,17),((44,(54,43)),10))),(((24,(20,(15,14))),11),((26,12),(((61,60),16),(13,(21,9)))))))),(((38,(41,(42,35))),((37,36),25)),(8,6))),((((69,68),(70,67)),(29,((33,30),(31,((32,28),27))))),((55,(5,4)),3))))))),1);
   tree tree_433 [p = 0.000, P = 0.033] = [&W 0.000067] (22,(23,(7,((40,(39,2)),((62,(((66,63),(65,59)),((64,58),(57,56)))),(((((52,(51,50)),34),((18,((19,17),((54,(44,43)),10))),(((24,(20,(15,14))),11),((26,12),(((61,60),16),(13,(21,9))))))),(((49,((53,(47,46)),(48,45))),((38,(41,(42,35))),((37,36),25))),(8,6))),(((69,(68,(70,67))),(29,((33,30),(31,((32,28),27))))),((55,(5,4)),3))))))),1);
   tree tree_434 [p = 0.000, P = 0.033] = [&W 0.000067] (22,(23,(7,((40,(39,2)),((62,(((66,63),(65,59)),((64,58),(57,56)))),((((((52,51),50),34),((18,((19,17),((54,(44,43)),10))),(((24,(20,(15,14))),11),((26,12),(((61,60),16),(13,(21,9))))))),(((38,(41,(42,35))),((37,36),25)),((49,((53,(47,46)),(48,45))),(8,6)))),((((69,68),(70,67)),(29,((33,30),(31,((32,28),27))))),((55,(5,4)),3))))))),1);
   tree tree_435 [p = 0.000, P = 0.033] = [&W 0.000067] (22,(23,(7,((40,(39,2)),((62,(((66,63),(65,59)),((64,58),(57,56)))),(((((52,(51,50)),34),(((49,((53,(47,46)),(48,45))),(24,(20,(15,14)))),((26,12),(11,((((44,(54,43)),(19,17)),10),(18,(((61,60),16),(13,(21,9))))))))),(((38,(41,(42,35))),((37,36),25)),(8,6))),((((69,68),(70,67)),(30,(33,(29,(31,((32,28),27)))))),((55,(5,4)),3))))))),1);
   tree tree_436 [p = 0.000, P = 0.033] = [&W 0.000067] (22,(23,(7,((40,(39,2)),((62,(((66,63),(65,59)),((64,58),(57,56)))),(((((49,((53,(47,46)),(48,45))),(((52,51),50),34)),((18,((19,17),((44,(54,43)),10))),(((24,(20,(15,14))),11),((26,12),(((61,60),16),(13,(21,9))))))),(((38,(41,(42,35))),((37,36),25)),(8,6))),(((68,(69,(70,67))),(30,(33,(29,((32,28),(31,27)))))),((55,(5,4)),3))))))),1);
   tree tree_437 [p = 0.000, P = 0.033] = [&W 0.000067] (22,(23,(7,((40,(39,2)),((62,(((66,63),(65,59)),((64,58),(57,56)))),(((34,(((52,(51,50)),(49,((53,(47,46)),(48,45)))),(((24,(20,(15,14))),11),((26,12),(((19,17),((44,(54,43)),10)),(18,(((61,60),16),(13,(21,9))))))))),(((38,(41,(42,35))),((37,36),25)),(8,6))),(((69,(68,(70,67))),(30,(33,(29,((32,28),(31,27)))))),((55,(5,4)),3))))))),1);
   tree tree_438 [p = 0.000, P = 0.033] = [&W 0.000067] (22,(23,(7,((40,(39,2)),((62,(((66,63),(65,59)),((64,58),(57,56)))),(((((52,(51,50)),34),((18,((44,(54,43)),((19,17),10))),(11,((24,(20,(15,14))),((26,12),(((61,60),16),(13,(21,9)))))))),(((49,((53,(47,46)),(48,45))),((38,(41,(42,35))),((37,36),25))),(8,6))),((((69,68),(70,67)),(33,(30,(29,(31,((32,28),27)))))),((55,(5,4)),3))))))),1);
   tree tree_439 [p = 0.000, P = 0.033] = [&W 0.000067] (22,(23,(7,((40,(39,2)),((62,(((66,63),(65,59)),((64,58),(57,56)))),(((((52,(51,50)),34),((49,((53,(47,46)),(48,45))),(((24,(20,(15,14))),11),(((19,17),((44,(54,43)),10)),((26,12),(18,(((61,60),16),((21,13),9)))))))),(((38,(41,(42,35))),((37,36),25)),(8,6))),(((68,(69,(70,67))),((33,30),(29,(31,((32,28),27))))),((55,(5,4)),3))))))),1);
   tree tree_440 [p = 0.000, P = 0.033] = [&W 0.000067] (22,(23,(7,((40,(39,2)),((62,(((66,63),(65,59)),((64,58),(57,56)))),(((((52,(51,50)),34),((18,((19,17),((54,(44,43)),10))),(((24,(20,(15,14))),11),((26,12),(((61,60),16),(13,(21,9))))))),(((49,((53,(47,46)),(48,45))),((38,(41,(42,35))),((37,36),25))),(8,6))),((((69,68),(70,67)),(33,(30,(29,((32,28),(31,27)))))),((55,(5,4)),3))))))),1);
   tree tree_441 [p = 0.000, P = 0.033] = [&W 0.000067] (22,(23,(7,((40,(39,2)),((62,(((66,63),(65,59)),((64,58),(57,56)))),(((((52,(51,50)),34),((18,((19,17),((54,(44,43)),10))),(((24,(20,(15,14))),11),((26,12),(((61,60),16),(13,(21,9))))))),(((38,(41,(42,35))),((37,36),25)),((49,((53,(47,46)),(48,45))),(8,6)))),((((69,68),(70,67)),(((33,30),29),(31,((32,28),27)))),((55,(5,4)),3))))))),1);
   tree tree_442 [p = 0.000, P = 0.033] = [&W 0.000067] (22,(23,(7,((40,(39,2)),((62,(((66,63),(65,59)),((64,58),(57,56)))),(((((49,((53,(47,46)),(48,45))),(((52,51),50),34)),((18,((19,17),((44,(54,43)),10))),(((24,(20,(15,14))),11),((26,12),(((61,60),16),(13,(21,9))))))),(((38,(41,(42,35))),((37,36),25)),(8,6))),((((69,68),(70,67)),(((33,30),29),((32,28),(31,27)))),((55,(5,4)),3))))))),1);
   tree tree_443 [p = 0.000, P = 0.034] = [&W 0.000067] (22,(23,(7,((40,(39,2)),((62,(((66,63),(65,59)),((64,58),(57,56)))),(((((52,(51,50)),34),((18,((19,17),(((54,44),43),10))),(((24,(20,(15,14))),11),((26,12),(((61,60),16),(13,(21,9))))))),(((49,((53,(47,46)),(48,45))),((38,(41,(42,35))),((37,36),25))),(8,6))),((((69,68),(70,67)),(33,(30,(29,((32,28),(31,27)))))),((55,(5,4)),3))))))),1);
   tree tree_444 [p = 0.000, P = 0.034] = [&W 0.000067] (22,(23,(7,((40,(39,2)),((62,(((66,63),(65,59)),((64,58),(57,56)))),(((((52,(51,50)),34),((((24,(20,(15,14))),((26,12),11)),((19,17),((54,(44,43)),10))),(18,(((61,60),16),(13,(21,9)))))),(((49,((53,(47,46)),(48,45))),((38,(41,(42,35))),((37,36),25))),(8,6))),((((69,68),(70,67)),(30,(33,(29,(31,((32,28),27)))))),((55,(5,4)),3))))))),1);
   tree tree_445 [p = 0.000, P = 0.034] = [&W 0.000067] (22,(23,(7,((40,(39,2)),((62,(((66,63),(65,59)),((64,58),(57,56)))),(((((38,(41,(42,35))),((37,36),25)),(((52,(51,50)),34),((49,((53,(47,46)),(48,45))),(((24,(20,(15,14))),11),(((19,17),((44,(54,43)),10)),((26,12),(18,(((61,60),16),(13,(21,9)))))))))),(8,6)),((((69,68),(70,67)),((33,30),(29,(31,((32,28),27))))),((55,(5,4)),3))))))),1);
   tree tree_446 [p = 0.000, P = 0.034] = [&W 0.000067] (22,(23,(7,((40,(39,2)),((62,(((66,63),(65,59)),((64,58),(57,56)))),(((((52,(51,50)),34),((49,((53,(47,46)),(48,45))),((18,((19,17),((54,(44,43)),10))),(((24,(20,(15,14))),11),((26,12),(((61,60),16),(13,(21,9)))))))),(((38,(41,(42,35))),((37,36),25)),(8,6))),(((69,(68,(70,67))),(29,((33,30),(31,((32,28),27))))),((55,(5,4)),3))))))),1);
   tree tree_447 [p = 0.000, P = 0.034] = [&W 0.000067] (22,(23,(7,((40,(39,2)),((62,(((66,63),(65,59)),((64,58),(57,56)))),(((((52,(51,50)),34),((18,((19,17),((44,(54,43)),10))),(((24,(20,(15,14))),11),((26,12),(((61,60),16),(13,(21,9))))))),(((49,((53,(47,46)),(48,45))),((38,(41,(42,35))),((37,36),25))),(8,6))),((((69,68),(70,67)),(29,((33,30),(31,((32,28),27))))),((55,(5,4)),3))))))),1);
   tree tree_448 [p = 0.000, P = 0.034] = [&W 0.000067] (22,(23,(7,((40,(39,2)),((62,(((66,63),(65,59)),((64,58),(57,56)))),(((((52,(51,50)),34),((18,((19,17),((44,(54,43)),10))),(((24,(20,(15,14))),11),((26,12),(((61,60),16),(13,(21,9))))))),((49,((53,(47,46)),(48,45))),(((38,(41,(42,35))),((37,36),25)),(8,6)))),((((69,68),(70,67)),(29,((33,30),(31,((32,28),27))))),((55,(5,4)),3))))))),1);
   tree tree_449 [p = 0.000, P = 0.034] = [&W 0.000067] (22,(23,(7,((40,(39,2)),((62,(((66,63),(65,59)),((64,58),(57,56)))),((((((52,51),50),34),(((24,(20,(15,14))),11),((26,12),(((44,(54,43)),((19,17),10)),(18,(((61,60),16),(13,(21,9)))))))),((49,((53,(47,46)),(48,45))),(((38,(41,(42,35))),((37,36),25)),(8,6)))),(((69,(68,(70,67))),(29,((33,30),(31,((32,28),27))))),((55,(5,4)),3))))))),1);
   tree tree_450 [p = 0.000, P = 0.034] = [&W 0.000067] (22,(23,(7,((40,(39,2)),((62,(((66,63),(65,59)),((64,58),(57,56)))),(((((52,(51,50)),34),((18,((19,17),((44,(54,43)),10))),(((24,(20,(15,14))),11),((26,12),(((61,60),16),(13,(21,9))))))),(((49,((53,(47,46)),(48,45))),((38,(41,(42,35))),((37,36),25))),(8,6))),(((69,(68,(70,67))),(29,((33,30),(31,((32,28),27))))),((55,(5,4)),3))))))),1);
   tree tree_451 [p = 0.000, P = 0.034] = [&W 0.000067] (22,(23,(7,((40,(39,2)),((62,(((66,63),(65,59)),((64,58),(57,56)))),(((((49,((53,(47,46)),(48,45))),((52,(51,50)),34)),(((24,(20,(15,14))),11),(((44,(54,43)),((19,17),10)),((18,(26,12)),(((61,60),16),(13,(21,9))))))),(((38,(41,(42,35))),((37,36),25)),(8,6))),((((69,68),(70,67)),(29,((33,30),(31,((32,28),27))))),((55,(5,4)),3))))))),1);
   tree tree_452 [p = 0.000, P = 0.034] = [&W 0.000067] (22,(23,(7,((40,(39,2)),((62,(((66,63),(65,59)),((64,58),(57,56)))),((((((52,51),50),34),((18,((19,17),((44,(54,43)),10))),(((24,(20,(15,14))),11),((26,12),(((61,60),16),(13,(21,9))))))),(((49,((53,(47,46)),(48,45))),((38,(41,(42,35))),((37,36),25))),(8,6))),(((69,(68,(70,67))),(29,((33,30),(31,((32,28),27))))),((55,(5,4)),3))))))),1);
   tree tree_453 [p = 0.000, P = 0.034] = [&W 0.000067] (22,(23,(7,((40,(39,2)),((62,(((66,63),(65,59)),((64,58),(57,56)))),(((((49,((53,(47,46)),(48,45))),(((52,51),50),34)),(((24,(20,(15,14))),11),((26,12),(((19,17),((54,(44,43)),10)),(18,(((61,60),16),(13,(21,9)))))))),(((38,(41,(42,35))),((37,36),25)),(8,6))),((((69,68),(70,67)),((33,30),(29,(31,((32,28),27))))),((55,(5,4)),3))))))),1);
   tree tree_454 [p = 0.000, P = 0.034] = [&W 0.000067] (22,(23,(7,((40,(39,2)),((62,(((66,63),(65,59)),((64,58),(57,56)))),(((((52,(51,50)),34),((18,((((54,44),43),(19,17)),10)),(((24,(20,(15,14))),11),((26,12),(((61,60),16),(13,(21,9))))))),(((49,((53,(47,46)),(48,45))),((38,(41,(42,35))),((37,36),25))),(8,6))),((((69,68),(70,67)),(29,((33,30),(31,((32,28),27))))),((55,(5,4)),3))))))),1);
   tree tree_455 [p = 0.000, P = 0.034] = [&W 0.000067] (22,(23,(7,((40,(39,2)),((62,(((66,63),(65,59)),((64,58),(57,56)))),(((((38,(41,(42,35))),((37,36),25)),(((52,(51,50)),34),((49,((53,(47,46)),(48,45))),((24,(20,(15,14))),(11,(((19,17),((54,(44,43)),10)),((26,12),(18,(((61,60),16),(13,(21,9))))))))))),(8,6)),((((69,68),(70,67)),(33,(30,(29,(31,((32,28),27)))))),((55,(5,4)),3))))))),1);
   tree tree_456 [p = 0.000, P = 0.034] = [&W 0.000067] (22,(23,(7,((40,(39,2)),((62,(((66,63),(65,59)),((64,58),(57,56)))),((((((52,51),50),34),((49,((53,(47,46)),(48,45))),(((24,(20,(15,14))),11),((26,12),(((19,17),((44,(54,43)),10)),(18,(((61,60),16),(13,(21,9))))))))),(((38,(41,(42,35))),((37,36),25)),(8,6))),((((69,68),(70,67)),(30,(33,(29,(31,((32,28),27)))))),((55,(5,4)),3))))))),1);
   tree tree_457 [p = 0.000, P = 0.034] = [&W 0.000067] (22,(23,(7,((40,(39,2)),((62,(((66,63),(65,59)),((64,58),(57,56)))),(((((49,((53,(47,46)),(48,45))),((52,(51,50)),34)),(((24,(20,(15,14))),11),((((44,(54,43)),(19,17)),10),((26,12),(18,(((61,60),16),((21,13),9))))))),(((38,(41,(42,35))),((37,36),25)),(8,6))),((((69,68),(70,67)),((33,30),(29,(31,((32,28),27))))),((55,(5,4)),3))))))),1);
   tree tree_458 [p = 0.000, P = 0.035] = [&W 0.000067] (22,(23,(7,((40,(39,2)),((62,(((66,63),(65,59)),((64,58),(57,56)))),(((((52,(51,50)),34),(((24,(20,(15,14))),11),((26,12),(((19,17),((54,(44,43)),10)),(18,(((61,60),16),(13,(21,9)))))))),(((49,((53,(47,46)),(48,45))),((38,(41,(42,35))),((37,36),25))),(8,6))),(((69,(68,(70,67))),(29,((33,30),(31,((32,28),27))))),((55,(5,4)),3))))))),1);
   tree tree_459 [p = 0.000, P = 0.035] = [&W 0.000067] (22,(23,(7,((40,(39,2)),((62,(((66,63),(65,59)),((64,58),(57,56)))),((((((52,51),50),34),(((24,(20,(15,14))),11),((26,12),(((44,(54,43)),((19,17),10)),(18,(((61,60),16),(13,(21,9)))))))),(((49,((53,(47,46)),(48,45))),((38,(41,(42,35))),((37,36),25))),(8,6))),(((68,(69,(70,67))),(29,((33,30),(31,((32,28),27))))),((55,(5,4)),3))))))),1);
   tree tree_460 [p = 0.000, P = 0.035] = [&W 0.000067] (22,(23,(7,((40,(39,2)),((62,(((66,63),(65,59)),((64,58),(57,56)))),((((49,((53,(47,46)),(48,45))),((24,(20,(15,14))),(11,((18,(((44,(54,43)),(19,17)),10)),((26,12),(((61,60),16),(13,(21,9)))))))),(((51,(52,50)),34),(((38,(41,(42,35))),((37,36),25)),(8,6)))),((((69,68),(70,67)),(29,((33,30),(31,((32,28),27))))),((55,(5,4)),3))))))),1);
   tree tree_461 [p = 0.000, P = 0.035] = [&W 0.000067] (22,(23,(7,((40,(39,2)),((62,(((66,63),(65,59)),((64,58),(57,56)))),(((((52,(51,50)),34),(((24,(20,(15,14))),11),((26,12),(((19,17),((44,(54,43)),10)),(18,(((61,60),16),(13,(21,9)))))))),(((49,((53,(47,46)),(48,45))),((38,(41,(42,35))),((37,36),25))),(8,6))),((((69,68),(70,67)),(((33,30),29),(31,((32,28),27)))),((55,(5,4)),3))))))),1);
   tree tree_462 [p = 0.000, P = 0.035] = [&W 0.000067] (22,(23,(7,((40,(39,2)),((62,(((66,63),(65,59)),((64,58),(57,56)))),(((((51,(52,50)),34),((18,(((54,44),43),((19,17),10))),(((24,(20,(15,14))),11),((26,12),(((61,60),16),(13,(21,9))))))),(((49,((53,(47,46)),(48,45))),((38,(41,(42,35))),((37,36),25))),(8,6))),((((69,68),(70,67)),(29,((33,30),(31,((32,28),27))))),((55,(5,4)),3))))))),1);
   tree tree_463 [p = 0.000, P = 0.035] = [&W 0.000067] (22,(23,(7,((40,(39,2)),((62,(((66,63),(65,59)),((64,58),(57,56)))),((((((52,51),50),34),(((((24,(20,(15,14))),(26,12)),11),((19,17),((54,(44,43)),10))),(18,(((61,60),16),(21,(13,9)))))),(((49,((53,(47,46)),(48,45))),((38,(41,(42,35))),((37,36),25))),(8,6))),((((69,68),(70,67)),(30,(33,(29,(31,((32,28),27)))))),((55,(5,4)),3))))))),1);
   tree tree_464 [p = 0.000, P = 0.035] = [&W 0.000067] (22,(23,(7,((40,(39,2)),((62,(((66,63),(65,59)),((64,58),(57,56)))),(((((49,((53,(47,46)),(48,45))),((52,(51,50)),34)),(((24,(20,(15,14))),11),((26,12),(((19,17),((44,(54,43)),10)),(18,(((61,60),16),(13,(21,9)))))))),(((38,(41,(42,35))),((37,36),25)),(8,6))),(((68,(69,(70,67))),(29,((33,30),(31,((32,28),27))))),((55,(5,4)),3))))))),1);
   tree tree_465 [p = 0.000, P = 0.035] = [&W 0.000067] (22,(23,(7,((40,(39,2)),((62,(((66,63),(65,59)),((64,58),(57,56)))),(((((49,((53,(47,46)),(48,45))),((51,(52,50)),34)),((18,((19,17),((44,(54,43)),10))),(((24,(20,(15,14))),11),((26,12),(((61,60),16),(13,(21,9))))))),(((38,(41,(42,35))),((37,36),25)),(8,6))),((((69,68),(70,67)),(29,((33,30),(31,((32,28),27))))),((55,(5,4)),3))))))),1);
   tree tree_466 [p = 0.000, P = 0.035] = [&W 0.000067] (22,(23,(7,((40,(39,2)),((62,(((66,63),(65,59)),((64,58),(57,56)))),(((((52,51),50),34),(((18,((19,17),((44,(54,43)),10))),(((24,(20,(15,14))),11),((26,12),(((61,60),16),(13,(21,9)))))),(((49,((53,(47,46)),(48,45))),((38,(41,(42,35))),((37,36),25))),(8,6)))),((((69,68),(70,67)),(29,((33,30),((32,28),(31,27))))),((55,(5,4)),3))))))),1);
   tree tree_467 [p = 0.000, P = 0.035] = [&W 0.000067] (22,(23,(7,((40,(39,2)),((62,(((66,63),(65,59)),((64,58),(57,56)))),(((((49,((53,(47,46)),(48,45))),((52,(51,50)),34)),((18,((19,17),((44,(54,43)),10))),(((24,(20,(15,14))),11),((26,12),(((61,60),16),(13,(21,9))))))),(((38,(41,(42,35))),((37,36),25)),(8,6))),(((69,(68,(70,67))),(29,((33,30),((31,(32,28)),27)))),((55,(5,4)),3))))))),1);
   tree tree_468 [p = 0.000, P = 0.035] = [&W 0.000067] (22,(23,(7,((40,(39,2)),((62,(((66,63),(65,59)),((64,58),(57,56)))),(((((52,(51,50)),34),((18,((19,17),((44,(54,43)),10))),(((24,(20,(15,14))),11),((26,12),(((61,60),16),(13,(21,9))))))),(((49,((53,(47,46)),(48,45))),((38,(41,(42,35))),((37,36),25))),(8,6))),((((69,68),(70,67)),(29,((33,30),((32,28),(31,27))))),((55,(5,4)),3))))))),1);
   tree tree_469 [p = 0.000, P = 0.035] = [&W 0.000067] (22,(23,(7,((40,(39,2)),((62,(((66,63),(65,59)),((64,58),(57,56)))),(((((38,(41,(42,35))),((37,36),25)),((((52,51),50),34),((49,((53,(47,46)),(48,45))),(((24,(20,(15,14))),11),(((19,17),(((54,44),43),10)),((26,12),(18,(((61,60),16),(13,(21,9)))))))))),(8,6)),(((68,(69,(70,67))),(29,((33,30),(31,((32,28),27))))),((55,(5,4)),3))))))),1);
   tree tree_470 [p = 0.000, P = 0.035] = [&W 0.000067] (22,(23,(7,((40,(39,2)),((62,(((66,63),(65,59)),((64,58),(57,56)))),((((((52,51),50),34),((49,((53,(47,46)),(48,45))),(((24,(20,(15,14))),11),((26,12),(((19,17),((44,(54,43)),10)),(18,(((61,60),16),(13,(21,9))))))))),(((38,(41,(42,35))),((37,36),25)),(8,6))),((((69,68),(70,67)),(((33,30),29),(31,((32,28),27)))),((55,(5,4)),3))))))),1);
   tree tree_471 [p = 0.000, P = 0.035] = [&W 0.000067] (22,(23,(7,((40,(39,2)),((62,(((66,63),(65,59)),((64,58),(57,56)))),(((((52,(51,50)),34),((49,((53,(47,46)),(48,45))),((24,(20,(15,14))),(11,(((19,17),((44,(54,43)),10)),((26,12),(18,(((61,60),16),(21,(13,9)))))))))),(((38,(41,(42,35))),((37,36),25)),(8,6))),((((69,68),(70,67)),(29,((33,30),(31,((32,28),27))))),((55,(5,4)),3))))))),1);
   tree tree_472 [p = 0.000, P = 0.035] = [&W 0.000067] (22,(23,(7,((40,(39,2)),((62,(((66,63),(65,59)),((64,58),(57,56)))),((((((52,51),50),34),(((24,(20,(15,14))),11),((26,12),((((44,(54,43)),(19,17)),10),(18,(((61,60),16),(13,(21,9)))))))),(((49,((53,(47,46)),(48,45))),((38,(41,(42,35))),((37,36),25))),(8,6))),(((69,(68,(70,67))),(30,(33,(29,(31,((32,28),27)))))),((55,(5,4)),3))))))),1);
   tree tree_473 [p = 0.000, P = 0.036] = [&W 0.000067] (22,(23,(7,((40,(39,2)),((62,(((66,63),(65,59)),((64,58),(57,56)))),(((((49,((53,(47,46)),(48,45))),((52,(51,50)),34)),(((24,(20,(15,14))),11),((26,12),(((19,17),((54,(44,43)),10)),(18,(((61,60),16),(13,(21,9)))))))),(((38,(41,(42,35))),((37,36),25)),(8,6))),((((69,68),(70,67)),((33,30),(29,((31,(32,28)),27)))),((55,(5,4)),3))))))),1);
   tree tree_474 [p = 0.000, P = 0.036] = [&W 0.000067] (22,(23,(7,((40,(39,2)),((62,(((66,63),(65,59)),((64,58),(57,56)))),(((((38,(41,(42,35))),((37,36),25)),((((52,51),50),34),((49,((53,(47,46)),(48,45))),(((24,(20,(15,14))),11),((26,12),(18,(((19,17),((44,(54,43)),10)),(((61,60),16),(13,(21,9)))))))))),(8,6)),(((69,(68,(70,67))),(29,((33,30),(31,((32,28),27))))),((55,(5,4)),3))))))),1);
   tree tree_475 [p = 0.000, P = 0.036] = [&W 0.000067] (22,(23,(7,((40,(39,2)),((62,(((66,63),(65,59)),((64,58),(57,56)))),((((((52,51),50),34),((49,((53,(47,46)),(48,45))),(((24,(20,(15,14))),11),((26,12),(((19,17),((44,(54,43)),10)),(18,(((61,60),16),(13,(21,9))))))))),(((38,(41,(42,35))),((37,36),25)),(8,6))),((((69,68),(70,67)),(30,(33,(29,((31,(32,28)),27))))),((55,(5,4)),3))))))),1);
   tree tree_476 [p = 0.000, P = 0.036] = [&W 0.000067] (22,(23,(7,((40,(39,2)),((62,(((66,63),(65,59)),((64,58),(57,56)))),(((((24,(20,(15,14))),11),(((19,17),((54,(44,43)),10)),((26,12),(18,(((61,60),16),(21,(13,9))))))),((((52,51),50),34),(((49,((53,(47,46)),(48,45))),((38,(41,(42,35))),((37,36),25))),(8,6)))),(((69,(68,(70,67))),(30,(33,(29,(31,((32,28),27)))))),((55,(5,4)),3))))))),1);
   tree tree_477 [p = 0.000, P = 0.036] = [&W 0.000067] (22,(23,(7,((40,(39,2)),((62,(((66,63),(65,59)),((64,58),(57,56)))),(((((49,((53,(47,46)),(48,45))),((52,(51,50)),34)),(((((24,(20,(15,14))),(26,12)),11),((19,17),((44,(54,43)),10))),(18,(((61,60),16),(21,(13,9)))))),(((38,(41,(42,35))),((37,36),25)),(8,6))),((((69,68),(70,67)),((33,30),(29,(31,((32,28),27))))),((55,(5,4)),3))))))),1);
   tree tree_478 [p = 0.000, P = 0.036] = [&W 0.000067] (22,(23,(7,((40,(39,2)),((62,(((66,63),(65,59)),((64,58),(57,56)))),(((((52,(51,50)),34),((18,((19,17),((44,(54,43)),10))),(((24,(20,(15,14))),11),((26,12),(((61,60),16),(13,(21,9))))))),(((49,((53,(47,46)),(48,45))),((38,(41,(42,35))),((37,36),25))),(8,6))),((((69,68),(70,67)),(((31,((33,30),29)),(32,28)),27)),((55,(5,4)),3))))))),1);
   tree tree_479 [p = 0.000, P = 0.036] = [&W 0.000067] (22,(23,(7,((40,(39,2)),((62,(((66,63),(65,59)),((64,58),(57,56)))),(((((51,(52,50)),34),((18,((19,17),((44,(54,43)),10))),(((24,(20,(15,14))),11),((26,12),(((61,60),16),(13,(21,9))))))),((((49,(53,(47,46))),(48,45)),((38,(41,(42,35))),((37,36),25))),(8,6))),((((69,68),(70,67)),(29,((33,30),(31,((32,28),27))))),((55,(5,4)),3))))))),1);
   tree tree_480 [p = 0.000, P = 0.036] = [&W 0.000067] (22,(23,(7,((40,(39,2)),((62,(((66,63),(65,59)),((64,58),(57,56)))),(((((51,(52,50)),34),((49,((53,(47,46)),(48,45))),(((24,(20,(15,14))),11),((26,12),((((44,(54,43)),(19,17)),10),(18,(((61,60),16),(13,(21,9))))))))),(((38,(41,(42,35))),((37,36),25)),(8,6))),((((69,68),(70,67)),(29,((33,30),((32,28),(31,27))))),((55,(5,4)),3))))))),1);
   tree tree_481 [p = 0.000, P = 0.036] = [&W 0.000067] (22,(23,(7,((40,(39,2)),((62,(((66,63),(65,59)),((64,58),(57,56)))),((((((52,51),50),34),((49,((53,(47,46)),(48,45))),(((24,(20,(15,14))),11),((((54,(44,43)),(19,17)),10),((26,12),(18,(((61,60),16),((21,13),9)))))))),(((38,(41,(42,35))),((37,36),25)),(8,6))),((((69,68),(70,67)),(29,((33,30),(31,((32,28),27))))),((55,(5,4)),3))))))),1);
   tree tree_482 [p = 0.000, P = 0.036] = [&W 0.000033] (22,(23,(7,((40,(39,2)),((62,(((66,63),(65,59)),((64,58),(57,56)))),(((68,(69,(70,67))),(33,(30,(29,((32,28),(31,27)))))),(((((51,(52,50)),34),((18,((44,(54,43)),((19,17),10))),(((24,(20,(15,14))),(26,12)),(11,(((61,60),16),(13,(21,9))))))),(((38,(41,(42,35))),((37,36),25)),((49,((53,(47,46)),(48,45))),(8,6)))),((55,(5,4)),3))))))),1);
   tree tree_483 [p = 0.000, P = 0.036] = [&W 0.000033] (22,(23,(7,((40,(39,2)),((62,(((66,63),(65,59)),((64,58),(57,56)))),((((52,(51,50)),34),((((49,(53,(47,46))),(48,45)),((20,(24,(15,14))),((11,((19,17),((54,(44,43)),10))),(18,((26,12),(((61,60),16),(21,(13,9)))))))),(((38,(41,(42,35))),((37,36),25)),(8,6)))),((((69,68),(70,67)),((33,30),(29,((32,28),(31,27))))),((55,(5,4)),3))))))),1);
   tree tree_484 [p = 0.000, P = 0.036] = [&W 0.000033] (22,(23,(7,((40,(39,2)),((62,(((66,63),(65,59)),((64,58),(57,56)))),(((((52,51),50),34),(((49,((53,(47,46)),(48,45))),((18,((19,17),((54,(44,43)),10))),(((24,(20,(15,14))),(26,12)),(11,(((61,60),16),(13,(21,9))))))),(((38,(41,(42,35))),(37,(36,25))),(8,6)))),((((69,68),(70,67)),(33,(30,(29,(31,((32,28),27)))))),((55,(5,4)),3))))))),1);
   tree tree_485 [p = 0.000, P = 0.036] = [&W 0.000033] (22,(23,(7,((40,(39,2)),((62,(((66,63),(65,59)),((64,58),(57,56)))),((((((49,(53,(47,46))),(48,45)),(20,(24,(15,14)))),((((52,51),50),34),((11,((54,(44,43)),((19,17),10))),((26,12),(18,(((61,60),16),(13,(21,9)))))))),(((38,(41,(42,35))),((37,36),25)),(8,6))),(((69,(68,(70,67))),((30,29),(33,((31,(32,28)),27)))),((55,(5,4)),3))))))),1);
   tree tree_486 [p = 0.000, P = 0.036] = [&W 0.000033] (22,(23,(7,((40,(39,2)),((62,(((66,63),(65,59)),((64,58),(57,56)))),((((((52,51),50),34),((18,((19,17),((54,(44,43)),10))),(((24,(20,(15,14))),(26,12)),(11,(((61,60),16),(13,(21,9))))))),(((49,((53,(47,46)),(48,45))),((38,(41,(42,35))),((37,36),25))),(8,6))),((((69,68),(70,67)),((33,30),(29,(31,((32,28),27))))),((55,(5,4)),3))))))),1);
   tree tree_487 [p = 0.000, P = 0.036] = [&W 0.000033] (22,(23,(7,((40,(39,2)),((62,(((66,63),(65,59)),((64,58),(57,56)))),((((52,(51,50)),34),(((20,(24,(15,14))),((11,(((54,(44,43)),(19,17)),10)),((26,12),(18,(((61,60),16),(13,(21,9))))))),((49,((53,(47,46)),(48,45))),(((38,(41,(42,35))),((37,36),25)),(8,6))))),(((69,(68,(70,67))),(((33,30),29),(31,((32,28),27)))),((55,(5,4)),3))))))),1);
   tree tree_488 [p = 0.000, P = 0.036] = [&W 0.000033] (22,(23,(7,((40,(39,2)),((62,((65,((66,63),59)),(64,(58,(57,56))))),((((((52,51),50),34),((18,((19,17),((44,(54,43)),10))),(((24,(20,(15,14))),(26,12)),(11,(((61,60),16),(13,(21,9))))))),(((49,((53,(47,46)),(48,45))),((38,(41,(42,35))),((37,36),25))),(8,6))),((((69,68),(70,67)),((33,30),(29,(31,((32,28),27))))),((55,(5,4)),3))))))),1);
   tree tree_489 [p = 0.000, P = 0.036] = [&W 0.000033] (22,(23,(7,((40,(39,2)),((((62,(((66,63),(65,59)),((64,58),(57,56)))),34),(((24,(20,(15,14))),((11,((19,17),((54,(44,43)),10))),(18,((26,12),(((61,60),16),(21,(13,9))))))),(((52,(51,50)),(((53,(47,46)),(49,(48,45))),((38,(41,(42,35))),(37,(36,25))))),(8,6)))),((((69,68),(70,67)),(29,((33,30),(31,((32,28),27))))),((55,(5,4)),3)))))),1);
   tree tree_490 [p = 0.000, P = 0.036] = [&W 0.000033] (22,(23,(7,((40,(39,2)),((62,(((66,63),(65,59)),((64,58),(57,56)))),((((52,(51,50)),34),(((18,((44,(54,43)),((19,17),10))),(((24,(20,(15,14))),(26,12)),(11,(((61,60),16),(13,(21,9)))))),(((49,((53,(47,46)),(48,45))),((38,(41,(42,35))),((37,36),25))),(8,6)))),((((69,68),(70,67)),(33,(30,(29,(31,((32,28),27)))))),((55,(5,4)),3))))))),1);
   tree tree_491 [p = 0.000, P = 0.036] = [&W 0.000033] (22,(23,(7,((40,(39,2)),((62,(((66,63),(65,59)),(64,(58,(57,56))))),(((((52,(51,50)),34),((49,((53,(47,46)),(48,45))),((18,(((44,(54,43)),(19,17)),10)),(((24,(20,(15,14))),(26,12)),(11,(((61,60),16),(13,(21,9)))))))),(((38,(41,(42,35))),((37,36),25)),(8,6))),((((69,68),(70,67)),(30,(33,(29,(31,((32,28),27)))))),((55,(5,4)),3))))))),1);
   tree tree_492 [p = 0.000, P = 0.036] = [&W 0.000033] (22,(23,(7,((40,(39,2)),((62,(((66,63),(65,59)),((64,58),(57,56)))),(((((49,((53,(47,46)),(48,45))),34),((18,(((44,(54,43)),(19,17)),10)),(((((52,51),50),(24,(20,(15,14)))),(26,12)),(11,(((61,60),16),(13,(21,9))))))),(((38,(41,(42,35))),((37,36),25)),(8,6))),((((69,68),(70,67)),((33,30),(29,(31,((32,28),27))))),((55,(5,4)),3))))))),1);
   tree tree_493 [p = 0.000, P = 0.036] = [&W 0.000033] (22,(23,(7,((40,(39,2)),((62,(((66,63),(65,59)),((64,58),(57,56)))),(((((49,((53,(47,46)),(48,45))),(20,(24,(15,14)))),((11,((19,17),((54,(44,43)),10))),((26,12),(18,(((61,60),16),(13,(21,9))))))),(((52,(51,50)),34),(8,6))),(((38,(41,(42,35))),((37,36),25)),((((69,68),(70,67)),(29,((33,30),((31,(32,28)),27)))),((55,(5,4)),3)))))))),1);
   tree tree_494 [p = 0.000, P = 0.037] = [&W 0.000033] (22,(23,(7,((40,(39,2)),((62,(((66,63),(65,59)),((64,58),(57,56)))),((((((52,51),50),34),((49,((53,(47,46)),(48,45))),((24,(20,(15,14))),((11,((19,17),((44,(54,43)),10))),(18,((26,12),(((61,60),16),((21,13),9)))))))),(((38,((42,41),35)),((37,36),25)),(8,6))),((((69,68),(70,67)),(33,(30,(29,((32,28),(31,27)))))),((55,(5,4)),3))))))),1);
   tree tree_495 [p = 0.000, P = 0.037] = [&W 0.000033] (22,(23,(7,((40,(39,2)),((62,(((66,63),(65,59)),((64,58),(57,56)))),((((((52,51),50),34),((18,((19,17),((44,(54,43)),10))),(((24,(20,(15,14))),(26,12)),(11,(((61,60),16),(13,(21,9))))))),((49,((53,(47,46)),(48,45))),(((38,(41,(42,35))),((37,36),25)),(8,6)))),((((68,(69,(70,67))),((33,30),(29,(31,((32,28),27))))),(55,(5,4))),3)))))),1);
   tree tree_496 [p = 0.000, P = 0.037] = [&W 0.000033] (22,(23,(7,((40,(39,2)),((62,(((66,63),(65,59)),((64,58),(57,56)))),((((((52,51),50),34),((24,(20,(15,14))),((11,((19,17),((44,(54,43)),10))),(18,((26,12),(((61,60),16),((21,13),9))))))),(((49,((53,(47,46)),(48,45))),((38,(41,(42,35))),((37,36),25))),(8,6))),((((69,68),(70,67)),(29,((33,30),(31,((32,28),27))))),((55,(5,4)),3))))))),1);
   tree tree_497 [p = 0.000, P = 0.037] = [&W 0.000033] (22,(23,(7,((40,(39,2)),((62,(((66,63),(65,59)),((64,58),(57,56)))),(((((52,(51,50)),34),((18,((19,17),((44,(54,43)),10))),(((24,(20,(15,14))),(26,12)),(11,(((61,60),16),(13,(21,9))))))),(((38,(41,(42,35))),((37,36),25)),((49,((53,(47,46)),(48,45))),(8,6)))),(((69,(68,(70,67))),(30,(33,(29,(31,((32,28),27)))))),((55,(5,4)),3))))))),1);
   tree tree_498 [p = 0.000, P = 0.037] = [&W 0.000033] (22,(23,(7,((40,(39,2)),((62,(((66,63),(65,59)),((64,58),(57,56)))),(((((52,(51,50)),34),((18,((19,17),((54,(44,43)),10))),(((24,(20,(15,14))),(26,12)),(11,(((61,60),16),(13,(21,9))))))),((((49,(53,(47,46))),(48,45)),((38,(41,(42,35))),((37,36),25))),(8,6))),((((69,68),(70,67)),((33,30),(29,(31,((32,28),27))))),((55,(5,4)),3))))))),1);
   tree tree_499 [p = 0.000, P = 0.037] = [&W 0.000033] (22,(23,(7,((40,(39,2)),((62,(((66,63),(65,59)),((64,58),(57,56)))),(((((52,(51,50)),34),((49,((53,(47,46)),(48,45))),((20,(24,(15,14))),((11,((19,17),((44,(54,43)),10))),((26,12),(18,(((61,60),16),(13,(21,9))))))))),(((38,(41,(42,35))),((37,36),25)),(8,6))),((((69,68),(70,67)),(29,((33,30),((32,28),(31,27))))),((55,(5,4)),3))))))),1);
   tree tree_500 [p = 0.000, P = 0.037] = [&W 0.000033] (22,(23,(7,((40,(39,2)),(((34,((18,((44,(54,43)),((19,17),10))),(((((52,51),50),(24,(20,(15,14)))),(26,12)),(11,(((61,60),16),(13,(21,9))))))),(((49,((53,(47,46)),(48,45))),((38,(41,(42,35))),((37,36),25))),(8,6))),((62,(((66,63),(65,59)),((64,58),(57,56)))),((((69,68),(70,67)),(33,(30,(29,(31,((32,28),27)))))),((55,(5,4)),3))))))),1);
   tree tree_501 [p = 0.000, P = 0.037] = [&W 0.000033] (22,(23,(7,((40,(39,2)),((62,(((66,63),(65,59)),((64,58),(57,56)))),(((((52,(51,50)),34),((18,((54,(44,43)),((19,17),10))),(((24,(20,(15,14))),(26,12)),(11,(((61,60),16),(13,(21,9))))))),(((49,((53,(47,46)),(48,45))),((38,(41,(42,35))),(37,(36,25)))),(8,6))),((((69,68),(70,67)),((33,30),(29,(31,((32,28),27))))),((55,(5,4)),3))))))),1);
   tree tree_502 [p = 0.000, P = 0.037] = [&W 0.000033] (22,(23,(7,((40,(39,2)),((62,(((66,63),(65,59)),((64,58),(57,56)))),(((((52,51),50),34),(((49,((53,(47,46)),(48,45))),((18,((19,17),((54,(44,43)),10))),(((24,(20,(15,14))),(26,12)),(11,(((61,60),16),(13,(21,9))))))),(((38,(41,(42,35))),((37,36),25)),(8,6)))),((((69,68),(70,67)),(33,(30,(29,(31,((32,28),27)))))),((55,(5,4)),3))))))),1);
   tree tree_503 [p = 0.000, P = 0.037] = [&W 0.000033] (22,(23,(7,((40,(39,2)),((62,(((66,63),(65,59)),((64,58),(57,56)))),((34,((69,(68,(70,67))),((33,30),(29,((32,28),(31,27)))))),((((52,(51,50)),((18,((19,17),((44,(54,43)),10))),(((24,(20,(15,14))),(26,12)),(11,(((61,60),16),(13,(21,9))))))),(((49,((53,(47,46)),(48,45))),((38,(41,(42,35))),((37,36),25))),(8,6))),((55,(5,4)),3))))))),1);
   tree tree_504 [p = 0.000, P = 0.037] = [&W 0.000033] (22,(23,(7,((40,(39,2)),((62,(((65,(66,63)),59),((64,58),(57,56)))),(((((49,((53,(47,46)),(48,45))),(((52,51),50),34)),((18,((19,17),((54,(44,43)),10))),(((24,(20,(15,14))),(26,12)),(11,(((61,60),16),(13,(21,9))))))),(((38,(41,(42,35))),((37,36),25)),(8,6))),(((69,(68,(70,67))),(33,(30,(29,(31,((32,28),27)))))),((55,(5,4)),3))))))),1);
   tree tree_505 [p = 0.000, P = 0.037] = [&W 0.000033] (22,(23,(7,((40,(39,2)),((62,(((66,63),(65,59)),((64,58),(57,56)))),((((69,68),(70,67)),((33,30),(29,(31,((32,28),27))))),(((((51,(52,50)),34),((18,((44,(54,43)),((19,17),10))),(((24,(20,(15,14))),(26,12)),(11,(((61,60),16),(13,(21,9))))))),(((49,((53,(47,46)),(48,45))),((38,(41,(42,35))),((37,36),25))),(8,6))),((55,(5,4)),3))))))),1);
   tree tree_506 [p = 0.000, P = 0.037] = [&W 0.000033] (22,(23,(7,((40,(39,2)),((62,(((66,63),(65,59)),((64,58),(57,56)))),((34,(((49,((53,(47,46)),(48,45))),((52,(51,50)),((18,((19,17),((54,(44,43)),10))),(((24,(20,(15,14))),(26,12)),(11,(((61,60),16),(13,(21,9)))))))),(((38,(41,(42,35))),((37,36),25)),(8,6)))),((((69,68),(70,67)),(33,(30,(29,(31,((32,28),27)))))),((55,(5,4)),3))))))),1);
   tree tree_507 [p = 0.000, P = 0.037] = [&W 0.000033] (22,(23,(7,((40,(39,2)),((62,(((66,63),(65,59)),((64,58),(57,56)))),((((49,((53,(47,46)),(48,45))),((18,((19,17),((54,(44,43)),10))),(((24,(20,(15,14))),(26,12)),(11,(((61,60),16),(13,(21,9))))))),(((38,(41,(42,35))),((37,36),25)),(((51,(52,50)),34),(8,6)))),(((69,(68,(70,67))),(30,(33,(29,(31,((32,28),27)))))),((55,(5,4)),3))))))),1);
   tree tree_508 [p = 0.000, P = 0.037] = [&W 0.000033] (22,(23,(7,((40,(39,2)),((((((52,51),50),34),((18,(((54,44),43),((19,17),10))),(((24,(20,(15,14))),(26,12)),(11,(((61,60),16),(13,(21,9))))))),(((49,((53,(47,46)),(48,45))),((38,(41,(42,35))),((37,36),25))),(8,6))),((62,(((66,63),(65,59)),((64,58),(57,56)))),((((69,68),(70,67)),(30,(33,(29,(31,((32,28),27)))))),((55,(5,4)),3))))))),1);
   tree tree_509 [p = 0.000, P = 0.037] = [&W 0.000033] (22,(23,(7,((40,(39,2)),((62,(((66,63),(65,59)),((64,58),(57,56)))),(((((49,((53,(47,46)),(48,45))),((52,(51,50)),34)),((18,((19,17),((54,(44,43)),10))),(((24,(20,(15,14))),(26,12)),(11,(((61,60),16),(13,(21,9))))))),(((38,(41,(42,35))),(37,(36,25))),(8,6))),(((69,(68,(70,67))),(30,(33,(29,(31,((32,28),27)))))),((55,(5,4)),3))))))),1);
   tree tree_510 [p = 0.000, P = 0.037] = [&W 0.000033] (22,(23,(7,((40,(39,2)),((62,(((66,63),(65,59)),((64,58),(57,56)))),(((((51,(52,50)),34),((18,((((54,44),43),(19,17)),10)),(((24,(20,(15,14))),(26,12)),(11,(((61,60),16),(13,(21,9))))))),((49,((53,(47,46)),(48,45))),(((38,(41,(42,35))),((37,36),25)),(8,6)))),(((((69,68),(70,67)),(33,(30,(29,(31,((32,28),27)))))),(55,(5,4))),3)))))),1);
   tree tree_511 [p = 0.000, P = 0.037] = [&W 0.000033] (22,(23,(7,((40,(39,2)),((62,(((66,63),(65,59)),(((64,58),57),56))),(((((52,(51,50)),34),((18,((19,17),((54,(44,43)),10))),(((24,(20,(15,14))),(26,12)),(11,(((61,60),16),(13,(21,9))))))),(((49,((53,(47,46)),(48,45))),((38,(41,(42,35))),((37,36),25))),(8,6))),((((68,(69,(70,67))),(30,(33,(29,(31,((32,28),27)))))),(55,(5,4))),3)))))),1);
   tree tree_512 [p = 0.000, P = 0.037] = [&W 0.000033] (22,(23,(7,((40,(39,2)),((62,(((66,63),(65,59)),((64,58),(57,56)))),(((((52,(51,50)),34),(((49,((53,(47,46)),(48,45))),(24,(20,(15,14)))),((11,(((54,44),43),((19,17),10))),(26,(18,(12,(((61,60),16),(21,(13,9))))))))),(((38,(42,(41,35))),((37,36),25)),(8,6))),((((69,68),(70,67)),((33,30),(29,(31,((32,28),27))))),((55,(5,4)),3))))))),1);
   tree tree_513 [p = 0.000, P = 0.037] = [&W 0.000033] (22,(23,(7,((40,(39,2)),((62,(((66,63),(65,59)),((64,58),(57,56)))),((((((52,51),50),34),((18,((44,(54,43)),((19,17),10))),(((24,(20,(15,14))),(26,12)),(11,(((61,60),16),(13,(21,9))))))),(((49,((53,(47,46)),(48,45))),((38,(41,(42,35))),((37,36),25))),(8,6))),(((69,(68,(70,67))),(33,(30,(29,(31,((32,28),27)))))),((55,(5,4)),3))))))),1);
   tree tree_514 [p = 0.000, P = 0.037] = [&W 0.000033] (22,(23,(7,((40,(39,2)),((62,(((66,63),(65,59)),((64,58),(57,56)))),(((((52,(51,50)),34),((49,((53,(47,46)),(48,45))),((18,((19,17),((54,(44,43)),10))),(((24,(20,(15,14))),(26,12)),(11,(((61,60),16),(13,(21,9)))))))),(((38,(41,(42,35))),((37,36),25)),(8,6))),(((((69,68),(70,67)),(33,(30,(29,((32,28),(31,27)))))),(55,(5,4))),3)))))),1);
   tree tree_515 [p = 0.000, P = 0.037] = [&W 0.000033] (22,(23,(7,((40,(39,2)),((62,(((66,63),(65,59)),((64,58),(57,56)))),((((((52,51),50),34),((18,((19,17),((44,(54,43)),10))),(((24,(20,(15,14))),(26,12)),(11,(((61,60),16),(13,(21,9))))))),(((49,((53,(47,46)),(48,45))),((38,(41,(42,35))),((37,36),25))),(8,6))),((((69,68),(70,67)),(33,(30,(29,(31,((32,28),27)))))),((55,(5,4)),3))))))),1);
   tree tree_516 [p = 0.000, P = 0.037] = [&W 0.000033] (22,(23,(7,((40,(39,2)),(((62,(((66,63),(65,59)),((64,58),(57,56)))),((((52,(51,50)),34),((18,((19,17),((44,(54,43)),10))),(((24,(20,(15,14))),(26,12)),(11,(((61,60),16),(13,(21,9))))))),(((49,((53,(47,46)),(48,45))),((38,(41,(42,35))),((37,36),25))),(8,6)))),(((69,(68,(70,67))),(33,(30,(29,(31,((32,28),27)))))),((55,(5,4)),3)))))),1);
   tree tree_517 [p = 0.000, P = 0.037] = [&W 0.000033] (22,(23,(7,((40,(39,2)),((62,(((66,63),(65,59)),(64,(58,(57,56))))),(((((52,(51,50)),34),((18,((19,17),((54,(44,43)),10))),(((24,(20,(15,14))),(26,12)),(11,(((61,60),16),(13,(21,9))))))),(((49,((53,(47,46)),(48,45))),((38,(41,(42,35))),((37,36),25))),(8,6))),((((69,68),(70,67)),(33,(30,(29,(31,((32,28),27)))))),((55,(5,4)),3))))))),1);
   tree tree_518 [p = 0.000, P = 0.037] = [&W 0.000033] (22,(23,(7,((40,(39,2)),((62,(((66,63),(65,59)),((64,58),(57,56)))),(((((52,(51,50)),34),((18,((19,17),(((54,44),43),10))),(((24,(20,(15,14))),(26,12)),(11,(((61,60),16),(13,(21,9))))))),((49,((53,(47,46)),(48,45))),(((38,(41,(42,35))),((37,36),25)),(8,6)))),((((69,68),(70,67)),(33,(30,(29,(31,((32,28),27)))))),((55,(5,4)),3))))))),1);
   tree tree_519 [p = 0.000, P = 0.037] = [&W 0.000033] (22,(23,(7,((40,(39,2)),((62,(((66,63),(65,59)),((64,58),(57,56)))),((((((52,(51,50)),34),((49,((53,(47,46)),(48,45))),((38,(41,(42,35))),((37,36),25)))),((24,(20,(15,14))),((11,((19,17),((54,(44,43)),10))),(18,((26,12),(((61,60),16),(13,(21,9)))))))),(8,6)),((((69,68),(70,67)),(((33,30),29),(31,((32,28),27)))),((55,(5,4)),3))))))),1);
   tree tree_520 [p = 0.000, P = 0.037] = [&W 0.000033] (22,(23,(7,((40,(39,2)),((62,(((66,63),(65,59)),((64,58),(57,56)))),((((((52,51),50),34),((18,((((54,44),43),(19,17)),10)),(((24,(20,(15,14))),(26,12)),(11,(((61,60),16),(13,(21,9))))))),(((49,((53,(47,46)),(48,45))),((38,(41,(42,35))),((37,36),25))),(8,6))),(((((69,68),(70,67)),(29,((33,30),(31,((32,28),27))))),(55,(5,4))),3)))))),1);
   tree tree_521 [p = 0.000, P = 0.037] = [&W 0.000033] (22,(23,(7,((40,(39,2)),((62,(((66,63),(65,59)),((64,58),(57,56)))),((((69,68),(70,67)),(30,(33,(29,(31,((32,28),27)))))),(((((52,(51,50)),34),((24,(20,(15,14))),((11,((44,(54,43)),((19,17),10))),(18,((26,12),(((61,60),16),(13,(21,9)))))))),(((49,((53,(47,46)),(48,45))),((38,(42,(41,35))),((37,36),25))),(8,6))),((55,(5,4)),3))))))),1);
   tree tree_522 [p = 0.000, P = 0.037] = [&W 0.000033] (22,(23,(7,((40,(39,2)),((62,(((66,63),(65,59)),(64,(58,(57,56))))),(((((52,(51,50)),34),((49,((53,(47,46)),(48,45))),((18,((19,17),((44,(54,43)),10))),(((24,(20,(15,14))),(26,12)),(11,(((61,60),16),(13,(21,9)))))))),(((38,(41,(42,35))),((37,36),25)),(8,6))),(((68,(69,(70,67))),(30,(29,(33,(31,((32,28),27)))))),((55,(5,4)),3))))))),1);
   tree tree_523 [p = 0.000, P = 0.037] = [&W 0.000033] (22,(23,(7,((40,(39,2)),(((62,(((66,63),(65,59)),((64,58),(57,56)))),(((18,((19,17),((54,(44,43)),10))),(((24,(20,(15,14))),(26,12)),(11,(((61,60),16),(13,(21,9)))))),(((52,(51,50)),34),(((49,((53,(47,46)),(48,45))),((38,(41,(42,35))),((37,36),25))),(8,6))))),((((69,68),(70,67)),(33,(30,(29,(31,((32,28),27)))))),((55,(5,4)),3)))))),1);
   tree tree_524 [p = 0.000, P = 0.038] = [&W 0.000033] (22,(23,(7,((40,(39,2)),((((((52,51),50),34),((49,((53,(47,46)),(48,45))),((18,((19,17),((44,(54,43)),10))),(((24,(20,(15,14))),(26,12)),(11,(((61,60),16),(13,(21,9)))))))),(((38,(41,(42,35))),((37,36),25)),(8,6))),((62,(((66,63),(65,59)),(58,(64,(57,56))))),((((68,(69,(70,67))),(29,((33,30),((32,28),(31,27))))),(55,(5,4))),3)))))),1);
   tree tree_525 [p = 0.000, P = 0.038] = [&W 0.000033] (22,(23,(7,((40,(39,2)),((62,(((66,63),(65,59)),((64,58),(57,56)))),((((34,((51,(52,50)),(24,(20,(15,14))))),((11,((19,17),((54,(44,43)),10))),(18,((26,12),(((61,60),16),(13,(21,9))))))),(((49,((53,(47,46)),(48,45))),((38,(41,(42,35))),((37,36),25))),(8,6))),((((69,68),(70,67)),(33,(30,(29,(31,((32,28),27)))))),((55,(5,4)),3))))))),1);
   tree tree_526 [p = 0.000, P = 0.038] = [&W 0.000033] (22,(23,(7,((40,(39,2)),((62,(((66,63),(65,59)),((64,58),(57,56)))),(((((52,(51,50)),34),((18,((19,17),((54,(44,43)),10))),(((24,(20,(15,14))),(26,12)),(11,(((61,60),16),(13,(21,9))))))),(((49,((53,(47,46)),(48,45))),((38,(41,(42,35))),((37,36),25))),(8,6))),(((((69,68),(70,67)),(((33,30),29),((32,28),(31,27)))),(55,(5,4))),3)))))),1);
   tree tree_527 [p = 0.000, P = 0.038] = [&W 0.000033] (22,(23,(7,((40,(39,2)),(((((52,(51,50)),34),((18,((19,17),((54,(44,43)),10))),(((24,(20,(15,14))),(26,12)),(11,(((61,60),16),(13,(21,9))))))),(((38,(41,(42,35))),((37,36),25)),((49,((53,(47,46)),(48,45))),(8,6)))),((62,(((66,63),(65,59)),((64,58),(57,56)))),(((68,(69,(70,67))),(33,(30,(29,(31,((32,28),27)))))),((55,(5,4)),3))))))),1);
   tree tree_528 [p = 0.000, P = 0.038] = [&W 0.000033] (22,(23,(7,((40,(39,2)),((62,(((66,63),(65,59)),((64,58),(57,56)))),(((((52,(51,50)),34),(((49,((53,(47,46)),(48,45))),(20,(24,(15,14)))),((11,(((54,44),43),((19,17),10))),((18,(26,12)),(((61,60),16),(13,(21,9))))))),(((38,(41,(42,35))),((37,36),25)),(8,6))),((((69,68),(70,67)),((33,30),(29,(31,((32,28),27))))),((55,(5,4)),3))))))),1);
   tree tree_529 [p = 0.000, P = 0.038] = [&W 0.000033] (22,(23,(7,((40,(39,2)),((62,(((66,63),(65,59)),(((64,58),57),56))),(((((52,(51,50)),34),((18,((19,17),((44,(54,43)),10))),(((24,(20,(15,14))),(26,12)),(11,(((61,60),16),(13,(21,9))))))),(((38,(41,(42,35))),((37,36),25)),((49,((53,(47,46)),(48,45))),(8,6)))),((((69,68),(70,67)),(33,(30,(29,(31,((32,28),27)))))),((55,(5,4)),3))))))),1);
   tree tree_530 [p = 0.000, P = 0.038] = [&W 0.000033] (22,(23,(7,((40,(39,2)),((((18,((19,17),((44,(54,43)),10))),(((24,(20,(15,14))),(26,12)),(11,(((61,60),16),(13,(21,9)))))),(((49,((53,(47,46)),(48,45))),(((52,51),50),34)),(((38,(41,(42,35))),((37,36),25)),(8,6)))),((62,(((66,63),(65,59)),((64,58),(57,56)))),((((69,68),(70,67)),(33,(30,(29,(31,((32,28),27)))))),((55,(5,4)),3))))))),1);
   tree tree_531 [p = 0.000, P = 0.038] = [&W 0.000033] (22,(23,(7,((40,(39,2)),((62,(((66,63),(65,59)),(58,(64,(57,56))))),((((((52,51),50),34),((18,(((54,44),43),((19,17),10))),(((24,(20,(15,14))),(26,12)),(11,(((61,60),16),(13,(21,9))))))),(((49,((53,(47,46)),(48,45))),((38,(41,(42,35))),((37,36),25))),(8,6))),((((69,68),(70,67)),(33,(30,(29,(31,((32,28),27)))))),((55,(5,4)),3))))))),1);
   tree tree_532 [p = 0.000, P = 0.038] = [&W 0.000033] (22,(23,(7,((40,(39,2)),((62,(((66,63),(65,59)),((64,58),(57,56)))),((((52,(51,50)),34),(((18,((19,17),((44,(54,43)),10))),(((24,(20,(15,14))),(26,12)),(11,(((61,60),16),(13,(21,9)))))),(((38,(41,(42,35))),((37,36),25)),((49,((53,(47,46)),(48,45))),(8,6))))),((((69,68),(70,67)),((33,30),(29,((31,(32,28)),27)))),((55,(5,4)),3))))))),1);
   tree tree_533 [p = 0.000, P = 0.038] = [&W 0.000033] (22,(23,(7,((40,(39,2)),((62,(((66,63),(65,59)),((64,58),(57,56)))),((((((52,51),50),34),((18,((19,17),((44,(54,43)),10))),(((24,(20,(15,14))),(26,12)),(11,(((61,60),16),(13,(21,9))))))),((49,((53,(47,46)),(48,45))),(((38,(41,(42,35))),((37,36),25)),(8,6)))),((((69,68),(70,67)),((33,30),(29,((31,(32,28)),27)))),((55,(5,4)),3))))))),1);
   tree tree_534 [p = 0.000, P = 0.038] = [&W 0.000033] (22,(23,(7,((40,(39,2)),((62,(((66,63),(65,59)),((64,58),(57,56)))),((((49,((53,(47,46)),(48,45))),(((51,(52,50)),34),((18,((19,17),(((54,44),43),10))),(((24,(20,(15,14))),(26,12)),(11,(((61,60),16),(13,(21,9)))))))),(((38,(41,(42,35))),((37,36),25)),(8,6))),(((69,(68,(70,67))),(33,(30,(29,((32,28),(31,27)))))),((55,(5,4)),3))))))),1);
   tree tree_535 [p = 0.000, P = 0.038] = [&W 0.000033] (22,(23,(7,((40,(39,2)),((((69,68),(70,67)),(33,(30,(29,(31,((32,28),27)))))),(((62,(((66,63),(65,59)),((64,58),(57,56)))),((((52,(51,50)),34),(((19,17),((44,(54,43)),10)),(18,(((24,(20,(15,14))),(26,12)),(11,(((61,60),16),(13,(21,9)))))))),(((49,((53,(47,46)),(48,45))),((38,(41,(42,35))),((37,36),25))),(8,6)))),((55,(5,4)),3)))))),1);
   tree tree_536 [p = 0.000, P = 0.038] = [&W 0.000033] (22,(23,(7,((40,(39,2)),((62,(((66,63),(65,59)),((64,58),(57,56)))),((((49,((53,(47,46)),(48,45))),(((51,(52,50)),34),((24,(20,(15,14))),((11,((19,17),((54,(44,43)),10))),(18,((26,12),(((61,60),16),((21,13),9)))))))),(((38,(41,(42,35))),((37,36),25)),(8,6))),(((68,(69,(70,67))),(29,((33,30),(31,((32,28),27))))),((55,(5,4)),3))))))),1);
   tree tree_537 [p = 0.000, P = 0.038] = [&W 0.000033] (22,(23,(7,((40,(39,2)),((62,(((66,63),(65,59)),((64,58),(57,56)))),(((((51,(52,50)),34),((18,((44,(54,43)),((19,17),10))),(((24,(20,(15,14))),(26,12)),(11,(((61,60),16),(13,(21,9))))))),((((49,(53,(47,46))),(48,45)),((38,(41,(42,35))),((37,36),25))),(8,6))),((((69,(68,(70,67))),(33,(30,(29,(31,((32,28),27)))))),(55,(5,4))),3)))))),1);
   tree tree_538 [p = 0.000, P = 0.038] = [&W 0.000033] (22,(23,(7,((40,(39,2)),((62,(((66,63),(65,59)),((64,58),(57,56)))),(((((52,(51,50)),34),(((49,((53,(47,46)),(48,45))),(20,(24,(15,14)))),((11,(((54,(44,43)),(19,17)),10)),((26,12),(18,(((61,60),16),(13,(21,9)))))))),(((38,(41,(42,35))),((37,36),25)),(8,6))),((((69,68),(70,67)),((32,28),((31,((33,30),29)),27))),((55,(5,4)),3))))))),1);
   tree tree_539 [p = 0.000, P = 0.038] = [&W 0.000033] (22,(23,(7,((40,(39,2)),((62,(((66,63),(65,59)),((64,58),(57,56)))),((((((52,51),50),34),((49,((53,(47,46)),(48,45))),(((24,20),(15,14)),((11,((19,17),((54,(44,43)),10))),((26,12),(18,(((61,60),16),(13,(21,9))))))))),(((38,(41,(42,35))),((37,36),25)),(8,6))),(((69,(68,(70,67))),(29,((33,30),((31,(32,28)),27)))),((55,(5,4)),3))))))),1);
   tree tree_540 [p = 0.000, P = 0.038] = [&W 0.000033] (22,(23,(7,((40,(39,2)),(((62,(((66,63),(65,59)),((64,58),(57,56)))),((((24,20),(15,14)),((11,((19,17),((54,(44,43)),10))),(26,(12,(18,(((61,60),16),(13,(21,9)))))))),((((52,51),50),34),((49,((53,(47,46)),(48,45))),(((38,(41,(42,35))),((37,36),25)),(8,6)))))),((((69,68),(70,67)),(29,((33,30),(31,((32,28),27))))),((55,(5,4)),3)))))),1);
   tree tree_541 [p = 0.000, P = 0.038] = [&W 0.000033] (22,(23,(7,((40,(39,2)),((62,(((66,63),(65,59)),((64,58),(57,56)))),(((((49,((53,(47,46)),(48,45))),((51,(52,50)),34)),((18,(((44,(54,43)),(19,17)),10)),(((24,(20,(15,14))),(26,12)),(11,(((61,60),16),(13,(21,9))))))),(((38,(41,(42,35))),((37,36),25)),(8,6))),(((((69,68),(70,67)),(30,(33,(29,(31,((32,28),27)))))),(55,(5,4))),3)))))),1);
   tree tree_542 [p = 0.000, P = 0.038] = [&W 0.000033] (22,(23,(7,((40,(39,2)),((((62,(((66,63),(65,59)),((64,58),(57,56)))),((68,(69,(70,67))),((33,30),(29,(31,((32,28),27)))))),((((52,(51,50)),34),((18,((19,17),((44,(54,43)),10))),((((24,(20,(15,14))),(26,12)),11),(((61,60),16),(13,(21,9)))))),(((49,((53,(47,46)),(48,45))),((38,(41,(42,35))),((37,36),25))),(8,6)))),((55,(5,4)),3))))),1);
   tree tree_543 [p = 0.000, P = 0.038] = [&W 0.000033] (22,(23,(7,((40,(39,2)),((62,(((66,63),(65,59)),((64,58),(57,56)))),((((69,68),(70,67)),(30,(33,(29,(31,((32,28),27)))))),((((52,(51,50)),(18,((24,(20,(15,14))),((11,((19,17),((54,(44,43)),10))),((26,12),(((61,60),16),(13,(21,9)))))))),(34,(((49,((53,(47,46)),(48,45))),((38,(41,(42,35))),((37,36),25))),(8,6)))),((55,(5,4)),3))))))),1);
   tree tree_544 [p = 0.000, P = 0.038] = [&W 0.000033] (22,(23,(7,((40,(39,2)),((62,(((66,63),(65,59)),((64,58),(57,56)))),((((18,((54,(44,43)),((19,17),10))),((((24,(20,(15,14))),(26,12)),11),(((61,60),16),(13,(21,9))))),((((49,((53,(47,46)),(48,45))),(((52,51),50),34)),((38,(41,(42,35))),((37,36),25))),(8,6))),((((69,68),(70,67)),(28,(32,(((33,30),29),(31,27))))),((55,(5,4)),3))))))),1);
   tree tree_545 [p = 0.000, P = 0.038] = [&W 0.000033] (22,(23,(7,((40,(39,2)),((62,(((65,(66,63)),59),((64,58),(57,56)))),(((((52,(51,50)),34),((18,((19,17),((44,(54,43)),10))),(((24,(20,(15,14))),(26,12)),(11,(((61,60),16),(13,(21,9))))))),((49,((53,(47,46)),(48,45))),(((38,(41,(42,35))),((37,36),25)),(8,6)))),(((68,(69,(70,67))),(33,(30,(29,(31,((32,28),27)))))),((55,(5,4)),3))))))),1);
   tree tree_546 [p = 0.000, P = 0.038] = [&W 0.000033] (22,(23,(7,((40,(39,2)),(((62,(((66,63),(65,59)),((64,58),(57,56)))),((((38,(41,(42,35))),((37,36),25)),(((49,((53,(47,46)),(48,45))),((52,(51,50)),34)),(18,(((19,17),((44,(54,43)),10)),((((24,(20,(15,14))),(26,12)),11),(((61,60),16),(13,(21,9)))))))),(8,6))),(((68,(69,(70,67))),(30,(33,(29,(31,((32,28),27)))))),((55,(5,4)),3)))))),1);
   tree tree_547 [p = 0.000, P = 0.038] = [&W 0.000033] (22,(23,(7,((40,(39,2)),((62,(((66,63),(65,59)),(64,(58,(57,56))))),((((((52,51),50),34),((24,(20,(15,14))),((26,12),(((19,17),((54,(44,43)),10)),(11,(18,(((61,60),16),(13,(21,9))))))))),((49,((53,(47,46)),(48,45))),(((38,(41,(42,35))),((37,36),25)),(8,6)))),((((69,68),(70,67)),(((33,30),29),((31,(32,28)),27))),((55,(5,4)),3))))))),1);
   tree tree_548 [p = 0.000, P = 0.038] = [&W 0.000033] (22,(23,(7,((40,(39,2)),((62,(((66,63),(65,59)),(58,(64,(57,56))))),((((((52,51),50),34),((49,((53,(47,46)),(48,45))),((18,((19,17),((44,(54,43)),10))),((26,12),(((24,(20,(15,14))),11),(((61,60),16),(13,(21,9)))))))),(((38,(41,(42,35))),((37,36),25)),(8,6))),((((69,68),(70,67)),(33,(30,(29,((31,(32,28)),27))))),((55,(5,4)),3))))))),1);
   tree tree_549 [p = 0.000, P = 0.038] = [&W 0.000033] (22,(23,(7,((40,(39,2)),((62,(((66,63),(65,59)),((64,58),(57,56)))),((((20,((24,15),14)),((11,((19,17),((54,(44,43)),10))),((26,12),(18,(((61,60),16),(13,(21,9))))))),(((52,(51,50)),34),(((49,((53,(47,46)),(48,45))),((38,(41,(42,35))),((37,36),25))),(8,6)))),((((69,68),(70,67)),((33,30),(29,(31,((32,28),27))))),((55,(5,4)),3))))))),1);
   tree tree_550 [p = 0.000, P = 0.038] = [&W 0.000033] (22,(23,(7,((40,(39,2)),((62,(((66,63),(65,59)),((64,58),(57,56)))),(((((38,(41,(42,35))),((37,36),25)),((((51,(52,50)),34),((49,((53,(47,46)),(48,45))),(24,(20,(15,14))))),((11,((19,17),((54,(44,43)),10))),(18,((26,12),(((61,60),16),(13,(21,9)))))))),(8,6)),((((69,68),(70,67)),((33,30),(29,(31,((32,28),27))))),((55,(5,4)),3))))))),1);
   tree tree_551 [p = 0.000, P = 0.038] = [&W 0.000033] (22,(23,(7,((40,(39,2)),((62,(((66,63),(65,59)),((64,58),(57,56)))),((((((52,51),50),34),((18,((((54,44),43),(19,17)),10)),(((24,(20,(15,14))),(26,12)),(11,(((61,60),16),(13,(21,9))))))),(((49,((53,(47,46)),(48,45))),((38,(41,(42,35))),((37,36),25))),(8,6))),((((69,68),(70,67)),(33,(30,(29,(31,((32,28),27)))))),((55,(5,4)),3))))))),1);
   tree tree_552 [p = 0.000, P = 0.038] = [&W 0.000033] (22,(23,(7,((40,(39,2)),((62,(((66,63),(65,59)),((64,58),(57,56)))),((34,((((52,(51,50)),((49,((53,(47,46)),(48,45))),((38,(41,(42,35))),((37,36),25)))),((20,(24,(15,14))),((11,((19,17),((44,(54,43)),10))),((26,12),(18,(((61,60),16),(13,(21,9)))))))),(8,6))),((((69,68),(70,67)),(33,(30,(29,((32,28),(31,27)))))),((55,(5,4)),3))))))),1);
   tree tree_553 [p = 0.000, P = 0.038] = [&W 0.000033] (22,(23,(7,((40,(39,2)),((62,(((66,63),(65,59)),((64,58),(57,56)))),(((52,(51,50)),((34,((49,((53,(47,46)),(48,45))),((18,((19,17),((44,(54,43)),10))),(((24,(20,(15,14))),(26,12)),(11,(((61,60),16),(13,(21,9)))))))),(((38,(41,(42,35))),((37,36),25)),(8,6)))),(((68,(69,(70,67))),(29,((33,30),(31,((32,28),27))))),((55,(5,4)),3))))))),1);
   tree tree_554 [p = 0.000, P = 0.039] = [&W 0.000033] (22,(23,(7,((40,(39,2)),((62,(((66,63),(65,59)),((64,58),(57,56)))),(((34,((18,((19,17),(((54,44),43),10))),(((24,(20,(15,14))),(26,12)),(11,(((61,60),16),(13,(21,9))))))),((52,(51,50)),(((49,((53,(47,46)),(48,45))),((38,(41,(42,35))),((37,36),25))),(8,6)))),((((69,68),(70,67)),(29,((33,30),(31,((32,28),27))))),((55,(5,4)),3))))))),1);
   tree tree_555 [p = 0.000, P = 0.039] = [&W 0.000033] (22,(23,(7,((40,(39,2)),((62,(((66,63),(65,59)),((64,58),(57,56)))),((((((52,51),50),34),((18,(((44,(54,43)),(19,17)),10)),(((24,(20,(15,14))),(26,12)),(11,(((61,60),16),(13,(21,9))))))),(((49,((53,(47,46)),(48,45))),((38,(41,(42,35))),((37,36),25))),(8,6))),((((69,68),(70,67)),(29,((33,30),(31,((32,28),27))))),((55,(5,4)),3))))))),1);
   tree tree_556 [p = 0.000, P = 0.039] = [&W 0.000033] (22,(23,(7,((40,(39,2)),((62,(((66,63),(65,59)),((64,58),(57,56)))),((((38,(41,(42,35))),((37,36),25)),(((((52,51),50),34),((49,((53,(47,46)),(48,45))),((20,(24,(15,14))),((11,((19,17),((54,(44,43)),10))),((26,12),(18,(((61,60),16),(13,(21,9))))))))),(8,6))),((((69,68),(70,67)),(((31,((33,30),29)),(32,28)),27)),((55,(5,4)),3))))))),1);
   tree tree_557 [p = 0.000, P = 0.039] = [&W 0.000033] (22,(23,(7,((40,(39,2)),((62,(((66,63),(65,59)),((64,58),(57,56)))),((((49,((53,(47,46)),(48,45))),(((52,(51,50)),34),((18,((19,17),((44,(54,43)),10))),(((24,(20,(15,14))),(26,12)),(11,(((61,60),16),(13,(21,9)))))))),(((38,(41,(42,35))),((37,36),25)),(8,6))),((((69,68),(70,67)),(29,((33,30),(31,((32,28),27))))),((55,(5,4)),3))))))),1);
   tree tree_558 [p = 0.000, P = 0.039] = [&W 0.000033] (22,(23,(7,((40,(39,2)),(((62,(((66,63),(65,59)),(58,(64,(57,56))))),((((52,51),50),34),(((18,((19,17),((54,(44,43)),10))),(((24,(20,(15,14))),(26,12)),(11,(((61,60),16),(13,(21,9)))))),(((49,((53,(47,46)),(48,45))),((38,(41,(42,35))),((37,36),25))),(8,6))))),((((69,68),(70,67)),(29,((33,30),(31,((32,28),27))))),((55,(5,4)),3)))))),1);
   tree tree_559 [p = 0.000, P = 0.039] = [&W 0.000033] (22,(23,(7,((40,(39,2)),((62,(((66,63),(65,59)),((64,58),(57,56)))),((((((52,51),50),34),((18,((19,17),((54,(44,43)),10))),(((24,(20,(15,14))),(26,12)),(11,(((61,60),16),(13,(21,9))))))),(((49,((53,(47,46)),(48,45))),((38,(41,(42,35))),((37,36),25))),(8,6))),((55,(5,4)),(((68,(69,(70,67))),(30,(33,(29,(31,((32,28),27)))))),3))))))),1);
   tree tree_560 [p = 0.000, P = 0.039] = [&W 0.000033] (22,(23,(7,((40,(39,2)),((62,(((66,63),(65,59)),((64,58),(57,56)))),((((((52,(51,50)),(49,((53,(47,46)),(48,45)))),34),((18,((19,17),((44,(54,43)),10))),(((24,(20,(15,14))),(26,12)),(11,(((61,60),16),(13,(21,9))))))),(((38,(41,(42,35))),((37,36),25)),(8,6))),((((69,68),(70,67)),(29,((33,30),(31,((32,28),27))))),((55,(5,4)),3))))))),1);
   tree tree_561 [p = 0.000, P = 0.039] = [&W 0.000033] (22,(23,(7,((40,(39,2)),((62,(((66,63),(65,59)),((64,58),(57,56)))),(((((38,(41,(42,35))),((37,36),25)),(((51,(52,50)),34),(((49,((53,(47,46)),(48,45))),(20,(24,(15,14)))),((11,((19,17),((54,(44,43)),10))),((26,12),(18,(((61,60),16),(13,(21,9))))))))),(8,6)),((((69,68),(70,67)),(33,(30,(29,(31,((32,28),27)))))),((55,(5,4)),3))))))),1);
   tree tree_562 [p = 0.000, P = 0.039] = [&W 0.000033] (22,(23,(7,((40,(39,2)),((62,(((66,63),(65,59)),((64,58),(57,56)))),((((((52,51),50),34),((49,((53,(47,46)),(48,45))),((18,((19,17),(((54,44),43),10))),(((24,(20,(15,14))),(26,12)),(11,(((61,60),16),(13,(21,9)))))))),(((38,(41,(42,35))),((37,36),25)),(8,6))),(((69,(68,(70,67))),(29,((33,30),(31,((32,28),27))))),((55,(5,4)),3))))))),1);
   tree tree_563 [p = 0.000, P = 0.039] = [&W 0.000033] (22,(23,(7,((40,(39,2)),(((62,(((66,63),(65,59)),((64,58),(57,56)))),(((((52,51),50),34),((18,((19,17),((44,(54,43)),10))),(((24,(20,(15,14))),(26,12)),(11,(((61,60),16),(13,(21,9))))))),((49,((53,(47,46)),(48,45))),(((38,(41,(42,35))),((37,36),25)),(8,6))))),((((69,68),(70,67)),((33,30),(29,((32,28),(31,27))))),((55,(5,4)),3)))))),1);
   tree tree_564 [p = 0.000, P = 0.039] = [&W 0.000033] (22,(23,(7,((40,(39,2)),((62,(((66,63),(65,59)),((64,58),(57,56)))),((((18,(((44,(54,43)),(19,17)),10)),(((24,(20,(15,14))),(26,12)),(11,(((61,60),16),(13,(21,9)))))),(((51,(52,50)),34),(((49,((53,(47,46)),(48,45))),((38,(41,(42,35))),((37,36),25))),(8,6)))),((((69,68),(70,67)),(29,((33,30),(31,((32,28),27))))),((55,(5,4)),3))))))),1);
   tree tree_565 [p = 0.000, P = 0.039] = [&W 0.000033] (22,(23,(7,((40,(39,2)),(((62,(((66,63),(65,59)),((64,58),(57,56)))),((((52,(51,50)),34),((18,((19,17),((54,(44,43)),10))),(((24,(20,(15,14))),(26,12)),(11,(((61,60),16),(13,(21,9))))))),(((49,((53,(47,46)),(48,45))),((38,(41,(42,35))),(37,(36,25)))),(8,6)))),(((69,(68,(70,67))),(29,((33,30),(31,((32,28),27))))),((55,(5,4)),3)))))),1);
   tree tree_566 [p = 0.000, P = 0.039] = [&W 0.000033] (22,(23,(7,((40,(39,2)),((62,(((66,63),(65,59)),(64,(58,(57,56))))),((((((49,((53,(47,46)),(48,45))),((51,(52,50)),34)),(20,(24,(15,14)))),((11,((44,(54,43)),((19,17),10))),((26,12),(18,(((61,60),16),(13,(21,9))))))),(((38,(41,(42,35))),((37,36),25)),(8,6))),((((69,68),(70,67)),(33,(30,(29,(31,((32,28),27)))))),((55,(5,4)),3))))))),1);
   tree tree_567 [p = 0.000, P = 0.039] = [&W 0.000033] (22,(23,(7,((40,(39,2)),((62,(((66,63),(65,59)),((64,58),(57,56)))),((((49,((53,(47,46)),(48,45))),(((51,(52,50)),34),((18,(((54,44),43),((19,17),10))),(((24,(20,(15,14))),(26,12)),(11,(((61,60),16),(13,(21,9)))))))),(((38,(41,(42,35))),((37,36),25)),(8,6))),(((69,(68,(70,67))),(29,((33,30),(31,((32,28),27))))),((55,(5,4)),3))))))),1);
   tree tree_568 [p = 0.000, P = 0.039] = [&W 0.000033] (22,(23,(7,((40,(39,2)),((62,(((66,63),(65,59)),((64,58),(57,56)))),(((((51,(52,50)),34),((49,((53,(47,46)),(48,45))),((20,(24,(15,14))),((11,((19,17),((54,(44,43)),10))),((26,12),(18,(((61,60),16),(13,(21,9))))))))),(((38,(41,(42,35))),((37,36),25)),(8,6))),(((69,(68,(70,67))),((33,30),(29,((31,(32,28)),27)))),((55,(5,4)),3))))))),1);
   tree tree_569 [p = 0.000, P = 0.039] = [&W 0.000033] (22,(23,(7,((40,(39,2)),((62,(((66,63),(65,59)),(58,(64,(57,56))))),((((((52,51),50),34),((18,((19,17),((44,(54,43)),10))),(((24,(20,(15,14))),(26,12)),(11,(((61,60),16),(13,(21,9))))))),(((49,((53,(47,46)),(48,45))),((38,(41,(42,35))),(37,(36,25)))),(8,6))),((((69,68),(70,67)),(29,((33,30),(31,((32,28),27))))),((55,(5,4)),3))))))),1);
   tree tree_570 [p = 0.000, P = 0.039] = [&W 0.000033] (22,(23,(7,((40,(39,2)),(((62,(((66,63),(65,59)),(64,(58,(57,56))))),((((52,51),50),34),(((38,(41,(42,35))),((37,36),25)),(((49,((53,(47,46)),(48,45))),((20,(24,(15,14))),((11,((19,17),((54,(44,43)),10))),((26,12),(18,(((61,60),16),(13,(21,9)))))))),(8,6))))),((((69,68),(70,67)),((33,30),(29,((31,(32,28)),27)))),((55,(5,4)),3)))))),1);
   tree tree_571 [p = 0.000, P = 0.039] = [&W 0.000033] (22,(23,(7,((40,(39,2)),(((69,(68,(70,67))),(33,(30,(29,(31,((32,28),27)))))),(((62,(((66,63),(65,59)),((64,58),(57,56)))),(((((52,(51,50)),34),((49,((53,(47,46)),(48,45))),(20,(24,(15,14))))),((11,((19,17),(((54,44),43),10))),((26,12),(18,(((61,60),16),(13,(21,9))))))),(((38,(41,(42,35))),((37,36),25)),(8,6)))),((55,(5,4)),3)))))),1);
   tree tree_572 [p = 0.000, P = 0.039] = [&W 0.000033] (22,(23,(7,((40,(39,2)),((62,(((66,63),(65,59)),((64,58),(57,56)))),(((((52,(51,50)),34),((18,(((54,44),43),((19,17),10))),(((24,(20,(15,14))),(26,12)),(11,(((61,60),16),(13,(21,9))))))),(((49,((53,(47,46)),(48,45))),((38,(41,(42,35))),((37,36),25))),(8,6))),((((69,68),(70,67)),(29,(30,(33,(31,((32,28),27)))))),((55,(5,4)),3))))))),1);
   tree tree_573 [p = 0.000, P = 0.039] = [&W 0.000033] (22,(23,(7,((40,(39,2)),((((18,((44,(54,43)),((19,17),10))),(((24,(20,(15,14))),(26,12)),(11,(((61,60),16),(13,(21,9)))))),((((52,51),50),34),(((38,(41,(42,35))),((37,36),25)),((49,((53,(47,46)),(48,45))),(8,6))))),((62,(((66,63),(65,59)),((64,58),(57,56)))),((((69,68),(70,67)),(29,((33,30),(31,((32,28),27))))),((55,(5,4)),3))))))),1);
   tree tree_574 [p = 0.000, P = 0.039] = [&W 0.000033] (22,(23,(7,((40,(39,2)),((62,(((66,63),(65,59)),((64,58),(57,56)))),((((18,((19,17),((54,(44,43)),10))),(((24,(20,(15,14))),(26,12)),(11,(((61,60),16),(13,(21,9)))))),((((52,51),50),34),((49,((53,(47,46)),(48,45))),(((38,(41,(42,35))),((37,36),25)),(8,6))))),((((69,68),(70,67)),(((33,30),29),((31,(32,28)),27))),((55,(5,4)),3))))))),1);
   tree tree_575 [p = 0.000, P = 0.039] = [&W 0.000033] (22,(23,(7,((40,(39,2)),((62,(((66,63),(65,59)),((64,58),(57,56)))),((((((52,51),50),34),((18,((19,17),((54,(44,43)),10))),(((24,(20,(15,14))),(26,12)),(11,(((61,60),16),(13,(21,9))))))),(((49,((53,(47,46)),(48,45))),((38,(41,(42,35))),((37,36),25))),(8,6))),((((69,68),(70,67)),(((33,30),29),((32,28),(31,27)))),((55,(5,4)),3))))))),1);
   tree tree_576 [p = 0.000, P = 0.039] = [&W 0.000033] (22,(23,(7,((40,(39,2)),((62,(((66,63),(65,59)),((64,58),(57,56)))),((((24,(20,(15,14))),((11,((19,17),((44,(54,43)),10))),((26,12),(18,(((61,60),16),(13,(21,9))))))),(((49,((53,(47,46)),(48,45))),((38,(41,(42,35))),((37,36),25))),(((52,(51,50)),34),(8,6)))),((55,(5,4)),((((69,68),(70,67)),(29,((33,30),(31,((32,28),27))))),3))))))),1);
   tree tree_577 [p = 0.000, P = 0.039] = [&W 0.000033] (22,(23,(7,((40,(39,2)),((62,(((66,63),(65,59)),((64,58),(57,56)))),((((((52,51),50),34),((18,((19,17),((44,(54,43)),10))),(((24,(20,(15,14))),(26,12)),(11,(((61,60),16),(13,(21,9))))))),((49,((53,(47,46)),(48,45))),(((38,(41,(42,35))),(37,(36,25))),(8,6)))),(((69,(68,(70,67))),(((33,30),29),((32,28),(31,27)))),((55,(5,4)),3))))))),1);
   tree tree_578 [p = 0.000, P = 0.039] = [&W 0.000033] (22,(23,(7,((40,(39,2)),((62,(((66,63),(65,59)),((64,58),(57,56)))),(((((52,51),50),34),(((18,((19,17),((44,(54,43)),10))),(((24,(20,(15,14))),(26,12)),(11,(((61,60),16),(13,(21,9)))))),((((53,(47,46)),(49,(48,45))),((38,(41,(42,35))),((37,36),25))),(8,6)))),(((69,(68,(70,67))),(((33,30),29),(31,((32,28),27)))),((55,(5,4)),3))))))),1);
   tree tree_579 [p = 0.000, P = 0.039] = [&W 0.000033] (22,(23,(7,((40,(39,2)),((62,(((66,63),(65,59)),((64,58),(57,56)))),(((34,((18,((19,17),((44,(54,43)),10))),((((52,(51,50)),(24,(20,(15,14)))),(26,12)),(11,(((61,60),16),(13,(21,9))))))),(((49,((53,(47,46)),(48,45))),((38,(41,(42,35))),((37,36),25))),(8,6))),((((69,68),(70,67)),(((33,30),29),((32,28),(31,27)))),((55,(5,4)),3))))))),1);
   tree tree_580 [p = 0.000, P = 0.039] = [&W 0.000033] (22,(23,(7,((40,(39,2)),((62,(((66,63),(65,59)),(64,(58,(57,56))))),((((24,(20,(15,14))),((11,((19,17),((54,(44,43)),10))),((26,12),(18,(((61,60),16),(13,(21,9))))))),(((52,(51,50)),34),(((49,((53,(47,46)),(48,45))),((38,(41,(42,35))),((37,36),25))),(8,6)))),(((68,(69,(70,67))),(((33,30),29),((31,(32,28)),27))),((55,(5,4)),3))))))),1);
   tree tree_581 [p = 0.000, P = 0.039] = [&W 0.000033] (22,(23,(7,((40,(39,2)),((62,(((66,63),(65,59)),((64,58),(57,56)))),(((((38,(41,(42,35))),((37,36),25)),(((49,((53,(47,46)),(48,45))),(((52,51),50),34)),((((44,(54,43)),(19,17)),10),(((24,(20,(15,14))),(26,12)),(11,(18,(((61,60),16),(13,(21,9))))))))),(8,6)),((((69,68),(70,67)),(33,(30,(29,(31,((32,28),27)))))),((55,(5,4)),3))))))),1);
   tree tree_582 [p = 0.000, P = 0.039] = [&W 0.000033] (22,(23,(7,((40,(39,2)),(((62,(((66,63),(65,59)),((64,58),(57,56)))),((((52,(51,50)),((49,((53,(47,46)),(48,45))),((38,(41,(42,35))),(37,(36,25))))),(34,((18,((19,17),(((54,44),43),10))),(((20,(24,(15,14))),(26,12)),(11,(((61,60),16),(13,(21,9)))))))),(8,6))),((((69,68),(70,67)),(30,(33,(29,((32,28),(31,27)))))),((55,(5,4)),3)))))),1);
   tree tree_583 [p = 0.000, P = 0.039] = [&W 0.000033] (22,(23,(7,((40,(39,2)),((62,(((65,(66,63)),59),((64,58),(57,56)))),(((((51,(52,50)),34),((18,((19,17),((54,(44,43)),10))),(((24,(20,(15,14))),(26,12)),(11,(((61,60),16),(13,(21,9))))))),(8,6)),(((49,((53,(47,46)),(48,45))),((38,(41,(42,35))),((37,36),25))),((((69,68),(70,67)),(29,((33,30),(31,((32,28),27))))),((55,(5,4)),3)))))))),1);
   tree tree_584 [p = 0.000, P = 0.040] = [&W 0.000033] (22,(23,(7,((40,(39,2)),((62,(((66,63),(65,59)),((64,58),(57,56)))),(((((52,(51,50)),34),((49,((53,(47,46)),(48,45))),((18,((19,17),((44,(54,43)),10))),(((24,(20,(15,14))),(26,12)),(11,(((61,60),16),(13,(21,9)))))))),(((38,(41,(42,35))),((37,36),25)),(8,6))),(((69,(68,(70,67))),(33,(30,((32,28),(29,(31,27)))))),((55,(5,4)),3))))))),1);
   tree tree_585 [p = 0.000, P = 0.040] = [&W 0.000033] (22,(23,(7,((40,(39,2)),((62,(((66,63),(65,59)),((64,58),(57,56)))),((((38,(41,(42,35))),((37,36),25)),((((49,((53,(47,46)),(48,45))),((52,(51,50)),34)),(((19,17),((44,(54,43)),10)),((18,((24,(20,(15,14))),(26,12))),(11,(((61,60),16),(13,(21,9))))))),(8,6))),((((69,68),(70,67)),((33,30),(29,((32,28),(31,27))))),((55,(5,4)),3))))))),1);
   tree tree_586 [p = 0.000, P = 0.040] = [&W 0.000033] (22,(23,(7,((40,(39,2)),((52,(51,50)),((62,(((66,63),(65,59)),((64,58),(57,56)))),(((34,((18,((19,17),(((54,44),43),10))),(((24,(20,(15,14))),(26,12)),(11,(((61,60),16),(13,(21,9))))))),(((49,((53,(47,46)),(48,45))),((38,(41,(42,35))),((37,36),25))),(8,6))),(((68,(69,(70,67))),(((33,30),29),(31,((32,28),27)))),((55,(5,4)),3)))))))),1);
   tree tree_587 [p = 0.000, P = 0.040] = [&W 0.000033] (22,(23,(7,((40,(39,2)),(((62,(((66,63),(65,59)),((64,58),(57,56)))),((((52,(51,50)),34),((18,(((44,(54,43)),(19,17)),10)),(((24,(20,(15,14))),(26,12)),(11,(((61,60),16),(13,(21,9))))))),(((49,((53,(47,46)),(48,45))),((38,(41,(42,35))),((37,36),25))),(8,6)))),(((69,(68,(70,67))),(29,((33,30),((32,28),(31,27))))),((55,(5,4)),3)))))),1);
   tree tree_588 [p = 0.000, P = 0.040] = [&W 0.000033] (22,(23,(7,((40,(39,2)),((62,(((66,63),(65,59)),(64,(58,(57,56))))),(((((38,(41,(42,35))),((37,36),25)),((49,(53,((47,46),(48,45)))),(((52,(51,50)),34),((20,(24,(15,14))),((11,(((54,(44,43)),(19,17)),10)),((26,12),(18,(((61,60),16),(13,(21,9)))))))))),(8,6)),(((68,(69,(70,67))),(29,((33,30),(31,((32,28),27))))),((55,(5,4)),3))))))),1);
   tree tree_589 [p = 0.000, P = 0.040] = [&W 0.000033] (22,(23,(7,((40,(39,2)),((62,(((66,63),(65,59)),((64,58),(57,56)))),(((((52,51),50),34),(((18,((19,17),((54,(44,43)),10))),(((24,(20,(15,14))),(26,12)),(11,(((61,60),16),(13,(21,9)))))),((49,((53,(47,46)),(48,45))),(((38,(41,(42,35))),((37,36),25)),(8,6))))),((((69,68),(70,67)),(29,((33,30),((31,(32,28)),27)))),((55,(5,4)),3))))))),1);
   tree tree_590 [p = 0.000, P = 0.040] = [&W 0.000033] (22,(23,(7,((40,(39,2)),((62,(((66,63),(65,59)),((64,58),(57,56)))),((((((52,51),50),34),((18,((19,17),(((54,44),43),10))),(((24,(20,(15,14))),(26,12)),(11,(((61,60),16),(13,(21,9))))))),(((49,((53,(47,46)),(48,45))),((38,(41,(42,35))),((37,36),25))),(8,6))),(((68,(69,(70,67))),(29,((33,30),((31,(32,28)),27)))),((55,(5,4)),3))))))),1);
   tree tree_591 [p = 0.000, P = 0.040] = [&W 0.000033] (22,(23,(7,((40,(39,2)),((62,(((66,63),(65,59)),((64,58),(57,56)))),(((((52,51),50),34),(((18,((19,17),(((54,44),43),10))),(((24,(20,(15,14))),(26,12)),(11,(((61,60),16),(13,(21,9)))))),(((49,((53,(47,46)),(48,45))),((38,(41,(42,35))),((37,36),25))),(8,6)))),(((68,(69,(70,67))),(29,((33,30),((32,28),(31,27))))),((55,(5,4)),3))))))),1);
   tree tree_592 [p = 0.000, P = 0.040] = [&W 0.000033] (22,(23,(7,((40,(39,2)),((62,(((66,63),(65,59)),((64,58),(57,56)))),(((((52,(51,50)),34),((18,((19,17),((44,(54,43)),10))),(((24,(20,(15,14))),(26,12)),(11,(((61,60),16),(13,(21,9))))))),(((49,((53,(47,46)),(48,45))),((38,(41,(42,35))),((37,36),25))),(8,6))),((((69,68),(70,67)),(((33,30),29),(31,((32,28),27)))),((55,(5,4)),3))))))),1);
   tree tree_593 [p = 0.000, P = 0.040] = [&W 0.000033] (22,(23,(7,((40,(39,2)),(((62,(((66,63),(65,59)),((64,58),(57,56)))),((((52,(51,50)),34),((24,(20,(15,14))),((11,((54,(44,43)),((19,17),10))),((26,12),(18,(((61,60),16),(13,(21,9)))))))),(((49,((53,(47,46)),(48,45))),((38,(41,(42,35))),((37,36),25))),(8,6)))),(((69,(68,(70,67))),(((33,30),29),((32,28),(31,27)))),((55,(5,4)),3)))))),1);
   tree tree_594 [p = 0.000, P = 0.040] = [&W 0.000033] (22,(23,(7,((40,(39,2)),((62,(((66,63),(65,59)),((64,58),(57,56)))),(((((52,(51,50)),34),((18,((19,17),((44,(54,43)),10))),(((24,(20,(15,14))),(26,12)),(11,(((61,60),16),(13,(21,9))))))),((49,((53,(47,46)),(48,45))),(((38,(41,(42,35))),((37,36),25)),(8,6)))),(((69,(68,(70,67))),(((33,30),29),(31,((32,28),27)))),((55,(5,4)),3))))))),1);
   tree tree_595 [p = 0.000, P = 0.040] = [&W 0.000033] (22,(23,(7,((40,(39,2)),((62,(((66,63),(65,59)),((64,58),(57,56)))),(((((52,(51,50)),34),((18,((19,17),((44,(54,43)),10))),(((24,(20,(15,14))),(26,12)),(11,(((61,60),16),(13,(21,9))))))),(((38,(41,(42,35))),((37,36),25)),((49,((53,(47,46)),(48,45))),(8,6)))),(((68,(69,(70,67))),(((33,30),29),(31,((32,28),27)))),((55,(5,4)),3))))))),1);
   tree tree_596 [p = 0.000, P = 0.040] = [&W 0.000033] (22,(23,(7,((40,(39,2)),((62,(((66,63),(65,59)),((64,58),(57,56)))),((((38,(41,(42,35))),(37,(36,25))),(((49,((53,(47,46)),(48,45))),((20,(24,(15,14))),((11,((19,17),(((54,44),43),10))),((26,12),(18,(((61,60),16),(13,(21,9)))))))),(((51,(52,50)),34),(8,6)))),(((69,(68,(70,67))),(33,(30,(29,(31,((32,28),27)))))),((55,(5,4)),3))))))),1);
   tree tree_597 [p = 0.000, P = 0.040] = [&W 0.000033] (22,(23,(7,((40,(39,2)),((62,(((66,63),(65,59)),((64,58),(57,56)))),((((((52,51),50),34),((18,(((44,(54,43)),(19,17)),10)),(((24,(20,(15,14))),(26,12)),(11,(((61,60),16),(13,(21,9))))))),(((49,((53,(47,46)),(48,45))),((38,(41,(42,35))),((37,36),25))),(8,6))),(((69,(68,(70,67))),((33,30),(29,((32,28),(31,27))))),((55,(5,4)),3))))))),1);
   tree tree_598 [p = 0.000, P = 0.040] = [&W 0.000033] (22,(23,(7,((40,(39,2)),((62,(((66,63),(65,59)),((64,58),(57,56)))),(((((49,((53,(47,46)),(48,45))),((51,(52,50)),34)),((18,(((44,(54,43)),(19,17)),10)),(((24,(20,(15,14))),(26,12)),(11,(((61,60),16),(13,(21,9))))))),(((38,(41,(42,35))),((37,36),25)),(8,6))),((((69,68),(70,67)),(30,(33,(29,((31,(32,28)),27))))),((55,(5,4)),3))))))),1);
   tree tree_599 [p = 0.000, P = 0.040] = [&W 0.000033] (22,(23,(7,((40,(39,2)),((62,(((66,63),(65,59)),((64,58),(57,56)))),(((((49,((53,(47,46)),(48,45))),((51,(52,50)),34)),((18,((19,17),((44,(54,43)),10))),(((24,(20,(15,14))),(26,12)),(11,(((61,60),16),(13,(21,9))))))),(((38,(41,(42,35))),((37,36),25)),(8,6))),((((69,68),(70,67)),((33,30),(29,(31,((32,28),27))))),((55,(5,4)),3))))))),1);
   tree tree_600 [p = 0.000, P = 0.040] = [&W 0.000033] (22,(23,(7,((40,(39,2)),((62,(((66,63),(65,59)),(64,(58,(57,56))))),((((38,(41,(42,35))),((37,36),25)),((((52,(51,50)),34),((49,((53,(47,46)),(48,45))),(((24,20),(15,14)),((11,((19,17),((54,(44,43)),10))),((26,12),(18,(((61,60),16),(13,(21,9))))))))),(8,6))),(((((69,68),(70,67)),(29,((33,30),((32,28),(31,27))))),(55,(5,4))),3)))))),1);
   tree tree_601 [p = 0.000, P = 0.040] = [&W 0.000033] (22,(23,(7,((40,(39,2)),(((((49,((53,(47,46)),(48,45))),((52,(51,50)),34)),((18,((19,17),((54,(44,43)),10))),(((24,(20,(15,14))),(26,12)),(11,(((61,60),16),(13,(21,9))))))),(((38,(41,(42,35))),((37,36),25)),(8,6))),((62,(((66,63),(65,59)),((64,58),(57,56)))),((((69,68),(70,67)),((33,30),(29,(31,((32,28),27))))),((55,(5,4)),3))))))),1);
   tree tree_602 [p = 0.000, P = 0.040] = [&W 0.000033] (22,(23,(7,((40,(39,2)),((62,(((66,63),(65,59)),((64,58),(57,56)))),(((((51,(52,50)),34),((20,(24,(15,14))),((11,((19,17),((54,(44,43)),10))),((26,12),(18,(((61,60),16),(13,(21,9)))))))),((49,((53,(47,46)),(48,45))),(((38,(41,(42,35))),((37,36),25)),(8,6)))),(((68,(69,(70,67))),(29,((33,30),((31,(32,28)),27)))),((55,(5,4)),3))))))),1);
   tree tree_603 [p = 0.000, P = 0.040] = [&W 0.000033] (22,(23,(7,((40,(39,2)),((62,(((66,63),(65,59)),((64,58),(57,56)))),(((((49,((53,(47,46)),(48,45))),(((52,51),50),34)),((18,((19,17),((44,(54,43)),10))),(((24,(20,(15,14))),(26,12)),(11,(((61,60),16),(13,(21,9))))))),(((38,(41,(42,35))),((37,36),25)),(8,6))),((((69,68),(70,67)),((33,30),(29,(31,((32,28),27))))),((55,(5,4)),3))))))),1);
   tree tree_604 [p = 0.000, P = 0.040] = [&W 0.000033] (22,(23,(7,((40,(39,2)),((62,(((66,63),(65,59)),((64,58),(57,56)))),(((((52,51),50),34),(((18,((44,(54,43)),((19,17),10))),(((24,(20,(15,14))),(26,12)),(11,(((61,60),16),(13,(21,9)))))),(((49,((53,(47,46)),(48,45))),((38,(41,(42,35))),((37,36),25))),(8,6)))),(((68,(69,(70,67))),((33,30),(29,((31,(32,28)),27)))),((55,(5,4)),3))))))),1);
   tree tree_605 [p = 0.000, P = 0.040] = [&W 0.000033] (22,(23,(7,((40,(39,2)),((62,(((66,63),(65,59)),((64,58),(57,56)))),(((((52,(51,50)),34),((18,((54,(44,43)),((19,17),10))),(((24,(20,(15,14))),(26,12)),(11,(((61,60),16),(13,(21,9))))))),(((49,((53,(47,46)),(48,45))),((38,(41,(42,35))),((37,36),25))),(8,6))),((((69,68),(70,67)),(33,(30,(29,((32,28),(31,27)))))),((55,(5,4)),3))))))),1);
   tree tree_606 [p = 0.000, P = 0.040] = [&W 0.000033] (22,(23,(7,((40,(39,2)),((62,(((66,63),(65,59)),((64,58),(57,56)))),((((20,(24,(15,14))),((11,(((54,(44,43)),(19,17)),10)),((26,12),(18,(((61,60),16),(13,(21,9))))))),(((52,(51,50)),34),(((49,((53,(47,46)),(48,45))),((38,(41,(42,35))),((37,36),25))),(8,6)))),(((68,(69,(70,67))),(30,(33,(29,((31,(32,28)),27))))),((55,(5,4)),3))))))),1);
   tree tree_607 [p = 0.000, P = 0.040] = [&W 0.000033] (22,(23,(7,((40,(39,2)),((62,(((66,63),(65,59)),(58,(64,(57,56))))),((((((52,51),50),34),((18,((19,17),((44,(54,43)),10))),(((24,(20,(15,14))),(26,12)),(11,(((61,60),16),(13,(21,9))))))),(((49,((53,(47,46)),(48,45))),((38,(41,(42,35))),((37,36),25))),(8,6))),(((68,(69,(70,67))),(30,(33,(29,((31,(32,28)),27))))),((55,(5,4)),3))))))),1);
   tree tree_608 [p = 0.000, P = 0.040] = [&W 0.000033] (22,(23,(7,((40,(39,2)),((62,(((66,63),(65,59)),((64,58),(57,56)))),((((52,(51,50)),34),(((18,((19,17),((54,(44,43)),10))),(((24,(20,(15,14))),(26,12)),(11,(((61,60),16),(13,(21,9)))))),(((49,((53,(47,46)),(48,45))),((38,(41,(42,35))),((37,36),25))),(8,6)))),(((68,(69,(70,67))),((33,30),(29,((31,(32,28)),27)))),((55,(5,4)),3))))))),1);
   tree tree_609 [p = 0.000, P = 0.040] = [&W 0.000033] (22,(23,(7,((40,(39,2)),(((((51,(52,50)),34),((49,((53,(47,46)),(48,45))),((20,(24,(15,14))),((11,((19,17),((44,(54,43)),10))),((26,12),(18,(((61,60),16),(13,(21,9))))))))),(((38,(41,(42,35))),((37,36),25)),(8,6))),((62,(((66,63),(65,59)),((64,58),(57,56)))),(((69,(68,(70,67))),(29,((33,30),(31,((32,28),27))))),((55,(5,4)),3))))))),1);
   tree tree_610 [p = 0.000, P = 0.040] = [&W 0.000033] (22,(23,(7,((40,(39,2)),((62,(((66,63),(65,59)),(((64,58),57),56))),((((52,(51,50)),34),(((49,((53,(47,46)),(48,45))),((20,(24,(15,14))),((11,((19,17),((44,(54,43)),10))),((26,12),(18,(((61,60),16),(13,(21,9)))))))),(((38,(41,(42,35))),((37,36),25)),(8,6)))),((((69,68),(70,67)),(29,((33,30),(31,((32,28),27))))),((55,(5,4)),3))))))),1);
   tree tree_611 [p = 0.000, P = 0.040] = [&W 0.000033] (22,(23,(7,((40,(39,2)),((62,(((66,63),(65,59)),((64,58),(57,56)))),((((49,((53,(47,46)),(48,45))),(((52,(51,50)),34),((20,(24,(15,14))),((11,((54,(44,43)),((19,17),10))),((26,12),(18,(((61,60),16),(13,(21,9))))))))),(((38,(41,(42,35))),((37,36),25)),(8,6))),((((69,68),(70,67)),(29,((33,30),((32,28),(31,27))))),((55,(5,4)),3))))))),1);
   tree tree_612 [p = 0.000, P = 0.040] = [&W 0.000033] (22,(23,(7,((40,(39,2)),((62,(((66,63),(65,59)),((64,58),(57,56)))),(((((51,(52,50)),34),(((49,((53,(47,46)),(48,45))),(20,(24,(15,14)))),((11,((19,17),((44,(54,43)),10))),((26,12),(18,(((61,60),16),(13,(21,9)))))))),(((38,(41,(42,35))),((37,36),25)),(8,6))),(((69,(68,(70,67))),(29,((33,30),((32,28),(31,27))))),((55,(5,4)),3))))))),1);
   tree tree_613 [p = 0.000, P = 0.040] = [&W 0.000033] (22,(23,(7,((40,(39,2)),(((((49,((53,(47,46)),(48,45))),(20,(24,(15,14)))),(((52,(51,50)),34),((11,((19,17),((44,(54,43)),10))),((26,12),(18,(((61,60),16),(13,(21,9)))))))),(((38,(41,(42,35))),((37,36),25)),(8,6))),((62,(((66,63),(65,59)),((64,58),(57,56)))),((((69,68),(70,67)),(((33,30),29),(31,((32,28),27)))),((55,(5,4)),3))))))),1);
   tree tree_614 [p = 0.000, P = 0.041] = [&W 0.000033] (22,(23,(7,((40,(39,2)),((62,(((66,63),(65,59)),((64,58),(57,56)))),(((((52,(51,50)),34),((18,((19,17),((54,(44,43)),10))),(((24,(20,(15,14))),(26,12)),(11,(((61,60),16),(13,(21,9))))))),(((49,((53,(47,46)),(48,45))),((38,(41,(42,35))),((37,36),25))),(8,6))),((((69,68),(70,67)),((33,30),(29,((31,(32,28)),27)))),((55,(5,4)),3))))))),1);
   tree tree_615 [p = 0.000, P = 0.041] = [&W 0.000033] (22,(23,(7,((40,(39,2)),((62,(((66,63),(65,59)),((64,58),(57,56)))),(((((52,(51,50)),34),((20,(24,(15,14))),((11,((19,17),((54,(44,43)),10))),((26,12),(18,(((61,60),16),(13,(21,9)))))))),(((49,((53,(47,46)),(48,45))),((38,(41,(42,35))),((37,36),25))),(8,6))),(((68,(69,(70,67))),(30,(33,(29,((32,28),(31,27)))))),((55,(5,4)),3))))))),1);
   tree tree_616 [p = 0.000, P = 0.041] = [&W 0.000033] (22,(23,(7,((40,(39,2)),((62,(((66,63),(65,59)),((64,58),(57,56)))),(((((52,(51,50)),34),((18,((19,17),((54,(44,43)),10))),(((24,(20,(15,14))),(26,12)),(11,(((61,60),16),(13,(21,9))))))),((((49,(53,(47,46))),(48,45)),((38,(41,(42,35))),((37,36),25))),(8,6))),(((69,(68,(70,67))),(30,(33,(29,((31,(32,28)),27))))),((55,(5,4)),3))))))),1);
   tree tree_617 [p = 0.000, P = 0.041] = [&W 0.000033] (22,(23,(7,((40,(39,2)),((62,(((66,63),(65,59)),((64,58),(57,56)))),(((34,((18,((19,17),((44,(54,43)),10))),((((52,(51,50)),(24,(20,(15,14)))),(26,12)),(11,(((61,60),16),(13,(21,9))))))),(((38,(41,(42,35))),((37,36),25)),((49,((53,(47,46)),(48,45))),(8,6)))),((((69,68),(70,67)),((33,30),(29,(31,((32,28),27))))),((55,(5,4)),3))))))),1);
   tree tree_618 [p = 0.000, P = 0.041] = [&W 0.000033] (22,(23,(7,((40,(39,2)),((62,(((66,63),(65,59)),((64,58),(57,56)))),((((((52,51),50),34),(((49,((53,(47,46)),(48,45))),(20,(24,(15,14)))),((11,((44,(54,43)),((19,17),10))),((26,12),(18,(((61,60),16),(13,(21,9)))))))),(((38,(41,(42,35))),((37,36),25)),(8,6))),(((68,(69,(70,67))),(30,(33,(29,((32,28),(31,27)))))),((55,(5,4)),3))))))),1);
   tree tree_619 [p = 0.000, P = 0.041] = [&W 0.000033] (22,(23,(7,((40,(39,2)),((62,(((66,63),(65,59)),((64,58),(57,56)))),(((((51,(52,50)),34),((18,((19,17),((54,(44,43)),10))),(((24,(20,(15,14))),(26,12)),(11,(((61,60),16),(13,(21,9))))))),(((49,((53,(47,46)),(48,45))),((38,(41,(42,35))),((37,36),25))),(8,6))),(((68,(69,(70,67))),((33,30),(29,(31,((32,28),27))))),((55,(5,4)),3))))))),1);
   tree tree_620 [p = 0.000, P = 0.041] = [&W 0.000033] (22,(23,(7,((40,(39,2)),((62,(((66,63),(65,59)),((64,58),(57,56)))),(((((49,((53,(47,46)),(48,45))),((52,(51,50)),34)),((18,(((44,(54,43)),(19,17)),10)),(((24,(20,(15,14))),(26,12)),(11,(((61,60),16),(13,(21,9))))))),(((38,(41,(42,35))),((37,36),25)),(8,6))),((((69,68),(70,67)),(29,((33,30),((31,(32,28)),27)))),((55,(5,4)),3))))))),1);
   tree tree_621 [p = 0.000, P = 0.041] = [&W 0.000033] (22,(23,(7,((40,(39,2)),((62,(((66,63),(65,59)),((64,58),(57,56)))),(((((49,((53,(47,46)),(48,45))),((52,(51,50)),34)),((20,(24,(15,14))),((11,(((44,(54,43)),(19,17)),10)),((26,12),(18,(((61,60),16),(13,(21,9)))))))),(((38,(41,(42,35))),((37,36),25)),(8,6))),((((69,68),(70,67)),(33,(30,(29,(31,((32,28),27)))))),((55,(5,4)),3))))))),1);
   tree tree_622 [p = 0.000, P = 0.041] = [&W 0.000033] (22,(23,(7,((40,(39,2)),(((62,(((66,63),(65,59)),((64,58),(57,56)))),(((((52,51),50),34),((18,((19,17),(((54,44),43),10))),(((24,(20,(15,14))),(26,12)),(11,(((61,60),16),(13,(21,9))))))),(((49,((53,(47,46)),(48,45))),((38,(41,(42,35))),((37,36),25))),(8,6)))),((((69,68),(70,67)),((33,30),(29,((32,28),(31,27))))),((55,(5,4)),3)))))),1);
   tree tree_623 [p = 0.000, P = 0.041] = [&W 0.000033] (22,(23,(7,((40,(39,2)),(((62,(((66,63),(65,59)),((64,58),(57,56)))),(((((52,51),50),34),(((49,((53,(47,46)),(48,45))),(20,(24,(15,14)))),((11,((19,17),((54,(44,43)),10))),((26,12),(18,(((61,60),16),(13,(21,9)))))))),(((38,(41,(42,35))),((37,36),25)),(8,6)))),((((69,68),(70,67)),(33,(30,(29,(31,((32,28),27)))))),((55,(5,4)),3)))))),1);
   tree tree_624 [p = 0.000, P = 0.041] = [&W 0.000033] (22,(23,(7,((40,(39,2)),((62,(((66,63),(65,59)),(58,(64,(57,56))))),(((((49,((53,(47,46)),(48,45))),(20,(24,(15,14)))),((11,((19,17),((54,(44,43)),10))),((26,12),(18,(((61,60),16),(13,(21,9))))))),((((52,(51,50)),34),((38,(41,(42,35))),((37,36),25))),(8,6))),(((68,(69,(70,67))),(33,(30,(29,(31,((32,28),27)))))),((55,(5,4)),3))))))),1);
   tree tree_625 [p = 0.000, P = 0.041] = [&W 0.000033] (22,(23,(7,((40,(39,2)),((62,(((66,63),(65,59)),((64,58),(57,56)))),(((((52,51),50),34),(((20,(24,(15,14))),((11,((19,17),((54,(44,43)),10))),((26,12),(18,(((61,60),16),(13,(21,9))))))),((49,((53,(47,46)),(48,45))),(((38,(41,(42,35))),((37,36),25)),(8,6))))),((((69,68),(70,67)),(30,(33,(29,(31,((32,28),27)))))),((55,(5,4)),3))))))),1);
   tree tree_626 [p = 0.000, P = 0.041] = [&W 0.000033] (22,(23,(7,((40,(39,2)),((62,(((66,63),(65,59)),(58,(64,(57,56))))),((((18,((19,17),((44,(54,43)),10))),(((24,(20,(15,14))),(26,12)),(11,(((61,60),16),(13,(21,9)))))),(((52,(51,50)),34),(((49,((53,(47,46)),(48,45))),((38,(41,(42,35))),((37,36),25))),(8,6)))),(((68,(69,(70,67))),((33,30),(29,((32,28),(31,27))))),((55,(5,4)),3))))))),1);
   tree tree_627 [p = 0.000, P = 0.041] = [&W 0.000033] (22,(23,(7,((40,(39,2)),((62,(((66,63),(65,59)),((64,58),(57,56)))),(((((49,((53,(47,46)),(48,45))),((52,(51,50)),34)),((18,((19,17),((54,(44,43)),10))),(((24,(20,(15,14))),(26,12)),(11,(((61,60),16),(13,(21,9))))))),(((38,(41,(42,35))),((37,36),25)),(8,6))),((((69,68),(70,67)),(30,(33,(29,((32,28),(31,27)))))),((55,(5,4)),3))))))),1);
   tree tree_628 [p = 0.000, P = 0.041] = [&W 0.000033] (22,(23,(7,((40,(39,2)),((62,(((66,63),(65,59)),((64,58),(57,56)))),((34,(((49,((53,(47,46)),(48,45))),((52,(51,50)),((18,((19,17),((44,(54,43)),10))),(((24,(20,(15,14))),(26,12)),(11,(((61,60),16),(13,(21,9)))))))),(((38,(41,(42,35))),((37,36),25)),(8,6)))),(((69,(68,(70,67))),(30,(33,(29,((32,28),(31,27)))))),((55,(5,4)),3))))))),1);
   tree tree_629 [p = 0.000, P = 0.041] = [&W 0.000033] (22,(23,(7,((40,(39,2)),((62,(((66,63),(65,59)),((64,58),(57,56)))),(((((49,((53,(47,46)),(48,45))),(((52,51),50),34)),((18,((19,17),((54,(44,43)),10))),(((24,(20,(15,14))),(26,12)),(11,(((61,60),16),(13,(21,9))))))),(((38,(41,(42,35))),((37,36),25)),(8,6))),((((69,68),(70,67)),(30,(33,(29,((32,28),(31,27)))))),((55,(5,4)),3))))))),1);
   tree tree_630 [p = 0.000, P = 0.041] = [&W 0.000033] (22,(23,(7,((40,(39,2)),((62,(((66,63),(65,59)),((64,58),(57,56)))),((((((52,51),50),34),((20,(24,(15,14))),((11,((19,17),((54,(44,43)),10))),((26,12),(18,(((61,60),16),(13,(21,9)))))))),(((49,((53,(47,46)),(48,45))),((38,(41,(42,35))),((37,36),25))),(8,6))),((((69,68),(70,67)),(33,(30,(29,(31,((32,28),27)))))),((55,(5,4)),3))))))),1);
   tree tree_631 [p = 0.000, P = 0.041] = [&W 0.000033] (22,(23,(7,((40,(39,2)),((62,(((66,63),(65,59)),(57,((64,58),56)))),(((((49,((53,(47,46)),(48,45))),(((52,51),50),34)),((18,((19,17),((44,(54,43)),10))),(((24,(20,(15,14))),(26,12)),(11,(((61,60),16),(13,(21,9))))))),(((38,(41,(42,35))),((37,36),25)),(8,6))),(((68,(69,(70,67))),(30,(33,(29,((32,28),(31,27)))))),((55,(5,4)),3))))))),1);
   tree tree_632 [p = 0.000, P = 0.041] = [&W 0.000033] (22,(23,(7,((40,(39,2)),((62,(((66,63),(65,59)),((64,58),(57,56)))),((((((52,51),50),34),((18,((19,17),(((54,44),43),10))),(((24,(20,(15,14))),(26,12)),(11,(((61,60),16),(13,(21,9))))))),(((49,((53,(47,46)),(48,45))),((38,(41,(42,35))),((37,36),25))),(8,6))),(((69,(68,(70,67))),(30,(33,(29,((32,28),(31,27)))))),((55,(5,4)),3))))))),1);
   tree tree_633 [p = 0.000, P = 0.041] = [&W 0.000033] (22,(23,(7,((40,(39,2)),(((62,(((66,63),(65,59)),((64,58),(57,56)))),((52,51),50)),((34,(((18,((19,17),((44,(54,43)),10))),(((24,(20,(15,14))),(26,12)),(11,(((61,60),16),(13,(21,9)))))),(((49,((53,(47,46)),(48,45))),((38,(41,(42,35))),((37,36),25))),(8,6)))),((((69,68),(70,67)),(33,(30,(29,((32,28),(31,27)))))),((55,(5,4)),3))))))),1);
   tree tree_634 [p = 0.000, P = 0.041] = [&W 0.000033] (22,(23,(7,((40,(39,2)),((62,(((66,63),(65,59)),((64,58),(57,56)))),((((((52,51),50),34),((18,((19,17),((44,(54,43)),10))),(((24,(20,(15,14))),(26,12)),(11,(((61,60),16),(13,(21,9))))))),(((38,(41,(42,35))),((37,36),25)),((49,((53,(47,46)),(48,45))),(8,6)))),((((69,68),(70,67)),(29,((33,30),(31,((32,28),27))))),((55,(5,4)),3))))))),1);
   tree tree_635 [p = 0.000, P = 0.041] = [&W 0.000033] (22,(23,(7,((40,(39,2)),((62,(((66,63),(65,59)),((64,58),(57,56)))),(((((49,((53,(47,46)),(48,45))),((52,(51,50)),34)),((20,(24,(15,14))),((11,(((54,44),43),((19,17),10))),((26,12),(18,(((61,60),16),(13,(21,9)))))))),(((38,(41,(42,35))),((37,36),25)),(8,6))),(((69,(68,(70,67))),((33,30),(29,(31,((32,28),27))))),((55,(5,4)),3))))))),1);
   tree tree_636 [p = 0.000, P = 0.041] = [&W 0.000033] (22,(23,(7,((40,(39,2)),((62,(((66,63),(65,59)),((64,58),(57,56)))),((((51,(52,50)),34),(((18,((19,17),((44,(54,43)),10))),(((24,(20,(15,14))),(26,12)),(11,(((61,60),16),(13,(21,9)))))),(((49,((53,(47,46)),(48,45))),((38,(41,(42,35))),((37,36),25))),(8,6)))),((((69,68),(70,67)),(29,((33,30),(31,((32,28),27))))),((55,(5,4)),3))))))),1);
   tree tree_637 [p = 0.000, P = 0.041] = [&W 0.000033] (22,(23,(7,((40,(39,2)),((62,(((66,63),(65,59)),((64,58),(57,56)))),((((51,(52,50)),34),(((18,((44,(54,43)),((19,17),10))),(((24,(20,(15,14))),(26,12)),(11,(((61,60),16),(13,(21,9)))))),(((49,((53,(47,46)),(48,45))),((38,(41,(42,35))),((37,36),25))),(8,6)))),((((69,68),(70,67)),(33,(30,(29,((32,28),(31,27)))))),((55,(5,4)),3))))))),1);
   tree tree_638 [p = 0.000, P = 0.041] = [&W 0.000033] (22,(23,(7,((40,(39,2)),((62,(((66,63),(65,59)),((64,58),(57,56)))),(((((52,(51,50)),34),((18,(((54,44),43),((19,17),10))),(((24,(20,(15,14))),(26,12)),(11,(((61,60),16),(13,(21,9))))))),(((49,((53,(47,46)),(48,45))),((38,(41,(42,35))),((37,36),25))),(8,6))),((((69,68),(70,67)),(30,(33,(29,((32,28),(31,27)))))),((55,(5,4)),3))))))),1);
   tree tree_639 [p = 0.000, P = 0.041] = [&W 0.000033] (22,(23,(7,((40,(39,2)),((62,(((66,63),(65,59)),((64,58),(57,56)))),(((((51,(52,50)),34),((18,((19,17),((44,(54,43)),10))),(((24,(20,(15,14))),(26,12)),(11,(((61,60),16),(13,(21,9))))))),(((49,((53,(47,46)),(48,45))),((38,(41,(42,35))),((37,36),25))),(8,6))),(((69,(68,(70,67))),(29,((33,30),(31,((32,28),27))))),((55,(5,4)),3))))))),1);
   tree tree_640 [p = 0.000, P = 0.041] = [&W 0.000033] (22,(23,(7,((40,(39,2)),((62,(((66,63),(65,59)),((64,58),(57,56)))),(((((49,((53,(47,46)),(48,45))),(((52,51),50),34)),((20,(24,(15,14))),((11,(((44,(54,43)),(19,17)),10)),((26,12),(18,(((61,60),16),(13,(21,9)))))))),(((38,(41,(42,35))),((37,36),25)),(8,6))),(((69,(68,(70,67))),(30,(33,(29,((31,(32,28)),27))))),((55,(5,4)),3))))))),1);
   tree tree_641 [p = 0.000, P = 0.041] = [&W 0.000033] (22,(23,(7,((40,(39,2)),((62,(((66,63),(65,59)),((64,58),(57,56)))),((((((52,51),50),34),((49,((53,(47,46)),(48,45))),((18,((((54,44),43),(19,17)),10)),(((24,(20,(15,14))),(26,12)),(11,(((61,60),16),(13,(21,9)))))))),(((38,(41,(42,35))),((37,36),25)),(8,6))),((((69,68),(70,67)),(30,(33,(29,((32,28),(31,27)))))),((55,(5,4)),3))))))),1);
   tree tree_642 [p = 0.000, P = 0.041] = [&W 0.000033] (22,(23,(7,((40,(39,2)),((52,(51,50)),((62,(((66,63),(65,59)),((64,58),(57,56)))),((((34,(18,((54,(44,43)),((19,17),10)))),(((24,(20,(15,14))),(26,12)),(11,(((61,60),16),(13,(21,9)))))),(((49,((53,(47,46)),(48,45))),((38,(41,(42,35))),((37,36),25))),(8,6))),((((69,68),(70,67)),(30,(33,(29,((32,28),(31,27)))))),((55,(5,4)),3)))))))),1);
   tree tree_643 [p = 0.000, P = 0.041] = [&W 0.000033] (22,(23,(7,((40,(39,2)),((62,(((66,63),(65,59)),((64,58),(57,56)))),((((69,68),(70,67)),(30,(33,(29,(31,((32,28),27)))))),(((((52,51),50),34),(((18,((19,17),(((54,44),43),10))),(((24,(20,(15,14))),(26,12)),(11,(((61,60),16),(13,(21,9)))))),((((49,(53,(47,46))),(48,45)),((38,(41,(42,35))),(37,(36,25)))),(8,6)))),((55,(5,4)),3))))))),1);
   tree tree_644 [p = 0.000, P = 0.042] = [&W 0.000033] (22,(23,(7,((40,(39,2)),((62,(((66,63),(65,59)),((64,58),(57,56)))),((((38,(41,(42,35))),((37,36),25)),(((((52,51),50),34),(((49,((53,(47,46)),(48,45))),(20,(24,(15,14)))),((((44,(54,43)),(19,17)),10),((26,12),(18,(11,(((61,60),16),(13,(21,9))))))))),(8,6))),((((69,68),(70,67)),(30,(33,(29,(31,((32,28),27)))))),((55,(5,4)),3))))))),1);
   tree tree_645 [p = 0.000, P = 0.042] = [&W 0.000033] (22,(23,(7,((40,(39,2)),((62,(((66,63),(65,59)),((64,58),(57,56)))),(((((51,(52,50)),34),((24,(20,(15,14))),((11,((19,17),((54,(44,43)),10))),(18,((26,12),(((61,60),16),(13,(21,9)))))))),((49,((53,(47,46)),(48,45))),(((38,(41,(42,35))),(37,(36,25))),(8,6)))),(((69,(68,(70,67))),(30,(29,(33,(31,((32,28),27)))))),((55,(5,4)),3))))))),1);
   tree tree_646 [p = 0.000, P = 0.042] = [&W 0.000033] (22,(23,(7,((40,(39,2)),((62,(((66,63),(65,59)),((64,58),(57,56)))),(((((38,(41,(42,35))),((37,36),25)),((((51,(52,50)),34),((49,((53,(47,46)),(48,45))),(20,(24,(15,14))))),((((54,(44,43)),(19,17)),10),((26,12),(18,(11,(((61,60),16),(13,(21,9))))))))),(8,6)),(((69,(68,(70,67))),(((33,30),29),(31,((32,28),27)))),((55,(5,4)),3))))))),1);
   tree tree_647 [p = 0.000, P = 0.042] = [&W 0.000033] (22,(23,(7,((40,(39,2)),((62,(((66,63),(65,59)),((64,58),(57,56)))),(((((52,(51,50)),(24,(20,(15,14)))),(((19,17),((54,(44,43)),10)),((26,12),(18,(11,(((61,60),16),(13,(21,9)))))))),((49,((53,(47,46)),(48,45))),(((38,(41,(42,35))),((37,36),25)),(8,6)))),(34,((((69,68),(70,67)),(29,((33,30),((32,28),(31,27))))),((55,(5,4)),3)))))))),1);
   tree tree_648 [p = 0.000, P = 0.042] = [&W 0.000033] (22,(23,(7,((40,(39,2)),((62,(((66,63),(65,59)),((64,58),(57,56)))),((((((52,(51,50)),34),((49,((53,(47,46)),(48,45))),(20,(24,(15,14))))),((18,(11,((19,17),((44,(54,43)),10)))),((26,12),(((61,60),16),(13,(21,9)))))),(((38,(41,(42,35))),((37,36),25)),(8,6))),((((69,68),(70,67)),(33,(30,(29,((31,(32,28)),27))))),((55,(5,4)),3))))))),1);
   tree tree_649 [p = 0.000, P = 0.042] = [&W 0.000033] (22,(23,(7,((40,(39,2)),(((62,(((66,63),(65,59)),((64,58),(57,56)))),((34,(((52,(51,50)),((49,((53,(47,46)),(48,45))),(20,(24,(15,14))))),((((54,(44,43)),(19,17)),10),((26,12),(18,(11,(((61,60),16),(13,(21,9))))))))),(((38,(41,(42,35))),((37,36),25)),(8,6)))),((((69,68),(70,67)),((33,30),(29,(31,((32,28),27))))),((55,(5,4)),3)))))),1);
   tree tree_650 [p = 0.000, P = 0.042] = [&W 0.000033] (22,(23,(7,((40,(39,2)),((62,(((66,63),(65,59)),((64,58),(57,56)))),(((((49,((53,(47,46)),(48,45))),(24,(20,(15,14)))),((11,((44,(54,43)),((19,17),10))),(18,((26,12),(((61,60),16),(13,(21,9))))))),(((52,(51,50)),34),(((38,(41,(42,35))),((37,36),25)),(8,6)))),(((69,(68,(70,67))),(33,(30,(29,(31,((32,28),27)))))),((55,(5,4)),3))))))),1);
   tree tree_651 [p = 0.000, P = 0.042] = [&W 0.000033] (22,(23,(7,((40,(39,2)),((62,(((66,63),(65,59)),((64,58),(57,56)))),((((((52,51),50),34),((20,(24,(15,14))),(((((54,44),43),(19,17)),10),((26,12),(18,(11,(((61,60),16),(13,(21,9))))))))),(((49,((53,(47,46)),(48,45))),((38,(41,(42,35))),((37,36),25))),(8,6))),(((69,(68,(70,67))),(29,((33,30),(31,((32,28),27))))),((55,(5,4)),3))))))),1);
   tree tree_652 [p = 0.000, P = 0.042] = [&W 0.000033] (22,(23,(7,((40,(39,2)),((62,(((66,63),(65,59)),((64,58),(57,56)))),((((34,((49,((53,(47,46)),(48,45))),((38,(41,(42,35))),((37,36),25)))),(((52,(51,50)),(20,(24,(15,14)))),(18,(((19,17),(((54,44),43),10)),((26,12),(11,(((61,60),16),(13,(21,9))))))))),(8,6)),(((69,(68,(70,67))),(30,(33,(29,(31,((32,28),27)))))),((55,(5,4)),3))))))),1);
   tree tree_653 [p = 0.000, P = 0.042] = [&W 0.000033] (22,(23,(7,((40,(39,2)),((62,(((66,63),(65,59)),((64,58),(57,56)))),(((((52,(51,50)),34),((20,(24,(15,14))),(((18,((44,(54,43)),(19,17))),10),((26,12),(11,(((61,60),16),(13,(21,9)))))))),(((49,((53,(47,46)),(48,45))),((38,(41,(42,35))),((37,36),25))),(8,6))),((((69,68),(70,67)),(29,(30,(33,(31,((32,28),27)))))),((55,(5,4)),3))))))),1);
   tree tree_654 [p = 0.000, P = 0.042] = [&W 0.000033] (22,(23,(7,((40,(39,2)),(((62,(((66,63),(65,59)),((64,58),(57,56)))),(52,(51,50))),(((34,((24,(20,(15,14))),(18,(((19,17),((54,(44,43)),10)),((26,12),(11,(((61,60),16),(13,(21,9))))))))),(((49,((53,(47,46)),(48,45))),((38,(41,(42,35))),((37,36),25))),(8,6))),(((69,(68,(70,67))),(33,(30,(29,(31,((32,28),27)))))),((55,(5,4)),3))))))),1);
   tree tree_655 [p = 0.000, P = 0.042] = [&W 0.000033] (22,(23,(7,((40,(39,2)),((62,(((66,63),(65,59)),((64,58),(57,56)))),((((52,(51,50)),34),(((20,(24,(15,14))),(((19,17),((44,(54,43)),10)),((26,12),(18,(11,(((61,60),16),(13,(21,9)))))))),((((49,(53,(47,46))),(48,45)),((38,(41,(42,35))),((37,36),25))),(8,6)))),((((69,68),(70,67)),(29,((33,30),(31,((32,28),27))))),((55,(5,4)),3))))))),1);
   tree tree_656 [p = 0.000, P = 0.042] = [&W 0.000033] (22,(23,(7,((40,(39,2)),((62,(((66,63),(65,59)),((64,58),(57,56)))),((((51,(52,50)),34),(((24,(20,(15,14))),((11,((19,17),((44,(54,43)),10))),(18,((26,12),(((61,60),16),(13,(21,9))))))),(((49,((53,(47,46)),(48,45))),((38,(41,(42,35))),((37,36),25))),(8,6)))),((((69,68),(70,67)),((33,30),(29,(31,((32,28),27))))),((55,(5,4)),3))))))),1);
   tree tree_657 [p = 0.000, P = 0.042] = [&W 0.000033] (22,(23,(7,((40,(39,2)),((62,(((66,63),(65,59)),((64,58),(57,56)))),((((((52,51),50),34),((((49,(53,(47,46))),(48,45)),(24,(20,(15,14)))),((11,((19,17),((54,(44,43)),10))),(18,((26,12),(((61,60),16),(13,(21,9)))))))),(((38,(41,(42,35))),((37,36),25)),(8,6))),((((69,68),(70,67)),(30,(33,(29,((32,28),(31,27)))))),((55,(5,4)),3))))))),1);
   tree tree_658 [p = 0.000, P = 0.042] = [&W 0.000033] (22,(23,(7,((40,(39,2)),((62,(((66,63),(65,59)),((64,58),(57,56)))),((((24,(20,(15,14))),(((19,17),((54,(44,43)),10)),((26,12),(18,(11,(((61,60),16),(13,(21,9)))))))),(((52,(51,50)),34),((49,((53,(47,46)),(48,45))),(((38,(41,(42,35))),((37,36),25)),(8,6))))),(((69,(68,(70,67))),((33,30),(29,((32,28),(31,27))))),((55,(5,4)),3))))))),1);
   tree tree_659 [p = 0.000, P = 0.042] = [&W 0.000033] (22,(23,(7,((40,(39,2)),((62,(((66,63),(65,59)),((64,58),(57,56)))),((((((52,51),50),34),((49,((53,(47,46)),(48,45))),((24,(20,(15,14))),(((((54,44),43),(19,17)),10),((26,12),(18,(11,(((61,60),16),(13,(21,9)))))))))),(((38,(41,(42,35))),((37,36),25)),(8,6))),(((69,(68,(70,67))),(33,(30,(29,(31,((32,28),27)))))),((55,(5,4)),3))))))),1);
   tree tree_660 [p = 0.000, P = 0.042] = [&W 0.000033] (22,(23,(7,((40,(39,2)),((62,(((66,63),(65,59)),((64,58),(57,56)))),(((((49,((53,(47,46)),(48,45))),((((52,51),50),34),(24,(20,(15,14))))),(((19,17),((54,(44,43)),10)),((26,12),(18,(11,(((61,60),16),(13,(21,9)))))))),(((38,(41,(42,35))),((37,36),25)),(8,6))),((((69,68),(70,67)),(33,(30,(29,(31,((32,28),27)))))),((55,(5,4)),3))))))),1);
   tree tree_661 [p = 0.000, P = 0.042] = [&W 0.000033] (22,(23,(7,((40,(39,2)),((62,(((66,63),(65,59)),((64,58),(57,56)))),((((24,(20,(15,14))),((11,((((54,44),43),(19,17)),10)),(18,((26,12),(((61,60),16),(13,(21,9))))))),(((52,(51,50)),34),(((38,(41,(42,35))),((37,36),25)),((49,((53,(47,46)),(48,45))),(8,6))))),((((69,68),(70,67)),(30,(33,(29,(31,((32,28),27)))))),((55,(5,4)),3))))))),1);
   tree tree_662 [p = 0.000, P = 0.042] = [&W 0.000033] (22,(23,(7,((40,(39,2)),(((((49,((53,(47,46)),(48,45))),((52,(51,50)),34)),((24,(20,(15,14))),((((44,(54,43)),(19,17)),10),((26,12),(18,(11,(((61,60),16),(13,(21,9))))))))),(((38,(41,(42,35))),((37,36),25)),(8,6))),((62,((65,((66,63),59)),((64,58),(57,56)))),((((69,68),(70,67)),(30,(33,(29,((32,28),(31,27)))))),((55,(5,4)),3))))))),1);
   tree tree_663 [p = 0.000, P = 0.042] = [&W 0.000033] (22,(23,(7,((40,(39,2)),((62,(((66,63),(65,59)),((64,58),(57,56)))),((((((52,51),50),34),((49,((53,(47,46)),(48,45))),((24,(20,(15,14))),(((19,17),((44,(54,43)),10)),((26,12),(18,(11,(((61,60),16),(13,(21,9)))))))))),(((38,(41,(42,35))),((37,36),25)),(8,6))),((((69,68),(70,67)),(29,((33,30),(31,((32,28),27))))),((55,(5,4)),3))))))),1);
   tree tree_664 [p = 0.000, P = 0.042] = [&W 0.000033] (22,(23,(7,((40,(39,2)),((62,(((66,63),(65,59)),((64,58),(57,56)))),((((((49,((53,(47,46)),(48,45))),((51,(52,50)),34)),(20,(24,(15,14)))),((11,((19,17),(((54,44),43),10))),(18,((26,12),(((61,60),16),(13,(21,9))))))),(((38,(41,(42,35))),((37,36),25)),(8,6))),((((69,68),(70,67)),(33,(30,(29,((31,(32,28)),27))))),((55,(5,4)),3))))))),1);
   tree tree_665 [p = 0.000, P = 0.042] = [&W 0.000033] (22,(23,(7,((40,(39,2)),((62,(((66,63),(65,59)),((64,58),(57,56)))),(((((52,(51,50)),34),(((49,((53,(47,46)),(48,45))),(24,(20,(15,14)))),((((44,(54,43)),(19,17)),10),((26,12),(18,(11,(((61,60),16),(13,(21,9))))))))),(((38,(41,(42,35))),((37,36),25)),(8,6))),((((69,68),(70,67)),(30,(33,(29,((32,28),(31,27)))))),((55,(5,4)),3))))))),1);
   tree tree_666 [p = 0.000, P = 0.042] = [&W 0.000033] (22,(23,(7,((40,(39,2)),((62,(((66,63),(65,59)),((64,58),(57,56)))),(((((52,(51,50)),34),((49,((53,(47,46)),(48,45))),((20,(24,(15,14))),((11,((19,17),((54,(44,43)),10))),(18,((26,12),(((61,60),16),(13,(21,9))))))))),(((38,(41,(42,35))),((37,36),25)),(8,6))),((((69,68),(70,67)),(33,(30,(29,(31,((32,28),27)))))),((55,(5,4)),3))))))),1);
   tree tree_667 [p = 0.000, P = 0.042] = [&W 0.000033] (22,(23,(7,((40,(39,2)),((62,(((66,63),(65,59)),((64,58),(57,56)))),(((((52,(51,50)),34),(((49,((53,(47,46)),(48,45))),(24,(20,(15,14)))),(((19,17),(((54,44),43),10)),((26,12),(18,(11,(((61,60),16),(13,(21,9))))))))),(((38,(41,(42,35))),((37,36),25)),(8,6))),((((69,68),(70,67)),(30,(33,(29,(31,((32,28),27)))))),((55,(5,4)),3))))))),1);
   tree tree_668 [p = 0.000, P = 0.042] = [&W 0.000033] (22,(23,(7,((40,(39,2)),((62,(((66,63),(65,59)),((64,58),(57,56)))),((((((52,(51,50)),34),((49,((53,(47,46)),(48,45))),(24,(20,(15,14))))),(18,((((44,(54,43)),(19,17)),10),((26,12),(11,(((61,60),16),(13,(21,9)))))))),(((38,(41,(42,35))),((37,36),25)),(8,6))),((((69,68),(70,67)),(29,((33,30),(31,((32,28),27))))),((55,(5,4)),3))))))),1);
   tree tree_669 [p = 0.000, P = 0.042] = [&W 0.000033] (22,(23,(7,((40,(39,2)),((62,(((66,63),(65,59)),((64,58),(57,56)))),((((((49,(53,(47,46))),(48,45)),((51,(52,50)),34)),((18,((19,17),((44,(54,43)),10))),(((24,(20,(15,14))),(26,12)),(11,(((61,60),16),((21,13),9)))))),(((38,(41,(42,35))),((37,36),25)),(8,6))),((((69,68),(70,67)),(33,(30,(29,((31,(32,28)),27))))),((55,(5,4)),3))))))),1);
   tree tree_670 [p = 0.000, P = 0.042] = [&W 0.000033] (22,(23,(7,((40,(39,2)),((62,(((66,63),(65,59)),(57,((64,58),56)))),((((((52,51),50),34),((24,(20,(15,14))),((((44,(54,43)),(19,17)),10),((26,12),((18,11),(((61,60),16),(13,(21,9)))))))),(((49,((53,(47,46)),(48,45))),((38,(41,(42,35))),((37,36),25))),(8,6))),((((69,68),(70,67)),(33,(30,(29,((32,28),(31,27)))))),((55,(5,4)),3))))))),1);
   tree tree_671 [p = 0.000, P = 0.042] = [&W 0.000033] (22,(23,(7,((40,(39,2)),((62,(((65,(66,63)),59),((64,58),(57,56)))),(((((38,(41,(42,35))),((37,36),25)),((((52,51),50),34),((49,((53,(47,46)),(48,45))),((24,(20,(15,14))),(((19,17),(((54,44),43),10)),((26,12),((18,11),(((61,60),16),(13,(21,9)))))))))),(8,6)),(((69,(68,(70,67))),(((33,30),29),((32,28),(31,27)))),((55,(5,4)),3))))))),1);
   tree tree_672 [p = 0.000, P = 0.042] = [&W 0.000033] (22,(23,(7,((40,(39,2)),((62,(((66,63),(65,59)),(57,((64,58),56)))),(((((52,(51,50)),34),((24,(20,(15,14))),((11,((44,(54,43)),((19,17),10))),(18,(12,(26,(((61,60),16),(13,(21,9))))))))),(((49,((53,(47,46)),(48,45))),((38,(41,(42,35))),((37,36),25))),(8,6))),((((69,68),(70,67)),(33,(30,(29,(31,((32,28),27)))))),((55,(5,4)),3))))))),1);
   tree tree_673 [p = 0.000, P = 0.042] = [&W 0.000033] (22,(23,(7,((40,(39,2)),(((62,(((66,63),(65,59)),((64,58),(57,56)))),((((52,51),50),34),(((26,(24,(20,(15,14)))),((((54,(44,43)),(19,17)),10),((18,12),(11,(((61,60),16),(13,(21,9))))))),(((38,(41,(42,35))),((37,36),25)),((49,((53,(47,46)),(48,45))),(8,6)))))),((((69,68),(70,67)),(29,((33,30),(31,((32,28),27))))),((55,(5,4)),3)))))),1);
   tree tree_674 [p = 0.000, P = 0.043] = [&W 0.000033] (22,(23,(7,((40,(39,2)),((62,(((66,63),(65,59)),((64,58),(57,56)))),((((38,(41,(42,35))),((37,36),25)),(((((52,51),50),34),((49,((53,(47,46)),(48,45))),((20,(24,(15,14))),(((19,17),((44,(54,43)),10)),(26,((18,12),(11,(((61,60),16),(13,(21,9)))))))))),(8,6))),(((69,(68,(70,67))),(30,(33,(29,(31,((32,28),27)))))),((55,(5,4)),3))))))),1);
   tree tree_675 [p = 0.000, P = 0.043] = [&W 0.000033] (22,(23,(7,((40,(39,2)),((62,(((66,63),(65,59)),((64,58),(57,56)))),((((((52,(51,50)),34),(((49,(53,(47,46))),(48,45)),(20,(24,(15,14))))),(((19,17),((44,(54,43)),10)),((26,12),((18,11),(((61,60),16),(13,(21,9))))))),(((38,(41,(42,35))),((37,36),25)),(8,6))),(((68,(69,(70,67))),((33,30),(29,(31,((32,28),27))))),((55,(5,4)),3))))))),1);
   tree tree_676 [p = 0.000, P = 0.043] = [&W 0.000033] (22,(23,(7,((40,(39,2)),((62,(((66,63),(65,59)),((64,58),(57,56)))),((((24,(20,(15,14))),((11,((19,17),((54,(44,43)),10))),(18,((26,12),(((61,60),16),(13,(21,9))))))),(((52,(51,50)),(34,(((69,68),(70,67)),(29,((33,30),((32,28),(31,27))))))),(((38,(41,(42,35))),((37,36),25)),((49,((53,(47,46)),(48,45))),(8,6))))),((55,(5,4)),3)))))),1);
   tree tree_677 [p = 0.000, P = 0.043] = [&W 0.000033] (22,(23,(7,((40,(39,2)),(((((52,(51,50)),34),(((44,(54,43)),((19,17),10)),(18,((26,12),(11,(((61,60),16),(13,(21,9)))))))),((20,(24,(15,14))),((49,((53,(47,46)),(48,45))),(((38,(41,(42,35))),((37,36),25)),(8,6))))),((62,(((66,63),(65,59)),((64,58),(57,56)))),((((69,68),(70,67)),(30,(33,(29,((32,28),(31,27)))))),((55,(5,4)),3))))))),1);
   tree tree_678 [p = 0.000, P = 0.043] = [&W 0.000033] (22,(23,(7,((40,(39,2)),((62,(((66,63),(65,59)),((64,58),(57,56)))),(((((38,(41,(42,35))),((37,36),25)),((49,((53,(47,46)),(48,45))),((((52,51),50),34),((18,(((54,(44,43)),(19,17)),10)),(((24,(20,(15,14))),(26,12)),(11,(((61,60),16),((21,13),9)))))))),(8,6)),(((69,(68,(70,67))),(29,((33,30),(31,((32,28),27))))),((55,(5,4)),3))))))),1);
   tree tree_679 [p = 0.000, P = 0.043] = [&W 0.000033] (22,(23,(7,((40,(39,2)),((62,(((66,63),(65,59)),((64,58),(57,56)))),(((((52,(51,50)),34),((18,((19,17),((44,(54,43)),10))),(((24,(20,(15,14))),(26,12)),(11,(((61,60),16),(21,(13,9))))))),(((38,(41,(42,35))),((37,36),25)),(((53,(47,46)),(49,(48,45))),(8,6)))),((((69,68),(70,67)),((33,30),(29,(31,((32,28),27))))),((55,(5,4)),3))))))),1);
   tree tree_680 [p = 0.000, P = 0.043] = [&W 0.000033] (22,(23,(7,((40,(39,2)),((62,(((66,63),(65,59)),((64,58),(57,56)))),(((((38,(41,(42,35))),((37,36),25)),(((52,(51,50)),34),((49,((53,(47,46)),(48,45))),((18,((44,(54,43)),((19,17),10))),(((24,(20,(15,14))),(26,12)),(11,(((61,60),16),(21,(13,9))))))))),(8,6)),((((69,68),(70,67)),(30,(33,(29,((32,28),(31,27)))))),((55,(5,4)),3))))))),1);
   tree tree_681 [p = 0.000, P = 0.043] = [&W 0.000033] (22,(23,(7,((40,(39,2)),((62,(((66,63),(65,59)),((64,58),(57,56)))),(((((38,(41,(42,35))),((37,36),25)),(((52,(51,50)),34),((49,((53,(47,46)),(48,45))),((18,((19,17),((54,(44,43)),10))),(((24,(20,(15,14))),(26,12)),(11,(((61,60),16),(13,(21,9))))))))),(8,6)),((((69,68),(70,67)),(29,((33,30),(31,((32,28),27))))),((55,(5,4)),3))))))),1);
   tree tree_682 [p = 0.000, P = 0.043] = [&W 0.000033] (22,(23,(7,((40,(39,2)),((62,(((66,63),(65,59)),((64,58),(57,56)))),(((((38,(41,(42,35))),((37,36),25)),(((49,((53,(47,46)),(48,45))),((51,(52,50)),34)),((18,((19,17),((54,(44,43)),10))),(((24,(20,(15,14))),(26,12)),(11,(((61,60),16),(13,(21,9)))))))),(8,6)),(((69,(68,(70,67))),(33,(30,(29,(31,((32,28),27)))))),((55,(5,4)),3))))))),1);
   tree tree_683 [p = 0.000, P = 0.043] = [&W 0.000033] (22,(23,(7,((40,(39,2)),((62,(((66,63),(65,59)),((64,58),(57,56)))),(((((38,(41,(42,35))),((37,36),25)),(((51,(52,50)),34),((49,((53,(47,46)),(48,45))),((18,((19,17),((44,(54,43)),10))),(((26,(24,(20,(15,14)))),12),(11,(((61,60),16),(13,(21,9))))))))),(8,6)),((((69,68),(70,67)),(30,(33,(29,(31,((32,28),27)))))),((55,(5,4)),3))))))),1);
   tree tree_684 [p = 0.000, P = 0.043] = [&W 0.000033] (22,(23,(7,((40,(39,2)),((62,(((66,63),(65,59)),((64,58),(57,56)))),((((51,(52,50)),34),(((24,(20,(15,14))),(18,(((19,17),((54,(44,43)),10)),((26,12),(11,(((61,60),16),(13,(21,9)))))))),(((49,((53,(47,46)),(48,45))),((38,(41,(42,35))),((37,36),25))),(8,6)))),(((69,(68,(70,67))),(((33,30),29),(31,((32,28),27)))),((55,(5,4)),3))))))),1);
   tree tree_685 [p = 0.000, P = 0.043] = [&W 0.000033] (22,(23,(7,((40,(39,2)),((((69,68),(70,67)),(29,((33,30),(31,((32,28),27))))),(((62,(((66,63),(65,59)),((64,58),(57,56)))),(((((52,(51,50)),34),((49,((53,(47,46)),(48,45))),(24,(20,(15,14))))),((11,((19,17),((54,(44,43)),10))),(18,((26,12),(((61,60),16),(13,(21,9))))))),(((38,(41,(42,35))),((37,36),25)),(8,6)))),((55,(5,4)),3)))))),1);
   tree tree_686 [p = 0.000, P = 0.043] = [&W 0.000033] (22,(23,(7,((40,(39,2)),((62,(((66,63),(65,59)),((64,58),(57,56)))),((((38,(41,(42,35))),((37,36),25)),((((51,(52,50)),34),((49,((53,(47,46)),(48,45))),((24,(20,(15,14))),((11,((19,17),((54,(44,43)),10))),(18,((26,12),(((61,60),16),(13,(21,9))))))))),(8,6))),(((69,(68,(70,67))),(((33,30),29),((32,28),(31,27)))),((55,(5,4)),3))))))),1);
   tree tree_687 [p = 0.000, P = 0.043] = [&W 0.000033] (22,(23,(7,((40,(39,2)),((62,(((66,63),(65,59)),((64,58),(57,56)))),((((38,(41,(42,35))),((37,36),25)),((((52,51),50),34),((((49,((53,(47,46)),(48,45))),(24,(20,(15,14)))),(((19,17),((44,(54,43)),10)),((18,(26,12)),(11,(((61,60),16),(13,(21,9))))))),(8,6)))),(((((69,68),(70,67)),((33,30),(29,(31,((32,28),27))))),(55,(5,4))),3)))))),1);
   tree tree_688 [p = 0.000, P = 0.043] = [&W 0.000033] (22,(23,(7,((40,(39,2)),((62,(((66,63),(65,59)),((64,58),(57,56)))),(((((52,(51,50)),34),((38,(41,(42,35))),((37,36),25))),(((49,((53,(47,46)),(48,45))),((24,(20,(15,14))),(26,((((44,(54,43)),(19,17)),10),((18,12),(11,(((61,60),16),(13,(21,9))))))))),(8,6))),(((68,(69,(70,67))),(30,(33,(29,(31,((32,28),27)))))),((55,(5,4)),3))))))),1);
   tree tree_689 [p = 0.000, P = 0.043] = [&W 0.000033] (22,(23,(7,((40,(39,2)),((62,(((66,63),(65,59)),((64,58),(57,56)))),((34,(((26,(((52,51),50),(24,(20,(15,14))))),(((19,17),((54,(44,43)),10)),((18,12),(11,(((61,60),16),(13,(21,9))))))),((49,((53,(47,46)),(48,45))),(((38,(41,(42,35))),((37,36),25)),(8,6))))),((((69,68),(70,67)),(30,(33,(29,((32,28),(31,27)))))),((55,(5,4)),3))))))),1);
   tree tree_690 [p = 0.000, P = 0.043] = [&W 0.000033] (22,(23,(7,((40,(39,2)),((62,(((66,63),(65,59)),((64,58),(57,56)))),((((38,(41,(42,35))),((37,36),25)),((((49,((53,(47,46)),(48,45))),((52,(51,50)),34)),((20,(24,(15,14))),(26,(((19,17),(((54,44),43),10)),((18,12),(11,(((61,60),16),(13,(21,9))))))))),(8,6))),((((69,68),(70,67)),(30,(33,(29,(31,((32,28),27)))))),((55,(5,4)),3))))))),1);
   tree tree_691 [p = 0.000, P = 0.043] = [&W 0.000033] (22,(23,(7,((40,(39,2)),(((62,(((66,63),(65,59)),((64,58),(57,56)))),(52,(51,50))),(((34,((49,((53,(47,46)),(48,45))),((24,(20,(15,14))),(((19,17),((44,(54,43)),10)),((18,(26,12)),(11,(((61,60),16),(13,(21,9))))))))),(((38,(41,(42,35))),((37,36),25)),(8,6))),(((68,(69,(70,67))),((33,30),(29,(31,((32,28),27))))),((55,(5,4)),3))))))),1);
   tree tree_692 [p = 0.000, P = 0.043] = [&W 0.000033] (22,(23,(7,((40,(39,2)),((62,(((66,63),(65,59)),((64,58),(57,56)))),(((((49,((53,(47,46)),(48,45))),((51,(52,50)),34)),((24,(20,(15,14))),(26,(((((54,44),43),(19,17)),10),((18,12),(11,(((61,60),16),(13,(21,9))))))))),(((38,(41,(42,35))),((37,36),25)),(8,6))),((((69,68),(70,67)),((33,30),(29,((32,28),(31,27))))),((55,(5,4)),3))))))),1);
   tree tree_693 [p = 0.000, P = 0.043] = [&W 0.000033] (22,(23,(7,((40,(39,2)),((62,(((66,63),(65,59)),((64,58),(57,56)))),((((52,(51,50)),((24,(20,(15,14))),(((19,17),((54,(44,43)),10)),((26,12),(18,(11,(((61,60),16),(13,(21,9))))))))),(34,(((49,((53,(47,46)),(48,45))),((38,(41,(42,35))),((37,36),25))),(8,6)))),((((69,68),(70,67)),(30,(33,(29,(31,((32,28),27)))))),((55,(5,4)),3))))))),1);
   tree tree_694 [p = 0.000, P = 0.043] = [&W 0.000033] (22,(23,(7,((40,(39,2)),((62,(((66,63),(65,59)),((64,58),(57,56)))),(((((52,(51,50)),34),((49,((53,(47,46)),(48,45))),(((24,20),(15,14)),((18,((19,17),((44,(54,43)),10))),((26,12),(11,(((61,60),16),(13,(21,9))))))))),(((38,(41,(42,35))),((37,36),25)),(8,6))),(((68,(69,(70,67))),(33,(30,(29,(31,((32,28),27)))))),((55,(5,4)),3))))))),1);
   tree tree_695 [p = 0.000, P = 0.043] = [&W 0.000033] (22,(23,(7,((40,(39,2)),((62,(((66,63),(65,59)),((64,58),(57,56)))),(((((52,(51,50)),34),((24,(20,(15,14))),((11,(((54,(44,43)),(19,17)),10)),(18,((26,12),(((61,60),16),(13,(21,9)))))))),(((49,((53,(47,46)),(48,45))),((38,(41,(42,35))),((37,36),25))),(8,6))),(((68,(69,(70,67))),(30,(33,(29,(31,((32,28),27)))))),((55,(5,4)),3))))))),1);
   tree tree_696 [p = 0.000, P = 0.043] = [&W 0.000033] (22,(23,(7,((40,(39,2)),((62,(((66,63),(65,59)),((64,58),(57,56)))),(((((69,68),(70,67)),(33,(30,(29,((31,(32,28)),27))))),((((38,(41,(42,35))),((37,36),25)),((((49,((53,(47,46)),(48,45))),(((52,51),50),34)),(20,(24,(15,14)))),(((19,17),(((54,44),43),10)),(18,((26,12),(11,(((61,60),16),(13,(21,9))))))))),(8,6))),((55,(5,4)),3)))))),1);
   tree tree_697 [p = 0.000, P = 0.043] = [&W 0.000033] (22,(23,(7,((40,(39,2)),((62,(((66,63),(65,59)),((64,58),(57,56)))),(((((52,(51,50)),34),(((49,((53,(47,46)),(48,45))),(24,(20,(15,14)))),(((19,17),((44,(54,43)),10)),((26,12),(18,(11,(((61,60),16),(13,(21,9))))))))),(((38,(41,(42,35))),((37,36),25)),(8,6))),((((68,(69,(70,67))),(29,((33,30),(31,((32,28),27))))),(55,(5,4))),3)))))),1);
   tree tree_698 [p = 0.000, P = 0.043] = [&W 0.000033] (22,(23,(7,((40,(39,2)),((62,(((66,63),(65,59)),((64,58),(57,56)))),(((((51,(52,50)),34),((24,(20,(15,14))),(((((54,44),43),(19,17)),10),((26,12),(11,(18,(((61,60),16),(21,(13,9))))))))),(((49,((53,(47,46)),(48,45))),((38,(41,(42,35))),((37,36),25))),(8,6))),((((69,68),(70,67)),((33,30),(29,((32,28),(31,27))))),((55,(5,4)),3))))))),1);
   tree tree_699 [p = 0.000, P = 0.043] = [&W 0.000033] (22,(23,(7,((40,(39,2)),((62,(((66,63),(65,59)),((64,58),(57,56)))),((((((52,(51,50)),34),((49,((53,(47,46)),(48,45))),(20,(24,(15,14))))),((18,((19,17),((44,(54,43)),10))),((26,12),(11,(((61,60),16),(13,(21,9))))))),(8,6)),(((38,(41,(42,35))),((37,36),25)),(((69,(68,(70,67))),(30,(33,(29,(31,((32,28),27)))))),((55,(5,4)),3)))))))),1);
   tree tree_700 [p = 0.000, P = 0.043] = [&W 0.000033] (22,(23,(7,((40,(39,2)),((62,(((66,63),(65,59)),((64,58),(57,56)))),(((((38,(41,(42,35))),((37,36),25)),((((52,(51,50)),34),((49,((53,(47,46)),(48,45))),(24,(20,(15,14))))),(((19,17),((44,(54,43)),10)),((26,12),(11,(18,(((61,60),16),(13,(21,9))))))))),(8,6)),(((68,(69,(70,67))),(33,(30,(29,(31,((32,28),27)))))),((55,(5,4)),3))))))),1);
   tree tree_701 [p = 0.000, P = 0.043] = [&W 0.000033] (22,(23,(7,((40,(39,2)),((62,(((66,63),(65,59)),((64,58),(57,56)))),(((34,((((52,51),50),(24,(20,(15,14)))),((49,((53,(47,46)),(48,45))),(((44,(54,43)),((19,17),10)),((26,12),(11,(18,(((61,60),16),(13,(21,9)))))))))),(((38,(41,(42,35))),((37,36),25)),(8,6))),((((69,68),(70,67)),(33,(30,(29,((31,(32,28)),27))))),((55,(5,4)),3))))))),1);
   tree tree_702 [p = 0.000, P = 0.043] = [&W 0.000033] (22,(23,(7,((40,(39,2)),((62,(((66,63),(65,59)),((64,58),(57,56)))),((((49,((53,(47,46)),(48,45))),((((52,51),50),34),((24,(20,(15,14))),(((19,17),((54,(44,43)),10)),((26,12),(11,(18,(((61,60),16),(13,(21,9)))))))))),(((38,(41,(42,35))),((37,36),25)),(8,6))),((((69,68),(70,67)),((33,30),(29,(31,((32,28),27))))),((55,(5,4)),3))))))),1);
   tree tree_703 [p = 0.000, P = 0.043] = [&W 0.000033] (22,(23,(7,((40,(39,2)),((62,(((66,63),(65,59)),(57,((64,58),56)))),((((52,(51,50)),34),(((20,(24,(15,14))),((((44,(54,43)),(19,17)),10),((26,12),(11,(18,(((61,60),16),(13,(21,9)))))))),(((38,(41,(42,35))),((37,36),25)),((49,((53,(47,46)),(48,45))),(8,6))))),(((69,(68,(70,67))),(30,(33,(29,(31,((32,28),27)))))),((55,(5,4)),3))))))),1);
   tree tree_704 [p = 0.000, P = 0.044] = [&W 0.000033] (22,(23,(7,((40,(39,2)),((62,(((66,63),(65,59)),((64,58),(57,56)))),(((((38,(41,(42,35))),((37,36),25)),(((52,(51,50)),((49,((53,(47,46)),(48,45))),34)),((24,(20,(15,14))),((((54,(44,43)),(19,17)),10),((26,12),(11,(18,(((61,60),16),(13,(21,9)))))))))),(8,6)),((((69,68),(70,67)),((33,30),(29,(31,((32,28),27))))),((55,(5,4)),3))))))),1);
   tree tree_705 [p = 0.000, P = 0.044] = [&W 0.000033] (22,(23,(7,((40,(39,2)),((62,(((66,63),(65,59)),((64,58),(57,56)))),(((((51,(52,50)),34),((24,(20,(15,14))),((11,((19,17),((44,(54,43)),10))),(18,((26,12),(((61,60),16),(13,(21,9)))))))),((((49,(53,(47,46))),(48,45)),((38,(41,(42,35))),((37,36),25))),(8,6))),(((69,(68,(70,67))),((33,30),(29,(31,((32,28),27))))),((55,(5,4)),3))))))),1);
   tree tree_706 [p = 0.000, P = 0.044] = [&W 0.000033] (22,(23,(7,((40,(39,2)),((62,(((66,63),(65,59)),((64,58),(57,56)))),((((((52,51),50),34),((49,((47,46),(53,(48,45)))),((24,(20,(15,14))),((18,((19,17),((44,(54,43)),10))),((26,12),(11,(((61,60),16),(13,(21,9))))))))),(8,6)),(((38,(41,(42,35))),((37,36),25)),(((69,(68,(70,67))),((33,30),(29,(31,((32,28),27))))),((55,(5,4)),3)))))))),1);
   tree tree_707 [p = 0.000, P = 0.044] = [&W 0.000033] (22,(23,(7,((40,(39,2)),(((62,(((66,63),(65,59)),((64,58),(57,56)))),((((49,((53,(47,46)),(48,45))),((38,(41,(42,35))),(37,(36,25)))),((((52,51),50),34),((20,(24,(15,14))),((18,((19,17),((44,(54,43)),10))),((26,12),(11,(((61,60),16),(13,(21,9))))))))),(8,6))),((((69,68),(70,67)),(30,(33,(29,(31,((32,28),27)))))),((55,(5,4)),3)))))),1);
   tree tree_708 [p = 0.000, P = 0.044] = [&W 0.000033] (22,(23,(7,((40,(39,2)),((62,(((66,63),(65,59)),((64,58),(57,56)))),(((((((49,(53,(47,46))),(48,45)),((52,(51,50)),34)),(20,(24,(15,14)))),((18,((54,(44,43)),((19,17),10))),((26,12),(11,(((61,60),16),(13,(21,9))))))),(((38,(41,(42,35))),((37,36),25)),(8,6))),((((69,68),(70,67)),(30,(33,(29,((32,28),(31,27)))))),((55,(5,4)),3))))))),1);
   tree tree_709 [p = 0.000, P = 0.044] = [&W 0.000033] (22,(23,(7,((40,(39,2)),((((62,(((66,63),(65,59)),((64,58),(57,56)))),34),((((52,(51,50)),((38,(41,(42,35))),((37,36),25))),((49,((53,(47,46)),(48,45))),((20,(24,(15,14))),((18,((19,17),((44,(54,43)),10))),((26,12),(11,(((61,60),16),(13,(21,9))))))))),(8,6))),((((69,(68,(70,67))),(29,((33,30),(31,((32,28),27))))),(55,(5,4))),3))))),1);
   tree tree_710 [p = 0.000, P = 0.044] = [&W 0.000033] (22,(23,(7,((40,(39,2)),((62,(((66,63),(65,59)),(58,(64,(57,56))))),(((((51,(52,50)),34),((24,(20,(15,14))),((18,((19,17),(((54,44),43),10))),((26,12),(11,(((61,60),16),(13,(21,9)))))))),((49,((53,(47,46)),(48,45))),(((38,(41,(42,35))),((37,36),25)),(8,6)))),((((69,68),(70,67)),(28,(32,((31,((33,30),29)),27)))),((55,(5,4)),3))))))),1);
   tree tree_711 [p = 0.000, P = 0.044] = [&W 0.000033] (22,(23,(7,((40,(39,2)),((62,(((66,63),(65,59)),((64,58),(57,56)))),(((((49,((53,(47,46)),(48,45))),(((52,(51,50)),34),(24,(20,(15,14))))),((18,((19,17),(((54,44),43),10))),((26,12),(11,(((61,60),16),(13,(21,9))))))),(((38,(41,(42,35))),((37,36),25)),(8,6))),((((69,68),(70,67)),(((33,30),29),((32,28),(31,27)))),((55,(5,4)),3))))))),1);
   tree tree_712 [p = 0.000, P = 0.044] = [&W 0.000033] (22,(23,(7,((40,(39,2)),((62,(((66,63),(65,59)),(58,(64,(57,56))))),(((((52,(51,50)),34),((49,((53,(47,46)),(48,45))),((20,(24,(15,14))),((18,((19,17),((54,(44,43)),10))),((26,12),(11,(((61,60),16),(13,(21,9))))))))),(((38,(41,(42,35))),((37,36),25)),(8,6))),((((69,68),(70,67)),(29,((33,30),((32,28),(31,27))))),((55,(5,4)),3))))))),1);
   tree tree_713 [p = 0.000, P = 0.044] = [&W 0.000033] (22,(23,(7,((40,(39,2)),((62,(((66,63),(65,59)),((64,58),(57,56)))),((((38,(41,(42,35))),((37,36),25)),(((52,(51,50)),(((49,((53,(47,46)),(48,45))),34),((18,((19,17),((54,(44,43)),10))),(((24,(20,(15,14))),(26,12)),(11,(((61,60),16),(13,(21,9)))))))),(8,6))),((((69,68),(70,67)),(33,(30,(29,(31,((32,28),27)))))),((55,(5,4)),3))))))),1);
   tree tree_714 [p = 0.000, P = 0.044] = [&W 0.000033] (22,(23,(7,((40,(39,2)),(((62,(((66,63),(65,59)),((64,58),(57,56)))),(((24,(20,(15,14))),(((19,17),((44,(54,43)),10)),((26,12),(11,((18,((61,60),16)),(13,(21,9))))))),(((52,(51,50)),34),(((49,((53,(47,46)),(48,45))),((38,(41,(42,35))),((37,36),25))),(8,6))))),((((69,68),(70,67)),(33,(30,(29,((32,28),(31,27)))))),((55,(5,4)),3)))))),1);
   tree tree_715 [p = 0.000, P = 0.044] = [&W 0.000033] (22,(23,(7,((40,(39,2)),((62,(((66,63),(65,59)),((64,58),(57,56)))),(((((51,(52,50)),((49,((53,(47,46)),(48,45))),34)),((24,(20,(15,14))),((11,((54,(44,43)),((19,17),10))),(18,((26,12),(((61,60),16),(13,(21,9)))))))),(((38,(41,(42,35))),((37,36),25)),(8,6))),((((69,68),(70,67)),((33,30),(29,(31,((32,28),27))))),((55,(5,4)),3))))))),1);
   tree tree_716 [p = 0.000, P = 0.044] = [&W 0.000033] (22,(23,(7,((40,(39,2)),((62,(((66,63),(65,59)),((64,58),(57,56)))),(((((((52,51),50),34),((49,((53,(47,46)),(48,45))),(20,(24,(15,14))))),((18,(((54,44),43),((19,17),10))),((26,12),(11,(((61,60),16),(13,(21,9))))))),(((38,(41,(42,35))),((37,36),25)),(8,6))),(((68,(69,(70,67))),((33,30),(29,((31,(32,28)),27)))),((55,(5,4)),3))))))),1);
   tree tree_717 [p = 0.000, P = 0.044] = [&W 0.000033] (22,(23,(7,((40,(39,2)),((62,(((66,63),(65,59)),((64,58),(57,56)))),((((38,(41,(42,35))),((37,36),25)),((((52,(51,50)),34),(((49,((53,(47,46)),(48,45))),(20,(24,(15,14)))),((18,((44,(54,43)),((19,17),10))),((26,12),(11,(((61,60),16),(13,(21,9)))))))),(8,6))),(((68,(69,(70,67))),((31,(((33,30),29),(32,28))),27)),((55,(5,4)),3))))))),1);
   tree tree_718 [p = 0.000, P = 0.044] = [&W 0.000033] (22,(23,(7,((40,(39,2)),((62,(((66,63),(65,59)),((64,58),(57,56)))),((((((49,((53,(47,46)),(48,45))),34),(24,(20,(15,14)))),((11,((19,17),(((54,44),43),10))),(18,((26,12),(((61,60),16),(13,(21,9))))))),(((52,51),50),(((38,(41,(42,35))),((37,36),25)),(8,6)))),(((69,(68,(70,67))),(30,(33,(29,(31,((32,28),27)))))),((55,(5,4)),3))))))),1);
   tree tree_719 [p = 0.000, P = 0.044] = [&W 0.000033] (22,(23,(7,((40,(39,2)),((62,(((66,63),(65,59)),((64,58),(57,56)))),(((((38,(41,(42,35))),((37,36),25)),(((52,(51,50)),34),((49,((53,(47,46)),(48,45))),((24,(20,(15,14))),(((19,17),((44,(54,43)),10)),((26,12),(18,(11,(((61,60),16),(13,(21,9))))))))))),(8,6)),(((69,(68,(70,67))),(29,((33,30),(31,((32,28),27))))),((55,(5,4)),3))))))),1);
   tree tree_720 [p = 0.000, P = 0.044] = [&W 0.000033] (22,(23,(7,((40,(39,2)),((62,(((66,63),(65,59)),((64,58),(57,56)))),(((34,(((38,(41,(42,35))),((37,36),25)),(((51,(52,50)),(24,(20,(15,14)))),((49,((53,(47,46)),(48,45))),(((19,17),((44,(54,43)),10)),((26,12),(18,(11,(((61,60),16),(13,(21,9))))))))))),(8,6)),((((69,68),(70,67)),(29,((33,30),(31,((32,28),27))))),((55,(5,4)),3))))))),1);
   tree tree_721 [p = 0.000, P = 0.044] = [&W 0.000033] (22,(23,(7,((40,(39,2)),((62,(((66,63),(65,59)),((64,58),(57,56)))),(((((38,(41,(42,35))),((37,36),25)),((((52,(51,50)),(((49,(53,(47,46))),(48,45)),34)),(24,(20,(15,14)))),((((54,(44,43)),(19,17)),10),((26,12),(18,(11,(((61,60),16),(13,(21,9))))))))),(8,6)),((((69,68),(70,67)),((33,30),(29,(31,((32,28),27))))),((55,(5,4)),3))))))),1);
   tree tree_722 [p = 0.000, P = 0.044] = [&W 0.000033] (22,(23,(7,((40,(39,2)),((62,(((66,63),(65,59)),((64,58),(57,56)))),((((38,(41,(42,35))),((37,36),25)),((((51,(52,50)),34),(((49,((53,(47,46)),(48,45))),(24,(20,(15,14)))),(((19,17),((54,(44,43)),10)),((26,12),(18,(11,(((61,60),16),(13,(21,9))))))))),(8,6))),((((69,68),(70,67)),((33,30),(29,(31,((32,28),27))))),((55,(5,4)),3))))))),1);
   tree tree_723 [p = 0.000, P = 0.044] = [&W 0.000033] (22,(23,(7,((40,(39,2)),((62,(((66,63),(65,59)),((64,58),(57,56)))),(((((49,((53,(47,46)),(48,45))),(((52,51),50),34)),((24,(20,(15,14))),((11,((44,(54,43)),((19,17),10))),(18,((26,12),(((61,60),16),(13,(21,9)))))))),(((38,(41,(42,35))),((37,36),25)),(8,6))),((((69,68),(70,67)),(33,(30,(29,(31,((32,28),27)))))),((55,(5,4)),3))))))),1);
   tree tree_724 [p = 0.000, P = 0.044] = [&W 0.000033] (22,(23,(7,((40,(39,2)),((62,(((66,63),(65,59)),((64,58),(57,56)))),(((((38,(41,(42,35))),((37,36),25)),(((51,(52,50)),34),((49,((53,(47,46)),(48,45))),((24,(20,(15,14))),(((19,17),((44,(54,43)),10)),((26,12),(18,(11,(((61,60),16),(13,(21,9))))))))))),(8,6)),((((69,68),(70,67)),(29,((33,30),(31,((32,28),27))))),((55,(5,4)),3))))))),1);
   tree tree_725 [p = 0.000, P = 0.044] = [&W 0.000033] (22,(23,(7,((40,(39,2)),((62,(((66,63),(65,59)),((64,58),(57,56)))),(((((52,(51,50)),(((49,(53,(47,46))),(48,45)),(20,(24,(15,14))))),(34,(((19,17),(((54,44),43),10)),((26,12),(18,(11,(((61,60),16),(13,(21,9))))))))),(((38,(41,(42,35))),((37,36),25)),(8,6))),((((69,68),(70,67)),((33,30),(29,((32,28),(31,27))))),((55,(5,4)),3))))))),1);
   tree tree_726 [p = 0.000, P = 0.044] = [&W 0.000033] (22,(23,(7,((40,(39,2)),((62,(((66,63),(65,59)),((64,58),(57,56)))),(((((49,((53,(47,46)),(48,45))),((51,(52,50)),34)),((24,(20,(15,14))),(((19,17),((44,(54,43)),10)),((26,12),(18,(11,(((61,60),16),(13,(21,9))))))))),(((38,(41,(42,35))),(37,(36,25))),(8,6))),((((69,68),(70,67)),(29,((33,30),((31,(32,28)),27)))),((55,(5,4)),3))))))),1);
   tree tree_727 [p = 0.000, P = 0.044] = [&W 0.000033] (22,(23,(7,((40,(39,2)),((62,(((66,63),(65,59)),((64,58),(57,56)))),(((((52,(51,50)),34),((24,(20,(15,14))),((11,((19,17),(((54,44),43),10))),(18,((26,12),(((61,60),16),(13,(21,9)))))))),(((49,((53,(47,46)),(48,45))),((38,(41,(42,35))),((37,36),25))),(8,6))),((((69,68),(70,67)),(33,(30,(29,(31,((32,28),27)))))),((55,(5,4)),3))))))),1);
   tree tree_728 [p = 0.000, P = 0.044] = [&W 0.000033] (22,(23,(7,((40,(39,2)),((62,(((66,63),(65,59)),((64,58),(57,56)))),((((20,(24,(15,14))),(((51,(52,50)),34),(((19,17),((44,(54,43)),10)),(18,((26,12),(11,(((61,60),16),(13,(21,9))))))))),(((49,((53,(47,46)),(48,45))),((38,(41,(42,35))),((37,36),25))),(8,6))),((((69,68),(70,67)),(33,(30,(29,((32,28),(31,27)))))),((55,(5,4)),3))))))),1);
   tree tree_729 [p = 0.000, P = 0.044] = [&W 0.000033] (22,(23,(7,((40,(39,2)),((62,(((66,63),(65,59)),((64,58),(57,56)))),(((((38,(41,(42,35))),((37,36),25)),((((52,(51,50)),34),((49,((53,(47,46)),(48,45))),((24,20),(15,14)))),((((44,(54,43)),(19,17)),10),(18,((26,12),(11,(((61,60),16),(13,(21,9))))))))),(8,6)),((((69,68),(70,67)),(33,(30,(29,((32,28),(31,27)))))),((55,(5,4)),3))))))),1);
   tree tree_730 [p = 0.000, P = 0.044] = [&W 0.000033] (22,(23,(7,((40,(39,2)),((62,(((66,63),(65,59)),((64,58),(57,56)))),((((52,(51,50)),34),(((38,(41,(42,35))),((37,36),25)),(((49,((53,(47,46)),(48,45))),((24,(20,(15,14))),(((19,17),((44,(54,43)),10)),((26,12),(18,(11,(((61,60),16),(13,(21,9))))))))),(8,6)))),((((69,68),(70,67)),(33,(30,(29,((32,28),(31,27)))))),((55,(5,4)),3))))))),1);
   tree tree_731 [p = 0.000, P = 0.044] = [&W 0.000033] (22,(23,(7,((40,(39,2)),((62,(((66,63),(65,59)),((64,58),(57,56)))),((((38,(41,(42,35))),((37,36),25)),((((52,(51,50)),34),((49,((53,(47,46)),(48,45))),((24,(20,(15,14))),(((19,17),((54,(44,43)),10)),(18,((26,12),(11,(((61,60),16),(13,(21,9)))))))))),(8,6))),(((68,(69,(70,67))),(29,((33,30),((32,28),(31,27))))),((55,(5,4)),3))))))),1);
   tree tree_732 [p = 0.000, P = 0.044] = [&W 0.000033] (22,(23,(7,((40,(39,2)),((62,(((66,63),(65,59)),((64,58),(57,56)))),(((((38,(41,(42,35))),((37,36),25)),((((49,(53,(47,46))),(48,45)),(24,(20,(15,14)))),(((52,(51,50)),34),(((19,17),((54,(44,43)),10)),(18,((26,12),(11,(((61,60),16),(13,(21,9)))))))))),(8,6)),(((69,(68,(70,67))),(30,(33,(29,(31,((32,28),27)))))),((55,(5,4)),3))))))),1);
   tree tree_733 [p = 0.000, P = 0.044] = [&W 0.000033] (22,(23,(7,((40,(39,2)),((((52,(51,50)),((20,(24,(15,14))),(((49,((53,(47,46)),(48,45))),34),((((54,(44,43)),(19,17)),10),((26,12),(11,(18,(((61,60),16),(13,(21,9)))))))))),(((38,(41,(42,35))),((37,36),25)),(8,6))),((62,(((66,63),(65,59)),(58,(64,(57,56))))),((((69,68),(70,67)),((33,30),(29,((32,28),(31,27))))),((55,(5,4)),3))))))),1);
   tree tree_734 [p = 0.000, P = 0.045] = [&W 0.000033] (22,(23,(7,((40,(39,2)),((62,(((66,63),(65,59)),((64,58),(57,56)))),((((24,(20,(15,14))),(((51,(52,50)),34),(((19,17),((44,(54,43)),10)),((26,12),(11,(18,(((61,60),16),(13,(21,9))))))))),((((49,(53,(47,46))),(48,45)),((38,(41,(42,35))),((37,36),25))),(8,6))),((((69,68),(70,67)),(((33,30),29),(31,((32,28),27)))),((55,(5,4)),3))))))),1);
   tree tree_735 [p = 0.000, P = 0.045] = [&W 0.000033] (22,(23,(7,((40,(39,2)),((62,(((66,63),(65,59)),((64,58),(57,56)))),((((((52,51),50),34),((49,((53,(47,46)),(48,45))),((24,(20,(15,14))),((11,((19,17),((44,(54,43)),10))),(18,((26,12),(((61,60),16),(13,(21,9))))))))),(((38,(41,(42,35))),(37,(36,25))),(8,6))),(((69,(68,(70,67))),(30,(33,(29,(31,((32,28),27)))))),((55,(5,4)),3))))))),1);
   tree tree_736 [p = 0.000, P = 0.045] = [&W 0.000033] (22,(23,(7,((40,(39,2)),((62,(((66,63),(65,59)),((64,58),(57,56)))),(((((49,((53,(47,46)),(48,45))),((52,(51,50)),34)),((24,(20,(15,14))),(((((54,44),43),(19,17)),10),((26,12),(11,(18,(((61,60),16),(13,(21,9))))))))),(((38,(41,(42,35))),(37,(36,25))),(8,6))),((((69,68),(70,67)),(29,((33,30),((31,(32,28)),27)))),((55,(5,4)),3))))))),1);
   tree tree_737 [p = 0.000, P = 0.045] = [&W 0.000033] (22,(23,(7,((40,(39,2)),((62,(((66,63),(65,59)),((64,58),(57,56)))),(((((52,51),50),34),(((49,((53,(47,46)),(48,45))),((24,(20,(15,14))),(((19,17),((44,(54,43)),10)),(18,(26,(12,(11,(((61,60),16),(13,(21,9)))))))))),(((38,(41,(42,35))),((37,36),25)),(8,6)))),(((69,(68,(70,67))),(33,(30,(29,((32,28),(31,27)))))),((55,(5,4)),3))))))),1);
   tree tree_738 [p = 0.000, P = 0.045] = [&W 0.000033] (22,(23,(7,((40,(39,2)),((62,(((66,63),(65,59)),((64,58),(57,56)))),((34,((((51,(52,50)),((49,((53,(47,46)),(48,45))),(24,(20,(15,14))))),(((19,17),((44,(54,43)),10)),(18,((26,12),(11,(((61,60),16),(13,(21,9)))))))),(((38,(41,(42,35))),((37,36),25)),(8,6)))),((((69,68),(70,67)),(30,(33,(29,((32,28),(31,27)))))),((55,(5,4)),3))))))),1);
   tree tree_739 [p = 0.000, P = 0.045] = [&W 0.000033] (22,(23,(7,((40,(39,2)),((62,(((66,63),(65,59)),((64,58),(57,56)))),(((((52,(51,50)),34),((49,((53,(47,46)),(48,45))),((20,(24,(15,14))),(((19,17),(((54,44),43),10)),(18,((26,12),(11,(((61,60),16),(13,(21,9)))))))))),(((38,(41,(42,35))),((37,36),25)),(8,6))),((((69,(68,(70,67))),(29,((33,30),(31,((32,28),27))))),(55,(5,4))),3)))))),1);
   tree tree_740 [p = 0.000, P = 0.045] = [&W 0.000033] (22,(23,(7,((40,(39,2)),((62,(((66,63),(65,59)),((64,58),(57,56)))),(((((52,(51,50)),34),((24,(20,(15,14))),((11,((54,(44,43)),((19,17),10))),(18,((26,12),(((61,60),16),(13,(21,9)))))))),(((49,((53,(47,46)),(48,45))),((38,(41,(42,35))),((37,36),25))),(8,6))),((((69,68),(70,67)),(33,(30,(29,(31,((32,28),27)))))),((55,(5,4)),3))))))),1);
   tree tree_741 [p = 0.000, P = 0.045] = [&W 0.000033] (22,(23,(7,((40,(39,2)),((62,(((66,63),(65,59)),((64,58),(57,56)))),((((52,(51,50)),34),(((38,(41,(42,35))),((37,36),25)),(((49,((53,(47,46)),(48,45))),((24,(20,(15,14))),(((19,17),((44,(54,43)),10)),(18,((26,12),(11,(((61,60),16),(13,(21,9))))))))),(8,6)))),(((68,(69,(70,67))),(33,(30,(29,(31,((32,28),27)))))),((55,(5,4)),3))))))),1);
   tree tree_742 [p = 0.000, P = 0.045] = [&W 0.000033] (22,(23,(7,((40,(39,2)),((62,(((66,63),(65,59)),((64,58),(57,56)))),((((52,(51,50)),34),(((24,(20,(15,14))),(((19,17),(((54,44),43),10)),(18,((26,12),(11,(((61,60),16),(13,(21,9)))))))),(((49,((53,(47,46)),(48,45))),((38,(41,(42,35))),((37,36),25))),(8,6)))),(((68,(69,(70,67))),(33,(30,(29,((32,28),(31,27)))))),((55,(5,4)),3))))))),1);
   tree tree_743 [p = 0.000, P = 0.045] = [&W 0.000033] (22,(23,(7,((40,(39,2)),((62,(((66,63),(65,59)),((64,58),(57,56)))),(((((49,((53,(47,46)),(48,45))),((38,(41,(42,35))),((37,36),25))),(((52,(51,50)),34),((18,((19,17),((44,(54,43)),10))),(((24,(20,(15,14))),(26,12)),(11,(((61,60),16),(13,(21,9)))))))),(8,6)),(((69,(68,(70,67))),(29,((33,30),((32,28),(31,27))))),((55,(5,4)),3))))))),1);
   tree tree_744 [p = 0.000, P = 0.045] = [&W 0.000033] (22,(23,(7,((40,(39,2)),((62,(((66,63),(65,59)),((64,58),(57,56)))),(((((38,(41,(42,35))),((37,36),25)),(34,((49,((53,(47,46)),(48,45))),((18,((19,17),((54,(44,43)),10))),((52,(51,50)),(((24,(20,(15,14))),(26,12)),(11,(((61,60),16),(13,(21,9)))))))))),(8,6)),((((69,68),(70,67)),(((33,30),29),((32,28),(31,27)))),((55,(5,4)),3))))))),1);
   tree tree_745 [p = 0.000, P = 0.045] = [&W 0.000033] (22,(23,(7,((40,(39,2)),((62,(((66,63),(65,59)),((64,58),(57,56)))),(((((38,(41,(42,35))),((37,36),25)),((((49,((53,(47,46)),(48,45))),((52,(51,50)),34)),(24,(20,(15,14)))),((11,(((44,(54,43)),(19,17)),10)),(18,((26,12),(((61,60),16),(13,(21,9)))))))),(8,6)),((((69,68),(70,67)),((33,30),(29,(31,((32,28),27))))),((55,(5,4)),3))))))),1);
   tree tree_746 [p = 0.000, P = 0.045] = [&W 0.000033] (22,(23,(7,((40,(39,2)),((62,(((66,63),(65,59)),((64,58),(57,56)))),((((34,((49,((53,(47,46)),(48,45))),((38,(41,(42,35))),((37,36),25)))),((18,((44,(54,43)),((19,17),10))),(((24,(20,(15,14))),(26,12)),(((52,(51,50)),11),(((61,60),16),(13,(21,9))))))),(8,6)),((((69,68),(70,67)),(((33,30),29),(31,((32,28),27)))),((55,(5,4)),3))))))),1);
   tree tree_747 [p = 0.000, P = 0.045] = [&W 0.000033] (22,(23,(7,((40,(39,2)),((62,(((66,63),(65,59)),(58,(64,(57,56))))),(((((38,(41,(42,35))),((37,36),25)),(((49,((53,(47,46)),(48,45))),((52,(51,50)),34)),((18,(((54,44),43),((19,17),10))),(((24,(20,(15,14))),(26,12)),(11,(((61,60),16),(13,(21,9)))))))),(8,6)),(((69,(68,(70,67))),(((33,30),29),(31,((32,28),27)))),((55,(5,4)),3))))))),1);
   tree tree_748 [p = 0.000, P = 0.045] = [&W 0.000033] (22,(23,(7,((40,(39,2)),((62,(((66,63),(65,59)),((64,58),(57,56)))),((((34,(((52,51),50),((38,(41,(42,35))),((37,36),25)))),((49,((53,(47,46)),(48,45))),((18,((44,(54,43)),((19,17),10))),(((24,(20,(15,14))),(26,12)),(11,(((61,60),16),(13,(21,9)))))))),(8,6)),((((69,68),(70,67)),(33,((30,29),(31,((32,28),27))))),((55,(5,4)),3))))))),1);
   tree tree_749 [p = 0.000, P = 0.045] = [&W 0.000033] (22,(23,(7,((40,(39,2)),((62,(((66,63),(65,59)),((64,58),(57,56)))),((((38,(41,(42,35))),((37,36),25)),(((18,(34,((54,(44,43)),((19,17),10)))),(((((52,51),50),(24,(20,(15,14)))),(26,12)),(11,(((61,60),16),(13,(21,9)))))),((49,((53,(47,46)),(48,45))),(8,6)))),((((69,68),(70,67)),(30,(33,(29,(31,((32,28),27)))))),((55,(5,4)),3))))))),1);
   tree tree_750 [p = 0.000, P = 0.045] = [&W 0.000033] (22,(23,(7,((40,(39,2)),((62,(((66,63),(65,59)),((64,58),(57,56)))),(((((38,(41,(42,35))),((37,36),25)),(((52,(51,50)),34),((24,(20,(15,14))),((49,((53,(47,46)),(48,45))),((11,((44,(54,43)),((19,17),10))),(18,((26,12),(((61,60),16),(13,(21,9)))))))))),(8,6)),((((69,68),(70,67)),(33,(30,(29,(31,((32,28),27)))))),((55,(5,4)),3))))))),1);
   tree tree_751 [p = 0.000, P = 0.045] = [&W 0.000033] (22,(23,(7,((40,(39,2)),(((62,(((66,63),(65,59)),((64,58),(57,56)))),((68,(69,(70,67))),(33,(30,(29,(31,((32,28),27))))))),((((((52,51),50),34),((18,(((44,(54,43)),(19,17)),10)),(((24,(20,(15,14))),(26,12)),(11,(((61,60),16),(13,(21,9))))))),(((49,((53,(47,46)),(48,45))),((38,(41,(42,35))),((37,36),25))),(8,6))),((55,(5,4)),3)))))),1);
   tree tree_752 [p = 0.000, P = 0.045] = [&W 0.000033] (22,(23,(7,((40,(39,2)),((62,(((66,63),(65,59)),((64,58),(57,56)))),(((((38,(41,(42,35))),((37,36),25)),(((49,((53,(47,46)),(48,45))),((52,(51,50)),34)),((18,((19,17),((54,(44,43)),10))),(((24,(20,(15,14))),(26,12)),(11,(((61,60),16),(13,(21,9)))))))),(8,6)),((((69,68),(70,67)),(((33,30),29),((32,28),(31,27)))),((55,(5,4)),3))))))),1);
   tree tree_753 [p = 0.000, P = 0.045] = [&W 0.000033] (22,(23,(7,((40,(39,2)),((62,(((66,63),(65,59)),((64,58),(57,56)))),(((((38,((42,41),35)),((37,36),25)),(((52,(51,50)),34),((49,((53,(47,46)),(48,45))),((24,(20,(15,14))),((11,((19,17),((44,(54,43)),10))),(18,((26,12),(((61,60),16),(13,(21,9)))))))))),(8,6)),(((((69,68),(70,67)),(30,(33,(29,((31,(32,28)),27))))),(55,(5,4))),3)))))),1);
   tree tree_754 [p = 0.000, P = 0.045] = [&W 0.000033] (22,(23,(7,((40,(39,2)),((62,(((66,63),(65,59)),((64,58),(57,56)))),(((((69,68),(70,67)),(29,((33,30),(31,((32,28),27))))),((((38,(41,(42,35))),((37,36),25)),(((52,(51,50)),34),((49,((53,(47,46)),(48,45))),((24,(20,(15,14))),((11,(((44,(54,43)),(19,17)),10)),(18,((26,12),(((61,60),16),(13,(21,9)))))))))),(8,6))),((55,(5,4)),3)))))),1);
   tree tree_755 [p = 0.000, P = 0.045] = [&W 0.000033] (22,(23,(7,((40,(39,2)),((62,(((66,63),(65,59)),((64,58),(57,56)))),(((((((52,51),50),34),((38,(41,(42,35))),((37,36),25))),((49,((53,(47,46)),(48,45))),((18,((19,17),(((54,44),43),10))),(((24,(20,(15,14))),(26,12)),(11,(((61,60),16),(13,(21,9)))))))),(8,6)),((((69,68),(70,67)),(29,((33,30),(31,((32,28),27))))),((55,(5,4)),3))))))),1);
   tree tree_756 [p = 0.000, P = 0.045] = [&W 0.000033] (22,(23,(7,((40,(39,2)),((62,(((66,63),(65,59)),((64,58),(57,56)))),((((((52,(51,50)),34),((38,(41,(42,35))),((37,36),25))),((49,((53,(47,46)),(48,45))),((18,((19,17),((44,(54,43)),10))),(((24,(20,(15,14))),(26,12)),(11,(((61,60),16),(13,(21,9)))))))),(8,6)),(((68,(69,(70,67))),(29,((33,30),(31,((32,28),27))))),((55,(5,4)),3))))))),1);
   tree tree_757 [p = 0.000, P = 0.045] = [&W 0.000033] (22,(23,(7,((40,(39,2)),((62,(((66,63),(65,59)),((64,58),(57,56)))),(((((38,(41,(42,35))),((37,36),25)),((((49,(53,(47,46))),(48,45)),((52,(51,50)),34)),((18,((19,17),(((54,44),43),10))),(((24,(20,(15,14))),(26,12)),(11,(((61,60),16),(13,(21,9)))))))),(8,6)),(((68,(69,(70,67))),(29,((33,30),(31,((32,28),27))))),((55,(5,4)),3))))))),1);
   tree tree_758 [p = 0.000, P = 0.045] = [&W 0.000033] (22,(23,(7,((40,(39,2)),((62,(((66,63),(65,59)),((64,58),(57,56)))),(((52,(51,50)),34),(((((38,(41,(42,35))),((37,36),25)),(((49,((53,(47,46)),(48,45))),(24,(20,(15,14)))),((11,((19,17),((54,(44,43)),10))),(18,((26,12),(((61,60),16),(13,(21,9)))))))),(8,6)),((((69,68),(70,67)),((33,30),(29,(31,((32,28),27))))),((55,(5,4)),3)))))))),1);
   tree tree_759 [p = 0.000, P = 0.045] = [&W 0.000033] (22,(23,(7,((40,(39,2)),((62,(((66,63),(65,59)),((64,58),(57,56)))),(((((38,(41,(42,35))),((37,36),25)),(((49,((53,(47,46)),(48,45))),((52,(51,50)),34)),((18,((19,17),((44,(54,43)),10))),(((24,(20,(15,14))),(26,12)),(11,(((61,60),16),(13,(21,9)))))))),(8,6)),(((68,(69,(70,67))),(30,(33,(29,((32,28),(31,27)))))),((55,(5,4)),3))))))),1);
   tree tree_760 [p = 0.000, P = 0.045] = [&W 0.000033] (22,(23,(7,((40,(39,2)),((62,(((66,63),(65,59)),((64,58),(57,56)))),(((((38,(41,(42,35))),((37,36),25)),(((49,((53,(47,46)),(48,45))),((52,(51,50)),34)),((18,(((54,44),43),((19,17),10))),(((24,(20,(15,14))),(26,12)),(11,(((61,60),16),(13,(21,9)))))))),(8,6)),((((69,68),(70,67)),(29,((33,30),((32,28),(31,27))))),((55,(5,4)),3))))))),1);
   tree tree_761 [p = 0.000, P = 0.045] = [&W 0.000033] (22,(23,(7,((40,(39,2)),((62,(((66,63),(65,59)),((64,58),(57,56)))),(((((38,(41,(42,35))),((37,36),25)),(((49,((53,(47,46)),(48,45))),((52,(51,50)),34)),((18,((19,17),((54,(44,43)),10))),(((24,(20,(15,14))),(26,12)),(11,(((61,60),16),(13,(21,9)))))))),(8,6)),(((69,(68,(70,67))),(29,(33,(30,((32,28),(31,27)))))),((55,(5,4)),3))))))),1);
   tree tree_762 [p = 0.000, P = 0.045] = [&W 0.000033] (22,(23,(7,((40,(39,2)),((62,(((66,63),(65,59)),((64,58),(57,56)))),(((((38,(41,(42,35))),((37,36),25)),(((49,((53,(47,46)),(48,45))),(((52,51),50),34)),((18,((19,17),((54,(44,43)),10))),(((24,(20,(15,14))),(26,12)),(11,(((61,60),16),(13,(21,9)))))))),(8,6)),((((69,68),(70,67)),(29,((33,30),((31,(32,28)),27)))),((55,(5,4)),3))))))),1);
   tree tree_763 [p = 0.000, P = 0.045] = [&W 0.000033] (22,(23,(7,((40,(39,2)),((62,(((66,63),(65,59)),((64,58),(57,56)))),(((((38,(41,(42,35))),((37,36),25)),((((52,51),50),34),((18,((19,17),((54,(44,43)),10))),(((24,(20,(15,14))),(26,12)),((49,((53,(47,46)),(48,45))),(11,(((61,60),16),(13,(21,9))))))))),(8,6)),(((69,(68,(70,67))),(29,((33,30),((31,(32,28)),27)))),((55,(5,4)),3))))))),1);
   tree tree_764 [p = 0.000, P = 0.046] = [&W 0.000033] (22,(23,(7,((40,(39,2)),((62,(((66,63),(65,59)),((64,58),(57,56)))),((((((52,51),50),34),(((38,(41,(42,35))),((37,36),25)),((49,((53,(47,46)),(48,45))),((18,((19,17),((54,(44,43)),10))),(((24,(20,(15,14))),(26,12)),(11,(((61,60),16),(13,(21,9))))))))),(8,6)),((((69,68),(70,67)),(29,((33,30),((32,28),(31,27))))),((55,(5,4)),3))))))),1);
   tree tree_765 [p = 0.000, P = 0.046] = [&W 0.000033] (22,(23,(7,((40,(39,2)),((62,(((66,63),(65,59)),((64,58),(57,56)))),((((((((52,51),50),(49,((53,(47,46)),(48,45)))),34),((38,(41,(42,35))),((37,36),25))),((18,((19,17),((44,(54,43)),10))),(((24,(20,(15,14))),(26,12)),(11,(((61,60),16),(13,(21,9))))))),(8,6)),((((69,68),(70,67)),(29,((33,30),(31,((32,28),27))))),((55,(5,4)),3))))))),1);
   tree tree_766 [p = 0.000, P = 0.046] = [&W 0.000033] (22,(23,(7,((40,(39,2)),((62,(((66,63),(65,59)),((64,58),(57,56)))),(((((38,(41,(42,35))),((37,36),25)),(((52,(51,50)),34),(((49,((53,(47,46)),(48,45))),(24,(20,(15,14)))),((11,((19,17),(((54,44),43),10))),(18,((26,12),(((61,60),16),(13,(21,9))))))))),(8,6)),((((69,68),(70,67)),(29,((33,30),(31,((32,28),27))))),((55,(5,4)),3))))))),1);
   tree tree_767 [p = 0.000, P = 0.046] = [&W 0.000033] (22,(23,(7,((40,(39,2)),((62,(((66,63),(65,59)),((64,58),(57,56)))),(((((49,((53,(47,46)),(48,45))),(24,(20,(15,14)))),(((51,(52,50)),34),((11,((19,17),((44,(54,43)),10))),(18,((26,12),(((61,60),16),((21,13),9))))))),(((38,(41,(42,35))),((37,36),25)),(8,6))),((((69,68),(70,67)),(29,((33,30),(31,((32,28),27))))),((55,(5,4)),3))))))),1);
   tree tree_768 [p = 0.000, P = 0.046] = [&W 0.000033] (22,(23,(7,((40,(39,2)),((62,(((66,63),(65,59)),((64,58),(57,56)))),((((((52,51),50),34),((18,((19,17),((44,(54,43)),10))),(((26,(24,(20,(15,14)))),12),(11,(((61,60),16),(13,(21,9))))))),(((38,(41,(42,35))),((37,36),25)),((49,((53,(47,46)),(48,45))),(8,6)))),((((69,68),(70,67)),(33,((30,29),(31,((32,28),27))))),((55,(5,4)),3))))))),1);
   tree tree_769 [p = 0.000, P = 0.046] = [&W 0.000033] (22,(23,(7,((40,(39,2)),((62,(((66,63),(65,59)),((64,58),(57,56)))),(((((((52,51),50),34),((38,(41,(42,35))),((37,36),25))),((49,((53,(47,46)),(48,45))),((24,(20,(15,14))),((11,((44,(54,43)),((19,17),10))),(18,((26,12),(((61,60),16),(13,(21,9))))))))),(8,6)),(((69,(68,(70,67))),(30,(33,(29,(31,((32,28),27)))))),((55,(5,4)),3))))))),1);
   tree tree_770 [p = 0.000, P = 0.046] = [&W 0.000033] (22,(23,(7,((40,(39,2)),((62,(((66,63),(65,59)),((64,58),(57,56)))),((((((49,(53,(47,46))),(48,45)),((52,(51,50)),34)),((18,((19,17),((54,(44,43)),10))),(((26,(24,(20,(15,14)))),12),(11,(((61,60),16),(13,(21,9))))))),(((38,(41,(42,35))),((37,36),25)),(8,6))),(((69,(68,(70,67))),(30,(33,(29,((32,28),(31,27)))))),((55,(5,4)),3))))))),1);
   tree tree_771 [p = 0.000, P = 0.046] = [&W 0.000033] (22,(23,(7,((40,(39,2)),((62,(((66,63),(65,59)),((64,58),(57,56)))),((((18,((44,(54,43)),((19,17),10))),(((26,(24,(20,(15,14)))),12),(11,(((61,60),16),(13,(21,9)))))),(((52,(51,50)),34),((49,((53,(47,46)),(48,45))),(((38,(41,(42,35))),((37,36),25)),(8,6))))),((((69,68),(70,67)),((33,30),(29,(31,((32,28),27))))),((55,(5,4)),3))))))),1);
   tree tree_772 [p = 0.000, P = 0.046] = [&W 0.000033] (22,(23,(7,((40,(39,2)),((62,(((66,63),(65,59)),((64,58),(57,56)))),(((52,(51,50)),34),((((18,((54,(44,43)),((19,17),10))),(((26,(24,(20,(15,14)))),12),(11,(((61,60),16),(13,(21,9)))))),(((49,((53,(47,46)),(48,45))),((38,(41,(42,35))),((37,36),25))),(8,6))),(((69,(68,(70,67))),(30,(33,(29,(31,((32,28),27)))))),((55,(5,4)),3)))))))),1);
   tree tree_773 [p = 0.000, P = 0.046] = [&W 0.000033] (22,(23,(7,((40,(39,2)),((62,(((66,63),(65,59)),((64,58),(57,56)))),((((24,(20,(15,14))),((11,((19,17),((54,(44,43)),10))),(18,((26,12),(((61,60),16),((21,13),9)))))),(((52,(51,50)),34),(((49,((53,(47,46)),(48,45))),((38,(41,(42,35))),((37,36),25))),(8,6)))),((((69,68),(70,67)),((31,(((33,30),29),(32,28))),27)),((55,(5,4)),3))))))),1);
   tree tree_774 [p = 0.000, P = 0.046] = [&W 0.000033] (22,(23,(7,((40,(39,2)),((62,(((66,63),(65,59)),((64,58),(57,56)))),(((((69,68),(70,67)),(29,((33,30),((31,(32,28)),27)))),(((((52,51),50),34),((18,(((54,(44,43)),(19,17)),10)),(((24,(20,(15,14))),(26,12)),(11,(((61,60),16),(13,(21,9))))))),(((49,((53,(47,46)),(48,45))),((38,(41,(42,35))),((37,36),25))),(8,6)))),((55,(5,4)),3)))))),1);
   tree tree_775 [p = 0.000, P = 0.046] = [&W 0.000033] (22,(23,(7,((40,(39,2)),((62,(((66,63),(65,59)),((64,58),(57,56)))),((((69,68),(70,67)),(30,(33,(29,(31,((32,28),27)))))),(((((52,(51,50)),34),((18,((19,17),((44,(54,43)),10))),(((24,(20,(15,14))),(26,12)),(11,(((61,60),16),(13,(21,9))))))),(((49,((53,(47,46)),(48,45))),((38,(41,(42,35))),((37,36),25))),(8,6))),((55,(5,4)),3))))))),1);
   tree tree_776 [p = 0.000, P = 0.046] = [&W 0.000033] (22,(23,(7,((40,(39,2)),((62,(((66,63),(65,59)),((64,58),(57,56)))),((((24,(20,(15,14))),((11,((19,17),((44,(54,43)),10))),(18,((26,12),(((61,60),16),((21,13),9)))))),(((52,(51,50)),34),(((49,((53,(47,46)),(48,45))),((38,(41,(42,35))),((37,36),25))),(8,6)))),((((69,(68,(70,67))),((33,30),(29,((32,28),(31,27))))),(55,(5,4))),3)))))),1);
   tree tree_777 [p = 0.000, P = 0.046] = [&W 0.000033] (22,(23,(7,((40,(39,2)),((62,(((66,63),(65,59)),((64,58),(57,56)))),((((((52,51),50),34),((49,((53,(47,46)),(48,45))),((24,(20,(15,14))),((11,(((54,(44,43)),(19,17)),10)),(18,((26,12),(((61,60),16),((21,13),9)))))))),(((38,(41,(42,35))),((37,36),25)),(8,6))),((((69,68),(70,67)),(30,(33,(29,(31,((32,28),27)))))),((55,(5,4)),3))))))),1);
   tree tree_778 [p = 0.000, P = 0.046] = [&W 0.000033] (22,(23,(7,((40,(39,2)),((62,(((66,63),(65,59)),((64,58),(57,56)))),(((((52,(51,50)),34),((18,((19,17),(((54,44),43),10))),(((26,(24,(20,(15,14)))),12),(11,(((61,60),16),(13,(21,9))))))),(((49,((53,(47,46)),(48,45))),((38,(41,(42,35))),((37,36),25))),(8,6))),((((69,68),(70,67)),(29,((33,30),((32,28),(31,27))))),((55,(5,4)),3))))))),1);
   tree tree_779 [p = 0.000, P = 0.046] = [&W 0.000033] (22,(23,(7,((40,(39,2)),((62,(((66,63),(65,59)),((64,58),(57,56)))),((((18,((19,17),((44,(54,43)),10))),(((26,(24,(20,(15,14)))),12),(11,(((61,60),16),(13,(21,9)))))),(((49,((53,(47,46)),(48,45))),((38,(41,(42,35))),((37,36),25))),((((52,51),50),34),(8,6)))),((((69,68),(70,67)),(29,((33,30),((32,28),(31,27))))),((55,(5,4)),3))))))),1);
   tree tree_780 [p = 0.000, P = 0.046] = [&W 0.000033] (22,(23,(7,((40,(39,2)),((62,(((66,63),(65,59)),((64,58),(57,56)))),((((38,(41,(42,35))),((37,36),25)),((((49,((53,(47,46)),(48,45))),((52,(51,50)),34)),((18,(((44,(54,43)),(19,17)),10)),(((24,(20,(15,14))),(26,12)),(11,(((61,60),16),(13,(21,9))))))),(8,6))),((((69,68),(70,67)),(29,((33,30),(31,((32,28),27))))),((55,(5,4)),3))))))),1);
   tree tree_781 [p = 0.000, P = 0.046] = [&W 0.000033] (22,(23,(7,((40,(39,2)),((62,(((66,63),(65,59)),(((64,58),57),56))),(((((51,(52,50)),34),((18,((19,17),((44,(54,43)),10))),(((26,(24,(20,(15,14)))),12),(11,(((61,60),16),(13,(21,9))))))),(((38,(41,(42,35))),((37,36),25)),((49,((53,(47,46)),(48,45))),(8,6)))),((((69,68),(70,67)),((33,30),(29,(31,((32,28),27))))),((55,(5,4)),3))))))),1);
   tree tree_782 [p = 0.000, P = 0.046] = [&W 0.000033] (22,(23,(7,((40,(39,2)),((62,(((66,63),(65,59)),((64,58),(57,56)))),((((52,(51,50)),34),(((49,((53,(47,46)),(48,45))),((38,(41,(42,35))),((37,36),25))),(((18,((19,17),((54,(44,43)),10))),(((24,(20,(15,14))),(26,12)),(11,(((61,60),16),(13,(21,9)))))),(8,6)))),(((68,(69,(70,67))),(((31,((33,30),29)),(32,28)),27)),((55,(5,4)),3))))))),1);
   tree tree_783 [p = 0.000, P = 0.046] = [&W 0.000033] (22,(23,(7,((40,(39,2)),((62,(((66,63),(65,59)),((64,58),(57,56)))),((((49,((53,(47,46)),(48,45))),((38,(41,(42,35))),((37,36),25))),((((52,(51,50)),34),((18,((54,(44,43)),((19,17),10))),(((24,(20,(15,14))),(26,12)),(11,(((61,60),16),(13,(21,9))))))),(8,6))),((((69,68),(70,67)),(29,((33,30),((32,28),(31,27))))),((55,(5,4)),3))))))),1);
   tree tree_784 [p = 0.000, P = 0.046] = [&W 0.000033] (22,(23,(7,((40,(39,2)),((62,(((66,63),(65,59)),((64,58),(57,56)))),((((((52,51),50),34),((38,(41,(42,35))),((37,36),25))),(((18,((19,17),((54,(44,43)),10))),((((49,((53,(47,46)),(48,45))),(24,(20,(15,14)))),(26,12)),(11,(((61,60),16),(13,(21,9)))))),(8,6))),((((69,68),(70,67)),(29,((33,30),((31,(32,28)),27)))),((55,(5,4)),3))))))),1);
   tree tree_785 [p = 0.000, P = 0.046] = [&W 0.000033] (22,(23,(7,((40,(39,2)),((62,(((66,63),(65,59)),((64,58),(57,56)))),((((38,(41,(42,35))),((37,36),25)),((((49,((53,(47,46)),(48,45))),((52,(51,50)),34)),((18,((19,17),((54,(44,43)),10))),(((24,(20,(15,14))),(26,12)),(11,(((61,60),16),(13,(21,9))))))),(8,6))),(((69,(68,(70,67))),(29,((33,30),(31,((32,28),27))))),((55,(5,4)),3))))))),1);
   tree tree_786 [p = 0.000, P = 0.046] = [&W 0.000033] (22,(23,(7,((40,(39,2)),((62,(((66,63),(65,59)),((64,58),(57,56)))),((((38,(41,(42,35))),((37,36),25)),((((51,(52,50)),34),((18,((19,17),((54,(44,43)),10))),((((49,((53,(47,46)),(48,45))),(24,(20,(15,14)))),(26,12)),(11,(((61,60),16),(13,(21,9))))))),(8,6))),((55,(5,4)),(((69,(68,(70,67))),(29,((33,30),((32,28),(31,27))))),3))))))),1);
   tree tree_787 [p = 0.000, P = 0.046] = [&W 0.000033] (22,(23,(7,((40,(39,2)),((62,(((66,63),(65,59)),((64,58),(57,56)))),((((38,(41,(42,35))),((37,36),25)),(((((52,51),50),34),((18,((44,(54,43)),((19,17),10))),(((24,(20,(15,14))),(26,12)),(11,(((61,60),16),(13,(21,9))))))),((49,((53,(47,46)),(48,45))),(8,6)))),((((69,68),(70,67)),(((31,((33,30),29)),(32,28)),27)),((55,(5,4)),3))))))),1);
   tree tree_788 [p = 0.000, P = 0.046] = [&W 0.000033] (22,(23,(7,((40,(39,2)),((62,(((66,63),(65,59)),((64,58),(57,56)))),((((38,(41,(42,35))),((37,36),25)),((((52,(51,50)),34),((49,((53,(47,46)),(48,45))),((18,((19,17),((54,(44,43)),10))),(((24,(20,(15,14))),(26,12)),(11,(((61,60),16),(13,(21,9)))))))),(8,6))),((((69,68),(70,67)),(((31,((33,30),29)),(32,28)),27)),((55,(5,4)),3))))))),1);
   tree tree_789 [p = 0.000, P = 0.046] = [&W 0.000033] (22,(23,(7,((40,(39,2)),((62,(((66,63),(65,59)),((64,58),(57,56)))),((((((52,51),50),34),((38,(41,(42,35))),((37,36),25))),(((18,((19,17),((54,(44,43)),10))),(((24,(20,(15,14))),(26,12)),(11,(((61,60),16),(13,(21,9)))))),((49,((53,(47,46)),(48,45))),(8,6)))),((((69,68),(70,67)),(((33,30),29),((31,(32,28)),27))),((55,(5,4)),3))))))),1);
   tree tree_790 [p = 0.000, P = 0.046] = [&W 0.000033] (22,(23,(7,((40,(39,2)),((62,(((66,63),(65,59)),((64,58),(57,56)))),((((49,((53,(47,46)),(48,45))),((38,((42,41),35)),((37,36),25))),((((52,(51,50)),34),((18,(((44,(54,43)),(19,17)),10)),(((24,(20,(15,14))),(26,12)),(11,(((61,60),16),(13,(21,9))))))),(8,6))),(((68,(69,(70,67))),((31,((33,30),29)),((32,28),27))),((55,(5,4)),3))))))),1);
   tree tree_791 [p = 0.000, P = 0.046] = [&W 0.000033] (22,(23,(7,((40,(39,2)),((62,(((65,(66,63)),59),((64,58),(57,56)))),((((18,((19,17),((54,(44,43)),10))),(((26,(24,(20,(15,14)))),12),(11,(((61,60),16),(13,(21,9)))))),(((52,(51,50)),34),(((49,((53,(47,46)),(48,45))),((38,(41,(42,35))),((37,36),25))),(8,6)))),(((68,(69,(70,67))),((33,30),(29,(31,((32,28),27))))),((55,(5,4)),3))))))),1);
   tree tree_792 [p = 0.000, P = 0.046] = [&W 0.000033] (22,(23,(7,((40,(39,2)),((62,(((66,63),(65,59)),((64,58),(57,56)))),(((((38,(41,(42,35))),((37,36),25)),((((52,51),50),34),(((49,((53,(47,46)),(48,45))),(24,(20,(15,14)))),((11,((19,17),((54,(44,43)),10))),(18,((26,12),(((61,60),16),(13,(21,9))))))))),(8,6)),((((69,68),(70,67)),(30,(33,(29,((32,28),(31,27)))))),((55,(5,4)),3))))))),1);
   tree tree_793 [p = 0.000, P = 0.046] = [&W 0.000033] (22,(23,(7,((40,(39,2)),((62,(((66,63),(65,59)),(57,((64,58),56)))),((((38,(41,(42,35))),((37,36),25)),((((51,(52,50)),34),(((49,((53,(47,46)),(48,45))),(24,(20,(15,14)))),((11,((19,17),(((54,44),43),10))),(18,((26,12),(((61,60),16),(13,(21,9)))))))),(8,6))),(((69,(68,(70,67))),(33,(30,(29,((31,(32,28)),27))))),((55,(5,4)),3))))))),1);
   tree tree_794 [p = 0.000, P = 0.047] = [&W 0.000033] (22,(23,(7,((40,(39,2)),((62,(((66,63),(65,59)),((64,58),(57,56)))),(((((38,(41,(42,35))),((37,36),25)),(((49,((53,(47,46)),(48,45))),((52,(51,50)),34)),((18,((19,17),((44,(54,43)),10))),(((26,(24,(20,(15,14)))),12),(11,(((61,60),16),(13,(21,9)))))))),(8,6)),(((69,(68,(70,67))),((33,30),(29,((32,28),(31,27))))),((55,(5,4)),3))))))),1);
   tree tree_795 [p = 0.000, P = 0.047] = [&W 0.000033] (22,(23,(7,((40,(39,2)),((62,(((66,63),(65,59)),((64,58),(57,56)))),(((((49,((53,(47,46)),(48,45))),((52,(51,50)),34)),((38,(41,(42,35))),((37,36),25))),(((24,(20,(15,14))),((11,((19,17),((54,(44,43)),10))),(18,((26,12),(((61,60),16),(13,(21,9))))))),(8,6))),((((69,68),(70,67)),(33,(30,(29,((32,28),(31,27)))))),((55,(5,4)),3))))))),1);
   tree tree_796 [p = 0.000, P = 0.047] = [&W 0.000033] (22,(23,(7,((40,(39,2)),((62,(((66,63),(65,59)),((64,58),(57,56)))),((((((52,51),50),34),((18,((19,17),((54,(44,43)),10))),(((24,(20,(15,14))),(26,12)),(11,(((61,60),16),((21,13),9)))))),(((38,(41,(42,35))),((37,36),25)),((49,((53,(47,46)),(48,45))),(8,6)))),((((69,68),(70,67)),(30,(33,(29,((31,(32,28)),27))))),((55,(5,4)),3))))))),1);
   tree tree_797 [p = 0.000, P = 0.047] = [&W 0.000033] (22,(23,(7,((40,(39,2)),((62,(((66,63),(65,59)),((64,58),(57,56)))),(((((38,(41,(42,35))),((37,36),25)),(((49,((53,(47,46)),(48,45))),34),((18,(((44,(54,43)),(19,17)),10)),(((26,((52,(51,50)),(24,(20,(15,14))))),12),(11,(((61,60),16),(13,(21,9)))))))),(8,6)),((((69,68),(70,67)),(30,(33,(29,(31,((32,28),27)))))),((55,(5,4)),3))))))),1);
   tree tree_798 [p = 0.000, P = 0.047] = [&W 0.000033] (22,(23,(7,((40,(39,2)),((62,(((66,63),(65,59)),((64,58),(57,56)))),((((69,68),(70,67)),(33,(30,(29,((31,(32,28)),27))))),(((((38,(41,(42,35))),((37,36),25)),(((52,(51,50)),34),((49,((53,(47,46)),(48,45))),((18,((54,(44,43)),((19,17),10))),(((24,(20,(15,14))),(26,12)),(11,(((61,60),16),(13,(21,9))))))))),(8,6)),((55,(5,4)),3))))))),1);
   tree tree_799 [p = 0.000, P = 0.047] = [&W 0.000033] (22,(23,(7,((40,(39,2)),((62,(((66,63),(65,59)),((64,58),(57,56)))),(((((38,(41,(42,35))),((37,36),25)),(((52,(51,50)),34),((49,((53,(47,46)),(48,45))),((18,((19,17),((44,(54,43)),10))),(((24,(20,(15,14))),(26,12)),(11,(((61,60),16),(13,(21,9))))))))),(8,6)),((((69,68),(70,67)),(30,((33,29),(31,((32,28),27))))),((55,(5,4)),3))))))),1);
   tree tree_800 [p = 0.000, P = 0.047] = [&W 0.000033] (22,(23,(7,((40,(39,2)),((62,(((66,63),(65,59)),((64,58),(57,56)))),(((((49,((53,(47,46)),(48,45))),((38,(41,(42,35))),((37,36),25))),((((52,51),50),34),((18,((19,17),(((54,44),43),10))),(((24,(20,(15,14))),(26,12)),(11,(((61,60),16),(13,(21,9)))))))),(8,6)),((((69,68),(70,67)),((33,30),(29,(31,((32,28),27))))),((55,(5,4)),3))))))),1);
   tree tree_801 [p = 0.000, P = 0.047] = [&W 0.000033] (22,(23,(7,((40,(39,2)),((62,(((66,63),(65,59)),((64,58),(57,56)))),(((((38,(41,(42,35))),((37,36),25)),(((52,(51,50)),((49,((53,(47,46)),(48,45))),34)),((18,(((44,(54,43)),(19,17)),10)),(((24,(20,(15,14))),(26,12)),(11,(((61,60),16),(13,(21,9)))))))),(8,6)),(((69,(68,(70,67))),((33,30),(29,(31,((32,28),27))))),((55,(5,4)),3))))))),1);
   tree tree_802 [p = 0.000, P = 0.047] = [&W 0.000033] (22,(23,(7,((40,(39,2)),((62,(((66,63),(65,59)),((64,58),(57,56)))),(((((38,(41,(42,35))),((37,36),25)),(((49,((53,(47,46)),(48,45))),((52,(51,50)),34)),((18,(((44,(54,43)),(19,17)),10)),(((24,(20,(15,14))),(26,12)),(11,(((61,60),16),(13,(21,9)))))))),(8,6)),(((69,(68,(70,67))),(33,(30,(29,(31,((32,28),27)))))),((55,(5,4)),3))))))),1);
   tree tree_803 [p = 0.000, P = 0.047] = [&W 0.000033] (22,(23,(7,((40,(39,2)),((62,(((66,63),(65,59)),((64,58),(57,56)))),(((((38,(41,(42,35))),((37,36),25)),(((52,(51,50)),34),((49,((53,(47,46)),(48,45))),((18,((19,17),((44,(54,43)),10))),(((24,(20,(15,14))),(26,12)),(11,(((61,60),16),(13,(21,9))))))))),(8,6)),(((((69,68),(70,67)),(29,((33,30),(31,((32,28),27))))),(55,(5,4))),3)))))),1);
   tree tree_804 [p = 0.000, P = 0.047] = [&W 0.000033] (22,(23,(7,((40,(39,2)),((62,(((66,63),(65,59)),((64,58),(57,56)))),(((((49,((53,(47,46)),(48,45))),((38,(41,(42,35))),((37,36),25))),((((52,51),50),34),((18,((19,17),((44,(54,43)),10))),(((24,(20,(15,14))),(26,12)),(11,(((61,60),16),(13,(21,9)))))))),(8,6)),(((69,(68,(70,67))),(33,(30,(29,(31,((32,28),27)))))),((55,(5,4)),3))))))),1);
   tree tree_805 [p = 0.000, P = 0.047] = [&W 0.000033] (22,(23,(7,((40,(39,2)),((62,(((66,63),(65,59)),((64,58),(57,56)))),(((((49,((53,(47,46)),(48,45))),((51,(52,50)),34)),((18,((44,(54,43)),((19,17),10))),(((24,(20,(15,14))),(26,12)),(11,(((61,60),16),(21,(13,9))))))),(((38,(41,(42,35))),((37,36),25)),(8,6))),((((69,68),(70,67)),(33,(30,(29,((32,28),(31,27)))))),((55,(5,4)),3))))))),1);
   tree tree_806 [p = 0.000, P = 0.047] = [&W 0.000033] (22,(23,(7,((40,(39,2)),((62,(((66,63),(65,59)),((64,58),(57,56)))),((((52,(51,50)),34),(((18,((19,17),((54,(44,43)),10))),(((24,(20,(15,14))),(26,12)),(11,(((61,60),16),(21,(13,9)))))),(((49,((53,(47,46)),(48,45))),((38,(41,(42,35))),((37,36),25))),(8,6)))),((((69,68),(70,67)),(30,(33,(29,((32,28),(31,27)))))),((55,(5,4)),3))))))),1);
   tree tree_807 [p = 0.000, P = 0.047] = [&W 0.000033] (22,(23,(7,((40,(39,2)),((62,(((66,63),(65,59)),((64,58),(57,56)))),(((((38,(41,(42,35))),((37,36),25)),(((49,((53,(47,46)),(48,45))),(((52,51),50),34)),((18,((19,17),((54,(44,43)),10))),(((24,(20,(15,14))),(26,12)),(11,(((61,60),16),((21,13),9))))))),(8,6)),((((69,68),(70,67)),(30,((33,29),((31,(32,28)),27)))),((55,(5,4)),3))))))),1);
   tree tree_808 [p = 0.000, P = 0.047] = [&W 0.000033] (22,(23,(7,((40,(39,2)),((((18,((19,17),((44,(54,43)),10))),((26,12),(11,(((61,60),16),(13,(21,9)))))),((((52,51),50),34),((20,(24,(15,14))),((49,((53,(47,46)),(48,45))),(((38,(41,(42,35))),((37,36),25)),(8,6)))))),((62,(((66,63),(65,59)),((64,58),(57,56)))),(((69,(68,(70,67))),(33,(30,(29,(31,((32,28),27)))))),((55,(5,4)),3))))))),1);
   tree tree_809 [p = 0.000, P = 0.047] = [&W 0.000033] (22,(23,(7,((40,(39,2)),((62,(((66,63),(65,59)),((64,58),(57,56)))),((((38,(41,(42,35))),((37,36),25)),((((51,(52,50)),34),((49,((53,(47,46)),(48,45))),((18,((19,17),((44,(54,43)),10))),(((20,(24,(15,14))),(26,12)),(11,(((61,60),16),(21,(13,9)))))))),(8,6))),((((69,68),(70,67)),(((33,30),29),((31,(32,28)),27))),((55,(5,4)),3))))))),1);
   tree tree_810 [p = 0.000, P = 0.047] = [&W 0.000033] (22,(23,(7,((40,(39,2)),((62,(((66,63),(65,59)),((64,58),(57,56)))),(((((51,(52,50)),34),((38,(41,(42,35))),((37,36),25))),(((24,(20,(15,14))),((11,((44,(54,43)),((19,17),10))),(18,((26,12),(((61,60),16),(13,(21,9))))))),((49,((53,(47,46)),(48,45))),(8,6)))),((((69,68),(70,67)),(29,((33,30),(31,((32,28),27))))),((55,(5,4)),3))))))),1);
   tree tree_811 [p = 0.000, P = 0.047] = [&W 0.000033] (22,(23,(7,((40,(39,2)),(((62,(((66,63),(65,59)),((64,58),(57,56)))),(((((52,(51,50)),34),((49,((53,(47,46)),(48,45))),((38,(41,(42,35))),((37,36),25)))),((18,((19,17),((54,(44,43)),10))),(((24,(20,(15,14))),(26,12)),(11,(((61,60),16),((21,13),9)))))),(8,6))),((((69,68),(70,67)),(((33,30),29),(31,((32,28),27)))),((55,(5,4)),3)))))),1);
   tree tree_812 [p = 0.000, P = 0.047] = [&W 0.000033] (22,(23,(7,((40,(39,2)),((62,(((66,63),(65,59)),((64,58),(57,56)))),(((((38,(41,(42,35))),((37,36),25)),(((51,(52,50)),34),((49,((53,(47,46)),(48,45))),((18,(((54,44),43),((19,17),10))),(((24,(20,(15,14))),(26,12)),(11,(((61,60),16),((21,13),9)))))))),(8,6)),((((69,68),(70,67)),(29,((33,30),((31,(32,28)),27)))),((55,(5,4)),3))))))),1);
   tree tree_813 [p = 0.000, P = 0.047] = [&W 0.000033] (22,(23,(7,((40,(39,2)),((62,(((66,63),(65,59)),(64,(58,(57,56))))),(((((51,(52,50)),34),((18,((44,(54,43)),((19,17),10))),(((24,(20,(15,14))),(26,12)),(11,(((61,60),16),((21,13),9)))))),(((49,((53,(47,46)),(48,45))),((38,(41,(42,35))),((37,36),25))),(8,6))),((((69,68),(70,67)),(30,((33,29),((31,(32,28)),27)))),((55,(5,4)),3))))))),1);
   tree tree_814 [p = 0.000, P = 0.047] = [&W 0.000033] (22,(23,(7,((40,(39,2)),((62,(((66,63),(65,59)),((64,58),(57,56)))),(((((38,(41,(42,35))),((37,36),25)),(((49,((53,(47,46)),(48,45))),34),((18,((19,17),(((54,44),43),10))),(((24,(20,(15,14))),(26,12)),(((51,(52,50)),11),(((61,60),16),((21,13),9))))))),(8,6)),((((69,68),(70,67)),(30,(33,(29,(31,((32,28),27)))))),((55,(5,4)),3))))))),1);
   tree tree_815 [p = 0.000, P = 0.047] = [&W 0.000033] (22,(23,(7,((40,(39,2)),((((38,(41,(42,35))),((37,36),25)),((((((52,51),50),34),((49,((53,(47,46)),(48,45))),(24,(20,(15,14))))),((11,((19,17),((54,(44,43)),10))),(18,((26,12),(((61,60),16),(13,(21,9))))))),(8,6))),((62,(((66,63),(65,59)),((64,58),(57,56)))),((((69,68),(70,67)),(29,((33,30),((32,28),(31,27))))),((55,(5,4)),3))))))),1);
   tree tree_816 [p = 0.000, P = 0.047] = [&W 0.000033] (22,(23,(7,((40,(39,2)),((62,(((66,63),(65,59)),((64,58),(57,56)))),((((38,(41,(42,35))),((37,36),25)),((((49,((53,(47,46)),(48,45))),(24,(20,(15,14)))),((11,((19,17),((54,(44,43)),10))),(18,((26,12),(((61,60),16),(13,(21,9))))))),(((51,(52,50)),34),(8,6)))),(((68,(69,(70,67))),(((33,30),29),(31,((32,28),27)))),((55,(5,4)),3))))))),1);
   tree tree_817 [p = 0.000, P = 0.047] = [&W 0.000033] (22,(23,(7,((40,(39,2)),((62,(((66,63),(65,59)),((64,58),(57,56)))),(((((49,((53,(47,46)),(48,45))),((38,(41,(42,35))),((37,36),25))),((((52,51),50),34),((18,((44,(54,43)),((19,17),10))),(((24,(20,(15,14))),(26,12)),(11,(((61,60),16),(13,(21,9)))))))),(8,6)),(((69,(68,(70,67))),(30,(33,(29,(31,((32,28),27)))))),((55,(5,4)),3))))))),1);
   tree tree_818 [p = 0.000, P = 0.047] = [&W 0.000033] (22,(23,(7,((40,(39,2)),((62,(((66,63),(65,59)),((64,58),(57,56)))),((((((52,(51,50)),34),((49,((53,(47,46)),(48,45))),((38,(41,(42,35))),((37,36),25)))),((18,((19,17),((44,(54,43)),10))),(((24,(20,(15,14))),(26,12)),(11,(((61,60),16),(13,(21,9))))))),(8,6)),(((68,(69,(70,67))),(33,(30,(29,((32,28),(31,27)))))),((55,(5,4)),3))))))),1);
   tree tree_819 [p = 0.000, P = 0.047] = [&W 0.000033] (22,(23,(7,((40,(39,2)),(((62,(((66,63),(65,59)),(57,((64,58),56)))),((((38,(41,(42,35))),((37,36),25)),(((((52,51),50),((49,(53,(47,46))),(48,45))),34),((18,((19,17),(((54,44),43),10))),(((24,(20,(15,14))),(26,12)),(11,(((61,60),16),(13,(21,9)))))))),(8,6))),((((69,68),(70,67)),(33,(30,(29,((32,28),(31,27)))))),((55,(5,4)),3)))))),1);
   tree tree_820 [p = 0.000, P = 0.047] = [&W 0.000033] (22,(23,(7,((40,(39,2)),((62,(((66,63),(65,59)),((64,58),(57,56)))),(((((51,(52,50)),34),((49,((53,(47,46)),(48,45))),((38,(41,(42,35))),((37,36),25)))),(((24,(20,(15,14))),((11,((19,17),((54,(44,43)),10))),(18,((26,12),(((61,60),16),(13,(21,9))))))),(8,6))),(((69,(68,(70,67))),((33,30),(29,((32,28),(31,27))))),((55,(5,4)),3))))))),1);
   tree tree_821 [p = 0.000, P = 0.047] = [&W 0.000033] (22,(23,(7,((40,(39,2)),((62,(((66,63),(65,59)),((64,58),(57,56)))),((((38,(41,(42,35))),((37,36),25)),(((((49,((53,(47,46)),(48,45))),(((52,51),50),34)),(24,(20,(15,14)))),((11,((19,17),((54,(44,43)),10))),(18,((26,12),(((61,60),16),(13,(21,9))))))),(8,6))),(((68,(69,(70,67))),(33,(30,(29,((31,(32,28)),27))))),((55,(5,4)),3))))))),1);
   tree tree_822 [p = 0.000, P = 0.047] = [&W 0.000033] (22,(23,(7,((40,(39,2)),(((62,(((66,63),(65,59)),((64,58),(57,56)))),(((38,(41,(42,35))),((37,36),25)),((34,((49,((53,(47,46)),(48,45))),(((52,51),50),((24,(20,(15,14))),((11,(((54,(44,43)),(19,17)),10)),(18,(12,(26,(((61,60),16),(13,(21,9))))))))))),(8,6)))),((((69,68),(70,67)),(33,(30,(29,(31,((32,28),27)))))),((55,(5,4)),3)))))),1);
   tree tree_823 [p = 0.000, P = 0.047] = [&W 0.000033] (22,(23,(7,((40,(39,2)),((62,(((66,63),(65,59)),((64,58),(57,56)))),(((((38,(41,(42,35))),((37,36),25)),(34,((49,((53,(47,46)),(48,45))),((18,((19,17),(((54,44),43),10))),(((24,(20,(15,14))),(26,12)),(11,(((61,60),16),(13,(21,9))))))))),(((52,51),50),(8,6))),((((69,68),(70,67)),((33,30),(29,(31,((32,28),27))))),((55,(5,4)),3))))))),1);
   tree tree_824 [p = 0.000, P = 0.048] = [&W 0.000033] (22,(23,(7,((40,(39,2)),((62,(((66,63),(65,59)),((64,58),(57,56)))),(((((38,(41,(42,35))),((37,36),25)),(((49,((53,(47,46)),(48,45))),(24,(20,(15,14)))),(((52,(51,50)),34),((11,((19,17),((44,(54,43)),10))),(18,((26,12),(((61,60),16),(13,(21,9))))))))),(8,6)),((((69,68),(70,67)),(29,((33,30),((32,28),(31,27))))),((55,(5,4)),3))))))),1);
   tree tree_825 [p = 0.000, P = 0.048] = [&W 0.000033] (22,(23,(7,((40,(39,2)),((62,(((66,63),(65,59)),((64,58),(57,56)))),((((34,((49,((53,(47,46)),(48,45))),((38,(41,(42,35))),((37,36),25)))),((18,((19,17),((44,(54,43)),10))),(((24,(20,(15,14))),(26,12)),((((52,51),50),11),(((61,60),16),(13,(21,9))))))),(8,6)),((((69,68),(70,67)),(30,(33,(29,((32,28),(31,27)))))),((55,(5,4)),3))))))),1);
   tree tree_826 [p = 0.000, P = 0.048] = [&W 0.000033] (22,(23,(7,((40,(39,2)),((62,(((66,63),(65,59)),((64,58),(57,56)))),(((((38,(41,(42,35))),((37,36),25)),(((49,((53,(47,46)),(48,45))),((52,(51,50)),34)),((18,((19,17),((44,(54,43)),10))),(((24,(20,(15,14))),(26,12)),(11,(((61,60),16),(13,(21,9)))))))),(8,6)),((((69,68),(70,67)),(30,(33,(29,((32,28),(31,27)))))),((55,(5,4)),3))))))),1);
   tree tree_827 [p = 0.000, P = 0.048] = [&W 0.000033] (22,(23,(7,((40,(39,2)),((62,(((66,63),(65,59)),((64,58),(57,56)))),(((((38,(41,(42,35))),((37,36),25)),(((49,((53,(47,46)),(48,45))),(((52,51),50),34)),((18,((19,17),((44,(54,43)),10))),(((24,(20,(15,14))),(26,12)),(11,(((61,60),16),(13,(21,9)))))))),(8,6)),((((69,68),(70,67)),(33,(30,(29,((31,(32,28)),27))))),((55,(5,4)),3))))))),1);
   tree tree_828 [p = 0.000, P = 0.048] = [&W 0.000033] (22,(23,(7,((40,(39,2)),((62,(((66,63),(65,59)),((64,58),(57,56)))),(((((38,(41,(42,35))),((37,36),25)),(34,((49,((53,(47,46)),(48,45))),((18,((19,17),((44,(54,43)),10))),((((52,(51,50)),(24,(20,(15,14)))),(26,12)),(11,(((61,60),16),(13,(21,9))))))))),(8,6)),((((69,68),(70,67)),(33,(30,(29,((32,28),(31,27)))))),((55,(5,4)),3))))))),1);
   tree tree_829 [p = 0.000, P = 0.048] = [&W 0.000033] (22,(23,(7,((40,(39,2)),((62,(((66,63),(65,59)),((64,58),(57,56)))),(((((((52,51),50),34),((49,((53,(47,46)),(48,45))),((38,(41,(42,35))),((37,36),25)))),((18,(((44,(54,43)),(19,17)),10)),(((24,(20,(15,14))),(26,12)),(11,(((61,60),16),(13,(21,9))))))),(8,6)),((((69,68),(70,67)),(33,(30,(29,((32,28),(31,27)))))),((55,(5,4)),3))))))),1);
   tree tree_830 [p = 0.000, P = 0.048] = [&W 0.000033] (22,(23,(7,((40,(39,2)),(((62,(((66,63),(65,59)),(((64,58),57),56))),((((38,(41,(42,35))),((37,36),25)),(((49,((53,(47,46)),(48,45))),(((52,51),50),34)),((18,((19,17),(((54,44),43),10))),(((24,(20,(15,14))),(26,12)),(11,(((61,60),16),(13,(21,9)))))))),(8,6))),((((69,68),(70,67)),(30,(33,(29,(31,((32,28),27)))))),((55,(5,4)),3)))))),1);
   tree tree_831 [p = 0.000, P = 0.048] = [&W 0.000033] (22,(23,(7,((40,(39,2)),((62,(((66,63),(65,59)),((64,58),(57,56)))),(((((49,((53,(47,46)),(48,45))),((52,(51,50)),((38,(41,(42,35))),((37,36),25)))),(34,((18,((((54,44),43),(19,17)),10)),(((24,(20,(15,14))),(26,12)),(11,(((61,60),16),(13,(21,9)))))))),(8,6)),(((69,(68,(70,67))),((33,30),(29,(31,((32,28),27))))),((55,(5,4)),3))))))),1);
   tree tree_832 [p = 0.000, P = 0.048] = [&W 0.000033] (22,(23,(7,((40,(39,2)),((62,(((66,63),(65,59)),((64,58),(57,56)))),(((((38,(41,(42,35))),((37,36),25)),(((49,((53,(47,46)),(48,45))),(((52,51),50),34)),((18,(((54,44),43),((19,17),10))),(((24,(20,(15,14))),(26,12)),(11,(((61,60),16),(13,(21,9)))))))),(8,6)),((((69,68),(70,67)),((33,30),(29,(31,((32,28),27))))),((55,(5,4)),3))))))),1);
   tree tree_833 [p = 0.000, P = 0.048] = [&W 0.000033] (22,(23,(7,((40,(39,2)),((62,(((66,63),(65,59)),((64,58),(57,56)))),(((52,(51,50)),((((49,((53,(47,46)),(48,45))),((38,(41,(42,35))),((37,36),25))),(34,((18,(((54,(44,43)),(19,17)),10)),(((24,(20,(15,14))),(26,12)),(11,(((61,60),16),(13,(21,9)))))))),(8,6))),(((69,(68,(70,67))),(30,(33,(29,(31,((32,28),27)))))),((55,(5,4)),3))))))),1);
   tree tree_834 [p = 0.000, P = 0.048] = [&W 0.000033] (22,(23,(7,((40,(39,2)),((62,(((66,63),(65,59)),((64,58),(57,56)))),(((((51,(52,50)),34),(((38,(41,(42,35))),((37,36),25)),((49,((53,(47,46)),(48,45))),((18,((19,17),((54,(44,43)),10))),(((24,(20,(15,14))),(26,12)),(11,(((61,60),16),(13,(21,9))))))))),(8,6)),(((68,(69,(70,67))),((33,30),(29,(31,((32,28),27))))),((55,(5,4)),3))))))),1);
   tree tree_835 [p = 0.000, P = 0.048] = [&W 0.000033] (22,(23,(7,((40,(39,2)),((62,(((66,63),(65,59)),(64,(58,(57,56))))),((52,(51,50)),((((38,(41,(42,35))),((37,36),25)),(((34,((49,(53,((47,46),(48,45)))),(24,(20,(15,14))))),((11,((19,17),((54,(44,43)),10))),(18,((26,12),(((61,60),16),(13,(21,9))))))),(8,6))),((((69,68),(70,67)),(30,(33,(29,((32,28),(31,27)))))),((55,(5,4)),3)))))))),1);
   tree tree_836 [p = 0.000, P = 0.048] = [&W 0.000033] (22,(23,(7,((40,(39,2)),(((62,(((66,63),(65,59)),((64,58),(57,56)))),((((38,(41,(42,35))),((37,36),25)),(((49,((53,(47,46)),(48,45))),(((52,51),50),34)),((18,((19,17),((44,(54,43)),10))),(((24,(20,(15,14))),(26,12)),(11,(((61,60),16),(13,(21,9)))))))),(8,6))),((((69,68),(70,67)),((33,30),(29,(31,((32,28),27))))),((55,(5,4)),3)))))),1);
   tree tree_837 [p = 0.000, P = 0.048] = [&W 0.000033] (22,(23,(7,((40,(39,2)),((62,(((66,63),(65,59)),((64,58),(57,56)))),((((((52,51),50),34),((49,((53,(47,46)),(48,45))),((38,(41,(42,35))),((37,36),25)))),(((24,(20,(15,14))),((11,((19,17),((44,(54,43)),10))),(18,((26,12),(((61,60),16),(13,(21,9))))))),(8,6))),((((69,(68,(70,67))),(33,(30,(29,((31,(32,28)),27))))),(55,(5,4))),3)))))),1);
   tree tree_838 [p = 0.000, P = 0.048] = [&W 0.000033] (22,(23,(7,((40,(39,2)),((62,(((66,63),(65,59)),((64,58),(57,56)))),((((38,(41,(42,35))),((37,36),25)),((((52,(51,50)),34),((49,((53,(47,46)),(48,45))),((24,(20,(15,14))),((11,((19,17),((54,(44,43)),10))),(18,((26,12),(((61,60),16),(13,(21,9))))))))),(8,6))),(((68,(69,(70,67))),(33,(30,(29,(31,((32,28),27)))))),((55,(5,4)),3))))))),1);
   tree tree_839 [p = 0.000, P = 0.048] = [&W 0.000033] (22,(23,(7,((40,(39,2)),((62,(((66,63),(65,59)),((64,58),(57,56)))),((((38,(41,(42,35))),((37,36),25)),(((((49,(53,(47,46))),(48,45)),(((52,51),50),34)),((24,(20,(15,14))),((11,(((54,(44,43)),(19,17)),10)),(18,((26,12),(((61,60),16),(13,(21,9)))))))),(8,6))),((((69,68),(70,67)),(30,(33,(29,(31,((32,28),27)))))),((55,(5,4)),3))))))),1);
   tree tree_840 [p = 0.000, P = 0.048] = [&W 0.000033] (22,(23,(7,((40,(39,2)),((62,(((66,63),(65,59)),((64,58),(57,56)))),(((((52,(51,50)),((38,(41,(42,35))),((37,36),25))),(34,((49,((53,(47,46)),(48,45))),((18,((54,(44,43)),((19,17),10))),(((24,(20,(15,14))),(26,12)),(11,(((61,60),16),(13,(21,9))))))))),(8,6)),(((69,(68,(70,67))),((33,30),(29,(31,((32,28),27))))),((55,(5,4)),3))))))),1);
   tree tree_841 [p = 0.000, P = 0.048] = [&W 0.000033] (22,(23,(7,((40,(39,2)),((62,(((66,63),(65,59)),((64,58),(57,56)))),((34,(((38,(41,(42,35))),((37,36),25)),((((49,((53,(47,46)),(48,45))),((52,(51,50)),(24,(20,(15,14))))),((11,((19,17),((54,(44,43)),10))),(18,((26,12),(((61,60),16),(13,(21,9))))))),(8,6)))),((((69,68),(70,67)),(33,(30,(29,(31,((32,28),27)))))),((55,(5,4)),3))))))),1);
   tree tree_842 [p = 0.000, P = 0.048] = [&W 0.000033] (22,(23,(7,((40,(39,2)),((62,(((66,63),(65,59)),((64,58),(57,56)))),(((((38,(41,(42,35))),((37,36),25)),(((52,(51,50)),34),((49,((53,(47,46)),(48,45))),(((19,17),((54,(44,43)),10)),(18,((26,12),(((24,(20,(15,14))),11),(((61,60),16),(13,(21,9)))))))))),(8,6)),((((69,68),(70,67)),(33,(30,(29,(31,((32,28),27)))))),((55,(5,4)),3))))))),1);
   tree tree_843 [p = 0.000, P = 0.048] = [&W 0.000033] (22,(23,(7,((40,(39,2)),((62,(((66,63),(65,59)),(64,(58,(57,56))))),(((((51,(52,50)),34),((49,((53,(47,46)),(48,45))),((38,(41,(42,35))),((37,36),25)))),((((19,17),((54,(44,43)),10)),(18,((26,12),(((24,(20,(15,14))),11),(((61,60),16),(13,(21,9))))))),(8,6))),(((68,(69,(70,67))),(33,(30,(29,((31,(32,28)),27))))),((55,(5,4)),3))))))),1);
   tree tree_844 [p = 0.000, P = 0.048] = [&W 0.000033] (22,(23,(7,((40,(39,2)),((62,(((66,63),(65,59)),((64,58),(57,56)))),(((((38,(41,(42,35))),((37,36),25)),(34,((49,((53,(47,46)),(48,45))),(((19,17),((44,(54,43)),10)),(18,((26,12),(((24,(20,(15,14))),11),(((61,60),16),(13,(21,9)))))))))),((52,(51,50)),(8,6))),((((69,68),(70,67)),(29,((33,30),((31,(32,28)),27)))),((55,(5,4)),3))))))),1);
   tree tree_845 [p = 0.000, P = 0.048] = [&W 0.000033] (22,(23,(7,((40,(39,2)),((62,(((66,63),(65,59)),((64,58),(57,56)))),(((((51,(52,50)),34),(((54,(44,43)),((19,17),10)),(18,((26,12),(((24,(20,(15,14))),11),(((61,60),16),((21,13),9))))))),((49,((53,(47,46)),(48,45))),(((38,(41,(42,35))),((37,36),25)),(8,6)))),(((69,(68,(70,67))),((33,30),(29,((31,(32,28)),27)))),((55,(5,4)),3))))))),1);
   tree tree_846 [p = 0.000, P = 0.048] = [&W 0.000033] (22,(23,(7,((40,(39,2)),((62,(((66,63),(65,59)),(57,((64,58),56)))),(((((38,(41,(42,35))),((37,36),25)),(((49,((53,(47,46)),(48,45))),(((52,51),50),34)),((((54,44),43),((19,17),10)),(18,((26,12),(((24,(20,(15,14))),11),(((61,60),16),(13,(21,9))))))))),(8,6)),(((((69,68),(70,67)),(30,(33,(29,(31,((32,28),27)))))),(55,(5,4))),3)))))),1);
   tree tree_847 [p = 0.000, P = 0.048] = [&W 0.000033] (22,(23,(7,((40,(39,2)),((62,(((66,63),(65,59)),((64,58),(57,56)))),((34,(((52,51),50),(((24,(20,(15,14))),((11,((19,17),((54,(44,43)),10))),((26,12),(18,(((61,60),16),(13,(21,9))))))),((((49,(53,(47,46))),(48,45)),((38,(41,(42,35))),((37,36),25))),(8,6))))),((((69,68),(70,67)),(30,(33,(29,((31,(32,28)),27))))),((55,(5,4)),3))))))),1);
   tree tree_848 [p = 0.000, P = 0.048] = [&W 0.000033] (22,(23,(7,((40,(39,2)),(((62,(((66,63),(65,59)),((64,58),(57,56)))),(((69,68),(70,67)),((33,30),(29,(31,((32,28),27)))))),(((((51,(52,50)),34),(((19,17),((44,(54,43)),10)),(18,((26,12),(((24,(20,(15,14))),11),(((61,60),16),(13,(21,9)))))))),(((49,((53,(47,46)),(48,45))),((38,(41,(42,35))),(37,(36,25)))),(8,6))),((55,(5,4)),3)))))),1);
   tree tree_849 [p = 0.000, P = 0.048] = [&W 0.000033] (22,(23,(7,((40,(39,2)),((62,(((66,63),(65,59)),((64,58),(57,56)))),(((((51,(52,50)),34),(((19,17),((54,(44,43)),10)),(18,((26,12),(((24,(20,(15,14))),11),(((61,60),16),(13,(21,9)))))))),(((49,((53,(47,46)),(48,45))),((38,(41,(42,35))),((37,36),25))),(8,6))),((((69,(68,(70,67))),((33,30),(29,((31,(32,28)),27)))),(55,(5,4))),3)))))),1);
   tree tree_850 [p = 0.000, P = 0.048] = [&W 0.000033] (22,(23,(7,((40,(39,2)),((62,(((66,63),(65,59)),((64,58),(57,56)))),(((((51,(52,50)),34),(((19,17),((54,(44,43)),10)),(18,((26,12),(((24,(20,(15,14))),11),(((61,60),16),(13,(21,9)))))))),(((38,(41,(42,35))),((37,36),25)),((49,((53,(47,46)),(48,45))),(8,6)))),((((69,68),(70,67)),(33,(30,(29,(31,((32,28),27)))))),((55,(5,4)),3))))))),1);
   tree tree_851 [p = 0.000, P = 0.048] = [&W 0.000033] (22,(23,(7,((40,(39,2)),((((62,(((66,63),(65,59)),((64,58),(57,56)))),(52,(51,50))),((((49,((53,(47,46)),(48,45))),34),((((54,(44,43)),(19,17)),10),(18,((26,12),(((24,(20,(15,14))),11),(((61,60),16),(13,(21,9)))))))),(((38,(41,(42,35))),((37,36),25)),(8,6)))),((((69,68),(70,67)),(33,(30,(29,(31,((32,28),27)))))),((55,(5,4)),3)))))),1);
   tree tree_852 [p = 0.000, P = 0.048] = [&W 0.000033] (22,(23,(7,((40,(39,2)),((62,(((66,63),(65,59)),((64,58),(57,56)))),(((((52,(51,50)),34),(((44,(54,43)),((19,17),10)),(18,((26,12),(((24,(20,(15,14))),11),(((61,60),16),(13,(21,9)))))))),(((49,((53,(47,46)),(48,45))),((38,(41,(42,35))),(37,(36,25)))),(8,6))),((((69,68),(70,67)),(33,(30,(29,(31,((32,28),27)))))),((55,(5,4)),3))))))),1);
   tree tree_853 [p = 0.000, P = 0.048] = [&W 0.000033] (22,(23,(7,((40,(39,2)),((62,(((66,63),(65,59)),(57,((64,58),56)))),((34,(((38,(41,(42,35))),((37,36),25)),(((49,(53,((47,46),(48,45)))),(((44,(54,43)),((19,17),10)),(18,((26,12),(((24,(20,(15,14))),11),(((61,60),16),(13,(21,9)))))))),((52,(51,50)),(8,6))))),((((69,68),(70,67)),(29,((33,30),((32,28),(31,27))))),((55,(5,4)),3))))))),1);
   tree tree_854 [p = 0.000, P = 0.049] = [&W 0.000033] (22,(23,(7,((40,(39,2)),((62,(((66,63),(65,59)),((64,58),(57,56)))),(((((49,((53,(47,46)),(48,45))),(((52,51),50),34)),((((44,(54,43)),(19,17)),10),((26,12),(((24,(20,(15,14))),11),(18,(((61,60),16),(21,(13,9)))))))),(((38,(41,(42,35))),((37,36),25)),(8,6))),((((69,68),(70,67)),((33,30),(29,(31,((32,28),27))))),((55,(5,4)),3))))))),1);
   tree tree_855 [p = 0.000, P = 0.049] = [&W 0.000033] (22,(23,(7,((40,(39,2)),((62,(((66,63),(65,59)),((64,58),(57,56)))),(((((38,(41,(42,35))),((37,36),25)),(((52,(51,50)),34),((49,((53,(47,46)),(48,45))),(((44,(54,43)),((19,17),10)),(18,((26,12),(((24,(20,(15,14))),11),(((61,60),16),(13,(21,9)))))))))),(8,6)),((((69,68),(70,67)),((33,30),(29,(31,((32,28),27))))),((55,(5,4)),3))))))),1);
   tree tree_856 [p = 0.000, P = 0.049] = [&W 0.000033] (22,(23,(7,((40,(39,2)),(((((52,(51,50)),34),(((49,((53,(47,46)),(48,45))),(24,(20,(15,14)))),((11,((54,(44,43)),((19,17),10))),((26,12),(18,(((61,60),16),(13,(21,9)))))))),(((38,(41,(42,35))),((37,36),25)),(8,6))),((62,(((66,63),(65,59)),(58,(64,(57,56))))),(((69,(68,(70,67))),(33,(30,(29,((32,28),(31,27)))))),((55,(5,4)),3))))))),1);
   tree tree_857 [p = 0.000, P = 0.049] = [&W 0.000033] (22,(23,(7,((40,(39,2)),((62,(((66,63),(65,59)),(57,((64,58),56)))),(((34,(((52,(51,50)),(24,(20,(15,14)))),((11,((((54,44),43),(19,17)),10)),((26,12),(18,(((61,60),16),(13,(21,9)))))))),(((49,((53,(47,46)),(48,45))),((38,(41,(42,35))),((37,36),25))),(8,6))),((((69,68),(70,67)),(30,((33,29),((31,(32,28)),27)))),((55,(5,4)),3))))))),1);
   tree tree_858 [p = 0.000, P = 0.049] = [&W 0.000033] (22,(23,(7,((40,(39,2)),((62,(((66,63),(65,59)),((64,58),(57,56)))),((((((49,(53,(47,46))),(48,45)),((51,(52,50)),34)),((18,((19,17),(((54,44),43),10))),((26,12),(((24,(15,(20,14))),11),(((61,60),16),(13,(21,9))))))),(((38,(41,(42,35))),((37,36),25)),(8,6))),(((69,(68,(70,67))),(33,(30,(29,(31,((32,28),27)))))),((55,(5,4)),3))))))),1);
   tree tree_859 [p = 0.000, P = 0.049] = [&W 0.000033] (22,(23,(7,((40,(39,2)),((62,(((66,63),(65,59)),((64,58),(57,56)))),(((((38,(41,(42,35))),((37,36),25)),(((52,(51,50)),34),((49,((53,(47,46)),(48,45))),((26,(((44,(54,43)),(19,17)),10)),(12,(((24,(20,(15,14))),11),(18,(((61,60),16),((21,13),9))))))))),(8,6)),(((69,(68,(70,67))),(29,((33,30),(31,((32,28),27))))),((55,(5,4)),3))))))),1);
   tree tree_860 [p = 0.000, P = 0.049] = [&W 0.000033] (22,(23,(7,((40,(39,2)),((62,(((66,63),(65,59)),((64,58),(57,56)))),(((((49,((53,(47,46)),(48,45))),34),((51,(52,50)),((((44,(54,43)),(19,17)),10),((26,12),(((24,(20,(15,14))),11),(18,(((61,60),16),(13,(21,9))))))))),(((38,(41,(42,35))),((37,36),25)),(8,6))),((((69,68),(70,67)),(30,(33,(29,(31,((32,28),27)))))),((55,(5,4)),3))))))),1);
   tree tree_861 [p = 0.000, P = 0.049] = [&W 0.000033] (22,(23,(7,((40,(39,2)),((62,(((66,63),(65,59)),((64,58),(57,56)))),((((38,(41,(42,35))),((37,36),25)),(((49,((53,(47,46)),(48,45))),((((52,51),50),34),(((19,17),((44,(54,43)),10)),((26,12),(((24,(20,(15,14))),11),(18,(((61,60),16),(13,(21,9))))))))),(8,6))),((((69,68),(70,67)),(29,((33,30),(31,((32,28),27))))),((55,(5,4)),3))))))),1);
   tree tree_862 [p = 0.000, P = 0.049] = [&W 0.000033] (22,(23,(7,((40,(39,2)),((62,(((66,63),(65,59)),((64,58),(57,56)))),(((((49,((53,(47,46)),(48,45))),((52,(51,50)),34)),(((19,17),((44,(54,43)),10)),((26,12),(((24,(20,(15,14))),11),(18,(((61,60),16),(13,(21,9)))))))),(((38,(41,(42,35))),((37,36),25)),(8,6))),((((69,68),(70,67)),(30,(33,(29,(31,((32,28),27)))))),((55,(5,4)),3))))))),1);
   tree tree_863 [p = 0.000, P = 0.049] = [&W 0.000033] (22,(23,(7,((40,(39,2)),((62,(((66,63),(65,59)),((64,58),(57,56)))),((((((52,(51,50)),34),((49,((53,(47,46)),(48,45))),((38,(41,(42,35))),((37,36),25)))),((((54,(44,43)),(19,17)),10),((26,12),((18,((20,(24,(15,14))),11)),(((61,60),16),(13,(21,9))))))),(8,6)),((((68,(69,(70,67))),(30,(33,(29,(31,((32,28),27)))))),(55,(5,4))),3)))))),1);
   tree tree_864 [p = 0.000, P = 0.049] = [&W 0.000033] (22,(23,(7,((40,(39,2)),((62,(((66,63),(65,59)),(64,(58,(57,56))))),(((((38,(41,(42,35))),((37,36),25)),(((51,(52,50)),34),((49,((53,(47,46)),(48,45))),(((19,17),((54,(44,43)),10)),((26,12),(((20,(24,(15,14))),11),(18,(((61,60),16),(13,(21,9)))))))))),(8,6)),(((68,(69,(70,67))),(33,(30,(29,(31,((32,28),27)))))),((55,(5,4)),3))))))),1);
   tree tree_865 [p = 0.000, P = 0.049] = [&W 0.000033] (22,(23,(7,((40,(39,2)),((62,(((66,63),(65,59)),((64,58),(57,56)))),(((((38,(41,(42,35))),((37,36),25)),((49,((47,46),(53,(48,45)))),(((52,(51,50)),34),(((54,(44,43)),((19,17),10)),((26,12),(((24,(20,(15,14))),11),(18,(((61,60),16),(13,(21,9)))))))))),(8,6)),((((69,68),(70,67)),(((31,((33,30),29)),(32,28)),27)),((55,(5,4)),3))))))),1);
   tree tree_866 [p = 0.000, P = 0.049] = [&W 0.000033] (22,(23,(7,((40,(39,2)),((62,(((66,63),(65,59)),(58,(64,(57,56))))),((((38,(41,(42,35))),((37,36),25)),((((49,((53,(47,46)),(48,45))),(((52,51),50),34)),((((54,44),43),((19,17),10)),(18,((26,12),((((24,20),(15,14)),11),(((61,60),16),(13,(21,9)))))))),(8,6))),(((68,(69,(70,67))),(33,(30,(29,((32,28),(31,27)))))),((55,(5,4)),3))))))),1);
   tree tree_867 [p = 0.000, P = 0.049] = [&W 0.000033] (22,(23,(7,((40,(39,2)),((62,(((66,63),(65,59)),((64,58),(57,56)))),((((((52,51),50),34),(((19,17),((54,(44,43)),10)),(18,((26,12),(((24,(20,(15,14))),11),(((61,60),16),(13,(21,9)))))))),(((49,(53,((47,46),(48,45)))),((38,(41,(42,35))),((37,36),25))),(8,6))),((((69,68),(70,67)),(29,((33,30),((31,(32,28)),27)))),((55,(5,4)),3))))))),1);
   tree tree_868 [p = 0.000, P = 0.049] = [&W 0.000033] (22,(23,(7,((40,(39,2)),((62,(((66,63),(65,59)),((64,58),(57,56)))),((((49,((53,(47,46)),(48,45))),((38,(41,(42,35))),((37,36),25))),((((52,(51,50)),34),(18,(((19,17),((44,(54,43)),10)),((26,12),(((24,(20,(15,14))),11),(((61,60),16),(13,(21,9)))))))),(8,6))),((((69,68),(70,67)),(33,(30,(29,(31,((32,28),27)))))),((55,(5,4)),3))))))),1);
   tree tree_869 [p = 0.000, P = 0.049] = [&W 0.000033] (22,(23,(7,((40,(39,2)),((62,(((66,63),(65,59)),((64,58),(57,56)))),((((49,((53,(47,46)),(48,45))),(((52,(51,50)),34),(((19,17),((54,(44,43)),10)),(18,((26,12),(((24,(20,(15,14))),11),(((61,60),16),(13,(21,9))))))))),(((38,(41,(42,35))),((37,36),25)),(8,6))),((((69,68),(70,67)),(29,((33,30),(31,((32,28),27))))),((55,(5,4)),3))))))),1);
   tree tree_870 [p = 0.000, P = 0.049] = [&W 0.000033] (22,(23,(7,((40,(39,2)),((62,(((66,63),(65,59)),((64,58),(57,56)))),(((((52,51),50),34),(((38,(41,(42,35))),((37,36),25)),((18,(((((54,44),43),(19,17)),10),((26,12),(((24,(20,(15,14))),11),(((61,60),16),(13,(21,9))))))),((49,((53,(47,46)),(48,45))),(8,6))))),((((69,68),(70,67)),(30,(33,(29,((31,(32,28)),27))))),((55,(5,4)),3))))))),1);
   tree tree_871 [p = 0.000, P = 0.049] = [&W 0.000033] (22,(23,(7,((40,(39,2)),((62,(((66,63),(65,59)),((64,58),(57,56)))),((((((52,51),50),34),(18,(((19,17),((44,(54,43)),10)),((26,12),(((24,(20,(15,14))),11),(((61,60),16),(21,(13,9)))))))),(((49,((53,(47,46)),(48,45))),((38,(41,(42,35))),((37,36),25))),(8,6))),(((69,(68,(70,67))),(((33,30),29),(31,((32,28),27)))),((55,(5,4)),3))))))),1);
   tree tree_872 [p = 0.000, P = 0.049] = [&W 0.000033] (22,(23,(7,((40,(39,2)),((62,(((66,63),(65,59)),((64,58),(57,56)))),(((((52,(51,50)),34),(((19,17),((54,(44,43)),10)),((18,(26,12)),(((24,(20,(15,14))),11),(((61,60),16),(13,(21,9))))))),(((49,((53,(47,46)),(48,45))),((38,(41,(42,35))),((37,36),25))),(8,6))),((((69,68),(70,67)),(29,((33,30),(31,((32,28),27))))),((55,(5,4)),3))))))),1);
   tree tree_873 [p = 0.000, P = 0.049] = [&W 0.000033] (22,(23,(7,((40,(39,2)),((62,(((66,63),(65,59)),((64,58),(57,56)))),(((((52,(51,50)),34),(18,(((19,17),((44,(54,43)),10)),((26,12),(((24,(20,(15,14))),11),(((61,60),16),(13,(21,9)))))))),((49,((53,(47,46)),(48,45))),(((38,(41,(42,35))),((37,36),25)),(8,6)))),(((68,(69,(70,67))),(33,(30,(29,((31,(32,28)),27))))),((55,(5,4)),3))))))),1);
   tree tree_874 [p = 0.000, P = 0.049] = [&W 0.000033] (22,(23,(7,((40,(39,2)),((62,(((66,63),(65,59)),((64,58),(57,56)))),((((((52,51),50),34),((24,(20,(15,14))),((11,((19,17),((54,(44,43)),10))),((26,12),(18,(((61,60),16),(13,(21,9)))))))),((49,((53,(47,46)),(48,45))),(((38,(41,(42,35))),((37,36),25)),(8,6)))),((((69,68),(70,67)),(33,(30,(29,((31,(32,28)),27))))),((55,(5,4)),3))))))),1);
   tree tree_875 [p = 0.000, P = 0.049] = [&W 0.000033] (22,(23,(7,((40,(39,2)),((62,(((66,63),(65,59)),((64,58),(57,56)))),((((49,((53,(47,46)),(48,45))),((52,(51,50)),34)),(((38,(41,(42,35))),(37,(36,25))),((18,(((19,17),((54,(44,43)),10)),((26,12),(((24,(20,(15,14))),11),(((61,60),16),(13,(21,9))))))),(8,6)))),((((69,68),(70,67)),(33,(30,(29,(31,((32,28),27)))))),((55,(5,4)),3))))))),1);
   tree tree_876 [p = 0.000, P = 0.049] = [&W 0.000033] (22,(23,(7,((40,(39,2)),((62,(((66,63),(65,59)),((64,58),(57,56)))),(((69,(68,(70,67))),((30,29),(33,((32,28),(31,27))))),(((((49,((53,(47,46)),(48,45))),((38,(41,(42,35))),((37,36),25))),(((52,(51,50)),34),(18,(((19,17),((44,(54,43)),10)),((26,12),(((24,(20,(15,14))),11),(((61,60),16),((21,13),9)))))))),(8,6)),((55,(5,4)),3))))))),1);
   tree tree_877 [p = 0.000, P = 0.049] = [&W 0.000033] (22,(23,(7,((40,(39,2)),((62,(((66,63),(65,59)),((64,58),(57,56)))),((((52,(51,50)),34),(((38,(41,(42,35))),((37,36),25)),(((49,((53,(47,46)),(48,45))),(18,(((19,17),((44,(54,43)),10)),((26,12),(((24,(20,(15,14))),11),(((61,60),16),(13,(21,9)))))))),(8,6)))),((((69,68),(70,67)),(33,(30,(29,(31,((32,28),27)))))),((55,(5,4)),3))))))),1);
   tree tree_878 [p = 0.000, P = 0.049] = [&W 0.000033] (22,(23,(7,((40,(39,2)),(((62,((66,63),(65,59))),((64,58),(57,56))),((((((52,51),50),34),(((19,17),((54,(44,43)),10)),(18,((26,12),(((24,(20,(15,14))),11),(((61,60),16),(13,(21,9)))))))),(((49,((53,(47,46)),(48,45))),((38,(41,(42,35))),((37,36),25))),(8,6))),(((68,(69,(70,67))),((33,30),(29,(31,((32,28),27))))),((55,(5,4)),3))))))),1);
   tree tree_879 [p = 0.000, P = 0.049] = [&W 0.000033] (22,(23,(7,((40,(39,2)),((62,(((66,63),(65,59)),((64,58),(57,56)))),((((((52,51),50),34),((49,((53,(47,46)),(48,45))),((18,(26,12)),(((19,17),(((54,44),43),10)),(11,((20,(24,(15,14))),(((61,60),16),(13,(21,9))))))))),(((38,(41,(42,35))),((37,36),25)),(8,6))),(((69,(68,(70,67))),(30,(33,(29,(31,((32,28),27)))))),((55,(5,4)),3))))))),1);
   tree tree_880 [p = 0.000, P = 0.049] = [&W 0.000033] (22,(23,(7,((40,(39,2)),((62,(((66,63),(65,59)),(64,(58,(57,56))))),(((((49,((53,(47,46)),(48,45))),(((52,51),50),34)),((38,(41,(42,35))),((37,36),25))),((18,((((44,(54,43)),(19,17)),10),((26,12),(((24,(20,(15,14))),11),(((61,60),16),(13,(21,9))))))),(8,6))),((((69,68),(70,67)),(((33,30),29),((32,28),(31,27)))),((55,(5,4)),3))))))),1);
   tree tree_881 [p = 0.000, P = 0.049] = [&W 0.000033] (22,(23,(7,((40,(39,2)),((((62,(((66,63),(65,59)),((64,58),(57,56)))),((51,(52,50)),34)),((((19,17),((54,(44,43)),10)),(18,((26,12),(((24,(20,(15,14))),11),(((61,60),16),(13,(21,9))))))),(((49,((53,(47,46)),(48,45))),((38,(41,(42,35))),((37,36),25))),(8,6)))),((((69,68),(70,67)),(33,(30,(29,((32,28),(31,27)))))),((55,(5,4)),3)))))),1);
   tree tree_882 [p = 0.000, P = 0.049] = [&W 0.000033] (22,(23,(7,((40,(39,2)),((62,(((66,63),(65,59)),((64,58),(57,56)))),(((((52,(51,50)),34),(((19,17),((44,(54,43)),10)),(18,((26,12),(((24,(20,(15,14))),11),(((61,60),16),(13,(21,9)))))))),(((49,((53,(47,46)),(48,45))),((38,(41,(42,35))),((37,36),25))),(8,6))),((((69,68),(70,67)),((33,30),(29,(31,((32,28),27))))),((55,(5,4)),3))))))),1);
   tree tree_883 [p = 0.000, P = 0.049] = [&W 0.000033] (22,(23,(7,((40,(39,2)),((62,(((66,63),(65,59)),((64,58),(57,56)))),(((((52,(51,50)),34),(((((54,44),43),(19,17)),10),(18,((26,12),(((24,(20,(15,14))),11),(((61,60),16),(13,(21,9)))))))),(((49,((53,(47,46)),(48,45))),((38,(41,(42,35))),((37,36),25))),(8,6))),(((69,(68,(70,67))),(33,(30,(29,((31,(32,28)),27))))),((55,(5,4)),3))))))),1);
   tree tree_884 [p = 0.000, P = 0.050] = [&W 0.000033] (22,(23,(7,((40,(39,2)),(((62,(((66,63),(65,59)),((64,58),(57,56)))),(((49,((53,(47,46)),(48,45))),(34,(((19,17),((44,(54,43)),10)),(18,((26,12),(((24,(20,(15,14))),11),(((61,60),16),(13,(21,9))))))))),(((52,(51,50)),((38,(41,(42,35))),((37,36),25))),(8,6)))),((((69,68),(70,67)),(29,((33,30),(31,((32,28),27))))),((55,(5,4)),3)))))),1);
   tree tree_885 [p = 0.000, P = 0.050] = [&W 0.000033] (22,(23,(7,((40,(39,2)),((((((52,51),50),34),(((19,17),((44,(54,43)),10)),(18,((26,12),(((24,(20,(15,14))),11),(((61,60),16),(13,(21,9)))))))),(((49,((53,(47,46)),(48,45))),((38,(41,(42,35))),((37,36),25))),(8,6))),((62,(((66,63),(65,59)),((64,58),(57,56)))),((((69,68),(70,67)),(29,((33,30),(31,((32,28),27))))),((55,(5,4)),3))))))),1);
   tree tree_886 [p = 0.000, P = 0.050] = [&W 0.000033] (22,(23,(7,((40,(39,2)),((62,(((66,63),(65,59)),((64,58),(57,56)))),((((52,(51,50)),34),((((19,17),((54,(44,43)),10)),(18,((26,12),(((24,(20,(15,14))),11),(((61,60),16),(13,(21,9))))))),((((53,(47,46)),(49,(48,45))),((38,(41,(42,35))),((37,36),25))),(8,6)))),((((69,68),(70,67)),(29,((33,30),(31,((32,28),27))))),((55,(5,4)),3))))))),1);
   tree tree_887 [p = 0.000, P = 0.050] = [&W 0.000033] (22,(23,(7,((40,(39,2)),((62,(((66,63),(65,59)),(64,(58,(57,56))))),((((((52,51),50),34),(((19,17),(((54,44),43),10)),(18,((26,12),(((24,(20,(15,14))),11),(((61,60),16),(13,(21,9)))))))),((((49,(53,(47,46))),(48,45)),((38,(41,(42,35))),((37,36),25))),(8,6))),((((69,68),(70,67)),(29,((33,30),(31,((32,28),27))))),((55,(5,4)),3))))))),1);
   tree tree_888 [p = 0.000, P = 0.050] = [&W 0.000033] (22,(23,(7,((40,(39,2)),((62,(((66,63),(65,59)),((64,58),(57,56)))),(((((49,((53,(47,46)),(48,45))),(((52,51),50),34)),(((19,17),((54,(44,43)),10)),(18,((26,12),(((24,(20,(15,14))),11),(((61,60),16),(13,(21,9)))))))),(((38,(41,(42,35))),((37,36),25)),(8,6))),((((69,68),(70,67)),((33,30),(29,((32,28),(31,27))))),((55,(5,4)),3))))))),1);
   tree tree_889 [p = 0.000, P = 0.050] = [&W 0.000033] (22,(23,(7,((40,(39,2)),((62,(((66,63),(65,59)),((64,58),(57,56)))),(((((51,(52,50)),34),((((54,(44,43)),(19,17)),10),(18,((26,12),(((24,(20,(15,14))),11),(((61,60),16),(13,(21,9)))))))),(((49,((53,(47,46)),(48,45))),((38,(41,(42,35))),((37,36),25))),(8,6))),((((69,68),(70,67)),((33,30),(29,((32,28),(31,27))))),((55,(5,4)),3))))))),1);
   tree tree_890 [p = 0.000, P = 0.050] = [&W 0.000033] (22,(23,(7,((40,(39,2)),((62,(((66,63),(65,59)),((64,58),(57,56)))),((((((52,51),50),34),((18,((19,17),((54,(44,43)),10))),((26,12),(((20,(24,(15,14))),11),(((61,60),16),(13,(21,9))))))),(((38,(41,(42,35))),((37,36),25)),((49,((53,(47,46)),(48,45))),(8,6)))),((((69,68),(70,67)),(30,(33,(29,((32,28),(31,27)))))),((55,(5,4)),3))))))),1);
   tree tree_891 [p = 0.000, P = 0.050] = [&W 0.000033] (22,(23,(7,((40,(39,2)),((62,(((66,63),(65,59)),((64,58),(57,56)))),(((((52,(51,50)),34),((18,((19,17),((44,(54,43)),10))),((26,12),(((24,(20,(15,14))),11),(((61,60),16),(13,(21,9))))))),(((49,((53,(47,46)),(48,45))),((38,(41,(42,35))),((37,36),25))),(8,6))),(((69,(68,(70,67))),(((33,30),29),((31,(32,28)),27))),((55,(5,4)),3))))))),1);
   tree tree_892 [p = 0.000, P = 0.050] = [&W 0.000033] (22,(23,(7,((40,(39,2)),((62,(((66,63),(65,59)),((64,58),(57,56)))),((((49,((53,(47,46)),(48,45))),(((52,(51,50)),34),((18,((19,17),((54,(44,43)),10))),((26,12),(((24,(20,(15,14))),11),(((61,60),16),(13,(21,9)))))))),(((38,(41,(42,35))),((37,36),25)),(8,6))),((((69,68),(70,67)),(29,((33,30),(31,((32,28),27))))),((55,(5,4)),3))))))),1);
   tree tree_893 [p = 0.000, P = 0.050] = [&W 0.000033] (22,(23,(7,((40,(39,2)),((62,(((66,63),(65,59)),(64,(58,(57,56))))),((((49,((53,(47,46)),(48,45))),(34,((18,((19,17),((44,(54,43)),10))),((26,12),(((24,(20,(15,14))),11),(((61,60),16),(13,(21,9)))))))),(((38,(41,(42,35))),((37,36),25)),((52,(51,50)),(8,6)))),((((69,68),(70,67)),(29,((33,30),(31,((32,28),27))))),((55,(5,4)),3))))))),1);
   tree tree_894 [p = 0.000, P = 0.050] = [&W 0.000033] (22,(23,(7,((40,(39,2)),(((62,(((66,63),(65,59)),((64,58),(57,56)))),(((49,((53,(47,46)),(48,45))),(((52,(51,50)),34),((18,((19,17),(((54,44),43),10))),((26,12),(((24,(20,(15,14))),11),(((61,60),16),(13,(21,9)))))))),(((38,(41,(42,35))),((37,36),25)),(8,6)))),((((69,68),(70,67)),((33,30),(29,((32,28),(31,27))))),((55,(5,4)),3)))))),1);
   tree tree_895 [p = 0.000, P = 0.050] = [&W 0.000033] (22,(23,(7,((40,(39,2)),((62,(((66,63),(65,59)),((64,58),(57,56)))),(((((49,((53,(47,46)),(48,45))),((51,(52,50)),34)),((18,((19,17),((44,(54,43)),10))),((26,12),(((24,(20,(15,14))),11),(((61,60),16),(13,(21,9))))))),(((38,(41,(42,35))),((37,36),25)),(8,6))),((((69,68),(70,67)),((33,30),(29,((32,28),(31,27))))),((55,(5,4)),3))))))),1);
   tree tree_896 [p = 0.000, P = 0.050] = [&W 0.000033] (22,(23,(7,((40,(39,2)),(((62,(((66,63),(65,59)),((64,58),(57,56)))),((34,((18,((19,17),((54,(44,43)),10))),((26,12),(((24,(20,(15,14))),11),(((61,60),16),(13,(21,9))))))),((((51,(52,50)),(49,((53,(47,46)),(48,45)))),((38,(41,(42,35))),((37,36),25))),(8,6)))),(((68,(69,(70,67))),(29,((33,30),(31,((32,28),27))))),((55,(5,4)),3)))))),1);
   tree tree_897 [p = 0.000, P = 0.050] = [&W 0.000033] (22,(23,(7,((40,(39,2)),((62,(((66,63),(65,59)),((64,58),(57,56)))),((((51,(52,50)),34),(((18,((19,17),(((54,44),43),10))),((26,12),(((24,(20,(15,14))),11),(((61,60),16),(13,(21,9)))))),((((49,(53,(47,46))),(48,45)),((38,(41,(42,35))),((37,36),25))),(8,6)))),((((69,68),(70,67)),(29,((33,30),(31,((32,28),27))))),((55,(5,4)),3))))))),1);
   tree tree_898 [p = 0.000, P = 0.050] = [&W 0.000033] (22,(23,(7,((40,(39,2)),((62,(((66,63),(65,59)),((64,58),(57,56)))),((((((52,51),50),34),((18,((19,17),((54,(44,43)),10))),((26,12),(((24,(20,(15,14))),11),(((61,60),16),(13,(21,9))))))),(((38,(41,(42,35))),((37,36),25)),((49,((53,(47,46)),(48,45))),(8,6)))),((((69,68),(70,67)),(29,((33,30),(31,((32,28),27))))),((55,(5,4)),3))))))),1);
   tree tree_899 [p = 0.000, P = 0.050] = [&W 0.000033] (22,(23,(7,((40,(39,2)),(((62,(((66,63),(65,59)),(64,(58,(57,56))))),((((52,(51,50)),34),((18,((19,17),((54,(44,43)),10))),((26,12),(((24,(20,(15,14))),11),(((61,60),16),(13,(21,9))))))),((49,((53,(47,46)),(48,45))),(((38,(41,(42,35))),((37,36),25)),(8,6))))),((((69,68),(70,67)),(29,((33,30),(31,((32,28),27))))),((55,(5,4)),3)))))),1);
   tree tree_900 [p = 0.000, P = 0.050] = [&W 0.000033] (22,(23,(7,((40,(39,2)),((62,(((66,63),(65,59)),((64,58),(57,56)))),((((((52,51),50),34),((18,((19,17),((54,(44,43)),10))),((26,12),(((24,(20,(15,14))),11),(((61,60),16),(13,(21,9))))))),(((49,((53,(47,46)),(48,45))),((38,(41,(42,35))),((37,36),25))),(8,6))),((((69,68),(70,67)),(29,((33,30),(31,((32,28),27))))),((55,(5,4)),3))))))),1);
   tree tree_901 [p = 0.000, P = 0.050] = [&W 0.000033] (22,(23,(7,((40,(39,2)),((62,(((66,63),(65,59)),((64,58),(57,56)))),((((49,((53,(47,46)),(48,45))),(((52,(51,50)),34),((18,((19,17),((44,(54,43)),10))),((26,12),(((24,(20,(15,14))),11),(((61,60),16),(13,(21,9)))))))),(((38,(41,(42,35))),((37,36),25)),(8,6))),((((69,68),(70,67)),(29,((33,30),((32,28),(31,27))))),((55,(5,4)),3))))))),1);
   tree tree_902 [p = 0.000, P = 0.050] = [&W 0.000033] (22,(23,(7,((40,(39,2)),((62,(((66,63),(65,59)),((64,58),(57,56)))),(((((52,51),50),34),(((49,((53,(47,46)),(48,45))),((18,((19,17),((44,(54,43)),10))),((26,12),(((24,(20,(15,14))),11),(((61,60),16),(13,(21,9))))))),(((38,(41,(42,35))),((37,36),25)),(8,6)))),((((69,68),(70,67)),(29,((33,30),(31,((32,28),27))))),((55,(5,4)),3))))))),1);
   tree tree_903 [p = 0.000, P = 0.050] = [&W 0.000033] (22,(23,(7,((40,(39,2)),((62,(((66,63),(65,59)),((64,58),(57,56)))),(((((52,(51,50)),34),((18,((19,17),((44,(54,43)),10))),((26,12),(((24,(20,(15,14))),11),(((61,60),16),(13,(21,9))))))),(((49,((53,(47,46)),(48,45))),((38,(41,(42,35))),((37,36),25))),(8,6))),((((69,68),(70,67)),(29,((33,30),(31,((32,28),27))))),((55,(5,4)),3))))))),1);
   tree tree_904 [p = 0.000, P = 0.050] = [&W 0.000033] (22,(23,(7,((40,(39,2)),((62,(((66,63),(65,59)),((64,58),(57,56)))),(((((49,((53,(47,46)),(48,45))),((52,(51,50)),34)),((18,((44,(54,43)),((19,17),10))),((26,12),(((24,(20,(15,14))),11),(((61,60),16),(13,(21,9))))))),(((38,(41,(42,35))),((37,36),25)),(8,6))),((((69,68),(70,67)),(29,((33,30),(31,((32,28),27))))),((55,(5,4)),3))))))),1);
   tree tree_905 [p = 0.000, P = 0.050] = [&W 0.000033] (22,(23,(7,((40,(39,2)),(((62,(((66,63),(65,59)),((64,58),(57,56)))),(52,(51,50))),((34,(((18,((19,17),((54,(44,43)),10))),((26,12),(((24,(20,(15,14))),11),(((61,60),16),(13,(21,9)))))),(((49,((53,(47,46)),(48,45))),((38,(41,(42,35))),((37,36),25))),(8,6)))),(((70,((69,68),67)),(30,(33,(29,((32,28),(31,27)))))),((55,(5,4)),3))))))),1);
   tree tree_906 [p = 0.000, P = 0.050] = [&W 0.000033] (22,(23,(7,((40,(39,2)),((62,(((66,63),(65,59)),((64,58),(57,56)))),(((((38,(41,(42,35))),((37,36),25)),(((51,(52,50)),34),(((53,(47,46)),(49,(48,45))),((24,(20,(15,14))),((26,12),((18,((19,17),(((54,44),43),10))),(11,(((61,60),16),(13,(21,9)))))))))),(8,6)),((((69,68),(70,67)),(29,((33,30),(31,((32,28),27))))),((55,(5,4)),3))))))),1);
   tree tree_907 [p = 0.000, P = 0.050] = [&W 0.000033] (22,(23,(7,((40,(39,2)),((62,(((66,63),(65,59)),((64,58),(57,56)))),(((((51,(52,50)),34),((49,((53,(47,46)),(48,45))),((((54,(44,43)),(19,17)),10),(18,((26,12),(((24,(20,(15,14))),11),(((61,60),16),(13,(21,9))))))))),(((38,(41,(42,35))),((37,36),25)),(8,6))),((((69,68),(70,67)),(30,(33,(29,((32,28),(31,27)))))),((55,(5,4)),3))))))),1);
   tree tree_908 [p = 0.000, P = 0.050] = [&W 0.000033] (22,(23,(7,((40,(39,2)),((62,(((66,63),(65,59)),((64,58),(57,56)))),(((((49,((53,(47,46)),(48,45))),(((52,51),50),34)),((24,(20,(15,14))),((11,((19,17),((54,(44,43)),10))),((26,12),(18,(((61,60),16),(13,(21,9)))))))),(((38,(41,(42,35))),((37,36),25)),(8,6))),((((69,68),(70,67)),(30,(33,(29,((32,28),(31,27)))))),((55,(5,4)),3))))))),1);
   tree tree_909 [p = 0.000, P = 0.050] = [&W 0.000033] (22,(23,(7,((40,(39,2)),(((62,(((66,63),(65,59)),((64,58),(57,56)))),((((49,((53,(47,46)),(48,45))),(((52,51),50),34)),((18,((19,17),(((54,44),43),10))),((26,12),(((24,(20,(15,14))),11),(((61,60),16),(13,(21,9))))))),(((38,(41,(42,35))),((37,36),25)),(8,6)))),(((69,(68,(70,67))),(30,(33,(29,((32,28),(31,27)))))),((55,(5,4)),3)))))),1);
   tree tree_910 [p = 0.000, P = 0.050] = [&W 0.000033] (22,(23,(7,((40,(39,2)),((62,(((66,63),(65,59)),((64,58),(57,56)))),((((((52,51),50),34),((18,((19,17),((54,(44,43)),10))),((26,12),(((24,(20,(15,14))),11),(((61,60),16),(13,(21,9))))))),((((49,(53,(47,46))),(48,45)),((38,(41,(42,35))),((37,36),25))),(8,6))),(((69,(68,(70,67))),(33,(30,(29,((32,28),(31,27)))))),((55,(5,4)),3))))))),1);
   tree tree_911 [p = 0.000, P = 0.050] = [&W 0.000033] (22,(23,(7,((40,(39,2)),(((62,(((66,63),(65,59)),((64,58),(57,56)))),((((51,(52,50)),34),((18,(((44,(54,43)),(19,17)),10)),((26,12),(((24,(20,(15,14))),11),(((61,60),16),(13,(21,9))))))),(((38,(41,(42,35))),((37,36),25)),((49,((53,(47,46)),(48,45))),(8,6))))),(((68,(69,(70,67))),(30,(33,(29,((32,28),(31,27)))))),((55,(5,4)),3)))))),1);
   tree tree_912 [p = 0.000, P = 0.050] = [&W 0.000033] (22,(23,(7,((40,(39,2)),((62,(((66,63),(65,59)),((64,58),(57,56)))),(((34,((49,((53,(47,46)),(48,45))),((18,((44,(54,43)),((19,17),10))),((26,12),(((24,(20,(15,14))),11),(((61,60),16),(13,(21,9)))))))),(((52,(51,50)),((38,(41,(42,35))),((37,36),25))),(8,6))),(((69,(68,(70,67))),((33,30),(29,((31,(32,28)),27)))),((55,(5,4)),3))))))),1);
   tree tree_913 [p = 0.000, P = 0.050] = [&W 0.000033] (22,(23,(7,((40,(39,2)),((62,(((66,63),(65,59)),((64,58),(57,56)))),((((((52,51),50),34),((18,(((44,(54,43)),(19,17)),10)),((26,12),(((24,(20,(15,14))),11),(((61,60),16),(13,(21,9))))))),(((49,((53,(47,46)),(48,45))),((38,(41,(42,35))),((37,36),25))),(8,6))),((((69,68),(70,67)),((33,30),(29,((31,(32,28)),27)))),((55,(5,4)),3))))))),1);
   tree tree_914 [p = 0.000, P = 0.051] = [&W 0.000033] (22,(23,(7,((40,(39,2)),((62,(((66,63),(65,59)),((64,58),(57,56)))),(((((51,(52,50)),34),((18,((44,(54,43)),((19,17),10))),((26,12),(((24,(20,(15,14))),11),(((61,60),16),(13,(21,9))))))),(((49,((53,(47,46)),(48,45))),((38,(41,(42,35))),((37,36),25))),(8,6))),(((68,(69,(70,67))),(33,(30,(29,((32,28),(31,27)))))),((55,(5,4)),3))))))),1);
   tree tree_915 [p = 0.000, P = 0.051] = [&W 0.000033] (22,(23,(7,((40,(39,2)),((62,(((66,63),(65,59)),((64,58),(57,56)))),(((34,((52,(51,50)),(((19,17),((44,(54,43)),10)),(18,((26,12),(((24,(20,(15,14))),11),(((61,60),16),(13,(21,9))))))))),(((38,(41,(42,35))),((37,36),25)),((49,((53,(47,46)),(48,45))),(8,6)))),(((69,(68,(70,67))),(33,(30,(29,(31,((32,28),27)))))),((55,(5,4)),3))))))),1);
   tree tree_916 [p = 0.000, P = 0.051] = [&W 0.000033] (22,(23,(7,((40,(39,2)),((62,(((66,63),(65,59)),((64,58),(57,56)))),(((((19,17),((54,(44,43)),10)),((26,12),(((24,(20,(15,14))),11),(18,(((61,60),16),((21,13),9)))))),(((51,(52,50)),34),((49,((53,(47,46)),(48,45))),(((38,(41,(42,35))),((37,36),25)),(8,6))))),((((69,68),(70,67)),(29,((33,30),(31,((32,28),27))))),((55,(5,4)),3))))))),1);
   tree tree_917 [p = 0.000, P = 0.051] = [&W 0.000033] (22,(23,(7,((40,(39,2)),(((62,(((66,63),(65,59)),((64,58),(57,56)))),(((((52,51),50),34),((18,((44,(54,43)),((19,17),10))),((26,12),(((24,(20,(15,14))),11),(((61,60),16),(13,(21,9))))))),((49,((53,(47,46)),(48,45))),(((38,(41,(42,35))),((37,36),25)),(8,6))))),((((69,68),(70,67)),(((31,((33,30),29)),(32,28)),27)),((55,(5,4)),3)))))),1);
   tree tree_918 [p = 0.000, P = 0.051] = [&W 0.000033] (22,(23,(7,((40,(39,2)),((62,(((66,63),(65,59)),((64,58),(57,56)))),((((((52,51),50),34),((24,(20,(15,14))),((11,((19,17),((44,(54,43)),10))),((26,12),(18,(((61,60),16),(13,(21,9)))))))),(((49,((53,(47,46)),(48,45))),((38,(41,(42,35))),((37,36),25))),(8,6))),(((68,(69,(70,67))),((33,30),(29,((31,(32,28)),27)))),((55,(5,4)),3))))))),1);
   tree tree_919 [p = 0.000, P = 0.051] = [&W 0.000033] (22,(23,(7,((40,(39,2)),((62,(((66,63),(65,59)),((64,58),(57,56)))),((((18,(((44,(54,43)),(19,17)),10)),((26,12),(((24,(20,(15,14))),11),(((61,60),16),(13,(21,9)))))),((((52,51),50),34),((49,((53,(47,46)),(48,45))),(((38,(41,(42,35))),((37,36),25)),(8,6))))),(((69,(68,(70,67))),(((33,30),29),((31,(32,28)),27))),((55,(5,4)),3))))))),1);
   tree tree_920 [p = 0.000, P = 0.051] = [&W 0.000033] (22,(23,(7,((40,(39,2)),(((((52,(51,50)),34),((49,((53,(47,46)),(48,45))),((18,((19,17),((44,(54,43)),10))),((26,12),(((24,(20,(15,14))),11),(((61,60),16),(13,(21,9)))))))),(((38,(41,(42,35))),((37,36),25)),(8,6))),((62,((65,((66,63),59)),((64,58),(57,56)))),((((69,68),(70,67)),(((33,30),29),(31,((32,28),27)))),((55,(5,4)),3))))))),1);
   tree tree_921 [p = 0.000, P = 0.051] = [&W 0.000033] (22,(23,(7,((40,(39,2)),(((62,(((66,63),(65,59)),((64,58),(57,56)))),((((52,51),50),34),(((38,(41,(42,35))),((37,36),25)),(((18,((19,17),((44,(54,43)),10))),((26,12),((((24,20),(15,14)),11),(((61,60),16),(13,(21,9)))))),((49,((53,(47,46)),(48,45))),(8,6)))))),(((69,(68,(70,67))),(29,((33,30),(31,((32,28),27))))),((55,(5,4)),3)))))),1);
   tree tree_922 [p = 0.000, P = 0.051] = [&W 0.000033] (22,(23,(7,((40,(39,2)),((62,(((66,63),(65,59)),((64,58),(57,56)))),((((18,((19,17),((44,(54,43)),10))),((26,12),(((20,(24,(15,14))),11),(((61,60),16),(13,(21,9)))))),((((52,51),50),34),(((49,((53,(47,46)),(48,45))),((38,(41,(42,35))),((37,36),25))),(8,6)))),((((69,68),(70,67)),(29,((33,30),(31,((32,28),27))))),((55,(5,4)),3))))))),1);
   tree tree_923 [p = 0.000, P = 0.051] = [&W 0.000033] (22,(23,(7,((40,(39,2)),((62,(((66,63),(65,59)),(64,(58,(57,56))))),(((((51,(52,50)),34),((49,((53,(47,46)),(48,45))),((18,((19,17),((54,(44,43)),10))),((26,12),(((20,(24,(15,14))),11),(((61,60),16),(13,(21,9)))))))),(((38,(41,(42,35))),((37,36),25)),(8,6))),(((69,(68,(70,67))),(33,(30,(29,(31,((32,28),27)))))),((55,(5,4)),3))))))),1);
   tree tree_924 [p = 0.000, P = 0.051] = [&W 0.000033] (22,(23,(7,((40,(39,2)),((62,(((66,63),(65,59)),((64,58),(57,56)))),(((((51,(52,50)),34),((18,(((54,(44,43)),(19,17)),10)),((26,12),(((24,(20,(15,14))),11),(((61,60),16),(13,(21,9))))))),(((38,(41,(42,35))),((37,36),25)),((49,((53,(47,46)),(48,45))),(8,6)))),((((69,68),(70,67)),(((31,((33,30),29)),(32,28)),27)),((55,(5,4)),3))))))),1);
   tree tree_925 [p = 0.000, P = 0.051] = [&W 0.000033] (22,(23,(7,((40,(39,2)),((62,(((66,63),(65,59)),((64,58),(57,56)))),((((52,(51,50)),34),(((18,((19,17),(((54,44),43),10))),((26,12),(((24,(20,(15,14))),11),(((61,60),16),(13,(21,9)))))),(((49,((53,(47,46)),(48,45))),((38,(41,(42,35))),((37,36),25))),(8,6)))),((((69,68),(70,67)),(((33,30),29),((31,(32,28)),27))),((55,(5,4)),3))))))),1);
   tree tree_926 [p = 0.000, P = 0.051] = [&W 0.000033] (22,(23,(7,((40,(39,2)),((62,(((66,63),(65,59)),((64,58),(57,56)))),(((((52,51),50),34),(((18,((44,(54,43)),((19,17),10))),((26,12),(((24,(20,(15,14))),11),(((61,60),16),(13,(21,9)))))),(((49,((53,(47,46)),(48,45))),((38,(41,(42,35))),((37,36),25))),(8,6)))),(((69,(68,(70,67))),(((33,30),29),((32,28),(31,27)))),((55,(5,4)),3))))))),1);
   tree tree_927 [p = 0.000, P = 0.051] = [&W 0.000033] (22,(23,(7,((40,(39,2)),((62,(((65,(66,63)),59),((64,58),(57,56)))),(((((51,(52,50)),34),((18,((19,17),(((54,44),43),10))),((26,12),(((24,(20,(15,14))),11),(((61,60),16),(13,(21,9))))))),((49,((53,(47,46)),(48,45))),(((38,(41,(42,35))),((37,36),25)),(8,6)))),((((69,68),(70,67)),(29,((33,30),((31,(32,28)),27)))),((55,(5,4)),3))))))),1);
   tree tree_928 [p = 0.000, P = 0.051] = [&W 0.000033] (22,(23,(7,((40,(39,2)),(((((52,(51,50)),34),((18,((19,17),((54,(44,43)),10))),((26,12),(((24,(20,(15,14))),11),(((61,60),16),(13,(21,9))))))),(((49,((53,(47,46)),(48,45))),((38,(41,(42,35))),((37,36),25))),(8,6))),((62,(((66,63),(65,59)),((64,58),(57,56)))),(((69,(68,(70,67))),(29,((33,30),((31,(32,28)),27)))),((55,(5,4)),3))))))),1);
   tree tree_929 [p = 0.000, P = 0.051] = [&W 0.000033] (22,(23,(7,((40,(39,2)),((62,(((66,63),(65,59)),((64,58),(57,56)))),(((((52,(51,50)),34),((18,((19,17),((54,(44,43)),10))),((26,12),(((24,(20,(15,14))),11),(((61,60),16),(13,(21,9))))))),(((49,((53,(47,46)),(48,45))),((38,(41,(42,35))),((37,36),25))),(8,6))),((((69,68),(70,67)),(29,((33,30),((32,28),(31,27))))),((55,(5,4)),3))))))),1);
   tree tree_930 [p = 0.000, P = 0.051] = [&W 0.000033] (22,(23,(7,((40,(39,2)),((62,(((66,63),(65,59)),((64,58),(57,56)))),(((((51,(52,50)),34),((49,((53,(47,46)),(48,45))),((18,((19,17),((54,(44,43)),10))),((26,12),(((24,(20,(15,14))),11),(((61,60),16),(13,(21,9)))))))),(((38,(41,(42,35))),((37,36),25)),(8,6))),((((69,68),(70,67)),(29,((33,30),(31,((32,28),27))))),((55,(5,4)),3))))))),1);
   tree tree_931 [p = 0.000, P = 0.051] = [&W 0.000033] (22,(23,(7,((40,(39,2)),((62,(((66,63),(65,59)),((64,58),(57,56)))),(((((51,(52,50)),34),((24,(20,(15,14))),((11,((19,17),(((54,44),43),10))),((26,12),(18,(((61,60),16),(13,(21,9)))))))),(((49,((53,(47,46)),(48,45))),((38,(41,(42,35))),((37,36),25))),(8,6))),(((69,(68,(70,67))),(30,(33,(29,((32,28),(31,27)))))),((55,(5,4)),3))))))),1);
   tree tree_932 [p = 0.000, P = 0.051] = [&W 0.000033] (22,(23,(7,((40,(39,2)),(((62,(((66,63),(65,59)),((64,58),(57,56)))),(((52,(51,50)),34),(((18,((44,(54,43)),((19,17),10))),((26,12),(((24,(20,(15,14))),11),(((61,60),16),(13,(21,9)))))),((((49,(53,(47,46))),(48,45)),((38,(41,(42,35))),((37,36),25))),(8,6))))),(((69,(68,(70,67))),(29,((33,30),(31,((32,28),27))))),((55,(5,4)),3)))))),1);
   tree tree_933 [p = 0.000, P = 0.051] = [&W 0.000033] (22,(23,(7,((40,(39,2)),((62,(((66,63),(65,59)),((64,58),(57,56)))),(((((49,((53,(47,46)),(48,45))),((52,(51,50)),34)),((18,(((44,(54,43)),(19,17)),10)),((26,12),(((24,(20,(15,14))),11),(((61,60),16),(13,(21,9))))))),(((38,(41,(42,35))),((37,36),25)),(8,6))),((((69,68),(70,67)),(((33,30),29),(31,((32,28),27)))),((55,(5,4)),3))))))),1);
   tree tree_934 [p = 0.000, P = 0.051] = [&W 0.000033] (22,(23,(7,((40,(39,2)),((62,(((66,63),(65,59)),((64,58),(57,56)))),(((((52,(51,50)),34),((18,((19,17),((54,(44,43)),10))),((26,12),(((24,(20,(15,14))),11),(((61,60),16),(13,(21,9))))))),(((49,((53,(47,46)),(48,45))),((38,(41,(42,35))),((37,36),25))),(8,6))),((((69,68),(70,67)),(((33,30),29),((31,(32,28)),27))),((55,(5,4)),3))))))),1);
   tree tree_935 [p = 0.000, P = 0.051] = [&W 0.000033] (22,(23,(7,((40,(39,2)),((62,(((66,63),(65,59)),((64,58),(57,56)))),(((((52,(51,50)),34),((18,((19,17),(((54,44),43),10))),((26,12),(((24,(20,(15,14))),11),(((61,60),16),(13,(21,9))))))),((49,((53,(47,46)),(48,45))),(((38,(41,(42,35))),((37,36),25)),(8,6)))),((((69,68),(70,67)),(((33,30),29),(31,((32,28),27)))),((55,(5,4)),3))))))),1);
   tree tree_936 [p = 0.000, P = 0.051] = [&W 0.000033] (22,(23,(7,((40,(39,2)),((62,(((66,63),(65,59)),((64,58),(57,56)))),(((((52,(51,50)),((49,((53,(47,46)),(48,45))),34)),((18,(((54,44),43),((19,17),10))),((26,12),(((24,(20,(15,14))),11),(((61,60),16),(13,(21,9))))))),(((38,(41,(42,35))),((37,36),25)),(8,6))),((((69,68),(70,67)),(29,((33,30),((32,28),(31,27))))),((55,(5,4)),3))))))),1);
   tree tree_937 [p = 0.000, P = 0.051] = [&W 0.000033] (22,(23,(7,((40,(39,2)),((62,(((66,63),(65,59)),((64,58),(57,56)))),(((((52,(51,50)),34),(((49,((53,(47,46)),(48,45))),(24,(20,(15,14)))),((11,((44,(54,43)),((19,17),10))),((26,12),(18,(((61,60),16),(13,(21,9)))))))),(((38,(41,(42,35))),((37,36),25)),(8,6))),((((69,68),(70,67)),(33,(30,(29,((32,28),(31,27)))))),((55,(5,4)),3))))))),1);
   tree tree_938 [p = 0.000, P = 0.051] = [&W 0.000033] (22,(23,(7,((40,(39,2)),((62,(((66,63),(65,59)),((64,58),(57,56)))),(((52,(51,50)),(((34,(18,((19,17),(((54,44),43),10)))),((26,12),(((24,(20,(15,14))),11),(((61,60),16),(13,(21,9)))))),(((38,(41,(42,35))),((37,36),25)),((49,((53,(47,46)),(48,45))),(8,6))))),(((69,(68,(70,67))),(((33,30),29),(31,((32,28),27)))),((55,(5,4)),3))))))),1);
   tree tree_939 [p = 0.000, P = 0.051] = [&W 0.000033] (22,(23,(7,((40,(39,2)),((62,(((66,63),(65,59)),((64,58),(57,56)))),(((18,(((19,17),((44,(54,43)),10)),((26,12),(((24,(20,(15,14))),11),(((61,60),16),(13,(21,9))))))),((((52,51),50),34),(((49,((53,(47,46)),(48,45))),((38,(41,(42,35))),(37,(36,25)))),(8,6)))),((((69,68),(70,67)),(33,(30,(29,(31,((32,28),27)))))),((55,(5,4)),3))))))),1);
   tree tree_940 [p = 0.000, P = 0.051] = [&W 0.000033] (22,(23,(7,((40,(39,2)),((62,(((66,63),(65,59)),(((64,58),57),56))),(((((38,(41,(42,35))),((37,36),25)),(((51,(52,50)),34),(((49,((53,(47,46)),(48,45))),(24,(20,(15,14)))),((26,12),((18,((((54,44),43),(19,17)),10)),(11,(((61,60),16),(13,(21,9))))))))),(8,6)),((((69,68),(70,67)),(29,((33,30),(31,((32,28),27))))),((55,(5,4)),3))))))),1);
   tree tree_941 [p = 0.000, P = 0.051] = [&W 0.000033] (22,(23,(7,((40,(39,2)),((62,(((66,63),(65,59)),((64,58),(57,56)))),(((((38,(41,(42,35))),((37,36),25)),((((52,51),50),34),((49,((53,(47,46)),(48,45))),((24,(20,(15,14))),((26,12),((18,(((54,(44,43)),(19,17)),10)),(11,(((61,60),16),(13,(21,9)))))))))),(8,6)),((((69,68),(70,67)),(29,((33,30),(31,((32,28),27))))),((55,(5,4)),3))))))),1);
   tree tree_942 [p = 0.000, P = 0.051] = [&W 0.000033] (22,(23,(7,((40,(39,2)),((62,(((66,63),(65,59)),((64,58),(57,56)))),((((24,(20,(15,14))),((26,12),((18,((19,17),((44,(54,43)),10))),(11,(((61,60),16),(13,(21,9))))))),((((52,51),50),34),(((38,(41,(42,35))),((37,36),25)),(((49,(53,(47,46))),(48,45)),(8,6))))),((((69,68),(70,67)),(29,((33,30),(31,((32,28),27))))),((55,(5,4)),3))))))),1);
   tree tree_943 [p = 0.000, P = 0.051] = [&W 0.000033] (22,(23,(7,((40,(39,2)),((62,(((66,63),(65,59)),((64,58),(57,56)))),(((((38,(41,(42,35))),((37,36),25)),(((52,(51,50)),34),(((49,((53,(47,46)),(48,45))),(24,(20,(15,14)))),((26,12),((18,(((44,(54,43)),(19,17)),10)),(11,(((61,60),16),(13,(21,9))))))))),(8,6)),((((69,68),(70,67)),(29,((33,30),(31,((32,28),27))))),((55,(5,4)),3))))))),1);
   tree tree_944 [p = 0.000, P = 0.052] = [&W 0.000033] (22,(23,(7,((40,(39,2)),(((62,(((66,63),(65,59)),((64,58),(57,56)))),(52,(51,50))),(((((38,(41,(42,35))),((37,36),25)),(((49,((53,(47,46)),(48,45))),34),((24,(20,(15,14))),((26,12),((18,((((54,44),43),(19,17)),10)),(11,(((61,60),16),(13,(21,9))))))))),(8,6)),(((68,(69,(70,67))),(29,((33,30),(31,((32,28),27))))),((55,(5,4)),3))))))),1);
   tree tree_945 [p = 0.000, P = 0.052] = [&W 0.000033] (22,(23,(7,((40,(39,2)),((62,(((66,63),(65,59)),((64,58),(57,56)))),(((((38,(41,(42,35))),((37,36),25)),(((51,(52,50)),34),((49,((53,(47,46)),(48,45))),((24,(20,(15,14))),((26,12),((18,(((44,(54,43)),(19,17)),10)),(11,(((61,60),16),(13,(21,9)))))))))),(8,6)),(((69,(68,(70,67))),(29,((33,30),(31,((32,28),27))))),((55,(5,4)),3))))))),1);
   tree tree_946 [p = 0.000, P = 0.052] = [&W 0.000033] (22,(23,(7,((40,(39,2)),((62,(((66,63),(65,59)),((64,58),(57,56)))),(((((38,(41,(42,35))),((37,36),25)),(((51,(52,50)),34),((49,((53,(47,46)),(48,45))),((24,(20,(15,14))),((26,12),((18,(((54,(44,43)),(19,17)),10)),(11,(((61,60),16),(13,(21,9)))))))))),(8,6)),(((69,(68,(70,67))),(((33,30),29),(31,((32,28),27)))),((55,(5,4)),3))))))),1);
   tree tree_947 [p = 0.000, P = 0.052] = [&W 0.000033] (22,(23,(7,((40,(39,2)),((62,(((66,63),(65,59)),((64,58),(57,56)))),(((((38,(41,(42,35))),((37,36),25)),(((52,(51,50)),34),((49,((53,(47,46)),(48,45))),((24,(20,(15,14))),((26,12),((18,((19,17),((54,(44,43)),10))),(11,(((61,60),16),(13,(21,9)))))))))),(8,6)),(((69,(68,(70,67))),(29,((33,30),((32,28),(31,27))))),((55,(5,4)),3))))))),1);
   tree tree_948 [p = 0.000, P = 0.052] = [&W 0.000033] (22,(23,(7,((40,(39,2)),(((62,(((66,63),(65,59)),(57,((64,58),56)))),(((((49,((53,(47,46)),(48,45))),((52,(51,50)),34)),((38,(41,(42,35))),((37,36),25))),((24,(20,(15,14))),((26,12),((18,((19,17),((44,(54,43)),10))),(11,(((61,60),16),(13,(21,9)))))))),(8,6))),((((69,68),(70,67)),(29,((33,30),(31,((32,28),27))))),((55,(5,4)),3)))))),1);
   tree tree_949 [p = 0.000, P = 0.052] = [&W 0.000033] (22,(23,(7,((40,(39,2)),((62,(((66,63),(65,59)),((64,58),(57,56)))),((((38,(41,(42,35))),((37,36),25)),((((51,(52,50)),34),(((49,((53,(47,46)),(48,45))),(24,(20,(15,14)))),(12,(26,((18,((19,17),((54,(44,43)),10))),(11,(((61,60),16),(13,(21,9))))))))),(8,6))),((((69,68),(70,67)),(29,((33,30),(31,((32,28),27))))),((55,(5,4)),3))))))),1);
   tree tree_950 [p = 0.000, P = 0.052] = [&W 0.000033] (22,(23,(7,((40,(39,2)),(((((38,(41,(42,35))),((37,36),25)),(((52,(51,50)),34),((49,((53,(47,46)),(48,45))),((24,(20,(15,14))),((26,12),((18,(((44,(54,43)),(19,17)),10)),(11,(((61,60),16),(13,(21,9)))))))))),(8,6)),((62,(((66,63),(65,59)),((64,58),(57,56)))),((55,(5,4)),((((69,68),(70,67)),(33,(30,(29,((31,(32,28)),27))))),3))))))),1);
   tree tree_951 [p = 0.000, P = 0.052] = [&W 0.000033] (22,(23,(7,((40,(39,2)),((62,(((66,63),(65,59)),((64,58),(57,56)))),(((((38,(41,(42,35))),((37,36),25)),((((52,51),50),34),((((49,(53,(47,46))),(48,45)),(24,(20,(15,14)))),((26,12),((18,((19,17),(((54,44),43),10))),(11,(((61,60),16),(13,(21,9))))))))),(8,6)),((((69,68),(70,67)),(((33,30),29),(31,((32,28),27)))),((55,(5,4)),3))))))),1);
   tree tree_952 [p = 0.000, P = 0.052] = [&W 0.000033] (22,(23,(7,((40,(39,2)),((62,(((66,63),(65,59)),(58,(64,(57,56))))),((((34,((38,(41,(42,35))),(37,(36,25)))),((49,((53,(47,46)),(48,45))),((((52,51),50),(24,(20,(15,14)))),((26,12),((18,((19,17),((44,(54,43)),10))),(11,(((61,60),16),(13,(21,9))))))))),(8,6)),((((69,68),(70,67)),(30,(33,(29,(31,((32,28),27)))))),((55,(5,4)),3))))))),1);
   tree tree_953 [p = 0.000, P = 0.052] = [&W 0.000033] (22,(23,(7,((40,(39,2)),((62,(((66,63),(65,59)),((64,58),(57,56)))),(((((38,(41,(42,35))),((37,36),25)),(((52,(51,50)),34),(((49,((53,(47,46)),(48,45))),(24,(20,(15,14)))),((26,12),((18,((19,17),((44,(54,43)),10))),(11,(((61,60),16),(13,(21,9))))))))),(8,6)),(((69,(68,(70,67))),(33,(30,(29,((32,28),(31,27)))))),((55,(5,4)),3))))))),1);
   tree tree_954 [p = 0.000, P = 0.052] = [&W 0.000033] (22,(23,(7,((40,(39,2)),((62,(((66,63),(65,59)),((64,58),(57,56)))),(((((49,(53,((47,46),(48,45)))),((38,(41,(42,35))),((37,36),25))),(((52,(51,50)),34),((24,(20,(15,14))),((26,12),((18,((19,17),((44,(54,43)),10))),(11,(((61,60),16),(13,(21,9))))))))),(8,6)),(((69,(68,(70,67))),(33,(30,(29,((31,(32,28)),27))))),((55,(5,4)),3))))))),1);
   tree tree_955 [p = 0.000, P = 0.052] = [&W 0.000033] (22,(23,(7,((40,(39,2)),((62,(((66,63),(65,59)),((64,58),(57,56)))),(((((38,(41,(42,35))),((37,36),25)),(((49,((53,(47,46)),(48,45))),((52,(51,50)),34)),((24,(20,(15,14))),((26,12),((18,((19,17),((44,(54,43)),10))),(11,(((61,60),16),(13,(21,9))))))))),(8,6)),(((68,(69,(70,67))),(30,(33,(29,(31,((32,28),27)))))),((55,(5,4)),3))))))),1);
   tree tree_956 [p = 0.000, P = 0.052] = [&W 0.000033] (22,(23,(7,((40,(39,2)),((62,(((66,63),(65,59)),((64,58),(57,56)))),(((((38,(41,(42,35))),((37,36),25)),((49,((53,(47,46)),(48,45))),(((((52,51),50),34),(24,(20,(15,14)))),((26,12),((18,(((54,44),43),((19,17),10))),(11,(((61,60),16),(13,(21,9))))))))),(8,6)),(((68,(69,(70,67))),((33,30),(29,(31,((32,28),27))))),((55,(5,4)),3))))))),1);
   tree tree_957 [p = 0.000, P = 0.052] = [&W 0.000033] (22,(23,(7,((40,(39,2)),((62,(((66,63),(65,59)),((64,58),(57,56)))),(((((52,(51,50)),((49,((53,(47,46)),(48,45))),((38,(41,(42,35))),((37,36),25)))),((24,(20,(15,14))),(34,((26,12),((18,((19,17),((44,(54,43)),10))),(11,(((61,60),16),(13,(21,9))))))))),(8,6)),(((69,(68,(70,67))),(30,(33,(29,(31,((32,28),27)))))),((55,(5,4)),3))))))),1);
   tree tree_958 [p = 0.000, P = 0.052] = [&W 0.000033] (22,(23,(7,((40,(39,2)),(((((38,(41,(42,35))),((37,36),25)),((((52,51),50),34),((49,((53,(47,46)),(48,45))),((24,(20,(15,14))),((26,12),((18,((19,17),(((54,44),43),10))),(11,(((61,60),16),(13,(21,9)))))))))),(8,6)),((62,(((66,63),(65,59)),(64,(58,(57,56))))),((((69,68),(70,67)),((33,30),(29,((32,28),(31,27))))),((55,(5,4)),3))))))),1);
   tree tree_959 [p = 0.000, P = 0.052] = [&W 0.000033] (22,(23,(7,((40,(39,2)),((62,(((66,63),(65,59)),((64,58),(57,56)))),(((((38,(41,(42,35))),((37,36),25)),((((52,51),50),34),((((53,(47,46)),(49,(48,45))),(24,(20,(15,14)))),((26,12),((18,(((54,(44,43)),(19,17)),10)),(11,(((61,60),16),(13,(21,9))))))))),(8,6)),(((69,(68,(70,67))),(29,((33,30),(31,((32,28),27))))),((55,(5,4)),3))))))),1);
   tree tree_960 [p = 0.000, P = 0.052] = [&W 0.000033] (22,(23,(7,((40,(39,2)),((62,(((66,63),(65,59)),((64,58),(57,56)))),(((((38,((42,41),35)),((37,36),25)),(((52,(51,50)),34),((49,((53,(47,46)),(48,45))),((24,(20,(15,14))),((26,12),((18,((19,17),((44,(54,43)),10))),(11,(((61,60),16),(13,(21,9)))))))))),(8,6)),((((69,68),(70,67)),(29,((33,30),(31,((32,28),27))))),((55,(5,4)),3))))))),1);
   tree tree_961 [p = 0.000, P = 0.052] = [&W 0.000033] (22,(23,(7,((40,(39,2)),((62,(((66,63),(65,59)),((64,58),(57,56)))),(((((38,(41,(42,35))),((37,36),25)),(((52,(51,50)),34),(((49,((53,(47,46)),(48,45))),(24,(20,(15,14)))),((26,12),((18,((19,17),((54,(44,43)),10))),(11,(((61,60),16),(13,(21,9))))))))),(8,6)),((((69,68),(70,67)),((33,30),(29,(31,((32,28),27))))),((55,(5,4)),3))))))),1);
   tree tree_962 [p = 0.000, P = 0.052] = [&W 0.000033] (22,(23,(7,((40,(39,2)),((62,(((66,63),(65,59)),((64,58),(57,56)))),(((((52,(51,50)),((38,(41,(42,35))),((37,36),25))),((49,((53,(47,46)),(48,45))),(34,((24,(20,(15,14))),((26,12),((18,(((44,(54,43)),(19,17)),10)),(11,(((61,60),16),(13,(21,9)))))))))),(8,6)),((((69,68),(70,67)),(30,((33,29),(31,((32,28),27))))),((55,(5,4)),3))))))),1);
   tree tree_963 [p = 0.000, P = 0.052] = [&W 0.000033] (22,(23,(7,((40,(39,2)),((62,(((66,63),(65,59)),((64,58),(57,56)))),(((((38,(41,(42,35))),((37,36),25)),(((49,((53,(47,46)),(48,45))),34),((((52,51),50),(24,(20,(15,14)))),((26,12),((18,((19,17),(((54,44),43),10))),(11,(((61,60),16),(13,(21,9))))))))),(8,6)),(((69,(68,(70,67))),(33,(30,(29,((32,28),(31,27)))))),((55,(5,4)),3))))))),1);
   tree tree_964 [p = 0.000, P = 0.052] = [&W 0.000033] (22,(23,(7,((40,(39,2)),((62,(((66,63),(65,59)),(58,(64,(57,56))))),(((((49,((53,(47,46)),(48,45))),((52,(51,50)),34)),((24,(20,(15,14))),(26,(12,((18,(((44,(54,43)),(19,17)),10)),(11,(((61,60),16),(13,(21,9))))))))),(((38,(41,(42,35))),((37,36),25)),(8,6))),((((69,68),(70,67)),(29,((33,30),(31,((32,28),27))))),((55,(5,4)),3))))))),1);
   tree tree_965 [p = 0.000, P = 0.052] = [&W 0.000033] (22,(23,(7,((40,(39,2)),((((52,(51,50)),34),(((49,((53,(47,46)),(48,45))),((24,(20,(15,14))),(26,(12,((18,((((54,44),43),(19,17)),10)),(11,(((61,60),16),(13,(21,9))))))))),(((38,(41,(42,35))),((37,36),25)),(8,6)))),((62,(((66,63),(65,59)),(64,(58,(57,56))))),((((69,(68,(70,67))),(29,((33,30),(31,((32,28),27))))),(55,(5,4))),3)))))),1);
   tree tree_966 [p = 0.000, P = 0.052] = [&W 0.000033] (22,(23,(7,((40,(39,2)),((62,(((66,63),(65,59)),((64,58),(57,56)))),(((((52,(51,50)),34),((49,((53,(47,46)),(48,45))),(26,((24,(20,(15,14))),(12,((18,((19,17),((54,(44,43)),10))),(11,(((61,60),16),(13,(21,9)))))))))),(((38,(41,(42,35))),((37,36),25)),(8,6))),(((69,(68,(70,67))),(33,(30,(29,(31,((32,28),27)))))),((55,(5,4)),3))))))),1);
   tree tree_967 [p = 0.000, P = 0.052] = [&W 0.000033] (22,(23,(7,((40,(39,2)),((62,(((66,63),(65,59)),((64,58),(57,56)))),((((38,(41,(42,35))),((37,36),25)),((((((52,51),50),34),((49,((53,(47,46)),(48,45))),(24,(20,(15,14))))),((26,12),((18,((19,17),((44,(54,43)),10))),(11,(((61,60),16),(13,(21,9))))))),(8,6))),(((68,(69,(70,67))),(30,(33,(29,(31,((32,28),27)))))),((55,(5,4)),3))))))),1);
   tree tree_968 [p = 0.000, P = 0.052] = [&W 0.000033] (22,(23,(7,((40,(39,2)),(((62,(((66,63),(65,59)),((64,58),(57,56)))),((((49,((53,(47,46)),(48,45))),((52,(51,50)),34)),((38,(41,(42,35))),((37,36),25))),(((24,(20,(15,14))),((26,12),((18,((19,17),((44,(54,43)),10))),(11,(((61,60),16),(13,(21,9))))))),(8,6)))),((((69,68),(70,67)),((33,30),(29,(31,((32,28),27))))),((55,(5,4)),3)))))),1);
   tree tree_969 [p = 0.000, P = 0.052] = [&W 0.000033] (22,(23,(7,((40,(39,2)),((62,(((66,63),(65,59)),((64,58),(57,56)))),((((52,(51,50)),34),(((24,(20,(15,14))),((11,((19,17),((44,(54,43)),10))),((26,12),(18,(((61,60),16),(13,(21,9))))))),(((38,(41,(42,35))),((37,36),25)),((49,((53,(47,46)),(48,45))),(8,6))))),(((68,(69,(70,67))),(30,(33,(29,(31,((32,28),27)))))),((55,(5,4)),3))))))),1);
   tree tree_970 [p = 0.000, P = 0.052] = [&W 0.000033] (22,(23,(7,((40,(39,2)),((62,(((66,63),(65,59)),(64,(58,(57,56))))),((((38,(41,(42,35))),((37,36),25)),((((49,((53,(47,46)),(48,45))),34),(((52,(51,50)),(24,(20,(15,14)))),((26,12),((18,(((44,(54,43)),(19,17)),10)),(11,(((61,60),16),(13,(21,9)))))))),(8,6))),(((68,(69,(70,67))),(30,(33,(29,((32,28),(31,27)))))),((55,(5,4)),3))))))),1);
   tree tree_971 [p = 0.000, P = 0.052] = [&W 0.000033] (22,(23,(7,((40,(39,2)),((62,(((66,63),(65,59)),((64,58),(57,56)))),((((38,(41,(42,35))),((37,36),25)),(((52,(51,50)),34),((((49,((53,(47,46)),(48,45))),(24,(20,(15,14)))),((26,12),((18,((19,17),((54,(44,43)),10))),(11,(((61,60),16),(13,(21,9))))))),(8,6)))),(((68,(69,(70,67))),(29,((33,30),((32,28),(31,27))))),((55,(5,4)),3))))))),1);
   tree tree_972 [p = 0.000, P = 0.052] = [&W 0.000033] (22,(23,(7,((40,(39,2)),((62,(((66,63),(65,59)),((64,58),(57,56)))),((((38,(41,(42,35))),((37,36),25)),((((49,((53,(47,46)),(48,45))),((((52,51),50),34),(24,(20,(15,14))))),((26,12),((18,(((44,(54,43)),(19,17)),10)),(11,(((61,60),16),(13,(21,9))))))),(8,6))),((((69,68),(70,67)),(29,((33,30),((32,28),(31,27))))),((55,(5,4)),3))))))),1);
   tree tree_973 [p = 0.000, P = 0.052] = [&W 0.000033] (22,(23,(7,((40,(39,2)),((62,(((66,63),(65,59)),((64,58),(57,56)))),((((38,(41,(42,35))),((37,36),25)),((((49,(53,(47,46))),(48,45)),((24,(20,(15,14))),((26,12),((18,((19,17),((44,(54,43)),10))),(11,(((61,60),16),(13,(21,9)))))))),(((51,(52,50)),34),(8,6)))),((((69,68),(70,67)),(((33,30),29),(31,((32,28),27)))),((55,(5,4)),3))))))),1);
   tree tree_974 [p = 0.000, P = 0.053] = [&W 0.000033] (22,(23,(7,((40,(39,2)),((62,(((66,63),(65,59)),((64,58),(57,56)))),((((((52,51),50),34),((38,(41,(42,35))),((37,36),25))),((((49,((53,(47,46)),(48,45))),(24,(20,(15,14)))),((26,12),((18,((19,17),((44,(54,43)),10))),(11,(((61,60),16),(13,(21,9))))))),(8,6))),((((69,68),(70,67)),(29,((33,30),(31,((32,28),27))))),((55,(5,4)),3))))))),1);
   tree tree_975 [p = 0.000, P = 0.053] = [&W 0.000033] (22,(23,(7,((40,(39,2)),((62,(((66,63),(65,59)),((64,58),(57,56)))),((((38,(41,(42,35))),((37,36),25)),((((52,(51,50)),34),((49,((53,(47,46)),(48,45))),((24,(20,(15,14))),((26,12),((18,((19,17),((44,(54,43)),10))),(11,(((61,60),16),(13,(21,9))))))))),(8,6))),((((69,68),(70,67)),(33,(30,(29,((32,28),(31,27)))))),((55,(5,4)),3))))))),1);
   tree tree_976 [p = 0.000, P = 0.053] = [&W 0.000033] (22,(23,(7,((40,(39,2)),((62,(((66,63),(65,59)),((64,58),(57,56)))),(((((38,(41,(42,35))),((37,36),25)),(((49,((53,(47,46)),(48,45))),((52,(51,50)),34)),((24,(20,(15,14))),((26,12),((18,((19,17),((44,(54,43)),10))),(11,(((61,60),16),(13,(21,9))))))))),(8,6)),((((69,68),(70,67)),(((33,30),29),(31,((32,28),27)))),((55,(5,4)),3))))))),1);
   tree tree_977 [p = 0.000, P = 0.053] = [&W 0.000033] (22,(23,(7,((40,(39,2)),((62,(((66,63),(65,59)),((64,58),(57,56)))),(((((38,(41,(42,35))),((37,36),25)),((((52,(51,50)),34),((49,((53,(47,46)),(48,45))),(24,(20,(15,14))))),((26,12),((18,(((54,(44,43)),(19,17)),10)),(11,(((61,60),16),(13,(21,9)))))))),(8,6)),(((69,(68,(70,67))),(((33,30),29),((32,28),(31,27)))),((55,(5,4)),3))))))),1);
   tree tree_978 [p = 0.000, P = 0.053] = [&W 0.000033] (22,(23,(7,((40,(39,2)),((62,(((66,63),(65,59)),((64,58),(57,56)))),((((((52,51),50),34),(((49,((53,(47,46)),(48,45))),(24,(20,(15,14)))),(26,(12,((18,((19,17),((54,(44,43)),10))),(11,(((61,60),16),(13,(21,9))))))))),(((38,(41,(42,35))),((37,36),25)),(8,6))),((((69,68),(70,67)),(29,((33,30),(31,((32,28),27))))),((55,(5,4)),3))))))),1);
   tree tree_979 [p = 0.000, P = 0.053] = [&W 0.000033] (22,(23,(7,((40,(39,2)),((62,(((66,63),(65,59)),(58,(64,(57,56))))),((((((52,(51,50)),34),((38,(41,(42,35))),((37,36),25))),(((49,((53,(47,46)),(48,45))),(24,(20,(15,14)))),((26,12),((18,((19,17),(((54,44),43),10))),(11,(((61,60),16),(13,(21,9)))))))),(8,6)),((((69,68),(70,67)),(29,((33,30),(31,((32,28),27))))),((55,(5,4)),3))))))),1);
   tree tree_980 [p = 0.000, P = 0.053] = [&W 0.000033] (22,(23,(7,((40,(39,2)),((62,(((66,63),(65,59)),((64,58),(57,56)))),(((((38,(41,(42,35))),((37,36),25)),(((52,(51,50)),34),((49,((53,(47,46)),(48,45))),((24,(20,(15,14))),((26,12),((18,((19,17),(((54,44),43),10))),(11,(((61,60),16),(13,(21,9)))))))))),(8,6)),(((69,(68,(70,67))),(29,((33,30),((32,28),(31,27))))),((55,(5,4)),3))))))),1);
   tree tree_981 [p = 0.000, P = 0.053] = [&W 0.000033] (22,(23,(7,((40,(39,2)),(((((38,(41,(42,35))),((37,36),25)),(((49,((53,(47,46)),(48,45))),((52,(51,50)),34)),((24,(20,(15,14))),((26,12),((18,((19,17),((54,(44,43)),10))),(11,(((61,60),16),(13,(21,9))))))))),(8,6)),((62,(((66,63),(65,59)),((64,58),(57,56)))),((((69,68),(70,67)),(((33,30),29),((31,(32,28)),27))),((55,(5,4)),3))))))),1);
   tree tree_982 [p = 0.000, P = 0.053] = [&W 0.000033] (22,(23,(7,((40,(39,2)),((((49,((53,(47,46)),(48,45))),(((52,51),50),((38,(41,(42,35))),((37,36),25)))),(((24,(20,(15,14))),((26,12),((18,((19,17),((54,(44,43)),10))),(11,(((61,60),16),(13,(21,9))))))),(8,6))),(((62,(((66,63),(65,59)),((64,58),(57,56)))),34),(((69,(68,(70,67))),((33,30),(29,(31,((32,28),27))))),((55,(5,4)),3))))))),1);
   tree tree_983 [p = 0.000, P = 0.053] = [&W 0.000033] (22,(23,(7,((40,(39,2)),((62,(((66,63),(65,59)),((64,58),(57,56)))),((((52,(51,50)),34),(((49,((53,(47,46)),(48,45))),((38,(41,(42,35))),((37,36),25))),(((24,(20,(15,14))),((26,12),((18,((44,(54,43)),((19,17),10))),(11,(((61,60),16),(13,(21,9))))))),(8,6)))),((((69,68),(70,67)),(30,(33,(29,(31,((32,28),27)))))),((55,(5,4)),3))))))),1);
   tree tree_984 [p = 0.000, P = 0.053] = [&W 0.000033] (22,(23,(7,((40,(39,2)),((62,(((66,63),(65,59)),((64,58),(57,56)))),((52,(51,50)),((((38,(41,(42,35))),((37,36),25)),(34,((((49,((53,(47,46)),(48,45))),(24,(20,(15,14)))),((26,12),((18,((19,17),(((54,44),43),10))),(11,(((61,60),16),(13,(21,9))))))),(8,6)))),((((69,68),(70,67)),(30,(33,(29,(31,((32,28),27)))))),((55,(5,4)),3)))))))),1);
   tree tree_985 [p = 0.000, P = 0.053] = [&W 0.000033] (22,(23,(7,((40,(39,2)),((62,(((66,63),(65,59)),(58,(64,(57,56))))),((((38,(41,(42,35))),((37,36),25)),(((((49,((53,(47,46)),(48,45))),((51,(52,50)),34)),(24,(20,(15,14)))),((26,12),((18,((19,17),((54,(44,43)),10))),(11,(((61,60),16),(13,(21,9))))))),(8,6))),((((69,68),(70,67)),(30,(33,(29,((31,(32,28)),27))))),((55,(5,4)),3))))))),1);
   tree tree_986 [p = 0.000, P = 0.053] = [&W 0.000033] (22,(23,(7,((40,(39,2)),((62,(((66,63),(65,59)),(58,(64,(57,56))))),((((38,(41,(42,35))),((37,36),25)),(((((52,51),50),34),((49,((53,(47,46)),(48,45))),((24,(20,(15,14))),((26,12),((18,((19,17),((44,(54,43)),10))),(11,(((61,60),16),(13,(21,9))))))))),(8,6))),(((69,(68,(70,67))),(33,(30,(29,(31,((32,28),27)))))),((55,(5,4)),3))))))),1);
   tree tree_987 [p = 0.000, P = 0.053] = [&W 0.000033] (22,(23,(7,((40,(39,2)),((62,(((66,63),(65,59)),(58,(64,(57,56))))),((((69,(68,(70,67))),(29,((33,30),(31,((32,28),27))))),((34,((38,(41,(42,35))),((37,36),25))),(((24,(20,(15,14))),(((49,(53,(47,46))),(48,45)),((52,(51,50)),((26,12),((18,((54,(44,43)),((19,17),10))),(11,(((61,60),16),(13,(21,9))))))))),(8,6)))),((55,(5,4)),3)))))),1);
   tree tree_988 [p = 0.000, P = 0.053] = [&W 0.000033] (22,(23,(7,((40,(39,2)),((62,(((66,63),(65,59)),((64,58),(57,56)))),(((((49,((53,(47,46)),(48,45))),((38,(41,(42,35))),((37,36),25))),((((52,51),50),34),((24,(20,(15,14))),((26,12),((18,(((44,(54,43)),(19,17)),10)),(11,(((61,60),16),(13,(21,9))))))))),(8,6)),(((68,(69,(70,67))),(30,(33,(29,(31,((32,28),27)))))),((55,(5,4)),3))))))),1);
   tree tree_989 [p = 0.000, P = 0.053] = [&W 0.000033] (22,(23,(7,((40,(39,2)),((62,(((66,63),(65,59)),((64,58),(57,56)))),(((((52,(51,50)),34),(18,(((19,17),((54,(44,43)),10)),((26,12),(((24,(20,(15,14))),11),(((61,60),16),(13,(21,9)))))))),(((49,((53,(47,46)),(48,45))),((38,(41,(42,35))),((37,36),25))),(8,6))),((((69,68),(70,67)),(29,((33,30),(31,((32,28),27))))),((55,(5,4)),3))))))),1);
   tree tree_990 [p = 0.000, P = 0.053] = [&W 0.000033] (22,(23,(7,((40,(39,2)),((62,(((66,63),(65,59)),((64,58),(57,56)))),(((18,(((19,17),((44,(54,43)),10)),((26,12),(((24,(20,(15,14))),11),(((61,60),16),(13,(21,9))))))),(((52,(51,50)),34),(((49,((53,(47,46)),(48,45))),((38,(41,(42,35))),((37,36),25))),(8,6)))),((((69,68),(70,67)),(29,((33,30),(31,((32,28),27))))),((55,(5,4)),3))))))),1);
   tree tree_991 [p = 0.000, P = 0.053] = [&W 0.000033] (22,(23,(7,((40,(39,2)),((62,(((66,63),(65,59)),((64,58),(57,56)))),(((18,((((44,(54,43)),(19,17)),10),((26,12),(((24,(20,(15,14))),11),(((61,60),16),(13,(21,9))))))),(((52,(51,50)),34),(((49,((53,(47,46)),(48,45))),((38,(41,(42,35))),((37,36),25))),(8,6)))),((((69,68),(70,67)),(((33,30),29),((31,(32,28)),27))),((55,(5,4)),3))))))),1);
   tree tree_992 [p = 0.000, P = 0.053] = [&W 0.000033] (22,(23,(7,((40,(39,2)),((62,(((66,63),(65,59)),((64,58),(57,56)))),((((52,(51,50)),34),((18,(((19,17),((54,(44,43)),10)),((26,12),(((24,(20,(15,14))),11),(((61,60),16),(13,(21,9))))))),(((49,((53,(47,46)),(48,45))),((38,(41,(42,35))),((37,36),25))),(8,6)))),((((69,68),(70,67)),((33,30),(29,((31,(32,28)),27)))),((55,(5,4)),3))))))),1);
   tree tree_993 [p = 0.000, P = 0.053] = [&W 0.000033] (22,(23,(7,((40,(39,2)),((62,(((66,63),(65,59)),((64,58),(57,56)))),(((((49,((53,(47,46)),(48,45))),(((52,51),50),34)),((24,(20,(15,14))),((11,((19,17),(((54,44),43),10))),((26,12),(18,(((61,60),16),(13,(21,9)))))))),(((38,(41,(42,35))),((37,36),25)),(8,6))),((((69,68),(70,67)),((33,30),(29,(31,((32,28),27))))),((55,(5,4)),3))))))),1);
   tree tree_994 [p = 0.000, P = 0.053] = [&W 0.000033] (22,(23,(7,((40,(39,2)),((62,(((66,63),(65,59)),((64,58),(57,56)))),((((((52,51),50),34),(((49,(53,(47,46))),(48,45)),((24,(20,(15,14))),((11,((19,17),((44,(54,43)),10))),((26,12),(18,(((61,60),16),(13,(21,9))))))))),(((38,(41,(42,35))),((37,36),25)),(8,6))),((((69,68),(70,67)),((33,30),(29,(31,((32,28),27))))),((55,(5,4)),3))))))),1);
   tree tree_995 [p = 0.000, P = 0.053] = [&W 0.000033] (22,(23,(7,((40,(39,2)),((((69,68),(70,67)),(((33,30),29),((31,(32,28)),27))),(((62,(((66,63),(65,59)),((64,58),(57,56)))),(((((52,51),50),34),(((((54,44),43),(19,17)),10),((18,(26,12)),(((24,(20,(15,14))),11),(((61,60),16),(13,(21,9))))))),(((49,((53,(47,46)),(48,45))),((38,(41,(42,35))),((37,36),25))),(8,6)))),((55,(5,4)),3)))))),1);
   tree tree_996 [p = 0.000, P = 0.053] = [&W 0.000033] (22,(23,(7,((40,(39,2)),((62,(((66,63),(65,59)),((64,58),(57,56)))),(((((19,17),((44,(54,43)),10)),((18,(26,12)),(((24,(20,(15,14))),11),(((61,60),16),(13,(21,9)))))),(((52,(51,50)),34),(((49,((53,(47,46)),(48,45))),((38,(41,(42,35))),((37,36),25))),(8,6)))),(((69,(68,(70,67))),(29,((33,30),(31,((32,28),27))))),((55,(5,4)),3))))))),1);
   tree tree_997 [p = 0.000, P = 0.053] = [&W 0.000033] (22,(23,(7,((40,(39,2)),((62,(((66,63),(65,59)),((64,58),(57,56)))),(((((52,(51,50)),34),(((19,17),((44,(54,43)),10)),((18,(26,12)),(((24,(20,(15,14))),11),(((61,60),16),(13,(21,9))))))),(((49,((53,(47,46)),(48,45))),((38,(41,(42,35))),((37,36),25))),(8,6))),((((69,68),(70,67)),((33,30),(29,(31,((32,28),27))))),((55,(5,4)),3))))))),1);
   tree tree_998 [p = 0.000, P = 0.053] = [&W 0.000033] (22,(23,(7,((40,(39,2)),((62,(((66,63),(65,59)),((64,58),(57,56)))),(((((49,((53,(47,46)),(48,45))),(((52,51),50),34)),(18,(((19,17),((54,(44,43)),10)),((26,12),(((24,(20,(15,14))),11),(((61,60),16),(13,(21,9)))))))),(((38,(41,(42,35))),((37,36),25)),(8,6))),((((69,68),(70,67)),(((33,30),29),(31,((32,28),27)))),((55,(5,4)),3))))))),1);
   tree tree_999 [p = 0.000, P = 0.053] = [&W 0.000033] (22,(23,(7,((40,(39,2)),((62,(((66,63),(65,59)),((64,58),(57,56)))),(((((52,(51,50)),34),(18,((((54,(44,43)),(19,17)),10),((26,12),(((20,(24,(15,14))),11),(((61,60),16),(13,(21,9)))))))),(((49,((53,(47,46)),(48,45))),((38,(41,(42,35))),((37,36),25))),(8,6))),(((69,(68,(70,67))),(30,(33,(29,(31,((32,28),27)))))),((55,(5,4)),3))))))),1);
   tree tree_1000 [p = 0.000, P = 0.053] = [&W 0.000033] (22,(23,(7,((40,(39,2)),((62,(((66,63),(65,59)),((64,58),(57,56)))),(((((52,(51,50)),34),(18,(((19,17),(((54,44),43),10)),((26,12),(((24,(20,(15,14))),11),(((61,60),16),(13,(21,9)))))))),(((49,((53,(47,46)),(48,45))),((38,(41,(42,35))),((37,36),25))),(8,6))),((((69,68),(70,67)),(((31,((33,30),29)),(32,28)),27)),((55,(5,4)),3))))))),1);
   tree tree_1001 [p = 0.000, P = 0.053] = [&W 0.000033] (22,(23,(7,((40,(39,2)),((62,(((66,63),(65,59)),((64,58),(57,56)))),(((((52,(51,50)),34),(18,(((19,17),((44,(54,43)),10)),((26,12),(((24,(20,(15,14))),11),(((61,60),16),(13,(21,9)))))))),((49,((53,(47,46)),(48,45))),(((38,(41,(42,35))),((37,36),25)),(8,6)))),((((69,68),(70,67)),(33,(30,(29,(31,((32,28),27)))))),((55,(5,4)),3))))))),1);
   tree tree_1002 [p = 0.000, P = 0.053] = [&W 0.000033] (22,(23,(7,((40,(39,2)),((((52,(51,50)),34),(((24,(20,(15,14))),((11,(((54,(44,43)),(19,17)),10)),((26,12),(18,(((61,60),16),(13,(21,9))))))),((49,((53,(47,46)),(48,45))),(((38,(41,(42,35))),((37,36),25)),(8,6))))),((62,(((66,63),(65,59)),((64,58),(57,56)))),(((69,(68,(70,67))),(30,(33,(29,((31,(32,28)),27))))),((55,(5,4)),3))))))),1);
   tree tree_1003 [p = 0.000, P = 0.053] = [&W 0.000033] (22,(23,(7,((40,(39,2)),((62,(((66,63),(65,59)),((64,58),(57,56)))),(((18,(((19,17),((54,(44,43)),10)),((26,12),(((24,(20,(15,14))),11),(((61,60),16),(13,(21,9))))))),(((52,(51,50)),34),(((49,((53,(47,46)),(48,45))),((38,(41,(42,35))),((37,36),25))),(8,6)))),(((68,(69,(70,67))),(33,(30,(29,((31,(32,28)),27))))),((55,(5,4)),3))))))),1);
   tree tree_1004 [p = 0.000, P = 0.054] = [&W 0.000033] (22,(23,(7,((40,(39,2)),(((69,(68,(70,67))),(33,(29,(30,((31,(32,28)),27))))),((62,(((66,63),(65,59)),((64,58),(57,56)))),(((18,((((54,(44,43)),(19,17)),10),((26,12),(((24,(20,(15,14))),11),(((61,60),16),(13,(21,9))))))),(((52,(51,50)),34),(((49,((53,(47,46)),(48,45))),((38,(41,(42,35))),((37,36),25))),(8,6)))),((55,(5,4)),3))))))),1);
   tree tree_1005 [p = 0.000, P = 0.054] = [&W 0.000033] (22,(23,(7,((40,(39,2)),((62,(((66,63),(65,59)),((64,58),(57,56)))),(((((51,(52,50)),34),(((49,((53,(47,46)),(48,45))),(24,(20,(15,14)))),((11,((19,17),((44,(54,43)),10))),((26,12),(18,(((61,60),16),(13,(21,9)))))))),(((38,(41,(42,35))),((37,36),25)),(8,6))),((((69,68),(70,67)),(30,(33,(29,((31,(32,28)),27))))),((55,(5,4)),3))))))),1);
   tree tree_1006 [p = 0.000, P = 0.054] = [&W 0.000033] (22,(23,(7,((40,(39,2)),((62,(((66,63),(65,59)),((64,58),(57,56)))),(((((52,(51,50)),34),((49,((53,(47,46)),(48,45))),(18,(((19,17),((44,(54,43)),10)),((26,12),(((24,(20,(15,14))),11),(((61,60),16),(13,(21,9))))))))),(((38,(41,(42,35))),((37,36),25)),(8,6))),(((68,(69,(70,67))),(33,(30,(29,(31,((32,28),27)))))),((55,(5,4)),3))))))),1);
   tree tree_1007 [p = 0.000, P = 0.054] = [&W 0.000033] (22,(23,(7,((40,(39,2)),((62,(((66,63),(65,59)),(58,(64,(57,56))))),(((((18,((44,(54,43)),(19,17))),10),((26,12),(((24,(20,(15,14))),11),(((61,60),16),(13,(21,9)))))),((((49,((53,(47,46)),(48,45))),(((52,51),50),34)),((38,(41,(42,35))),(37,(36,25)))),(8,6))),((((69,68),(70,67)),((33,30),(29,((32,28),(31,27))))),((55,(5,4)),3))))))),1);
   tree tree_1008 [p = 0.000, P = 0.054] = [&W 0.000033] (22,(23,(7,((40,(39,2)),((62,(((66,63),(65,59)),((64,58),(57,56)))),(((((38,(41,(42,35))),((37,36),25)),(((49,((53,(47,46)),(48,45))),(((52,51),50),34)),(((18,((44,(54,43)),(19,17))),10),((26,12),(((24,(20,(15,14))),11),(((61,60),16),(13,(21,9)))))))),(8,6)),((((69,68),(70,67)),(30,(33,(29,((31,(32,28)),27))))),((55,(5,4)),3))))))),1);
   tree tree_1009 [p = 0.000, P = 0.054] = [&W 0.000033] (22,(23,(7,((40,(39,2)),((62,(((66,63),(65,59)),((64,58),(57,56)))),(((((49,((53,(47,46)),(48,45))),((52,(51,50)),34)),(18,(((((54,44),43),(19,17)),10),((26,12),(((24,(20,(15,14))),11),(((61,60),16),(13,(21,9)))))))),(((38,(41,(42,35))),((37,36),25)),(8,6))),((((69,68),(70,67)),(30,(33,(29,((32,28),(31,27)))))),((55,(5,4)),3))))))),1);
   tree tree_1010 [p = 0.000, P = 0.054] = [&W 0.000033] (22,(23,(7,((40,(39,2)),((62,(((66,63),(65,59)),((64,58),(57,56)))),((((((52,51),50),34),(18,((((54,(44,43)),(19,17)),10),((26,12),(((24,(20,(15,14))),11),(((61,60),16),(13,(21,9)))))))),(((49,((53,(47,46)),(48,45))),((38,(41,(42,35))),((37,36),25))),(8,6))),((((69,68),(70,67)),(30,(33,(29,(31,((32,28),27)))))),((55,(5,4)),3))))))),1);
[truncated: 11,233,457 more chars]
